# Supplementary material for: Research on computational propagation and identification of mine microseismic signals based on deep learning
Source: PLoS One. 2025 Oct 22;20(10):e0334641. doi: 10.1371/journal.pone.0334641 (PMC12543183; doi:10.1371/journal.pone.0334641)
Supplement: S1 Data — (ZIP) [file pone.0334641.s001.zip › 000100500001126.xlsx_0.txt_24.txt.txt]

-5.78917848565712e-06
-1.64481936808104e-05
-2.75118080935834e-05
-6.5387131227543e-06
-1.8663996969377e-05
-1.54088747747238e-05
8.88415032309446e-07
9.44911578242898e-06
-1.07534105501482e-05
-3.80430301940906e-05
-2.61437387027409e-06
-6.23155337230004e-07
-2.42790028595369e-05
-8.04462467926137e-07
-1.51460027898486e-05
-2.23193977268614e-05
-1.08220460773372e-05
-1.07418615216566e-05
-4.35697957171129e-05
-2.57862162215262e-05
-9.06929006184789e-06
-6.23457625641697e-06
1.1494104606215e-07
-1.45754996346003e-05
-1.64097450355498e-05
-2.79190201439149e-05
7.29281294296932e-06
-1.56275585182447e-05
-5.46732322403447e-08
-2.11223040301246e-05
-1.61064966124223e-06
-1.30129251036929e-05
-1.01531169236001e-05
-8.57518024604948e-06
1.02378973625991e-05
-1.63213707084586e-05
-1.96503942209509e-05
-1.79038515886129e-05
-3.13706166659752e-05
-1.98924694895833e-05
-2.62495396700901e-05
-3.14399486749144e-05
-3.27867432583714e-05
-2.56601352124776e-05
-3.1458972462004e-05
-2.17089862045132e-05
-6.47573711233795e-06
-3.6823756766742e-05
-2.74695762610995e-05
-1.07132831421799e-05
-2.94471347472901e-05
-3.21769216771526e-05
-4.75528123537892e-05
2.00791259624504e-06
4.50968125100309e-06
-1.49330695694394e-05
-3.05272309590391e-05
-6.65531615985282e-06
-2.18125157804643e-05
-2.27397508106162e-05
-3.03033915778416e-05
-2.3214822594602e-05
-1.37593546920474e-05
-9.4678436780584e-06
-2.68323877479842e-05
-3.39009192929031e-05
-3.68342598734712e-05
-1.9223344986846e-05
-3.61502365130368e-06
-1.94872812845911e-05
-6.20067443971995e-07
-1.84643871090543e-05
-1.36759014448564e-05
-9.45993397869237e-06
-1.9892412771485e-05
-2.08498326054541e-05
-2.94186507381949e-05
-3.16290364629244e-05
-1.07354936639002e-05
-1.4659666868919e-05
-3.72713936767725e-05
-2.0547452236395e-05
-2.59155731317881e-05
-3.75353500387049e-05
-1.07681962230625e-05
-7.07004037486529e-06
-1.15951147567583e-05
-2.0841591974745e-05
-1.42397514280401e-05
-3.19292529698227e-05
-5.41115045567588e-06
-5.0116509910552e-06
-2.44003643208301e-05
-3.51316148485782e-06
-2.62329738768827e-05
-3.80839043652982e-06
8.39516960529157e-06
-4.02803039185864e-05
-1.05472694847399e-05
-2.30696484676322e-05
-2.50153854689982e-05
-4.75023377163508e-07
-1.36640016532004e-05
-3.74369902141013e-05
-1.02247912593054e-05
-1.88029884938508e-05
-2.37977587011909e-05
-2.70831529071678e-05
-2.10588930466247e-05
-1.82584492418346e-05
-2.7067042262239e-05
-1.81744416459005e-05
-2.18326079117799e-05
-2.61389067097131e-05
-1.12803101486308e-05
-1.61441061869421e-05
-1.14610029057319e-05
-3.67907668090508e-05
-2.42274242614827e-05
-1.8811631287671e-05
-1.71992144914522e-05
-3.15249818570847e-05
-3.88982337546558e-05
-2.37239680453266e-05
-7.09753016201596e-06
-3.16433723721703e-05
-3.39345689452341e-05
-2.13402391922642e-05
-3.16685475748572e-05
-1.48429638503046e-05
-2.75516507855131e-05
-5.85607462844485e-06
-2.86278029840656e-05
4.66244748554654e-06
-2.93218865582191e-05
-3.33275141290516e-05
-2.66777196226598e-05
-1.36434080583431e-05
-1.98357537120001e-05
-3.38326234384489e-05
-1.88847421996984e-05
-9.91639072978111e-06
-1.21309354662642e-05
-2.97227754918489e-05
-1.75380574939494e-05
-2.60291055741658e-05
-1.76689661042805e-05
-2.40635080648555e-05
-7.6683606845583e-06
-1.42556764525332e-05
-3.32470196818947e-05
-8.94497776783383e-06
-1.07223246177218e-05
-2.34911720867723e-05
-1.02076437261089e-05
-2.28727965269949e-05
-5.22297865593563e-05
-1.62278158567174e-05
-2.4201642236595e-05
9.15597093939105e-08
-2.04134126883308e-05
-1.87982675576447e-05
2.81162206082402e-06
-1.15931850311072e-05
-1.14317398223036e-05
-4.4032152075403e-06
-2.32972120592179e-06
-2.74870178989479e-05
-8.83918483951476e-06
-3.1148627485714e-05
-2.26741708184524e-05
-2.59391831436516e-05
-1.08958703511638e-05
-2.31886248060449e-05
-7.25370660870159e-06
-2.50703026519539e-05
-1.33983607817245e-05
-1.96097789098312e-05
-3.10289552398303e-05
-9.37251415160477e-06
-1.57033894605017e-05
-4.1479095702475e-05
-2.53392774078179e-05
-4.03609808750742e-05
9.46394235683542e-06
-4.27196216299615e-06
-1.65822497034946e-05
-1.85260124561409e-05
-2.46417626754508e-05
-3.51295825049927e-06
-6.43851959508929e-06
-2.74332545458763e-05
-1.99843562455393e-05
-1.29382677451818e-05
-4.30727057815993e-05
-1.31304588938352e-05
-2.01693715451935e-05
-2.63115516024681e-06
-2.86857726941898e-05
-1.79620060895349e-05
-3.58036577890838e-05
-1.25026594287367e-05
-3.52382990753368e-05
-3.85806097493533e-05
-2.3426072276872e-06
-5.63586261050984e-05
-4.60986707875564e-06
-1.26630647645929e-05
-3.13137585800131e-05
-2.28829484382354e-05
-3.36079504384638e-05
-1.83258338643452e-05
-4.15266092224117e-05
-1.98811646706819e-05
1.31370578463925e-06
-3.23677880990666e-05
-1.28232773774372e-05
-3.08717520151585e-05
-2.94763465199336e-05
-6.66539781692949e-06
-5.51503032379629e-06
-2.0575221736083e-05
-3.54748003853553e-05
2.99712957797013e-06
-2.95244864832685e-05
-2.52958124221155e-05
-6.56642626013566e-06
-3.15198654162862e-05
-3.22032196005699e-05
-1.84611792918073e-05
6.54430689790044e-06
-8.99201034213566e-06
-8.69704462232302e-06
-2.61745083966075e-05
-1.91547742435106e-05
-1.15552697379979e-05
-1.20730360859749e-05
-2.3888693271106e-05
-2.58269586439864e-05
-3.17752893641605e-05
-2.03908315951729e-05
-8.909986953357e-06
-2.35474515327641e-05
6.49461644497549e-07
-2.21546336847739e-05
-4.50339735591177e-05
-4.32503685917609e-05
-1.82632183646302e-05
-3.54183161990475e-06
-2.68738753836248e-05
-2.56021914032805e-05
-1.8685183533725e-05
-5.13392440748379e-06
-4.23726481609216e-05
-2.44702261509762e-05
-1.76225599532062e-05
-2.04835624729454e-05
-2.0425546273048e-05
-3.25922991262451e-05
-3.18113820179395e-05
-1.48848127244516e-05
-2.70835530338125e-05
-1.48929900177655e-05
-3.58784414560314e-05
-2.40256771381581e-05
2.16882932117541e-06
-5.09920685586799e-06
-3.63650386840124e-05
-2.03843041782748e-05
6.06281141858391e-08
5.25867005692557e-06
-4.46484982032824e-05
-2.53921040156407e-05
-2.10646419105779e-05
-3.89558959923207e-05
-1.41324450428255e-05
-2.77490666247345e-05
-1.07535564201782e-05
-3.25594841611498e-05
-3.59649103534653e-05
-4.4224873901803e-05
-3.90586225958043e-05
-4.97947029678713e-05
-1.63975395160612e-05
-1.39357509949395e-05
-2.93244220792403e-05
-5.75752440116432e-06
-1.490485676179e-05
-7.95687293425412e-06
7.44600235226213e-08
-2.87679818133168e-05
-2.27266102556526e-05
-1.71908723658554e-05
-2.66460797455492e-05
-4.0173863589942e-05
-4.83007752358972e-06
-2.7359265674238e-05
-2.98133403328174e-05
-4.11073094433897e-07
-9.75756327884208e-06
-3.24781115842758e-05
-7.60936665666616e-06
-1.3890395255542e-05
-1.49523525858417e-05
5.87439779635679e-06
-3.9245694924182e-05
-3.55271944026319e-05
-2.3878006532758e-05
-3.51194899119316e-05
-3.94336092997162e-06
-1.15225543281656e-05
-1.02413209482425e-05
-1.21595040634204e-05
-2.3750916516402e-05
-4.62870710056971e-06
-2.79071317982473e-05
-2.89555479620071e-05
8.33031001888161e-06
-1.60903146563068e-05
1.58080179177347e-05
-1.58904332968066e-05
-5.95885315900218e-06
-4.52070027668586e-05
-2.76129217317913e-05
4.40693231522324e-06
-9.69451654891357e-06
-1.41087791742891e-05
-1.38087985804804e-06
-2.01462564768074e-05
-2.27469709807302e-05
-1.58107500378602e-05
-1.06193831656697e-05
-2.04751917115321e-05
-1.35322754966124e-05
-1.47613573608101e-05
-3.21145211848626e-05
-1.4085412421338e-05
-1.9294799429773e-05
-8.3597241741783e-06
-1.91312561309211e-05
-2.7960102211426e-05
-1.51554726038971e-05
-1.29418711451283e-05
-2.62224041946313e-05
-1.81977984233529e-05
-3.80511277100366e-05
-2.16325391148873e-05
-1.45542457391189e-05
-3.30681194183031e-05
-3.07323804529665e-05
-2.42505897213483e-05
-2.38724834995846e-05
-7.75455554230477e-06
-2.07597281288165e-05
-1.01818655023551e-05
-4.87339315527781e-05
-1.24268405777306e-05
-1.78885062458796e-05
-6.4289149462659e-06
-1.68128753244066e-05
-3.08178197547624e-05
-2.37153411747893e-05
-3.52067027897649e-05
-1.41362580633644e-05
-2.83366783806198e-05
-2.0553658964876e-05
-2.21471855650341e-05
-1.38487560290587e-05
-2.56817847911843e-05
-2.40923459665746e-05
-2.2148285406365e-05
-2.01407735694225e-05
-2.13898499646951e-05
9.15388387087965e-06
-2.43236496443481e-05
1.14240328204785e-06
-2.48993348226028e-05
9.95319361553602e-06
-3.13442902781399e-05
-2.43031892350456e-05
-4.55237504955211e-05
-1.26789403722535e-05
-9.51668198073836e-06
-1.3677965894861e-05
-1.41307954038873e-05
-2.31905231048792e-05
-3.76445524877033e-05
-2.81613131776254e-05
-8.25958179718955e-07
2.75298464500486e-07
-1.18783635584059e-05
-3.46618145934821e-05
-8.50687590884834e-06
-1.8635820436311e-05
8.18636363025686e-06
-1.06444678283554e-05
-2.98002190343904e-05
-2.18712493299794e-05
-3.38676395099791e-05
-2.98401755753528e-05
-1.59842905827876e-05
-4.61546549230378e-05
-1.4650311737311e-05
-3.32725124043698e-05
-1.82283525621203e-05
-3.51314706816423e-05
9.892659048231e-07
-9.61756848528131e-06
-2.79354980233883e-05
-6.30567897834195e-06
-1.5551284821907e-05
-1.5999849269219e-05
-8.57394583509552e-06
-4.090013904122e-05
-4.16997488735538e-05
-9.76442888181295e-06
-2.29949285838958e-05
-3.0391604673926e-05
-2.89072222831472e-05
-3.26883802640007e-05
-2.47154080044089e-05
-2.85857282550481e-05
-1.58186945343747e-06
-3.94006823595873e-05
-4.12754698536873e-05
-2.77992539171443e-05
-4.16919395507835e-05
-3.52182510240543e-05
-4.06841606198725e-05
-1.90728349839315e-05
-2.2018857960938e-05
1.35749923097444e-06
-3.13108532186027e-05
-1.05722610265506e-05
-1.81673782681532e-05
-2.51692578146645e-05
-9.56954202274317e-06
-3.2021894292145e-05
-1.62404517654656e-05
6.81446461240806e-06
-3.52449621714155e-05
7.93129318315761e-06
-6.81401364651209e-06
-3.89343948062353e-05
-1.56167117857007e-05
-1.88699661982839e-05
-1.42544452638916e-05
-2.66295228737066e-05
-4.56467817033936e-05
-3.58620103470307e-05
-2.60571615633962e-05
-2.60794336388287e-05
-4.06995979562362e-05
-3.49096705780522e-05
-2.66887924872683e-05
-4.3142680354216e-05
-2.27264387053273e-05
-2.16573218778461e-05
2.12640852225293e-06
-1.76507731676966e-05
-3.9986625935668e-05
-4.2875094820487e-05
-3.25555860144112e-06
-1.58138097674589e-05
-1.96680557835218e-05
-2.49065479887128e-05
-1.97144418123862e-05
-1.96827425593556e-05
-3.2736848198988e-05
-2.80020881925951e-05
7.28848836381336e-06
-8.69561210353902e-06
-9.9983738164851e-06
-1.71433716568313e-05
-7.20693793162095e-06
-2.23035250145373e-05
-1.74164419250948e-05
-1.64437194804296e-05
-3.30024548539612e-05
-1.3429518481517e-05
-1.86418144440752e-05
-9.28020290416206e-06
-4.49499225673352e-06
-1.15308762662318e-05
3.84301010974767e-07
-2.37552071558635e-05
-2.54622470152635e-05
-1.9730366589562e-05
-2.81047498016308e-05
-2.07919062041122e-05
-2.11996184050094e-05
-2.59525070779235e-05
-1.60845549910332e-05
-2.97355741791257e-05
-4.33922209112896e-05
-1.18402042020101e-05
-2.08164206754591e-05
-2.28363517331616e-05
-1.41285952839411e-05
-1.47105183781922e-06
-2.88224979211387e-05
8.67892826364313e-06
-1.40658186638736e-05
-1.28731434223788e-05
-2.99846920755561e-05
-5.52246422168359e-06
-1.93127889135343e-05
-2.9812320044426e-05
-1.34105942860533e-05
-4.95768075505122e-05
-3.04995685028301e-05
-1.49777152226555e-05
-1.92430017460354e-05
-1.49156453020667e-05
-3.65215383353453e-06
-2.44385571309721e-05
-4.46024171821256e-06
-4.21528877175441e-05
-3.93429885102887e-05
-4.75253659593648e-06
-3.61706577548691e-05
-8.61998946899412e-06
-2.1064036037139e-05
-1.97048132793346e-05
-3.06011867413213e-05
-1.76534475724942e-05
-6.46601922993915e-06
-6.77679685258301e-06
-3.16748851530928e-05
-1.60316533106381e-05
-3.16806740141617e-05
-2.71591602438102e-05
-2.94881077152828e-05
-5.17222083809865e-06
-1.85310662449809e-05
-1.40295829912856e-05
-2.46043231328729e-05
-4.03790750616682e-06
-2.4969109155443e-05
-2.22290223273773e-05
-8.21681504956042e-06
-2.65825415827616e-05
-2.63699866624821e-05
-2.71498850043277e-05
-3.93368493544492e-05
-8.16514766537546e-06
-2.31409970782036e-05
-4.04832732977646e-05
-2.02292336034586e-05
-6.77041134471649e-06
-9.33882615918671e-07
-2.76734624646519e-05
-7.12324229640331e-06
-1.16801627649885e-05
-1.84726102049644e-05
-1.94471149843507e-05
-5.12294353134211e-05
-1.11045461310936e-05
-2.27157237140904e-05
-2.68096613902507e-05
1.21630071597184e-06
-1.8780524472822e-05
-1.12174108642545e-05
-2.32870700032762e-05
-1.51713649138028e-05
-3.04963833233572e-05
-1.14442833622596e-05
-3.19290584761655e-05
-2.76832753527788e-05
8.52205063280345e-06
-3.91718587506101e-05
-2.84699259756479e-05
-7.41531195165866e-06
-4.06139429172133e-05
-2.07613998923059e-05
-1.12784179063165e-05
-2.20288013139146e-05
-3.05318158105637e-05
-2.45307758205766e-05
-3.39390261033412e-06
-7.08716141751219e-06
-2.63865360851211e-05
-2.43351360666909e-05
-2.28039406841994e-05
-2.82519210346507e-05
-6.72491221742259e-06
-1.17569889011115e-05
-1.54373106507147e-05
-2.94320398139637e-05
-3.88711268301583e-05
-1.65996962151041e-05
-2.99065699777763e-05
-2.76259746884954e-05
-2.12770332078922e-05
-2.42260783567847e-05
-3.50901209934182e-05
-3.19787340717794e-05
-2.61170400574295e-05
-2.0485255940529e-05
-2.75794373088152e-05
2.62250466690984e-06
-2.58143942515546e-05
-2.31552924487202e-05
-1.27936061610002e-05
-1.53890147586147e-05
-2.47999361127079e-05
-2.62828767020893e-05
1.88239677774119e-05
-6.7401140374754e-06
-2.619042351114e-05
-2.06531168224155e-05
-1.20495060246709e-05
-1.73157302379001e-05
-2.16707498793237e-05
-2.71523329923815e-05
-3.29024591273643e-05
-1.79938991357756e-05
-3.71411792536569e-05
-2.39112356907059e-05
-2.69146257172344e-05
-1.39522294202226e-05
-8.68750412789384e-06
-3.03662772711255e-05
-2.4643276202196e-05
-3.29646805919754e-05
-3.10252481878051e-06
-1.05251965430638e-05
-3.23606020831251e-05
-3.68515093522686e-05
-1.66121823046337e-05
-2.76907416914121e-05
-4.42256872067704e-05
-2.28514526035966e-05
-8.63296581734578e-06
-2.6521290420858e-05
-1.60576747195388e-05
-1.63862485141291e-05
-2.66362502795697e-05
-1.12816762826601e-05
-2.24121307779553e-05
-3.19943155514544e-06
3.4323881418339e-06
-2.30902866338996e-06
-3.88785256743155e-05
-3.27076583183203e-05
-1.77792020238921e-05
-1.65067033209368e-05
-1.91814959458381e-05
-1.77917422882312e-05
-1.43531774988396e-05
-2.03053153224639e-05
-2.9911917884426e-05
-1.0004690057801e-05
-4.52482081648651e-06
-1.9716614684769e-05
-4.49481080883957e-06
-2.90917131853538e-05
1.92141890755503e-06
-1.70220514813838e-05
-9.6585312344045e-06
-1.37046979287828e-05
-3.59804269234613e-05
-1.08032142744667e-05
-1.62786201111305e-05
-2.41460465035499e-05
-1.84832045711541e-05
-3.75855513818692e-05
-2.68963677406447e-05
-2.34407132296783e-05
-2.28814322724096e-05
-2.14555849367e-05
-2.75390611335675e-05
-1.79270364455042e-05
-1.97494814489005e-05
-2.75374536871385e-05
-4.64639673543283e-06
-4.73106594056907e-05
-1.96541095862951e-05
-2.46023870150112e-05
-2.86624368737833e-05
-2.13739934156976e-05
-2.1965859359045e-05
-7.24180755348738e-06
2.36266837655762e-06
-1.3236122589476e-05
-3.25082709572762e-05
-2.14789859718441e-05
-3.53992536405482e-05
-5.76536747368859e-05
-1.29603027146771e-05
-1.63634720737911e-05
-2.06561742572282e-05
-2.50608935044895e-05
-2.26607694885603e-05
-2.21600678065981e-05
-2.56464201226058e-05
-4.27959850836258e-05
-2.20905717752919e-05
-3.24131182866003e-05
-3.39670273653812e-05
-2.30806313156675e-05
-2.49227030376126e-05
-1.92287433824722e-05
-2.52108279925431e-05
-1.1883926055186e-05
-1.88011886440071e-05
-2.48465121589312e-05
-2.28846155372269e-05
-3.35273761509128e-05
-2.39207230406267e-05
-1.35855587138684e-05
-1.91366174975897e-05
-3.3763373479542e-05
-2.60825278963477e-05
-2.06935364364843e-05
-1.28175691926477e-05
-1.90255828920974e-05
-4.51499418067301e-06
-2.80003558909049e-05
-4.69143237385902e-05
-2.19184478958517e-05
-2.39426709299057e-05
-1.22767557383429e-05
5.79448907734429e-06
-1.46408816653177e-05
-1.09529342932815e-05
-3.58321745723856e-05
-1.37299547890698e-05
-2.3956163129112e-05
-4.84339646745346e-05
-5.16446320324684e-06
-2.23522562383368e-05
-1.76715765466199e-05
2.6492516026491e-06
1.00937425267729e-05
-1.96929673847775e-05
-3.40394726017895e-06
-1.03759430745562e-05
-6.46989052673703e-06
-2.48004481029437e-05
-2.37440080621686e-05
8.90702252914619e-07
-3.95161983582914e-05
-3.1266320440749e-05
-2.46100711699817e-05
-1.23456190922649e-05
-1.1167742427658e-05
-2.85001520517184e-05
-2.19611265781135e-05
-1.9020850103268e-05
-2.3243643714826e-06
-1.74376891061187e-05
-1.96612689306935e-05
-1.39366139921314e-05
-3.49702415463397e-05
-1.00944710035656e-05
-1.94057567357204e-05
-9.97151474932592e-06
-1.46799925648806e-05
-2.57803930101336e-05
-2.80618648370191e-05
-3.42350866991078e-05
-3.01123625877385e-05
-3.75108657796516e-05
-1.50606379901349e-05
-1.50954441768643e-05
3.3223954085375e-06
-3.72881762384426e-05
-2.62896127485113e-05
-4.68727085143897e-05
-3.96351536811487e-05
-1.65558165512489e-05
-2.95484804776582e-05
-1.60197050150199e-05
-4.01619547389937e-05
-1.93901728252881e-05
2.28639276809161e-07
-2.84565513555486e-05
-3.16939131009458e-05
-3.1409053566194e-05
-1.44296811603667e-05
-2.29217910953863e-05
-1.86192915551726e-05
-1.11652288335961e-05
-1.29116767869333e-05
-1.17393190409318e-07
-1.59008101161401e-05
-1.41208148362062e-05
-1.06595533080631e-05
-1.97583823723494e-05
-1.7489166552493e-05
-1.46091244723574e-05
-3.17202726990632e-05
-2.06514831038668e-05
-3.92828308865743e-05
-2.44367360005643e-05
-3.92287681502596e-05
-2.07190620982714e-05
-2.48889727176254e-05
-1.89157171812578e-05
-1.86400191827483e-05
-1.46847296280735e-05
-2.321006586991e-05
-2.42125702592956e-05
-4.96503344442595e-06
-2.92825874005068e-05
-6.45606527777159e-06
-1.61490982451901e-05
-2.75556843912042e-05
-2.05944663959761e-05
-1.92685709626652e-05
-2.03863136580015e-05
-1.48651496441761e-05
-1.08152940891234e-05
-2.95351187498052e-05
-5.94386384890799e-06
-8.7569859256845e-06
-1.62853325110031e-05
-1.75300726868082e-05
-8.95102484241459e-06
-2.58655592730945e-05
-2.6843087108597e-05
-2.22111798279926e-05
-1.59507923109177e-05
-3.51901687769599e-06
-1.10687156623476e-05
-2.80388327617737e-05
-2.59593402340255e-05
-1.83786330587595e-05
5.08265181492321e-07
-2.19111511443174e-05
-1.46858378109394e-05
-1.70657368435625e-05
-3.33764500975259e-05
-3.13646119829761e-05
-5.11060430376577e-06
-3.41712826577195e-05
-1.76849795991054e-05
-1.01407491262159e-05
-2.34514638763407e-05
-2.13633647967513e-05
-2.64336248381203e-05
-3.0240197028004e-05
-1.38538323933683e-05
-8.86343220574127e-06
-2.99649620446821e-05
-2.29792661377089e-05
-6.45974291388879e-06
2.04436355801629e-05
-4.78391364748078e-05
-1.26725349393994e-05
-2.7063712992709e-05
-1.90438366253322e-05
-3.42882571016202e-05
-2.33565386014684e-05
-1.48836129088472e-05
-1.65231418650602e-05
-3.9033466460619e-06
-4.28077166101568e-05
-3.08726207546281e-05
-2.41431941052061e-05
-1.0647683658243e-05
-2.44146120821353e-05
-4.2532713344631e-05
-4.07467587148359e-05
-1.4521828619697e-05
-2.82925780588973e-05
-2.86007690168717e-05
-3.85905504858435e-05
-3.660378891932e-05
-3.12104201933285e-05
-3.84987821930969e-05
-7.86841973436225e-06
-4.1843057260885e-05
-1.76552111044947e-05
-4.62950420981727e-05
-4.98848365724396e-06
-3.48468518791135e-06
4.32200679540981e-06
5.40896473779739e-06
-3.28659130500274e-06
2.09618630667148e-06
-2.62050682591721e-05
-2.28821296458314e-05
-3.0322028813664e-05
-4.03445457475267e-05
-5.65127810413381e-06
-2.73765067398163e-05
-2.61752838086279e-05
-2.61065158605668e-05
-9.72559801544768e-06
-1.10120039999849e-05
-2.69075899584805e-05
-3.5802937448399e-05
-4.91573729791851e-06
-1.49169365136391e-06
-3.788921637824e-05
-6.16876108548328e-05
-1.06637405968899e-05
-3.59893063725956e-05
-3.0542722021268e-05
-1.90119915285199e-05
-9.58052775253321e-06
-1.63222963255348e-05
-1.51394826608484e-06
-2.36373011929867e-05
-2.48967259804627e-05
-1.3343094776516e-05
-5.3703284691396e-06
-2.15226444632714e-06
-3.14828656007068e-05
-3.09808583266546e-05
-3.27102934948635e-06
2.47487649829097e-06
-2.81928101170683e-05
-2.4209991195962e-05
-2.60510339268263e-05
-1.89203105830345e-05
-4.3203697049902e-05
-3.08865636075488e-06
-2.64423318710858e-05
-8.88429158151004e-06
-2.0684216940557e-05
-2.95631035273025e-05
-1.96486720650652e-05
-3.89472074889532e-05
-3.45425741828001e-05
-1.69525214837456e-05
-2.6314132078567e-06
-2.59032543857131e-05
-3.50033233367448e-05
-2.63097500161823e-05
-2.17357558829383e-05
-2.27032528447974e-05
-1.44496661321242e-05
-7.82101059906425e-06
-1.61371837298761e-05
1.01212200897339e-05
-1.71551012908472e-05
-2.60819082833566e-05
-7.35483765858432e-06
-1.07270963073697e-05
-3.19130861402795e-05
-1.17122059067212e-05
-5.25147698080098e-06
-2.75666440993085e-05
-6.98004202609374e-06
-1.97428543998809e-05
-1.53935189233837e-05
-4.91683543233382e-06
-7.30665434758324e-06
-9.66871657657299e-06
-1.62343101583184e-05
-1.31725415911453e-05
-2.24707753997907e-05
-2.05780287702814e-05
-2.17901826123472e-05
-5.07834246539825e-06
-7.14332724673815e-06
-1.41064382552443e-06
-4.34232385392911e-06
-1.88641341195858e-05
-1.67635538644549e-05
-8.78730305996216e-07
-1.104391469484e-05
-1.09891080084459e-05
-2.44987263097252e-05
-7.44929650129052e-06
-1.38647033723201e-05
-4.07810680173322e-05
-2.82029658610139e-05
-2.86246323423782e-05
-2.5110653859024e-06
-1.76415715990346e-05
-2.42026083638689e-05
-3.48454216398653e-05
-1.21090726753612e-06
-1.33726490886715e-05
-2.12842802561598e-06
-3.29923941619475e-05
-1.85368410015785e-05
-2.25906255821578e-05
-2.86160585694875e-05
-5.79582053212462e-06
-2.41819922236301e-05
-3.30507763099382e-05
5.02026121396941e-06
-3.97945567105416e-07
-1.33900260307715e-05
-2.09234628696301e-05
-2.82450154548994e-05
7.04223723053137e-07
-2.73219039185423e-05
-1.40952230751899e-05
-3.68621242366073e-06
-3.04366866396149e-05
-1.9300023323869e-05
-2.57110583445558e-05
-1.95175462149288e-05
-8.98396795833414e-06
-1.9069556952195e-05
-2.90691913242716e-05
-2.58723195488535e-05
-1.6664368578793e-05
-7.72095046673282e-06
-3.31544631456904e-05
-2.30329187751674e-05
-2.49319322662059e-05
-8.06762641476906e-06
-3.38028753996846e-06
-2.12141329931478e-05
-2.3173825708964e-05
-8.68411854848685e-06
-2.97235766945712e-05
-2.19282559359599e-05
-2.89296105103934e-05
-4.75615339834288e-05
-2.6103642668994e-05
-4.21513839927897e-05
-2.33093264789554e-05
-2.03240780159482e-05
-2.6821523550038e-05
-2.46340478660558e-05
-9.89925055053303e-06
-3.23619898675395e-05
-2.31557368034994e-05
-2.56584657252555e-05
2.6187174376004e-08
-3.27105087246714e-05
-1.50409015033458e-05
1.18385362307733e-06
-2.99029040042056e-05
-1.41260209332289e-05
-1.65959933228487e-05
-1.66959231823212e-05
-3.73788842987571e-05
-4.78294982113904e-05
1.38372281594441e-06
-1.67883665421403e-05
-2.12157123317918e-05
-2.17775988627675e-05
-2.19328168177803e-05
7.25105408063417e-06
-3.33786253239219e-05
-3.64807934947827e-06
-2.11169333779979e-05
-1.4282248356635e-05
-6.89295076456707e-06
-1.57309442763795e-05
-1.17660423602867e-05
-3.79247601106705e-05
-2.21855144538703e-05
-1.05262760453683e-05
-1.12644636038182e-05
-1.51747816370837e-05
-8.7041259790658e-06
-1.594700190344e-05
-1.30301852995674e-05
-1.46470274632106e-07
-3.41574742593267e-06
-1.43967223743161e-05
-2.20823810108312e-05
-2.14692711145402e-05
-7.56291704788814e-06
-1.63234487136795e-05
-2.55213286204413e-05
-2.59883536248592e-05
-3.51596088827767e-05
-3.01111161680698e-05
-3.32105603137535e-05
-2.47114790862796e-05
-3.74722352115812e-05
-5.0674373382762e-05
-2.32771578999458e-05
-3.61191182606358e-05
-1.97372557287513e-05
-1.06425729582967e-05
-8.50547793254194e-06
-2.79018447968326e-05
-2.13255481025452e-05
-4.54268305003519e-05
-1.61241538011714e-05
-1.8340127612987e-05
-3.80031289132436e-05
-2.03670562544933e-05
-9.24476597255337e-06
-2.26257833693769e-05
-3.93894658458406e-05
-3.18213524323167e-05
-3.27372874756671e-05
-2.52306998830963e-05
-3.41161322859648e-05
-7.88766328123614e-06
-2.47378686659457e-05
-1.97136472249819e-05
-1.15614290010451e-05
-1.278917685538e-05
-2.21681589528627e-05
-1.85876257156675e-05
-1.60212629979707e-05
-2.92337217477725e-05
-3.1455106643276e-05
-1.85459066905154e-05
-1.94662091960836e-05
-2.31695150249614e-05
-3.15043165969258e-05
-2.68523387402512e-05
-1.29927451516076e-05
-5.32671466058002e-06
-1.23177414402359e-05
-2.4772079694925e-05
-2.60955285423676e-05
-2.08347548247836e-05
-2.63499189573776e-05
-2.28035225588327e-05
6.87005776737289e-07
-4.1115963908474e-06
-5.75853044073255e-06
-3.63368141131397e-05
-9.48171877321866e-06
-2.13145838071525e-05
-2.34755328333191e-05
-2.84502792642812e-05
-1.42049701773958e-05
-2.69493796811131e-05
-2.42731133819336e-05
-1.4353212063e-05
-1.3442040746084e-06
-2.87498479308552e-05
2.45123838734804e-06
-1.99654799624464e-05
-4.6926459991882e-05
-1.34776870541975e-05
-1.380771473402e-05
-1.37122446393311e-05
-1.74909554130792e-05
-2.05417715027381e-05
-2.28640699001182e-05
-1.77092519409603e-05
-2.84484968994968e-05
-4.33003179331479e-05
-3.09999087027396e-05
-1.36168654561449e-05
-2.62275167072216e-05
-1.31497894948937e-05
-3.16726472023176e-05
-2.43459243123882e-05
-9.49360054022159e-06
-1.65113529415872e-05
-2.75283997392655e-05
-2.05499261078332e-05
-1.39961877181347e-05
-4.22952128787116e-05
1.5696858460899e-06
-2.5173876928312e-05
-4.22350233963173e-05
-2.15491195834272e-05
-2.70251561932002e-05
-2.75837028334817e-05
-2.20797087790899e-05
-8.87654558681773e-06
-2.36155332224459e-05
-4.63853912757357e-05
-1.05690517774383e-05
-3.25638260158851e-05
-2.4683170993191e-05
-3.11851509986224e-05
-4.39572287351274e-05
-3.4556972302037e-05
-3.26724103377089e-05
-1.69275821976759e-05
-2.92033132037206e-05
-2.33557504598198e-05
-1.76376880231299e-05
-1.4797854674815e-05
-1.00324041998476e-06
-3.09479749788821e-05
-1.77320831408536e-05
-4.50870873905314e-06
-4.43511144586142e-05
-4.9786618348985e-06
-1.15949696783718e-06
-1.33429486033949e-05
-2.68189117190044e-06
-1.65019541486257e-05
8.89734146953686e-07
3.09210334457263e-06
-2.7208281596344e-06
-2.35422735463699e-05
-2.20775091079931e-05
-1.40155456775103e-05
4.45391136915041e-06
2.07247536707156e-06
-2.85604797023464e-05
-1.57267404196872e-05
-2.70294343574727e-05
-1.98946203537779e-05
-2.57042632669226e-05
-2.88508509425656e-05
-2.75355697214498e-05
-1.08457645990032e-05
-2.95194826718549e-05
-2.16366221414873e-05
-3.34012298578519e-05
-1.43794056117012e-05
-1.07861533929536e-05
-1.47397528360132e-05
-2.90829718282089e-05
-1.79157444323695e-05
-2.56098346635892e-05
9.1654149003342e-06
-2.45488768864382e-05
6.31483151189942e-06
-2.45341568968238e-06
-1.9662895675633e-05
-1.70733028480998e-05
-3.22822663687985e-05
-1.03974354745656e-05
-2.54673626975385e-05
-2.87222568184987e-06
-1.25938998518902e-05
-1.1334378878514e-05
-2.85788818018102e-05
-1.46330682783897e-05
-4.12799435156066e-05
-2.01721664904574e-05
-2.99075200905174e-05
-1.30715015596831e-05
-1.47106992417105e-05
-1.5491554528608e-05
-2.91031082604227e-05
9.85419406541249e-06
-3.39162547358133e-05
-1.83862054637087e-05
-6.33610845931061e-06
-1.82422163517444e-05
-7.19663517339357e-06
-2.27609179559683e-05
-4.90937564020431e-05
-1.57974297513707e-06
-1.74835166437472e-05
-2.7349356962225e-05
-3.02334555604517e-05
-1.81268706947695e-05
-2.30118795375741e-05
-1.46089084485206e-05
-1.13572532898589e-05
-4.35549303586273e-05
-3.94298374681221e-05
-6.66759865437112e-06
-9.63136408960461e-06
-3.69832823170178e-05
-1.96882972294488e-05
-2.12324752765881e-05
-5.1664802976675e-06
-1.09131231935351e-05
3.51946990604752e-07
-1.71844635248704e-05
-2.86714407874272e-05
-2.12283354874861e-06
-1.78008332781944e-06
-1.9398037314155e-05
-8.32174970918643e-06
-2.16817845481942e-05
-3.12963979955024e-05
-2.34995512502792e-05
-3.46047523552689e-05
-3.78564862965474e-05
-2.72020737494268e-05
-3.92700640697013e-05
-5.61591650509137e-07
-2.061567118882e-05
-3.48988024411219e-05
-2.36546270779912e-05
-1.71847891337264e-05
-2.3529891064779e-05
-1.40672146104457e-05
-5.0019401897025e-06
-1.66097869471906e-05
-3.1370740601544e-05
-2.51316172220066e-05
-1.38911551439477e-05
-2.61115532485857e-06
-1.10743926514474e-05
-1.45087132348384e-05
-1.78990180426758e-05
-2.64198687281073e-05
-3.69866680180069e-05
-1.64654733046374e-05
-2.5008236783835e-05
-3.01360763883121e-05
-1.53743168376679e-06
-3.60624653865179e-05
-2.21963501677869e-05
-3.10231898432723e-05
-2.00138530542387e-05
-1.16039607127385e-05
-2.36353226570612e-05
-2.11937719748074e-05
-4.05693417590703e-05
-3.9344571249739e-05
-2.97045281681036e-05
-1.93722550892091e-05
-1.64486784923158e-05
-3.21509340767399e-05
-1.54372247434064e-05
-1.74207045891769e-05
-2.95884511159618e-05
-2.57383076071242e-05
-1.77834334939798e-05
-1.99393991800532e-05
-2.13764394246832e-05
-2.10698343538449e-05
-1.25167832482273e-05
-5.17050936411811e-05
-3.05713914040659e-05
-2.23827249484489e-05
-1.14047712355861e-05
-1.03154948506313e-05
-8.53892057097867e-06
3.77033302737615e-06
-1.92360783300619e-05
-3.15072497003145e-05
2.22352770883422e-06
-4.03131585737814e-05
-1.63367653895889e-05
-3.10445811423501e-05
-2.46720694385872e-05
-1.34458334598285e-05
-2.17954554852585e-05
-2.00257917326679e-05
-1.12940793790954e-05
-3.11458756197453e-05
-2.22226645347526e-05
-4.00201632556241e-05
-2.56163135998294e-05
-2.84483874200721e-05
2.30476607794201e-06
-1.18161538552965e-05
-3.20415248615002e-05
-2.91876386531535e-05
-1.81527188421277e-05
-1.74613267950646e-05
-4.70871711419533e-05
-2.35907705313185e-05
-2.7961489204565e-05
-1.9268839910873e-05
-2.48360588772467e-05
-2.61229008306578e-05
-1.56561138463917e-05
-1.19920206921036e-05
-2.36469074820309e-05
-2.82227770230522e-05
-1.70847951188399e-05
-2.23410713678505e-05
-3.21384522220736e-05
-3.28658697306396e-05
-1.45962373062328e-05
-1.22157454637655e-05
-1.33247867163725e-08
-2.15100045832554e-06
-2.73436024239949e-05
-1.79895947611298e-05
-2.16625996726236e-05
-1.3912662020985e-06
-2.87860256970924e-05
-2.86965522242607e-05
-2.34112443872115e-05
-2.9323624188205e-05
-3.99427363677931e-05
-3.26828685382353e-05
-2.19060880005875e-05
-2.16933158950058e-05
-1.95036796177993e-05
-3.53811294175619e-05
-8.24385954032592e-06
-3.29777797219504e-05
-2.94186594751634e-05
1.04640149715446e-06
-2.56452176070933e-05
-1.57781700899297e-05
-1.61285582367244e-05
-1.9909290423753e-05
-2.97567076980233e-05
-2.47746571723091e-05
-2.09744701721335e-05
-2.90022218938514e-05
-4.51258536238755e-05
-2.26299546628911e-05
-4.16046214979646e-05
-1.62403841141369e-05
-1.81348772073062e-05
-2.3046195587479e-05
-2.68695564626e-05
-1.95357690927381e-05
-2.08791043528474e-05
-3.51015501862247e-05
-1.41525624474854e-05
-3.67129130144745e-06
-5.68984898014527e-06
-1.43059812044844e-05
-8.57708835411226e-06
-1.68197288612165e-05
-1.14758446171182e-05
-2.04120633823399e-05
-2.06538926287047e-05
-3.708572879976e-05
-3.16857924227797e-05
-2.45253069704224e-05
-4.3466564954565e-05
-4.17372333634732e-05
-3.52353157396142e-05
-3.15779707638005e-05
-1.5756465281735e-05
-5.85518061379059e-06
-3.86255012693704e-05
-1.77489216162132e-05
-2.47349568011929e-05
-2.42269138167971e-05
1.24211698808423e-06
-4.10840785349888e-05
-5.325252039616e-06
-1.40496771591265e-05
1.72902398871806e-05
-2.62264418977966e-05
-2.19941546126028e-05
-2.21591671289606e-05
-1.71257055613444e-05
-9.84466458759397e-06
-2.83570773663605e-05
-2.95252248349138e-05
-1.74762940846293e-05
-1.93994382303492e-05
-2.14249445464904e-05
-2.73632114304389e-05
-4.00315096608699e-06
-9.60117803848544e-06
-1.23834231135281e-05
2.68879260338729e-06
-2.24254933673375e-05
-2.0612576030341e-05
-4.34996497645377e-05
-5.04351307980309e-05
-2.74658549435045e-05
-2.14484003498292e-05
-2.846526799312e-05
-2.36016802765028e-05
-6.02376686709871e-06
-3.45691196079912e-06
-8.36171750258588e-06
-1.85464398925028e-05
-1.96441127525411e-05
5.4042125676583e-07
-2.32107920866601e-05
-1.79312544234044e-05
-2.52601442187863e-05
-1.90556944568355e-05
-1.63271541356517e-05
-2.42263907560986e-05
-3.4698623260927e-05
-1.54563782258388e-05
-1.47103182355984e-05
1.30293283843246e-06
-1.8143924272054e-05
-2.99232982421595e-05
-2.29048248040092e-05
-7.87314139051564e-06
-2.35550449799397e-05
8.65694049587451e-07
-1.05011091365515e-05
-2.02791778228518e-05
-3.30212659355938e-05
-1.99045503307775e-05
-2.73843787904693e-05
-1.63926961946058e-05
-4.21257059786169e-05
-3.62461746678391e-05
-2.40971159409206e-05
-1.51501491990295e-05
-3.95075614158816e-05
-4.58396360119715e-05
-2.20204098859279e-05
-1.96317365016165e-05
-3.0042573275944e-05
-3.49640118767903e-05
-1.01103742706962e-05
-1.72985362129148e-05
-1.6162310399792e-05
-1.54091766656624e-05
-1.58227887658951e-05
8.8439439115495e-06
-2.2541124099746e-05
-2.31163362948508e-05
-1.45136684913276e-05
-3.23922026503828e-05
-3.34310680709042e-05
-4.19062331303301e-05
-4.57903940568824e-06
-3.83380468610213e-05
-3.10861426662075e-05
-1.52268448720059e-05
-8.13512184081332e-06
-1.86292972827828e-05
-2.50940002157752e-05
-1.74657053300027e-05
2.84944606985323e-07
-2.37590254501435e-05
-3.84595065684605e-05
-2.3768495877064e-05
-2.29234069181407e-05
-2.51786625091611e-05
7.97101859063437e-06
-9.02257937415088e-06
2.67863552615064e-06
-9.56055315386279e-06
-3.87266185479577e-05
-4.36991664578342e-05
-2.59079540632127e-05
-2.30587804911662e-05
1.40348135874644e-05
-2.92878456218523e-05
-2.17137720436684e-05
-2.32837166189891e-05
-1.08152822704289e-05
-2.11553539558595e-05
-1.25794639107501e-05
-2.32468775456559e-05
-4.36006058754713e-05
-2.02551429396389e-05
-3.54870520931995e-05
-2.42021151972332e-05
-1.06689161885877e-05
-3.40849528141817e-05
-8.69311962668059e-06
-2.273900257579e-05
-2.79830992086224e-06
-4.97618926621434e-05
-1.92675529200513e-05
-1.11774087343982e-05
-2.79230958131147e-05
-4.55605105246829e-06
-1.54011708328629e-05
-2.33941973767134e-05
-2.03190920019703e-05
-5.15219100942713e-05
-3.79269280389976e-05
-2.24487848586906e-05
1.13884423274834e-06
-2.65212125743035e-05
-1.86522280140232e-05
-2.53387014023552e-05
-2.77432834923884e-05
-1.39065896204255e-05
-1.65350664234598e-05
-2.46924828628944e-05
-2.02478822257414e-05
-2.39254098880853e-05
-3.16150173248498e-05
-3.64171729514478e-05
-3.52689386277712e-05
-1.54837620747821e-05
-3.74326099542369e-06
-2.61503390501952e-05
-3.45373933418564e-05
-2.54657587067488e-05
-5.41758036919771e-06
-2.24809214319566e-05
-3.09264317645626e-05
-1.32343008615878e-05
-2.83887269757598e-05
1.35589328053821e-05
-1.91238136560845e-05
-1.03933637159093e-05
-1.63004076847664e-05
6.75637720460792e-06
-1.11206963038876e-05
-4.85269933731814e-05
-1.93275506121112e-05
-9.44588970112598e-06
-3.7521692701238e-05
-3.03284805151812e-05
-1.90187601196411e-05
-1.92691708664387e-05
-8.6247350783479e-06
-4.06856854521091e-06
-1.7844648274415e-05
-1.08991726304496e-05
4.01436793068079e-06
-9.33462951381795e-06
-2.49748245391626e-05
-1.97319937685018e-05
1.32579493640865e-06
-2.727911803404e-05
-9.92516314433875e-08
-2.28172462484862e-05
-5.66404759563863e-06
-2.68822868173309e-05
-1.86282313396197e-05
-2.30292054983825e-05
-3.03952698394872e-05
-1.20323740699221e-05
-1.55825825976948e-05
-3.62776746644545e-05
-1.03415445930899e-05
9.87688705277899e-07
-5.35914993086388e-05
1.77502324588628e-07
-2.72872630916481e-05
-5.33171046197807e-05
-7.94771405102984e-06
-3.57168725806604e-05
-1.97115769686296e-05
-5.17311869585356e-06
-1.97298154287702e-05
-2.22262789185653e-05
-5.83691317361538e-06
-3.32744391420046e-05
-4.02164245570837e-05
-1.79230396229843e-05
-3.52437142249502e-05
-1.56521836264156e-05
-2.30719828594917e-05
-1.61676298402707e-05
-9.2197662189412e-06
-1.56406139155637e-05
-2.21327314774727e-05
-2.42783699673182e-05
-5.01479675908225e-05
-3.63751328689786e-06
-2.86809526383991e-05
-3.74138334582728e-06
-2.15270956051205e-05
-2.59961660603536e-05
-1.48127049241536e-05
-2.78119164900338e-05
-7.93582786594338e-06
-2.32345682379356e-05
-3.0057605613956e-05
-3.92327993717598e-05
-3.84679744219901e-05
-7.67500636303129e-06
-3.32468081838066e-05
-2.66752383012278e-05
-2.18822199076712e-05
-3.20831437340808e-05
-8.21766307971878e-06
-3.04307435443063e-06
-1.46428191101801e-05
-3.32816157810438e-05
-1.31305865642144e-05
-2.74249276300988e-05
-2.39161154767386e-05
-3.259500002029e-05
-1.52484840595944e-05
8.71667207376337e-06
-2.5366913975858e-05
-1.78078403580732e-05
-2.26289822409784e-05
-2.10858244665337e-05
-1.62517152456725e-05
-1.67664125938467e-05
-1.75012100961454e-05
-4.46315752322683e-05
-2.90876992543419e-05
-2.74539829769588e-05
-8.11138515232317e-06
-4.44934885500574e-05
-2.93956008125346e-06
-2.74084812298979e-05
7.06572550630221e-07
2.19435248105141e-06
-1.92621041528588e-05
-1.30350996599102e-05
-8.5984282934858e-06
-2.34579990626429e-05
-2.89558600010534e-05
-5.69753503408979e-06
-2.51555151945742e-05
-6.99068711736687e-06
-2.69480479987977e-05
-2.60058872456847e-05
-1.46215750952638e-05
-2.47985960301341e-05
-2.79786943468706e-05
-1.45612439608436e-05
-1.55938222408745e-05
-2.79271829196352e-05
-2.25374054377658e-05
-4.31885693642916e-06
-1.09065274681805e-05
-3.17434452305095e-05
-2.64434698277368e-05
-2.42646942852213e-05
-1.07289056205517e-05
-1.91530213522323e-05
-1.15305857182278e-05
-7.6235898687983e-06
-3.60907924375152e-05
-2.55851660808197e-05
1.84723103528085e-06
-2.11148453198976e-05
-3.96538577802051e-05
-3.74074257273805e-05
-1.5320158043014e-05
-1.78715248767203e-05
-2.70954551384954e-06
-3.60034131322737e-05
-3.19639538216664e-05
-1.98423729137418e-05
-1.13280986497721e-05
-1.89288034059348e-05
-1.75031303142882e-05
-1.71085766121919e-05
-1.4538268947664e-05
-2.14832646760494e-05
-2.02722804455121e-05
-1.11382718184885e-05
-9.14383109053741e-06
-2.87319731117694e-05
-1.87010093789016e-05
-4.63223862604523e-06
-1.93280874946691e-05
-3.60018854193487e-05
-3.11143267477334e-05
-1.19546394775646e-05
-2.13252938902459e-05
-3.60232376452162e-05
-5.02376802209179e-06
-1.41447476191211e-05
-7.23382344661476e-06
-3.30389962861533e-05
-2.69960686042998e-05
-2.76013535473582e-05
-3.17716035849227e-05
-1.04321477344917e-05
-2.28410814542076e-05
-2.61838836922325e-05
-2.50150927843901e-05
-1.46164321364376e-05
-1.29899423022749e-05
-3.20359664501596e-05
2.58829945705207e-06
-2.61056691691823e-05
-1.78747106633375e-05
-9.13101408912872e-06
-1.64866511236401e-05
-1.88778762630204e-05
-2.91848255467281e-05
-1.80477476110772e-05
-1.24973965536908e-05
3.59650452562773e-06
-2.14382232114618e-05
-2.63132918177296e-05
-2.12592442365446e-05
-3.04760397514685e-05
-4.03016509910481e-06
-3.7226803523508e-05
-1.2336458750377e-05
-1.32522520244065e-05
-1.77055803987935e-05
-2.38797661383241e-05
-1.96619152187706e-05
-1.82001011689872e-05
-1.51471349361927e-05
-1.96844599501781e-05
-2.24615353064916e-05
-3.90926827222355e-05
-3.13696004477e-05
1.8236453058805e-06
-4.28581664486098e-05
-2.675447503479e-05
-2.32308560027545e-05
-2.88205984941419e-05
-3.7202479170615e-05
-1.97626918218533e-05
-3.32737008780399e-05
-1.16769538667789e-05
-1.89018884366319e-05
-2.47026359747122e-05
-1.52238707226338e-05
-3.45524200343697e-05
-1.80021843545914e-05
-1.82430601185158e-05
-2.93679386010225e-05
-3.58408422553389e-05
-3.54383648618395e-05
-2.79464832950213e-05
-2.77825311750131e-05
-1.94300220077664e-05
-2.43893649184849e-05
-1.86529667077758e-05
-4.45193229985229e-06
-2.85081068380368e-05
-2.26694735665636e-05
-2.29232384230112e-05
-2.59129162012782e-05
-5.16756299254716e-06
-2.23503142880118e-05
-2.82143563110764e-05
-3.13156258066325e-05
-1.5762148176384e-05
-1.55940970664574e-05
-3.39724780656172e-05
-2.53941208217699e-05
-8.39642371688249e-06
-2.21946968504047e-05
-2.46337307186393e-05
-6.43844620821641e-06
-2.78432708071473e-05
-3.36219211300433e-05
-1.48058503035803e-05
-2.0811932608242e-05
-4.21055440538092e-05
-1.41251608427442e-05
-2.42674098942014e-05
-1.10751522410684e-05
-4.43855896487783e-05
-1.9434917682594e-05
1.00827316092999e-07
-1.02590484720867e-05
-1.92473417266188e-05
-2.67475044661484e-05
-1.77548835231115e-05
-2.72615404489106e-05
-1.29850509558804e-05
-2.75020307130451e-05
-1.78378387517493e-05
-2.22536606614904e-05
-1.77453300825788e-05
5.72968653148338e-06
-1.75644700394343e-05
-3.71335087443452e-05
-3.57317192786561e-05
4.02854071061831e-06
-2.18850043704882e-06
-3.29293500330582e-05
-3.43108232720685e-05
-2.83893468471752e-05
-1.87520368250663e-05
-2.95621860592168e-05
-9.52216934251024e-06
4.83274718675372e-07
-1.52945579472132e-05
-1.48586663575307e-05
-1.060048690838e-05
-1.5861102152232e-05
-2.20135668984559e-05
-4.54698044320847e-05
-1.61071592805255e-05
-3.67766734844825e-05
-4.53314754104856e-05
-1.18022682412416e-06
-3.39675242595182e-05
-3.1011196613872e-05
-1.16316976655633e-05
-2.90353706015757e-05
-2.78555513993053e-05
-1.02944068699292e-05
-2.11904137010231e-05
-1.45950713818685e-06
-1.36429614230663e-05
5.98359285109384e-06
-2.89548120664746e-05
-1.53056093659503e-05
-4.19078415330625e-06
-2.54080078827925e-05
-8.6995483830137e-06
-3.47212313640931e-05
-1.91726292076525e-05
-2.58548899729779e-05
-1.31970205070309e-05
-2.77164463241674e-05
-2.81663940046292e-05
-9.32364321641542e-06
-2.36636133952917e-05
9.65778262603417e-06
-4.10102838774934e-05
-3.51150328587674e-05
-2.9317567751723e-05
-6.23955958817235e-05
-3.66940758932307e-05
-2.5040822273613e-05
-2.45305204968074e-05
-2.41417765152586e-05
-2.8787928960827e-05
-3.25717170446539e-05
-3.59667530615679e-05
-3.03621454871978e-05
-3.96864680071765e-05
3.83562422519432e-06
-1.39392813142897e-05
-2.78823398267116e-05
-4.01120493017703e-05
-1.44554056369337e-05
-1.90139729913432e-05
-3.34298553960084e-05
-1.97745881526869e-05
-4.07041897476705e-06
-2.23280436628495e-05
-2.87849377741503e-05
-2.35174735443431e-05
-1.91197564390318e-05
-2.08698001610723e-05
-7.82937208563703e-06
-1.6236827380934e-05
-2.16514773792172e-05
-2.18064969258698e-05
-3.75920259266341e-05
-2.77540003549307e-05
-3.60399352816953e-05
-3.49620437573251e-06
-2.01304692399207e-05
-3.85774717311786e-06
-1.09932472303357e-05
-1.51598690054281e-05
-3.31147807723137e-05
-2.10268285651593e-05
-1.57359557734177e-05
-1.24991327821258e-05
-2.05746999793167e-05
-2.86910174717479e-05
-1.84984824216913e-05
-4.65223791736291e-05
-3.89130745818566e-05
-2.2632514857064e-05
-2.08009212048987e-05
-1.27018397165547e-05
-1.62212312272691e-05
-1.2120930215003e-05
-1.36832518873696e-05
-6.08198491922382e-06
-3.72610608244386e-05
-1.83927338454849e-05
-2.86812770386319e-05
-3.71691137015162e-05
-1.29385656750474e-05
-1.14841645635372e-05
-2.04298269102015e-05
-4.83800831275991e-05
-3.21260942249362e-05
-1.97665148883866e-05
-2.25714985792232e-05
-2.15193625687818e-05
-9.92886625544256e-06
-1.8589736674936e-05
-2.63063533345178e-05
-2.17314539729208e-05
-1.74381176641925e-05
-1.5546894341165e-05
-5.81453795677664e-06
-3.03441305476136e-05
-2.03669445911907e-05
-2.58976528772725e-05
-3.27049645901288e-05
-1.31258316324657e-05
-2.94185648639641e-05
-3.05627640805001e-05
-1.19946363519969e-05
-3.73355537622572e-05
-3.85600975313269e-05
-2.09470361933172e-06
-2.36949307451279e-05
-3.35644979693056e-05
-3.18167576464339e-05
-2.92863096229049e-05
-2.17038573689122e-06
-8.45173800755534e-06
-1.62130127943204e-05
-4.44422679474868e-05
-1.43158489607933e-05
-1.01515551219219e-05
-2.25949523312735e-05
-1.60329036057923e-05
-5.15462294371879e-06
-8.39716875531438e-06
-2.89174428222461e-05
-1.9705701923342e-05
-4.65049274012225e-07
-8.19874774326241e-06
-6.64207939042743e-07
-2.99940299463162e-06
-1.34682861574326e-05
-3.79243258879292e-05
-3.92986377670907e-05
-3.75358508851555e-05
-2.03751269121878e-05
2.57039999879586e-06
-1.34708089293717e-05
-1.10578738450498e-05
-6.63189213843334e-06
-3.91417268922191e-06
-1.476958552332e-05
-3.38145959215553e-05
-2.15490051588385e-05
-4.50669793476256e-06
-3.90684203527582e-05
-2.21674322399719e-05
-1.84401674256976e-05
-1.53633045564617e-05
-4.27850962415587e-06
-4.5066063946264e-06
-1.74871766667369e-05
-2.21237083822776e-05
-2.27073620386527e-05
-9.96429943803598e-06
-2.17897060468195e-05
-5.78841947696488e-07
-3.2435886976106e-05
-1.33724090320813e-05
-8.81101224207948e-07
-2.59013982613707e-05
-1.62723285672651e-05
-2.13610741515494e-05
-2.38681563632988e-05
-3.21370187878573e-05
-1.51292431956633e-05
-6.07207652641332e-06
-1.14538305304858e-05
-2.05469933772443e-05
-2.91635002843516e-06
-2.49495916655601e-05
-6.58149132323315e-06
-1.75730933906878e-05
4.47707542993918e-07
-1.46583157927708e-05
-1.40775345313472e-05
-1.53173086265283e-05
-1.93570930159696e-05
-2.67358036860073e-05
-1.83462487495846e-05
-5.86708510751155e-06
-4.03231353523512e-05
-1.22320736898171e-05
-3.11182552521587e-05
-2.50531808393914e-05
-2.33167122988741e-05
-1.28494152157084e-05
-3.02666782057029e-05
-2.70037537280568e-05
-2.19074621411639e-05
-3.3432728479643e-05
-1.89945794747722e-05
-2.60658454146781e-05
-1.59873245394679e-05
-2.85820558775628e-05
-1.6438113101647e-05
-2.41639107946281e-05
-2.43235769052491e-05
-5.53141419525518e-05
-1.15086327374897e-05
-2.95514394485245e-05
-8.92078906010944e-06
-1.9857439554118e-05
-1.32914967503301e-05
-1.92231113267059e-05
-1.34833588696738e-05
-2.63929826989852e-05
-2.99521909635135e-06
-1.00435864243248e-05
-3.326580261256e-05
-3.90046771412233e-05
-1.75256118365821e-05
-2.23318473657989e-07
-3.58443929568999e-05
-2.01830658083641e-05
-2.20009887636036e-05
-1.83164296431727e-05
-2.3565584741059e-05
-2.11813605031881e-05
-2.51799145852213e-05
-1.41484203840844e-05
-7.58677294521273e-06
-3.07561991236777e-05
-1.50440554783299e-05
-1.85427836221184e-05
-1.20101983792427e-05
-3.12393609222703e-05
-7.96450569998196e-07
-3.01066912899139e-05
-1.28468801144913e-05
3.03326759314739e-06
-1.78048880330241e-05
-2.54114879003106e-05
2.19762578342502e-06
-1.41892362162915e-05
-3.31471098825357e-05
-8.97121456328308e-06
-1.86539836288026e-05
-1.44098313224686e-05
-1.89586326204439e-05
-1.49080419809688e-05
-2.19043998501015e-05
-1.52229127815281e-05
-1.16592892733103e-05
1.0472530562299e-05
-2.26481262626803e-05
-3.00117947792295e-05
-5.1084399375902e-07
4.1964230102272e-06
-1.69052841763523e-05
-2.59515629821752e-05
-2.1410750114703e-05
-2.16823537938025e-05
-6.13174346188718e-06
-2.8651576718875e-05
-2.52545021813449e-05
-1.85098608480387e-05
1.99768456583182e-06
-1.71215358495697e-05
-5.52761010872405e-06
-2.53906356366545e-05
-2.26370313201583e-05
-2.24895533496175e-05
-6.18891551397144e-06
-1.42518408798819e-05
-2.9354086453305e-05
-2.30047393142875e-05
-2.76528982708391e-05
-2.22311206296173e-05
-2.61257130159249e-05
-3.14811344163662e-05
-1.59188588735998e-05
-1.99972126356769e-05
-3.36585497104804e-05
-2.96115922334717e-05
-1.97352644847459e-05
-7.80527450707704e-06
-2.35500270114523e-05
-2.70766944251479e-06
-5.4487793529051e-06
-3.37947920679393e-05
-5.84166274258965e-05
-2.56570275970187e-05
8.93543675779401e-07
-2.6650791455332e-05
-3.03098470193899e-05
-3.42782547436133e-05
-1.57465926908012e-05
-7.93505272570127e-06
-2.8399123241821e-05
8.84967309637393e-06
-1.3595774108425e-05
6.26309729139978e-06
-3.20467443481272e-05
-3.6794054090075e-05
-1.663901507391e-05
-2.97951112812998e-05
-2.95324127070396e-05
-8.49904555459064e-06
-2.74368269164118e-05
-1.64544774682557e-05
-1.90298974725529e-05
-6.91085328851678e-06
-3.99850516130205e-06
-2.168602992237e-05
-1.55006501442693e-05
-1.95124641345274e-05
-9.7717752640294e-06
-1.45847255772447e-05
-3.71397624754244e-05
-2.15138377941021e-05
-8.2781553770663e-06
-1.83163524057446e-05
-5.96023730065032e-06
-1.54736533262527e-05
-1.95216178375565e-05
-1.44807969718445e-05
-2.80936964386073e-05
-4.11236082163624e-05
-1.48219878856687e-05
-2.21068352817128e-05
-1.67088328775954e-05
-6.20488982100175e-06
-1.27933113273273e-05
-2.71696833972789e-05
-2.68659158552118e-05
-2.69606800333277e-05
-1.91152242599729e-05
-2.46633328907201e-05
-1.98984888737635e-05
-2.3413516296488e-05
-1.420720329212e-05
4.82297559633506e-06
-2.01362963876836e-05
-1.56799295896051e-05
-2.93803114425688e-05
-2.95610087285855e-05
-2.79827981234314e-05
-1.8227995096108e-05
-3.72875243501178e-05
-4.42999504555591e-06
-8.4693914112876e-06
-8.91608834119394e-06
-4.36260974521244e-05
-2.38288315650844e-05
-1.86829141650294e-05
-1.91114993995912e-05
-2.03542568464951e-05
-8.14062111463031e-06
-1.41688847838962e-05
-1.06081258416036e-05
-1.84793252738387e-05
3.68684965288115e-06
1.91563744424372e-06
-1.70777451952806e-05
-1.01636332214864e-05
-2.59252529445926e-05
-7.2931973198482e-06
-1.16313070527673e-05
-2.27198371826084e-05
-1.51163503776253e-05
-3.00912538624607e-05
-1.59471992432064e-05
-2.08067337165171e-05
-3.81079020168491e-05
-3.28549060063948e-05
-1.06527057037111e-05
-4.15664167318148e-05
-1.33849657337055e-05
-5.80077461728986e-06
-2.22673930956544e-05
-7.57907366730796e-06
-1.77720606620067e-05
-3.48170054611014e-05
-1.37742724532536e-05
-2.07183864024693e-05
-1.54086412246813e-05
1.44946392689229e-05
-2.29838564783036e-05
-2.19611423092222e-05
8.48254423069368e-06
-3.47652840154233e-05
-6.72256311690516e-07
-2.54771018106804e-05
-2.26425356919692e-05
-1.69323871874149e-05
4.47479830674429e-06
-2.67914705479071e-05
-1.31064028742103e-05
-2.21074135583914e-05
-2.80828055209789e-05
-3.68881887256472e-05
-2.30353927404924e-05
-1.95540474457939e-05
-4.08147831656443e-05
-1.7336398541008e-05
-2.90561587157972e-05
-1.55489815983346e-05
-3.50519934752048e-05
-1.89646001404058e-05
-1.00447953162447e-06
-1.28550462543832e-05
-8.24900326898215e-06
-1.41303205492065e-05
-2.76549298805903e-05
3.7334595840048e-07
-1.72503051130089e-06
-5.48530926301788e-06
-1.90529979473455e-05
1.11853975302667e-05
-2.1637151010217e-05
-8.96317961754161e-06
-2.08471607430204e-05
-1.1594650732774e-05
-3.15999449841914e-05
-1.33576535660421e-05
-2.92650707699628e-05
-4.03793759611635e-05
-1.37628410459874e-05
-2.43989217816618e-05
-1.94613569918852e-05
-2.70188440878077e-05
-2.15991711422474e-05
-2.73966281707647e-05
-1.35051754222288e-05
-3.20144604264054e-05
-2.52437913686914e-05
-3.19771033057337e-05
-7.41323233784042e-06
-6.33672458352864e-06
-3.89874299242452e-06
-1.31580287226502e-05
-1.26000039759867e-05
-1.61982048974246e-05
-1.88995822936168e-05
-2.6945500868122e-05
-2.20178397685669e-05
-2.48823369797762e-05
-2.95860772842096e-05
-9.33779303252097e-06
7.8961563928369e-06
-2.10889782752952e-05
-1.35824048458985e-05
-2.17376896623379e-05
-2.19522204759365e-05
-3.44030598899675e-05
-1.3674361216779e-05
-2.50843216934925e-05
-2.16090111395458e-05
-2.58219821011726e-05
-4.12883796601785e-05
-4.30352894308533e-05
-3.22183424049453e-05
-2.08140967237189e-05
-3.28528144988994e-05
-2.99889901723714e-05
-2.399630326001e-05
-3.74077929211716e-05
-2.90905172536395e-05
-3.68281197923347e-05
-1.19977403485076e-05
-1.6583653319011e-05
-3.16409224908017e-07
-1.70630416809936e-05
-3.41735690615833e-05
-1.49899811019753e-05
-2.71222510563067e-05
2.38838982580078e-06
-5.93910641189822e-06
-7.41354584412346e-06
3.93736443777186e-06
-3.74876470375477e-05
-2.58942546644045e-05
-3.86682803672898e-05
-3.13605496011485e-05
-1.05500288666331e-05
-1.33784901410007e-05
-1.68065524935009e-05
-1.02931467131175e-05
1.80990611242951e-06
-1.31826936570381e-05
-1.83051864633405e-05
-1.392862230981e-05
-9.72967770594932e-06
-1.98596214277411e-05
-3.19537146041032e-06
-2.76763178616315e-05
-7.02221867890277e-06
-2.59542968722237e-05
-2.62080719531954e-05
-2.73176003275326e-05
-2.43670627816828e-05
-4.0710016346663e-05
-1.33468775889962e-05
9.90332361493598e-06
-1.40388372945373e-05
-2.58350780289631e-05
-1.18782608448167e-05
-2.43304899704333e-05
-4.83407158918135e-05
-9.80924522224315e-06
-2.76566479461982e-05
-1.24631788139931e-05
-1.9038828674438e-05
-2.65173424471659e-05
-6.04129686067843e-06
-1.56196804591195e-05
-1.61303660828217e-05
-2.64838139700736e-05
-2.78912552801619e-05
-2.66626233185741e-05
-2.22084296003609e-05
-1.8648217120852e-05
-2.37641665030642e-05
-1.70825535457103e-05
-1.52831466391765e-05
-3.08313918718286e-05
-3.1883147854838e-05
-2.9310301480745e-05
-3.41948870012175e-05
-3.2007163211144e-05
-3.26511265438064e-05
-3.2134414574362e-05
-2.43351584933391e-05
-4.32372304751428e-06
-3.19850668275907e-05
-8.20340969764798e-06
-2.17544113377357e-05
-3.17748250807996e-05
-1.00325538908212e-05
-6.55274877967395e-06
-2.69565131517119e-05
-1.15355044937508e-05
-2.90846332923189e-07
-3.6210690488816e-06
-2.69748699192435e-05
-2.69225485447475e-05
-2.40567447812272e-05
-1.97063218203846e-07
-3.95770568775717e-05
-9.18986161571585e-06
-2.68211122504569e-05
-3.39583004441692e-05
-1.82130923869697e-05
-1.00962846107222e-05
-2.77098091262402e-05
-2.05242590224111e-05
-1.49325653069787e-05
-1.70308516331432e-05
1.39379884501521e-05
-1.58053381165748e-05
-3.23686554175822e-05
2.27109911331769e-06
-1.8138766569067e-05
-1.69734660855638e-05
7.93931514162738e-06
-2.71580394431107e-05
-1.03131706244907e-05
4.87767416102655e-06
-2.8034513733538e-05
-1.57846477779031e-05
-6.43967138389306e-06
-3.17845007453795e-05
-9.65505917614875e-06
-1.12420849662697e-05
-2.32891621284368e-05
-1.51292761278364e-05
-2.71616342026311e-05
-2.74267789833053e-05
-9.0484686313506e-06
-2.85397845526586e-05
-1.04902026479813e-05
-3.21342020920723e-05
-1.77467368580278e-05
-3.6504698614795e-05
-3.1481126606551e-05
-3.77373061103635e-05
-2.42804787199192e-05
-2.08114290100643e-05
-1.78883303706823e-05
-6.24253029303384e-06
-2.02611563580396e-05
-2.86729322102422e-05
-8.57799821996963e-06
-5.7583424397137e-06
-2.36151148950468e-05
-2.6040714702527e-05
-4.05005483134619e-05
5.35081886430576e-07
-2.46824181437663e-05
-2.33036757440795e-05
-2.53148488528636e-05
-9.14688298925365e-06
-1.51921668362075e-05
-2.27821890385603e-05
-1.43085225003331e-05
-2.05009380072107e-05
-3.55491306761816e-05
-2.54200811434358e-05
-2.01614566353261e-05
2.31495045899555e-05
-1.0339787928416e-05
-1.86223655322617e-05
-1.40648769661149e-05
-1.57291484085751e-05
-1.25004900962363e-05
-3.12136856562437e-05
-2.65604368727265e-05
-1.95767715896225e-05
-2.01382367484875e-05
2.25353185610959e-06
2.24968838909406e-06
-1.27619426889383e-05
-7.29694772702828e-06
2.00334757524106e-06
-5.73068746505804e-05
-2.4340273605156e-05
-2.47084475802664e-05
-1.08175907081407e-05
-2.22183680681122e-05
-2.8679613584246e-05
-1.61573980906356e-05
-1.93198303770152e-05
-2.6097234957965e-05
-1.12584060380007e-05
-2.39066434705342e-05
-4.02002923724327e-06
-3.44677533922519e-05
1.56002891618147e-05
-1.50897838786888e-05
-3.21444512964387e-05
-2.88811907969318e-05
-2.59621761790588e-06
-1.44686602958208e-05
-3.30351607046302e-05
4.45666918009631e-06
-6.48667280424604e-06
-2.22889296525378e-05
-2.76125574932601e-05
-2.5189599828325e-05
-1.78421034064023e-05
-2.28192757030586e-05
-4.66679229638314e-05
-1.83530365286369e-05
-1.16514233422504e-05
-1.9586623345023e-05
-2.57562080173645e-05
-2.04687540798336e-05
-1.54522214766431e-05
-4.99752418785138e-06
-4.37602615453693e-05
-3.78858930291599e-05
-2.72839518543452e-05
-2.09210868741014e-05
-5.53944757586535e-06
-2.30371202926492e-05
-3.40019439782286e-05
-1.72870323571402e-05
-2.22287153591963e-05
-2.77312862974408e-05
-1.9129999298839e-05
-3.33627890249531e-05
-2.8956042149252e-05
-1.54487277478399e-05
-9.36006469515818e-06
-2.65211350994846e-05
-3.76820621646573e-05
-7.09806466536197e-06
-3.436482720728e-05
-4.02323789428446e-06
-2.1804398639286e-05
-4.63104257200822e-05
-4.45835785968216e-05
-1.2344097841655e-05
-3.04320327133846e-05
-4.14495377768492e-06
-2.36540933813474e-05
-1.21351859474916e-05
-1.45122638638533e-05
1.47255956831602e-05
-1.33637560196001e-05
-1.05851316577828e-05
-9.81935333783743e-06
-2.41284481248076e-05
-3.34342654207072e-05
-2.79647224275247e-05
-3.20450102119933e-05
-2.01978385736623e-05
-2.65649403372609e-05
-2.06039826662337e-05
-1.85935954461485e-05
-1.69873231699191e-05
-7.77371874969351e-06
-2.84112099400701e-05
-1.80217243290839e-05
-3.2338115084204e-05
-9.27537433078845e-06
-9.90026685265296e-06
-2.39908638447606e-05
-5.32691886668722e-06
5.84553093518845e-06
-1.21357988287623e-05
-3.19085284071896e-06
-1.00222032045424e-05
-3.1727830557175e-05
-2.50825621620719e-05
-1.51389599372971e-05
-2.92507562368776e-05
-3.04598564768256e-05
-3.73775852181408e-05
-1.14772329966228e-05
-3.01822063319046e-05
-2.48926585769078e-05
-9.03862929382576e-06
-3.30490667427806e-05
-1.55210817088926e-05
-6.40580556794364e-06
7.26334451605483e-06
-2.70758289614142e-05
-2.21248332970494e-05
-2.17446554498195e-05
-1.97038321948487e-05
-2.21051053264832e-05
-2.29575188319398e-05
-1.58696676897083e-05
-2.61184871830461e-05
-2.21328971121356e-05
-2.50545969008623e-06
-2.93563288361325e-05
-1.70848996017066e-05
-1.54871916192648e-05
-3.55695018954041e-05
-3.96078132598645e-06
-2.27236828369844e-05
-2.84664381761343e-05
-2.78947389270175e-05
-1.41870685077087e-05
-4.76090201365008e-05
-3.62457199934635e-05
-1.21319911419101e-05
-3.07974068577207e-05
-1.81383234952669e-05
-1.38965899202167e-05
-3.87383604227006e-05
9.4854776517588e-06
-4.15304499699805e-05
-2.09127000304563e-05
-2.70147663657965e-05
-2.9299948838622e-05
-9.14248052755297e-06
-1.47388137761044e-05
-3.32458365666456e-05
-1.56984744058365e-05
-8.04542004655593e-06
-2.49010736249225e-05
-2.17441207446663e-05
-2.03460894344111e-05
-3.3704833191535e-05
-1.07446835841427e-05
-3.75989281586564e-06
-2.42277065695779e-05
-3.22743912144073e-05
-2.20027002110009e-05
-2.49833281622689e-05
-3.26406219178943e-06
-2.4120954367096e-05
-1.27885300017827e-05
-4.58507889525747e-05
-1.92068799486556e-05
-3.3487228013276e-05
-5.63121038369999e-05
-2.44976674775522e-05
-3.08507384985821e-05
-2.32760895859349e-05
-2.98695258135236e-05
-2.81646369520571e-05
-2.33624975738457e-05
-1.61190525822083e-05
-1.25941260364686e-05
-2.24440816026698e-05
-3.63877539685323e-05
-4.12686382397707e-05
-1.43442661865649e-05
-2.64861491302667e-05
-1.03034007617337e-05
-2.79675529045095e-06
-1.84450324690114e-05
-9.330871573766e-06
-5.15595390935415e-06
-1.56526458873189e-05
-1.3525390836407e-05
-7.41603737038224e-06
-4.32227548715842e-05
-2.25320120697888e-05
-3.10557884561641e-05
-1.37363588368445e-05
-1.59710540147308e-05
-1.80257342178398e-05
-5.16214001044409e-05
1.88117606542426e-06
-2.79499128133925e-05
7.29552253411615e-06
-4.10861313855058e-06
-1.11799102513676e-05
-9.98477567979723e-06
-1.20405527032107e-05
-1.73224388027199e-06
-3.96385474584965e-05
-1.95678555553989e-05
-2.76886391311026e-05
-2.24839922736316e-05
-1.49415719905286e-05
-3.09882074780031e-05
-1.30355651943825e-05
-2.14666350160479e-05
-2.3379339256778e-05
-1.33309221100917e-05
-2.8420896051667e-05
-1.72071267292286e-05
-2.06567139457431e-05
-2.7909830366972e-05
-1.36275977167066e-05
-4.42117863496751e-05
-5.41009495309779e-06
-1.60117445986906e-05
-2.18125416811905e-05
-2.95122379074513e-05
9.26432474121555e-07
-2.25348372444186e-05
-3.75582929302607e-05
-8.89898877474422e-06
-3.92112351636126e-05
-1.17253868159266e-05
-4.26294240895524e-05
-2.82905903745783e-05
-1.7197501650878e-05
-4.3553649937983e-05
-2.25609071909769e-05
-1.83539447750214e-05
-4.2327578337856e-05
-2.1012456167376e-05
-1.45822859289124e-05
-1.96457094574929e-05
-2.50058054475873e-05
-1.24257383695874e-05
-1.73683241495004e-05
-3.0067506936705e-05
-1.83701682562144e-05
-1.00056541692472e-05
-2.4111125739755e-05
-2.89369615322602e-05
-1.27070310296911e-05
-1.72230603295807e-05
-2.79106564367998e-05
-6.64952895350442e-06
-2.70548092687219e-05
-2.40233208626124e-05
-1.24373696281667e-05
-2.37934342151232e-05
-8.50586158272054e-06
-4.04310789825523e-05
-1.7337535597384e-05
-1.47836735799458e-05
-6.5191294027556e-06
-2.31905285385794e-05
-4.0472201999407e-05
5.19751572207299e-06
-3.0755992970991e-05
-1.21884239228944e-05
-2.35980995264215e-05
-1.21060860458861e-05
-1.48552257437835e-05
-2.95833109680506e-05
-2.60652629874712e-05
-1.84922956693119e-05
-3.59859077668444e-05
-1.80254028320848e-05
-2.88073052200814e-05
-2.52229523686155e-05
-5.65878165001305e-06
-2.98157242025256e-05
-1.31317337859401e-05
-3.94787745869709e-05
-9.64864532715726e-06
-1.90825457681394e-05
-1.92233815692958e-05
-2.96677562826565e-05
-4.10829427219523e-05
1.85072458613824e-06
-2.66175925456311e-05
-2.53061989722895e-05
-1.34232308291974e-05
-3.44423402409807e-05
-1.88384691401874e-05
-2.31712854834387e-05
-1.73209817978223e-05
-6.57967559394281e-06
-2.68396280836775e-05
-4.16064996075867e-05
-1.74633540634961e-05
-1.37524597706299e-05
-2.09009462893992e-05
-1.18306838214253e-05
-2.37582711153358e-05
-8.76495874988612e-06
-7.4387370321072e-06
-1.54251886226306e-05
-3.19269028967337e-05
-3.33711839710636e-05
-2.36943852282299e-05
-1.02592408814039e-05
-1.74773048669799e-05
-1.81080898709316e-05
-3.31637013286417e-05
-1.55160294014732e-05
-1.93258037018896e-05
-6.09715166514756e-06
-2.79235820873266e-05
-1.01782300751825e-05
-1.93109321459637e-05
-2.91217987574027e-05
-2.85018837359827e-05
-3.43202218143661e-05
-1.69323709122519e-05
-1.42022364882626e-05
-2.28260181530891e-05
-2.2285888702845e-05
-1.94636136693382e-05
-2.26377904867188e-05
-1.70685884136415e-05
-3.30528261923615e-05
-3.1875718082951e-05
-1.49184438333574e-05
-2.34063513128942e-05
-2.56213123967937e-05
9.53039451002788e-06
-2.94685619093973e-05
-2.42939218432092e-05
-8.16200781698976e-06
1.60766380970862e-05
1.56157264678092e-05
-1.5685048732281e-05
-3.20651530792163e-05
-1.72763324825578e-05
-2.56231549488443e-05
-1.0751800930222e-05
-2.562203025928e-05
-1.66119931939986e-06
-2.08431371135019e-06
-2.30427731192952e-05
-1.11813014170267e-05
-2.31609316756311e-05
4.95809244963142e-06
-1.1628262580289e-05
-2.8197026860931e-06
-1.41622768149472e-05
-2.04016687393458e-05
-1.19397589318884e-05
-3.44184274776248e-05
-3.66785595934532e-06
-3.57142521685549e-05
-3.37097881115051e-05
-1.01098533478167e-05
-9.02009621114664e-06
-2.20575927824021e-05
-3.80197704299284e-05
-1.69174788660135e-05
-3.09081723758414e-05
-1.44298202289339e-05
-3.34751900126346e-06
-1.94534454996279e-05
-2.01796327568543e-05
-1.59403395409771e-05
-8.21518829092704e-06
-2.48035725537695e-05
-2.86228118830188e-05
-3.38444373875775e-05
-4.29930394403157e-05
-1.29728265323882e-05
2.7889380503601e-06
-1.27382883235925e-05
-1.05966801307257e-05
-1.90391754737001e-05
-2.86630800365371e-05
-2.86064559358543e-05
-2.4813991107606e-05
-3.67515990681897e-05
-4.37065404103726e-05
-1.71500212726108e-05
-1.59267173323155e-05
-3.31043056876114e-05
-5.1462325255222e-05
-2.10214419919529e-05
-3.55772311641431e-05
-9.14688268358779e-06
-1.43214293600068e-05
-3.89203897832811e-05
1.26709684929197e-06
-2.0848131177199e-05
-1.19674925764125e-05
-3.38143877889793e-05
-3.22243777581682e-05
-2.04116469446899e-05
-3.043357286105e-05
-2.59098845178854e-05
-2.33397551575682e-05
-2.77793668128103e-05
-1.72898852563653e-05
-1.51064522316081e-05
-3.16340885372845e-05
-2.4005437266209e-05
-1.98501186033572e-05
-1.41949788293236e-05
-1.93904405968276e-05
-2.27547503933536e-05
-2.89983766494505e-05
-1.29808967584904e-05
-3.96512852267668e-05
-1.90648531755914e-05
1.47833375763683e-06
-2.58930063730862e-05
-1.87589881183607e-05
-1.96563144700635e-05
-1.12744610140986e-05
-4.16916368284446e-06
-3.03525207677302e-05
-2.42277091877224e-05
-2.42186752347158e-05
-2.53557546523242e-05
-2.46935033622301e-05
-2.54024327117441e-05
-1.2127628126084e-05
-3.91235314603427e-05
-2.80737945644116e-05
-2.13389708110902e-05
-1.82681772682907e-05
-3.18198577412892e-05
-1.06799803833923e-05
-2.86559097574566e-05
-2.96308989847636e-05
-6.47407352267535e-06
-7.1783084553567e-06
-3.2151981904539e-05
-2.94773835382435e-05
-2.91436641056725e-05
-1.86598083910181e-05
-6.64118133388372e-06
-2.39910803010544e-05
-2.71207728294038e-05
-1.86583445760719e-05
-3.03151200854836e-05
-2.94475938463963e-05
-1.74980516762113e-05
-3.9693841726128e-05
-3.20747001503748e-05
-9.00083011164349e-06
-1.48195889200689e-05
-1.99988488142563e-05
-1.78389306945816e-05
-2.26527946890749e-05
-1.16213635104841e-05
-1.57618791679787e-05
-2.35694456286221e-05
-2.01687863330543e-05
1.08832025309268e-06
-1.9799491467856e-05
-2.57403278797948e-05
-3.55420881479634e-05
-1.13408667600736e-05
-4.20831532530373e-05
-7.5486594085042e-06
-2.06102343824599e-05
6.52395807276343e-06
-2.93003961379512e-05
-1.6106960092198e-05
-3.19103871280186e-05
-3.48520071113085e-05
-3.97001037978335e-05
-1.79689824058188e-05
-3.13483843213937e-05
-2.47126225661057e-05
-1.45052244537146e-05
-1.92949265861167e-05
-1.38839629114792e-05
-4.87935335997102e-05
-1.95319954467735e-05
-6.45829579018001e-06
-2.95904679882324e-05
-2.33409829365787e-05
-1.89810499470826e-05
-1.97556225448762e-05
-1.40278411756442e-05
-1.7996453626992e-05
-2.03681243218745e-05
-2.85131253473778e-05
-2.22991207020575e-05
-2.73118317608068e-05
-3.19253234827276e-05
-8.73109341151611e-06
-2.6743233788438e-05
1.71169285188244e-05
-2.58993800208559e-05
-1.64661567229406e-05
-1.98495364997591e-05
-8.99865676722444e-06
-2.42540739714079e-05
-2.41723314509782e-05
-3.37430099731139e-06
9.2330172813861e-06
-2.57005379047022e-05
-1.43354945434981e-05
-3.3972038871832e-05
-2.40142563642147e-05
-1.78066632846573e-05
-2.49981884240454e-05
-1.22443301841602e-05
-6.56788139119124e-06
-3.03442887851844e-05
-1.09886576535535e-05
-2.07432177862556e-05
5.29524977560908e-06
3.87492782326597e-06
-1.54348947455102e-05
-3.50214021623834e-05
-1.65942043139606e-05
-9.05237908802563e-06
-8.8629955577313e-06
-2.38686528178593e-05
-3.8455720306621e-05
3.26670702037819e-06
-2.59842082329712e-05
-2.16557555289682e-05
-2.933016692708e-05
-1.92207520550161e-05
-1.24461774769182e-05
-1.56262813391203e-05
2.69002949506406e-07
-3.19233352479086e-05
-3.82104884378219e-05
-1.87983905131091e-05
-4.91957003652719e-05
-5.34323972701127e-05
-2.33626894694511e-06
-8.02072496555457e-06
-5.08129591249531e-05
-2.67206843185299e-05
-1.20982527340748e-05
2.62306054644525e-07
3.84744302406131e-07
-3.02063410089997e-05
-3.71373823381621e-05
-3.42711705593606e-05
-2.08326393053933e-05
-2.30620907129734e-05
-2.9903025642968e-05
-2.97787030061731e-05
-2.56993304053736e-05
-2.63767124884334e-05
7.46700995785674e-06
-3.49636415239639e-05
-2.07152053665517e-05
-2.8376218754201e-05
-1.31029270112412e-05
-1.28308074729143e-06
-3.04677373155088e-05
-3.71958374155379e-05
-2.14330161835706e-05
-2.24648543816223e-05
-3.24631514937834e-05
-1.4412164366394e-05
-2.2502656198116e-05
-2.59917447375608e-05
-6.86984621743627e-06
-2.42777878195672e-05
-1.14550091511501e-05
-1.3567876859428e-05
-1.39949067340986e-05
-2.47932893394022e-05
-7.52534756922519e-06
-2.07953078658684e-05
-1.49145731216476e-05
-2.95674244908484e-05
-2.60592101212145e-05
-1.31857219092985e-05
-1.32512809497063e-05
-1.5784620862668e-05
-5.30635220679887e-06
-2.06728866954794e-05
-2.24537444058303e-05
7.67959790555423e-06
-1.80704183437182e-05
-2.4786106329064e-05
-1.09381345622454e-05
-1.37803010112664e-05
-2.67123656547003e-05
-2.1195623339422e-05
-1.55687759256464e-05
-1.18595239983325e-05
-2.93712077042331e-05
-2.03735691992799e-05
-1.37767217964911e-05
-1.02230243678803e-05
-2.45518155728234e-05
-3.31374623481144e-05
-2.5112021535124e-05
-3.4790982657838e-05
-1.81636270393983e-05
-4.15649211565999e-05
-2.06661092543262e-05
2.278006002906e-06
-4.13016981010471e-06
-4.60377498230523e-06
-1.54769026433866e-05
-3.72489519198595e-05
-2.49372198676227e-05
-2.61644098949217e-05
-3.54166149931677e-05
-1.41335901653948e-05
-3.08135843080487e-05
-1.93741913028382e-05
-3.69014905958669e-05
-1.47372355553562e-05
-1.44941962339721e-06
-1.06356419838719e-05
-3.99359934891979e-06
-1.85919516847127e-05
-2.5796528005266e-05
-2.02381317883571e-05
-1.0800557589537e-05
-5.19272980143831e-06
-3.2116375845175e-05
-1.14580559162519e-05
-2.34646801825285e-05
-1.79069590309294e-05
-2.52984903790841e-05
-2.30443648529775e-05
-2.38018969784253e-05
-2.2408970244594e-05
-8.01724526026891e-06
-4.91534502685449e-06
-1.47710164204376e-05
-1.5395140042273e-05
-1.57264788337942e-05
-2.17368206562015e-05
-2.23352442063393e-05
-2.70957555468387e-05
-2.99130969909524e-05
-7.97363716465039e-06
-3.89467551814144e-05
8.90999778258909e-06
-2.98968594480771e-05
-3.287573979861e-05
-2.11664039995269e-06
-4.18812667707643e-05
-1.5206086916094e-05
-1.39768724304684e-05
-1.00679155132825e-05
-2.58724782669425e-05
-2.77674337854299e-05
-2.62284853185742e-05
-9.07599774091206e-06
-1.8761035931952e-05
-3.46160714480039e-05
-1.24873830683091e-06
-6.37430058025149e-06
-1.93666917789166e-05
-3.39064641162154e-05
-3.65831490754537e-06
-3.66760613362918e-05
-1.99499780235333e-05
-2.15992685040587e-05
-2.85108400495567e-05
-6.74339572353303e-06
-1.63451314963347e-05
-1.55347406926554e-07
-2.94679871674642e-07
1.15101654874405e-06
-2.8353268748956e-05
-5.2555793035128e-05
-1.56004907558512e-05
-1.32443221342623e-05
-2.10746139144472e-05
-1.1853126989993e-05
-2.81771099859329e-05
-3.49318446105462e-05
-3.12581471076952e-05
-5.22959035212033e-05
-2.16335548548608e-05
-1.52392924714293e-05
-2.15316871703532e-05
-4.35017512029861e-05
-3.78098030466608e-06
-6.75954393382852e-06
-2.6014865436675e-05
-7.01538767549592e-06
-5.47743171711428e-06
-2.10717827486948e-05
-2.55431692281499e-05
-1.98332168955088e-05
-1.88146519694414e-05
-2.16396352784241e-05
1.5849075408152e-06
-1.95092484220893e-05
-4.81233035658598e-05
-2.84308455641957e-05
-3.13143550297973e-05
-8.17767528844922e-06
-2.31963054510079e-05
-3.46082472573257e-06
-4.27824571028877e-05
-4.2489829290408e-05
-2.23749462833584e-05
-9.73730854839204e-06
-3.27931222707798e-05
-3.07325303407697e-05
-2.9368103842874e-05
-7.29406226695746e-06
-3.47028348361384e-05
-2.39418608311318e-05
-2.29038131491969e-05
-3.15244696022868e-05
-2.91889213328378e-05
-1.49483201258619e-05
-2.63050454795031e-05
-2.98505205195664e-05
-8.17045825989907e-07
-7.65191545003692e-06
-2.91088179996747e-05
-3.29015076385964e-05
-1.12504537653527e-05
-2.3829883675545e-06
-1.92875966226058e-05
-1.70944820029796e-05
-1.42945056392185e-05
-3.43998660566699e-05
-1.49375108991686e-05
-1.43268191361149e-05
-1.76972882430911e-05
-2.46494388334133e-05
-1.25181466722533e-05
-1.64228945083872e-05
-3.31128755027794e-05
-9.98355995042526e-06
-1.81454491339308e-05
-4.39939629533328e-06
-1.17413592290646e-05
-1.721472013521e-05
-1.5658086072132e-05
-3.86446045620725e-05
-2.04833747539283e-05
-1.87733457072328e-05
-1.59319954547504e-05
5.65046078058798e-06
3.57523702292969e-06
-1.93946079188286e-05
-1.68899357385572e-05
-1.24744362338349e-05
-1.80238827385698e-05
-2.08910445867755e-05
-9.78653651424013e-06
-2.31131334274162e-05
-4.06759685319143e-06
-1.68020177293144e-05
-1.26558438830304e-05
-9.34249529691499e-06
-1.81103250600964e-05
-1.2914351705983e-05
-3.17070713020347e-05
-1.72857856073056e-05
-2.87302813288193e-05
-2.26001344794913e-05
-1.59191881643298e-05
-1.00934608842904e-05
-1.27925100806677e-05
-1.0929489212197e-05
-3.44550541039955e-05
-2.83116081390336e-05
-2.97457859449041e-05
-1.90221843279857e-05
-3.53893898298578e-05
-9.74848693548751e-06
-8.15685016533151e-06
-1.097546341348e-05
-2.85365761169713e-05
-1.50294863685478e-05
-3.83096779592221e-05
-2.24118381805162e-05
-1.77858953600806e-05
-2.48463568118639e-05
-3.15983149527293e-05
-3.48437072119682e-05
-2.28046485603267e-05
-2.8127729379456e-05
-4.23674492221277e-05
-1.77512183307411e-05
-1.11021023414082e-05
-2.10455323059468e-05
-1.90563285831534e-05
-1.2290264116119e-05
-4.38060047797871e-06
-1.28662054420162e-05
-2.31145454950149e-05
-3.97910969427535e-05
-8.02065948126067e-06
-1.19382929701697e-05
-3.01150062325354e-05
-2.92096632813039e-05
-1.71091282138416e-05
-5.99442633844983e-06
2.71973906542387e-06
-1.0400692208392e-05
-2.14000099710783e-05
-4.55161170443e-06
-5.34150875730033e-05
-2.73355348378028e-05
-5.37641973924562e-05
-2.82129460793597e-05
-4.31365483489369e-06
-3.45710883762854e-05
-4.02770270294654e-05
-8.17798034155215e-06
-3.30321660083314e-05
-1.5875349067125e-05
-1.94025697599353e-05
-2.53087988987594e-05
-2.40169784504847e-05
-4.34883169434929e-05
-1.9496220460031e-05
-1.60144003519443e-05
-4.23402308180499e-06
-3.04544642993258e-05
-1.38450716352672e-05
-2.06684441734638e-05
-1.81266975266335e-05
-2.45368555046851e-05
-3.48686583493606e-05
-3.57253022681468e-05
-4.61556515159031e-06
7.37224522963516e-06
-1.86705712980503e-05
-1.25137864358989e-05
-1.87532961624311e-05
-1.5697481549156e-05
-2.73519575232865e-05
-8.49962943672936e-06
-1.45279223590373e-05
-2.36930208330104e-05
-1.33296330596385e-05
-1.14154195192547e-05
-1.09690647108382e-05
-1.80932805346144e-05
-9.40040103313227e-06
-1.75948597044893e-05
-5.85367001545991e-06
-4.03674543907423e-06
-1.91717850258818e-05
-7.70255724107865e-06
-2.15851026319641e-05
-1.6566898448067e-05
-7.95266517120995e-06
-2.25608925915936e-05
-4.33445318083022e-05
-2.77993825558139e-05
-4.18060613044556e-05
-2.46331479349043e-05
-2.14108068042317e-05
-1.37522092374187e-05
-3.72603195590351e-05
-1.06479041922728e-05
-3.10644471145418e-06
-9.51637217713495e-06
-1.3203394096934e-05
-3.29536560669618e-05
-2.19127838578214e-05
-1.1257901298336e-05
-2.95070454025444e-05
-9.06945229159677e-06
-2.88271730959314e-05
-2.4122791193314e-05
-2.51877785907297e-05
-1.35152693051704e-05
9.33653137717455e-06
-6.60932204083867e-06
-2.93337805707083e-05
-2.4953886537547e-05
-3.08399946166229e-05
-2.00433529485664e-05
-3.29605678047049e-05
-4.45037803250188e-05
-2.75991863176142e-05
-2.89364965949614e-05
7.27838315808002e-07
-1.55712093884108e-05
-3.02944349508626e-05
-7.65815648371059e-06
-3.58364085250271e-05
-2.99411416540258e-05
-1.52743401430419e-06
-7.73909054870065e-06
-1.72502679704174e-05
-3.0794533057333e-05
2.79885236551024e-06
-7.27127200350552e-06
-2.0450073763412e-05
-2.14344382691563e-05
-1.83988232138181e-05
-2.15859072513528e-05
-1.25798235205334e-05
-3.7397773304022e-05
-2.06502923799693e-05
-2.19790497589423e-05
-1.98775023458201e-05
-2.12197532422256e-05
2.4895437583561e-06
-2.6628643698751e-05
-2.3227733960388e-05
-1.20393829850407e-05
-3.01191732173734e-05
-2.93497073522176e-05
-2.10343829345333e-05
-3.49510996737602e-05
-1.99045746678393e-05
-1.44244928496857e-05
-2.79467308137244e-05
-8.49461972362147e-06
-3.00772845068079e-05
4.02351239744345e-06
-7.90652678233277e-06
-1.77104435340006e-05
-3.43901745752105e-05
-2.0632500435317e-05
-2.26555014299691e-05
-4.68188657593281e-05
-1.61821951496872e-05
-1.7775151072996e-05
-1.49086229435287e-05
-2.84061331163221e-05
-1.01551626603827e-05
-1.56578831051967e-05
-1.89843941340258e-05
-2.59083545010842e-05
-1.9052788933284e-05
-1.70341298850674e-05
-2.93499678187058e-05
-1.15799406927797e-05
-1.67616846276748e-05
-1.75493890542462e-05
-3.12165447073412e-05
-2.64245910032386e-05
-3.21549018561944e-05
-1.30240130975409e-05
-2.5247291042167e-05
-3.08507330787193e-05
-2.29312282825422e-05
-3.14758967494227e-05
-1.31755170982934e-05
-9.40511770340582e-06
-2.4034869907654e-05
-3.08268599767237e-05
-2.78501104487201e-05
-2.07045710316033e-05
-3.17806569901904e-05
-3.13042952531261e-05
-2.16002400419913e-05
-7.08902671773494e-06
-2.99626890500542e-05
-2.59405985070644e-05
-1.02261697641294e-05
-1.20467858702944e-05
-3.2021416934253e-05
-2.0530252331611e-05
2.19281710130509e-06
-2.92527405937302e-05
-2.23891661051108e-05
-4.51035858339648e-05
-2.94124162892569e-05
-7.49875055603911e-06
-2.59970268358567e-05
-2.02517995819457e-05
-2.06880491681338e-05
-2.2987045625262e-05
-1.57038956032574e-05
-2.87038706089008e-05
-2.99128057749032e-05
-1.39703808737618e-05
-2.41401613002421e-06
-2.09649071599665e-05
-1.21877869781306e-05
-3.9262897167651e-05
-7.98418217676663e-06
-6.45317052513461e-06
-1.94482921461313e-05
1.43076725906935e-05
-4.18382953395732e-05
-1.95360934691081e-05
-8.3730686143066e-06
4.42780726548578e-06
-6.69243277625795e-06
-4.27552606951496e-05
-1.94236200782857e-05
-3.78013954548395e-05
-1.84516017640372e-05
-2.25058985358894e-05
-2.33761922149077e-05
-1.92221376583863e-05
-3.61001029600079e-06
-8.06766531301842e-06
-3.39098657444519e-05
-4.27362591854147e-05
-1.26705621431943e-05
-3.14607693927394e-05
-1.66444425296714e-05
1.08604382590824e-05
-2.27395626526906e-05
-2.4025912852309e-05
-2.719421999853e-05
-3.4694959902814e-05
-8.94167211132203e-06
-1.82748027634242e-05
1.69675421142328e-05
-4.74195970671518e-05
-4.80391138592863e-05
-2.16507689816866e-05
-4.42043387753468e-05
-1.15878452095264e-05
-9.06198471488366e-06
-2.77221174502636e-05
-1.39555232224674e-05
-4.01969568320504e-06
-2.19744859792404e-05
-1.75974270786876e-05
-3.06532971845111e-05
-1.87006998220742e-05
-2.39026860273932e-05
-1.84683305525337e-05
-4.23928108638587e-05
-2.64909421031857e-05
-1.73170752251827e-05
-3.10898593195021e-05
-1.08478968716349e-05
-5.05832016798284e-05
-2.17256376887275e-05
-3.27446912608015e-05
-8.97498682308128e-06
-3.83120801325853e-05
-3.06607278491308e-05
-2.04427473205552e-05
-8.97553188614369e-06
-1.24624122696075e-05
2.86652417147579e-07
5.9059073387064e-06
-2.54182496743731e-05
-3.79229183189312e-05
-3.17311827241468e-05
-7.89839814268963e-06
-2.59918511972923e-05
-2.05794202063463e-05
1.52685770197711e-06
-5.49902871467302e-06
-2.19384523638588e-05
-3.14498294883197e-06
-2.49664378914808e-05
-1.62078866487829e-05
-1.74893648639399e-05
-1.65019279006121e-05
-2.04704122492083e-05
-3.19967154338676e-05
-2.70867471804412e-05
-7.33314975844741e-06
-2.12053724002323e-05
-2.63855592002494e-05
1.49083289786894e-05
-1.5692658501039e-05
-2.20340216717988e-05
-7.24302952751464e-06
-1.99022106723275e-05
-1.54399162102658e-05
-8.00584258378043e-06
-2.63117632217807e-05
-1.18174652983584e-05
-3.51962952382241e-05
-3.1748177588845e-05
-3.97541838246677e-05
-1.75105716833978e-05
-4.22942920813125e-06
-7.17884146520845e-06
-1.89566030899132e-05
-2.28117885485105e-05
-1.71958237431821e-05
-1.7721584776524e-05
-3.43074182065259e-05
-3.20452785596694e-05
-1.62505943062589e-05
-9.46891464996649e-06
-2.70258457436647e-05
7.93472574212964e-07
-3.20532491764168e-05
-2.35293149528816e-05
-7.53846217826735e-06
-3.90843671422376e-05
-2.48912357907358e-05
-1.81082438071205e-05
-2.65633466160223e-05
-1.39134083480246e-05
-1.89860436764907e-05
-3.39625929492564e-05
-2.25978309436422e-05
-3.72594079117785e-05
-2.52266571656685e-05
-8.98577053882582e-06
-2.65893262560625e-05
-4.90269848974829e-05
-2.8204598523654e-05
-1.87154293525803e-05
-1.89649919338509e-05
-2.23642197652164e-05
-3.86122844927501e-05
-2.83344223916765e-05
-1.94920127416045e-05
-1.07514970558664e-05
-1.65750783259408e-05
-3.98604728889255e-05
-3.27370544487564e-06
-3.83648116367974e-06
-2.18077140754625e-05
-3.27758536565097e-05
-3.67402285368956e-05
-3.63034572577683e-05
-1.42715940911426e-05
-1.84621491913084e-05
-9.80744529919047e-06
-2.59095889637102e-05
-2.42739079589747e-05
-2.13418743730155e-05
-2.36611328678567e-05
-1.07362727887065e-05
-3.42699963623738e-05
-3.18208870069712e-05
-3.21205869432368e-05
-2.68487216518253e-05
-1.98806002570024e-05
-1.53442037073441e-05
-2.15797044431981e-05
-2.38566253231117e-05
-3.15557893808396e-05
-1.40039741177158e-05
6.36538719100159e-06
1.05991860954895e-06
-2.39519215405114e-05
-2.49596734906109e-06
-1.63982252430868e-05
-1.71083919744586e-05
-2.46622254126201e-05
-1.07094028615431e-05
-2.01222019786606e-05
-4.10518177633012e-05
-1.13826508875703e-05
-4.00331496058033e-06
-1.23745284188817e-05
-2.40585876056728e-05
-5.60451063819925e-06
-1.04082079262898e-05
-2.51467125555332e-05
-1.85756408694554e-05
-3.50939269392709e-05
-4.43806511380415e-07
-3.79512113151064e-05
-2.90951694514511e-05
-7.35520060908244e-06
-1.94162316795882e-05
-1.71563180360909e-05
-1.90524304636372e-05
-1.80154844301471e-05
-3.90500264017929e-05
-1.68619326822988e-05
-1.65524916873758e-05
-2.73618785173483e-05
-3.17776520545136e-05
-2.18620115050651e-05
-1.98362670853888e-05
-8.6202181611968e-06
-4.70559304473773e-05
-1.50149522453943e-05
-2.10605464412966e-05
-1.75137851448571e-05
-2.01143251150976e-05
-1.75534635265594e-05
-1.64054841252548e-05
-2.23879183145713e-05
-2.11638017868945e-05
-2.51196781210726e-06
-2.69760975679756e-06
-1.00585522364399e-05
-2.66617776788087e-06
3.7524597836711e-06
-3.06950398968838e-05
-1.31174249238981e-05
-2.25793261451581e-05
-2.03604610768479e-05
-4.11183565999598e-05
-1.62446134590912e-06
-2.37645406507886e-05
-3.04630140363997e-05
-1.60791155247492e-05
-1.09691545389149e-05
-2.12221156306756e-05
-2.89675829684148e-05
-2.27452018151404e-06
-3.13745470712473e-05
-3.81495224328855e-05
-2.90478317524662e-05
1.85516243416229e-06
-2.60359201258555e-05
-2.54877194833309e-05
-2.47815356449377e-05
-7.84314390993745e-06
-1.13071478522614e-05
3.68322519601538e-06
-6.33365554700993e-06
-1.91177739441839e-05
-3.1021815452894e-06
-2.08502080749636e-05
-3.53907922565124e-05
-2.08061125521859e-05
-6.26876502746379e-07
-9.82044865465969e-06
-1.34675675296416e-05
-2.22111192587785e-06
-3.26719923264221e-05
-4.0896080426153e-06
-2.61356030064813e-05
-1.90404988776408e-05
-1.73145907293486e-05
-2.08889032605018e-05
-1.73438903423764e-05
-1.62548993373479e-05
-7.33596173249847e-06
-3.08882235044273e-05
-1.22151626203519e-05
-2.07549145478349e-05
-4.63386078289353e-05
-2.24774250806441e-05
-2.66791707114866e-05
-1.59607135855621e-05
-2.92002965220028e-05
-5.40603695815985e-06
-2.60731538733701e-05
-1.85444741190496e-05
-2.65767282765394e-05
-3.60760422848688e-05
-1.46670200543665e-05
-1.09194525873602e-05
-2.01309137571331e-05
-2.52129366098565e-05
-2.82705860894835e-05
-3.31193927267161e-05
-1.06757681808359e-05
-2.46569773113722e-05
-3.69556172204998e-05
-2.62651917963366e-05
-1.5028378596933e-05
-2.98826328165337e-05
-2.60148350586418e-05
-2.86246898966149e-05
-2.61560312044325e-05
-2.1783834136039e-05
-2.80540979879578e-06
-6.26168472306402e-06
-1.88745964312437e-05
-3.46498695370584e-05
-2.40273661696254e-05
1.18433244918634e-07
-2.70282007161599e-05
4.66731753929332e-06
-2.43934131251755e-05
-1.67589591946863e-05
-1.19033142428518e-05
-1.35343354561685e-05
-2.82226136513953e-05
-1.76284766767996e-05
-2.58109826779361e-06
-2.47677513024057e-05
-2.80231444330962e-05
-1.34716971894469e-05
-2.21482458012605e-05
-6.75646696398485e-06
-1.76964668902977e-05
-2.4421238631116e-05
-1.47809295506422e-05
-2.4118438913137e-05
-1.27158968353488e-05
-4.18805580200324e-05
-2.35151989780438e-05
-3.62997104458997e-05
5.28630367031167e-06
-3.54721015359598e-05
-3.8092263544062e-05
-5.95872065877626e-07
-1.37232626457142e-05
-1.19334950214296e-05
-2.42754959417151e-05
-3.54051057260504e-05
-6.34466889079822e-06
5.49912538273298e-06
-3.78135774054975e-05
3.34616174351134e-06
-1.54616764811779e-05
-2.19261849346656e-05
-9.45038397526544e-06
-1.62076425236733e-05
-1.18992397482249e-05
-1.35961013851399e-05
-3.95537314019755e-05
-1.61009798692523e-05
-1.56409466226649e-05
-3.58815428886871e-05
-2.34936708763954e-05
-1.64490941849041e-05
-2.8780536445649e-05
-1.64352164689763e-05
-2.0694151544609e-05
-6.38437311133309e-06
-1.68578756709215e-05
-2.97432601032513e-05
-4.25175146235011e-05
-6.77763092570213e-06
-1.63745927304798e-05
-1.93299034577956e-05
-1.7297299350562e-05
-7.67485841399842e-06
-2.56340579672117e-05
-2.58056497503495e-05
-2.25879280800746e-05
-3.97241756342554e-05
-1.50064565423822e-05
-1.71780928421079e-05
-4.36029932524945e-06
-3.06358609092587e-05
-2.15301753164531e-05
-2.61299214183127e-05
-2.19877558858564e-05
-1.39186368172964e-05
-1.49930123467231e-05
-1.22647760343185e-05
-7.26348859272949e-06
-2.23810729039273e-05
-6.3570728657899e-06
-8.83927485252929e-06
-3.02448116039295e-05
-1.85104271811005e-05
-2.78800646786214e-05
-1.00860908069339e-05
-3.4257836742354e-05
-3.39498580566564e-05
-1.50478650394757e-05
-1.27575910685388e-05
-1.56668416731441e-05
-2.12692722376683e-05
-1.42827537614521e-05
-1.28137342037444e-06
-2.9647273488333e-06
-2.26619487914489e-05
-2.37503884679698e-05
-5.13172840429014e-05
-4.46075892420839e-05
1.46491137403861e-05
6.60410337491726e-06
-2.38152696752506e-05
-2.11048866498241e-05
-2.47045991850057e-05
-1.73126116711091e-05
-1.1932973538473e-05
4.89875144715007e-06
-4.05024309144275e-05
-2.55815139538726e-05
-2.21087673719699e-05
-3.31422747876449e-05
3.32642162798095e-07
-2.05316078623014e-05
-2.53951221032655e-05
-1.49379348870859e-05
-5.90632800048196e-06
-1.76961593936982e-05
-3.09982820770635e-05
-3.27241688622969e-05
-2.61664328399655e-05
-1.88130058555856e-05
-1.87960941160057e-05
-2.13104355247144e-05
-4.7303078142025e-06
-2.96401606629088e-05
-1.8769321483576e-05
-1.46275413584381e-05
-5.8278963993072e-06
-2.66864245411991e-05
-1.81384150092593e-05
-1.06895814601768e-05
-1.19361450571695e-05
-3.8000220764724e-05
-9.75908644000432e-06
-2.04969793639968e-05
-1.57855552456431e-05
-2.55206467958426e-05
-2.87114486488968e-05
-3.35184278735208e-05
-1.23675237269706e-05
-1.28202193582892e-05
-2.41749784194538e-05
-6.44612928250195e-06
-2.01149179010325e-05
-9.20787750118918e-06
-2.24980357893471e-05
-1.42649141897244e-05
-9.69707119935824e-06
-6.71965026827521e-06
-2.21415310462368e-05
-5.23553649074202e-05
-1.4886591230853e-05
-2.24280437557028e-05
-2.51917396100274e-05
4.46762598093444e-06
-3.27390600207681e-06
-2.55383994923919e-05
-3.17798575826891e-05
-3.47191914769159e-05
-1.43324251364774e-05
-1.77308272344859e-05
-1.76197728605286e-05
-1.18579459035954e-05
-3.27553244181482e-05
-1.20928992738182e-05
9.07266265737305e-07
-3.83392308760748e-05
-2.42401745922945e-05
-2.09613889759638e-05
-5.11068278536102e-05
-2.17873470336524e-05
-2.4581882927455e-05
-2.79303290511591e-05
-3.39755324107158e-05
-3.09623310983547e-05
-1.72651742362337e-05
-1.55312238106449e-05
-2.25706189395391e-05
-3.12166041051654e-05
-1.88334597765044e-05
-1.65162422288194e-05
-2.43498875524001e-05
-1.20319152326669e-05
-3.08424884733498e-05
-1.98241229662447e-05
-2.75300770170071e-05
-4.61752751802574e-05
-3.3771802853124e-05
-1.90004743186756e-05
-2.50333086296231e-05
-1.16316604537956e-05
-2.77806012520394e-05
-1.25030238939775e-05
-1.84029505787984e-05
-2.82699791118454e-05
-9.17270553261589e-06
-2.3326871916776e-05
-1.47242933548585e-05
-1.83454490551962e-05
-9.08377154538573e-06
-1.44664000319809e-05
-1.29205824940285e-05
-4.43145120798222e-05
-3.24200390930282e-05
-4.70383217915754e-06
-1.14072986459774e-05
-2.08972098224383e-05
-1.61003392763052e-05
-7.242161782337e-06
-1.9004922342766e-05
-2.36491614158118e-05
-8.81124571923915e-06
2.33719898891633e-06
-2.44315169507156e-06
-2.23088419698605e-05
-2.56904493330149e-05
-4.03092479472366e-05
-2.96745052959083e-05
-3.91094043377084e-05
-4.53988578498396e-05
-2.52323548608278e-05
-1.92166565726666e-05
-1.06315123528623e-05
-1.93793844360261e-05
-2.06570968269711e-05
-1.95502103297253e-05
-5.75199994542752e-06
-1.85335213069137e-05
-3.50708432423467e-05
-1.19138792556973e-05
-1.29825615388665e-05
-1.9811086808545e-05
-2.19255557759104e-05
-1.44900889599507e-05
-2.41105052120315e-05
-2.55787600827665e-05
-1.68205795597022e-05
-1.1170621845708e-05
-5.2933061442924e-06
-1.5151661216099e-05
-1.43875426656775e-05
-4.52324138406562e-05
-1.27175386301595e-05
-2.99622360072979e-05
-2.63944581635691e-05
-1.17681340333206e-05
-2.30716070160914e-05
-1.75868430616349e-05
-2.29365212025956e-05
-3.76077603540266e-05
-4.61590746257099e-05
-1.23109439681501e-05
-1.64306564402788e-05
-3.98652830207882e-05
-2.0866665229887e-05
-2.25397291911127e-05
-2.96743930049286e-05
-4.46046412318675e-05
-7.50776366064645e-06
-3.6578484921223e-05
-2.80235909509286e-05
4.1033717163153e-06
-1.31467228671551e-05
-3.16333881973538e-05
-1.68054293427078e-05
-4.79987964349288e-06
-2.73609467652923e-05
-3.94110189603871e-06
-2.00877388986961e-05
-1.40114366399209e-05
-1.29253113854799e-05
-1.13375004568197e-05
-3.03269490489599e-05
-9.73852577552132e-06
-2.29254569214123e-05
5.0714640391051e-06
-4.69315111923036e-06
-2.47335906550016e-05
-1.85935252676587e-05
-2.89366175890501e-05
-2.56254692093163e-05
-2.45651213249947e-05
1.45860537192468e-05
-7.64005978490542e-06
-3.798282005386e-05
-1.8305107024025e-05
-5.38455304636186e-06
-1.7223244034132e-06
-2.10876193685733e-05
-3.60600005474499e-05
-9.9613275430262e-06
-2.50985646646213e-05
-3.67484469188537e-05
-3.03753808860843e-05
-9.84046946588589e-06
8.68209842950922e-06
-7.13603536930151e-06
-1.06194981872533e-05
-2.02145907743802e-05
-2.25247987651786e-05
-2.56824230117743e-05
-3.14408459517525e-05
-1.8667899779942e-05
-9.61716174669884e-06
-2.47679253359266e-05
-2.78081414850554e-05
-2.1039574016479e-05
-1.7963116373143e-05
-3.27809509584394e-05
-1.58163820185317e-05
-2.17975977811034e-05
-2.49655538070012e-05
-4.32977022012287e-07
-8.61694500879813e-06
-2.25102316027295e-05
-1.7241830037927e-05
-1.83507001160835e-05
2.12203997034017e-06
-2.62409372778549e-05
-1.11233318381975e-05
-4.74750728299736e-05
-3.11252933031116e-05
-1.55694127637707e-05
-1.04034721484222e-05
-9.20389754146061e-06
-2.83394482589615e-05
-1.95616337271648e-05
-3.52796391519733e-05
-3.20780058013663e-05
-3.79000945985675e-05
-1.79247898954654e-05
-3.02251447201933e-05
6.28119437941154e-06
-3.60101165867004e-05
-2.74343046892719e-05
-1.5842219427846e-05
-1.66274847743584e-05
1.08513158222355e-06
-1.06782333880821e-05
-1.99439460605527e-05
-1.23990345768093e-05
-1.8132646744695e-05
-3.42520521534246e-05
-1.43986781349904e-05
1.19839129514247e-06
-1.04136947899163e-05
3.99908827874225e-07
-2.97427332251023e-05
-3.12355868406967e-05
-1.2990881560025e-05
3.59668573468973e-06
-2.28061848200313e-05
-1.12716661704493e-05
-4.12276921727876e-05
-3.17973507338912e-05
-1.20275738473198e-05
-2.60874143888237e-05
-1.98224372320197e-05
-2.17859568498492e-05
-6.47128025262271e-06
2.37179786319903e-06
1.65467985113009e-06
-2.80796904123554e-05
-2.69186397065432e-05
-2.13802907987394e-05
-1.13830201861642e-05
-5.37052500052096e-05
-3.20062427405101e-05
-2.87606787358713e-05
-1.36069454102328e-06
-2.02995689446058e-05
-6.53771232689075e-06
-1.55691055799235e-05
-2.03723383912661e-05
-8.7773610345072e-06
-2.14764711464075e-05
1.21384756060735e-05
-2.17330620840915e-06
-3.18350598158073e-05
-1.1400630366626e-05
-1.33357795796328e-05
-1.14325842723927e-05
-3.96193468906904e-05
-2.50191862559598e-05
-2.45514821410376e-05
-4.3518027588735e-05
-2.4051068403604e-05
-2.25770206014465e-05
-1.02791613484999e-05
-5.04804591591975e-06
-2.74056132621248e-05
-2.33592370244826e-05
-3.24202164277994e-05
-3.72607868586579e-05
-3.40830951878701e-05
-1.49251971491328e-05
-1.76727383780796e-05
-3.70236311198822e-05
-2.9763416836669e-05
-9.45577181030757e-06
-5.77389332404971e-06
-2.67952246175334e-05
-2.92437499348392e-05
-2.27983171702208e-05
-3.08814552673677e-05
-1.27675464260777e-05
-2.22125632009271e-05
-1.69946269107992e-05
-1.48716080898564e-05
-7.49892956419986e-06
-1.10044818078475e-05
-1.79041240037651e-06
-2.47161553946232e-05
-2.31078594093854e-05
-4.32545637598029e-06
-3.42454462263571e-05
-9.78601548230409e-06
-2.63295002022252e-05
-4.18254063654964e-05
-3.29172494466621e-05
-2.56679855510462e-05
-2.04067878850663e-05
-1.9372523344479e-05
-2.66935066057518e-05
-2.38216235123656e-05
-1.90107478109971e-05
-4.32016303893978e-05
-3.87542931461831e-05
-1.93306551683683e-05
-2.08520272350023e-05
-1.04378953010136e-05
-1.34630404118073e-05
-2.82053810450536e-05
-5.5108849267403e-07
-1.85255142009667e-05
-5.2087543012471e-05
-8.76486807497544e-06
-2.89989618858929e-05
-1.75136749375895e-05
-1.69593653294661e-05
-3.9783990483398e-06
-3.28054941629198e-05
-4.5266085493113e-05
-1.07064157228848e-05
-2.38351545264171e-05
-1.58171974827382e-05
-4.18138397692319e-05
-4.57821014994537e-05
-1.52532069535007e-05
-5.06961387739697e-05
-1.82012247960578e-06
-3.34705851778616e-06
-3.41077810704631e-05
-9.47623385931222e-06
-3.01163223077698e-05
-1.67497935957168e-05
-1.4989072709071e-05
-1.06712251109985e-05
-6.70538022810492e-06
-1.62204132754e-05
-2.21920424063762e-05
-3.6649143063162e-06
-1.53116586377759e-05
-2.93938956590652e-05
-2.11142454515816e-05
-3.90652600388713e-05
-1.56728724570644e-05
-1.84063292499021e-05
5.88968972572383e-06
-2.27488097328765e-05
-1.0333336749937e-05
-1.67258148710359e-05
-3.17940566682068e-05
-2.61048343838949e-05
7.66689954028216e-06
-1.01966133948784e-05
-1.19253570035574e-05
-2.61509323766346e-05
-2.28156359544232e-05
-1.97328127361438e-05
-3.32221013072837e-05
-2.92742136984418e-05
-1.88034914684077e-05
-1.11337393358808e-05
-1.6441587700827e-05
-1.1913916313947e-05
-3.07730143589507e-05
-1.45244138894845e-05
-1.1418895823873e-05
-2.90628795022611e-05
-3.49744465375404e-05
-1.38112542522613e-05
-2.30177727637205e-05
-1.7222348985845e-05
-2.02528062026704e-05
-2.31065485186552e-06
-3.01999686974743e-05
-3.2784640829786e-05
-3.81322710286012e-05
-1.88364613486455e-05
-2.27351454696526e-05
-5.32429633394649e-06
-1.02225188592187e-05
-2.50201713050552e-05
5.18035830172719e-06
-3.37251521626485e-05
-2.40122238737713e-05
-2.53214117751753e-05
-3.9056134015084e-06
-8.55067653169083e-06
-3.60584616785535e-05
-8.63280156524394e-06
-5.52097710300189e-06
-1.16988477795557e-05
-2.53722902457656e-05
-3.32501234565489e-05
-2.82529604136391e-05
-2.29499097765177e-05
-1.81156959571173e-05
-1.87269304541682e-05
-5.80403629057469e-06
-4.31587862359666e-06
-2.83849113852499e-05
-1.03725327480323e-05
-1.84920169037822e-05
-1.3822556429567e-05
-2.53326988510321e-06
-6.49180154692261e-06
-2.43650919151598e-05
-2.13420563972044e-05
-1.6505175860209e-06
-1.19493411237194e-05
-3.57196648810481e-05
1.06669422942205e-05
-1.15412468048344e-05
-1.87940581839534e-05
-3.04031365947878e-05
-5.54458846395974e-05
-2.97252054487953e-05
-1.65586078661475e-05
-2.65458277859299e-05
-2.03070904344411e-05
1.02106425898885e-06
-1.80562274484958e-05
-1.30809625258358e-05
-1.0484042440367e-05
-2.82395060733513e-06
-3.78176595269282e-05
-2.98886057609003e-05
-2.05107435396007e-05
-7.14688056563593e-06
-1.78553693027859e-05
-9.64573544344143e-06
-2.17421723525995e-05
-2.3259893055647e-05
-2.17349920619613e-05
-2.79512174541226e-05
-6.13199803791265e-07
-4.53667906665825e-05
-1.24841606621038e-05
-1.52088250281938e-05
-3.6876602890921e-05
-1.45517206464986e-05
-1.26195925695939e-05
-2.85807466419814e-05
-1.963141247694e-05
-4.66108248801182e-06
-1.48839827008395e-05
-2.60728099761168e-06
-4.46883658682875e-05
-4.2932984938315e-05
-2.17554268505095e-05
-3.33963580376851e-05
-3.60549735773311e-05
-1.8376635388006e-05
-1.23959929911464e-05
-3.31851137492397e-05
-3.65045011746051e-05
-3.07281498944837e-05
-1.30366226655895e-05
-3.1308246744371e-05
-8.19454643336545e-06
-7.08383125590411e-06
-3.76584681782478e-05
-8.28451044060075e-06
-1.7180194172492e-05
-1.45356425671812e-05
-1.15012381189813e-05
-5.5029280142488e-06
-1.3653506399132e-05
-5.79796188401899e-05
-2.02861999525074e-05
-3.38855186896331e-05
-9.29445236403129e-06
-4.28710860074706e-05
-1.74300185417496e-05
-1.83675391410257e-05
-3.74235014570597e-05
-5.15003658695218e-06
-4.15580373464436e-05
-1.41073083000786e-05
-8.75976631723142e-06
-2.41570430571716e-05
-7.63551818236042e-06
-1.4063242173489e-05
-8.94837235630227e-06
-2.2028015808843e-05
-1.37901988652633e-05
-2.54184042870859e-05
-7.44178546494274e-06
-4.2524520893357e-05
-4.01604579132064e-05
-1.40589519340644e-05
2.16132958770679e-06
-4.61915515231595e-06
-1.04299311212536e-05
-3.74398643587015e-05
-2.58485733239028e-05
-2.51377701204564e-05
4.82882390899205e-06
-8.39050541720363e-06
-2.32741149917382e-05
7.17472099551166e-06
-1.94230584622699e-05
6.14738166758011e-06
-3.06706728527857e-05
-4.04617869910601e-05
-1.36728768348533e-05
-1.09168769240998e-05
-8.80587721612155e-06
-1.80795186555597e-05
-1.29248211653896e-05
-2.30559625782511e-05
-2.16488868176525e-05
-1.52883859613681e-05
-2.26328061477802e-05
-2.05765354605881e-05
-3.22012603036776e-05
-3.58098709225258e-05
-2.59440201416478e-05
-8.25590339466279e-06
-2.67706428435157e-05
-4.51727371390906e-05
-1.5540741256773e-05
-3.18671119441707e-05
-1.45918379252367e-05
-3.19009420358937e-05
-3.00923242725433e-05
-2.77269271564809e-05
-1.67782859008474e-05
-8.81319936160708e-06
-1.58815969399955e-05
-2.18153120160433e-05
-3.34842211090797e-05
-3.0428157559369e-05
-1.16255578235919e-05
-3.35088194252469e-05
-2.31467548367226e-05
-1.60559904581581e-05
-8.07698016050606e-06
-1.46025218002704e-05
-1.11054034333614e-05
-2.85323982297441e-05
-1.45964979551477e-05
-3.19884829209891e-05
-1.98092090960542e-05
-1.24882168735185e-05
-1.4122171179704e-05
-2.42691105092891e-05
-6.94486660660168e-06
-2.66368119051472e-05
-1.75606889928586e-05
-2.03481792774136e-05
-2.86052784927604e-05
-1.38884173323429e-05
-6.11294266146129e-06
-7.50578990587563e-06
-2.15027015765395e-06
-1.04038760611111e-05
-3.95644490909993e-05
3.16193061485565e-06
-3.38556399177008e-05
-1.67466308657805e-06
-9.25780957433404e-06
-2.47291255073505e-05
-2.20599160012848e-05
-8.77427915821768e-06
-1.49133103752603e-05
-2.03717227795695e-05
-1.72748320509552e-05
-1.63142424862608e-05
-2.21568683963712e-05
-2.60823166941811e-05
-1.00144298903142e-06
-1.7946155805729e-06
-4.28192405198816e-05
-3.75313406993578e-05
-4.92889477954724e-06
-1.42839543951007e-05
-9.28589507237683e-06
-2.59863903889146e-05
8.67319423233177e-06
-2.32483084698955e-05
-2.30672084942777e-05
-3.71431527714803e-05
-3.5337328773449e-05
-1.21977127576856e-05
2.21391880059548e-06
-1.83508966633565e-05
-7.23227477048268e-06
-2.60321126473173e-05
-2.48512900338699e-05
-6.63543368930637e-06
-3.31784403150776e-05
-4.79271541091935e-05
-3.00304220026362e-05
-3.00426934648514e-06
-1.73864154501328e-05
-3.74288497220582e-05
-2.82217152380779e-05
-3.48658895452675e-07
-2.08439624516045e-05
2.65615789145512e-06
-3.45416681334819e-05
-1.38809310261444e-05
-2.94074708725271e-07
-2.68187011254008e-05
-1.34692517142074e-05
-1.39095910152099e-05
-3.9245960456776e-05
-2.21914283172472e-05
-2.96049146132036e-05
-3.14630718109964e-05
-5.18828826554479e-05
-1.47077070616238e-05
-2.30677738270023e-05
-1.29075854049633e-05
-2.11029686421911e-05
-2.97692250858407e-05
-2.4217264697014e-05
-7.50100739824044e-06
-1.90818712699046e-05
-1.7881130836065e-05
-3.89168380963065e-05
-3.48675248878832e-05
-2.51116688423232e-05
-4.06312472676624e-05
-7.72853696196245e-06
-3.56438811765775e-05
-1.28619568988824e-05
-1.14044151684371e-05
-4.59775090272625e-07
-3.31379397781162e-05
-2.2565815718142e-05
-2.08573214198647e-05
-7.31155168676194e-06
-2.64154972242285e-05
-9.40722697103375e-06
-1.25538348527451e-05
-2.70411496843377e-05
-3.60702133922063e-05
-4.23034381030806e-05
-3.74623153140224e-05
-1.08986699031812e-05
-2.56539305655959e-05
-3.95923752723851e-05
-1.57793253905316e-05
-1.34564905359967e-05
-2.1742232571406e-05
-2.98067346114885e-05
-1.83120424819994e-05
-1.71534623020239e-05
-3.22935265444413e-05
-1.34381040477659e-05
8.13497179630998e-06
-1.64489757096045e-05
-1.28929798417056e-05
-3.28817920159559e-05
-4.45748695772447e-05
-9.01044468078003e-06
-2.78609889137125e-05
-2.26273728134675e-05
-1.90674478017062e-05
-4.36937202099578e-05
-3.09242587330185e-05
-3.52403331836473e-05
-2.43090667730793e-05
-1.79422296585293e-05
-2.5255331997796e-05
-1.8780939213193e-05
-1.74544921016607e-05
-2.22341304798045e-05
-8.23445751733424e-06
1.36168933498786e-05
1.12434621058811e-05
-1.40602439930063e-05
-4.11431433878378e-05
-2.41054932320966e-05
-2.99886193157415e-05
1.8191348050775e-06
-2.43296044800973e-05
-1.98592815250481e-05
-9.9095562078687e-06
-2.1974003817693e-05
-2.78179972627913e-05
-3.78137119191568e-05
-2.50527401909386e-05
-2.99213908998965e-05
-2.43523281724144e-05
2.24330949935575e-06
-1.42074368766204e-05
-2.52046894815878e-05
-2.5041768979887e-05
-1.54076042728612e-05
-1.5399955048858e-06
-4.29353439249999e-05
-3.50345944440364e-05
-1.68901583554862e-05
-3.45672259217652e-05
-1.13903257963334e-05
7.70860267691723e-06
-2.94471600697002e-05
-1.99084847060773e-05
3.49422589865224e-07
-3.7967060496267e-05
-2.77532267549534e-05
-2.47817491778934e-05
-3.01952240442468e-05
-1.16180449753571e-05
-3.16089118952503e-05
-1.74469204820507e-05
-2.14519103918253e-05
9.71743952125986e-08
-1.94397996739931e-05
-3.07066140055473e-05
-1.20146875842102e-05
-2.11958548045321e-05
-2.49832217593513e-05
-5.08993809831642e-06
-1.59611338797517e-05
-1.36714987971478e-05
-2.25312096369775e-05
-1.15975917442762e-05
5.4752883646593e-06
-3.13271682423563e-05
-3.07889661285966e-05
-3.46309992182503e-05
-1.18427280245518e-05
1.4671973973698e-06
-2.94895612045173e-05
-3.192304938488e-05
-7.66286133383236e-06
-3.08831079921562e-05
-1.39806965803319e-05
4.33322684505711e-06
-2.14163667243886e-05
-3.79666730053132e-06
-9.69058212379323e-06
-1.26897058246531e-05
-2.90863047513992e-05
4.53998812754131e-07
-2.5862534395798e-05
-1.10135849243467e-05
5.36409215399079e-06
-1.20348136837923e-05
-6.32804533430598e-06
-7.4344478469238e-06
-2.31089028629979e-05
-1.14365724752402e-05
-1.12726354211308e-05
4.77898302220165e-07
-1.85241255078357e-05
-1.91159074042271e-05
-1.93399117740101e-05
-2.3789938715435e-05
-2.01921194531633e-05
-8.26491914463974e-06
-6.67234155765224e-06
-2.45696518358534e-05
-2.61333766425098e-05
-9.57761279826595e-06
-1.14977996561592e-05
-3.14006463106121e-06
-6.10369520713895e-06
-3.08807285962969e-05
-3.86681578353195e-05
-1.67959565382598e-05
-3.871122689776e-05
-2.60798197617792e-05
-1.04646579111783e-05
-2.18948318687159e-05
-9.97856523129873e-06
-1.48664869438303e-05
-1.59581131030516e-05
-1.35553444133772e-05
-1.40444240775524e-05
-1.45302049606666e-05
-3.20750706173542e-05
-2.58888799694305e-05
-3.58821902409746e-06
1.19052205236789e-05
-1.77223623178254e-05
-2.22372538777622e-05
-3.67630782441905e-05
-4.76079162763149e-06
-3.8150773914851e-05
-4.1148874957862e-05
-3.30815207179817e-05
-3.26596448169359e-05
-3.11422086239386e-05
-2.16948175943459e-05
-1.77701335671933e-05
-1.73956322954117e-05
-2.70203826928021e-05
-8.72400173395816e-06
-3.68656346916894e-06
-3.59002949150162e-05
-1.24906717284534e-08
-3.22957188460153e-05
-1.84143138972139e-05
-2.02555005498844e-05
-3.3391848146681e-05
-7.40578078168547e-06
-6.53502535769005e-06
-2.7460557769025e-05
-5.73828284235923e-06
-2.00971468098827e-05
-2.06552991423419e-05
-2.29811672998029e-05
-2.20493545686067e-05
-2.29455891734722e-05
-9.52736485039069e-07
-2.57789663932771e-05
-2.20446200735268e-05
-1.42589979770328e-05
-4.29249942699769e-07
-1.29743713104483e-05
-4.19508006969698e-05
-3.07395927005092e-05
-1.30807532562662e-05
-3.75894373032694e-05
-2.15209683398423e-05
-2.24816521196053e-05
-2.3291087574552e-05
-2.4138804547241e-05
-4.13060254286162e-05
-9.40851593722916e-06
-4.204507255736e-05
-2.54379312521478e-05
-3.35231646646296e-05
-2.21981070326518e-05
-2.72126199279951e-05
-3.92305958988736e-05
-1.64211725620118e-05
-1.04610631753149e-05
4.58664088944476e-06
-3.5033179424107e-05
-1.91842431214874e-05
-1.9922912551068e-05
-2.1357319376533e-05
-2.93152732287554e-05
-2.82303356635864e-05
-3.57660251215092e-05
-2.7425280482668e-05
-1.76000131059138e-05
-9.60717493049722e-06
-4.75794358201115e-05
-7.83966571184301e-06
-1.99343347907887e-05
-1.64304769569391e-05
-2.16652289444824e-05
-2.64598775026836e-05
-2.27254390324582e-05
-3.80131591986835e-05
-1.70469346291497e-05
-1.8831282056925e-07
-3.24535323167843e-05
-3.32391982486956e-05
-2.49552572863098e-05
-7.63010625821108e-06
-4.73415631221551e-05
-2.1131727770917e-05
-3.19002052455335e-05
-2.09495423596829e-05
-3.63763590173944e-05
-3.23050864083305e-05
-2.14572620999746e-05
-3.04721266799487e-05
-7.52153280373521e-06
-2.02548487608411e-05
-2.3823584592769e-05
-6.29663679881281e-06
-3.12377215377081e-05
-1.7815527294341e-05
-2.06666264852833e-05
-2.21077970970213e-05
-1.28065609095444e-05
4.44820061453448e-06
-1.32700524937286e-05
-9.44590213707492e-06
-2.00112481952384e-05
-4.66337965572197e-06
-2.3245963604904e-05
-1.12291488909345e-05
-2.30731487842705e-05
-4.08406611870601e-05
-4.42894325429175e-06
-2.42308673059755e-05
1.06167675033151e-05
-6.6654592662852e-06
-3.7596597851427e-06
-1.54732633992012e-05
-1.17842152074545e-05
-2.78979189050138e-05
-1.82076459347112e-05
-1.46072379232676e-05
-2.66357770423818e-05
-3.31466657753497e-05
-1.99291921541421e-05
-5.11949672492389e-06
-3.01348004542749e-05
-1.31380936936646e-05
-2.44442901537609e-05
-2.11828112490169e-05
-1.97504740689848e-05
-1.07932014424686e-05
-1.3220342188593e-05
-8.67218989130947e-06
-2.86010618716328e-05
-1.5512654388417e-05
-1.35957112049411e-05
-2.61841022736785e-05
-2.73871645860565e-05
-2.07854067488873e-05
-3.53526048572412e-05
-4.62720459973776e-05
-1.66432784413276e-05
1.7673516199162e-06
-4.0280730924326e-05
-2.57965302051675e-05
-4.28669691899593e-05
-2.47291304717703e-05
-1.45245242210062e-05
-7.42110265307401e-06
-3.5665866728954e-06
-1.62476223113357e-05
-2.75535785492117e-05
-2.13648911888042e-05
-1.72947207674741e-05
-2.415290233077e-05
-2.04785046209168e-05
-4.08932735642133e-06
-2.49553716286176e-05
-1.4773982269158e-05
-2.30107564191091e-06
-1.37246750233542e-05
-2.84019484214351e-05
-1.72909813238455e-05
-2.443346405333e-05
-3.53032511755841e-05
-3.46166445402398e-05
-3.76524493182224e-05
-6.00257755722646e-06
-1.81568008244651e-05
-2.69062354217885e-05
-2.62652719221115e-05
-2.30686656735597e-05
-2.83629869802072e-05
-2.41066581669694e-05
-1.93666058402643e-05
-3.83487638100918e-05
-3.53977590817556e-05
-1.03162957698951e-05
-2.85197594299799e-05
-1.09471129720113e-05
-7.91065799167636e-06
-2.21699140025739e-05
-4.43609817504127e-05
-1.01799637012067e-06
-2.14640795583042e-05
1.74333721858689e-06
-2.77712065719798e-05
-2.66505496008185e-05
-1.7595210905749e-05
-9.4228477276393e-06
2.82973681781392e-06
-1.92175213811167e-05
-3.72593644296861e-05
-1.89372765461027e-05
-1.26274239564385e-05
-1.60596396341901e-05
-2.77809539678993e-05
-1.15540689109464e-05
-1.74978963094945e-05
-2.73966852900756e-07
-1.70724651568199e-05
-2.38037645108049e-05
-6.59935905238374e-06
-3.64358769958216e-05
-8.48399427602982e-06
7.55546899345476e-06
-3.08788624479499e-05
-3.41674070373144e-05
-1.42893839722264e-05
-3.18385961180333e-05
-1.88190675008341e-05
-1.78494756800171e-05
-1.05292142363897e-05
-2.79371104031641e-05
-4.2027253836595e-05
-1.23205709156792e-05
-2.09940452634532e-05
-1.51344841031163e-05
-3.78740323729183e-05
-9.03042177485125e-06
-6.37488020202967e-06
-2.03678266720622e-05
-4.71996275119032e-05
-2.92953929198182e-05
-3.99633531682981e-05
-4.43019451895163e-05
-3.06740979444834e-05
-1.86397223122526e-05
-1.94403250719906e-05
-3.11165062073731e-05
-1.09434747634256e-05
-2.10252898916612e-05
-1.8467980081831e-05
-2.20241148510123e-05
1.62221941924558e-05
-3.40775368126253e-05
-1.83679673438645e-05
-2.03916736990894e-05
-3.72407815373412e-05
-3.62971111127001e-05
-1.69057611202173e-05
-2.98737710157814e-05
-3.40950337730658e-05
-2.6428123895265e-05
-1.78509213356861e-05
-2.49768473954536e-05
-1.32770275540442e-05
-2.17895162929499e-05
-4.71983104712565e-05
-4.13371900448323e-05
-2.46278621785973e-05
-1.82155562049876e-05
-8.54810589473099e-06
-2.57530978305425e-05
-3.66791370786617e-05
-3.0395158671625e-06
-1.71839309637882e-05
2.51132668716703e-06
-2.43709853880392e-05
-3.44035427023239e-05
-1.74093178255691e-05
-7.51456197868406e-06
5.57183394703245e-06
-1.86025322656986e-05
-2.8153748318354e-07
-1.96757412450815e-05
-1.2400681791312e-05
-3.02396743098459e-05
-3.54785104684093e-05
-7.98413683159502e-06
-2.77738276290013e-05
-2.14070330972555e-05
-1.7576630293313e-05
-7.61658508562359e-06
-2.51312025100623e-05
-2.36732237224686e-06
-6.68127825630904e-06
-3.19067936159316e-05
-1.43304384284209e-05
-1.51353455348945e-05
-5.69181979373012e-06
-1.91354824984874e-06
-9.66724623489198e-06
-2.17140432249148e-05
-2.7542762574597e-05
4.96028147910717e-06
-2.46293721001516e-05
-2.49954182407231e-05
-3.37902922884123e-06
-2.30697465881003e-05
-2.05361218712484e-05
-2.05004102184097e-05
-1.91309652304327e-05
-2.76926970632266e-05
-4.52371452268814e-05
-1.00732282641885e-05
-3.96411018920349e-05
-2.23480433532714e-05
-2.33367564334444e-05
-2.57379796585292e-05
-1.22271307748931e-05
-2.70806142213725e-05
-1.50022771392047e-05
-5.06543686868331e-05
-2.95220195606066e-05
-1.84864489576315e-05
-2.18009057880403e-05
-1.19235282630347e-05
-2.18690951894154e-05
-7.67409507190246e-06
-2.92748360450281e-05
-2.77421989622805e-05
-2.86965715209377e-05
-5.07196578754274e-05
-4.16272256560968e-05
-2.08851242659888e-05
4.19979109242007e-07
-3.3737487022155e-05
-1.76375055189463e-05
-2.17808044317017e-05
-2.61386306586534e-05
-3.64166359540568e-05
-3.01287742486356e-05
-1.11992058198793e-05
-2.35114348291417e-05
-2.78560398332856e-05
-1.46748058564094e-05
-1.68476327160191e-05
-8.52764720206124e-06
-2.50326739560053e-05
-3.74894958520916e-05
-5.28548595089369e-05
-1.17420762002908e-05
-2.49022432906644e-05
-3.21547857931025e-05
-2.15027375047561e-05
-3.0973685378143e-05
-2.19479263495083e-05
-3.90370741865308e-05
-2.45731186266201e-05
-3.08362686644695e-05
5.38026833395593e-06
-3.85682978681168e-06
-2.12523089585827e-05
-3.74700165300006e-06
-2.85630369319036e-05
-4.47483176249811e-06
-7.34872552718284e-06
-7.77608453910969e-06
-1.58412938243115e-05
-2.12509501898348e-05
-2.31003427291367e-05
-2.75079597220126e-05
-3.11178827088703e-05
-4.25063097675239e-05
-9.31925244512614e-06
-6.87978831828607e-06
-5.26314207452599e-06
-3.7792288699644e-05
-2.02633185849549e-05
-3.01078951518718e-05
-8.22890446203451e-06
-1.22859210112103e-05
-1.71926802309294e-05
-2.81142763534067e-05
-2.75238125425178e-05
-4.37594569269979e-05
-3.58129407195988e-05
-3.70142602238417e-05
-1.85101289269628e-05
-3.6095761067306e-05
-1.44580035282488e-05
-2.7691059320456e-05
-1.14204971101509e-05
-1.61742770965865e-05
-1.50339443630896e-05
-1.95387816883106e-05
-2.12692380761835e-05
-2.48464732360253e-05
-2.9900111059977e-05
-1.75685474224773e-05
-3.4235855902245e-05
-1.4885718014245e-05
-8.55072320961804e-06
-1.46939841629618e-05
-9.78305668141912e-06
-1.17226300560202e-05
-3.1546297998067e-05
-2.45417820858674e-05
