# Supplementary material for: Research on computational propagation and identification of mine microseismic signals based on deep learning
Source: PLoS One. 2025 Oct 22;20(10):e0334641. doi: 10.1371/journal.pone.0334641 (PMC12543183; doi:10.1371/journal.pone.0334641)
Supplement: S1 Data — (ZIP) [file pone.0334641.s001.zip › 000100500001127.xlsx_0.txt_24.txt.txt]

-1.5122744040713e-06
-4.12647746139186e-05
-9.79133591510215e-06
-2.30467316862234e-06
-2.47777557574495e-05
-3.33897150270971e-05
-2.9964565272404e-05
-3.66670953803476e-05
-9.82659790814029e-06
-8.70490116790153e-06
2.21092978334543e-06
9.73163460952977e-08
-3.54099319475582e-05
-1.88921182495375e-05
-2.45529382395797e-05
-2.84714147641216e-05
-9.66212500077704e-06
7.71209283729655e-06
-7.02157012407171e-06
-4.06637316688728e-05
-1.91987648382815e-05
-7.38299392045079e-06
-2.03680813631391e-05
-8.51177905962194e-06
-1.00249926294734e-05
-2.902202582203e-05
-1.28908024059116e-05
-3.1884820137359e-05
-4.16559253239193e-05
-2.56916981883053e-05
-2.07089661091942e-05
-2.53590334845596e-05
-2.96678617537494e-05
-2.98869856540113e-07
-9.33007459528654e-06
-3.24091367353721e-05
-2.76968310733884e-05
-3.86287068090184e-05
-1.82108389081065e-05
-1.49723698133001e-05
8.17016172887395e-06
-3.60528191929622e-05
-3.3691992415351e-05
-2.97003960371922e-05
-3.32562180129867e-05
-1.67988356189289e-05
-3.18467003117672e-05
-1.64243987680259e-05
-2.54640444750167e-05
-2.3642645964146e-05
-1.35124475559494e-05
-2.56521536173321e-05
-1.2367869291442e-05
-1.92402092368621e-05
-3.87631636815405e-06
-2.14946948071853e-05
-2.79356231893032e-05
-2.70002257436512e-05
-2.4219406023274e-05
-7.86653561782123e-06
-2.24913853942454e-05
-1.81083414925065e-05
-3.71358985662626e-05
-1.60590612175457e-05
-4.45187464330849e-05
-7.34814992884466e-06
-3.55892394292528e-05
3.28026395913705e-06
-1.5277335151776e-05
-2.81863024820381e-05
-1.23504464130296e-05
-2.87785293695955e-06
-2.1842160536864e-05
-1.78582818404437e-05
-7.09398207041354e-06
-1.33290534682692e-05
3.88164495103715e-06
-1.78759232712334e-05
-2.4319961044516e-05
-2.24165582409803e-05
-4.591605377421e-06
-1.370882716453e-05
-2.32334427191063e-05
-2.84128150110123e-05
-1.64446531402362e-05
-2.46049620497421e-05
-1.06814146531137e-05
-3.59211752040845e-05
-3.20932739500675e-05
-1.90549137943798e-05
-2.26633922292041e-05
-4.42947945010293e-05
-2.3568715449497e-05
-4.36691886587536e-05
6.37053529631596e-06
-4.08672970280913e-05
-2.18705834873535e-05
-2.6154051337154e-05
-1.25061920163227e-05
-1.17393043342867e-05
-7.24976057768889e-06
-4.33754460864733e-05
-2.09137875368598e-05
-2.07770848024121e-05
-2.82045931256842e-05
-2.86195231037207e-05
-2.04942867804795e-05
-2.54590865135918e-05
-2.18512638381609e-05
-2.26351323328991e-05
-1.30582138792251e-05
-1.94267665680785e-05
-9.4136382962308e-06
-2.46017745815734e-05
-2.74790046453763e-05
-1.87625966563787e-05
-3.54689246518711e-05
-2.03432526929315e-05
-1.49223473222747e-05
-2.57246189276869e-05
-1.32226921554009e-05
-3.98801013749203e-05
-2.52071081009845e-05
-3.0824971164876e-05
-3.3068295000547e-05
-1.10542530334414e-05
-2.43110584922068e-05
-1.92849498563902e-05
-3.87503322421156e-05
-5.53363920038315e-06
-2.28451787300267e-05
-2.18058809847964e-05
-3.6168479546108e-06
-2.18698232710262e-05
-1.13621575094007e-05
-1.57864390541228e-05
-2.29940091622701e-05
-4.19101870696851e-05
-2.51842266175529e-05
-9.44365055513327e-06
-1.38187580311196e-05
-3.06064827872604e-05
-2.55210522186379e-05
-2.05208566627035e-05
-3.19191682084728e-05
-3.16456532265725e-05
-3.27091610245684e-05
-8.76676314752372e-06
-2.98878675818726e-05
-1.91501775067049e-05
-1.52555006219174e-05
-1.02471325604202e-05
-1.08915999788753e-06
-9.38720729210596e-06
-8.90906821169796e-06
-1.96694522556379e-05
-3.30201681659435e-05
-8.61079656415203e-06
-2.639708743507e-05
-3.71675506397603e-05
-3.84370056719475e-05
1.79563640752681e-05
-2.44016949427624e-05
-3.84389788182729e-05
-1.19209090597122e-05
-1.61289684060053e-05
-2.79734125148788e-05
-2.94016797510222e-05
-1.73036832802375e-05
-1.8769574980557e-05
-3.40055635406978e-05
-1.06848400120396e-05
-2.02004134775348e-05
-1.17232970900836e-05
-1.86386267083518e-05
-1.87000194436172e-05
-3.18303425665464e-05
6.60046711217065e-06
-1.97883740288703e-05
-2.62528387780904e-05
1.6978783269525e-05
-1.16482863779884e-05
-1.08284259268134e-06
-2.72911103952092e-05
-2.16025604073308e-05
3.39145625783769e-07
-3.47247632790485e-06
-1.78192580455311e-05
1.13620320463892e-06
-1.07220241140399e-05
-3.17462564858998e-05
-3.59258537691722e-05
-2.24073362925419e-05
-2.32986624596048e-05
-1.3824646684768e-05
-3.41116109281256e-05
-1.74474544269853e-05
-1.13997481068508e-05
-1.5190992224602e-05
-1.49844165216798e-05
-2.05424058511008e-05
-3.11697455535437e-05
-2.79400572730342e-05
-2.40841501751434e-05
-2.82450502366844e-05
-2.01748258124357e-05
-2.69152176697244e-05
-3.27827760308767e-05
-1.18328124579147e-05
-2.05448591664426e-05
-3.56867495663533e-05
-1.9510908227893e-05
-3.47850620881593e-05
-1.23953113317618e-05
-1.38541823337615e-05
-3.4912928114195e-07
-2.42591057397047e-05
-4.50759533352132e-05
-7.64099495476177e-06
-5.76925129699816e-06
-3.38758067160327e-05
-2.72960079012728e-05
-2.37272304510009e-05
-3.26758507117105e-05
-9.59875386952032e-06
-1.92107930663561e-05
-9.36154437860134e-06
-2.08478158352471e-05
-1.32728773443672e-06
-1.06553086592845e-05
-3.53687946624378e-05
-1.994633657044e-05
2.16367313649339e-06
-1.16893715295359e-05
-3.08460868118077e-05
-6.66619384838391e-06
2.513478605368e-05
-2.64309994872244e-05
-3.1545304644337e-05
-2.53438614265143e-05
-9.4725808342167e-06
-1.38883307931006e-05
-3.63591306891751e-05
-1.7760724585661e-05
-5.05020926261336e-05
-2.42456190235117e-05
-1.47757026759285e-05
-1.06635986434451e-05
-2.45590238619197e-05
-1.13453812338536e-05
-2.65004442410453e-05
-4.52383852289418e-05
-4.66285614578935e-05
-9.35209097518515e-06
-2.44269609150914e-07
-2.27937059551624e-05
-5.71598909055185e-06
2.05491967563314e-06
-2.61736074051965e-05
-3.33750754130029e-05
-1.64118297819502e-05
-2.84685450258813e-05
-3.85465301343384e-05
-1.69344861477051e-05
-2.62349169743824e-05
-6.07341888202858e-06
-2.1210216986967e-05
-1.29044057861245e-05
-1.1138635031931e-05
-3.04683221673674e-05
-1.17910087011617e-06
-1.03244688813253e-05
-3.25572346832695e-05
-1.58516179176195e-05
-1.27606379678357e-05
-1.06628127545931e-06
-3.82634633944769e-05
-1.51728199893817e-05
-1.97017863503314e-05
-3.10779403776166e-05
-2.23256588637025e-05
-2.23122090133585e-05
-1.68052858860713e-05
-1.70086299264559e-05
-4.70600381158786e-06
-1.7003115517945e-06
-1.76126894170435e-05
-2.84845152690671e-05
-2.30030229262998e-05
-2.54372692928465e-05
-5.26427560501976e-06
-1.96691301371125e-05
-2.76782800531619e-05
-2.04520632674742e-05
-2.13443070846133e-05
-1.21551154262299e-05
-3.18055174985411e-05
-1.00102796881918e-05
-2.54167176121066e-05
-3.17472487784474e-05
2.60482206530008e-06
-1.15438463334916e-05
-8.01946099535214e-06
-3.19650849901401e-05
-1.94320483993069e-05
-2.48373463370207e-05
-4.04815623056375e-05
-2.12965788965464e-05
-1.26208867845544e-05
-1.71796517980777e-05
-6.73424710797049e-06
-1.92313809781621e-05
-1.93679227255909e-05
-2.58627135466465e-05
-1.66193154342558e-05
-2.32675555731428e-05
-1.11994368637463e-05
-2.13729626650966e-05
-1.2879910760992e-07
-1.84736683752669e-05
-2.73769128649716e-05
-9.63801312488945e-06
-4.62336844812231e-06
-6.5419619153819e-06
-5.04288905631546e-05
-1.96573818149189e-05
-1.67242888277643e-05
-2.42847680828805e-05
-1.29966359342351e-05
-2.18234034828709e-05
-2.08498426470806e-05
-3.44060401440507e-05
-2.69372701156519e-06
-2.44387565444305e-05
-2.23151259198102e-05
-2.07921389604753e-07
-2.9645853455322e-05
-1.61740173201853e-05
-1.02698669456591e-05
-1.90279275432537e-05
-3.98586942583193e-06
-2.84549849915956e-05
-2.90230523675413e-05
-3.71809240842509e-05
-2.27962302626937e-05
-4.09527449518443e-06
-2.27144324651571e-05
-1.73572939671952e-05
-1.84049381978149e-05
-2.92306807849023e-05
-1.64388633335973e-05
-2.66377716470644e-05
-8.17139143522552e-06
-1.73077160882011e-05
-2.75086791827887e-05
-3.58205865578316e-05
-2.12752098575237e-05
-2.64680415474926e-05
-3.24021028511717e-05
-7.97289464272243e-06
-2.36787170169814e-05
-1.44239228715206e-05
-1.47485532980811e-05
-2.38861433742816e-05
-4.39251114844298e-06
-1.34079814661575e-05
-1.84445814024594e-05
-2.37496124544529e-05
-3.42171805336885e-05
-8.50938441208231e-06
-3.84719979342639e-05
1.01385555293348e-06
-3.16070749719604e-05
-2.53062998179268e-05
-2.52209786848093e-05
-1.47803606956065e-05
-1.96301579663232e-05
-3.33158754495359e-05
-2.28251223184753e-05
-1.79652791219556e-05
-3.95064153181481e-05
-3.66119111578214e-05
-1.67461123754879e-05
-3.088079053961e-05
-3.60923036114882e-05
-2.02910605663465e-05
-2.59618726219102e-05
-1.98803859687737e-05
-2.45762091524813e-05
-2.26776190297094e-05
-2.86109943721621e-05
-1.85120919010542e-05
-1.8554538884189e-05
-5.81836543770634e-06
-9.6436884571113e-06
-3.4204944321434e-05
-2.24753107471999e-05
-2.15334229708376e-05
-2.43783852080063e-05
-1.25821635405681e-05
-2.04770668296562e-05
-3.61801165215874e-06
-1.13656525528619e-05
-3.65687749866866e-05
-7.95117749764428e-06
3.03048700345218e-06
-5.1935130584464e-06
-2.3827181114342e-05
-1.91519456393329e-05
-1.80227750455723e-05
-8.43299249092758e-06
-1.84122841505149e-05
-2.99987652798843e-05
-2.08619796507677e-05
-1.31428621197491e-05
-1.98397733218518e-05
-3.57454160793969e-05
-8.77822841284333e-06
-4.20874328130391e-05
-3.59485288502927e-05
-2.44275445718657e-05
-1.70792523779653e-05
-2.67249117312192e-05
-1.5348863187247e-05
-2.55081936754792e-05
-1.63210662468275e-05
-1.80349982011788e-05
-1.11217991550599e-05
-3.26998587531175e-05
-1.89012939699334e-05
-4.1382304148229e-05
-2.14434889899431e-05
-1.88509910853173e-05
-2.15385453201538e-05
-3.6102948796736e-05
-3.08516754826278e-05
-3.00233644829161e-05
-2.07402986637796e-05
-3.07608866609512e-05
3.45455176132487e-06
-3.31415351810855e-05
-1.31085136762364e-05
-2.58457099155083e-05
-1.3709359607413e-05
-2.44579050174999e-05
-2.07410731693021e-05
-4.83912588053604e-06
-3.47227124678917e-05
4.17733981764641e-06
-2.289312539459e-05
-1.75775727537625e-05
-3.33925974351864e-05
-2.23464663090669e-05
-1.64880151454439e-05
-1.82527996817287e-05
-3.07690849770198e-05
-4.22887518594538e-05
-6.75782456440656e-06
-1.65732471405733e-05
-9.67069745745508e-06
-2.2313217212563e-05
-1.85243477190414e-05
-1.45916286478483e-05
-1.36356641224457e-05
-7.16756174010993e-06
-3.74317427099166e-06
-1.87768406260727e-05
-6.64181342228049e-06
-1.86578659213244e-05
-3.02275139939659e-05
-1.16521498531699e-05
-4.17741971616372e-05
8.05411169526415e-07
-2.64363763975281e-05
-2.4511072263435e-05
-2.0492391960767e-05
-2.21085843259066e-05
-2.14849645027578e-05
-2.32336167501446e-05
-3.32523856469222e-05
-8.55627268434637e-06
-3.921270740494e-05
-3.07918190628746e-05
-4.34092908599084e-05
-2.12007366141823e-05
-3.13096715416615e-05
-3.10958949260669e-05
-2.74225055696444e-05
-2.74198513041269e-05
-2.98140158341171e-05
-1.50243685520514e-05
-2.65984940305782e-05
-2.7751993365733e-05
-2.2716558213113e-05
-1.92154557060254e-05
-1.01368998794116e-05
-4.53338225751134e-06
-3.02570842799313e-05
-1.66081721996892e-05
-2.12805796844639e-05
-1.26835759865048e-05
-2.16085421578359e-05
-1.80934887590313e-05
-1.02110956395523e-05
-2.02955603327534e-05
-7.29870290090679e-06
-2.09331004244774e-05
-8.15004285724383e-06
-1.14191493703383e-05
-2.27040767614044e-05
-3.19492989798827e-05
-6.19558847018954e-06
-2.47610976675163e-05
-2.14432914796028e-05
-8.12546266752266e-06
-1.98603281709238e-05
-2.30582369434929e-05
-1.14857154424602e-05
-8.05956753069935e-06
-1.31714499069755e-05
-4.4974308023565e-05
-2.85149725868151e-05
-1.74228358153861e-06
-2.87625643658594e-05
-2.47775983669722e-05
-3.75372883007404e-05
-1.67257004329495e-05
-1.08310613531299e-05
-1.7097259721205e-05
-3.2514580060527e-05
-2.48565879749413e-05
-2.16621589908657e-05
-2.56711327533779e-05
-5.50535297888013e-06
-1.47991200484518e-05
-7.70591510473e-06
-3.03859253176169e-05
-3.46469781513992e-06
-2.10464660979227e-05
-1.42967234820974e-05
-1.92410132035721e-05
-1.40194590790319e-05
-1.76976999053226e-05
-3.37439516605822e-05
-4.3484730486705e-05
-1.90459379598621e-05
1.90023853499278e-06
-1.21160312643923e-05
-5.60352034897514e-05
-1.51660160738673e-05
-2.89070202684162e-05
-6.78211183956599e-06
-2.32519422413733e-05
-2.22705242888976e-05
-2.68842808704348e-05
-1.32649457854127e-05
-2.25653546029888e-05
-1.52227583877059e-05
-8.91359208037226e-06
-1.42667224940547e-05
-1.1581749845312e-05
-2.50643979271132e-05
-3.2490562779605e-05
-1.95180994023834e-05
-1.29701566979492e-05
-8.52122488830723e-06
-8.49903551855531e-06
-9.08967350842819e-06
-2.70992845092651e-05
-3.00128979404629e-05
-3.15548770075988e-05
-8.6937860806944e-06
-2.80127610384199e-05
-8.66297584492661e-06
-1.9987193272793e-05
-7.50512322570978e-06
-2.59651591374363e-05
-2.49256173387253e-05
-2.61434203761838e-05
-1.20139369092533e-05
-2.53815487666195e-05
-1.46329152880938e-05
-3.28321473638435e-05
-4.76541602333597e-05
-8.50939066818919e-06
-1.58529792554356e-06
-1.98702054099257e-05
-3.60046039742899e-05
-2.61806154964061e-05
-2.88432287744025e-06
-2.47670298249528e-05
-4.37025874357653e-06
-4.22355000354927e-05
-3.62623418799089e-05
-8.20852533390207e-06
-2.57793433724075e-05
-2.6251742083165e-05
-3.69847278796658e-05
-2.51260175628528e-05
-1.75381995702108e-05
-3.37846474875045e-05
-3.56559475723152e-06
-1.89350501685951e-05
-3.26912855884698e-05
-3.75585075006066e-05
-1.98803484891321e-05
-2.44599016187031e-05
-1.09382991769239e-05
-2.08910276944717e-05
-2.9019139858142e-05
-1.04265758921842e-05
-2.24426903867116e-05
-3.70046375401949e-05
-1.89323916721125e-05
-2.20010500252552e-05
-9.78100753604477e-06
-1.11695674017101e-05
-9.60810107770868e-06
-2.15946181107411e-05
-3.67271231937963e-06
-3.93130338344924e-06
-2.51042072633038e-05
-3.03613275118273e-05
-1.08458306690515e-05
-1.4580093383477e-05
-1.06965704444458e-05
2.16203173999824e-06
-3.12218953346298e-05
-1.20492462867943e-05
-8.18080198101099e-06
-4.43343304817888e-05
-2.66014971603958e-05
-6.93208821662363e-06
-1.04207360910869e-05
-1.23995202887619e-05
-3.22513028520568e-05
-3.26622187033272e-05
-4.94389122412551e-06
-3.46995757998146e-05
2.9243692073243e-06
-7.26531538101964e-06
-2.12399080031668e-05
-2.83497045212234e-05
-1.1811423713495e-05
-1.52439225851737e-05
-1.41831773537503e-05
-2.3930214758218e-05
-8.02170534148874e-06
-5.8085314109348e-06
-2.47348739993558e-05
-2.46464859823364e-05
-4.32949567468715e-05
-1.78801911660302e-05
-1.91658332774117e-05
-3.60998549677719e-05
-2.41539102188334e-05
-1.11829299891842e-05
-2.93524232512311e-05
-2.906273015584e-05
-2.63587988508311e-05
-2.46627636175065e-05
-2.85451217561806e-05
-4.39629075132432e-06
-2.58034642671343e-05
-4.5195131934841e-05
-2.626577022009e-05
-5.12326053462736e-05
-2.24940538590795e-05
-2.66287164270329e-05
-3.02420824065436e-05
-2.61766916310684e-05
-5.50698779133527e-06
-2.60088525913313e-05
-2.0768038301235e-05
-2.82800660445725e-05
-2.85660441698602e-05
-6.43493731123115e-06
-1.19267057426618e-05
-1.97943910319606e-05
-3.33182356206511e-05
-3.80014556089852e-05
-1.3151949562328e-05
-2.22483168783034e-05
-7.12891656112157e-06
-1.80861895654736e-05
-1.65969066746307e-05
-4.60058525242349e-05
-1.68212396315999e-05
-2.36753550148265e-05
-3.60863630482785e-05
-2.53234474398984e-05
-2.3323780564858e-05
-1.94594271518964e-05
-2.04175892686375e-05
-1.96407055272576e-05
-1.55663516888123e-05
-1.66450998223344e-05
7.2744839497442e-06
-2.61288618523241e-05
-2.51260561882958e-05
-3.01547755331665e-05
-2.34850470977143e-05
-7.89632579335153e-06
-3.20353743720189e-05
-8.79369636843202e-06
-1.26456154301914e-05
-2.64208470217862e-05
-4.07866442913519e-05
-1.49686752051961e-05
-2.32884373815021e-05
-1.50351148950938e-05
-2.3696858360304e-05
-1.50278067351642e-05
7.47118506561888e-06
-3.09613424718438e-05
-2.86015030750455e-05
-2.27090286372681e-05
-2.87204126028869e-05
-1.83972324280598e-05
-1.56088501762517e-05
-1.12803749749179e-05
-9.69757813633872e-06
-1.5721452288776e-05
-5.90247244622828e-06
-1.53192469994293e-05
-8.53781018398831e-06
-1.02103913201229e-05
-1.6751781073728e-05
6.52179882309486e-06
-1.8686204700887e-05
-1.86298206813104e-05
-3.26277786110092e-05
-2.80078691883056e-05
-1.82134418767709e-06
1.44395440564052e-06
-1.37113178890959e-05
-1.48974011677164e-05
-2.855939185011e-05
-4.61635419121421e-06
-1.73257902963497e-05
-1.50182351050054e-05
-3.68035472257425e-05
-3.40917108194462e-06
-3.61406624054664e-05
-3.88217564029017e-05
-6.07574418148521e-06
-2.47280294498084e-05
-1.03644963857754e-05
-8.49392466758274e-06
-2.55704651531931e-05
-1.09811970919973e-05
-8.69905435284959e-06
-1.39106734871125e-05
-1.42520535644848e-05
-1.61897577063207e-05
-3.05622601355372e-05
-4.97750834834081e-07
-1.31580699649616e-05
-2.51407120298273e-05
-6.49712957983076e-06
-3.31946100345574e-05
-5.9378485594431e-06
-3.99680848573099e-05
-1.40241592087089e-05
-1.91166903643794e-05
-3.8723763849636e-05
-8.9026326211469e-06
-2.1470444040881e-05
-9.92862316825021e-06
-1.69070641657086e-05
-2.48714157773469e-05
-1.41982530198695e-05
-2.92904073114585e-05
-1.04878736324453e-05
-9.47963570600253e-06
-2.5963522672235e-05
-2.61972522488263e-05
-1.77042064303421e-05
-2.45855547242988e-05
-2.97030897848512e-05
-2.67655766831134e-05
-1.59199073467779e-05
-1.20544289841666e-05
-2.40649187230128e-05
-1.10671067928394e-05
-2.87698923351987e-05
-2.71896181140783e-05
-1.57497690377904e-05
-2.44198811493501e-05
-1.95824320333735e-05
-2.94631128673087e-05
-3.33799594740753e-05
-4.95737660031806e-06
-4.24149334444283e-05
-1.84030487449334e-05
-3.22384026855327e-05
-1.43962368822787e-05
-1.56552562645651e-05
-2.52978863960888e-05
-4.03477350084517e-05
-2.63870176575142e-05
-4.64415461585283e-06
-1.10869462814228e-05
-1.74859487617966e-05
5.24054712845767e-06
-3.48634834059681e-06
-1.6555194227676e-05
-9.53906746955248e-06
-2.37271408653281e-05
-1.57284781987808e-05
-2.25229674668343e-05
-1.17966838141179e-05
-2.34693328420471e-05
-1.93953036179395e-05
3.16387923658622e-06
-3.85090210797405e-05
-3.74427094842748e-05
-2.24463805562274e-05
-2.13094813998763e-05
-5.89427455921343e-06
-2.89535364811435e-05
-3.58647807495765e-05
-1.07026944247925e-05
-2.87308951444464e-05
-2.77779467618032e-07
-3.53959646778384e-05
-2.57101013307516e-05
-1.5451488218791e-05
-3.10471061681771e-05
-3.1759010979321e-05
-1.34723068311894e-05
-2.00612810836317e-05
-1.63518108816556e-05
-3.07994016653357e-05
-2.10819753220207e-05
-2.42895538251779e-05
-4.83988898483011e-06
-1.54033738569586e-05
-2.32401664299079e-05
-2.0393241528896e-05
-1.88276125157741e-05
-7.28940695728473e-06
-1.63069620337945e-05
-4.38121822424344e-05
-4.28470865319229e-05
-2.03602130854991e-05
-3.25729830319287e-05
-3.02572477265116e-05
-2.16584063118286e-05
-2.10594979303591e-05
-9.8417481477802e-06
9.05583593427794e-07
-2.39290413349925e-05
-2.55536532678692e-05
-2.26384465208145e-05
-2.36762891390787e-05
-1.40023738251636e-05
-2.81270100116806e-05
-4.6075980016837e-05
-3.85159201701443e-05
-2.09521531939643e-05
-1.63486497054013e-05
-1.92826293132613e-05
-1.15305360284889e-05
-3.42015427479224e-05
-3.95649840345705e-06
-2.5608618392357e-05
-2.4931778897947e-05
-3.77588966119862e-05
-3.25770969253787e-05
-1.66465420369244e-05
-1.54735642768214e-05
-1.85792250519393e-05
-1.49332953463562e-05
-2.86561709472734e-05
-3.91901732760348e-06
-4.31306999610289e-05
-4.99318833944265e-05
-3.80316707548692e-05
-1.21304077219408e-05
-3.73592554763004e-05
-2.6278745460599e-05
-2.28699035486334e-05
-1.63753476007147e-05
-1.74029416986907e-05
-2.70196589213054e-05
-1.84275145115722e-05
-2.52420424076562e-05
-1.39535304839783e-05
-2.64697526766449e-05
-2.15463454029304e-05
-1.72546298477149e-05
-1.70929418000071e-05
-3.04543638441712e-05
-2.65829885950757e-05
-4.14914022022431e-05
-1.71048541557943e-06
-2.36984381043064e-05
-2.80109083100428e-05
-4.09873940711714e-05
-1.23474193684773e-05
-1.62430643594074e-05
-8.90396425211765e-06
-3.36121508890894e-05
-2.59730026317728e-05
-7.89853114715164e-06
-2.19571142314105e-05
-1.08283810420235e-05
-1.05673866273457e-05
-2.33810083891851e-05
1.79079942034996e-06
-9.28337258521226e-06
-3.3359295408788e-05
-4.28755587554822e-05
-1.90054649546316e-05
-2.11342750302041e-05
-1.99600154530911e-05
-2.16927200159669e-05
-2.1962388603246e-05
-1.32195944981566e-05
-1.98395748586193e-05
-3.78421570461643e-05
-3.01648857908972e-05
-3.43267811320172e-05
-1.92456752531888e-05
-2.78515720009987e-05
-1.34503738547962e-05
-3.84568667491158e-06
4.48059551349193e-06
-1.89556091536963e-05
-2.10963945852833e-05
-2.88971157200489e-05
-2.09814100340371e-05
-3.57160472218747e-05
-2.50266678089502e-05
-2.9770347357586e-05
-2.41282113819437e-05
-2.84031686922933e-05
-1.13889713552271e-05
-2.94010908943342e-05
-3.20749430923541e-05
-2.64193420540285e-05
-1.22108312274112e-05
-2.72840113830228e-05
-1.83928784443445e-05
-1.09031576063075e-05
-2.98970927671084e-05
-5.11994850293367e-05
-2.53481254939119e-05
-7.27803423656586e-06
-2.32300449109478e-05
-3.48891920902738e-05
-1.966587717022e-05
-2.16866261319343e-05
-2.62976351012047e-05
-3.78565920971081e-06
-7.57906584576912e-06
-7.6838760398528e-06
-4.13887137689866e-06
-2.44335563410235e-05
-1.77729905855622e-05
7.12400306284041e-07
-5.84252400043778e-06
-1.36693666790457e-05
-1.22963424489836e-05
-1.03554680059675e-05
-1.48780247449099e-05
-2.64425235005783e-05
-8.75065918326297e-06
-4.23240022866842e-05
-2.05154107731544e-05
-1.77810250095677e-05
-2.84494349897659e-05
-2.64682708531428e-05
-2.02437613788155e-05
-2.85453193587836e-06
-8.30489453535122e-06
-1.62833385490446e-05
-7.24591704587527e-06
-2.28299592853758e-05
-1.99135245744925e-05
-2.01970075098393e-05
-4.09825170885347e-05
-2.96866802653858e-05
-4.2568500074288e-06
-3.09505674391213e-05
-8.7218381449631e-06
-2.11430742986657e-05
-9.84142903817294e-06
-1.26324832503122e-05
-2.20686623348849e-05
-2.45352798021352e-05
-1.09528860042663e-05
-1.69129232389131e-05
-1.91892686640459e-05
-2.35544780196894e-05
-1.36127638790848e-05
1.10122401842589e-05
-2.36907263431072e-05
3.46365458238039e-06
-8.88539767127508e-06
-8.0055153712999e-06
-1.0073109828191e-05
-3.64794288218217e-05
-1.60593039326279e-05
-2.29933157649025e-05
-1.33425126619279e-05
-2.18128720538537e-05
-1.21013816749522e-05
-1.43754819408068e-05
-1.8898303521084e-05
-1.66922057599288e-05
-2.95104745321892e-05
-3.88968387341085e-05
-2.01832915139637e-05
-2.60100301185507e-05
-1.38911623859434e-05
-1.78521156072695e-05
-2.61107395349507e-05
-7.94479391119284e-06
-2.3915292246283e-05
-1.82757241974947e-05
-1.36779472266614e-05
-2.64700669735461e-05
-1.60142631648316e-05
2.21076026009899e-06
-2.37500020059945e-05
-2.34819664069964e-05
-2.46157565893962e-05
-2.29702000105158e-05
-2.9194582333064e-05
-4.91438073972817e-06
-2.83172768040124e-05
-3.35991192226912e-05
-1.30959466847967e-06
-1.94494912164811e-05
-2.9283323139494e-06
-1.73196121702211e-05
-2.05475020621009e-05
-4.4915586720979e-06
6.49907163381165e-06
-1.45547906379505e-05
-2.69325123513875e-05
-3.9159073969416e-05
-1.54375661810698e-05
-2.6022510108022e-05
-1.47586533494152e-05
-1.85274984286311e-05
-1.96487627309292e-05
-4.73397249742422e-06
-2.34661277929553e-05
4.11029468852395e-06
-1.36628692686482e-05
-1.77620567951316e-05
-2.98019145414358e-05
-3.46383194058058e-05
-7.51355308881873e-06
-4.91686130576161e-06
-2.23386873124491e-05
-2.78287907371956e-05
-1.46996227617789e-05
-1.8418762207741e-05
-2.37556410430956e-05
-3.63559148979761e-05
-1.96744260100623e-05
1.41212158643008e-05
-1.11769768208341e-05
-3.39186476774558e-05
-2.02380617225651e-05
-2.48509041809688e-05
-9.98900984251087e-06
-2.02708473689419e-05
-1.16104044884755e-05
-2.49765547669308e-05
-5.64979632289303e-06
-2.14580120315699e-05
-8.963412435361e-07
-2.81664161974885e-06
-2.95533937881976e-05
-1.83335773371926e-05
-3.60593416805347e-05
-4.49145248068044e-05
-2.51209889946467e-05
-1.88261416779159e-05
-2.67921553139809e-05
-4.74852493003849e-06
-2.9982580114718e-05
-2.49479334505691e-05
-2.22818158854878e-05
-2.46935751628364e-05
-4.05542509494797e-05
-1.91532627386359e-06
-2.40024542446961e-05
-3.91213874417074e-05
-1.31750649849647e-05
-1.75853797100712e-05
-3.92571973191088e-05
-3.36862851191386e-05
-3.4207153456374e-05
-1.64837338050599e-05
-1.33427096772752e-05
-2.5479753001701e-05
-2.72525675943689e-05
-2.10292455388773e-05
-2.34687100393633e-05
-1.0707713192576e-05
-1.05188533796513e-05
-4.30867469182943e-05
-5.97902311641989e-06
-2.24519683152113e-05
-1.0916791955312e-05
-3.29727743652279e-05
1.60089973352981e-06
-2.3902360282067e-05
-1.78215368056171e-05
-1.06060012107107e-05
-1.48219488525103e-05
-2.75887953212209e-05
-5.85932415175425e-06
-2.56128112747117e-05
-1.49978581877671e-05
1.81422674335871e-06
-1.50664528906531e-06
-3.22314756313684e-05
-2.79645232118715e-05
-1.96875295741643e-05
-2.55038211127003e-05
-1.39528644237694e-05
-6.79828373803715e-05
-2.49926740771167e-05
-1.5055209034324e-05
-2.20979932307933e-05
-3.237527443918e-05
-2.06559660910235e-05
-2.66174619126702e-05
-3.13693680003858e-05
-2.1020624946881e-05
-1.3401788969731e-05
-1.67291500676988e-05
-1.53212709455953e-05
-1.43466506971067e-05
-1.35326639811144e-05
-3.32413455670591e-05
-1.17665356709458e-05
-3.12095939011511e-05
-3.30382741098321e-05
-1.33531948303156e-05
-3.18233656437264e-05
-2.32701897693137e-05
-3.51423116384407e-05
-1.7664189179424e-05
-9.1137912901768e-06
-1.95121830807756e-05
-9.32928847420646e-06
-2.59242352906473e-05
-2.03548376041875e-05
-1.65534727711683e-05
-1.32129204318957e-05
-3.88663775389198e-05
-1.64252026583328e-05
-3.63699191464889e-05
-2.68164769115602e-05
-1.21092670854473e-05
-1.01913130129437e-05
-1.92528672591946e-05
-9.33582653415342e-06
-1.92940536727264e-05
3.96643762418559e-06
-1.32756300620838e-05
-2.49155101853851e-05
-1.62435832508437e-05
-2.86717749750495e-05
-9.69661093730452e-06
-5.37494562952472e-06
-3.70770721347265e-05
-2.35101556631625e-05
-9.88262084435208e-06
-3.49986803681532e-05
-2.94515232240348e-05
1.3483175423137e-06
-2.0235029356622e-05
-2.60380668391567e-05
-1.00159030771374e-05
-3.45745662128079e-05
-1.61872175976973e-05
-1.41126633062011e-05
-2.91772510081763e-05
-6.83803320430138e-06
-3.56229530327134e-05
-2.02033632155108e-05
-1.58924853027669e-05
-1.46502976572953e-05
-2.39796768566982e-05
-1.78878986180513e-05
-2.99638606747817e-05
-3.3128308623707e-05
-2.17776355468846e-05
-3.88489359749137e-05
-1.71725621603685e-05
-2.53726859831063e-05
-1.80368940389913e-05
-2.42981227522789e-05
-6.85358662370569e-06
-2.62287309235871e-05
-1.60498439337842e-05
-2.85758740957732e-06
-3.22304318274886e-05
-7.11640093086905e-06
-5.31254671760219e-06
-9.56346187048436e-06
-2.06287505698505e-05
-1.27499359995932e-05
-1.96712104658968e-05
-8.78733751820676e-06
2.97180096409462e-06
-1.50028163640059e-05
-1.6067935169592e-05
-2.27063780622934e-05
-3.77270089096498e-05
-1.01343400561256e-05
-2.43894390981324e-05
-7.14233409441694e-07
-9.74968072260911e-06
-2.30429674739297e-05
-1.65786291892046e-07
-1.61742077495287e-05
-2.97910085087399e-05
-4.53632677100191e-05
-1.78905789354253e-05
-1.95298020275563e-06
-2.5403084359153e-05
-2.33997858460482e-05
-2.77444523331858e-05
-1.65291220633363e-05
-4.03849034291187e-05
-3.79388030150277e-05
-1.4181337850956e-05
-3.8083643454063e-05
-1.1088068877353e-05
-3.05026446808099e-05
-1.65543564081919e-05
-4.24416573957797e-05
-2.96084213450762e-05
-1.27131336728857e-05
-2.7394091953704e-05
-2.81212992803081e-05
-7.50572419440893e-06
-2.14586376269555e-05
-3.53292601631738e-05
-2.98606817846139e-05
-2.0354957642181e-05
-1.63599086272135e-05
-2.53212609233984e-06
-1.54843049843718e-05
-1.40446047075529e-05
-5.53472257669129e-06
-1.69945271620867e-05
3.11785889589288e-06
-3.17193335769003e-05
-2.85607812444636e-05
-2.12711661956398e-05
-3.50768246363889e-05
5.01308539854924e-07
-1.55490058097694e-05
-1.90412643629543e-05
-2.47636746398521e-05
3.75065581867022e-06
-1.60604565363593e-05
-1.62490240319568e-05
-3.05663610414024e-05
-3.73312577324198e-05
-3.15186554204871e-05
-2.17157195592223e-05
-1.73104591826161e-05
-2.11942092758774e-05
-2.77816016715025e-05
-1.89824790151909e-05
-3.43615658251587e-05
3.21368732359265e-06
-2.43036031716267e-05
-1.34089256715861e-05
-4.94704594915351e-06
-1.44751307934264e-05
-1.45224969632353e-05
-1.98040572400086e-05
-3.86259585750205e-05
-8.49504295789577e-06
-1.85972703861832e-05
-2.18145969680143e-05
-7.44781258851054e-07
-2.0106211079944e-05
-4.14402409946814e-05
-1.36026586980703e-05
-1.03108865975447e-05
-9.32460837808518e-06
-9.06384182902068e-06
-3.4042303285913e-05
-1.86956638024803e-05
-1.02408326531631e-05
-5.55694842552909e-06
-6.80609699761354e-07
-7.71474045071735e-06
-1.30805491493182e-05
-3.53462067073146e-07
-8.12152640842692e-06
-3.35129583451345e-05
-1.20908984545927e-05
-4.78756943977783e-05
-3.13385992088149e-05
-4.17116300943698e-06
-1.91354638869112e-06
-1.65768180103242e-05
-1.45917510106473e-05
-1.80706070263895e-05
-2.4147312346046e-05
-1.27788878452519e-05
-4.4581385323469e-05
-1.71487137074771e-05
-2.06974077980296e-05
-2.15195649011774e-05
-3.61619109744478e-05
-7.20125158678696e-06
-3.77234972770785e-05
-4.79283166595034e-05
-2.44959386083786e-05
-4.7842812666286e-05
-3.36080550648024e-05
-3.32466632255102e-05
-4.59910950833674e-05
-2.96718847285254e-05
-5.09049689288456e-05
-3.45390986583976e-05
-1.14243628848979e-05
-1.58101209286309e-05
-1.45654717744254e-05
-4.61613364344273e-05
-1.46748088750624e-05
-2.38659071165638e-05
-5.74440501671466e-05
-2.76676969772894e-05
-2.28515245765195e-05
-2.05683663315225e-07
-3.13884192457291e-05
-3.01849144487821e-05
-2.2208814764295e-05
-1.66722421983574e-05
-1.75619652430113e-05
-1.13011579589133e-05
-3.23228013497476e-05
-2.88666061298151e-05
-1.76043006289947e-05
-3.88422980295198e-05
-8.98404713491574e-06
-1.63126155787785e-05
2.00890023117228e-06
-2.19869815352156e-06
-1.81426282822671e-05
-2.80131476348637e-05
-2.76896065708045e-05
-2.32899926314767e-05
-2.03005003942094e-05
-1.95789481731132e-05
-2.449273582456e-05
-4.19720953538076e-05
-2.01148253616035e-05
-2.35314908683974e-05
-8.15244250816932e-06
-2.17229658122107e-05
-1.8455298084484e-05
-2.11167634790115e-05
5.63943909442518e-06
-1.01859198489239e-05
-2.0443089641011e-05
-1.39461871969033e-05
-2.57080632392494e-05
-3.00176115821891e-05
-3.99151561146601e-05
-4.00352254617058e-05
-4.41242342722345e-05
-2.72820931405946e-05
-8.57131875167331e-06
-2.39859898220448e-05
-3.72290111950447e-05
-3.14515473557474e-05
-7.50567752859088e-06
-2.0728197736287e-05
-2.09904663710244e-05
-1.35982754956957e-05
-2.73595911912826e-05
-3.12823955404311e-05
-1.71141012581564e-05
-3.13042302120942e-05
-7.46989896463623e-08
-3.34436214345687e-05
-4.89013136833234e-06
-4.78245135664822e-05
-4.64986564424179e-05
-3.87234398611306e-05
-1.5311550133589e-05
-3.15331385949434e-05
-2.57362408902722e-05
-2.69686726588482e-05
-2.27527654203799e-05
-1.42183102902666e-05
-2.58084155570532e-05
-5.22127804690175e-05
-1.50642252885518e-05
-1.68035405800465e-05
-3.01519619903944e-05
-2.78032743143677e-05
-8.81182138632371e-06
-1.48445661531347e-05
-2.41803875958736e-05
-1.24671652672122e-05
-2.83281541588829e-05
-3.6251410537032e-05
-9.20002806164123e-07
-3.73579832167659e-05
-4.41907702799883e-06
-2.8607195699922e-05
-7.42518237145963e-06
-1.16585983747196e-05
-1.49851613900737e-05
-1.18643006218694e-05
-9.43842518850626e-07
-1.58592155411877e-05
-1.36799073390297e-05
-1.25303289761169e-05
-9.14427216066323e-06
-3.32179851238347e-05
-2.62242836920883e-06
-7.94139037440766e-06
-9.67134412001885e-06
-2.54075018690466e-05
-9.77240365810187e-07
-8.18346523648239e-06
-5.24235450479986e-06
-2.14557034923805e-05
-8.21136578440228e-06
-1.17704389647042e-05
-3.10513487745683e-07
-3.2821223364925e-05
-3.79386142509621e-05
-2.23291249523293e-05
-9.67059029755883e-06
-2.10250630552434e-05
-1.18341126948669e-05
-2.50342126600245e-05
-2.09510534475034e-05
-1.77359538298044e-05
-1.97497313386802e-06
-3.69994955524537e-05
-2.89611528940104e-06
-2.43773717386558e-05
-1.9342320851985e-05
-1.69504580987399e-05
-7.5912992645034e-06
-3.69221371594736e-05
-2.78797031550618e-05
-1.04422587687187e-05
-3.1320472243719e-05
-1.85409233522358e-05
-2.12147432009431e-05
6.79628012029981e-06
-2.21916861010205e-05
-2.76192629403526e-05
-3.79344367465953e-05
-1.41867086568793e-05
-1.61145494201767e-05
-5.04380826735674e-05
-3.47766463244445e-05
-4.15311461889679e-05
-1.62145880665421e-05
-1.40444605879581e-05
-3.40912126693697e-05
-4.04141895203804e-05
-4.47633241537532e-06
-1.63259499794889e-05
-2.06411742267838e-05
-2.20212117082772e-05
-2.7408476664552e-05
-4.83199568384366e-05
-1.2197756362202e-05
-1.67972837577348e-05
4.28050185961712e-06
-1.63061235990627e-05
-2.71529146010008e-05
-1.61347634837135e-05
-1.60510661299274e-05
-1.0038157103499e-05
-1.92781501762397e-05
-2.78620492611885e-05
-2.78527702767098e-05
-2.9104541851844e-05
-3.19233763187999e-05
-1.52391788998574e-05
-2.88259023896111e-05
-2.63262726353114e-05
-1.51080157819882e-05
-9.27317398623507e-06
-1.40985766439044e-05
-8.89999597379396e-06
-1.6302995782612e-05
-2.94588616890257e-05
-1.28928909430274e-05
-2.07766529877909e-05
-2.11139686631812e-05
-3.10973482349461e-05
-3.8756213355901e-05
-1.26470316660308e-05
-1.25838448559957e-05
-2.29026388525933e-05
-3.42399680474755e-06
-2.78030329230357e-05
-2.04718917028639e-05
-2.47247193015436e-05
-1.25889174616487e-05
-2.07826849441123e-05
-2.47562775247447e-05
-2.13731438904461e-05
-1.05788431694977e-05
1.17772436093418e-05
-3.25454376354567e-05
-2.76617925734131e-05
1.33286640259848e-06
-2.6182977414126e-05
-3.03866268844408e-05
-9.8011942825636e-06
-7.97492104352947e-06
-1.99845531179201e-05
-1.89770984349549e-05
-1.27254077950425e-05
-2.0903381325712e-05
-1.80688078155285e-05
-6.59917695587535e-06
-3.25461638546337e-05
-1.14260896856189e-05
6.22393680305806e-07
-2.40996860442454e-05
-1.38796957957498e-05
-2.72109033313827e-05
-2.45912784892302e-05
-9.33247909609693e-07
-1.69828828557955e-05
-3.42619335360248e-05
-2.08902734113387e-05
-2.75930328422294e-05
-3.25586900406076e-05
-3.38531400032695e-05
-2.22681565661046e-05
-2.6707520644011e-05
-1.69187494704777e-05
-2.84968655082529e-05
1.03776973025239e-05
-1.91814248569501e-05
-1.2205938467948e-05
-2.39087227258351e-05
-2.00479202953932e-05
-3.16112880529571e-05
-2.93521867054956e-05
2.21414556490116e-06
-1.4948145684229e-05
-1.24503330630784e-05
-1.22727776441982e-05
-3.43760255571145e-05
-7.47157138160072e-06
-2.96388477394159e-05
-2.21204168057595e-05
-2.424730968911e-05
-3.0050781249966e-05
-1.01863394318795e-05
-2.22802882796414e-05
-2.72713021485337e-05
-2.8575096019671e-05
-1.88592005553813e-05
-3.21265308370782e-05
-3.17109793941328e-05
-2.37786889385798e-05
-3.51161526669123e-05
-3.69510657249816e-06
-1.70944326242787e-05
-2.55287788901296e-05
-4.45325337735253e-06
1.32283415466572e-05
-5.01747521194748e-06
-2.28575466127285e-05
-2.8692964639913e-05
-1.11075957287192e-05
-3.83794930604253e-05
-2.93001704462028e-05
-3.98871787816799e-05
-2.44991504904415e-05
-1.47998436556799e-05
-1.03028180879431e-05
-3.09329400658204e-05
-1.17632815795522e-05
-2.32789527778264e-05
-5.98312865736298e-06
-2.03428324436285e-05
-1.99174138382339e-05
-8.54703736224503e-06
-2.07955088427279e-05
-1.51998939004411e-05
-2.29066373864676e-05
-1.27870672383062e-05
2.21500119253526e-06
-2.47421692002592e-05
-3.0025800024047e-05
-2.1960728675171e-05
-7.66508068147883e-06
-4.06226829923183e-05
-1.03105107948976e-05
-1.08136726503903e-05
-2.06555670316142e-05
-7.31213124432251e-06
-1.76299729367619e-05
-1.08579526573841e-05
-2.22035105966391e-05
-2.33041536571923e-05
-3.39861229051838e-05
-7.79289765988335e-06
-3.06249821012263e-05
-6.8484705298243e-06
-1.86830858184912e-05
-3.86959626990627e-05
-2.87445244712358e-05
-3.83148514870307e-05
-3.10615144791913e-05
-1.64346732990076e-05
-2.01640019932876e-05
-1.43726744789023e-05
-1.54045976513664e-05
-2.24282879133973e-05
-1.54771871006644e-05
-2.72223036551816e-05
-1.50112710967375e-05
-1.85660200913291e-05
-3.58541917927801e-05
-1.87261168035605e-05
-1.22274770026209e-05
-2.66351484525363e-05
-1.9457038491008e-05
-1.29161799674827e-05
-3.16409029618613e-05
-7.88621968477189e-06
-1.29993999390744e-05
-8.63499891277467e-06
-1.42389327559763e-05
-1.41674585344317e-05
-2.75136023058055e-06
-3.87202833067337e-05
-2.82124228518556e-05
-4.72620992972893e-05
-1.49457364035566e-05
-1.96461940818991e-05
-2.42722407475761e-05
4.56267473677494e-06
-1.19557317155576e-05
-3.16709909648406e-05
-1.8657735926965e-05
-2.01368700860866e-05
-1.43349962670069e-05
-8.81837656942402e-06
-2.83276634177035e-05
-2.13256084893667e-05
-4.32335899784111e-05
-4.5172864707864e-06
-2.351897114299e-05
-1.64974075460578e-05
-5.79309140602047e-06
-1.98815943229045e-05
-8.61551294008307e-06
-6.06968088158393e-06
-1.43238337149601e-05
-8.730515102421e-06
-1.25950386302973e-05
1.73971723734187e-06
-2.08145799971272e-05
-1.02369815945775e-05
-1.98635453681188e-05
-1.77092232861317e-05
-7.04524903689671e-06
-9.91377621177259e-06
-1.84782361963776e-05
-1.23679836529207e-05
-3.0364067447403e-05
6.48224829572262e-06
-3.26698556651696e-06
-1.2473550424225e-05
-1.20115455097561e-05
-2.47197950378116e-05
-9.40751565958906e-06
-4.00219843445927e-05
-8.09934292565711e-06
-3.39094038129586e-05
-1.85169202642416e-05
-1.08351560923146e-05
-2.68479695515962e-05
-2.10359683538347e-05
-2.59281479350368e-05
6.55185915842523e-06
-2.08194826791752e-05
-1.88261171575829e-05
-1.13610866486004e-05
-9.42596212502676e-06
-3.42603658419733e-05
-2.80536743021118e-05
-4.27334239325662e-06
-9.79341916469334e-06
-1.39012276779091e-05
-3.13199928293081e-05
-1.34392436953478e-05
-4.08101022163185e-06
-2.024498507682e-05
-2.42671912034727e-05
-2.84707317308163e-05
-2.82699043747194e-05
-4.16574034666636e-05
-2.66193471417913e-05
-2.21598772354358e-05
-3.09441806454818e-05
-1.55492154798044e-05
-2.77334450214995e-05
-2.34028708526843e-05
-2.32346137198669e-06
-3.08047504041364e-05
-4.21918665860759e-05
-1.28793288802576e-05
-1.36250946095226e-05
-3.76440102626239e-05
-1.81129815834492e-05
-1.30976165124519e-05
-1.73548426266867e-05
-3.42099008736755e-05
-3.452275628643e-05
-3.67374441177555e-05
-2.00009468945446e-05
-1.14386767319624e-05
-2.26755257826071e-05
-3.37496434226259e-05
-1.91648165112203e-05
-2.49129882003916e-05
-5.54661753193712e-05
-1.85307784830569e-05
-2.40529550646268e-05
-2.64962961813075e-05
-3.87830366545087e-05
-1.69239383757998e-05
-7.56464724467183e-06
-3.65214489140409e-06
-2.2657373515916e-05
-1.75798715563067e-05
-1.17342310895076e-05
-6.98415249596086e-06
-2.19111924343595e-05
-2.48211262803594e-05
-1.16376159126628e-05
-3.47029094962751e-05
-1.33884334045831e-05
-2.37952019158214e-05
1.17117910333066e-06
-4.41431921289387e-05
-1.63223590940903e-05
3.23455637677704e-06
-2.47470583124601e-05
-1.19881676807892e-05
-2.23824338733138e-05
-1.18970933386965e-05
-1.59795087001358e-05
-2.69764990758417e-05
-2.98044299918085e-05
1.34115622363805e-05
7.62022853460983e-06
-2.88635666898893e-06
-2.0441607715034e-05
-2.1532310825672e-05
-1.95866953482853e-05
-3.02056930827713e-05
-2.04245497861592e-05
7.39273916287341e-06
-2.24286374533687e-05
-1.98940993148417e-05
-2.22430775502273e-05
-2.3268233474214e-05
-2.70569250414758e-05
5.00667495054095e-08
-2.334065244533e-05
-9.17237319263119e-06
-2.27846914221215e-05
-2.1657708525015e-05
-2.93435459157998e-05
-3.68415563234153e-06
-3.12026549686061e-05
-2.25315219474134e-05
-1.50063491929259e-05
-2.41656661195721e-05
-2.29810548354074e-05
4.10277645127627e-07
-1.60772271215194e-05
-2.48870158416109e-05
-2.90830218158344e-05
-2.42663937467891e-05
-3.64675331673466e-05
1.02883300804926e-06
-1.67396791239588e-05
-2.38839188718428e-05
-1.78898675108384e-05
-3.88587718136532e-05
-1.65576362187712e-05
-3.35773294932457e-05
-3.56291751738576e-05
-2.93296428754472e-05
-3.67288263291559e-05
-4.09461196739256e-05
-2.74271800223261e-05
-2.82096809732562e-05
-2.23607842999704e-05
-3.63420214000613e-05
-2.29692498885363e-05
-1.0994190004983e-05
-3.59703058044628e-05
2.7514979242444e-06
-1.27436893108083e-05
-2.59002134362033e-05
-5.84305612282672e-06
-3.63218251740692e-05
-3.85060978456241e-06
-9.35272285527355e-06
-2.60864084656576e-05
-9.09439294923107e-06
-1.5564538092589e-05
-4.89143412198887e-06
-3.10732794307765e-05
-1.22019620316598e-05
-2.6822764626904e-05
-1.25844977616361e-05
-6.68619912166338e-06
-2.11120328222486e-05
-3.77900811418365e-05
-1.23122063561495e-05
1.77637066609515e-06
-1.87601990739727e-05
-4.51467988845814e-05
-4.85372529695967e-06
-2.32429184515033e-05
-6.83384738893825e-06
-1.966769313875e-05
-3.93801685954868e-05
-3.32368120224833e-05
-4.20518240975408e-05
-2.22076642888228e-05
-1.51699855931556e-05
-1.48920522369692e-05
-2.55640724778597e-05
-1.81959448338948e-05
6.61272636616661e-07
-1.06263836632118e-05
-8.37881199158888e-07
-3.76974073567655e-05
-4.15373784044317e-05
-1.30107809743153e-05
-1.92892123789462e-05
-3.96730065469691e-05
-1.94871214948019e-05
-3.6342979563225e-05
-2.62949355198181e-05
-4.64514029692697e-05
-2.79516264194117e-05
-1.86481858668187e-05
-3.3650567002331e-05
-2.41045705905455e-05
-3.13633584239605e-05
-3.41415296325101e-05
-2.10879005682006e-05
-2.1757684417308e-05
-2.72735025289135e-05
-1.33154567404538e-05
-4.3064757721094e-05
-6.29808126482412e-06
-9.13506455797435e-06
-1.83396113079022e-05
-2.26822719614958e-05
-2.36971463909275e-05
-1.00654010413792e-05
-3.47320923789123e-05
-2.36844403900609e-05
-2.38644802983439e-05
-2.81518221935042e-05
-1.30505140385927e-05
-2.79720434881029e-05
-5.08429693141362e-06
-2.37250544968937e-05
-3.41402849207797e-05
-2.44260265494973e-05
-2.49466768531848e-05
-2.59315205548776e-05
-1.96606393302905e-05
-3.14052315517972e-05
-1.31280485899541e-05
-2.64232429499431e-05
-1.34019084352229e-05
-2.72159563098871e-05
-2.27588040763159e-05
-2.1516507288464e-05
-1.78000594630774e-05
-1.78336087402191e-05
-2.91351051941251e-05
-1.66348401371025e-05
-3.01828732524797e-05
-2.94503020525794e-05
-7.84593405259299e-06
-1.38451168415389e-05
-2.60679874133521e-05
-1.81295845955695e-05
-1.12923287727782e-05
-4.02590951725087e-06
-2.81389244464032e-05
-1.99729605370669e-05
-2.57066315424667e-05
-4.0851311514651e-05
-2.98508462800579e-05
-3.26709343420233e-05
-1.38899284248551e-05
-1.47804878356108e-05
-1.67831196678205e-05
-8.55748321446805e-06
-2.05593366467155e-05
2.1274730940695e-06
-1.91977248033974e-05
-1.25093518091425e-05
-1.58247443056367e-05
-2.11482459629742e-05
-2.9879888551504e-05
-2.55490289730957e-05
-1.773019552005e-05
-9.56003055769275e-06
-3.57208316172363e-05
-1.49408842759654e-05
-1.12245929715366e-05
-1.82218024018654e-05
-2.94413103526731e-05
-1.90656984008626e-05
3.46158688661803e-07
-2.24984535110921e-05
-5.67714579859595e-06
-8.84373731090073e-06
-2.39545415700684e-07
-2.3801616762723e-05
-2.91435698059223e-05
-3.49661832005027e-05
-3.72552912924999e-05
-2.41812265753931e-05
-3.01795581155791e-05
-2.53229612437922e-05
-9.99631750787342e-06
-3.41306101753917e-05
-2.40964950114422e-05
-2.77511226325815e-05
-4.76007898178505e-05
-2.85757401989889e-05
-2.86256891228152e-05
-3.7592107411528e-05
-1.37064660865198e-05
-2.86821399678301e-05
-4.73304946450867e-05
-1.25828801814033e-05
-1.72882995830451e-05
-2.42330390351893e-05
-1.78586304017326e-05
-3.66588191901934e-05
-1.70964938386612e-05
-1.83649652152708e-05
-3.6133812817393e-05
-3.12021349464684e-05
-2.4313070753214e-05
-1.99024271703043e-05
-8.1064086974407e-06
-7.24424987827096e-06
-9.43100796773794e-06
-1.45198985393544e-05
-6.02357152097246e-06
-3.32294425081292e-05
-5.00914878285166e-06
-2.82216113265766e-05
-1.10794765843783e-05
-2.26215885092944e-05
-1.90156464924918e-05
-4.32837124299909e-06
-1.66008668001837e-05
-2.14158206277388e-05
-1.84235732171978e-05
-1.77381751526117e-05
-9.00819677454658e-06
-2.17333442032598e-05
-3.15618725944443e-05
9.11609951355756e-06
-1.78751287792335e-05
-2.00157017713725e-05
-3.13946289511751e-05
-6.45920417443514e-06
-3.29328558724178e-05
-7.67395192055452e-06
2.68086676381421e-06
-1.62015265391276e-05
-2.51012397188709e-05
-1.44248251596298e-06
-2.46031717561372e-05
-1.62908433863166e-05
1.203230548488e-05
-4.800092066702e-05
-2.291032924869e-05
-1.30507060173459e-05
-3.82441466597436e-05
-1.10549275090064e-05
-7.7719883834623e-06
-1.50792336880452e-05
-2.66054215293601e-05
-9.55159595850899e-09
-1.75939947052285e-05
-5.48047242799357e-06
-1.9844508311224e-05
-3.45735163837663e-05
-3.02983833568317e-05
-1.45433621808508e-05
-1.57522076781061e-05
-2.82260767284326e-06
-2.10697129141737e-05
-1.06932621498473e-05
-2.84234611800215e-05
-2.58002084728401e-05
-2.35485832133884e-05
-1.64615434503927e-05
-4.61070914938446e-05
-1.22162137015323e-05
-1.09079564310162e-05
-6.21201207855653e-06
-5.00435074962423e-05
-2.48788295192946e-05
-3.13924314204989e-05
-4.94963436558437e-05
-3.97004348752649e-05
-1.12771736433674e-05
-2.91811749073474e-05
-4.08798923297595e-05
-1.91087658820466e-05
-2.24830853620714e-05
-1.83301609065516e-05
-3.10695916631743e-05
-1.4424676747836e-05
-4.49816251279925e-05
-2.77857789520178e-05
-3.06899560524327e-05
-4.63935524437766e-05
-2.49308788253549e-05
-1.93953352739864e-05
-1.96923465568923e-05
-1.73388798783141e-05
-2.45437620286233e-05
-5.54973391885253e-06
-4.07356926714781e-06
-2.26119874274772e-05
-2.03654041560985e-05
-9.5830042185471e-06
-2.26976920140853e-05
-1.09826119829024e-05
-3.19586864102016e-05
-1.84045235676083e-05
-9.27654275228851e-06
-1.12287605118747e-05
-1.47068162645857e-05
-3.00617049633573e-05
-1.07837703138679e-05
-2.34193285402912e-05
-1.86604994794895e-05
-2.32141716112278e-05
-1.94955105785343e-05
-3.19167662860985e-05
-2.62909203167787e-05
-1.86417835183245e-05
-1.68827909036239e-05
-1.33429547499742e-05
-1.95172791001601e-05
-1.94797788179223e-05
-3.45299392005019e-05
-2.59189063417126e-05
-1.45031924045217e-05
-3.6070343675523e-05
-1.04065279803344e-05
-8.40532472648009e-06
-1.3633168087658e-05
-2.69700407703175e-05
-2.59065404843213e-05
-1.98403288044738e-05
-2.99910731013982e-05
2.40265125357132e-07
-3.06955215941354e-05
-1.12256595289382e-05
-3.90680458105797e-05
-1.34984378437066e-05
-2.72612792522393e-05
-3.61779725539981e-05
-5.10017050872819e-05
-1.74388307578893e-05
-1.76836915655098e-05
-2.33934989209982e-05
-2.83719352374811e-05
-4.06770047815712e-06
-1.74097863913632e-05
-2.29106719751128e-05
-1.35446176742916e-05
-2.32144232693334e-06
-1.68485607813128e-05
-2.51398471545126e-05
-1.29126341132957e-05
-2.60927291537571e-05
-2.0292585340196e-05
-1.83099817116696e-05
-8.48863881395947e-06
-7.95912214299989e-06
-5.04566886367514e-05
-1.62631210807733e-05
-9.94416982415037e-06
-1.68070012494003e-05
-2.63224144979792e-05
-1.8883240027413e-05
-2.05983721196428e-05
-1.79688218437953e-05
-3.4502994006377e-05
-2.25194553271947e-05
7.89544432666374e-06
-2.22434182096904e-05
-1.52289052416302e-05
-3.984490132061e-05
-2.55816711610234e-05
-8.00989663488125e-06
-2.07830499623373e-05
1.09659192996988e-05
-1.38403839494177e-05
-2.34945799480119e-05
-1.92983759508799e-05
-3.35811326283091e-06
-3.19679993556605e-05
-1.08496800592576e-05
-4.86856239657332e-06
-1.93136404661166e-06
-1.75494372829346e-05
-7.39229031081525e-06
-4.82107340871958e-05
-1.79267695156495e-05
-6.96079769291794e-06
-3.54376725695457e-05
-2.69988345311755e-05
-1.81408364093419e-05
-1.27206588459048e-05
-3.55243575379931e-05
-4.15444537523373e-05
-2.46085424961706e-05
-3.48422513142706e-05
-7.49864827236832e-06
-2.85939495021122e-05
-3.31497698716595e-05
-1.1968556240311e-05
-7.94985510202341e-06
3.47424558340676e-06
-3.12639383650327e-05
-1.8539167528284e-05
-1.57622154257698e-05
-2.8550482419913e-05
-1.32518566333756e-05
-1.77257901908809e-05
-3.74366685340182e-05
-2.53449227168603e-05
-2.96826890903647e-05
-2.26319207456767e-05
-1.49218108007182e-05
-2.9506259964785e-05
-2.59060745012474e-05
-2.56468346952706e-05
-3.11426185240469e-05
-5.08304095715209e-05
-3.28370154583591e-05
-8.30112938023584e-06
-3.92887057176756e-05
-3.63602565239905e-05
-1.83643728513138e-05
-2.57408176323673e-05
-1.51662323662797e-05
-2.09264296234718e-05
-1.30149877746539e-05
-1.7124609711396e-05
6.73685359948442e-06
-2.21894775204124e-05
-1.92781171428028e-05
-1.50849301603458e-05
-3.79498956173451e-06
-1.84758002466414e-05
-1.66772093155439e-05
-2.70331684759139e-05
-2.27034086074166e-05
-2.09382863529648e-05
-2.92608143618341e-05
-3.01830703878606e-05
-1.28596178208436e-05
-1.61461911181437e-05
-2.77824893659717e-05
-2.72621832440352e-05
-3.20624176088776e-05
-3.31712831469564e-05
-1.04307734485891e-05
-1.0620384083088e-05
-3.22962375437746e-05
-2.61807287093795e-05
-4.75118426596224e-06
-1.14565477269395e-05
-6.18440864260866e-06
-9.94103549541167e-06
-1.77516963056663e-05
-2.25593811796259e-05
-1.57846577369541e-05
-1.60612134874011e-05
8.89852427746666e-07
-2.63010813939286e-05
-2.7266942555788e-05
-3.74668811549316e-05
-2.9126528294203e-05
-9.22231919500311e-06
-5.06220641440694e-06
-1.54218551958472e-05
-1.06531145837653e-05
-2.74901748009709e-06
-5.94996630747315e-06
-1.42343425727189e-05
-1.5094584778212e-05
-4.36249311033727e-06
-1.67417912616105e-05
-1.90237508510586e-05
-2.5090903291706e-05
-3.15316264961005e-05
-2.27588082900488e-05
8.35746712995207e-06
-4.81347035830583e-06
-5.98880142342829e-06
-1.83511422072858e-05
-1.05510462053467e-05
-1.58878336305779e-05
-1.11372518249394e-05
-1.38956885472441e-05
-1.72328680246677e-05
-2.22076966168468e-05
-2.06653101280507e-05
-3.04667605772147e-05
-2.92297628774046e-05
-1.52060882322984e-05
-3.51819531740524e-05
-1.20552097872333e-05
-4.13755535022509e-05
-1.69024235638419e-05
-2.61968749803155e-05
-1.18009988022548e-05
-4.38957406383853e-05
-3.09374921677217e-05
-2.78964850826735e-05
-1.4675609639808e-05
-1.83719496546013e-05
-3.44059856902358e-05
-1.61460177827751e-05
-1.90146096751867e-05
-1.22714739364971e-05
-4.88332053164219e-05
-2.06519514853343e-05
-1.47579091016336e-05
-2.48680620900324e-05
-3.75660788255296e-05
-2.25522713435649e-05
-3.01089482521157e-05
-2.54113364329915e-05
-2.93187436837222e-05
-2.40965818503268e-05
-1.8761293594055e-05
-1.97131449081337e-05
-2.14707622427752e-05
-2.52591977321143e-06
-2.46136067764032e-05
-2.59136370565295e-05
-5.00140727823747e-05
-2.89501099564814e-05
-1.58961870077703e-05
-1.54857501523639e-05
-1.74724526273132e-06
-2.56204516777523e-05
-3.19651972081958e-05
-2.37689008185193e-05
-2.14487593891895e-05
-1.79085216077002e-05
-2.44759927733647e-05
-1.65105567890166e-05
-1.04146742956263e-05
-9.83583104641141e-06
-1.45055447583929e-05
-3.12127466309645e-05
-7.07771061252719e-06
-3.43977560028192e-05
-1.75394353419391e-05
-3.52914630127219e-05
-3.00522551232612e-05
-2.02809251570748e-05
-7.95591845814428e-06
-1.77725480004252e-05
-1.68375913052231e-06
-1.86516222977101e-05
-3.04098611218151e-05
-1.52533266474317e-05
-2.23622481470312e-05
-1.34795913738203e-05
-1.66842967971319e-05
-1.55561852097998e-05
-1.69428809157304e-05
-1.21302973247588e-05
-9.92251694018503e-06
-2.67599998886933e-05
-1.64770723166589e-06
-3.52462061607564e-05
-4.26301084504725e-05
-1.40449483818373e-05
-2.0319849051764e-05
-2.94592605817013e-05
-2.5863542963267e-05
-5.06036387969702e-06
-3.66128682209648e-05
-2.94950651382165e-05
-2.25096215960383e-05
-2.78586063241192e-05
9.56143431008934e-06
-2.48954385775255e-05
2.68168794262752e-06
-6.17901201135273e-06
-3.12641438140135e-05
-2.2215828647386e-05
-2.45494809948732e-05
2.64175486980647e-06
-2.63473856393318e-05
-8.64126252883687e-06
-3.10384792472289e-05
-2.35210314742727e-05
-2.59622554007612e-05
-1.19346874861211e-05
-9.49415607878203e-06
-7.2099892262918e-06
-1.43275627793849e-05
4.60799166003775e-06
-1.66800309865676e-05
-4.41856155938515e-05
-3.89085490088429e-05
-2.05157361080326e-05
-7.2493981231301e-06
-4.63031030633406e-05
-1.88396020440359e-05
-1.27923070501869e-05
-2.94555712118955e-05
-3.03727169766398e-05
-1.38243329231348e-05
-2.32154023067102e-05
-2.60282331370257e-05
-9.73699233941188e-06
-1.56724236186684e-05
-1.79059877309762e-05
-7.98153744831392e-06
-3.63521365618556e-05
-3.85118246974969e-05
-1.95188780646038e-05
-3.11768284906393e-05
-4.03702830606168e-05
-1.61025008654653e-05
-2.10914919593922e-05
-2.26687505186886e-05
-1.3797546397756e-05
-3.64124817984541e-05
-2.36134305364088e-05
-3.05714993710465e-05
-3.62108306708385e-05
-3.46607287737221e-05
-2.44160892043455e-05
-2.52184934838844e-05
-3.28895546444958e-05
-5.42676229363786e-06
-1.43753839282005e-05
-2.22603476459189e-05
-2.98893615921203e-05
-2.91922991284883e-05
-2.31785314178075e-05
6.52703605720717e-08
-4.94599019087203e-06
-2.19778023303761e-05
-3.01040324305722e-05
-1.97032778925134e-05
-3.32076836606035e-05
-1.57007067027677e-05
-2.11533244782659e-05
7.32565813451623e-07
-2.92620461152297e-05
-4.83748574736097e-05
-8.04939491400006e-06
-1.73451076888101e-05
-2.52078076506818e-05
-2.20287310431353e-05
-1.49710490146079e-05
-2.3652951499109e-05
-7.75372009145583e-06
-2.05388979308403e-05
-4.40385385584017e-05
-1.95804163918804e-05
-2.56513280510591e-05
-4.43123430371826e-05
-3.07374338092786e-06
-2.44569095257847e-05
-1.9119581866151e-05
-1.55412317474476e-05
-1.13421246509358e-05
-3.47528835130499e-05
-2.1062238423295e-05
-3.02762010113064e-05
-4.27640509920391e-05
-3.39186691795658e-05
-8.81413383261085e-06
-3.30674780228437e-05
-2.424240924102e-05
-1.97423537132314e-05
-2.59327290659681e-05
-5.43200740013084e-05
-2.22121565740934e-06
-1.57779031271818e-05
-1.71370711434595e-05
-2.13828757909929e-05
-1.03654680229898e-05
-1.9999762654178e-05
-2.82300825827674e-05
-3.42101932251009e-05
-3.87055977951579e-05
-1.99470121534002e-05
-2.83085107134411e-05
-1.81015210401526e-05
-2.8567043786327e-05
-3.76381421273829e-05
-2.23062635578308e-05
-4.31570473180404e-05
-3.1481433903047e-05
-9.60472105655567e-06
-1.12126700114291e-05
-1.03913970039916e-05
-2.5586516528133e-05
-3.51016939793862e-05
-9.71779431770472e-06
-2.25497440477845e-05
-3.57358186790203e-05
1.77617907707171e-06
-4.4497965808779e-06
-1.80028425730853e-05
-9.05987345136956e-06
-1.53193946149254e-05
-1.87965153493872e-05
-2.99487585042188e-05
-3.10061334501206e-05
-1.3874423430143e-05
-4.08235108199819e-05
-2.2388114554416e-05
-7.5304433814906e-06
-1.85927395419489e-05
-9.62785861672076e-06
-1.01259193140026e-05
-1.99876863950894e-05
3.25577059332435e-06
-2.45988045022087e-05
-3.10015071169467e-05
-2.74269470714716e-05
-3.42655123880759e-05
-2.66101160157563e-05
-4.19952940950238e-05
-9.37625541241827e-06
1.23431871098137e-07
-2.65129852431328e-05
-2.09346681446673e-05
-1.87573680452262e-05
-3.79790781960564e-05
-5.93343990154227e-06
-2.56972625369605e-05
-2.84557240578951e-05
-2.35963021146129e-05
-1.8091442151028e-05
-2.13835508815018e-06
-3.16874558540812e-05
-8.12172969467312e-06
3.49036326166195e-06
-2.92563870425943e-05
-1.87061928999964e-05
-2.00788165215576e-05
-1.33777963401904e-05
-1.73333144529562e-06
-1.9237549981711e-05
-4.28730816845861e-05
-4.15432805556614e-05
-2.16356440838728e-05
-1.37793029440253e-05
-2.06979384323149e-05
-5.32523594594431e-06
-1.08142278660855e-06
-2.79007253366426e-06
-3.33549408868277e-06
-4.65676765305995e-06
-2.15868946190428e-05
3.29099941711986e-06
-3.68462758554875e-05
-2.2343668800752e-05
-1.13117603764522e-05
-3.46564979378105e-05
9.58658224222389e-06
-3.82660069619609e-05
-1.50825391648125e-05
-2.6066414771914e-05
-2.94596514276235e-05
-3.39502528966746e-05
-2.45487511818364e-05
-3.39028337455917e-05
-2.92235227245496e-05
-2.03484807961132e-05
-2.08844904062455e-05
-2.45499277942473e-05
-2.60774392170208e-05
-3.56942096315813e-05
-8.23585955974488e-06
-4.76737963195525e-05
-2.11678917438604e-05
-2.41601244540456e-05
-4.70950876678097e-06
-1.72584670767568e-05
-2.52753068964342e-05
-8.59610934817697e-06
2.89164968378434e-06
-2.89029168858339e-05
-2.04195905484897e-05
8.67903971543208e-06
-2.95971059537094e-05
-2.01787409839139e-05
-1.07859826532885e-05
-4.61994645642183e-05
-1.48694830057226e-05
-1.98967642776924e-05
-4.16249155130953e-05
-1.43751009850823e-05
-4.78524003154656e-06
-1.34533060492122e-05
-1.28541913664379e-05
-1.8610400146342e-05
-3.14674212672303e-05
-4.79227517217298e-05
-1.194228846293e-05
-9.24518150289588e-06
-3.231938340662e-05
-3.52698484541175e-05
-2.10543660066998e-05
-4.8947079867069e-06
-2.6128292112359e-05
-2.87686540317593e-05
-3.27546598870427e-05
-5.42606166663593e-06
-1.71524398007656e-05
-8.63926831767533e-06
-3.06301687799611e-05
-2.07380522413203e-05
-3.74516317757749e-06
-2.6462927271284e-05
-1.10691981513727e-05
-4.00424725716446e-06
-1.90054051105215e-05
-2.36997715453338e-05
-4.35128598242013e-06
-9.65434777905547e-06
-3.18524561775295e-05
-4.20259721604453e-05
-1.8416451579606e-05
-1.65093947254237e-05
-3.15166005695406e-05
1.04129592115874e-06
-1.44714388909709e-05
-1.42798250657995e-05
2.39862478863518e-07
-2.62591926413093e-05
-4.32550198682481e-05
-2.69362295234918e-05
7.45783393570187e-06
-3.63831575617151e-05
-1.25702816520579e-05
-2.68546324986589e-05
-4.5475259981612e-05
1.55503656153863e-07
-2.82840586700793e-05
-3.63188129072605e-05
-9.80373244860244e-06
-2.23363658446527e-05
-3.4822162092917e-06
-2.12837811134249e-05
-2.5249806360692e-05
-1.83106636007398e-05
-4.12661243695778e-06
-6.19287621682344e-05
-2.59511265947779e-05
-1.92857707468594e-05
-2.44313656972767e-05
-2.4884620275817e-05
-4.07845012578806e-05
-8.41765821499876e-06
-1.8190541895036e-05
-1.20964841182401e-05
-9.42929020812223e-06
-4.1460920667126e-06
-5.55292562045823e-05
-2.75219000982384e-06
-1.26598896730084e-05
-4.6955880526054e-06
-3.27385566051587e-05
-2.59696774652562e-05
-1.23232488480265e-05
-2.60151860085283e-05
-1.40459082603522e-05
-3.1480498302125e-05
-3.05874743611683e-05
-1.82092804555782e-05
-2.0576220765219e-05
-1.72059443637534e-05
-3.85872497345284e-05
-3.34991310227994e-05
-2.23772716607698e-05
-1.35292170397748e-05
-7.27710642290352e-06
-9.15748943255576e-06
-1.43839935016247e-05
-3.28986123626751e-05
-3.63395019103164e-06
-2.2750251611894e-05
-3.51809142390381e-05
-2.03636747739107e-05
-4.05414468847748e-05
-2.80836283964167e-05
5.4261245151722e-06
-2.63603648122761e-05
-2.02113662659599e-05
-3.78948789330473e-05
-1.20080873507051e-05
-7.46015785359789e-06
-2.27905866800674e-05
-2.46585748166331e-05
-2.03435275338023e-05
-2.29711083531334e-05
-3.46629132685001e-05
-2.63325248481761e-05
-1.50735634361994e-05
-2.03833995950982e-05
-2.01774715806536e-05
-6.77061353072338e-06
-1.67131260182491e-05
-1.53764148314825e-05
-1.31185010180187e-05
-1.60279424375044e-05
-2.3753479126613e-05
-2.59659714019414e-05
3.87742629786087e-06
-2.78255943015776e-05
-2.47583198952019e-05
-1.06972523907027e-05
-1.90458027492241e-05
-2.85516117600205e-05
-2.89050320423262e-05
-1.35327776315626e-05
-1.20803800794285e-05
-2.09065865598764e-05
-2.14559665990139e-05
2.47057690027901e-06
-2.59998006692499e-05
-3.21439073457516e-05
-2.03134463223528e-05
-3.51407023757402e-05
-2.97698601949517e-05
-2.08605144478432e-05
-1.27335567177745e-05
-2.28344600774865e-05
2.07881149465404e-07
5.38017144789136e-08
3.24670013189811e-06
-2.20186168869529e-05
-7.74656646917545e-06
-3.18550062965534e-05
-5.20478731913861e-05
-1.13927790537975e-05
-2.36628442589016e-05
-1.77224146472515e-05
-1.25737839840945e-05
-1.60425694614202e-05
-1.58974270415136e-05
-3.82437995173113e-05
-2.92352224316189e-05
-1.85190304321078e-05
-1.61325174754126e-05
-1.08108672036266e-05
-4.26139005065018e-05
-3.00625576349378e-05
-2.01544053592962e-05
-2.45675527742656e-05
-1.84801415979369e-05
-3.60072918175104e-05
-2.5393603182369e-05
-2.06029832554278e-05
-3.6015949663163e-05
-1.55233149930754e-05
-1.53488636310341e-05
-3.34373448510184e-05
-2.48644261782794e-05
-1.33290895484183e-05
-1.73234978260468e-05
-1.3995205550966e-06
-1.43116601266621e-05
-1.92088822391942e-05
-1.52186725920729e-06
-4.05765069770891e-05
-7.88631070286029e-06
-4.4581480827009e-05
-2.02231026550554e-05
-2.2764221257723e-05
-1.2990760139013e-05
-1.546136144297e-05
-2.53160351203874e-05
-7.36489462960201e-06
-9.46577169798802e-06
-6.50145505953414e-06
-2.68521587417957e-05
-8.30945589331339e-06
-1.10649545263396e-05
-2.85793505707228e-05
-1.19925079135905e-05
-2.64335532340752e-05
-9.06909603501516e-06
-2.26660090321828e-05
-1.55071574773076e-05
1.89956901949161e-05
-1.80878782089067e-05
-2.57114389959901e-05
-1.4368210307343e-05
-3.64985783200342e-05
-5.60404179004293e-07
-2.37868720876006e-05
-2.39791124307647e-05
-3.98158004776277e-05
-2.77727190377572e-05
-1.98394633628709e-05
-1.07026549510643e-05
9.53776121737271e-07
-3.21183913674934e-05
-4.41267403931868e-06
-2.89139874807924e-05
-1.07531500336089e-05
-2.87505657754275e-05
-2.81870831194984e-05
-1.64058261695003e-05
-3.33411748064878e-05
-2.9607841751511e-05
-2.87213074845368e-05
-1.3928262649524e-05
-1.24043455681122e-05
-1.63462855111754e-05
-1.34045372538273e-05
-2.13095900433545e-05
-1.57827148915094e-05
-1.94462929607773e-05
-1.04382954426453e-05
-1.81934579462788e-05
-1.23318378499429e-05
-2.2699951294435e-05
-3.28043079853506e-05
-4.33149188267823e-06
-1.74211982199144e-05
-1.12026316952537e-05
-1.83845667406793e-05
-1.03921071277729e-05
-3.34373658684592e-05
-8.35790795498869e-06
-3.11658825791785e-05
-4.7882369472958e-06
-1.34238210668777e-05
-1.39980819254719e-05
9.12660345262298e-06
-1.39639598663213e-05
-9.07173563471814e-06
5.40624371150988e-06
-3.09927438052885e-05
-1.07486213502302e-05
-1.69799214556362e-05
-1.18784203068289e-05
-5.58521196435696e-06
9.24244718310549e-06
-1.49362037552566e-05
-1.40480219833821e-05
-1.47323040257132e-05
-1.49948530346516e-05
-1.3887343055524e-05
-1.47355485174923e-05
-4.72612319225645e-05
-2.12874747849566e-05
-1.84798738905515e-05
-1.14268133255696e-06
-2.14591722660141e-05
-3.73540837466916e-05
-2.67611242922922e-05
-3.38321550975337e-05
-2.385436701953e-05
-2.38838374158551e-05
-2.07139190990744e-05
4.33213092277942e-06
-1.90258565372604e-05
-1.25279562370825e-05
-3.30063378749963e-05
-4.10207162956667e-05
-2.79631478029902e-05
-2.124858836716e-05
-3.19602068570634e-05
-3.54694995235846e-05
-2.79212552715099e-05
-2.12546443358866e-05
-2.09681074282508e-05
-2.08772332579338e-05
-3.27218970291801e-05
-8.64399205521959e-06
-1.40159284963969e-05
-2.94641890473477e-05
-2.52858226305892e-05
-1.5492648754812e-05
-1.54152376803182e-05
-2.62871113118141e-05
-9.8994626832634e-06
3.96892247664442e-06
-1.00749305263757e-05
-1.39711934809667e-05
-2.54885258853818e-05
-1.12211934470405e-05
-1.33219274778932e-05
-1.87899953304775e-05
-2.74181282173013e-06
-2.12723279364315e-05
-6.76231610610542e-06
-1.79579565987899e-05
3.45334315474131e-06
-1.05395224549607e-05
-1.26679920768703e-05
-1.94903938117853e-05
-1.58454481609702e-05
-5.23169789154205e-05
-2.16777160526748e-05
-5.45474966584053e-06
-3.68940552129434e-05
-3.2819174935337e-05
-1.80453530865496e-05
-1.98515096054414e-05
-2.29356110511573e-05
-1.08516955897656e-05
-1.47655701513315e-05
-7.49329982963304e-06
-1.38819133528061e-05
-3.2885645176279e-06
-1.79884697458357e-05
-2.56636305882982e-05
-9.39390703782529e-06
-2.788790190611e-05
-1.86561708090042e-05
-1.59722529955867e-05
1.83826458425178e-05
-1.4365704268088e-05
-2.86139644763066e-05
-1.11905112708409e-05
-2.80566435244473e-05
-3.77150519185538e-05
-2.06819116136977e-05
-2.64355698444704e-05
-3.14845222023914e-05
-2.58195247595614e-05
-1.82041727842451e-05
2.12183906943632e-05
6.62972582185091e-06
-6.62004434125782e-06
-3.00899174354507e-05
-4.54561968104708e-05
1.20092262075543e-05
-4.25660500943205e-05
-5.30495514341676e-05
-2.0358235139478e-05
-2.29305000233471e-05
-3.68139409464606e-05
-4.36764851142293e-05
-1.12784887300898e-05
-1.07050529839184e-05
-3.67439374567964e-05
-3.18738805155477e-05
-1.75982007861009e-05
-2.2398626022045e-05
-2.45939903506957e-06
-9.00642621304678e-06
-3.36744527797789e-06
-8.03146548691794e-06
2.5496955364851e-06
-3.23680046143935e-05
-9.44170909129905e-06
-1.15205235046928e-05
-2.42310542869279e-06
-1.73636313683307e-05
-2.87840351514083e-05
-2.70654589341026e-05
-2.69790707618737e-05
-1.80955590718455e-05
-1.7848663936856e-05
-1.11447157085824e-05
-2.09539030195111e-05
-2.74780557325295e-05
-3.02984156793814e-05
-2.82990694384894e-05
-3.18803859623099e-05
-2.81546496617625e-05
-1.4550278925402e-05
-2.69139299730899e-06
-1.40290953496314e-05
-2.74984281280414e-05
-1.982327363184e-05
-3.96526679407309e-05
-4.78126898214022e-05
-1.13184273957032e-05
-3.66698637764698e-05
-4.71377598659855e-05
-2.73900037327428e-05
-3.42621471583908e-06
-1.29887104049029e-05
3.96976936669419e-06
-3.18822916882397e-05
-2.96533989233751e-05
-2.56089423653068e-05
-3.32280686023744e-05
-1.61206458226103e-05
-1.76868583915268e-05
-1.05343992680661e-05
-1.50728142366456e-05
-2.15226431468535e-05
-1.66584149812853e-05
7.53781210837819e-06
-3.76225190135462e-05
-2.01568563164619e-05
-3.15433230408955e-05
-9.00228960304986e-06
-2.29633295757612e-05
-1.44684535219667e-05
-1.07350318785775e-05
-4.06185513982706e-06
-1.20086898308843e-05
-2.16709979770223e-05
-2.18051483353177e-05
-2.08702269164442e-05
-1.31214343073954e-05
1.74827877180831e-05
-4.21979392904887e-05
-1.3121523992301e-05
-2.00682254636072e-05
-2.52467885609541e-05
-1.21406487685775e-05
-1.74919517352629e-05
-1.44940997693979e-05
-7.95434909487385e-06
-1.2962870072167e-05
-9.84891796101352e-06
-2.91433242850017e-05
-3.68663421351104e-05
-1.25581511239328e-05
-8.51721311441543e-06
-4.1192606902056e-05
-3.77022297207991e-05
-9.65947154943596e-06
-1.34545537514637e-05
-1.10131237018406e-05
-1.02239959898035e-05
-1.35554340775852e-06
-3.56952575194132e-05
-3.6625406754997e-05
-4.38763385167539e-05
-2.78949897682645e-05
-8.35922261783007e-06
-9.80213336667052e-06
-8.00870385843602e-06
-3.36751632680594e-05
-3.18955913352612e-05
-1.62298451146464e-05
-1.64443613395049e-05
-2.32996807680447e-05
-4.89395826807737e-05
-6.21568515209956e-06
-3.05593551339541e-05
-3.62169288664043e-05
-1.11941076867718e-05
-3.53880848147304e-05
-4.21828576740757e-06
-1.88858057293657e-05
-2.35688689803738e-05
-2.26821333055365e-05
-2.17839465493729e-05
-2.18827754015216e-05
-3.26471886276998e-05
-2.66663985724107e-05
-4.22544973390852e-06
-2.59923093460639e-05
-4.45757086376094e-05
-3.08658315607886e-05
-8.72589439283557e-06
-2.09624091108899e-05
-2.95575416486611e-05
-3.07334766649859e-05
-1.34495155457366e-05
-1.62431647557906e-05
-2.13898376598276e-05
-1.1294556452023e-05
-1.8266713326625e-05
-3.0870712058925e-05
-1.69659875272732e-05
-2.56750803981757e-05
-1.76566723026696e-05
-2.57816364079349e-05
-2.00928985057825e-05
-1.50001931296751e-05
-1.05015429782179e-05
-2.08347999874417e-05
-2.18866158292118e-05
-1.44674873334843e-05
-1.24220783888293e-05
-3.00324197051831e-05
-1.67405377465773e-05
-1.10557455829609e-05
-2.72124729398329e-05
-2.13910034702554e-05
-1.47517210131264e-05
-5.3516990089735e-06
-1.27267429247655e-05
-5.42841979064895e-06
-2.49010851928264e-05
-3.00118350896379e-05
-1.34631974606877e-05
-4.875064327828e-06
6.04342529944558e-06
4.39387630836065e-06
-1.52833579295829e-06
-4.19244988980739e-07
-6.96797640119047e-06
-2.49103985807061e-05
-1.10909099423321e-05
-7.75306726541231e-06
-2.4127444317326e-05
-1.86646930583399e-05
-3.34427548247893e-05
-2.21945888862462e-05
7.0463196729186e-06
-2.43758705287402e-05
-2.30634440850918e-05
-1.65648611442711e-05
-3.44723725581146e-05
-3.74422683939968e-05
-9.92335186056379e-06
-1.5802717802054e-05
-2.58388304379798e-05
1.23827056323575e-06
-1.50953757170973e-06
-2.42505847309858e-05
-5.15897801223403e-05
-2.80887340457484e-05
-4.51953769126847e-05
-3.32978358761961e-05
-1.94475679215289e-05
-2.97253642505044e-05
-1.0846911717327e-05
-2.11201351575914e-05
-3.25812695663636e-05
-3.75838731972633e-05
-3.48626966238543e-05
-1.96433593092549e-05
-1.41924964444847e-05
-1.22869487730925e-05
-1.87933588329585e-05
-3.08042769287782e-06
-7.39108828281425e-06
-2.17119506977992e-06
-8.09691410604259e-06
2.56397916111571e-06
-2.10244138098947e-05
-5.91278298064362e-06
-1.76335783817092e-05
-1.22534586372828e-05
-3.63065276052382e-05
-1.44259154662134e-05
-2.15407759730219e-05
-2.21296163210505e-05
-1.85776305781413e-05
-2.06730996903823e-05
-8.21866159728015e-06
1.16855724754098e-05
-1.6940571822547e-05
-1.57288510791969e-05
-2.56237567847755e-05
-9.72648717409696e-06
-1.89449584214401e-05
-2.73324253832426e-05
-8.10181109711135e-06
-2.83688953854889e-05
-2.96420360786196e-05
-2.0686759928909e-05
-3.56340166119013e-05
1.4378517536755e-06
-9.52248932626839e-06
-2.52867266134527e-05
-2.05557663597356e-05
-1.63296213349507e-05
-7.62164694323747e-06
-1.65212378172165e-05
5.50728464658737e-06
-7.43109142789729e-07
-1.53902518931496e-05
-1.62193181038975e-05
-6.47013138353014e-06
-1.65326222376856e-05
-8.87002876745917e-06
-1.56935021267791e-05
-9.16107246152352e-06
-3.21945901208978e-05
-2.8534309850671e-05
-2.75999337141531e-05
-1.67855702693339e-05
-1.48526107453009e-05
-1.62449208334635e-05
-3.4127957974864e-05
-1.36086997431358e-05
-1.88500786272486e-05
-3.01358522214901e-05
-2.27951251784292e-05
-2.27059497682824e-05
-3.76389800330733e-05
-1.72017043212004e-05
-1.95684131360516e-05
-3.38897115099353e-05
2.34057756231577e-06
-1.56369863640925e-05
-2.5185655163453e-05
-1.03782242503262e-05
-3.06553852243027e-05
-4.5657097785887e-05
-2.37412004007479e-05
-3.96635558753381e-05
-4.05827138363487e-05
-1.31829398702792e-05
-2.46985945801936e-06
-2.09838933622571e-05
-2.42089067681736e-05
-2.83512719250383e-05
-2.49634515304619e-05
-1.76534021814389e-05
-3.14430183153184e-05
-1.59536394317709e-05
-1.48236531870276e-05
-1.4409894484511e-05
-5.14340585145131e-05
-2.29775579618825e-05
-6.08550097950743e-06
-3.35798368099251e-05
-3.46547238472469e-05
-3.44437344973725e-05
-1.13017703408065e-05
-4.7953313339428e-05
-4.8901178889085e-05
-2.23816058252311e-05
-2.87183833095095e-05
-1.72025275172522e-05
-3.46385587554077e-05
-7.80149081198816e-06
-9.33144959509428e-06
-1.38700267010096e-05
-3.93598047269993e-06
-1.7147878573527e-05
1.30527690738428e-05
-2.69521034609121e-05
-1.35737570450858e-05
-1.89803058043334e-05
-1.763192677999e-05
-1.65970437900355e-05
-3.72822225133114e-05
-2.68009466252476e-05
-1.36752742484122e-05
-2.39704426579121e-05
-6.42887994027353e-06
-3.73515835770834e-05
-2.07556237455521e-05
-8.64904732851054e-06
-3.56105416346581e-05
-2.00313924949639e-05
-2.07551002027475e-05
-3.07987258795187e-05
-1.62522565791457e-05
-4.39897690075244e-05
-2.22412507277818e-05
-1.36019452811712e-05
-1.32503856521813e-05
-3.60947440233012e-06
-9.22468722757375e-06
-2.26832515355247e-05
-3.45193439386129e-05
-2.58486000707698e-05
-2.67050796352201e-05
-1.11164080938778e-05
-3.62553441056228e-05
-1.24035168910644e-05
-2.70094370194875e-05
-3.26041542590749e-05
-1.37289963102646e-05
-2.16647487725255e-05
-1.49124486424879e-05
-4.55080932846524e-05
-1.37027754229053e-05
-2.38965729163525e-05
-3.18265441654185e-05
-3.20993255124945e-05
-1.30005877137755e-05
-1.10812204278648e-05
-3.27786281997289e-05
-4.08281655690021e-05
-4.42480928076634e-05
-2.14886783673743e-05
-8.06410641116675e-06
-1.52650507006614e-05
-3.67301474142604e-05
-4.5161298622448e-05
-2.35096622788966e-05
-8.17108030710914e-06
-1.76170247392188e-05
-1.13392837522905e-05
-4.77415085891048e-05
-1.02442637731613e-05
-3.22858319586886e-05
-2.76090012225259e-05
-1.59331587428586e-05
-2.02528075016365e-05
-2.81194101141085e-05
-3.37241472061164e-05
-1.57385966069861e-05
1.38719834058895e-06
1.63414376567031e-07
-2.38278436997093e-05
-2.64736734625397e-05
-9.76774012371434e-06
-2.12056458404949e-05
-1.7601446076357e-05
-1.44876032373043e-05
-5.20516959636859e-06
-1.06273224647035e-05
-3.9224537786416e-05
-1.43035679548764e-05
-1.268226926402e-05
-1.86561910331493e-05
-3.84060726272884e-05
-2.72531715269092e-05
-1.01863834995315e-05
-2.6306795222024e-05
-9.42456782185093e-06
-1.63401110607936e-05
-2.24129540564798e-05
-4.520549308498e-06
-1.97365711815688e-05
-1.69405754288255e-05
-2.05840416197601e-05
-2.37039709518897e-05
-1.73714815579954e-06
-4.22867333547328e-05
-1.42505495794573e-05
-1.88081458950418e-05
-3.831513103609e-05
-1.09664300548416e-05
-3.07306036616806e-05
-1.90991192535577e-05
-1.29625452187301e-05
-2.89369162639428e-05
-5.26440223883151e-06
-9.6475251223503e-06
-2.85228829087902e-05
2.55056422665208e-06
-2.22114402240859e-05
-3.84484487546554e-05
-7.44524088059625e-06
-2.12401433043103e-05
-9.77197210663093e-06
-8.70155162108701e-06
-1.62786103524404e-05
-3.91195137753369e-05
-4.15515985765251e-05
-2.27349536522911e-05
2.3132444207807e-07
-9.98833659421811e-06
6.78628169112957e-06
5.8488865264883e-06
-1.53025849020256e-05
-3.75006427502009e-06
-1.73633607009651e-05
-1.90022166642554e-05
-3.12578238780769e-05
-2.63887824662075e-05
-2.53940464192609e-05
-2.63211684140704e-06
6.12996367585589e-07
-1.8233814655411e-05
-3.69824277346271e-05
-2.82829336051214e-05
-1.28142219238508e-05
-3.19813441043335e-06
-2.54302233507718e-05
-2.20810485806204e-05
-1.11318319978852e-05
-1.30683738411868e-05
3.61033927265639e-06
-1.76458453480681e-05
-1.52046824639721e-05
-2.87649961184307e-05
-2.28013126386855e-05
-2.90687763472032e-05
-2.45011009788977e-05
-1.33264375014003e-05
2.14255846612978e-06
-1.49060079111658e-05
-1.87939407523686e-05
-1.42861677974976e-05
7.48711158293538e-06
-1.06862374115709e-05
-1.03014433204591e-05
-1.17389553034536e-05
-2.51597115320145e-05
-1.40596240146994e-05
-1.40356589197576e-05
-9.56555708771682e-06
4.07002910171519e-07
-1.78781214869989e-05
-8.38061457871842e-06
-3.94657675918764e-05
4.97354288229297e-06
-1.31601827173192e-05
-4.02438075539987e-05
-4.30953008334745e-05
-1.71686036024002e-05
-1.07200258181093e-05
-1.70295618595529e-05
-4.31824120440458e-06
-2.18035727602716e-05
-1.40364828450174e-05
-1.91118943717327e-05
-6.75322053754703e-06
-1.88454902967832e-05
-1.92630428250506e-05
-3.76927742176371e-05
-1.97173370779077e-05
-2.30755733533241e-05
-4.2375702936955e-05
-1.31259104476932e-05
-2.46954667410115e-05
-1.30957621457889e-05
-4.90920954476549e-05
-4.05754154221859e-05
-2.35140032042678e-05
-4.47630921149643e-05
-2.87087545742324e-05
-6.01892736822369e-06
-4.48998237570228e-05
-2.34980388705584e-05
-1.01869390719411e-06
-1.61875790046373e-05
-2.38291559729638e-05
-3.87169874597736e-05
-2.89734019697035e-05
-3.58476743498451e-05
-2.69206137158098e-05
-2.07018708936039e-05
-4.47816272952766e-05
-6.91870014468704e-06
-2.29905759938233e-05
-1.72137124647216e-05
-1.90007569194923e-05
-2.90738931011658e-05
-2.89271757459222e-05
-2.01478163850222e-05
-2.92055899234514e-05
-2.77844292657944e-05
-2.40814687160076e-05
-1.05277699418428e-05
-2.66625026736391e-05
-1.0220524976609e-05
-8.07455279084976e-06
-1.64289362722352e-05
-1.66110709382646e-05
-7.71203968177676e-06
-1.24350174608332e-05
-1.07746033305103e-05
-2.97509137472946e-05
-3.35867357282644e-05
-1.66826976031033e-05
-6.20973674147859e-06
-2.03859975835289e-05
-2.40056372274e-05
-2.06777185946874e-05
-1.21571774413197e-05
-4.57993008484393e-05
-2.5925648828735e-05
-2.75063599911735e-05
-3.14069344103344e-05
-2.80256817280994e-05
-1.73226965586145e-05
-1.25825008630781e-05
-2.36246470500934e-05
-4.55764330912141e-05
-1.88010335851973e-05
3.06292367231426e-07
-2.51126535669335e-05
-3.1213259520086e-05
-3.81094513576986e-05
-2.80831801096855e-05
-1.56284707307702e-05
-6.55191717871484e-06
-1.33328678081113e-05
-1.230457846431e-05
-4.74045879876259e-06
-1.88625723197629e-05
9.48504980439115e-06
-2.34849234466906e-05
-2.47021897829982e-05
-2.02720409802272e-05
-4.26486157610023e-05
-7.29531475964286e-06
-7.93410103983587e-06
-4.56349685159928e-05
-4.1267878965308e-05
-4.0484862505684e-05
-1.46332707857034e-05
-2.38176794424542e-05
-1.5972061583991e-05
-1.35757550755768e-05
-1.68686925315708e-05
-2.15260562181717e-05
-2.23218880489952e-05
-2.26001346221186e-05
-5.87219684234002e-06
-3.35551145471964e-05
-3.69130663825723e-05
-1.75936407488369e-05
-1.90316451907729e-05
-1.93457751831174e-05
-3.87712791238445e-06
-1.73069433320911e-05
-1.5173495782395e-05
-4.05584215620688e-05
-2.6999890891054e-05
-4.5677223119381e-07
-1.98438713298112e-05
-1.31881577089688e-05
-1.24535001646423e-05
-2.20262736237553e-05
-3.69867126328613e-05
-1.93734068948078e-05
-1.93828614617035e-05
-2.29909764326648e-05
-3.31941479306377e-05
-4.29307775304193e-05
-2.50467508315479e-05
-1.34419339204481e-05
-3.20006346195667e-05
-9.39310098715929e-06
-6.48013642742597e-07
-1.59855076599461e-05
-1.9235926088886e-05
-1.63579487130557e-05
-2.85585102834073e-06
-2.43577155541264e-05
-3.21165488661553e-05
-2.21021481991081e-05
-1.92077046474454e-05
-2.86995818111945e-05
-4.27945907270387e-06
-2.01252792691995e-05
-3.04252136596325e-05
-1.34744294691294e-05
-1.36466566821014e-05
-1.94893421539769e-05
-2.13113279603631e-05
-7.76026566223875e-06
-1.24426859839045e-05
-3.47979192482983e-05
-1.83220098370937e-06
-1.98351452410065e-05
-6.53263352214865e-06
-1.12907030296256e-05
-2.95121768536891e-05
-1.40801774665577e-05
-1.82139846892759e-05
-2.32823633829154e-06
-2.44735133319714e-05
1.00624354054559e-05
3.38898989561889e-06
-2.21939464210342e-05
-1.99712642325323e-05
-1.55463166542826e-05
-2.05773245479248e-05
-3.37648786643134e-05
-3.09993573298292e-05
-3.18374700015485e-05
-1.23610789606025e-05
-2.25710470256995e-05
-2.91463553362978e-05
-2.97115316859894e-05
-4.32236130403013e-05
-1.88101669375274e-05
-1.44477206542408e-05
5.62234350804293e-06
-2.46527897290898e-05
-1.50981026630208e-05
-2.65286000556757e-05
-5.41175767602133e-06
-3.83094016321341e-05
-1.25133290147994e-05
-3.62065781577039e-05
-4.35454022711357e-05
-2.4566774833885e-05
-2.46925453308315e-05
-6.31695482770858e-06
-1.75119078316035e-05
2.41351012760966e-06
-1.68278179300167e-05
-2.45658756608642e-05
-1.96165688805641e-05
-2.04498083448068e-05
-1.35772031006675e-05
-2.8921238127153e-05
-1.79514121990826e-05
-2.14787814169734e-05
-1.53468466099214e-05
-2.10707351264389e-05
-1.07745493270515e-05
-1.5841513526116e-05
-1.17408920975153e-05
1.87601339701369e-05
-2.42784593696803e-05
-2.45984818749684e-05
-3.13959205971057e-05
-3.61770550555409e-05
-1.27575198163599e-05
-3.22770270855469e-05
-1.30581607089076e-05
-1.97313800687879e-05
-3.33688895667074e-05
-2.17360188623053e-05
-2.56812321378052e-05
-2.83936441829289e-05
-2.06782925577317e-05
-3.2221738134737e-05
-2.93427644697828e-05
-2.87898015478756e-05
-1.68130836337589e-05
-1.49273134948362e-05
-6.74588956047918e-06
-2.77549599776114e-05
-1.5272842564042e-05
-1.86861188908785e-05
-2.08158465513726e-05
-2.15209255662431e-05
1.66871496631345e-07
-2.37262986707844e-05
-3.35264643457085e-05
-1.50315837191294e-05
-2.24716023015775e-05
-1.00522027452705e-05
-2.65778152983971e-05
-4.006982597675e-05
-7.16948510765884e-06
3.52516916780514e-06
-2.002180641645e-05
7.77691662024888e-08
-1.72174601091698e-05
-1.91518578174714e-05
-3.1584407942403e-05
-1.49147829471336e-05
-1.29477186127794e-06
-1.11155626696275e-05
-3.40548424621505e-05
-2.99391991694689e-05
-7.71305202475854e-07
-3.50185656463979e-05
-3.4838404320302e-05
-1.0699626276888e-05
-1.43195134650499e-05
-1.86250234461292e-05
-2.92450704555456e-05
-2.52509912676208e-05
-2.1805521406531e-06
-3.74831098905592e-05
-1.14474097349839e-05
-2.36217262804766e-05
-2.44883058346675e-05
-2.11534266828727e-05
-2.31977165110922e-05
7.09697438540842e-06
-1.2866979843304e-05
-6.47239004040141e-06
-3.22000102555051e-05
-6.22018897007968e-06
-1.56796612240891e-05
-8.63568139309571e-06
-2.57249679236412e-05
-1.84109926889102e-05
-3.21848510148575e-05
-3.12701903761218e-05
-5.49441202812022e-06
-3.88366851967316e-06
-9.71108799301706e-06
-1.38043255274895e-05
-2.19053949940232e-05
-5.62878784331717e-06
-2.17118040037391e-05
-8.98549944973234e-06
-1.23153472040197e-05
-3.41524426992442e-05
-3.10452284906014e-05
-2.41567956852626e-05
-2.78868861328956e-05
1.60207155856641e-05
-3.65118488191926e-05
-1.91036538664345e-05
-2.61441981181675e-05
-1.54144215315212e-05
-1.47695350439739e-05
-2.02853149277016e-05
-1.50237130675775e-05
-1.78479684738011e-05
-9.38226982494465e-06
-3.53617715067216e-05
-7.48438051684251e-06
-1.98417880120965e-05
-1.59868120313398e-05
-2.59129735050793e-05
4.25551146498316e-06
-1.42033002219806e-05
2.11257855716763e-06
-2.45518470747151e-05
-3.00761819919879e-05
-6.783046842436e-06
-2.15720391346421e-05
3.59487207938867e-07
-3.03707411905136e-05
-1.38455920133554e-05
-3.85161064572032e-06
-1.8516154361414e-05
-2.2571151590848e-05
-3.21819803919257e-05
-3.3377718058058e-05
-9.52835057968046e-06
5.19044625112076e-06
-3.02552339571974e-05
-2.32049395616648e-05
2.26609445463796e-06
-2.59827147411699e-05
-2.75662332763304e-05
-3.01795235957158e-05
-9.31032102479803e-06
-1.12432244259345e-05
-2.12669468378494e-05
-1.1533877442296e-05
-1.20429730057222e-05
-7.72438041903905e-06
1.28874728569985e-05
-1.37123887514998e-05
-2.15594908090539e-05
-3.02161466617415e-05
-1.04722117871272e-05
-3.85789447497974e-06
-3.14637505781333e-05
-5.68231276070873e-06
-8.13760221275814e-06
-2.01615121047082e-05
-2.82258487233117e-05
-2.69069590727977e-05
-3.04987218711705e-05
-2.36495778603706e-05
-1.14651211357549e-05
-1.47843115381906e-05
-1.22298124524237e-05
-1.7078136697269e-05
-3.88899842196922e-06
-1.45620507552147e-05
-1.59154158441338e-05
-3.55228276481478e-05
6.61934169170897e-07
-1.88942374019838e-05
-8.65094366037112e-06
-1.65973505226158e-05
-3.14862470956046e-05
-1.05440535874235e-05
-2.3825034504542e-05
-2.25991997504423e-05
-2.02909235739427e-05
-3.01854785459642e-05
-2.88753964556189e-05
-4.04742993419613e-06
-2.148205946586e-05
-1.89885638249302e-05
-1.86855403677357e-05
-3.46081470039903e-05
-3.81734036182513e-05
-3.89166559792079e-05
-3.77063504322302e-05
-1.38182178039046e-05
-1.54049327560564e-05
-6.29407148194938e-06
-2.27003479441047e-05
-9.96833439945645e-06
-2.87372086770801e-05
-3.68363852762423e-05
-1.75500296138916e-05
-2.356547151665e-05
-1.54253527566868e-05
-1.10677292646215e-05
-1.06578140838269e-05
-4.06189850772842e-05
-2.59387930895608e-06
-7.06236869933528e-06
-1.36912070183165e-05
-3.17328187654286e-05
-3.28090953695978e-05
-3.75936733836355e-05
-3.43300276946343e-05
-1.19906331085891e-05
-2.82272135962116e-05
-3.11875666886548e-05
-3.64987749995272e-05
-6.58893538968364e-06
-4.64090900182982e-05
-1.85645646345563e-05
-1.54455649656496e-05
-2.2434965003493e-05
-2.38491378344098e-05
-3.05131645000087e-05
-1.83181655644313e-05
-2.06897466560772e-05
-1.62320681840572e-05
-2.66947214862841e-05
-1.20812530122281e-05
-2.52979869559472e-05
-7.75742743160599e-06
-3.58807819014965e-05
6.34791927917059e-06
-7.83476199489863e-06
-1.84016199913228e-05
-3.89966851425338e-06
-1.48360284967094e-05
-1.83782334616852e-05
-1.4135333174842e-05
-4.27122439566366e-06
-2.64505586841335e-06
-1.69420751328967e-05
-1.9566797085219e-05
-2.09867221269744e-05
-9.71540210905693e-06
-2.66999868782912e-05
-1.59389615561165e-05
-2.37575554772149e-05
-2.88738127360969e-05
-2.61708912649528e-05
-2.6400990294827e-05
-4.56952512730673e-06
3.18692528424016e-06
-6.83551886085063e-06
-6.82141690171874e-06
-2.50087285053366e-05
-3.12911624151361e-05
1.46286463430572e-05
-1.15128983587056e-05
-1.01915225122026e-05
-1.06792823715859e-05
-1.63464927815042e-05
-2.14062694489166e-05
-2.00686874741049e-05
-1.65957290425575e-05
-5.02184038935483e-05
-1.45622372591429e-05
-1.71626315191783e-05
-2.00056579711227e-05
-1.56802062149593e-05
-3.45189828118685e-05
-1.78809770578938e-05
-3.14238851106902e-05
-1.62843943468857e-05
-1.66700231691884e-05
-1.35545355054616e-05
-2.70914120740197e-05
-1.45154226440755e-05
-5.7761294158387e-06
-3.98217162017849e-06
-3.91584374057251e-06
-1.72443594877265e-05
-2.10949701798801e-05
-2.47217019333524e-05
-3.13727801449104e-05
-2.56480561503823e-05
-2.5660527085085e-05
-1.87014727806155e-05
-1.2896956796671e-05
-3.37842387513366e-06
-5.69847204793795e-06
-4.09606724651168e-06
-1.49062502618853e-05
-1.60773007615854e-05
-2.03496887720822e-05
-2.52851710158301e-05
-8.59009558690657e-06
-1.25468112431079e-06
-2.20146133317759e-05
-2.84857346465021e-05
-3.76044504078671e-05
7.67368665709793e-06
-5.34620675267512e-06
-3.13550644918406e-05
-1.41651772099875e-05
-2.12705866932489e-05
-1.59380618202149e-05
-2.30442550763987e-05
-1.67738388386831e-07
-1.8381872527932e-05
-1.65246863918155e-05
-1.99333371732063e-05
-2.26513476528681e-05
-1.19721882563388e-05
-3.75203724519204e-05
-1.87544233860722e-05
3.48822101575362e-06
-1.24847754882929e-06
-1.52188659923249e-05
-2.59738375720344e-05
-7.55658820874715e-07
-2.10150597254557e-05
-2.26614505531755e-05
-2.50901854434057e-05
-2.45342061227361e-05
-1.47687617677302e-05
-1.52436191516532e-05
-1.73735911345697e-05
-6.63024364722359e-06
-3.0440875200077e-05
-1.4267997373129e-05
-3.51744008319675e-05
-4.20837978715594e-05
-2.2599187510886e-05
1.27937922947162e-05
-1.02588050435009e-05
-3.10780040700505e-05
-2.78253877630217e-05
-3.94228956233993e-05
-4.45036784440653e-06
-2.53996612818532e-05
-1.54538162535016e-05
-7.78087647974588e-06
-6.13890994296473e-06
-8.59987395992581e-06
-1.6648565070099e-05
-1.43715304370398e-05
-3.91608776420731e-05
-1.20728553893474e-05
1.57739783026378e-07
-1.90341854643907e-05
-9.12565884460397e-06
-2.33658226528816e-05
-2.16259976617723e-05
-7.17520537778973e-06
-1.39686032285342e-05
-1.64671086307658e-05
-3.03350402632526e-06
-2.07577511191499e-05
-1.55863027734959e-05
-3.17461104933751e-05
-2.15304278060768e-05
-2.43037437754155e-05
-1.21682367660063e-05
-2.38276056448153e-05
-2.30189642998145e-05
-2.4124936926111e-05
-3.07993284199655e-05
-4.60431734324877e-05
-3.11639025569482e-05
-3.23143560515389e-05
-2.03644134822618e-05
-1.00693666942189e-06
-2.98991608563444e-05
-3.03753084057513e-05
-2.6816480541174e-05
-1.39706838820583e-05
-1.9249189648134e-05
3.93094839911211e-06
-3.49756403507341e-05
-1.3084827318025e-05
-3.71784479071432e-05
-1.52415350352428e-05
-1.43807824586565e-05
-3.21941433437761e-05
-2.60555430326585e-05
-8.51234831654679e-06
-3.93319571858865e-05
-2.46015186481837e-05
-3.60802194500974e-05
-1.22124842246793e-05
-3.21779865345587e-05
-1.60644968905141e-05
-3.82296821397185e-05
-2.31568145385295e-05
-3.90503381156788e-05
-2.92479930961321e-05
-1.76813043758157e-05
-2.64485254794923e-05
-1.67221359295418e-05
-2.08140051858151e-05
-2.17606440793238e-05
-6.30991101721159e-06
-1.26516878112439e-05
2.84722367378842e-06
-2.25965214966167e-05
-1.85049169562299e-05
-2.29092156077165e-05
-2.07774671484268e-05
-1.67285385430843e-05
-1.06369588698615e-05
-1.93629840129692e-05
-2.9209322745387e-05
-2.45990622354346e-06
-1.88487459552927e-05
-3.26114959490155e-05
-2.67909684366084e-05
-1.98469689662778e-05
-2.14524489461464e-05
-4.05780580857199e-05
-1.09563126042998e-05
-3.27652446709388e-05
-2.7009262128466e-05
-2.17063823384059e-05
-1.44350727773153e-05
-1.41397092137042e-06
-1.69013431022685e-05
-2.19056157488689e-05
-2.66976099060659e-05
-1.68091959464881e-05
-1.6719443360462e-05
-3.26302296873916e-05
-2.22711267642279e-05
4.83832255708009e-06
-2.17309288498899e-05
-2.6161400734278e-06
-8.50825715111e-06
-2.39006649581929e-05
-1.62364784020705e-05
-4.14809915062666e-05
-2.28130738430352e-05
-1.47216027914604e-05
-1.84228813227384e-05
-1.99257610584508e-05
-3.03367842153563e-05
-9.08882526749285e-06
-2.38134290401007e-05
-1.83654627045927e-05
-6.26392249326262e-06
-2.6776981728233e-05
3.02918199561304e-06
-2.61045281940639e-05
1.37655663977738e-05
-3.42372199494798e-05
-5.20199124425543e-06
-2.66966001970195e-05
-4.31103580314546e-05
-2.4915506600354e-05
-2.74967925044306e-05
-2.43797472057868e-05
-2.07757291401694e-05
-3.13670413886925e-05
-8.43276608154434e-06
-2.73788313679312e-05
-1.05489752127466e-05
-1.96477999355585e-05
-1.60469095930912e-05
-2.42691312487806e-05
-1.98735556957e-05
-2.73156647802077e-05
-2.49850371922894e-05
-1.86909368405725e-05
-9.32643547173317e-06
-2.09493997962956e-05
-8.82559660465753e-07
-2.78886131514303e-05
-2.59415294246697e-05
-1.37853464126981e-05
-3.4836820971209e-05
-1.38486289852129e-05
-9.54083423100388e-06
-2.15445204400081e-05
-1.71733698637553e-05
-2.95679133632651e-05
-2.12041430541472e-05
-3.20580802646131e-06
-1.39896307069081e-05
-3.17132396122174e-05
-2.17568978290955e-06
-2.47532778048437e-05
-1.58563143702886e-05
-1.87679019453739e-05
1.16681273988377e-05
-2.22608953413998e-05
-2.2021190924438e-05
-2.25556483286327e-05
-3.13958506574991e-05
-4.56797479612292e-05
-3.16717400182582e-05
-1.58398561977841e-05
-5.18277875956557e-06
-2.70967982560787e-05
-2.1516193935863e-05
-3.47281480963645e-05
-1.03924168121086e-05
-2.34140999909631e-05
-2.96997899967122e-05
-2.48248485474815e-05
-9.78368817887155e-06
-1.39481456590287e-05
-2.29746135267777e-05
-2.33997808698189e-05
-1.96156272214397e-05
-3.98143189021439e-05
-2.21910772808598e-05
-1.80864012365075e-05
-1.19966632882843e-05
-2.66246476823438e-05
-3.83146528525125e-05
-3.85167366182601e-05
3.16546448501355e-06
-1.7685791530447e-05
-5.88151984593668e-06
-2.52068448952677e-05
-1.3715458208674e-05
-2.81858158644723e-05
-1.95745951315603e-05
-3.39643231520471e-05
-1.32571299869371e-05
-1.62251541840078e-05
-1.4802767674842e-05
-1.61647239454819e-05
-1.54360621443798e-05
8.65620443353739e-06
-2.99770616432792e-05
-1.34921394853992e-05
-2.2519866418103e-05
-3.58946049755618e-05
-1.51740462959999e-06
-1.80446619853792e-05
-3.74583121004646e-05
-2.98179723013823e-05
-1.80537758224198e-05
-1.52443464929677e-05
-2.80809859646479e-05
-1.38226171284399e-05
-2.79313290502755e-05
-2.33870789002929e-05
-2.86731734021755e-05
-3.36044955078484e-05
-4.81252895326919e-06
-1.4852684589212e-05
-2.88767484562987e-06
-1.33080971454687e-05
-2.94370147440555e-05
-1.46956169218496e-05
-3.95431404436417e-07
-1.11268820026368e-05
-1.7120214637478e-05
-1.81613978654096e-05
-4.95288252861434e-05
-3.34028092739972e-05
-1.94126976926747e-05
-2.11026979248002e-05
-2.46832807687797e-05
-2.32207738164449e-05
3.24279781388617e-06
9.48005241057136e-06
-2.23274378984961e-05
-5.51364852124707e-07
-2.0122729868339e-05
-1.06464511384822e-05
-2.80594331643878e-05
-2.17809494142253e-05
-9.01373580378549e-06
-3.57075617711481e-05
-2.39454822534007e-05
-2.66627735041585e-05
-1.42700635912459e-05
-9.28394408398737e-06
-6.61283195575616e-06
-6.66441547074444e-06
-1.47812763403642e-05
-3.60366155609938e-05
-2.29220508555282e-05
-2.02223657586385e-05
-2.50862663242327e-05
-2.20282539034773e-05
-8.86496747006152e-06
-1.95135173627091e-05
-1.96431274287675e-05
-1.32406795282993e-05
-1.65736384173094e-05
-1.64425135220851e-05
-3.60707007121356e-05
-5.20489606977132e-05
-2.08234229130353e-05
-2.37466652512338e-05
-4.11978506625879e-05
-2.0597852029911e-05
-5.67009975655789e-07
-3.30217700820323e-05
-1.39015013993385e-05
-1.9772383292894e-05
-1.06009667442413e-05
-1.67812491126844e-05
-2.73039952180705e-05
-1.41624983325454e-05
-3.1919639126675e-05
-3.56497596490158e-06
-4.15447017315092e-05
-1.81198145120097e-05
-1.92577653999755e-05
-6.65465128460149e-06
-3.04214741439232e-05
-2.61340589927221e-05
-4.6991392539231e-05
-1.13511616872513e-05
-2.48558019448483e-06
-2.61572949791888e-05
-2.07840846864676e-05
-1.84945399234021e-05
-2.62211990664785e-05
-1.15237961632641e-05
-2.26993055740019e-05
-7.94353081696483e-06
-1.43948007940314e-05
-1.8723493124884e-05
-3.161307606515e-05
-2.95550447180322e-05
1.57301809243382e-06
-2.93613566899531e-05
-6.23368905574797e-05
-2.19766494570669e-05
-1.89112790801623e-05
-3.46723963383328e-05
-1.72695340700433e-05
-1.12965214160353e-05
-4.84703637174486e-05
-1.69223252762664e-05
-1.69409750801419e-05
-2.45830292066299e-05
-2.71284629036178e-05
-2.3222326971883e-05
-2.37713795995369e-05
-8.9506484532818e-06
-2.99411701946686e-05
-4.08443672769209e-05
-1.79879516164304e-05
-2.82579739672941e-05
-1.91789201726035e-05
-2.99453026756133e-05
-2.1394543395114e-05
-1.00600996659339e-05
-1.94635997108394e-05
-1.4833429096432e-05
-1.90613813120412e-05
-2.00762867624146e-05
-3.4984683447471e-05
-1.95329109366611e-05
-1.41960144529993e-05
2.32369271381574e-06
-4.06077119754597e-05
-1.95291188828757e-05
2.66669291086254e-06
-3.86318973284248e-05
-8.22927927037185e-06
-2.48043053944427e-05
-2.00615799248303e-05
-2.32293615585641e-05
-2.37540960193884e-05
-1.99173322937472e-05
-2.92247333891575e-05
-3.47167312770384e-05
-1.81843623588055e-05
-9.21627320938759e-06
7.00551105673176e-06
-1.43025009765899e-05
-9.73287146275542e-06
-7.0096973113056e-06
-1.83767332114514e-05
-3.14984959491114e-05
-8.99929362202816e-06
-4.62071486055035e-05
-2.74279600438067e-05
-2.38936868939515e-05
-7.44482517876889e-07
-4.08047707841093e-05
-7.54950284988383e-06
-4.22237103641659e-05
-4.62178492241468e-05
-1.95899100822651e-05
-2.52902388087948e-05
6.91743179287669e-06
-3.09452267900862e-05
9.38277384333193e-06
-1.4972321704447e-05
-2.6077465531307e-05
-3.30234586872399e-05
-1.5158153019749e-05
-2.38751748762096e-05
-3.41811913686104e-05
-2.24899844351949e-05
-2.86526481025776e-05
-2.39711237946002e-05
-1.33172519704948e-06
-2.71993304632878e-05
-1.83871991791358e-05
-7.08143756011992e-06
-3.73182601609754e-05
-9.44632008819975e-06
-2.62078702047931e-05
-1.91552397997922e-05
-1.96877657272994e-05
-9.36657950972138e-06
-1.72454540228872e-05
-1.84034320162007e-05
-3.22378579085316e-05
-3.93423455208963e-05
-4.35685726090714e-05
-3.54938023692443e-05
-1.75966328434502e-05
-6.63305666449365e-06
-1.78381777772421e-05
-3.69018086675687e-06
8.63106318383973e-06
-8.86499492967114e-07
-2.35935189449478e-05
-1.13469465169665e-05
-2.9647530601437e-05
-2.63651288747756e-05
-1.71637247398943e-05
-2.83553450362828e-05
-2.90276103546865e-06
-6.24853006084924e-06
-5.63072911739885e-06
-2.37083184141013e-05
-3.55717418796507e-05
-2.26826369531713e-05
-3.65048537630865e-05
-3.99079105201314e-05
-3.2914141931105e-05
-2.11111774431891e-05
-2.99932872473031e-05
-1.55867382203109e-05
-4.52003384787444e-05
-9.17015852045179e-06
-1.34416810930276e-05
-1.46528124224945e-05
-3.46167093164987e-05
-2.01181858937402e-05
-1.10485532500414e-05
-9.80567225633538e-06
-3.61834536772013e-07
-1.67660696088383e-05
-2.4675293431404e-05
-1.51719968923022e-05
-2.77530726274994e-05
-7.16123435887167e-06
-2.35825891794235e-05
-1.57838105142232e-05
-1.7705297779028e-05
-2.78223730861993e-05
-2.08970342749039e-05
-1.70307568343292e-05
-4.75669215141125e-05
-2.15850176300001e-05
-1.37080033218387e-05
-3.73321633177861e-05
-1.44818484649304e-05
-3.18992700465021e-05
-1.45838365460138e-05
-1.58355289787059e-05
-2.55532636373599e-05
-3.65363918121537e-05
-2.85119759015547e-05
-1.12510404931461e-05
-1.26247466674277e-05
-3.26204539200482e-06
-1.7067652503028e-05
-2.20116001497891e-05
-2.71265628423049e-05
-1.36250753335798e-05
-2.1684021660391e-05
1.8920582488681e-06
-7.28753871879528e-06
-2.51355760004475e-05
-4.08100193937102e-05
-2.76791458239628e-05
-2.21143365285469e-05
-1.06636585587658e-05
-2.69032578942345e-05
-3.351342783386e-05
-4.89710949352575e-06
-5.23334364086873e-06
-1.91842532579572e-05
-7.6368241392061e-06
-4.41020196390837e-05
-1.85573676148114e-05
-1.45314592894568e-05
-2.00015677074042e-05
-1.65709216289882e-05
-1.19310426495915e-05
1.03670301037952e-05
-2.69340889938823e-05
-3.86390874212507e-06
-1.17387521175817e-05
-4.36870442264461e-06
-1.27974611914259e-05
-1.68860580700204e-05
-6.95443727334668e-06
-2.70398836281731e-05
-2.32312184193436e-05
-2.24083183979278e-05
3.96553937941698e-06
-3.37323827988718e-05
-2.70956554952024e-05
-3.37978944309875e-05
-1.01371279391355e-05
-9.26181652160167e-06
4.33652746066147e-06
-3.01662188416567e-05
-2.3781469030353e-05
-3.65872811150074e-05
-2.50917664343935e-05
-3.05866120639619e-05
-2.03811711345085e-05
-3.07697701470162e-05
-2.02783379153123e-05
-4.36201904833118e-06
-1.37107113620187e-05
-1.20819800066858e-05
-3.524180156489e-05
-1.87336615268628e-05
-6.48300650210598e-06
-2.44198233527844e-05
-6.90997144335545e-06
-7.1650196293144e-06
4.1009809971601e-06
-1.98301471146926e-05
-2.25050038988001e-05
-1.35428620168206e-05
-1.87883642974379e-05
-3.58030944272239e-05
-4.37881366075475e-05
-1.55472798755956e-05
-3.36659173670393e-05
-2.83802709131555e-05
-1.53837776403618e-05
-2.82868106523875e-05
-3.01501884901541e-05
-3.76380399691126e-05
-1.69479175356124e-05
-2.27227220661296e-06
-2.85894232945141e-05
-1.24169772895019e-05
-7.08875112668189e-06
-4.50253876786464e-05
-7.63858629571954e-06
-1.98593378408197e-06
8.79186242023722e-06
-2.36913583708042e-05
-5.55165331723158e-05
-7.63036695031361e-06
-3.2453342566733e-05
-2.1649595446889e-05
-3.13856985725422e-05
1.29853367235193e-06
-1.74062742963868e-05
-2.35800583166287e-05
-2.13679795474612e-05
-2.33166106441397e-05
-3.05972980916636e-05
-2.68953140755042e-05
-1.54993561792029e-05
-1.68278517422731e-05
-2.53078108503185e-05
-4.1972380431352e-07
-1.4465815565246e-05
1.6670211684204e-05
-7.66130155873866e-06
-1.72315291922635e-05
-2.50620344517793e-05
-1.51260420714637e-05
-2.67301751531696e-05
-1.51152653223374e-05
1.35864783135722e-05
-2.75454610278303e-06
-3.60950083774972e-05
-9.90741218670135e-06
-1.78136574666977e-05
-3.31719299584524e-05
-1.47919315470199e-05
-4.07078220089732e-07
-3.04828714837037e-05
-2.48631706048896e-05
-7.17470181001464e-06
-3.60245679718512e-05
5.37331537518921e-06
-2.13615921035288e-05
-2.11163046487486e-05
-1.02503382298314e-05
-3.39202270845554e-05
-1.25101059909477e-05
-1.47440307191911e-05
1.0702112209055e-05
-1.88391112899104e-05
3.07134703781105e-06
-1.51890600684466e-05
-1.42521915173874e-05
1.69297627541475e-06
-2.4599737677775e-05
-1.12735130663258e-05
-6.75634645660162e-06
-1.02835805869886e-05
-3.68819203576902e-07
-1.52662584071162e-05
-4.11774443114072e-05
4.04845383248015e-06
-8.67643474216378e-06
-1.49387854037947e-05
-3.60362504558601e-05
-4.43140975129474e-05
-2.2002861315874e-05
-3.77465011725161e-05
-2.46907909889645e-05
-1.02897690254718e-05
-2.41337136801324e-05
-1.8282416932253e-06
-2.73554137194659e-05
3.6267976415651e-06
-2.01528401311623e-05
-1.30470492013972e-05
-1.50404976558689e-05
-2.16158286651739e-05
-1.99386103743739e-05
1.07356489339607e-06
-4.64366133154826e-06
-1.10306925541143e-05
-2.58437359921024e-05
-1.96534248748409e-05
-3.55868363517852e-05
-8.02874147240435e-06
-2.32964399844293e-05
-1.13785464486444e-05
-1.35271149617423e-05
-1.96971207822939e-05
-1.33771212984738e-05
-1.99273161610925e-05
-2.45047518952682e-05
-1.77219755880976e-05
-3.22902414540683e-05
-9.54038822368653e-06
-1.32950111261728e-05
-1.81541736553548e-05
-9.48182682346674e-06
-1.52351972444124e-05
-2.89701280170347e-06
-2.51021043922091e-05
-1.94735211330225e-05
-1.56030161300339e-05
-2.64961718116283e-05
-7.72125003698361e-06
-1.99590016833661e-05
-2.64783954549234e-05
-1.5372755948008e-05
-4.43320554515151e-05
-3.35910164053527e-05
-9.16549589397645e-06
-3.5419867434859e-06
-2.27675433997816e-06
-2.99896782456512e-05
-1.3182259811317e-05
-2.3928432411736e-05
-2.85569544918352e-05
-2.26796011165567e-05
-1.05265652878676e-05
-2.87220763029645e-05
-7.10619016238129e-06
-4.33978934528913e-05
-2.07553854886994e-05
-1.42015666932561e-05
-1.12857429099464e-05
-7.0022776052116e-08
5.51537298609773e-06
-2.12260680471843e-05
-2.51219833521799e-05
-1.68642797478674e-05
-4.21163944130866e-05
-8.8546457672965e-06
-4.25661099603204e-06
-1.94230095689796e-05
-4.33808358934989e-05
-3.7049181793576e-05
-2.67912645837556e-05
-1.76748776983172e-05
-1.73256985565901e-05
-2.79993333790729e-05
-1.43011754227379e-05
-1.0171397169872e-05
-2.13625429968693e-05
-1.69502670406418e-05
-3.15632120492334e-05
-1.20586722622415e-05
-2.40947644316158e-05
5.58656711620764e-06
-2.54501573376191e-05
-1.69399693951015e-05
-1.26364791698878e-05
-1.66114123590624e-05
-2.80041153014866e-05
-7.58329980158744e-07
-3.43799819513166e-05
-3.2841910224419e-05
1.97009591465501e-06
-2.17999250162638e-05
-2.12560112579128e-05
-3.34366974451353e-05
-4.3152754879345e-05
-4.07555706214539e-05
-7.51584301430636e-06
-1.12301703875254e-05
-5.27890206797605e-06
-2.04770217773519e-05
-1.65983852922025e-05
-1.19361188321979e-05
7.62929195225226e-06
-8.21530192503472e-06
-7.78255592892134e-06
-2.59650631552571e-05
-1.32366644341007e-05
-1.23445917778593e-05
-1.52264191406307e-05
-2.3040676481053e-05
-1.9996200619834e-05
-2.1888365927566e-05
7.17422250760901e-06
-2.74338313268425e-05
-1.75135217770953e-05
-1.90631167641234e-05
-4.43392983300721e-06
-5.50608134909103e-06
-2.92967680269667e-05
-3.27426924299566e-05
-1.56012619809631e-05
-1.65434294400349e-05
-1.83558808243754e-05
-2.62678133921257e-06
-2.46165067334472e-05
-2.58808061241288e-05
-1.67148821277831e-05
-1.03482485336925e-05
5.65036640450769e-06
-3.95084512084445e-05
-2.67365998530447e-05
-2.50308508532253e-05
-8.70360565673085e-06
-4.0444346933811e-05
-1.90407208520168e-05
-2.48298567346843e-05
-1.0033875813584e-05
-9.25775446505984e-06
-9.83235708110888e-06
-2.0508209255724e-05
-3.1223279604777e-05
-1.20706440685575e-05
-2.65275034584352e-05
6.1803465551098e-06
-2.78390968752905e-05
-1.23553602169402e-05
-1.81728636551939e-05
-3.53226807340877e-05
-2.09331087927252e-05
-2.10550709534787e-05
-1.45013370536854e-05
-2.19379082350464e-05
-3.15810887843771e-06
-2.45273032318241e-05
-1.95016376563715e-05
-3.96729013125248e-05
-1.69048717425995e-05
-2.48390474942144e-05
-2.36157858271806e-05
-2.27665252523278e-05
-1.06813905374034e-05
-2.59354555135716e-05
-1.14552655505473e-05
-1.02276507439294e-05
-3.33946187625147e-05
-1.41833907687557e-05
-2.06155943573702e-05
-7.61188716697963e-06
-7.77041661798363e-08
-3.36974613498332e-05
-3.45121378432787e-05
-2.63795745574537e-05
-2.55446155727712e-05
-3.30252794474136e-05
-3.86947684982461e-06
-7.05380880433813e-06
-1.85873734267502e-05
-3.83538796719703e-05
-7.75267306989914e-06
-3.5699439281457e-06
-3.35098560138289e-05
-2.13406711573859e-05
-2.90340750567938e-05
-1.81169644652387e-05
-2.43771504209062e-05
-4.77170594452906e-05
3.71940792996503e-06
-2.77469516281692e-05
-1.63229766563853e-05
4.48478183462285e-06
-2.303990865496e-06
-9.4298055967211e-06
-1.19610763274547e-07
-2.87385579559767e-05
-1.2036552296046e-05
-1.27608335624313e-05
-2.02160317122891e-05
-3.10532731304501e-05
-2.32093295207442e-05
-2.33712228860821e-05
-1.9318289656271e-05
-4.1403076931729e-05
-1.99442296702813e-05
-1.36122047484411e-05
-2.07566905016798e-05
-9.61892042245757e-06
-2.19722629797261e-05
-1.40361045652578e-05
-1.54547388321877e-05
-7.35179089585371e-06
-2.44571350324157e-05
-3.21638094586651e-05
-1.74765622686112e-05
-3.50542791830034e-05
-1.64876063250835e-05
-2.00775401833088e-05
-2.66813850270249e-05
-3.28513047356102e-05
-2.6962262963419e-05
-1.60462079520582e-05
-3.37716434551926e-05
-2.58322010917139e-05
-1.55013738558629e-05
-1.86184914875799e-05
-4.03245441645231e-05
-3.12908804952403e-05
-5.18453301946361e-06
-3.57478777318139e-05
-1.23020715066612e-05
-3.23180151602624e-05
-5.0986763626337e-05
-4.00292197310094e-05
-3.09058214682235e-05
-3.59583213390257e-05
-8.78556324021543e-06
-6.4046922803197e-06
-3.36646693095076e-05
-2.64935334356093e-05
-3.63305447905622e-05
-4.54965882749948e-05
-3.6589956632619e-05
-5.69233001363462e-06
-9.52548391009482e-06
-1.00200996888371e-05
-4.16225851992282e-05
-6.00631998736863e-06
-8.47179060825674e-06
-3.25352418095052e-05
-2.29180744222989e-05
-2.22435888209236e-05
-1.86827973629157e-05
-3.1487352457059e-05
-2.80772991014047e-05
-1.22482310051781e-05
-5.30020918515648e-05
-3.04104550441761e-05
-2.21742357418218e-05
-2.48062757531613e-05
-3.19027339844727e-05
-2.17703403333885e-05
-2.17269029076595e-05
-2.46910819624968e-05
-3.09737410690879e-05
-2.14561603761493e-05
-2.38046066038924e-05
-1.69103168569831e-05
-9.3773811761387e-06
-1.83806608484421e-05
-1.1213569292306e-05
-3.46572870019053e-05
5.15313177489221e-06
-3.52307467026758e-05
3.19626445624633e-06
-8.43458101803769e-06
5.26209052724064e-06
-3.57177437169888e-06
-5.94474466176903e-06
-1.95514328589334e-05
-2.95885603439333e-05
-2.26475963829469e-05
-1.17209308333703e-05
-2.16609842535671e-05
-1.27431394235567e-05
-2.80491895895074e-05
-2.85216508232833e-05
-3.15193389783181e-05
-1.16241224898759e-05
-3.28747531190227e-05
-7.68687855925573e-06
-1.89767655518555e-05
-3.92988099734506e-05
-1.79363933602823e-05
5.71188018512316e-06
-3.04022113906343e-05
-1.28166986972039e-05
-2.3006624896577e-05
2.78780655075176e-07
-3.03392026745322e-05
-4.37876999632187e-05
-1.61259212270059e-05
-8.98473333697801e-06
-1.18620156129573e-05
-4.7137899858094e-05
-2.34169185791894e-05
-1.67592874806242e-05
-2.4862105123323e-05
-2.60452353544363e-05
-3.4897952300665e-05
-3.72848602803718e-05
-2.61940525681234e-05
-3.26626591146008e-05
-2.01670011542932e-05
-2.12177778401496e-05
-3.25587371086577e-05
-1.63808733416124e-05
-2.36597834528265e-05
-2.24943761189321e-05
-2.5999232678533e-05
-3.2727778816172e-05
-2.58006178427137e-05
-3.71620719886655e-05
-4.79612057645904e-05
-1.71996574418406e-05
-6.50793717829275e-06
-2.94319882048155e-05
-1.38877909775105e-05
-2.74416934708617e-05
-3.21010650101531e-05
-4.23189174239256e-05
-2.14582651568209e-05
-8.25159882234002e-06
2.17039580574963e-06
-3.20341752535566e-05
-1.21240701192276e-05
-2.74062076997837e-05
-9.86437089677225e-06
-2.68374992135349e-05
-1.2943391695592e-05
-5.69385843397656e-06
-1.49237481078792e-05
-2.66994743713179e-05
-8.43620350267766e-06
-1.89484884452034e-05
-3.13770874210562e-05
-1.44253077367162e-05
-2.26029647691335e-05
-1.75665494271424e-05
-1.907034156997e-05
-2.41713677829918e-05
-9.59412054897291e-06
-3.01912856785243e-05
-4.90961371285495e-06
-3.27317957590144e-05
-4.53943186219431e-06
-1.45569725301938e-05
-1.57644801328458e-05
-3.50670597194414e-05
-1.18725802344226e-05
-1.29473973852259e-05
-9.17743562820358e-06
-9.92865889554353e-06
-2.47543668575735e-05
-3.72551046164747e-05
-7.21618538345622e-06
-3.51408405799509e-05
-1.49490293939832e-05
1.28121796648773e-05
1.76043118875041e-05
-1.66987922223082e-05
-2.41243924153302e-06
-3.26202433470521e-05
-4.24735462369335e-05
-3.57537404614475e-05
-2.05113138768988e-05
-3.08697977974526e-05
-1.36056721381448e-05
-4.28926795430262e-06
-8.65854529353667e-06
-2.08435598389777e-05
-1.29362025148273e-05
-1.00039712892535e-05
-1.24707815816032e-05
-5.16939087512424e-06
4.13216056112485e-06
5.7565108584693e-06
-1.13500500051377e-05
-1.14883710917045e-05
-1.10492687833947e-05
-2.02567848965326e-05
-1.48370541853283e-05
-1.16974714059576e-05
-1.45672989247851e-05
-2.12282647041205e-05
-2.06449929763707e-05
-2.05348774972718e-05
-3.20503415104995e-06
-2.82228819532159e-05
-2.84168074603308e-05
-2.78502008216974e-05
2.43970279937239e-06
-1.81709405109778e-05
-2.72184355987423e-05
-2.22554218582097e-05
-3.57813880503213e-06
-4.1493190497643e-05
-3.39102868809566e-05
-1.40508081863557e-05
-3.72838180430224e-05
5.47410719793171e-07
-1.71986261074553e-05
-3.52251718532649e-06
-4.26782209885375e-06
-4.97856022784664e-05
-3.02275041992698e-05
-3.0818215171339e-05
-3.243864633468e-05
-2.80940501589714e-05
-8.63538074288629e-06
-1.69662257744715e-05
-2.17208842271024e-05
-1.96231580790385e-05
1.08873070372877e-07
-2.79074354226298e-05
-1.1923944001608e-05
-1.87770148841355e-05
-2.0159050795003e-05
-8.69251525276162e-06
3.1383509747376e-06
-3.67166160002375e-06
-3.97408919671942e-05
-2.28668811818862e-05
-2.68882564565378e-05
-1.69888128380319e-06
-3.8812420563925e-05
-2.03977410858281e-05
-3.8018995174904e-05
-1.03181235262012e-05
-1.30467637661224e-05
-3.66901274841912e-05
-1.57938375425017e-05
2.41457931131097e-06
-2.58967106311617e-05
-2.18751873380768e-05
-9.73536505846839e-06
-2.700099392027e-05
-2.22014854268095e-06
-8.8122811950649e-07
-3.09678502319027e-05
-3.92132885671351e-06
-2.06717995898665e-05
-1.18040606355675e-05
-3.26426862638704e-05
-3.99073358027773e-05
-2.44200498153648e-05
-1.54963974814854e-05
-2.91281658559688e-05
-1.99919246678142e-05
-2.86547010112258e-05
-1.33900167231377e-05
-3.07269016303191e-05
-9.05860168174582e-06
-1.18053821603581e-05
-1.20358032846396e-05
2.21728541741481e-05
-9.87027329708124e-06
-8.28047935519283e-06
-2.34119246323837e-05
-1.19557747848971e-05
1.83696951627637e-06
-2.02686293040968e-05
-1.76510832308329e-05
-3.31496289545736e-05
-2.04067895977591e-05
-1.31336071836705e-05
-2.12628133828899e-05
-1.64590414943931e-05
-1.61937863037174e-05
-3.33361747554559e-05
-2.15269242398812e-05
-2.60370809824688e-05
-2.81331936570998e-05
-2.84982812288381e-05
-1.50536563294309e-05
-2.56009446706894e-05
-1.0751155110042e-07
-2.4452076343347e-05
-3.67670543023751e-05
1.49213704915676e-07
-9.3019164239256e-06
-1.26295314953844e-05
-3.78658897979065e-06
-3.13085411907962e-05
-4.02796529692897e-05
-6.11044646682549e-06
-8.65018486584776e-06
-2.12904284221231e-05
-3.58597297347386e-05
-1.12130941181961e-05
-4.77072851671988e-05
-2.68952469970059e-06
-2.39931434593071e-05
-6.83230007321586e-06
-1.56978883396309e-05
-2.37537764475356e-05
-1.43570939591905e-05
-1.00288152647914e-05
-2.48408318172439e-05
-1.27783135215401e-05
-2.30165480983236e-05
-4.14489356277943e-06
-1.4315554117602e-05
-3.47320301403637e-05
-1.97592495852459e-05
-5.77932199407484e-06
-1.92545053058123e-05
-2.33161559388036e-05
-3.00577217035856e-05
-1.4386225639154e-06
-1.15459559363434e-05
-2.01605260043599e-05
-2.82351483551841e-05
-2.25177612023516e-05
-1.32494626815108e-05
-1.38833589116017e-05
4.14135088762939e-06
-1.31723146321165e-05
-9.18022628311737e-06
-2.07525416016374e-05
-4.22304219509809e-06
-2.10533487238819e-05
-4.05343603436607e-05
-1.46090097284895e-05
-2.83434323470523e-05
-5.75565702341792e-06
-3.57787378585213e-05
-2.36435424644772e-05
-1.20382087061468e-05
-2.60854862227323e-05
-2.82538776314127e-05
-2.48311925452773e-05
-1.94414242208093e-05
-2.53473396786616e-05
3.18886157053954e-06
-7.99525950760595e-08
5.77222021668461e-06
7.53468461308757e-06
-3.84719744967391e-05
-1.81806815359746e-05
-2.57421140163691e-05
-1.25340212202511e-05
-3.00131332137325e-05
-1.85590202973111e-05
-3.27739494895836e-05
-1.66227621953869e-05
