# Supplementary material for: Research on computational propagation and identification of mine microseismic signals based on deep learning
Source: PLoS One. 2025 Oct 22;20(10):e0334641. doi: 10.1371/journal.pone.0334641 (PMC12543183; doi:10.1371/journal.pone.0334641)
Supplement: S1 Data — (ZIP) [file pone.0334641.s001.zip › 000100500001128.xlsx_0.txt_24.txt.txt]

-2.5181039510867e-05
-3.20878932363832e-05
2.49501656272008e-07
2.12469659628546e-06
-1.84580353812551e-06
-1.58412574313929e-05
-1.95251995883508e-05
-2.03106562009758e-05
-2.44216990413039e-05
-3.51553621816444e-05
-2.83113146040244e-05
-9.38973732484821e-07
-1.73870841849874e-05
-2.19043038708742e-06
-2.87936345663817e-06
-3.09139655215701e-05
-1.56692119687533e-05
-5.5528337370406e-06
-2.59488461385751e-05
-1.29327033153804e-05
-2.55874249637225e-05
-3.39397539771603e-05
-3.92413232438667e-05
-2.25708857685155e-05
-2.09046000367295e-05
-2.34934676488283e-05
-2.38939228789311e-05
-1.02477998666173e-06
-2.26079088249693e-05
-2.73704179518003e-05
-3.56829084879939e-05
-7.83201779454e-06
3.03206088787883e-06
-1.38516796359643e-05
-8.46350968751196e-06
-3.2365142277621e-05
-2.37389638048781e-05
-9.29383535386472e-06
-2.14180628239058e-05
2.78158257354686e-07
-1.63066547230987e-05
-2.52200173166986e-05
-2.26259421833994e-05
-3.38791568945482e-05
-2.61585331099283e-05
-2.72303367735001e-05
-3.20948493713819e-05
-8.04113873457581e-06
-8.16266046735985e-06
-2.9068029860121e-05
-5.82334964952812e-06
-8.94744490556088e-06
-2.20722120158318e-05
-3.93941957386141e-05
-5.83023523822781e-05
-2.44129635437255e-05
-3.12248436806331e-05
-2.31329998173828e-05
-2.30544567463539e-05
-3.67882696838164e-05
-2.17429358398537e-05
-3.37678926467319e-05
3.78127711730879e-06
-1.83924011956253e-05
-3.0229919000016e-05
-2.0514012495066e-05
-3.97951205126438e-05
-1.51438504430234e-05
-2.12604950244049e-05
-2.08820961664828e-05
-1.83507893493622e-05
-3.32502615377604e-05
-4.78113954285465e-06
-8.47460944019672e-06
-2.44661512831195e-06
-6.03219400468647e-06
-1.95391433667913e-05
-3.58019845997682e-05
-1.14006363784748e-05
-1.94915698459025e-05
-1.06103238760357e-05
-1.35542422413463e-05
-3.80791766276309e-05
-1.91164736459662e-05
2.80963129989482e-06
-1.55623270283552e-05
-1.13553173023512e-05
-4.06342626001827e-05
-1.58731889023857e-05
-3.24522287608433e-05
1.00995361458899e-06
-1.7205175233033e-05
-5.58790162585795e-06
-3.17948716116256e-05
-3.24623953198872e-05
-3.49653157528452e-05
-4.55113656488944e-06
-3.53266237716751e-05
-2.35319362966294e-05
-2.28435577592259e-05
-1.48120069056504e-05
-3.89561545958061e-06
-1.09085304972613e-05
-9.18285222198558e-06
-2.52747437245235e-05
-3.89003077904847e-05
-3.31201516063582e-05
-1.77547547418054e-05
-3.80048773053559e-05
7.71824058149592e-07
-1.47246441266861e-05
-3.83523998091609e-05
-2.00341382669111e-05
3.48809793117474e-06
-2.35365696524559e-05
-1.9110612128021e-05
-1.4850521482501e-05
-9.92985274705717e-06
-1.75439938905685e-05
-1.85659054701173e-05
-1.10036693509373e-05
-2.58467245982734e-05
-2.70148316298705e-05
-3.32932121120923e-05
-4.06005022101701e-05
-2.50817228483109e-05
-3.17161846711751e-05
-3.29222846658339e-05
-1.10152750613829e-05
-2.32252254152295e-05
-3.4345583412331e-05
-1.03115951547497e-05
-8.67825500882638e-06
-3.58143664115829e-06
-2.57673655038156e-05
-1.72152076119862e-05
1.66256533861121e-05
5.39866691021051e-06
-2.36206662372726e-05
-1.30488456956336e-05
-3.59910328571038e-05
-3.74109872468206e-05
-4.28845744213912e-05
-1.86081819829069e-05
-2.5549891509772e-05
-2.46808821356157e-05
-5.7581857211422e-06
-3.01768643211251e-05
-3.20386617784911e-05
1.77224254587899e-06
-2.22945991496778e-05
-3.07134154825318e-05
-2.59125054026085e-06
-3.19341152537161e-05
-1.5822430245901e-05
-1.02877021370796e-05
-1.36488835006046e-05
2.89905040021237e-06
-2.04702073777782e-05
-1.65137407884942e-05
-2.794977086005e-05
-5.62388157521988e-05
-3.17967537601936e-05
-4.98243121298991e-05
-8.68991430578613e-06
-2.61298041156703e-05
-4.20845096166752e-05
-3.40225509433658e-05
-9.02931476667078e-06
-1.96121025159892e-05
-4.71013831313928e-07
6.64145001513471e-07
-8.84758950385906e-06
-3.7285566014031e-05
-2.96723499234092e-06
-4.87543716208201e-05
4.33291690672584e-06
-2.13380396307103e-05
-2.72516739559656e-05
-3.35711511877342e-05
-1.75406758714417e-05
-3.17530127642787e-05
3.43542470048075e-07
-3.94720546811275e-05
-2.90695765425774e-05
-2.22025704003582e-05
-1.14312107738065e-05
-2.85079088489915e-05
-2.96062387683471e-05
-1.71609697245794e-05
-3.72183097240006e-05
-3.83561246573433e-05
-1.84450301503201e-05
-3.17297802226189e-05
-3.33163373355273e-05
-3.06593119304847e-05
-1.91700930064838e-05
-3.87570191184929e-05
-9.28764592014299e-06
-6.52235222515245e-06
-2.09709136687619e-05
-2.24066300283975e-05
-2.09042094552991e-05
-4.08473341704334e-05
-2.50538769814704e-05
-1.70800837039766e-05
-3.17989227306243e-05
-2.67025673684096e-05
5.99237965542449e-06
-2.26543064094138e-05
-2.69540674544139e-05
-2.32400375366083e-05
-5.25967857007489e-05
-2.25159046591878e-05
-3.8337721065396e-05
-1.80907958601559e-05
-1.62773898062352e-05
-2.72191964565049e-05
-3.56499823229042e-05
-2.33283991937764e-05
-2.37538553245539e-05
-2.54975442750194e-05
-1.13422583316395e-05
-3.17034227695673e-05
-2.32353045664809e-05
-4.0360386002979e-05
-1.97513296968948e-05
-3.5917758494794e-05
-1.48759459777363e-05
-1.72799332119163e-05
-1.55593455825047e-05
-2.95880708628539e-05
-1.65878607138995e-05
-7.62084861049357e-06
-6.48480036513434e-06
-1.29218553190083e-05
-1.62159287276165e-05
-5.5752867002675e-06
-1.558057020644e-05
-1.06286667003476e-05
-2.31441026095882e-05
-3.67957350172601e-05
-1.64253516317722e-05
-3.29532505507783e-06
-3.77156682856476e-05
-1.48768197152788e-05
-7.07807894808413e-06
-2.89557616771909e-05
-4.02357926379737e-05
-2.77272208904466e-05
4.47279254796808e-07
-2.15985365277333e-05
-1.00031010148982e-05
-1.97147690608874e-05
-3.73607495438675e-05
-8.57604209547325e-06
-3.13236846635583e-05
-3.16133103678963e-05
-3.4211538011389e-05
-2.61629900388496e-05
-4.79886935835975e-05
-1.00105341086889e-05
-2.81482988394719e-05
-1.05020243241356e-05
-2.940615382534e-05
-1.3511646961115e-05
-3.92492039607488e-05
-2.2880413729323e-05
-1.08284065832727e-05
-9.63233943206495e-06
-2.70241614834044e-05
-2.100980474274e-05
-3.41270643351391e-05
-1.78055900501493e-05
-1.98911388300673e-05
-2.83279585315435e-05
-2.35884144456611e-05
-2.69601703580969e-06
-1.85446458413487e-05
-9.60874575492123e-06
-1.57576156793451e-05
-4.69825733214653e-06
-2.76701795814161e-05
-1.36944263602879e-05
-1.76916632275955e-05
-1.01405349199255e-05
-1.2781718290155e-05
-3.22102935980028e-05
-2.11538660687881e-05
-1.94729954628712e-05
-2.42260591965554e-05
-2.28464644184095e-05
-1.86923256158379e-05
-2.33458009400599e-06
-1.15945859699419e-05
-2.5567401394928e-05
-2.60122561885744e-05
-9.30411546359925e-06
-2.16272975989127e-05
-1.21521637797544e-05
-2.53007438644275e-05
-1.3695713723018e-05
-1.46381045007133e-05
-2.73266175265052e-05
-4.85156109936179e-06
-1.85861675613884e-05
-1.36970282208997e-05
-1.9236599113671e-05
-3.44004156475632e-05
-4.25148957079622e-05
-8.22537173471499e-06
-3.71458139523369e-05
-3.15005670218091e-05
5.69325368226933e-06
-1.40220583255282e-05
-2.32995742821744e-05
-2.84123887307809e-05
-2.42506508722847e-05
-8.18963218761192e-07
-1.37887395772129e-05
-2.52390797876991e-05
-3.8699983624558e-05
-1.10467079065799e-05
7.2892497563424e-06
-1.06494395205413e-05
-2.60723541257134e-05
-4.4523296555205e-05
-5.19527398006093e-06
-4.13800252784621e-06
-1.97545023327804e-05
-1.39386984224223e-05
-3.12184517849479e-05
-2.73226857328474e-05
-2.56216973611113e-05
-1.35439394134609e-05
-3.37288623393817e-05
-2.3746081422328e-05
-3.655368968009e-05
-3.89404498169917e-05
-3.1700285821966e-05
-3.50512854236877e-05
-2.03802033104339e-05
-3.26819322872784e-05
-4.13170653755577e-05
-2.38657216390075e-06
-2.85160497231828e-05
4.23582780000428e-06
-2.44585524028727e-05
-2.15022140024413e-05
-2.4436388079535e-05
-1.38094802202214e-05
-1.82497960457143e-08
-1.33249212296352e-05
-2.09472691781161e-05
-4.03514273880421e-05
-1.90659697252965e-05
-1.93505123084529e-05
-2.54840718517237e-05
-1.44816261744207e-05
-3.51746355922914e-05
-2.40108465842332e-05
-4.69222693485977e-05
-3.20676525720434e-05
-1.04551868729863e-05
-2.23843342252199e-05
-4.1829171420221e-05
-1.61637384023227e-05
-1.9326310238689e-05
-1.69182603022577e-05
-2.5653784097686e-05
-3.00052037667534e-05
-3.02020255188425e-05
-2.96235130781934e-05
-2.33753923154263e-05
3.77126863442169e-06
-2.28575242127123e-05
-1.61708330029075e-05
-3.22792705720446e-05
-3.71712777756538e-05
-5.8959009909934e-06
-2.2854004963787e-06
-2.17999389333868e-05
-8.48051078637758e-06
-1.36301457081035e-06
-7.2138525562331e-06
-3.3179227129481e-06
-1.06495708108731e-05
-2.0076154673188e-05
-1.85588114496287e-06
-5.03762102890305e-06
-3.4133112513762e-05
-2.81009849349086e-05
-5.97083750059864e-06
-1.64574758536045e-05
-2.56491245512287e-05
-3.09070440794239e-06
-2.7268517101871e-05
-3.57111788396392e-05
-2.6696351439149e-05
-1.34297353925735e-05
-1.86115157684222e-05
-1.88965590169798e-05
-2.372335045586e-05
3.53364101047228e-06
-1.08102668998926e-05
-1.74960636895113e-05
-4.574949368181e-06
-3.91938771990436e-05
-3.23759041585126e-05
-2.29312220043703e-05
-2.73524566256007e-05
-1.13632510813002e-05
-1.26503161251161e-05
-2.96407391874086e-05
-1.35125009565847e-05
-2.06434018609673e-05
-2.52992104233521e-05
-1.56459805970602e-05
-2.06994278959048e-06
5.7775307135793e-06
-1.7951312093901e-05
-3.4308471238021e-05
-6.18088125057908e-06
-3.63078527219074e-06
-3.32538322292469e-05
-2.45066075859523e-05
-1.24763748025999e-05
-2.19551806761221e-05
-2.98751163616892e-05
-2.06952560995372e-05
-3.48521055206957e-05
-1.59839041547623e-05
-2.0696578498807e-05
-3.22768214929178e-05
-2.25218206672853e-05
-3.06689676364162e-05
-4.31315242688876e-05
-4.17307138271125e-05
-7.28271903258766e-06
-2.93479922828388e-05
-4.59619768435247e-05
1.60122559608634e-06
-7.01977372004931e-06
-1.41325559282835e-05
-2.00726852967992e-05
-1.0017482029469e-06
-3.97347316566587e-06
-3.9285356013892e-05
-3.03172128276009e-05
-3.31071371279025e-05
-2.23646318275069e-05
5.21181581222007e-07
-2.59440180478508e-05
-1.04503658889162e-05
-2.15710449217325e-05
-2.94530320091328e-05
-1.0550541525804e-05
-3.57906897952666e-05
-1.4547363976501e-05
-3.95969295824697e-06
-3.06380812997207e-05
-4.22336193788008e-06
-3.26815064460406e-05
-2.34540048521093e-05
-1.96773165220059e-05
-2.80070461113132e-05
-1.59472041159537e-05
-5.91298256241168e-07
-9.66368196502776e-06
-1.31087406750731e-05
-1.3555247414622e-05
-2.25922551497658e-05
-6.36821446739126e-06
-3.63266498412807e-05
-1.85789793363449e-05
-5.8033857268142e-06
-2.03148902822453e-05
-1.90725532347553e-05
-8.4650051917702e-06
-8.64961642231182e-06
-2.54610659211694e-05
-1.98958141184196e-05
-1.34842196369352e-05
-2.12508097573978e-05
-3.2850024692099e-05
-1.08317506339244e-05
-3.32225248964493e-05
-1.86598056651758e-05
2.66365564831374e-06
-2.40568647490533e-05
1.20818445522886e-05
-1.09233625606956e-05
-2.50507590875466e-05
-1.79994110879964e-05
-2.32998199305901e-05
-3.58254427736447e-05
-3.7791056203479e-05
-5.40369620893666e-06
-1.65576132444664e-05
-1.20579273161369e-05
-8.23383658922466e-06
-2.01924121462823e-05
-2.61062620640257e-05
-1.55252277928207e-05
-1.95473387996818e-05
-1.30579738017701e-05
-1.96072727778707e-05
-3.78326014043793e-05
-1.88774594324426e-05
-1.82842829449821e-05
-1.31232521947472e-05
-2.10843856238793e-05
-3.02350377106566e-05
-2.32317948747256e-05
-1.95836326579883e-05
-5.20559767493572e-05
-2.17911473356908e-05
-1.83821261998304e-05
-9.46336407456697e-06
-6.21892789826418e-06
-7.4262917300525e-06
-1.0240756063601e-05
-2.36505455715863e-05
-2.63656710775326e-05
-2.23760941975416e-05
6.70972827833588e-08
-2.37483635722519e-05
-9.95033260932238e-06
-1.25619681378636e-05
-1.40691282841067e-06
-1.55831345218642e-05
-3.20068226349642e-05
-1.45563391585661e-05
-2.20165258505321e-05
-3.33494574587984e-05
-3.05708406718527e-05
-4.4215618127691e-05
-2.71810666138981e-05
-2.00998800848473e-05
-3.41931058279743e-05
-4.63558852719214e-05
-3.07871803322608e-06
-2.17962566118142e-05
-2.97715008781016e-05
-5.09154247964446e-06
-2.73556042940148e-05
-1.34676844863275e-05
-1.6910204682e-05
-3.24643893583326e-05
-5.91318189580942e-06
-3.57618116608232e-06
-8.94807823412556e-06
-3.61873638911368e-05
-2.75389137709814e-05
-4.53815124060245e-05
-2.20551007164056e-05
-2.41873259800788e-05
-3.73291010953983e-05
-1.71250694119421e-05
-3.77315247786893e-07
-1.44438152640937e-05
-3.06732720055733e-05
-3.44604427149115e-05
-2.73966212084128e-05
-5.59941752250959e-06
-2.15283778996154e-05
-9.22535916917832e-06
-1.58495010515159e-05
-2.00544700497215e-05
-5.01963510657629e-05
-2.60690941860677e-05
-4.65558850871539e-05
-1.15630176711421e-05
-2.62967121219035e-05
-1.71192715565546e-05
-9.6260613244305e-06
-2.99901284225858e-05
-1.06891039951207e-05
-4.05770835083101e-05
-1.01539088294529e-05
-4.13857849962502e-05
-1.14135775749353e-05
-5.15233352688511e-05
-2.36741141399257e-05
-2.93835760040731e-05
-1.39968050533546e-05
-2.5021678544705e-05
-2.50254324342124e-05
-1.25258155004643e-05
-2.05995077230044e-05
-3.1893269251723e-05
-3.64141330377709e-05
-2.1106517643421e-05
-1.17587446456294e-05
-3.53994607589681e-05
-2.01951475159702e-05
-1.8809063296693e-05
-1.38169680649306e-05
-2.17957691591893e-05
-1.27746369315578e-05
-6.90312252066667e-06
-2.74734775493947e-05
-2.73168778318462e-05
-2.76431362079843e-05
-2.00768569217171e-05
-2.14337973548037e-05
-3.28756896370541e-05
-2.19525095385026e-05
-4.68926729715167e-05
-2.46496957271855e-05
-3.04893162238337e-05
-8.29908902790961e-06
-2.68104569833386e-05
-3.59830742497802e-05
-3.00568235401351e-05
-1.59728960012677e-05
-1.96674047654706e-05
-1.04050973444495e-05
-2.60092266753774e-05
-1.37701570596558e-05
-1.68384124630913e-05
-1.64550848819325e-05
-3.26890390577667e-05
-2.63017069255748e-05
-3.85880044798899e-05
-3.23472520611721e-05
-3.12192193830683e-05
-3.04119866249823e-05
-3.16613586197605e-05
-1.48964901438401e-05
-1.98177010639418e-05
-2.51600986071668e-05
1.11083799558828e-05
-1.55256114466968e-05
-3.00879620449786e-05
-1.24951791984617e-05
-1.58660079049955e-05
-2.56828285902733e-05
-2.83531287967439e-05
-1.81048492164466e-05
-1.77778609735702e-05
-1.28720901748838e-05
-1.08156560804694e-05
-2.98012025995338e-05
-2.47001618328744e-05
-2.40652349455442e-05
-1.44176110959374e-05
-1.21051674462744e-05
-1.80793612862875e-05
-2.84517387130707e-05
-4.54537420312161e-06
-2.88339579926349e-05
-1.72382010096152e-05
-1.6963068268878e-05
-1.95087956112859e-06
-3.02849706450156e-05
1.11224891173029e-06
-2.92204556863355e-05
-1.96801226099972e-05
-3.15250369210672e-05
-2.74929459639181e-05
-2.34887553903695e-05
-1.62861452584669e-05
-9.54412217662029e-06
-1.33013297346923e-05
-8.84507208692197e-06
-1.06712585190629e-05
-2.73185038157088e-05
-2.1070231293475e-05
-1.18150498040128e-05
-2.30279110164706e-05
-2.09369922800126e-05
-1.89877958458106e-05
-2.02837199668152e-05
-1.3670288233991e-05
-2.0330933650887e-05
-1.08063889034386e-05
-1.92423305910426e-05
-2.21374328812183e-05
-3.31221907840292e-05
-3.33509887595486e-05
-1.00249524365026e-05
-2.6723073567224e-05
-1.87332170600717e-05
-1.70982821057507e-05
-2.02210375917219e-05
-3.41928235092397e-05
-2.45353234850378e-05
-1.7795977320316e-05
-1.99816197778983e-05
-4.00090817630857e-05
-1.68434410200859e-05
-2.48181645697106e-05
-7.87856840059651e-06
-3.34469690768404e-06
-2.34333716010071e-05
-2.90118673571145e-05
-2.83884520521288e-05
-2.76438175699038e-05
-3.39245974131662e-05
-1.13373693324959e-05
-3.03267520918425e-05
-2.53801945048786e-05
-4.82148311203545e-05
-3.07127499618086e-05
-1.75762930363174e-05
-3.30708655416243e-05
-1.88320689804035e-05
-1.97769541282072e-05
-2.30784949150138e-05
-1.9264280145341e-05
-7.04171137410015e-06
-3.26040617869846e-05
-2.60216674664029e-06
-2.66916584838946e-05
-3.08197188572463e-05
-4.48788005955175e-05
-2.08492808289601e-05
8.08957538070867e-06
-3.00541724936334e-05
2.58448358647724e-06
-1.31123669819649e-05
-2.46441820335242e-07
-1.22379625424491e-05
-2.18518260271099e-05
-1.80735921786356e-05
-2.75265950915653e-05
-3.26987285536404e-05
-2.42525545045891e-05
-3.21302936829967e-06
-3.87575494373111e-05
6.45611441648991e-06
-2.41031733294725e-05
-2.27548404993722e-05
-6.6558726070685e-06
-4.76686399895543e-05
-2.9692108317198e-05
-2.43109036262503e-05
-2.54007196233038e-05
-2.94719717006118e-06
-2.11079728218808e-05
-2.31734195380466e-06
-3.58740337850746e-05
-1.17555120279474e-05
-3.69265323034749e-05
-2.05523071878061e-05
-2.41499952762012e-05
-2.22762021301983e-06
-1.25109210923224e-05
-2.25640644902974e-05
-3.34685479418854e-05
-2.76025352755301e-05
-2.95452659614765e-05
-3.03588533758071e-05
-1.81608017459052e-05
-1.66493626201832e-05
-1.18360858467144e-05
-3.32169040454253e-05
-2.90325296316303e-05
-9.43351202648886e-06
-2.63941829439473e-05
-2.05667204349066e-05
-2.72095694465336e-05
-2.12686307708623e-05
-1.27606585869575e-05
-1.39810422052537e-05
-6.76096091946538e-06
-4.44499181210741e-05
-1.04004361886283e-05
-3.00318735334079e-05
-2.31739676892507e-05
-1.56888602712417e-05
-3.72012309707929e-05
-3.55365508939344e-06
-4.61433307556707e-05
-1.0094824746911e-05
-4.22606084532573e-05
-2.60918242243319e-05
-1.97959109311267e-05
-3.21686533507132e-05
-3.02825260245719e-05
-2.55375145607837e-05
-3.81646291691696e-05
-2.44844993379689e-05
-3.1750975578805e-05
-1.33774883093992e-05
-2.88710091535575e-05
-1.90635425843107e-05
-2.03720792396103e-05
-1.67037843087727e-05
-1.95763245474837e-05
-1.82836913102254e-05
-1.47174059279125e-05
5.09924620029317e-06
-6.74032306075639e-06
-9.15579943509935e-06
-3.24047769392681e-06
-8.27501123600161e-06
-2.37519367800746e-05
-1.21319268418289e-05
-3.42926652930535e-05
-1.16266650726233e-05
-2.23564574141988e-05
-2.22445379102705e-05
-3.35583977319233e-05
-1.98835042132995e-05
-1.23596708273886e-05
-4.97992774883969e-06
-7.20248250760172e-06
-1.70423580749839e-05
-2.6998830146561e-05
-2.04535299464856e-05
-2.82665314555535e-05
-2.04378105081815e-05
-2.16650100202034e-05
-8.74185163422341e-06
-8.74361859455393e-06
-1.88898161197548e-05
-1.91745703054193e-05
-3.8811679924913e-05
-2.24217344575149e-05
-2.81297199041518e-05
-1.92522182650447e-05
-2.24222538536496e-05
-8.41086276665876e-06
-5.34253588088593e-06
-2.63093216601592e-05
-2.23800902118649e-05
-2.14028067951233e-05
-1.89055442928112e-05
-4.71338030221093e-05
-1.49180858649269e-06
-2.75149939167397e-05
-1.2280618502829e-05
-3.55812826189526e-05
-4.35762825574283e-05
-2.44755500119925e-05
-1.98114124612913e-05
-3.61305239368978e-05
-2.16576978098443e-05
-2.96218973456151e-05
-3.00093266578546e-05
-2.36705456264847e-05
-1.68412813850986e-05
-1.91288002417876e-05
-1.41514103629482e-05
-4.58893438066815e-05
-3.44052196924568e-05
-1.51191287854681e-05
-1.91354958856967e-05
-8.23800555898801e-06
-4.60509853108299e-05
-2.61567029980239e-05
-3.17617224375146e-05
4.21889540626068e-06
-3.0483900552782e-05
-2.58448466630693e-05
-4.26968243311039e-05
-1.88297504538081e-05
-2.87158620640147e-05
-4.07702828372378e-05
-2.32265660611935e-05
-1.99489669046809e-05
-4.04588828710564e-05
-2.63490749660247e-05
-1.6238746195767e-05
-1.0224164260402e-05
-2.63734423703159e-05
-1.60018945188819e-05
-2.36195168701211e-05
-1.85458546661282e-05
2.06770759697519e-07
-3.42086408453944e-05
-3.20960345232262e-05
-9.25364475524607e-06
-3.0436023270302e-05
-1.45946544882099e-05
-3.1288067217625e-05
-9.32480952107796e-06
-8.38951689390672e-06
-1.68561158537315e-05
-2.75843135759716e-05
-2.68736230979488e-05
-1.71939647999473e-05
-3.0190232916585e-05
-2.80962543152068e-05
-3.13456108475021e-05
-1.93636772723902e-05
-3.15210785951096e-05
-2.57503935115932e-05
-1.87178213101039e-05
-2.00584873007299e-05
-5.65078225948379e-06
-1.61548774360614e-05
-2.72385208673579e-05
-3.27641266868485e-06
-2.65578094523154e-05
-1.25052553322019e-05
2.46052273061802e-06
-4.29385015702378e-05
-3.18327963860083e-06
-4.10317231611424e-05
-1.58017831028771e-05
-2.7237572646808e-05
-6.69112743340815e-06
-3.51661555553028e-05
-7.15595656659011e-06
-6.56897370912765e-06
-7.37580280915791e-06
-2.19456439493779e-05
-2.35578556902455e-05
-2.78403103864472e-05
-2.45862675315723e-05
-1.7949232275014e-05
-1.13669049372383e-05
-2.09543913032185e-05
-2.84177171984523e-05
-2.13362610992935e-05
-2.18322070623224e-05
-2.39603038135709e-05
-3.00347411890288e-05
-3.29388128312553e-05
-4.1090227825236e-05
-5.71480870011735e-06
-1.28425846878268e-05
-1.29979340368141e-05
-1.65975994388855e-05
-3.27351692652306e-05
5.96902636924216e-06
-1.13315308347059e-05
-1.86089316969909e-05
-1.56166084217997e-05
-2.23728260401631e-05
-1.26946603003612e-05
-4.93745090646768e-05
-4.21338463838914e-05
-1.07770854918463e-05
-1.44063714490743e-05
-2.60372567284612e-05
-3.67603389976452e-05
-2.51780512296685e-05
-1.6988140587928e-05
1.26589453731188e-06
-2.95390306468618e-05
-2.26816052420206e-05
-3.97226302714027e-05
-3.76891847938066e-05
-3.09932330538911e-05
-1.27179737470417e-05
-1.63047243293693e-05
-1.78766979109061e-05
-2.16412623924931e-05
-1.35425331890663e-05
-1.76727126095671e-05
-3.29170912472384e-05
-2.13668683590452e-05
-2.77805850430222e-05
-3.64569185274622e-05
-1.91380926175886e-05
-1.89075003251139e-05
-2.60360086625562e-05
-2.91622159094028e-05
-8.98234470940032e-06
-1.13597211106314e-05
-1.4122583116598e-05
-3.01468873053391e-05
-1.18530728356011e-05
-7.63361494667886e-06
-1.37613464332632e-05
-9.12708568673235e-06
-1.9313577206378e-05
-1.52265735738078e-05
-1.03212344363116e-05
-1.83046064037151e-05
-7.04008429049544e-06
5.26719206300978e-06
-4.36589841528401e-05
-9.98370793717278e-06
-3.06961822577581e-05
-3.50924412101344e-05
-2.01657789062426e-05
-3.92724605742406e-05
-1.87355054751441e-05
-3.12466872751631e-05
-3.05167113323197e-05
-6.28066205152631e-06
-2.06831650073406e-05
-1.08063702253236e-05
-2.55176245952958e-05
-2.00124015082786e-05
-6.59736156375454e-06
-2.74426028924244e-05
4.76403663263465e-06
-3.06134095723727e-05
-3.53935249156171e-05
-3.70532225471935e-05
-2.6612552895616e-05
-2.48926134816392e-05
-1.90340768959896e-05
-1.47749082966067e-05
-8.43553597468452e-06
-3.53968671553551e-05
-2.31281831853003e-05
-3.6673987630684e-05
-6.74478219699347e-06
-4.72390757747008e-05
-1.90436851555498e-05
-1.044809336995e-05
-4.10763231369439e-05
-2.47242739932301e-05
-7.13448750605198e-06
-5.17359476486411e-05
-6.10104509829475e-06
-2.83994704387768e-05
-1.26828433084405e-05
-1.78544939592294e-05
-9.93369767146124e-06
-3.28062775531581e-05
-2.3243445367508e-05
9.00317886947224e-06
-1.24012103289608e-05
-1.16643328175003e-06
-3.40289464369232e-05
-3.32435257481993e-05
-3.66679753121202e-05
-2.09020578201551e-05
-6.5558177260049e-06
-9.97626703207024e-06
-1.94177070860739e-05
-1.29602953128483e-05
-3.92555337980214e-05
-2.4830659955959e-05
-2.82383337384112e-05
-4.89668129178583e-05
-5.75802953172475e-05
-9.78712858984096e-06
-1.49905582561882e-05
-6.93833370809646e-06
-3.50922026889943e-05
-1.58826097339877e-05
-1.3177813861779e-05
-1.08593141457054e-05
-6.09796049091386e-06
2.09893572293026e-05
-1.32922234997495e-06
-2.54907605428875e-05
7.65000288602162e-06
-2.21757174476355e-05
-3.64565195186129e-05
-2.81682318129611e-05
-2.96953031412405e-05
-4.25934121988442e-05
-2.7083000860693e-05
-4.44502136629889e-05
-3.13464764123516e-05
-3.58789183848363e-05
-2.74988108994292e-05
-3.44626894237683e-05
-2.12102887102734e-05
-2.45727414206343e-05
-1.58497756861519e-05
-2.21957966491151e-05
-3.82167382035196e-05
-1.52710020058476e-05
7.27581628828139e-06
-1.1273943197175e-05
-7.04126792427081e-07
-5.62480453202755e-06
-1.87995013990736e-05
-1.33684513881059e-05
-2.45483858376538e-05
-3.19177349420662e-05
-2.67974261704952e-05
-3.03679886723535e-05
-2.76325412234831e-05
-2.08200172770512e-05
-2.25823641322752e-05
-2.66311497926496e-05
-3.63927422770845e-05
-2.56829077346332e-05
-4.93183775463694e-06
-2.96116545831518e-05
-1.78029827433071e-05
-4.08982891728131e-05
-1.53128263376357e-05
-1.73903799264441e-05
-3.42326796732185e-05
-1.4274080341233e-05
-2.36766040589916e-05
-2.09392873151414e-05
-2.34551499863583e-05
-3.93561329165248e-05
-4.15081848613491e-05
-9.9515671344761e-06
-7.38793852861062e-06
-1.15438713416083e-05
-2.58023914427254e-05
-3.33992178984567e-05
-3.96000331423997e-05
1.04428148072738e-06
-2.33321610253232e-05
-2.02133619304308e-05
-1.73098862215173e-05
-1.29344223534251e-05
-3.59934552388872e-05
-6.68753121362625e-06
-1.35823822728516e-05
-3.00652472932033e-05
-2.67279484736484e-07
-1.76692851266766e-05
-1.76555914832784e-05
-3.66208649049406e-05
-2.00155885908342e-05
-7.55331919211127e-06
-2.68622673447216e-05
-1.25046209690068e-05
-2.0114935085614e-05
-3.9213462268921e-05
-2.72665027519537e-05
-3.19187515580106e-05
-9.77287954918112e-06
-9.45001454366109e-06
-2.61653207861653e-05
-2.40627874046651e-05
-1.88942492831354e-05
-1.9689706096123e-06
-3.20239183906639e-05
-2.21678755250722e-05
-3.59326724855527e-05
-2.69716446432474e-05
-2.85894449123883e-05
-6.88277394846436e-06
-1.91924985158433e-05
-2.20504818580507e-05
-2.0078215076584e-05
-1.72202971110649e-05
-6.78710264723984e-07
-3.05910729790277e-05
8.21280888942247e-07
-8.37201253938624e-06
-1.83760779109109e-05
-6.29208574070066e-06
-1.91033272576139e-05
-2.32081872339935e-05
-4.0069253155038e-06
-2.10067408017765e-05
-1.24020393342147e-05
-3.29350739914346e-05
-1.35725613508173e-05
-5.94516234002494e-06
-1.46298597546006e-05
-5.72967964272873e-06
-3.34146749518778e-06
-4.23393743383102e-05
-1.45637882891041e-05
-2.73384677761498e-05
-2.67556210254786e-05
-2.8848109120894e-05
-2.62964102419443e-05
-3.93978718270813e-05
-4.49129010023177e-05
-4.58775171921943e-06
-4.62379142252111e-05
-1.05393442657234e-05
-4.00136049378603e-06
8.18358981346626e-06
-1.45599294150243e-05
-4.54677525706298e-05
-2.05732678222484e-05
-1.4057378364912e-05
-2.58583500165768e-05
-2.47686504981471e-05
-2.97186491657464e-05
-2.29522354545061e-05
-1.07817776847319e-06
-3.24081732780298e-05
-1.68953605392683e-05
-7.63715260050838e-06
3.1129925569297e-06
-2.99695695649359e-05
-1.00241979713422e-05
-2.76959911237441e-05
-1.71358522437183e-05
-2.58950549038182e-05
-3.76691285264795e-05
-1.99410635719343e-05
-8.19408669654101e-06
-1.43733307361388e-05
-6.45061010923166e-06
-2.19095194433818e-05
-1.6074818723391e-05
-3.35566986090322e-05
-2.63875927864888e-05
-3.94775802500847e-05
-2.04206493167542e-05
-3.53285220595636e-05
-2.55583076424536e-05
-2.08229544705296e-05
-2.15310214090811e-05
-2.88557408997676e-05
-2.45701907546033e-05
-1.8697407374313e-05
-2.41263748182928e-05
-8.59093248416672e-06
-2.47941376413091e-06
-3.02969355518504e-06
-3.17217810468918e-05
-1.01995453129284e-05
-5.30285760447485e-05
-3.1256792062096e-05
-2.35591833801486e-05
-8.21036395183858e-06
-2.66527244916347e-05
-2.1130310005258e-05
-4.44329312007543e-06
-3.0710835623181e-05
-2.24095705309347e-05
-2.73339073338587e-05
-2.84767014554589e-05
-1.53645655635571e-05
-2.03698559006942e-05
-3.68473199501936e-05
-2.72558809698174e-06
-4.32501547014059e-06
-2.68815270279919e-05
-3.18263164525045e-05
-2.52789127538528e-05
-1.07659316252096e-05
-1.56251423269165e-05
-1.62638319246001e-05
-7.69162586847257e-06
-3.29310035015197e-05
-9.72152113845522e-06
-2.49989359584053e-05
-1.44788874617484e-05
-3.39179081559249e-05
-1.01425927983941e-05
-2.25599949811037e-05
-4.34879415370788e-05
-3.52220565795681e-05
6.14882800017592e-06
-2.21900559776911e-05
-3.64684564510721e-05
-1.70705114568528e-05
-2.58747985083577e-05
-8.22739724163272e-06
-3.59206699395853e-05
-1.57785837169651e-05
-2.4447351900582e-05
-2.75869241740181e-05
-1.95366981493907e-05
-3.92626346467876e-05
-7.46370516995717e-06
-1.70514505769124e-05
-3.59055395672467e-05
-2.58655896833781e-05
-2.87339168355931e-05
-2.53585521152743e-05
-2.27202031137548e-05
-2.26755314755427e-05
-1.69741441600067e-05
-2.62484298943387e-05
-4.14190899450505e-06
-2.58860787820404e-05
-1.49325081898793e-05
-2.69338189977209e-06
-1.33896658745101e-06
-2.83499893260471e-05
-2.10537168675217e-05
7.1964831849151e-06
-2.24893206185761e-05
-1.07812754110616e-05
4.26473537109502e-06
-1.46855828578917e-05
-2.08956387576419e-05
-1.19620063809279e-05
-3.05312272117769e-05
-1.11576975349836e-05
-2.18234053709622e-05
-2.46129693478905e-05
-2.2076076370965e-05
1.34728805828729e-06
-1.93936213806048e-05
-8.29039313332107e-06
-3.04329840403098e-05
-2.21049158924482e-05
1.67204530787421e-07
-1.26316163487096e-05
-3.54208622304849e-05
-2.10841673230593e-05
-2.97485708674049e-05
-2.84909910380964e-05
-2.90059982353845e-05
-2.38696242381758e-05
-1.65110838162659e-05
-1.93542151377346e-05
-1.93124479439329e-05
6.38339583315273e-06
-2.40520982136549e-05
-2.73902745904192e-05
2.44221721901876e-06
-1.60926088438878e-05
-1.58931662999117e-05
-1.73792792297612e-05
-1.4444169340148e-05
-1.76018597133893e-05
-2.20954400928775e-05
-2.71620594986718e-05
-3.73662822112935e-05
-3.24989699709622e-05
-3.3240061566743e-05
-2.8866856709467e-05
-2.8886248321132e-05
-1.16499354000438e-05
-3.56123382505182e-05
-1.60146656847095e-05
-4.2037817192939e-05
-4.24160360365561e-05
-2.1660321797501e-05
-1.2109386545515e-05
-2.69028359363958e-05
-3.50787496693028e-05
-2.97581334429772e-06
-1.66021269722868e-05
-6.40114137096877e-06
-1.21853875584674e-05
-1.26746991392492e-05
-2.4889737636627e-05
-3.18352532923161e-05
-2.27375630457617e-05
-1.35291715484782e-05
-2.98918593281889e-05
-2.21214324731814e-05
-1.69137128891989e-05
-9.08158782452749e-06
-1.88685014474119e-05
-3.77997585079983e-05
-2.62895562520687e-05
-4.42190569690672e-06
-1.17419737244728e-05
-2.88958137590727e-05
-1.70371503295623e-05
-3.44930039738907e-05
-1.67462750169927e-05
-3.54021779438072e-05
-1.53799745767379e-05
-4.11463982027988e-05
-1.21810628840837e-05
-6.52297699585609e-06
-1.48508036313471e-05
-2.54431589696986e-05
-3.09922647218807e-06
-2.84739765109568e-05
-2.68640197233558e-05
-3.20932221020495e-05
-2.13251647255512e-05
-2.48952714893436e-05
-1.59136710176127e-05
-1.43948334707047e-05
-2.05858713232234e-05
-5.76450672779635e-06
-2.02447460194463e-05
-2.07588842515693e-05
-2.51700189132975e-05
-2.19428031492186e-05
-2.45112056171521e-05
-2.14016020332938e-05
-2.02867480626035e-05
-1.24730853838542e-05
-2.00335894183217e-05
8.67713830450543e-08
-3.38879456606361e-05
-2.59771689487731e-05
-6.16774494682355e-06
-2.3353232602346e-05
-1.4632902167128e-05
-7.98884278616653e-06
-3.3161403648973e-05
-2.08108409501998e-05
-1.81380505083127e-05
-3.30169922341984e-05
-3.34160929480705e-05
-2.31831672493137e-05
-1.60253501113433e-05
-2.45428045145882e-05
-1.174736229034e-05
-4.02703463208972e-05
-2.30662222864166e-05
-2.24212338683658e-05
-2.23912024459201e-05
-3.59556478934874e-05
-1.53330541995953e-05
-1.15214762030562e-05
-1.42550676278791e-05
-1.0469224386148e-05
-2.33507576660835e-05
-1.39518717993373e-05
-1.56039891345039e-05
-2.19186654851637e-05
-7.65029976729516e-06
-9.05479673196332e-06
-2.15014297142309e-05
-2.5635601904717e-05
-2.62481739653968e-05
-1.61356601906461e-05
-4.5992372318728e-05
3.04695339676851e-06
1.15976837981955e-05
-1.0443749542809e-05
-2.90955321628547e-05
-2.59242346578712e-05
-2.28415264404289e-05
-2.09031570009513e-05
-2.91915736798961e-05
-1.49613726936646e-05
-2.75010987881908e-05
-5.78024108793426e-05
-1.29164439631675e-05
-1.49715174660505e-05
-2.10193429018397e-05
-2.68553586696709e-05
-3.96846685407288e-05
-1.04589727327231e-05
9.72768945270264e-06
-3.19297397682331e-05
-1.07541198794276e-05
-3.03333075426492e-05
-2.35956247538321e-06
-1.75352429352678e-05
-1.62527473119719e-05
-1.606767222721e-05
-1.64000136201514e-05
-2.40690238726132e-05
-2.78040794654936e-05
-3.99358168167348e-05
-2.97202119083307e-05
-1.13902103356812e-05
-3.5308436857478e-05
-1.67071636066188e-05
-1.46517780690721e-05
-3.17464821014137e-05
-2.92247111859754e-05
-2.75318622311565e-05
-2.0596886267937e-05
-2.71992773580308e-05
-3.04750052555614e-05
-4.14029416649146e-05
-1.54833786973203e-05
-8.9152722165919e-06
-3.57406479493451e-05
-1.65685394463695e-05
-1.15352298816966e-05
-4.16951115416154e-05
-2.35358140334705e-05
-2.90772648918361e-05
-2.3098989709183e-05
-2.12057557113809e-05
-2.05767541095421e-08
-2.39760944434678e-05
-2.53427482910328e-05
-2.68365025232417e-05
-2.43648146966205e-05
-1.84378729642989e-05
-3.47689968719457e-05
-3.57033855455846e-05
-4.00756480327832e-05
-2.01259981989104e-05
-7.56025802481681e-06
-4.20002598955981e-05
-2.84738241504509e-05
-1.59846681746914e-05
-1.65186444857683e-05
-2.16850876931965e-05
-3.21882184673564e-05
-2.12440777421066e-05
-2.94845902187151e-05
3.09026796593851e-07
-4.71670002974324e-05
-1.75714585265132e-05
-3.21094040369653e-05
2.12063917989462e-06
-5.42674220925913e-05
-1.72770728266849e-05
-3.41249329952623e-05
-2.86078351297239e-05
4.01891901680662e-06
-3.67386742599258e-06
-2.36689599714832e-05
-3.2557879847766e-05
-1.29143131975278e-05
-8.57580989026091e-06
-1.64693470852402e-05
-1.75378173370985e-05
-1.50249516656653e-05
-2.52006772717306e-05
-1.04131372398955e-05
-2.89722833900429e-05
-5.34688875135341e-06
-2.20107844181165e-05
-3.47740406436191e-05
-1.26051588884779e-05
-1.5405861447327e-05
-2.28702337565617e-05
-2.37130980114856e-05
-5.0612768027167e-06
-1.1743428637606e-05
-1.42330472894986e-05
-1.32056753424287e-06
-2.87564296741585e-05
-3.34138140840372e-05
-1.90479026542267e-05
2.92678286685927e-06
-2.6022949933509e-05
-3.0155460556735e-05
-2.47781252538315e-05
-3.12512090329002e-05
-4.70575693662601e-06
-7.26314150529459e-07
-2.87140460521553e-05
-1.99608113364299e-05
-1.17053226597668e-05
-5.11289008883311e-06
-1.30523510466992e-05
-1.30209830839332e-05
-2.91782876095859e-05
-4.73353599717752e-06
-1.7175156083734e-05
-2.25854327645209e-05
2.30738051387836e-06
-1.8851887474493e-05
9.77516851477649e-06
-2.76499014511646e-05
-1.78942370447947e-05
-1.76752403113546e-05
-1.09502289258421e-05
-2.49512857888125e-05
-1.63253956231142e-05
-2.89625921028374e-05
-1.23399023574773e-05
-1.75147311033648e-05
-1.80221037715582e-05
-4.45668902966517e-05
1.81498500461617e-06
-4.90931740967941e-06
-3.64494942763729e-05
-1.35314346982586e-05
-1.29589630467538e-05
-3.38619828523424e-05
-3.58367082704432e-05
1.8808852035461e-06
-1.78631102509937e-05
-1.80139599787009e-05
-2.40618446879021e-06
-4.03152075022793e-05
-3.77841397533842e-05
-3.7793813904915e-05
-6.33205774637914e-06
-2.03999472949923e-05
-2.80187110436422e-05
4.21678799415837e-06
-4.28078353606872e-05
-2.50959584271938e-05
-3.86621402961037e-05
-3.23384511995737e-05
-1.04085832335758e-05
-2.19727789235078e-05
-1.03812989186407e-05
-8.1646242688559e-06
-5.19342333763336e-07
-2.55300356045428e-05
-6.1753471525584e-06
-1.2905407350562e-05
-3.12620633948615e-05
-2.79274259910358e-05
-1.63252629671583e-05
-2.71011701039794e-05
-2.31814272683464e-05
-2.60674821753008e-05
-7.8300025843207e-06
-1.58201761662545e-05
-4.23052751928619e-05
-5.20225643406811e-05
-8.82380607103819e-06
-2.0107534115439e-05
-3.1051087298026e-05
-2.68169420598307e-07
-3.56702434902736e-05
-3.11575129728893e-05
-2.68927053847503e-05
-1.73932600985479e-05
-1.36184862065977e-05
-1.67145292945838e-05
3.15423974723687e-06
-3.27603489277574e-05
-3.53572065911101e-05
-1.72094456739504e-05
-2.45990411796948e-05
-2.18652088349202e-05
-2.88386358978545e-05
-2.97852172702035e-07
-2.58782498615154e-05
-3.87160873938305e-06
-1.86049232483361e-05
-2.33074951851953e-05
-2.61863052043461e-06
-2.59622024652628e-05
-2.81875576923621e-05
1.16903080309138e-05
-8.26909831984955e-06
-1.13285063497511e-05
-2.97131561694881e-05
-2.21964298102921e-05
-2.09698067866702e-05
-1.94551345377724e-05
-3.37303609766812e-05
-1.94844324586595e-05
-7.30495727992041e-06
-4.68655158394819e-05
-5.27588020083978e-05
-1.89396111821891e-05
-2.48563763052617e-05
-4.7610248049007e-05
-2.18041924830432e-05
-1.42911783577553e-05
-1.23633356553174e-05
-2.77563263406239e-05
-2.11353305570083e-05
-1.83134041113468e-05
-1.72107460096264e-05
-2.50239773653615e-05
-2.45622271615198e-05
-2.31658523754739e-05
-2.65929125955292e-05
-2.03220546996929e-05
-1.15523450783975e-05
5.48900610947115e-06
-2.75754212031914e-06
-2.1962900890087e-05
-5.74515798928505e-06
-2.69153046308292e-05
-1.53148527322987e-05
-2.4330716971064e-05
-1.24423064739511e-05
-1.59751866550041e-05
-3.21107297968391e-05
-3.60047482870088e-05
-7.18062446285152e-06
-3.30680654188181e-05
-5.65586323120322e-06
1.67111303762239e-06
-9.41490650747532e-06
-8.20491376363468e-06
-3.10238968191924e-05
-1.01761607803324e-05
-2.74492630639558e-05
-2.55914807581027e-05
-2.0504498573419e-05
-3.73737178321809e-05
-2.80710991087801e-05
6.91950006781881e-06
-1.05751555009499e-05
-3.16881773542723e-05
-1.16106329200386e-05
-2.21323767237978e-05
-2.98951935912986e-05
-3.04389230269364e-05
-2.53703596583296e-05
-1.9119156360941e-05
-2.59232144289923e-05
-1.37136653824139e-05
-3.4479780743598e-05
-2.03592884107333e-05
-1.72040943406859e-05
-1.1744506689046e-05
-2.45198293491067e-05
-8.91199429181681e-06
-7.4872520036854e-06
-2.67812381329387e-05
-2.15256557282934e-05
-1.51545302904756e-05
-2.65346057721634e-05
-4.44956325819636e-06
-3.82934178340382e-05
-1.74272736338439e-05
-1.25506481083117e-05
-1.25588296222862e-05
-2.46172402342875e-05
-1.74593908900493e-05
-2.05378750511103e-05
-2.37969770652016e-05
-6.8161844419434e-06
-1.94597950649689e-05
-2.08891559717696e-05
-2.38057995734343e-05
-2.63023917751611e-05
-2.26416758612688e-05
-3.98046646394403e-05
-3.19139474562723e-05
-8.78965495878084e-06
-2.88307409625832e-05
-2.91991156257933e-05
-2.24713763621231e-05
-2.99960555574942e-05
-1.96855456690194e-05
-4.34830704915318e-05
-1.32423837806825e-05
-9.58045112913535e-06
-1.11254077727348e-05
-3.6789779138994e-05
-2.64011857648619e-05
-3.64061126756668e-05
-2.80003180284466e-05
-2.86933764231908e-05
-2.99682404598015e-05
-4.26510038881558e-05
-1.22801504489111e-05
-2.39505060900909e-05
-1.64007766217105e-05
-2.63576329239346e-05
-3.3169437321981e-05
-3.62615944911413e-05
-1.23880176070614e-05
-2.51721599255182e-05
-1.00691278547355e-05
-3.89445795134058e-05
-2.54757280687793e-05
-1.17349972578721e-05
-3.91547012100242e-05
-1.44884641028406e-05
-2.34722933994825e-06
-1.16235746807813e-05
-2.02316257500496e-05
-1.28598806075555e-05
-1.50634155995737e-05
-2.25034911483e-05
1.7395780371298e-05
-7.43197320958308e-06
-2.26183776001754e-05
-2.50657010386111e-05
-2.54224348658108e-05
-2.41069840799806e-05
-3.39301279001433e-05
-2.47996574553197e-05
-3.4280160953246e-05
-1.41827259225731e-05
-2.83443261176752e-05
-4.25143532731495e-05
-1.641179086449e-05
-2.69952651296428e-05
-1.72069627071262e-05
-2.94835859286621e-05
4.91686002106287e-06
-2.07368775804371e-05
-2.90079175717094e-05
-8.94246401836318e-07
1.1554454701633e-07
-1.85418716949138e-05
-1.76254761294386e-07
-3.27776919367031e-05
-3.93982462490326e-05
1.36914149626915e-06
-2.50635678867233e-05
-2.54416140363384e-05
-2.5953910175656e-05
-3.97182192979045e-05
-4.12016938416092e-05
-8.43496352499309e-06
-1.25679052219349e-05
-1.00091195472746e-05
-2.97671571624743e-05
-2.39483395633062e-05
-1.48304265031102e-05
-1.88259071409122e-05
-2.76577945847364e-05
-1.67808062313919e-05
-2.45184639764562e-05
-1.51901305817603e-06
-2.6463656276554e-05
-1.82983079490611e-05
-3.08831445245015e-05
-1.82099701038228e-05
-2.85121305316836e-05
-2.83780077872277e-05
-3.25520272495831e-05
-2.92099791493203e-05
-1.86670897522262e-05
-1.85617830171125e-05
-1.78399716677575e-06
-3.18598454054047e-05
-1.83461869411943e-05
-2.05915584466351e-05
-4.0036555502857e-05
-3.15834637720349e-05
-2.34603470678775e-05
-2.95730317471317e-05
-5.83028591719169e-05
-3.32064143231556e-05
-5.07198771110161e-06
-3.02568676498792e-05
-4.76805343509261e-05
-2.07426065703755e-05
-3.00793946571543e-05
-4.09617440898407e-05
-8.29868712501147e-06
-1.67773766733137e-05
-1.86161937162128e-05
-3.72101243274898e-05
-2.47653066799758e-05
-1.72808731722991e-05
-1.36516046328062e-05
-1.07587474966915e-05
-1.78160339270706e-05
-4.05769947743024e-05
-1.83169691893528e-05
-1.81116354252351e-05
-3.40393335302924e-05
-3.26715277827461e-05
-4.5721156846934e-06
-2.21934048184592e-05
-2.38544602433132e-05
-2.9424356624343e-05
-3.20859287907932e-05
-5.07934681923934e-05
-9.00401770245452e-06
-8.63207840579421e-06
-2.64499604315702e-05
-2.61380422097007e-05
-5.52929879307339e-05
-2.09178198280394e-05
-2.51349832082333e-05
-3.35168145548842e-05
-1.46092223452693e-05
-4.77603270027916e-06
-8.87711915921337e-06
-4.20240853051411e-05
-3.80354285250416e-06
-1.93384013024697e-05
-2.38533682800087e-05
-2.75903899098331e-05
-2.53841394948355e-05
-2.20598521807606e-05
-1.88826521587309e-05
-2.84155712828952e-05
-3.54004385105558e-05
2.72959168985055e-07
-4.92633552319427e-05
-1.20713203311558e-05
-8.96355370245125e-06
-2.5151541862405e-05
-2.34000009134959e-05
-6.88027176980881e-06
-1.59192337849166e-05
-1.45954404411628e-05
-1.23950458219158e-05
-2.29659863909427e-05
-2.8908448116235e-05
-3.23819682787645e-05
-1.09474809118732e-05
-2.61438486148451e-06
-2.57699121753295e-05
-2.65106041963877e-05
-2.64191037946802e-05
-3.55851073069319e-05
6.51653626829315e-07
-1.86633302224697e-05
-1.92609801458478e-05
-1.73076660374562e-05
-4.50695618962839e-06
-3.16541960197635e-05
-1.88212757567799e-05
-3.92136059482573e-05
-3.05505355684839e-05
-3.25247076291585e-05
-1.59858023321621e-05
-8.13642210000519e-06
-2.14663112818454e-05
-2.69078085471208e-05
-2.64621624411432e-05
-1.8952097021568e-05
-8.63981950226629e-06
-4.70941581186998e-05
-5.06492214775943e-06
-2.50387566326256e-05
-1.96948216818794e-05
-2.79904741534313e-05
-4.73470140895211e-05
-2.1902365388805e-05
-4.26856612495189e-05
-2.2030326713795e-05
-1.39698751979698e-05
-8.71037231282072e-06
-3.11367913116785e-05
-2.74113642321024e-05
-2.81620705783963e-05
-3.10071939262938e-05
-2.52389186524257e-05
-2.10978500387183e-05
-4.96650160103781e-06
-1.57224432502129e-05
-2.5731863314988e-05
-1.69958567256284e-05
-1.91816953681445e-05
-2.57999357794234e-05
-2.45856524047659e-05
-2.16168763437584e-05
-1.14458026471238e-05
-8.04919981163628e-06
-8.90869144203418e-06
-3.00098822204668e-05
-1.01428493557462e-05
-1.06347730374623e-05
-2.03969650700955e-05
-2.96640435783945e-05
-3.20316668021602e-05
-4.3395623471876e-05
-2.1258069124278e-05
-3.06733306153664e-05
-1.92454401920298e-05
-1.58599446247587e-05
-4.08345978001602e-05
-2.15419070108421e-05
-7.6200907800718e-06
-2.22817079804433e-05
-3.54731947700261e-05
-1.08863181294606e-05
-1.95929168797366e-05
-2.74282209708911e-05
-1.45412463999526e-05
-1.6175853621451e-05
-1.12117224193209e-05
-2.3413183307583e-05
-3.48617556163229e-06
-1.38946657025125e-05
-6.78832820087239e-06
-1.20925160459639e-05
-1.93682615982557e-05
-1.14387555641852e-05
-2.93282729197566e-05
-3.1361807424268e-05
-2.62887017034157e-05
-7.4116962372921e-06
-3.23266691363579e-05
-3.40148012493118e-05
-2.72724680970929e-05
-2.17098205126795e-05
-4.43564164250421e-05
-3.18111841984616e-05
-9.26984268744907e-06
-3.9034640505576e-05
1.79046612308441e-06
-1.41539798740724e-05
-1.64023436643134e-05
-2.27002599410299e-05
-2.27567863784892e-05
2.45209373633859e-06
-1.31052323092834e-05
3.70503885286707e-06
3.2130686751879e-06
-6.23146083768799e-06
-1.5092273375278e-05
-1.8470349359229e-06
-1.38420005636109e-05
-7.09405047752202e-06
-2.67766860301222e-05
-1.70378379863635e-05
-2.96269231348376e-05
-2.16678940449047e-05
-9.26094153679251e-06
-3.53669869387127e-05
-1.49339456765734e-05
-3.0987799199243e-05
-4.68686286814553e-05
-2.61516946377744e-05
-5.21806956393398e-06
-2.09767791275852e-05
-1.50375696494935e-05
-3.77942494672394e-06
-1.30076015117121e-05
-2.60927986035822e-06
-3.7552523861768e-05
-3.1731056292735e-05
-2.39190308832468e-05
-1.16195431930786e-05
-4.62411363046781e-05
-1.57826875837195e-05
-1.72312602295045e-05
-3.86705084709462e-05
-1.57911242181211e-05
-3.7314324060151e-06
-4.54288143512366e-06
-2.39629150894018e-05
-1.5903328996997e-05
2.25654392390297e-06
-3.124255281407e-05
-3.97399389671905e-05
-3.5466388730123e-05
-1.79487834156537e-05
-2.43503271102284e-05
-2.54333162772225e-06
-1.08433815893316e-05
-2.52384610317805e-05
-6.62995574920927e-06
-1.31371503135729e-05
-2.34554339301199e-05
-3.31314818712603e-05
-3.46487359386092e-05
-2.01364443303976e-05
-7.52819246481478e-06
-1.23622034275729e-05
1.10408453150996e-05
-8.41794340659138e-06
-2.75642799346523e-05
-1.73523207737915e-05
-3.70755295431719e-05
-3.1226749761891e-05
-2.05764364993725e-05
-5.0072688550613e-05
-1.65886571986371e-05
-2.57914748172498e-05
-2.78332957407523e-05
-1.01457508783239e-05
-2.85044373349855e-05
-3.76042493632327e-05
-1.94628184089314e-05
-1.60175150935082e-05
-2.46724313928796e-05
-3.71655027672135e-05
-1.26497531321281e-05
-2.7308872279768e-05
-2.24168474779892e-05
-3.36214666402974e-05
-1.83326021661799e-05
-1.35288329690328e-05
-1.75194699307115e-05
-2.3241405714212e-05
1.89779771861113e-06
-1.93589503911191e-05
-7.16490767325301e-06
-2.14933323118227e-05
-1.72879898234807e-05
-2.74662880322023e-05
-1.61628446725944e-05
-2.65931715013202e-05
-1.81854707365031e-05
-1.82236068126963e-05
-2.91353476830642e-05
-2.81491793100225e-05
-1.98196393967136e-05
-3.6542143119166e-05
-5.78164190515028e-05
-2.97685235654276e-05
-2.55787076171303e-05
-3.60736370189944e-06
-1.11217144981747e-05
-3.4050090202487e-06
-2.82334287660242e-05
-2.80687105172257e-05
-3.99783903124479e-05
-1.26429524790474e-05
-1.25651198924592e-05
-1.21913576473858e-05
-2.35771445537094e-05
-4.34339217092959e-06
-1.94298272533831e-05
-3.4039397340073e-05
-3.54275331871831e-05
-3.33756173342014e-05
-1.4799443448398e-05
-8.88145793847571e-06
-4.64000887455454e-06
-1.87608552052487e-05
-1.39597975890784e-05
-5.62652008412373e-05
-1.80311282169237e-05
-2.7392636824466e-05
-1.9779038232201e-05
-8.81290727760326e-06
-1.61155317150687e-05
-2.19223442197785e-05
4.38211856009757e-07
-1.78430810930917e-05
-2.03915318539719e-05
-1.93676195556776e-05
-3.39516365702027e-05
-1.74589715456056e-05
-4.05490613033746e-05
-1.20882275943904e-05
1.14779845481466e-05
-8.38991958546433e-06
-1.33992494670452e-05
-1.16902963117638e-07
-2.87526868017795e-05
-3.71443604974713e-05
-2.20425419258876e-05
-2.36929066234154e-05
-3.29809549431562e-05
-2.43758277246111e-05
-2.34962017785522e-05
-3.51369815551862e-05
-3.10973792305915e-05
-3.46853027253897e-05
-1.83948169165662e-05
-2.20419045955147e-05
1.14559495515695e-05
-2.05309917880288e-05
-2.25781970759295e-05
-3.28715084226163e-05
1.51341870686894e-05
-2.59545502964741e-05
-1.68857763900633e-05
-2.91661175226306e-05
-1.032393787614e-05
-1.31198453372986e-05
-5.54145967446338e-05
-2.31672349475695e-05
1.03553653602915e-06
-2.82324777813525e-05
-1.19377128633026e-05
-2.69992168925908e-05
-3.24008694517836e-05
-3.2705177406596e-05
-2.46703082651617e-05
-4.53403986914891e-05
-5.04141117537818e-05
-2.52687719133389e-05
-3.60862204606438e-05
-3.03004519048671e-05
-2.81184188172631e-05
-3.70511398132717e-05
-3.39629597682637e-05
-3.73187852490282e-05
-8.57674268159073e-06
-3.38344310251879e-05
-2.11048866063617e-05
-1.82732760061317e-05
-1.55076610970842e-05
-2.92110214431293e-05
-9.55107896495595e-06
-2.21886138672308e-05
-2.73254732932102e-05
2.70834834054444e-06
-4.0645237682275e-05
-1.52828582918088e-06
-2.3599911929624e-05
-2.71717089904952e-05
-1.5163801224248e-05
-3.8149267267719e-05
-1.81919096510782e-05
-1.30396790871308e-05
-1.90079095330855e-05
-7.01294650981573e-06
-2.34057357768279e-05
-2.37915543164668e-06
-2.82282307111953e-05
-1.93103188165578e-05
-4.79680799799893e-06
-1.83936132212558e-05
-1.37867137682264e-05
-2.14694311997447e-05
-2.4561865777303e-05
-3.04468857989934e-05
-1.92871369106662e-05
-3.59731539900472e-05
-2.81659288473021e-05
-3.6639134303054e-05
-3.39822654563164e-05
-2.91745676381028e-05
-3.77683363682433e-05
-2.91011847647532e-05
-2.36812749242312e-05
-9.2817220124241e-06
-4.03894868916498e-05
-1.1867300316743e-05
-2.81663953086238e-05
-2.2297234806474e-05
-5.34654108237674e-06
-1.19528247001943e-05
-1.72511705375363e-05
-1.4697762390227e-05
-1.6357614433146e-05
-1.47785539749696e-05
-1.03621695516128e-05
9.36669400231125e-06
7.17375484466959e-06
-2.33800250620501e-05
-4.42418735956197e-05
-1.90361934422436e-05
-2.11736641570456e-05
-1.3241920555852e-05
-5.21828472648341e-06
-5.97388140125519e-06
-2.12144606254455e-05
-2.22185574659306e-05
-3.33853541031876e-05
-1.41688349149265e-05
-5.52964725947899e-06
-4.79311114114318e-06
-1.41494141045697e-05
-1.55064998272275e-05
5.67057525457697e-06
-4.65603794472649e-05
-2.19753279204798e-05
-2.94745587224847e-06
-2.01209290988227e-05
-2.59617596347425e-05
-1.20543623692573e-05
-1.77971524835842e-05
-2.6709298668181e-05
-1.55749015530627e-05
-7.54655356385941e-06
-3.894602073559e-05
-3.5882686659914e-05
-1.59379695023266e-05
-2.07898540787616e-05
-1.41684423302083e-05
-2.28064068649073e-05
-3.20688576110554e-05
-4.57247789955239e-06
-1.6980563999664e-05
-1.86230117936131e-05
-4.34181632514547e-05
-3.84871326121816e-05
-4.36424657236009e-05
-4.114750034096e-05
-2.42341584527569e-05
1.72438602555245e-06
-1.80210407941092e-05
-1.71894943485274e-05
-1.24157803031018e-05
-1.41261901384934e-05
-4.93224722075585e-05
1.17045523493327e-05
-3.67888812344898e-05
-2.34626043974874e-05
-1.27229671085888e-05
-2.5968582068623e-05
-1.88797040535159e-05
-2.19648104529119e-05
-2.63004095746625e-05
-3.06319956504611e-06
-3.37903284614888e-05
-1.43802403905397e-05
-1.01584848754393e-05
-1.11983304943045e-05
6.49916278642573e-06
-3.13621250500573e-05
-2.2794133277794e-05
-1.42429194402466e-05
-1.1516737936073e-05
-2.63868052120449e-05
-3.5936103386338e-05
-2.21983814363989e-06
-3.48614588522506e-05
-4.15743680579644e-05
-8.40686437522477e-06
-2.2597156472573e-05
-2.76910887289755e-06
3.97649777209005e-06
-1.34684719452182e-05
-3.12280996353819e-06
-1.57349977000549e-05
-1.89657148885234e-05
-2.0123187032207e-05
-3.35526731046772e-05
-2.15177319789778e-05
-5.13334363420684e-06
-2.04062520727963e-05
-2.36553845700087e-05
-9.2505268338393e-06
-1.52484872828456e-06
-9.87099133554398e-06
-5.27995843636633e-06
-2.36869675703275e-05
-2.16478708685555e-05
-1.31729866134545e-05
-2.18549839719736e-05
-3.28495980249883e-06
-3.57481274148919e-05
-4.20812040369038e-05
-4.30948590637092e-05
-2.42013768402109e-05
2.58033177159023e-06
-1.74294513105455e-05
-3.81047236799316e-05
-2.63130352914817e-05
-2.60419270119067e-05
-2.9484561363781e-05
-3.1445079857331e-05
-2.18011455886075e-05
-2.19747151458391e-05
9.55846862906421e-06
-3.87231653071389e-05
-1.23179349499071e-05
-2.15672556839022e-05
-3.03277531269252e-05
-2.27846117484446e-05
-2.98659222097649e-05
-4.24671782294585e-05
-2.66104143072394e-05
-8.40290268748529e-06
-2.61438630813675e-05
-2.73524523897626e-06
-1.86717732883066e-05
-3.87195736033663e-05
-2.76738131861272e-05
-4.0287234142216e-05
-1.63206755181702e-05
-2.85297937798081e-05
-3.08376638800208e-05
-2.29423836124163e-05
-1.06755807483483e-05
-1.10808059879872e-05
-2.49040535785591e-05
-8.98646159961063e-06
3.73060098124321e-06
-2.48880621019753e-05
-1.05196293024286e-05
-1.5940767908547e-05
-2.79000955218547e-05
-1.46845348111928e-05
-3.29346128681086e-05
-1.34931018850692e-05
-2.22002731588778e-05
-2.2173405294079e-05
-2.72033305176316e-05
-1.73715037038507e-06
-2.59211443901046e-05
-2.87439348133277e-05
-4.31916492338288e-05
-2.03884834561469e-05
-1.17487011436007e-05
-1.37249954428615e-05
-1.21196696186027e-05
-1.01312751323812e-05
-2.72821210092656e-05
-3.44405676162096e-05
-1.49718449025701e-05
-3.49957067410732e-05
-1.64232921605073e-05
-1.9036756997925e-05
-2.36820519026792e-05
-1.38768881280314e-05
-1.64569080753516e-05
-1.76873653256129e-05
-6.57809005322898e-07
-2.96139171011739e-05
-1.90727986622773e-05
-5.07193177997732e-06
-7.60443954795299e-06
-2.81685321086099e-05
-2.74689032902224e-05
-9.17195642244742e-06
1.96644539185517e-06
-3.76116158786782e-05
-2.46658655806459e-05
-1.82994773433882e-05
-8.82814094497771e-06
-2.93529188284439e-05
-1.47720816579848e-05
-1.16423995909823e-05
-1.82702070572067e-05
-3.25345847807796e-05
-2.25081923321379e-05
-1.98507644428383e-05
-2.00585051430291e-05
-8.66796240531379e-07
-2.44803030538536e-05
-1.72099754722983e-05
-3.89899385925564e-05
-3.07255130081586e-05
-2.27609189112617e-05
1.21741937795662e-06
-2.993771863821e-05
-4.7715185338981e-05
-2.42625385691813e-06
1.37028406751031e-07
-4.08769247890931e-05
-1.49311887644244e-05
-1.02982108265303e-05
-1.82790565198791e-05
-2.46108789008135e-05
-2.80129834020504e-05
-2.28792376728837e-05
-2.78721606293793e-05
-2.3150268277979e-06
-1.91172431470082e-05
-1.71243673544516e-05
-4.00678500695948e-05
-2.87321664043351e-05
-3.84191112870135e-05
-2.77324735309885e-05
1.18081851465634e-05
-3.16486251431324e-05
-4.29385200136589e-06
-2.38042571128167e-06
-1.2538541728125e-05
-9.21629991577461e-06
-2.71807863023854e-05
-1.99469252889833e-05
-1.82514805435041e-05
-2.72147250305228e-05
3.68495974667852e-07
-3.49030841373845e-05
-2.74220913227497e-05
2.46844065117516e-06
-1.5339266194408e-05
-1.1840422260229e-06
-4.00258756207752e-05
-4.01855290159462e-05
7.25981347456919e-07
-1.02727249344905e-05
-1.83434590059892e-05
-2.86969396153583e-05
-4.02684925565965e-05
-2.33998912921058e-05
-8.26708193798677e-06
-1.12601556853159e-05
-3.07341599305023e-05
-1.57426183953016e-05
-7.4194351855224e-06
-2.13767667200494e-05
-2.65501357084188e-05
-2.80809971427893e-05
-1.87246411286221e-05
-2.25641760028281e-05
-2.3320448264494e-05
2.54314621013569e-06
-2.46847503492785e-05
-1.61719672550108e-05
-4.81546571038286e-05
-3.07607789273509e-05
-2.03625394823711e-05
-2.92942885938494e-05
-4.09288582895587e-05
-3.73304592277901e-05
-3.14815753454616e-06
-3.81705643288387e-05
-1.06979058799447e-05
-2.16297210944907e-05
-2.46348356501988e-05
9.58747724885622e-06
-1.89213406538909e-05
-4.11248329115356e-05
-2.63080213491069e-05
-1.55965123465163e-05
-2.045322374754e-05
-3.09132451878195e-05
-3.617573318833e-05
-3.40960948566818e-06
9.0298539467507e-06
-2.01635183115317e-05
-6.67598026757724e-06
-3.19311036142891e-05
-2.3706408784923e-05
-2.07118744557793e-05
-2.79854180868348e-05
-6.64684264701983e-06
-2.63290937151875e-05
-2.8922971601192e-05
-2.11521624980969e-05
-2.08422479879642e-06
-5.54315905229352e-08
-1.09377363080139e-05
-3.55495195168942e-05
-4.82252947015793e-06
-2.26059806381151e-05
-3.0678071423174e-05
-1.50563649974427e-05
-1.3006159356378e-05
-2.13908049320864e-05
-1.51408466266054e-05
-2.40237265648713e-05
-5.35450969061128e-05
-1.74201146227623e-05
-2.47123478545262e-05
-8.11068932297413e-06
-3.58678933469834e-05
-4.18184549934313e-05
-3.77940709173061e-05
-1.43353920988956e-05
-3.14335052321343e-05
-2.13009657741467e-05
-3.06980618550248e-05
-1.05991773600858e-05
-1.29766311330875e-05
-2.27316785615644e-05
-1.27506941347183e-05
-9.08810451871975e-06
-3.54028062019989e-05
-3.35849044818883e-05
-2.4885941856619e-05
-2.96030688213446e-05
-8.33576746736033e-08
-1.90102663921156e-05
-2.74605986738186e-05
-8.2819561847167e-06
-2.15319116846633e-05
-2.34378523648425e-05
-2.59036998524878e-05
-2.74318767111717e-05
-2.30843481994291e-05
-1.44172364545692e-05
-1.93695293942715e-05
-4.23468731410886e-06
-4.32427335229274e-05
-2.17005640808698e-05
-8.37483085732996e-06
1.30334904388493e-06
-1.72536444616054e-05
-3.09028362300619e-05
-1.91016383886364e-05
-2.56690903502963e-05
-1.47315122529629e-05
-2.08225256170903e-05
-3.5573728116446e-05
-2.68041288358814e-05
-1.57722894434827e-05
-9.25433998424032e-06
-7.42964563269323e-06
-2.01614412862691e-05
-3.58011066822084e-05
-2.49505467155096e-05
-2.18683183192492e-05
-3.64084243371124e-05
-3.32720993627925e-06
-1.26448554402495e-05
-2.22962926029794e-05
-4.71923422047425e-05
-2.45334554648822e-05
-2.41597281493623e-05
-2.21048446438237e-05
-2.84195792417109e-05
-6.87783391655282e-06
-2.77392469786775e-05
-8.85205637837044e-06
-1.33918961816246e-05
-3.65194175444072e-05
-3.43077972726996e-05
-1.07904342042304e-05
-3.85740920007273e-05
-3.17770494168457e-05
-3.04962198500745e-05
-3.14325986471731e-05
-9.77389223344715e-06
-4.88119063495142e-06
-2.06815884390809e-05
-2.54783668670357e-05
-2.28120149858454e-05
-4.41919618633708e-05
-1.03717878749696e-05
1.06081207203787e-05
-1.74440038035537e-05
6.98848889183421e-06
-1.53863433457379e-05
-6.63454735598917e-06
-1.12402294005618e-05
-1.49333862570314e-05
-1.2909723066763e-05
-1.48159325424487e-05
-3.13009430908647e-05
-2.2701510782178e-05
-9.90827220349829e-06
2.94365355552552e-07
-9.36366613565948e-06
-3.03617626600744e-05
2.27909707926591e-06
-9.15740566601142e-06
-2.09969785414381e-05
-1.63611876300123e-05
-1.98110318506282e-05
-4.2882432884782e-06
-9.38323011645936e-06
-1.52835347115232e-05
-8.26901534432891e-06
-1.9339424302482e-05
-1.78480359697636e-05
-3.15331103443122e-05
-7.88980234332291e-06
-1.66998875215036e-05
-1.52206948202609e-05
-3.94668645792281e-05
-1.68333091465517e-05
-1.02115101742016e-05
-1.41143754192738e-05
-4.23754723059762e-05
-2.58515713532326e-05
-1.21355150992256e-05
-4.54188417082725e-05
-2.44337158824648e-05
-3.03227048322477e-05
-1.18866286730944e-05
-1.16638152548489e-05
-1.91810086565514e-05
-2.52868875132314e-05
-3.35465223550103e-05
-2.27701884166563e-05
-2.88748458614941e-05
-3.09115506965737e-05
-2.43717437183251e-05
-2.88599917077045e-05
-1.85944764529706e-05
-4.37180832179808e-05
-1.90968134220974e-05
-3.3644589585365e-05
-1.86250520541718e-05
-2.86889771040394e-05
-2.06721948010831e-05
-3.90659338529043e-05
-2.63860988259563e-05
-3.8541087174373e-05
-2.24453252536369e-05
-1.61433126107889e-05
-4.08362158228817e-05
-1.7835389153536e-05
-1.34540490892867e-05
-2.22534440010919e-05
-1.3647437846958e-05
-1.19831344025153e-05
-2.41079978733479e-05
-2.0581182625429e-05
-3.51422005536493e-05
-3.56317710011152e-05
-1.61057120000143e-05
-2.58182806734452e-05
-1.68718200340495e-05
-3.83006822301952e-05
-1.74903338954561e-05
-3.55179708945815e-05
-1.28509995054913e-05
-2.62223610282769e-05
-4.4142200834293e-07
-3.43711121883072e-05
-1.16969763781363e-05
-1.06057932278893e-05
-1.5959672325615e-05
-2.02405975682121e-05
-1.03964099648222e-05
-5.39784634598742e-07
-2.62422845375961e-05
-3.62119853190958e-05
-4.27040140838627e-06
1.0524818913647e-05
-1.6222915350605e-05
-9.70845681025798e-06
-1.53717810991255e-05
-1.56102577723965e-05
-2.99826986950456e-05
-2.35828573081969e-05
-1.11173255842719e-05
-3.23987423028253e-05
-2.71268707513153e-05
-2.13475628048972e-05
-1.61805346030415e-05
-5.66198941857249e-06
-5.01276096377828e-05
-3.46026472558716e-05
-6.64192137539544e-07
-3.29641006748518e-05
-3.52226761019097e-05
-2.08068200454485e-05
-1.78514240492907e-05
-2.42596945492748e-05
-5.31503924894706e-05
-3.81948963830407e-06
-3.3722568935893e-05
-3.54024713834674e-05
9.63734067891939e-06
-1.70911146883442e-05
-4.22542485001582e-05
-2.42086656564804e-05
-4.51974202624822e-06
-1.55030881674025e-05
-1.86757289860645e-05
-2.95402710277828e-06
-2.39585806344033e-05
-6.59489758702234e-06
-9.19692026302741e-06
-3.4768345551106e-05
-1.07322215080826e-05
-2.59584252059944e-05
-8.54362327712461e-06
-4.89223587362533e-05
-3.63923952527411e-05
-2.88992006064113e-05
-1.97889327166906e-05
-3.51783423487671e-05
-1.10875781067288e-05
-2.18289983189309e-05
-2.27953300276437e-05
-3.25661542550497e-05
-4.37892988266387e-05
-1.12020551560425e-05
-8.54024636814476e-06
-2.38249596944276e-05
-9.05576932448846e-06
-6.60068427970297e-06
-3.13065222205671e-05
-1.96441478937774e-05
-1.6718309374481e-05
-2.34242648769872e-05
-1.43833082345536e-05
-1.67245738498064e-05
-4.57011606615294e-05
-1.94649052211158e-05
-1.06356148169754e-05
-1.84881780721076e-05
-2.06603814795108e-05
-3.24930441323133e-05
-7.7956460204477e-06
-1.88709661026231e-05
-2.74101077535047e-05
-5.56775495083901e-05
-1.52119998729298e-05
-2.15074302892805e-05
-3.16111698728124e-05
-1.45171154934473e-05
-2.42009678094354e-05
-1.76945684570097e-05
-5.38601470928713e-06
-2.425713848677e-05
1.5151519784734e-05
-1.17159106452554e-05
-4.07264181236915e-05
-1.60813382885339e-05
-1.35625210642911e-05
-2.41552244767659e-05
-3.14793127058533e-05
-1.72662551727505e-05
-1.43868243134568e-05
-1.96370594383769e-05
-2.38276286696899e-05
-2.78943915194191e-05
-2.52779463479406e-05
-4.43910838185135e-06
-2.6017525008443e-05
-2.15540559031144e-05
-2.33213429579312e-05
-3.46972102016831e-05
-2.91765616873478e-05
-2.15806466372832e-05
-1.23172229034291e-05
-1.26144139097928e-05
-2.9623312961348e-05
-4.86675231075734e-05
-2.23114113780772e-05
-2.32480985564559e-05
-1.07339330173222e-05
-2.1590271574273e-05
-2.76313317275871e-05
-2.40077314544318e-05
-2.67558819607829e-05
-3.54759789244519e-05
-1.42033209397307e-06
-2.82354693874867e-05
-1.06470315579291e-05
-1.72176100500416e-05
-1.83236123981461e-05
-1.63323792961651e-05
-4.16211559167627e-05
-1.11775602875644e-05
-3.26241793220116e-05
-2.90042117827581e-05
-4.01819922218692e-05
-8.24960690076317e-06
-3.0010801940793e-05
-2.11437101759136e-05
-3.01717195648501e-05
9.57691519278482e-06
-3.53086498815046e-05
-2.40235991908278e-05
-3.92072604906734e-05
-1.04100974255542e-05
-1.59835880933981e-05
-2.42705018636172e-05
7.43447043977868e-09
-3.67397346243861e-05
1.80315774453674e-06
-1.23032532240544e-05
-3.19896296630094e-07
-2.64262203166021e-05
-2.56747444262029e-05
-2.44084631072362e-05
-3.48004241609713e-05
-9.39138856564373e-06
-2.31605807909293e-05
-1.96672983241637e-05
5.31630405391653e-06
-2.34113179875213e-05
-1.34254610448387e-05
-1.64828414566451e-05
-1.87838950910278e-05
2.72505054365138e-06
-1.45889576369693e-05
-2.01666250987467e-05
-1.162884826811e-05
-5.80069318114345e-06
-1.8898188273755e-05
6.64502018170776e-06
-6.08188751716784e-06
-3.84502477853477e-05
-6.98951718467589e-06
-2.8031601208189e-05
-3.39711013130456e-05
-3.27899429580043e-05
-1.23228806408145e-05
-1.10304714446785e-05
-2.85802043159628e-06
-3.11457149817035e-05
-2.5226881405364e-05
-2.49321951267288e-05
-2.35589031191709e-05
-5.25297480699956e-06
-2.32307338060172e-05
-2.75142141659504e-05
-2.19867980574114e-05
-2.54569660572161e-05
-1.45999916264604e-05
-2.18749386501775e-05
-1.79491289074967e-05
-4.39188189638488e-05
-4.45417804268596e-05
-3.31453478020729e-05
-1.58820547103347e-05
-3.15420815267115e-05
-2.87646968895777e-05
-2.49989046901859e-05
-2.42975820792472e-05
-1.39108567038996e-05
-2.17076776986587e-05
-1.12058653904388e-05
-1.69783606352406e-05
-1.18059356849315e-05
-3.46618743540635e-05
-2.43371285317797e-05
1.97871872578078e-05
-2.45357373216104e-05
-3.43154383003648e-06
-1.7114706084981e-05
-1.86549290337437e-05
-2.98891947521006e-05
-2.03187006613275e-05
-1.34732736474016e-05
-2.47947986125912e-05
-4.67774738375715e-06
-2.14583748564689e-05
-2.07006247459645e-05
-3.42854917283982e-05
-3.17078877567883e-05
-1.13961795607675e-05
-2.33100851683388e-05
-2.12398876884098e-05
7.82295116698362e-06
-2.10727686177006e-05
-2.3421564070019e-05
-1.72047925702782e-05
-2.56576058349304e-05
-3.73778591897854e-05
1.87756220528977e-06
-2.57405897029459e-05
-2.61690094775609e-05
-3.84105248933378e-05
-1.4936820297648e-05
-1.93169881263077e-05
-2.60022933562413e-05
-1.07320885696897e-05
-1.82958051413509e-05
-1.95861939212899e-05
-2.42864188181256e-05
-2.56407015158721e-05
-6.95757823482981e-06
-2.96431744008515e-05
-7.6972664403069e-06
-2.58519808694507e-05
-2.1216349395336e-05
-6.76915584698757e-06
-3.85609381760996e-05
-6.58422678358408e-06
-1.60888527060095e-05
-2.92983082173216e-05
-3.03574654731956e-05
-1.79791054040373e-05
-7.88695234231402e-06
-1.07397940788753e-05
-2.97436276161866e-05
-1.25928520873736e-05
5.49306884970663e-07
-2.55583969613343e-05
-2.71371189820622e-05
-9.86330371120331e-06
-5.11603155955547e-06
-4.06933721865874e-05
-2.81260337080786e-05
-3.98926227172711e-05
-2.10150354780301e-05
-2.60882463873145e-05
-1.45570867931214e-05
-1.53786837937651e-05
-1.21322140726987e-05
-2.14434556980812e-05
-2.72965880677052e-05
-1.62241898319086e-05
-2.21460604848852e-05
-2.11239280786879e-05
-2.85377320955471e-05
-2.27714490745613e-05
-1.65439155513437e-05
-4.81827654097286e-06
-1.72507640096723e-05
-2.80198600993258e-05
-2.10192804476366e-05
-2.85905719146746e-05
-2.37096067626435e-05
-3.03015776317395e-05
-3.6061303527506e-05
-1.72499720550243e-05
-5.20469982360898e-05
-3.66186352624665e-05
-5.94358041655815e-06
-3.76935624538354e-05
-3.10518612269871e-05
-3.56224476010409e-05
-2.7694669885313e-05
-2.26588796529775e-05
-3.00894356082471e-05
-3.01336310915725e-05
-3.84397165298716e-05
-2.04407375237464e-05
-2.25120151243975e-05
-5.21320390380436e-05
-3.40900005100001e-05
-1.60490228209708e-05
-2.584505966814e-05
-3.49429306092888e-05
-1.11088749531146e-06
2.99694913697073e-07
-4.06392674248254e-05
-2.48418685933614e-05
-2.84120638151552e-05
-6.1890314159107e-06
-1.46449647496161e-05
-1.76297841522895e-06
1.32674430332321e-06
3.55245354134679e-06
-2.34761688547345e-05
-1.16693796422442e-05
-1.07977884002502e-05
-3.68702343374045e-05
-1.45196025878612e-05
6.95158771837372e-06
-2.12372668160206e-05
-1.24182756696092e-06
-3.81634709568504e-05
-2.26317633917542e-05
-2.07687574103598e-05
-1.91888476062921e-05
-1.79818353249255e-05
-3.24549028200423e-05
-2.47604471984971e-05
-2.11972264319543e-05
-1.966785970377e-05
-4.54475435912127e-05
-3.4839203973641e-05
-2.54335511821964e-05
-2.98640351189201e-06
-2.24856995861758e-05
-5.38872086828303e-06
-1.88147209306231e-05
7.71424335624035e-07
-2.56408508436098e-05
-1.45072211103511e-05
-6.21467241750576e-06
-3.4922863482509e-05
-3.00532987950184e-05
-2.45133424492099e-06
-3.54632256161587e-05
-3.34550689107907e-05
-4.14715963366287e-06
-2.12100204030291e-05
-2.61497604702488e-05
-5.58246309017023e-05
-1.73060219022708e-05
-2.62068834442389e-05
-3.56803989597002e-05
-2.91717545039684e-05
-1.4155002558629e-05
-1.59460980503785e-05
-2.17031889318101e-05
-1.72686644651826e-05
-2.10031765254517e-05
-3.33458104583582e-05
-2.23692788169023e-06
-1.39210298484226e-06
-2.20311665011408e-05
-1.09529825358359e-05
-3.26208870255481e-05
-1.59192367785803e-05
-9.51944299569909e-07
-3.51309138238055e-05
-3.34009308787715e-05
-3.250560289452e-06
-3.25190090137828e-05
-4.59399968432649e-05
-1.02019554654852e-05
-2.73313458623158e-05
-4.00589203016165e-05
-2.53259889825544e-05
-2.94352389776448e-05
-1.85748475372487e-05
-2.30697559435226e-05
-2.52585686673019e-05
-1.80781506877311e-05
-2.99656530564311e-05
-1.10023701231225e-05
-1.44744412567236e-05
3.86285709999306e-06
-2.83695895286264e-05
-2.32663231546704e-05
-2.14397003727064e-05
4.75630532556228e-06
-2.3475946882631e-05
-1.18757163338709e-05
-3.52763401898839e-05
-2.2572359493916e-05
-3.45481033080737e-05
-1.58611564076456e-05
-1.29711236603466e-05
-2.09254158532219e-05
-8.70054426980105e-06
-3.77706522333291e-05
-8.65078452506334e-06
-2.74730163034103e-05
-4.39553350934194e-05
-2.10897492872267e-05
-3.50220027690567e-05
-1.93622991221866e-05
8.42356089687631e-06
-2.99853607816356e-05
-3.30980507580361e-05
-1.37306399512295e-05
-4.6719110163409e-05
-1.45422636069008e-05
-2.3779392982768e-05
-1.69816486689674e-05
-2.21880292067677e-05
-3.82297235935527e-06
-2.48896402782345e-05
-4.71985001390966e-05
-3.41448751717825e-05
-8.92366680090234e-06
6.03547054642642e-06
-7.99648866766768e-06
-3.68419431116896e-05
-1.19641678204246e-05
-8.35802505098572e-06
-4.08331444143246e-05
-1.49732634930682e-05
-2.96752484942055e-06
-2.28257223742082e-05
-4.06435132286708e-05
-3.22696000610143e-05
-2.53518345406178e-05
-2.07280698324857e-05
-2.49580842373015e-05
-3.90817430670362e-05
-1.83436258037145e-05
-4.32527940885292e-05
-3.2493157085684e-05
-1.8845236436141e-05
-3.96150081420011e-05
-7.38720623195739e-06
-1.8325197007366e-05
-3.7045147573769e-05
-2.98054671520282e-05
-3.228755943876e-05
-2.88377299638212e-05
-3.17965854800682e-05
-2.25964308743258e-05
-2.07339651042479e-05
-3.57593212983155e-05
-2.69760446801368e-05
-1.9620571571376e-05
-2.31319269257339e-05
-1.99111221165704e-05
-2.19988598759945e-05
-2.04525337553495e-05
-1.81686946454778e-05
-3.81353701950179e-05
-1.90684176187159e-05
-3.10766940355134e-05
-2.62311684063141e-06
-3.87985548746941e-05
-1.63101638904405e-05
-3.52694109740425e-05
-1.21834326080376e-05
-3.54957643778882e-05
-3.63250181565122e-05
-2.90353793119561e-06
-3.00482491040385e-05
-1.40597311705382e-07
-2.47795094807086e-05
-2.14440195416364e-05
-3.37849405031222e-05
-3.39821879340989e-05
-3.257361225735e-05
-1.28874718363552e-05
-1.96435793406495e-05
-1.10324016984643e-05
-1.23103058875764e-05
-2.98843267587005e-05
-2.19499217930364e-05
-8.82986417518851e-06
-1.66383102493366e-05
-3.36294664303287e-06
-2.98249877206197e-05
-5.92993806017492e-06
-1.50584950241075e-05
-2.2218933484947e-05
-2.34299948721111e-05
-4.12794350336873e-05
4.21130689958569e-06
-2.99868003505357e-05
8.63664978406821e-06
-2.64609654571354e-05
-1.93931530535741e-05
-1.86095873629271e-05
-2.01749107485732e-05
-1.50756680573419e-05
-8.14323377485961e-06
-2.76476759386623e-06
-1.32109349980039e-05
-9.13646721659268e-06
-4.94323120345893e-06
-2.77494241449909e-05
-1.0428107715338e-05
-1.31629027835699e-06
-2.37726891469612e-05
-5.39499302227875e-05
-7.28630197820202e-06
-6.3391236914182e-06
-2.32626744080892e-05
-6.7624711034263e-06
-1.50377343198959e-05
-1.78579059564698e-05
-2.8274212428978e-05
-3.03073871521846e-05
-1.33881876390134e-05
-3.13177130862471e-05
-1.08366802556894e-05
-2.52584746271343e-05
-2.61081181312689e-06
-6.19359825949868e-06
-2.3184926386533e-05
1.43838463304926e-06
-3.96965352318969e-05
-3.40299799830148e-05
-2.94652939363158e-05
-7.00615591152342e-06
-1.14592016494891e-05
-5.11956843327287e-05
-3.32577910261157e-05
-3.11811636381849e-05
-3.2033046328006e-05
-3.17297314189604e-05
-2.76127149159353e-05
-4.342399043762e-05
-2.81306645967984e-05
-2.39484678450456e-05
-1.9767253375227e-05
-2.05274958451962e-05
-3.06817126311899e-05
-2.71144346297619e-05
-3.01096136815258e-05
-4.22960442226863e-05
-9.25586333964348e-06
-2.80364505866841e-05
-2.80716605965887e-05
-1.36112465486947e-05
-5.78169121273986e-06
-5.15233476696002e-05
-2.41091298873919e-05
-8.09692439411064e-06
-2.53184461354419e-05
-2.66673522262034e-05
-3.97796233649062e-05
-5.62324252683617e-05
-1.73924244869435e-05
-9.94982755338237e-06
-2.65236980720746e-05
-4.21530186131133e-05
-2.43321683882671e-05
-7.97368114679291e-06
-1.75315400808394e-05
-2.24532871310293e-05
-2.5315487578116e-05
-1.0052368728595e-06
-3.68968653003672e-05
-3.39826572005943e-05
-3.22218421230942e-05
-5.6308382057321e-06
-3.80411827197503e-06
-3.75707920889341e-05
7.68758158659475e-06
-1.08419281528865e-05
-3.51866565216747e-05
-2.57539571280564e-05
-2.23413319815417e-05
1.5386531836732e-05
-2.76015077273119e-06
-2.74355673027416e-05
-2.43292525983169e-06
-1.46800144893133e-05
-4.05005501422064e-06
-1.46578518259564e-05
-1.28923380391382e-05
-8.61339720943183e-06
-1.82558853007692e-05
-1.07055095459604e-06
8.26913361659402e-06
-3.40247590522854e-05
-3.13631127573407e-05
1.21930942368311e-05
-3.39477736561626e-05
-2.09716274797615e-05
-2.79899281409464e-05
-3.14626722098763e-05
-1.44385489819369e-05
-3.42837867595673e-05
-2.42349640553068e-05
-2.91430598133173e-05
-8.4447397720966e-06
-4.92040278665942e-06
-1.71851631091863e-05
-2.60438278348894e-05
-8.91086647191615e-06
-1.29844796494217e-05
-3.66280957788567e-05
-1.75362852118752e-05
-3.68070806004155e-05
-2.48263084446794e-05
-9.58631299412647e-06
2.25707153865498e-06
-1.27086795760611e-05
-3.60291387636179e-05
-2.83974004908482e-05
-8.89381818035682e-06
-1.92927187618921e-05
-1.37601215020696e-05
-1.39162312678212e-05
-1.68286089375078e-05
-2.05098751450525e-05
4.83705777014458e-06
-2.43248782236428e-05
-4.42788819606691e-05
-1.52925893241604e-05
-1.21679456065598e-05
-9.09998729987468e-06
-1.16539306359836e-05
-2.08678706078698e-05
-1.00913474171379e-05
-1.38885121657513e-05
-1.72259832678011e-05
-2.5019614159493e-05
-6.752327198217e-06
-7.63694050707871e-06
-3.17951203151356e-05
-2.41422406669943e-05
-2.22217621603771e-05
-1.71244141738972e-05
-2.25691747681013e-05
-1.92175819812103e-05
-5.04392021924287e-06
-1.9931064793797e-05
-2.72586441863929e-05
-1.18125112762237e-05
-2.16052661388655e-05
-3.41043485815763e-05
-1.7377919275344e-05
-1.57186005022007e-05
-2.71604148100829e-05
4.62476834014882e-06
1.28279674192579e-05
-2.36372548659202e-05
-1.22707810255749e-05
-1.79147149242008e-05
-3.28183534588217e-05
-2.19688768490644e-05
-2.52980294673672e-06
-2.86970759061383e-05
-1.35726121271866e-05
-2.5437518399208e-05
-2.16628324038587e-05
-1.7722556251368e-05
-1.74579888781762e-05
-3.09386057933811e-05
-1.15577877704124e-05
-4.95006615679912e-05
-1.76385891408982e-05
-2.89202570472666e-05
-3.54130494015213e-05
-8.81116166646009e-06
-2.69383980038836e-05
-8.59990228687024e-06
4.58557689709023e-06
-3.76898453334464e-05
-6.37403435704536e-06
-3.02740842360832e-05
-3.35630317640728e-05
-2.54939869994201e-05
1.57548164023393e-05
-6.63768153674361e-06
-3.39942023894374e-05
-3.06408057391359e-05
-1.30679992467226e-05
-2.07526669528813e-06
-6.78135686512615e-06
-1.07676982109642e-05
-3.27973516904524e-05
-2.19470173706076e-05
-2.33363581464357e-05
-2.58382432453386e-05
-4.70544768100502e-05
-3.84398688410161e-05
-3.89856506495638e-05
-4.02039840020378e-05
-5.03596973173098e-05
-2.54509522307682e-05
-1.46483298322637e-05
-2.10130806409507e-05
-1.05277742231952e-05
6.79693646122116e-07
-2.59492364688353e-05
-3.06268924270162e-05
-5.5894242088029e-05
-2.44021667344121e-05
-2.53980734678782e-05
-1.88518096103857e-05
-2.4022804772633e-05
-2.41602298258624e-05
-4.16296527863514e-05
-8.15033348026681e-06
9.71384801341193e-07
-1.06241985691262e-05
-4.50630928233287e-05
-3.82042101281205e-05
-4.07345940677539e-05
8.79989269295475e-06
-4.48237637793438e-05
-9.34042081141314e-06
-2.59797327341072e-05
-1.71597133969053e-05
-2.35861167432453e-05
-2.41920941506212e-05
-1.44166370755205e-05
-1.75643675400288e-05
-2.57171183059291e-05
-5.16330487675149e-06
-8.43914798835037e-06
-6.06689630724397e-06
1.24030378424653e-05
1.15908861211053e-05
-1.06432311045841e-05
-2.92545454973877e-05
-3.09486066876793e-05
-2.4405584134206e-05
-2.39600853944575e-05
-1.89717889141681e-05
-1.83251895717207e-05
-3.04173461772811e-05
-4.59712949070949e-05
-4.06616374970903e-06
-2.82475843514494e-05
-1.51401563340122e-05
-4.87275480677945e-06
-2.40628883569266e-05
-8.12991057261535e-06
-4.59422294214459e-05
-1.86058085438746e-05
-9.92324392780233e-06
4.16775001692544e-06
-3.37054151111692e-05
-2.26212420838107e-05
-3.28620209513126e-06
-7.82173865574561e-06
-2.35772696220132e-05
-6.96355155079038e-06
-5.19405870543022e-06
4.2428457592648e-06
-3.06613821335516e-05
-3.5315616829285e-05
2.94315415466742e-06
-1.98575161986496e-05
-2.29251602008854e-05
-3.80095305751558e-05
-2.1909495604181e-05
-2.92247976983678e-05
-4.67494907240033e-05
-9.34016726105437e-06
-3.40912682092899e-05
-8.76202468399092e-06
-8.34519163097464e-06
-4.16786322296584e-05
-3.35147658167464e-05
-2.78818266553736e-05
-4.0427943252748e-05
1.88129127326732e-06
-1.00067502142439e-05
-2.24964144223951e-05
-4.93205183405525e-06
-5.87817800811902e-06
-7.68160837402351e-06
-2.25407741853779e-05
-1.6008575574853e-05
-1.0565001626529e-05
-1.10759219260857e-05
-2.24398780794195e-05
-4.15167874810834e-05
-4.02835350583809e-05
1.76374825201901e-06
-2.61090985395616e-05
-3.42444514351197e-05
-1.15487988736715e-05
-3.36053989778687e-05
-3.20669390117538e-05
-2.73492165694416e-05
-8.80983479614503e-06
-4.02111635106895e-05
-1.58187532550904e-05
-2.5506449645011e-05
-2.34718566291459e-05
-9.53266412014019e-06
7.8402914112078e-06
-4.52399572492749e-06
-3.18188456582626e-05
-3.20234041515105e-05
-2.24463663423397e-05
-3.99908262898602e-06
-3.8866741649893e-06
-1.74263374293103e-05
-9.42012652077072e-06
-3.79890926968197e-05
-1.39015026021398e-05
1.23726648291565e-05
-1.81739450702916e-05
-1.64161023451821e-05
-9.60811916314462e-06
-3.38565714867731e-06
-1.53914565710721e-05
-2.30129851640052e-05
-1.94898973823146e-05
-1.0869928909797e-05
-2.58696537719334e-05
-3.12648406964117e-05
-3.09826466913323e-05
-2.70086961597592e-05
-3.33848183399335e-05
-2.51648352858591e-05
-2.45795861940247e-05
-9.60911996890873e-06
-4.43365678327281e-05
-2.70692191988168e-05
-1.82975317813891e-05
-2.93235367476097e-05
-2.55257264478733e-05
-3.81850167555672e-05
-1.9173728895231e-05
-2.49808303180996e-05
-2.0512932931987e-05
-3.18232847344291e-05
-1.54615201529491e-05
-1.25689693855717e-05
-9.9087455913355e-06
-2.64134151399403e-05
-1.58733363349144e-05
-2.57113748576647e-05
-3.14334456180994e-05
-1.57139154547331e-05
-6.28837892010054e-06
-1.55553802211851e-06
-1.20680664055531e-06
-2.96624696803372e-05
-4.67633087051922e-05
-1.59404935274739e-05
-8.83627800762174e-06
-1.63687248372411e-05
-1.42044613818448e-05
-2.18275402246938e-05
-2.85004984440985e-05
-3.41718857816296e-05
-2.19728128189235e-05
-1.75272920508159e-05
-3.84526788339224e-05
-4.43676865774127e-06
-1.0826535035285e-05
-8.36266623360457e-06
-8.79704151097397e-06
-2.91073961975574e-06
-1.5548837032764e-05
-3.11099054560213e-05
-4.44726862003039e-06
-3.1083945271714e-05
-7.15798528935899e-06
-1.50649285379942e-05
9.135802947583e-06
-2.53772785109929e-05
9.77472253464719e-06
-1.15669678675966e-05
-4.6228855917828e-05
-1.31895727332285e-05
-4.31224326252266e-05
-2.91427027520653e-05
-2.11406141169001e-05
-2.52258710942604e-05
-4.02412323434832e-05
-2.92745645600419e-06
-3.57386300927673e-05
-1.448196295886e-05
-3.95712635006212e-05
-3.27654817021688e-05
-2.6930173180391e-05
-3.71335618756949e-05
-1.05115664598866e-05
-1.69509630778174e-05
-3.21441795066911e-05
-1.5231495613165e-05
-2.09186581310685e-05
-2.10810059874371e-05
-2.08347251030948e-05
-7.91234534744503e-06
-1.23530522885245e-05
-1.29152043069157e-05
-9.31049594399806e-06
-1.67745549088614e-05
-2.90959906528627e-05
-3.31495142050411e-05
-1.18000353869082e-05
-2.64516372934787e-05
-2.39357451683913e-05
-1.91348143582024e-05
-3.8988503994817e-05
-5.05913741370918e-06
-2.92719965615964e-05
-2.97104286175509e-05
-4.67608298485942e-05
-2.62160432438501e-05
-2.20357430029491e-05
-2.70424233842004e-05
-4.07983609192613e-05
-2.60775473259627e-05
-4.56699216114218e-05
-3.90030659713916e-05
-2.47851437650476e-06
-2.31268001354775e-05
-2.86195974619012e-05
-1.70276632307809e-05
-1.41395506428537e-05
-2.75868787809432e-05
-2.77211605660061e-05
-2.54632815006885e-05
-2.42770711694769e-05
-9.00193495487272e-06
-3.30301480687309e-06
-1.36977625868591e-05
-1.59041666636801e-05
-2.59834278888609e-05
-3.68958282320032e-05
-2.66456897171468e-05
-2.36165142642428e-05
-2.86697658439365e-05
-8.22824214823788e-06
-9.59987774151997e-06
-1.85420916761202e-05
-2.11026256962575e-05
-1.17348023690821e-05
-1.83686899314886e-05
-3.69741516316453e-05
-1.15418092519341e-05
-1.02636409817482e-05
-2.97933231500845e-06
-2.46861182307997e-06
-3.33923869438497e-05
-2.00941805679499e-05
-2.04352013963819e-05
-2.07778774193473e-05
7.56376383437217e-07
-1.80633472591407e-05
-1.09802605998086e-05
-3.41587973249586e-06
-3.47293328704169e-08
-1.59838236941501e-05
-3.6146640509073e-05
-1.94636128983243e-05
-3.25268201784491e-05
-1.20293943267786e-05
-2.26071638774079e-05
-1.09475227498187e-05
-5.53026668582253e-06
-3.33259431005e-06
-2.81568001969988e-05
-1.9484960599976e-05
-1.86415445906548e-05
-3.4359047801799e-05
-2.7126496487643e-05
-3.12186095107449e-05
-2.53596921709005e-05
-2.18791601893286e-05
-2.14503228432145e-05
-4.57731828280089e-06
-3.53953444517886e-05
-1.41912816043233e-05
-2.73647808062101e-05
-2.49377808686405e-05
-6.51569589775679e-06
1.01244565705925e-05
-7.5567411766181e-06
-2.77172544232213e-05
-3.55457776159132e-06
-3.73759412907559e-05
-4.60037565785599e-05
-1.6180821011027e-05
-3.85204275641971e-05
-9.54325820018882e-06
-3.44533946181756e-05
-2.08604891697577e-05
-3.64511535680725e-05
-2.16821581241277e-05
-5.5198175577063e-05
-1.69015509334355e-05
-2.50077454046924e-05
-3.3027280125501e-05
-4.82290417366105e-05
-1.50703839996049e-05
-1.93793839109456e-05
-8.94679818611351e-06
-1.58263701973102e-05
-1.78587967865169e-05
-1.92065135758503e-05
-2.80756847054539e-05
3.01619229376731e-06
-3.36687759736955e-05
-2.90622893344806e-05
-1.31901181033977e-05
-1.60584496173667e-05
-3.75024239358023e-05
-2.9452313416151e-05
-3.19799999525267e-05
-3.75250052265874e-05
-3.41355669528387e-05
-3.16219468540713e-05
-2.62229832439694e-05
-3.62427545065117e-05
-1.98534549434111e-05
-9.66960471775485e-06
-3.34043096683951e-05
-3.95239462765106e-05
-2.27170589072425e-05
-2.02959139024422e-05
-2.56997137916286e-05
-1.90994477838367e-05
-4.54986334604367e-05
-3.20884712945394e-05
-2.76640780032803e-05
-3.28649180655138e-05
3.93284031214695e-06
-2.14696416152397e-05
-2.50922327012135e-05
-2.10844967091778e-05
-3.96979408131623e-05
-7.68361549064539e-06
-1.32053476404984e-05
-1.5993782518991e-05
-2.98466571795398e-05
-2.27233754800912e-05
-1.27107757738121e-05
-2.84315120666885e-05
-2.35604072772618e-05
-1.93303758790499e-05
-1.97027172875228e-05
-1.19827180934593e-05
-2.28276210313854e-05
-2.32193799117831e-05
-3.11346750640456e-05
-1.67924638737871e-05
-2.53220192095717e-05
-9.00999521184548e-06
-5.25431199344253e-06
-3.13241714429424e-05
-4.59669679902732e-06
-4.84594823773892e-06
-1.60696320523807e-05
-1.23681589416052e-05
5.16912481403376e-06
-2.04791085370714e-05
-2.26531704953041e-05
-6.1916718763193e-06
-2.42047847676522e-05
-1.86066814915352e-05
-2.95756918419479e-05
-2.99878209892871e-05
-3.39220949702714e-05
-1.67719753141891e-05
-2.24926895559901e-05
-2.03778794533344e-05
-3.51009296470121e-05
-3.23716647266068e-05
-5.25050187898309e-05
-3.53258142498299e-05
-5.03019945408423e-06
-1.9134550715756e-05
-3.57945726598032e-05
-3.87826737518912e-05
-1.41737767423727e-05
-3.18241961391246e-05
-3.24776361044088e-05
-1.92332690290196e-05
-1.74006337061344e-05
-2.42867618251017e-05
-1.55571344402877e-06
-2.71905753457987e-05
-1.43608134872945e-05
-1.33040944961959e-05
-1.40237670432591e-05
-2.10635570246409e-05
-3.15793503334458e-05
-1.55036471295093e-05
-2.3742884940309e-05
-1.7551613519072e-05
-4.08833229609336e-05
-1.65803682976119e-05
-2.20711683661299e-05
-2.12452835322745e-05
-9.00841311764658e-06
-1.82802512638449e-05
-1.32436349386181e-05
-2.65837360108887e-05
-1.59283682594053e-05
-1.42984961814628e-05
-2.15504303935733e-05
-1.60885037511645e-05
-1.8916000380343e-05
-2.60309906903233e-05
-2.53010205342923e-05
-2.10000575045144e-05
-1.93102485505358e-05
-1.37679104782972e-05
-1.9033757863427e-05
-4.08748398691845e-05
-2.53231741774095e-05
-2.50872233606701e-05
-2.67922358754671e-05
-2.83223800652888e-05
-1.4020415789463e-05
-2.74506315397948e-05
-2.24437941352386e-05
-1.76540236013473e-05
-1.95721413190852e-05
-3.10476997340544e-05
-7.3767010683858e-06
-2.67928196104058e-05
-2.06329443779483e-05
-1.76512485792442e-05
-2.33152933024426e-05
-2.94636720567737e-05
1.91055412157463e-05
-1.40141955744207e-05
-1.311462537408e-05
-2.11626095745163e-05
-1.42259104706479e-05
-2.95646131271492e-05
-2.17445167940392e-05
-4.34962022238549e-05
-3.04989872935035e-05
-3.81869422145483e-05
-3.34697471977548e-05
-2.14431129697493e-05
-2.02728351784283e-05
-4.21380168506895e-05
4.66364478184834e-06
-2.19447654294804e-05
-1.14249193272883e-05
-1.36532806704004e-05
-2.09497323046375e-05
-3.20342262467531e-05
-2.80739653556591e-05
-3.21522783556225e-05
-1.45274569151563e-05
-8.32025557167335e-06
-2.16662299928389e-05
-2.8270549898744e-05
-1.58789393810513e-05
-1.56746197724934e-05
2.21224635893539e-06
-1.94479306177765e-05
-3.02405461328644e-05
-2.15045491892081e-05
-1.16999682009704e-05
-2.44557814591299e-05
2.97306526084125e-06
-2.96118673707957e-05
-3.37554944097147e-05
-3.50972474290123e-05
-9.92629788421017e-06
-3.435619764729e-05
-4.35102382732377e-05
-3.33065523738983e-05
-1.43468636851381e-05
-2.33271128032831e-05
-1.46123360541639e-05
-3.31576035351753e-05
-2.88105832609478e-05
-9.33605026985096e-06
-5.1701241565532e-06
-1.33125183715978e-05
-2.2620537954711e-05
-1.33624223478634e-05
-1.00554372135353e-05
-4.051302319929e-06
-1.06922129620487e-05
-1.77117722960733e-05
-3.15507708013891e-05
-2.01703696170025e-05
-1.03144297252316e-05
-2.98909113022724e-05
-4.16024616558172e-05
-1.33797831851411e-05
-2.59383172324873e-05
-3.06574062476109e-05
-2.22014955644694e-05
-4.23243751472507e-05
-1.83844931619428e-05
-9.16540683012118e-06
-1.32433821416322e-05
9.5150776896335e-06
7.4708100219811e-06
-2.68164228437579e-05
-4.60436003273169e-05
-1.77132091502412e-05
-2.55237399487957e-05
-1.84071224430577e-05
-1.44485105930224e-05
-2.34398392296804e-05
-2.89360985309663e-05
-2.11692702007869e-05
-2.03038245761994e-05
-4.02361758913009e-05
-2.21533482488564e-05
-2.4542237980503e-05
-3.01978985280144e-05
-1.11586583099283e-05
-3.60571941523925e-05
-1.07845168933291e-05
-5.57676256365466e-05
-1.40542357492039e-05
-3.94900872038235e-05
-3.0040269714798e-05
-1.08545154405226e-05
-1.46396875983167e-05
-1.78159610616544e-05
-2.45207709485814e-05
-1.99855150383327e-05
-2.15033139414461e-05
-6.00778623253374e-06
-2.26073229821072e-05
-4.74902150673134e-05
-2.53998756311011e-05
-2.61239564413785e-05
-1.41145761520591e-05
-1.69186118772186e-05
-1.68948956602097e-05
-4.2480730099366e-05
-2.95620090134746e-05
-2.56803510768336e-05
-2.05687927636647e-05
-1.15999302835184e-05
-1.76249539969458e-05
-4.39772625248257e-05
2.44591766991069e-06
-1.74964161695592e-05
-6.76111870036521e-07
-2.56296025923848e-05
-3.27398922385359e-05
-1.76732165698911e-05
-3.35922894717375e-05
-2.92937040140708e-05
-6.56116568362174e-06
-1.73016494667806e-05
-1.8791225311615e-05
-2.77242184624329e-05
-1.09880873386053e-05
-3.25607688122198e-05
-3.51381328277256e-05
-3.80670936282933e-05
-3.08163318420185e-05
-5.74410941121478e-06
-2.28916243467986e-05
-2.01102662694717e-05
-2.16167200279614e-05
-3.40942464137767e-05
-3.35811121719231e-05
-2.96042035645427e-05
-1.6981045131678e-05
-4.38445303853855e-05
5.24762992755613e-07
-1.23040283740613e-05
-3.23170036055173e-05
-1.47406584020044e-05
-2.88365680032155e-05
-1.2607780824902e-05
-3.50136100399477e-06
-4.12435013996434e-05
-2.79510058917436e-05
-1.43533542971232e-05
2.04071767459115e-06
-3.00069662980139e-05
-2.62847837004266e-05
-1.77036259976714e-05
1.17791168572353e-06
-1.03347251891102e-05
-5.89613179386608e-06
-2.21850618801795e-05
-1.89862011736952e-05
-2.91139514675122e-05
-4.8524324787542e-05
-1.95241137852293e-05
-1.89807964507726e-05
-3.65948774119193e-05
-1.24574401627955e-05
-3.153502838282e-05
-5.76162710915062e-06
-3.11751952456885e-05
-3.11753842363127e-05
-3.05020605472931e-05
-1.54207175570402e-05
6.56468254460777e-06
-3.65744644628584e-05
-2.53579514684869e-05
-1.14525481901496e-05
-2.18419173778909e-05
-2.06870733675792e-05
-2.48793890968292e-05
8.05834449670619e-06
-7.9851960874245e-06
-1.25924708833395e-05
-1.14305233296751e-05
-1.50270180957193e-05
-9.08986440184902e-06
-3.510419623287e-05
-1.37509325340727e-05
-8.96804759163745e-06
-1.27523209082388e-05
-2.38102514610272e-05
-2.10991566481442e-05
-3.27400566432679e-05
-6.59042949774857e-06
-2.47865259596917e-05
-1.91136319420705e-05
-1.30700161899706e-05
-4.59755067280732e-05
-2.47552532167806e-05
-3.95418888181656e-05
-2.04389560792964e-05
-2.1528418533611e-05
-3.24757201044212e-05
-3.59003591256724e-05
-2.06652956450037e-05
-5.16828381090574e-05
-1.89722076805121e-05
1.29098587716725e-06
-2.53208030768866e-05
-2.85725717399647e-05
-2.84405052196229e-05
-1.75063336210164e-05
-2.82407567196263e-05
-2.5719847539836e-05
-2.52743799659259e-05
-4.12471204797528e-05
-8.8134361534687e-06
-2.50952146410078e-05
-2.31292078942899e-05
-3.04907003781865e-05
-2.35411362950635e-05
-2.51582794056832e-05
-1.71584773727395e-05
-2.40269550917941e-05
-1.93509230435485e-05
-2.26667171403237e-05
-9.70977032292045e-06
-3.55041833855589e-05
-2.39931651115874e-05
-1.31689804014979e-05
-1.42211733313225e-05
-4.89500618079681e-06
-1.64288216857696e-05
-2.05960332445945e-05
-3.56950022136135e-05
-8.49592239610672e-06
-5.7612892388455e-05
-2.73390006353408e-05
-3.67146520668287e-05
-2.75708661800274e-05
-1.95701518338685e-05
-3.96491005434017e-05
-6.95695314040815e-06
-5.84885203328898e-06
-3.39095747251668e-06
-2.24152083553243e-05
-1.95810346070285e-05
-1.46371170931181e-06
-1.63624502146688e-05
-2.56425431786239e-05
2.72685742247412e-06
-6.08233525644626e-06
-2.22359699474511e-05
-1.89082431872143e-05
-8.02073795958287e-06
-3.72758036395777e-05
-3.37687782663821e-05
-4.56785145554324e-06
-1.53928449350961e-05
-3.65275374926811e-06
-2.74558474322203e-05
-3.15009053060718e-05
-3.25609449706648e-05
-2.88622702773694e-05
-1.28668806424967e-05
-1.82301820419997e-05
-2.96431946438471e-06
-1.4408140928019e-05
-2.97985088954342e-05
-3.75800367910396e-05
-2.86179315428186e-05
-3.5922792512088e-05
-7.05465578712412e-06
-2.05865702734308e-05
-1.35303624358894e-05
-4.17707457367191e-05
-2.7682116563486e-05
-8.35255306295083e-06
-4.07467816540418e-05
-2.95798706951868e-05
-3.14446293858696e-05
-4.47256786914811e-05
-3.47206955732272e-05
-4.4031824652689e-06
-1.96255070933168e-05
-7.75303990752404e-06
-5.35141678189797e-06
4.53375600512252e-06
-3.17351540840087e-05
-4.26672018132202e-05
-2.99159973106387e-05
-4.01587543297112e-05
-2.85708763495756e-05
-3.61626729644202e-05
-2.3078005514448e-05
-2.28346254408561e-05
-1.21196201719005e-05
-1.96553661436871e-05
-2.57736701733079e-05
-1.28506345999104e-05
-1.9432088458262e-05
-9.95532904436183e-06
-1.05177511487165e-05
-5.68072697813282e-06
-3.41414796558801e-05
-2.76688196460701e-05
-3.72422798770879e-05
-5.99693316839621e-06
-2.86124057245713e-05
-3.61413388297891e-05
-3.46302558344361e-05
-2.05624726212257e-05
-1.67503236202165e-05
1.94122918753861e-06
-1.01462482706649e-05
-3.13539001940906e-06
-8.61216964532171e-06
3.2754512286489e-06
-1.09468250585688e-05
-1.88687015233519e-05
-2.43128663889411e-06
-6.89490923431873e-06
-3.84035033061368e-05
-4.37120325154845e-06
-1.55079291339322e-05
-4.58255680775363e-06
-3.01291607813082e-05
-2.92967656063816e-05
-4.33039315449685e-05
-2.2695842840011e-05
-2.14768055850034e-05
9.62128710499348e-06
-3.12648003488628e-05
-7.08182913016876e-06
-1.01890141530825e-05
-9.39698523658408e-06
-1.06862602771692e-05
-2.91628903157228e-06
-3.97369405742278e-05
-1.35279133907119e-05
-1.57897529792701e-05
-2.5880040632691e-05
-1.11504842086377e-05
-3.87111887442858e-05
-8.92438331163505e-06
-1.97511526441733e-05
-6.50874634285186e-06
-1.95836981915291e-05
-1.86212098024679e-05
-3.94004846220947e-05
-2.01276824976818e-05
-5.8325945858194e-06
-2.03916743382613e-05
-6.45128239696596e-06
-3.29098620458741e-05
-7.79755983579889e-06
-3.61236725280093e-05
-1.71941235557531e-05
-2.95045093252655e-05
-2.34604354002171e-05
-2.93409769057111e-05
-2.80158488180892e-05
-4.32236545203892e-05
-2.23614236063272e-05
-1.01276335380844e-05
-3.3364154935399e-05
-1.46547744760295e-05
-2.55940975125761e-05
-4.28890085537882e-06
-7.88872808268164e-06
-1.98473923957236e-05
-2.9541163243019e-05
-2.07309759382398e-05
-1.99269730206432e-05
-2.47478765677966e-05
-1.91531539060422e-05
-1.56876593506501e-05
-2.30308302397126e-05
-1.34235947367774e-05
-3.7605788804281e-05
-1.50526851205591e-05
-7.20029489632979e-06
-1.89861785018064e-05
-1.56456998447586e-05
-1.79239626771274e-06
-1.5424383341379e-05
-1.66913788775255e-05
-9.54319074182398e-06
-5.33897136039069e-05
-4.55154999879824e-06
-1.9224530221474e-05
-1.05663949197536e-05
-1.5407406907813e-05
-3.21207112336989e-05
-3.07779240893158e-05
-2.47328530362762e-05
-8.102298861104e-06
-1.30978708933238e-05
-3.01776774870757e-05
-2.29094730879176e-05
1.28826829586396e-05
-2.55269699266198e-05
-1.87115172370746e-05
-1.46749851875344e-05
-2.831736070306e-05
-8.27969731698507e-07
1.01420245893414e-06
-1.73978228245939e-05
-2.84966397418944e-05
-1.98701612793308e-05
-4.99223937145778e-05
-2.28843951222815e-05
-1.43192189975871e-05
-3.06315615187912e-05
-2.231016185248e-05
-2.89187125280054e-05
-6.28476910405891e-06
-3.42720050681019e-05
-1.56910270725006e-05
-7.99444141476732e-06
-2.4573138093426e-05
-1.9307037674864e-05
-5.89955454911656e-06
-3.07506615984902e-05
-2.77402730643215e-05
-2.54338773613283e-05
-7.87519539449503e-06
-1.50634833334063e-05
1.10896116037531e-05
-1.66116717877595e-05
-2.28864106971267e-05
-9.95032309742379e-06
-2.92449975209812e-05
-2.19837555484614e-06
-2.07885305579316e-05
-3.13661269605998e-05
-1.08534858970896e-05
-1.84248214139417e-05
-7.88608725496514e-06
-8.31536266741096e-06
-1.41053317104319e-05
-2.63379177772983e-05
-2.45048302231187e-05
-2.00933832001557e-05
-3.14238853086632e-05
-1.74099037717597e-05
-2.54394492430172e-05
-3.37334455363864e-05
-1.42965813260087e-05
-3.44944738898582e-05
-8.12905741758479e-06
-1.58058932049203e-05
-4.9248928365425e-05
-2.20783041910696e-05
-1.50467943549783e-05
-5.16907387797235e-06
-3.02888044959648e-05
-3.27965404305595e-05
-1.95956728158975e-05
-3.83451957006035e-06
-2.84329519202762e-05
-2.47838238314862e-05
8.20713427731975e-06
-3.48318876479056e-06
-4.17558465928815e-05
-1.83399361038875e-06
-3.17730037425884e-05
1.03657976354492e-05
-5.29410988475994e-05
-1.17203026479937e-05
-2.22535078192397e-05
-1.935197738305e-05
-1.2913344891263e-05
5.32098920499325e-06
-2.80784569911193e-05
-1.88649858427563e-05
-2.23375761700688e-05
-9.79213380568647e-06
-2.4009045010691e-05
-1.13244685764141e-05
-3.20425357562561e-05
-2.60921062447183e-05
-1.35768649958531e-05
-1.76906351223498e-05
-2.82372942580913e-05
1.37682667248919e-05
-1.20019926282564e-05
-7.20224304615226e-06
-2.6824317572486e-05
-1.55989820990733e-05
-8.73859053317616e-06
-1.0339526154081e-05
-1.43529536727375e-05
-2.62435960133194e-05
-1.48060209322221e-05
-1.69460452380655e-05
-1.97326247698793e-05
-3.37415228167874e-05
-3.3933307663849e-05
-3.37172745109501e-05
-3.19286409099607e-05
-4.18458717720214e-05
-1.57418515006087e-05
-1.37570083108802e-05
-1.96809667194682e-05
-2.7335135206248e-05
-1.48633367885919e-05
1.12224208265104e-07
-3.42493264116926e-05
-3.57348358330515e-05
-2.87731021669986e-05
-1.67971609731254e-05
5.46430481698097e-06
-2.75503965319018e-05
-2.40205646432334e-05
-2.68689383264502e-05
-1.75578814285821e-05
-1.64422072689713e-05
-3.01120846375471e-05
-1.41951156524116e-05
-2.034486508427e-05
-3.18805222358905e-05
-2.28918943666337e-05
-4.72235765985756e-05
-1.32544750674185e-05
2.17341305287707e-06
-3.51257508729868e-05
-2.03446033992049e-05
-4.18672121811198e-06
-2.05771024910254e-05
-3.13198665075317e-05
-3.24309565365525e-05
-3.03111743010033e-05
-1.85573336181195e-05
-2.24891697708058e-05
-2.89817745499873e-05
-2.14361726805076e-05
4.48067821862899e-06
-2.48997586584477e-05
-2.18215306367797e-05
-2.65761349539099e-05
-2.62821647428779e-05
6.52557535201731e-06
-2.46680418260243e-05
-1.54840216729927e-05
-1.92481803249813e-05
-2.0550827848797e-05
-2.39659094062191e-05
-1.95745916028149e-05
-2.82319723003677e-05
4.20162743799118e-06
-1.59860366245284e-05
-3.51249221597427e-05
-7.52137613892858e-06
-3.8859355209237e-05
-6.64353135558425e-06
-1.83209361273071e-05
-1.78956586822457e-06
-1.48015207149101e-05
-7.52773700447228e-06
2.14653266168666e-06
-7.27808261816276e-06
-1.80487283817765e-05
-1.36762270128937e-06
-1.14902022675117e-05
-2.86795756536105e-05
-1.37607728173155e-05
-1.57362046107666e-05
-3.55745700549046e-05
2.02398066712432e-06
-1.77185148960384e-05
-1.24972624103121e-05
-1.12192785278005e-05
-2.28833081700452e-05
-2.08758863201913e-05
-2.83876804085172e-05
-3.00857051840315e-05
-9.42824079616787e-06
-6.55378687554616e-06
-2.59801931543655e-06
-4.60189842302903e-05
1.08568841823586e-07
-2.75003410504901e-05
-5.75414739579017e-06
-7.68985252833456e-06
-2.00776525441529e-05
-2.90228605644988e-05
-2.01881882480258e-05
-3.46390646683006e-05
3.54209534786712e-06
-1.29466913346764e-05
-1.92300266888084e-05
-1.32407100942047e-05
-2.04274282539095e-05
-2.48233417099607e-05
-1.2471330312945e-05
-1.72710307524182e-05
-3.39291189254933e-05
-1.82025702077519e-05
-1.80849286149258e-05
-1.68047685438393e-06
-3.31679636592133e-05
-1.97802163528436e-05
-2.10695056515895e-05
-2.48004297312739e-05
-2.56739490321946e-05
-2.71178633179268e-05
-2.77318353998531e-05
-9.28657051405466e-06
-8.79950382267575e-06
-2.90972266323985e-05
-2.46235710687768e-05
-1.40199242178044e-05
-1.85505727993169e-05
-2.68182278987591e-05
-2.17403167965009e-05
-3.35963682521648e-05
-3.07073583474952e-05
-3.35106197900987e-05
-2.48510712185451e-05
-7.89800890076479e-06
-6.85541342052127e-06
-2.31038499872901e-05
-4.36582979815657e-05
-8.35338282719179e-06
-3.45816031494442e-05
-2.5175495624284e-05
-1.94405818635673e-05
-2.93565963026734e-05
-2.29593639580167e-05
-2.32501525252629e-06
-1.81763790688344e-05
-3.67298093623454e-05
-2.8025628141114e-05
-1.85538586708259e-05
-1.52642998412734e-05
-2.64230544078299e-05
-7.8467468452817e-06
-2.88986371519109e-05
-5.20433081855882e-06
-2.23460472410889e-05
-1.20831702315556e-05
-1.18153398512101e-05
-1.56085167388531e-05
-1.58694020307277e-05
-2.67796084380361e-05
-2.86224299965311e-05
-2.19006160853714e-05
-2.36812938432777e-05
-2.28406024220736e-06
-3.21914093621932e-05
-3.12001712285924e-06
-3.79667518151916e-06
-3.75630226034148e-05
-3.10331296916122e-05
-1.94963179969838e-05
-8.17975848747927e-06
-2.53371277670451e-06
-2.67964964753338e-05
-2.02022131177523e-05
-3.00885324726418e-05
-2.32691015570289e-05
-4.22218663295675e-06
1.85288576151036e-06
-9.9663661353922e-06
-1.20768588780336e-05
-2.01184133486247e-05
-1.29998423268747e-05
-1.52700607428584e-05
-9.51261698264399e-06
-2.39828147781797e-05
-1.76259566214951e-05
-2.99122863860793e-05
-2.19317382589396e-05
-2.42157072003889e-05
-4.52273956242524e-05
-1.82655558363095e-05
-2.51442707267507e-05
-1.0952925430892e-05
-4.4770849773416e-05
-3.37820417499308e-05
-1.81488598888345e-05
-1.77151970111754e-05
-1.86502697915302e-05
-1.30605592368654e-05
-3.68350121798057e-05
-1.90985204032151e-05
-2.88841462788172e-05
-1.46462260790333e-05
-4.14724468150333e-05
-2.29188402568894e-05
-2.27084771674981e-05
-1.01718320903491e-05
-3.64400255069397e-05
-3.82269229497181e-05
-2.60886257317249e-05
-1.61023203189307e-05
-1.3518011842612e-05
-4.66291705417189e-05
-3.07643316092207e-05
-1.83795517692301e-05
-5.64223426240131e-06
-3.0952195357681e-05
-1.0670484746161e-05
-2.45415613665396e-05
-5.23620124519048e-06
-2.29606382503014e-05
-1.85042211312697e-05
-3.46157520322744e-05
-2.6078365179787e-05
-1.93302388443143e-05
-3.04883035506412e-05
-4.58290884656818e-05
-2.68347703327197e-05
-2.25327035030406e-05
-1.90386969529118e-05
-2.88078018282471e-05
-5.46400845209837e-06
-2.92653462142022e-05
-2.83999811527064e-05
-1.98544251987159e-05
9.24460452139687e-06
-2.76536071588673e-05
-1.5315355721992e-05
1.38622467648684e-06
-1.98997761739419e-05
-2.41915737476068e-05
1.32355569794547e-06
-2.1651837458558e-05
-1.97873163574154e-05
-3.88478382745072e-05
-2.89927141834296e-05
-4.19009201907311e-06
-2.90216764243883e-05
-1.19235516346291e-05
-3.62754127054736e-05
-2.15427493662739e-05
-2.10280829928866e-05
-1.60957829948171e-05
-2.21900111503207e-05
-2.24990994754236e-05
-2.11062990791169e-05
-1.99011473219339e-06
1.49347443418579e-06
-1.5171654613884e-05
-2.64975743133543e-05
-5.8690276978585e-06
-2.53715136442112e-05
-1.18250674470373e-05
-1.17886990544219e-05
-7.26831405017797e-06
-2.85364194586896e-05
-5.22411243782481e-05
4.62601003730463e-06
-3.08363019436634e-05
-2.49381620014875e-06
-4.34786048097844e-05
-1.86134172412426e-05
-2.03765635092923e-05
-1.89617421211089e-05
-4.77293058314854e-05
-6.45900215733532e-06
-3.27182883664185e-05
-2.62513468610867e-05
-1.95222337505786e-05
-1.4865922630759e-05
-2.73073440646985e-05
-7.48006564579851e-06
-1.97789216557432e-05
-4.3580049109114e-06
-3.72186553210952e-05
-2.16983887214535e-05
-2.07502005453742e-05
-4.10984830538891e-05
-3.68291762726636e-05
-6.71111810975811e-06
-2.03992895202659e-05
-2.14487167561536e-05
-4.21692797679081e-05
-8.17422649487393e-06
-1.81261177310104e-05
-7.2669260687856e-08
-2.86772374305042e-05
-3.63919371026611e-05
-9.52093672489843e-06
5.12244851744482e-07
-1.41872678910402e-05
-1.17637130764141e-06
-2.70923739168176e-05
-2.78604869828498e-05
-2.5310109949712e-05
-1.59577387695175e-05
-2.51043711187525e-05
-1.95389530650456e-06
-6.08527629302792e-06
-2.26666012406896e-05
2.55609407247552e-05
-3.82649186065739e-05
-1.29392727017481e-05
-4.22408867714969e-05
-2.70285492140272e-05
-1.77357926765107e-05
-3.02340702637421e-05
-9.0717063636198e-06
-2.41855217093432e-05
-2.57529255133137e-05
-1.54182977485478e-05
-2.23438532219186e-05
-2.60623547290083e-05
-1.79417861718629e-05
-3.14670373364464e-05
1.88451858929563e-06
-6.32009407883378e-06
-3.40549148419826e-05
-2.26102701623174e-05
-2.08312964902639e-05
-1.00461710255856e-05
-8.83535241254163e-06
-1.47286163127424e-05
-5.10438764165573e-06
-1.71408695237474e-05
-4.36398553139319e-05
-4.63018812732872e-05
-1.36927060962919e-05
-2.21487196823681e-05
-1.21493512904871e-05
-4.18397648199087e-06
-3.03322060717061e-05
2.11236202186211e-06
-3.04249020268956e-05
-1.21093926148625e-05
-1.53798973172043e-05
-4.18752979731266e-05
-2.13997837029702e-05
-1.90689275420196e-05
-1.61730816620231e-05
4.08496166424645e-06
-8.68105825094133e-06
-1.85948642974253e-05
-2.51995248076565e-05
-3.4444616188956e-05
-3.7791753436535e-05
2.83441591484911e-06
-2.06788286847915e-05
-2.16033917344975e-05
-2.18068779832592e-05
-2.72368426333716e-05
-3.3171268585785e-05
-1.49409432922608e-05
-2.49013389624211e-05
-1.85680659444476e-05
-2.84784167063797e-05
-2.22909785451033e-05
-3.10907160421904e-05
-4.49050688971994e-05
-3.08325654905651e-05
-1.23975534442775e-05
-1.38272849144399e-05
-3.27825156268566e-05
1.01004009430954e-05
-2.68533519606712e-05
-1.72857432406256e-05
5.38093858703054e-06
-1.93218862616481e-05
-2.80999446215209e-05
-2.0277988799143e-05
-4.57159360943264e-05
-4.08636927272554e-05
4.16683330337734e-06
-8.11915035133852e-06
-2.07861061655819e-05
-3.11182718114899e-05
-2.92328784594093e-05
-2.20667275118817e-05
-2.6046833915242e-05
-2.38491368807952e-05
-3.34160634446789e-05
-2.72132309327232e-05
-2.52446939589018e-05
-2.28603409596094e-05
-3.08121022850727e-05
-5.95013710273502e-06
-1.04780087004734e-06
-1.20447378710602e-05
-3.9638968464077e-05
-3.48799585031567e-05
1.34346526767607e-05
-2.01299095715105e-05
-2.62517385922952e-05
-3.40634272937432e-05
1.18996798836415e-05
-3.05764169663904e-05
-2.28648767257445e-05
-2.94783393549954e-05
-3.41132598095347e-06
2.45936027146572e-06
-2.87366776384386e-05
-3.36298692680284e-06
-2.25952987915397e-05
-1.97928375829397e-05
-2.06535421872743e-05
-1.23658113246572e-05
-4.56055840950688e-06
-2.69299290386143e-05
-5.60209179754645e-06
-2.67265457846309e-05
-3.85340765989211e-05
-2.77230897522139e-05
-6.27606230293153e-06
-3.30549965336153e-05
-2.06688203776426e-05
-3.95713614747996e-05
-1.87218267838784e-05
-4.42714497325844e-05
-1.35614182127103e-05
-1.548811610505e-05
-8.59096936768326e-06
-1.92691682247369e-05
-2.38301503362255e-05
-1.87140485622001e-05
-2.85765189048229e-05
-1.85125684383183e-05
-9.26781465772628e-06
-4.04263956404726e-05
-2.23105395322672e-05
-2.02754265202115e-05
-3.76673614770716e-05
5.7290771228722e-06
-5.36915865488281e-05
-1.72791602988781e-05
1.10355729406006e-05
-3.0798583371641e-06
1.11846060609451e-05
-1.89572798026085e-05
-2.98212248567744e-05
-4.42265857367224e-06
-9.0870846435778e-06
-2.08026313926855e-05
-2.75485193651229e-06
-2.12911848981399e-05
-8.04967243985922e-06
-1.41672337368054e-05
3.43280705016969e-06
-5.58338976259536e-06
-4.24948081146855e-05
-5.86330881756145e-05
-1.88717882346443e-05
-2.86702142424653e-05
-3.27219618453163e-05
2.04086421596295e-06
-4.10672779284601e-06
-1.30237643146146e-05
2.05852174609078e-06
-3.35641782603643e-05
-2.85312065977545e-05
-6.72666653527165e-06
-2.50945065327942e-05
-1.84247340503205e-05
6.13352775498711e-06
-5.39123166988846e-05
-1.27467177012747e-05
-2.47715699624779e-05
-7.54026550558741e-06
-4.23750023344571e-05
-1.65404856724398e-05
-1.93565842376313e-06
-3.58265737105814e-06
-3.59995289978335e-05
-5.22078281433404e-05
-2.13103087787076e-05
-2.8847366441126e-05
-8.32025993841182e-06
-3.08660528839335e-06
2.04182040370369e-05
-1.84082901275036e-05
-3.41205833989015e-05
-3.18004008952147e-05
4.58411710620724e-06
-1.87513228206961e-05
-2.68697713133519e-05
-1.21585976055369e-05
-2.88417182334672e-05
-3.62490340617144e-05
-3.7141022788353e-05
-2.23531224823222e-05
-2.35580246255286e-05
-1.47270151490753e-06
-2.23745043210313e-05
-2.28593847533712e-05
-2.52599677052005e-05
-3.76800010812761e-05
1.0562243401833e-05
-1.42798958432328e-05
-2.92329778313988e-05
-2.88129614212957e-05
-1.66834996211506e-05
5.60332680945913e-06
-1.9883395069322e-05
-9.57517824967258e-06
-1.50117203003208e-05
-1.44215944897597e-05
-1.54929522023967e-05
-3.21906981269524e-05
-1.91984509314751e-05
-2.51746052315333e-05
-3.94847600403045e-05
-3.08196411003778e-05
-8.7667352307834e-06
-2.79994875773463e-06
-1.97399682497244e-05
-8.7122386908296e-06
-1.26961777014783e-05
-2.42616918323094e-05
-1.89024288161849e-05
-1.31117934516239e-05
-1.21091294273419e-05
-4.93807008859946e-05
-1.2387318444166e-05
-9.41604848164795e-06
-4.20673310795967e-05
-4.30054393196364e-05
-2.87751761851026e-06
-1.99742451232829e-05
-2.45615516819858e-05
-1.06213447280325e-05
-1.52521241347833e-05
-5.64083871668884e-06
-1.25620529725933e-05
-4.45216107928879e-05
-2.20114618189198e-05
-2.67671859999906e-05
1.90685822631226e-06
-2.27583956328246e-05
-2.78867482101482e-05
-1.68178723857664e-05
-1.84736362579078e-05
-6.62899026150126e-06
5.63421534737747e-06
-2.51180016882048e-05
-2.84244492883583e-05
-3.99722739093233e-05
-1.09206587960092e-05
-1.12109036083262e-05
-1.88929124371746e-05
-2.08976773419546e-05
-3.7326854627742e-05
-2.6101678215854e-05
-3.35981726275154e-05
1.54122225926302e-06
-2.04712939544615e-05
-3.54578807124882e-06
-2.10916486106619e-05
-7.73667361320817e-06
-2.08405163398177e-05
-1.25411740872381e-05
-1.78638858424233e-05
-5.49883465211465e-05
-1.03567190443113e-05
-1.23844633722802e-05
-2.90943166035743e-05
-2.85517291611955e-05
-2.21157002885375e-05
-1.95896773555839e-05
-2.61820134635343e-05
-1.01754242437945e-05
-3.72917070226748e-05
-3.15390634057923e-05
-2.31198802151245e-05
-3.03371418071431e-05
-1.94830892281623e-05
-2.07257140729326e-05
-1.18024046215424e-05
-5.36432595462847e-06
-1.1220255788212e-05
-1.16481754664358e-05
-3.05647348056771e-05
-3.27587522607196e-05
-4.76305348060561e-07
-1.58537303504764e-05
-2.2100573673394e-05
-1.84268778111874e-05
-2.5474302211076e-05
-1.3999000459181e-05
-9.59685969422877e-06
-1.67521335985473e-05
-1.0655804652271e-05
-9.65074866806108e-06
-3.43197097272006e-05
-5.21966507927088e-06
-3.38930099122847e-05
4.08308981614908e-06
-2.76013047448304e-05
-5.29249163816631e-06
-1.92160275949627e-05
-1.78374752017535e-05
-2.15538028466371e-05
-1.85463576766454e-05
-2.90694496713825e-05
-3.01286228967752e-05
-1.18953238178048e-05
-9.40444304616086e-06
-1.32148120762305e-05
-1.18289415561883e-05
-1.32383683200679e-05
-2.28699126950068e-05
-3.949116457786e-05
-3.07732279189077e-05
-3.90639139173115e-06
-5.26204488632095e-05
-2.67540585039164e-05
-2.47366158888594e-05
-4.42640624973998e-05
-2.54169561136558e-05
-1.80066614276867e-05
-4.53667171903745e-06
-1.70813435637262e-05
-2.53150785714128e-05
-9.36784119246645e-06
-2.34726594491711e-05
-3.67003970731693e-05
-3.15367322000376e-05
-2.63414932082005e-05
-4.57559980975396e-06
-2.17963059577353e-05
-3.34435477662451e-05
-1.51585207116996e-05
-6.67588622257487e-06
-1.13719447193585e-05
-6.89949886736674e-06
-2.8076543324545e-05
-3.54310303150474e-05
-1.38183590700678e-05
-2.50187165353185e-06
-2.98355648494015e-05
-3.82697707992393e-05
-9.58878900051461e-06
-9.83922829251447e-06
-1.85541857103073e-05
-2.11829430470496e-05
-2.26837809441984e-05
-1.66577749111854e-05
-1.49763148191193e-05
-9.69273572452286e-06
-2.66555803847696e-05
-2.85749423396104e-05
-5.37020210104378e-06
-3.8360643489953e-06
-3.43393501043685e-05
-2.10626499733573e-05
-3.01680781470826e-05
-2.04459739075922e-05
-4.38368732236246e-06
-1.79060069490534e-05
-2.951475478223e-06
-3.85014027565881e-05
-2.31062971064418e-05
-6.65505546659048e-06
-2.61307185857671e-05
-3.07573389048419e-05
-2.24150998206278e-05
-2.16348022078174e-05
-2.57094896384076e-05
-2.85281221991526e-05
-1.52606091752875e-05
-5.04139974837222e-05
-3.00203048731058e-05
-1.78841400555933e-05
-2.76892988705248e-05
-3.91692265709175e-05
-4.38296937022398e-05
-2.0943865603817e-05
-1.75845672066301e-05
-2.74001327353939e-05
-9.38604439148245e-06
-1.30130167679666e-05
-2.44764611331986e-05
-2.83274437368507e-05
-1.59881015730536e-05
-1.60458590389428e-05
-3.57076163750647e-05
-4.30514918444856e-05
-3.02766793988596e-05
-4.54005213138283e-05
-3.1815854779148e-05
-2.1369453126715e-05
-1.61136845752493e-05
-1.27714788128972e-05
-7.09864171397129e-06
-9.86193184802068e-06
-2.84350877425973e-05
-3.43754510311678e-05
-3.06341706341854e-05
-3.04348867425463e-05
-3.57081970560238e-05
-3.52583478921136e-05
-1.51602813219282e-05
-2.91897938736004e-05
-1.33776175751659e-05
-3.63008394223436e-05
-1.39958935689034e-05
-5.17003255291867e-06
-3.21849345643714e-05
-1.59509736393824e-05
-2.27207306722816e-05
-3.59729835347097e-05
-4.49237986882063e-05
-1.01183665591758e-05
7.34408569680824e-07
-4.01736902914885e-05
-4.53173525890151e-05
-3.29218389238669e-05
-2.45361015615085e-05
-3.00545959393004e-05
-4.79726065603082e-06
-3.44111366509104e-06
-6.53808688524758e-06
-3.09802140139909e-06
-1.02560681427069e-05
-5.34456284038253e-06
-2.31180201403338e-05
-2.11667233510183e-05
-9.4565588135308e-06
-2.82482269323042e-05
-2.15046017125503e-05
-4.76328464531362e-05
-4.32823721062928e-05
-2.04812227338746e-05
-3.44053637649374e-05
-7.93616758662734e-06
-2.04524854223699e-05
8.7291553657341e-06
-3.53101350755255e-05
-4.21703839332783e-05
2.36974698110949e-06
-5.97070843889576e-05
-2.81224033176807e-05
-1.83670360568129e-05
-3.55195883435304e-05
-1.46541829733334e-05
-2.92268656731144e-05
5.82181629501689e-06
