# Supplementary material for: Research on computational propagation and identification of mine microseismic signals based on deep learning
Source: PLoS One. 2025 Oct 22;20(10):e0334641. doi: 10.1371/journal.pone.0334641 (PMC12543183; doi:10.1371/journal.pone.0334641)
Supplement: S1 Data — (ZIP) [file pone.0334641.s001.zip › 000100500001129.xlsx_0.txt_24.txt.txt]

-1.42356586748471e-05
-3.59583845692653e-05
-2.06077402882903e-05
-1.54235266918403e-05
-2.06666419268392e-05
-1.9110326047715e-05
-2.26631379060375e-05
-6.82154913933987e-06
-2.90286337522853e-05
-1.63584314443168e-07
-2.23609315228305e-05
-3.69995963138352e-05
-3.86596180197743e-05
-2.87147483515839e-05
-2.18332470792106e-05
4.68786026435783e-07
-2.97241030083087e-05
-3.45815695463828e-05
-2.36866781941868e-05
-2.99299608819571e-05
-1.99046440511316e-05
-2.7593637856046e-05
-2.90653643556428e-05
-1.30387234412456e-05
-2.84587396975635e-05
-1.09136360929e-05
6.85120188102251e-06
-1.91777159502737e-05
-5.92543552871305e-06
-2.55142958210663e-05
-3.2464620534504e-05
-2.8337550479103e-05
-1.00621025895493e-05
-1.36910181135661e-05
-2.14660379984566e-05
-1.47859197768862e-05
-1.09887032841331e-05
-1.52521116060905e-05
-4.1136811842908e-05
-9.46260919235452e-06
-1.94317290706098e-05
-3.04680544099151e-05
-2.79828786433947e-05
-4.07268249171476e-05
-6.5667383230462e-06
-3.04603553778972e-05
-2.60919006579695e-05
-2.58271744359602e-05
-1.54187471118467e-05
-2.41806455844249e-05
-1.62650121798702e-05
-2.05669787764721e-05
-3.26494865956465e-05
-2.53487485345665e-05
-1.69949295214369e-05
-4.82604999815243e-05
-7.73886912573961e-06
-7.19137514581642e-06
1.01409601338891e-07
-2.37864482924044e-06
-9.74447569254653e-06
-2.37327543524728e-05
-1.10344980381902e-05
-2.92789541398169e-05
-1.84368078063898e-05
-1.87742797668364e-05
-1.52566165634235e-05
-1.8713008623227e-05
-2.78530479341077e-05
-3.05196343190369e-05
-3.09946998231969e-05
-3.54598903650975e-05
-1.39521797870704e-05
-3.0494939499702e-06
4.28643795103951e-06
-1.32270252654337e-06
-2.17031682001434e-06
-4.15692708825312e-06
-1.27736838844341e-05
-4.34164788025314e-05
-7.43397989966274e-06
-2.51304129802235e-05
-2.66517706912995e-05
-1.18195953447125e-05
-2.06355072365556e-05
-2.8818036368531e-05
-7.82444196999836e-06
-2.51620832817517e-05
-3.09640811326751e-05
-2.70463289218227e-05
-1.62427049563023e-05
-1.36245377803963e-05
-2.76607368998301e-05
-2.37270661478043e-05
-7.52447512216479e-06
-1.02119569712064e-05
-5.00247360482213e-05
-2.59424682013098e-05
-2.24366808424696e-05
-3.50656545557424e-05
-3.59035679365042e-06
-9.45593728589419e-06
-2.87057227826195e-05
1.55782905600363e-07
-2.70807453968994e-06
-2.94316171930348e-05
-4.54611102442477e-05
-2.97908093766425e-05
-2.12290507736039e-07
-3.73902843124797e-05
-1.17104280276045e-05
-3.7032393549617e-05
-1.63969430960261e-05
-1.88149257646784e-05
-3.01002817508046e-05
-2.29053422109571e-05
-3.32380059063887e-05
-9.55938709197853e-06
-8.80981833711313e-06
-4.23748441750233e-06
-1.47372273000688e-05
-2.13960621307847e-05
-1.37351170680281e-05
-1.11509514502612e-05
-3.63863899906501e-05
-1.69246351739098e-05
-4.41681975522843e-06
-3.39371347501567e-05
-3.00430936682396e-06
-2.29265186584236e-05
-7.91617096250917e-06
-3.49879262765412e-05
-1.14844711460193e-05
-5.61472904783378e-05
-4.32525983649736e-05
-1.95536295875337e-05
2.06766800984237e-06
-1.19610089677034e-05
-7.4099047592188e-06
-4.75077146245312e-05
-3.59837950692111e-05
-2.48568450429931e-05
-2.8231536641048e-05
-2.82046984567878e-05
-1.86933268534193e-05
-2.59859336770697e-05
-3.72582998631105e-05
-1.36593508423737e-05
-3.01244292591207e-05
-1.46153793218128e-05
-2.61481392500538e-05
-1.68400061529567e-05
-1.27362219798747e-05
-1.73818314351758e-05
-7.95867872229791e-06
-8.02881211720943e-06
-1.03983981908633e-05
-1.20583163309524e-05
-1.03325396574929e-05
-1.50447702343221e-05
-2.31151092421932e-05
-1.18325996335491e-05
-3.00856127421171e-05
-1.13024566982583e-05
-3.44710889975091e-05
-1.68046719570511e-05
-1.26000467910601e-05
-2.07548604116404e-05
-5.81376319319011e-06
-1.89463338166995e-05
-1.63532551025975e-05
-3.92818256937384e-05
2.37299461583829e-05
-2.26210211337928e-05
-1.0264432207164e-06
-2.3567277939007e-05
9.62386103312767e-06
-1.28148404137869e-05
-2.20998733248059e-05
5.29596096509045e-07
-1.09296952734654e-05
-3.0952331516585e-05
-2.47932889099574e-05
-3.4312662739187e-05
-2.41535731551439e-05
-2.63303776571245e-05
-1.52566455939095e-05
-9.45283099522042e-06
-1.34466311477689e-05
-2.95085214450516e-05
-2.29268476786946e-05
-2.38874575684668e-05
-2.24715230974904e-05
-1.67265872437749e-05
-2.21908952099557e-05
-2.22328673175112e-05
-2.43602943754794e-05
-3.3843694939638e-05
-2.58970286297455e-05
-2.48799107349312e-05
-4.37559714212751e-05
-7.36275156515793e-06
-2.43283502912664e-05
-1.47155647863527e-05
-3.30026142974498e-05
-3.68499003227012e-05
-5.62908597244209e-05
3.13460313758073e-06
-3.35626132817863e-05
5.85845255575991e-06
-2.94005876922101e-05
-1.86069139026981e-05
-1.8882625454545e-05
-4.46048906008283e-05
4.44350969277944e-08
-2.38655035578585e-05
-3.24587789268825e-05
-1.63382618383146e-05
-6.56694623557769e-06
5.26532151539467e-06
-3.60107925471045e-05
-2.36941798198576e-05
-9.99063410436052e-06
-2.97441412668942e-05
-2.44706982455401e-05
-2.95228017181332e-05
-1.79670145213478e-05
-1.48227731809795e-05
-9.96362499703295e-06
-1.66022750513122e-05
-2.09072223728146e-05
-1.60688087360101e-05
-7.05007171033074e-06
-1.71268873284377e-05
-2.47798030183435e-05
-2.73571563919055e-05
-2.13738879382771e-05
-1.53497334237926e-05
-6.70707910993228e-06
-2.09074776716378e-05
6.41079465668577e-06
1.94867474591419e-06
4.17717784324736e-06
4.69138157891775e-06
-2.04030614068696e-05
-9.16146766662438e-06
-1.57862034148125e-05
-1.58059988819253e-05
-2.30922892474902e-05
-4.50383264281494e-05
-6.01050299365037e-06
-1.6743925194296e-05
-2.12003667066622e-05
-1.2076688392414e-05
-3.14343274426624e-05
-1.5809091534448e-05
-5.81969224112566e-05
-2.41921097640092e-05
-2.69336025897905e-05
-3.87953158218596e-05
-3.73917080954948e-05
-2.84367752308666e-05
-1.07271112713264e-05
-3.30857534341113e-05
-4.7308808069124e-05
-5.92285638079447e-07
-1.86745932054111e-05
-1.85286931570309e-05
-1.33489120398539e-05
-3.81290995959923e-05
-2.11673270644352e-05
-2.45482284910799e-05
-1.09861886279451e-05
-1.35007473810018e-05
-2.60021984427299e-05
-1.2969092345565e-05
-2.11514476076777e-05
-2.54266388870157e-05
-1.56337575775172e-05
-1.36099094968743e-05
-2.7456896226761e-05
-1.90289886852022e-05
-1.16194035604229e-05
-1.99204092870458e-05
-2.23690149207132e-05
-1.42876722229775e-05
-1.08168710778222e-05
-2.31921418070509e-05
-3.05195113253695e-05
-4.39260373435265e-05
-2.47640995252711e-05
-4.72407181740315e-05
-3.69086216814301e-06
-1.61418026892122e-05
-2.6269298564271e-05
-7.85396918431492e-06
-2.08639241029004e-05
-3.60803363605864e-06
-1.95196894865895e-05
-2.45688019863208e-05
2.30823784805584e-06
-8.45448524027627e-06
-2.14602287834414e-05
-2.26943486761541e-05
-2.44283944279913e-05
-8.62440161748677e-06
-1.36194601105647e-05
-2.42440083850819e-05
-2.33777370029317e-05
1.01993416519927e-05
-3.202801352979e-05
-4.10501417531903e-05
-1.87587456614771e-05
-1.81486352803017e-05
-3.21097270750865e-05
-1.53739481893959e-05
-3.18678101583299e-05
-8.39544883807827e-06
-5.10752373180007e-06
-2.24959120961211e-05
-1.16545001973261e-05
-1.76876898409357e-05
-2.79422190907966e-05
-2.10634563234252e-05
-6.92989417988115e-06
-1.72714642531661e-05
-1.19323378672016e-05
-2.75617127727612e-05
-1.76847140105969e-05
-2.57793621523214e-06
-9.32426340938263e-06
-1.63927704919517e-05
-6.35057925273549e-06
-2.84341242779e-05
-2.01046775731916e-05
-3.98015768218371e-05
-2.83500552939852e-05
2.21564594124894e-06
-8.5674155438292e-06
-8.32228964288669e-06
-3.46865310435882e-05
-1.90614959767416e-05
-4.54291297407929e-05
-8.71953349180311e-06
-1.78431387449261e-05
-4.89312109219951e-06
-1.15564156541789e-05
-2.21227691792393e-05
-2.43302673457807e-05
-4.24068526397548e-05
-2.79584091789834e-05
-2.54266003638395e-05
-2.20170213582827e-05
-1.54377082860785e-05
-3.20699138881201e-05
-1.66433649985948e-05
-3.85944446192957e-05
-2.23523240787802e-05
-2.41406477805954e-05
-1.9348570685837e-05
-2.2945834018121e-05
-3.14582893877061e-05
-8.65621741209063e-06
-2.81842648376205e-05
-2.2315656448063e-05
-1.93111262189016e-05
-2.45711333350329e-05
-2.21448115562687e-05
-3.14703454677376e-05
-1.89644554238856e-05
-2.94928286759375e-05
-3.50689330817445e-05
-1.84469166746209e-05
-1.50010143592477e-05
-2.06542575195025e-05
-3.11678615101414e-05
-2.32903363705078e-05
-3.77144675763118e-05
-1.75669218742556e-05
-2.13042035882083e-05
-2.0593993026226e-05
-1.46647710724918e-05
-1.04224555528685e-05
-3.32928740690071e-05
-1.55981303544097e-05
-3.16181806695147e-05
-3.03615998409695e-05
-1.08344960703677e-05
-2.8613188296214e-05
-1.6996788728245e-05
-3.79426952448285e-06
-1.48636744562378e-05
-2.47200684916367e-05
-1.56418635921586e-05
-1.85389382782346e-05
-1.35788735963246e-05
-1.98673462366499e-05
-1.86112991696443e-05
-1.39525832441999e-05
-2.64866471451423e-05
-2.51718484154549e-05
-7.45265887117756e-06
-2.45358174469746e-05
-3.68963119060927e-05
-3.84346407738678e-06
-3.25899097187464e-05
-3.71824383791919e-05
-6.67794324654895e-06
-2.35068547492974e-05
-1.59673130496989e-05
-4.02290123578386e-05
-2.5937174780252e-05
-2.28192469736792e-05
-2.62094441873038e-05
-3.97533980618086e-05
-3.3386418794572e-05
7.45270535454386e-06
-1.1543833669088e-05
-1.22945907316009e-05
-2.84476541736244e-05
-3.41530594915845e-05
-1.22172981955688e-05
-1.58809563178557e-05
-3.84595682965782e-05
-2.32898079047407e-05
-1.78467806586989e-05
-7.6329474570109e-06
-3.07351094540569e-05
-1.95443549683667e-05
-8.23945890444798e-06
1.60303900453046e-07
-4.27584791194293e-05
-3.0070478248995e-05
-2.20994206560692e-05
-2.21820972887406e-05
-1.35258150452003e-05
-3.01178754184144e-06
-3.54072048026031e-05
-1.68326452613194e-05
-3.17356185241447e-05
-2.84987948057563e-05
-2.2112811453006e-05
-2.67686265634643e-06
-7.19796866704884e-06
-1.72932832758854e-05
-2.75597840334879e-05
-2.09470571340801e-05
-4.08946499047877e-06
-2.23163473336965e-05
-9.94854457595353e-06
-3.53262657269873e-06
-3.81749713423613e-05
-2.67393961695702e-05
-2.78221384501385e-05
-3.48738783484794e-05
-1.13276812953752e-05
-2.68948340354752e-05
-4.02085697413995e-05
-1.72231131392348e-05
-1.1950875421842e-05
-2.1387814540095e-05
-3.15926975182569e-05
-2.99478281805379e-05
-1.67989998248542e-05
-1.67138597198848e-05
2.17600450271741e-06
-6.1658720111665e-06
-5.15194934413255e-06
-2.07373144083731e-05
-2.2351230095855e-05
-4.73984492467566e-06
-7.07476889530036e-06
-3.78473493416951e-05
-9.00473358049353e-06
-4.28114644494186e-05
-1.58913848051567e-05
-3.82926564550344e-05
-2.36988917253649e-05
-3.07355651130443e-05
-2.73096811920381e-05
-7.33152253219216e-07
-7.97759596341789e-06
-3.44655719578019e-06
-2.14467645356819e-05
-3.55619739529325e-05
-1.20678070637875e-05
-1.25248775160104e-05
-1.8802067091028e-05
-2.88288308179016e-05
-2.30226853200393e-05
-9.06068205776526e-06
7.43336178169934e-06
-2.49719829357582e-05
5.91038275164067e-06
-1.81268850460317e-05
-8.90835246177127e-06
-3.41214454817635e-05
-2.36541280463709e-05
-1.64101521009488e-05
-1.98653125461685e-05
-8.63110024724125e-06
-1.19178529198959e-05
-2.12096603195433e-05
-1.27303810405273e-05
-3.98858750173618e-05
-1.81118271678691e-05
-3.89927900241833e-05
-1.36206563695944e-05
-2.38148680873007e-05
-3.72478294684626e-05
-2.7438365683129e-05
-3.39102871508664e-06
-3.19988760223332e-05
-2.46762021810709e-05
-4.42724889622941e-05
-1.63520397700502e-05
-3.53725477237524e-06
-1.36789209770179e-05
-3.8651944242238e-05
-1.95056887686761e-05
-3.10106233807999e-05
-4.02669690645517e-06
5.67447934767564e-06
-2.05321687604413e-05
-2.88819572581124e-05
-3.58869125922361e-05
-2.68241692688754e-05
-3.1401996485938e-05
-3.09507239707116e-05
-1.11203559912486e-05
-2.91693325507539e-05
-3.72224328195148e-05
-5.59137586577887e-06
-5.32269013892729e-05
-3.69170989877938e-05
-2.56527231717519e-05
-2.59840208306637e-05
-1.43143363896727e-05
-3.21246173658431e-05
-2.48882231422212e-05
-1.76639718398299e-05
-1.11759623751258e-05
-2.24825352472552e-05
-2.06477487544772e-05
-2.13880460471435e-05
-2.37005311973244e-05
2.56994210190617e-06
-3.2429442635436e-05
-2.29175608651921e-05
-1.57413877330834e-05
-1.49836183441947e-05
-2.14367269498294e-05
-1.92287998981241e-06
-2.68905569237164e-05
-6.76417525175812e-07
-1.61535150842134e-05
-3.05445532299958e-05
-2.71823923403578e-05
-1.68456159847925e-05
-2.70439265522042e-05
-2.34532248083788e-05
-1.64003702050627e-05
-2.54325364496846e-05
-4.11562030044546e-05
-1.28122723617716e-05
-2.09755017947369e-05
-8.44732331597106e-06
-2.09852219067542e-05
-1.38431610470202e-05
-2.71368636051198e-05
-2.42397603150306e-05
-1.35666519360866e-05
-4.07783868599412e-05
2.54441526496284e-06
-1.97380477856389e-05
-2.13951115047832e-05
-1.33359718673616e-05
-1.11498284754996e-05
-1.68002190900019e-05
-1.9761306405167e-05
-1.44546247274118e-05
-1.56217158956923e-05
-6.66723079666575e-05
-2.97298960509597e-05
-2.36943568249216e-05
-1.99832645972692e-05
1.38681276464837e-06
-4.0624276826187e-06
-1.21965951395477e-05
-2.52023649348097e-05
-1.9982312032836e-05
-1.03352215350451e-05
-3.60062957798372e-05
-2.73623081491165e-05
-2.4442862613213e-05
-4.39743128111132e-05
-8.56489781671647e-06
-2.09267053459955e-05
-1.50097852690033e-05
-1.70425195790787e-05
-3.51714413019954e-05
-7.51569109270785e-06
-2.02178502455025e-05
-1.80619317325718e-05
-2.09333585279206e-05
-1.57956225922278e-05
-1.25727119966143e-05
-1.96969906644248e-05
-1.98416588546109e-05
-2.99053761113849e-05
-3.07959116843458e-05
-2.60512838334594e-05
-1.37537293056025e-05
-1.32579473348635e-05
-2.88229944251678e-05
-2.25006821615221e-05
-1.28360030551868e-05
-3.57862580351141e-05
-2.2547627419696e-05
-7.46423359472705e-06
-1.6622130277272e-05
-2.17797514988897e-05
-4.43562087143185e-05
-7.29020643019139e-06
-2.80067150470116e-05
-1.24158662687861e-05
-1.73103636825143e-05
-2.63403827993852e-05
-4.56167906564918e-05
-3.28789198289292e-05
-1.43906597890776e-05
-3.306750909857e-05
-2.68952245177062e-05
-2.03908802606661e-05
-3.56020060724914e-05
-1.95272001117815e-05
-1.52014217448031e-05
-1.62521029070383e-05
-3.52179049464081e-05
-3.74689228584104e-06
-3.04907486926377e-05
-1.62708147098094e-05
-3.18853044479417e-05
6.52312333213209e-06
-3.10625405426951e-05
-1.21969208568818e-05
-1.64248331269164e-05
-2.53929349772871e-05
-2.92344297136859e-05
-5.55927127033531e-06
-1.861545205283e-05
-3.069064192519e-05
-7.94939169406388e-06
-3.57893455469212e-05
-1.67070933212752e-05
-6.36912897454718e-06
-1.26749407939368e-05
-2.85318762389503e-05
-2.1256105583792e-05
-1.86587689665998e-05
-1.82599690810682e-05
-2.14166044096341e-05
-1.65113323451262e-05
2.21641134793414e-05
1.34705379499839e-06
-1.65496534671862e-05
-1.67889864047628e-05
-2.0822467826254e-05
4.84561223604519e-06
-2.75831897362025e-05
3.81892896463135e-06
-1.01786881566607e-05
-2.46309696747832e-05
-3.11572601546018e-05
-1.79619811702667e-05
-2.69367580176593e-05
-2.34905129593581e-05
-2.59418293115896e-05
-4.47124920608878e-05
-2.54626976995669e-05
-2.28946110582871e-05
-2.24136950016305e-05
-3.87818846305372e-05
-2.55238793080282e-05
-1.35965958493002e-05
-2.08193910847259e-05
-8.45410967972878e-06
-2.9192414533877e-05
-4.91621354320909e-05
-2.77032108751834e-05
-1.2762966189102e-05
-4.15015398072752e-05
-2.87972942728288e-05
-5.70857092549639e-07
-2.27207548160419e-05
-1.53490486211599e-05
-3.33007187685265e-05
-6.40749345407543e-06
-2.14056656425064e-05
-1.83791652548361e-05
-1.14774191933954e-05
-3.99397574958732e-05
-1.85833588446006e-05
-1.43155530817364e-05
-2.28797841456932e-05
-9.9049366630722e-06
-3.18615173362713e-05
-2.58642160030745e-05
-2.8517505255175e-05
-1.74202795406328e-05
-2.71126450687551e-05
-3.98978042052594e-07
-1.92989627586771e-05
-6.49382984790139e-07
-4.02969687613863e-05
1.91094594613885e-06
-1.54377230595918e-05
-1.78390463418952e-05
-2.79513225083537e-05
-7.82142705297112e-06
-2.51406026910634e-05
1.13465666595367e-06
-4.70071351833417e-07
-1.87056732647574e-05
-2.0955121259372e-05
-2.29980036851563e-05
-3.35714271570776e-06
-1.64659802903856e-05
-2.74493096525268e-05
-1.69040785164892e-05
-1.38417604260948e-05
-2.82435643179756e-05
-3.48459465348224e-05
-3.26372524879759e-05
-2.28249134470607e-05
-6.99345481060667e-06
-1.93152423046007e-05
-2.11144404159023e-05
-1.57066250210555e-05
-1.69261565473712e-05
-1.97382581598413e-05
-5.4500485095081e-06
-1.4577774089947e-05
-2.91318807984095e-05
-1.25477136301421e-05
-3.3213659059169e-05
-1.85126423360864e-05
-1.67699039703939e-05
-2.20514870841399e-05
-2.77593686637736e-05
-8.75656007744741e-06
-2.14116762322283e-05
-2.57375081478073e-05
-2.52269627213389e-05
-4.62652720132609e-05
-2.43422084498032e-05
-4.12132583461e-05
-2.94512969067676e-05
-4.96732851070049e-05
-2.62993883456773e-05
5.69915580019567e-07
-2.77266800799167e-05
-1.20842780727788e-05
-2.1163197295454e-05
-1.80325024712812e-05
-3.07334841916265e-05
-1.80289337204282e-05
-2.24025143875424e-05
-1.7266712611492e-05
-5.44770352722863e-05
-2.27031733218599e-05
-4.59774917944436e-05
-2.45199818434091e-05
-9.23213996766467e-06
-3.11322842004332e-05
-1.9805294365984e-05
-2.38174093675287e-05
-1.313515136974e-05
-2.19778629582926e-05
-3.45630727211511e-05
-2.295348137764e-05
-2.0482402956748e-05
-1.42258068536393e-05
-1.41191130577511e-05
-2.68317269801587e-05
-5.20514996537698e-05
-3.15722768570121e-05
-2.7830153425586e-05
-2.36766359419651e-05
-3.09029123684555e-05
4.29149218509357e-07
-1.78407729654889e-05
-3.00542629209131e-05
-3.43485307713204e-05
-1.61027869985516e-05
-2.81916690096732e-05
-1.21051192529198e-05
-2.28162428800762e-05
-8.87125385475887e-07
-7.32337257393402e-06
-3.6749083270601e-05
-2.02400271842621e-05
-1.37081758774611e-05
1.53334783125384e-05
-1.6631200740509e-05
-7.72468136548961e-06
-3.22051455455672e-05
-2.94841324882698e-05
-7.2601150863699e-06
-2.27423574573397e-05
-3.98452550507483e-05
-4.97402823529182e-06
-2.93251775145449e-05
-2.69597670867309e-05
-2.70272425791912e-05
-4.28020476646199e-05
-1.48529391418878e-05
-1.07986662334942e-05
-5.05930207045306e-06
-5.84426637949961e-06
-1.42382600768585e-06
2.46618466358574e-06
-7.91801915042141e-06
-2.05849794783335e-05
-2.66786256631307e-07
-1.05290621181288e-05
-4.11676580120761e-06
-1.47996805359648e-05
-4.6457884193975e-05
-2.77867965337174e-05
-3.22176615737193e-05
-1.93512599383223e-05
-2.82425022433153e-05
-2.77339919830168e-05
-3.44912029119117e-05
-2.61368770124556e-05
-1.22073685020909e-05
-1.46268493192934e-06
-4.32112715539964e-05
-2.16257683937836e-05
-3.78846161598951e-05
-5.05775931115405e-05
-7.20157053893013e-06
-3.64403219941919e-05
-1.57233602422848e-05
-3.23884226433573e-05
-9.7089546546683e-06
-2.9059560390183e-05
-1.91856572842832e-05
-2.22908454041457e-05
-4.21011808924383e-05
-2.3254177284964e-05
-3.77853744684369e-05
-1.63058928240332e-05
-1.80022471502136e-05
-3.92844660218205e-05
-3.20315548835536e-05
-5.31336964046465e-05
-1.3500330363749e-05
-3.33682949307166e-05
-1.24877189336947e-05
-1.31820338830417e-05
-1.52790162240001e-05
-9.27554647101766e-06
-4.58050076711684e-05
-2.72183428106614e-06
-1.52946181853454e-05
-2.40475582932562e-05
-3.61021366120096e-05
-3.77525193011728e-05
-3.05620700585611e-05
-3.11737897855578e-05
-2.44401516397868e-05
-1.11125472711263e-05
-9.49697452742961e-06
-2.42310324794566e-05
-2.41894284646217e-05
-2.54184293841044e-05
-1.62402977463097e-05
-1.54516566477559e-05
1.35108185128055e-06
-1.26922883042916e-05
-5.26949697024265e-06
-3.92598182934937e-05
-2.02709779380335e-05
-1.03066659950762e-05
-1.39443570272378e-05
-3.14256620292159e-05
-9.15581940075054e-06
-3.05613855324304e-05
-7.94341521955144e-06
-1.38879244996146e-05
-2.93637215210908e-05
-2.41236272384006e-05
-1.66855148095839e-05
-8.11836644568924e-06
-1.88740956838879e-05
-2.74336558897438e-05
-3.65646005509763e-05
-3.41709412099861e-05
-2.99477515187857e-06
-6.13716178860169e-06
-2.22880950866218e-05
-1.61627433304736e-06
-2.7629755222315e-05
-1.19701517401755e-05
-1.79936470993808e-05
-3.14296476746957e-07
-3.15754610392508e-05
-1.32240571797727e-05
-1.6152724074039e-05
-2.27891041689203e-05
-3.92747132755814e-05
-3.38112178529378e-05
-2.45528428761956e-05
-2.20632213425728e-05
-3.8816961230808e-05
-2.95203831700537e-05
-3.3355862198477e-05
-1.78938342440716e-05
-5.05771308761829e-05
-4.51334358538509e-05
1.63228789616018e-06
-1.15426083397097e-05
-1.85667499479735e-05
-4.03257926483464e-05
-2.26498089306845e-05
-1.81311054002124e-05
-1.46165158934426e-05
-2.33247625688902e-05
-1.22048281796587e-05
-2.85716760921797e-05
-2.01996441286943e-05
-3.47425780250054e-05
-4.0324812150322e-05
-6.10996378801004e-06
-4.08862780433775e-05
-3.93468564963379e-05
-3.85993959153864e-05
-5.13067415109868e-05
-2.94729168123531e-05
-1.96061317087649e-05
-4.12221118817913e-05
-1.26200681187484e-05
-8.73350471225949e-06
-1.42086363963059e-05
-1.38414145973317e-05
-2.04635238376823e-05
-1.02568635387597e-05
-7.73378996464173e-06
-8.22970094114908e-06
-1.42196120678126e-05
-1.96345320786344e-05
-2.34283800617563e-05
-3.10794506025241e-06
-1.95451749293448e-05
-2.78209773156516e-05
-1.87824376045195e-05
-1.20840283461846e-05
-1.85542042812644e-05
-1.46249118773837e-05
-7.73177829965667e-06
-2.02037802439517e-05
2.81014576663795e-06
-3.99024456371822e-05
-1.17416765172616e-05
-2.47639487453695e-05
-3.61493923608255e-05
-3.8080397094444e-06
-1.23503552080184e-05
-7.68191535810735e-06
-3.74123970122405e-05
-3.27309759426523e-06
-1.82442983448053e-05
-2.89810765182388e-05
-9.23591972478663e-06
-3.95499836607629e-06
-3.86529293759539e-05
-6.54071994382147e-06
-2.09335677717848e-05
-1.91177928157227e-05
-4.01928000285881e-05
-2.54209395288221e-05
-6.78247309016671e-06
-1.82358942715705e-05
-8.85819010546038e-06
-2.32813530034789e-05
-2.76926337169746e-05
-1.24911171668837e-05
-3.80897141616011e-05
-3.37584152316474e-05
-2.11791793311652e-05
-3.23234049183813e-05
-1.53422069121055e-05
-2.87817026762718e-05
-1.08781700485409e-05
-4.08537579977176e-05
-3.32694840366099e-05
-4.05467441991093e-05
-2.00273058059013e-05
-2.04311536720315e-05
-3.54104235595257e-05
-1.66429133157412e-05
-2.81925156808528e-05
-1.70453592734197e-05
-1.70040395551042e-05
-2.08060901594236e-05
-3.0280122868475e-05
-2.08669378110136e-05
-3.49289499342313e-05
-1.84372408282629e-05
-2.27273455268505e-05
-2.48597755559466e-05
-3.84952785407563e-05
-2.66357480371453e-05
-2.34732223918424e-05
-1.78199968852717e-05
-2.68722931229747e-05
-2.66691984240316e-05
-2.69190193711297e-05
-2.55876362800074e-05
-8.61542844044334e-06
-3.34553438686862e-05
-1.56012333338642e-05
-2.39884978096617e-05
-2.20877454800768e-05
-2.3183383256856e-05
-2.95784798700283e-05
-2.78064968186516e-05
-1.4833919645112e-05
-3.17332196867367e-05
-3.02944521604816e-05
-6.86984105653105e-06
-2.26471354511146e-05
-9.02650312950695e-06
-9.32200737489329e-06
-3.74921148250961e-06
-1.66593408249134e-05
-1.544251584033e-05
-3.04558898075512e-05
-4.25864665004122e-05
-2.03013445529231e-05
-2.79380165112628e-05
-2.7383095630554e-05
-3.7798662149859e-05
-1.55765174683654e-05
-1.1324123839165e-05
-2.0171712797081e-06
-1.56532050119138e-05
-4.91646344755285e-05
-1.1031189664511e-05
-3.94277178424894e-05
-2.15540608524565e-05
-3.60015559873369e-05
-1.47727832038266e-05
-1.4431718018813e-05
-3.83859703069147e-05
-4.62887565490216e-06
-8.93446251359404e-06
-1.87022633949197e-05
-2.33227272224316e-05
-9.19529020606247e-06
-6.7588983431896e-06
-3.57880765071615e-05
-7.68545631031171e-06
-1.50783524579107e-05
-9.25366194212976e-07
-1.83966125722053e-05
5.66723356025572e-06
-2.78891970084243e-05
-3.41374603212111e-05
-5.63367261610126e-06
-1.11870026584816e-05
-6.89233253163439e-06
-2.81003815683788e-05
-2.46702874543731e-05
-6.9403978777136e-06
-3.36778737917522e-05
-8.78389340766538e-06
-2.89415821698748e-05
-2.64423356446005e-05
7.74993733958255e-06
-2.63536134510528e-05
-1.27327049455126e-05
-1.25584536555125e-05
-5.22206016781447e-06
-1.49874132491288e-05
-1.94654472115609e-05
-2.61776651130016e-05
-4.06608987978191e-05
-4.73759145587581e-05
-2.9531103789089e-05
-2.7539644636083e-06
-7.5723146964366e-07
-6.47331451809588e-06
-1.61810007766938e-05
-2.26600701304952e-05
-7.42518799602339e-06
-2.9841476913511e-05
-2.00006741379495e-05
-1.8331949474535e-05
-1.71994482837496e-05
-6.5419825684705e-06
-1.08875173281164e-05
-2.47591695751481e-05
-1.57475749241068e-06
-4.19472732782935e-06
-3.90648779464484e-05
-2.30355766293073e-05
1.30178138072197e-05
-1.77659852872752e-05
-8.72096500639245e-06
-1.47299873893232e-05
-1.57133930543377e-05
2.03464738269542e-06
-2.41508191426061e-05
-1.86347890848396e-05
-5.99530033761432e-06
-1.74342078796109e-05
-2.75167841324751e-06
-2.96254546646364e-05
7.12742382201861e-06
5.58042778169612e-06
-8.30352161793662e-06
-2.8317039345346e-05
-2.20210169081828e-05
-1.82556518601568e-05
-1.32755394769443e-05
-2.69496193378903e-05
-3.63977800061878e-05
-1.59547447573279e-05
-1.66217937689125e-05
-9.68152401873453e-06
-3.18564976100466e-05
-1.54701628733205e-05
-1.41579453442033e-05
-2.49335420176013e-05
-7.55360539730585e-06
-3.25774224567398e-05
-2.55037928071824e-05
-1.95048696739733e-05
-1.87457044351367e-05
-3.7830892813498e-05
-4.57901545354776e-06
-1.58216428521069e-05
-2.28179693815991e-05
-2.72617302287102e-06
-1.3770921696927e-05
-2.44129398578179e-05
-2.91220750676488e-05
-1.94433288622108e-05
-3.1055178941926e-05
-2.55405704866137e-05
-3.22973728584772e-05
-1.21881115025905e-05
-2.94996227770455e-05
-1.06413285149283e-05
-1.97660807165489e-05
-3.1337912552132e-05
-4.18150412789926e-06
-2.048043800619e-05
-1.90591199278147e-06
-1.57057792901207e-05
-1.3420432314078e-05
-2.25515660415322e-05
-1.64569179371993e-05
-3.06378418756898e-05
-2.9722130245687e-05
-1.95359818755794e-05
-3.12693500824177e-05
-5.86449794623729e-05
-2.69177536984472e-05
-3.33158685826319e-05
-1.49964019103201e-05
-2.93865134435235e-05
-2.40211670614607e-05
-2.73386716320559e-05
-1.0313855434237e-05
-2.22356244703978e-05
-2.21277432114025e-05
-1.00622435895933e-05
1.22163069530818e-05
-9.69825608984114e-06
-6.99235211956899e-07
-2.73385371505275e-05
-1.05721605990703e-05
-2.97070329738053e-05
-1.30854749590263e-05
-1.46995889114537e-05
-1.10136690340062e-05
-1.74518587829542e-05
-1.48590759990495e-05
-1.7117847060067e-05
-2.05631212361254e-05
-2.84087476712545e-06
-8.6960803906524e-06
-2.91225536155733e-05
-1.50403826058241e-05
-2.00375643443141e-05
-6.01948312264709e-06
-7.26054892142451e-06
-4.50000660604791e-05
-2.11275202573566e-05
-2.13318448391443e-05
-4.72848387702351e-06
-2.00082336916178e-05
-1.57570622984326e-05
-1.32216212045125e-05
-1.04827896467741e-05
-2.87834620469437e-05
-1.73220922246553e-05
-2.30520463640975e-05
-1.8705114143053e-06
-2.41860100806925e-05
-1.9354224293139e-05
-4.73842663946688e-05
-4.12175300705784e-05
-1.64928666360813e-05
-1.92749350247061e-05
-2.79681348554401e-05
-1.30709110665121e-05
-1.73533833986945e-05
-2.03524614750211e-05
-9.2631355416784e-06
4.17183459592995e-06
-2.26994656528647e-06
-3.6724306852045e-05
-2.79838379251857e-05
-5.14864264877624e-05
-1.30567726265359e-05
-1.16914944716989e-06
-2.41065755476695e-05
-2.10191871626811e-05
-3.8095727518786e-05
-1.27824285233904e-05
-2.63051423569235e-05
-9.11814983664547e-07
-1.29076185643535e-05
-1.97579867955325e-06
-2.14518215634568e-05
-3.70373384270848e-05
-1.35801932829675e-05
-1.85778427275253e-05
-3.65008509758589e-05
-1.59234725027418e-05
-4.56950606316906e-06
-3.89685390557422e-05
-1.42799183619659e-05
-3.64261575381391e-05
-3.8427409402369e-05
-3.01301649642375e-05
-3.34997408877361e-05
-8.32247789878699e-06
-3.18391379609026e-05
-3.38070794045567e-05
-2.54750546063032e-05
-1.07002225963461e-05
-2.97571696059968e-05
-7.07553446120887e-07
-4.22324031433986e-05
-4.20065862078111e-05
-2.32170075623496e-06
-1.95858954347411e-05
-1.15319573505293e-05
-3.73933823132852e-05
-9.63330184330257e-06
-1.23601905359443e-05
-3.62077526250969e-05
-3.16935162241859e-05
-3.71391106993407e-05
-1.77454309445603e-05
-2.19272315017027e-05
-2.75321042601133e-05
5.28245634614851e-06
-2.72373903301172e-05
-3.39151033140628e-05
-1.38055061643205e-05
-1.64359394545945e-05
-1.09434374098867e-05
-1.59556899016287e-05
-2.91308325731248e-05
-9.01017113538101e-06
-1.04551861767446e-05
-1.07310248799262e-05
-1.71306232919306e-05
-1.75560347495898e-05
-5.06074769991448e-06
-1.35216060713449e-05
-1.07692398265066e-05
-3.54690630953375e-05
-1.84353493998672e-05
-2.62330736396124e-05
-2.86192781488822e-05
-2.31523277437513e-05
-3.03341532288987e-05
-1.90476303612007e-05
-2.6787635013133e-05
-2.06171212016599e-05
-2.11446235166981e-05
-1.15834507410459e-05
-1.07211956425835e-05
-3.7917042666603e-05
-8.05709734884112e-06
-2.73479076945258e-05
-2.30336441972194e-05
-9.60463242377737e-06
-4.07745708248882e-05
-3.79753212934599e-05
-1.20893723776552e-05
-2.07593490634375e-05
-1.07963848763263e-05
-1.33732093927247e-05
-6.99150652516484e-06
-5.66509214611241e-06
-3.40166889236006e-05
1.94542213741904e-06
-2.09486686110704e-06
-1.81005802170891e-05
-2.63109893445529e-05
-1.01296656810457e-05
-3.24028578336281e-05
-2.01427947716113e-05
-4.9829249017892e-05
-1.08637004557234e-05
-3.27110319411264e-05
-3.37132291971092e-05
-3.69487217173663e-05
-2.16278377279649e-05
-1.61449346736633e-05
-2.87982321503949e-05
4.46606663686726e-07
8.29698367808003e-06
6.53143078329455e-06
-1.92594036421014e-05
-1.56284266257139e-05
-3.15541863897059e-05
-1.00231278551563e-05
-1.42149286422748e-05
-3.19183188635383e-05
-1.62490943270762e-05
-3.80070735267157e-05
2.32899143529743e-07
-2.4629186643011e-05
-1.2941182247754e-06
-1.85535008792152e-05
-1.16691748926207e-05
-2.73022694979634e-05
3.83924244122087e-06
-2.39084634111408e-05
-4.72820174409522e-05
-3.84236870091571e-05
-1.69283758486006e-05
-1.52570524690235e-05
-1.68767250362383e-05
-1.2718060907539e-05
-1.42952053784713e-05
-2.23306990474985e-05
-3.33989830939814e-05
-1.89654979688269e-05
-2.77864175109417e-05
-3.28360939130796e-05
-4.01432591870868e-05
-1.31560114950633e-05
-2.35744000049726e-05
-2.54478289773394e-05
-3.0489366679149e-05
-3.18439817631056e-05
3.76846517972331e-06
-1.10194666011756e-05
-1.84198287248108e-05
-3.61491933430093e-05
-1.89994696864134e-05
1.12886195647108e-05
-1.66407475965409e-05
-1.76599111748305e-05
-2.29252252003061e-05
-1.87548242375918e-05
-1.03054179206362e-05
-1.02958836432746e-05
-2.50559183999338e-05
-2.85329768931362e-05
3.1170466524337e-06
-1.47398398532927e-05
-2.89624242034755e-05
-9.63662931983671e-06
-2.05344770610853e-05
-1.97439069512223e-05
-1.59331321319514e-05
-1.959624909804e-05
-3.09633687558224e-05
-2.18649574452917e-05
-1.02900612509427e-05
-3.88986132772886e-06
-7.83744080089291e-06
-3.39498928355459e-06
-1.52826103044164e-05
-2.87974600402438e-05
-2.17128410936599e-05
-8.9949437412329e-06
-6.86417724480944e-06
-1.84145122813506e-05
-3.43673003739498e-05
-2.8130205364248e-05
-1.47523119834865e-05
-1.97287722231618e-05
-1.7995579595268e-05
-2.29129267936904e-05
-2.4389651898524e-05
-1.58586207008234e-05
-1.68734190123308e-05
-5.45478464507478e-06
-3.30143969774161e-05
-2.84266721598289e-05
-2.33066168731656e-05
-3.27955867714978e-05
-2.96645920305115e-05
-1.4154013236479e-05
-5.10847692570038e-05
-2.9495059233977e-05
-1.9872113232778e-05
-1.83717738559845e-05
-2.13678699281319e-05
-2.37099710124671e-05
-6.25849994658947e-06
-1.51789527761223e-05
-2.3676591429258e-05
-2.20345493282678e-05
-2.52602594487743e-05
-4.75699020396648e-06
-1.89818320024631e-05
-3.26604194990479e-05
-8.40514964297149e-06
-9.64036105383138e-06
-2.25495113963431e-05
-1.72136060852725e-05
-2.7804452924343e-05
-2.07796743112625e-05
-2.94054131909302e-05
-3.22605432461898e-05
-1.08483572479722e-05
-3.71558983770572e-05
-1.98778910268122e-05
-6.69630211037731e-06
-3.01100572341063e-05
-2.3393099202486e-05
-2.72913687106455e-05
-1.85782744048843e-05
7.79477839904927e-06
-2.64437469299718e-05
-2.55163661933736e-05
-5.9120308694173e-06
-1.82458144463376e-05
5.18847009608058e-07
1.31049884713977e-05
-1.44633140093852e-05
3.88320906386541e-06
3.93011713762385e-06
-2.05000700012555e-05
-2.60491169919865e-05
-1.802490599836e-05
-2.5452068104329e-05
-9.3530783885685e-06
-1.05981979304148e-05
-2.29236008281344e-06
-2.41474587542071e-05
-1.90293053304951e-05
-2.6668753342821e-05
-1.98783274757098e-05
-1.09210775864425e-05
6.18332415239138e-06
-2.04206843359455e-05
-3.54620734656869e-05
-1.7715169251996e-05
-2.07213565678664e-05
-2.42329174792496e-06
-1.10672338479196e-05
8.08447385285871e-08
-1.65143306061687e-06
-1.71897925871878e-05
-1.11444988776162e-05
-2.20108674879961e-05
-3.38910683387463e-05
-1.74203694610194e-05
-2.99510888729703e-05
-2.30200785931335e-05
-1.55643765071465e-05
-2.40575091098987e-05
-7.69005722134363e-06
-3.32108184294072e-05
-1.49187281944169e-05
-2.19554319432737e-05
-2.73277029949683e-05
-3.02052777962535e-05
-7.10870462650706e-06
-1.98722726556257e-05
-3.29708527423755e-05
-1.89177090646531e-05
-3.11189256428433e-05
-1.07550238665573e-05
-3.28596999630009e-05
7.13105476007805e-07
-1.82263646134243e-05
-2.12592738566476e-05
-3.39622342893347e-05
-4.06630078614098e-05
-1.27142716230174e-05
2.46863263896968e-06
-2.20226742402016e-05
-1.05082435246645e-05
-2.65333183265012e-05
-8.18459649192719e-06
-1.9851485155317e-05
-8.19453084395439e-06
-1.888438244908e-05
-2.26878415058967e-05
-3.28763655124599e-05
-2.0052172033165e-05
-1.44488146650304e-05
-2.65221841531317e-05
-3.16516539591793e-05
-2.65848766023723e-05
-4.22457642782391e-05
-4.98602844065418e-06
5.21187572553011e-06
-2.81465164362299e-05
-6.9980905067585e-06
-1.90214683704961e-05
-3.04170961936294e-05
1.70906459717005e-06
1.96726497709213e-06
6.048028675152e-07
1.38931205603901e-06
-1.29127266486026e-05
-1.4103378988501e-05
-4.24059221718024e-05
-1.54760685642023e-05
-1.98598313040279e-06
-4.14606492700555e-06
-2.34171125409036e-05
-5.40560173229447e-06
-1.27445467763111e-05
-3.61373044756288e-05
-2.58461672720853e-05
-8.26905155125372e-06
-1.51880430815627e-05
-1.86559668155718e-05
-2.03557046927145e-05
-1.13861228857253e-05
-2.60699121756367e-05
-1.02987759965284e-05
-2.29852257907877e-05
-3.72508366387718e-05
-2.84761825607943e-05
-4.66917319762772e-06
-1.28144915730364e-05
-4.42609976199185e-05
-2.83774002767826e-05
-1.60402149571331e-05
-1.95518676001076e-05
-1.17038840540569e-05
-1.56262144163213e-05
-1.27728560644548e-05
-1.04514103374089e-05
-2.57345749959763e-05
-2.20825138095423e-05
-3.91747379443635e-05
-2.56321642403741e-05
-1.15862077202728e-05
-2.91497784304846e-05
-1.40486305337448e-05
-2.17282439074247e-05
-3.76162415827551e-05
-1.04111059676389e-05
-1.19877025406835e-05
-2.48290534198807e-05
-1.5598648773057e-05
-3.16790560256604e-05
-2.79191698967633e-05
-3.35848180598144e-05
-1.33261089761968e-05
-7.51578077757387e-06
-1.85199045801177e-05
-1.87042556742133e-05
-3.08042762009848e-05
-2.56943809129737e-05
-3.23311705017979e-05
-2.94400235706765e-05
-3.67195218101092e-05
-1.45497269401845e-05
-1.67646017419965e-05
-2.07475773368123e-05
-2.90377161199891e-05
8.56610181803103e-06
-3.14626234145882e-05
-2.08131204538303e-05
-2.62720359192966e-05
-4.9831236748241e-06
-4.28090634077177e-05
1.85589931983539e-06
-2.95500462362703e-05
-1.64758832112186e-05
-3.77582022567507e-05
8.41737976140524e-06
-2.68072051694439e-05
-9.98863520963732e-06
4.16728681276455e-09
-1.72414594025414e-05
-2.14500189494255e-05
-4.23541056651096e-05
-3.98654216716151e-05
-2.60511329115882e-05
-2.4419977246978e-05
-1.13583856932621e-05
-1.45139519672259e-05
-1.91461085467899e-05
-1.75932361453582e-05
-2.66252679694291e-05
-3.02836007163217e-05
-2.08314463284848e-06
-1.08536097380581e-05
-3.03116351897877e-05
-3.59439737844971e-05
-2.69076479817288e-05
-2.77248870309367e-05
-2.29758424004404e-05
-2.00581342703416e-05
-1.04195029031033e-05
-3.5865267139314e-05
-2.718250675362e-05
-1.54121998617661e-05
-1.36136704247507e-05
-1.58574006438887e-05
-1.34946184929309e-05
-3.44676144247651e-05
-1.08536828528913e-05
-4.76823688967194e-05
-2.82667683113097e-05
6.10548333248305e-06
-1.35012496335335e-05
-2.98075861128228e-05
-2.88932275703566e-05
-1.03295153620643e-06
-3.35834023703036e-05
-3.87652601955764e-05
-2.7547745311789e-05
-2.41991565085918e-05
-4.42379366863491e-05
-2.07285302084499e-05
-4.30675028389684e-05
-1.58146633547066e-05
-1.72400537324314e-05
-2.73880332327851e-05
-2.65171769813075e-05
-2.55863063627377e-05
-2.37113676466493e-05
-3.00237372086491e-05
-2.65903329498709e-05
-1.07593903935423e-05
-1.01889243243569e-05
-3.69212150293014e-05
-2.48308079612118e-05
-3.79126118266043e-05
-3.57369448379125e-06
-3.13984149213852e-05
-9.00099837980858e-06
-7.99354412525227e-06
-2.98321652860019e-05
-2.91763536892685e-05
-1.50540340266463e-05
2.15617411090487e-06
4.16994727767638e-07
-1.0597738098617e-05
-1.83837933679146e-05
-3.27365628081155e-05
-2.58888252181149e-05
1.31478920708501e-05
-2.14903331770785e-05
-1.99285027579211e-05
-1.91933233234135e-05
-3.75736790334357e-06
-3.75533675002252e-07
-2.11074698599969e-05
-1.60460232935025e-05
2.53974854160578e-06
-3.47409399409306e-05
-4.67073277729731e-05
-7.95352367803911e-06
-1.82882150631868e-05
-2.44151517254297e-05
-1.01258896682923e-05
-2.026267622613e-05
-1.11724799656853e-05
-2.60734836963591e-05
-4.72556330480621e-06
-2.44819254210035e-05
-3.20119292174238e-05
-4.2243263194229e-05
-2.0995089058884e-05
-1.46599563279518e-05
-3.4654531262414e-05
-2.68872544527576e-05
4.1722847553577e-06
-7.94019958810761e-06
-4.00149108768904e-05
-6.81742102447382e-06
-1.96790081123403e-05
-1.47417060489126e-05
-1.68591921076521e-05
-1.78587475388568e-05
-3.53332329623013e-05
-1.59776149341999e-05
2.83212885620035e-06
-4.25600092926115e-05
-5.07581797291487e-05
2.70151111177703e-06
-3.75049680915539e-05
-2.04853921825069e-05
-3.56925892947408e-06
-1.7430697135721e-05
-4.25912520070144e-06
-2.00028209505606e-05
-3.59229937451033e-05
-4.20586560589707e-06
-1.11167683419746e-05
-1.30356456699545e-05
-2.10902982052927e-05
-8.98872970240918e-06
-2.16114936758445e-05
-2.54097653574515e-05
-1.72993805545489e-05
-1.9237935486473e-05
-1.28637821931647e-06
-5.08168497378474e-05
-2.51232913471436e-05
-2.10957424754015e-05
-3.73679504376602e-05
-1.37856024628146e-05
-2.63240555057329e-05
-8.00863967482237e-06
-1.4782606043827e-05
-1.26143953089357e-05
-1.5299196223403e-05
-1.26239566096422e-05
4.9753585443935e-06
-1.83599937009534e-05
-9.71739768730927e-07
-2.72307285506923e-05
-2.09606513162313e-05
-2.13631448918804e-05
-1.84186962865149e-05
-4.58178609536096e-05
-1.68967882207925e-05
-1.16025346807789e-05
-2.44870631497515e-05
-2.29086981468919e-05
-2.04486942811379e-06
-1.00163310793465e-05
4.68351386139392e-06
1.16426263348459e-05
-2.36589960716396e-05
-2.6509926483056e-05
-1.51591629606913e-05
-4.28304640829514e-05
-1.27842094799496e-05
-2.31158411717227e-05
-2.36864711223201e-05
-7.18416948499573e-06
-3.05295389059383e-05
-2.29056993387869e-05
-1.38708505189736e-05
-1.13822790789139e-05
-2.6997661906312e-05
-2.99134681365007e-05
-3.46876371807531e-05
-2.56102829465072e-05
-2.2755654562022e-05
-4.35840354294029e-05
-2.01554318826935e-05
2.48193573361187e-06
-6.81330078471182e-06
-5.25246262414638e-05
-2.65258322093658e-05
-3.24743279603285e-05
-2.59208750529397e-05
-2.76584865558368e-05
-3.01564028383104e-05
-2.17805982740428e-05
-3.68680510422991e-05
-2.98385278217406e-05
-1.06926855177424e-05
-3.25256651660604e-05
-1.21326173161565e-05
-1.39410687819615e-05
-1.78676471368176e-05
-2.14599304293127e-05
-3.3285930594129e-05
-2.26884254580402e-05
-2.41302374091122e-05
-5.43882382936256e-06
-3.25980977308286e-05
-6.64006245263894e-06
-1.23914884879156e-05
-5.17557123853524e-05
-3.23600133903419e-05
-3.3423001720261e-05
-2.11964727223646e-05
-8.55820086110654e-06
-2.14608030610209e-05
-2.23160868906667e-05
-3.84147111991339e-05
9.65300507856058e-07
-3.27372269222968e-05
-2.98608313990617e-05
-3.39159019674041e-05
-3.54431409076294e-05
9.33482976583085e-06
-1.40674556394404e-05
-1.67652961470338e-05
-2.03655054860185e-05
-3.38959827472785e-05
-3.15279973507167e-05
-2.38710385058905e-05
-2.98654344827517e-05
-3.71690744534902e-05
-1.57963089082995e-05
-2.06583021759728e-05
2.34127043094433e-06
-3.31622739093448e-05
-8.53704696768188e-06
-3.56817181843411e-05
-2.35121123920185e-05
-3.61471173608576e-05
-4.30953380157317e-06
-3.71516468075049e-05
-1.78506683961894e-05
-1.67863423927421e-05
-3.72049384882716e-05
-1.82255572735079e-05
-3.06122217170637e-05
-1.62721078505199e-05
-4.12307220837949e-05
-1.79158720680478e-05
-2.74528469766058e-05
-1.12533132110759e-05
-1.05123263709723e-05
-7.25408893623328e-06
1.08223453066723e-05
-2.62469385998915e-05
-1.33483090884851e-05
-3.16376364025714e-05
-7.29408483374827e-06
-1.37084577327756e-05
-5.65738607174128e-06
-3.56461233706332e-05
-3.2143228670004e-05
-3.23043975060963e-05
-2.32744746782043e-05
-2.99595953985896e-05
-4.3566094501279e-05
-4.41976973300102e-05
-2.04797600466246e-05
-2.56102895277857e-05
-4.50921436103635e-05
-3.03726076435999e-05
-2.0082297814236e-05
-2.09193341943252e-05
-3.46823317444605e-05
-1.42157587362105e-05
-2.31886630450816e-05
-1.03916069542682e-05
-2.31875635629342e-05
-1.88259150489473e-05
-1.49292279452657e-05
-1.57881486853247e-05
-1.64015626521688e-05
-2.89936987313956e-05
-4.90177373509462e-06
-2.47501288279731e-05
-2.91683871908437e-05
8.55765993167256e-07
-1.39444611167156e-05
-1.12788627626483e-05
-4.2785206538709e-05
-4.43238315999326e-05
-2.15482201759417e-05
-3.01332460720388e-05
-7.79027002868499e-06
-3.19272780089251e-05
-3.84594504105258e-05
-3.53686569960198e-05
-1.16928565898847e-05
-1.29821590035424e-05
-2.44927409514782e-05
-3.27354320492506e-05
-1.00118407843898e-05
2.02324983148118e-07
-8.86598209261535e-06
-2.64282474130337e-05
-3.69169711661383e-06
-1.3587770744228e-05
-1.99206925252607e-05
-6.1807783942045e-06
8.08238783785752e-07
-1.61223005682224e-05
-1.0925750430184e-05
-1.13172347632947e-05
-2.23091465075957e-05
-3.4925119879625e-05
-1.76437638857493e-05
-3.14981968531433e-05
-1.97217020906975e-05
-6.31492087396505e-06
-3.97187377275988e-05
-1.73121130702278e-05
2.80178447237288e-06
-4.71150720805709e-05
-3.86259537038917e-06
-8.46404601764795e-06
4.19110640067744e-06
-3.53168904561112e-05
-1.96199554696405e-05
4.12222537166281e-06
3.72965922756368e-06
-2.06611392217765e-05
-1.48489418822613e-06
-2.2441730040892e-05
-2.16324633422611e-05
-1.83578609959423e-05
-2.29562405887709e-05
-2.75547692512665e-05
-1.24345724277892e-05
-2.15241903337573e-05
-1.40646755191216e-05
-2.76758530296201e-05
-2.36102606449164e-05
-2.4645269863683e-05
-8.60721824853756e-06
-3.19788772209937e-05
-3.22096835200085e-05
-4.14464567884386e-05
-1.76692653828051e-05
-1.64647225947834e-05
-3.98443842484439e-06
-4.1597688023295e-05
-9.9418627925786e-06
-5.08686524484481e-06
-1.81324968610303e-05
-1.15771450109478e-05
-1.91513018011014e-05
-1.50120771589361e-05
-1.50497362757323e-05
9.22099483995415e-06
-3.30767456330317e-05
-1.24648611643461e-05
-4.29312487665773e-05
-2.78069777856871e-05
-3.91767863362487e-05
-3.47784388303191e-05
-2.81837575560809e-05
-5.33322445049825e-06
-2.35272110247383e-05
-3.67812333536391e-05
-2.83831131540107e-05
-1.61765277436758e-05
-7.56031810262373e-06
-2.37704341780142e-05
-1.04140121263338e-05
-1.16907911376948e-05
-2.22349249773071e-05
-2.98578998635503e-05
-3.75102078330938e-05
-8.57782095080777e-06
-3.0634363102909e-06
-3.09973630030207e-05
-1.79974829643416e-05
-4.44237250124187e-05
-3.14816948554817e-05
-2.32846626529743e-05
-4.4987459492956e-05
-2.08298323744138e-05
-1.20085539166251e-05
-1.76586300274534e-05
-1.01755458308718e-05
-3.34832544549401e-05
-2.32004924279153e-05
-3.35585687497967e-05
-3.81544888449887e-05
-9.07246720085161e-06
-2.1621439644102e-05
-1.21870684134227e-05
-1.53296264908251e-05
-4.16591016306293e-05
7.17559946134877e-06
-9.16888292033691e-06
-2.54728654830572e-05
-1.68204655216552e-05
2.95384422491281e-06
-1.98726441591229e-05
-2.1426083310701e-06
-1.89087904628328e-05
-2.97664967800825e-05
-1.32604550093015e-05
9.81330418281714e-07
-1.27092030050021e-05
-2.64169955000784e-05
-4.44215309223633e-05
-5.86302800684387e-05
-3.7444434609531e-05
-1.26421936459012e-05
-3.14014243001423e-05
-2.19946973306618e-05
-2.81262432296738e-05
-2.2947265207664e-05
-1.8884795227796e-05
-1.19031541001058e-05
-1.5038026677274e-05
-8.02227579583987e-06
-1.85897589861113e-05
-7.30916551741541e-06
-1.70518236522846e-05
2.77142052895707e-06
1.33274297455392e-06
-1.72667781894792e-05
-2.86782256300687e-05
-8.89972477401576e-07
-1.86747243160821e-05
-2.41940654914209e-05
-4.31644980961169e-05
-6.10567460863171e-06
-1.44234817621758e-05
-6.30570086870809e-06
-3.08683388152471e-05
-1.90995969227178e-05
-1.49183601887785e-05
-1.29243053891024e-05
-8.28174918082765e-06
-2.64474712127924e-05
-1.96099586079988e-05
-3.22444980675209e-05
-2.94718728045547e-05
-2.36175478347202e-05
-1.82970847380471e-05
7.34511722396406e-06
-2.51077955727727e-05
-1.24693066622459e-05
-1.61842131161615e-05
-3.03894869432243e-05
-8.80309962140539e-06
-3.2717787294966e-05
-4.50123475972158e-05
7.71060864028305e-06
-2.81084460091142e-05
-1.46536978994592e-06
-4.89023951360164e-05
-3.18816609357993e-05
-2.02655573306847e-05
-3.2029486405285e-05
-2.54135087073264e-05
-2.10461981376414e-05
-3.05916167547852e-05
-2.52777798315341e-05
-1.63430587570261e-05
-1.30138397866984e-05
-1.29433004607559e-05
-1.49506475183281e-05
-2.26722257419377e-05
-3.62207632895929e-06
-1.08728272756097e-05
-3.51374861092844e-05
-3.6014512361556e-05
-2.64841539781994e-05
-1.87343712951799e-05
-2.61490845349148e-05
-2.00144029322041e-05
-1.20777463505556e-05
-2.77144151959434e-05
2.00400289934579e-07
-1.63776013095163e-05
-1.31831935832311e-05
-4.91838607785093e-06
-6.02834378825288e-06
-5.49080378377842e-05
-2.27337020688193e-05
-2.1023296060652e-05
-1.76148777489762e-05
-6.68613236176313e-06
-1.7166861766617e-05
-2.50048947937143e-05
-4.18544859642743e-05
-1.95502860712002e-05
2.07989697219675e-07
-3.6898502846784e-05
-2.07701552771514e-05
-3.41512933456636e-05
-2.07397363424713e-05
-1.45461609901739e-05
-2.68938316016256e-05
-1.64294452668734e-05
-8.46898213824743e-06
-8.42776789078341e-06
-4.21115759780488e-05
-2.62171985014742e-05
-3.41299037694186e-05
-1.99434223238868e-05
-1.05766479738098e-05
-4.48756348338249e-05
-1.23232456172514e-05
-2.43332696859991e-05
-1.70175519486731e-05
-3.32932783699321e-05
-2.37042990416047e-05
-1.73278713780648e-05
-2.33375805696968e-05
-2.51520011732613e-05
-1.16344610073727e-05
-3.90396595333329e-05
-2.63859217441109e-05
-2.82301702284849e-05
-3.14816907320827e-05
-2.4389354120355e-05
-3.57584717654427e-05
-1.67167001521369e-05
-4.26151204992089e-05
-6.34571422479573e-06
-2.9602278895308e-05
-2.98544514444645e-05
-2.93766583622343e-05
-4.08202829041354e-05
-2.3886165258512e-05
-1.84640172682822e-05
-2.52640374667877e-05
-1.74317446158636e-05
-1.87188167923638e-05
-2.7655293181433e-05
-3.20038580970255e-05
-7.06125854329347e-06
-3.35909424522485e-05
-1.87838363209486e-05
-8.30102202923285e-06
-7.18394642301456e-06
-2.27832805702228e-05
-2.69359373189906e-05
-2.17456705616392e-05
-2.11895833546864e-05
-4.32968933389044e-05
-3.46935883123409e-06
-2.03911875901911e-05
-2.46250206346382e-05
-4.68874827845746e-05
-2.35114761013067e-05
-3.00191203647342e-05
-1.17631083363626e-05
-2.29674580493864e-05
-2.82719809535346e-05
-1.40341051504378e-05
-7.76395682460853e-06
-1.82927248607768e-05
-1.21124825856054e-05
-3.94526088499988e-05
-3.04777949488564e-05
-2.81432861911622e-05
-1.8949319042107e-05
-1.22799830787966e-05
-1.99620995177947e-05
-1.25083967897734e-05
-2.61352322343223e-05
-1.94367076328619e-06
-1.76271832955383e-05
-1.55942663840878e-05
-7.01562173984915e-06
-1.32432807250456e-05
1.95727394665888e-06
-4.07015811416718e-05
-9.38073971988328e-06
-2.57298138386164e-05
-3.24891979311006e-05
5.96097505377507e-06
-3.00973804596855e-05
-1.95995639996598e-05
-6.22994339288865e-06
-2.82713347238556e-05
-3.05483699316195e-05
-1.97141410618367e-05
-1.59355761510945e-05
-3.68850343568203e-05
-2.83549791944446e-05
-2.43698509049578e-05
-2.20753624442685e-05
5.23149851624441e-07
-2.86163694059079e-05
-2.55503799362045e-05
2.79324395268092e-06
-1.60690595853601e-05
-1.85794455210112e-05
-7.39722938593467e-06
-2.84388015428487e-05
-2.33327560981686e-05
-1.17013620743724e-05
-3.87516445825944e-05
-1.88453306380155e-06
-4.50328191647219e-05
-1.99060396535463e-05
-9.78683088269955e-06
-3.44173996228288e-05
-2.44897410401208e-05
-3.4573403612177e-05
-1.14793665599583e-05
-3.62121149951485e-05
-2.29269830010239e-05
-9.80291282252325e-06
-3.37682021574521e-05
-1.62445515193507e-05
-3.5748047965313e-06
-1.60776632236427e-05
-2.19124378755549e-05
3.80324289415009e-06
-4.40004830722824e-06
-2.46196267235038e-05
-4.29795738622504e-05
-4.60862683014819e-06
-1.01361103768489e-05
-3.09748322455672e-05
-2.05416371207429e-05
-3.91494879538225e-05
-2.26856190203604e-05
-3.66641559766515e-05
-6.06177053329228e-06
-1.03746601817751e-05
-1.41003060258e-05
-1.12132628976263e-05
-2.30906244140542e-05
-1.88655381318e-05
-1.13854616741825e-05
-2.32992658169798e-05
-4.63523150422504e-05
-3.569793785964e-05
-6.71413281151255e-06
-1.95951833707195e-05
-1.65722335333533e-05
-3.29949707900852e-05
-2.53932018053896e-05
-2.37036618620116e-05
-2.54498821674444e-05
-2.26732852652564e-05
-1.70682578814035e-05
-8.52113681338779e-06
-3.63729542193631e-05
-1.18648729582536e-05
-2.06420155044199e-05
-2.08851483203438e-05
-9.48237357769639e-06
-2.36911128244731e-05
-1.93374475609348e-05
-2.67204572474063e-05
-2.69286881448366e-05
-3.36904040612212e-05
-5.67664640507661e-06
-1.65680175921735e-05
-1.06583463969697e-05
-2.22758368967027e-05
-2.09161492474898e-05
-6.58793551018365e-05
-1.00701940582346e-05
-2.65463401637128e-05
-2.78409903621251e-05
-2.76846724448232e-05
-7.05717780876794e-06
-1.69881881983052e-05
-2.70611428221749e-05
-1.48223439302655e-05
-8.18284344636028e-06
-4.57198635256132e-05
-3.7925411139912e-05
-3.67391964765319e-05
-1.65386134901339e-05
-1.98549909114548e-05
-3.22947422015567e-05
-2.54894144336442e-06
-2.76565413924153e-05
-2.5937874480986e-05
-2.55279677574684e-05
-3.08053174178397e-05
-2.34141046421188e-05
-2.93850159127724e-05
-2.09756883567793e-05
-2.76625036592915e-05
-5.22276552475549e-05
-2.11901097716911e-05
-3.55519269251977e-05
-2.11679077806947e-05
-2.43066767158856e-05
-1.96351945334156e-05
-5.57629020195212e-06
-3.12321676672605e-05
-9.27915105283052e-06
-3.49929902342036e-05
-1.65675515785708e-05
-2.81255515509331e-06
-1.65442133284548e-05
-1.58740043296263e-05
-1.78325550562862e-05
-3.2025630123955e-05
-3.61418234456236e-05
-4.04148777574754e-05
-3.62099341977289e-05
-6.05840502786626e-06
-3.29438296132992e-05
-1.38817070109579e-05
-3.47586753560707e-05
-5.17946821911269e-06
-3.52593442850947e-05
-1.15141370309224e-05
6.23382844168801e-06
-2.55875064970553e-05
-5.48832095307667e-05
-1.29896894001953e-05
-1.18256515558358e-05
-2.45287809432745e-05
-1.49994773461551e-05
-1.70863330351833e-05
-2.37023674284646e-05
-2.41856201629335e-05
-3.1635577802033e-05
1.08619090955833e-06
-1.48389154332729e-05
-1.70042671247764e-06
-9.18879528237022e-06
-2.60555150918968e-05
-1.69828421447627e-05
-2.41255998769409e-06
-2.71787631212936e-05
-3.24206102366732e-05
-1.486407200898e-05
-2.49778230548145e-05
-1.94363167062684e-06
-1.08081994464249e-05
-1.2904844993705e-05
-2.13652766310789e-05
-3.04851626045661e-05
-2.36940518482265e-05
-3.86235879813023e-07
2.6371006825328e-05
-3.28315031679812e-05
-2.98702904008199e-05
-2.65763006380243e-06
-2.1357269773608e-05
-2.07348322082002e-05
-3.43667571988819e-06
-5.42939813765613e-07
-1.11567440835487e-05
-2.01896067755367e-05
-4.2183016661827e-05
-2.17833777517073e-05
-1.57621456543468e-05
-1.01420801087562e-05
-1.44985938783839e-05
2.47245780370227e-05
-2.42036387513586e-05
-4.62754941683651e-05
-3.54302855330513e-06
-3.70693715091084e-05
-3.40674532847704e-05
-1.63133777231491e-05
-4.40695141251147e-05
-2.3341242293656e-05
-3.60240003087598e-05
-1.77819289174586e-05
-8.32182974512495e-06
-4.06252555971172e-06
-2.05223824469687e-05
-5.38521556403021e-06
-2.90704211081427e-05
-2.59723195972096e-05
-1.41194646872736e-05
-3.34567972412876e-05
-3.81749743123255e-05
1.62566570948858e-06
-2.39491498440557e-05
3.7642096387048e-06
-1.11985887617692e-05
-2.89112144087526e-05
-1.33160723894569e-05
-1.30598262103652e-05
-2.47498039226615e-05
-2.71710334327387e-05
-2.45307056714542e-05
-3.6199100400274e-05
-8.8558310723862e-06
-1.34373239985574e-05
-2.39998469341499e-05
-3.53402487421908e-05
-2.33226431692948e-05
-2.97517147348385e-05
-2.01605620247657e-05
-2.47900486657254e-05
-1.25997283739052e-05
1.03963243603511e-05
-1.19606830186533e-05
-1.18007246548597e-05
-2.3853343767442e-05
-3.04214239006848e-05
-1.83847421047125e-05
-9.05518839091509e-06
-2.55491697825204e-05
-9.43896951378393e-06
-1.68441943894366e-05
-2.9899952422126e-05
-2.58196135257667e-05
-2.31555903902398e-05
-2.72095527931804e-05
-1.95434406993556e-05
-2.16617257152265e-05
-1.80317001682156e-05
1.52527008418562e-05
-1.90302983647061e-05
-3.33768406713145e-05
-1.12564311203742e-05
-2.62181788695717e-05
-2.42221808083951e-05
-2.2514553458064e-05
-4.98083992687391e-05
-3.0250906467917e-05
-3.23291367325611e-05
-4.18146131511515e-06
-6.40325945170018e-06
-2.96328894590968e-05
-2.58580378370592e-05
-3.18336475854704e-06
2.53783500272201e-06
-3.45396978930422e-05
-2.78889063730134e-05
-2.86761255747235e-05
-7.99780660763383e-06
-4.71231146924089e-05
-3.14723199418488e-05
-1.5304354632023e-05
-7.87343933542293e-06
-3.08079638068778e-05
-3.29477786968465e-05
-3.69258972170703e-05
-1.0515367721255e-05
6.8002372204901e-06
-2.66195281108363e-05
-3.21382598962714e-05
-2.19472415402916e-05
-3.69187162434973e-05
-1.47301203812299e-05
-3.41858747404221e-05
-3.25170627876056e-05
-2.01815671696085e-05
-2.03598094988104e-05
-2.93191529981968e-05
-2.5877020668249e-05
-2.60932295249777e-05
-1.42431074346795e-05
-2.40411702927301e-05
1.15687046826187e-06
-3.05099106374019e-05
-1.80397415067321e-05
-1.27841228713772e-05
-1.48051849456685e-05
-2.125991524665e-05
-2.60321027383877e-05
-4.93806402467888e-05
-1.8864077432063e-05
-2.37188001540089e-05
-5.13892624419226e-05
-1.18017551667868e-05
-4.29818427926266e-05
-3.17461146380221e-05
-1.40109459285282e-05
-2.62764368498078e-05
-1.98004074074749e-05
-2.37918116193166e-05
-2.304262654909e-05
-4.4554841802374e-05
-3.37911470007067e-05
-2.41797198752448e-05
-1.51975478841989e-05
-8.42667631088205e-06
-5.53992905300045e-06
-2.10689553367637e-05
-5.86898057995321e-06
-3.83563625030524e-05
-4.31354278919874e-07
-1.58346870260928e-05
-4.21191671307162e-05
-1.58734734696697e-05
-1.01596269375856e-05
-8.0574121322946e-06
-4.05064476983211e-05
-1.22986045596827e-05
1.60593291291115e-05
-1.52314060320259e-05
-1.37131623897856e-05
-2.96189476831721e-05
-5.81772709884202e-06
-2.66749767718284e-05
4.26085243566811e-06
-1.35195032782397e-06
-6.38687374816493e-06
-1.81932432549169e-05
-1.15705496306741e-05
-1.8553318131924e-06
-1.40202771245135e-05
-2.1611173523971e-05
5.5705768649416e-06
-2.04021838665617e-05
-9.22293906261645e-06
-3.05504291627161e-05
-3.60817813711704e-05
-3.04933538809205e-05
-1.49326850883145e-05
-2.6475129270565e-05
-5.60011494659856e-06
-2.56038184936019e-06
-3.33440301327212e-05
-9.82922401610878e-06
-2.00463107381263e-05
8.94809377094757e-07
-3.53350479889261e-05
-2.57512329193387e-05
9.32940927291954e-06
-2.00651780969618e-05
-4.48950869629307e-05
-9.29029603919357e-06
-3.2507069704553e-05
-3.45828122218782e-05
-3.09323994735291e-05
-2.82097560230835e-05
-9.86086615176627e-06
-3.91129574430471e-05
-6.59624934694798e-06
-1.83681630767628e-05
-1.55390515860402e-05
-1.91389548576618e-05
-2.20977741591175e-05
-2.07657340166414e-05
-2.51471464915085e-05
-1.43146027404316e-05
-2.13491616745728e-05
-1.61807690643397e-05
-3.26021282497064e-05
-3.09098559352598e-05
-2.66988412640028e-05
-1.12916013940728e-06
-1.56862671069677e-06
-4.71728851780092e-05
-8.43793599762408e-06
-1.39670152693491e-05
-2.75431993673047e-05
-7.93255472986819e-06
-3.4355507186792e-05
-1.67978499829631e-06
-4.87532191699623e-05
-3.76196107225125e-05
-1.6446244591972e-05
-3.41162440828507e-05
-6.58128285585541e-06
-2.50711016665539e-05
-1.22673767682752e-05
-2.50734482764153e-05
-3.48132687356969e-05
-4.10309562233859e-05
1.61884753759877e-06
-1.99484023158989e-05
-1.88133017332531e-05
-2.26870662425758e-05
-1.98709415512798e-05
-1.86684167261065e-05
1.99282336327896e-06
-1.43297883864306e-05
-4.81745228722159e-05
-3.4450495620168e-05
4.78711111852811e-06
-1.85205035876628e-05
-2.718200537385e-05
-2.49855196882728e-05
-2.81056327374382e-05
-1.88788622391764e-05
-2.56866760154299e-05
-1.56324515770467e-05
-3.83013926442623e-05
-2.42660001961258e-05
-1.46402567788681e-05
-1.2657641317114e-05
-4.67884621601023e-05
-2.57273336245365e-05
-1.05591598219204e-05
-5.83063473966758e-06
-5.15509183215125e-05
-1.86578797231291e-05
-1.57066395088362e-05
-8.42926732641012e-07
-2.77630949680859e-05
-2.86342567170943e-05
-3.86359648326268e-05
-1.0487969750104e-05
-2.87932993360063e-05
-7.56355530196488e-06
-2.10102902101625e-05
-4.50361776792399e-05
-3.25445552890245e-05
-1.62859737226953e-05
-3.34525946379297e-05
4.25438607845461e-06
-1.38290090023479e-05
-2.2524451887467e-05
-2.08274788569764e-05
-2.00968201721792e-05
-1.93489688638421e-06
-3.11199250916402e-06
-1.97825791575236e-06
-4.07733133981741e-05
-1.20428150563096e-05
-7.39847079869778e-06
-2.03235270327755e-06
-1.80307170540329e-05
-9.45836919361764e-06
-1.48401933245942e-06
-2.79796236308923e-05
-5.05782208270887e-06
-2.42871242318362e-05
-1.86251094972257e-05
-2.81851030699181e-05
-2.26031175562956e-05
-1.64723439609579e-06
-3.10554203800013e-05
-1.71745859003839e-05
-2.02222481442897e-05
-2.48562033846234e-05
6.81460469626231e-08
-1.19983652652826e-05
-2.65590195430836e-05
-7.95686153377754e-06
-2.66079406682448e-05
-1.39251359731525e-05
-1.46579664347717e-05
-1.81244051921241e-05
-1.13787155583015e-05
-4.63128096403728e-06
-4.14520834414286e-05
-2.53702805729322e-05
-1.23547894099865e-05
-1.41087408368886e-05
-1.18474896888826e-05
-1.8191632354434e-05
-2.03806791145662e-05
-6.23044066182275e-07
-2.69874609380068e-05
-6.28518701181353e-06
-1.73060971116974e-05
-2.16550775615477e-05
-5.69483017025861e-06
-3.75975546497834e-05
-1.38741690424382e-05
3.86354798897708e-06
-2.07498334268592e-05
-1.82255860244846e-05
-4.27434278070962e-05
-2.176460106073e-05
-1.28799801965307e-05
-3.79638452797193e-05
-3.62416471039608e-05
-2.61572098480448e-05
-1.80960739312228e-05
-3.20476318961853e-05
-2.97112454464679e-05
-4.62789158784728e-05
-3.69573629053092e-05
-3.39958509319796e-05
-2.31762762331412e-06
-2.3992085135034e-05
-2.22008968046195e-05
-4.70844680346797e-05
-3.05374676119206e-05
5.93111856717877e-07
-3.12410664154723e-05
5.29232343306126e-06
-3.8690101151222e-05
1.51261232153775e-05
-3.39037452216898e-05
-3.37376591551694e-05
-3.60440717070074e-05
-1.64316257851039e-05
-1.8739598720214e-05
-3.90565246189858e-05
1.07364858964724e-05
-1.05358635890259e-05
-2.56406745912105e-05
-4.88449050138708e-06
-2.25268338189031e-05
-1.4292990371755e-05
-2.08659553728891e-05
-2.06807948894468e-05
-3.8303223316881e-05
-3.51423005137938e-05
-2.2762530237416e-06
-1.36766193772608e-05
-1.13973318270931e-05
-1.51210565821032e-05
-2.23060903102833e-05
-1.63139865385317e-05
-6.36218841975898e-06
-1.41499431226769e-05
-1.80087790116786e-05
-2.09839338491916e-05
6.64619823732655e-06
-4.17464669865013e-05
-2.80676392415221e-05
-1.31329054419986e-05
-2.25929685916096e-05
-2.08762813471498e-05
-6.6959037445553e-06
-2.34518028570556e-05
-1.04620005197807e-05
-5.12651237008415e-06
-2.49165432252933e-05
-2.80995989070453e-05
-4.18246056059539e-05
-1.9777998683084e-05
-1.99308228444132e-05
-1.81996852236363e-05
-1.09146426347582e-05
-3.33614568665913e-06
-2.84969113031469e-05
-2.32828137771294e-05
-2.35577097860795e-05
-3.02141420410937e-05
-1.55333316169151e-05
-6.81574153347566e-06
-1.37818304232759e-05
-4.99563961050474e-06
-1.31394658630356e-05
-1.90913613859243e-05
-2.21796557361288e-05
-1.70797509576467e-05
-2.17178415450589e-05
3.1280334611914e-06
-1.13577243523226e-05
-1.02485987148036e-05
-1.08210942644642e-05
-1.59135197201355e-05
-1.67657001283274e-05
-3.63712309522908e-05
-3.45710916409067e-05
-4.8914365135873e-05
-2.920163273981e-05
-1.40017571851666e-05
-3.7029378389084e-05
-5.56345787454192e-06
1.72791139698369e-06
-2.40920747557142e-05
-2.52131191082661e-05
-2.648693372845e-05
-3.05959112823282e-05
-2.35476209981868e-05
-4.31153706928022e-05
-2.52329166724052e-05
-5.13710137223354e-06
-3.47967316610594e-05
-3.02101160141079e-05
-4.07833452049982e-05
-2.91426957471949e-05
-3.64435400434615e-05
-2.68733134811441e-05
-1.59224991574506e-05
-4.56245386304405e-05
-4.40909571742423e-05
-4.22627071843582e-05
-2.91035812224882e-05
-9.87527004344143e-06
-2.02998067514651e-05
-2.81247283216724e-05
-3.52914466287454e-05
-1.62496141297902e-05
-1.79766814599502e-05
1.69107030529121e-06
-1.10833153619387e-05
-1.50825426978118e-05
-7.85939068819639e-06
-1.53004235429522e-05
-1.90727898810754e-05
-9.75671112279469e-07
-3.92225829625837e-06
-3.72665356598076e-06
-2.30686788758339e-05
-4.39078632222206e-05
-4.61030298137313e-06
-1.97903950884373e-05
6.70108276551456e-06
-1.26065660459821e-05
-2.14678126663756e-05
-2.89165899036498e-05
-6.92377431465778e-06
-7.59915383237672e-06
-1.34339486144023e-05
-1.17291351657977e-05
1.64068793986069e-06
-2.61489897034829e-05
-2.72092522012425e-05
1.2891695322932e-05
-2.57317549840985e-05
-7.52186000643043e-07
-3.78927872300315e-05
-2.95434990597828e-05
-1.34136448015574e-05
-1.25180658487031e-05
-2.61674829767226e-05
1.65356934365183e-06
-3.19577938804074e-05
-3.03540585449734e-05
-1.38320129475485e-05
-3.06797939015264e-05
-3.75564389640626e-05
-1.92330939422238e-05
-1.83763988448091e-05
-1.96516323916759e-05
-2.92605645584853e-05
-2.18630017177852e-05
-4.06307207222591e-05
-2.25729033766992e-05
-4.59702713791507e-05
-3.03002258810509e-05
-3.27745227599433e-05
-3.46015991901958e-05
-1.05609944925456e-05
-1.71096252152046e-05
-1.66818697079173e-05
-1.35806644475922e-05
-3.00932662059243e-05
-1.01538790279584e-05
-1.78823369116201e-05
-1.76219424484584e-05
-1.01637715768477e-05
-3.69319844507218e-05
-7.69128533845913e-06
-1.50011225390962e-05
-1.58697532729755e-05
-1.4859329408558e-05
-1.22948502880976e-05
-2.19117886945372e-05
-1.72123522677596e-05
-1.20131538326986e-05
-1.78820163013146e-05
-2.44891065193619e-05
-2.63777157229523e-05
-2.59923981189657e-05
-2.04344122250423e-05
-6.8506300900568e-06
-5.93574898247127e-06
-4.42047995978285e-05
-1.1679909276851e-05
-1.55443938326153e-05
-3.84959931973917e-05
-2.1753140144719e-05
-5.89309943652695e-06
-2.40863746657769e-05
-2.16563257177902e-05
-1.85618554365941e-05
-2.10242892464548e-06
-1.74622753884636e-05
1.4688154630058e-06
-3.59549533206498e-05
-2.38934866985169e-05
-1.21846986817698e-05
-1.70084438990918e-05
-1.28078869119287e-05
-1.40368904845375e-05
-2.69037485340646e-05
-2.83525980731743e-05
-2.50029988812781e-05
-7.9754507465191e-06
-1.0140166255741e-05
-9.4598062630008e-06
-8.83145718161071e-06
-1.54378575927698e-06
-1.85680829353677e-05
-2.7420748084124e-05
-4.66808042402364e-06
-2.17835962709913e-05
-1.86477301517638e-05
-2.6959606901992e-05
-7.46282051077852e-06
-6.70948676125005e-06
-2.710422080664e-05
-3.25763623955492e-05
-2.39498357117973e-05
-2.49072580508051e-05
-7.81208347287359e-06
-3.10078658144884e-05
-2.24180432601695e-07
-3.53953394745218e-05
-1.02996688184135e-05
-2.60395582088988e-05
-4.4915470688085e-05
-2.41978991824276e-05
-4.16170135466237e-05
-2.2744331802221e-05
-1.58372706999635e-05
-2.54903847708301e-05
-3.66852570262604e-05
-2.78980648809707e-05
-3.1404523450892e-05
-1.24204394238822e-05
-3.52401696437608e-05
-4.08260216854919e-05
-2.17650097233738e-05
-1.88273134441665e-05
-4.4611088042236e-06
-3.34194071002048e-05
-3.19814471881442e-05
-2.78943650776974e-05
-3.64018246155509e-06
1.98235757220478e-05
-1.05744055619376e-05
-8.37089016366611e-06
-2.82139031404394e-05
-2.37450025206466e-05
-2.39872731491131e-05
-3.02989739235334e-05
-3.26302785176963e-05
-3.41989587169565e-05
-8.83928814785868e-06
-1.34010037798344e-05
-2.61234248535024e-05
-9.83256404755191e-06
-3.70514194063239e-05
-2.83447394353787e-05
-4.0964661857499e-06
-3.97782703922901e-05
-3.89961811373289e-05
-2.11070882973296e-05
-2.89159986890289e-05
-2.98774638914607e-06
-2.25555421368112e-05
-2.7371194148964e-05
-1.62671470644097e-05
-8.50463804812672e-06
-3.08670571257396e-05
-1.93210501701397e-05
-1.10142920030596e-05
-1.87316037468746e-05
-5.64580958539319e-06
-2.59752048861066e-05
-1.74909777433146e-05
-3.55528613207367e-05
-2.61635360706949e-05
-3.63750250353252e-05
-2.0303209482504e-05
-1.32050540650096e-05
-6.0465578089973e-06
-3.38191879339432e-06
-2.56580017794299e-05
3.82818204283498e-06
2.48303498702967e-05
-2.32951639627971e-05
-2.7075725173569e-06
-1.01006421168638e-05
-1.43237496310609e-05
2.32637619454057e-06
-3.75468100333651e-05
-3.42877909045157e-05
-2.54247466195037e-06
-2.58058885202603e-05
-1.83698884703716e-05
-2.87890970250656e-05
-1.75017820625096e-05
-2.2242134173216e-05
-1.74285868175549e-05
-2.10707339878835e-05
-1.30784111211124e-05
-1.37509422845345e-05
-3.13043926637352e-05
-1.29436752799785e-05
-1.24234702056146e-05
-3.19407544091798e-05
-5.00644923324572e-08
-1.94081712449552e-05
2.33224431348262e-06
-1.30893937747663e-05
-2.24185627430971e-05
-1.62405032743692e-05
-3.01515728569936e-05
-4.49488320273736e-05
-2.61766926444221e-05
-2.68826184623568e-05
-2.86002257291161e-05
-2.34896820726996e-05
-3.4978465035666e-05
-2.24946658617191e-05
-1.95406041961837e-05
-2.80538431344117e-05
-3.60454652499951e-05
-2.16702819191093e-05
-1.03779030442658e-05
-1.93349505175312e-05
-7.1375148472863e-06
-1.13201809168684e-05
-2.12810469886967e-05
-3.97717188416745e-05
-1.32892147381877e-05
-3.90893782106813e-06
-3.07016490643206e-05
4.2222327540612e-06
-2.93414144496075e-05
-1.28248562891063e-05
-4.2705238862977e-05
-3.28901202193196e-05
-5.47712992842443e-06
-2.05447455091936e-05
-1.43427731429785e-05
-3.70367288211958e-05
-5.56618645411231e-05
-2.67237581612227e-05
-1.80237071941414e-05
-1.7028937023201e-05
-2.73822812269272e-05
-2.15912624690023e-05
-1.65496721843334e-05
-4.41231211112616e-05
-3.83068960776507e-05
-1.03406331709486e-05
-6.71685339462331e-06
-1.69163906536333e-05
-2.05643331318994e-05
-2.82457475126526e-05
3.53257379533193e-06
-2.24844188669798e-05
-2.76402965842782e-05
-2.55690307755129e-05
-3.51424626547977e-05
-2.81281918169426e-05
-1.36267610987736e-05
-1.7139921429444e-05
-1.88047122248839e-05
-1.36248549406616e-05
-5.19739419286548e-06
-5.95392687860158e-06
-3.27433077367913e-05
-2.32727172224366e-05
-9.33557127457944e-06
-2.63972369104575e-05
-2.96092643715201e-05
-2.74268804331922e-05
-1.16550665260481e-05
-1.44116242829839e-05
-3.47695531729144e-05
-2.81725749814408e-06
-1.32737381103818e-06
-3.59880825172087e-06
-3.0182692640709e-06
-1.58079178796188e-05
-1.236859966147e-05
-5.49309902487872e-06
1.03450152402961e-06
-1.1745536142753e-05
-2.82121495021292e-05
-1.21511758889896e-05
-2.67258080131012e-05
-2.10415392942983e-05
-2.62002100149509e-05
-1.77903153426882e-05
-3.99957685068861e-05
-3.86681087316523e-05
-3.12804759983118e-05
-9.17467065646381e-06
-4.00503327031102e-05
-1.96913039644469e-05
-3.59167818818442e-05
-3.70972197894251e-05
-2.54181137658542e-05
-2.16664188692851e-05
-4.24597717626294e-05
3.04411915978868e-06
-2.59363620772601e-05
-1.48067981228279e-05
-2.41917680935769e-05
-1.37717735328223e-05
-2.26861321294448e-05
-6.96356413094245e-06
-1.94889282023908e-05
-1.98476352439644e-05
-3.28832820639948e-05
3.63174228109313e-06
-2.12434681349e-05
-1.77365930370767e-05
-2.08947901913972e-05
-1.61793819409619e-05
-2.20171610871484e-05
-2.63093686875311e-05
-1.32437472100305e-05
1.45746873539639e-05
-5.20155612971864e-05
-2.55989649533484e-05
-2.43404758305805e-05
-2.93832307730128e-05
-2.89751852599407e-05
-2.79708260203315e-05
-2.54482440343419e-05
-2.16000087049331e-05
-1.77250991237431e-05
-9.66577464523331e-06
-4.71708762539083e-05
-7.30176579873324e-06
2.24179417830044e-06
-1.29977307060253e-05
-1.66156190678805e-05
-2.65658572626125e-05
-2.24984539484673e-05
-3.66429287211567e-05
-8.55215246846221e-06
-1.57092476159388e-05
-1.55844584507054e-05
6.61669005156597e-06
-4.58201465198461e-05
-1.97850594950819e-05
-1.55758738511399e-05
-1.40317683893645e-05
-1.59552805285952e-05
-2.8631306216084e-05
-2.60700285595412e-05
-1.72508202602939e-05
-3.1921074604688e-05
-1.32106945672087e-05
-1.15980268091984e-05
-1.69542288011553e-05
-1.11962231220567e-05
-3.88919179713639e-05
-3.1636720639011e-05
-1.32703239193535e-05
-2.03885857593332e-05
-2.97523244033672e-05
-2.61850467574185e-05
-1.96650527503375e-06
-2.72722562790547e-05
-3.35620849010571e-05
-2.32781171893014e-05
-3.05471250479246e-05
1.26171109924865e-05
-1.3486628717588e-05
-1.52415514643244e-05
-7.14448992731227e-06
-3.62340176144879e-05
-1.74867785862184e-05
-4.41914014405229e-05
-4.05602147595486e-05
6.83212442345833e-07
-1.40126839310441e-05
-1.28186352331349e-05
-3.51237482443529e-05
-2.9759501803439e-05
-1.73868671766285e-05
1.82223880857781e-07
-1.61068991613028e-05
-1.26766746767403e-05
-1.88226645286392e-05
-1.00430560369471e-05
-1.03244881233358e-05
-1.78562603331848e-06
-1.11931148129443e-05
-4.84161108582752e-06
-4.08878041676515e-05
-2.97725450331468e-05
-1.30573550228723e-05
-3.16693031915979e-05
-3.1636936354256e-05
-3.48734584649814e-05
-3.01931117079189e-05
-1.67571415629614e-05
1.04256615178497e-05
-1.11598805074429e-05
-1.60405678004895e-05
-2.06275033785135e-05
-2.67429740469293e-05
-2.50344256586326e-05
-1.51772940545705e-05
-4.26138809633294e-06
-2.71333788537592e-05
-2.51495230173426e-05
-2.51335613775787e-05
-2.04609487617932e-05
2.2997188184962e-06
-2.07080691954518e-05
-3.50505110110384e-05
-8.1792775068896e-06
-9.88276152471759e-06
-2.32708633488432e-05
-2.38194940392258e-05
-1.04794697185687e-07
-1.24295872702909e-05
-4.86709340212428e-05
-1.44628544933781e-05
-2.56100314344803e-05
-1.40921676365728e-05
-2.06186822222519e-05
-1.90401775441469e-05
-3.20739351850468e-05
-2.50256181016445e-05
-3.38954405889175e-05
-2.77093991817036e-05
-1.54355391074526e-05
-1.03532618612424e-05
-1.60704593596549e-05
-1.9041528548506e-05
-7.69732589486815e-06
-7.79528229453908e-06
-2.88099495818237e-05
-2.81426174674479e-05
-6.32639985302084e-06
-3.16102178737025e-05
-3.00682565766203e-05
-2.69587860953384e-05
1.33095599325563e-06
-2.57852552839069e-05
-1.46899594456236e-05
-4.85585395793695e-05
-2.59156454714501e-05
-1.77955831221494e-05
-3.09845727780399e-05
-2.55530106907819e-05
-1.82599493925567e-05
-4.37214999429435e-06
-9.49119664569641e-06
-1.28035807178767e-05
-4.08980191510936e-05
-2.11462614061493e-05
-2.96326714419728e-05
-9.91685803037826e-06
-3.07733860260981e-05
-1.52534923756362e-05
-1.79964634651218e-05
-2.83411522406519e-05
-1.16520092131402e-05
-1.61203225211598e-05
-2.89835968398643e-05
-1.32234812818429e-05
-3.13358230013914e-05
5.87907814978881e-06
-3.31067442663828e-05
-3.18413827624413e-05
-1.84577843992314e-05
-3.460104431107e-05
-1.25746239671615e-05
-4.40621140296492e-05
-4.11803859459933e-05
-2.3263640624399e-05
-3.55139420752557e-05
-9.8205654719648e-06
-2.07203755933267e-06
-2.21463134366667e-05
-3.42292009622392e-05
-2.19273593726473e-05
-3.73025038108024e-05
-3.3212510961291e-05
-2.3280668221355e-05
-5.63130478111389e-07
-1.57168084086115e-05
-1.36940333942856e-06
-1.81257231578101e-05
-2.7203874051219e-05
-1.25606693780088e-05
-4.21218682191162e-05
-1.51622706976697e-05
-4.60813163908948e-05
-4.25605425752748e-05
-1.72033889814768e-05
-7.85205721060209e-06
-2.75973245805985e-05
-3.52336611907677e-05
1.63772385535615e-06
-3.41039518991354e-05
-2.73022477328714e-05
-2.61178651861047e-05
-2.5214896953482e-05
-3.70218569057364e-05
-2.28819941525432e-05
-2.34415270419093e-05
-2.19222947196456e-05
-3.41621699366258e-05
-2.35431835298047e-05
-1.6649919464514e-05
-3.59638795816056e-05
-2.08760457000351e-05
-3.60317934330066e-05
-3.26237059459371e-06
-4.7198264830865e-05
-1.58299631130327e-05
7.86766274625149e-06
-2.21932888133994e-05
-1.20706001244916e-05
-2.27320476616678e-05
-2.64295297080196e-05
-2.11519805506786e-05
-2.4647956110895e-05
-2.26116717604884e-06
-2.17754800964035e-05
-2.09206061087369e-05
-5.25036816848993e-05
-2.22795527080491e-05
-1.61854110298763e-05
-2.46312118603368e-05
-1.72787126282721e-05
-2.89815991864912e-05
-1.18613962692984e-05
-1.55712645478645e-05
-2.45539489501356e-05
-2.64467083852114e-06
-3.71372400976521e-05
-2.28070293519041e-05
-7.87400133965877e-06
-2.54334653089081e-05
-3.10619319451203e-05
-2.02159463761425e-05
-2.6247251049932e-05
-1.69141936374346e-05
-2.77312643829953e-05
3.34945279100648e-07
-3.47365008995134e-05
-2.13879698142704e-05
6.89469858028533e-06
-3.59442954219511e-05
-3.08192362534323e-06
-2.3307139584554e-05
-1.59080809696436e-05
-2.29672789232147e-06
-1.04299113847764e-05
9.42526597673955e-06
-3.32796660428816e-05
-2.34060501495359e-05
-1.73149931258268e-05
-2.31899432545205e-05
-2.59159926823644e-05
-3.0778956934227e-05
6.80155575960338e-06
-3.01551024164317e-05
-2.32713861729839e-05
-3.62762624661588e-05
-2.34495535940189e-05
-2.08093972622168e-05
-7.06233999538085e-06
-1.83771726910982e-05
-2.46233840668791e-05
-2.20594634192375e-05
-2.08316671093273e-05
-6.54977746340101e-06
-4.86102068367087e-06
-2.12282856753964e-05
-3.18311460006831e-05
-2.36365496524057e-05
-2.42509908577467e-05
-1.97861853772115e-05
-1.27279874150499e-05
-1.6076748360798e-05
-2.01422716044226e-05
-2.52795230244903e-05
-4.45824654979421e-05
-2.53216868906905e-05
-1.00039318667939e-05
-3.06507075647708e-05
-8.19314439750009e-06
-2.34158235926715e-05
-1.29247777847249e-06
-3.07431920749079e-05
-1.88720274451259e-05
-4.57442366210818e-05
-2.88960504823511e-05
-2.88235861507383e-05
-8.63113127468698e-06
-1.42328229730742e-05
-2.70096929680874e-05
-1.82411041982972e-05
-2.69746326880992e-05
-4.77753174276357e-05
-1.55222242956092e-06
-1.64898794093072e-05
-2.30017038762401e-05
-2.8276107737689e-05
-4.76326413641145e-05
-1.27202683111055e-05
-2.25035199383718e-05
-2.98343620028393e-05
-2.22140362710812e-05
-4.12050398436828e-05
-3.16895742573732e-05
-1.57990815965128e-05
-2.28128921685059e-05
-7.44128846718389e-06
-5.77227129034852e-06
-3.45450132747583e-05
-2.98785130488806e-05
-1.29835105382682e-05
1.32458820366286e-06
-2.216714317153e-05
-5.57795802962633e-05
-5.08923940844639e-05
-1.86889573527934e-05
-2.18469857240292e-05
-2.13838855616751e-05
-3.07599501169239e-05
-1.7138793399564e-05
-5.61856497580011e-06
-4.74650419427361e-05
4.22080124084196e-06
-2.64067447960563e-05
-4.58869581289187e-06
-2.22869979019848e-05
-4.08099097022766e-05
-2.51534662196854e-05
-1.9299265556437e-05
-1.98805034252849e-05
-3.86363750609496e-05
-1.42830997988216e-05
-3.44629424701268e-05
-2.55759638877518e-05
-3.74981132552475e-05
-1.63260838111549e-05
-2.94938045471794e-05
-3.47204149540311e-05
-2.45227886674183e-05
-1.33627741600534e-05
-3.67641934256512e-05
-1.63347187807217e-05
-2.76185899124582e-05
-1.90400680674663e-05
-3.53308696098099e-05
-3.8856282778785e-05
-3.4522538988164e-05
-3.49463053170389e-06
-2.10724259014135e-05
-2.2192168762016e-05
2.05573728120908e-05
-2.72661989117234e-05
-1.4370640750118e-05
-2.6627231233983e-05
-1.82193410198273e-05
-1.4841284414718e-08
-4.86061715880564e-05
-1.92444837928125e-05
-7.64585727451871e-06
-1.15053040562599e-05
-1.43809863618455e-05
-1.57313520042598e-05
-2.66726596157708e-05
-2.17709654334076e-05
-2.83654032042341e-05
-4.08288382881977e-05
3.53342596622394e-06
-1.16419326786134e-05
-1.24055751390328e-05
-1.66220939750559e-05
-6.531504193095e-06
2.8331167060506e-06
-3.0319160659756e-05
-1.11276632373903e-05
-2.79920659687442e-05
-4.19170604436785e-05
-3.92008777632092e-05
-3.71325207767051e-05
-1.4023905882297e-05
-4.57868378489438e-06
-3.62219085206488e-05
-7.11600543405741e-07
-2.5312631160862e-05
-1.20423647003994e-05
-2.15035995276587e-07
-4.57769810670799e-05
-2.76650310501312e-05
-2.41844030666052e-05
4.94523743847155e-06
-3.29932549867419e-05
-1.69860836983896e-05
-7.93214872439469e-06
-1.76060750313174e-05
-2.65036379507346e-05
-4.55298741507245e-05
-7.67963562874229e-06
-7.30210718974404e-06
-2.57149918563912e-05
-1.78388890256318e-05
-4.6216832024128e-05
-2.29530127719431e-05
-4.14131277172514e-05
-3.87097868382942e-05
-3.272926886646e-05
-3.30166873297372e-05
-2.34824288914368e-05
-3.16199974940026e-05
9.76972549434906e-06
-3.64347428537443e-05
-2.58948309894236e-05
-1.85808342509491e-05
-1.23628121962577e-05
-1.68134534734631e-06
-3.16708600683909e-05
-5.04825212707271e-05
-3.28108955905786e-05
-3.1838946657226e-05
-2.50418450345727e-05
-1.27916829752269e-05
-2.12672284180518e-05
2.37175449934577e-07
-2.5171238227722e-05
-3.14597159355344e-05
-9.32436095053257e-06
-1.20232774206561e-05
-3.22184962832376e-05
-3.65763824456086e-05
-1.65945927097407e-05
-3.44234303783189e-05
-1.71147482091081e-05
-3.07142794959744e-05
-1.72112428996881e-05
-1.6236049028098e-05
-1.26610341445416e-05
-3.19182829675207e-05
-1.45487052334831e-05
-2.93041379973827e-05
-1.8155793750472e-05
-3.25292440010728e-05
-1.94278737809447e-05
-2.82275368686861e-05
-1.66666723906111e-05
-1.2207803786031e-05
1.93116522250208e-06
-1.44134301793723e-05
-2.07052193202226e-05
-4.60239247252468e-05
-2.76740678457052e-05
-1.0309700941104e-05
-1.07598009948169e-05
-2.36910431049717e-05
-7.60151766443638e-06
-6.90487012561845e-06
-5.42877782136515e-06
-2.3122868238953e-05
-1.53657399000294e-05
-2.73193456674223e-05
-2.62125066007856e-05
-1.72467177261199e-05
-2.72394351209154e-05
-3.64038908512277e-05
-3.27395013247907e-05
-4.17334088319588e-05
-6.27881707776172e-06
-1.9529409448527e-05
-3.95711192185104e-05
-2.39916878411217e-05
-3.67565037676537e-05
-1.59071628560258e-05
-1.16816264150894e-05
-2.78444757303415e-05
-1.58114384385312e-05
-3.24157729106211e-05
-3.36631806276e-05
-9.71528129278221e-06
-1.67566919541117e-05
-1.66581393711081e-05
-2.24814853695111e-05
-6.06429446718764e-06
-3.50460041783651e-05
-1.3629553653393e-05
-3.19233772867169e-05
-3.93852517253061e-05
5.47314267262072e-07
-6.73023820871792e-06
-4.02804226131311e-05
-1.03872110712413e-05
-2.58544674593759e-05
5.12304048169526e-06
-3.85863685849015e-05
-1.67880818624832e-05
-2.93949943761823e-05
-7.5869997117259e-06
-2.1607709644724e-05
-1.11565357296127e-05
-1.8906672036363e-05
-1.77212825979657e-05
-3.34748822732718e-05
-2.36180725897635e-05
7.41384269701815e-07
-1.19569762976637e-06
-1.4304157450339e-05
-1.60008015132139e-05
2.22173208815087e-06
-9.19612243320986e-06
-4.27135076434235e-05
-1.72897249823619e-05
-2.25668704922749e-05
-2.90337174624342e-05
-8.47609847380358e-06
-1.21704777901171e-05
-3.66345046138358e-05
-1.72835671513532e-05
-2.99382713014223e-05
-2.69264370130516e-05
-2.98852914676467e-05
-3.25175988899826e-05
-2.16338824571353e-05
-1.80831888959772e-05
-5.46050392543608e-06
-1.87255745090517e-05
-5.28818780424023e-06
-1.53309050143988e-05
-2.36208753701208e-05
-2.16232849427474e-05
-2.08597229755431e-05
-3.56720856631242e-05
-2.3238646128792e-05
-1.50243552797523e-05
-2.80950183986552e-05
-3.12370762792217e-05
-3.37236504714408e-05
-2.0840677979064e-05
-3.91766801108733e-05
-2.37725210445435e-05
-2.37688574129256e-05
-2.82314793028458e-05
-9.13245707856324e-06
-2.69597219457508e-05
-1.79273359151038e-05
-3.87217388567064e-06
-2.35424676914954e-05
-1.70201207050968e-05
3.98244842928004e-06
-1.63383526283809e-05
-2.86584761784991e-05
-3.86055282366584e-05
-1.95277196237519e-05
-3.4506652005022e-05
-2.27826641283389e-05
-9.41162101503729e-07
-3.64225857696669e-05
-1.25323407043144e-05
-2.14011359748093e-05
-2.95890298330629e-05
-1.73205524383253e-05
-2.5748860258561e-05
-5.57315664808632e-06
-8.92191443692027e-06
-2.93379515921246e-05
-2.26447059467123e-05
-1.55860880569441e-05
-2.87455510202846e-05
-2.97051360276094e-05
-1.05972469175895e-05
-1.9141132122786e-05
-2.75370052047479e-05
-3.11232765302757e-05
-3.10850507068581e-05
-7.29970429859947e-06
-7.48510919866642e-06
-2.06963581224978e-05
-7.59648156543403e-06
-2.34966130320378e-05
-6.70431471204043e-06
1.43013332159571e-06
-2.18524306549853e-05
-3.71238078615939e-05
-1.78903639093012e-05
-2.62605776128768e-05
-2.36071801404778e-05
-6.02364728814358e-06
-2.39440589585372e-05
-3.48713081487477e-05
-1.89961496881046e-05
-3.96291569057439e-05
-1.77393631774369e-05
-1.54305403438894e-05
-9.32893902971127e-06
-9.48960832149422e-06
-1.09984149495834e-05
-2.97084885785652e-05
-3.4160228879128e-06
-2.05959085406597e-05
-5.67725357602406e-06
-5.79865102678627e-06
-2.05184657654466e-05
-2.71156802069536e-05
-3.84363959826535e-05
-2.16783096254517e-05
-3.47494942913338e-05
-1.61381547987035e-05
-2.46725267688354e-05
-1.01827920789271e-05
-3.07945607919734e-05
-1.40193279594129e-05
-4.22534516249604e-05
-3.00856202583354e-05
-2.36513390383765e-05
-2.49815719079833e-05
-2.66704246563956e-05
-1.23400863048808e-05
-4.48601684069608e-05
-9.40820143697266e-06
-3.05912355878181e-05
-3.60726307841494e-05
-1.0094660200786e-05
-6.16599682832228e-06
-3.81213671850317e-05
-2.75148011700152e-05
-1.8319134154728e-05
-2.25358971338478e-05
-1.919536310053e-05
-7.68953746494122e-06
-2.75844491240611e-05
-2.41207431010638e-05
-1.51085872499762e-05
-5.61862738640173e-06
-1.86321071948538e-05
-3.25812503085484e-05
-1.88693014453768e-05
-6.39960495653278e-06
-2.8079997874656e-05
-1.10342081171831e-05
-1.60775900230571e-05
-4.12521219946205e-05
-3.09853200084075e-05
-1.91588208754884e-05
-1.80422304854845e-05
-2.59676951094391e-05
-2.42286960618669e-05
-2.49838860439157e-05
-2.21729120162611e-05
-1.25995514837929e-05
-1.55069424313139e-05
-4.05670185571559e-05
-2.35322006611012e-05
-2.59186206895922e-05
-3.34574527160522e-05
-1.21115811522875e-05
-1.81959003794121e-05
-3.67617786337266e-06
-5.15884925580841e-05
-4.82477491439393e-05
-2.6603790261038e-05
-1.79765946678154e-05
-1.85261330561689e-05
-1.09264215839258e-05
-2.07830882621829e-05
-1.12729864937923e-05
-2.2426478516829e-05
-3.5600384495338e-05
-3.02842171830088e-05
-3.05680588975389e-05
-9.87003464592091e-06
-7.7018489990777e-06
-9.83073007297575e-06
2.06465881012155e-06
-8.30823306817995e-06
-3.17238518942975e-05
-2.81476394454794e-05
-3.24628188619396e-05
-1.85816328720609e-05
-7.1858662468244e-06
-3.84338026538724e-05
-2.21563370481645e-05
-1.38398476107834e-05
-1.21542573509741e-05
-2.4126880592439e-05
-1.77956190048956e-05
-1.2294735132681e-05
-1.81362126136685e-05
-2.40528472604082e-05
-2.2536828726347e-05
-1.0096192464662e-05
4.63735505181811e-06
-2.56032487653125e-05
-4.85834904259107e-05
-3.13483591367239e-05
-1.96997769362124e-05
-2.16292435583398e-05
-2.56092223986942e-05
-2.15504575257064e-05
-2.48773789301061e-05
-1.88504969618145e-05
-1.31344038306391e-05
-2.53330034745355e-05
-1.49150450872463e-05
-2.35687529460761e-05
-9.87131292022605e-07
-2.55982039632502e-05
-6.6646819684423e-06
-6.98872633227242e-06
-3.53837837663905e-05
-1.72561350904885e-05
-3.36053758844155e-05
-1.82380465217802e-05
-1.96808664407206e-05
-1.54368913810238e-05
-2.18802558809681e-05
-6.82774419478816e-06
-2.66486839835682e-05
-2.93516541621982e-05
-1.64631385960592e-05
-1.29730856188642e-05
-2.44493320944353e-05
-4.14827019251435e-05
-2.88049493741203e-05
-1.6603264298257e-05
-4.58167133292132e-05
-3.23009525502128e-05
-1.72320953718018e-05
-1.78954547794245e-06
-1.92981835086712e-05
-2.97219525471067e-05
-2.67731081678641e-05
-1.65700452951819e-05
-5.01309032450512e-05
-5.02616845999325e-06
-2.12625870699083e-05
-1.71459303625971e-05
-2.63973144919341e-05
-2.07493616117999e-05
-7.20443939445835e-06
-2.51401814407542e-05
-3.20689008516504e-05
-1.47941531595873e-05
-1.95352754971801e-05
-2.38077855621043e-05
-2.87219399059162e-05
-2.43820395073554e-05
-1.20492808989507e-05
-9.62745384757303e-06
-1.74886184902627e-05
-1.63840627209805e-05
-2.60355428496081e-05
-2.33726430199604e-05
-1.48330374747855e-05
-8.39064054010653e-06
-6.32928076068645e-06
-2.16924300475577e-05
-2.88003084655394e-05
-2.05440102586681e-05
-2.99360479144374e-05
-1.04802949486284e-05
-2.34659744761584e-05
-2.41371135808621e-05
-1.16967060885714e-05
-2.04579350328586e-05
-1.05265232267705e-05
-2.09690061862797e-05
-1.20750930202646e-05
-2.53477053399163e-05
-3.43976602750347e-05
-2.73236818158615e-05
-2.88883738813988e-05
-2.28045407419999e-05
-1.60674959022428e-05
-3.1895380473832e-05
-1.40877514571538e-05
-1.62650586397213e-05
-2.08582316827931e-05
-3.37699675187925e-05
-3.66948238182362e-05
-4.85176825597536e-06
-1.29037152454885e-05
-2.02685767853228e-05
-2.16806001507586e-05
-1.8914250268963e-05
-1.36944318144389e-05
-3.98764262926301e-05
-8.42054343361425e-06
-1.703073416063e-05
-2.5610826006366e-05
-9.84051911975751e-06
-2.90177160426343e-05
-3.24650472606964e-05
-1.10307794925555e-05
-2.46708433827648e-05
-2.50672078290353e-05
-3.85342977349309e-05
-2.5854424078851e-05
-5.07277580818723e-05
-1.20748666166862e-05
-7.21563766982807e-06
-1.93636785434019e-05
-2.93213602099167e-05
-5.38311352645643e-05
-3.78463962437185e-05
-2.25195296666239e-05
-4.80276551652075e-06
-9.54126500605532e-06
-6.6665567664279e-06
-7.98688262848318e-06
-2.42043238801169e-05
-4.12888300220974e-05
-2.14555123062985e-05
-4.80638860446222e-05
-3.07493854709992e-05
-1.70059612937415e-05
-3.93261435834283e-05
9.71897796071247e-06
-4.12005576583548e-05
-1.25714333447626e-05
-2.79644478615432e-05
-2.90399303647535e-05
-2.87677608053736e-05
-5.06232501249968e-05
-2.40412109462937e-05
-3.58755827886652e-05
-1.36691470553915e-05
-3.28079939546257e-05
-2.84474546083767e-05
-1.43666336193804e-05
-3.75609860290953e-05
-2.49154440444391e-05
-2.24337854450441e-05
-4.29715729720414e-05
-1.23774434801578e-05
-4.27911571985261e-05
-1.3131570605051e-05
-3.19998649746431e-05
-9.3636842678749e-06
-1.51178631132059e-05
-2.65189136574046e-05
-3.41848263121782e-05
-1.24430385202224e-05
-2.39880278172474e-05
-1.98663676705796e-05
-2.8159508150181e-05
-1.11796029294804e-06
-2.04175211713715e-05
-4.44136936305991e-05
-1.91538144995524e-05
-2.19294071255241e-05
7.20359293713507e-06
-2.06844731301467e-05
-1.39730081043445e-05
-1.31619971362003e-05
-3.83366465582613e-05
-2.48302649097655e-05
-1.6721934298764e-05
-4.26849007466483e-05
-1.37177599029424e-05
-1.34072938605661e-05
-2.99493228961107e-05
-2.62059938560341e-06
-2.44969663129657e-05
-3.18940795765566e-05
-7.99823829635566e-06
-3.30447686078017e-05
-2.17011811432203e-05
-3.71134101613428e-05
-4.77774412398669e-05
-3.27422571657483e-05
-2.22836232593602e-05
-2.72601189873358e-05
-1.14640943340334e-05
-1.95636105898401e-05
-1.16857958606385e-05
-2.8267556745137e-05
-3.71269430841289e-05
-8.69248293316029e-06
-2.30892574719606e-05
-3.59287131113943e-05
-2.8368505951111e-05
-1.12998409927112e-05
-3.59350729849736e-05
-2.24958033062116e-05
-7.88673232892729e-06
-1.64283048916899e-05
-1.87645442873073e-05
-4.40712378027029e-05
-1.48994460448469e-05
5.55492949438256e-06
-2.67575868602989e-05
-3.46335672683777e-05
-1.15051830807077e-05
-3.04902700358077e-05
-1.74636958428665e-05
3.15176433098355e-08
-1.23339726191639e-05
2.00301582010572e-06
-2.95226785276006e-05
-3.80209551140059e-05
-1.45838981483693e-05
-3.73822868309631e-05
-1.27017707589038e-05
-3.67957089768515e-05
-2.43732255955264e-05
-4.26837916032982e-05
-1.7280516627211e-05
-4.47271022323353e-05
-2.5907926835614e-05
-1.09437453401412e-05
-2.91326117597957e-05
-2.60143085259269e-05
-3.23096774705375e-05
-1.74050552068252e-05
-2.31994980594573e-05
-1.86368642389319e-05
-2.02159167885347e-05
-2.92784120048025e-05
-2.50592935600883e-05
-1.92604704018326e-05
-1.25957866987876e-05
-2.69724183633059e-06
-8.55967729700767e-06
-3.2550260666287e-05
-1.03304981749621e-05
-2.90865220754583e-05
1.53134941642055e-05
-2.76052122862809e-07
-1.53752908715174e-05
-2.61456970657074e-05
-3.57256150118697e-05
-7.11643324872314e-06
-1.58245752569242e-05
-3.84681335862541e-05
-1.24840272273477e-05
-2.40295485160424e-05
-1.17619682068879e-07
-1.35168864185566e-05
-1.21686731755606e-05
-1.99638600893559e-05
-6.94830296039686e-07
-1.3147897357745e-05
-2.43615776238263e-05
-4.31345907185336e-05
-1.23830530845686e-05
-3.00814564539009e-05
-3.29254623899744e-05
-2.0988358651073e-05
-2.22479695530001e-05
-3.59145085008278e-05
-9.96497446001705e-06
-7.62575774794337e-06
-2.59875406119044e-06
-4.40864317576805e-05
-2.18267957957964e-05
-1.36696538801685e-05
-2.98323582010201e-05
-2.68245167779496e-05
-2.46945690776419e-05
-2.08328263440704e-05
-1.89316873496936e-05
-2.22044862882313e-05
-7.27848161305123e-06
-2.42676142551655e-05
-4.61512377585693e-05
-1.35643337532578e-05
-3.49700849474589e-05
-7.88196596055358e-06
-1.00403880701732e-05
-2.14043449550171e-05
-1.86454983758774e-05
-4.53246660462746e-05
-2.54559523988355e-05
-2.10502746488271e-05
-4.5068843036951e-05
7.43171921053487e-07
-1.13586098637086e-05
-1.06834984865808e-05
-1.40162802718708e-05
-2.05161224937818e-05
-3.27883937873078e-05
-1.96532762826278e-05
-9.31367987851364e-06
-9.45395386551071e-06
-5.33255140343591e-05
-2.88306294090317e-05
-1.04908621531649e-05
-2.33972485444554e-05
-2.6640318261063e-05
-2.73184604021188e-05
-1.74715345971665e-05
-2.75814673999018e-06
-1.28900295648732e-05
-4.6104552199997e-05
-1.73348751415972e-06
-8.41390838282312e-06
4.11239059381192e-06
-1.45303434764525e-05
-9.80183664029476e-06
6.43838349113119e-06
-2.09741574067347e-05
-2.79651270370484e-05
-1.73260366584348e-05
-1.33384614475786e-05
3.26783131997569e-06
-1.90754395437207e-05
-4.48965138934131e-05
-3.65161050474686e-05
-1.66868802351746e-05
-2.05182619218049e-05
4.21012039853484e-07
-1.805525408926e-05
-1.20475478440688e-05
-2.8125117801995e-05
-2.87470705131496e-05
1.86561355265268e-06
-1.17182868477803e-05
-1.576811377329e-05
-4.47489846396491e-06
-3.59418247259295e-05
-2.19366185695336e-05
-4.07026198639685e-05
-2.9037551284162e-05
-2.55619713315128e-05
-2.42452714121045e-05
-2.97463881911841e-05
-1.0267993940877e-05
-2.92848703297121e-05
-3.30345781547284e-05
8.93853406339286e-06
-5.7439997203887e-06
-2.0352265605777e-05
-2.85075022130643e-05
-9.87954850425765e-06
-1.9381184054885e-05
-3.8471793359412e-05
-4.19023551932417e-05
-2.52076432769469e-05
-1.67704219835168e-05
-4.04806751124459e-05
-2.45384207809698e-05
-1.41359382913787e-05
-1.04771876946629e-05
-2.7477640216083e-06
-2.27033001173137e-05
-4.31695233796918e-05
-3.76765977292112e-05
-4.41317716812178e-05
-7.96857584543034e-06
-5.03168968508883e-06
-3.2667066242041e-05
-3.65349246175753e-05
-1.38568745423731e-05
-2.09531476334231e-05
-3.83435598614951e-05
-2.05815584865265e-05
-1.17242125606898e-05
-3.62202016906397e-05
-6.06406960044057e-05
-1.97217527370236e-05
-3.71714218431037e-05
-2.05610795500319e-05
-1.39137563358654e-05
-5.52807581984764e-06
-3.06430615956921e-05
-2.90931346697419e-05
-1.79508334824161e-05
-3.56906344932959e-05
-1.41405639277667e-05
-1.57069857083176e-05
-2.38261822988776e-05
-1.85990577284436e-06
-2.58924641567309e-05
-1.78376509964685e-05
-1.0165511176125e-06
-5.7534977607151e-05
-3.48596403588047e-05
-4.558614306482e-07
-1.56175591341529e-05
-7.19761119108825e-06
1.0787043165211e-05
-9.47520953659518e-06
-2.31381701861732e-05
-1.94533408682983e-05
-2.20173566703343e-05
-1.14636998098102e-05
-2.6448914069956e-05
-2.53045072248937e-05
2.71091648296526e-06
-2.60338172507471e-05
9.95351014512053e-07
-1.12552321602619e-05
-2.14121380969571e-05
-8.40068689966455e-06
-1.6606106784173e-05
-2.31824482295686e-05
-2.41185282075029e-05
-2.80855859565949e-05
1.64628567808085e-05
-2.656765064615e-05
-1.3438170156589e-05
-1.10418310396088e-05
-1.95188020328854e-05
-4.03219229254562e-05
-4.54033153406206e-05
-2.03723738577884e-05
-2.00488508945563e-06
-1.30724722716875e-05
-3.93399086473972e-06
-9.21746288478397e-06
1.00139474486083e-06
-7.55004279401982e-06
-5.52777851907619e-06
-2.14566620840476e-05
-1.22020797009422e-05
-7.90306861755551e-06
-1.60433141791824e-05
-3.04519364505026e-05
-1.55179121650406e-05
-1.95436483772549e-05
-3.00043715264074e-05
-7.98471299210218e-07
-3.60156244459928e-05
-2.67190419331267e-05
-4.43464232809867e-05
-2.5310069292807e-05
-2.82634448753464e-05
-1.04601170115712e-05
-2.22834615186115e-05
-3.20018572015822e-05
-2.25047506366869e-05
-4.43616701010974e-05
-1.01196061502999e-05
-3.36471778271852e-05
-3.79688783961615e-05
-2.10110596741598e-05
-3.13891835731594e-05
-3.5258983185358e-05
-2.30201976571433e-05
-1.4923992313805e-05
-3.07396117063224e-05
-1.36188421828541e-05
-2.57847949068142e-05
-4.52813906684971e-05
-2.35960333975357e-05
-1.46002901015543e-05
-2.33810799932652e-05
-2.3136090539395e-06
-9.17397151576507e-06
-2.02663929925513e-05
-2.40073530908393e-05
-2.66958726470042e-05
-1.84423295768907e-05
1.43334125006421e-06
-2.74888183937984e-05
-2.82651857417266e-05
-2.05653914956727e-05
1.11216654917091e-05
-3.23838655604495e-05
-2.67641701142723e-05
-3.1671973057179e-05
-2.96323046922387e-05
-4.35473977155925e-06
-2.23990529049323e-05
-3.31479069677831e-05
-3.64147238373759e-05
-9.70125949599484e-06
-1.07169804683471e-05
-1.3013682876814e-05
-1.2192474155167e-05
1.2342862623015e-06
-9.55349076376872e-06
-5.25039309370722e-06
3.9392920955699e-06
-1.65420984151177e-05
-1.16098834650818e-05
-1.71877298103621e-05
-2.61256958295712e-05
-3.20561316170448e-05
-9.09921616002194e-06
-6.98055441541403e-06
-2.60849327686932e-05
7.61033196808955e-06
-1.81593983111501e-05
-2.10276201650885e-05
-9.56886963300694e-06
-2.03790447630538e-05
-3.79123894240496e-06
-4.00810108335802e-05
-1.6004456937282e-05
-3.74390741999236e-06
-3.55133845580422e-05
-1.87844940480688e-05
-2.80346137772898e-05
-2.17814153173853e-05
-2.03464247001597e-05
-1.50779159935019e-05
-2.90665777538895e-05
-8.53909530282696e-06
-2.21688202532533e-05
-4.60513685311436e-05
-9.06897305761865e-06
-1.51429186148754e-05
-1.36381745661016e-05
-1.67588702315272e-05
-3.09793691429221e-05
-4.1475908051793e-05
-2.35064190146197e-05
-1.83969102855038e-05
-2.79651408877158e-05
-3.90800283244588e-05
-1.8795706537595e-05
-2.89293264029386e-05
-3.04362505633436e-05
-2.50615815075092e-05
-2.2064988334758e-05
-2.24928998359058e-05
-4.92729357519561e-05
-1.23829465233751e-05
-2.68435460033631e-05
-3.49759547529191e-05
-1.82002707111207e-05
-3.89162455440767e-05
-2.7602129964939e-05
-2.85101908770037e-05
-3.52994015059915e-05
-3.2494481429696e-05
-2.76260841167063e-05
-2.80154090350031e-05
-4.8164515237247e-06
-1.53373540998691e-05
-1.71420275130817e-05
-2.65444591181568e-05
-2.01479267717054e-05
-2.0558506245047e-05
-1.26826370056222e-05
-2.75634495121078e-05
-1.22778670404939e-05
-2.12486643738991e-05
-1.76021107653075e-05
-1.86129510653778e-05
-1.92030026970449e-05
-3.89686794896314e-05
-1.91351243395742e-06
-2.23946345769246e-05
-1.67301318336491e-05
-2.42536491848557e-05
-4.82021583101712e-05
-1.52889615704587e-05
-1.86862395790853e-05
-2.09697028742662e-05
6.34775299265279e-06
-1.69008556243375e-05
-1.22863563670858e-05
-2.75946713803118e-05
-1.83514602141864e-05
-1.6581642113278e-05
-4.78360749879147e-05
-2.13169773839283e-05
-1.45282058024957e-05
-1.33922783173504e-05
-2.73098582257395e-05
-5.38665703642505e-06
-2.90679204076385e-05
4.75223398355697e-06
-2.74384479782826e-05
-2.75770066151549e-05
-1.02942076159467e-05
-2.28077558859889e-05
-1.97961334146935e-05
-1.71031710193469e-05
-1.58979165374897e-05
-1.92549121584329e-05
-2.70284951999782e-05
-5.59121143441848e-06
-2.29956385245097e-05
-1.16558310868312e-05
-5.09619875547847e-06
-3.23597384857362e-05
-4.15563691346319e-05
-3.40499678954939e-05
-4.18049469920073e-05
-2.89371999178721e-05
-3.53208860771244e-05
-9.36190616457796e-06
-1.00497235312235e-05
-3.57138864855758e-05
-1.99135415209834e-05
-2.50246215265971e-05
-2.29718080854666e-05
-4.3793320083341e-05
-2.55201601300172e-05
-2.74108152626677e-05
-3.70876218001589e-05
-2.85623267101876e-05
-4.73396691553486e-05
-2.19150202061125e-05
-1.6955324601952e-05
-2.89501705228531e-05
-1.54640775395301e-05
-3.14258552324803e-05
-2.94527991183939e-05
-8.37554941035975e-06
-1.58345143327912e-05
-9.96629717338225e-06
-3.1400289796232e-05
-8.82830109764977e-06
-3.70770142010508e-05
-2.49283374481483e-05
-8.50210961202276e-06
-3.38928696401792e-05
-1.90651644134541e-05
-1.36338678038854e-05
-2.60527308569344e-05
-3.40732115096735e-05
-2.80027430738071e-05
-2.69279215108063e-05
-2.84027871469813e-05
-9.52618441423039e-06
-2.89456940482058e-05
-9.65768747439002e-06
-1.39577872700761e-05
-1.99978615095656e-05
-1.94899551029637e-05
-2.05926552448925e-05
-1.15845310096983e-05
-2.46902386146095e-05
-3.81014483287546e-05
-1.2377902269781e-05
-2.91736887599582e-05
-1.14220940522688e-05
-3.48404552708534e-05
-5.17068824384636e-07
-3.37383984569619e-05
-1.36608616995139e-06
-2.95412904348284e-05
-1.22072418344877e-05
-1.84639719468057e-05
-1.85474430703196e-05
-2.22789979058054e-05
-1.95508388707586e-05
-4.17333808330192e-05
-2.44500790000707e-05
-1.8217539376813e-05
-1.4947281118809e-05
-1.96718634560872e-05
-2.38646504886938e-05
-2.52696450649509e-05
-3.40360119449765e-05
-2.09032293638971e-05
-2.83149224048041e-05
-2.79798776070433e-05
2.41818388042674e-06
-2.2187740919083e-05
-3.97470078084002e-05
-2.92242793201049e-05
-9.45783327176285e-06
-1.55716506311846e-05
-2.32428257522433e-05
-3.88746572211061e-05
-2.99894415128377e-05
-1.8302275265167e-05
-1.07400028026248e-05
-3.06605577096563e-05
4.2588992791685e-06
-2.34176377266733e-05
-2.22578733717017e-05
-2.71967915474105e-05
-3.53599703187621e-05
-1.32981692794144e-05
-3.25469504373037e-05
-1.53435788351422e-05
-3.67541123480576e-05
-4.07677228642618e-05
-1.21987622214806e-06
-1.63377232611306e-05
-2.35833789318644e-05
-2.26761938918035e-05
-7.64203507014792e-06
-2.73113931923201e-06
-1.54552129750712e-05
-2.77186550702098e-05
-1.67174178024901e-05
-2.34848676574225e-05
-4.27511051205892e-05
-1.4608315038066e-05
-5.01533238337001e-06
-1.11725186718222e-05
-2.01887675148691e-05
-3.64024703036757e-05
-2.76848385231804e-05
-2.57423838739234e-05
-1.74945376871026e-05
-3.03288956864248e-05
-4.41598479097305e-06
-2.89459280437712e-05
-2.334285560266e-05
-3.32634084166515e-05
-4.23353015356794e-05
-1.2361799257381e-05
-2.04420510994366e-05
-4.55298155617388e-05
-3.08805794954244e-05
-7.95823891534444e-06
-2.51628932921058e-05
5.72530856492829e-06
-1.7684822316391e-05
-2.64070418704359e-06
-3.99464120325215e-06
-3.82797770833667e-05
-2.36441395656127e-05
-3.58218840531232e-05
-1.11102786989341e-05
-2.88546845717176e-05
-4.42019138571825e-05
-4.75549972453687e-05
-3.77782320988105e-07
-3.1911716212777e-05
-2.61505658370194e-05
-2.57870427859573e-05
-1.48937458592872e-05
-4.1787906173974e-05
-3.01708812620802e-05
-2.11460331721759e-05
-1.88020557638075e-05
4.30660765915007e-07
-1.44520044115642e-05
-1.91784718315433e-05
-1.65281441731181e-05
-2.63935779978046e-05
-4.74072364605145e-06
-8.60421737785624e-06
-7.73011441284822e-06
-1.53285803549262e-05
-4.22217009465733e-06
-2.11603422981696e-05
-2.40189392498531e-05
-1.33097402415261e-05
-3.08482558574851e-05
-1.09749516230876e-05
-2.05189455163021e-05
-3.42086267795018e-05
-7.15866542585239e-06
-1.36453462974967e-05
-2.54477295111261e-05
-1.31073312430298e-05
-3.49513696296729e-05
-3.24238069090034e-05
-2.6906168184822e-05
-2.21012345278671e-05
-1.18268070738847e-05
9.55288749698116e-06
-1.55725637008311e-05
-1.52324230443445e-05
-2.73564935587002e-05
-4.11265245398889e-06
-1.45392171208062e-05
-1.48426925103479e-06
-3.03445054640686e-05
-2.60164829184536e-05
-2.73492480583263e-05
-1.96417105655785e-05
-7.5502217519376e-06
-2.82645214483432e-05
-4.58183933281472e-05
-1.01325130237131e-05
-1.10855803870116e-05
-1.75667786878232e-05
-4.18273306057797e-05
-4.52655026305073e-05
-3.55100121638308e-06
-1.11359948667694e-05
-2.30787380962552e-05
-1.5309695966397e-05
-3.45842202542118e-05
-2.92924204809063e-05
-1.53882765653539e-05
-2.17457616061728e-05
-2.47726280253349e-05
-1.01083437713256e-05
-8.30006236789599e-06
-4.38329826601445e-05
7.6820678943741e-06
-2.37309491706804e-05
-6.45081849125484e-08
-1.38523999428684e-05
-8.6903181380329e-06
-2.72332735065123e-05
-1.70638843758722e-05
-1.51717619261718e-06
7.16505730729431e-06
-2.22505320972322e-05
-2.09505580208076e-05
-2.50674521182089e-05
-1.71200839623397e-05
-2.65048632345371e-05
-3.70537384021971e-05
-1.69082944030768e-05
-2.12191612502199e-05
-7.16097308788898e-06
3.05636698052472e-06
-2.50099296271653e-05
-1.70952880966607e-05
-2.57158148467758e-05
-2.54404554405505e-05
-2.38523561777236e-05
-3.48836178384333e-05
-1.57504874403875e-05
-2.12728754917805e-05
-2.26688870922149e-05
-2.30574044374869e-05
-6.46394855835873e-06
-2.85413080383896e-05
-8.56279333924841e-06
-4.22243421512172e-05
-2.9245328193581e-05
8.5956102272518e-07
-4.80147656775579e-06
-1.9253307951394e-06
-7.59372379121929e-06
-1.62301045921833e-05
-2.89504262706301e-05
-1.25089903335402e-05
-1.47085763309694e-05
-1.53507876608295e-05
-5.17772154276222e-05
-3.23629496286083e-05
-3.18435997150972e-05
-2.66251445365658e-05
-2.68047769002551e-05
-1.12942240675973e-05
-8.80457774535751e-06
-2.61863770853014e-05
-2.80102769065319e-05
5.0173640689029e-06
-3.54947117787688e-05
-3.28865659638721e-05
-1.56197077929302e-05
-4.7613220427071e-05
-2.69495557567598e-05
-1.86780896054715e-05
-2.89569325878827e-05
-1.56609111903786e-05
-3.18376372864537e-05
-1.21924346196683e-05
1.0151766085231e-05
-1.55846019473351e-05
-2.28588135250907e-05
-2.61317574025614e-05
-2.50418361924314e-05
-1.73521408008773e-05
-1.84183576888612e-05
-1.37970904798669e-05
-6.03553128188834e-06
-3.81998653478709e-06
-1.65499629594005e-05
-2.88169485329891e-05
-1.20596075574492e-05
-2.69904996126215e-05
-1.56985209491967e-05
-1.26586826441757e-05
-3.21250987421332e-05
-2.22343910073722e-05
-3.73712651312719e-05
-1.33144560202351e-05
-1.03118847973602e-05
-3.1899094147754e-05
-3.26603608058553e-05
-3.97959666568309e-05
-1.59832220447744e-05
2.16667193468248e-05
-1.03098775795539e-05
-1.68823367444607e-05
-3.3527440628661e-05
-3.01826719874206e-06
-3.65844403421044e-05
-2.91406959986104e-05
-9.58033134137782e-06
-1.66934522991949e-05
2.57611201077792e-06
-3.80160426614138e-05
-1.24703608040741e-06
-2.75885682704427e-05
-2.4245761354226e-05
-5.38822704951366e-06
-1.92943502872768e-05
-2.16427314832775e-05
-1.47228524988728e-05
-8.17438549022911e-06
-2.0965588141396e-05
-3.84305687942215e-05
-2.20016260877886e-05
-2.37079331408957e-05
-8.43093241831291e-06
-2.03525499617896e-05
-8.10061211010351e-06
-1.60465466847981e-05
-2.38433054054211e-05
-4.25360349005781e-05
-1.2576598801555e-05
-5.19782949529181e-06
-3.35327174346929e-05
-3.94736102953201e-05
-1.02472532872201e-05
-2.13559415354033e-05
-4.65858330500102e-05
-1.81732352642961e-05
-9.56718056351125e-06
-2.59303532192493e-05
-3.63808052819115e-05
-4.82661619623831e-05
-3.70265989634028e-05
-4.6275885964339e-05
-1.10241757115235e-05
-2.29277024460141e-05
-3.32597940736207e-05
-3.54773832601616e-05
-2.47312038008442e-05
-1.19999542415848e-05
-1.94390370868362e-05
-3.22523112597127e-05
-2.01738135737437e-05
-4.10365601533397e-05
-1.89913551821119e-06
-1.54233931584286e-05
-2.63443356620348e-05
-2.95513234029371e-05
-1.91898169488174e-05
-1.20090491685638e-05
-9.62951304305592e-06
6.94008540870272e-06
-1.44079679572865e-05
-2.08102831781266e-05
-2.53729069762341e-05
-6.0639803316648e-06
-1.43242678700533e-05
-2.44240406707126e-05
-4.016436810239e-06
-1.91066652978582e-05
-3.61989627975088e-05
-3.88870679845074e-05
-2.75974642593959e-05
-1.34381742778649e-05
-3.83659254776876e-05
-3.21824575315839e-05
-2.32468940506985e-05
-3.60769256154799e-05
-8.96416642575661e-06
-3.07500459329736e-05
-4.52082669857683e-05
-5.82493896400653e-06
-2.27687339258961e-05
-1.85133672578432e-05
-7.67902124711822e-06
-2.46956813110161e-05
-3.08985192119716e-07
-2.36218670365308e-05
-1.91365053066803e-05
-9.87149296813787e-06
-2.2212257708287e-05
-2.15719273232042e-05
-2.1981381866556e-05
-3.42852489875563e-05
-2.20678783936996e-05
-1.6619032981023e-05
-4.26353404744603e-06
-4.41439644735567e-05
-3.03493636010113e-05
5.92825183862516e-06
-1.31007492526071e-05
-3.13790295052682e-05
-1.4715742264137e-06
-7.43889206415643e-06
-2.69439827755166e-05
-4.07013083669703e-05
-1.17207612612624e-05
-3.57148674260426e-05
-1.3487170449885e-05
-2.558337377441e-05
-2.48553342458844e-05
-1.59442008798847e-05
-1.45834210464688e-05
-2.45268357906572e-05
-4.5441539245451e-05
-1.33029691085958e-05
-3.49510990727342e-05
-1.49809254362268e-05
-3.86449817061824e-05
-3.4002917585979e-05
-3.46055938326245e-06
-2.99792593357405e-05
-3.25785796547513e-05
-3.32532505973986e-05
-2.45479468593289e-05
-1.83688301666165e-05
-1.70847020159731e-05
-3.36346724756511e-05
1.83239084476444e-06
-1.76241162841638e-05
-2.85224560176781e-05
-1.68911722011346e-05
-1.62898315799013e-05
-1.67715702448516e-05
-2.92924633959228e-05
-1.84263101848481e-05
-4.1067764878718e-06
-2.41321598317343e-05
-3.03516107335269e-05
-3.95245548624786e-05
-3.26055990401023e-05
-3.23194431584689e-05
-2.12238413184511e-05
-2.64826225297093e-05
-2.44620685706836e-05
-1.74810792531626e-05
9.96495255828246e-07
-3.40679818122058e-05
-1.58569329788933e-05
-9.0035637534834e-06
-3.04974275391995e-05
-2.49061501934925e-05
-2.52449188193507e-05
1.08003164186797e-05
-2.80584199044347e-05
-4.61082691773687e-05
-2.60103765429246e-05
-2.65111432099906e-05
-2.5640575452548e-05
-1.85885599772856e-05
-1.29576318270097e-05
-3.86030535640126e-05
-2.86265962922362e-05
-2.61016090799784e-08
-1.43426626526771e-05
6.74266866304302e-06
-2.5628956241353e-05
-2.00246328991555e-05
-2.2969906121068e-05
-4.83362900495293e-06
-1.26165168636343e-05
-1.93240885769505e-05
-3.43531483473058e-05
-2.03611703372275e-05
-2.76572645703477e-05
-2.10095478038701e-05
6.15206223246157e-06
-1.29260271506656e-05
-3.92269247725643e-05
-3.26763221342158e-05
-2.51479101424773e-05
9.79936709323784e-06
-2.63054742894825e-05
-3.08778015097053e-05
-1.2365965514908e-05
-2.21518677870806e-05
-2.75119869146548e-05
-1.52330070410315e-05
-3.33936665300673e-05
-3.80800454927475e-05
-2.42680162217382e-06
-2.76417629207536e-05
-2.58078071848973e-05
-1.40314970615035e-05
-1.87773907878679e-05
-2.50642760703656e-05
-3.8940864635675e-06
-3.39627734696918e-05
-3.05781188120575e-05
-3.51707783983544e-05
-3.16708884689827e-05
-1.77649055123727e-05
-3.33748181719831e-05
-3.21961002829212e-05
-4.86307953105713e-06
-4.87037807736166e-06
-1.26487364276446e-05
-6.09818231766607e-06
-2.28795669782067e-05
-1.92138828140187e-05
-2.9613138971843e-05
-2.51962847376946e-05
-2.8182818573937e-05
-2.57977308713058e-05
-2.43626104120598e-05
-2.36682326198075e-05
-1.61484267958663e-05
-3.56048336617007e-05
-1.20186723996679e-05
-4.36623397874658e-05
-3.76261746953628e-05
-6.37466963895059e-06
-1.70992557327905e-05
-3.76907906819014e-05
-2.64041515179845e-05
8.29124605539596e-06
-2.57647274104219e-05
-1.89743502549106e-05
-9.09993293285479e-06
2.89285344492318e-07
-1.12449512636579e-05
-2.92158942324539e-05
-2.8829232854897e-06
-1.68931129968925e-05
-1.57012038155025e-05
-1.92150400391739e-05
-4.70725656847833e-06
-2.39809509770939e-05
-2.1897998175623e-05
-3.66814677655054e-05
-9.1130234982087e-06
-1.61531484944037e-05
-2.64639245780723e-05
-2.00475465048545e-05
-1.04480112495236e-06
-1.83048327119825e-05
-1.97652480503784e-05
-2.58114313582384e-05
-8.37282105270237e-06
-1.04598468136361e-05
-2.70554182100328e-05
-3.26637349452712e-06
-1.13319964431168e-05
-2.86564347143996e-05
-3.20054471937653e-05
-1.44503529225325e-05
-2.47258340873383e-05
-2.85384578658894e-05
-2.96727043179964e-05
-1.65610011150573e-05
-1.90529388096524e-05
-3.77970077392187e-05
-4.67038935561795e-05
-2.44785636124687e-05
-3.03574940555011e-05
-1.33148326700474e-05
-5.45756198921796e-05
-4.1045883732017e-05
-2.87114150392341e-05
-2.54433919915915e-05
-3.77925150605037e-05
-1.88312208636592e-05
8.79137908998707e-06
-2.52163507486788e-05
-6.7699422109588e-06
-9.16982735809131e-06
-1.44841135950474e-05
-9.96787096367304e-06
-9.66712246992081e-06
-1.64290094119033e-05
-2.85790632754594e-05
-2.52190222214633e-05
-4.19766255312976e-05
-1.13200448047905e-05
-3.15705381346711e-05
-3.62214744628812e-05
-1.98969291341724e-05
-2.02018582966696e-05
-1.45973555706784e-05
-3.26564362372192e-05
-2.91177982475607e-05
-3.06948544990801e-05
-9.11161065889213e-06
-4.30588084741895e-05
-3.05001507680695e-05
-2.26283666679495e-05
-3.45857006627264e-05
-3.51345140419622e-05
-1.01992303475771e-05
-3.34175382130333e-05
-4.22494031899826e-05
-3.88889903935176e-05
-9.00262877048634e-06
-3.08981017548241e-05
-2.9528125181277e-05
-2.87742698893026e-05
-3.53809741132871e-05
-8.67874774117226e-06
-1.37770361978116e-05
-3.51876936841421e-05
-2.41615353950416e-05
-2.07705140913711e-05
-3.24354870709051e-05
-1.94475197468421e-05
-3.06743552806502e-05
-3.00484095314853e-05
-1.32746022221799e-05
-1.01491338440841e-05
-6.53402910484644e-06
-2.69277327561781e-05
-1.09754151716853e-05
-2.0046416511323e-05
-1.54186509919983e-05
-2.68220278806947e-05
-9.96664993815595e-06
-1.80412945835016e-05
-3.55388471953863e-05
1.1289963712756e-05
-3.35975054036468e-05
-2.50106257375723e-06
-2.18627812111089e-05
-9.96501632517946e-06
-7.11827534902543e-06
-2.85718539756945e-05
-6.42123218829985e-06
-3.54867252141777e-05
-2.74037787219302e-05
-2.48589479018111e-05
-2.28220298191731e-05
-2.52039948640462e-05
-2.29835442250844e-05
2.83984516151734e-06
-2.47918527397595e-05
-2.82295595961315e-05
-2.13872611648272e-05
-4.79407528653413e-05
-2.09146244379859e-05
-1.47922661441669e-05
-2.41627680597395e-05
-1.67675590463571e-05
-3.06642797947621e-06
-2.38963115097483e-05
-5.06475504928301e-06
-1.62640840890359e-05
-3.98656759866891e-05
