# Supplementary material for: Research on computational propagation and identification of mine microseismic signals based on deep learning
Source: PLoS One. 2025 Oct 22;20(10):e0334641. doi: 10.1371/journal.pone.0334641 (PMC12543183; doi:10.1371/journal.pone.0334641)
Supplement: S1 Data — (ZIP) [file pone.0334641.s001.zip › 000100500001130.xlsx_0.txt_24.txt.txt]

-7.60830240015962e-06
-2.01999602708195e-05
-3.18847515795057e-05
-2.12462445700668e-05
-2.15143170395065e-05
-4.05106085354253e-05
-1.77802329191789e-05
-2.74055161117008e-05
-5.08031006435435e-05
-1.04190967247689e-05
-1.31652229543669e-05
-3.00878535040241e-05
-2.66510417999882e-05
-1.44077789673731e-06
-4.04266451546358e-05
-2.85449386075804e-05
-2.00605303498625e-05
-4.13415193513325e-05
5.35512429629866e-06
-9.88353751693471e-06
-2.72268782028156e-05
-3.4671055209615e-05
9.41878458823311e-07
-4.54436824888221e-06
-2.44369873224832e-05
-2.18471932564358e-05
-3.16274399121637e-05
-2.39207228720045e-05
-3.71167083570917e-05
-2.62117908880443e-05
-3.10848978791464e-05
-2.99516347113141e-05
-1.26334612600038e-05
-2.06114668404696e-05
-2.66831220776204e-05
2.46745256543734e-06
-2.14951870178083e-05
-4.91646342438772e-05
-1.61632122234375e-05
-2.14144383937119e-05
-3.4697004214362e-05
-2.60225299756989e-05
-2.60166258892895e-05
-1.67349151552032e-05
-9.50233172499899e-06
-1.81191628686122e-05
1.08767128894574e-06
-2.95452864770962e-05
-1.84416456654164e-05
3.4353312788632e-07
-1.38634817638636e-05
-3.16642163319661e-05
-3.36981185524195e-05
-2.23844674045688e-05
-1.95005943184402e-05
-3.45358467797339e-05
-1.95810351699412e-05
-2.05091064017768e-05
-2.5893778543299e-05
-1.70990710134382e-05
-2.06509238832847e-05
-9.04194702722815e-06
-2.11352962657965e-05
-1.03245211243453e-05
-2.29785312222851e-05
-1.26140982942311e-05
-3.52038483999833e-05
-2.50387053863975e-05
-1.79711855992584e-05
-2.31187789494529e-05
-2.36041052575624e-05
-2.35806141632761e-05
-1.10107484960729e-05
-1.11592983839784e-05
-6.17037543695229e-06
-3.36902893841389e-05
-2.30665951743482e-05
-2.14476726556621e-05
-3.0151681549566e-05
-1.22321315888415e-05
-3.29409664589918e-05
-1.90098692963671e-05
-1.27371479821355e-05
-1.67914772870401e-05
-1.67407584151687e-05
-3.8259337920746e-05
-2.50769520685683e-05
-2.98732363049774e-05
-1.12698102781992e-05
-3.46890037464737e-05
6.31639576478331e-07
-1.17916115504469e-05
-2.26868712134844e-05
5.2262303218561e-06
-1.70195985006211e-05
-3.61317449128774e-05
-1.87043595619915e-05
-2.81542862491221e-05
-2.76929534750917e-05
-1.50359327736361e-05
-2.21423098129741e-05
-2.98734928638143e-05
-2.08250808317283e-05
-1.74561431540535e-05
-2.13681083720172e-05
-4.17763573908206e-05
-7.16798656219513e-06
-1.33936194653965e-05
-1.14347982902297e-05
-6.94879330265806e-06
-2.65827593787638e-06
-1.94716356024921e-05
-1.51211814212214e-05
-1.56312899955533e-05
-8.31550151781649e-06
-1.8197387482301e-05
-1.11571918186322e-06
-1.82439932057583e-05
-1.33170491703049e-05
-1.4049417951211e-05
-2.691898259095e-05
-1.90146279471395e-05
-2.72325002161012e-05
-2.05697563077272e-05
-8.09795983102208e-06
-1.77641481135377e-05
-1.98300996156064e-05
-2.78328050966279e-05
-3.58924676840712e-05
-3.83205666060139e-05
-2.49230779195163e-05
-2.04954640020268e-05
-3.44838795515762e-05
-2.41492932430991e-05
-3.07060718768303e-05
-5.29231308677868e-06
-2.47757060264141e-05
-3.04005197365016e-05
-1.38218547752652e-06
-3.19223434496501e-05
-1.53967404669049e-05
-3.54932569223246e-05
-5.13224305906603e-05
-8.23112183550577e-06
-1.37818650933607e-05
-1.20984779291758e-05
5.14888134217653e-06
-2.17583287774551e-05
-3.0570667151641e-05
-1.27023401183502e-05
-2.63960723413739e-05
-3.36363915072608e-05
-2.34375265611445e-05
-2.10410269626211e-05
-2.58485724975994e-06
-1.14754394618325e-05
-1.66818903701537e-05
-1.12309588180757e-05
-2.59004175612686e-05
-1.54510705201481e-05
-2.46251448654039e-05
-8.16854578916009e-06
-2.01377477007946e-05
-1.24095684562732e-05
-1.57425137055454e-05
-2.05442371168253e-05
-2.10782669743066e-05
-1.14652853538566e-05
-7.52099823133791e-06
-5.01868041578392e-06
-2.27517646375045e-05
-7.09156953295202e-06
-2.68955351171477e-05
-4.16523602036686e-05
-1.79467247039551e-05
-3.85838994587571e-05
-5.11041403609712e-05
-2.58081247071599e-05
-1.76250890876687e-05
-1.34517714301295e-05
-2.61790615996553e-05
-8.49464333023944e-06
-1.69130416252269e-05
-2.08943022724502e-05
-2.73805722517314e-05
-1.51424176443157e-05
-2.64289648806064e-05
-2.22121010809328e-05
-1.38432656563684e-05
-1.97006662009059e-05
-5.07083226223344e-05
-1.77003903366809e-05
-1.97396312540157e-05
3.94777146820077e-07
-2.18968662936131e-05
-1.95668502202993e-05
-3.84805738910333e-05
-3.38864047644429e-05
-4.03989429567481e-06
-2.29663131666267e-05
-1.32572718894916e-05
-2.92550391696186e-05
-8.11766129977384e-06
-6.51885276052171e-06
-2.55942253489317e-05
-3.07147556701441e-05
-4.06264702538757e-05
-5.37630745582419e-05
-3.45083974595195e-05
-1.68109492396585e-05
-8.07214760018771e-06
-2.5167412759825e-05
-3.72866742832995e-05
-7.37174509816855e-06
-2.21758794335997e-05
-1.82725128939461e-05
-9.71246143136335e-06
-1.16380389234182e-05
-1.32550638410855e-05
-3.25018907218455e-05
-4.61516260969328e-05
-2.29221140101676e-05
-5.12331872180097e-06
-2.29187525595664e-05
-2.72058668778602e-05
-5.98648038377785e-06
-1.26728379925729e-05
-1.74445683132795e-05
-8.18007887296931e-06
-1.91874403799073e-05
-2.50380837573122e-05
-2.12133248647095e-05
-8.12861713188766e-06
-1.56992460684128e-05
-1.3263557580863e-05
-2.05603017200665e-05
-2.15568247523824e-05
-2.95803657301458e-05
-1.07773608300313e-05
7.83441699718198e-06
-1.40957803742667e-05
-2.36762203941235e-05
-3.35949107105257e-05
-1.28496016489422e-05
-1.77085970310055e-05
6.08884696397672e-07
-1.56489856823645e-05
-1.64828706738e-05
-1.11382502952693e-05
-4.46759374080238e-05
-1.26864342418508e-05
-1.0222057886984e-05
-1.92049910706902e-05
-2.13080899251643e-06
-1.25699573918924e-05
-8.58645863736079e-06
-2.96747042431779e-05
-4.07021607374207e-05
-1.92749446931887e-05
-1.18241114229037e-05
-3.31456586520293e-05
-4.93350675838043e-05
-1.59613539667117e-05
-1.96717468473343e-05
-3.97910839453599e-05
-4.13391760892398e-06
-2.90874792486e-05
-2.28584964381627e-05
-3.16432119263829e-05
-8.37676922816368e-06
-1.27888057180072e-05
-2.18450088866668e-05
-7.74786673645154e-06
-4.0292303612294e-05
-1.97303805190774e-05
-3.1378348295715e-05
-1.1588600587323e-05
-1.87204933552444e-06
-1.50958436339653e-05
-3.16887819444425e-05
-3.51367903803304e-05
-2.53934684590659e-05
-2.57650935619008e-05
-5.48071568075858e-06
-1.5968562731934e-05
-2.58548278294599e-05
-1.4197972077111e-05
-1.35809487917569e-05
-1.20823097843846e-05
-7.06257618316002e-06
-2.56356753959902e-05
-1.70645325967886e-05
-2.90050899882831e-05
3.65895564898594e-06
-1.4570825587279e-05
-1.40429830471377e-05
-2.72621238189954e-05
-2.62151017688212e-05
-1.00516785273652e-05
-7.89834976902416e-06
-3.38525015205372e-05
-8.24297131393396e-06
-1.12206209478007e-05
-2.33357632753759e-05
-1.80026732539664e-05
-1.4129749851047e-06
-1.30564367504721e-05
-4.09174724841288e-05
-1.31362941161718e-05
-2.81863044628146e-05
-1.89692798632163e-05
-2.16952386409738e-05
-2.11243412705815e-05
-2.53421889050024e-05
-2.10530306731705e-05
-1.79543869212742e-05
-4.43000679365339e-06
-2.05124461608076e-05
-2.71040038283582e-05
-1.36317979343479e-05
-2.16973326886356e-05
6.88266692238914e-06
-7.13399357828873e-06
-1.13999772150341e-05
-8.59828410847347e-06
6.18451151872653e-06
-2.59788817573038e-05
-3.63624697401936e-05
-2.75992863219035e-05
-2.24151994307735e-05
-3.04953221717641e-05
-1.63687081198681e-05
-2.86298851641053e-05
-1.28148598962904e-05
-3.74420941176433e-05
-7.60434931241444e-06
-1.25138360926177e-05
-3.28261760145092e-05
-2.39395320308306e-05
-2.85761338861095e-05
-1.51982493645706e-05
-3.18246534810752e-05
-3.91111554714981e-05
-2.48141919215344e-05
-8.15892789417135e-06
-2.28146697806186e-05
-5.87525105139964e-06
-3.18064365579703e-06
-1.02034666317804e-05
-9.99405228638083e-06
3.18364355691946e-06
-7.51478574313185e-06
-2.67136290710745e-05
-3.17885765991087e-05
-9.09669933154918e-06
-2.78641889528405e-05
-3.25794936355582e-05
-9.6550215919512e-06
-2.70267498998102e-05
-2.50000648038414e-05
-3.30144739844206e-05
-1.59283883876085e-05
-4.30418335863427e-05
-1.03835928210972e-05
-5.98509211990457e-06
-2.88764556181912e-05
-1.08045588493383e-05
-2.30077868152149e-05
-3.57611987416411e-05
-3.9235122563791e-05
-1.71943211391949e-05
-2.13672171765383e-05
-3.36962794420673e-05
-1.10546529046856e-05
-2.83310272512349e-05
-1.91896597128306e-05
-2.64057334267766e-05
-1.02665812222895e-05
-1.5320426817416e-05
-2.20696538991839e-05
-2.82414224370504e-05
-3.06966758834687e-05
-1.86455238210073e-05
-2.57459853404709e-05
-1.25558915192642e-05
-2.1090727711307e-05
-1.69613995690613e-05
-1.15848225514737e-05
-2.57567826567996e-05
-2.64972502164761e-05
-9.88010884351287e-06
-3.98744969969405e-05
-3.86908700601409e-05
6.93265491739887e-06
-2.46339355855315e-07
-2.17297051723482e-05
-1.10038471759229e-05
-1.18739657210994e-05
-2.11291975899086e-05
-8.5870881336453e-07
-1.06887714199558e-05
-4.99238461060332e-06
-2.61813934659305e-05
-1.54321562049108e-05
-8.91705323212116e-06
-1.03780223381831e-05
-1.5461496536786e-05
-1.29230514297502e-05
1.38411360515362e-05
-2.58999087213954e-05
-1.47611645024594e-05
-2.66875731136656e-05
-3.81674492329255e-05
-2.60403955752553e-05
-1.34789287855872e-05
4.90100749121833e-06
-8.47035364760114e-06
-2.91652337567884e-05
-3.02158645323822e-05
-1.63199137190302e-05
-1.39274388117628e-06
-4.4735436305681e-06
-2.12657005760705e-05
-3.16066882604296e-05
-2.96007485010302e-05
-3.75699157210606e-05
-1.03146477735388e-05
-2.82552351060216e-05
-2.39481824615476e-05
-1.14097438061397e-05
-2.8638186032226e-05
-2.21502259961233e-05
-3.52249391949789e-05
-1.40570428064466e-05
-2.21221415434323e-05
-1.41399955069697e-05
-3.23697194322057e-05
-2.09519060606832e-05
4.44107466498546e-06
-8.66029437234816e-06
-1.78902277273333e-05
-1.08476150504564e-05
-2.16221315794032e-06
-2.226937875173e-05
-1.09501409897027e-05
-5.20735482953882e-06
-1.66291145569587e-05
-3.19466373381572e-05
-4.26358229963794e-05
-2.84771460362949e-05
-3.67017473878062e-06
-4.38826606945405e-05
-3.60811785757259e-05
-2.73307170749824e-05
-2.77748653272512e-05
-2.50014052787408e-05
-3.45978309885725e-06
-5.49401460651861e-06
-2.39750191881279e-05
-2.69208530150441e-05
-1.85889695635406e-06
-2.24600360651407e-05
-1.55677060429227e-05
-2.01393715180971e-05
-3.88153263637612e-06
8.04109940578042e-07
-1.80040560454396e-05
-8.42264690605343e-06
-2.935788709253e-05
-4.95194282203974e-06
-2.28848964114165e-05
-1.25593959156023e-05
-1.80526112769068e-05
-2.1298026221689e-05
-9.90200296508186e-06
-1.05273166319494e-05
-1.80972602735688e-05
-2.68840328122493e-05
-1.6692018804022e-05
2.08488985894669e-05
-2.81612069228312e-05
-4.6126298386704e-05
-2.33094377945415e-05
-1.61201930423023e-05
-2.53408876215952e-05
-2.7262466351241e-05
-8.7107551668321e-06
-1.58410109696325e-05
4.10747703072359e-06
-3.33520167063813e-05
-3.19257256264145e-05
-2.04564992775743e-05
-1.70899841333536e-05
2.77166649453764e-06
-5.41560449570044e-07
-8.89131969015915e-06
-1.25908084368019e-05
-4.78032918365697e-07
-2.24376443429332e-05
-3.21382104709148e-05
-2.54511298491279e-05
-1.31797087711065e-05
-1.73131735222364e-05
-2.71389386582426e-05
-2.43582241939202e-05
-2.92564570371662e-05
-2.27284502151639e-05
-1.99944764914517e-05
-2.75262632006142e-05
-2.54908062119622e-05
-4.69096885577388e-05
-1.1061345162629e-05
-3.3446262421191e-05
1.12104308230744e-05
-1.4879014841712e-05
-1.07596833402328e-05
1.40101256341878e-06
-1.75813975498775e-05
-1.17276283129474e-05
-1.00755267441843e-05
-2.32668503220522e-05
-1.67033603464473e-05
-1.78792901723119e-05
-3.21162958603498e-05
-1.59937717883794e-05
-1.90534828170749e-05
-3.94936883429229e-05
-9.04389729393191e-06
-1.72239546881391e-05
-9.00383959042974e-06
-1.12118786947695e-06
-2.49605948410499e-05
-2.26786923498116e-05
6.22554710087617e-06
-1.81114369552957e-05
-1.8435036559529e-05
-3.84787083049891e-05
-2.96665272482885e-05
-2.36640506196653e-05
3.88277515535131e-06
-2.08493792420233e-05
-5.5585722201518e-05
-2.31276709967688e-05
-2.39859701697024e-05
-2.5580348457693e-05
2.0379491845485e-06
-2.28713217030689e-05
-2.22910163141986e-05
-2.76006023794027e-05
-1.45655353616698e-05
-2.75150192379357e-05
-2.6387098762852e-05
-2.97856445999948e-05
-1.81023648000856e-05
-4.43804226806588e-05
-2.62404748174688e-05
-1.01317055071583e-05
-3.77053221224979e-05
-3.52846227474994e-05
-3.16229287791145e-05
-2.82726348259281e-05
-3.16266777588741e-05
-2.02196465102011e-05
-5.01288811603986e-06
-7.10530991487346e-06
-2.47826783343372e-05
-3.25290163753994e-05
-2.83710072762705e-05
-2.24824492694113e-05
-2.49243912230094e-05
-2.97270115157341e-06
-2.57527541049269e-05
-1.91621684620521e-05
-8.78939393926014e-06
-1.87459229993574e-05
-1.11186466309197e-05
-1.94178528729503e-05
-1.74164603548e-05
-1.67959328235308e-05
-1.81342124040923e-05
-4.49652524620612e-06
-2.42139604345495e-05
-1.34874070598415e-05
-2.17862214551781e-05
-1.01646238650728e-05
6.77785049026485e-06
-3.93214310599542e-05
-1.32226147592926e-05
-3.00711823271176e-05
-3.78267027835457e-05
-2.11984401694248e-05
-1.8688919609939e-06
-2.45803955199472e-05
-3.29533469419109e-05
-1.28619588191518e-05
-3.50167851914019e-05
-4.65088083216994e-05
-3.02754444521154e-05
3.02345461987777e-06
-2.84783554116741e-05
-1.98980908721433e-05
-3.66196305610151e-05
-3.2530844637919e-05
-2.08868473416167e-05
-1.87261430281192e-05
-3.67465259711529e-05
-2.98148538665329e-05
-1.94683326284156e-05
-3.734055543387e-05
-3.27391949533822e-05
-2.2135827521775e-05
-2.17709499237296e-05
-2.17702300801388e-05
-8.12532757953552e-06
-2.65789650064296e-05
-1.07125066724921e-05
-2.19804859085768e-05
-3.40399516722578e-05
-6.48024715045839e-06
-1.10545105953813e-05
-3.67168640057445e-06
-2.12992060766199e-05
-2.89028997727621e-05
-2.3277235745273e-05
-2.52520272246187e-05
-4.45763130625213e-05
-1.07579160897039e-05
-2.36801928546071e-05
-3.21011715702428e-05
-3.00594673305565e-05
-1.77301008006601e-05
-2.89226859397621e-05
-4.6203818715237e-05
-1.32152045247161e-05
7.31884260402336e-06
-1.96082617342728e-05
-3.10961749980883e-06
-2.30556460498545e-05
-1.15592608565497e-05
-3.47381207485906e-05
-7.82309154851176e-06
-1.01816784615747e-05
-1.63889010133291e-05
-1.1524267383623e-05
-2.26778403921994e-05
8.919883963832e-06
-5.36899308703036e-06
-2.49705813426861e-05
-4.44063777639934e-05
-6.26670280443901e-06
-3.01564164748004e-05
-1.89082096094559e-05
-2.2406725416452e-05
-1.63919528198504e-05
-2.41251080400208e-05
-3.21593873524279e-05
-2.63490169787941e-05
-1.47441953598733e-05
-1.06397506738118e-05
-2.06873237395749e-05
-1.53402278054021e-05
5.86045295125925e-06
-3.56419475614032e-05
-5.84404773241188e-06
-4.22016237981715e-06
-1.72353199347051e-05
-1.46730857617945e-05
-1.70272743593996e-05
-2.39321810257329e-05
-1.66711727475407e-05
-1.42780572379758e-05
-2.4735036590611e-05
-3.11959962514732e-05
-6.76963460214221e-06
-1.90873022575905e-05
-4.64283976865273e-05
-3.05023175272608e-05
-4.36555123419897e-05
-2.8310009287552e-05
-1.25347352084956e-05
-3.4409167617313e-05
-2.14153003312206e-05
-3.5086167794655e-05
-2.55136011413873e-05
-2.7667691576624e-05
-2.72266348531346e-05
-1.37231103201561e-05
-2.45657280637957e-05
-3.20408220419504e-05
-3.27517486136315e-05
-4.14147226202159e-05
-1.88309920794076e-05
-2.30494366633165e-05
-3.3833226681171e-05
-2.53682862175838e-05
-3.90216704036419e-05
-1.64877302667473e-05
-6.07212329043935e-06
-6.2127284612755e-06
-1.70019445326549e-05
-4.68712844689215e-06
-6.39432434714598e-07
-1.76294814264307e-05
-8.54306494653348e-06
-3.12768475723988e-05
-3.45106308947447e-05
-2.57876578189674e-05
-2.50908891566367e-05
-1.67312265981765e-05
-4.29682889018168e-05
-2.06137956877512e-05
-2.73035117441511e-05
-1.60974513662749e-05
-7.49498670560996e-06
-2.01397676856525e-05
-2.29468968170946e-05
-3.54351507347369e-05
-3.16206707270312e-05
-2.39427645532702e-05
-3.21876527433571e-05
-2.43761887990318e-05
-5.83040756397505e-06
-3.31993370646368e-05
-3.00455751110437e-05
-2.08699064574101e-06
-2.54223436182886e-05
-2.31212550574262e-05
-3.42573873553882e-05
-1.17358298044557e-05
2.05345060092281e-06
-1.59416011501068e-05
-2.46411900755353e-05
-1.77094778444182e-05
-2.31894448548475e-05
-1.33608869706747e-05
-2.41088497273564e-05
-4.13630483842991e-05
-1.7497997297577e-05
-9.15216213744569e-06
-2.31149032722428e-05
-1.49121801287609e-05
-2.70099422136217e-05
-2.67460930707065e-05
-2.82701614545761e-05
-8.75351931428756e-06
-1.5536027109052e-05
-3.58530234698388e-05
-2.86997518559038e-05
-2.73746772965089e-05
-3.19110893877589e-05
-3.53964204582309e-05
-3.34172879137809e-05
-3.42253780419009e-05
-3.78467167989907e-05
-4.54327363397316e-05
-3.50201344084753e-05
-1.26469256166115e-05
-2.10904592325082e-05
-2.73195048667479e-05
-1.16249569956202e-05
-2.27912065916009e-05
-2.76530740488183e-05
-3.33737716366264e-05
-2.14254021653949e-05
-2.72424977077189e-05
-1.48791245546676e-05
-1.03510044013593e-05
-1.99679966018779e-05
-5.45652489942159e-06
-1.68228961535906e-05
-4.2286875163763e-05
-2.62416318863033e-05
-2.11745890347679e-05
-1.87133524415057e-05
-3.9114217316759e-05
-3.73051727717494e-05
-2.46112694441569e-05
-2.96110924382152e-05
-3.2791690737377e-05
-3.81055028729601e-05
-1.57379978652885e-05
-2.82995050394208e-05
-1.69772237071613e-05
-2.17743329417121e-05
-2.06922412718521e-05
-1.70385363933475e-05
-2.94848487079412e-05
-3.1701305365109e-05
-1.41401451934045e-05
-4.23941268394442e-05
-2.76413257756385e-05
-9.58211338975665e-06
-1.34359351898314e-05
-1.96610968424715e-05
-1.49103020407072e-05
-1.71192858778209e-05
-1.58495766546769e-05
-5.25736907350174e-06
-4.08345500240081e-05
-1.88154700974021e-05
-1.87374125507974e-05
-2.41219230760668e-05
-2.18948193641561e-05
-2.10140500529991e-05
-7.94123561321493e-06
-3.31152703608439e-05
-5.06482529513536e-08
-2.78703785225373e-06
-1.75617776052758e-05
-2.82969055404887e-05
-1.35995229587247e-05
-2.30747495229976e-05
-1.29052651797374e-06
-1.63772053562279e-05
-1.71994222101651e-05
-8.90050675393591e-06
-1.68387004996664e-05
-1.48714114716159e-05
-2.64745516714178e-05
-1.09104863749922e-06
-1.84453260984765e-05
-1.06536584746696e-05
-2.86615442576296e-05
-2.28114006795673e-05
-1.28452066499988e-05
-3.94107848449453e-05
-1.98724915108052e-05
-1.21166334684846e-05
-1.10722081805427e-05
-1.9849186157919e-05
-2.77133721612202e-05
-3.258679261413e-05
-9.4063880276494e-06
-2.16144141601206e-06
-3.11115863488317e-05
-2.44143043038835e-05
-3.87310189778385e-05
-1.81419175553575e-05
-2.7925117751032e-05
-2.68067516860065e-05
-2.11817759264356e-05
-2.75410043341939e-05
-1.62574251892004e-05
-3.05435098282458e-05
-2.00817471421007e-05
-4.61884324576979e-05
-2.36758679178374e-05
-2.95638207289207e-05
-8.03543511233342e-06
-2.51429683532737e-05
-3.89288175692362e-05
-1.52196163906351e-05
-9.06866508411844e-06
7.00259057626132e-06
-2.29550780503598e-05
-1.0660122675098e-05
-1.39581759089815e-05
-3.42901371551245e-05
-1.55126488772556e-05
-2.75603069470653e-05
-2.0562965165952e-05
-2.05069774047578e-05
-2.79635596228489e-05
-1.70826669096012e-05
-8.68248003839621e-06
-3.96770919484402e-05
-2.60394818725845e-05
-1.64939648583075e-05
-3.04834430592004e-05
-2.81481845017984e-05
-2.26155905227708e-05
-1.22561636899995e-05
-3.09890155869007e-05
-2.48246233696918e-05
-2.61250592880809e-05
-2.66773984881014e-05
-5.32666879463899e-06
-2.54327449142457e-05
-2.87017569367506e-05
-3.46379854211619e-05
-1.42657512910103e-05
-6.7134546768349e-06
-2.20991086730899e-05
-2.18401932848088e-05
-7.88576483835007e-06
-2.3011675440912e-06
-2.26106175635285e-05
-1.89406908930863e-05
-1.16030863975227e-05
-1.0567483101235e-05
-2.23931899747589e-05
-1.20526309335138e-05
6.60943262121966e-06
-1.71098959741474e-05
-2.96999430168026e-05
1.89598903619317e-06
-3.14717407820736e-05
-1.66613824858693e-05
-1.99592174289678e-05
-3.56692318468155e-05
-2.12384738304741e-05
-4.30629682467078e-05
-1.61591501937514e-05
-3.14828240321879e-05
-3.03346081370248e-05
-2.19854436980726e-05
-2.13166242741519e-05
-1.59876419351205e-06
-1.40113969428423e-05
-1.60964444675644e-05
-2.05785697197979e-05
-1.00272986698538e-05
-1.16311855664798e-05
-1.50825886251106e-05
-2.35254411838733e-05
-5.54292467546133e-06
-2.68447246938513e-05
-2.82225482753507e-05
-2.45581443741986e-05
-2.26847047701416e-05
-3.31718865593354e-05
-2.4974671111384e-06
-2.18458204907554e-05
-2.71045636569412e-05
-1.43346738700487e-05
-7.60077037794507e-06
-6.21640539908937e-06
-3.19371681489446e-05
-4.10558738296736e-05
-2.88450822189933e-05
-2.04588310195957e-05
-1.45776494107425e-05
-7.9044318533141e-06
-2.38922186242997e-05
-1.58398221225004e-05
-2.87474423830072e-05
-4.19374669606437e-05
-1.3693841753227e-05
-3.19783686135899e-05
-1.45382126836967e-05
-2.66856775874046e-05
-2.76769230967224e-05
1.13115955135031e-05
-1.42272250809775e-05
-4.6607455560521e-05
-8.60454555307029e-06
-2.57004443681711e-05
-5.8282761392722e-06
-1.48092240117391e-05
-3.09243825932194e-05
-2.05800787185862e-05
4.4331825266434e-06
-3.06195820617549e-05
-1.74237219847949e-05
-5.82114986208219e-06
-3.40918446298795e-05
-7.68618733029899e-06
-4.9849634194048e-06
-1.11426630578607e-05
-1.97001496594825e-05
-6.72702579323295e-06
-4.60458433467515e-06
-2.81074266689945e-05
-1.97084306613315e-05
-1.52220310174768e-05
-2.97408787723976e-05
-1.54297626238335e-05
-2.2280809453659e-05
-3.24606907120213e-05
-1.26697434563279e-05
-1.78960945520824e-05
-3.30253438973284e-06
-2.19626655182975e-05
-2.7642561779895e-05
1.53137512159372e-05
-1.43530751555522e-05
-1.56400369732924e-05
-2.58654571069696e-05
-2.35857668111164e-05
-2.5032839187404e-05
-2.57080679195181e-05
2.91037830516271e-06
-1.07056835873863e-05
-2.71154706096265e-05
-3.26864954931597e-07
-9.76710591948947e-06
-3.52903367961921e-05
-2.31815764428659e-05
-1.35927171940967e-05
-2.3534801324967e-05
-2.69212420995006e-05
-2.70057633903452e-05
-1.7239147933789e-05
-1.38103209865162e-05
-1.31705857640241e-05
-3.71617039492733e-05
-2.23018022337772e-05
-1.0700222990591e-05
-3.15751369121754e-05
-2.79255687847923e-05
-1.71002198306196e-05
-2.37115591748034e-05
-1.72914423811076e-05
-1.77295320668225e-05
-2.14785577214002e-05
-2.9440658960178e-05
-1.37814581988996e-05
-1.56748812436358e-05
-3.72373882302132e-05
-3.22535234766144e-05
3.40397144838876e-07
-1.21562751240262e-06
-3.68776918410218e-05
-1.68716286287767e-05
-2.8149928633774e-05
-2.56452023669879e-05
-2.57082101042419e-05
-1.84390207765117e-05
-2.67077225114146e-05
-9.05947725903674e-06
-1.18222876582775e-05
-3.3067888218213e-05
-4.57099999230893e-06
-1.07271237569172e-05
-1.18925388757344e-05
-8.50226488747107e-06
-9.53209150676019e-06
-2.92352690507917e-05
-4.0521558693991e-05
-5.53227775401478e-06
-1.53040317478242e-05
-3.25033760218183e-05
-5.59981462541282e-06
7.3138348047653e-06
-2.31581183534891e-05
-2.22034752135448e-05
-1.4393331772432e-05
-2.25746207278446e-05
-2.12056059387795e-05
-2.03894934257839e-05
-2.61829932731912e-05
-2.62355836532336e-05
-1.36114178293279e-05
-3.62089125230676e-06
-2.87210668870656e-05
-1.31474161781397e-05
-4.26137427289664e-06
-1.63334932745684e-05
-1.80990311568899e-05
-7.23445995591036e-06
-2.65777881612323e-05
-2.37620721027088e-05
-1.22634757938589e-05
-9.27524923800891e-06
-1.84092291536296e-05
-1.03761333625608e-05
-1.13358635880586e-05
-4.45110747056195e-06
-2.23981976934586e-05
-2.57906137559154e-05
-6.1099006976724e-06
-1.69982521100525e-05
-1.8820547840116e-05
8.10029064679972e-06
-1.12636420507647e-05
-2.89769711455114e-05
-3.4993861521351e-05
-2.69678470703124e-05
-2.86395765690249e-05
-1.65351120148607e-05
-1.85724443644819e-05
-1.24836465754049e-05
-1.82469526696749e-06
-8.76230162848192e-06
-2.3114662729724e-05
-1.60696552856706e-05
-2.73347083152965e-05
-3.85075871816039e-05
-1.82315585020869e-05
-1.87853114759977e-05
-9.6320973162235e-06
-9.42505870664112e-06
-2.31305482461001e-05
-2.45619002644863e-05
-1.19921382531783e-05
-3.79479305929752e-05
-1.78671666047748e-05
-1.69649729239474e-05
-3.40829909757569e-06
-3.11615800827711e-05
-3.84376496807555e-05
-3.91853888267523e-06
-4.08521231193626e-05
-1.41822954007231e-05
-1.57440678216944e-05
-2.26562233640987e-05
-1.7612556955817e-05
-1.38680002204016e-05
-2.54737496794263e-05
4.15696676556339e-06
-2.16254777718955e-05
-3.54728257049139e-05
-8.89637950160113e-06
-2.23304222412254e-07
-2.24062488821578e-05
-2.58713306590943e-05
-1.87858412282258e-05
3.63221653927139e-06
-2.36819569152372e-05
-1.08088230021496e-05
1.67190548937481e-06
-6.0226732135362e-06
-1.28046346579423e-05
-4.24203519881472e-05
-2.95716982421867e-05
-6.43399639409992e-07
-1.29444027522257e-05
-3.35083394189657e-05
-9.80928705293463e-06
-1.00115042837109e-05
-4.13333214135484e-05
-5.15159280800471e-06
-2.37488876108616e-07
-3.12906074828438e-05
-2.92362593777628e-05
-1.75485414657174e-05
-2.286471854554e-05
-2.26301298163883e-05
-2.72375332644618e-05
-1.829142503662e-05
-8.80256515548153e-06
-2.19914550121061e-05
-4.09195103620145e-05
-1.3621806394756e-05
-2.26779032282704e-05
-4.90928779097452e-06
-5.83721859555327e-06
-1.89914473009532e-05
-4.16156241354183e-05
-2.35888609191922e-05
-1.78378858005062e-05
-4.84341955896966e-05
-3.82242816806288e-05
-1.56788403307429e-05
-3.35514489698905e-06
-1.28189208338504e-07
-2.13851446145716e-05
-5.44948092838616e-05
-1.91336552050891e-05
-3.75928990396044e-05
-1.26456601041351e-05
5.33941786705534e-06
-2.83753874530452e-05
-1.13756975683813e-05
-1.9578912136788e-05
-2.66640863901731e-05
-2.29947996028639e-05
-1.60676291828161e-05
-3.84186746454807e-05
-3.15977092295456e-07
-6.12452722431353e-06
-1.03670174137066e-05
-8.97448289906664e-06
-3.59830360675194e-05
-3.30831035444925e-05
-4.67607146881106e-05
-3.10888752492719e-05
-1.72211299169684e-05
-2.36618412880417e-05
-1.65785308926871e-05
-1.38563338609334e-05
-4.82684056894396e-05
-3.24520238589457e-06
-2.99879217241332e-05
-1.08991821064288e-05
-1.43195245293332e-05
-2.35221911757501e-05
-2.51488026354841e-05
-4.20057020135715e-05
-1.54762913122846e-06
-1.41651876598431e-05
-2.73409178371667e-05
-1.39126967380171e-05
-3.70582225996064e-06
-2.31145188492922e-05
-3.27184731254233e-05
-1.24322945703464e-05
-2.74822730578144e-05
-3.0363261513592e-05
-2.1634532285388e-05
-1.51797111953568e-05
-3.09516593538727e-05
-1.60554987013997e-05
-1.82097042131895e-05
-3.25200615722219e-05
-2.19729086610944e-05
-2.7677443379137e-05
-9.86510801967286e-06
-4.46836887362143e-05
-3.00807701129999e-05
-3.06093340063709e-05
-1.9628406446913e-05
-5.75939370834313e-07
-2.2320740674491e-05
-6.08992068417953e-06
-1.63926638970751e-05
-2.98267630214509e-05
6.92908864977538e-06
-1.94773815276604e-06
-1.39814982624537e-05
-2.63987686967463e-05
1.2256995728534e-05
-3.82877379843348e-05
-2.81337148549153e-05
-2.06233305499276e-05
-3.16886748461217e-05
-3.66054979734098e-05
-1.05476710640048e-05
-1.31842069476854e-05
-3.47150754898617e-05
-1.57893576079843e-05
-3.00337372201471e-06
-1.4157927727311e-05
-1.48166531380986e-05
-2.68602614850895e-05
-2.32968628322128e-05
-1.89944348562605e-05
-2.14780732593278e-05
-3.52162653324336e-05
-2.4737460645705e-05
-1.45762914368809e-05
-1.26374614174881e-05
-3.30691317065282e-06
-8.82175549177642e-06
-2.73616926974616e-05
-3.45785221941517e-05
-2.33213966982867e-05
-3.04889343029769e-05
-8.22178712467604e-06
-1.44553378679752e-05
-1.46269290388181e-05
-3.32969349471189e-05
-3.50506716819281e-05
-2.66503135584246e-05
-3.28421476887016e-05
1.76828762621453e-07
-1.74027914314508e-05
-4.87585831299575e-05
-4.46512398951333e-05
-1.99306658280054e-05
-1.83821594732895e-05
-1.74999920745148e-05
-2.88302287120244e-05
-8.24195595677013e-06
-2.50860331717748e-05
-1.54174591805627e-05
-1.44711436809932e-05
-9.414407021468e-06
-3.49643519931448e-05
-4.56338681343968e-06
-3.38640776575168e-05
-8.16632262261283e-06
-1.68346124261916e-05
-2.56542325373015e-05
5.54397516028902e-07
-7.74746871896393e-06
-1.24052969725631e-05
-2.93602795293449e-05
-2.66343436485448e-05
-2.08313362252322e-05
-3.02619324509123e-05
-4.03757232961644e-06
-3.25278428824583e-05
-2.20709351650686e-05
-2.87598267076847e-05
-2.47810100947143e-05
-6.95263429712502e-06
5.51543372394068e-07
-2.49756053754671e-05
-1.49161209923389e-05
-3.89916552205781e-06
-6.16226926741126e-06
-5.17480218005434e-06
-1.3880686474775e-05
-1.67232833290053e-05
-6.96146321025005e-06
-3.16174510087447e-05
-3.66607072312863e-05
-1.14049910683836e-05
-2.04032602186191e-05
-2.0096527598864e-05
-2.31318284270753e-05
-1.4726169923955e-05
-2.51769995952705e-05
-1.89396565513135e-05
-3.38398435180605e-05
-5.78004950539925e-05
-1.40153436139623e-05
-3.00908453061878e-05
-2.24286837688195e-05
-2.16897461518248e-05
-2.67475503174793e-05
-2.97153707096798e-05
-9.67375392537659e-06
-2.67334583062751e-05
-1.57822001758053e-05
-3.34342100853999e-05
-2.40473849002577e-05
-2.36404415161158e-05
-2.38465804408037e-05
-3.34909884938703e-05
-1.20821977931241e-05
-1.35562422367427e-05
-3.32879693644078e-05
1.05554180440587e-05
-1.40260141734355e-05
-3.48601985938818e-05
-4.13109500486847e-05
-7.93396932899622e-06
-4.53650323836697e-05
-3.93740138498694e-05
-1.70595315006801e-05
-1.58123997338984e-05
-4.04930430727162e-06
-2.60757076514584e-05
-2.81910327204144e-05
-1.70991499596586e-05
-2.81855228589741e-05
-1.27378752596269e-05
-1.06804018039361e-05
-7.19202370988154e-06
-9.33053141478678e-06
-2.41655459505095e-05
-1.96755382959786e-05
-1.78420106845783e-05
-3.58496741805327e-05
-3.23215742726199e-05
-2.16236187675597e-05
-3.2338562210026e-05
-1.38379192696144e-05
-2.5058905949003e-05
-1.92731414586046e-05
-2.38906978318734e-05
-1.86910684802485e-05
-1.98559404731713e-05
-2.56253669597978e-05
-1.60832734446557e-05
-2.01687388429054e-05
-1.98273373992623e-05
-3.02851907190715e-05
-1.06244769219962e-05
-1.65262137478584e-05
-9.62284598818903e-06
-1.86531281154399e-05
-3.29989490973098e-05
-1.56463869633724e-05
-2.22157633043876e-05
-3.27752645399727e-05
-1.81746541969419e-05
-2.11553378224191e-05
1.01463015137336e-05
-1.72843267853956e-05
-1.15249636564968e-05
-3.41182736658492e-05
-2.01102088215699e-05
-9.76714751879591e-06
-3.38122902449941e-05
-8.85986226040378e-06
-1.08168411964064e-05
4.53845765426928e-06
-9.55673674088539e-06
-1.36465344503272e-05
-2.11744138900675e-05
-2.6434063899142e-05
-3.11773671353904e-05
-2.19685883122628e-05
-2.45162172921713e-05
-3.07867416556142e-05
-2.73660031154232e-05
-1.8066497879045e-05
-3.9024015098039e-05
-1.17067274242032e-05
-2.15142241428573e-05
-3.0892758565808e-05
-2.59060529425299e-05
-1.49699477939561e-05
-1.78918127184647e-05
-1.00547657648026e-05
-2.61295424164031e-05
-2.30884650010752e-05
-4.59647246922484e-06
-2.02000229650802e-05
-3.18886494473281e-05
-2.66637664549684e-05
-2.83629028655469e-05
-9.78396850710367e-06
-1.95838348502882e-05
-2.85243269906529e-05
-2.7375035696839e-05
-1.21604292487473e-05
-2.92855892068682e-05
-3.96682473554078e-05
-2.04833922400361e-05
-3.33753782358471e-05
-3.91167372262976e-05
-1.71145274758626e-05
-1.76662283188833e-06
-1.91905663900161e-05
-1.86049682486433e-05
-4.22730415447884e-05
-1.59956339102709e-05
-4.19238930761243e-05
-2.65582167446289e-05
-1.50995840513516e-05
-2.19872904505169e-05
-1.39545927768506e-05
-2.38915458093891e-05
-2.34271474617396e-06
-2.18967968382662e-05
-1.02436058204135e-05
-2.83950120982759e-05
-3.7284128160873e-05
-2.02598603631075e-05
-1.01286395899779e-05
-1.97358936169936e-05
-1.12703946064391e-05
-3.1122796144493e-05
-2.62319086470704e-06
-3.60935739245897e-05
-2.75379820958689e-05
-9.81926160793697e-06
-4.39681115383954e-05
-3.11590213916659e-05
-4.03714399291539e-05
-1.44989115853639e-06
-2.09654698300119e-05
-3.20943500058199e-05
-3.63777524415831e-05
-1.42315164248415e-05
-1.79238581714587e-05
-3.38217595824213e-05
-3.11810119825416e-06
-2.40120592053752e-05
-1.69154388463457e-05
-3.22301510338423e-05
-3.00315439220096e-05
-2.35979411620141e-05
-5.64581980805918e-06
-2.53197440716999e-06
-7.66266031455839e-06
-2.34325635272234e-05
-7.27969142173481e-06
-1.41208962123152e-05
-7.00360992058484e-06
-3.41067965147192e-05
-4.72271780763643e-05
-1.84161349065095e-05
-1.32627438270017e-05
-9.05474096223841e-06
-7.8182283586978e-06
-1.39780184897188e-05
-1.75951843989926e-05
-2.03141841616242e-05
-2.07549540213139e-05
-1.61890041589194e-05
-3.86367492614107e-05
-4.81087338980954e-06
-2.87308101750252e-05
-2.19551913846873e-05
-1.18948628096461e-05
-3.54825161952899e-05
-6.76420625549081e-06
-7.74013492952763e-06
-1.32291034023443e-05
1.72371904741297e-06
-2.86368558003233e-05
-2.13140355236555e-05
-4.02919610379069e-06
-2.62178755840711e-05
-3.22329016357e-06
-1.84636749681113e-05
-2.70239718156165e-05
-3.35696783664984e-06
-1.56919314694851e-05
-3.41567858434537e-05
-2.89987827327026e-05
-1.19826982006895e-05
-2.48521981015058e-05
-1.1817646088682e-05
-1.00304839709591e-05
-1.60963948048245e-05
3.38625609659298e-06
-1.62229502580711e-05
-3.05022719715562e-05
-1.97100002120173e-05
-2.3135119292749e-05
-3.35076962907392e-05
-3.24134413957983e-06
-2.30809798988458e-05
-2.61001533510814e-05
-9.74486606084607e-06
-2.31212893470089e-05
-3.02445366549277e-05
-2.69194301669314e-05
-7.80533630901199e-07
-1.7461277943795e-05
-1.22580680791959e-05
-2.97354185486925e-05
-1.12316844236034e-05
-3.6096560463051e-05
-2.78741331001839e-05
-1.88537596444545e-05
-3.50857514995075e-05
-4.25274535960224e-05
-1.56956469588543e-05
-1.34878842597807e-05
-2.31950445550657e-05
-1.89149360098219e-05
-1.19545225052831e-05
-2.46087103303051e-05
-1.84200779691651e-05
-1.11537869735779e-05
-2.32559766469139e-05
-2.09381158766584e-05
-2.18223563865036e-05
-1.46847413007516e-05
-2.63824134715178e-05
-1.6938515875696e-05
-8.37817164699724e-06
-3.3166709190371e-05
1.13998830077628e-06
-2.14981795030796e-05
-2.37894587115402e-05
-2.75748157828806e-05
4.87892949978279e-06
-1.10042189984298e-05
-1.84548985749354e-05
-1.0746177198089e-05
-2.53061176988417e-05
-6.40084098958978e-06
-9.50700859376078e-06
-3.21003636706592e-05
-9.79992483033682e-06
-2.19476432537631e-05
-3.38834020689607e-05
-2.48121872412375e-06
-7.05837967595749e-06
-2.71447673795106e-05
-1.09969150389045e-06
-2.0226164838353e-05
-1.63857531579874e-05
-2.32103441213576e-05
-2.70456466981122e-05
-1.78275209222037e-05
-2.6396440684677e-05
-1.16200843993471e-05
-1.91643727269633e-05
-3.91446700380985e-05
-3.74939326048215e-05
-1.03873939799534e-05
-9.03076019185354e-06
-7.07177710423723e-06
-9.78571741052687e-06
-2.95126256198524e-05
-2.37344998828148e-05
-2.38978309707746e-05
-1.98819258716586e-05
-1.52664021481417e-05
-1.75022242723166e-05
-2.55298439314071e-05
-2.53183667056245e-05
-2.72573425061202e-05
-3.12485445098928e-05
-1.63567358701569e-05
-3.41898991298931e-05
-2.16004206972219e-05
-1.66312725744422e-05
-1.96034187444738e-05
-3.30585510399669e-05
-1.61474126887579e-05
-3.43471018252368e-05
-3.40062396896843e-05
-2.88728235000034e-05
-3.86534798565364e-05
-2.27857171664294e-05
3.6471568564519e-06
-1.81366559805231e-05
-1.71729212092763e-05
-2.4101490968613e-05
-6.7227301703548e-06
-1.84945531529278e-05
-9.35480210747504e-06
2.76343896497277e-06
-1.85539940385996e-05
-3.70513375932323e-05
1.02631165249463e-06
-3.06168323040785e-05
-2.22354244811815e-05
8.04445467411526e-06
-2.20014908277917e-05
-2.16177227320137e-05
-2.10398363050796e-05
-3.66925074273682e-05
3.8627280097364e-06
-8.71220847752228e-06
-1.52979562806423e-05
-1.9158160645285e-05
-9.66249742723937e-06
-2.46629928127452e-05
-8.79398333865947e-06
-2.41343730984146e-05
-1.12257345005777e-05
4.08975489677531e-06
6.536560757621e-06
-1.96753192281393e-05
9.13787083704107e-06
-2.04048467704169e-05
-1.13224374125898e-05
-2.87351321825762e-05
-1.02045433795447e-06
-2.02714918872589e-05
-3.77106048521105e-05
-2.94755048614187e-06
-3.0920304444509e-06
1.77469338765948e-06
-4.82556928035065e-06
-2.71039309755695e-05
-1.31589741455394e-05
-2.52459275393852e-05
-2.70858670876172e-05
-2.98923545155071e-05
-2.62546068238256e-05
-1.77978763588471e-05
-1.28978130042769e-05
-2.22484091271615e-05
-5.4166732952976e-06
-1.63942806537817e-05
-2.05093242664794e-05
-1.18629744920518e-05
-1.72882536617988e-05
-1.78160144046337e-05
-2.9120400917276e-05
-1.12629650371137e-05
-2.09210121476564e-05
-2.36981763228379e-05
-1.16794942214108e-05
-2.75897864212712e-05
-1.40398620674586e-05
-4.54263763491828e-05
-9.93860989197644e-06
-1.02817074538284e-05
-2.28147057059479e-05
-2.19841134624342e-05
-2.15011889398323e-05
-3.87188837157672e-05
-3.07941511595918e-05
-1.21765342871293e-05
-2.44149652018564e-05
-2.27262046781774e-05
-1.94265120948684e-05
-1.44502197296474e-05
-3.16656679681243e-05
-1.78040490459966e-05
-1.65747664258505e-05
-1.01156599233619e-05
-1.62121214613349e-05
-1.33760848098431e-05
-3.99788521178751e-05
-9.47669464032446e-06
-2.47651879448845e-05
-4.50590899880978e-06
-3.41014544016154e-05
-3.39346924029827e-05
-2.1170857219402e-05
-2.49137266504046e-05
-3.41381694214338e-05
-1.19840991223418e-05
-1.97864283999958e-05
-1.90418860084071e-05
-2.73090457214866e-05
-2.33252328677527e-05
-3.13047140277839e-05
-3.00793532419492e-05
-2.03153684716927e-06
-2.74141034955267e-05
-2.81913267522507e-05
-2.13778375859419e-05
-2.36607658919067e-05
-8.38495442208558e-06
-7.77331747915043e-06
-2.65742826128023e-05
-6.58410238431488e-06
-2.00387688375795e-05
-7.47292559703204e-07
-9.94553052933623e-06
-2.01684803429199e-05
2.6675616247877e-06
-2.02785341714588e-05
-3.56794631233656e-05
-1.24278018736053e-05
-1.66208719311154e-05
-1.76006753151805e-05
-1.88474538947147e-05
-1.28000042672698e-05
-2.79766301704904e-05
-9.29876741942583e-06
-2.36610337891305e-05
-2.69846635289213e-05
-6.9806343701525e-06
-3.61882581992565e-05
-2.03568331712888e-05
-1.74877010741587e-05
-2.38852676374597e-05
-1.11455760127693e-05
-1.31607587443938e-05
-3.16849647811593e-05
-3.35566935786487e-05
-3.56695929028448e-05
-2.09044290110342e-05
-1.77896232147233e-05
-2.52704423064039e-05
-1.63196732651309e-05
8.36471244399923e-06
-4.13854721701118e-05
-2.9354136338911e-05
-3.40811218205158e-05
-2.13649512028206e-05
-2.55002999985719e-05
-1.50680919820438e-05
-1.17308887290195e-05
-5.43390346731703e-05
-2.46046501552409e-05
-1.78148833039314e-05
-2.76210639747481e-05
-5.92934820717798e-06
-1.64152677293235e-05
-3.54883457687056e-08
-2.40299627786799e-05
4.11492931030006e-06
-3.22031355567627e-05
-1.00554937537852e-05
-4.44200322426328e-05
-7.04090776685024e-06
-2.49618038625605e-05
-2.16471495168003e-05
-4.96271380229312e-05
-7.98059427145583e-06
-4.31660093356979e-05
-6.68152447077498e-06
-3.2896885613671e-05
-3.55931232037198e-05
-3.19896915215582e-05
-4.75999479150645e-07
-1.79646447027042e-05
-3.75568732186711e-05
-2.22360392245594e-05
-2.34627741850098e-05
-1.85096897086021e-05
-1.7416300110187e-05
-4.75458252113692e-06
-1.61716907188863e-05
-2.28876353057737e-05
1.18593598551317e-05
-9.24056054250639e-06
9.68815350697899e-06
-1.32968575367534e-05
-2.91461954351826e-05
-1.23325548800042e-05
-9.5139714114208e-06
-9.74017280642399e-06
-2.08115796800423e-05
-4.09431695127144e-05
-2.57210934810078e-05
-2.94663470470613e-05
-3.63327258666735e-05
-6.94946096122198e-06
-4.15128871437081e-05
-3.63415807668115e-05
-1.76796450664058e-05
-1.09325795357927e-05
-1.52314875075578e-05
-2.3519461413442e-05
-3.03054819641154e-05
-5.50013877366735e-06
-7.295021578014e-06
-9.35076961248407e-06
-2.86490613560732e-05
-1.0784802158347e-05
-4.32316695747818e-05
-9.06975767915502e-06
-2.09313211481414e-05
-2.2192032105347e-06
-2.040391119635e-05
-1.85945882126574e-05
-2.4047203870685e-05
-1.46735718015942e-05
-2.06588974660694e-05
-2.58680045034128e-05
-1.46634117938559e-05
-1.42673353511152e-05
-1.74358317490298e-05
-2.99547925199704e-05
-2.10658313224294e-05
-3.59006252549463e-05
-2.05251756316793e-05
-2.09907686321291e-05
-2.4269345682005e-05
-2.35729467518507e-05
-1.54729272784975e-05
-2.05060341077205e-05
-1.09630420832253e-05
-1.18036996098424e-05
-2.50527492966262e-05
-1.022833779035e-05
9.31785982102419e-07
-2.61293463956674e-05
-3.60415330900107e-05
-1.00333330471153e-05
-2.47750278667431e-05
-2.18726175611512e-05
-4.52095676222064e-06
-2.95944717212035e-05
-1.5618015390107e-05
-3.07214691584324e-05
-3.29063310656611e-05
-1.17069416281445e-05
-2.30763911458373e-05
-2.53229674040201e-05
-1.88555218445807e-05
-2.69351576964125e-05
-1.94678723225884e-05
-3.83828290317042e-05
-2.61895431464708e-05
-1.98087507482855e-05
-1.70500183137374e-05
-2.74401951195869e-05
1.3969588611928e-06
-6.14083577439196e-06
-1.9822077981759e-05
-3.5207896940149e-05
-1.08498382318002e-05
-1.45647130819595e-05
-4.28289961461993e-05
-1.76900612613038e-05
-2.68112427057127e-05
-1.03801569708586e-05
-4.35715302925018e-06
-2.51744454208056e-05
-1.42454715326909e-05
-8.76475138052275e-06
-2.00186585197628e-05
-2.91324451872578e-05
-2.54282546319524e-05
-1.63305531406587e-05
-9.44891305389071e-06
-2.53862501194691e-05
-2.17922812945901e-05
-6.03874101718397e-06
-3.56763810768446e-05
-1.88716918638944e-05
-1.02300018956246e-05
-9.91373013485982e-06
-1.79897043017063e-05
-1.55650391497604e-05
-3.42306728280604e-05
-1.94068358009196e-05
-2.6029703820274e-05
-3.9871617012792e-05
-1.18839870560964e-05
-6.85860576366386e-06
-6.7288566834143e-06
-3.27521941882397e-05
-2.5795874477749e-05
-2.04680592719062e-05
-3.24235384388516e-05
-1.08073784564431e-05
-8.28319271230909e-06
-2.20549581058025e-05
-1.85649661527895e-05
-2.22617655865246e-05
-2.36942689497297e-05
-3.53648326934781e-05
-2.05317577000453e-05
-1.32992585057053e-05
-3.93087715302008e-05
-3.59691240534099e-05
-4.61265441017863e-05
-2.41857465509785e-05
-3.31098182517963e-05
-1.25477857903209e-05
-2.66161049941219e-05
-1.01473961213363e-05
-4.10025900180269e-05
-3.47799778538825e-06
-4.56471022126143e-06
-7.03089370728729e-06
-2.15934288943123e-06
-4.5166286415749e-05
-4.81966351864998e-07
-3.94089625235816e-05
-1.36450147474982e-05
-8.48945631278466e-06
-4.27299020641178e-05
-3.0790779643231e-05
-1.11824456542613e-05
-2.48432105666925e-05
-1.49386141673599e-05
2.827539046287e-06
-1.44590184208856e-05
-2.95756773750108e-06
-2.37091826226045e-05
-1.42659894903419e-05
1.79550649094078e-05
-2.77164275053149e-05
5.64460177091839e-06
-2.69970542527938e-05
-2.23011937560777e-05
-5.82745956926674e-06
-1.80817217211615e-05
-9.83390489489727e-06
-1.78808635833527e-05
-2.18965504417555e-05
3.66793120255797e-06
-2.48379004353542e-05
2.47102472250199e-05
-8.44187445006746e-06
-9.97132134017642e-06
-3.16877092364872e-05
-1.64394623509857e-05
-3.1024911651997e-05
-3.26529108972694e-05
-5.91301870085966e-06
-3.80433340652866e-05
2.02978497943376e-06
-1.41576878358591e-05
-2.95767594972471e-08
-1.52356225926391e-05
-3.94023024345685e-05
-1.09356902271229e-05
-3.26833969551579e-05
-1.43159366165039e-06
-4.95843004383599e-07
-2.01273177182878e-05
-3.34470000525033e-05
-4.44709926349496e-05
-2.129646708526e-05
6.54733652089476e-06
-3.55494938550467e-05
-3.75659970988354e-05
-8.34483750682166e-06
-2.57496793031131e-05
-3.50225623085734e-05
-3.91801763480728e-05
-2.67855297628454e-05
-3.52187542360774e-05
-2.82676701133329e-05
-4.09431186210641e-05
-5.79614135060933e-06
2.78313614579099e-06
-1.72107355396404e-05
-5.4979760681606e-06
-1.86413349983777e-05
-2.46064941117762e-05
-3.46250667857182e-05
-4.66709977184834e-05
-9.2776780920507e-06
-2.21078160500412e-05
-3.91242976878875e-05
1.82323766242054e-06
-1.35847595531604e-05
-1.32554720484792e-05
-5.94687610118132e-06
-2.82907665493931e-05
-1.43857952552355e-05
-1.05485787281717e-05
-2.82817852061986e-05
-2.228109291001e-05
-2.30562713656274e-05
-2.37001259463264e-05
-2.0760237374064e-05
-3.35784726172465e-05
-3.57277757681469e-05
-9.49909611727656e-06
-3.46872996575407e-05
-1.96195358764649e-05
1.47079758220456e-06
-2.07093522314476e-05
-4.188377232448e-05
-1.88444260571933e-05
-1.75511014176718e-05
-3.28854427785248e-05
-1.8096648849312e-05
-2.10221185101091e-05
-1.37884869528993e-06
-2.76260977427363e-05
-3.06374182794864e-05
-9.17927650533655e-06
-8.28129031762034e-06
-3.50799035468336e-05
-1.01476457271704e-05
-5.16021483225237e-06
-1.55377092088925e-05
-2.72127036576363e-05
-2.63799497826602e-06
-4.14880659204811e-05
-2.17520339242481e-05
-2.91809963359726e-05
-4.04122503662787e-05
-1.68073102566522e-05
-1.69316683346368e-06
-3.04652199598377e-05
-2.74054323070689e-05
-1.03885301193843e-05
1.49344468618823e-06
-2.35569093536835e-05
-3.64592812575141e-05
-4.97389868068164e-06
-9.16998629948853e-06
-2.5888320721575e-05
-3.45349402219592e-05
-1.10517511513656e-05
-1.87169844587337e-05
-2.3670314378798e-05
3.73132724801668e-06
-2.09279217789861e-05
-1.32052492680032e-05
-1.74872618303509e-05
-1.96841838807226e-05
-2.08818168543344e-05
-1.19846219483803e-05
-9.87902460802287e-06
-2.20558841811395e-05
-3.90631672138803e-05
3.39804054459262e-06
-4.94757038101531e-05
-2.25005484097676e-05
-2.81020054116061e-05
-3.14854870538488e-05
6.49414260763969e-06
-8.4650482268008e-06
-2.12879810167857e-05
-2.14266809286722e-05
-3.66346020812646e-05
-2.85517487879964e-05
-9.93929908114835e-06
8.94063620852163e-07
-4.83325013131454e-06
-1.69992209240181e-05
-1.63451537785193e-05
-2.50475108586803e-05
-1.48249334715403e-05
-2.09642021666121e-05
-2.77754318784296e-05
-3.31324699159704e-05
-4.39004600211084e-05
-3.66245515032651e-05
-1.48903040106835e-05
-3.51582417066591e-05
-3.56111137013235e-05
-3.28713955163274e-05
-1.36804497631389e-05
-2.23994190137054e-05
-2.50515958714259e-05
-1.78606980173957e-05
-3.52668131882042e-05
-6.88580831319872e-06
-1.89929306395587e-05
-2.90317034369049e-05
-1.64109024428606e-05
-1.19708880960484e-05
-3.15948515179676e-05
-1.20296519771431e-05
-1.79959647453344e-05
-3.76831377088762e-05
-2.20330368229249e-05
-1.68902060282285e-05
-9.74898437346791e-06
-4.8224292131323e-06
-5.06682514481694e-06
-2.06405939440755e-05
-2.59765340984049e-05
-3.01687308951416e-05
-2.79773171541785e-05
-2.85918020891556e-05
-1.46841710243733e-05
-3.64517797131157e-05
-2.8292976229317e-05
-2.7426862030975e-05
-8.53266356031884e-06
-3.30732916862844e-05
-1.29988027572723e-05
-1.1557650134486e-05
-1.12799073820151e-05
1.15681742330846e-07
-1.22801297675091e-05
-3.33329336668747e-05
-1.24874481023868e-06
-7.77472619934504e-06
-2.68358528403839e-05
-2.83152502015583e-05
-6.02915700198985e-06
-2.06648395520853e-05
-3.52300362049526e-05
-3.76152700283094e-06
-1.37111618218594e-05
-1.87327472532606e-05
-3.53465686195682e-05
-1.74485028766914e-05
-2.68847436293597e-05
-1.1581361367854e-05
-1.23998145506831e-05
-1.03268868152766e-05
-1.05057199416137e-05
-3.13863819688313e-05
-1.33100776793232e-05
-2.20669938353431e-05
-2.67124272188843e-05
-1.66158714331804e-05
-6.40119682342839e-06
-1.71044276441164e-05
-8.65393638716698e-06
-2.23000105710479e-05
2.64956595017374e-06
-4.91122268433728e-05
-1.03400014229771e-05
-2.96003265476316e-05
-2.947027275924e-05
-1.41583905756083e-05
-3.38246178565844e-05
-3.48498885886543e-05
9.57249250575645e-07
-1.65726680417687e-05
-3.16586864580728e-05
-4.24156119913811e-05
-9.18141083159096e-06
-7.70966986234665e-06
-2.33858724875895e-05
-3.60918785103956e-05
1.46079638233517e-05
-1.07224918522715e-05
-2.79652546737815e-05
-2.30863439615905e-05
-1.59080653169858e-05
-1.82152064619111e-05
-1.60010056923187e-05
-1.62498915542403e-05
-3.40171105670933e-05
-1.05431936088163e-05
-2.48995283334735e-05
-3.61868940064675e-06
-8.94597087047703e-06
-6.34438883471426e-05
-2.1568000580282e-05
-1.40330077640873e-05
-2.26836859574927e-05
-3.46661714376777e-06
-5.22064767774738e-05
-2.98321368309798e-05
-3.45522807926214e-05
-1.1804218147735e-05
-2.50440562079085e-05
-3.39503745555594e-05
-4.86807872543732e-06
-2.07437182840521e-05
-5.1143699109938e-06
-3.30118021131521e-05
-2.07287102206401e-05
-3.11426989347663e-05
-1.33415219385269e-05
-7.32413828502293e-06
-5.52087231953136e-06
-3.71067746701795e-06
-1.146376218405e-05
-5.41737273001206e-05
-1.80177891604922e-05
3.06317690106413e-06
-1.21447668898406e-05
-2.34971373156144e-05
-3.01948217544375e-05
-4.02376689922849e-05
3.69307510310369e-06
-8.70166369792743e-06
-1.65947172413148e-05
4.86934845581581e-06
-1.88431047089707e-05
-3.84072415726132e-05
-5.94854121812119e-06
1.52852551237478e-06
-2.78445745091822e-05
-7.8768628689345e-06
-1.00467660712357e-05
-1.6292144887189e-05
-1.36195163802406e-05
-4.671731808895e-06
5.41616802199737e-06
-2.57573697998914e-05
-1.05852704689391e-05
-3.31130757372057e-05
-9.68516514993841e-07
2.90568896803406e-06
-3.66060114169742e-05
-2.78473703773901e-05
-2.64728722742345e-05
-1.0646777481387e-05
-1.99479880573411e-05
-2.13501905161413e-05
-2.05571251381097e-05
-1.3375850603856e-06
-2.86383492651594e-05
-9.75062503816069e-06
-2.61900726910502e-05
-2.73050780297369e-05
-3.03303308332754e-05
-4.45968569017468e-05
-8.32157695472732e-06
-2.05064626479442e-05
-3.02482932453632e-05
-1.48843518118285e-05
-2.33054872354364e-05
-2.16130607226093e-05
-1.76710752887923e-06
-1.44803032482529e-05
-2.98154372041158e-05
-2.19096928212936e-05
-2.24681363324104e-06
-3.08132691753622e-05
-2.53324795084005e-05
-3.90135499727149e-05
-2.9783609108711e-05
-1.40761391989086e-05
-2.83110716220183e-05
-1.87152631434789e-05
-3.63719118668744e-05
-2.8702422232298e-05
-1.27796288764745e-05
-9.03883408667452e-06
-8.53470106911079e-06
-1.76278169038711e-05
-9.71532655068556e-06
-1.89854679452913e-05
-7.61006805926453e-06
-1.74813263466954e-06
-9.97928174240086e-06
-3.38508404190312e-05
-4.05944366442625e-06
-1.04880506017956e-06
-1.68159627658329e-05
-9.50324444961741e-06
-3.80860416554828e-05
-1.89527813370085e-05
-2.26878981279061e-05
-2.49074370311282e-05
-1.93405472799526e-05
-4.36887572569262e-05
-1.87869307496595e-05
-2.05403468768988e-05
-2.87947720077395e-05
-1.3063984221974e-05
-3.49560231857098e-05
-3.57573980552212e-05
-2.41640860647322e-05
-1.93093154256145e-05
-2.56321477574247e-05
-1.04808676633395e-05
-3.40145284170113e-05
-4.92103489151598e-05
-1.6455919939966e-05
-3.75117103719819e-05
-3.97585580158534e-05
-3.7427719292982e-05
-1.88819571111813e-05
-2.51705708644707e-05
-2.67265629365101e-05
-7.58884337743384e-06
-9.76834975967399e-06
-2.81394558009545e-05
-6.88442909724225e-06
-3.67341164172906e-05
-2.40981412883416e-05
-2.16496334849979e-05
-2.27406627477054e-05
-2.15378754397747e-05
-1.13146335398323e-05
-2.02055656817797e-07
-3.56599827859055e-05
-1.93803601706986e-05
-3.46581750706504e-05
-1.62855774129422e-05
-2.58236530973696e-05
-1.83501636117073e-05
-4.17676949253549e-05
-6.46111520846425e-07
-2.46586328670484e-05
-3.16049629298041e-05
-2.50940227917951e-05
-5.1369530413933e-06
-2.62072081032797e-05
5.0098538433555e-06
-1.18183074884333e-05
-3.05461005410424e-05
-2.51961956776673e-05
-3.24903600678803e-05
-4.51844270531183e-05
-1.7338745486547e-05
-3.27330331701248e-05
-1.71954526325464e-05
-2.30230817682889e-05
-5.04722928693225e-05
-8.11900601871394e-06
-2.10620007015322e-05
-1.31291677088129e-05
-2.73544120299877e-05
-2.34193796467106e-05
3.94043757306685e-06
5.03080252028219e-06
-2.43884377074762e-06
-2.49344087208825e-05
-2.56183387445978e-05
-9.80411536940148e-06
-1.94726631068758e-05
-1.33523538935471e-05
-2.13851878134263e-05
-2.27771113269354e-05
-1.10101695856778e-06
-2.92723384633968e-05
-3.02680959357531e-05
-3.59555560128273e-05
-1.29975113848833e-05
-5.67037123150252e-06
-1.60868196226968e-05
-1.94880695665053e-05
-1.62070143598724e-05
-3.78532016916991e-06
-1.51124267640398e-05
-2.16753457233726e-05
-1.53067687147174e-05
-2.02798489165482e-05
-3.32844013946264e-05
-2.31140168429786e-07
-2.08772325159989e-05
-2.45881902692613e-05
-2.86359856796775e-05
-3.6318356310929e-06
-4.22569884305169e-05
-2.85094460476139e-05
-9.28178239158215e-06
-1.30169957305423e-05
-8.87054647444456e-06
-2.6057593197829e-05
-2.3170083098088e-05
-2.78022882426827e-05
-2.8652685526968e-05
-4.05758150490898e-05
4.52668248767987e-06
-6.8240235875411e-06
-4.71373015576068e-05
-1.49738683975913e-05
-3.17718874983308e-05
-3.34222246961114e-05
-2.2776348609361e-05
-2.02131761257047e-05
-3.29328077434253e-05
-2.63898317562276e-05
-1.71582430624215e-05
-2.06278908653959e-05
-3.91428722967851e-05
-1.71941934626775e-05
-1.46082141125107e-05
-1.71821293163875e-05
-2.22369790725608e-06
-2.33009546124899e-05
-1.81112295907095e-05
-3.16875471030335e-05
2.52776713048387e-06
-6.07684763219366e-06
-5.37149813466017e-07
-1.06560197457611e-05
-2.49977829582031e-05
-1.53067220068884e-05
-1.29517403928809e-05
-1.03476990162673e-05
-2.49393451307133e-05
-1.82375483167576e-05
-1.77424954405652e-05
-1.83846979400009e-05
-2.14480572773184e-05
-9.79792233330289e-06
-3.42737644232952e-05
-2.17751738046804e-05
-3.08276682091582e-05
-2.4806029163523e-05
-1.37300377502843e-05
-1.82987223985917e-05
-2.81536512191034e-05
-1.82012772653683e-05
-3.86328168639316e-07
-1.92819820281325e-05
-1.10440287420125e-05
-1.08201546953945e-05
-3.25541698607226e-05
8.44175545689125e-06
-1.64095333074245e-05
-1.22266578315891e-05
-1.23468122822391e-05
-2.64484827497205e-05
-1.11738871105095e-05
-2.53916284372113e-05
-3.12056570266813e-05
-8.52642790370787e-06
-1.32225121253325e-05
-1.21271634870875e-05
-1.2624484476479e-05
-1.07100857484395e-05
-3.49170968562371e-05
-2.42948688519767e-05
-2.33688252452717e-05
-1.28223373392153e-05
-3.72470468778751e-05
-1.95724424942372e-05
-1.13408489411906e-05
-1.30851146144775e-05
-1.90699371003076e-05
-1.76180362340143e-05
-2.22016475912282e-05
-2.51910859403012e-05
-2.60051508998187e-05
-2.73591893538786e-05
-1.76509258225484e-05
-1.99106923203326e-05
-3.42455792042817e-05
-9.95037406338932e-06
-1.69067385191954e-05
-1.47771925266357e-05
-1.8724448089036e-05
-4.43382225342181e-05
-7.53410149231672e-06
-4.73033432979338e-05
-2.25129809315194e-05
-2.49067781832236e-05
-3.03384816988156e-05
-7.85804586424848e-06
-3.53908327646155e-05
-1.78332047865896e-05
-1.16465421006184e-05
-1.96408140420238e-06
-1.65338804166553e-05
-2.35525785615075e-05
-1.66128065129264e-05
-3.41156303362555e-05
-2.46986987846355e-06
-2.45511045595331e-05
-6.44948535078513e-06
-6.47197385490916e-06
-1.98487185940736e-05
-1.96947676372347e-05
-1.33385118571641e-05
-1.32041717051233e-05
-3.48733197298959e-05
-3.47430049725441e-05
-2.75033383588467e-05
-3.0709827066778e-05
-2.76231275797596e-05
-8.22675568194728e-06
-2.20123652838313e-05
-5.76194720210952e-06
-1.67800880221071e-05
3.21956250475244e-06
-2.06737527795461e-05
-2.30295138002174e-05
-5.16124850864298e-06
-1.46311845564576e-05
-3.23466993383095e-06
-3.01621171746026e-05
-7.88001407186208e-06
-7.54918962425102e-06
-1.70842923926065e-05
-1.32788522744884e-05
-1.06083944705396e-05
-9.41427936810298e-06
-2.73353953549858e-06
-1.18990875677103e-05
-2.32648600776347e-05
-3.16679181288334e-05
-1.11022229335328e-05
-2.52864386939754e-06
-1.58070065249217e-05
-1.91792006409063e-05
-2.33240686832017e-05
-1.21312761630183e-05
-2.0947705523846e-05
-2.07462088354935e-05
-1.9207719862645e-05
-1.70431154574159e-05
-2.03507711579947e-05
-6.59552747205603e-06
-4.63770453768428e-06
-1.59079816947976e-05
-2.09370043937639e-05
-2.33183910939564e-05
-5.45514105503367e-06
-3.27082509180146e-05
-1.26306002389351e-05
-1.07662967238469e-05
-4.41651178634991e-06
-3.6834882290744e-05
-3.79856030366433e-05
-4.13108893502717e-05
-2.5000879268476e-05
-1.9727679953511e-05
-6.64176852584046e-06
-3.40452560252634e-05
-1.4261537190239e-05
-1.44553867090407e-05
-1.81849007738243e-05
-1.02594475850477e-05
-2.67469897640988e-05
-4.23790872583005e-05
-1.34365332429794e-05
-3.47510085197641e-06
-3.34939827164651e-05
-8.34371545643567e-06
-1.49717596627433e-05
-2.22621771474368e-05
-4.17702446921032e-05
-2.18182634211482e-05
-2.45509321825112e-05
-2.17517561406997e-05
-1.14128570870518e-05
-2.28306914242831e-05
-1.29122659139789e-05
-8.10636095230379e-06
-2.63672199794877e-05
-1.7565696876174e-05
-2.83061989888245e-05
-1.94652098160149e-05
-1.04487560235846e-05
-3.83621856661966e-05
-1.53860874473713e-05
-3.47503920315954e-05
-3.26238799615325e-05
-2.05481896965987e-05
-1.40032144701957e-05
-1.6094529312592e-05
-2.81834911339992e-05
-4.07985140589998e-05
-1.38002540917489e-05
-1.54234007865339e-05
-1.96174864195529e-05
-3.06468100334133e-05
-1.24316316517436e-05
-2.92347878414964e-05
-1.74235830408654e-05
-7.69818066143426e-06
-1.77901470435074e-05
-2.76220276365836e-05
-2.89925958296814e-05
-3.76641097682418e-05
-1.44224422105914e-05
-2.52782956103472e-05
-2.33049003722876e-05
-3.03591013951465e-05
-1.82242912515637e-05
-1.55968289981119e-05
5.60336538325601e-06
-1.30828057272578e-05
-2.95157638770659e-05
-1.11462506992525e-05
2.3296618748481e-06
-4.44007309250857e-06
-6.91773963715814e-06
-2.72569492883755e-05
-2.36460334866436e-05
3.23566054246117e-06
-1.67203171006186e-05
-1.62224669031902e-05
-1.13941586133717e-05
-2.10535102363552e-05
-1.08689095800665e-05
-7.02536830993629e-06
-2.53152871532289e-05
-8.455113466589e-06
-1.4815486277435e-05
-3.07228660768804e-05
-1.33764036213728e-05
-5.01922418198945e-06
-4.44821930618676e-05
2.89216012470818e-07
-2.06698310569407e-06
-2.62364564014482e-05
-1.5521048438763e-05
-2.64423426372614e-05
-9.36552345771503e-06
-2.07919098485734e-05
-1.45330324713894e-05
-2.37082331800018e-05
-3.95148011071931e-06
-2.01303585325725e-05
-1.74077667407677e-05
-3.82078313269597e-05
-2.40795376310435e-05
-2.28035724327596e-05
-2.61760058843348e-05
-3.62048231472567e-05
-5.10664413598109e-05
-2.275016618134e-05
-2.32604307109276e-05
-2.63424196610574e-06
-1.47314568046628e-05
-2.12353394356279e-05
-1.9750885475173e-05
-7.95542418353515e-06
-3.76809240253608e-05
-3.11601256021863e-06
-4.53584212627767e-05
-2.09924813867826e-05
-3.79309592988854e-05
-2.39645590492782e-06
-2.71410653312675e-05
-6.20791490272927e-06
-1.84842371660841e-05
7.95266514325693e-06
-3.80810413089625e-05
-9.59409594001062e-06
-9.20803040904219e-06
3.35453226064394e-06
-2.15762424898298e-05
-3.85746795021224e-05
5.30588752587234e-07
-1.13148548308595e-05
-3.84651595914589e-05
-1.84234187970804e-05
-1.77312331982966e-05
-1.95026149627168e-05
-3.07108034621703e-06
-3.25829353355514e-05
-2.11120556079527e-05
-1.69401866792739e-05
-2.1346507918114e-05
-1.21489321261806e-06
-3.71177858571995e-05
-3.66525356581609e-05
-1.90809114651767e-05
-2.19777026064315e-05
-8.63902893433877e-06
-2.61818392215855e-05
2.32786043209824e-07
-6.15522630116434e-06
-2.93820848143726e-05
-2.66922142626123e-05
-2.3710021570581e-05
-2.00221043073747e-05
-9.03599170651419e-06
-1.92812350596864e-05
-1.58384942783101e-05
-2.6775957623308e-05
-5.93673545577579e-05
-1.93382522729913e-05
-6.35978210727345e-07
3.07738664836804e-06
1.27459132763422e-06
-2.32003415349922e-05
-7.72902289993272e-06
-1.92324003553248e-05
-3.78517958354691e-05
-4.62203539591029e-05
-8.93091662627216e-06
-8.59694335065636e-06
-2.20460379823277e-05
-1.11902863294997e-05
-1.62923168510233e-05
-2.38576805860834e-05
-1.74170463712153e-05
-1.98267749877573e-05
-1.00623979684209e-05
-2.64863917112749e-05
-1.72292994704384e-05
-2.49488249701778e-05
-3.48203740914528e-05
-3.83159008756723e-05
-1.08540379076382e-05
-3.98832274516526e-05
-5.73136950485354e-05
-2.02938846225173e-05
-2.65777563380064e-05
-2.17274039224479e-05
-5.8505036033422e-06
-3.16766545784256e-05
-4.92679922834105e-05
-2.61062697613967e-05
1.0978536795306e-06
-1.74679264126702e-05
1.72691602662061e-06
-1.77059551071753e-05
-2.1195737897401e-05
-1.54872675234237e-05
-2.41815109513567e-05
-2.49636131726253e-05
-3.73449349952077e-05
-3.53062272735751e-05
-2.7024798958255e-05
-1.33596627650878e-05
-2.54148543342947e-05
-8.91250842424278e-06
-1.93065895404648e-05
-1.16286437433325e-05
-9.35964626670757e-06
-2.74044604325266e-05
-3.53223221166252e-05
-3.27202744647588e-05
-1.32275571425445e-05
-2.4669426596438e-05
-2.2783395871675e-05
-1.74284916424139e-05
-1.87547504692772e-05
-5.12558354764954e-06
-1.19240106916043e-05
-1.79748501269087e-05
-3.01379398404673e-06
-4.16401818574204e-05
-2.09731372927683e-05
-1.53780627472092e-05
-2.33991257230024e-05
-2.83578001673729e-05
-3.26350031686288e-05
-1.04198219702002e-05
-7.04575345875931e-06
-1.04221488680983e-05
-1.52456576735611e-05
-2.04395345641772e-05
-2.03422464981741e-05
-1.30167747524826e-05
-2.38582433835881e-05
-2.64519987992806e-05
-2.18521761161662e-05
-1.66180689486853e-05
-2.95027257205236e-05
-3.94546085739148e-05
-1.69297592594783e-05
-2.01078697271529e-05
-1.78826844406411e-05
-2.1554257359905e-06
-3.01496704241033e-05
-1.01287164016329e-05
-9.93573918740115e-06
-2.04149833695756e-06
-3.00738114640569e-05
-3.08411118184225e-05
1.27120081129775e-05
-2.02661500730327e-05
-2.2365518253988e-05
-1.3045838884631e-05
-9.40034181088096e-06
-1.83764103069101e-05
-5.84439565404379e-06
-1.97657424194386e-05
-5.51874301544447e-05
-1.50453944583346e-05
-2.70549306663817e-05
-2.13073907195009e-05
-2.59114452672557e-05
-1.09603661690928e-05
-3.96064654870567e-05
-2.38127660533728e-05
-2.1592078836116e-05
-5.20730649423177e-05
-1.55202930738809e-05
-1.60303258021801e-05
-1.68735515475781e-05
-2.5481824731656e-05
-3.85055280237039e-05
2.52319120134954e-06
-2.18182657150352e-05
-3.32638589915475e-05
-2.07381084427265e-05
-1.81067483066067e-05
-4.00487499286052e-05
-1.71510177484581e-05
-1.73985005963567e-05
-8.10540675644528e-06
-8.80462845699932e-06
-3.03024454392247e-05
-4.55681330538659e-05
-3.08928492771534e-05
-1.29013087723323e-05
7.95105522122075e-07
7.55879350749083e-07
-2.11726796163098e-05
-1.04901906828794e-05
-7.61162725477129e-06
-1.81485806508139e-05
-1.83539284569673e-05
-2.53550822851439e-05
-1.24291425684122e-05
-2.96969080623748e-05
-8.85119110716935e-06
-2.38150754724488e-05
-2.30329341404341e-05
-2.96792178424685e-05
-3.63961670376601e-05
-1.10988547576611e-05
-3.71565481168114e-05
2.88871272721921e-06
-7.33370632143568e-06
-1.30244934967056e-05
-8.43626833780408e-06
-2.40558611916878e-05
-1.7370658249744e-05
-1.46892299735634e-05
-1.08780229062307e-05
-2.96231752993564e-05
-2.27415978371862e-05
-2.54774968160986e-05
-2.14961885300899e-05
-2.56162404002911e-05
-1.48827445449382e-05
-3.68909785497914e-05
-1.47490612681838e-05
-2.88655612716294e-05
-1.08093130439071e-05
1.46890085176227e-06
-7.62418753175706e-06
-1.52110148332069e-05
-9.5906129877663e-06
-9.62530943297254e-06
-1.23022268820064e-05
-1.40517597809479e-05
-2.52304309026511e-05
-1.52328431700785e-05
-3.0824992065252e-05
-1.40170206901063e-05
-2.7698331003185e-05
-9.3939484600654e-06
-3.43395748389597e-05
-1.19092396737935e-05
-3.30158476025845e-05
-1.79527821482271e-05
-2.79985571818612e-05
-2.82201996360359e-05
-1.83784787664568e-05
-1.93190200392582e-05
-2.3283839259196e-05
-2.37593614850457e-05
-1.34342220419926e-05
-2.80598943054561e-05
-1.99732765221994e-05
-4.0386094799979e-05
-2.96638731167333e-05
-1.33302582352133e-05
-1.46535793380145e-05
-2.4685865519637e-05
-4.9685231714277e-07
-1.40563319480025e-05
-2.55633618030439e-05
-2.723233199125e-05
-1.86528817206373e-05
-2.12925353456082e-05
-4.46250703004353e-06
1.38196722215762e-06
-2.12114017244577e-05
-4.65601730629448e-05
-4.38727921152058e-06
-3.17068921882853e-05
-1.86709686607333e-05
-1.95844079958343e-05
-1.81424420243352e-05
-3.73656092577402e-05
-2.6684279797431e-05
-2.89575256221869e-05
-1.28829086965174e-05
-2.53466650528034e-05
-2.94890672800706e-05
-1.80254961808699e-05
-1.48174696249086e-05
-2.12312934955245e-05
-1.22594086571333e-05
-2.92169011596513e-05
-2.66615256439714e-05
-4.36025381892429e-06
-1.28658260423279e-06
-2.59114995384446e-05
-2.26591565495543e-05
-1.00145167836674e-05
-1.59410766743068e-05
-1.14000406789693e-05
-2.66541319578098e-05
-4.85527296144259e-06
-2.1526648510197e-05
-2.7251606121004e-05
-2.79297375084657e-05
-1.02126415357299e-05
-2.36649600120676e-05
-2.43119902303268e-05
-5.33902951964022e-06
-1.94963585688028e-05
-2.18890634359718e-05
-2.43115616881651e-05
-2.44843530889934e-05
-2.97407512589217e-05
-2.32693510606426e-05
-8.33644716411164e-06
-2.0704979394487e-05
-1.45387204283101e-05
-1.55285084650417e-05
-1.88618186677576e-05
-1.65702975120105e-05
-2.42872646481742e-05
-3.45968686316419e-05
-2.12776557145216e-05
-3.91836704568198e-05
-3.16131636564779e-06
-1.96966055051461e-05
-2.08961954043866e-05
-2.35420642626273e-05
-1.4093580921543e-05
-2.38613830147075e-05
7.98619476451338e-07
-2.68348084315992e-05
-2.5479815073498e-05
-2.71007493839273e-05
-3.40340586577904e-05
-4.7376398831017e-05
-7.60475049580011e-06
-4.67029219379515e-05
-2.31372853357122e-05
-1.44066296824247e-05
-1.39021432778253e-05
-2.16757334972241e-05
-3.6972063736194e-05
-2.47527612033213e-05
-3.50055811278367e-05
-1.12218674965647e-05
6.55159625199777e-06
-1.52253064772752e-05
-1.28172068085274e-05
-2.86835050289151e-05
-2.03213403405985e-05
-4.61966128805587e-06
-1.570995269926e-05
-2.44837757577679e-05
-1.43517439017595e-05
-2.7294045461082e-05
2.3857284456876e-06
-1.54128979511186e-05
-2.22784015048093e-06
-8.54585116013834e-06
-1.92037511834729e-05
-2.17948234892604e-05
-2.26876458935908e-06
-1.69688220534999e-05
-2.70613538323966e-05
-1.93784331061769e-05
-1.13723968235703e-05
-8.83990240387595e-06
-2.15560905964377e-05
-1.23758630006449e-05
-2.19806590195056e-05
-7.45183546296879e-06
-1.51217618621103e-05
-1.64743434837329e-05
-3.91652959385864e-05
8.69359110653835e-06
-1.84311905730624e-05
-2.27726825770032e-05
-3.59315050854969e-05
-3.46681220563883e-05
-2.22486675042335e-05
-1.34059603575472e-05
-5.57255902455857e-06
-2.1119299469376e-05
-3.51570654285436e-05
-4.35951367568832e-05
-3.07413626571984e-05
-3.54099354307268e-05
-2.95547940815798e-05
-2.90123760675037e-05
-2.76144187728009e-05
-4.55883607073083e-07
-1.54146700259325e-05
-1.37285285123968e-05
-1.4714787961816e-05
-2.49378196588676e-05
1.6468088930592e-06
-1.0923374466997e-05
-9.61158963917403e-06
-1.61587518224012e-05
-3.14825599162149e-05
-1.47531223515945e-05
-1.14001221644457e-05
-2.32045865911281e-05
-2.02206094689075e-05
-1.88435920426143e-05
-2.08139653525959e-05
-2.14190856927106e-05
-3.52960631215542e-05
-1.79010630202359e-05
-3.29543366411004e-05
-1.26009405253893e-05
9.93083540826331e-07
-1.97846722548376e-05
-3.09928954739645e-05
-1.33881787584826e-05
-7.08460059995848e-06
-7.93296929376261e-06
-2.47213328185112e-06
-2.05530429115464e-05
-1.26597033922632e-05
-2.69703404696448e-05
3.00174510173987e-06
-2.02263155346889e-05
-2.76487276420978e-05
-1.76534097639611e-05
-2.91170585809274e-05
-1.91955955781865e-05
-1.61044335419905e-05
-2.43967793222185e-05
-4.25238644164493e-06
-4.97910043022509e-06
-2.48742589061167e-05
-3.29471590700668e-05
-3.11582824303214e-05
-1.83980222712607e-05
-1.17604929702262e-05
-2.53659255528424e-05
9.67405383232671e-07
-4.25565972139094e-05
-4.90887905090763e-05
-2.9041904175633e-05
-3.96071753545084e-05
-1.85783041867598e-05
-1.92078377583696e-05
-3.97958402566886e-05
-2.19933778853149e-05
-2.42940651567216e-05
-1.79802440033596e-05
3.013217905519e-06
-1.34876974159821e-05
-1.29386095766081e-05
-1.54780959653302e-05
-2.02019030502325e-05
-9.81382558646504e-06
-1.6478895807035e-05
-2.48965199813447e-05
-2.2330877641324e-05
-2.45001931939536e-05
-1.8427962763579e-05
3.78727848648639e-06
-9.48632262549874e-06
-1.20272843169692e-05
-3.19488936121898e-05
-2.49660258397078e-05
-2.93848722708757e-05
-1.70874285040124e-05
-2.71914579123545e-05
-2.56495846100483e-05
-3.15714597276828e-05
3.40204048759152e-07
-2.16464645723241e-05
-2.30049367662431e-05
-2.66337096266217e-05
-3.67365660399482e-05
-9.99047251522524e-06
-1.64260011585704e-05
-1.84696440498421e-05
-2.95131474043803e-05
-7.19249410625225e-06
-8.36051862413903e-06
-6.09147353097636e-06
-3.03301732269087e-05
-7.65133933376864e-06
-1.54978279081729e-05
-4.14931513842896e-05
-2.94480395737391e-05
-2.52412811381354e-05
-2.22715623376598e-05
-2.19426544321023e-05
-2.16581121037704e-05
-8.30611019454722e-06
-3.04109417621662e-05
-2.04336486240732e-05
-1.62604141625202e-05
-5.14136332646776e-06
-1.2490690453504e-05
-8.69900312852273e-06
-2.30223882657865e-05
-3.21697108233856e-05
-6.20249089996364e-06
-4.40453283021506e-05
-1.18407219957731e-06
-1.41992530277308e-05
-2.00053089048741e-05
-2.26594068864236e-05
-4.6295974845702e-06
-2.23195469900527e-05
-2.85734791438613e-05
-1.37714127165734e-05
-1.37005408735637e-05
-2.61482800985052e-05
-2.716119577512e-05
-1.9336880103724e-05
-1.53128015596629e-05
-2.70312487334239e-06
-4.87017781948731e-06
-2.04787045343078e-05
-4.57735017776255e-05
-1.06536589590871e-05
-3.65014283736193e-05
-2.33682721332093e-05
-3.11377141905579e-05
-1.55846286390801e-05
-2.09804708818274e-05
-3.83674642516606e-05
-1.96486521398901e-05
-1.31595457736103e-05
-2.43750933335821e-05
-6.36129817523332e-06
-8.70023976011954e-06
-2.20361191063878e-05
-2.14855723282038e-05
-2.91772191116605e-05
-3.85442215646956e-06
-3.46924522392871e-05
-1.19417823130031e-05
-2.79739633821303e-05
-1.7273473574838e-05
-1.00046900638264e-05
-2.04099443736265e-05
-8.05842030536439e-06
-1.77850306315088e-05
-1.71732152876179e-05
-2.31088147613343e-05
-1.40854175110885e-05
-2.60471053948309e-05
-8.61767088783519e-06
-1.6449781577722e-05
-2.81870377564804e-06
-2.6046789002376e-05
-3.4240058310363e-05
-7.83307584243766e-06
-1.53586672739452e-05
-3.57310448241058e-05
-2.77648751991711e-05
-3.24163655042682e-05
-4.92333009186915e-05
-2.28826875072065e-05
-1.52269363298127e-05
-2.57080161064536e-05
-3.0337573760795e-05
-2.51031365251567e-06
-3.443333470785e-05
-5.44652588598702e-05
-2.90648129768966e-05
-2.65218877172053e-05
-1.68871658899308e-05
-4.1081418905481e-05
-9.35971808761792e-06
-4.09164722264351e-05
-2.2150520283168e-05
-3.73469154498383e-05
-1.8503230776718e-05
-1.8830667759379e-05
-1.81379438382013e-05
-1.71641427736334e-05
-1.45230359932567e-05
-1.76061468469282e-05
-1.79648825324381e-05
-1.82037872112092e-05
-1.37682759401098e-05
-2.12017470065054e-05
-3.65381911966442e-05
-1.64248325091486e-05
-3.02168182153856e-05
-1.33313470254992e-05
-3.24446196622635e-05
-3.99144509472566e-05
-2.04420768390462e-05
-2.97404440183973e-05
-2.5742579741566e-05
-1.13087304282469e-05
-2.66483581095277e-05
-2.02046340629981e-05
-5.46164014485752e-06
-1.376151679635e-05
-1.50293588251172e-05
-2.98717993456786e-05
-2.28016706732098e-05
-3.07909656019828e-05
-6.47099588860102e-06
-1.7293871999694e-05
-4.08714307130016e-05
-9.79862509198138e-06
-7.4454779223051e-06
-2.61154469674482e-05
-2.24345590330755e-05
-1.74704231084354e-05
-3.05750346328391e-05
-1.8375240698141e-05
-1.32152581591856e-05
-7.82019833852045e-06
-1.27969903098951e-05
-1.08197838480138e-05
-5.66166362093047e-06
1.75833681437421e-07
-1.14896461717968e-05
-7.10642045583933e-06
-3.3438720518995e-05
-1.33847563215853e-05
-1.17602986648484e-05
-2.41137108123112e-05
-2.46925407247047e-05
-1.41138375061935e-05
-3.22446760378991e-05
-1.97893764305331e-05
-1.88672209931391e-05
-2.4336764746822e-05
-1.01895148535239e-05
-1.52413689182003e-05
-2.1536107163603e-05
-8.80864516113392e-06
-1.76823824340972e-05
-1.19461693583146e-05
-1.25759181039461e-05
-2.33120645383539e-05
-2.69087771188839e-06
-1.29437357656722e-05
-1.47957565179157e-05
-2.22463017238323e-05
-4.18031955540358e-05
-3.05792200273416e-05
-1.08508805745319e-05
-1.66359331639267e-05
-8.39685154854968e-06
-4.16735272845143e-05
-1.78535033983495e-05
-1.33198655906363e-05
-2.56584165948334e-05
-3.51175486157019e-05
-2.97637577887729e-05
-2.67799769278464e-05
-1.00549652233795e-05
-1.16279497180909e-05
-9.6708495763525e-06
-3.04450343901778e-05
4.53502614942557e-06
-9.26883449800645e-06
-2.66786309308556e-06
-2.74046478755638e-05
-1.15211557519971e-05
-1.03906835515627e-05
-2.28623058607181e-05
-1.22616938386538e-05
-1.44233571158127e-05
-3.0844949706993e-05
-1.63492882656866e-05
-5.41011378894561e-06
-4.93046666817529e-05
-2.47997749709534e-05
-1.04765804078449e-05
-2.40670612210023e-05
8.94918410789149e-06
-4.11299685724698e-05
-2.10693946291217e-05
2.07352733350829e-06
-9.6216240401903e-06
-1.5464756295975e-05
-1.85820115922138e-05
-1.11589783276749e-05
-2.39836789418317e-05
-2.46210247630943e-05
-3.84738057639284e-05
-2.04300920757807e-06
-1.69229474289919e-05
-2.32312311768311e-05
-1.37779948790768e-05
-9.38049066604496e-06
-1.08346489377036e-05
-2.61609880222757e-05
-7.91095667870015e-06
-1.7353446480847e-05
-1.70109163080202e-05
-2.46539365970764e-05
-1.09473106432579e-05
-1.72092846735001e-05
-7.22177907010851e-06
-1.21617280791013e-06
-1.89955853987451e-05
-1.91224357798082e-05
-8.52930772247279e-07
-1.1393259822515e-05
-2.56863580668763e-05
-1.96721661977299e-05
7.89243552868111e-06
-1.24347431512073e-05
-2.25629880942323e-05
-1.58073055607449e-05
-3.67888542276418e-05
-1.79652183454306e-05
-2.79321987412569e-05
-1.42057235569512e-05
-2.48176975694373e-05
-2.86363573961777e-05
-2.85532507497348e-05
-3.47177464859757e-05
-2.19312064821549e-05
-2.39438080135679e-05
-3.17602263328119e-05
-1.33969652677594e-05
-1.7305229732263e-06
-4.69478850317935e-05
-9.47011903298918e-06
-1.7060199149107e-05
-2.06855272420778e-05
-2.77438598568726e-05
-2.32490524018473e-05
-2.49320564397462e-05
-1.78313151508258e-05
-1.49886121719813e-05
-1.25712689248736e-05
-2.01199337398768e-05
-9.31820335119203e-06
-3.63501245863049e-05
-4.85706239780775e-05
-1.48288807583406e-05
-1.31735761147673e-05
-1.11863007713562e-05
-1.12821617596233e-05
-4.35143881627675e-05
-2.05290288272549e-05
-2.27263865174717e-05
-3.97220009778211e-05
-9.96192775343451e-06
1.43443902304985e-05
-3.29576870190035e-06
-1.52094448566865e-05
-2.90371090299354e-05
-1.04689154739235e-05
4.80909985793188e-06
-1.3335595754127e-05
-7.66062919491571e-06
-1.81680160881168e-05
-8.60036192085234e-06
-3.32909955516207e-05
-2.28012091779578e-05
-3.20881221205616e-05
-3.0893835948198e-05
-1.2360996825526e-05
-1.02617956855812e-05
-7.46304468744047e-06
-1.14347743705882e-05
-2.16882986891635e-05
-3.54413138160426e-05
-3.22463575352644e-05
-1.2369732153727e-05
-1.50593014390444e-05
3.67306753938447e-06
-9.00964551595468e-06
-1.40649191442031e-05
-3.38881563043767e-06
-9.52041031241074e-06
4.59895931206443e-06
-1.20662679440423e-05
-2.82038411418427e-06
-1.52055856582008e-05
-1.37844667896003e-05
-1.18605656145076e-05
-3.43436311083144e-05
-1.18536417072911e-05
-8.03450630379941e-06
2.58126150701079e-06
-1.63437101803048e-05
-3.46865386338621e-05
-4.06403300591812e-05
-1.17485068083854e-05
-2.5395170049081e-05
-3.73803855664734e-05
-4.95756713451131e-05
-1.44725060503468e-05
-4.23996547360069e-05
-2.22798611462879e-05
-1.67692393273976e-05
-2.86787969640836e-05
-4.06405302427603e-06
-2.43481203582979e-05
8.25222346670748e-07
-3.29714358411914e-05
-1.61912156798501e-05
-6.64807359375721e-06
-1.9601690059725e-06
-6.4703783926633e-06
-3.88690531280729e-05
-1.95855645458147e-05
-2.76318206307149e-05
-3.71373839227401e-05
-1.35596184979797e-06
-1.71992958626253e-05
-4.00681097338163e-05
-6.19525115661505e-06
-3.42135318579737e-05
-1.07834548881736e-06
-8.67936736690752e-06
-2.21759755532032e-05
-2.37229774506139e-05
-2.27965623539151e-05
-1.28581478305874e-05
-2.8841632199977e-05
-1.37750919209136e-05
-5.56940713856238e-05
-3.53548695810977e-05
-8.3314334698263e-06
-2.51358923423687e-05
-2.26482266888833e-05
-3.08464710592811e-05
-3.73200146815166e-05
-9.01097181906999e-06
-1.75695255095949e-05
-1.40168153077805e-05
-2.47839195406592e-05
-3.60181249630945e-05
-3.78057479500208e-05
-1.97907677801903e-05
-8.0713078163557e-06
-2.45048155332611e-05
-1.12153276669618e-05
-2.43098999571264e-05
-8.0369434160906e-06
-1.9365214013647e-05
-7.8428393309701e-06
-3.26127693313099e-06
-2.16931659934567e-05
-1.65694954040456e-05
-1.19447594203899e-05
-1.50505437034458e-05
-8.73224469703533e-06
-1.19250722227498e-05
-1.97169684763393e-05
-5.76280534671425e-06
-2.03303080509077e-06
-3.13876469372651e-05
-1.48913982970148e-05
-2.20059018984404e-05
-2.40040175534044e-05
-1.34838164386664e-05
-2.68625504706598e-05
-1.85714781424708e-05
-2.36716123309769e-05
-1.83776153364797e-05
-2.95891307616152e-05
-6.83153029318079e-06
-1.78524314055767e-05
-4.08178470705358e-06
-2.93675397371668e-06
-1.78118307960255e-05
-1.29207232098704e-05
-2.05410924640101e-05
-1.94197187227794e-05
-4.35877730983158e-06
1.16208552508392e-05
-1.74353214301585e-05
-2.54452908465813e-05
-9.1257194645061e-06
-3.61394135941431e-05
-3.01038159899091e-05
-3.86788174595151e-05
-3.78174434915123e-05
-8.43967058082409e-06
-2.80177774534611e-05
-4.08918074733752e-05
-1.66208781140187e-05
-1.94665406686427e-05
-3.08607913508006e-05
-2.37028323355895e-05
-1.66726749126429e-05
-1.84337631735154e-05
-2.34045782605475e-05
-9.30196584788536e-06
-2.37869132936031e-05
-2.23677280710297e-05
-2.32496240613352e-05
-1.83092310898426e-06
-1.56496110944397e-05
-2.189354021638e-05
-3.2409643762924e-05
-3.13742232314232e-05
-1.85404334099833e-05
-1.19958118599072e-05
-3.47137633738973e-05
-1.72828872924814e-05
-2.08533463155786e-05
-1.72479794791634e-05
-8.93127481840672e-06
-3.1086965990018e-05
-2.37878635892918e-05
-1.48332047703316e-05
-1.99855897768957e-05
-2.81663480453865e-05
-3.13347085925107e-05
-1.87850129405413e-05
-2.45475504068559e-05
-3.01163015323967e-05
-2.4023107801498e-05
-5.61343707352466e-06
-2.12566103528235e-05
-1.29022654683221e-05
-8.62541297310335e-06
-2.13906108677174e-05
-2.75065530670883e-05
-2.62304028229923e-05
3.82259712209098e-06
-2.52236686795015e-05
-2.05996490619289e-05
-3.35925355174661e-05
-3.53680108722766e-08
-4.72984674033551e-06
-1.1679905513467e-05
-2.76358569461373e-05
-3.10263609054312e-05
-2.86592674961912e-05
2.25481329873435e-07
-1.0609315993889e-05
-1.99486409851763e-05
-2.53543885769718e-05
-1.66563646058358e-05
-1.52996060208492e-05
-1.84976830716619e-05
-1.06247027938191e-05
-1.1269650394293e-06
-2.86818514183377e-05
-2.50817434806902e-05
-2.37209621830039e-05
-5.28673930430081e-06
-1.63842422378583e-05
-1.49160612951674e-05
-1.96840797837526e-05
-1.03395559034799e-05
-1.35388170831786e-05
-1.26089092268562e-05
-3.8230661964592e-05
-2.48591183211287e-05
4.02948119431067e-06
-2.30032998527292e-05
-3.4041012067827e-05
-2.53113396735536e-05
-2.21571448143853e-05
-2.27054925512897e-05
-1.76192261563724e-05
-2.22800872653935e-05
-1.34133659015379e-05
-1.22138805316873e-05
2.96356114884042e-06
-9.26693864203276e-06
-1.07206618092358e-05
-2.79795190038992e-05
-2.20999815408842e-05
-2.20770958243272e-05
-8.09074736225338e-07
-1.72308208907777e-05
-1.9722325931963e-05
1.47783085724025e-06
-6.4307649396055e-06
-1.62034479203733e-05
-2.48918842412462e-05
-9.30046555279868e-06
-7.23785514578941e-06
-2.55768998292232e-05
-7.65277119785146e-06
-2.8546196498038e-05
-3.89988093882222e-05
-3.6307781144966e-05
-1.69920582154811e-05
-1.43817435443077e-05
-1.28941874314185e-05
-6.62142006506954e-06
-4.56105939830929e-05
-4.2536490617843e-05
-2.36969120022933e-05
-1.3095083056641e-05
4.98934215741051e-06
-1.72489525623037e-05
-1.18799867204641e-05
-1.42179664570741e-05
-2.55766488194427e-05
-2.16108552692556e-05
-1.67737366952249e-05
-1.5581319678553e-05
-2.99025486997637e-05
-7.69959565108754e-06
-1.39414381405288e-05
-7.76533182577357e-06
-1.53282924290214e-05
-1.16724726990772e-05
-4.1509250745739e-05
-3.41504379677047e-05
-3.28526717959564e-05
-5.27628971818949e-06
-1.338701367452e-05
-2.88518994581309e-05
-3.30116131450727e-05
-1.36045126529591e-05
-2.52206919464906e-05
-2.25481314042596e-05
-3.06988623101866e-05
-1.15867738383004e-06
-2.19206212530122e-05
-1.36476401572243e-05
-1.52725438598841e-05
-2.2292790335539e-05
-9.28396616552051e-06
-1.19669422464411e-05
-1.26562476036044e-05
-5.82729233157437e-05
-3.60431181259822e-05
-4.63437561135431e-05
-2.53955631257754e-05
-8.44647765058331e-06
5.2811681563454e-07
-5.38940631537805e-06
-3.12186712920534e-05
-1.53655982448727e-05
-2.320070200388e-05
-1.05932234826357e-05
-7.69616196518473e-06
-1.97809114165049e-05
-5.44550229494984e-06
-2.35223684962385e-05
-2.9870272211319e-05
-3.01439959524224e-05
-2.72243285228326e-05
-4.71967122970565e-05
-3.65366781150121e-05
-5.87243968455824e-06
-9.37597226405414e-06
-2.36753838892862e-05
-8.58287954679523e-06
-1.23692755007278e-05
-2.29774830065367e-05
-3.36495753838565e-05
-2.62278183507235e-05
-3.05503573584457e-05
-1.28680182630044e-05
-1.98587935153654e-05
-1.31673454819506e-05
-2.84006091642597e-05
-2.10690797458825e-05
-3.13625120729023e-05
-3.08516788562502e-05
-2.58749234878019e-05
-3.43896212177813e-05
-1.96572432639752e-05
-9.34684066266571e-06
-3.18126290481179e-05
-2.28982530346691e-05
-2.58658688438187e-05
-2.82714551745503e-05
-2.5065791004728e-05
-4.80539769925858e-06
-1.46588993951548e-05
-2.81775915644276e-05
-8.20495330391391e-06
-1.00340053999017e-05
-3.39929308182797e-05
-2.7581793703601e-05
-2.02549297502334e-05
-3.79085466770629e-05
7.31085417049623e-06
-7.50089371302592e-06
-2.45889634296158e-05
-3.83462549405246e-05
1.93432705410477e-06
-2.79771753544529e-05
-2.19549135270325e-05
-3.23129375255172e-05
-2.87311630344598e-05
-2.97476646431464e-05
-2.75040360783667e-05
-3.0928814889311e-05
-1.02387478960695e-05
-1.8256925296316e-05
-6.9362801641992e-06
-1.74844560962607e-05
-2.64296388707806e-05
9.66254946366882e-07
-3.84221206950423e-05
-1.28812157426671e-05
-2.38296550452092e-05
-1.36446038104214e-05
-2.87660532315172e-05
-1.17643163864749e-05
-2.08613412642145e-05
-1.19700122687103e-05
-2.89549421939462e-05
-2.84918557266024e-05
-2.05714916142736e-05
-2.37264903822078e-06
-2.74989117410429e-06
-2.09740718139965e-05
-3.23196789317127e-05
-1.51874367691224e-05
-2.03561722049854e-05
-5.88432036390016e-06
-2.1178721906768e-05
-2.31521419508826e-05
-1.47237286049594e-05
-1.71170144839875e-05
-1.30211106064553e-05
-2.55494714994839e-05
-1.92849392122428e-05
-2.31595801133612e-05
-2.43732759381982e-05
-7.71181141159999e-06
1.81995459083047e-06
-1.47644755682829e-05
-2.8622983007844e-05
-1.53218089974586e-05
-8.1539810164153e-06
-1.00388455905986e-05
-1.4843188659499e-05
-2.90477309236534e-05
-1.65644429536318e-05
-2.86984420452319e-05
-1.61725893687816e-05
-1.39247346854098e-05
-2.39741057339791e-05
-2.91771149056492e-05
-1.92702555599447e-05
-2.71614837594832e-05
-3.06958566102899e-05
-3.96741043080245e-06
-1.98443324257609e-05
-1.35342535669658e-05
-1.66525393667935e-05
-3.62338812348287e-05
-1.17833722058063e-05
-5.54268130496403e-06
-2.69015107832879e-05
-2.85399934445587e-05
-2.26363413697664e-05
-6.11281433677134e-06
-1.1262915761767e-05
-1.24977522925563e-05
-3.78419257672425e-05
-7.930447082161e-06
-4.7569843932525e-05
-1.35240688914491e-05
-1.30409216168962e-05
-9.12270843421822e-06
-5.73113314073757e-07
-2.4579292845151e-05
-3.30245565392865e-05
-1.93891506001841e-05
-2.57445247233608e-05
3.57074654839806e-06
-4.26231129077206e-05
-6.31477783732867e-06
-8.05114632468971e-06
-2.27504186221097e-05
-4.36056197989313e-05
-4.92914230865083e-06
-9.56005828486683e-06
5.58227262519185e-07
-3.07658717986294e-05
-8.24023589699508e-06
5.13452429677994e-06
-2.40491728101283e-05
-4.74511165300643e-06
4.51058567304266e-06
-3.36370512279127e-05
4.26066940790342e-06
-1.50300677166032e-05
-2.1238133284718e-05
-1.69711661814717e-05
-3.18522732306343e-05
-2.68246302410761e-05
-6.87683123749568e-06
-2.29871318060281e-06
-4.41939828591871e-07
-2.99624353541971e-06
-3.79057116262003e-06
-1.21124453795946e-05
-1.27549397050463e-05
-1.43681136249507e-05
-2.20914007682969e-05
-1.29575791065048e-05
-2.44425683797374e-05
-2.47758695027613e-05
-2.48222678949859e-05
-2.4957447584612e-05
-1.84634924328137e-05
-2.34742072167782e-06
-3.70099830397163e-05
-2.47378144803666e-05
-3.70224211412838e-06
-3.46672505708522e-05
-1.36282877133073e-05
6.1279836296396e-06
-2.86228147913279e-05
-3.26491203863321e-05
-4.65138065112072e-06
-4.19914481748648e-05
-9.39493156604477e-06
-2.59207240133581e-05
-1.07859876971137e-05
-1.78630424673559e-05
-1.52099405400672e-05
-1.43832698268693e-05
-2.90807676463245e-05
-3.21334430086615e-05
-2.36699661968724e-05
-1.41609193358728e-05
-1.01782432998574e-05
-1.3353250593338e-05
-3.06446808523325e-05
-1.61670544414121e-05
-2.28029269653298e-05
-2.15197717988468e-05
-2.77216818239659e-05
-7.80570322549867e-06
-1.95419914931548e-05
-2.84522187541154e-05
5.42843380444922e-06
-1.72003894830213e-05
2.50566362750821e-06
-2.14400971296356e-05
-2.70852025249089e-05
-1.02827117817762e-05
-3.39025865830604e-05
-2.52766748439451e-05
-9.99842997514604e-06
-1.511499990811e-05
-4.18376859137942e-06
-1.9133211013731e-05
-2.36478089507771e-05
-4.75034723711304e-05
-1.1624712722771e-05
-3.7739384037797e-06
-6.92934090971258e-06
1.16499249211117e-05
-4.18629228226456e-05
-3.06720070560884e-05
-3.20054216460114e-05
-1.28776550942259e-05
-2.84483354562108e-05
-2.95425186569137e-05
-3.44845013180142e-05
-2.47468400438208e-05
-1.74354554035895e-05
-1.23783512914343e-05
-9.9681756188946e-06
-4.19874936371132e-05
-6.53092140068358e-06
-2.10402901715876e-05
-1.53806427529532e-05
-2.87311891858032e-05
-9.35861319435622e-06
-2.11039305845468e-05
-3.73838027583595e-07
-3.96718398808827e-06
-2.27341134415235e-05
-1.4361979127474e-05
-1.24405649441894e-05
-2.21125707756091e-05
-3.62768649918635e-05
-1.73188743988737e-05
-1.10148729391844e-05
-2.33799853309602e-05
-1.1214119031274e-05
-4.43380133677134e-05
-2.3562092547353e-05
-1.32296433039921e-05
-2.80589050761794e-05
-3.65049904093387e-05
-2.31808095702716e-05
-1.99421390867097e-05
3.9042589890355e-06
-2.01359690028207e-05
4.2606736358246e-06
-2.30256683577486e-05
-2.69151309712587e-05
-1.33448864313428e-05
-3.29881675338881e-05
-6.5262521788538e-06
-1.23852899159968e-05
-3.20172985822881e-05
-2.53412145942231e-05
-1.4975702953567e-05
-3.5087271224308e-05
-4.89467398286978e-06
-1.51683267216088e-05
-2.5156579039435e-05
-2.13061501493058e-05
-7.97345923035958e-06
-3.69723285953667e-05
-3.26390843217508e-05
-1.682233402558e-05
-3.98841104627387e-05
-3.77619615443758e-05
-2.26188079272801e-05
-4.1856862968166e-05
-2.21845611084015e-05
-2.66762770674033e-05
-4.85470619772006e-06
-2.62524416002203e-05
-2.76421810374411e-05
-2.08390996568533e-05
-2.97039837990067e-05
-3.86028382503098e-06
-2.76515262497944e-05
1.14975408347448e-06
-1.88706196811398e-05
-2.54685553675399e-05
-3.45274505298196e-05
-7.64400398020984e-06
-1.82781553023675e-05
-4.25798537407913e-05
-4.00392560647471e-05
-2.40576744472141e-05
-2.32424993619396e-05
2.70647947371853e-06
-3.38721201271571e-05
-8.7189760916701e-06
-7.95290642220213e-06
-2.77674614053662e-05
-5.06343333012707e-06
-6.62963822872747e-06
1.78571138070099e-06
-8.77527860586929e-06
-1.09198150194847e-05
-2.4565984076062e-05
-1.39671132977334e-05
-1.32520373843514e-05
-1.02067431578187e-05
-4.45499936778623e-05
-3.0798353400958e-05
-6.32502987334269e-06
-2.5306936207945e-05
2.04499833831057e-06
-3.023145955785e-05
-1.65756835962625e-05
-2.11857685471374e-05
-6.15564989072595e-06
-2.41520483486995e-05
-1.62055363101434e-05
-5.87153109362905e-07
-3.61979007838454e-05
-3.34541867042735e-05
-1.91745695691702e-05
-2.30027375324433e-05
-2.21661781051908e-05
-1.64116971904431e-05
-1.98420724895815e-05
1.52540080045163e-05
-2.3603849424626e-05
-2.99202872552351e-06
-2.0543698074765e-06
-2.80426533149891e-05
-3.81848784786759e-05
-3.53211620005055e-05
-2.50567266642991e-05
-8.94524868583172e-06
-1.35418542851904e-05
-1.97442923569638e-05
-3.02038284137672e-09
-1.83623898156317e-05
-3.22742842255154e-05
-3.41518194478989e-05
-1.04685183241213e-05
-4.2927533916557e-05
-2.15522907623589e-05
-5.212816086605e-06
-2.49285359647085e-05
-2.41510501654098e-05
-1.32003058749431e-05
-2.28796590801351e-05
-3.56979205596544e-05
-3.27034607668664e-05
-4.04001806822174e-05
-2.10737612871486e-05
3.88719806428616e-06
-9.8387836684204e-06
-1.70620128603408e-05
-2.11732104085875e-05
1.18169549199969e-05
-1.73112552374301e-05
-1.00860351582066e-05
-1.35607677646821e-05
-1.31831254599812e-05
-2.54778521233146e-05
-2.80127733476079e-05
-2.93533360885413e-06
-2.46929110262296e-05
-1.18542537421282e-05
-7.95218865724356e-06
-2.35876447193926e-05
-2.31350956153592e-05
-1.94027131598449e-05
-6.73104631288244e-06
-3.62181070481314e-05
-2.02678899409245e-05
-1.76428375991313e-05
-6.17395885770095e-06
-2.27217589465742e-05
-1.1421282756498e-05
-8.46590238977179e-06
-1.12396132258004e-05
-3.55711678009354e-06
-8.68762087527246e-06
-2.61411060114661e-05
-5.21858569220323e-06
-2.75142119806698e-06
2.97148009982684e-06
-9.84144248134454e-06
-3.19704597018231e-05
-3.60412147681722e-05
-1.50548282495158e-05
-2.23333648682571e-05
-1.57190027202916e-05
-1.559495502218e-05
-2.66751946261334e-05
-1.31382866547569e-05
-1.49820961352546e-05
-2.55719491385476e-05
-1.10505168980068e-05
-1.3662292953239e-05
-5.48346423874928e-06
-1.71100491280739e-05
-3.63680386429316e-05
9.44774289449019e-06
-2.33719962201992e-05
-2.0464135787222e-05
-1.63225925559953e-07
5.1153482571628e-07
-2.51601303999575e-05
-2.3302161801057e-05
-5.73979524706298e-06
-4.02003531553723e-05
-1.08879601343321e-05
-1.72467285047929e-05
-9.99141376064827e-06
-4.04336263900457e-05
-3.12886002032339e-05
-2.35847161881439e-05
-1.87335608332809e-05
-1.25533708127084e-05
-1.87635505068237e-05
1.09714731802311e-06
-1.35532700588712e-05
-5.20118620568326e-07
-2.91333664015984e-05
-1.77762933679274e-05
-1.24653817261315e-05
-4.4652439064645e-05
-1.99812454359108e-05
-3.04519148632273e-05
-1.66860168496852e-05
-3.35005036712177e-06
-3.30470138487644e-05
-1.65247049711239e-05
-8.50078958949352e-06
2.72254284602975e-06
-1.45302470953823e-05
-1.64195362777975e-05
-1.10363712167444e-05
-9.71396721093815e-06
-2.89900944059374e-05
-2.88134161484951e-05
-2.3701715321452e-05
-2.73007456490423e-05
-2.48200321142373e-05
-1.40727754316718e-05
-6.2788844944677e-06
-2.57744939804809e-05
-1.28818481275479e-05
-1.7357536607857e-05
-1.98172178764506e-05
-3.1580031743781e-05
5.26233404068548e-06
-1.71970720474214e-05
-3.50541128985136e-05
4.24022590460938e-07
-2.86867837721428e-05
-2.2245617982368e-05
-3.36044890988355e-05
-5.93234972102183e-06
-1.56868535665903e-06
-1.85975288203526e-05
-5.0862034264568e-06
-1.15228327616317e-05
-1.79776709062807e-05
-1.73832554637148e-05
-1.7370927003673e-05
-3.25736496671013e-05
-1.36850604807151e-05
-1.77070452762635e-05
-3.4326316713802e-05
-9.10366501729483e-06
-1.64563414328184e-05
-1.47760201112226e-05
-1.74412746130927e-05
7.58366738898885e-06
-2.13379300581016e-05
-8.07677767466933e-06
-2.00688814453541e-05
-7.7197172746917e-06
-2.66644534901619e-05
-4.06114927154365e-06
-7.22237009614678e-06
-2.92803420734682e-06
-1.05575631265896e-05
-3.32726258894445e-06
-2.40369434855402e-05
7.80969209436556e-06
-2.74785573889995e-05
-1.30190570512845e-05
-3.55152910354212e-05
-1.35945965833061e-05
-1.85896572098754e-05
-1.9802455812482e-05
-2.38209105813077e-05
-1.44655601635902e-05
-3.29774604421595e-05
-1.53795270258297e-05
-2.0365368099143e-05
-1.81783536434565e-05
-2.85572923213562e-05
-3.0975440588638e-05
-2.73391895521678e-05
-2.98477425566103e-05
-1.41032014199919e-05
-1.53297018686388e-06
-1.69911485314048e-05
-4.67593028991844e-06
-1.44786833398379e-05
-3.98946208796209e-05
-3.41056460382071e-05
-2.24615934645484e-05
-9.96526669105656e-06
-2.60102798655666e-05
-3.66024807443737e-06
-2.19404080561159e-05
-1.00263328378421e-05
-1.57860000651158e-05
-1.80192883738591e-05
-2.14220699749605e-05
-1.33777142976967e-05
-9.37599955267262e-06
-1.1747762038432e-05
-4.61966554813907e-06
-1.93608004319848e-05
-5.51358587016505e-05
-1.63770975707828e-05
-3.43176714058032e-05
-2.44846370704677e-05
-1.13289283570437e-05
-1.49254934797203e-05
-2.00566431036175e-05
-2.51730325024923e-05
-1.76298509349363e-05
-4.46993434402336e-07
-4.04722968927731e-06
-4.47781546172412e-06
-3.05888832662018e-05
-3.2184473027795e-05
-2.75316817305897e-05
-8.21641754205761e-07
-2.85718130802739e-05
-1.49001891537981e-05
-3.19252981293942e-05
-2.75551710777768e-05
-2.1666016613799e-05
-1.68511209881767e-06
-1.40268300024787e-05
-6.83557554999548e-06
-2.02134117031186e-05
-2.05961561878012e-05
-2.01424918540332e-05
4.59896282085368e-06
-1.97842643956839e-05
-2.25404692975971e-06
-1.30275894728821e-05
-5.62836262719783e-06
-2.70781660941388e-05
-1.85056278289664e-05
9.5945622833728e-07
-7.71077066958544e-06
-1.1502137221708e-05
-2.76427541035847e-05
-3.39827061265025e-05
-1.52837926402824e-05
-4.25902213978848e-05
-2.95183560732383e-05
-2.52921477717076e-05
-1.52382219210053e-05
-1.53468387941787e-05
-3.81258661500123e-06
-3.01668754880795e-05
-2.9582211386936e-05
-1.23403911364328e-05
-2.60232197604166e-05
-1.72598517430213e-05
-2.88783617401823e-05
-2.35307908820229e-05
-2.42196506422078e-05
-3.71519028679341e-05
-5.81053643130524e-05
-1.50674071370263e-05
1.01999757603802e-05
-2.5932473689015e-05
-3.06115281031087e-05
-5.48188800599301e-06
-1.0353697846436e-05
-7.06636026885337e-06
-1.21653354278579e-06
-1.27077234488564e-05
-2.86515911477736e-05
-2.4318198233817e-05
-6.93171143933083e-06
-2.80859559385159e-05
-1.56824634225718e-05
-7.66474742343644e-06
-2.85579318982712e-05
-2.8728924298597e-05
-1.16525757686822e-05
3.62650029991775e-06
-1.17408588115152e-05
-3.20465425339026e-05
-4.70327853013773e-05
-1.63798932810736e-06
-3.27288696324073e-05
-3.35069045410637e-05
-2.85291073882693e-05
-1.35500375518289e-05
-2.70524000253759e-05
-9.19169067128335e-06
-1.3670291855906e-05
-2.40819287924824e-05
-1.23675811673806e-05
-1.89177756587239e-05
-8.83169235587492e-07
5.40119207001332e-06
-1.15994944876355e-05
-3.06707278005171e-05
-2.78423014227465e-05
-2.92994584930313e-05
-3.49415182008647e-05
-1.45065723294564e-06
-1.95702365571439e-05
-2.09656242567496e-05
-2.16489162994544e-05
-6.64855888182117e-08
-2.18988877609593e-05
-2.9964407491233e-05
-1.49466541756162e-05
-1.9575970081184e-05
-2.92443000119793e-05
-1.4332938089962e-05
-3.17692355737387e-05
-2.41233264552284e-05
-1.53126727784162e-05
-1.01125768273215e-05
-2.62482366415967e-05
-2.47277618862768e-05
-1.15655651540826e-05
6.50075472819441e-06
-8.07655777164894e-06
-9.53219594793185e-08
-1.32306053800204e-05
-4.6851971938781e-05
-2.7159415707018e-05
-9.95809729605407e-07
-2.14559037509225e-05
-2.9676844548223e-05
-1.94861398254068e-05
-3.07375558481408e-05
-2.55298212072973e-05
-1.58036592820884e-05
-3.8378299064691e-05
-1.43368016445483e-05
-2.36081208866352e-05
-1.87661422638678e-05
-1.77959003450463e-05
-2.77354405389795e-05
-7.71661126399209e-06
-1.95122455697602e-05
-1.85909598038455e-05
-1.22180883931929e-05
-9.32953859919422e-06
1.62012713704221e-07
9.67794018699975e-07
-1.05803480125051e-05
-4.27734309920048e-06
-2.94345141720111e-05
-9.56481440629355e-06
-2.27478132285962e-05
-4.41761720472028e-06
-2.24738898378888e-05
-2.40131320969615e-05
-1.23850394190219e-05
-2.36626451143994e-05
-1.6500263738576e-05
-2.80613821017855e-05
-4.54756449536611e-05
-2.79315279490278e-05
-1.5437661721707e-05
-3.75835754088366e-06
-2.88988920320108e-05
-1.58207429938454e-05
-7.09165299572162e-06
-1.12436406406877e-05
-1.77118529328721e-05
-1.57563631720303e-05
-5.63799707896509e-06
6.16725869506738e-07
-2.31308207064931e-05
-7.58568530461064e-06
-1.3488050545278e-05
-1.92261857381902e-05
-9.56155733367783e-06
-1.64937766691051e-05
-2.11538143039472e-05
-6.88094383004282e-06
-6.03867709723372e-06
-1.42458396574763e-05
-2.4611615588516e-05
-1.83633267425215e-05
-1.07266924126173e-05
-3.37200524062318e-05
-2.13971444726867e-05
-1.93181758502013e-05
-1.33587957902783e-05
-1.92432533745365e-05
2.02743734652335e-06
-2.47689897273146e-05
-4.71126086332295e-05
4.25070997136809e-06
-4.15818329458558e-06
-2.38795731932308e-05
-2.98240084190104e-05
-9.5394707380037e-06
1.11033378595787e-05
-1.46609568572912e-05
3.69153621273419e-06
-2.47025978999261e-05
-1.88981090829223e-05
-3.31988603864755e-05
-1.30725156768289e-05
-2.16121688666613e-05
-2.44591855398991e-05
-1.90191579452403e-05
-3.95658157812052e-05
-2.96025664728496e-05
-2.49026579154692e-05
-1.98597027915579e-05
-7.31635725167117e-06
-2.51132751636763e-05
-2.27455183443834e-05
-1.37699345942785e-05
-2.38659794081309e-05
-5.14817175136587e-06
-4.29706133497023e-05
-3.14528425463029e-05
-1.78165146156214e-05
-2.30782139733791e-05
-8.46622042464725e-06
-1.41917716369244e-05
-3.05625154679228e-05
-1.59845314542979e-05
-1.07720842926522e-05
-3.24761947718187e-05
-2.73917745717834e-05
-3.73376060796483e-05
-1.26196772535637e-05
-2.67357573507557e-05
-2.94897146794737e-05
-3.9453360395102e-05
-3.12610260404518e-05
-3.26879288311497e-05
-1.76915473897824e-05
-3.40413069256989e-05
-2.37368142175734e-06
-2.62149452332185e-05
-1.03475289550122e-05
-2.36819400070373e-05
-1.02773754729056e-05
-1.58445230817955e-05
-1.79082962145216e-05
5.42011847736418e-07
-2.75095754210224e-05
-1.65371344708278e-05
-1.70901628902524e-05
-2.12263538504742e-05
5.07232688164229e-07
-2.87671584104736e-05
-1.38458112941377e-05
-1.48212168077615e-06
-2.34758655448484e-05
-3.86155631965807e-06
-1.73953733116169e-05
-3.42278716866989e-05
-2.43716142862775e-05
8.09700881363836e-07
1.44061350233667e-05
-1.28763240893889e-05
-3.1844644025754e-05
-1.78722795349658e-05
-2.75750316268865e-05
-1.91401851533401e-05
-1.11237812485552e-05
2.02022151697772e-06
-1.64533407830262e-05
-1.98466252677514e-05
1.6104108164108e-06
-2.04012890457154e-05
-1.86108886867431e-05
-2.64262603935606e-05
-6.57679456336469e-06
-3.70152801992786e-05
-3.21604863092954e-05
-1.58441502501179e-05
-1.74946355075285e-05
-1.23639652045519e-06
-3.81631990339797e-05
-2.66520931909243e-05
-1.29486430957961e-05
-1.62413672329124e-05
-1.0454284731942e-05
-3.64843096289619e-05
-2.72468987282172e-05
-3.55448504920614e-06
-1.99483834233279e-05
-2.02983233373053e-05
-8.5266424394503e-06
7.52203267615025e-06
2.43423423624529e-06
-1.20510055845829e-05
-2.18900871597596e-05
-2.86078588481269e-05
-2.20099125055845e-05
-1.7275251882818e-05
-2.06382454525448e-05
-8.6948626787115e-06
-2.33934804705721e-05
-1.58405050835235e-05
-1.8444246029787e-05
-2.11295500148847e-05
-1.91101862349634e-05
-9.81036912434612e-06
-2.07598887252353e-05
2.83340046067857e-06
-2.51052253748726e-06
-3.56333007251283e-06
-3.95149066177966e-05
-2.62798615870121e-05
-1.62302494170069e-05
1.03938501900134e-05
-2.54545063842962e-05
-7.92712855027323e-06
-3.20915994556592e-05
-2.11696604698374e-05
-4.24901241797169e-05
-3.55769514861551e-05
-4.39557868239666e-06
-1.22605639189371e-05
-3.49032911680468e-05
2.91446844020285e-06
-5.8448349717662e-06
-3.07671748185408e-05
-1.74573801264865e-05
-1.27947524362215e-05
-2.36324335405142e-05
7.63457230672604e-07
-2.47447960724778e-05
-1.9617188541637e-05
-2.72426968574667e-05
-1.19825632738424e-05
-2.0365860916638e-05
-3.11066283255707e-05
-3.32198864016312e-05
-2.32090001921166e-05
-1.53626546898685e-06
-2.40345222082793e-05
-1.64098850626456e-05
-1.94875027969463e-05
-1.50715094613965e-05
-2.58115753750151e-05
-2.28970378560858e-05
-3.08371100313908e-05
-3.2634723581886e-05
-9.07613804995723e-06
-1.41896383660747e-05
-5.38417509857534e-06
-1.10195486656113e-06
-7.71478784778883e-08
-5.12349910942052e-06
-1.99370342165587e-05
-1.92466556476291e-05
-5.74708647058921e-06
-2.2146752918964e-05
-2.15430188450279e-05
-8.41566003640137e-06
-2.20644619359641e-05
-2.8707516177351e-06
-5.14985853525173e-06
-5.62853334568347e-06
1.24184624090464e-05
2.43250324175079e-06
-2.58445695158892e-05
-2.89793927337141e-05
-4.4793188023729e-05
-1.00293903253421e-05
-2.16001605912452e-05
-1.20464421178053e-05
-1.1036746862813e-05
-1.73515636951895e-05
-2.80182568751087e-05
-1.12385998985812e-05
-3.48338148673495e-05
-1.71221773984109e-05
-5.01301091074458e-06
-6.73948615854143e-06
7.59390650020001e-06
-1.48326883716475e-05
-1.42719525258975e-05
-8.06930589069886e-06
-1.56598661850254e-05
-2.5517070607882e-05
-1.43149815972121e-05
2.40376907528223e-07
-2.98424923656096e-05
-3.75593542339476e-05
-1.38649995681136e-05
-8.6615796044262e-06
-3.02331764771276e-05
-2.40305264008133e-05
-2.73367734435504e-05
-1.12813003882547e-05
-2.18730114789934e-05
-2.44259503861172e-05
-3.38644685127177e-05
-1.84713469275518e-05
-3.17824385976951e-05
-1.18319552600132e-05
-2.44202434633003e-05
-2.9991291541217e-05
-2.22038043245632e-05
-2.19079100477721e-05
-3.14563980935009e-05
-3.85599768443313e-05
-2.54298236258339e-05
-3.25515633190082e-05
-1.48109150207635e-05
-2.03193465628263e-06
-2.85161990992896e-05
-3.70825847775149e-05
9.03937504970007e-06
-1.06017883319069e-05
-2.49799329165686e-05
-2.81061375366756e-05
-2.72803534630182e-05
-3.66202894098457e-05
-4.77771645351987e-05
1.56556008961711e-07
-2.9031647819096e-05
-8.45323617992316e-06
-3.03124021793246e-05
-7.61166111616652e-06
-2.89046321088096e-06
-2.95253588910848e-05
-4.47013345597114e-06
-3.03906190942099e-05
-1.78776497823648e-05
-2.97623619006282e-05
-1.60921436679034e-05
-1.431771120471e-06
-3.63878179070217e-06
-2.95077287483153e-05
-8.72818678648644e-06
-1.17328478010571e-05
-2.80063812016673e-06
-3.51273053476109e-05
-7.70167414010598e-06
-2.11749576950296e-05
-1.6653748718829e-05
-1.91274348910361e-05
-1.99691001746089e-05
-3.18078646045504e-05
-2.61134816541822e-05
-3.01248347157584e-05
-2.25995649708729e-05
-3.27526852577682e-05
-3.23145355610613e-05
-1.72478714248993e-05
-1.59871730794996e-05
-2.16092771883658e-05
-3.28034716262321e-05
-1.04935695199807e-05
-8.71936713631303e-06
-2.1921679490017e-05
-2.74073362675321e-05
-8.37037492998046e-06
-1.16805700463449e-05
-4.90892674384928e-06
-5.34655158172023e-06
-2.61979447720072e-05
-7.29772206876649e-06
-1.71344558232239e-05
-3.13663983731664e-05
-2.41966036273345e-05
-7.17958891771501e-06
-1.86828512432195e-05
-2.82084925854649e-05
-2.32998680160987e-05
-1.67989668767228e-05
-3.4058312245204e-05
-9.03532735640664e-06
-4.44893999090545e-05
-5.36346568799647e-06
-2.18818672364977e-05
-2.18455149176047e-05
-1.85477377416117e-05
-2.4783437541903e-05
-3.78318026307463e-05
-4.46881131405302e-05
-9.3918354845292e-06
-1.21595189996302e-05
-2.73499654841158e-05
-2.25020770453941e-05
-1.87569583347844e-05
-1.61800083672062e-05
-1.50101847977852e-05
-2.55034247443041e-05
-4.48186684078512e-06
-2.32915599445289e-05
-9.57494405497128e-06
-2.54707418378509e-05
-1.93062743935979e-05
-6.59674454165319e-06
-1.82186135854927e-05
-1.85545968911573e-05
-1.662982891495e-05
-1.91825514816218e-05
-8.51502130508582e-06
-4.21011462861557e-06
-1.11412818617911e-05
-7.33315036555465e-06
-1.71130141788628e-05
-2.51501196936642e-05
-3.17416915475569e-05
-6.77389551730024e-06
-2.09979913399433e-05
-6.45264099461088e-06
8.79395728350827e-06
-3.86384196232883e-06
-7.86674705911717e-06
-1.97270957385749e-05
-8.89717461818362e-06
-3.54597518453217e-05
-2.78851975447553e-05
-2.287356386217e-05
-4.3825901368432e-05
-4.38937424006793e-05
-2.49672051722683e-05
-2.22190954598914e-06
-4.06767622762557e-07
-2.46576945944709e-05
-1.61454040612351e-05
4.50932241202995e-06
-2.07371910283436e-05
-3.19289638475073e-05
-1.44418576590143e-05
-1.28918266441115e-05
2.99842081857348e-06
-1.77207030523913e-05
-1.08496693395141e-05
-1.57517027442e-05
-2.8370139320404e-05
-1.05502146583153e-05
-1.42001637450157e-05
-1.82539359074687e-05
-1.5486655837341e-05
-3.91140074425457e-05
-2.30777559677923e-05
-3.4326810035701e-05
-2.92423110420995e-05
-1.44527140567423e-05
-2.5529373550069e-05
-2.28638424626319e-05
-7.79871114038421e-06
-1.24352749995493e-05
-3.41834635247635e-05
-1.63521851337171e-05
-7.30026132746901e-07
-2.37602825242427e-05
-1.20776551943101e-05
-2.1193146215489e-05
-1.74705044148196e-05
-2.9603472958993e-05
-8.87271873548851e-06
-3.77473994415923e-06
-3.18285398295649e-05
-3.21170476901304e-05
-1.72332603023226e-05
-1.27830319807729e-05
1.74331946308571e-06
-3.04639057922202e-05
-2.61345751185551e-05
-9.74640037405912e-06
-2.4668177806408e-05
-2.16238732658583e-07
-4.36370338720748e-05
-2.67442809957606e-05
-2.95584241027764e-05
-2.54643694236125e-05
-3.36244281758881e-05
-2.0991814091819e-05
-2.52183662048743e-05
-2.69761745381816e-05
-1.34751997090758e-05
-2.55377347856247e-05
1.38734085827624e-06
-8.24479550520152e-06
1.82082482924137e-06
-2.22981319460307e-05
-4.9948914447227e-06
-1.58849071696962e-05
-3.28534447548466e-05
-1.0576576755942e-05
-1.68429346602943e-05
-1.45840526612066e-05
-1.50751173347444e-05
7.21518272766394e-06
-3.79784077726812e-05
-1.78667922938754e-05
-1.40295390276846e-05
-2.8586301553067e-06
-3.52296903002201e-05
-4.09131374673746e-05
-1.96060559637794e-05
-2.79167122073894e-05
-7.41618133976734e-06
-9.16686992530103e-06
-5.4875460209721e-05
-3.30679954666094e-05
-2.07826132857398e-06
-1.82695314585022e-05
-2.33179022780239e-05
-3.46343356845671e-06
-1.82996078833888e-05
-2.14110736402786e-05
-4.64877855466822e-07
-1.64797316586005e-05
-3.12150117438087e-05
-2.21492643902698e-05
-1.43120277356617e-05
-3.8176724814197e-05
-2.39779165940501e-05
-1.92370996760117e-05
-1.71904679362634e-05
-1.66921994095761e-05
-1.60996027138789e-05
-1.76663641901903e-05
-1.18856283093064e-05
-4.49945878363721e-05
-9.95473764668383e-06
-1.75398656041175e-05
-2.12221852338465e-05
-2.85896441520326e-05
-2.87947370188711e-05
-1.763691506518e-05
-2.72157901077735e-05
-2.45671732618698e-05
-1.43471116394282e-05
-1.66433470323966e-05
-1.99860887123777e-05
-2.20438193395421e-05
-1.98186740831539e-05
-2.03252101275351e-06
-2.13786988693519e-05
-1.46318173751948e-05
-3.03977062806413e-05
-2.33663379031085e-05
-2.26608316704778e-05
-3.30431241217118e-06
-1.17616583839939e-05
1.1589384933762e-06
-9.92203550865711e-06
-2.43650333458668e-05
-1.74191998974072e-05
-4.23343106495081e-05
-2.08374803741043e-05
-1.52906472783636e-05
-2.90762321847941e-05
7.23369437089634e-06
-2.5842057207953e-05
-1.45733933587348e-05
-8.74797686803893e-06
-1.56847658421067e-05
-1.84846054039146e-05
-2.07948477418029e-05
-1.28368352264052e-05
-1.09152469612809e-05
-2.11851138011933e-06
-1.02675558610741e-05
-1.13373034652162e-05
1.11423662663231e-05
-1.2562760253051e-05
1.97589426502976e-06
2.45779041308122e-06
-1.33652421428727e-05
-1.53015660757483e-05
-4.36523158361228e-05
-3.11355701706012e-05
-2.84020075671414e-05
-1.13281395892993e-05
4.39010132882657e-06
-6.67038783762769e-06
-7.01605728677233e-06
-3.45108581029652e-05
-3.31734037098786e-05
-5.40207713279323e-05
-1.74448259162408e-05
-1.29073839155446e-05
-1.42940971699166e-05
-2.85349715070501e-06
-1.68597288367666e-05
2.70953036294307e-06
-2.41308160202866e-05
-3.11876496568975e-05
3.63493041714156e-06
-2.92474490243465e-05
-2.85680480126701e-05
-1.34223803084324e-05
-3.81364977500937e-05
-1.35671855017725e-05
-1.90901463351484e-05
-1.24105300118392e-05
-2.21591616720486e-05
-2.76727514038667e-05
-1.36946958905987e-05
-2.91261221024961e-05
-2.60224904347671e-05
-3.7712009583961e-06
-1.3918924114615e-05
5.63259765856033e-06
-4.20675409576524e-05
-2.83512759730616e-05
-2.4903019851618e-05
-2.39192191996866e-05
-1.47168897754689e-05
-2.1496225013893e-05
-1.6375288496536e-05
-1.07223150054866e-05
-3.71903796236574e-05
-1.48528354423123e-05
-1.11398963190897e-06
-5.22292193004501e-06
-1.9873018407741e-05
-3.28704494491723e-05
-1.89992728178819e-05
-1.97801715132559e-05
-8.83031428690027e-06
-3.9810206159844e-06
-1.98489619816435e-05
-9.40424712719312e-06
-1.94015039559745e-05
-3.86557867170066e-05
-1.60448274656324e-05
-2.82629650393179e-05
-1.7713333743228e-05
-2.45390157115731e-05
-2.0153735040356e-05
-3.93131651847529e-05
-2.31019306035856e-05
-1.89103847894749e-05
-2.23563924283913e-05
-2.43651299419854e-05
-9.36488867638204e-06
-1.93103222363638e-05
-7.20551708646019e-07
-2.11414034696465e-05
-1.84766840010707e-06
-2.59326033243057e-05
-2.99681168988847e-05
-1.03019355761416e-05
-7.72270162299718e-06
-3.15993154024689e-05
-2.73236100066187e-05
-2.51656217603056e-05
-1.78791736976302e-05
-2.25616169362464e-05
-1.77541091979633e-05
-1.64708600771585e-05
-3.70092575527973e-05
-1.65123418254107e-05
-2.20667790067927e-05
-2.24901967265896e-05
-3.45115923156059e-06
-2.24848555328036e-05
-1.78176129084103e-05
-2.11544709804979e-05
-3.55603342264781e-05
3.77452804806846e-06
-2.4558497072584e-05
-1.31989104613455e-05
-1.39076932790379e-05
4.84338451878518e-06
-2.20075981764856e-05
-3.52063480728559e-05
-1.29822956663074e-05
-2.79547335631331e-05
-1.68709854028523e-05
-8.10759792038186e-06
-1.81968125128238e-05
-1.12473142556983e-05
-2.62904684403349e-05
-5.15748099545136e-06
-3.25676673427587e-05
-1.76912362768712e-05
-1.36163609977062e-05
-2.16304258106855e-05
-4.84772723290369e-05
3.00348655125547e-07
-1.25109415182742e-05
-4.22052873039561e-06
-3.31177170990411e-05
-3.14394822793781e-05
-2.33846334676165e-05
-1.84019101687293e-05
-3.43988738241659e-05
-2.94986864207689e-05
7.91876040901992e-06
-2.91421015970681e-05
-1.52426917230569e-05
-2.1491938252187e-05
-2.49185782605847e-05
-2.51208726431755e-05
-2.71126857042232e-05
-3.53015991150472e-05
-4.14886719170846e-05
-4.78027872657704e-05
-2.99333196931502e-05
-1.85834814381415e-05
-2.07692794539344e-05
-4.16149687257119e-05
-2.93714579922767e-05
-3.91528779189548e-05
-3.77931494274586e-05
-2.56847846048082e-05
-3.74657510556466e-05
-3.08628101728132e-05
-1.1092462143777e-05
-6.58358226515638e-06
-9.41273376884095e-07
-1.29938673868813e-05
-1.8680463220514e-05
-1.43799732012973e-05
-3.45202521460203e-06
-2.98486067723796e-05
-3.61230529219686e-05
-2.62217430119799e-05
-2.1477011406597e-05
-3.0352657177488e-05
-1.39336919614664e-05
-1.63216800824017e-06
-4.05160636688294e-05
-3.05292326123066e-05
-1.98579528028151e-05
-2.83215071636632e-05
-4.03854041063188e-05
-1.7842081733251e-05
-3.29873757933807e-05
-1.03888997217898e-05
7.39526852189011e-06
-1.44223543160301e-05
-1.74393115208256e-05
-3.29667973969405e-05
-1.5537755847164e-05
-1.45358970315968e-05
-2.33428874426007e-05
1.258710720329e-06
-1.79390088514361e-05
-5.25861313627696e-06
-3.73410204009922e-05
-2.94534299012893e-05
-1.82271887073196e-05
-4.12045123255097e-06
-8.54377298947643e-06
-2.47993485535313e-05
-6.32917447548751e-06
-1.08033409710032e-05
-2.898702975813e-05
-1.69973599808394e-05
-2.85805021128422e-05
4.4732861147025e-06
-2.71894840853243e-05
-1.81505199970891e-05
-2.18801760645067e-05
-2.20181791192431e-05
-2.12180508681332e-05
-2.64677097384275e-05
-1.35715216516884e-05
-7.36468542472605e-06
-1.54972546612594e-05
