# Supplementary material for: Research on computational propagation and identification of mine microseismic signals based on deep learning
Source: PLoS One. 2025 Oct 22;20(10):e0334641. doi: 10.1371/journal.pone.0334641 (PMC12543183; doi:10.1371/journal.pone.0334641)
Supplement: S1 Data — (ZIP) [file pone.0334641.s001.zip › 000100500001131.xlsx_0.txt_24.txt.txt]

-3.39354977416032e-05
-2.80942175499505e-05
-1.68752853025406e-05
-1.0413167486341e-05
-1.15406712436403e-05
-1.05786826969751e-05
-1.99480494403503e-05
-5.8031644358531e-05
-1.38214959767337e-05
-1.65955006285045e-06
-2.52838997641516e-05
-2.27578787111527e-05
-1.39687084781267e-05
-8.73285342141767e-06
1.30502316240861e-05
-1.37763729077529e-05
3.94765365554727e-06
-9.1698224965128e-06
-2.17059000381178e-05
-2.6288857356806e-05
1.10945629065549e-05
4.12064701059918e-06
-1.76703732660292e-05
-1.48511966071399e-05
-1.81651310819692e-05
-1.18761029098138e-05
-4.65775113427006e-06
-2.40490959590472e-05
-2.894845236712e-05
-2.12221063924402e-05
-1.89573928688773e-05
-2.01803046620815e-05
-2.9033413992384e-05
-2.36100318334016e-05
-1.76670681013305e-05
-1.32770116563831e-05
-1.39253845605286e-05
-3.08122783238335e-05
-1.61683348305588e-05
-2.67686353676049e-05
-1.36575921121462e-05
-2.4704714604565e-05
-3.57523853854269e-05
-1.68378142410769e-06
-2.63377519342698e-05
-3.50471347163733e-05
-1.8113711885711e-05
-3.55254043695948e-05
-1.88260413078884e-05
-1.71333184310256e-05
-1.63637281650537e-05
-2.07888701689229e-05
-1.30269375689723e-05
-4.26377178873644e-05
-2.24024193080113e-05
-1.89914015929957e-05
-6.01744970151387e-06
-2.2237295806596e-05
-3.06824094734089e-05
-4.26874267658183e-06
-1.39660189497257e-05
-1.29625262026627e-05
-1.49980698028585e-05
-3.7922033878384e-05
-1.53623106617285e-05
-3.37334694914927e-05
-2.57238179219155e-05
-2.64410930013157e-05
-3.75065963867296e-05
-9.40692051725023e-06
8.76718681593589e-06
-2.13688271091125e-05
-2.34084456687529e-05
-3.09593603928233e-05
-3.34438934607825e-05
-1.07518498839985e-05
-8.22168386266066e-07
-2.4148737326278e-05
-9.31658144448655e-06
-1.5824338756296e-05
-2.25049461240831e-05
-3.20072649241067e-05
-1.09886935759353e-05
-1.96437571025973e-05
-3.62735224199066e-05
-3.14256314523491e-05
3.25572782014941e-07
-3.30499160386289e-05
-1.23967953251238e-05
-2.67665316567793e-05
-1.61168743812682e-05
-3.52531878434979e-05
-4.64563866057252e-05
-2.87569088472507e-05
-3.65609270244077e-05
-3.0251179008316e-05
-1.26596706072768e-05
-4.58810198320189e-06
-1.39381621927351e-05
-7.51328614038422e-06
-2.25956751654209e-05
-1.51764369855955e-05
-1.47747720983074e-05
-1.47090372752456e-05
-4.19521871454578e-06
-2.0812254948815e-05
-3.5110471879015e-05
-2.58901569870981e-05
-1.5954506480688e-05
-3.63880850176005e-05
-1.96678486425882e-05
-2.54324257699228e-05
-2.37322766821833e-05
-3.45709606614309e-05
-2.69829904420118e-05
-4.19838688444833e-05
-1.65068682037811e-05
-2.826421450379e-05
-1.51373766585598e-05
-5.6205749502212e-05
-3.85867711427181e-05
-3.29226766979912e-05
-1.17914132808854e-05
-3.33226784040146e-05
-2.68110314466991e-05
-3.91678490954774e-05
-1.91049523508578e-05
-4.84385971852011e-05
-1.7877976045945e-05
-8.05975458436074e-06
-1.62214280915714e-05
-1.85920010957686e-05
-2.25111404680617e-05
-2.48971557368487e-05
-1.60333991051898e-05
-1.67223581292824e-05
-2.08001431983833e-05
-2.57789954461144e-05
-1.28354737693696e-05
-4.02003575558666e-07
4.37363136552125e-07
-1.25369103868702e-05
-7.8804900456158e-06
-1.47700872842952e-05
-2.22365092448455e-05
-1.89542054766507e-05
-2.94255801660882e-05
-3.22901172764545e-05
-1.04315902416708e-05
-2.88243198469276e-05
-1.30282537744001e-05
-2.39208317925722e-05
-2.15159982295284e-05
-1.65894685231237e-05
-1.00737015396993e-05
-1.48912569567646e-05
-1.191037528005e-05
-2.50187935612516e-05
-1.68103472903596e-05
-2.60486797790157e-05
-2.0807242672231e-05
-1.93466913760218e-05
-3.06022134694578e-05
-1.49765552761047e-05
-1.18556002115064e-08
-2.85757109271922e-05
-2.29391803900278e-05
-1.62528453286846e-05
-2.11784613971102e-05
-2.39059427990803e-05
-1.28074812086677e-05
1.31869469735576e-05
-7.42013802435516e-06
-3.7774094075484e-05
-3.96847688515376e-05
-2.89815184254286e-05
-3.75395101991178e-05
-9.55157051065571e-06
-2.8405638972982e-05
-1.08681550620403e-05
-3.08059014009481e-05
-1.97211686131393e-05
-6.63070900655659e-06
-1.35457461087115e-05
-8.23496921132864e-06
-1.18532647110887e-05
-5.40268779132078e-06
-2.73071496706145e-05
-3.0580258225206e-05
-1.98989874330292e-05
-1.19833159303481e-05
-1.42936343478768e-05
-1.39262704469956e-05
1.22254570129525e-05
-2.93243850630326e-05
-2.57401034529507e-05
-1.02257103393133e-05
-1.63229598755469e-05
-3.59869717584598e-05
-1.58880550959272e-05
-8.2968603107345e-06
1.63042170468165e-05
-5.05633941627803e-06
-4.94034098142289e-06
-2.82846371519562e-05
-1.86250302712704e-05
4.24587931525537e-06
-2.35289390961226e-05
-1.86884142756295e-05
-3.15905087279461e-05
-2.10477867933985e-05
-1.62832925921843e-05
-3.70890009127311e-05
-1.52962929042779e-05
-3.23295758023149e-05
-3.1182998868562e-05
-1.1820990639606e-05
-1.82335442754829e-05
-1.77580010229121e-05
-6.58683315180384e-06
-7.88028435174095e-06
-2.16367195385046e-06
-3.54655390228268e-05
-1.51601672125747e-05
-2.28941412063104e-05
-7.68628563142535e-06
-1.9475615750498e-05
-7.97216555875428e-06
-9.15111028615014e-06
-3.49151004427863e-05
-2.01714768220263e-05
-3.82767609122723e-05
-2.87486652161594e-05
-1.9532977433119e-05
-7.99865173775831e-06
-1.96836802630796e-05
-1.53033056039695e-05
-8.05180625138351e-06
-1.16003545445919e-05
4.47717172619571e-07
-2.60406305861206e-05
-3.86488459276078e-05
-9.72520980622554e-06
-4.18271629961796e-05
-2.19209405631292e-05
-1.36274984121602e-05
-2.0929284000409e-05
-4.28637420529322e-05
-2.84282458323389e-05
-1.42023680312829e-06
-9.24578368836669e-06
-2.48232677404028e-05
-6.0408114805057e-06
-3.19615513293442e-05
-2.11159107570491e-05
-2.23966290225558e-06
-2.1705953154681e-05
-2.25909285989156e-05
-4.03148955742991e-05
-1.40988516965643e-05
-3.7480116667588e-05
-3.3339274481452e-05
-1.8425897041812e-05
-2.43889404451037e-05
-2.8672742946873e-05
-1.3249281986772e-05
-1.47644781124705e-05
-9.4669961742088e-06
-3.10138005097036e-05
-1.43743240082018e-05
-3.80418749474287e-05
-3.3729593720977e-05
-1.86450768400767e-05
-2.66873419058844e-05
-1.96413377178481e-05
-2.22321392027311e-05
-2.46318614062641e-05
-4.7066297511575e-06
-1.42422767334837e-05
-1.77800111419335e-05
-2.20907386744059e-05
-1.02447274508911e-05
-2.17743812891329e-05
-3.43405800762619e-05
-1.93707662656313e-05
-9.71726664514192e-06
-2.02580053472199e-05
-2.97854746030647e-05
-3.55653396154784e-05
-4.09438517604418e-06
-1.2012817135109e-05
-2.08952171098415e-05
-1.39325838359657e-05
-3.9612103222011e-05
-4.63058794977365e-05
-3.8655750006102e-05
-7.09857033636248e-06
-2.53461273763555e-05
-1.75519863610751e-05
-3.14805698710513e-05
-9.15949398683993e-06
-1.85634638535458e-05
1.80186336032978e-06
-1.87823187719783e-05
-1.75861236187679e-05
-1.58571226206811e-05
2.30988379329478e-06
-1.53065277197032e-05
-2.69361399778676e-05
-1.15796685671054e-05
-2.70870482779415e-05
-2.99684998991013e-05
-3.85332136682172e-05
-1.85326843045816e-05
-3.50121640607688e-05
-5.92499164900302e-06
-8.75646386427127e-06
-2.72409754245776e-05
-3.92182829648982e-05
-2.70128840996652e-05
-6.44956300077333e-07
-1.40015192820919e-05
-4.54959064233059e-06
-2.72871018025141e-05
-1.41266280475172e-05
-2.00891367235433e-05
-2.97751594738917e-05
-1.40675096294924e-05
-7.26289729765638e-06
-3.84872240553758e-05
-1.22132919769172e-05
9.66046812972438e-07
-1.96266422889643e-05
3.63630446932728e-06
3.7136260038678e-06
1.030971837295e-05
-2.14367367791343e-05
-1.41839436578831e-05
5.51173864990642e-06
-3.00665740265052e-05
-3.04457610595036e-05
-3.12217788787018e-05
-1.51909582212614e-05
-1.73910864722242e-05
-2.16309944848241e-05
-8.47822469290286e-06
-1.60555888547353e-05
-1.62465202635101e-05
-7.82394126390104e-06
-8.20540977616343e-06
-4.62846443970061e-06
-2.31463208262055e-05
-2.35578795062545e-05
-2.95223416300412e-05
1.65695178036032e-05
-1.13026610075207e-05
-9.17630239953621e-06
-1.35125288666867e-05
-4.84906610480735e-05
-1.69586590758838e-05
-2.62617465753208e-05
-3.73769628070066e-05
-1.06640629701659e-05
-2.59696084262488e-05
-2.49213153611755e-05
-1.53061098583031e-05
-3.63967561520732e-05
-2.29602310652675e-05
-2.32783291543965e-05
-1.79760329027515e-05
-1.79800246635802e-05
-1.5369635481917e-05
-2.33984736732941e-05
-3.75956919043224e-05
-5.6634722655248e-06
-4.46220749757978e-06
-4.04933947669817e-05
-1.77332721937288e-05
-2.15490240174962e-05
-6.69594327480304e-06
-1.2630716448124e-05
-2.62460819989235e-05
-1.74001682675723e-05
-7.99976864617346e-06
-1.1884269176352e-05
-7.47452915971267e-06
-1.26648214276962e-05
-1.3533564496268e-05
-9.56608379202422e-06
-1.86503683628002e-05
-3.63726392343689e-06
-2.13982812544778e-05
-4.43668977906828e-05
-3.4323009566124e-05
-2.0219559648587e-05
-2.64678233263063e-05
-3.59329931539962e-05
-1.84345003456404e-05
-8.31900885662176e-06
-3.21368991304407e-05
-1.99200779718608e-05
4.24827058858615e-06
-4.62797643210215e-05
-1.05756302176938e-05
-2.35191048490408e-05
-1.27566159286247e-05
-2.21340303079816e-05
-2.15434115792189e-05
-2.87784894908462e-05
-3.34599338456457e-05
-2.93760195882652e-05
-3.25128866053102e-05
-1.68803883346298e-05
-3.77845080209307e-05
-2.16275580616772e-05
-2.94396894129714e-05
-2.23265042805321e-05
-9.87548226693691e-06
-2.47229883769605e-05
-2.70901798544021e-05
-8.25012807912965e-06
-7.47391637065374e-06
-9.32940620219363e-06
-3.7121879397576e-05
-5.71417073820285e-05
-1.94724843100337e-05
-2.84065214917505e-05
-7.58098967226449e-06
-1.0655040593816e-05
-5.3690801068245e-06
-1.15709165490007e-05
-2.53796690752402e-05
-2.21080599551099e-05
-2.06466744021107e-05
-3.61076948946029e-05
-4.96134162231411e-05
-2.41251581130245e-05
-3.00852935668967e-05
-2.11140946821198e-05
-2.20905509388731e-05
-2.0161333012514e-05
-1.35178284309371e-05
-3.71133284769495e-05
-3.21336076214128e-05
-3.88409029803389e-05
-1.59974597510388e-05
-1.90621960554041e-05
-9.26503947937206e-06
-2.41560463980529e-05
-2.71073936145538e-05
-1.2955527408364e-05
-1.30117884539271e-05
-1.75867793753838e-05
-9.24990426642899e-06
-1.02174845780571e-05
-2.23258216909615e-05
-1.53844565670191e-05
-3.50208210349612e-05
-3.67377500155424e-05
-1.21672082840125e-05
-3.75300615004988e-05
-4.46094046337433e-06
-2.10278469329339e-05
-1.95123036383765e-05
-1.96398664275938e-05
-4.73719627924798e-05
-8.6387135421391e-06
-2.12353988370113e-05
-1.41194431217891e-05
-1.98590288305857e-05
-1.72464068793232e-05
1.14056351334479e-05
-1.66447091127527e-05
-1.1266691439915e-05
-1.61079351369093e-05
-2.00494724542931e-05
-3.24447469902058e-05
-4.650802300286e-06
-2.95175664132227e-06
-2.35591664200337e-05
-1.14523773268669e-05
-1.18702000261699e-05
-3.23964960667171e-05
-2.54756247177113e-05
-3.59621882616391e-05
-3.24258188944507e-05
-1.52826473395849e-05
-1.81166358921269e-06
-2.53022399134097e-05
-2.573308012785e-05
-4.4950834061993e-06
-7.8438761175979e-06
-2.2838414455407e-05
-6.96254116768048e-06
-1.97085604428811e-05
-2.52800375658276e-05
-8.22333239698515e-06
-9.7871977846927e-06
-7.02223110426187e-06
8.60712290998974e-06
-2.88798171147621e-05
-3.17260136877013e-05
-8.38548532571853e-06
-2.02073117143552e-05
-1.38448899209829e-05
-4.98728832954204e-06
-2.52676490770889e-05
-3.03826645782719e-06
-3.08919383471594e-05
-2.85953074828781e-05
-2.62198250516829e-05
-5.59557151252023e-05
-2.77812455889346e-05
-1.51802612149482e-05
-3.94077708296807e-05
-4.22293257127522e-05
-1.01766791019801e-05
-1.82355770121336e-05
-1.42864258274186e-05
-7.88986177339365e-06
-3.26453732655667e-05
-1.01493302431379e-05
-3.59784970003219e-05
-2.77765519170696e-05
-1.86494884117158e-05
-1.5922617949963e-05
-2.65705377593854e-05
-1.91027458188774e-05
-1.75019715028792e-05
5.62976041110369e-06
-2.22531843117235e-05
-2.29082235971494e-05
-1.71255302520841e-05
-1.553686724252e-05
-2.52927702989023e-05
-2.63249066892278e-05
-2.2446900465865e-05
-2.16986052177179e-05
-2.95185826893919e-05
-7.18229399580215e-06
-2.27942060821316e-05
-2.08897384230806e-05
-2.53206502595532e-05
-2.41925815879672e-05
-1.28635148029029e-05
-2.60088835960135e-05
-6.4635876278007e-06
5.06637728092294e-07
-3.26777422042933e-05
5.9315113241382e-09
-1.66616458190891e-05
-1.72403891968748e-05
7.02738639559735e-06
-1.0906892762238e-05
-1.0715491468835e-05
1.09954208947396e-06
-2.82770859007318e-05
-1.53998038840678e-05
-1.61933283258377e-06
-1.88239916273248e-05
-3.56820729686733e-06
-2.81932857607085e-05
-1.17072348261638e-05
-2.18970823135288e-05
2.99150409200792e-08
-2.18400568623137e-05
-2.46268987609993e-05
-3.15503897767319e-05
-1.57770897388482e-05
-2.16681448211034e-05
-3.31342809247704e-05
-2.02365377194812e-05
-2.05613337530317e-05
-2.04411691846521e-06
-2.16314574968873e-05
-3.74831864018415e-05
-2.10453063040498e-05
-9.83045777083473e-06
-1.64613512494975e-05
-1.71121079589259e-05
-2.50574635566441e-05
-1.36450985295681e-05
-2.60102731261849e-05
-8.92727702111066e-06
-5.83336277666601e-05
-2.88195097107244e-05
-8.87261811327626e-06
-2.04145304346645e-05
-4.73304539912054e-05
-3.70882778689575e-05
-3.36788784537334e-05
-1.6567520582761e-05
-2.96525160898148e-05
-2.37162327453609e-06
-1.28003895606229e-05
-1.74250760762674e-05
-1.97153564051986e-05
2.80042555456229e-06
-3.47278322182941e-05
-1.31554791144954e-05
-1.8486919275337e-05
-2.02363109284076e-05
-2.31933705966557e-05
-3.11907811488558e-05
-2.87649259375439e-05
-2.63946643674977e-05
-2.40152565342717e-05
-1.13699903058906e-05
-4.60000103574722e-05
-4.47787663314316e-06
-3.20907096876757e-05
-5.30533645456843e-06
-1.14051211382033e-05
-1.48866301573381e-05
-1.12489800602803e-05
1.38475511671783e-06
-2.21474430806579e-05
-1.21335924732415e-05
-3.99616452855449e-05
-3.14630996185509e-05
-1.18621184816484e-05
-3.69477324739332e-05
-2.59304896825213e-05
-1.80921053136341e-05
-3.30131261125312e-05
-2.0713578708055e-05
-5.15322529795166e-06
-3.48419846237951e-05
-5.20104256793676e-06
5.57949688109645e-06
-3.8235626073751e-05
-1.42203644537068e-05
-2.82111868032334e-05
-2.35097990571628e-05
-8.50215310961614e-06
-1.45170136583004e-05
-1.53137584982247e-05
-2.21348779027073e-05
-1.27579836173104e-05
4.94867060235509e-06
-3.64245268271936e-05
-3.21015006107676e-05
-1.29664293219926e-05
5.17851717054771e-06
-5.72252068253403e-06
-3.33279123668053e-05
-1.99774219037512e-05
1.29323871829599e-06
-1.50197141729026e-05
-1.34275990916576e-05
-1.48051218927956e-05
-1.13162244336729e-05
-1.1405483014609e-05
-2.7287854828675e-05
-2.80566633680718e-05
-2.12217566023437e-05
-2.0801030111116e-05
-1.04186017067243e-05
-4.15640359817575e-06
-3.96951763260927e-05
-5.23297823926636e-05
-7.54198678997515e-06
-5.46487462816472e-06
-1.28108194793215e-05
-2.25840544449447e-05
-4.50882054676483e-05
-2.50174806792675e-05
-1.90173554150193e-05
-1.53013521601204e-05
-3.36567046879867e-05
-4.68804558185985e-05
-3.91531460933561e-05
7.92372375510762e-06
-3.08799911250612e-05
-1.1834300464228e-05
-1.57914792237725e-05
-1.49464732601535e-05
-1.41708404787216e-05
-7.80290959139473e-06
-1.07171584821852e-05
-2.24724624936223e-05
-2.76867876194794e-05
1.89742202799449e-06
-1.39490633541943e-05
-3.90667140497464e-05
-3.23517823080127e-05
-3.35031285084642e-05
-3.09083818929401e-05
-2.01132409078583e-05
-5.2784079414288e-06
-2.07586758014441e-05
-1.90099526395233e-05
-1.27700655031072e-05
-9.21330835513e-06
-2.17803816732759e-05
-1.32120350837437e-05
-3.37111640008313e-05
-2.09837149950338e-05
-1.74950526442617e-05
-1.5497417657515e-05
-9.91339448220254e-06
-2.39850833085679e-05
-9.46322328456849e-06
-8.98861280557571e-06
-3.26620156986532e-05
-1.43436972305127e-05
-1.54580300554301e-05
-3.829787211817e-05
-1.6201918039281e-05
-6.01122248155849e-06
-2.61601134154896e-05
-1.95834674236983e-05
-2.44339938739005e-05
-2.85879840960282e-05
-1.89752977402264e-05
-2.81707651599393e-05
-2.98111584086006e-05
-3.50784440130991e-05
-3.85582684900072e-05
-3.38766095755791e-06
6.25306623698602e-06
-2.57522745380661e-05
-1.08888103403825e-05
-2.96244033001767e-05
-3.54992160587477e-05
-3.1226413095292e-05
3.54543317832729e-06
-1.54447564921426e-05
-1.16988505032293e-05
-4.8344656946766e-05
-7.92984882538742e-06
-8.4457178796626e-06
-1.90531286773486e-05
-1.66435691192541e-05
-2.37864798672298e-05
-2.17081777539331e-05
-1.51363514388279e-05
-1.38373556758636e-05
-2.30581687336232e-05
-1.23142268458298e-05
-3.05236790851655e-05
-1.85321210134349e-05
-4.01206478967045e-05
-3.67253533353199e-05
-2.65605687436781e-05
-1.55202239379939e-05
-3.12264908294085e-05
-2.71170458039766e-05
-2.07440644504728e-05
-3.23679445856902e-05
-2.59604036708782e-05
-3.42328136834717e-05
-1.11889511178457e-05
-2.00567739097708e-05
-2.78322375029822e-05
-1.58042518732867e-05
-1.15438384732557e-05
-2.62168230149014e-05
-4.44043868444359e-06
-2.75739070272535e-05
-1.80984443826143e-05
-1.39756702177906e-05
-1.17851918431882e-05
-2.22442148148567e-05
5.84238360471722e-06
-3.69423305144973e-05
-3.44174502395271e-06
-3.57312244043148e-05
-1.09048691861861e-05
-2.28928461087829e-05
-1.33849743066757e-05
-6.10822211602791e-06
-2.85181532655541e-05
-1.69137168359362e-05
-1.8187611598322e-05
-1.44842223175944e-05
-3.02497096930479e-05
-3.62458098160327e-05
-2.41921624294741e-05
-5.97897824549167e-06
-1.98442782727735e-05
-8.54435772199462e-06
-1.50362727009196e-05
-1.87062321262486e-05
-1.12618081259028e-05
-2.59158638872357e-05
-2.47539614974631e-05
-3.29522667752562e-05
-2.15945851541173e-05
-3.08204626690795e-05
-2.69885059684777e-05
-3.71695412407111e-05
-4.92903190725722e-05
-1.93374460826584e-05
-2.80533688143321e-05
-1.24847646792129e-05
-2.34101761222347e-05
6.35246111610609e-06
-1.44666904803019e-05
-2.34265241359751e-05
-2.65571670813119e-05
-1.91349398376611e-05
-1.64504451063779e-05
-1.0912312871588e-05
-1.36797346653998e-05
-3.81854859620911e-05
-2.2688437468175e-06
-2.61914275071045e-05
-8.14547336008341e-06
-5.19963558834019e-06
4.3125672307839e-06
-4.17239689383832e-06
-1.02878487916281e-05
-5.10920568651895e-05
-2.23740342919995e-05
-2.97178461854259e-05
-3.573860982388e-05
-1.87898294342546e-05
-2.35421262282913e-05
-2.06477761869206e-05
-2.34641499734445e-05
-1.11696886541699e-05
-2.79290922859168e-05
-2.21154551020646e-05
-1.06215754965777e-05
-1.29264867848128e-05
-3.8180151989804e-05
-2.03756806352561e-05
-6.42999906349893e-06
-1.15756356170411e-05
-2.93937788353149e-05
-6.21609306944768e-06
-1.6252413312334e-05
-8.54987407385066e-06
-9.50591659049687e-06
-1.47434685301638e-05
-3.93396026935314e-05
-3.21975762875107e-05
-3.60527932545393e-05
-2.68058656366712e-05
-1.30102187243086e-05
-2.8134807346835e-05
-3.79586789079077e-05
-1.8675470017459e-05
-2.77963986918555e-05
-1.30068571747923e-05
-3.980045092922e-05
-2.44165623768656e-05
2.15314860134401e-06
-2.40236766818387e-05
-2.13396524936667e-05
-1.38747628374234e-05
1.97837829121654e-06
-3.49781971299725e-05
-1.73427015871737e-05
-1.76982666708579e-05
-2.41097457249915e-05
-4.03613704111973e-05
-2.91947033334993e-05
-2.21758499100581e-06
-3.59216728454216e-05
-1.22035568677356e-05
-2.43568236012913e-06
-3.77784292434804e-05
-2.86384136137551e-05
-4.25122108669844e-06
2.19597226683073e-05
-1.43140191864057e-05
-3.47441336543909e-05
-2.7117467292668e-05
-3.85358186986733e-05
-3.25902980463846e-05
-1.13809062494593e-05
-3.47806562037531e-06
-2.77279138185255e-05
-2.32410594407605e-05
-1.38863150092791e-05
-1.59772525984182e-05
-9.6176447324109e-06
-2.26408784874231e-05
-2.21314601917272e-05
-4.282487385269e-05
-3.25950406783984e-05
-1.45822065435195e-05
-1.68086263041478e-05
-3.56656937062253e-05
-3.39259071078278e-05
-2.27891028609702e-05
-3.10437904789197e-05
8.2612734082147e-07
-3.53202329424522e-06
-1.79548179886222e-05
-2.55440382979682e-05
-5.09780273722993e-06
-1.51393469159501e-05
-4.15698284180743e-06
-1.14453061853645e-06
-2.69598882776699e-05
-2.13830928372645e-05
-2.17227251505167e-05
4.16798863338914e-06
-2.33446335106652e-05
-3.24540778801082e-05
-8.61226134974257e-06
-3.65905247348609e-06
-8.20875832164836e-06
-2.20103167165607e-05
-1.70982455662381e-05
-4.12041196060365e-05
-1.22254986854214e-05
-1.93235718852458e-05
-3.30133369543684e-05
-1.7919904702292e-05
-2.29665793279347e-05
-2.57996351734774e-05
-1.89291900941189e-05
-2.73730379502848e-05
-4.25557734885695e-05
-2.00216719309311e-06
-2.27977241632943e-05
-3.8805206670015e-05
-2.11345494228614e-05
-4.63460373631735e-06
-3.57000047809171e-05
-1.46059606008411e-05
-1.88935531393908e-05
-3.86568612567107e-05
-3.73369085932808e-06
-3.86684693355469e-05
-4.084128894826e-05
-1.4273112120038e-05
-2.92592192800639e-05
-1.68243464087706e-05
-3.01356287908767e-05
-4.28317404933926e-05
-9.45174492079852e-06
-1.17493313838189e-06
-2.15125487832843e-05
-2.59035087685718e-05
-2.07978328498469e-05
-3.18605285014714e-05
-2.66470359984175e-05
-2.65875659733704e-05
-7.37641894379975e-06
-4.636982376806e-06
-1.30651623006506e-05
-2.15966995265853e-05
-3.19154404450671e-05
-4.83701004427559e-06
-1.21011789571398e-05
-5.36491344855507e-06
-2.41970836692383e-05
-3.57721957119179e-05
-1.87035246395159e-05
5.68851869234384e-07
-2.12181564268088e-05
-2.43711008235068e-05
-3.26627047243331e-05
-2.67312246942729e-05
-3.17267041060322e-06
-1.19147372383926e-05
-1.8957732129355e-05
-2.03030608573555e-05
-4.02015976493622e-06
-2.16157002348816e-05
1.90636979065335e-06
3.89500618312817e-06
-2.9353644325106e-05
-2.59773406418806e-05
-8.94109434742836e-06
4.39160799767118e-07
-7.40856587296013e-06
-2.48186771349029e-05
-2.08963496626947e-05
-4.35548953473507e-05
2.53706110678929e-06
-1.51437862505244e-05
-1.94702365013554e-05
-1.94931330143236e-05
-1.04673952278738e-05
-1.80641302708718e-05
-3.12594283534258e-05
-1.81012078384597e-05
-4.81054297498392e-06
-2.71419014625493e-05
-2.94480245065637e-05
-3.03393495139786e-05
-1.67269600991227e-05
-1.24090947529063e-05
-1.13185907012199e-05
-3.50898447843647e-05
-3.75205735762508e-05
-1.76468558235975e-05
-2.31834733463792e-05
-2.28334097020029e-05
-9.04823647784818e-06
-1.30775385811252e-05
-1.36995902683456e-05
-2.26273513727242e-05
-2.51981507801661e-05
-1.35583193535522e-05
-2.359769938277e-05
-1.45542408597117e-05
-5.92070124543292e-06
-2.84297082105109e-05
-3.78203174173395e-05
-2.88093809478026e-05
-2.56993923933156e-05
-1.22244808546298e-05
-3.30615994072117e-05
-2.32327215008575e-05
-3.9356962958767e-05
-8.87672618322974e-06
-1.29376181245362e-05
-2.90578489643854e-05
-3.33702678598288e-05
-1.62582372214406e-05
-4.03408359785476e-05
-3.41865876300658e-05
-1.16935437499124e-05
-3.82285458967078e-05
-3.66774307121979e-05
1.04286174526095e-06
-2.59481507536214e-05
-6.92481360921653e-06
-4.21204966423275e-05
-5.83838905033275e-06
-3.09068762429571e-05
-1.13086749049432e-05
-1.58710909195373e-05
-1.48429119356758e-05
-3.48775023804862e-05
-5.12384182114616e-06
-8.46644742602887e-06
-1.07012998254459e-05
-2.33204297185694e-05
-8.5266127387816e-06
-3.34294095941208e-05
-1.66845955727218e-06
-3.1649173975965e-05
-4.07056830584305e-05
-4.53466164960905e-05
-9.43111819865354e-06
-2.92502292862068e-05
-1.61238808313356e-05
-3.40888694211165e-05
-1.30984347079357e-06
-2.44605681475615e-05
-5.96438735225666e-06
-1.15257245513032e-05
-2.68979244615076e-05
-9.77734750208944e-06
-1.5468285027579e-05
-2.09454852212563e-05
-3.11531127477939e-05
-4.48889876731991e-07
1.12734695405566e-06
-4.19936558142462e-05
-4.3367681598883e-06
-2.45179248669544e-05
-2.52979439736114e-05
-3.97817527191728e-05
-2.91998268691793e-05
-1.59401115319382e-05
-7.319790048398e-06
-3.50572249756412e-05
-2.0680445952492e-05
-1.1426865956037e-05
-3.13482512879896e-05
-2.6790768199383e-05
-1.56634591456283e-05
-3.18293507441741e-05
-1.03004657174217e-05
1.04488758479224e-06
-2.77535075305581e-05
-1.35974944483072e-05
-2.43510010394356e-06
-1.24506116995805e-05
-2.29561373926472e-05
-1.76221640822278e-05
-1.90544957540484e-05
-2.3545283259235e-05
-3.36662683800745e-05
-2.30932261689575e-05
-2.01744980219239e-05
-2.04306725418025e-05
-3.94703256614778e-05
-4.17755123630554e-05
-1.03807510431408e-05
-1.80164752489517e-05
-3.06881287174551e-05
-1.91785543534126e-05
-4.05047667022422e-05
-3.14338969214196e-05
-1.06657992095239e-05
-3.31542927023694e-05
-3.15293354706171e-05
-3.65487049959703e-05
-2.63497623327859e-05
-3.81620576100518e-05
-1.86932317063524e-05
-2.12178384978458e-05
-2.88348664785457e-05
-1.01657743843096e-05
-2.61679163715541e-05
-2.30407575864652e-05
5.22620134105589e-07
2.72469161417437e-06
-2.96338127775533e-06
-7.75545956301604e-06
-3.1011201621878e-05
-8.01276261631698e-06
-9.85767485505442e-06
-1.24756106624688e-05
7.63793485888761e-06
-6.82156369126976e-06
-2.16837107229291e-06
-8.40424300877543e-06
-1.95798931171896e-05
-2.90592904802109e-05
-3.24755157178662e-05
-4.25900223287715e-06
-9.38281169616877e-06
-3.19901181727766e-05
3.77117091603132e-06
1.74265156721405e-06
-1.44329837647667e-05
-2.19875666535065e-05
-1.55286382245567e-05
-1.47336134800675e-05
-4.19755318835926e-06
-2.09996541704229e-05
3.2556967549195e-06
3.43247384115195e-06
-2.86349635497825e-05
-2.9494245211397e-05
-2.58151235634328e-05
-1.85319995428242e-05
-2.49462162949284e-05
-1.23487003481089e-05
-3.00112342694862e-05
-3.83583765301775e-05
-1.8053043210174e-05
-2.94906500061624e-05
-3.9963976225023e-05
-1.615446463598e-05
-1.8658371786316e-05
-9.94536949125119e-06
-2.05678022450671e-05
-1.63831353433069e-05
-1.03759002610386e-05
-3.06161749662835e-05
-1.53746879466546e-05
-9.11559499805564e-06
-5.86340266022075e-06
6.56730017088803e-06
-2.53909402922325e-05
-3.34074230104557e-05
-9.25523318960593e-07
-1.06350440414004e-05
-1.8002637781145e-05
-2.85989712657079e-05
-3.62745929951394e-05
-1.64566710098409e-05
-3.01162659159808e-05
-2.99666642840337e-05
-2.79893953033668e-05
-3.19805708284983e-05
-1.96830964852946e-05
-2.7217440811117e-05
-1.40806977786054e-05
-1.61218479901198e-05
-2.01846831258662e-05
-4.25466297717656e-05
-2.0274598447889e-05
-2.74017035831989e-05
-5.79534912595965e-06
-2.22142990539019e-05
-1.53867963698338e-05
-2.58165508315928e-05
-4.02917483811303e-06
-3.21843172599668e-05
-1.86502023579868e-05
-3.7157164670069e-05
-2.97596210807893e-05
-2.57007946168823e-05
-2.08582093660309e-05
-3.46710553503165e-05
-2.8563815792449e-05
-1.36571987377448e-05
-2.38833821427423e-05
-3.39224828467298e-05
-3.75087975910918e-05
-8.15859234742728e-06
-1.76610084630051e-05
-1.18592633298579e-05
-3.19885071952357e-05
-3.40107757932516e-05
-2.55326846747306e-05
-2.37912094962007e-05
-1.65043946677598e-05
-2.50994187477372e-05
-1.85579614660339e-05
-1.52354400011566e-05
-1.34080311556308e-05
-3.82217684414704e-06
-1.1071486562169e-05
-1.37359705125962e-05
-1.01579250540796e-06
1.65673427167537e-05
-1.9697644841092e-05
1.12258359605275e-05
-1.14607031773505e-05
-2.91703057430954e-05
-2.61572138520642e-05
7.59024583324163e-06
-6.63054784345538e-07
6.10824527760998e-07
-3.27677537180046e-05
-2.08709967994836e-05
-1.03847988764083e-05
-1.86231735769463e-05
-3.01276249857287e-05
-2.20331167267257e-05
-1.30299196042036e-05
-2.41370032838619e-05
-1.29765003023462e-05
-8.4386929105692e-06
1.13336170907606e-05
-1.5842637761785e-05
-2.36493844947312e-05
-3.64930055418401e-05
-1.64278388438313e-05
-1.75855909516189e-05
-3.53111422240299e-05
-1.01341227206538e-05
-8.89066006370521e-06
-3.69116468116811e-05
-8.040786606512e-06
-1.93937750320054e-05
2.27509615664358e-06
-3.31128115495002e-05
-2.85518170734573e-05
-1.3609735575024e-05
-1.89665780286055e-05
-3.1577296246088e-05
-1.30349240684298e-05
-5.31453882171797e-06
-2.96987518543162e-05
-1.63183253639004e-05
-5.86459487634352e-06
-2.00736102851171e-05
-1.8640023414853e-05
-1.22785477297708e-05
-1.38692285661998e-05
-3.34196207834334e-05
-4.52765609579529e-06
-2.41851934124689e-05
-1.71557473497389e-05
-3.73920929530208e-05
-4.31463126445158e-05
-1.50343517681716e-05
-3.2682024498136e-05
-1.86788305977581e-05
-1.98842467323774e-05
-3.27791782776034e-05
-4.20438843348514e-05
-3.40728017058098e-05
-2.23860799785429e-05
-1.96389355200921e-05
-1.61396396861445e-05
-1.64817037174904e-05
-4.43154863472609e-06
-2.38878473623101e-05
-9.37883963591334e-06
-3.76832813437447e-05
-1.93997875730976e-05
-2.85591595319914e-05
-3.1735909773136e-05
-7.73768817650505e-06
-6.4161380217139e-06
-1.32328469248271e-05
-8.63532525897235e-06
-2.20076895732069e-05
-2.27690502543388e-05
-8.99986135074977e-06
-2.4912314299709e-05
-2.86018419737659e-05
-4.58151493065705e-05
-8.68573266639374e-06
-1.31172764451236e-05
-8.52570399133199e-06
-2.64767827726053e-05
-2.60651614262517e-05
-1.5916065609696e-05
-6.64818405982352e-06
-1.90840296108389e-06
1.00359441006325e-05
6.86539159260303e-06
-3.74684314853813e-05
-1.57798027883675e-05
-6.39069634787699e-06
-2.40295327677156e-05
-1.02572104131825e-05
-1.2987689501008e-05
-2.72189618491862e-05
-2.69664241853508e-05
-4.68251775190876e-05
-7.93515560386362e-07
-2.50846491222355e-05
-1.8114945674935e-05
-3.20358065055231e-05
-2.47856563848757e-05
-2.0653044950041e-05
-2.90815545925075e-05
-4.05779793899376e-06
-2.17718813620576e-05
-1.31791434139889e-05
-2.3680187245322e-05
-2.25248600126333e-05
-3.02850500361294e-05
-3.6330408283871e-05
-7.268408192942e-06
-2.0498427891966e-05
-1.7522750135609e-05
-3.36538941995835e-05
-1.59837424755707e-05
-3.86535347863696e-05
-1.47502148962906e-05
-1.99239636040113e-05
-3.59518253606881e-05
-1.57871698372277e-05
-1.87397794101499e-05
6.1208972132103e-06
-3.36774959215876e-05
-3.74328476199043e-05
-3.55563604277223e-05
-2.3439311998365e-05
-3.00647777314377e-05
-2.5215986312554e-05
-3.16592363033627e-05
-2.10829269651751e-05
-9.23931228430441e-06
-3.80396774308936e-05
-1.02002854432703e-05
-2.10828275386468e-05
-4.12315170420753e-06
-3.59599860998051e-06
-3.61529286396296e-05
-3.43252316403362e-05
-2.1830473723299e-05
-2.98226192447055e-05
-2.19128012775255e-05
-1.03492538371224e-05
-1.81423596637005e-05
-1.76692368046531e-05
-1.76532541751674e-05
-1.30734480805042e-05
-1.62135167701676e-05
-1.77197226851651e-06
8.47457935947513e-06
-5.51025359882979e-06
-1.21727407850597e-05
-2.61629057126953e-05
-1.88619962575276e-05
-1.94507309704806e-05
-8.81281627292207e-06
-8.69844316801581e-06
-2.36859565513884e-05
-2.06641737731848e-05
-1.60355691861416e-05
-1.38724841984785e-05
-1.64794323900109e-05
-2.64436438914524e-05
-2.77530856365285e-05
-2.75841215728001e-05
-1.72179667190471e-05
-2.00761259186089e-05
-4.04656886988333e-05
-5.04403651293956e-05
-2.3877580780754e-05
-2.28889471825728e-05
-2.23356816054046e-05
-9.79894090968685e-06
-5.92227720069821e-06
-1.56694535746396e-05
-3.63929678765354e-05
-1.89942696154887e-05
-1.53316085889572e-05
-2.93385990475837e-05
-2.16459427660949e-05
-2.46112136592863e-05
-2.97116726076622e-05
-1.15266201069781e-05
-1.02291603471193e-06
-1.89307975260629e-05
-3.5187835363081e-05
-1.55353857985989e-05
-7.78788222302122e-06
-8.79575124495573e-06
-1.50345788224107e-06
-1.80867313689421e-05
-1.1915514438723e-05
-2.1783169264376e-05
-2.24154785058224e-05
-5.31715995969887e-05
-2.5604140741368e-05
-4.0755769374486e-05
-2.75853647617431e-05
-3.12057486027359e-05
-2.67532700102762e-05
-5.96698924127475e-06
-1.61244777204556e-05
-1.62298224215216e-05
-8.24095376832269e-06
-1.63316996183704e-05
-2.45574468957845e-05
-1.68376802312751e-05
-1.56819619968173e-05
-2.19080067889916e-05
-3.39764921755295e-05
-2.93294693333412e-05
-1.21340447163922e-05
-1.31911236394373e-05
-2.08327006608938e-05
-3.45757518425063e-05
-3.04326234834846e-06
-2.34970271469407e-05
-1.48258751675635e-05
-2.02276013212663e-05
-4.6509702947221e-06
-4.45117655240275e-06
1.05813426123322e-05
-1.68232069453499e-05
-8.50683476789511e-06
-2.91187893763617e-05
-1.07043208430096e-05
-1.75222385776316e-05
-1.38303079226063e-05
-2.96314113795153e-05
-3.70427663022466e-05
-2.10002577258387e-05
-2.69802688788583e-05
-1.58357852708006e-05
-1.83335747706518e-05
-4.2668553753977e-05
-4.14337577962933e-05
-1.40107760283509e-05
-9.7341188480424e-06
-1.76341718152414e-05
1.23335179120673e-07
-2.30837010515187e-05
-1.32566738222281e-05
-3.38757242782043e-06
1.33480652113459e-05
-1.22872784412768e-05
-2.87099131731465e-05
-2.37257978655724e-05
1.93766005815117e-06
-2.07574169135395e-05
-1.15158789597274e-05
-3.33753718963691e-06
-1.54186423442442e-05
-1.76170016173771e-05
-4.0701583266261e-05
-4.00227040128628e-05
7.18057257302649e-06
-1.756216223108e-06
-2.48805415407852e-05
-9.15294533164955e-06
-1.17324638955358e-05
-1.87084846817863e-05
-1.13299381905032e-05
-1.89487018375685e-05
-1.7647385978737e-05
-3.71099261226461e-05
-9.55298430515584e-06
-2.2789397513872e-05
-1.58787298028166e-05
-2.473853705184e-05
-1.88908189105249e-05
-2.87499110445084e-05
-4.34319968318565e-06
-2.23340811708614e-05
-3.47054520197958e-05
-2.17344077889624e-05
-1.19375882497377e-05
-2.53251550320629e-05
-3.04226075868793e-05
-3.52329409028097e-05
-4.86804417927253e-05
-4.21087558450487e-05
-2.06263072812482e-05
-2.75334582494035e-05
-2.58519078230437e-05
-2.91662133131921e-05
-8.14766281879672e-06
-3.3221854345029e-05
-1.33116623578245e-05
-2.23372285099175e-05
-2.9413630959192e-05
-1.4370950143651e-06
-1.31541515785451e-05
-1.87723855366878e-05
-2.54677182272392e-05
1.69023327400359e-08
-6.49069461115239e-06
-2.72272631294254e-05
-1.356819671546e-05
-5.5461779362866e-06
-1.16309389756215e-05
-2.47815538739919e-05
-9.81239320639781e-06
8.6084493444503e-07
-5.1065488135646e-08
-7.47918695470431e-06
-8.79514014935813e-06
-1.70486255781029e-05
-1.5361594534336e-05
-2.53663399348543e-05
-1.05968848423912e-05
-2.65523705585212e-05
1.73486966333711e-06
-2.06132595762641e-05
-3.32948581406206e-05
-3.77496678986299e-05
-3.47016002078746e-05
-2.45942693030851e-05
1.05355940307474e-05
-4.04933236463816e-05
-7.30774018873626e-06
-4.87704339755202e-05
-3.0690735012194e-05
-4.55397991487426e-05
-3.63117735421272e-05
-3.67951053107973e-05
-4.37324363238002e-05
-9.53683007048386e-06
-3.09121892284727e-06
-8.89607129675689e-06
-1.47408551191196e-05
-2.50374157136813e-05
-6.81876184278304e-06
-2.77374428397591e-05
-1.64326724567069e-05
-2.20461140189927e-05
-3.29964578397283e-05
-1.93718825238617e-05
-2.19316545592789e-05
-2.26177144842262e-05
-4.31532453252257e-05
-2.02725553911643e-05
-2.31037700714765e-05
-2.44277371615971e-05
-4.14814581790637e-05
-4.49087044597882e-05
-1.55937960284147e-05
-4.59370748138082e-06
-2.25369990775379e-05
-3.8035011413604e-05
-1.17427439278205e-05
-2.08771578149888e-05
-2.11939162685687e-05
-1.01097034438868e-05
-1.44628095901228e-05
-4.82421145306072e-05
-1.77701559685916e-05
-2.30161489965941e-05
-3.41968960113904e-05
-3.06643655754914e-05
-1.86434586120069e-05
-2.70066674851656e-05
-2.06818901496267e-05
-9.25009308554206e-06
-5.13215466209224e-06
-2.2731655659378e-05
-1.78842240039478e-05
-2.1789837009963e-05
-1.74065962904412e-05
-4.97716381612254e-06
-1.35108221979457e-05
5.28979278272678e-06
5.90545906997058e-06
-5.71200851425938e-06
-2.1467588739353e-05
-1.48960262220699e-05
-1.59283261206632e-05
-8.801066142921e-06
-3.49966442798743e-05
-2.90434718640272e-05
2.02651850116738e-06
-2.03665024800105e-06
4.38589065731815e-06
-1.08539797779487e-05
-8.40283490220939e-06
-1.77060573469054e-05
-1.97748237445156e-05
-2.35883364517026e-05
-3.45799268032172e-05
-2.32316811276354e-05
-2.78196756993774e-05
6.4573505788771e-06
-1.59963190301938e-06
-2.14535369203451e-05
-1.84657295231574e-05
-1.97231500988678e-05
-1.322725487421e-05
-1.9902071039088e-05
-1.10153838684071e-05
-1.10783217034637e-05
6.77801685663233e-06
-2.01885678505106e-05
-2.24044752324542e-05
-2.17952959878912e-05
-1.9177758228336e-05
-1.67486733559004e-05
-2.3661874727234e-05
-3.06141871625553e-05
-2.04407527862945e-05
-1.02735362638922e-05
-9.30338452764951e-06
-3.20839110606003e-05
-7.57971243497776e-06
-2.80528373506187e-06
-2.08879258681196e-05
-1.57441768730088e-05
-2.99567799103024e-05
-2.11476929349755e-05
-1.53997144868473e-05
-1.39331839278975e-05
-2.17512470974097e-05
-3.62212531770435e-05
-1.87192664055478e-05
-3.96408723009325e-05
1.11400945299577e-05
-3.00854519131214e-05
-1.97095872879348e-05
-2.02207202705397e-05
-2.55987445668292e-05
-3.35415999594376e-05
-1.15887394550262e-05
-1.92016564814911e-05
-1.62343549130635e-05
-1.51883353026488e-05
-3.72844887556702e-05
-2.08388641713736e-05
-3.33682999195478e-05
-5.71666348670183e-06
-2.64233003664181e-05
-2.64183282531732e-05
-2.70559915975153e-05
-2.45976485401892e-05
-3.08078625889423e-05
-5.69330997765987e-05
-2.44595405323269e-05
-3.51488519423129e-05
-1.67963969730053e-05
-3.85768195450862e-05
-2.61542561655486e-05
-2.91344976951779e-05
-1.53288543765176e-05
-1.3085182972487e-05
-2.00596661989941e-05
-2.05465838479151e-05
-2.54244375626822e-05
-2.16840785536456e-05
-6.49563504716838e-06
-1.94385713642096e-05
-9.65350012753921e-06
-4.28944635727219e-06
-7.67916761451759e-06
-1.85407851284599e-05
-3.19530420875164e-06
-7.29131720835392e-06
-1.03531717558444e-05
-1.72500075726596e-05
2.35808271010747e-07
-1.04025352810889e-05
-2.60630524258135e-05
-1.74924124275909e-05
-4.30801574730643e-06
-7.76676657821754e-06
-8.5380477291872e-06
3.90048932155709e-07
-1.79255120110737e-05
-1.00170238298863e-05
-2.60635747509e-05
-7.05774075838535e-06
-2.25155914318609e-05
-1.26000421118917e-05
-2.97695488743429e-05
-3.64297272400412e-06
-5.90717673699806e-06
-8.28862482547907e-06
-1.65414242040063e-05
-1.93171947687788e-05
-3.82643196936229e-05
-2.10626439166447e-05
6.89598533045876e-06
-1.6080267879319e-05
-1.47810145287717e-05
-5.05181433528314e-06
-2.20323097284442e-05
-1.8203159338031e-05
-4.90818772612763e-05
-1.78268925716348e-05
-1.3797976532768e-05
-2.173499769461e-05
-2.71396595162982e-05
-1.89496801929234e-05
-9.67250968497331e-06
-1.02885980926941e-05
-1.47892297681606e-05
-2.80073625610511e-05
-1.52310775199487e-05
-7.13478366212324e-06
-3.27301393494456e-05
-2.16000556665616e-05
-3.22663015134355e-05
-3.56953172650841e-06
-3.34464290071056e-05
-3.28942348348934e-05
-2.50535600129274e-05
-2.48264470699306e-05
-1.5003505706526e-05
-3.09624815967481e-05
-4.97132116599439e-05
-3.00097188642018e-05
-6.47180190400207e-06
-1.51723657420682e-05
-1.91167051210329e-05
-1.94046916567015e-05
-1.21761175169714e-05
-2.98659377718448e-05
-2.90970193403648e-06
-1.18132335775852e-05
-1.30731244976056e-05
-2.93788032602942e-05
-1.92859453087741e-05
-1.7495152556037e-05
-2.45761293860739e-05
-2.33195363464069e-05
-2.20399773069852e-05
-9.1984126644769e-06
-4.24019584801144e-05
-2.02501717404299e-05
-2.60710596864313e-05
-3.19120528804257e-05
-1.33689070757322e-05
-1.06068259713759e-05
-2.24789160935727e-05
-2.69354540568567e-05
-2.4646027543182e-05
-2.71912502889504e-05
-2.62395018692787e-05
-1.40854769394232e-05
-8.78716902095458e-06
-2.10352047961146e-05
9.89352906093681e-07
5.14281729650343e-06
-7.13296196995804e-06
-1.3134340425358e-05
-1.75693082538349e-05
-8.34614379588577e-06
2.82984000393357e-07
-9.47946879234766e-06
1.11854692204081e-05
-2.71990318769075e-05
-5.87557156369071e-06
-1.51310946393915e-07
-8.25884619542059e-07
-2.49015223495148e-05
-8.70244350770035e-06
-1.14730423285648e-05
-3.3108478307829e-05
-2.58923841422404e-05
1.67588284015847e-06
-8.46911327059965e-06
-3.57354245003576e-05
-2.6672169170237e-05
-3.24654689073615e-05
-1.92596534460867e-05
-2.71485369981842e-05
-1.2522707622738e-05
-2.59249252428864e-05
-2.58518462230469e-05
-1.45457077979166e-05
-6.17463505173573e-06
-2.00851912788573e-05
-3.07475655205049e-05
-2.17027015263686e-05
-1.09090447902159e-05
-1.62776350549671e-05
-1.15907660537657e-05
-1.10911468404151e-05
-3.17242579075365e-05
-1.26125678687243e-05
-2.91644251523187e-05
-1.10927548924889e-05
-1.74236514460328e-05
-2.88862141823816e-05
-3.3822764206912e-05
-2.58068305443515e-06
-2.63983359112886e-05
-2.82200589156962e-05
-1.41812245918503e-05
-3.17705980241455e-05
-3.47072394008788e-05
-2.52969303562286e-05
-2.45514592917613e-05
-3.04291278239833e-05
-2.22920070399391e-05
-3.67000886565136e-06
-2.1148028172191e-05
-7.91321148573614e-06
-1.74956802285164e-05
-1.25490572189213e-05
-2.29377740363609e-05
-2.4088843927488e-05
-1.4078239105886e-05
-6.83482884792235e-06
-2.76028303845335e-05
-1.20611050398104e-05
-1.77919580485196e-05
5.23826616815705e-07
-2.50452357504206e-05
-1.3855211971615e-05
-1.22939849543049e-05
-2.07521230836279e-05
-3.01323123202555e-05
-2.40293068348814e-05
-2.013347911801e-05
-3.16181149157524e-05
-2.60189696815806e-05
-4.9259059657523e-06
-2.74422490767763e-05
-3.26733314325918e-05
-1.84085179333752e-05
-2.56887462631089e-05
-1.41384500438466e-05
-1.46916052339853e-05
-3.42462629777951e-06
-2.01257840959383e-05
-1.31589093591717e-05
-9.4157635971133e-06
-2.11366239536822e-05
-7.93441580430642e-06
-2.20764026595386e-05
-7.37575488390327e-06
-8.78432109416208e-06
-2.30745238281357e-05
-2.72422168206029e-05
-1.78578901460263e-05
-1.56789761219899e-05
-2.73015279506522e-05
-5.43173618786455e-06
-1.84167531557289e-05
-1.828225608124e-05
-1.21749548100452e-05
-1.08546174404373e-05
-3.33060868888158e-05
-1.35754813864227e-05
-2.12824205489779e-05
-2.13947380741954e-05
-2.73083210309063e-06
-1.93941065322305e-05
-1.44936517416973e-05
-2.29333836043253e-05
-2.47050060596733e-05
-1.42532923293183e-05
-2.43881799430258e-05
-2.69484853546657e-05
-2.9098536923626e-05
-8.9627322591309e-06
-3.0669866219527e-05
-3.93510445992904e-05
-4.04326320842778e-05
-4.06796100619154e-06
-1.41901142761074e-05
-3.9847891501814e-05
-3.07779637261156e-05
-1.99824271401934e-05
-3.27627651358787e-05
-2.11506459911983e-05
-2.27082870911182e-05
-2.34458667150542e-05
-4.55387682485904e-06
-1.41455064813476e-05
-7.48553080013597e-06
-1.22637374729986e-05
-1.62354871731905e-05
-6.25643035012074e-07
-3.82226362583691e-05
-1.78922185403851e-05
-1.56205850634015e-05
-2.39702746611687e-05
-6.24643854541647e-06
-1.81546236176379e-05
-5.81155939036976e-06
-2.54609439324172e-05
-2.5967174605562e-06
-1.65912635558195e-05
-3.37638936807371e-05
-2.07532235658658e-06
-2.23605567860568e-05
-9.36052620995786e-06
-9.97715885651551e-06
-1.21573177109977e-05
-1.66185525785268e-05
-9.79034737645753e-06
-1.36125877704066e-05
-2.71729028175727e-06
-1.44140882486159e-05
4.04664293588696e-06
-7.67449150752433e-06
-1.67044952863377e-05
-3.47877000068424e-05
-7.62676838535573e-06
-2.24837399971121e-05
-2.81991027615585e-05
-1.78445313023013e-05
-1.86172220819087e-05
-3.73939230971599e-05
-3.85345043405596e-05
-2.7288531188074e-05
-1.06609168236514e-05
-1.8855179268159e-06
-1.3243490926661e-05
-3.29334271343318e-05
-3.59314036393782e-05
-1.67409077249483e-05
-1.52497849161617e-05
3.75923818495073e-06
-1.60203104058091e-06
-2.34854468818331e-05
-1.69474056010769e-05
-2.97900110116538e-05
-1.74408965068721e-05
-1.75678336679669e-05
-3.58400757673232e-05
-1.15007475646364e-05
-1.61621583418128e-05
-2.31172531965552e-05
-1.62485283448776e-05
-1.92570334138276e-05
-4.41665500577677e-05
9.45605072199964e-06
-2.47934445434193e-05
-4.51903558451572e-06
-2.85721592566671e-05
-2.07766003111021e-05
-2.23139880344417e-05
-1.9365590144431e-05
-1.54378906937185e-05
-3.36177343845456e-05
-3.88203546193932e-05
-3.08423902192705e-05
-2.6114283493008e-06
-3.71548709821183e-05
-4.88592499467255e-05
-3.76677123215775e-05
-3.37864037213406e-05
-3.1881508492551e-05
-1.87653310794801e-05
-2.429578214575e-05
-4.29033361602292e-05
-2.13185084598229e-05
-3.26599964638285e-06
-2.09184709423263e-05
1.54080645711585e-05
-1.43048557820918e-05
-2.96856382168926e-05
-2.45450072353804e-05
-3.37277786101443e-05
-1.4439694801669e-05
-2.21457141927313e-05
-3.00155175464319e-05
-3.29917920330651e-05
-2.28990895432656e-05
-2.68786923457899e-05
-3.40014332825249e-05
-3.24443412405362e-05
-2.14656598811455e-05
-3.77490543419652e-05
-3.6476110288758e-05
-2.15995512314737e-05
-3.03698626933101e-05
9.4084156209091e-07
-4.24258233776267e-05
-9.27845777672756e-06
4.32236884719999e-06
-1.01937276602156e-05
-1.04180202917507e-05
-8.92627352215598e-06
-1.9931021360923e-05
-1.3079167662206e-05
-1.64575942751174e-05
-1.00251085415784e-05
-1.0591276159263e-05
-2.56375671844726e-05
-2.83872913876e-05
-5.01847970155259e-06
-1.79565719671513e-05
-2.25770068069038e-05
-2.72401752655368e-05
-5.58049542963934e-06
-1.30066239819327e-05
-1.04337316392954e-05
-3.02591319533106e-05
-1.71993305307546e-05
-1.8097250606699e-05
7.50447915733445e-06
-1.54118552072195e-05
-4.95328030690839e-05
-2.6388123744636e-05
-1.07271169675305e-05
-1.82788543655188e-05
-5.0074184069657e-06
-3.0766891268709e-05
-2.22209211878354e-05
-1.55637477956212e-05
-2.71352447747567e-05
-2.35162674771353e-06
-2.56234600738519e-05
-1.95820163080149e-05
-3.37271643399046e-05
2.23879174423513e-06
-1.96091584747116e-05
-2.27793391859166e-05
-2.2465224122206e-05
-1.17410705236334e-05
-2.747019517995e-05
-2.98686443662335e-05
-2.67081741692097e-05
-3.45276186983223e-05
-4.93669481264187e-05
-2.28166134780736e-05
-3.09405436958941e-05
-4.35126042143712e-05
-3.31091580444611e-05
-2.60097211055393e-05
-3.59805870950845e-05
-2.8982976132999e-05
-1.32131264161756e-05
-8.06170748280252e-06
-2.11464315906841e-05
-2.72534042301115e-05
-3.88638715631312e-05
-2.82240280870834e-05
-1.70373132222208e-05
5.25209191566194e-06
-3.30062103917326e-05
-2.58031279700626e-05
-2.24205565400349e-05
-2.54124928568698e-05
-1.42791281335345e-05
-4.18848508807242e-05
-1.96592950125232e-05
-4.0329439416228e-06
-2.26001462365863e-05
-1.78432805581923e-05
-1.07325635795768e-05
-1.62200776463105e-05
-1.21602707211758e-05
-1.75682658775959e-05
-2.46872936127991e-05
-3.32614041233785e-05
-8.27448982878948e-06
-3.4618537896219e-05
-1.97313777290154e-05
-1.9093916556629e-05
-2.06887805423404e-05
-1.82101401476227e-05
-1.04311619967244e-05
-1.00809366853137e-05
1.37582411241395e-05
-6.49003094661122e-06
-1.90545573580455e-05
-1.42492394855345e-05
-9.0658531390219e-06
-1.90310448785034e-05
8.27655337631897e-06
3.93378455243165e-06
-6.36965956301855e-06
-1.25943101480096e-05
-2.18336891080116e-05
-4.36731233571504e-05
-2.08920812876684e-05
-4.23461289500173e-06
-7.93312723171699e-06
-8.63711473730596e-06
-1.16900100656004e-05
-2.28752297390665e-05
-7.90896205043428e-06
-2.45876889753126e-05
-2.72798669679963e-05
-2.39819752058681e-05
-9.44973638976539e-07
-2.81062120668933e-05
-4.17569109458156e-05
-2.82650147921553e-05
-9.53999852576155e-06
-2.42533731885036e-05
-2.4724693461444e-05
-7.61896146543721e-06
-2.63159409601412e-05
-2.32162132270753e-05
1.97570272199947e-06
-1.03937410935763e-05
-2.34566155729515e-05
-1.17828055486741e-05
-2.08410801768642e-05
-1.82989893490811e-05
-5.16456109481746e-06
-1.11937468143718e-05
-3.93557133208473e-05
-4.59062803538735e-05
-1.89780293486473e-05
-1.82494793306712e-05
-2.67727138374064e-05
-1.00297809654421e-05
-3.4771078767152e-05
-2.53235394075647e-05
-1.94497747585553e-05
-2.37213636571361e-05
-7.61459405445197e-06
-3.75013421307931e-05
-9.01410518070308e-06
-1.28399571749949e-05
-7.82906366184722e-06
-3.27541381746689e-05
-2.05127071153046e-05
-3.0650449498705e-05
-2.99594118946924e-05
-1.8581616578829e-05
-1.78313102899661e-05
-1.31851395373232e-05
-1.9234173165309e-05
-2.610724778741e-05
-3.05832638182589e-05
-3.16291730841182e-05
2.51737018296902e-06
-2.47055231338684e-05
-1.19939624163498e-05
-9.15429222505791e-06
-5.26121366488675e-06
-2.63432458782629e-05
-8.59878853867247e-06
8.9901653341073e-06
-1.98924797462466e-05
-2.25237494310794e-05
-1.51787509001172e-06
-3.07967813951954e-05
-1.68084011269118e-05
-2.81543380333097e-05
-3.16667033673923e-05
-1.47692361703847e-05
-3.19460969577435e-05
-2.5571119442307e-05
-2.41011904285551e-05
-1.30909553192448e-05
-1.69063706062217e-05
-1.62390725029157e-05
-3.69160140574515e-05
-3.29396420942543e-05
2.14427016627556e-06
-2.51958420889655e-05
-2.99754790528608e-05
-1.95230072803645e-05
-3.89700248281292e-05
-1.06147632435451e-05
-2.20067030259866e-05
-2.57248700014274e-05
-3.83244470464345e-06
-3.37585363189178e-05
-2.88432075651012e-05
-4.04273148399602e-06
-2.87830255872151e-05
-1.03163796552935e-05
6.71997443938575e-06
-1.15229833083977e-05
-1.44426949848727e-05
1.17831288560986e-06
-2.47612777659875e-05
-1.28098711073527e-05
-8.70913365892701e-07
-2.48599961299838e-05
-3.24369641115462e-05
-2.55617872231619e-05
-1.53953050785695e-05
-2.59559276033747e-05
-3.02157275980006e-05
-1.06026215368993e-05
-1.7967899395056e-05
6.29764139557702e-06
-2.12983016532637e-05
-2.43508144887247e-05
-2.88057473909972e-05
-2.82782925235432e-05
-2.74302104581723e-05
-1.0105167136345e-05
-2.73623160237747e-05
-6.0457229747279e-06
-3.01762936878054e-05
-3.15048127817126e-05
-2.4964468373886e-05
-1.87519394142778e-05
-1.26205134020509e-05
-1.31645674983068e-05
-7.83516327651021e-06
-1.45607209251423e-05
-3.40012678627768e-05
-2.4114515269181e-05
-4.86714429344013e-06
-2.81444268868122e-05
-2.4086987491189e-05
-1.63787156740219e-06
3.22033405725152e-06
-2.4263745357649e-05
-3.51388638343209e-05
-1.00582866489206e-05
-2.80370101724142e-05
-7.52275598038092e-06
-6.09130249496358e-06
-2.44421801893006e-05
-5.59699002793443e-06
-3.46852105618246e-05
-8.66494834471559e-06
-6.60305536513171e-06
-1.69952451447951e-05
8.32971719038274e-07
-1.55800935241456e-05
-1.85923253426446e-05
-2.34517076294445e-05
-1.32251332344814e-05
-2.09049547802363e-05
-1.61417448067347e-05
-1.6699103348591e-05
-6.67164014584306e-06
-1.28719905452807e-05
-9.12490084691089e-06
-2.23795833492951e-05
-1.0360782605129e-05
-1.16229677207669e-05
-3.29316491400066e-05
-3.21247245324998e-05
-2.96892699171332e-05
-2.27556057907976e-05
-2.75773586995085e-06
-2.44132233067019e-05
-3.63469569680192e-05
-2.30506659698738e-05
-1.29693821858105e-05
-1.75852497972029e-05
-2.49769996896856e-05
-3.38244280443338e-05
-2.02796700761907e-05
-2.73181386148291e-05
-2.33277386074028e-06
-8.08707883398825e-06
-2.32347598046707e-05
-1.84667513301481e-05
-7.80554548457004e-06
-2.60369829613864e-05
-2.59641183967713e-05
-1.43334454995363e-05
-2.36609262770314e-05
-3.86839533949589e-06
-1.77532931589676e-05
-4.00342055320796e-05
-1.64958160490193e-05
-2.57565200595381e-05
-1.8067234640586e-05
-3.65083802597161e-05
-1.59369794412328e-05
-2.90032207274174e-05
4.2792781681405e-06
-1.37765072514049e-05
-2.95501250846414e-05
-6.48643454697088e-06
-1.43636391232804e-05
-2.79149479624507e-05
-2.64212287990957e-05
-2.12737097848367e-05
-2.02403147058902e-05
-1.81894548025508e-05
-1.17943428578069e-05
-1.22551986932376e-05
-2.84166905254049e-05
-2.72998216455658e-05
-1.89785557972275e-05
-1.7141153373968e-05
-2.37975016762684e-05
-4.39929659623925e-06
-3.1693800406077e-06
-2.03771474429771e-05
-2.69509966628607e-05
-2.06303053979756e-05
1.44911490914367e-06
-2.25939188698648e-05
-3.48818306057273e-05
-2.37185480334568e-05
-2.55085047541546e-05
-1.82825961197434e-05
-1.41925044055244e-05
-1.54075063803303e-05
-9.22340762833185e-06
-1.38395815252781e-05
-2.03153762067579e-05
-3.52270240150612e-05
-1.77568249725156e-05
-2.28844386606241e-05
-1.33793222058731e-05
-5.504090509647e-05
-2.9674291014191e-05
-2.5860617319335e-05
-2.40605201735096e-05
-2.74520272914761e-05
-2.99149798140691e-05
-9.88939314438217e-06
-1.13356331075009e-05
-3.48076681958894e-05
-2.46583335165503e-05
-2.60745867564185e-05
-4.5418760663534e-07
-2.07463092063495e-05
-2.25886508509494e-05
-3.04383485938943e-05
-5.5894428358874e-06
2.81003386417816e-06
-1.3647388016405e-05
-2.26338003927428e-05
-2.64798814000215e-05
-1.4333565475892e-05
-2.51082722053471e-05
-1.57755451268386e-05
-1.92019023376429e-05
-3.49965115042052e-05
-2.28465093924446e-05
-2.9394055646726e-05
-3.16813058161672e-05
-1.38349776179544e-05
-2.56699065774281e-05
-2.8190875810057e-05
-2.00895112370208e-05
-2.45592376531431e-05
-8.99321233957318e-06
-3.85650328510911e-05
-3.79987964685214e-05
-2.34197512612613e-05
-2.13081438672809e-05
2.09783672597945e-06
1.15234490626156e-06
-1.72651827993872e-05
-3.94383499495801e-05
-2.63859480770116e-05
1.00489503514964e-05
-6.58245988783868e-06
-1.74381084229018e-05
-1.43528092831877e-05
-1.62411267743613e-06
-1.75225735606107e-05
-3.63641021381277e-05
-2.79270106431022e-05
-2.2812254848551e-05
-1.4560051715189e-05
-7.98679924150351e-06
-2.70973166172291e-05
-9.62249541651063e-06
-3.75869794033054e-05
-1.43810536145251e-05
-3.00014769356806e-05
-1.25476526635581e-05
-2.63812731037365e-05
-4.29871059783044e-06
-5.59297959628989e-06
-3.30538809014291e-05
-3.59421507768232e-05
-1.86441486431233e-05
-1.69132914674618e-05
-2.93321496354315e-05
-1.82174913935119e-05
-2.53537870759493e-05
-2.17732746005971e-05
-1.16194202615396e-05
-1.74260858300676e-05
-3.1656853840756e-05
-3.37244587090695e-05
3.77622203233286e-06
-3.18479761340805e-05
1.69517108190215e-06
-1.59733266481964e-05
-2.34073930723274e-05
-1.04561894010935e-05
-3.02126365006444e-05
-2.01060152376508e-05
1.5217190157806e-06
-1.97251202518587e-05
-3.72515060928457e-05
-2.40604703327883e-05
-1.12229034017232e-05
-4.98330990884346e-06
-1.5898359124649e-05
-3.66347489079767e-05
-3.23961417868086e-05
-1.03268243260389e-05
-2.07923371184076e-05
-1.57020162162502e-05
-3.35430169097947e-06
-2.16415220974419e-05
5.72138371469601e-06
-1.95136152855168e-05
-1.79174511720904e-05
-3.56899104559897e-05
2.35563766871479e-06
-1.54651962673218e-05
-2.7945585254633e-05
-1.14878819371577e-05
-2.41563339656171e-05
-9.73942989783802e-06
-1.94072825450087e-05
-2.15539599167606e-05
-1.64798019030162e-05
-2.81037861868675e-05
-3.31450055781552e-05
-5.13303176999933e-05
-4.72063450894087e-06
-1.35149332327852e-05
-1.08811465637919e-05
-2.69161447287561e-05
-3.58647466994937e-05
-2.89024119283423e-05
-4.61439730261048e-06
-7.40483193117092e-06
-1.79811968780625e-05
-8.52025458263604e-06
-1.69378793197429e-07
-1.05894438411603e-05
-1.11298635515352e-05
-3.49411985363529e-05
2.31019797832005e-07
-2.39742219800236e-05
-1.26201895992458e-05
-2.42377061538229e-05
-2.29951439449131e-05
-2.77732137502963e-05
-3.66263715056196e-07
-9.42537113661218e-07
-2.36397439223307e-05
-3.26129132512254e-05
-1.08420718240053e-05
-1.69582206669624e-05
-3.12034837630763e-05
-3.1318126592646e-06
-3.21506373321279e-05
-3.896721462224e-05
4.42000890788216e-08
-4.41879493778818e-05
-1.62226020666191e-05
-1.71234821822508e-05
-4.43984569136593e-05
-1.19760835432627e-05
-2.14563123489738e-05
-1.92474251538599e-05
-1.02025063120037e-05
-4.12594504125151e-05
-4.75664374031549e-05
-2.46025215831306e-05
-3.87496408685889e-05
-3.43351263752467e-05
-1.01328424708727e-05
-2.9155452744637e-05
-2.04949107984289e-05
-1.26811051724842e-05
-1.86258476762172e-05
-2.86770875123993e-05
-2.73582439634457e-05
-3.05920219957418e-05
-3.56437552827572e-05
-2.6945649925182e-05
-2.41054076875351e-05
-6.71825949171256e-06
-1.31609806683713e-05
-5.22404184269779e-06
-1.86577484781359e-05
-1.94358001927527e-05
-3.68966160108879e-06
-4.28362119269976e-05
-1.67620017859807e-05
-3.64196970295864e-06
-2.07788338243686e-05
-1.93511272513441e-05
-1.85898806461459e-05
-1.5974484037997e-05
-1.90126675110271e-05
-1.6391594698175e-05
-1.18326115384053e-05
-2.15247695401809e-05
-1.32349580977781e-05
-3.28132792363423e-06
-2.119880967373e-05
-1.02110807456101e-05
-3.83018183972461e-05
-2.35460145916739e-05
-1.11705937597904e-05
-3.09375108054142e-05
-2.82662252364092e-05
-2.1024014965167e-05
-1.71514155200962e-05
-2.13488394657829e-05
-1.0952035494263e-05
-3.88106614027657e-05
-2.03448083401733e-05
-2.8366080090484e-05
-1.46030976393194e-05
-2.43282766225232e-05
-2.04411476694368e-05
-6.48240059197868e-06
-3.66920841715259e-05
-1.07196497022214e-05
-1.98342020874677e-05
-5.74628467808464e-06
-2.53686059309151e-05
-2.68084939310825e-05
-3.52221709161352e-05
-2.19488388012506e-05
-2.96510198353597e-05
-1.75087488386177e-05
-3.15599204250661e-05
-2.03434514286324e-06
-1.35873966405278e-05
-2.70794228997272e-05
-2.43631126144093e-05
-2.91763263577716e-05
4.2382245816305e-06
-1.68992812603466e-05
-1.08485362391816e-05
-1.96130194062777e-06
-2.17744006332754e-05
5.59799228182158e-06
-9.41385579795133e-06
-2.96423693254228e-05
-4.77273899700501e-05
-6.53174605197593e-06
-1.59270940060999e-05
-4.02125016472531e-05
1.42607346840901e-06
-2.39732517819364e-05
-3.18528185347984e-05
5.2803280483332e-06
-9.74755813871073e-06
-2.58254507497859e-06
-2.81310104108289e-05
-1.86136589266384e-05
-3.53793364633291e-05
-3.50694108781662e-05
-3.23440883637243e-05
-1.35830686416437e-05
-4.41316766760434e-07
-4.2294543433835e-05
-8.59746832062415e-06
-3.21220570575252e-05
-1.24272121910947e-05
-3.81369097312218e-05
-1.11795313474904e-05
-1.95146894474102e-05
-3.02927590406074e-05
-1.59770749687902e-05
-1.18745165485933e-05
-2.10355445199542e-05
-2.39134470430189e-05
-3.39166955144522e-05
-2.51112628252153e-05
-3.38392337215229e-05
6.55955979999307e-06
-4.06851400010248e-05
-6.66009464584326e-06
-2.38268471813209e-05
-2.72599467980305e-05
-2.46415838317513e-05
-2.30247092221215e-05
-3.88396221865158e-07
-1.03316556664867e-05
-1.13731332203298e-05
-5.97189031983744e-06
-1.32734535768824e-05
-1.28396193580585e-05
-1.576235413758e-05
-1.46924411578277e-05
-4.35958669810092e-05
-1.65844096777033e-05
-3.00592480351194e-05
1.68071539452136e-06
-2.45271079871833e-05
-2.46640942830294e-05
-9.04878046838712e-06
-1.96804624850047e-05
-3.40969051266837e-05
-3.55509919528341e-05
-1.31356767361115e-05
-3.14313596404534e-05
-2.52412367381232e-05
-1.42117574604483e-05
-1.50106578495545e-05
-2.03816428074491e-05
-3.20526322426776e-05
-4.48742267655213e-05
-2.68910885018895e-05
-6.49109359494775e-06
-1.5392160963738e-05
-3.3069200515418e-05
-3.68420998477912e-05
-6.27588061671138e-06
-7.00925787832198e-06
-1.94393177828137e-05
-2.31655621391425e-05
-3.14472716470373e-05
-3.09137769999857e-05
-1.2920704123121e-05
-2.90087998206442e-05
-1.64892165543715e-06
-2.77247656303671e-05
-3.10766303138358e-05
-2.66908193096108e-05
-1.40026549437016e-05
-2.48025538134648e-05
-1.73885834103971e-05
-2.58964924849568e-05
-4.52374530560313e-06
-1.42729501171018e-05
-3.06703212197824e-05
-1.20371010337844e-05
-3.63699432536399e-05
-2.33732939875974e-05
-1.86012947637954e-05
-6.43496654861571e-06
-1.33377238433809e-05
-9.79848599276678e-06
-1.41393665728151e-05
-6.57712917459454e-06
3.36274199509713e-06
-1.00727403984508e-05
-2.69763329909667e-05
1.31970457679995e-05
-2.46485035703751e-07
-1.11944842770483e-05
-2.58614671180463e-05
-1.32687992708909e-05
-4.0313641768512e-06
-3.35000187536267e-05
-5.17231876560233e-06
-3.20942142635976e-05
2.86070802581819e-10
-2.62058475957126e-05
-2.18574273051346e-05
-1.21679225163539e-05
-2.50732751285614e-05
-2.37507691220859e-05
-1.79287776013569e-05
-2.40033335461647e-05
-2.96961514702058e-05
-3.99561153124674e-05
-1.84990080559291e-05
1.09277178676855e-05
-1.07749034248459e-05
-1.69473791111614e-05
-2.52514249999791e-05
-3.50600647637988e-05
-4.82622016854972e-06
-3.90445770346945e-05
1.80028238036246e-06
-9.42369894174619e-06
-2.409845119221e-05
-9.01928725418494e-06
-1.04983716085284e-05
-1.83387411357242e-05
-4.00779021935913e-05
-1.88364245768132e-05
-1.53960613096021e-05
-2.71274083414584e-05
-1.52635966166488e-05
-3.81075198149918e-05
-1.38428232686148e-05
-3.28103710237854e-05
-2.20517421702854e-05
-1.3366960232889e-05
-1.72761067353773e-05
1.03098046364499e-05
-2.61923087604613e-05
-1.94701926751531e-05
-1.22131166299731e-05
-2.26436297406425e-05
-1.6603933248392e-05
-1.57390909285988e-05
-7.93075260703813e-06
-3.91045376885602e-05
-2.04583636242484e-05
-2.70499711865618e-06
9.36266721744636e-06
-1.69073620272784e-05
-1.15698447794612e-05
-1.27746421762756e-05
-1.32232718688473e-05
-4.25757211999182e-05
-1.86924154926425e-05
-2.74127035240115e-05
-1.27197550769149e-05
-2.46087779627056e-05
-1.49306456434662e-05
-3.18327918613522e-05
-2.06413534202277e-06
-6.06192672944031e-06
-1.83891126596531e-05
-8.9181534665094e-06
-9.81731353182458e-07
-3.92952254698271e-06
-2.36608738460982e-05
-1.52816445270846e-05
-3.09168450708113e-05
7.38667254843643e-06
-1.80857316641593e-05
-1.3120244226288e-05
-2.12203867920345e-05
-1.56373069166939e-05
-1.52779879350412e-05
-3.96442125728395e-05
-1.81602228663628e-05
-1.95453610359668e-05
-1.50667134730331e-05
-2.03983677206815e-05
-2.47922282712771e-05
-2.66630176841567e-05
2.74457324395565e-06
-9.91718861040922e-06
-1.32497239466383e-05
-6.13614940265202e-05
-3.51577030128156e-06
-2.57229131033317e-05
-1.59118961494851e-05
-2.83786481075554e-05
-1.96009686621232e-05
-1.4229643728805e-05
-8.61703477824208e-06
-3.00440359633213e-05
-2.93185794062172e-05
-1.50764293068028e-05
-1.44736487774658e-05
-1.9576305651585e-05
-1.60355006141217e-05
-4.77189782567142e-05
-2.36249457212399e-05
-2.59696274713023e-05
-7.02145898212259e-06
-4.07612826289645e-05
-4.42121975728763e-05
-7.79486452283705e-06
-1.61982540762378e-05
-4.08054778115797e-05
-2.32243906908019e-05
-1.85441598018602e-05
-4.24769658258424e-05
-5.22741285045504e-06
-1.54258814432368e-05
-3.27415021451662e-05
-2.59847879612372e-05
-2.67696449216811e-05
-3.96265410181858e-05
-3.61527666630494e-05
-3.75411618213653e-06
-7.35466839853886e-06
-2.24968489236363e-05
-2.47384409682092e-05
-1.56123480475745e-05
-2.14786561842258e-05
-2.54744248514931e-05
-2.41607947758783e-05
-1.37077554988533e-05
-3.98552448905759e-05
-2.11705058103595e-05
-2.78827496097054e-05
-1.19946009732586e-05
-1.26454660330588e-05
-1.08216777171859e-05
-2.05901927623324e-05
-3.25372845578327e-05
-2.35307551697426e-05
-3.54084406782697e-05
2.89708336021741e-06
-3.23511472479795e-05
-1.99327294637851e-05
-1.39258183584645e-05
-1.90479779939812e-05
-2.06374402245038e-05
3.81326222952332e-06
6.4272458255984e-06
-2.22888323686201e-05
-2.54667729523281e-05
-4.34724668329532e-06
-2.35816890695682e-05
-2.63437585507494e-05
-1.37263160002152e-05
-3.0462447597064e-05
-6.038051792789e-06
-1.12437440818639e-05
-1.65408586781438e-05
-2.26206017553497e-05
-1.3035491676643e-05
-4.2185477691012e-07
-2.00089736438912e-05
-1.73338223754657e-05
-2.04937190781723e-05
-9.60557059160476e-06
-1.38245443877859e-05
-7.88494484493686e-06
-1.42213617292987e-05
-1.66044980584968e-05
-1.33141399226567e-05
1.59828913961359e-06
-3.21202062050782e-05
-3.51450059165458e-06
-1.23178542658953e-05
-1.39182957407814e-05
-1.32196827821525e-05
-2.01455088278587e-05
-1.59088736578245e-05
-1.3546672941484e-05
-1.53913810583047e-05
-2.26255425077941e-05
-1.88121548778573e-05
-3.09008330503365e-05
-3.88148894930292e-05
-7.90473192596429e-06
-1.36551657075602e-06
-6.89556442677026e-06
-1.64877155942535e-05
-1.64562892797416e-05
-8.36272271324452e-06
-2.65692731282673e-05
-1.21990420787993e-05
-1.24701251189646e-05
-2.13251743279444e-05
-3.22971306578181e-05
-3.77879865317334e-05
-2.74135922457853e-06
-2.03165394285306e-05
-2.42032759300908e-05
-9.23354341726358e-06
-1.79196644266279e-05
-2.29585279157939e-05
-3.42266567381186e-05
-1.41013927047728e-06
-3.04440737546347e-05
-3.20558661995168e-05
-1.58188162109946e-05
-2.82878110559516e-05
-1.87236049255103e-05
-1.43403574297413e-05
-3.77295610597501e-05
-9.29564645527934e-06
-1.56128035107244e-05
-3.74619205282417e-05
2.74607467472777e-06
-1.83372446051173e-05
-1.79731973448627e-05
-3.0660125730474e-05
-3.1116196826246e-05
2.9328415101725e-06
-2.21018605780751e-05
-3.90701967339124e-05
-7.733981636322e-06
-3.299031805053e-05
-3.21723754670269e-05
-1.24120860021725e-05
2.60804060905927e-06
-2.81858324767087e-05
-1.41079204382695e-05
1.10257887665663e-05
-2.04409523472238e-05
-8.79934322325314e-06
-8.35273366244104e-06
1.13309354679131e-06
1.46147228636885e-05
-1.81937021460689e-05
-2.46855520251746e-05
-5.34388069786111e-06
-2.27449847882159e-05
-2.18884035791084e-05
-5.37965869838017e-06
-9.49593180373304e-06
-7.46232707040915e-06
-6.67148619300266e-06
9.60117553908825e-06
-1.71105638724668e-05
-1.31650830811744e-06
-1.19067342102605e-05
-2.79852144465436e-05
-2.90425472942101e-05
3.69883593088149e-06
-2.92009733167997e-05
-2.72424190423479e-05
-1.82455835499671e-05
-2.42162572609019e-05
-8.59267305751391e-06
-3.58062271394702e-05
-8.54150217053798e-06
-1.31777688128683e-05
-1.53301340961971e-05
-1.32905949655184e-05
-2.04488088949701e-05
-2.79249540216271e-05
-1.00771404461216e-05
-2.9573390663054e-05
-7.27292632180852e-06
-3.99806766178916e-05
-2.5794238768533e-05
-1.84138695696867e-05
-2.55926607512727e-05
-2.54008574886847e-05
-1.95662195461035e-05
-3.72257377294833e-05
-2.09426410777539e-05
-2.6247879568159e-05
-1.32635411649069e-05
-1.35632595921618e-05
-5.99355805015965e-06
-1.87460294733009e-05
-3.85457697281278e-05
-1.1410520616322e-05
-3.92106476938787e-05
-8.36103232454011e-06
-1.19648970399235e-05
-2.13509925934525e-05
-2.07232846259127e-05
-2.21030453348746e-05
-2.73461215750409e-05
-7.47087435574655e-06
-4.19073232966451e-05
-2.08984516485867e-05
-1.34097437017055e-05
-2.15914676875861e-05
-2.12693845893855e-05
-1.90203488720972e-05
-2.99658160093387e-05
-1.10810311252984e-05
-2.91736901918548e-05
-1.3359486701635e-05
-6.34766865087919e-06
-3.10233910563483e-05
-2.23154172381377e-05
-2.11896638365996e-05
-2.26586642476104e-05
-2.44191178506019e-05
-2.30365424743631e-05
-2.15681413667288e-05
-2.3701800986502e-05
-2.36243038472761e-05
-8.83466431437305e-06
-1.18958676300973e-05
-1.9118040286918e-06
-1.87526319108695e-05
3.59853528033772e-06
-8.92421673259819e-06
-4.47362718882376e-06
-1.29320221623767e-05
-6.32739524652848e-06
-3.47866002552281e-05
-3.34602586031448e-05
-1.96628998934836e-08
-3.70207168366674e-06
1.22490452447848e-06
1.08429388389888e-06
-2.51272601127939e-05
-4.30464044562036e-05
-3.47814779083917e-05
-2.99891845810805e-05
-3.00826211258523e-05
-2.50236476366003e-05
1.79674436151492e-06
-1.23123574001085e-05
-2.67093309883087e-05
-1.95249316715641e-05
-8.98139170180173e-06
-1.09972270057433e-05
-9.37328235632425e-06
-2.51364312518919e-05
-3.34021235187702e-05
-2.74188657836527e-05
-2.48735799868057e-05
-1.04438145512593e-05
6.93663135719048e-06
4.72029016670721e-07
-1.20939915394336e-05
-2.59981502731416e-05
-1.4985027673143e-05
4.80032266524902e-06
-2.83869897945851e-05
-2.94064008109736e-05
-3.92600606939928e-06
-2.73835790102792e-05
-2.13270169681064e-05
-3.5722688360041e-05
-4.79569426658492e-06
-1.92851541634218e-05
-2.42887836277331e-05
-1.14147253011817e-05
-9.70243960404917e-06
-9.93519168849743e-06
-2.22748202922127e-05
-1.78983656863521e-05
-3.39493998631355e-05
-1.04475677685923e-05
-3.5929529855815e-06
-3.98492461795463e-06
-1.98435023081063e-05
-5.67799372369901e-06
2.61128604953985e-06
-4.00589432498335e-05
-2.33749787189553e-05
-1.80770373710957e-05
-3.52849325668721e-05
-2.57384584063809e-05
-1.62510874932592e-05
-1.29710488857688e-05
-2.95764966953912e-05
-1.82139927151199e-05
-2.59427475392069e-05
-1.38918156997157e-05
-3.43939397982458e-05
-2.3864373438928e-05
-3.41173849490102e-05
-1.53902520701497e-05
-9.31886891958754e-06
-1.99515666303891e-05
-1.13135972238568e-05
-4.35388148213256e-06
-7.11595758531527e-06
-2.36632605039209e-05
-1.61535928682084e-05
-1.96486409581799e-05
-2.07744871115222e-05
-2.04017263915559e-05
-1.29438242516629e-05
-2.16363465904475e-05
-1.08362946874887e-05
-1.28218388861055e-05
-4.79416123252411e-05
-9.88749611448812e-06
-2.94340837896547e-05
-1.75924535158865e-05
-1.82972987044071e-05
-2.89229627760881e-05
-1.97193795308173e-05
-7.66698514941623e-06
-1.96714967343005e-05
-1.37342893685664e-05
-2.2463744695436e-05
-2.93765580354597e-05
-3.14948889085267e-05
-3.06078565420811e-05
-2.7206250443835e-05
-2.29876599121556e-05
-2.9023964260058e-05
-1.96443580435409e-05
-1.99945670840379e-05
-3.08358006956275e-05
2.83785175973659e-06
-1.87252409247129e-05
-3.17681841188701e-05
-3.13300114988633e-06
-2.43545217532793e-05
-3.01444876838104e-05
1.83329378028029e-05
-1.9142792619203e-05
-1.20774429760538e-05
-3.14335108765181e-05
-1.16959879284664e-05
1.71003676676359e-06
-1.59913831805992e-05
-3.48359836589444e-05
-1.73417189194849e-05
-1.74307294833815e-05
-2.64680373602109e-05
-1.73424849861904e-05
-1.66955118124432e-05
-7.50981976116489e-06
3.75955306429271e-06
5.17275788739484e-06
-1.18519685242221e-05
-2.91837005142472e-05
-1.98887973048861e-05
-3.38030278902649e-05
-2.72623628616373e-05
-5.37361701535051e-06
-1.66093635550196e-05
-1.86665184924305e-05
-3.91759563687997e-05
-1.42592581349148e-05
-3.6086000799254e-05
-3.38139325821287e-05
-1.32174073788068e-05
-2.17312346649195e-05
-3.31819064843407e-05
-2.28331444863416e-05
-3.1680059249854e-07
-2.6409102707535e-05
-6.94568797339176e-06
-9.34058840517433e-06
-2.09044071298034e-05
-7.89581138021118e-06
-6.65390417394378e-06
-2.2775236224635e-05
-2.37660426650036e-05
-6.55056540509601e-06
-2.1934066445335e-05
-2.94465320665455e-05
-1.88351827773689e-05
4.37617004980038e-06
3.01515006398389e-05
-2.25052932432056e-05
-2.66698800093133e-05
-2.85306301492046e-05
-1.3950806365523e-05
-2.30052524204686e-05
-3.61735743752372e-05
-2.92809384086112e-05
1.99959516697489e-06
5.61928850835216e-07
-3.12867887103831e-05
-8.67199915682831e-06
-9.73509021823434e-06
-6.29099323289937e-06
-2.01690298177498e-05
-1.99129949964295e-05
-1.74741022501749e-05
-1.44308476683182e-05
-1.66945511064216e-05
-1.16646089656085e-05
-7.79111694344902e-06
-3.31067896309241e-05
-6.53075541780001e-06
-2.62845429324841e-05
-1.49080900791199e-05
-2.05290922325091e-05
-9.03256638852248e-06
-1.52654317960936e-05
-1.40468566713782e-05
-2.15146320145367e-05
-6.34585279025078e-06
-2.20226809221453e-05
-2.91964336949907e-05
-1.13154604644084e-05
-2.71850548625885e-05
-1.18270401700017e-05
-7.17779354259321e-06
-3.03386084415704e-05
-3.9589352187913e-05
-1.90338568909118e-05
-2.6470407756731e-06
-3.65267045144201e-05
-1.80294735696473e-05
-2.63478305309505e-05
-3.09128996040651e-05
-1.97528501835058e-05
-2.22858806834662e-05
-2.28502559049948e-05
-1.78856898314184e-05
-4.3628449197107e-05
-3.0137109346053e-05
-4.87909617902562e-05
-2.3655757935524e-05
-4.03042911955852e-05
-2.46919275670781e-05
-1.62306013527282e-05
-2.43960256499817e-05
-2.19219216941141e-05
-1.7147536216675e-05
-2.90663100692786e-05
-1.5330622515617e-05
1.19674109177124e-06
-2.15077321304597e-05
-8.84406866863856e-06
-1.88114828998341e-05
-2.8536559309586e-05
-3.22775270085584e-05
-3.42453058881407e-05
-1.90313257626107e-05
-2.12532805457164e-05
-4.54873418102254e-06
-3.16208645903644e-05
-1.82888044910114e-05
-1.26471543578871e-05
-2.9478360599345e-05
-3.27993391635887e-05
-8.30425960202918e-06
-1.91364855978856e-05
3.53203615147981e-07
-4.67822617348604e-05
-3.22863133969728e-05
-1.16646067049287e-05
3.43268112141094e-06
-2.29159533974666e-05
-1.42631946734172e-05
-1.11312240520382e-05
-1.10121798183505e-05
-1.40664007035125e-05
-1.78070415399096e-05
-3.64320071832219e-05
-2.5482745984961e-05
-2.13413287443346e-05
-2.25000376152835e-05
-2.61788642170653e-05
-3.15938604926087e-05
-1.40190593561929e-05
-1.46665773463988e-05
-2.11589729880564e-05
-1.3650235739402e-05
-1.13746407317434e-07
-1.81775258096673e-06
-1.180244580197e-05
-6.91914812706911e-06
-2.25299083149069e-05
-5.38994124626051e-05
-1.87432591289924e-05
-2.62273089099866e-05
-2.33097288750299e-05
-3.6892203905215e-05
-1.61496479416634e-05
-2.98511518952233e-05
-9.19946214328716e-06
-1.31947593587442e-05
-2.07077181583941e-05
-2.39151747584744e-05
-4.18841592255331e-05
-1.98375203813046e-05
-1.8722368644813e-05
-1.47872203845786e-05
-2.68044445507079e-05
-2.12277989972632e-06
-1.24310048895681e-05
-1.3679686847453e-05
-2.24282255496757e-05
-2.2409529689444e-05
-2.45754780209832e-05
8.14896463016701e-06
-1.21496087690315e-05
-8.0030258884421e-06
-3.14593663752036e-05
-3.51046271324919e-05
-2.45982003009669e-05
-1.55245074753989e-05
-3.29991926140198e-05
-1.08721153462684e-05
-3.48674593276667e-05
-8.82476250058384e-06
-4.93592675934213e-06
-1.00470916271099e-05
-1.39922518371683e-05
-2.62907562585497e-05
-8.65605348156578e-06
-2.71885640059882e-05
-2.54585271543291e-05
-4.07284898493628e-06
-5.72776539891104e-06
-3.26564665720626e-05
-5.92729533215789e-06
-1.35513556472521e-05
-2.12994265470971e-05
-1.33049612255824e-05
-1.61471808924445e-05
-3.83612879261028e-05
-3.71714645260731e-05
-2.59835941096064e-05
-1.89521522767405e-05
-4.06652220719485e-05
-2.30842228136656e-05
-3.86223083741158e-05
4.57817698405493e-07
-3.77850334736916e-05
-3.14269793234027e-05
-1.03085485320699e-05
-2.57519361155065e-05
-1.28883255291569e-05
-1.43012619084228e-05
-3.28256203254733e-05
1.17308665365561e-06
-2.82351489086937e-05
-1.41809916787598e-05
-2.66525979364431e-05
-2.07114122804777e-05
-2.17271624436308e-05
-8.60751310658569e-06
-1.19166277601676e-05
-2.3016956085352e-05
-4.10585861311923e-05
-7.3627688763641e-06
-2.99608372126442e-05
-3.44628703670843e-05
-3.07371979096395e-05
-1.93821097564107e-05
-2.47710906284463e-05
-2.34208200960101e-05
-3.65525415852704e-06
-3.13380326839521e-05
-2.68560880657774e-05
-8.63685782242014e-06
-3.63380280074646e-05
-5.95139425942274e-06
-1.03013607344173e-05
-2.17925133651372e-05
-2.29534610140554e-05
-1.35762253925566e-05
-2.41365238350622e-05
-1.06074633649939e-05
-2.60538673728605e-05
-2.66028609918777e-05
-2.11227257378691e-05
-4.62784091211532e-06
-2.18876897254401e-05
-2.04518230476595e-05
-1.41496013550355e-05
-2.88421748260539e-05
-1.70205933530659e-05
-3.74081229192928e-05
-3.47886395992325e-05
-2.56402512682562e-05
-2.58390369000046e-05
-3.89192411821959e-05
-2.58815914269311e-05
-2.34760801762677e-05
-1.08385342807866e-05
-2.45557201070191e-05
-1.70465154637372e-05
-8.19423334646673e-06
-3.47784438153629e-05
-2.94617572424345e-05
-2.52786576670232e-05
-2.1823674805141e-05
-2.34725068841928e-05
-2.37632457566403e-05
-2.12934396381955e-05
-3.20748772311311e-05
-3.51151706685448e-05
-2.04772752553413e-06
-4.1326259314481e-05
-2.12574180956263e-05
-2.91310852586227e-05
-1.91751563009712e-05
-3.18473110980766e-05
-2.94764282663225e-05
-2.75500601622574e-05
-3.08691690689884e-05
-1.94740904229861e-05
-1.71619735795178e-05
-2.02065419583672e-05
-7.25365504078949e-06
-2.6963868790888e-05
-1.00144810005579e-05
-1.06992628671104e-05
-1.06295335699575e-05
-9.09896517894411e-06
-2.11950378898978e-05
-3.59058182672478e-05
-4.56718434464849e-05
-3.80520945374409e-05
-3.84458310844227e-05
-3.83794256029917e-05
-1.27006209193101e-05
1.09003652938205e-07
-1.85068935645827e-05
-1.85720951020613e-05
-2.03878009955681e-05
-2.20762049313227e-05
-3.71883655234296e-06
-2.13455825524344e-05
-2.3634542735745e-06
-1.99019801559042e-05
-1.53965800207978e-05
-3.79522288454069e-05
-2.01098485921546e-05
-1.98688493863932e-05
-2.18076446393062e-05
-2.24858113270331e-05
-8.27146089092528e-06
-1.66423067259203e-05
-7.18773686882186e-06
-2.08956679020834e-05
-2.87465170215071e-05
-2.91057815806608e-05
2.56742577788219e-08
-1.66421131076956e-05
-2.45156758419107e-05
-2.29110188060291e-05
-2.74931673245692e-05
-2.53798438285608e-05
-1.93055299762704e-05
-1.88189710738306e-05
-3.1927381203387e-05
1.8352254241679e-05
-7.84375916574166e-06
-1.54686916591531e-05
-2.69321320164681e-05
-9.87024988187439e-06
-7.15892173389905e-06
-7.30604694087126e-06
-1.68910842272156e-05
-1.94065936411965e-05
-2.73287335003568e-05
-1.66844076154294e-05
-2.97569263331276e-05
-1.34251806832115e-05
-3.39218291148981e-05
-1.05509669110189e-06
-3.28654996561936e-05
-1.99251780831194e-05
6.95488634921831e-07
-2.78083330134595e-05
-2.54816674388e-05
-1.92302194745563e-05
-2.00255184151887e-05
-3.26899401824686e-05
-6.75536234349193e-06
-6.56822803838448e-06
-4.73379214706852e-05
-1.70152693318601e-05
2.67514617732957e-06
-4.18133577135747e-05
-1.9129703214802e-05
-3.30253738449734e-07
-1.5293379137571e-05
-8.73850614075303e-06
-1.22181631162796e-05
-1.48529105322074e-05
-2.21379274941384e-05
-2.14350056190805e-05
-3.00120534421922e-05
-5.04005545722073e-05
-4.3572822301013e-05
-1.86375782371831e-05
-2.44766038722524e-05
-1.24239916951021e-05
5.14475385730431e-06
-2.36621519902383e-05
-9.84262264124063e-06
-3.92314693203958e-05
-1.69915039142331e-05
-2.91697223719081e-05
-7.02431097337283e-06
-1.02024120668302e-05
-3.13671307064211e-05
-2.95236655094439e-05
-2.47281848112827e-05
-2.62149728523066e-05
-1.28955506080593e-05
-5.76813466480233e-06
-3.18480741512897e-05
-2.80002077261643e-05
-1.66418199056121e-05
-2.89110666301148e-05
-1.81529836096648e-05
-4.80103536507733e-06
-6.39264842903608e-07
-8.63902956833784e-06
-1.20024918769119e-05
-1.81520931291396e-05
-1.99171684094889e-05
-2.70522273748786e-05
-2.21420053981947e-05
-2.48398154654454e-05
-3.66990084725547e-05
-7.8945363750339e-06
-5.21226497408395e-05
-1.56708259085634e-05
-6.68569627661461e-07
-1.82741874874755e-05
-2.3651624059079e-05
-4.41404712147869e-05
-1.2450653138551e-05
-3.60386207130718e-05
-2.41585171091472e-06
-8.68832806425824e-06
-2.66640332130632e-05
-1.96370035349721e-05
-6.17084837597395e-06
-1.58461269141314e-05
-1.97440509178283e-05
-3.68864018820944e-05
-2.77305430078361e-05
-2.47706071946502e-05
-2.27566674779388e-05
-1.15289157837691e-05
-1.64499287587183e-05
-1.45692150726545e-05
-2.47158024627236e-05
-2.69311509322912e-05
-1.11668666470805e-05
-2.64654149013247e-05
-2.94720291340526e-05
-2.23213840725681e-05
-3.66803740539861e-06
-1.48559712140062e-05
4.6773944900869e-06
-3.41882239530996e-06
-6.25870303236836e-06
-1.3081208450924e-05
-1.69198834772137e-05
-2.54621863366249e-05
-3.5128593927028e-06
-2.69670057789652e-05
-1.65646680837054e-05
-3.41437936676588e-05
-2.51098340052124e-05
-3.15204642056398e-05
-2.16162324309184e-05
-1.81338990418499e-05
-4.66817891163508e-05
-4.00982957876721e-05
-1.19665407041703e-05
-1.53619101910004e-05
-1.52089921634722e-05
-3.37994822533013e-05
-4.35914132600905e-05
-1.66259152622598e-05
-2.96550731286016e-05
-1.79683124413133e-05
-1.48837536048149e-05
1.04919195351454e-05
-5.94624881734291e-06
-4.21731333935191e-05
-2.97043246783757e-05
-1.62007914383998e-05
1.85427494292411e-05
-5.68044918966219e-06
-1.52526275368666e-05
-1.19886916351303e-05
-1.39244986999195e-05
-2.75239346284671e-05
-2.71920205229996e-05
-1.47924167678575e-05
-3.36629594196889e-05
-3.96461260060683e-06
-1.62110299811497e-05
-2.18140146749521e-05
-3.20558442550845e-05
-1.85621522407687e-05
-1.82731919479973e-05
-8.57354548575572e-06
-1.55815568245197e-05
-2.34007551236832e-05
-2.1601840330664e-05
-2.22456536225895e-05
-1.70460032359109e-05
-1.22458016665229e-05
-3.32566109533614e-06
-3.51851235385145e-05
-7.04398474240678e-06
-2.08395273441971e-06
-2.21685470893428e-06
-1.30523864522342e-05
-6.01666698315423e-06
-4.31418999876314e-06
-1.5244488981398e-05
-8.10455769871893e-06
-1.9765349157293e-05
-2.54569546360727e-05
-1.46351407304079e-05
-3.37072993195946e-05
-4.17171677748731e-05
-3.3085955428995e-05
-2.33446004827453e-05
-4.27972080291148e-05
-2.07735413632295e-05
-2.95250589407128e-05
-2.95141196356979e-05
-3.80587556573529e-06
-1.50697481822675e-05
-4.30594138278733e-05
-3.34937457759559e-05
-3.11160218884559e-05
-2.26920573714928e-05
-3.44100572044828e-07
-2.09593506266106e-05
-1.21653144877723e-05
-3.58115135242616e-05
-2.37864763125779e-05
-3.19082727948161e-05
-2.7525945668622e-05
-1.7818893724423e-05
-2.02474845788452e-05
-1.4742402238377e-05
-2.10359906096834e-05
-3.20160936460729e-06
-2.40110091352344e-05
-2.78238113980757e-05
-3.80944110824258e-05
-2.53136711838605e-05
-3.11348158939271e-05
-8.84621187378776e-06
-5.13241342158664e-06
-1.06836499966704e-05
-1.80411659594837e-05
-1.76936086420605e-05
-2.28697850392497e-05
-1.51020177877995e-05
-1.12762442475127e-05
-2.04817793340301e-05
-6.30119819238378e-06
-9.2079211293916e-06
-3.19142076953032e-06
-2.4202331914485e-05
-2.39180634940615e-05
-3.17674864503228e-05
4.96799096377735e-06
-3.37975337125625e-05
-3.06025864956838e-06
-7.71157201009728e-06
-2.79033503403214e-06
-2.91198816922942e-05
-2.6030293173994e-05
-3.18208969703865e-05
-3.39277910266975e-05
-1.55471618406841e-05
-2.37820364957152e-05
-3.24020883734704e-05
-2.3883602644134e-05
-1.77353366095367e-05
-1.5003156976543e-05
-2.8151934415249e-05
-2.7711976034654e-05
-1.29020100508573e-05
-2.76777607517522e-06
-1.81512517058331e-05
-1.38466570458157e-05
-7.38553190759184e-06
-1.67823347159129e-05
-2.53177718238148e-05
-2.03501970331067e-05
-4.39422657609512e-05
-2.23943061027011e-05
-4.0626716518649e-05
-4.54913497538013e-05
1.34242084597635e-06
-2.30124869096082e-05
-1.26581116567439e-05
-1.84059811335494e-05
-7.22841947095512e-06
-1.88149858586959e-05
-2.18508883887142e-05
-7.25175149326878e-06
-6.98670979539395e-06
-4.79901823744676e-06
-3.32579192553105e-05
-8.60691140141946e-06
-3.23018860802588e-05
-1.56013253618019e-06
-3.14225340250918e-05
-2.77110787057174e-05
-1.74329752734337e-05
-1.32129631995685e-05
-2.02056064645749e-05
-2.16160133151018e-06
-1.4214506438096e-05
-2.42521741595368e-05
-1.58575440974221e-05
-2.06265963086287e-05
-1.97609082572666e-05
-1.99540930236062e-05
-3.21568420749034e-05
-1.51454372625292e-05
-2.26317630367982e-05
-2.74713103515251e-05
-1.87366897278795e-05
-1.47322580650511e-05
-2.23704793296098e-05
-2.02813333515296e-05
-3.5301783525917e-05
-2.91322838184904e-05
-2.39804513739733e-05
-1.53284347303662e-05
-1.27019700240997e-05
-1.61210813335316e-05
-1.99817282899496e-05
-2.26698292054721e-05
-3.06374289412293e-05
-1.90136770740156e-05
-9.6321347123572e-06
2.41939656210104e-06
-2.00799733847081e-05
-1.21970821365043e-05
-2.484747006597e-05
-3.3573677299877e-05
-2.25621009838913e-05
-2.29266888317499e-05
-2.94680639724489e-05
-2.82075991287052e-05
-4.41707913601867e-05
-2.498931462246e-05
-4.58640904916709e-05
-2.51720490234078e-05
-3.49134279150117e-05
-4.09430169166811e-05
-1.39329415497056e-05
-2.64162505280027e-05
-7.57237768994793e-06
-3.10252741114124e-05
-2.03620624059771e-05
2.49056343319641e-06
-2.29433299133493e-05
-1.7311906477838e-05
-2.59392327338359e-06
-8.76394173119041e-06
-2.16334951336984e-05
-1.03197403862464e-05
-3.79407132628053e-06
-2.80811794433551e-05
-1.8109074525735e-05
-4.42048130691119e-05
-3.36455524020934e-05
-1.95112558927416e-05
-3.36120665769197e-06
-1.89523321160593e-05
-2.41750129354211e-05
-2.0248008690598e-05
-2.26210908258247e-05
-2.28529120793299e-05
-1.14818046155822e-05
-2.7861814911092e-05
-4.35768862730209e-07
-4.26850153964841e-05
-1.87835192658178e-05
-1.46207904716678e-05
-2.00211862316261e-05
-2.70788598092656e-05
-1.76029423277123e-05
-1.0953380513635e-05
-1.38017892244073e-05
-4.08703215677447e-06
-3.43008512544701e-05
-3.91538258871189e-05
-9.70552850081077e-06
-1.86482428856463e-05
-3.47264606839186e-05
-3.88734618679682e-06
-2.33829829161941e-05
-2.46837624286299e-05
-2.89120648887931e-05
-9.55017439586099e-06
-3.16500409796514e-05
-7.82980132061911e-06
-2.26562913859761e-05
-5.68858073628491e-05
-3.99839169099023e-05
-2.15165543984696e-05
-3.90607212890299e-05
-3.38706290724686e-05
-1.76035667988538e-05
-2.95823365536523e-05
-2.41508589230185e-06
-1.90687657298066e-05
-1.38111933542104e-05
-1.63837195630588e-05
-1.26096288264776e-05
-2.17241446532308e-05
-3.48272725925822e-05
-1.75532863976332e-05
-4.82009124245438e-06
-7.46694926048127e-06
-1.94316494080592e-05
-3.41039952233492e-05
-1.56770123113996e-05
-3.3324132850062e-05
-1.90309256011275e-05
-1.46994970212468e-05
-3.99533447177703e-05
-2.06174333201572e-05
-1.597875688215e-05
-1.70207948292755e-05
-1.72308845041406e-05
-4.12241061731585e-05
-1.12064306477386e-05
-2.18364492913358e-05
-1.1102030456996e-05
-1.4806515295583e-05
-4.60814694383274e-06
-2.00695911273369e-05
-3.70458077388055e-07
-1.98663165590175e-05
-1.7933731064627e-05
-2.46752883338789e-05
-2.99090234949533e-05
-1.67079630959878e-05
-2.0506282763553e-05
-4.34580510901889e-06
-2.46684651452275e-05
-8.70254594482333e-06
-1.22791448906945e-05
-2.92785268408079e-05
-1.36388087627628e-05
-3.22744526136306e-05
-2.39201788897075e-05
-2.37253288975952e-05
-3.50968634181243e-05
-1.43088782930089e-05
-3.03689984887843e-05
-4.00489664932698e-05
-2.05171850116312e-05
-1.09079931061063e-05
-2.84503451965091e-05
-3.10386511887532e-05
-2.30271288963167e-05
-3.1446145783367e-05
-2.88530397363328e-05
-8.16720498121126e-06
-2.22231110323348e-05
2.93045495953063e-07
-3.13248765346743e-05
-8.31050014077536e-06
1.0129396603911e-05
-8.08375739215753e-06
-2.54904838910845e-05
-1.35665944245999e-05
-3.2750085953495e-05
-3.21940517125238e-05
-2.34379701754521e-05
-2.36736225817674e-05
-2.48139880693179e-05
-3.77419789455966e-05
-7.60306595641002e-06
-2.89842994270051e-05
-1.31676440160144e-05
-3.27008709765685e-05
4.4834941360088e-06
-6.37429963873864e-06
-1.87198108431154e-05
-1.48605131625243e-05
-1.16748286393001e-05
-1.34448357075044e-05
-2.88039196299963e-05
-1.59138681669875e-05
-2.0543325960051e-05
-1.72645510887183e-05
-1.24114188941389e-05
-1.69354737479238e-05
-1.77877079607971e-05
-4.13658044037824e-05
-2.18479993601445e-05
-9.84821722151799e-06
-2.61935117614837e-05
-9.51243977762832e-06
-7.07981693760247e-06
-2.43850906508152e-05
-1.52154294162895e-05
-3.25614013337582e-05
-2.30813968070165e-05
-2.14150066843203e-05
-1.62296951211148e-05
-1.82018227592985e-05
-2.8853512146322e-05
1.29230955803077e-05
-1.30016610741244e-05
-3.99381918785613e-06
-1.67009493036105e-05
-2.53361111812027e-05
-5.89155539491868e-06
-1.02630109772178e-05
-3.70868741362029e-05
-1.96004593950751e-05
-3.00519746917946e-05
-2.02236437399737e-05
-1.59501064234013e-05
-2.44575665225026e-05
-2.53752739640915e-05
-3.20629480268127e-05
-4.14548248502026e-05
-1.23018795280111e-05
-1.7907092431578e-05
-4.8015257783738e-06
-3.37557147128168e-05
-1.70170010746979e-05
-3.3536940245638e-05
-8.92266315501189e-06
-9.10503550394398e-06
-2.47631153702417e-05
-3.95487343027099e-05
-1.65295291810571e-05
-3.99703917289782e-05
-1.7425297938001e-05
-2.11730862019783e-05
-3.53709288606394e-05
-1.44368234133786e-05
-3.25810713221203e-05
-5.10730738629175e-06
-1.31800981549855e-05
-1.36677944073784e-05
-3.09690019860598e-05
-2.76114343063191e-05
-2.27343363468061e-05
-1.8578517689312e-05
-4.89837851396497e-05
-1.0103660376407e-05
-1.3528220565088e-05
-3.4811065828612e-05
-2.85924392976248e-05
-2.30302433435478e-06
-1.20901530165849e-05
-3.55356002988936e-05
-2.44822398684443e-05
-1.772055056939e-05
-1.16240924325079e-05
-1.51682159076998e-05
-7.85813998724082e-06
-2.14776996296677e-05
-2.96302352725536e-05
-2.08275559148038e-05
-1.99443465043494e-05
-4.47195726947555e-05
-2.97698363689023e-05
-1.92845495165468e-05
-1.72217777966785e-05
-1.68083291055695e-05
-1.09104733734371e-05
-3.60110505812621e-05
-6.40833044441521e-06
-1.74980109545034e-05
-4.78933705115045e-06
-1.14290396348595e-05
-4.138396211556e-05
-6.34100171006711e-06
-1.79163934015312e-05
-3.85777113512384e-05
-1.84828926114083e-05
-2.41526572000533e-05
-1.5215430311179e-05
-1.52574362008239e-05
-7.7867063314475e-06
-1.54959370148502e-05
-1.19519291973106e-05
-3.63524093665213e-05
-1.70986482702477e-05
-3.93710249493373e-05
-3.1003136234523e-05
-2.69496972201603e-05
-2.59949957233531e-05
-1.73984721734566e-05
-5.8917264639264e-06
-3.87197777983482e-06
-1.6420749734493e-05
-2.64528621627068e-05
-1.72038662890073e-05
-3.47924500617802e-05
-2.6590371706021e-05
-2.79061571884803e-05
-1.37018640173278e-05
-2.63027245929525e-05
-2.5219643801447e-05
-1.25119833650768e-05
-1.66094448317119e-05
-1.24927113139463e-05
-3.26283766151294e-05
-9.4708351536842e-06
-2.7993140017804e-05
-3.18320597726486e-05
-2.78568601122307e-05
-1.50631236961651e-05
-3.41253006658259e-05
-3.6312263964078e-05
-2.39290041066339e-05
-2.79262457976046e-05
-1.43368494878369e-05
-1.72989878068787e-05
-3.96607475832063e-05
-2.20874607283865e-05
-3.54020820962951e-05
-2.82624461086022e-05
-2.92181670088922e-05
-1.15824927648377e-05
2.94772180387878e-06
-2.23080336292384e-05
-1.87954834531495e-05
-1.69863967236996e-05
-3.31058132270799e-05
-5.19142876507562e-06
-5.59465720358145e-05
-3.22389379753933e-05
-2.66948456261074e-05
-2.96340577272395e-05
-3.92495385036446e-06
8.59906133906139e-07
-2.5717755453604e-05
-7.31880275664078e-06
-1.55244210140569e-05
-2.02779128930268e-05
-2.77391830472733e-05
-4.05027911117934e-06
-1.74199654991602e-05
-1.17105566678048e-05
-1.38491812615867e-05
-1.14538371680593e-05
-8.13083710976679e-06
-1.16329964627939e-05
-2.11636713072279e-05
-2.6913705485196e-05
-2.28178910336661e-05
-7.44943715806179e-06
-1.53133350615574e-05
-1.13335002719522e-05
1.60194629380355e-06
-2.54533334434716e-05
1.28426339448697e-06
-1.22100650272554e-05
4.2886371789266e-06
-2.08026514146159e-05
4.14717174886718e-06
-1.52696833609539e-05
-2.66153418564216e-05
-1.09706466996879e-05
-2.73597618058681e-05
-3.03992845109784e-05
-1.11348732286268e-05
-3.23430282101848e-05
-2.33252110775389e-05
-3.49138488337482e-05
-3.67647445624298e-05
-2.12942332086129e-05
-4.03886015315649e-06
-1.19796824490091e-05
-5.24122665924613e-05
-2.28198052594887e-05
-1.54587578003291e-05
-2.12750679236794e-05
-7.15430718149386e-06
-2.08121368032026e-05
-2.01900738468886e-05
-1.45234378698756e-05
-2.00689206716805e-05
-1.14632798974369e-05
-2.65486887237328e-05
4.02386041503262e-08
-1.64677298927484e-05
-1.79602207066869e-05
-4.76903259799986e-05
-1.61612483622277e-05
-2.15149732346146e-05
-2.90133465472902e-05
-2.50320439965734e-05
-2.14482891634191e-05
-2.72812157683436e-05
-3.08265499862432e-05
-1.4913436623932e-05
-2.89620987319361e-05
-2.19951592614156e-05
-4.11525082415796e-05
-2.98658813203663e-05
-2.39133208915681e-05
5.10998049812064e-06
-4.08702288864661e-05
-3.14636942280276e-05
-1.5567278780453e-05
-2.31781584786951e-05
-2.07682010865879e-05
-2.69503791118606e-05
-2.63372190801873e-05
-1.73063513988564e-05
-8.56316067308466e-06
-2.18247781534991e-05
-2.0019004963482e-05
-2.77412886165933e-05
-1.7774070395709e-05
-1.95969591155097e-05
-1.84827692323279e-05
-2.20983858658284e-05
-1.30434671447354e-05
-1.22845491873951e-05
-6.78933435502562e-06
-1.45118628195356e-05
-2.03992276009042e-05
-2.1879070283703e-05
-8.0846889448792e-06
5.62428727273469e-06
-1.00281096013152e-05
-3.7676331621605e-05
8.43787221103568e-07
-2.82264951039061e-05
-2.91092053577415e-05
-3.24379273838749e-05
-1.24825316012466e-05
-1.3362808870588e-05
-7.92375346765577e-06
-1.10162043221039e-05
-3.31160272313396e-05
-1.51904449929999e-05
-2.71722694353147e-05
-1.55339040444529e-05
-1.82126744469642e-05
-1.1201537171199e-05
2.95891842518995e-06
-3.54724104406375e-05
-2.16536679248511e-05
-4.12199866597199e-05
-2.56266484707485e-05
-4.82745815998863e-06
-3.76056363567988e-05
-3.03051154000676e-05
-1.66268309902661e-05
-1.48990894484092e-06
-3.1568076905719e-05
-2.80581251918092e-05
-2.05164445392301e-05
-2.8951169438689e-05
-3.6592409650775e-05
-2.05776608244596e-05
8.13917029937069e-06
-8.10656686525644e-06
-1.22046682273229e-05
-8.83810003075882e-06
-2.49848794214622e-05
-2.65865637453004e-05
-2.19335049495633e-05
1.49222895544992e-06
-7.62675647336674e-06
-1.45843498467025e-05
-2.79330892441154e-05
-4.81417748422747e-05
-1.94833874265877e-05
-4.28039045582904e-05
-3.72856809594714e-05
-3.17788625956204e-05
-2.22847460601414e-05
-3.30497306278665e-05
-1.72764805590712e-05
-3.41906146679336e-05
-7.20816771270289e-06
-2.98571112168715e-05
-1.60765420249976e-05
-2.5560775152479e-05
-1.04771276770889e-05
-2.50429027564109e-05
5.55907526288612e-06
-8.68369406731313e-06
-2.8127859945578e-05
-2.4666750260461e-05
-2.52730472489123e-05
-1.00538571223038e-05
-1.30987153778761e-05
1.55996401173702e-06
-2.16248186036822e-05
-1.95659474508723e-06
-3.57643472536025e-06
-2.08088971247622e-05
-4.81868662903916e-05
-2.38143042039248e-05
-1.07845071586465e-05
-2.94724077347866e-05
-3.32389167577697e-05
-2.99312237058822e-05
-2.51195353816258e-05
-1.11483545363119e-05
-1.09205467293377e-05
-2.77004955120504e-05
-9.69678026191806e-06
-1.12738586158424e-05
-1.19424067322527e-05
-1.02640663073136e-05
-8.07040853882055e-06
-3.90780376106871e-06
-2.49573546492914e-05
-1.04408446069474e-05
-1.3763700936155e-05
7.01375118448807e-06
-3.04300468762225e-05
-3.37273444201298e-05
-2.16479091195377e-05
-1.63273437796498e-05
-1.61993185496163e-05
-3.11744812880118e-05
-2.77820327442237e-05
-5.7930850201952e-06
-4.47544078469072e-06
-2.41439167020525e-05
-1.21174117803693e-05
-1.08560314031585e-05
-8.74703471503219e-06
-2.54524004039267e-05
-4.24177021186166e-05
-9.94528076214873e-06
-3.36494377831954e-05
-1.82175828836505e-05
-4.72533076198367e-06
-1.83238167413146e-05
6.08629594531971e-06
-3.47815782148843e-05
-1.73367996583066e-05
-1.47057961250015e-05
-4.20110722831787e-06
-2.19511388329968e-05
-2.40671167675319e-05
-2.22984681781737e-05
-2.3858225350084e-05
-1.85652690393701e-05
-2.09180183823188e-05
-2.7752126813672e-05
-2.98782328572422e-05
-7.96441786997262e-06
-4.37847712991763e-05
-3.67013328734556e-05
-1.89156898171741e-05
-1.34447174536141e-05
-2.00864218570044e-05
-1.2333571404239e-05
-2.1048379701169e-06
-1.6353081294322e-05
-9.82174314437928e-06
-1.67952525498359e-05
-1.61885984316018e-05
-2.6272937987395e-05
-8.44473255542091e-06
-2.27157286550305e-05
-4.29796329059797e-05
-2.00403322643408e-06
-2.46853924219102e-05
-2.27766535625162e-05
-1.65181740705971e-05
-1.64579560493518e-05
-2.07997734969936e-05
-2.57423768498342e-05
-2.10833385413497e-05
-4.1046526006577e-05
-3.15207797752639e-05
-3.06249041102137e-05
-1.33665798954864e-05
-2.58387596825313e-05
-1.33577224136339e-05
-6.65263254102612e-06
-6.65237631450603e-06
-3.19057310293737e-05
-2.31597214146965e-05
-1.99624032931053e-05
2.05567040791744e-06
-4.44440370313657e-05
-2.84970201834797e-05
-3.40540367305153e-05
-2.29448455130444e-05
1.38617462412367e-06
-1.74160454808771e-05
-7.16983267055972e-06
-2.16493425459538e-05
-6.62680797395708e-06
-1.46893615894808e-05
-2.25742976675682e-05
-1.28485303990811e-05
-2.86702523398022e-05
-2.03325525301616e-05
-8.67804253222858e-06
-2.22208518443443e-05
-1.70871315517141e-05
-2.16936538350125e-05
-2.92001879435952e-05
-2.38538009060392e-05
-2.43737309711148e-06
-2.90372335079112e-05
-6.03252956988437e-06
-3.27273684385461e-05
-3.51519440322246e-05
-1.72583326164769e-05
-1.35178729068798e-05
-2.42110910642956e-05
-1.86810570845053e-05
-1.70130912609313e-05
1.2012417221701e-06
-2.42428504225882e-05
-5.74228653383004e-06
-1.74280684255782e-05
-8.04349496361135e-06
-2.85996492113498e-05
-2.61822596826861e-05
-3.24630853953191e-05
-3.90956986592098e-05
-1.52710595315014e-05
-3.55921250147579e-05
-1.4246102582996e-05
-3.27521003518003e-05
-2.33983721922885e-05
-9.67287678428518e-06
-3.23186098001243e-05
-2.25261328125342e-05
-2.38591818709629e-05
-3.0904216929884e-05
-2.08365512178442e-05
-2.1288406805857e-05
-3.3942971034158e-05
-1.58657574910797e-05
-2.26340123991528e-05
-2.19908278884204e-05
7.13085591897353e-06
-1.60763496475108e-05
-2.85843063892627e-05
-1.60662480717519e-05
-2.20659249374221e-05
-3.83402846885145e-05
-4.05291841505701e-05
-7.97320716556339e-06
-9.81138762191306e-06
-1.21514702886589e-05
1.28652963586061e-06
-4.42439778431379e-05
-4.18358794836143e-05
-4.0228728358432e-05
-2.35390422128251e-05
-2.87365128681424e-05
-4.02471646594424e-07
-4.46202980081094e-05
-8.28151519219354e-06
-2.87978648593333e-05
-2.77866003852175e-05
-2.54573701567724e-05
-1.49654132902448e-05
4.69995115474812e-06
-3.64705733073377e-05
-2.65146783437649e-05
-1.32905356135283e-05
-2.82381874626438e-06
-5.6633037495835e-06
-1.1883073003132e-05
-1.942900149826e-05
-1.74434473840018e-05
-2.14809007949202e-05
-3.31269102078587e-05
-2.39701966414107e-05
2.40220042912385e-06
-1.24970606644236e-05
-2.90479014322013e-05
-1.57221402615347e-05
-2.41740275142272e-05
-1.06805151370707e-05
-2.66885402474567e-05
-1.26105853173599e-05
-8.61275337975583e-06
-2.18291495932107e-05
-1.98289941211609e-05
-1.99135471326592e-05
-2.39589850572016e-05
-1.57471245102767e-05
-1.17021306773137e-05
-1.55908362735787e-05
-1.0415715808322e-05
-1.83743526675526e-05
-1.62178291697045e-05
-2.6749968119469e-05
-2.34816081214532e-05
-2.66820120112323e-05
-3.53073077061459e-05
-1.93951475908115e-05
-2.74897166682913e-05
-2.86746176562518e-05
-1.732101806773e-05
-3.7114209042928e-05
-1.68878314612054e-05
-1.32707224561213e-05
-3.33671416644642e-05
-3.18954748824472e-05
-2.14512632142864e-05
-3.07705503984692e-05
-9.69049766030624e-06
-1.66200099070578e-05
-1.53758604807567e-05
-3.71725688797491e-05
-1.78527902751365e-05
-2.19202762330721e-05
-1.18409693453291e-05
-1.56625218706235e-05
-9.3992852261059e-06
-6.12483763236396e-06
-2.00558449054974e-05
-1.20952152443552e-05
-1.24426439784753e-05
-3.54174604439252e-05
-7.36673000448181e-07
-2.52765621458548e-05
-1.19003072613186e-05
-2.31304258527523e-05
-9.84378311326286e-06
-9.13376735153206e-06
-3.14654971091901e-05
-1.11033505946761e-05
-1.67193059532941e-05
-2.4988672399225e-05
-4.05208397678399e-05
-2.13660313571343e-05
-1.3173736950126e-05
-1.36555120679704e-05
-7.93580654146681e-06
-1.69704415175815e-05
-1.79557688527309e-05
-7.69801152592738e-06
-1.59910027932405e-05
-2.51512947360677e-05
-7.4615146795312e-06
-2.36363208241377e-05
-1.50098228110231e-05
-1.21551163621351e-05
-1.57411317723994e-05
3.64800656413499e-06
-1.36248289914335e-05
-2.6415307090291e-05
-1.4606514967657e-05
-2.44711248446476e-05
-4.30262897589365e-05
-2.42204310795349e-05
-1.95323847535216e-05
-1.73747677398379e-05
-2.33144806089275e-06
-1.38931745293356e-05
-7.76629104094038e-06
9.66049100274575e-07
-7.88874069967954e-06
-1.5668690763582e-05
-7.15030458775924e-06
-4.82656308677866e-06
-3.44704184075635e-05
-2.59172616880232e-05
5.40496080606273e-06
-2.26071425083983e-06
-2.25656373642436e-05
-1.38012873324001e-05
-4.54755882511859e-05
-1.4718018985224e-05
-3.68496978408492e-05
-9.64739764923816e-06
-1.87155772401439e-05
-1.49108455569126e-06
-2.57369169907852e-05
-4.04492562076121e-05
-2.62028877861483e-05
-2.62259708969174e-05
-2.52609075461738e-05
-7.07535697738035e-06
-2.68741335732123e-05
-3.36391883467242e-05
-3.48963736507821e-05
-2.31356347883143e-05
-2.00728808909795e-05
-2.12634293776932e-05
-8.08300031255027e-06
-8.3110563898422e-06
-2.34424811230136e-05
-7.68160136600351e-07
-2.81354522276485e-05
-1.55714822857859e-05
-3.37444894729875e-05
-2.83311889728519e-05
-1.83418300598776e-05
-2.84190630584424e-05
-3.66220409891547e-05
7.72123904860968e-06
-4.17385125113162e-05
-4.12919582637297e-05
-3.01075018336078e-06
-1.65323441412493e-05
-4.42180922114629e-05
-2.11463170740169e-05
-5.97084543647379e-06
-3.16743368002022e-05
-6.88950697342012e-06
-2.58323935346865e-05
-5.06000993426056e-06
-2.08630775343607e-05
-1.25594807194487e-05
-1.42929134134843e-05
-7.56176729611441e-06
-2.65369806390341e-05
-1.74904849669437e-05
-2.05613142432442e-05
-2.39826754877583e-05
-1.55490915784206e-05
-3.37556062924647e-05
-1.77659299300411e-05
-1.27308532370688e-05
-1.25699708278905e-05
-2.21723793643813e-05
-4.59642187338399e-05
-8.68210393385023e-06
-2.27929955634639e-05
-2.68550974919377e-05
-9.08240410790732e-06
-2.08908842692918e-05
-2.81379371504892e-05
-3.98654505600724e-05
-2.74720777760817e-05
5.47964085987974e-06
-1.22311757549238e-05
-4.31228255483303e-06
-2.60629837849835e-05
-2.57432869931255e-05
-1.02376561592411e-05
-3.36658200740227e-05
-1.62846545052072e-05
-3.76678467549411e-05
-2.61226354675656e-05
-1.44213615865058e-05
-3.1479173724192e-05
-2.80175001169079e-05
-1.53839281091136e-05
-2.86288519353052e-05
-4.38010135623517e-05
-8.06153838279749e-06
-2.30056931118399e-05
-1.95946624662217e-05
-3.42976833849095e-05
-2.8213839415249e-05
-2.56174483894149e-05
-1.57802430816038e-05
-3.21458878594213e-05
-1.14798408413007e-05
-1.10189701177481e-05
-3.09054105390736e-05
-1.68390866550474e-05
-3.21285559915747e-05
-1.09834910454853e-05
-1.80619589590415e-05
-3.4323741972322e-05
-8.75389950342929e-06
1.17649829859324e-05
-1.85468978626226e-05
-2.43475745910363e-05
-1.06883348528665e-05
-2.19177772148218e-05
-1.27261435473544e-05
-4.28579536374899e-05
-2.59685092045613e-05
-1.05473834690718e-05
-3.46901772880468e-05
-3.86126937367595e-05
-4.03480361033101e-05
-4.00356852591993e-05
-2.36795288270581e-05
-9.54929228589774e-06
-2.44258815056079e-05
-1.73159497930477e-05
-2.02189878469007e-05
-3.4749735089743e-05
-2.4782745199104e-05
-2.19079610862081e-07
-3.27335780745725e-05
-7.98959333861449e-06
-1.94724360014484e-06
-3.46309221605019e-05
-2.00627621810506e-05
-4.93311947217034e-07
-1.67118744959606e-06
-6.9058133924382e-06
-1.67014458117175e-05
-1.2339857787294e-05
-2.7209698564344e-05
-1.67180964872628e-05
-7.80686813069203e-06
-1.239080810272e-05
-2.48709048695012e-05
-2.74011736410343e-05
-1.32706541238859e-05
-3.17487811387822e-05
-4.69973813375898e-05
-1.71984559713136e-05
-3.95179411110687e-05
-2.85008806545094e-05
-2.28765080659328e-05
-9.0289349402471e-06
-1.1359429409443e-05
-2.75128347563475e-05
6.31450959619455e-06
-1.64369767662145e-05
-2.12916081451199e-05
-2.40623971098286e-05
-3.57354831726558e-06
-2.97294901049656e-05
-3.16598390816489e-05
-3.29395310123298e-05
-4.16369715814167e-05
-2.4149890511578e-05
-2.22418045864481e-05
-8.67589253145877e-06
-1.43730785944233e-05
-3.24066719777359e-05
-2.54041941637542e-05
-1.90430776476095e-05
-1.74568156389869e-05
-1.43449723137293e-05
-1.90806326966278e-05
-1.50320981268139e-05
-2.26223844194852e-05
-2.30893069046625e-05
-1.6163094810071e-05
-1.6981303831978e-05
4.23503122865183e-06
-1.63553243857771e-05
-3.1747282047852e-05
-3.00825681594276e-05
-2.81001332791984e-05
-1.09566033003333e-05
-8.20641911381465e-06
-1.33650470196389e-05
-2.92761193425882e-05
-1.92745496578961e-05
-3.11220154863221e-05
-1.68207901631687e-05
6.15938998160678e-06
-7.72405556180615e-06
-5.92259269638802e-06
-2.50707813909918e-05
-6.02843641713653e-06
-5.63793022317e-06
-2.50664718576664e-05
-4.5654191947281e-05
-2.8837638061532e-05
-2.89199051649336e-05
-3.79634019633036e-05
3.99120854667897e-06
-2.10559138970524e-05
-1.03828990966252e-05
-2.65142795738465e-05
-4.62729364374899e-07
-1.93388900235586e-05
1.50865435440699e-06
-1.46023965613929e-05
-1.33320202370614e-05
-1.76808473302413e-05
-3.32727353657093e-05
-3.08474976539277e-05
-2.37321198625426e-05
-3.65242001480333e-05
-1.82392587503953e-05
-3.1573284820175e-05
-4.33601640353712e-06
-4.83666380083595e-05
-2.21241503251792e-05
-2.13383440583621e-05
-2.61693065337541e-05
-6.11903032987938e-06
-2.48164433753507e-05
-2.02943662943718e-05
-1.23542706635929e-05
-1.59269473190258e-05
-1.76289701475028e-05
-2.3035155306713e-05
-1.7471851389762e-05
-3.06986760521853e-05
-4.23030805488421e-06
-1.15874330772081e-05
-2.29086155566072e-05
-2.45939394068574e-05
-2.55870801733463e-05
-1.6381689858397e-05
-3.08500626567828e-05
-1.69137323892801e-05
-2.78156498647266e-05
-4.47448697622408e-05
-1.96517827340082e-05
5.86383357364778e-07
-3.53605895154232e-05
-4.14678191043065e-05
-1.60938346357757e-05
-6.17657102782768e-06
-2.66161272671498e-05
-2.53611185983595e-05
-2.36348366069952e-05
-5.22289358827189e-06
-2.04306272625899e-05
-9.9806738071014e-06
-2.07041605499068e-05
-1.79967716899045e-05
1.58672703721818e-06
-3.92916184309192e-05
-2.62159758290342e-05
-1.83164958733822e-05
-2.75677031782581e-05
-3.89285596353105e-06
-2.52755543350852e-05
-2.64238410766984e-05
-2.36624316282037e-05
-1.9228083502484e-05
-5.0992930929985e-06
-2.95104168912032e-06
-1.00945136867737e-05
-2.11752756715387e-05
-2.60943908302109e-05
-2.59501908074721e-05
-3.91515195750424e-05
-2.9215997080737e-05
-3.40660105854288e-05
-2.82699873090111e-05
-2.79188532741014e-05
-3.17945569929594e-05
-3.0679465624035e-05
-2.66636597381757e-05
-3.14996944328211e-05
-3.75521118802906e-05
-1.55906454259182e-05
-1.17633191038593e-05
-9.02669598228946e-06
-8.43896453003125e-06
-3.56354785155321e-05
-1.93667709509354e-05
-2.32329900042735e-05
-1.90768525568592e-05
-2.52488183707158e-05
-5.40651267979744e-06
-5.32653917353401e-05
-9.49765367255807e-06
-1.41355444983004e-05
-3.20508731635525e-05
-2.54767896783645e-05
-2.17157779976095e-05
-2.34141109447561e-05
-2.63102061320505e-05
-2.39715481014272e-05
-3.76922083306158e-05
-9.97313977398124e-06
-7.1062216498763e-06
-1.82550290916171e-05
-4.09953129281035e-05
-1.29526060206635e-05
-3.12403612329516e-05
-2.72490304479284e-05
-1.82833557282531e-05
-1.96304118179032e-05
-1.06179721530236e-05
-2.65938764757821e-05
-3.55393954174329e-05
-3.72293535240528e-05
-1.14583063035359e-05
-1.99314751934347e-05
-2.76320100477328e-05
9.10694735378673e-06
-2.23034305231902e-05
-2.52639770117873e-05
-4.31283707663497e-06
1.55632330610188e-05
-1.64498072637966e-05
-3.88276955681271e-05
-2.87864750060213e-05
-2.22025796528184e-05
-3.57159080957454e-05
-2.05550550272595e-05
-4.57952441065231e-07
-1.42112052364606e-05
-1.98505981408652e-05
-3.10834686776847e-05
1.74271063983383e-06
7.05388739989942e-06
-2.42576511464803e-05
-7.5560649787158e-06
-1.88370330480696e-05
8.87815276654495e-06
-2.39118246904125e-06
-1.83423141109899e-05
-4.1320724510994e-05
-1.72301442851234e-05
-1.77638543540538e-05
-9.32209680911572e-06
-3.06508963167047e-05
-1.77584386474964e-05
-3.36561970011507e-05
-1.93268205873812e-05
-4.7566858758544e-05
-3.71318363805754e-05
-4.63717514337323e-05
-2.26676168555559e-05
-2.67478849312138e-05
-2.64563172168689e-05
-2.17442731732641e-05
-2.34273030669759e-05
-2.92123319652682e-06
-1.04055982578573e-05
-7.58230617863034e-06
-2.97666841001575e-05
-3.95311005955447e-06
1.24374184831165e-06
-1.62812634391375e-05
-6.74572059149729e-06
-3.21861413348357e-05
-1.14673063125355e-05
-4.62541839730505e-05
-1.99255169713264e-05
6.7671563939588e-06
-1.12966493952774e-05
-2.06128765367691e-05
-1.89102322524241e-05
-4.53170796111183e-05
-1.96424682328808e-05
-1.70423100616701e-05
-1.94170335381649e-05
-3.93277277608977e-05
-2.1328786839026e-05
-1.74405256945344e-05
-1.65067665679741e-05
-1.63988496148913e-05
-3.64092696009597e-06
-1.55918434637604e-05
-1.85848193886624e-05
-3.26309201830406e-05
-1.97994974452739e-06
-2.50611708431368e-05
1.74177641155731e-06
-1.12594276829728e-05
-3.05906662505686e-05
1.60751457475299e-05
-5.12098250594696e-06
-1.92070316064133e-05
-2.4443360938803e-05
-1.30257755534686e-05
6.57714229307064e-06
-1.27145863698152e-05
-1.30795348788445e-05
-4.07123326165232e-05
-1.81447976972336e-05
-1.66021085618669e-05
-1.53809776414407e-05
-1.86998382468339e-05
-6.36968688977415e-06
-4.23483073538511e-05
-8.77106810103982e-06
-9.22318570070535e-06
-2.4025328788282e-05
-2.89530944015213e-05
-1.96716094474385e-05
-1.3784268268962e-05
-2.46130367294403e-05
1.14979722193e-05
-1.69893948394162e-05
-1.28084665167005e-05
-3.14526817863697e-05
-2.19902094660458e-05
-1.33514175820379e-05
-1.28263212797065e-05
-1.3130157026153e-05
-1.80220618012724e-05
-2.01148393825665e-05
-1.16507597585682e-05
-3.12767114583346e-05
-3.20227944098626e-05
-4.54111375326219e-05
-1.9013401570282e-05
-2.65266671417433e-05
-4.87832537855349e-05
-2.15859411385322e-05
-3.74926773156971e-05
-3.62942544758304e-05
-3.23632258655281e-05
-2.65750045784639e-05
-1.58639195228096e-05
3.65540001804345e-06
-2.05324228369284e-05
-1.19776107110248e-05
-2.95927419972244e-05
-9.54486448520563e-06
-1.83403169640655e-05
-1.41125679242633e-05
-1.53510769627356e-05
-1.8599294773512e-05
-3.32632706384604e-05
-1.13544777983638e-05
-3.41129571774131e-05
-7.01530027328922e-06
-8.06290232489997e-06
-3.35643956265249e-05
-1.32927779617264e-05
-2.84560726640616e-05
-1.09906742405009e-05
-1.31586251802293e-05
-3.10314015654217e-05
-1.87335705015968e-05
-1.99933653228139e-05
-7.808444777689e-06
-2.72243183989197e-05
1.02570088290765e-05
-3.21915811314462e-05
-1.66875003046285e-05
-6.70789138443275e-06
4.43570577448823e-06
-3.85508496536884e-05
-2.1868198164824e-05
-2.88117062846181e-05
-2.72236822815685e-05
-2.18486240219387e-05
-3.56940395606903e-06
-1.50636289987424e-05
-1.52799685661194e-06
-7.02428006738973e-06
-1.94758882845922e-05
-2.33567996530406e-05
-5.90835156895781e-06
-2.49307618673165e-05
-2.49138752698528e-05
-1.52269794385523e-05
-2.28251471220146e-05
-1.54179024964422e-05
-1.49660338242028e-05
-2.4886647328769e-05
-1.11221992901601e-05
-2.1038401082941e-05
-1.98898952195442e-05
-2.69437436165935e-05
-9.66981534959967e-06
3.33510640343385e-06
-3.7259689250695e-05
-1.01781486159432e-05
-2.4805857457502e-05
-1.0062725240381e-05
-2.15803903268644e-05
-4.49723315515841e-05
-7.17415069491082e-06
-2.18543406306648e-05
-1.47727071818086e-05
-1.46781432938789e-05
-1.62896623326529e-05
-1.19658975708044e-05
-2.76997347085133e-05
-4.16766270523387e-05
1.19281214494636e-06
-3.57624969606631e-05
2.260789906441e-06
-2.32346267202433e-05
-1.43863689539234e-05
-1.60572590810001e-05
2.30736166310439e-06
-2.90271753401122e-05
-2.32046255551128e-05
-2.31720373917012e-05
-1.17834514744707e-05
-3.36514014778209e-05
-3.22019001057871e-05
-1.23508357549343e-05
-3.56030179877408e-05
-3.60646208133902e-05
-3.51107164157277e-05
-2.33327009995211e-05
-1.2426663975887e-05
-2.89714999655929e-05
-1.40236424923146e-05
-1.75497154289569e-05
-1.47902272104278e-05
-4.04092248083809e-05
-1.51695328185808e-05
-1.60517998403487e-05
-2.13320152146573e-05
-2.95903372407105e-05
-1.73222758748426e-05
-2.87525793852857e-05
-2.14959273096351e-05
-3.83841057660382e-05
-2.46839641707583e-05
-1.69743197035786e-05
-1.38480675671178e-05
8.73472625684188e-07
-1.75899788672012e-05
-1.0379174450609e-05
-2.62562852453665e-05
-2.48836711113559e-05
-1.45134994034914e-05
-3.64608721545289e-05
-1.26803246632851e-05
-2.86296924226589e-05
-1.10962988992939e-05
-9.18658059576516e-06
-1.19792286923805e-05
-8.04236699717858e-06
-3.30565425766229e-05
-1.65803525383481e-05
1.21144330625335e-05
-1.46413552579695e-05
1.11833621446001e-07
-3.11097030881511e-07
-1.37501994200858e-05
-3.07182860201258e-05
-6.70036357880892e-06
3.72835961144454e-06
-2.75009582953274e-05
-2.57718802857508e-05
-6.39068063476791e-06
-1.70516528011672e-05
-9.2178774822945e-06
-3.69413690376854e-05
-3.22366402458434e-05
-1.79649900684331e-05
-3.00252582168461e-05
-1.87989872000544e-05
-2.47687530522524e-06
-2.98959216112511e-05
1.21871174002755e-05
-2.46575222090672e-05
-9.94804273992408e-06
2.7351003164446e-06
-5.08900579155458e-06
-1.81801673201562e-05
-6.5445103613416e-06
-2.476249934716e-05
-1.4325032833434e-06
-2.2294096800562e-05
-1.99525807159486e-05
-2.25516155173865e-05
-1.00010997182975e-05
-2.44025838306141e-05
