# Supplementary material for: Research on computational propagation and identification of mine microseismic signals based on deep learning
Source: PLoS One. 2025 Oct 22;20(10):e0334641. doi: 10.1371/journal.pone.0334641 (PMC12543183; doi:10.1371/journal.pone.0334641)
Supplement: S1 Data — (ZIP) [file pone.0334641.s001.zip › 000100500001132.xlsx_0.txt_24.txt.txt]

-2.52338311340306e-05
-1.16280124982187e-05
-4.83671815576002e-06
8.47973299556119e-06
5.67380884495045e-07
-1.46289165138288e-05
-1.0959002846751e-05
9.63172189706157e-06
-1.99219842085038e-05
-2.7278044051865e-05
-2.28416266759164e-05
-2.22695189737828e-05
-4.43989884097763e-06
-2.17524910002252e-05
-4.45468891500322e-05
-1.2269030754637e-05
-4.21690751319573e-06
-1.92623937764352e-05
4.11207849724153e-08
-1.21924231265559e-06
-1.23398235742131e-05
-1.4252344220116e-05
-3.65588256493468e-05
-3.74562803760838e-05
-2.59298513100459e-05
-2.01646921560988e-05
-3.95755003931886e-05
-2.44781695463545e-05
2.7663100785466e-07
-2.70999912118426e-05
-5.97771915433536e-06
-2.6710228965279e-05
-2.15214640213219e-05
-2.50157864440382e-06
-1.93564719996254e-05
-3.8280017535414e-05
-1.30304461767957e-05
-1.93133758539723e-05
-2.74189425674914e-05
-1.98228296359696e-05
-7.73622259566953e-06
-2.41887755905932e-05
-3.1419350648026e-05
-3.12960436319326e-05
-2.41929042907421e-05
-3.52599490023791e-05
-3.32467166564333e-05
-3.14792337589037e-05
-3.96710589529662e-05
-2.26836265047424e-05
-1.33173283795174e-05
-9.22831205539815e-06
-5.1089105443835e-05
-1.75559834490753e-05
-1.84120048442782e-05
-2.71368302722859e-05
-2.3690499136935e-05
-2.57123745271096e-05
-3.87148880206426e-05
-1.59168905534976e-05
-3.16144103736052e-05
-2.17802064982363e-05
-1.553163502121e-05
-2.58386264867025e-05
-5.01067813940674e-05
-1.85207082088849e-05
-2.65789445594647e-05
5.18289485265163e-07
-4.14657058215524e-05
-1.40676647252465e-05
-3.00083348384664e-05
-3.19692519263355e-05
-3.68373595412958e-05
-1.72496554920564e-05
-2.73178401575124e-05
-1.14440920735266e-05
-4.46293280398167e-05
-2.45154064329352e-05
4.01381827487631e-06
-9.9522871745336e-06
-5.97783509477778e-06
2.05654097803667e-07
-2.66943681236358e-06
-1.32384730680014e-05
-8.03194558939515e-06
-1.95117349979031e-05
-2.65728003395059e-05
-2.31078855591659e-05
-1.11829427231455e-05
-1.59350422123592e-05
7.77998214404683e-06
-1.97574913599823e-05
-1.28734943845784e-05
-1.3621088173552e-05
-1.88492567594499e-05
-1.49829014540085e-05
-1.00523813780408e-05
-1.33912148185114e-05
-4.79183269861113e-06
-1.05440902412883e-05
-4.36363043867653e-06
-2.36596238576979e-05
-1.19069228005889e-05
-8.43491795324688e-06
-2.34457793299717e-05
-1.44799370494157e-05
-1.19763879146966e-05
-1.14182606710417e-05
-2.5935572655409e-06
-3.56871962159057e-05
-1.91472947555009e-05
-1.29596052876144e-05
-1.98054021904589e-05
-1.19738872213712e-05
1.21656916804479e-05
-1.45265470616161e-05
-1.96394567802578e-06
-2.63270307747598e-05
-1.79658297659622e-05
-1.42715865765166e-05
-2.02094039561996e-05
-3.02855378512578e-05
-3.83520640563212e-05
-1.42252904855558e-05
-3.77114667170555e-05
-2.22371007204224e-05
-2.14075529857706e-05
-2.43914845074645e-05
-2.69774385560363e-05
-3.28068400377315e-05
-1.37096273009167e-05
-1.47277970361706e-05
-2.20018991599494e-05
-4.37302588051478e-05
-2.66661227169963e-05
-1.55099534711269e-05
-3.71700965463801e-05
-3.06758263464041e-05
-8.99091899541742e-06
-2.7931508104188e-05
-2.74242022143557e-05
-2.10870557481938e-05
-2.29555654833184e-05
-1.48041719770545e-05
-3.26488327453427e-05
-1.26750681602727e-05
-4.1099467471277e-05
-2.04825397121134e-05
-2.75932410624698e-05
-2.95729892632152e-05
2.39346647323542e-06
-1.68568938678556e-05
-7.32790509808791e-06
-4.51876993312453e-05
-9.99992389807468e-06
-1.06103773715259e-05
-1.49725964304255e-05
-5.94574436821668e-06
-1.89478479840693e-05
-2.9565935177561e-05
-1.11472861984021e-05
-1.45000389328205e-05
-3.23034995592763e-05
-3.056553500031e-05
-2.29617018686672e-05
-1.78184994655698e-05
-1.20064742493177e-05
4.18425356213981e-07
-2.24621253658736e-05
-1.50158214275401e-05
-5.18972273290353e-06
-1.98449226117309e-07
-8.2283562063941e-06
-1.96650591072139e-05
-3.967205673862e-06
-2.32977992294539e-05
-2.16087531120981e-05
-2.78417840813206e-05
-2.9077135583564e-05
-1.80812056282989e-05
-1.32497362102379e-05
-3.5441508398855e-05
-3.4867985875016e-05
-1.90379096082082e-05
-1.06754204308857e-05
-3.10529762775721e-05
-4.25828703892742e-05
-2.92399577366893e-05
-2.67702717884997e-05
7.51018768812293e-07
-1.74314886169041e-05
6.66789837958479e-06
-4.88732494435714e-06
-4.35309169244569e-06
-2.70792016666616e-05
-1.45971975759198e-05
-2.64476037282119e-05
-1.19994038217625e-05
-2.02563642475763e-05
1.58422850053472e-07
3.73290152633108e-06
-1.23428749139408e-05
-2.72459482871441e-05
-4.39022911212814e-05
-2.67047155417444e-05
-4.56779762625653e-05
-3.10510866914726e-05
-3.10104721399581e-05
-4.87249151529883e-05
-4.52664968724975e-05
-1.26604658726756e-05
-4.68453509111577e-05
-1.92505982103542e-05
-2.32924616603277e-05
-2.40179674085609e-05
2.64523993283731e-05
4.06890601367751e-06
-3.45066019163034e-05
-8.9037008229865e-06
-7.34818751593983e-06
-7.54808122169435e-06
-1.83218131409469e-05
-1.38522600734134e-05
-2.41893789450554e-05
-2.37898020237063e-05
-1.69541248055364e-05
9.81916553564269e-06
-2.65169569582794e-05
-1.69828541712556e-05
-3.76167198260298e-06
-2.41199543261147e-05
-9.91481813906459e-06
-4.57100760510362e-06
-5.57057196607892e-05
-9.92170552862383e-06
5.07493009617149e-06
-2.83218440449678e-05
-1.30528284304397e-05
-1.46705304695377e-05
-3.16281785048063e-05
-8.23448028691961e-07
-1.22699460505288e-05
1.45246537825662e-05
-2.8486795541308e-05
-3.17023824698312e-05
-1.36262972571855e-05
1.37563845647326e-05
-3.59048412782289e-05
-4.60442710036812e-05
-3.66008232909872e-06
-2.87489017767886e-05
-1.04183952127156e-05
-2.05476011555991e-05
-4.86831056493955e-05
-1.41997563201722e-05
-3.85511233769334e-06
-2.9907658449474e-05
-3.13477048201088e-05
-1.56771744245221e-05
-1.00618271080705e-06
-2.72921829985945e-05
-4.29663367184463e-06
-2.27511528948152e-05
-4.09338674828256e-06
-3.26065208888006e-05
-3.08106310885264e-05
-2.62007278036527e-05
-6.73481136253139e-06
-2.0718802924238e-05
-1.99182007178694e-05
-4.76033734467508e-05
-4.35330058886901e-05
-4.93944642781738e-05
-2.41138506159626e-05
-1.7486750216007e-05
-7.05114983251689e-06
-2.17293768166936e-05
-1.37789733110659e-05
-1.24694720415391e-05
-4.2352667579769e-05
-8.79445459519639e-06
-2.92616796010942e-05
-2.99424868052522e-05
-3.42198029992396e-05
-2.45181787861186e-05
-3.3842378720268e-05
-2.87125210583982e-05
-4.32735199846587e-05
-1.31720250760541e-05
-3.15720734986847e-05
-2.52428983573271e-06
-3.56333565938686e-05
-1.396170134113e-05
-2.60646743565339e-05
-1.7867520341692e-05
-2.86172881700563e-05
-6.92594371881915e-07
-2.71283296949095e-05
-1.34883442118273e-05
-2.13130031754509e-05
-1.96943674835862e-05
-1.88311353978211e-05
-1.64790627477391e-05
-6.51603005877421e-06
-9.07664871903438e-06
-2.17076013362893e-05
-2.60666154245309e-05
-2.27678094551869e-05
-1.78586115464305e-05
-4.08925234568598e-05
-2.35846803319391e-05
-2.59431928386432e-05
-2.72674493910528e-05
-5.41968773598839e-05
8.58575783780228e-06
-1.62470975833877e-05
-3.59309541630016e-05
-2.10661873706629e-06
-1.85746485919305e-05
-1.16183534761407e-05
-2.15950441491038e-05
-2.6176265491326e-05
-2.23908629105073e-05
-1.97039881243978e-05
-3.21768170938687e-05
-3.25245098209636e-06
-2.06178323146702e-05
-1.45018669925549e-05
-2.3762238604519e-05
-4.93614015230548e-05
-1.3531077469276e-05
4.93828217239587e-06
1.01229188117376e-05
-3.87432167029802e-05
-2.36586891331737e-05
-8.88459432594912e-06
1.69567754611721e-06
-1.22234914583651e-05
-2.69883252865753e-05
-1.59367952578589e-05
-2.91979514094375e-05
-1.80452850383408e-05
-3.18894822615421e-05
-1.94482589679159e-05
-2.24314320778727e-05
1.32482222031512e-06
-1.00488082554523e-05
-2.12142056603983e-05
-3.98217814393118e-05
-9.00829723780725e-07
-2.01997120145075e-05
-3.71249130453315e-05
-1.85652211498192e-05
-2.55712511413759e-05
-3.83344449519665e-05
-2.99661151162654e-05
5.2579963451438e-06
-3.72225805445458e-05
-2.50532260444771e-05
-4.37808483062906e-06
-1.98469163218639e-05
-1.58392959635358e-05
-3.1760869155477e-05
-2.65940463904203e-05
3.25717600558382e-06
-1.91739280706495e-05
-1.79935278355522e-05
-7.41437765736208e-06
-1.87456472161806e-05
-1.73450418730236e-06
4.65132808129027e-06
-1.14958452746428e-05
-1.20418834900649e-05
-4.77332600738995e-05
-3.17278405256613e-05
-7.48011865698877e-06
-2.69067374648355e-05
-8.61333546925248e-06
-2.57184131053351e-05
-2.92284768884839e-05
-3.43558827808075e-05
-2.13602550196416e-05
-1.96048877747601e-05
-6.32847546733997e-06
-2.04942127974498e-05
-2.70080815197385e-05
-1.75502016566319e-05
-4.12861062531774e-06
-1.9408048385506e-05
-2.12451320172447e-05
-2.13631569615255e-05
-1.93721147640452e-05
-6.55716494956857e-06
-1.23289891374162e-05
-8.43891354077857e-06
-2.47527422080088e-05
-3.56591800068523e-05
-2.43919624544175e-05
-3.55115417730531e-05
-3.56533226216284e-05
-2.55156078707022e-05
-3.16258079771543e-05
-1.16637457055932e-05
3.30101308733746e-06
-2.94307797463561e-05
-2.98318534455052e-05
-2.64109575857728e-05
-4.8675087821361e-06
-2.09056828849537e-05
-2.52386591143631e-05
3.34238369782322e-06
-1.9243924787218e-05
-2.44031125632217e-05
-4.18699973875071e-05
-1.76597608582256e-05
-9.28379228702912e-06
-1.28496119713539e-05
-3.91368398536811e-05
-1.40505501428508e-05
-3.11814191082763e-06
-3.66099215508882e-06
-2.49786424324971e-05
-8.74351973788684e-06
-2.58026127033132e-05
-1.5225938316603e-05
-2.54310662943427e-05
-1.78829234904266e-05
-3.2736159063329e-05
-3.80678260115591e-05
-2.20474226776767e-05
-1.68647678132573e-05
-2.46922556313251e-05
-2.76843173386219e-05
-3.05975019669754e-05
-2.99845132630172e-05
-4.02895992667166e-06
-2.09992287089158e-05
-2.22554200434935e-05
-6.05938715368464e-06
-8.03186412908723e-06
3.31164773069882e-06
-1.81153490634736e-05
-3.04745834449017e-05
-4.104473762023e-05
-2.33370849572316e-06
-2.10511338996623e-05
-2.51026856125118e-05
-1.52074181841315e-05
-3.42267748936647e-07
-2.80010574277096e-05
-2.9959820646774e-05
-2.88161787159672e-05
-4.77539072815464e-05
8.96210642541271e-07
-4.11281993426512e-05
-3.12370732207273e-05
-2.67506461952742e-05
-1.40382193335752e-05
-2.18879590654724e-05
-1.58101220709596e-05
-2.53334543470582e-05
-1.95136811631077e-05
-2.76432610059967e-05
-1.81516277877453e-05
-1.2127374443253e-05
-3.01679748095356e-05
1.9971774875974e-06
-1.63838693452602e-05
-3.89558544429848e-05
-1.95497255423985e-05
-2.72648087336574e-05
-2.3198879168394e-05
-2.18286550113473e-05
-1.21001492771643e-05
-2.09242015475491e-05
-3.27516471944675e-05
-2.32044978651032e-05
-2.10416778203798e-05
-1.03593994100833e-05
-9.54722252810612e-06
-1.94640814499875e-05
-1.60907453151975e-05
-1.2653534096773e-05
-2.80703775266652e-05
-1.927779872334e-05
-1.76542631144257e-05
-1.72392391376184e-05
-1.07186973731996e-05
-1.83512368206867e-05
1.62439427728752e-05
-1.98128675737233e-05
-1.97769906232223e-05
-3.3332389144353e-05
-3.28864702430598e-05
-2.08877282270267e-05
-3.40483269899106e-05
-1.0046139586839e-05
-1.70361054941716e-05
-3.7974394298022e-05
-9.02723533234139e-06
-9.8359212491853e-06
-2.04384859929861e-05
-3.34495860894953e-05
-3.53204772184116e-05
-1.1693906361309e-05
-2.64593542599855e-05
-2.63585864676143e-05
-4.28221047246323e-05
-1.20699355771069e-05
-2.29989011594387e-05
-3.44125417707429e-05
-1.93912880913238e-05
-2.93445453676937e-05
-3.4188989246842e-05
-2.29653462979752e-05
-3.39198881458364e-05
-2.38620004166996e-05
-2.66144423472385e-05
-6.89554143050601e-06
-1.80117558435629e-05
-7.32320397186931e-06
-2.61813747154968e-05
-2.60833883831717e-05
-1.81717402895645e-05
-1.91718645944366e-05
-8.17351645058583e-06
-1.9943372830128e-05
-9.7447357357274e-06
-2.72569790675447e-05
-9.05380697036873e-06
-2.42777207455586e-05
-2.14060329870119e-05
-1.64197584613373e-05
1.27443379390061e-06
-6.96069133226489e-06
-1.97346784631932e-05
-3.06419904464403e-05
-3.19664082410772e-05
-3.99003388897486e-05
-4.14935654313235e-05
-3.97988925208862e-05
-3.94786549879275e-05
-4.44678957609928e-05
-1.99833635738875e-05
5.99320576209075e-06
-4.32105853511472e-06
-1.62736147750358e-05
-1.56050719888909e-05
-4.5766217664326e-06
-2.61819845323485e-06
-3.09144728950219e-05
-1.91386403867499e-05
-1.87977549345164e-05
-7.30069129545074e-06
-1.48616227361836e-05
-2.28357973302372e-05
-2.12735724676539e-05
-3.16186464597134e-05
-7.56098947734241e-06
-2.16646580953769e-05
2.52771847123128e-06
-3.96021557326136e-05
-9.10301223231422e-06
-7.6072187798078e-07
-2.26895387792465e-05
-3.89991644562211e-05
-2.1517367002972e-05
-1.625193175876e-05
-1.39800913652871e-05
-1.63819715604912e-05
-2.58188187346633e-06
2.8433408977938e-06
1.520778074511e-05
-1.38600729059163e-05
-2.45919776739137e-05
-2.03530696827212e-05
-3.21573334210056e-05
-3.01990414614852e-05
-9.93904109423906e-07
-2.31243888575869e-06
-1.7517250422497e-05
-1.6089351481375e-05
-2.5180370195336e-05
-3.8113924505148e-05
-2.93913014301119e-05
-2.8208262178755e-05
-2.91431734552228e-05
-2.28702927449554e-05
-1.56598296964417e-05
-3.50890543472272e-05
-2.10640404764337e-06
-2.0707762815447e-05
-1.87146194410793e-05
-2.3485867946079e-05
-1.42745978495596e-05
-1.78848824710227e-05
5.31786387825794e-07
-9.47577619110782e-06
-1.65708577082094e-05
-2.81331058074441e-05
-1.78209765302196e-05
-1.98641870501032e-05
-1.9144074498033e-05
3.01613438118312e-06
-5.11965994669555e-06
-2.5507840960223e-05
-3.07496478847853e-05
-1.48535510599034e-05
-1.33863071154084e-05
-1.75952402038916e-05
-2.14908261915523e-05
-4.1206869690089e-05
-1.86811250380515e-05
-4.30942742366138e-05
-4.76587229356571e-05
-2.43547245869295e-05
-2.87873525282133e-05
-3.36647724330983e-05
-1.07591574022793e-05
-1.54085234645273e-05
-2.60145823696774e-05
-1.86868418253594e-05
-3.91799002601131e-05
-8.05985378771331e-06
-3.50386084774245e-05
-1.44910262311299e-05
-1.16190928135283e-06
-1.68120132134611e-05
-2.68338086086138e-05
-7.90564740747586e-06
-8.59423703925139e-07
4.09185466061492e-06
-3.91168266329037e-05
-7.242926750944e-06
-1.89517288592671e-05
-1.67896977567404e-05
-3.20534556137145e-05
-1.47166917735954e-05
-2.05718968639651e-05
-1.22919890455657e-05
-2.3070807785735e-05
-1.02765417162857e-05
-6.42134030512852e-06
-2.05073196009864e-05
-4.62559581563019e-05
-1.22367873799844e-05
-3.06807824065518e-05
-1.6637625715574e-05
-1.09562085679491e-05
-2.34896555235758e-05
-1.52327516743362e-05
-3.16343730949351e-05
-4.6956902649338e-05
-2.38850861693397e-05
-1.29823292298363e-05
-1.35500037084919e-05
-2.0794945197523e-05
8.58476540061759e-07
-2.11442152292146e-05
-4.33435567729295e-06
-3.19272180082214e-05
-2.21370494903611e-05
-2.94405132588316e-05
-2.61900729945651e-05
-1.94786446103048e-05
-3.41308833304241e-05
-3.38959524690916e-05
-3.17958958549854e-05
-1.83854219453496e-05
-2.26443383267056e-05
-1.92275749119441e-05
-5.2927679804335e-06
-4.22990381270118e-05
-2.535071596339e-05
-2.01455956898842e-05
-2.14564083013149e-05
-1.94894852769439e-05
-1.27761280432218e-05
-3.67488426626941e-05
-2.84761121596387e-05
-2.12626547901692e-05
-2.79100574881952e-05
-2.02227916076432e-05
-1.6158591806447e-05
-1.09968553756528e-05
-3.34088746220125e-05
-1.61522660034163e-05
-4.07020793012791e-05
-1.61866524416055e-05
-2.96869211355877e-06
-1.33281993777332e-05
-2.90495086206989e-05
-4.19534934942143e-06
-2.53467154308684e-05
-1.9712665124431e-05
-3.80757050132503e-05
-2.38006229799851e-05
-2.43186742758295e-05
6.17779423288871e-06
-1.23127387411059e-05
-6.87495178985241e-06
-1.33424735013991e-05
-4.68527251571327e-05
-1.36139863574413e-05
-1.28227978816221e-05
-2.91534917602568e-05
-6.51920849127718e-06
-4.51102778402638e-05
-2.96398272390198e-05
-4.72741066682019e-05
-2.43301444551708e-05
-3.0728921299294e-05
-1.91007068478387e-05
-1.39030162530837e-05
-1.47510259933048e-05
-2.40525011608681e-05
-3.0549504364945e-05
-2.89213283826143e-05
-3.20544134891654e-05
-3.04431668156671e-05
-4.23586516544659e-05
-1.54470935906008e-05
-1.98637009767151e-05
-2.6867794868516e-05
-6.26472515337875e-06
-3.51983257821838e-06
-1.57788973274087e-05
-2.67847072369472e-05
-3.49583085342079e-05
-3.41115089683285e-05
-1.66149784993866e-05
-2.7497457939219e-05
-1.98944324999129e-05
-1.67819747258202e-05
-2.05222634981553e-06
-1.69955965880187e-05
-1.90589537949288e-05
-1.14327017179489e-05
-9.4595779369348e-06
-2.78900846337469e-05
-1.39226215696702e-05
-2.12588170980523e-05
-3.54530840320993e-05
-2.83213430561271e-05
-5.30784406152531e-06
-1.76255343914064e-05
-2.81216961016592e-05
7.75593442787927e-07
-2.42514026643276e-06
-5.53341714236919e-05
-2.95630691331238e-05
-3.24644530728512e-05
-1.58697811930791e-05
-2.19826984035576e-05
-2.04119954066981e-05
-7.5849501108255e-06
-1.80432466931369e-05
-1.07082052883545e-05
-2.78518789664679e-05
-3.06435397303484e-05
-2.12656114357273e-05
-1.99382651948154e-05
-2.52593758702719e-05
-3.35793694297594e-06
-2.43018082528292e-05
-4.7076236837965e-05
-2.26936960654587e-05
-1.07776510477313e-05
-1.5143162904811e-05
-1.85037297007546e-05
-2.34523462269684e-05
-3.42362843654464e-05
-3.52700942238378e-05
-3.42064460621204e-05
-2.40232687861822e-05
-4.07636352056073e-05
-2.33708569457587e-05
-3.05537744733597e-05
-3.16788309161044e-05
-9.63613362866197e-06
-2.61084119615131e-05
-2.67890205324055e-05
-1.33442500373159e-05
-2.0765572785332e-05
-2.77188211777563e-05
-3.172986593676e-05
-1.01991248379978e-05
-1.68537802516623e-05
-1.40196678568717e-05
-2.40514758176574e-05
-1.37842144549422e-05
-3.35627089371128e-05
-2.45203048575856e-05
-3.74940821581049e-05
5.42880113725827e-06
-1.72067780791809e-05
-3.3067261574537e-05
-4.4374088983699e-05
-1.31371051328144e-05
-1.25917918986616e-05
-2.69309380362445e-05
-1.11361647754144e-05
-1.60252670270725e-05
2.84278370731272e-06
-3.61929546131047e-05
-5.03730427511666e-06
-1.31624618358685e-06
-3.5436790710718e-05
-2.85729429546897e-05
-2.26982635800636e-05
-2.20393165860837e-05
-2.68424320579672e-06
2.05658762527218e-06
-1.86926299680994e-05
-3.30229564813619e-05
-3.55039117327423e-05
-4.73754851668231e-06
-2.2059504969097e-05
-8.52636510947875e-06
-2.40121862125349e-05
-1.05380637174477e-05
-2.14360804636874e-05
-2.00417507799485e-05
-1.70120965416082e-05
-2.16167410321523e-05
-3.15200374230395e-05
-1.88281406360891e-05
-3.17334799853466e-05
-1.76024831013532e-05
-3.28894843684083e-05
-4.37039557080294e-06
-1.77920858567883e-05
-3.49158774930878e-05
-1.15421296478743e-05
1.3955403408947e-06
6.20024633951038e-07
-3.2870743569324e-05
-3.05982362767665e-05
-4.93881208570181e-06
-1.15650253573789e-05
-2.82533136829879e-05
-8.57272163782276e-06
-3.26257670259366e-05
-2.91810691001448e-05
-4.23172364727126e-05
-3.18902905015666e-05
-4.3145774841152e-05
-3.64828076432212e-05
-2.13300599256611e-05
-1.79972255970416e-05
-2.68088223364623e-05
-3.60336389743437e-05
-2.57404033957859e-05
-2.00550186349837e-05
-2.58799874152657e-05
1.26180143186524e-06
-4.66538077096168e-05
-1.36784388294091e-05
-1.8189145015896e-05
-3.28856851744915e-05
-3.11779320296483e-05
-2.71034282820528e-05
-1.77457387250032e-05
-8.12689500864405e-06
-6.33326174654855e-06
-1.75474113587405e-05
-1.34506184198921e-05
-2.94772977851659e-05
-1.913788723516e-05
-2.64517266344765e-05
2.35954339022528e-07
-2.60949666379145e-05
3.39333455716376e-06
-2.48460739629973e-05
-1.95435468556482e-05
-1.76328140775512e-05
-2.66152091933546e-05
-3.35397110747437e-05
-6.69002403045661e-06
-3.43970675485877e-05
-2.84432368526513e-05
-1.10196674495653e-05
-1.27475703689651e-05
-2.23999994193878e-05
-2.67553206408035e-05
-2.82810719692992e-05
1.96883264800687e-05
-2.32116363059838e-05
-1.93559452755481e-05
-4.85039193240376e-06
-4.8672749120676e-05
-1.11566617433951e-05
-5.3454646859268e-06
-3.93898313959679e-06
-1.98684392383538e-05
-1.62307738092849e-05
-9.6927836979997e-06
-1.37805464552199e-05
-2.49919538989893e-05
-1.59832236353163e-05
-1.48453575295385e-05
-2.14962073211002e-05
-2.66932483952178e-05
-2.69738302708162e-05
7.9100084647331e-06
-1.15241142182756e-05
-2.39958472552568e-05
-1.86265315994512e-05
4.31904541975695e-06
-3.91146543318149e-05
-1.85112586958446e-05
-1.27106839120724e-05
-2.31807862551152e-05
-3.01207208286295e-05
-1.03441416746774e-05
-1.85156428985023e-05
-1.91026780197836e-06
-1.63841619940354e-05
-3.03078799337742e-06
-1.96342211003793e-05
-2.21053656418333e-05
-1.23000767716701e-05
8.53456122422313e-06
-2.48740968430285e-05
-1.58416337305376e-05
-2.65151403123686e-05
-3.88190982146409e-05
-1.16479999594446e-05
-3.64615051318208e-05
-1.51631418140067e-05
-1.88158443357625e-05
-3.05966159423885e-05
-2.53353684487007e-05
7.36259139306594e-06
-1.66655656871036e-05
-1.78530113907469e-05
-1.8910867376558e-05
-3.07996792616407e-05
-3.95150737371315e-05
-3.73275067125375e-05
-3.03036619681846e-05
-3.59099854312973e-05
-3.4804345761467e-05
-2.61704538987861e-06
-2.96238792459694e-05
-1.92922816669832e-05
-2.98453839158186e-05
-3.86893418385018e-05
-1.24201667085875e-05
-1.48209328349031e-05
-1.5855550824844e-05
-3.3558348667758e-05
5.05709180032425e-06
1.20333168682919e-05
-2.08164537147884e-05
-2.58707110034674e-05
-2.77373149353125e-05
-7.48219532060956e-06
-2.26590782738434e-05
-1.15856571226967e-06
-1.0694230737664e-05
-3.59944353849901e-05
-1.0030288282818e-05
-1.41686352808505e-05
-1.89231076215193e-05
3.41453471521302e-07
-1.73992233243312e-05
-8.0571819375696e-06
-4.01993051024712e-06
-3.52451608183275e-05
-2.78036353435862e-05
-1.54407831861175e-05
-1.68189410515179e-05
-7.86761022216919e-06
-1.43981750549804e-05
-1.59557728510119e-05
9.74077884820609e-06
-3.34767109799169e-05
-2.19056971916602e-05
-1.32203098889824e-05
-2.88922759332383e-05
-1.14931895954818e-05
-3.65523680201206e-05
-2.45230519719743e-05
-4.8390774644433e-05
-1.07940069697977e-06
-9.64663941542607e-06
-2.93797063918078e-07
-1.07977111304481e-05
-2.37414110203951e-05
-9.07367179158849e-06
-1.84463181760353e-05
-9.4191840805848e-06
-2.42679566569376e-05
-3.5890365739202e-05
-2.7697401703352e-05
-2.78574495803668e-05
-3.1432154514155e-05
-4.03682430196348e-05
-3.95821740251426e-05
-1.96746930160297e-08
-2.52143978867477e-05
4.49486601613084e-06
-1.67774118707695e-05
-2.13529740602381e-05
-3.29811920536122e-05
-1.86566694121983e-05
-1.01875879292576e-05
-2.64806037612471e-05
-1.55925236229624e-05
-1.49934493537183e-05
-2.16775978677335e-05
3.08268566306687e-06
-2.4955537075394e-05
-3.14644212330188e-05
-8.18414910132542e-06
-4.74660699043483e-06
-3.69174522867739e-05
-2.08687217848884e-05
-2.40685268275301e-05
-2.18852687377144e-05
-2.21707032793587e-05
-8.63409141057028e-06
-2.52842585033265e-05
-2.49754078251221e-05
-1.70129819604439e-05
-1.68769372467616e-05
-2.27782612695738e-05
-2.33108098315144e-05
-2.51972493497004e-05
7.2207188080689e-06
-2.4957910732105e-05
-2.97807682707017e-05
-3.98231924158991e-05
-4.62765969827874e-05
-2.66577643033782e-05
-2.11586765608272e-05
-7.28622887311191e-06
-2.20651136276779e-05
3.6325803266749e-06
-1.30951679844484e-05
-2.24660040913853e-05
-4.16512391684335e-06
-1.94377222419427e-05
-2.63159330893748e-05
2.84102079899822e-05
-2.74587106802131e-05
-1.50269445957051e-05
-2.60857913124901e-05
-1.2169629834396e-05
-4.41041476402698e-05
-2.270089299479e-05
6.08450702077169e-06
-1.61632170344813e-05
-2.04668017668227e-05
-1.90189282335559e-05
-2.32661176093543e-05
-1.47150093851988e-05
1.22982234160364e-06
-2.58126215413251e-05
4.47330860633491e-06
-2.32625424731193e-05
-2.95913573297613e-05
-3.15905087525619e-05
-2.60709386528199e-05
-3.46071357162747e-06
-2.88506803904013e-05
-1.35425405492181e-05
-1.26348952792258e-05
-2.96955355914107e-05
-1.70190843880652e-06
-4.46606215914323e-05
1.88349760470202e-06
-2.20490492197106e-05
-7.6800917720028e-06
1.34913351530359e-06
-2.19362766300876e-05
-3.43471907317087e-05
-1.66256657025392e-05
-2.25963379984897e-05
-2.27259941012611e-05
-3.35539715216275e-05
-2.4811769688247e-05
-9.16783919303522e-06
-1.63211497495557e-05
-1.52791699303989e-05
-2.2958093782166e-06
-2.91222979287699e-05
-1.04279845283431e-05
-9.5139412921846e-06
-3.85184206216953e-05
-7.9922856182266e-06
-2.1268270043152e-05
-3.21333534298709e-05
-2.76827113906316e-05
-8.38018773850822e-08
-2.1130045552199e-05
1.8071205804805e-06
-2.38386732877421e-05
-2.77008801841285e-05
-3.05520343132638e-05
-1.53144664238836e-05
-2.30944519275685e-05
-3.88508385279811e-05
-2.495230510848e-05
-4.61084974236484e-06
-2.90065300753593e-05
-2.70320000877637e-05
-4.48759365340777e-05
-2.20418207548775e-05
-2.43807786515988e-05
-2.77506742673724e-05
-4.94983370382851e-05
-2.90046693126144e-05
-2.31377152968553e-05
-2.80646357871558e-05
-2.44324950712248e-05
2.86911938935673e-06
-2.3201153297467e-05
-7.64045927341244e-06
-2.032039835741e-05
-2.12240531720025e-05
-1.35079793394558e-05
-2.72299243618101e-05
-1.58182352417866e-05
-1.71080608292847e-05
-7.77990634229174e-06
-1.58173080859163e-05
-1.67944591254591e-05
-1.42302507985561e-05
-1.01237418996254e-05
-1.3028183790674e-05
-1.07020513068744e-05
-4.10340915331273e-05
-3.49211140048004e-07
-2.50027640718346e-05
-1.0211812677451e-05
-1.38606327487817e-05
7.17269390028234e-06
-2.24590672604208e-05
-1.88921284532634e-05
-3.64390326218573e-05
-1.39004334659292e-05
-3.76684492867596e-05
-1.99949656845711e-05
-3.05411290703597e-05
-2.01594125692034e-06
2.03900250520634e-06
-3.69841315248032e-05
-2.8275303175145e-05
-4.21671156139898e-05
-3.54939644376899e-05
-1.68754601410996e-05
-2.3383622588627e-05
-1.23430933633185e-05
-1.86720302808489e-05
-1.64316052376028e-05
-2.04906261050462e-05
-1.5581011163464e-05
-9.88276288091111e-06
-2.48488328500479e-05
-5.58811363763687e-06
-2.85068579311737e-05
-2.46699059597987e-05
-2.12329055351148e-05
-1.65587942454526e-05
-4.73196654681723e-05
-2.95876705086834e-05
-2.9188032736257e-05
-2.58490540195259e-05
-1.69653914610456e-05
-1.59991386087247e-05
-4.15195619936168e-05
-1.34337475804626e-05
-3.22522348926798e-05
-1.47407350549015e-05
-3.7250079516295e-05
-2.14403295044318e-05
-2.62392020584429e-05
-3.10128830261284e-05
-8.84658472070843e-06
-1.87543755906164e-05
-1.82220764821492e-05
-2.8523304089436e-05
-2.75532672365144e-05
-4.33894033234451e-05
-3.12030509466566e-05
-1.52103650341419e-05
-2.41911447261574e-05
2.20931659671086e-06
-8.19337540047127e-06
-1.25608127514246e-05
-1.612449345159e-05
-4.78200854988134e-05
-2.36151468152278e-05
-2.74534159488981e-05
-1.3416583552148e-05
-1.57193922599794e-05
1.32745034868464e-06
2.26271671474287e-06
-3.84317390535128e-05
-2.56814801593598e-05
-2.77231930592406e-05
-2.31568671076792e-05
-2.08756303997107e-06
-2.16236617142229e-05
-4.58349170186881e-05
-6.82218472221509e-06
-2.38062344613986e-05
-3.35692524249856e-05
-1.21826390211867e-05
-1.5689935486798e-05
1.8513414920255e-06
-1.60558806913567e-05
-1.32097266590642e-05
-1.33869915031357e-05
-1.71177533483917e-05
-2.43129415781807e-06
-3.0498088484358e-05
-1.9442450547981e-05
-8.20740485293186e-06
-1.33753692068299e-05
-3.46966424611414e-05
-1.79268372705652e-05
-3.32712605306608e-06
-1.54706126749193e-05
-1.06984068737246e-05
-3.13892682413741e-05
-1.07132337900313e-05
-1.98493454249231e-05
-1.34925816415617e-05
-1.70384589491905e-05
-8.24508542343498e-06
-2.95669461421682e-05
-2.09592275692097e-05
-1.72056657858086e-05
-1.44745840498221e-05
-1.77821567761759e-05
-7.79123094992613e-06
-1.65538576356782e-05
-3.39340392512272e-05
-1.95403646915853e-05
-1.98823275451109e-05
-4.82392035170739e-05
-2.50858879879945e-05
-1.87427147637107e-05
-5.08119379268834e-06
-2.23236991438147e-05
-4.80017797918822e-05
-2.60980087963097e-05
-2.56012152505656e-05
-1.32188763092203e-05
-2.87404821967931e-05
-1.53275577631979e-05
-2.4164803694678e-05
-3.45291416407926e-07
-1.33389941223144e-05
-1.58859712579521e-05
-5.67865592281065e-06
-3.49217051233237e-05
-1.80280266598935e-05
-3.46954489792961e-05
-2.3696935128438e-05
-3.54691051349294e-05
-1.74677132286467e-05
-2.36608648124861e-06
-2.07150646267461e-05
-3.20540017045002e-05
-2.31161940908827e-05
-1.76976269375673e-05
-8.26751834775079e-06
-1.97513170164911e-05
-2.74140947470104e-05
-3.21439690831906e-05
-3.01604091622598e-05
-2.5033262227861e-05
-1.30966469103429e-05
-1.56003135888029e-05
-3.80870950979046e-05
-4.95698800685676e-05
-1.17423234337513e-05
-2.48975266465499e-05
-3.70636795021673e-06
-3.38415436358131e-05
-4.08779725069615e-05
-2.4377551625898e-05
-3.63385909380812e-05
-1.37424430854136e-05
-2.04605744792338e-05
-2.97435016270089e-05
-2.21190783981063e-05
-4.21047846545984e-05
-2.9920115866371e-05
-4.9616616610527e-05
-3.9394830260063e-05
-2.60445872597767e-05
-9.36797229346234e-06
-2.27683984557723e-09
-2.59287553092258e-05
2.62031788024171e-06
-8.79886947144254e-06
-9.05697059078746e-06
-3.41140307281051e-05
-1.19578623603772e-05
-3.18354449223283e-05
-4.2126746671144e-05
-1.50017088810068e-05
-1.09990460177346e-05
-3.10881319698265e-05
-3.63631290878111e-05
-1.18478176978211e-05
-3.94893399569348e-06
-2.44950991803483e-05
-3.02725823372726e-05
-1.00055010405735e-05
-8.91446384938106e-06
-2.51559341620215e-05
-3.61979981059217e-05
-3.17235666595935e-05
-1.84819849087007e-05
-1.05925898812328e-05
-1.53816523110191e-05
-2.1169640891976e-05
-2.30789546543676e-05
-2.42870619210298e-05
-1.57424735470161e-05
-2.56444990413003e-05
-2.96338161574935e-05
-3.58469204790274e-05
-2.06864709588516e-05
-1.36367558297064e-05
-2.00744599976894e-05
-3.89005346477956e-05
-1.98370122167662e-05
-8.80897688271436e-06
-3.44573944964318e-05
-6.26620414325379e-05
-1.41250214002359e-05
-1.09644561345311e-05
-1.34496315681897e-05
-2.04478750576224e-05
-8.26187852928574e-06
-2.11260861103657e-05
-1.56746967858776e-05
2.9647002363801e-07
-2.70631115069675e-05
-7.53881733763207e-06
-3.90263079596239e-05
-2.20702804344694e-05
-5.25349318318331e-05
-1.92889480701049e-05
-2.19797676017515e-05
-2.51746438950866e-05
-5.17635318266156e-06
-3.08003434349145e-05
-2.68814735336115e-05
-2.69327025121214e-05
8.30399956345987e-07
-9.02981173416301e-06
-1.02112365690107e-05
-2.90634818691328e-05
-2.08247572048715e-05
-1.57170082106084e-05
-1.65808480088531e-05
-1.67633577149952e-05
-4.65543943665365e-05
-5.37856009124315e-06
1.81130142863047e-05
-2.50399108866597e-05
-3.0937659075924e-05
-1.6193639925831e-05
-2.65811311156045e-05
-3.93317391456496e-05
-2.62385873335053e-05
-1.89232618980798e-05
-4.96100283974058e-05
2.09776178822196e-06
-9.20283791878225e-06
-1.37759626218416e-06
-3.7578082844212e-05
-4.55743708627005e-06
-1.47697310403433e-05
-4.32933465910573e-05
-3.1476898590747e-05
6.75392827373419e-06
-1.9862210289109e-05
-1.59551407846756e-05
-1.31408284758286e-05
-2.40663275203479e-05
-1.29404412642835e-05
-3.43387264009083e-05
-3.08220830513156e-05
-2.8444180696988e-05
-2.13018860429828e-05
-1.87774662628756e-05
-2.91973861689503e-05
-5.68454591692102e-06
-2.03413519516682e-05
-1.14431887889119e-05
-2.32825103744005e-05
-2.14359316741513e-05
-2.8734062178354e-05
-2.94674963156917e-05
-3.25043123296766e-05
-1.99082795922382e-05
-3.24536641015318e-05
-2.81588532146267e-05
-1.64749087056089e-05
-1.49178236435295e-05
-2.91561047160199e-05
-1.28623054780298e-05
-2.45525926999638e-05
-1.42365031194561e-05
-1.77206974973895e-05
-2.23102789079647e-05
-1.10953479925424e-05
-1.49184328752415e-05
-2.50859366582218e-05
-3.96240312769923e-05
-2.30579862357142e-06
-1.35677343955419e-05
-3.0689387000418e-06
-2.30127450972804e-05
-1.05889746813666e-05
-2.64600433760585e-05
-3.17308369070761e-05
-1.9826117725083e-05
-1.05429570471151e-05
-2.71405726850287e-05
-4.60706885926378e-05
-1.39065186122517e-05
-1.21991167328042e-05
-1.93593022916246e-05
-1.2448960941641e-05
-2.98622872941695e-05
-2.53954005440717e-05
2.07823396258046e-06
-1.60902172089887e-05
-3.56912196773428e-05
-5.80301817741015e-06
-2.0006994415736e-05
-2.5566186333147e-05
-1.76671495073859e-05
-2.18096153064383e-05
-4.59692558135138e-05
-2.5740713022348e-05
-5.24768316231487e-05
-5.20257746132705e-05
-8.11877975274714e-06
-4.71631418635797e-05
-3.98016277365134e-05
-1.02919063860851e-05
-2.61926700105059e-05
-9.77298069545742e-06
-1.54799525947066e-05
-2.81375393520458e-05
-2.09333933088836e-05
-2.4959705742824e-05
7.25804135322789e-06
-1.26909766637089e-05
-1.67036182164631e-05
-1.30756643777809e-05
-3.72186392484966e-05
-1.52929994587715e-05
-2.13223558275335e-05
-2.4082918539347e-05
-7.66125036278909e-06
-1.77047982496564e-05
-5.32530680163374e-06
-1.63961634908883e-05
-3.51859056999411e-05
-2.88567769737125e-05
-2.72912171523991e-05
-3.04743606625539e-05
8.28327484987182e-06
-3.95355720030472e-05
-2.18552752830854e-05
-1.3558072041534e-05
-4.11358149724489e-05
-3.32342312664054e-05
-2.32425186220054e-05
-1.70391127546484e-05
-1.02822651807461e-06
-2.47105927553347e-05
-5.11468189747388e-06
-3.22038256244691e-05
-8.31761132075779e-06
-4.17203124536363e-05
-4.81928542913844e-05
-2.93372228904399e-05
-1.12369278007708e-05
-3.69440826937738e-05
-3.00764867906485e-05
-2.39336485144883e-05
-2.18173288201163e-05
-2.41498593189298e-05
-2.71761293157928e-05
-1.19609588238707e-05
-1.47068868483427e-05
-1.86899374642041e-05
-2.0302263997098e-05
-4.17443251642521e-06
-1.2954061364155e-05
-1.35203492482321e-05
-1.92284570646566e-05
-3.53527094466682e-05
-3.84758550398566e-05
-3.54639864401618e-05
-2.73749143460416e-05
7.40298543099316e-07
-1.36181518882523e-05
-2.62326030835826e-05
-2.60647611689919e-05
-1.37784698860231e-05
-2.50118239771432e-05
-3.43423042017039e-05
-2.44040728337413e-05
-1.10159183494875e-05
-1.92347366199053e-05
-9.57406283663101e-06
-3.60476519440185e-05
-2.149625403209e-05
-2.52261308190763e-05
-1.26472170343547e-05
-9.79935580660296e-06
-2.96688839852055e-05
-3.16083944644685e-06
-3.97070401142764e-06
-3.39369194426006e-06
-1.37210804219541e-05
-3.15740847822627e-05
-8.96489099170669e-06
-1.56086711588474e-05
-2.46763264115184e-07
-2.17505242402702e-05
-3.2827969297367e-05
-1.20801785449291e-05
-3.09342902673763e-05
-1.91674618788882e-05
-3.50856091452725e-06
-8.42510504819525e-06
-1.0914563342201e-05
-2.19431897843218e-05
-3.73057989516818e-05
-3.32833169535156e-05
-4.60005181848396e-06
-1.40229789420219e-05
-1.70274273108193e-05
-1.92032562034619e-05
-8.34431123832621e-06
-1.33593794443954e-05
-2.36195006062729e-05
-4.08638470933288e-05
-1.52476293534813e-05
-2.16871524003244e-05
-2.0481236474544e-05
-8.1912306015836e-06
-3.63484952766904e-06
-2.57508219881481e-05
-3.88630159299353e-05
-2.63300622187585e-05
-4.05597430396199e-05
-2.1691042131134e-05
-1.6310783241662e-05
-3.2971741240613e-05
-4.80228328522274e-05
-2.03832806184e-05
-2.90677700363687e-05
-2.55786257434509e-05
-2.26632238376266e-05
-1.59575951834163e-05
-1.56640029408071e-05
-2.96955292326446e-05
-1.89175891750363e-05
-3.29970318889876e-05
-2.75995332487327e-05
-1.95454215733737e-05
-1.94574057787833e-05
-2.86028248183027e-05
-1.89836716994902e-05
-9.72758862802086e-06
-2.96003067966984e-05
-1.96826683277162e-05
-1.2402252497377e-05
-1.38975240593497e-05
-2.54357203778501e-05
-1.51017121768569e-05
-2.14562525622301e-05
-3.38422977929639e-05
-2.54982782170838e-05
-4.46463403517671e-05
-1.98075294885034e-05
-1.33933750795935e-05
-1.46582965840279e-05
1.29642802388752e-05
-1.84640739320537e-05
1.04107007908129e-05
-1.4937377596689e-05
-1.02079814054183e-05
-7.75176964525137e-06
-1.49406833885111e-05
-2.5160968131457e-05
-1.09332237797505e-05
-4.3596727977216e-05
-2.74419289169483e-05
-2.74353138785365e-05
-1.87243881000412e-05
-2.78338428758835e-05
-2.45630164085961e-05
1.08326509641017e-05
-1.63576695483584e-05
-1.37544306138925e-05
-4.35247550810738e-05
1.38359242315401e-05
9.70941861255141e-06
-1.59072906202542e-05
-3.63437313413547e-05
-3.4731493630983e-05
-3.9137831286748e-05
-1.94927476359384e-05
-6.09513480917607e-06
-3.76805959346433e-05
-1.51256500420218e-05
-4.59074654845168e-06
-1.41797071391976e-05
-2.57173911036566e-05
-1.13503186226412e-05
-1.72890054884887e-05
-3.04394627998447e-05
-1.67428275346229e-05
-2.30414767656727e-05
1.03998126619185e-06
-1.33771540911998e-05
-2.39998043950729e-05
-2.66138177388552e-05
-2.45386054285377e-05
-2.26580059247576e-05
-2.3721542194081e-05
-2.43798707106546e-05
-2.28879757893184e-05
-3.58900560672174e-05
-2.75667746114626e-05
-4.33652021468604e-05
-1.953070800115e-05
-2.10118243938884e-05
-2.29222086574036e-05
-2.08472894718418e-05
-7.73302795889369e-06
-2.16562594642485e-05
-2.4169007007134e-05
-8.20026010533434e-06
5.84424004854148e-06
-1.1657120024011e-05
-3.11383546847889e-05
9.39356327449092e-06
-2.14463407498661e-05
-1.90753130785664e-05
-3.83956437386896e-05
-3.42758255442253e-06
-1.60317436667803e-05
-1.65024502784649e-05
-1.64782194825562e-05
-1.55285681489046e-05
-4.62895662425698e-05
-3.90492483642292e-05
-2.7438696147487e-05
-1.56617560150661e-05
-3.14703827814924e-05
-1.99500081540145e-05
-2.40717145929423e-05
-1.18797074781665e-05
-1.97847399208073e-05
-1.95152281145996e-05
-3.180101549873e-05
-2.44831393732674e-05
-2.08324520366646e-05
-2.45527001795912e-05
-2.0913668953202e-05
-1.08105235617149e-05
-2.26574349329348e-05
-2.35919641170726e-05
-1.23847468196419e-05
-2.4320025624825e-05
-4.76590886314101e-05
-2.24276380528189e-05
-2.43131126119774e-05
-1.46617083416202e-05
-5.22349335086399e-06
-1.89397348141673e-05
-2.05813138407797e-05
-3.51947149826371e-05
-1.66456983713224e-05
-6.31029168280629e-06
1.84194113076149e-06
-7.66595129476453e-06
-2.76147543913827e-06
-7.15859986221285e-06
-2.79027835502912e-05
-2.33750105800236e-05
-1.24644692617164e-05
-2.08313998042322e-05
-3.64386231731845e-05
-9.95746565421421e-06
-1.46478267539686e-05
-3.59015123892264e-05
-5.36580731808714e-06
-6.44639733989008e-06
-3.87943212353752e-05
-2.59678822785592e-05
-3.24575395770439e-05
-3.1153727997659e-05
-4.45225070879288e-05
-1.73364998302277e-05
-1.73939924334474e-05
-1.94057168786842e-05
-3.30814093643383e-05
-9.61831533687428e-06
-3.90051675964367e-05
-2.20758732303689e-05
-8.67326618807942e-06
-3.10176026805528e-05
-2.26766655311304e-05
-1.69491773698217e-05
-1.85583349270204e-05
-2.48768264321244e-05
-2.93882904988588e-05
-2.83800323962881e-05
-4.56147133827358e-05
-1.36381476483726e-05
-2.69578012379248e-05
-1.47545262388579e-05
-5.09699742086957e-06
-3.18501921204262e-05
-1.34186263779516e-05
-7.34687036441655e-06
-1.04324142211473e-05
-5.5339245151112e-05
-7.7513941073009e-07
-2.29080775074951e-05
-8.96309240752889e-06
-1.78051291325625e-05
-2.03894015075499e-05
-2.57859786660149e-05
7.73667938577302e-06
-2.80676606544048e-05
-2.18820233032369e-05
-1.48213288085144e-05
-2.23130385036293e-05
-2.90783400778698e-05
-7.58599255007493e-06
-1.48237526451655e-05
-5.15636891527797e-05
-2.88069821373986e-06
-1.79795114129816e-05
-1.66324797558014e-05
-2.91874683184632e-05
-3.16302634350615e-05
-3.85928808450748e-05
-4.11951864115891e-05
-2.18269489748891e-05
-2.98804055775093e-05
-6.02343999089658e-06
-1.608700794189e-05
-3.79677719744192e-05
-2.80072461534746e-05
-1.44579980501028e-05
-1.23865363743339e-05
-1.16393400762587e-05
-3.6058594270148e-05
-5.80206870440947e-06
-1.76400396340969e-05
-2.1564852761375e-05
-4.10864865342873e-05
-3.26336761641478e-06
-2.11306839034685e-05
-2.1438991840416e-05
-1.99216446332963e-05
-4.27633591631116e-06
-4.84310888680783e-05
-3.38134839781741e-05
-1.27836769745667e-05
-3.21992432353348e-05
-3.29581296365673e-05
-1.65209539568478e-05
-2.0945789512332e-05
-1.94795161864323e-05
-3.47375062015514e-05
-1.60265645218987e-05
-2.32399763312906e-05
-2.78925873736577e-05
7.24931369179481e-06
-1.32385569683816e-05
-2.52667000090402e-05
-1.60957680206634e-05
-2.11793654648164e-06
-1.79829257677647e-05
-1.55881908825211e-05
-4.27800383421749e-05
-2.157414802103e-05
-4.72769444586878e-06
-2.7625827128635e-05
-3.24690089957959e-05
-4.36423695446942e-05
-1.6902312035131e-05
-1.2212629584148e-05
-9.99761353503934e-06
9.81381718955576e-06
-2.22235293455055e-05
-2.27610333797173e-05
-3.61241369471609e-05
-3.83887039252227e-05
-3.19399235371342e-05
-2.58410926169337e-05
4.97715935201637e-06
-1.54164968675051e-05
-1.51221173911995e-05
-4.48950631510421e-05
-3.60714671858517e-07
-7.01058809068145e-06
-3.63017130348668e-05
-1.39955177308336e-05
-2.51675752840076e-05
-3.85485560720838e-05
-1.70954965881978e-05
-2.7569163627214e-05
-3.31035688462647e-05
2.29748616324016e-06
-2.16114511909158e-05
-1.44335118681327e-05
-2.41799960675875e-05
7.1804328545085e-07
-1.06098392252106e-05
-1.08241116090394e-05
-2.3214687875677e-05
-2.45735384765288e-05
-2.54685367417159e-05
-2.42429420464479e-05
-4.78729687382133e-06
-6.39881533407364e-06
-1.24062013259104e-05
-1.41708485834158e-05
-2.4214331129431e-05
-1.21898649360391e-05
-1.65776203677448e-05
-1.03342677532065e-05
-2.01511826785909e-05
-2.53622897342348e-05
-2.43075470028512e-05
-2.88089746244197e-05
-9.17475673529976e-06
-2.30364426628317e-05
-2.7342055837689e-05
-4.06948270352366e-05
-5.64705643849696e-06
-1.204155976944e-05
-5.73590865601792e-06
-4.00507596651973e-05
-6.45957926485981e-06
-1.65148821360138e-05
-3.22316352370278e-05
-1.12303578020525e-05
-1.47705669400003e-05
-2.24144394438496e-05
-1.59260741310646e-05
-1.20731185093695e-05
-3.145532387548e-05
-1.57388040660556e-05
1.00154373109129e-05
-2.52460550331754e-05
-1.73571866371135e-05
-2.15051478054969e-05
-2.57655889027046e-05
-1.68131669071481e-05
-3.20504537045024e-05
-2.51273291305805e-05
-8.45428658115094e-06
-2.54392608158582e-05
-1.51593087417733e-05
1.27242510631461e-05
7.96356213476418e-06
-8.21138641543553e-06
-4.49402134316922e-05
-2.79037315927431e-05
-3.33991420764189e-05
-2.55560978017859e-05
-4.4314016983065e-05
-2.81427660683978e-05
-4.17485625202528e-05
-4.50421568807109e-05
-2.57216214360403e-05
-2.72768665949908e-05
-1.7577116318003e-05
-2.29209635605749e-05
-3.59427937590404e-06
-2.52330575813768e-05
-4.59914298891496e-06
2.21532433312487e-06
-8.5151590983604e-06
-2.76339543156513e-05
-1.5082870528841e-05
-3.00415837279374e-05
7.31008816378219e-06
-2.77087447092913e-06
4.96714207905606e-07
-4.16165153337518e-05
-3.35196061206408e-05
-1.98790800599529e-05
-1.7793693566547e-05
-1.45637869125582e-05
-2.21424440857609e-05
-3.16835213332363e-05
-9.18856778853475e-06
-2.00664114938333e-05
-3.00845958603383e-05
-3.20923165560906e-05
-2.26589546090185e-05
-3.6886566816951e-05
-1.94025728400768e-05
-1.1476970637112e-05
1.75614941680143e-06
-1.8729053851892e-05
-9.79718406803094e-06
-1.39645656993904e-05
-2.5877019116185e-05
-2.76822087272804e-05
-1.89864129855991e-05
-2.44638074143471e-05
-1.26696259070301e-05
-3.91930012740341e-05
-1.49089214839508e-05
-9.42750113244853e-06
-1.00738529096455e-05
-2.09609210586091e-05
-2.33344143592135e-05
-1.71762359120608e-05
-9.62912399046582e-06
3.5942734548268e-06
-1.71694260452193e-05
-8.28707811656706e-06
-1.81613044477677e-05
-2.15733272982364e-05
-3.03070516167779e-05
5.34580983463936e-06
-1.15828463701374e-05
-2.6122116977498e-05
-2.76220155535992e-05
-2.36663421009326e-05
-1.98055980882715e-05
-2.51358589621201e-05
-9.97112464783276e-06
-2.49112839566689e-05
-3.07474227758359e-06
-3.82647633758868e-05
-3.76779040885113e-05
-1.95257047013456e-05
-1.68983453021272e-05
-3.28484144583637e-05
-2.76080644572021e-05
-2.78314623043275e-05
-2.08875663959731e-05
-5.42962181100597e-06
-2.84865837669841e-05
-4.07390121897079e-05
1.40885083885982e-06
-2.5523281038333e-05
-2.97643350533561e-05
-7.06483237294801e-06
-3.94528768230144e-05
-2.922955895154e-05
-2.61932281655882e-05
-2.22253625386432e-05
-3.20885590848318e-05
-8.39446080429359e-06
-1.89341286333748e-05
-1.77787758996352e-05
-1.80918682820716e-05
-1.7031761227529e-05
-1.11422071098543e-05
-1.86756270154023e-05
-1.38025825983547e-05
-1.64887815841223e-05
-2.15565339074532e-05
-1.81991836507905e-05
5.96259148779579e-06
4.2380669144772e-06
-2.60043064914684e-05
-2.44068547881382e-05
-1.74002376651835e-05
-2.4919673332771e-05
-3.03967564729693e-05
-3.18413479134542e-05
-1.87826134486702e-05
-1.88682054195584e-05
-1.91505287060318e-05
-2.14311032259635e-05
-3.33402110336409e-05
-3.02544288856864e-05
-1.82586347492286e-05
-2.33988046823517e-05
-3.53358016401477e-05
-2.30725050486242e-05
-1.64628703844118e-05
-1.5453712952333e-05
-1.84980214842174e-05
6.30142708922996e-06
-2.46956459957547e-05
-6.18298057209866e-06
-1.94965688130997e-05
-1.2840015532837e-05
-3.63074018542488e-05
-2.98261683719301e-05
-2.41227757128844e-05
-3.29237304693176e-05
-7.33578068252683e-06
-3.00646605608293e-05
-7.43014251023235e-06
-4.29506437119067e-05
-1.30245882420609e-05
-8.68370344951794e-06
3.37066349764553e-06
-2.08735458303638e-06
-9.26767369224706e-06
-2.57613543385373e-05
-2.86414028879654e-05
-2.97909583567145e-05
1.61509593316049e-06
-2.13562819736025e-05
-3.98443454708677e-05
-4.61354744843096e-06
1.48309269735206e-06
-3.25895238814961e-05
-1.85140540923052e-05
-7.13853662084363e-06
-6.10052128412356e-06
-3.79849720593612e-05
-1.33312691481889e-05
-1.4912870600066e-05
-3.53643017704263e-05
-3.06490535596131e-05
-3.19431637403124e-05
-1.66315616801863e-05
-8.55622901940249e-06
-4.59139474922057e-05
-2.49968143737352e-05
-1.2000342070215e-05
-1.4689162022545e-05
-5.84121964664561e-06
-1.65186078815515e-05
-3.67457222424583e-05
-2.6466509852518e-05
-3.58068178418264e-05
-3.25228806222906e-05
-2.17390029188443e-05
7.15567656365878e-06
-9.0843520666001e-06
-2.11457418301952e-05
7.73585636261346e-06
-8.66875905758719e-06
-4.89732119839744e-05
-2.24261081320161e-05
-3.17383929960915e-05
-2.48566406226906e-05
-9.12002128892293e-06
-3.47323114875394e-05
-2.86316550757214e-05
-1.90308287371779e-05
-1.83874862378984e-06
-2.1627618341137e-05
-2.91376396013268e-05
-1.68012840189087e-05
-9.34455318053218e-06
-6.15078202475658e-06
-2.71834166109447e-05
-2.12363450000893e-05
-2.31194577086453e-05
-2.01004492600011e-05
-1.99645682648736e-05
-7.47912748450831e-06
-2.67382830028113e-05
-2.25471978020972e-05
-2.64185132201414e-05
-3.30614196561634e-06
-9.26045674374862e-06
-5.00800712132099e-06
-7.59163343585131e-06
-2.63814828371742e-05
-1.90716397602466e-05
-2.91295142787753e-05
-1.00401143592422e-05
4.63078766146141e-06
-3.77520758506464e-05
-1.87020267824227e-05
-2.20122464036783e-05
-1.04609562833127e-05
-2.05519022679385e-06
-1.81446194142463e-05
-3.69273210168822e-05
-1.3994204259282e-05
-1.15285899410773e-05
-4.11993270045459e-06
-1.26225170590001e-05
-1.20802046762854e-05
-3.48594120269469e-05
-1.02949122200795e-05
-1.90838775088027e-05
-3.28647604848798e-05
-1.21956832590956e-05
-1.90485204432682e-05
-2.7821961574167e-05
-1.49762785449176e-05
-5.44199465680381e-06
-5.010076908917e-06
-1.15739473834519e-05
-3.67175810978824e-05
-3.93405947865161e-05
-6.40275938516401e-06
-3.83317876779338e-05
-3.33105552965467e-05
-3.31328638471064e-05
-5.33910605380497e-06
-1.27598426573851e-05
-1.50976652412507e-05
-3.73755033045298e-05
-2.54223819461258e-05
3.9819952887075e-07
-9.71637620337897e-06
-5.88131054171284e-06
-1.16535399414538e-06
-2.60780296425534e-05
-2.11233747244732e-05
4.13441339844073e-06
-2.0099240013289e-05
-5.81488684509247e-06
-3.14179954701091e-05
-2.62014874965767e-05
-3.46776171908813e-05
-1.01958423342331e-05
-1.09424366092993e-05
-3.7275144164246e-06
-3.56290889623446e-05
-2.7382615170146e-05
-1.91224644014883e-05
-3.50392556685005e-05
-4.53469805257837e-05
-2.00694922797266e-05
-1.15799709844942e-06
-2.84574399742107e-05
-2.66721406261136e-05
-8.33114357502693e-06
-1.19989892414308e-05
4.17854394476437e-06
-3.31204253179222e-05
-1.32977791823478e-05
-3.37906155092462e-05
-4.19616941891544e-05
5.61524783171538e-06
-4.01435647478768e-05
-1.44135303460938e-05
6.21986390015849e-06
-3.0975730974932e-05
-1.45049457284866e-05
-1.8774298922164e-05
2.74634158641348e-07
-2.27635734807657e-05
-8.43324955098657e-06
-7.81008209804414e-06
-2.11644532219168e-05
-6.90298893259386e-06
-2.03661566686054e-05
-3.09863605027878e-05
-8.58615851606026e-06
-1.34066056858828e-05
1.30383684717957e-05
-1.89561820202152e-05
-1.06060520514536e-05
-6.29901559758117e-06
-2.69619636601085e-05
-2.01333344425819e-05
-2.78712644247244e-05
-3.8128261652081e-05
-2.28232986976381e-05
-1.94163017050881e-05
-6.36346468657744e-06
-1.36133227227205e-05
-1.23187870979275e-05
-1.70264117644763e-05
-1.24098936174627e-05
-3.01205694910144e-05
-2.40247164862008e-05
-1.24688624979578e-05
-2.71324197716732e-05
-1.62913427370241e-05
-1.07864446596261e-05
-1.09584528175872e-05
-3.32998117279664e-05
-3.82857686187166e-05
-3.65487859482726e-05
-1.11957596416336e-05
-2.57651857086797e-05
-3.94770987543449e-06
-1.75707354250719e-05
-4.00132709730911e-05
-1.04930133837123e-05
-4.25320554901938e-05
-2.57104326298937e-05
-3.21494267216415e-05
-2.34941062424108e-05
-3.07749875879434e-05
-4.38824979232487e-05
-1.89800242665272e-05
-2.2067587106888e-05
-1.2318561856301e-05
-2.74957201773187e-05
-3.50924765717629e-05
-1.22544448296257e-05
-3.57443840112142e-05
-3.77681778825131e-05
-4.17122500167937e-05
-8.02158490259586e-06
-3.64948943297276e-05
-3.13708500519657e-05
-3.48272953740217e-05
-3.59529070922663e-05
-1.12142579544918e-05
-6.64710513482381e-06
-2.13262673167748e-05
-6.20397531762874e-06
-1.54585083277712e-05
-1.6421592218927e-05
-4.21294196156239e-05
-2.61606243782208e-05
-2.6576746377817e-05
-2.29211600187765e-05
-2.20730389977196e-05
-2.09004288664267e-05
-4.66255863809986e-05
-1.30116402630324e-05
-2.0362322851385e-05
-1.99006923867099e-05
-6.18335804054341e-06
-2.96033679323626e-05
-3.08775582334928e-05
-3.56785586180821e-05
-1.83863799807073e-05
-2.94005523376221e-05
-2.27431754555988e-05
-1.49355681626699e-06
-3.45291199596888e-05
-3.48451697821387e-05
-7.17336001354817e-06
-4.66065670102466e-05
-2.4539483326687e-05
-3.21271448481388e-05
-3.19169813833463e-05
-1.65869397464645e-05
-2.08354190849563e-05
-4.8511866180022e-05
-2.20208247461548e-05
-3.41944240191112e-05
-1.02490575908038e-05
-3.19301705503608e-05
1.61099474281336e-06
-4.91285185068277e-06
-3.08164627126701e-05
-3.33927809338324e-05
-1.46597113006292e-06
-1.21447821269727e-05
-2.69992443746655e-05
-8.42644907092989e-06
-1.15252399109106e-05
-5.30471769372963e-06
-1.3445802089505e-05
-4.101275369656e-05
-1.05962198719777e-05
-1.9924861921711e-05
-2.31280986114939e-05
-2.359244959944e-05
-4.85605583842797e-05
-1.49858767017241e-05
-2.00579704294932e-05
-1.48729004398685e-05
-1.64015237713018e-05
-1.68838637625432e-05
-3.59186640501731e-05
-4.88385116314025e-05
-2.62995371710458e-05
-2.60551648125062e-05
-2.74366033071562e-05
-2.61357281374023e-05
-4.29412732899645e-05
-2.53168052483707e-05
-5.11973220218459e-05
-3.13093141731665e-05
-2.72748349783608e-05
-3.00612596053328e-05
-2.74947029888963e-06
-3.37854970442259e-06
-2.68047329120886e-05
-3.2424192635274e-05
4.41215550254862e-07
-2.37144405213911e-05
-2.8124001599956e-05
-6.68171837546775e-06
-2.23951797772371e-05
-6.89010167164109e-06
-2.43539550525635e-05
-1.61847651975779e-05
-3.21961194373989e-05
-2.26006294817527e-05
-1.93973208415734e-05
-2.63931111568632e-05
-1.66379601660628e-05
-2.731543827441e-05
-2.20071334989021e-05
-1.92589519259717e-06
-1.28687333456218e-05
-1.77700398405669e-05
-4.60967604769481e-06
-3.04608131450769e-05
-3.6774926514699e-05
-2.14383764539927e-05
-2.83772503182071e-05
-4.47047418771494e-06
-3.74279175092105e-05
-1.15970826415061e-05
-2.21947222862801e-05
-4.9371631397181e-05
-2.90446665391192e-05
-2.7958740572796e-05
-3.62252593656153e-05
-2.84331296863561e-05
-1.50901846559128e-05
-1.74625409487057e-05
-2.15872299053708e-05
-2.81250872029141e-05
-1.89877621201753e-05
-3.2564303888673e-05
-2.26615997523209e-05
-8.26490774486183e-06
-2.92907585725922e-05
-2.74872730133429e-05
-1.01857739628284e-05
-2.19951651019045e-05
-3.63006218368956e-05
-2.53634601952287e-05
-4.03126318473495e-06
-9.46072305111404e-06
-3.41298206580593e-05
-4.74123622899148e-06
-1.38071312867549e-05
-1.65727199117875e-05
-1.59759746503081e-05
-3.00874716295346e-05
-3.5695202984867e-05
-1.28563204974106e-05
-1.6523286511565e-05
-1.87904336642414e-05
-3.38042148621973e-05
-2.29547262081534e-05
-1.78131022339194e-05
-2.23412858419446e-05
-3.04594374322123e-05
-2.49914344804283e-05
-2.97727782322832e-05
-7.13069601072029e-06
-3.11348965109096e-05
-3.52729360403551e-05
-2.26104676211762e-05
-8.75432918304069e-06
-2.86483448278145e-05
-3.40977119752863e-05
-1.55853097897227e-05
-3.55651078685972e-05
-1.72454985296467e-05
-1.62626316497335e-06
-1.28551914155698e-05
-2.93474105370002e-05
-3.39504739057028e-05
-9.88209768176142e-06
-2.12023127225389e-05
-2.03385837474425e-05
-3.22185065866019e-05
-2.25493275638205e-05
-3.78453851453736e-05
-1.72739391924244e-05
-1.53554489666475e-05
-3.39170602826661e-05
-1.93242286297371e-05
-1.18750299522739e-05
-6.3775228450504e-06
-1.82494618150329e-05
-3.61788205321078e-05
-1.16263105387646e-05
-1.27001034334897e-05
-1.67961573459064e-05
-3.56132183986858e-05
-4.81430575323613e-05
-1.75618788111444e-05
-9.04134950972439e-06
-1.33216143545333e-05
-4.08437454090167e-06
-1.85237955219707e-05
-4.1037279421025e-05
-1.54689812637916e-05
-2.82490213967461e-06
-2.52734688729083e-05
-2.50221751430646e-05
-2.9336665387497e-05
-1.38355346878671e-05
-4.19721085078398e-07
-2.93240175298063e-05
-2.84268676094776e-05
-1.72023608784741e-05
-6.09932128702861e-06
-6.53923937660736e-06
-3.78719929074861e-05
-1.33098377858827e-05
-1.93677104936037e-05
-2.45873748951624e-05
-4.47783903860185e-06
-1.92536907453323e-05
-3.21940546753423e-05
-1.98633911653868e-05
-1.54281857378751e-05
-1.3997942608886e-05
-4.29504999047432e-05
-2.25015834087844e-05
-1.76412332681221e-05
-9.38178833029135e-06
-2.45893701449923e-05
-2.36278531826458e-05
-6.91124240312902e-06
-1.61525052128864e-05
-1.63310874235316e-05
-3.23104752259069e-05
-2.05585711852837e-05
-3.15162811623704e-05
-2.29336219712007e-06
-2.63586667400088e-05
-2.11629450788235e-05
-1.82330518077182e-05
-3.25172144132555e-05
-2.23622035729721e-05
-1.3722711320305e-05
-2.95949368412616e-05
-2.54781775635777e-05
-3.97987284810255e-05
-3.09718701455699e-05
-1.99035587249333e-05
-1.4719283561669e-05
1.52752864956456e-06
-1.7427045142677e-05
-2.75730519370273e-05
-2.05825810283041e-05
-1.42951175482166e-05
-1.27130176228131e-05
-1.05370595573848e-05
-2.72831667955897e-05
-2.55273553199242e-05
-1.53370766587493e-05
-1.95093486729289e-05
-1.83917040316826e-05
-4.70756028057192e-05
-2.18077875001948e-05
-2.94581007503942e-05
-2.93117379009999e-05
-2.63361752805179e-05
-2.93135370235955e-05
-1.46595545913835e-05
-1.26309743746992e-05
-6.64731502522959e-06
-5.53762995561861e-06
-1.69622464687965e-05
-2.23993505198728e-05
-1.24993326007061e-05
-2.23982642149297e-05
-1.79838331167738e-05
-1.85875701076772e-05
-1.21041622030875e-05
-2.87265354418177e-05
-1.27774439796548e-05
-1.95278146384625e-05
-1.46988878310573e-05
-1.07576108475131e-06
-1.8302519598126e-05
-2.4347858204303e-05
-1.67388760864379e-05
-3.58660859363206e-05
-2.41709364878326e-05
-9.80845358969215e-06
-3.13705033075713e-05
-2.87404591464625e-05
-4.14787438303248e-05
-1.74677981446548e-05
-2.11938619788563e-05
-5.53037372467444e-06
-1.81407605172121e-05
-2.29029198472779e-05
9.36830314881455e-08
-2.62258319356795e-05
-1.98379060957309e-05
1.13920491701507e-05
-2.45672866613271e-05
-2.07626558179932e-05
-1.44452880224642e-05
-2.83917046798861e-05
-1.67769516172151e-05
-2.05250056604486e-05
-3.26774989713345e-05
-3.31255626093392e-05
-4.25619418453343e-05
-2.75839304213439e-05
-1.53517527186098e-05
-3.4296401394238e-05
-3.26006108554476e-05
-1.36459702217381e-05
-2.67186282978162e-05
-1.97725198487754e-05
-2.09064677240106e-05
-7.39401385464441e-06
-1.4465849656881e-05
-2.46904730805175e-05
-2.20963296998404e-05
-1.67910745319567e-05
-2.22112559741556e-05
-1.84491394561255e-05
-3.32846155184768e-05
-2.95986202502567e-05
-2.42485862467913e-05
-3.11322809420605e-05
-1.32732938594853e-05
-3.37896817211801e-05
-3.21220782336261e-05
8.63152748529652e-06
-1.77210369094494e-05
-6.68663978912968e-06
-8.6897715876093e-06
-1.20147730864434e-06
-2.31904504275747e-05
-6.8438426566469e-07
-2.76280304069293e-05
-1.05098694757329e-05
-1.80134320607419e-05
-1.16343079304629e-05
-2.71916614859119e-05
-7.54464304429865e-06
-5.43796968799727e-05
-1.76827272032936e-05
-2.28812270005544e-05
-2.4909649812091e-05
-2.24575691139323e-05
-2.32371482267034e-05
-1.9839303081093e-05
-2.61463900103667e-05
-7.6726425798445e-06
-2.05835609181648e-05
-7.80308867332056e-06
-3.00265157274956e-05
-4.46710259643063e-05
-3.17159202069048e-05
-3.4034559309425e-05
-1.64411724343875e-05
-1.97601739082791e-05
-1.93568957500971e-05
-1.23289803691732e-05
-1.47911866776297e-05
-2.70743706764566e-05
-2.3391682116973e-05
-2.87961127742296e-05
-2.29542285842023e-05
-3.22008155289219e-05
-2.18735687545238e-05
-1.46576545122518e-05
-3.47992234572261e-05
-7.41345741230458e-06
-1.0714969681663e-05
-3.0847695777755e-05
-2.30633571800428e-05
-4.52094273149302e-06
-1.47223962931571e-05
-1.74983380674192e-05
-6.81495130571069e-06
-8.55254108620519e-06
-1.63277369625603e-05
-3.87941201121631e-06
-7.67226983000747e-06
-1.48819415076701e-07
-1.60866233953458e-05
-1.97180669521252e-05
-2.51212256046979e-05
-5.68943504774629e-06
-1.27198811566415e-05
-3.21440386430714e-05
-2.85974616394181e-05
-3.16193067847696e-05
-1.06926704112286e-05
-4.0650110067065e-05
-1.94357092430129e-05
-1.19599000426481e-05
-2.24085290584129e-05
-2.73015599892073e-05
-1.53285633482314e-05
-2.99085630142161e-05
-2.40438414874368e-05
-1.36841055791699e-05
-2.71650139809857e-05
-1.44803874038405e-05
-1.17751936657942e-05
-2.92150457145414e-05
-3.00643421425407e-05
4.13869750918484e-06
-1.51311729496463e-05
-3.75446233818635e-05
-1.22469166626907e-05
-1.08270689162576e-05
-1.67052418316574e-05
-7.82727723670716e-06
4.33645229292451e-06
-2.7545651050127e-05
-1.42176019010799e-05
-1.15974723930274e-05
-5.74130004921416e-06
-6.44690734080412e-06
-1.54259873416539e-05
-2.8721947316071e-05
-5.12569011399369e-06
-1.46975629029269e-05
-2.49674220802636e-05
-8.3729065555616e-06
-2.64548030294967e-05
-2.65325577189689e-05
-1.78713834820017e-05
-2.33349711198378e-05
-2.21654990245875e-05
8.91905247438527e-06
-1.84376926984485e-05
-3.22504237430884e-05
-3.44167350746515e-05
-8.52665511158098e-06
-2.03825664686675e-05
-1.01574155288257e-05
-1.4684486465467e-05
-1.76481602605438e-05
1.73999315202053e-06
-1.24387024529102e-05
-2.29924709150063e-05
-2.51840012422021e-06
-3.1400251415333e-05
2.20195969144298e-06
-2.95724721191257e-05
-2.7515067892567e-05
-2.37278748298385e-05
-1.47708175778718e-05
-1.80751110126e-05
-2.61858138234152e-05
1.1260235695898e-05
-2.26044514069566e-05
-2.809830804297e-05
-2.02309350545073e-05
-2.39163753525699e-05
-2.73116251861063e-05
-1.99732443912477e-05
-3.53160260533089e-05
-9.95203537388151e-06
-3.38995437981618e-05
-1.89034773056049e-05
-2.01573729189497e-05
-3.18591368700868e-05
-1.70281136757299e-05
-1.54235128210431e-05
-7.92782129432355e-07
3.66768652813159e-06
-2.53235517025833e-05
1.4529849322484e-07
-9.603453841394e-06
4.31289829122629e-07
-2.28643305145765e-05
-4.27838304134304e-06
-3.09460588744516e-05
-3.47398154730757e-05
-3.07690428333916e-05
-2.85670340862669e-05
-3.19058220901885e-05
-2.32823962247131e-05
-1.08389067988898e-05
-3.46732729946612e-05
-3.29757745294253e-05
-2.82742902145001e-06
-1.9678846851878e-05
-1.29820191376828e-05
-2.21621990847304e-05
-1.31304615339385e-05
-1.45420141170897e-05
-2.95989195736048e-05
-1.56519474752066e-05
-1.89326891421357e-05
-5.05376711558268e-05
-3.90589713121362e-05
-1.73025512730546e-05
-1.12394719209692e-06
-3.93075161016262e-05
-1.92489523345054e-05
-2.69941116612929e-05
-1.41337035443576e-05
-3.54975652393839e-05
-1.6357675425398e-05
-3.11564579987508e-05
-1.46595283123159e-05
-3.8440099283657e-05
-3.04338989714313e-08
-2.08069074738946e-05
-1.73661847941062e-05
-3.59676291622539e-05
-2.52225310035637e-05
-2.73009992917404e-05
-1.85942632766247e-05
-1.70320713004958e-05
-2.40723630827015e-05
-2.3653729797144e-05
-2.89770642809932e-05
-4.55798445798659e-05
-2.14895621768401e-05
-2.70068548207309e-05
-2.10861252920498e-05
-1.4128592059207e-05
-1.3814520445127e-05
-1.27593245227044e-05
-3.14595804000786e-05
-1.46240563341126e-05
-2.02189495036955e-05
-3.14086862382558e-05
-5.85555452238921e-06
-4.4839675299051e-06
-6.05148776743307e-06
-9.33087340558815e-06
-4.16076538002542e-06
-2.90777684939059e-05
-3.53704712712666e-05
-7.63199321507341e-06
-7.50988831883399e-06
-1.24350366299925e-05
-1.74044064883408e-05
-1.99341139616532e-05
-1.08934404899193e-05
-1.45734116307965e-05
-4.76153303321449e-05
-2.04469576907188e-05
-1.80080517669864e-05
-3.2876779046018e-05
-2.19442972891708e-05
-1.32373605729512e-05
-3.12562749705028e-05
7.7564873681129e-06
-1.51964627650588e-05
-1.25320975731921e-05
-4.06432834451995e-05
-9.04564354903555e-06
-1.39856675228072e-05
-1.17793842761263e-05
-4.39498755756162e-05
-4.29883218495999e-06
-8.21596676801387e-06
-2.73240108192229e-05
9.45642714614284e-06
-2.88146051277027e-05
-2.21861716695411e-05
1.05530578187158e-05
-2.75085435072914e-05
-3.79775288377054e-05
-2.93122494221951e-05
-1.15485845284831e-05
-4.18558997159323e-05
-1.36958124974015e-05
-4.36088416094901e-05
-2.73700388723445e-05
-1.18880290626484e-05
-1.45848269061211e-05
-2.60970503525752e-05
-2.33738627060957e-05
-2.40582090443415e-05
-1.67219939769904e-05
-4.56078135494126e-05
-6.39801025404384e-06
-1.76437576440985e-05
-3.598542682356e-05
-5.14798548551212e-05
-3.80598577365645e-05
-4.98553705050566e-05
-2.01288233446719e-05
-1.27047843140708e-05
-9.74079058399536e-06
-3.7440589500989e-05
-2.94929081334562e-05
-3.26046571443188e-07
8.02688833557353e-06
-2.62090091766606e-05
2.98552171622468e-07
-4.91044863047924e-06
-1.04665631603089e-05
-2.90546104907845e-05
-1.19045105930018e-05
-2.15073271288132e-05
-1.39414710003732e-05
-4.04974536909335e-05
-2.85178873136589e-05
-3.43292354638484e-05
-2.09795689614363e-05
-1.2782148839312e-05
-5.60092293418933e-06
3.35421175968417e-06
-8.33763989971712e-06
-1.23343421459198e-05
-3.42346482836067e-05
-2.22168769590856e-05
-5.3726535168778e-06
-2.24175782435891e-05
-1.24677720408006e-08
-3.28499350485416e-05
-7.30090212163516e-06
-1.28193859349261e-05
-2.03300521560608e-05
1.20566682370725e-05
-2.25635713602625e-05
-1.62522905021625e-05
-1.32343587135366e-05
-3.61666623973071e-06
-7.58931886815075e-06
-4.69346523133676e-06
-1.70713423626711e-05
-1.81654522270464e-05
-1.95805896257951e-05
-1.52768644856298e-05
7.76616250983214e-07
-2.48014477530552e-05
-3.76364945726479e-05
-2.45766172988404e-05
-7.2283251002768e-06
-1.54161293120892e-05
-3.97174813777543e-05
-7.99102581048471e-06
-9.24479558011441e-06
-1.77453646130899e-05
-4.29755312497656e-05
-9.73202077254331e-06
-3.93556272992564e-05
-3.0762423875922e-05
-7.83391917298296e-06
-1.22757981866797e-05
-2.38956773358002e-05
-1.75228614117346e-05
-3.03161288343332e-05
-2.29961284785952e-05
-3.04735071861813e-05
-3.4134105821236e-05
-3.18616388320107e-05
-2.72107977837464e-05
-3.14253337465443e-05
-4.66678059485509e-06
-3.09394451758626e-05
-1.45081896967628e-05
-2.81547230145037e-05
-2.07736118546641e-05
-2.6952035122226e-05
-3.03644621708182e-05
-1.24610762462288e-05
-1.80740699856005e-05
-1.72436144488049e-05
-4.93142880152104e-06
-1.82981639912409e-05
5.47465987673513e-06
-3.23975560033448e-05
-3.05607237751764e-05
-1.1790518761955e-05
1.84639666674905e-06
-5.20468818051473e-06
-4.23184096232839e-08
-5.74263715810113e-07
-1.71213714654576e-05
-2.15923276968192e-05
-1.51380486789758e-05
-1.17870295662232e-05
-2.58375865854012e-05
-1.97130110002148e-06
-2.75196535305604e-05
-3.79852249233851e-05
-8.51399439117591e-06
-4.08278896411696e-06
-2.39647930996312e-05
-4.07697666428873e-05
-2.7922545146939e-05
-3.73941831620844e-05
-2.7676647205463e-05
-2.83056059754551e-05
-2.16912418239684e-05
-2.55974703973882e-05
-9.68521344211289e-06
-2.96072846326089e-05
-2.25528379377919e-05
-3.56066428652546e-05
2.13757248571926e-06
-3.20392661401764e-05
-2.62002714878262e-05
-2.64100564858934e-05
-1.05857208265795e-05
-1.47596003381204e-05
-3.16499959600085e-05
-1.85097545399466e-05
-1.27585592961351e-05
-1.44719198940019e-05
-1.59203707508478e-05
-6.79970873132295e-06
-2.52025322898781e-05
-1.71115271288721e-05
-3.49366737152533e-06
-2.54145203848893e-05
-3.38780894982585e-05
-1.91608396039931e-05
-2.01148601771818e-05
-3.10882882771029e-05
-1.69678925967376e-05
-1.98573291080312e-05
-1.96187811487892e-05
-1.84755710068237e-05
-4.51877814638502e-05
-2.07592775417369e-05
-2.12216395777956e-05
-1.45590695514871e-05
-2.02768391439646e-05
-3.4241644886104e-05
-4.08510821244917e-05
-4.94736243873851e-05
1.36348410415427e-05
-2.67857371528905e-05
-2.99030714046119e-05
-4.16864386528e-05
-1.64047974344079e-05
-1.96196932487563e-05
-2.22965937086119e-05
-3.30818403548953e-05
-4.06806575108082e-05
-2.45822794475941e-05
-3.27633831324115e-05
-1.64971236527567e-05
-2.46413001955976e-05
-2.86935883602382e-05
-1.05908159621753e-05
-6.12006245036161e-06
-1.37804709820645e-05
-1.56417438825807e-05
-9.81419332075398e-06
-3.28665311296978e-05
-1.30962507722009e-05
-1.51265364417049e-05
-2.77721737921618e-05
-1.27711278392371e-05
-1.83654423713088e-05
-3.08203493336872e-05
-1.45987250278722e-05
-2.56012393964864e-05
-1.63399788377339e-05
-1.30042566372528e-05
-2.75132907908405e-05
6.49083090976087e-06
-3.51737757451801e-05
-2.17735285235767e-05
-4.73593454277808e-05
-1.72579021501142e-05
-9.25015120277265e-06
-4.21288293621029e-05
-3.62483491325746e-05
-1.05746853414062e-05
-6.16829627102489e-06
-3.0022231371593e-05
2.10436998098048e-06
-1.6411469950223e-05
-3.89452155791286e-05
-1.12625661794647e-05
-3.08541841229559e-05
-2.38522289807245e-05
-2.65577448154662e-05
-1.00944606828042e-05
-1.79075711271802e-05
1.21830342404773e-06
-2.22526354598571e-05
-9.20927575093421e-06
-1.84167334615036e-05
-9.89008202165532e-06
-6.88448828044847e-06
7.84345905982979e-07
-3.1480044695865e-05
-1.74161393786907e-05
-2.23254119277475e-05
-3.04688844163658e-05
-3.22131437091303e-05
-1.27105292138816e-05
-2.89123319800192e-05
-5.5691740414881e-06
-2.59231941459456e-05
-1.41736287353926e-05
-3.19905006435985e-05
-3.62218366464608e-05
-2.35701965320554e-05
-4.64064225480909e-05
-1.88159084087129e-05
-2.29701654177041e-05
-2.29448699529286e-05
-2.92000408994878e-05
-2.50709660493265e-05
-1.44990012227696e-05
-1.28190856595486e-05
-8.20462727876735e-06
-2.14136959479888e-05
-3.72610449445039e-05
-2.83172237410968e-05
-1.71522629964184e-05
-2.75340742858553e-05
-2.11258670679968e-05
-2.54220620871641e-05
-1.84451950643575e-05
-2.42784009839767e-05
-2.06578591111573e-05
-2.30306355301624e-05
-2.35592479992108e-05
-2.63619474123284e-05
-2.36160612518519e-05
-1.8727997225239e-06
-1.28157687981017e-05
-2.08938465615067e-05
3.64307691163633e-06
-3.61644462810824e-06
-2.35069384472804e-05
-8.13755252845973e-06
-2.20951475911588e-05
-4.16611184427358e-05
-1.6438486891064e-05
-2.90279591912586e-05
-3.11974510004056e-05
-2.30172654114252e-05
-1.22450721035961e-05
-3.66671213040013e-05
-2.21714528135369e-05
-1.0245987428068e-05
-3.61314616877776e-05
-3.28731474955798e-05
-3.07577495305536e-05
-2.56278155306723e-05
-2.98300055096849e-05
-2.35943011692072e-05
-2.41897292073434e-06
-3.52694134159637e-05
-1.98945577922992e-05
-2.59653539023805e-05
-5.80573751520403e-06
-2.42525310971475e-05
-3.37959028174572e-06
-5.62306199455826e-06
-2.15303006851872e-05
-2.08842917527676e-05
-1.49203267826466e-05
-2.29768132486956e-05
-2.10037605920163e-06
-1.59516121711829e-06
-3.50867323237296e-05
-1.5805656934153e-05
-2.78916368197094e-05
-2.31835856266953e-05
-1.94499568130555e-05
-3.24729261298474e-05
-3.58945569300047e-06
-2.11935454280337e-05
-1.85692019879576e-05
-3.1687562055452e-05
-2.39860647751734e-05
-3.69591564878233e-05
-2.38697542724382e-05
-2.48904257826327e-06
-3.07528866234248e-05
-4.09829185599903e-06
-1.99457515227374e-05
7.56531008852984e-06
-2.3701319747661e-05
-3.28666387907427e-05
-1.04833352338288e-05
-2.38154475013308e-05
-3.96659547436579e-05
-3.26327897734127e-05
-3.63824735043233e-05
-2.73033421020491e-05
-2.27171202536117e-05
-2.95330481710277e-05
-1.82614366944711e-05
-1.97124977072831e-05
-1.50234362072102e-05
-2.43693193864257e-05
-2.1282473160132e-05
-9.27024688612308e-06
-1.92161553783319e-05
-2.09688366794426e-05
8.88614677092126e-07
-2.72858513780612e-05
-2.98619938761308e-05
-1.51035343980905e-05
-1.69788105854504e-05
-2.30735061887181e-05
-3.32488565511581e-05
-2.97598341612573e-05
-2.23280368708673e-05
1.86977012527847e-05
-1.63534376938882e-05
-3.98245990630729e-05
-2.26049207767004e-05
-2.71271734596709e-05
-2.46602223233326e-05
-3.16025987924038e-05
-3.65538858253853e-05
-1.70823810177199e-05
-1.71584913140653e-05
-1.59894406036357e-05
-1.35866061115383e-05
-2.95932558546777e-05
-2.12087314000112e-05
-1.72205262186644e-05
2.39707981815555e-06
-1.57965282588634e-05
-1.75035074226908e-05
-1.31329433675111e-05
-2.43655637812335e-05
-2.64999146130053e-05
-1.07076209815053e-05
-1.9097033066094e-05
-3.3429192853375e-05
-2.14722086693008e-05
-4.12482240476029e-06
-2.72975964387669e-05
-2.9613608759931e-05
-8.32436992491843e-07
-4.00563332365443e-06
-1.74244986145126e-05
-1.0009099109548e-05
-1.53096404896234e-05
-4.05797958030615e-05
-4.2819595460447e-06
-1.58763696653339e-05
-8.50474616129099e-06
-9.03842681379611e-06
4.02287342557474e-06
-2.68701434433428e-05
-1.99228997519554e-05
-1.52166215874311e-05
-1.72850430651515e-05
-4.20784979518842e-05
-2.11663800379153e-05
-2.31837665332799e-05
-1.50381003694223e-05
-7.74995691279191e-06
-2.67910839050015e-05
-7.64322413027795e-06
-2.25212909508436e-05
-1.90991354349e-05
-2.82221663013516e-05
-1.80169709443995e-05
-3.07476447596573e-05
-2.04761202376222e-05
-2.36914867292632e-05
-3.44586104315034e-05
-3.87061314088281e-05
-2.97753516108791e-05
-1.34228863562946e-05
-2.73491157445254e-05
-1.57700726065766e-05
-3.95998695199896e-05
-2.54978151373952e-05
-2.36154700399971e-05
-2.41355805270324e-05
-2.37500014979556e-05
-1.35176600313007e-05
-1.28111619694134e-05
-1.74206776835525e-05
-1.40122940753926e-05
-3.03718568655117e-05
9.30646046197841e-08
-1.31472128748505e-05
-8.36347096695291e-06
-3.58559219603416e-05
-4.11662767606108e-05
-1.59881447214917e-05
-1.06717408198756e-05
-2.71527234766341e-05
-9.39348605115627e-06
-1.99055010870544e-05
-1.48910060454287e-05
-1.38876195359367e-05
-2.98627970464747e-05
-1.54694793600736e-05
-2.79725974430257e-05
-3.12910414859025e-05
-2.51358316502901e-05
-8.55698620103309e-06
-3.26318576131342e-05
-2.64828417626902e-05
-1.57944253708677e-05
-1.01060322590218e-05
-2.34529489487199e-05
-3.02279341170994e-05
-5.47144389537723e-06
3.32350069339424e-06
-1.69072844005481e-05
-2.76846578737101e-05
-1.51135605441559e-05
-4.38450850025322e-05
-1.52170360106278e-05
-1.2123361527758e-05
-2.42335361597843e-05
-3.7888871684166e-05
-4.38491600717049e-05
-3.49147198383985e-05
-1.8538485529225e-05
-1.33042409992391e-05
1.20326492413701e-07
-1.27696514937502e-05
-1.65842728041555e-05
-1.11754560385393e-05
-1.66791295134977e-05
-2.70774929098074e-05
-1.52271405198554e-05
-2.78616900244893e-05
-1.60802513837109e-05
-2.27082408531922e-05
-1.62270856413883e-05
-4.19057523543516e-06
-2.08939496038098e-05
-6.64818675710547e-06
-5.00519805609984e-05
-1.102156911634e-05
-7.66721749097803e-06
-2.57324017284376e-05
-1.15609807509959e-05
-1.88850376034184e-05
-4.16399773916856e-05
-3.2453770371104e-05
-3.13877144122574e-05
-1.14808622910548e-05
-2.15651395402067e-05
-3.06149889355275e-05
-2.70642518807459e-05
-3.99677908829312e-05
-1.707895924818e-05
-8.86582212072419e-06
-1.04647421562484e-05
-3.89470902441096e-05
-1.53848015506453e-05
-2.07138967121349e-05
-3.04477492755833e-05
-3.81787759536993e-05
-5.03837962735839e-06
-3.39611154862016e-05
-1.35509799507211e-05
9.85967054129181e-06
-8.08461393078672e-06
-1.82018982248266e-06
-1.708174475256e-05
-1.8702518956396e-05
-1.19356824572653e-05
-1.26116120575717e-05
-2.05318557543357e-05
-1.27605397071857e-05
-7.25793899416002e-06
-2.4070910927682e-05
5.23047184892276e-07
-3.52895797511291e-05
-2.82902277928424e-05
-2.71839489083537e-05
-7.01000447169924e-06
-1.39465876737982e-05
-3.61384833820657e-05
-3.85303547332346e-06
-2.31389717776312e-05
-2.34747438104026e-05
-3.13027719939185e-05
-1.65260225037795e-05
-1.10027256835489e-05
-7.51466424859434e-06
-3.05250531305925e-05
-1.40107075704633e-06
-1.97767942194797e-05
-2.54474304062509e-05
-2.50445450258612e-05
-1.86678714011759e-05
-1.03642223999727e-05
-3.5143341034043e-05
-3.17675551318021e-05
-1.63920942843687e-05
-1.31414830796121e-05
-1.98352029427057e-05
-8.29547726469047e-06
-2.3498353254411e-05
-2.55404898149036e-05
-9.42861253544431e-06
-2.24496001118459e-05
-1.22304815469671e-05
-1.99191204040994e-05
4.58927324879339e-06
-9.72911494517679e-06
-2.51689411843429e-05
-4.69405671006156e-05
-2.34259295267667e-05
4.81777695394727e-06
-2.94838898210298e-05
-1.79216770666285e-05
-4.08234750702371e-05
-3.20108708224475e-05
-3.47511109074073e-06
-3.77983114152104e-05
-2.43776056889691e-05
-3.49035879877967e-05
-3.14501182557245e-05
-3.19599811248373e-05
-6.46028647818246e-06
-2.14685745490227e-05
-1.03792282125425e-05
-1.82722833591701e-05
-1.31734491627577e-05
-2.03143392774267e-05
-1.56994088809585e-05
-3.04461939344983e-05
-2.02439341460162e-05
-4.05357538798261e-05
-3.25063487867883e-05
-2.46974930048194e-05
-2.19768687337493e-05
-8.87004064183321e-06
-2.90489723302706e-05
-1.49325778772738e-05
-3.87984758467669e-05
-3.42786630482909e-05
-3.25212820035594e-05
-1.28806379474173e-05
-3.28941341081704e-05
-2.42338189187537e-05
-6.6276078449226e-06
-1.45380199869867e-05
-2.71998311544812e-05
-1.91317949890677e-05
-6.80830657009391e-06
-1.88447237657624e-05
-3.60265223312138e-05
-3.29962841728468e-05
-7.11987739277845e-06
-3.51453823967472e-05
-1.46169405324997e-05
-1.97925608439644e-05
-4.88466653009057e-06
-2.12732855540381e-05
-5.54850285419167e-05
-3.1176007710838e-05
-3.42819878273422e-05
-2.0358775558129e-05
-3.59031183410438e-05
-2.98468912100319e-05
-1.93703214695339e-05
-1.19544221331108e-05
-8.23232200043761e-06
-1.96385948270232e-05
-2.54025056060116e-05
-1.41043164158042e-05
4.22254194978028e-07
6.6958038606612e-06
-1.45123628598318e-05
-2.09476869344022e-05
-1.27668736236892e-05
-3.50421920255992e-05
-2.17802070537422e-05
-1.53600051833059e-05
-3.44037665192678e-05
-3.05020138023287e-05
-9.13375227556284e-06
-9.69732013380631e-06
-2.05441024827075e-05
-3.23669008733739e-05
-2.58069368981266e-05
-1.51444494275751e-05
-1.9629140283842e-05
-1.21014523221932e-05
-4.03023051585892e-05
-3.32083423003651e-05
-2.75889077479222e-05
-4.38282023799373e-05
-2.89750717385065e-05
-1.14285748641083e-05
5.80389499124847e-06
-3.46631739848421e-05
-2.83447774535549e-05
-2.25584695090472e-05
-2.63673685156187e-05
-2.15429619181935e-05
-1.40891177231121e-05
-1.20268565854612e-05
-3.02311321390606e-05
-9.34622593968664e-07
3.11941257105882e-07
-2.8226393735837e-05
-1.76170114989016e-05
-1.67287453383312e-05
-2.21090387655847e-05
-1.27448491435107e-05
-1.40477998551675e-05
-2.74024343631062e-05
-1.41924476781743e-05
-1.98832272990187e-05
-2.5856114940889e-05
-3.73356508715825e-05
-1.59202063751908e-05
-2.15684967279505e-05
-1.03657193646521e-05
-2.80231686561036e-05
-2.32081798743303e-05
-1.29726051725206e-05
1.1976881428213e-05
-2.73921535585171e-05
-2.65842345036189e-05
-1.21171025175568e-05
-1.02863364873476e-05
-3.49494491006492e-05
-1.93112930797906e-05
-4.03328311970109e-05
-2.48299838444297e-05
-1.924750804895e-05
-1.04035925570762e-05
-2.89522215038819e-05
-2.95432301732684e-06
-4.1217692357826e-06
-6.73896242321204e-06
-2.83614426772079e-05
-1.62560916029818e-05
-4.2713933788919e-05
-3.13442639557753e-05
-1.42610673015312e-05
-1.83991067778259e-05
-3.11321167971076e-05
-2.42945812002981e-05
-2.42674957981512e-05
-1.50285909527407e-05
-2.73777755822293e-05
-1.98000771722807e-05
-1.34145180332142e-05
-2.20172608747603e-05
-2.04202427977122e-05
-5.97259846016112e-06
-3.65663021613887e-05
-3.43402370139635e-05
-1.34924152066227e-05
-1.94273701950038e-05
-3.82749796185068e-05
-3.22103912020969e-05
-3.93209559011422e-05
-1.07054826697488e-05
-1.20031205111421e-05
-1.6318927638755e-05
-1.96098373848771e-05
-5.18385159204203e-06
-1.81349611136752e-05
-3.03779555860605e-06
-1.51651384712199e-05
-2.16847624416399e-05
5.45417867713817e-06
-2.74985024377755e-05
-2.84775662039353e-05
-2.24510281734456e-05
-1.9689567149109e-05
6.46756815450877e-06
-1.27600326498015e-05
-1.51501384792955e-05
-1.93338058035443e-05
-1.17101304876371e-05
-1.11162364885123e-05
-2.50953372718241e-05
2.10240629573434e-05
-1.18941004576617e-05
-1.54461155831212e-05
-1.6594799113875e-05
-2.18934233804022e-05
-2.47540002253189e-05
-1.24911091307682e-05
-1.70213671234832e-05
-3.27192568973581e-05
-1.80143519359195e-05
-9.29109962349675e-06
-5.6066115403432e-06
-2.06959113709507e-05
-2.31119589556332e-05
-2.31926235913408e-05
-3.98054864790755e-05
-9.01089110945625e-06
-2.64094751539482e-05
-3.74752158661376e-05
-2.91266756350844e-05
-4.99946214909679e-06
-1.68199139946323e-05
-2.22297150856086e-05
-1.95552710954992e-05
-4.99610544865421e-05
-1.31416709973393e-05
-3.31523138153294e-05
-1.9157036274711e-05
-1.63377422742297e-05
-4.9961210833693e-05
-3.73866506350837e-05
-9.05924385909835e-06
-1.80952979327713e-05
-4.39467246703806e-05
-1.80811570262161e-05
-2.98087981768733e-05
-4.14112844558083e-05
-1.06705495976185e-05
-4.00496465927011e-06
-2.33639009781557e-05
-1.26731430663514e-05
-2.16096012179343e-05
-1.65961723604044e-05
-2.48261352729562e-05
-1.96469480235597e-05
-1.43931310093098e-05
-2.48046023947956e-05
-2.51435860257587e-05
-1.49710327518206e-05
-5.64905114511321e-06
-1.54009236769185e-05
-1.91448930426783e-05
-1.02783071323227e-05
-2.25818210352732e-05
-2.01691333087051e-05
-1.0580025222976e-05
-1.66897273468963e-05
-7.40981645122206e-06
-2.70784069989571e-05
-2.33496808664325e-05
5.17582979724916e-07
-3.88935033819568e-05
-1.00148545259448e-05
-1.77301296792165e-05
-9.44142372908618e-06
5.56624042488376e-06
-2.34696211349283e-05
-1.9458248905328e-05
-1.02095467240023e-05
-1.44249058899236e-05
-8.26660357896366e-06
-2.84759446909765e-05
-2.87384522229652e-05
-2.64469056110177e-05
-2.15616388455088e-05
-3.40087063785458e-05
-2.62061161126895e-05
-2.55996678123308e-05
-2.62678162595811e-05
-1.54681330403669e-05
3.03093323999408e-06
4.38564037646419e-06
-1.85981116798333e-05
-3.47883664674409e-06
-2.50880705065475e-05
-2.17141008232519e-05
-3.60665735647016e-05
-8.57377415704327e-06
-5.17011913699741e-07
-2.70471600527204e-05
-7.05380336127484e-06
-1.07630505243405e-05
-1.47953780261709e-05
-1.642594819627e-05
-1.20195073763076e-05
-4.76517422667712e-05
-2.08383901008585e-05
-4.03669776878686e-05
-1.86012432939548e-05
-1.80940503973913e-05
1.86007878261213e-07
-1.15157325582791e-05
-4.53715384134656e-05
-3.22743291993512e-05
-4.53173105037639e-05
-1.83097761918759e-05
-1.8857895224361e-05
-3.23702993275433e-05
-2.99104663127701e-05
-2.23540110770401e-05
-3.14804518772859e-05
-1.94118353686714e-05
-3.37043753953837e-05
-2.6688316161819e-05
-1.65764446656069e-05
-1.98640418423891e-05
-4.36851374455533e-06
-1.63114327810845e-05
-1.90989417431546e-05
-3.9250609760399e-05
-7.11548162813854e-06
-9.41640807476566e-06
-2.75449847305991e-05
-1.15665817902804e-05
-2.63502460257843e-05
-2.98571265432578e-05
-2.57055650101581e-05
-9.04540440461723e-06
-4.45508049782751e-05
6.08220749695121e-06
-3.99334001887307e-05
-6.46325356424222e-06
-3.86422845513386e-05
-1.01000890287574e-05
-1.83521299265198e-05
-4.14439045143392e-06
-1.54724192385425e-05
-2.36948175180235e-05
-2.17309137869824e-05
-1.40938065017142e-05
-1.08973980705736e-05
2.54988867547417e-06
-2.32686800505364e-05
-1.25205437326158e-05
-2.35977014991962e-06
5.07425112728972e-07
-3.18759951015616e-05
-6.72196875425275e-06
-1.85984308050453e-05
-1.4769802084904e-05
-1.47135469335395e-05
-2.28232169301342e-05
-2.57585560505878e-05
-1.04917501994198e-05
-3.8363190372669e-05
-3.16451947730623e-05
-1.496803511196e-05
-1.08791338867269e-05
-1.60984651570506e-05
-1.17860563071968e-05
4.74960680196621e-06
-1.40565053877991e-06
-7.92146576824035e-06
-1.1295990397103e-05
-5.05907665113561e-06
-5.44320882382868e-06
2.48358994388378e-06
-1.81877828153814e-05
-3.49593572884825e-05
-1.94989590147339e-05
-2.81076223525267e-05
-1.70172530113154e-05
-2.48366980623565e-05
-1.4992604348952e-05
-2.09151941449217e-05
-2.95638459355914e-05
-4.36309475905913e-05
-2.2913771847282e-05
-2.76048602891678e-05
-1.47890143116646e-05
-1.20093530101341e-05
-9.19122724214184e-06
-2.71506361251175e-05
-2.90405823556677e-05
-3.24359696656889e-05
-1.63888538034346e-05
-2.67465986024335e-05
-2.48387279769094e-05
-1.5969675373736e-05
-1.18459080590934e-05
1.2317078812648e-06
-4.50168626368233e-06
-1.06531959892553e-05
-1.73801321389104e-05
-3.64870652368162e-05
-2.62574075428019e-05
-1.26853907844206e-05
-1.54640086461014e-05
-1.04457789178506e-05
-2.4148325692719e-05
-1.52606551370166e-05
-1.88081076033998e-05
-4.15268847221721e-05
-1.14806226300099e-05
-2.07605684123968e-05
-3.4289901715441e-05
-3.53816755692224e-05
-3.82022522894436e-05
-1.52299692347371e-05
1.2240824292456e-06
-2.7293363236416e-05
-2.22681761889111e-05
-2.92706001856721e-06
-6.29450306303135e-06
-1.18625101784454e-05
-9.94053810780335e-06
-2.5137198393624e-06
-1.88236237906921e-05
7.66171104512364e-06
-4.40651570599103e-07
-2.47574014812777e-05
-1.30589716668974e-05
-2.39149786369479e-05
-9.68479963453292e-06
-1.55069314301274e-05
-2.73093709541021e-05
-3.59669553245402e-05
-1.78885745709809e-05
-2.99196943481436e-05
-3.66379606627551e-05
-2.24555050896658e-05
-2.8161015950618e-05
-3.290072699109e-05
-5.45021632753875e-06
-1.55061178153404e-05
-2.20964455520131e-05
-1.03874091570733e-05
-2.41079369598653e-05
-2.23836368900607e-05
-2.02101550299454e-05
2.8729519120389e-06
-2.18457450180161e-05
-2.11179086818391e-05
-2.53901886519407e-05
-1.83024581539674e-05
-2.16718249447016e-05
-2.46967706533103e-05
-2.64686966746e-05
-2.35621050568054e-05
-2.22902406689516e-05
-3.51272770891435e-05
-1.66472588883458e-06
-1.57130600303263e-05
-1.92540345140781e-05
-7.17370908008403e-06
-7.17099513734354e-06
-2.05073535875917e-05
-2.3184907250762e-05
-3.30884337581069e-05
-2.08147560147578e-05
-1.06649124020427e-05
-1.87624729955771e-05
-3.79729787646423e-05
-2.17162818097757e-05
-2.25423947302509e-05
-8.67204521133703e-06
-2.3526311776612e-05
-3.67806646003416e-06
-1.23002383656899e-05
-5.51998969975776e-05
-8.89427570207087e-06
-1.84443856546063e-05
-2.0351668922006e-05
-9.54953255872997e-06
-3.40624399268574e-05
-2.30057827568362e-05
-2.96546675913932e-05
-1.95513103519487e-05
-1.6814611867221e-05
-1.86227694604788e-05
-2.73836756675009e-05
-8.8020346699705e-06
-6.83107391672116e-06
-1.84109465648158e-05
-3.80304115065722e-05
-5.59547766061787e-06
-1.2890025855253e-05
-2.28729632295097e-05
-1.02943752189731e-05
-2.79733488244189e-05
6.04414848608087e-06
-3.37829321710043e-05
1.2189911535171e-07
-1.79942888219705e-05
7.61770369345807e-06
3.91301294098866e-06
-2.55409246273932e-05
-1.98613604791406e-05
-2.78970368291416e-05
-2.02874954772609e-05
-2.720785286007e-05
-2.42772049399479e-05
-2.86831346621685e-05
-8.78057649130487e-06
-1.1176958275884e-05
-2.06035714426632e-05
-2.35282435416753e-05
-3.56796432405993e-05
7.66734578656131e-06
-1.06665114861249e-05
-2.19249291968184e-05
-4.21319562372792e-05
-2.11929342673326e-05
-6.40051878887631e-06
-3.31027263174195e-05
-1.11625188152029e-05
-1.96108730129056e-05
-1.29223298109666e-05
-1.92180902059182e-05
7.19110306232104e-06
-1.07478723952796e-05
-2.34698537068724e-05
-7.74307051249676e-06
-1.90578862508714e-05
-2.0927200240952e-05
-1.96799014932646e-05
-2.98104599590017e-05
-1.64026087399734e-05
-2.68536015003118e-05
-2.95814762017806e-05
-2.29535391406312e-05
-3.26262832235106e-05
-9.07956611125147e-06
-2.45512114101216e-05
-6.28430028650733e-06
-3.81540712448051e-05
-3.57471996327025e-05
-9.14011204638701e-06
-2.82139993302839e-05
-2.08737263112755e-05
-5.51490979625598e-06
-9.1667742093557e-06
-1.1861543192172e-05
-2.57544917672875e-05
-5.52319206278369e-05
-1.2854946265849e-05
-1.43852956200806e-05
-1.78995524156621e-05
-3.94582406842498e-05
-1.66090061429239e-06
-3.42539423239361e-05
-1.35892688829202e-05
-2.69470408080451e-05
-2.31290446358992e-05
-1.0455518387216e-05
-3.51169886958522e-05
-3.1985504420384e-05
-6.79799877575803e-06
-2.86940307247317e-05
-1.27442514893285e-05
-1.15173755095014e-05
-6.11404940116755e-06
-3.30131459239309e-06
-2.27600333186388e-05
-2.52015016501926e-06
-1.93179250846154e-05
-1.40886166976724e-05
-1.34510587573441e-05
-1.7498375315894e-05
-4.28198604248894e-05
-1.98662045950853e-05
-1.00458613689255e-05
-1.5797331856025e-05
-4.15021063937098e-06
-2.19353829330801e-05
-1.8497522904385e-05
-1.06663565925508e-05
-2.76114942866647e-05
-3.00102759765948e-05
-8.25008014934454e-06
-2.16986741715832e-05
-3.80634327873435e-05
-3.94933622493615e-06
-3.00045878296629e-05
-3.20163499349587e-05
-2.37715409887641e-05
-9.06597913754666e-06
-3.96160089065954e-05
-1.94867441603551e-05
-2.42664437578186e-05
-1.10698686576014e-05
-2.83761105554851e-05
-2.42355288517668e-05
-2.26718779187118e-05
-2.02212717337151e-05
-2.01673601968041e-05
-5.17985727506131e-06
9.82569705579287e-06
-1.59627146701091e-05
4.56887062995485e-06
-5.12663842731049e-06
-1.50980417799524e-05
-4.61426500746041e-05
-2.93307508472199e-05
-3.56724863564037e-05
-1.11697285877397e-05
-4.06430375400951e-05
-1.43920235349109e-05
-4.56389327794343e-05
-1.13569872317579e-05
-1.49047060965368e-05
3.22744021702943e-06
-3.36307117347125e-05
-3.06971577338859e-05
-3.46797374232923e-05
-3.09621826222782e-05
-1.57819025085213e-05
-3.13275526806996e-05
-1.13825550963511e-05
-6.60741786139904e-06
-3.8575071306816e-05
-2.75678994282713e-05
-9.84461826133727e-06
-1.67264700054414e-05
-1.67136716726294e-05
-2.0163218677801e-05
7.0019214795601e-06
-4.74320695438813e-05
-5.8500849902862e-06
-2.79447753154062e-05
-4.44959597362978e-05
-1.23131983596489e-05
-2.28416619866946e-05
-3.94648976562463e-05
-1.26796395231923e-05
-2.93567526071616e-05
-2.74639837079183e-05
-3.0947461734111e-05
-2.42525803998437e-05
-7.69602188180957e-06
-1.30420921941119e-05
-3.02421915208872e-05
-4.78377537070341e-05
-1.96566096920028e-05
-8.06056195202365e-06
-3.43566957918861e-05
-1.65004376192475e-05
-1.30762701585139e-05
5.2012924001085e-06
-1.21261410383538e-05
-1.00342707081263e-05
1.38887618620188e-05
-1.4013846802426e-05
-7.9887903116702e-06
-4.39653125430578e-05
-1.87133480999787e-05
-2.95973551295459e-05
-1.53695596959185e-05
-1.23178290459045e-05
-1.62867644055872e-05
-3.23683731632692e-05
-1.50033166083506e-05
-2.6761835555806e-05
-1.05652891306897e-05
-7.26453714399307e-06
-3.03633755443215e-05
-1.60362159041692e-05
-2.30124314753153e-05
-1.07137340744298e-05
-2.46322127061698e-05
-7.73025447886826e-06
-1.00038094869834e-05
-5.14981319567223e-05
-1.83583965566094e-05
-4.16427097923797e-05
-4.48655979877218e-05
-1.72432635555276e-05
-1.90410705574468e-05
-1.48539335500971e-05
-2.6535964268396e-06
-3.59084222139841e-05
-2.70167335855057e-05
-4.80645214629549e-05
-1.0665482742214e-05
-2.68476180155636e-05
-1.08754940645957e-05
-4.3435931073915e-05
-1.4637601913042e-05
-2.26549444501124e-05
-8.51129118199475e-06
-1.66992261575301e-05
-1.77662108102979e-05
-3.09054032843531e-05
-4.01881115764652e-05
-2.5103998870576e-05
-3.0978344379945e-05
-2.90325371494421e-05
-3.29632415666902e-05
-2.12672670110849e-05
-3.80456083527948e-05
-1.26277248458953e-05
-1.81106928517987e-05
-3.11481892561045e-05
-3.02336570884539e-05
-1.98153599319736e-05
-1.31869420882404e-05
-1.91770623504744e-05
-1.31160283238131e-05
-1.1859965452614e-05
-1.62227786794005e-05
-4.9677061797234e-05
-4.09485083453437e-05
-4.15714651892869e-05
-4.16888298307276e-05
-2.83629887749012e-05
-2.03037443990356e-05
-1.45120117894702e-05
-1.31856197685984e-05
-1.81531879035649e-05
-2.77732704449408e-05
-1.21836725631551e-05
-1.1637872660864e-05
-8.24603776566016e-06
5.46713543195549e-06
-2.86552857613212e-05
6.80492585199359e-06
-1.51736321574303e-05
-3.30753714207171e-05
-2.56961693878816e-05
-5.57634239515533e-06
-1.08636824284967e-05
-9.36629542838008e-06
-2.77889352476665e-05
-1.67899338216907e-05
-1.02702880145208e-05
-3.28173356000571e-05
-1.94001462245003e-05
-4.36753894722831e-05
-3.36839402866718e-05
-2.08735684956213e-05
-1.00070479167351e-05
-1.49751138988752e-05
-1.60066415896803e-05
-1.75357426671563e-05
-1.07504573281662e-06
5.62790610228191e-06
-2.23937812978418e-05
-1.49922464044968e-05
-1.66521945007093e-05
-2.4718003980747e-05
-9.11727866827553e-06
-4.62769324247352e-06
-3.22661184063222e-05
-2.40881447823155e-05
-2.2780065534948e-05
-2.2075924532986e-06
-4.3528540893986e-06
-1.20887926993474e-05
-1.63034758416528e-05
-1.92935936558772e-05
-3.96370341703489e-05
-5.1450280745677e-05
-1.79392347569794e-05
-1.81558587630706e-05
-1.62875585994958e-05
-2.8675741492057e-05
-1.83521670297772e-05
-6.26153409600477e-06
-5.28759636044236e-06
-2.43151852066941e-05
-3.06653977043001e-05
-2.32241765641888e-05
1.80463507152144e-06
-2.01984717765995e-05
-2.66894334392312e-05
-2.08523001654841e-05
-1.40687397847776e-05
-1.43922394231755e-05
-1.79952987048591e-05
-2.67323650592979e-05
-2.30444267601848e-05
-3.33204646965142e-05
-3.33018373352815e-05
-1.94004839081867e-05
-2.28087676610072e-05
-1.64414228950442e-05
-2.41009518581497e-05
-2.56920311792962e-05
-2.37361344461156e-05
-1.76412239467639e-05
-3.54135801415446e-05
-2.19181770884332e-05
-4.05459919936894e-05
-5.99976209847917e-06
6.37116717642957e-07
-1.67035851979528e-05
-7.44134736521108e-06
-2.92443255068251e-05
-1.6150881198528e-05
-3.87844063256281e-05
-2.30779533372963e-05
-1.24542960610344e-05
-1.92547398195554e-05
-7.36304126811084e-06
-2.99083989526388e-05
-3.41089353494913e-05
-3.36540277460595e-05
-1.25516080922721e-05
-8.67996183467365e-06
-1.53560407180498e-05
-2.69145040587904e-05
-4.40943290153987e-05
-1.60263471641578e-05
-7.20996898278425e-06
-2.69298504969697e-05
-2.68843988463126e-05
-1.8350007908795e-05
-4.64758852852863e-06
-2.78758186281249e-06
3.13654018755955e-06
-2.6561471855988e-05
-1.19422140924403e-05
-2.82556417851724e-05
-3.11765953453131e-05
-4.48807542276688e-06
-3.45062950871924e-05
-1.54086133610491e-05
-1.43510250691599e-05
5.39254895805889e-06
-3.82583242980523e-05
-1.39427282984594e-05
-1.91878359931263e-05
-3.37200190683369e-05
-2.73167976201355e-05
-5.69804581805393e-05
-1.43758015942011e-05
-1.6976070695213e-05
-2.34360856717565e-05
-3.46249425429446e-05
-1.45305665575565e-05
-1.51905499308791e-05
-2.08709574678149e-05
-1.83068448631147e-05
-7.06891071948609e-06
-2.78205084573874e-05
-2.78452251308311e-05
7.03936680978057e-08
-1.41514920718231e-05
-3.78150026719969e-05
-3.36089556556638e-05
-2.74260537452161e-05
-3.43437118607182e-05
-2.22109710368014e-05
-2.15881847528642e-05
-3.3032708679155e-05
-3.93785350641852e-05
-1.59694396200547e-05
-1.15092747448894e-05
-1.56064626573424e-05
-2.66952265979122e-05
-1.18675416782064e-05
-1.40424490419485e-05
-2.4496509227319e-05
-2.77027748776049e-05
-2.36320278850711e-05
-7.23927166054943e-06
-2.61603927809864e-05
-1.98777206268552e-05
-2.2700944454201e-05
-3.57483914921967e-05
-2.59729305003057e-05
-2.7564494573873e-05
-1.90154770412338e-05
1.7847885168831e-07
-1.87025050767526e-05
-1.72318012018114e-05
-9.19891691585108e-06
-8.32957055726275e-06
-1.08043292669489e-05
-2.38920401128396e-05
-1.4598108802838e-05
-3.13393779188865e-05
-3.07513734495731e-05
-1.83709207363554e-05
-3.95840019529398e-05
-2.45008574118526e-05
-1.13404473754701e-05
-2.48826980328189e-05
-2.70763548456213e-05
-3.02119656068858e-05
-3.04692785246471e-05
-1.3266593269435e-05
-1.08639307499961e-05
-2.14983831384623e-05
-1.66331612099026e-06
-1.85304513627192e-05
-2.00567343909166e-05
-3.6486810950061e-05
-7.18153781198039e-06
-1.48524344785103e-07
-8.1688206167904e-06
-1.00504078703865e-05
-1.03639339758938e-05
-1.199794911849e-05
-2.00650343684562e-05
-3.35311971667044e-05
-3.16754509126395e-05
-3.51894345475396e-05
-4.88036899004678e-06
-3.02602392809243e-05
-9.36016392239736e-06
-4.03313273304256e-05
-2.55415354758448e-05
-1.9529118597209e-05
-3.32034241007346e-05
-1.43547894569038e-05
-4.1457404543178e-05
-5.34192675900615e-05
-2.88734449537686e-05
-1.33220680041899e-05
-2.32422327267467e-05
-1.15410963412728e-05
-2.52521920109199e-05
-3.28752249408451e-06
-2.60308084463281e-05
-1.91787296826294e-05
-6.97078251240482e-06
-4.97546480167732e-05
-1.55485812402425e-05
-2.1422214480403e-05
-2.68131109506772e-05
-3.76093416651449e-05
-2.79411630095507e-05
-1.12622307563587e-05
-3.59989161543139e-05
-2.13693782827605e-05
-2.1620874757526e-06
-2.36187157684487e-05
-2.82462361129039e-05
-2.84289245822548e-05
-3.131630799163e-05
-4.43458340018798e-05
-1.70911653785909e-05
-2.52826509657736e-05
-4.22883247425494e-05
-2.40573843472914e-05
-2.07054309767526e-05
-2.83318955591647e-05
-1.7575469068003e-05
-1.15701389320059e-05
-3.28248929530198e-05
-1.15844313527118e-05
-2.03900511367466e-05
-9.01766634648375e-06
-2.26044171073816e-05
-1.13216180088316e-05
-5.91611447923288e-06
-1.22647655646226e-05
-1.80854789491981e-05
-2.98921888687524e-05
-1.82728300203375e-05
-3.53554636409547e-05
-1.51117629042165e-05
-9.63327032614142e-06
-2.48282323614829e-05
-1.04806294714632e-05
-1.42848829706419e-05
-2.08016130870595e-05
-2.54133767393693e-05
-2.03175266727599e-05
-1.92694836305974e-05
-2.40911309493931e-05
-2.05451201302356e-05
-2.79838285977431e-05
-1.55401498341881e-05
-4.13314068662474e-06
-1.00844695993135e-05
-1.72410440128923e-05
-2.03437650383799e-06
-3.80247463397617e-05
-1.4577615479846e-05
-2.3664855762565e-05
-1.53493943226148e-05
-9.73465956279836e-06
-2.7843272846714e-05
-4.14436274687745e-05
-1.45946215373373e-05
-2.33056217599606e-05
-2.1407116985738e-05
-2.10870020609828e-05
-2.51176039554241e-05
-1.00557587737624e-05
-2.42712600658565e-05
-2.44614891905618e-05
-2.29570499137424e-05
-4.85915966504306e-05
-3.15085313741168e-05
-9.79120115083687e-06
-2.4485169657087e-05
-1.95730707707979e-05
-2.34446571452466e-05
-3.70984309366382e-05
-2.0382327998741e-06
-1.93492913569506e-05
-1.41661801043887e-05
-7.59345978381465e-06
-1.71246507935406e-05
-2.04683920465314e-05
-7.30006779756376e-06
-2.85578681652204e-05
-2.3488005269058e-05
-1.23931585718571e-05
-2.20562846379163e-05
-2.9834880380376e-05
-2.83878012640804e-05
-3.13390538968675e-05
-3.08607970770665e-05
-3.22978494907831e-05
-8.98525015909221e-06
-2.26093848618254e-05
-2.80244819278416e-05
-1.26656269935901e-05
-3.51918295284145e-05
-2.27043515369566e-05
-3.09009261252019e-05
-1.60365736165536e-05
-2.41159809354803e-05
-3.42671271203923e-06
-1.35547134362074e-05
-3.00430798358206e-05
-1.58920374949815e-05
4.43806904179792e-06
-2.28754680885456e-05
-4.53239759875468e-05
-3.13279086525384e-05
-2.40255472605927e-05
-1.94330437032895e-05
-3.23228024079611e-05
-4.2287813686822e-05
-2.75008832897566e-05
-5.63173323204393e-06
-4.87165465242989e-05
-4.79348216398667e-05
-1.67447191512732e-05
-1.03030363343596e-05
-3.92340943972004e-05
-2.85687732976857e-05
-5.97943288939522e-06
-1.87861399502052e-05
-2.60083143634237e-05
-2.02262159533623e-05
-2.24192861610581e-05
-1.8011115542965e-05
-1.45815492419141e-05
-1.85066607894657e-05
-1.75592161415707e-05
-1.80167888362708e-05
-1.85292452893035e-05
-3.66810040770066e-05
-2.02924841629707e-05
-7.73216166416472e-06
-2.08047736673104e-05
-3.95204682576884e-06
-1.91716209528978e-06
-6.64331891628009e-06
-8.39488386324789e-06
-2.78462936927695e-05
-1.36579408641825e-05
-1.34436684066906e-05
-2.53091483800894e-05
-4.16947457808153e-05
-8.95867073308788e-06
-2.10423293000107e-05
-4.34041286690723e-05
-6.36154431678769e-06
-1.88882620907462e-05
-1.27787965138807e-05
-1.11012049581778e-05
-1.41303547502114e-05
-2.22585083006617e-05
-2.78807998501696e-05
-4.31712788956214e-06
-1.54210845808468e-05
-1.82166531670309e-05
-2.00303938979742e-05
-1.29580993770092e-05
-2.10123623414333e-05
-2.78100632902728e-05
-4.01051966882718e-05
-1.75171696424285e-05
-3.06775624496589e-05
-3.12188918985041e-05
-3.94839241576505e-05
-9.51836033768956e-06
-4.70681848231847e-06
-1.58704542242607e-05
-3.98959035881306e-05
-2.86648986870866e-05
-2.92264535377826e-05
-4.5522621642095e-05
-1.7330708817182e-05
-8.97541121497629e-06
-5.02475624055853e-06
-2.68476410553752e-05
-3.45469488358362e-05
-3.08721681804327e-05
-2.27355288138249e-05
-2.05164243269439e-05
-2.57693544410832e-05
-4.89064580592951e-06
-8.10842894806761e-06
-7.69527432236606e-06
-2.22210919114002e-05
-5.77547793757574e-06
1.08092298420096e-06
-1.54473603577444e-05
1.04216078728637e-05
-2.00768128862433e-05
-3.90012181611556e-05
-2.20774600516261e-05
-4.39712609486689e-05
-1.831702987377e-05
-4.86796561228815e-05
-3.77705893946553e-05
-2.73173016358657e-05
-2.67210516895441e-05
-3.63347287160064e-05
-1.66736809379786e-06
1.50657184324556e-05
-1.47281266820639e-05
-1.90897561437843e-05
-1.31812118398253e-05
-1.41688549367225e-05
-1.65648114416478e-05
-3.56411064628166e-06
-1.5058066798701e-05
-7.05172704799546e-06
1.83441282785157e-06
-1.09544739752486e-05
-1.19243402253503e-05
-3.1467613864982e-05
-1.34541272263063e-05
-3.05330305389651e-05
-3.03013505730672e-05
-2.83898928276929e-05
-1.85342468629876e-05
-2.30895721646622e-05
-1.48454598795186e-05
-1.1256020057565e-05
3.97634030699988e-07
-3.06086477817245e-05
-3.89858998842694e-05
-2.78718505473765e-05
-4.36987832922056e-05
-2.23827920665598e-05
-1.8801125914673e-05
-2.77042006893437e-05
-3.87424051077276e-05
-5.97798702567884e-06
-2.70908203595805e-05
-3.65291369366814e-05
-1.78552375231844e-05
-2.11319386901148e-05
-4.60794891662002e-06
-4.76688011723568e-06
-3.34622782784893e-05
-1.47637129294995e-05
-4.98294827697317e-05
-2.68350598110876e-05
-1.78097209987758e-05
-2.68485409751158e-06
-1.46449803146243e-05
-2.71737664119906e-06
-2.40784779600753e-05
-5.29076039001067e-05
-1.11937197982104e-05
-1.68143033664559e-05
-1.85011908318555e-05
-2.32127613354001e-05
-2.12894749525956e-05
-3.49834480216312e-05
-1.92021285633502e-05
-6.34885822612004e-06
-3.54415243749223e-05
-4.08246559290575e-05
-3.99696480378365e-05
-1.55747611963129e-05
-1.72443311050111e-05
-2.92148665992439e-05
-1.88703352189686e-05
-4.07901611511361e-05
-2.62240953734758e-05
-4.43927817006605e-06
-1.97520399395418e-05
-3.84074596943497e-05
-2.10144467250807e-05
-3.78822972721575e-05
-1.61043173818875e-05
-5.28132400854441e-06
4.00406110544017e-07
-1.36315636166608e-05
-1.83212485445412e-05
-3.46466311768861e-05
-1.82971769479171e-05
-2.41710724528403e-05
-1.63193953831862e-05
-7.885329362077e-06
-2.17229375099288e-05
-1.06269490727415e-05
-8.68648424414467e-06
-8.58631542913332e-06
2.04924008763072e-06
-3.329333274864e-05
-2.3640779760081e-05
-3.39227493900171e-05
-2.69991707857767e-05
-6.15601942633438e-06
-4.73375666711668e-06
-4.15235013858982e-05
-3.12864660365698e-05
-3.21431231806201e-05
-3.77137980916527e-05
-2.8201317514815e-05
-5.07188225936249e-05
2.45341999526255e-07
-1.70496877051519e-05
-3.13925172900872e-05
1.12180530072028e-06
-8.81447870315391e-06
-7.57057552511469e-06
-2.39810496558711e-05
-4.00715260750212e-05
-1.47423489377203e-06
-1.40756488346025e-05
-1.49326895196904e-05
-8.05352107751793e-06
-1.16593157436285e-05
-2.03515818498694e-06
-3.8253992178197e-05
-4.36313914578575e-05
-1.19312108802186e-05
-3.15328453420565e-05
-3.10168409673994e-05
-1.41841788675584e-05
-2.88194062853822e-05
-1.26937144203745e-05
-7.10402171861266e-06
-2.80843516210667e-05
-2.86801293856676e-05
-2.27825675850661e-05
-1.86743706710246e-05
-2.22066131017135e-05
-4.00381520888558e-05
-2.23530769406126e-05
-2.46037360935852e-06
-2.97149184485649e-05
-3.87861597698558e-05
-9.30613632942645e-06
-1.16476056988545e-05
-2.10795796068891e-05
-3.89764355025592e-06
-1.2366272528429e-05
-4.82137551883789e-05
-2.34598689716689e-05
-1.19955003922727e-05
-1.0929546417643e-05
-3.58115584888897e-05
-2.84336451444673e-05
-2.74695296053532e-05
-1.86658682526533e-05
-1.29650957719759e-05
-7.89248465255627e-06
-7.62575848958956e-06
-2.74412229327466e-05
-1.92496743255136e-05
-7.75355059087007e-06
-3.6526179444774e-05
-3.24433889726988e-05
-1.58673052199171e-05
-3.21393001302474e-05
-2.07433842978927e-05
-1.1680339127301e-05
-1.61259571238261e-05
-2.33155191424379e-05
-2.78152941110023e-05
-2.82858689652502e-05
2.32057164213781e-06
-3.8128900677705e-05
-3.14838497540525e-05
-7.9460781715332e-06
-2.53692092678198e-05
-3.19387745011874e-05
-4.56330075110949e-05
-1.32444876901248e-05
-3.7654123391148e-05
-3.43301233988725e-05
-2.42474887091351e-05
-2.43644134746736e-05
-1.36160943783324e-05
-1.94916107929463e-05
-3.7127161427024e-05
-2.48531605854592e-05
7.70617608515139e-07
8.00550307769234e-06
-2.09383983981563e-05
-1.69804437480262e-05
-1.71601996266559e-05
-2.78359956029853e-05
-2.93152626197624e-05
-1.46459395029379e-05
-2.34480680844096e-05
-1.57310460667224e-05
-2.42070617996339e-05
-3.33650242023613e-05
-1.37518108727214e-06
-3.2814605703816e-05
-2.13159631161567e-05
-3.57510299343044e-05
-2.31473277535863e-05
-3.70576439194977e-05
-4.72314237091088e-05
-3.71003340668689e-05
-2.42809099281342e-05
-2.44514893597832e-05
-2.89177804804012e-05
-2.76921856535335e-05
-1.70587325204864e-05
-1.90524772520279e-05
-2.63452348238208e-05
-5.78864267907615e-06
-3.84621729618179e-06
-3.700529869463e-05
-2.23741212084444e-05
2.13158687812046e-06
5.75604629572003e-07
-1.9089452981153e-05
-2.4663735572969e-05
-2.68878092034613e-05
-7.9523641187821e-06
-1.59516202389019e-05
-9.45050434214994e-06
-3.48448983522467e-05
-1.87526534535713e-05
-3.88358668874268e-05
-9.44364285952406e-06
-2.19288914028815e-05
-1.46887821529112e-06
2.88863079110737e-06
-1.29883460564517e-05
-3.31211798830929e-05
-2.30288287164954e-05
-9.6854362492283e-06
-2.38631598691533e-05
-3.34100493762929e-05
-6.89846389119715e-06
-5.63554623733505e-06
-2.63635413763177e-05
4.34638908792963e-06
-1.81242307744816e-05
-2.4280685054738e-05
-1.6483938080979e-05
-8.80229445611131e-06
-1.32878051685267e-05
1.67754468225918e-06
-2.13677227376427e-05
-1.38974730871926e-06
-2.51612718288663e-06
-8.62287731388002e-06
-2.97069383754769e-05
-1.52422120419017e-05
9.97064705492494e-06
-1.74607728988168e-05
-2.0530931213503e-05
-2.38104853100296e-05
-6.29839093636216e-06
-9.73680194116313e-06
-9.19138627685857e-06
-2.4180200197812e-05
-3.55644512933106e-05
-1.75686071208155e-05
-3.72230708742781e-06
-7.50364714872113e-06
-2.38111189763663e-05
-2.97075527481427e-05
-1.84675270596409e-05
-2.04353128162731e-05
-3.04399694329723e-05
-8.47671256159398e-06
-1.10904297799963e-05
-1.29157122972112e-05
-1.81177658410801e-05
-1.70695438790184e-05
-1.40273397233655e-05
-1.7008904428254e-05
-3.67958955282367e-05
-1.42879788486983e-05
-1.07523476392875e-05
-2.63932454571947e-05
-3.95207265186959e-05
-2.89582173194032e-05
-2.02174688956077e-05
-1.89296078931062e-05
-1.2524445704966e-05
-2.80472991619981e-05
-1.15547009432244e-05
-2.62271067999207e-05
-1.98741153961455e-05
1.10206522684557e-05
-6.00023017534853e-07
-3.17302533166321e-05
-4.65639340908514e-05
-2.49690477155239e-05
-3.53960895769958e-05
-1.41315605556371e-05
-2.91851984429071e-05
-1.03896770144607e-05
-1.89566814162918e-05
-5.81024520005283e-05
-2.06879057446725e-05
-2.01632464977482e-05
-9.80558934197587e-06
-3.63513541538049e-05
-1.75350869294451e-05
-1.25288075266568e-05
-1.43584961172217e-05
-3.74774106037581e-05
-2.01201823110451e-05
-2.79881255658822e-05
-1.07833140046234e-05
-2.16012202571906e-05
-5.01351956909465e-05
-2.04905820956391e-05
-3.70430843633029e-05
-1.12044518271185e-05
1.25815638563617e-06
-2.98156958928524e-05
-1.24447934436299e-05
-1.51129495018539e-05
-1.15230773400888e-05
-1.32286721293161e-05
-2.30110870274234e-05
-1.67107596525108e-05
-2.10751646863935e-05
-2.82379644795555e-05
-2.91180731087988e-05
-4.05548200236362e-05
-2.07927349684189e-05
-1.85534419098899e-05
-1.40321497773907e-05
-3.45063827064644e-05
-1.65587273084459e-05
-2.68743898694358e-06
-2.62353919728322e-05
-7.63754891386708e-06
-2.5820021433188e-05
-3.35328363178528e-05
-1.04399448394035e-05
-3.66440036615048e-06
-2.99161242176626e-05
-2.20915994308648e-05
-1.88498970450331e-05
-2.47424112151195e-05
-1.04846856354617e-05
-2.02073254419866e-05
-2.26235543953731e-05
6.84302307411847e-06
1.06109575978599e-07
-3.59758522593221e-05
-3.25676779349263e-05
-1.09741246426577e-05
-3.84628322112414e-05
-2.25366111437914e-05
-2.30435813339072e-05
-3.42876924502707e-05
-1.65178702401887e-05
-2.67694423828426e-05
-6.32142819599323e-06
-1.76757212314388e-05
-1.56374286732944e-05
-2.18246848818438e-05
-2.07764363973204e-05
-3.01753568398663e-08
-2.8984710759201e-06
-4.32286863962998e-05
-2.92833743998436e-05
-2.5231943869537e-05
-2.21564481607647e-05
-1.14425724652654e-05
-1.26278073967455e-05
-3.15585354019884e-05
-1.51322589743794e-05
-2.20815378542862e-05
-2.62248056177675e-05
-1.09577665394611e-05
-2.313647691836e-05
-2.34739101343952e-05
-1.56313276496599e-05
-4.44333754316037e-05
-2.41683683954678e-05
-7.35882456538897e-06
-1.76024707702438e-05
-2.17913319815772e-05
-1.20940522163994e-05
8.96738710382187e-07
-1.37070682717103e-05
-2.0953819152536e-05
-9.76245464543287e-06
-3.66092636959956e-05
-2.1555122363419e-05
-2.25666006023487e-05
-1.94960187468253e-05
-3.11358460176207e-05
-2.98149750926639e-05
1.30403950992455e-06
-2.09429099171138e-05
-5.07919269337242e-05
-2.84191537556016e-05
-2.78968946251346e-05
-1.67245418305412e-05
-1.37748032575695e-05
-3.45201563378174e-05
-2.00270747380212e-05
-1.97665547321396e-05
-2.20987647601022e-05
-1.0313421912115e-05
-8.79489635310683e-06
-1.34020179827207e-05
-8.52211668641215e-06
1.22126121422499e-08
-1.70073491522626e-05
-2.71400882490619e-05
-2.50410191262327e-05
-6.13920972922107e-06
-2.19142127304789e-05
-1.32868787572647e-05
-3.43360207306497e-05
-1.75194127524279e-05
-1.40902643888869e-05
-1.75092085416745e-05
-2.30558929825853e-05
-2.64451536711671e-05
-4.32345462893063e-06
-3.71159251706954e-05
-1.4928373560824e-05
-1.03553605575823e-05
-3.4690435973583e-05
2.87350508946671e-06
-2.0819298458134e-05
-1.1146569382514e-05
-1.66784740018652e-05
4.42171852650081e-07
-2.27293147395969e-05
-1.04446911422775e-05
-3.04718836236506e-05
-2.06830018338701e-05
-2.57104481572505e-05
-4.37104849996872e-05
-1.91559675323781e-05
-4.08623711421373e-05
1.88770869384111e-05
-2.70680685806257e-05
-3.05115535967646e-05
-5.4118959549414e-06
-2.27685050710709e-05
-3.87986202882407e-05
-1.18441147293044e-05
-3.56947002094501e-05
-4.00736614511854e-05
-2.58216684475056e-05
-1.09469680575571e-05
-1.88786204042956e-05
-4.03411189828877e-05
-3.22615948076567e-05
-2.24063088836179e-05
-8.19198101156546e-06
-9.13292996250061e-06
-5.42674796229513e-07
-2.72978680357764e-05
-2.36000933566137e-05
-3.86786050454912e-05
-2.48442570969909e-05
-2.71454959816879e-05
-9.38631102875444e-06
-2.79343522170767e-05
-1.75760985945518e-05
-2.48836002105243e-05
-1.79816838214078e-05
-3.2231400065855e-05
-8.28867036027564e-06
-4.4767510767294e-05
-2.98142491158619e-07
-2.35564344190576e-05
-3.64297984914595e-05
-3.46835005710517e-05
1.7067611729455e-07
-1.17829412885273e-05
-1.43655207409191e-05
-2.98928852095977e-05
-1.78718444240718e-05
-1.77613877321995e-05
-4.64246378644115e-05
-3.17190596351696e-05
-1.62087519593432e-05
-4.11716806548495e-05
-1.25334649479259e-05
-2.29417131643047e-06
-1.77711640697374e-05
-1.76771510143463e-05
-3.0794817380455e-05
-1.87149978463857e-05
-2.78863787625596e-05
-2.76647821744907e-05
-2.86838577434242e-05
-2.1942625530487e-05
-2.65475333343407e-05
-2.15978092458294e-05
-4.05862484070473e-05
-2.02446340991309e-05
-9.07646176971832e-06
-2.17773358656783e-05
-1.17402687966672e-05
-4.12727642399652e-06
-2.00505946275469e-05
-1.00243516236961e-05
-4.09885069180701e-05
2.14536097876048e-06
-2.17866148325306e-05
-3.72261168794652e-05
-1.33048394537176e-05
-4.54906347343516e-05
-1.83955319505149e-05
-6.08489379960432e-06
-1.18014617717918e-05
-2.97233383733322e-05
-3.56949273672326e-05
-2.05498618614836e-05
-2.07972676499001e-05
-3.96914112218271e-05
-2.60698839998676e-06
-9.44254250707897e-06
-1.79017345358056e-05
-8.98844803030291e-06
-2.81558202139289e-05
-1.10174599917632e-05
-1.86073372902325e-05
-1.50354813819045e-05
-1.50878374487741e-05
-1.88243783699613e-05
-4.16085684466282e-05
-3.23148569889537e-05
-4.84171043818001e-05
-2.99687092500297e-05
-3.16770066027481e-05
-2.46432977729056e-05
-3.47537409679075e-05
-1.5562859452674e-05
-2.2388931506124e-05
-1.44925554122482e-05
-2.31708452904575e-05
-2.94903342275651e-05
-2.14373208626495e-05
-2.10948389447755e-05
-1.72249015422475e-05
2.21378149130119e-07
-1.82988045761882e-05
-2.94225330702725e-05
-1.165879804089e-05
-1.15731138881693e-05
-1.95253775517006e-05
2.03612959541064e-06
-2.21802664433616e-05
-1.68242536836623e-05
-3.81534263306006e-05
-1.90754798323227e-05
-2.52403398225965e-05
-1.37845747615866e-05
-6.56377834438259e-06
-4.08756653954034e-05
-1.18933739711034e-05
-5.70400946820543e-06
-1.12295913001099e-05
-3.12750037614792e-05
-2.37609879889057e-05
-1.39561077317458e-05
-3.42345854657086e-05
-1.26504480114076e-05
-1.05384757934438e-05
2.72999134767891e-07
-9.5979117498025e-07
-2.60252675140629e-05
-4.61929782952867e-05
-1.8208602064129e-05
3.26053388975896e-07
-2.54823342718307e-05
-5.77114322105236e-06
-7.45740723624853e-06
7.14376090049264e-07
-8.02553124131046e-06
-4.08960770738517e-05
-4.45267169868774e-05
-6.53678632675249e-06
-3.08124043684792e-05
-2.40092768693045e-05
-1.51121641087647e-05
2.30016562131568e-06
-9.29730863962239e-06
-5.29714020812559e-07
-2.42717688770512e-05
-1.77211125679651e-05
-2.32856076285815e-05
-4.56993252543599e-06
-3.3739271960919e-05
-2.9221048168493e-05
-1.01914587820567e-05
-3.42460326003436e-05
-3.03040545184115e-06
-5.21070023629465e-06
-2.97975961135238e-05
-3.75243075273258e-05
-2.17147177366112e-05
-1.32494318328348e-05
8.02013519610344e-06
-8.59432630312863e-06
-2.21397176478681e-05
