# Supplementary material for: Research on computational propagation and identification of mine microseismic signals based on deep learning
Source: PLoS One. 2025 Oct 22;20(10):e0334641. doi: 10.1371/journal.pone.0334641 (PMC12543183; doi:10.1371/journal.pone.0334641)
Supplement: S1 Data — (ZIP) [file pone.0334641.s001.zip › 000100500001133.xlsx_0.txt_24.txt.txt]

-1.67364371796795e-05
1.54185549674164e-05
-8.44806547826989e-06
-2.01624493659718e-05
-2.59444253523079e-05
-1.15940735842801e-05
5.19399093751343e-06
-1.91852394049526e-05
-1.27979579901242e-05
-6.84556618035165e-06
-2.92169697090477e-05
-2.83891672014518e-06
-1.81785390655696e-05
-3.93627770871103e-05
-8.06480737225024e-06
-5.7110128000276e-06
-8.05438992547154e-06
-1.37981997428352e-05
-2.12446572583078e-05
-2.3360820661822e-05
-2.97014336032894e-05
-7.05957627880148e-06
-3.37973284353177e-05
-1.91677228525359e-05
1.04756617101613e-05
-1.84442776930085e-05
-3.57053415988188e-05
-1.55310268417143e-05
-9.23043342820355e-07
-2.88723387361198e-06
-6.58123998108022e-06
-3.80951062756352e-05
-2.47615078034797e-05
-1.94232428988956e-05
-3.03327673370245e-05
-7.58313846265949e-06
-2.81041986335513e-05
-1.09784604492984e-05
-2.07165547771738e-05
-2.16724148921521e-05
-1.99530825604353e-05
-1.31920018533959e-05
-3.20412494535478e-05
-1.87561230319937e-05
-2.67076573511706e-05
-2.07232677911886e-05
-8.54256404128542e-06
-1.66996598728507e-05
-5.61321848019542e-06
-3.81915257463924e-05
-3.82772412884046e-05
-2.75801181425894e-05
-2.63684684418268e-05
-2.59268772663757e-06
-1.50623428461477e-05
-5.03967837775846e-06
-2.93708454916329e-05
-1.69320356329233e-05
-1.09744070648694e-05
-3.43520590539662e-05
-1.58524732791712e-05
-1.27728073717737e-05
-1.46653004573534e-05
-4.79879710107402e-05
-2.0243543851875e-05
-5.51670831283876e-05
-1.49132527472548e-05
-1.14795839835586e-05
-2.00303460069998e-05
-3.90673070009446e-05
-1.91834339008296e-05
-4.5534400795372e-05
-2.06621837194634e-05
-1.53129038072323e-05
-1.03237005026115e-05
-2.02178194523188e-05
-7.18847175421179e-06
-2.37394012471898e-05
-1.98658955921659e-05
-9.31371735141998e-06
-3.15268014670961e-05
-7.50082980583389e-06
-2.52165059494727e-05
-1.63612915550481e-05
-2.18855760995259e-05
-1.77765241915908e-05
-1.1579637843495e-05
-1.49612313771724e-05
-2.37061043502291e-05
-8.25464067492593e-06
-3.14370148654827e-05
-9.35078320956347e-06
-1.78459704093148e-05
-2.10377968797956e-05
-1.85390459711265e-05
-2.19647405141617e-05
-5.38396777221877e-06
-7.2946269625024e-06
-3.83898657555454e-05
-4.45912677843034e-05
1.24539873343348e-06
-3.45506157606209e-05
-3.59496641049719e-05
-1.47676232311182e-05
-2.3992309971525e-05
-3.6705690758334e-05
2.57450413325991e-06
-4.33978436544093e-05
1.11296388722558e-06
-1.22595475886391e-05
-1.54132104428878e-05
-2.23716593870006e-05
-3.78124576360637e-05
-1.89282089386296e-05
-7.97631357497358e-06
-2.17105049419405e-05
-2.63776900917652e-05
-1.90598079938098e-05
-1.31909515388367e-05
-2.54253757420625e-05
-3.21545194468347e-05
-1.02211182936587e-05
-2.2407247435035e-05
-3.16946052328127e-05
-2.01996270439036e-05
-1.15091601108685e-05
-2.58540141889963e-05
-2.87582293827736e-05
-3.62384003440363e-06
-8.95976744782849e-06
-2.65177899651359e-05
-2.23990481153291e-05
-1.32580566243041e-05
-1.01189882769886e-05
-3.66844828978275e-05
3.07964101323781e-07
-2.46041228979898e-05
-1.36068754332095e-05
-2.47703311457271e-05
-4.24832747444125e-05
-3.49059420688495e-05
-1.56992315739406e-05
-2.65513449852892e-05
-1.4395820893022e-05
-4.96868180858484e-06
-1.50639050769321e-05
-3.24314794369653e-05
-2.70302992695779e-05
-2.48746342066016e-05
-7.00279540763525e-06
-2.35540773535995e-05
-1.97487708623078e-05
-2.56018219073864e-05
-3.99881012334322e-05
-1.76719901542382e-05
-2.15408797972048e-05
-9.00866311701943e-06
-1.09865343644134e-05
-1.36206643815015e-05
-1.17280190909177e-05
-9.94902534873233e-06
6.61042222577916e-06
-2.50827840347603e-05
-3.23056355315205e-05
-4.06323625081733e-05
-5.30775487632459e-05
-2.07453996327825e-05
-1.74331568677917e-05
-3.44037481140071e-05
-4.21988131105363e-05
-2.72390896335533e-05
-1.82558899243647e-05
-2.28809905766364e-05
-3.09627632470069e-05
-1.63776547557876e-05
-1.81133174006037e-05
-2.57201895237694e-05
-4.01124959346425e-05
-3.48540544995703e-05
-1.63197405883232e-05
-1.90060622052474e-05
-1.72690761254076e-05
-4.27382620865084e-06
-2.47344918564795e-05
-1.86537148313793e-05
-1.36589190747712e-05
-3.14373887011764e-05
-4.67506612392025e-06
-5.41217052506314e-06
-2.40113193144325e-05
-1.49025624530027e-05
-2.2632842180301e-05
-1.74802122539048e-05
-3.03525494455958e-05
-9.41298332952363e-06
-3.63007931586644e-05
-4.66120975881285e-05
-9.00602681576088e-06
-1.23240789930919e-05
-3.38509449419862e-05
-3.81521472179863e-05
-4.86635519691745e-06
-2.38684322279055e-05
-4.66602167048982e-05
-3.43869868901047e-05
-1.50201665296394e-05
-1.41606291750894e-05
-2.00343091267849e-05
-1.55001730437808e-05
-1.52423435120753e-05
-2.48602571872891e-05
-3.85454467807958e-05
-3.0844453458706e-05
-2.14124605858266e-05
-2.83335574342541e-05
-3.17728285474471e-05
-1.71096763020118e-05
-5.77310588420147e-06
-1.04762001555533e-05
-3.04942671811138e-05
-2.87342893391338e-05
-2.28898314055079e-05
-7.43755735637182e-06
-2.41096716085673e-05
-2.61587687181375e-05
-1.61489939757957e-05
-2.15289964484599e-05
-3.62518879810521e-05
-3.84272960589881e-06
-9.9773643973198e-06
-2.26354115969643e-05
6.29127006788122e-06
-1.72288191970025e-05
-2.56264106599918e-06
-1.10938089289985e-05
-1.41800124266909e-05
1.73708104147214e-06
-3.03979123519323e-05
-2.71241370156346e-05
-3.91752997671315e-05
-2.68880856842678e-05
-7.70681504713913e-06
1.52272927366787e-05
-6.32951145235421e-06
-3.64671832964854e-05
-4.67220373699568e-05
9.77069388076586e-06
-1.28659841034399e-05
-2.77057012506978e-05
2.72469447438423e-06
-1.31697247429457e-05
3.20006731497958e-06
-2.00619605849377e-05
-1.11125821732918e-07
-1.48128552673699e-05
-2.39776937982135e-05
-2.62882110864017e-05
-1.04029893871959e-05
-5.77091216515375e-06
-1.7590725632529e-05
-1.51067952818803e-05
-3.48531008714558e-05
-1.87004835551399e-05
-3.21123147953533e-05
-3.29472140641092e-05
-1.73298598174308e-05
-3.96204514416166e-05
-1.2706481406423e-05
-3.31808186501085e-05
-2.86859625838302e-05
-3.39080319834787e-05
-2.04567856130794e-05
-5.7328864989872e-06
-2.31742624561672e-05
-3.89045413854559e-05
-2.01249093078625e-05
-3.58211320210088e-05
4.48853808506948e-09
-1.65605936453328e-05
-1.007982077306e-05
-2.02195734741426e-05
-5.84633292445719e-06
-1.63684508546548e-05
-1.53823842652733e-05
-1.27227796687781e-05
-2.33930921484725e-05
-4.80466544276379e-06
-2.14219778533493e-05
-2.71970657465884e-05
-9.10648103654143e-06
-4.33326292557857e-05
-3.53699574803353e-05
-1.65121163813637e-05
-5.8496262510211e-06
-1.07859310258181e-05
-2.28064336142782e-05
-2.40928756460733e-05
-2.42759265563196e-05
-3.53140102122905e-05
-3.53779948420101e-05
-1.73228818526243e-05
-1.17894662728285e-05
-1.12543315951235e-05
-1.33721298127959e-05
-3.15812988389385e-05
-3.74586524891925e-05
-3.36942782499287e-05
-3.33829822518845e-05
-4.34649891018214e-05
-2.77098499035742e-05
-3.1369907242194e-05
-4.80360888091317e-05
-3.59772505265877e-05
-1.43050976490692e-05
9.54344229602124e-06
-8.38970187255699e-06
-4.13335094400078e-06
6.76342333622938e-06
-2.8345898409002e-05
-4.53563680764321e-05
-2.4588884490313e-05
-1.7908249378873e-05
-6.65571876090134e-06
-6.64805411821717e-06
-1.64565267660247e-05
-9.7470322967577e-06
-1.81314703819048e-05
-1.84994663396959e-05
-1.01190765719909e-05
-1.86893434898893e-05
-3.39073829532681e-05
-2.79400429620582e-05
-2.52210448807494e-05
-2.29198290389199e-05
-1.35226856220669e-05
-3.65657785782614e-05
-2.32159909189784e-05
-1.93209341750028e-05
-2.32106468127242e-05
-3.91103928876645e-06
-6.78828806973444e-06
-1.8634939467636e-05
-2.02328687458551e-05
-3.2867754452341e-05
-2.62286387181837e-05
-2.08543805136567e-05
-1.22823950601579e-05
-1.0713510194454e-05
-2.51705818877682e-05
-1.04481997873032e-05
-3.2827001083656e-05
-9.17327288841535e-06
-3.46225298949263e-05
-4.52184225102588e-06
-1.80956845130843e-05
-2.48819746010225e-05
-1.42865979057011e-05
-3.20272209745241e-05
-2.99689977025458e-05
-5.02077349272366e-05
-2.32615379391973e-05
-4.41143470217689e-05
-3.14190116437347e-05
-4.0760214985459e-05
-6.00298420783307e-06
-8.74463448872808e-06
-3.02783787270722e-05
-6.30255766472403e-06
-3.39353325601636e-05
-1.36169224312696e-05
-3.64545285152335e-05
-2.06471867381861e-05
-2.030248008975e-05
6.87036114518426e-06
-2.86940688248623e-05
-2.80945399947357e-05
-1.30815074469954e-05
-4.26470788192721e-05
-2.72660233316036e-05
-3.45942855303469e-05
-2.01379802175447e-05
-2.78539285336569e-05
-2.26093583812202e-05
-3.52722334781632e-05
-2.97416227630614e-05
-5.76074035107291e-05
-3.98764171324085e-05
-8.53258138534258e-06
-1.23916831729691e-05
-7.88186508228919e-06
-3.90474596274973e-05
-1.53234062636557e-05
-2.56269017900974e-05
-3.48160139458603e-05
-7.17076377718809e-06
-9.03336097089847e-06
-2.86493714626288e-05
7.50089358123602e-06
-2.04122282067985e-05
-3.16948427076043e-05
-1.50706899656422e-05
-3.51900421233203e-05
-1.02753902203717e-05
-3.13493450744339e-05
-1.85908114561857e-05
-2.95689429410821e-06
-6.28186536100447e-06
-6.62883259391343e-06
-1.59255825801176e-05
1.35177857659932e-06
-3.22234935672969e-05
-2.76014126789768e-05
-2.90448884311846e-05
-2.32700086543301e-05
-4.28370610954279e-06
4.07093518763969e-06
-1.51103648569484e-05
-2.85835093381163e-05
-1.55636506081087e-05
-3.54463949130661e-05
-4.9050505613667e-05
-3.24320154704635e-05
-3.23352927886658e-05
-3.44377079316416e-05
-9.85211617815947e-06
9.27117759320019e-06
-3.15717222294904e-06
-1.53001731773653e-05
-2.09227661778773e-05
-2.64182875659972e-05
-4.75155586440334e-05
-3.52854118452176e-05
-1.76072875055722e-05
-3.31893516141145e-05
-3.75106967829052e-05
-1.61869166289322e-06
-2.82181565560822e-05
-2.39838005561371e-05
-8.32162847321648e-06
-3.29962288034113e-05
-2.81505534353127e-05
-2.94455142684655e-05
-3.31486961269045e-05
-3.93974367929284e-05
-1.0135342582034e-05
4.43008519317512e-06
-4.48546535151426e-06
-1.8116189194488e-05
-1.99221625671626e-05
-2.09528433558422e-05
-2.49466814641151e-05
-3.70230756157382e-05
-1.98146335390924e-05
-4.21605984606061e-05
-2.55820044723768e-05
-3.12263093209071e-05
-3.36647812602767e-05
-2.28328785293861e-05
-2.71891135347353e-05
-1.66056375177752e-05
-2.35465236935654e-05
9.70745619076032e-06
-2.48542483320047e-05
-3.49042875410223e-05
-3.92248022391916e-05
1.09464395347775e-05
-2.23897271170182e-05
-1.21674225249059e-05
-3.03308710279702e-05
-1.92933547192719e-05
-1.14845553527475e-05
-4.1851962745234e-06
-1.09612292863948e-06
-2.84238849725963e-06
-2.56841258727606e-05
-2.13882133058812e-05
-8.42598014913292e-06
-2.66975461273121e-05
5.70096109419381e-06
3.83044002444374e-06
-2.10301414098922e-06
-5.54602520767416e-06
6.56691685985708e-06
-1.64686670809678e-05
-1.64232357834382e-05
-2.30666202975265e-05
-1.4506991143301e-05
-1.99924779603823e-05
-8.56186092104013e-07
-3.45515684659881e-05
-1.57317396224333e-05
-1.89877239154439e-05
2.70914416007356e-06
-6.79117795816266e-06
-2.2126471141093e-05
-9.53147450848177e-06
-4.99545493195264e-05
-3.74037160454944e-05
-2.66552716377784e-05
-1.44171407753193e-05
-1.76494442517597e-05
-3.44854915548422e-06
-2.19693263011942e-05
-7.33857428545701e-06
-1.68796890419319e-05
-2.76589107270742e-05
-2.12418720420229e-05
-2.47104459777698e-05
-3.73510760534494e-05
-3.20116747970094e-05
-1.24771843722744e-05
-2.65370473707651e-05
-2.55678590820537e-05
-2.40573610566377e-05
-3.60942246132519e-05
-3.54648728808131e-05
-1.77724969388099e-05
-1.53355966668633e-05
-1.66712853308116e-05
-3.27875327013444e-05
-3.41802385824459e-05
-2.32797238503644e-05
-2.22934513006661e-05
-2.13373290782133e-05
-4.96603399644146e-06
-3.21506257080596e-05
-6.6344857639098e-06
-3.59034706722781e-05
-3.47578888797902e-05
-1.86701734322981e-05
-4.86728846541207e-05
-3.25709925060342e-06
-6.71365055150358e-06
-3.44308615016759e-05
-3.04617682428679e-05
-5.20889501505152e-06
-3.11292427028893e-05
-2.71171235968046e-05
-3.96938673241188e-05
-4.18694980167885e-05
-1.86064167517957e-05
-2.76650407463019e-05
-3.34848987105676e-05
-3.5503108389476e-05
1.11317446381161e-05
-2.37689569485404e-05
-3.09488898788492e-05
-1.57822513646397e-05
3.63300223667835e-06
-9.53722584105471e-06
-1.50307035634089e-05
-7.31552355671604e-06
6.74900071261707e-06
-1.8150300520127e-05
-2.4994833453668e-05
-2.15658872061335e-05
-4.33046625997948e-05
-1.63003931489401e-05
-2.92670832279916e-06
1.66113807717649e-06
-8.06360191164234e-06
-3.60809804694515e-05
-1.8824332282184e-05
-2.61713053706701e-05
-1.88989576841629e-05
-3.3778103948332e-05
-2.52556169668422e-05
-1.7563913157215e-05
-2.74954569502638e-05
-2.9973335104035e-05
-9.71375070475272e-06
-3.82439055807105e-05
-2.24574514971442e-05
-2.7390791466417e-05
-2.48105529155791e-05
-1.06800044729632e-05
-2.00994369001042e-05
-1.13100128687983e-05
-3.17101390249525e-05
-7.54559861493425e-06
-2.83693354074012e-05
-7.89163837062587e-06
-2.14812165839293e-05
-2.52192653390619e-05
-1.58444747152369e-05
-2.15730041369465e-05
-3.79299709067478e-05
-2.60161185090701e-05
-3.76821704529781e-05
-2.68631783454695e-05
-1.9504873643798e-05
-3.80662822331733e-05
-2.20843911824885e-05
-2.17235692834865e-05
-1.66970792313209e-05
-3.75572642239429e-05
-3.33285925547168e-05
-2.7743391976711e-05
-6.01219971931363e-07
-1.59085836102377e-05
-1.283041002599e-05
-2.74418449642134e-05
-2.69177241640964e-05
-1.22823335041235e-05
-1.44417703995824e-05
-2.03075816481684e-05
-1.37721819168408e-05
-3.71007657537061e-05
-2.05367497872102e-05
-2.47610340063908e-05
-3.51853616417155e-05
-3.32554466866397e-05
-3.30359068561308e-05
-3.04471533786449e-05
-8.30115474402055e-06
-3.88395638113164e-05
-1.48726653331296e-05
-2.33263070048448e-05
-3.07853246882103e-05
-1.98014678992476e-05
-2.5457816644107e-05
-2.57618294039135e-05
3.37637214544591e-06
-2.50164381805159e-05
-2.39681479619184e-05
-1.20770346658456e-05
-1.64068587890734e-05
-1.55670144957297e-05
-1.37894549539945e-05
-2.46671287326043e-05
-2.99566757428188e-05
-2.2562120260248e-05
-7.50378614966778e-06
-1.09534566682265e-05
-4.65149582291401e-06
-4.05655606936864e-05
-3.5865652404346e-05
-7.73915612742453e-06
-3.36671310853149e-06
-3.30825238090295e-05
-1.71722616272849e-05
-2.27964242684697e-05
-2.63533336567988e-05
-3.44047328775753e-05
-1.68474415890781e-05
-1.22043493631307e-05
-1.39127260702363e-05
-1.85929443819141e-05
-2.13003142320088e-05
-2.42314660900384e-05
-2.67748779331348e-05
-1.55789337398463e-05
-1.16513114892315e-05
-2.78272460905088e-05
-2.60401021110958e-06
-1.60479861674954e-05
-8.92425054109735e-06
-1.29725027473925e-05
-4.05332940307005e-05
-1.61683330712837e-05
4.37777040943556e-06
-2.52088486658015e-05
-3.00259291337932e-05
-1.31404953260187e-05
-3.40556713486607e-05
-1.67609086805749e-05
-4.53616144619046e-05
-1.06960318316052e-05
-8.42622168959237e-06
9.04985070298645e-06
-2.80431996708612e-05
-1.62171044617856e-05
-3.57690160914473e-05
-2.4316939658826e-05
-9.96170767755305e-06
-2.17854803818505e-05
-2.3666919691438e-05
-2.42541615638024e-05
-2.59506761674365e-05
-2.50506881427465e-05
-2.90454427495333e-05
-2.02437176264626e-05
-1.38581923144059e-05
-3.41531239915489e-05
-1.64746809556321e-05
-2.95407286483254e-05
-1.42416811430929e-05
2.43966036117544e-06
-4.92354547890802e-05
-3.04605891672008e-05
-3.81042050754397e-06
-2.81918099977304e-05
-1.3660665644147e-05
-6.45618464578469e-06
-1.96274627612146e-05
-6.77401197408499e-06
-9.93383512068422e-06
-2.93368341255203e-05
-2.17927524636083e-05
-1.49921662519638e-05
-2.8363918072487e-05
-4.60483785541971e-05
-1.66662983014203e-05
-2.26238003758904e-05
-1.49022575077347e-05
-2.33854392795798e-05
-1.81788211575116e-05
-3.9650607086949e-05
-4.45954066596116e-05
-3.44148468558118e-05
-2.16645703108599e-05
-2.88013647811481e-05
-3.03661906276521e-05
-1.09217903080238e-05
-3.42603444594233e-05
-2.44818938933829e-05
-3.12572268804848e-05
-3.44309463987513e-05
-2.27189331798492e-05
-3.27507272629313e-05
-2.40354282066983e-05
-2.47907780920692e-05
-1.49406403351762e-05
-1.89015501509141e-05
-1.71878081593442e-05
-4.28577371242375e-06
-1.50378912781199e-05
-4.19259304748087e-05
-1.37565844233686e-05
5.00043575035971e-06
-1.26018533633116e-05
-2.50085497048425e-05
-2.49118346985266e-05
-3.88524847382999e-05
-1.61316553170313e-05
-3.73771104569702e-05
-2.60992999502892e-05
-2.44774847115886e-05
-2.6683588173186e-05
-3.71226030614128e-05
-4.37734581197523e-05
-4.00580903320391e-05
-2.13886867549468e-05
-2.94913485776806e-05
-1.81023628736877e-05
-8.17030915829999e-06
-1.91040772694938e-05
-2.33152657491584e-05
-3.36742254713071e-05
-2.63980544713516e-05
-1.41679955441758e-06
-2.39883574610834e-05
-4.25551093060867e-05
-2.83068656925478e-05
-2.7361870434099e-05
-1.90195180826387e-05
3.79276976489481e-06
-3.66876330999016e-05
-2.19742923850241e-05
-2.02270118561596e-05
-3.5032314626617e-05
-3.49178504879489e-05
-3.6806739356374e-05
-3.6848664783001e-05
-1.39802315493648e-05
-2.43861656111266e-05
-4.16614519600684e-05
-2.75182697784992e-05
-3.24759054898993e-05
-1.61426175623846e-05
1.75839839587111e-06
-1.30897065035268e-05
-9.46550798595607e-06
-3.90880094257947e-05
-2.95120928398828e-05
-1.22273278416592e-05
-3.30270526215246e-06
-4.09559129807455e-05
-2.65370992241271e-05
-2.89048232611489e-05
-2.29911785512643e-05
-1.18232995052253e-05
-1.87333663140198e-05
-2.87803955238862e-05
-3.01616964662328e-06
-1.00761684114854e-06
-2.53000859069354e-05
-3.21177415675043e-06
-1.33589800260741e-05
-1.69338872177068e-05
-2.12000760747298e-05
-1.80572146597333e-05
-1.43675649749207e-05
-3.02653824672197e-05
-1.07476708746337e-05
-2.30503199115644e-05
-1.18950978949623e-05
-1.53716487967523e-05
-2.45668885668506e-05
-1.76026921955414e-05
-1.83396044855167e-05
-2.15159856091862e-05
1.76377200651081e-05
2.05287269372683e-06
-3.02240048259588e-05
-2.48012159105135e-05
-3.95270423312683e-05
-1.09139313748683e-05
-6.08719374499143e-06
-8.17183123717884e-06
-2.78686798723623e-05
-4.33679914923758e-06
-1.60719772902615e-05
-2.64625534498386e-05
-2.53070029619641e-05
-1.65081056993123e-05
-1.88737727795719e-05
-1.96409139186638e-05
-3.08915089995454e-05
-5.82857959037484e-06
-1.12079240634352e-05
-1.48264311690149e-05
-2.445568651064e-05
-6.35730276405926e-06
-3.30709840589436e-06
-2.11305189448235e-05
-2.86614990085428e-07
-3.77810319330562e-05
-6.58416297848358e-06
-1.21254005714498e-05
-2.56890775163549e-05
-2.02785550979572e-05
-3.76141638324542e-05
-2.35029133971739e-05
-2.50599890912657e-05
-3.14965652716515e-05
-4.74106200095906e-06
-1.90428089713206e-05
-3.743156337281e-05
-2.14712069541263e-05
-2.16622018607304e-05
-2.11091816023082e-05
-2.49623771442564e-05
-3.93591671529725e-06
-2.42216713520309e-05
-8.62673610920509e-06
-2.20651694082519e-05
-2.28248513392587e-05
-2.51546834189327e-05
-1.29789582247516e-05
-6.14062942994386e-06
-2.01184923842701e-05
-3.35147919621861e-06
-4.20658780093812e-05
-2.69539517560081e-05
-1.08492082947776e-05
-3.52368480013126e-05
-3.26429299333887e-05
-2.08087226448282e-05
-2.69498431775411e-05
-2.64900640924338e-05
-3.786826593016e-05
-1.49960523326354e-05
-3.32926798147598e-05
-2.85775629181578e-05
-3.52352317740652e-05
-2.55922960413685e-05
-3.1353526746615e-05
-1.58237997170589e-05
2.75132046706915e-06
-2.41411840384802e-05
-2.54950875605474e-05
-9.18714485406544e-06
-2.57945455599015e-05
-3.01118224437732e-05
-3.24560335211682e-05
-3.42137259258987e-05
-3.83059585314813e-05
-1.7724951408084e-05
-2.97002643167864e-05
-4.65647297426347e-05
-2.80557167733975e-05
-4.48853031685503e-06
-2.2695335241629e-05
-2.49927637276626e-05
-1.39822459496033e-05
-8.63245050328959e-06
-1.58853516297585e-05
-1.8477437013904e-05
-1.45140476376406e-05
-5.63900455106293e-06
-6.40641447996926e-06
-3.31004466460801e-05
-1.17941619026048e-05
2.2306824054271e-06
-1.42977166247909e-05
-2.36013141049279e-05
7.68484721540363e-06
-4.02860641300731e-06
-2.66991800450094e-05
-2.27566635977313e-05
-6.88522235958292e-06
-2.82477072902563e-05
-3.56498583882793e-05
-2.55370031317045e-05
-1.88734004263183e-05
-2.47220948967198e-05
-1.2058106802363e-05
-2.21011410523831e-05
-2.42716957821012e-05
-6.4393632420885e-06
-2.02292153621645e-05
-3.34964644811829e-05
-2.52837454938059e-05
-1.18772341966642e-05
-1.77281231871824e-05
-9.08390618737626e-06
2.28056176575943e-06
-1.76932620017516e-05
-2.33348978702796e-05
-1.39246411910472e-05
-1.73640860166246e-05
-1.46145949340915e-05
4.68564986102061e-06
-1.41771078886449e-05
-1.62811141480997e-05
-3.29040166817438e-05
-1.71851834029205e-05
2.77238896884619e-07
-1.3329315405426e-05
-4.70156412600041e-05
-1.64178605093699e-05
-2.0979610262303e-05
-1.48840592182034e-05
-2.29633432308259e-05
-3.81010980022338e-05
-5.45917670639344e-06
-1.12959309208748e-05
-1.74935597177516e-05
-3.44452238270111e-05
-3.27919619221541e-05
-2.8093582390222e-05
-1.90206000571836e-05
-2.41367727679135e-05
-1.46746545529249e-05
-2.56251022540779e-05
-1.83945937366546e-05
-7.55099212067524e-06
-1.10301665923155e-05
-2.59030769454434e-05
-2.57000491215749e-05
-1.12224199036496e-05
-9.68884252501321e-06
-1.13391570537219e-05
-1.73641934759563e-05
-3.34054372472738e-05
-1.64443987372562e-05
-1.92107171866936e-05
-2.80374099344464e-05
-3.03730311171936e-05
-1.8094663194098e-05
-3.41854902486669e-05
-4.09480663941396e-05
-1.35290828398112e-05
-1.44793155321764e-05
2.56499485039421e-06
-1.25000851803094e-05
-7.13994790158186e-06
5.04349286470079e-06
-2.78674082772804e-05
-3.77878765383606e-05
-1.12158145717213e-05
-1.89611631674215e-05
-2.42518308644995e-05
-1.9853317931249e-05
-4.42725138869649e-06
-1.85989503612594e-05
-2.07514348990783e-05
-9.45373693058637e-06
-2.49818843642749e-05
-3.2546381039973e-05
-2.43307071076612e-05
1.12816707276414e-06
-2.91694742627008e-05
-1.82684782971388e-05
-2.74315444833762e-05
-2.3549738677344e-05
-1.78697962178185e-05
-3.6250668765821e-06
-2.73954034926965e-05
-2.22756653090496e-05
4.83675365913291e-06
-3.5389226890471e-05
-2.89351924874624e-05
-1.36081123403189e-05
-1.08727311228524e-05
-1.25812439608126e-05
-1.75426277877874e-05
-1.75036011990604e-05
-2.74530840445951e-05
-2.43217223805964e-05
-1.22383726237139e-05
-4.19905875057637e-05
-1.61057406474419e-05
-3.37622236741553e-05
-2.90451745563074e-05
-1.82925889093797e-05
-2.01852925766861e-05
-2.62631361207785e-05
-4.01533046270416e-05
-2.85365083226254e-05
-3.50132677858997e-05
-2.74976580289645e-05
-2.19651905490645e-05
-2.34551404107645e-05
-4.36212888555193e-05
-2.43442986713078e-05
-4.9314681334788e-05
-1.92472497052567e-05
-1.79270671535665e-05
-2.36010543939016e-05
-7.94368630018647e-06
-2.51358894458122e-05
-2.88652016987755e-05
-2.37745308873755e-05
-2.00360776431276e-05
-3.67854770502625e-05
-4.85188062653307e-05
-1.63236345626402e-05
-1.52956668180712e-05
-2.67353640413165e-05
-3.14275900097748e-05
4.31197404761628e-06
-3.39135530162575e-05
-2.89760910229106e-05
-2.27949340677813e-05
-2.74591453395142e-05
-1.68035353273119e-05
-1.74353598582093e-05
-2.2242524321015e-05
-1.53684960625406e-05
-3.49008303140989e-05
-1.49074873216205e-05
-4.43112982519428e-05
-3.38331538500381e-05
-2.3979343170004e-05
-3.66297433831512e-05
-2.88994520654066e-05
-1.69194324658532e-05
-1.57721603229833e-05
-4.04880901431739e-05
-1.79229820225223e-06
-3.19235919468175e-05
-2.98363598340716e-05
-1.44148107241498e-05
-3.23425852738783e-05
-1.20144168125857e-05
-2.38569027407849e-05
-3.66590641800058e-05
-5.52605811313831e-06
1.41487389504748e-05
-1.99705975086474e-05
-1.83255091349885e-05
-2.89850462321108e-05
-8.35095680418706e-06
-3.74506296396279e-05
-7.75367243849482e-06
-2.40263184478069e-05
-5.00454841826377e-06
-2.87651441198994e-05
-1.04849020446636e-05
-3.14523196248534e-05
1.24290023166684e-05
-3.48457115912086e-05
-3.00226102966529e-05
8.13184913134822e-06
-1.58033556210908e-05
-6.93038589332651e-06
-3.08237476306123e-05
-2.36337233631169e-05
-2.54641617577351e-05
2.47803029615573e-06
-3.38449455248361e-05
-7.75759038485202e-06
-2.34119229406111e-05
-1.77973834806075e-05
-2.11385510809047e-05
-1.15262383506798e-05
-1.43307005710557e-05
-1.03763675160214e-05
-1.13564109159519e-05
-1.35874768737572e-05
-2.17336530816403e-06
-2.34645392408873e-06
-1.44119912083962e-05
-1.75064205130634e-05
-8.88832209689224e-06
-1.80628841523441e-05
-8.66046793298705e-06
-3.26488110353809e-05
-2.9625634143232e-05
-4.46401138746885e-05
-3.32018886446726e-05
-1.73752906270137e-05
-3.18915360886517e-05
-1.603177069487e-05
-3.12723414672628e-05
-1.650506756447e-05
-3.33855928149389e-05
-2.99208339746549e-05
-3.47482546554069e-05
-3.01583938615434e-05
-3.41545612759602e-05
-1.94590437808968e-05
-9.88928694795956e-06
-2.14348872083255e-05
-3.82235608029743e-05
-3.46584092731031e-05
-1.8368399202757e-05
-1.09057967158142e-05
-2.56457344265376e-05
-2.86130301771301e-05
-4.29609359180008e-06
-1.42411236058335e-05
-7.94189982633795e-06
-1.00581253761582e-05
-1.86549171939522e-05
-2.38418450804229e-06
-1.9485101825008e-05
-2.05367313849971e-05
-3.14022050636977e-05
-1.30173921350949e-05
-2.77636774954668e-05
-1.89128369498733e-05
-3.0675389515277e-05
-3.88299352809759e-05
-4.99071556336272e-08
4.53511253740134e-06
-4.75364056214266e-05
-1.95424062868921e-05
-3.29544567002336e-05
-2.83755197433377e-05
2.14721565498728e-06
-1.53177313999136e-05
1.60174830466158e-06
-2.20437864869403e-05
-6.9538738485957e-06
-2.41554841380587e-05
-2.39336250558265e-05
-2.56301105331593e-05
-2.3521554765073e-05
-3.34675195537694e-05
-1.86381548658801e-05
-1.16403161826926e-05
-1.06198020655826e-05
-8.50778890472438e-06
-4.26393584690952e-05
-2.33118590466913e-05
-3.18965550033674e-05
-8.54077241026003e-06
-4.15298970958801e-05
-3.58493733145705e-05
1.80780707324879e-05
2.46421404401055e-06
-5.12093235625444e-06
-4.14671080420609e-05
-2.37666393560919e-05
-3.01644761540126e-05
-2.49357008873296e-05
-1.78984345234627e-05
-1.51783107794893e-05
-3.39643899198653e-05
-2.87473536614603e-05
-2.09139603588872e-05
-1.61833745859408e-05
-3.4226326299572e-05
-4.34080357737762e-05
-1.74607196755355e-05
-6.56002639515e-06
-2.97015395015031e-05
-1.06155878152461e-05
-8.06587332107642e-06
-2.76981615896495e-05
-1.71225022739152e-05
-2.80369573234226e-05
-2.30287019459838e-05
-1.67496918361362e-05
-1.86665249561432e-05
-1.50149217240182e-05
6.18587077196173e-06
-3.14423841310526e-05
6.70086213719792e-06
-1.97352245387465e-05
-2.74615692620972e-05
-1.42939569020068e-05
-2.68284507010544e-05
-3.69899166208044e-05
-4.64250608058696e-05
-1.31027365467593e-05
-3.24141639387874e-05
-2.94163498976801e-05
-1.41060729267701e-05
-2.78184317248398e-05
-1.08903037741728e-05
-4.13203624930303e-05
-3.57601524060738e-05
-3.09075937880738e-05
-1.82011225437513e-05
-1.39399394604353e-05
-8.64333223018275e-06
-2.07951360358607e-05
-3.72221115661219e-05
-1.7286558220991e-05
-2.18265188500263e-05
-1.64906146115868e-05
-3.01548336830267e-05
-1.2071788100037e-05
-1.90685715310311e-05
-2.14944717075764e-05
-1.69367473924663e-05
-4.1514343055933e-05
-2.33082884781571e-05
-2.61321612902576e-05
-3.2974037675119e-05
-3.21000119112633e-05
-1.1758823334627e-05
-2.48119676684496e-05
-2.50534187054693e-05
-9.43115271412468e-06
-1.82874856982849e-05
-3.30965904381423e-05
-3.56209116049827e-05
-1.83664884150546e-05
-1.3184415571949e-05
-2.20320407486088e-05
-9.25814905040005e-06
-2.04930241970982e-05
-7.00800411360665e-06
-2.66932076051331e-05
-8.644407451443e-06
-7.16108762560205e-07
-2.43808750820898e-05
-2.43779936253402e-05
-3.54635561362348e-05
-3.10009184527236e-05
-4.77011440355599e-05
-1.15682371464309e-05
-4.02518965597642e-05
-1.57451097881751e-05
6.49954834269783e-06
-2.58577824009516e-05
-3.27139636197047e-05
-1.39305491438274e-05
-3.17081673087349e-05
-3.63828329820241e-05
-2.03622399761121e-05
-2.52979094810779e-05
-2.42424020664186e-05
-4.47432152412184e-05
-1.49081544305858e-05
-2.06841787922503e-05
-4.29816547974611e-05
-2.17211663837994e-05
-1.77698138136676e-05
-3.96766261180507e-06
-7.23564026239736e-06
-3.60114644761443e-05
-3.54402688445735e-05
-3.42918856648891e-05
-3.58018169098254e-05
-2.42225891055607e-05
-2.12876174849113e-06
-3.71995995667824e-05
-3.29049838013279e-05
-1.36908751567337e-05
-2.43931807257166e-05
1.23074630044261e-05
-1.00421615584744e-05
-3.98203550024497e-05
-2.7397744831986e-05
-4.40205557909711e-05
-2.65446356088746e-05
-9.33109085666629e-06
-3.83083778039779e-05
-6.63593281427642e-06
-4.84049191933094e-06
-6.74701723192152e-06
-2.43507664704345e-05
-2.92488621036573e-05
-8.08399665459905e-06
1.43142041240471e-05
-1.39884440148759e-05
-3.46208716547498e-05
-2.40672550864231e-05
-1.94912076068127e-05
-2.82801865020276e-05
-1.91743630882834e-05
-1.73032281249208e-05
-1.46672478208247e-05
-1.08760734008139e-06
3.37145511649606e-06
-4.76989856850575e-05
-2.09355209843757e-05
-1.09427336595691e-05
-4.10848055267209e-05
-2.87627408861163e-05
-4.55263628323261e-05
7.06775150440289e-06
-1.59790956654328e-05
-2.60339516237601e-05
-1.58089927809121e-05
-2.52529580124255e-05
-8.48197494914923e-06
-1.4551702821357e-05
-3.1350271308235e-05
-1.39084383282618e-05
-2.54944066787167e-05
-1.8737762877865e-05
-2.13941429961307e-05
-1.86612864403988e-05
-1.5293018817565e-05
-2.75244687440493e-05
-3.27049275812903e-05
-3.04616367660011e-06
-2.3938794255829e-05
-3.6625270917798e-05
-4.81082778235584e-06
-1.72985532308759e-05
-2.68930749584026e-05
-3.53626690517763e-05
-3.45371198133537e-05
-2.53766758697939e-05
-5.89067095767247e-06
-2.33348528750793e-05
-9.4162750088747e-06
-2.98405880949298e-05
-2.27514258718062e-05
-3.73937921101474e-05
-2.44586284251253e-05
-3.45291492778181e-05
-2.16346586219672e-05
-2.42541971509224e-05
-3.63640702302162e-05
-3.70373337878792e-05
-2.60285316137229e-05
-2.20607472234141e-05
-7.63225152403529e-06
-6.00719895038729e-06
-1.24096673178242e-05
-2.19139933834234e-05
-2.61480688989259e-05
-6.14516925111318e-06
-2.05315869712941e-05
-2.69443431662801e-05
-1.53723776912652e-05
-2.12282689869876e-05
-2.64698343386344e-05
-1.07975525620732e-05
-3.78183016337044e-05
-1.47987867490598e-05
-1.65829322177797e-05
-2.60592211339707e-05
-1.73663775060167e-05
2.94054587893999e-06
-4.54946693030277e-05
-2.55713315885099e-05
-4.14937490688897e-05
-3.50573491506018e-06
2.20448198465226e-06
-1.61968355028914e-05
-3.11095299894495e-05
-1.18736386373205e-05
-1.73184067312481e-05
-2.51035884172446e-05
-2.07937769904768e-05
-2.09765163662431e-05
-2.66941704640709e-05
-9.03126478551529e-06
-2.79748032018296e-05
-9.27499419343711e-07
-1.32421213133844e-05
-5.55597621160597e-06
-8.40372071607362e-06
-1.38107780328887e-05
-3.1718256957056e-05
-2.00083949948758e-05
-2.6277285645214e-05
-2.52679568264901e-05
-2.14496758362986e-05
-2.01828681515493e-05
-2.0653690929485e-05
-1.71566782518172e-05
-3.27931353365391e-05
-1.68023935572396e-05
-2.90580419131148e-05
-1.85468740343801e-05
-1.993872013373e-05
-3.87733279381942e-05
-2.39038230555522e-05
-5.15026778819035e-05
-5.08842089507431e-05
-2.51137725033206e-05
-4.0314179849613e-05
-2.2857644087127e-05
-2.53202939421193e-05
-1.88972028866899e-05
-8.0567918810447e-06
-5.84501739546991e-06
-2.35690281264962e-06
-2.36260416291191e-05
-5.51198399341354e-06
-1.64859667536938e-05
-1.19435128534119e-05
-2.98591881667867e-05
-1.78961392898436e-05
-5.75551166297871e-08
-3.72574716248724e-05
-2.4688405424762e-05
-2.76502596998971e-05
-4.21137951304245e-05
-6.53241637688484e-06
-3.39944429676318e-05
-2.20747159507863e-05
-1.87450584735785e-05
-3.23293465644674e-05
-2.19437348789678e-05
-2.81542014372936e-05
-1.93553578012107e-05
-1.21767600256812e-05
-2.40629335797132e-06
-2.13543640851548e-05
-2.47312361971657e-06
2.13683868390905e-07
-1.12375375726417e-05
-3.2268554003917e-05
-5.29584419680468e-06
-8.20702814140133e-07
-2.01808786539816e-05
-1.62964968897453e-05
-2.29890635508465e-05
-7.16334049156511e-06
-3.52780253683471e-06
-2.12373364643766e-05
-3.19807747667257e-05
-7.66612817094424e-06
-5.42197382823255e-06
-5.89336697709086e-06
-1.61440449785015e-05
-2.9416177315141e-05
-1.60604764282653e-05
-1.83936071969888e-05
-2.56723852275719e-05
-3.34268528540484e-05
-9.00337625409456e-06
-1.52720834061504e-05
5.57288257019176e-06
-1.13490957134585e-05
-2.33369887917074e-05
-5.77229931342409e-06
2.68996988733077e-06
-8.96599431265337e-07
-1.91357615535231e-05
5.781627231155e-07
-2.09447838924004e-05
-3.26179624033705e-05
-8.34452841116481e-06
-1.48296572594298e-05
-3.531924148788e-05
-1.76705299690651e-06
-3.42899341448747e-05
-3.51473613630398e-05
-2.35494828788859e-05
-1.25532139139249e-05
-1.37555619148159e-05
-2.01293528883868e-05
-2.50948051972645e-05
-3.66385730765075e-05
-2.02012840504568e-05
2.56121358734072e-07
-3.3803125004694e-05
-1.19724074129399e-05
-2.60901372275346e-05
-1.06525182164971e-05
-1.20739389750645e-05
-1.6546313381475e-06
-2.05907387252751e-05
-5.69211876616547e-07
-1.20324202740604e-05
-3.06481389162349e-05
-1.30710455045941e-05
-7.04434637229491e-06
-2.71116524195082e-05
-1.50091949666916e-05
-4.15714851960979e-05
-3.24303421879966e-05
-4.0323763241458e-05
-3.42557704366131e-05
-2.33396188834796e-05
-3.80661814941893e-05
-1.44914462639201e-05
-8.12502855415661e-06
-3.57351042209321e-05
-2.30853787605688e-05
-2.29987594873235e-05
-1.11228648197473e-06
-1.19371853019771e-05
-3.505295695613e-05
-4.5637066315599e-06
-1.59968512999637e-05
1.46628276361782e-05
-1.85903451381142e-05
-1.21822812135537e-05
-1.08974102284164e-05
-4.00709947035422e-05
-2.62248895689442e-05
-3.6190375935647e-05
-3.6198287605059e-05
-2.64166412494529e-05
-2.10980936113497e-05
-1.97703126125193e-05
-1.58818540142254e-05
-1.10045663554848e-06
-7.68355091017899e-06
-1.07067762332141e-05
-1.3792467389733e-05
-1.39404649180961e-05
-3.9273363356374e-05
-1.9605670288791e-05
-2.61475422435644e-05
-3.12657618497255e-05
-3.06396203560845e-05
-3.23675932505114e-06
-2.6297452518454e-05
-3.1579645765459e-05
-9.79961222280548e-06
-2.54628005861268e-05
-2.32499810390178e-05
-2.35780289177907e-05
4.25273542864133e-06
-7.14072369725131e-06
-3.01736680537381e-05
-1.23860072920769e-06
-2.13273484377405e-05
-2.7234055846859e-05
-1.05963215765183e-05
-2.68431963427344e-05
-1.60074597038052e-05
-1.50281028988088e-05
-3.58011586182916e-05
-1.96554850738349e-05
-2.00462912024016e-05
-1.7170380354015e-05
1.54971041704753e-06
-3.96832333409993e-07
-2.93623402606626e-05
-1.61954690240148e-05
-2.49570976605656e-05
-3.6964376354461e-05
-1.18200229320635e-05
-1.73854876616629e-05
-4.64483441166935e-07
-2.60560195411737e-05
-1.33154596090793e-05
-3.29328645652232e-05
-3.12264867937064e-05
-2.86510657671154e-05
-2.50997731832501e-05
-4.61933684603901e-05
-1.76980472636359e-05
-3.44901419240022e-05
-1.5185021122369e-05
-2.18414957468655e-05
-2.39434799834764e-05
-3.52541441141019e-05
-4.27598318659103e-05
-4.75675965559381e-05
-2.73497177726551e-05
-4.28884177476982e-05
-3.31040158783381e-05
-2.47911497130542e-05
-2.18524508727288e-06
-2.46334632848728e-05
-2.13088571862629e-05
-1.73287439765024e-05
-9.96887593618176e-06
-2.33640247474598e-05
-2.74097226775801e-05
-6.78225592450415e-06
-2.90318067705204e-05
-2.79361499912034e-05
-3.27965154064286e-06
-1.81135673605503e-05
-2.67693404377927e-05
-1.81878858166494e-05
-1.63339667633515e-05
-1.95478828266518e-05
-2.88093441227231e-05
-7.79954527055555e-09
-9.42869545009503e-06
-3.98678773267484e-05
-3.59891476703403e-05
-2.72894570163677e-05
-2.64001308198264e-05
-4.00802980346089e-06
-3.34002863801196e-05
-8.64596856229092e-06
-2.40460329162195e-05
-3.1183153547759e-05
-2.18745321773331e-05
-2.04112484083259e-05
-1.24149394610027e-05
-3.25709704750226e-05
-1.39923813015971e-05
-4.64377431527604e-06
-1.80626979474921e-05
-1.82905467026784e-05
-9.80026228394691e-06
-2.35231463561332e-05
-1.694527392684e-05
-2.26326662551598e-05
-2.07744067849603e-05
-2.09698341731688e-05
-3.6020258259846e-05
-1.9167495169448e-05
-7.51467372457305e-06
4.25120388151818e-06
-7.50246483452958e-06
-1.24742193763096e-05
-2.87329693435972e-05
-2.59839759760623e-05
-3.42043437050632e-05
-1.7039259033016e-06
-5.26464668742464e-06
-1.43942500180739e-05
-2.33818309216318e-05
-2.57830175172812e-05
-1.72869282161633e-05
-1.59272406908038e-05
-3.28367998807412e-05
-7.16482775306729e-06
-2.39383627181166e-05
1.51770484888152e-05
-3.16571741358595e-05
-5.82861053007164e-06
-2.3228662059932e-05
2.27129523157279e-06
-3.63675788763321e-05
-2.74179079525857e-05
-3.1152230818671e-05
-4.01498977431539e-05
-2.19619890731989e-05
-3.90590220613986e-05
-3.0249372768426e-05
-1.71997790740227e-05
-1.54339324993252e-05
-8.37779221595881e-06
-2.07961329203122e-05
-2.38688241180384e-05
-2.55970350145196e-05
-4.70053379194508e-05
-2.54080470272189e-05
-2.74842817570826e-05
-3.02318992093634e-05
-2.41496470225388e-05
-7.18754391813665e-06
-2.25993123147404e-05
-2.65453009295444e-05
-6.1349625921769e-06
-3.73698834274321e-05
1.61025453176302e-07
-2.06843619287983e-05
-2.15060370956053e-05
2.79142346640604e-06
-2.66813526702495e-05
-1.91894891766308e-05
-1.2633231505123e-05
-1.26967527254599e-05
-5.87420174653852e-06
-7.06332207697254e-07
-2.56216029265802e-05
-3.38094456900794e-06
-1.06478747496574e-05
-2.77643042593232e-05
-3.7242379459056e-05
-1.56495192414992e-05
-4.6037725607184e-05
-3.77730623582301e-05
-2.81743667813172e-05
-1.91396377164215e-05
-1.13910640859871e-05
-2.00773429130373e-05
-2.71158656454258e-05
-1.63250514335217e-06
-2.55253461576838e-05
-1.90172900960181e-05
-1.13683877291157e-05
-2.21952557987967e-05
-2.59093786480223e-05
-2.68867825875291e-05
-2.12793210529223e-05
-2.71064946508385e-05
-2.0157036385819e-05
-1.67832013884592e-05
-3.08225067686517e-05
-2.05440243312961e-05
-2.55464950807419e-05
-7.82311394888406e-06
-3.23552263364805e-05
-2.32062349625907e-07
-3.78926021990562e-06
-5.67351622195045e-06
-2.42200775546087e-05
-2.84795364634157e-06
-3.06567880350992e-05
-1.11560924396399e-05
-2.16657575015789e-05
-4.8603790240002e-05
-2.49916734754254e-05
-8.48040193519199e-06
-5.18429111955633e-06
-2.17031206474046e-05
-5.36964308929845e-05
-3.52476906928182e-05
-3.39699245954986e-05
-2.41798280686646e-05
-5.98719749614444e-06
-8.02718400824984e-06
-2.21542608102262e-05
-1.28258991091107e-06
-1.13576130934886e-05
-2.9226408282001e-05
-4.3547051239208e-05
-2.13397412795391e-05
-1.43475881098585e-05
-4.29558348916528e-05
-1.07733546116192e-05
-3.42472843520238e-05
-2.82937972608278e-06
-3.22820413750431e-05
-2.20746869301812e-05
-2.73291178834292e-05
-8.83520086960534e-06
-2.33820488677343e-05
-1.295796280744e-05
-1.3200899040481e-05
-2.47132614328622e-05
-2.4728446375863e-05
-3.76660035325317e-05
-3.97477570089773e-05
-2.42825159504018e-05
-2.04809258660858e-05
-2.23509553319723e-05
-3.67977697723462e-05
-2.91900094216426e-05
-1.32256613767451e-06
-2.79804549119515e-05
-1.75683849871321e-05
-2.42347294761023e-05
-2.73832387499391e-05
1.00795013055197e-07
-1.39106332955475e-05
-2.06374689660439e-05
-3.1838462010566e-05
-2.62441270887707e-05
-2.3258278439706e-05
-1.32423149347273e-05
-1.24122247229969e-05
-1.7519614057418e-05
-3.75012051016364e-05
-1.2814581298852e-05
-1.00820949586706e-05
-1.23363935849941e-05
-2.23266053368917e-05
1.1980888235989e-05
-3.97419081052555e-05
-2.5708852171396e-05
-9.86972994549216e-06
-1.53379651334936e-05
-4.03990450355688e-05
-1.39884450989984e-05
-1.05964888088292e-05
5.37403209206366e-06
-1.09354611216055e-05
-1.72139762606579e-05
-8.00389942519713e-06
3.49052606020219e-06
-2.4678496344368e-05
-2.19447870439163e-05
-3.32107665255866e-05
-3.71618960803911e-05
-3.50732370773487e-05
-1.54286509611707e-06
-2.66490284491233e-05
-1.98759038173467e-05
-2.2129290680161e-05
-9.95800581621657e-06
-5.77266220246692e-06
-2.55403219622995e-05
-1.96142933693736e-05
-2.19223096150696e-05
-3.79674092644935e-05
-2.6741650196405e-05
-1.97134790716381e-05
4.50899172000839e-06
-2.19765016872475e-05
-7.338632909893e-06
-3.95816010186956e-05
-1.37654350937369e-05
-3.56326579163736e-05
-2.77184178813648e-05
-1.70082775256281e-05
-2.59514705754341e-05
4.16879411673872e-06
4.73952110894673e-06
-2.82455267655646e-05
-2.58777036908773e-05
-3.74251311725231e-05
-3.23651504419146e-05
-2.34794039042564e-05
-3.55540325949694e-06
-3.68136641650754e-05
-2.02832562736605e-05
-1.7405451070527e-05
-1.18547066774308e-05
-1.76655925941163e-05
-1.29856004365627e-05
-2.60683901154602e-05
-1.98318532848762e-05
-3.90649920509904e-05
-1.28429417372659e-05
-7.69508213150355e-06
-2.45946272022482e-05
-1.73163747783337e-05
-2.05037329561405e-05
-4.06219306471483e-05
-2.64315331312632e-05
-1.35739583460383e-05
-3.37853774398847e-05
-3.4530810461276e-05
-2.70501378915085e-05
-2.75615221059037e-05
-4.78574207739079e-05
-9.37636411370919e-06
-1.89961290960948e-05
-6.39686370376676e-06
-2.20949751216912e-05
1.95092750689933e-06
-1.82351168349273e-05
7.00160698309706e-06
-3.0698167876322e-05
-1.05701203483273e-05
-1.67865074161582e-06
-9.42657697296381e-06
-4.06353765716361e-06
-3.42742480849298e-05
-3.24372547115855e-05
5.65051443921051e-06
-3.48825248331771e-05
-3.01329961325995e-05
-2.22413661697146e-05
-1.83676126653274e-05
-1.7051494628788e-05
-2.29275443197242e-05
-2.52798776156483e-05
-1.64226672980808e-05
-2.2253874525191e-05
-2.52539901845743e-05
-2.76490141065713e-05
-3.11937227168265e-05
-1.16595418383423e-05
-1.888702505212e-05
-1.62778522464381e-05
-6.19546067043238e-06
-2.93229260161637e-05
-1.90020838734755e-05
5.41318824970457e-06
-2.98715511415909e-05
-2.80939905649295e-05
-5.62996476473034e-06
-1.64538105647415e-05
-4.41567647359696e-05
-4.74378274674096e-05
-2.69828870241088e-05
-4.7646141617624e-05
-6.87111438991841e-06
-2.78105140952404e-05
-4.24675199369295e-06
-1.20121101306885e-05
-1.20946638764357e-05
-2.09264606484054e-05
-2.23492360335392e-05
-4.43567361569586e-05
-1.98309970666812e-05
-3.66889449239999e-05
-1.28001147749356e-05
-1.81198139093386e-05
-2.63615014906952e-06
-1.29496068505478e-05
-3.66539655223692e-05
-3.25930006629316e-05
-3.95814519737141e-05
-2.35688242282497e-05
-2.42409929058654e-05
-2.76669350148851e-05
-7.13070141079422e-06
1.13682781499061e-06
-3.22990581378421e-05
-2.10527254677964e-05
-2.68130065951788e-05
-2.58481572572343e-05
-1.34747289952309e-05
4.60391296120219e-06
-3.36714915892568e-05
-3.27736382239632e-05
-3.59135417560444e-05
-2.52262237421769e-05
-6.53360733259136e-06
-2.03147911764521e-05
-2.46417973172793e-05
-2.30827014879244e-05
-3.67972800953654e-05
-3.60343356785885e-05
-2.44867437028872e-05
-2.09878049081273e-05
-1.53828127355821e-05
-2.08590721782521e-05
-2.63690871943321e-05
-3.48293309048368e-05
-3.8668492212745e-05
-4.14928256542938e-05
-1.45550918298397e-05
-4.13579555255996e-05
-1.49213780887605e-05
-1.5304141259817e-05
-1.4701015045813e-05
-1.39025178435822e-06
-1.21043109120339e-05
-1.74416799921604e-05
2.60748815192715e-06
-2.44654710628818e-05
-2.8463207709057e-05
-3.7916896640116e-05
-2.68588296969569e-05
-2.49661161228741e-05
-2.46975511287528e-05
-2.21830497054566e-05
-2.20846139099238e-05
-2.05934289760821e-05
-3.60100246660378e-05
-2.44143528445139e-05
-3.14001426978873e-05
-2.31975381236401e-05
-1.68901609726937e-05
-2.78442107555592e-05
-2.50678698394031e-05
-1.73846442883417e-05
-4.96621902542906e-06
-2.70945226314548e-05
-1.79114095466998e-05
-5.59599327315313e-06
-3.04989584983391e-05
-3.25685760372169e-05
-2.52525365018576e-05
-1.05947986051994e-05
-2.79628471115597e-05
-2.71093925950775e-05
-6.12826937283464e-06
-3.49014782583278e-05
-1.66320715517073e-06
8.55459851897418e-06
-3.35214981825192e-05
-3.73203156599219e-05
-1.86718349194579e-05
-2.31804114895735e-05
-1.86536829880054e-05
-1.44215240831585e-05
-2.65005310952215e-05
-3.62803459173046e-05
-2.54053028433171e-05
1.44469971673627e-06
-1.55609199060454e-05
-3.36888038709815e-05
-9.90588918409618e-06
-1.85190744137211e-05
-6.81257217403284e-06
-2.90962871919467e-05
-4.46168400534064e-05
-3.10878863233585e-05
-1.49128268870287e-05
-2.6320443778829e-05
-3.436023564395e-05
-1.77646069780452e-05
-1.00090858765826e-05
-3.31376911844438e-05
-8.66973696620724e-06
-1.00462522036229e-05
7.71305821836662e-07
-3.35764568587477e-05
-5.80266856591052e-05
-4.02843421765072e-05
-1.64472595305968e-05
-2.63947741869775e-05
-2.49381749351741e-05
-1.09206783522145e-05
-1.97231164599338e-05
-6.41293569013337e-06
-3.13295291942894e-05
-9.87679663111349e-06
-1.986133821298e-05
-1.80157961967098e-06
-2.06841729537669e-05
-9.72754595921853e-06
-1.86024194161143e-05
-1.31223254521141e-05
-1.68684282306068e-05
-1.3463883723363e-05
-2.61391865474266e-05
-2.50292049244175e-05
-3.71447046165832e-05
-2.11325797929892e-05
-1.5562646705898e-05
-3.07857266376046e-05
-2.13256106052997e-05
-2.39311029962519e-05
-2.98504827916698e-05
-3.36333218924514e-05
-3.54485267002336e-05
-2.38607817762527e-05
-9.07317677081356e-06
-1.56005578827474e-05
-2.47645162804363e-05
-9.47452956666909e-06
-1.03373478992739e-05
-1.70312289928736e-05
-2.67078716528782e-05
-2.80975789128713e-05
-7.94149195515874e-06
-4.64693927589924e-07
-2.14689232982878e-05
-1.44442073545682e-05
-1.65323333047598e-05
-4.47445099294454e-05
-2.75988346906048e-05
-3.06664984922988e-05
-4.92931232044121e-05
-7.81897978262422e-06
-2.37160834624162e-05
-2.2448207514594e-05
-2.32803667604749e-05
-2.36115526120287e-05
-1.38197096271766e-05
-3.70036188564077e-05
-3.11664882255449e-05
-3.19949216616229e-05
-1.48055114118385e-05
-2.18217483022068e-05
-1.42057574354885e-05
-2.17183356340074e-05
-3.46865593423788e-05
-3.51081258012031e-05
-2.85629436742087e-05
-2.51959868179826e-05
-1.9479281251822e-05
-1.4402599128751e-05
-1.99716424809475e-05
-3.69469799072985e-05
-6.66577031908242e-06
-3.16860840391362e-05
-1.72826823302398e-05
-2.99400838919146e-05
-1.47101343341932e-05
-5.9467707737173e-07
-2.26786383206666e-05
-2.03173466932593e-05
-3.70754877380307e-05
-1.16083753450889e-05
-2.21234423234132e-05
-2.79238048803615e-05
-1.27436543925795e-05
-3.5914771846832e-05
-1.10788948761844e-05
-1.38065778139315e-05
-1.73087583142522e-05
-1.22942287757539e-05
-3.37396368455453e-05
-1.3393270063257e-05
-6.30984234191364e-06
-1.36129549705434e-05
-5.03710386496636e-06
-1.70322181386868e-05
-2.22584511469898e-05
5.64051857173054e-07
-1.85950438624915e-06
-1.19202714743971e-05
-4.89124432498839e-05
-3.69092988978446e-05
-2.38059251697378e-05
-2.09950186336538e-05
-2.37567595469051e-05
-1.70598359724151e-05
-1.37980432336853e-05
-2.69139619397069e-05
-6.46855460188061e-06
-1.00454050222075e-05
-3.0408226301961e-05
-2.11304910935486e-05
-3.06570838086946e-05
-2.04877204263155e-05
-1.93084204029099e-05
-3.15463600148484e-05
3.11530712159068e-07
-9.81954247970367e-06
-3.97925799351153e-05
-7.4762302866025e-06
9.99710838022471e-06
-1.36516524216804e-05
-1.04658759448282e-05
-2.96224607866569e-06
-3.69657568206871e-05
-1.48231452114687e-05
-3.40724576307821e-05
-3.30602738980461e-05
-1.69489729319043e-05
-2.82886973210864e-05
-2.01488828647365e-05
-9.41002147847985e-06
-1.55696331449819e-05
-3.62994334447199e-05
-2.75345123291262e-05
-2.38469213927841e-06
-2.13194539926968e-05
-2.43905775946748e-05
-1.95601416827303e-05
-3.62113818435534e-05
-2.34006123710321e-05
-1.48441793669848e-05
-3.0035356196849e-05
-3.01742821034727e-06
-3.40567253232997e-05
-1.09471158014082e-05
-2.35259420637993e-05
-1.67889190061497e-05
-2.19024190671397e-05
-3.31871690587621e-05
-1.73729421742214e-05
-3.00531294197447e-05
-1.59101607139423e-05
-1.33850869040388e-05
-2.53850142264656e-05
-2.46353571926428e-05
-2.53947990585405e-05
-2.5398302570453e-05
-6.31502692681156e-06
-1.52720439532784e-05
-4.03647075295904e-05
-2.61193634105168e-05
-4.93973450843542e-05
-2.91649577318143e-05
-2.76455277493466e-05
-2.77216360331412e-05
-1.51342097536711e-05
-2.34645382403095e-05
-1.89831741641378e-05
-1.29609432624019e-05
-1.54464141837389e-06
-2.96389119644688e-05
-2.01194002901311e-05
-3.31103752934826e-05
-1.53160076702369e-05
-2.69979409379685e-05
-2.91249580799745e-05
-1.14918161454672e-05
-3.75644801171915e-05
-2.22310045146951e-05
-2.76945747088976e-05
-1.42443111786648e-05
-7.65840754470206e-06
-2.7920260612623e-05
-2.61955324690292e-05
-4.34891236418276e-06
-2.14646638410503e-05
-1.98412752436357e-05
-1.2339639510507e-05
-7.90985567047015e-06
-1.23932198658427e-05
7.17675838252576e-07
-1.21497160320286e-05
-2.24090119998669e-05
-2.43253421848407e-05
-3.90062761038164e-05
-1.34757763618808e-05
-1.11643681196988e-05
-1.70464002077788e-05
-2.76483468934729e-05
-1.72277603436571e-05
-3.65271475389127e-05
-1.35735557109236e-05
-1.3082719110126e-05
-1.80235563616825e-05
-2.6094149167276e-05
-3.40106040087823e-05
-2.82393629979716e-05
-1.87373789752852e-05
-5.81514803639499e-06
-6.32305921233502e-06
-2.36004875937248e-05
-2.72431237886e-05
-6.10551075745612e-05
-1.09696580072487e-05
-6.78327481596537e-06
-2.93288928881532e-05
-1.57612118148545e-05
6.67440980008493e-07
-8.07182865944868e-06
-2.14678050949463e-06
-3.44711623782716e-05
-2.20188405091439e-05
-4.21217465695743e-05
-2.51679727901079e-05
-3.04133005374112e-05
-1.57511946060545e-05
-1.76192505641067e-05
-1.6056237789348e-05
-6.00475307917775e-06
-1.28316533792427e-05
-1.14637177246535e-05
-2.57784406282074e-05
-8.21166127622371e-06
-4.92718734463403e-05
-2.15570983146232e-05
-3.73720472222665e-05
-2.4375112689351e-05
-2.99871038346751e-05
-3.02957342194997e-05
-1.11903893768194e-05
-2.39959315381682e-05
-2.73873115678456e-05
-2.46910981119946e-05
-7.58844159504911e-06
-2.84228873673954e-05
-2.53320327151159e-05
-3.67385923384529e-05
-4.29228602544295e-05
-3.01008374595576e-05
-2.58098008616641e-05
-1.94019895018408e-05
-4.95018974418468e-06
-1.83142528822822e-05
-1.51172210881971e-05
-3.36733891169338e-05
-2.98743838177966e-05
-2.17751568634116e-05
-1.34394463099494e-05
-2.91025843789503e-05
2.20011226458929e-06
-2.29385903820054e-05
-2.35673854180179e-05
-2.32400710338194e-05
-2.6985262218397e-05
-1.14599899462541e-05
-1.7699726919937e-05
-1.90586755248902e-05
-3.66203568531781e-06
-9.24074567733737e-06
-1.47108286110901e-05
-9.43314105536516e-06
2.88897004397804e-06
-3.20848823521728e-05
-3.47026717764037e-05
-8.74607699467085e-07
-5.28774252597578e-06
-3.35280723561354e-05
-2.09252874142748e-05
-3.50597972458121e-05
-1.46133716135743e-05
-3.35256955505968e-05
-8.1595101756334e-06
-7.29033531021415e-06
5.74016523764013e-06
-1.08420096135743e-05
-3.34711896054169e-05
-3.87713504038765e-06
-1.07968971522486e-05
-2.47903826806243e-05
-1.90994702814052e-05
-4.73494244023655e-06
-1.97272321339064e-05
-2.48600152571742e-05
-6.06588727615728e-06
-3.44238237183836e-05
7.69861483148617e-06
-3.06782246088924e-05
1.89452729028246e-06
-9.23319885928916e-06
-2.1358870954937e-05
-2.43060410566971e-05
5.18500836025202e-06
-4.78314028370276e-06
-4.46449818818406e-05
-1.85680916839724e-05
-1.99295994978313e-05
2.36696113292878e-06
-1.07886965410608e-05
-7.13174365739084e-06
-1.71992241800415e-05
-2.05064529468143e-05
-1.34362727870304e-05
-7.26415672269655e-06
-1.91247646878777e-05
-3.07092037801247e-06
-2.68648220716412e-05
-2.44041793528924e-05
-1.67218095910572e-05
-1.21131736375665e-05
-4.03400952239286e-05
-2.39187318890886e-05
-1.99663496241477e-05
-1.85356183592743e-05
-1.78395893760625e-05
-4.75467609107112e-06
-3.80985392761828e-05
-1.56915156134877e-05
-3.96702424504455e-05
-3.13624814159851e-05
-1.11452331148007e-05
-3.45696997327429e-05
-1.99499533506317e-05
-4.11887017164575e-05
-6.33023038021196e-06
-1.04957432625144e-05
-2.15844352210004e-05
-2.05401540564578e-05
-2.44049392556314e-05
-9.75376743482519e-06
-3.5672188977978e-05
-2.10811622285836e-05
-9.31848409128013e-06
-1.71573139991102e-05
-1.55067065297958e-05
-1.95260018985327e-06
-3.30102947632571e-05
-3.40865970220064e-05
-2.96592612335328e-05
-1.98149439430611e-05
-2.61203698593961e-05
-1.45012767628171e-05
-2.50883971362458e-05
-1.18284624857824e-05
-2.46037944629072e-05
-1.57382282379615e-05
-6.45259216313218e-06
-3.58866626637914e-05
-1.99763904907615e-05
-1.99452880372168e-05
-2.4613788611992e-05
-3.6397151615883e-05
-2.12325546636989e-05
-1.91470595561853e-05
-2.41665517261792e-05
1.52753400389361e-05
-1.19977472942813e-05
-9.65996150027943e-06
-1.12764958682744e-05
-1.21029776401812e-05
-2.33333625975087e-05
-2.94226383341821e-05
-1.95128869604705e-05
-2.07310847831624e-05
-1.85538760555796e-05
-1.03916591996274e-05
-2.42234679459402e-05
-3.64945909789447e-05
-1.50220381949766e-05
-2.71827705134687e-05
-2.407908403047e-05
-4.24271591754207e-06
-1.97895427169832e-05
-3.26577767048768e-05
-2.91811355828332e-05
5.79271408976137e-06
-1.54540454744694e-05
-1.91025841785311e-05
-4.63842994501901e-06
-1.49684927409718e-05
1.63750246177207e-06
-2.01799285906845e-06
-1.41866275774156e-05
-2.36766543915905e-05
-1.3163119503512e-05
-6.43811497979817e-06
-2.35224863199628e-05
-1.28985295555368e-05
-6.40981274430957e-05
-2.77706677084659e-05
-3.70899961731587e-05
-1.72055244362716e-05
-2.69956354351834e-05
-2.51942178472259e-05
-2.28964801916024e-05
-2.6887027591912e-05
-3.01421106657826e-05
-2.69765032527924e-06
-4.94103154594582e-05
-2.71874671243627e-05
-2.95759731951439e-05
2.20618810079994e-06
-7.0470880436036e-06
-1.81642975363753e-05
-2.223738229725e-05
-4.00741071602294e-05
-1.22766136885737e-05
-4.21897154659153e-06
-6.82814618930395e-06
-3.70204601005713e-06
-3.29664976018767e-05
-9.41895998395888e-06
-8.42476095058495e-06
-2.98142849632525e-05
-3.87764449690921e-06
-1.89940291489635e-06
-2.51485488953935e-05
-1.36329666058722e-05
-9.04244565169741e-06
-1.5063599475391e-05
1.16060587356997e-06
-2.6661916754743e-05
-1.61827108333241e-05
2.92116454905088e-06
-2.68805035317959e-05
-5.3407635072238e-06
-8.74590825111749e-06
-2.29630934901789e-05
-1.86515390633051e-05
-1.26983548458764e-05
-2.94386249861189e-05
-1.33883816266874e-05
-2.95733865830514e-05
-1.81241843869648e-05
-2.64454191348101e-05
-3.22185903899317e-05
-2.67280824628102e-05
-1.49355071301765e-05
-1.36386570948042e-05
-2.30197638032918e-05
-6.74897256758761e-06
-2.71146195681306e-05
-4.1110931837265e-05
-1.41156056739712e-05
-1.88529703779809e-05
-2.76444611710502e-05
-2.97810032216713e-05
-6.3654338159923e-06
-1.30915687013968e-05
-1.69551868756097e-05
-1.43441130950117e-05
-2.30055162201579e-05
-1.26462351071604e-05
-1.3288788222644e-05
-2.69292074652719e-05
-6.90016884115191e-06
-1.67904009013732e-05
-4.15108003690147e-05
-3.19772436838748e-05
-3.84497033959532e-05
-2.83363137315703e-05
-1.04609947109406e-05
-1.01792842944955e-05
-2.25846812297339e-05
-3.03964312095731e-05
-1.35769393899079e-05
-3.91318983356099e-05
-5.38844900722345e-06
7.66372584042512e-06
-1.98508454275356e-05
-2.54071307498627e-05
-3.16006711166148e-05
-8.02355808413125e-06
-1.71329874483762e-05
-3.75287221378813e-05
-1.36842259834697e-06
-1.4025523103281e-05
-1.66164940177126e-05
-1.90643789884864e-05
-1.43482427685934e-05
-6.67991676507589e-06
-6.59928580982988e-06
-1.80998220937714e-05
-3.86202187212802e-05
-5.77668512098452e-06
-2.76399421123047e-05
-3.36287548025001e-05
-1.7487247477856e-05
-1.59530770258329e-05
1.16967122769545e-05
-1.89952952739836e-05
-4.92264926190261e-06
-2.07874125910883e-05
-2.46947860269643e-05
-1.67597254772548e-05
-4.39711982916319e-06
-1.6245403215115e-05
-3.40677918926869e-05
-1.27711821678744e-05
-2.32613606265768e-05
-1.73924830081614e-05
-2.44595329057559e-05
-4.66871096663433e-06
-3.29088635461988e-06
-2.84502384166803e-05
-3.89288113465028e-05
-1.46573001683719e-05
-2.53727370262726e-05
-1.98007767532477e-05
-1.45309252140605e-05
-2.04021923400694e-05
-1.60740021291315e-05
-1.85187483975644e-05
-8.23721011633005e-06
-1.10123510456061e-05
-3.64349426213531e-05
3.68471942312477e-07
-8.08285934253033e-06
-2.46206271699713e-05
1.02450897847317e-06
-4.27087903807342e-05
-2.30730281721464e-05
-4.67210725965737e-05
-2.40692019845753e-05
-1.8309262442743e-05
-2.78235410250508e-05
-3.06650479498412e-05
-1.44629942813036e-05
-7.60055791350652e-06
-3.04879703532133e-05
-1.9389526079065e-05
-2.51822135284223e-05
-1.88213850990684e-05
-3.69623950230121e-05
-3.04574316435876e-05
-1.26072314324184e-05
-1.80998796720391e-05
-1.66712194302074e-05
-1.68927797689484e-05
-2.78748491269223e-05
-1.49402826343208e-05
-9.32864588291991e-06
-2.95313939665697e-05
-3.66929443058987e-05
-6.16229247079811e-07
-1.36999816039085e-05
1.30069229688137e-06
-4.98501404925637e-05
-1.88663213978025e-05
-3.70844602811565e-05
-4.55148934945661e-05
-2.41608985619619e-05
-2.80648419279449e-05
-1.36236418179776e-05
-7.89833282812466e-06
-1.66495640280233e-05
-3.73055029097261e-05
-1.78709199928794e-05
-2.07271799567298e-05
-2.70647576193025e-05
-8.34816139482102e-06
-2.86067954439628e-05
-2.62364235960115e-05
-6.92966957110127e-06
-1.42524113894723e-05
-3.89286046439019e-05
-3.70073321926693e-05
-3.29151835456234e-05
-8.38625675144335e-06
-2.04348485493556e-05
-4.20990755317708e-05
-2.45948771077644e-05
-3.73286014913441e-05
-3.46073076004641e-05
-2.29497286985056e-05
-4.77035408587913e-05
-8.07395870330222e-06
-7.91085942966417e-06
-6.58537563987496e-06
-1.80092813536761e-06
-1.32368488148344e-05
-1.48871395744404e-05
-2.51419474497076e-05
-2.45885399680354e-05
-9.84315991513772e-06
-1.46908149398101e-05
-1.60918807809092e-05
-2.03247823022446e-05
-3.5638497291643e-05
-2.48930804815468e-05
-1.53767092685154e-05
-5.78604408145675e-05
-4.36778817164628e-05
-1.26262759012954e-05
-2.85848631870082e-05
-2.78341277047315e-05
-1.73518377804958e-05
-4.87778267143054e-06
-3.22704279007346e-05
-1.6020964687537e-05
-3.70031640175948e-05
-1.54159231608348e-05
-3.70600723100142e-05
-9.70005695852733e-06
-1.33382943171564e-06
-1.24316009673561e-05
-3.066465730038e-05
-3.56061959481607e-05
-2.01940177272948e-05
5.02841943759742e-06
-2.54333920427515e-05
-1.17045713021632e-05
-8.03264162751143e-06
-2.36695422230589e-05
-1.88052129765048e-05
-3.18440437117175e-05
-2.284507497838e-05
2.08791604950646e-06
-2.96574192225691e-05
-2.94352964000179e-05
-2.55110451998407e-05
-2.03331706538431e-06
-2.22516774486955e-05
-3.32732068456121e-05
-3.09846327191973e-05
-3.02528935156767e-05
-7.30485926412745e-06
-1.79359653197718e-05
-6.9440547963675e-06
-3.83147666626081e-05
-2.22280830399311e-05
-1.89314385261283e-05
-4.26434995430185e-05
-3.97038880711888e-06
-1.28940991455466e-05
-2.83854733535629e-05
-3.22451640882701e-05
-1.08926707553387e-05
-1.16833490714004e-05
2.50651820075998e-06
5.18729196525278e-06
-2.45887267943434e-05
-1.61254844662868e-05
-2.35749771213097e-05
-3.91999547727416e-05
-1.62422719998071e-05
-2.82818022288815e-05
-2.35835838762565e-05
-2.06701872843154e-05
-1.15629221685611e-05
-4.41596584517348e-05
-3.23882419379764e-05
-4.4828344810488e-06
-3.52390532440559e-05
-1.08193964143215e-05
-2.10769284686175e-05
-2.37151061987847e-05
-4.09701546693119e-05
-1.05635400560666e-05
-1.0324936301935e-05
-3.52973332619433e-05
-1.78189037104495e-05
-3.61954313237106e-06
-1.08014634619567e-05
-1.37298844160781e-05
-5.12180773193862e-06
-1.99732182438145e-05
-2.53086518490592e-05
-4.06553058273496e-05
-1.46590550457165e-05
-4.84458265722992e-05
-2.21056124466681e-05
-1.63407063652481e-05
-1.32418212137452e-05
-4.61359362206525e-05
-2.84367623558214e-05
-3.03173641300275e-05
-1.83224585392854e-05
-6.6703747403959e-06
-5.02640814139438e-06
-7.83234163922811e-06
-1.70758606802075e-05
-2.73491744013537e-06
-1.58390669468618e-05
-5.78791384141678e-06
-4.18046785789515e-06
-2.76572097139351e-05
-1.48850230090712e-05
-2.34473295700031e-05
-1.84407878188564e-05
-1.25181677809554e-05
-2.40807510754474e-05
-2.28509802925746e-05
-2.96108527000579e-05
2.12644557520232e-06
-8.95943268983632e-06
-1.08728433101916e-05
-2.70567337168252e-05
-4.02330156346355e-05
-7.36573213572262e-06
-2.71242237105757e-05
-2.95463909293725e-05
-8.97099327488576e-06
-1.54212754626346e-05
-2.18593208938479e-05
-2.51625333433564e-05
-2.22592680274373e-05
-1.07400174139086e-05
-1.22498142392779e-05
-4.28286606904682e-05
-2.13231035090039e-06
-2.1202949909712e-05
-1.45892729983342e-05
-2.60107643277173e-05
-1.08689111074315e-05
-1.21164713215914e-05
-2.31239230768502e-05
-1.80071521232843e-05
-3.09415801309774e-05
-2.16343224085997e-05
-2.73901303786825e-05
-3.24391246220662e-05
-1.54627089967424e-05
-1.46204106767669e-05
-2.09985441896505e-05
-1.30210893347032e-05
-2.48085279406486e-05
-1.33144930852073e-05
-3.12166262352145e-05
-5.72617298250354e-06
-5.15701776920442e-06
-1.33978583411401e-05
-1.36365634689322e-05
-1.23788446018075e-05
-2.57234227228195e-05
-8.16069243520169e-06
-6.67799681788728e-06
-2.47270602251357e-05
8.63882238876201e-08
-1.94125703096348e-05
-3.28621842238991e-05
-3.08024457904943e-05
-3.97740053341412e-05
-9.2429860303629e-06
-5.21607380457892e-06
-3.46422341319295e-05
-1.33626215574238e-05
-2.06923352456656e-05
-5.09451144040221e-06
-1.97769393311847e-05
-2.2918859006379e-06
-3.07191264537608e-05
-1.36909406615321e-05
-2.52923057132954e-05
-2.96655182944231e-05
-1.08862858098587e-05
-2.65002424410794e-05
-2.06234251436946e-05
-2.14028811868116e-05
-1.50111156457872e-05
-2.29912465753309e-05
-1.32205764327837e-05
-2.36555778072865e-05
-2.26204141363198e-05
-2.87899489437153e-05
-1.63453060987433e-05
9.22155493094201e-06
-1.35647670967155e-05
-3.28300582156705e-05
-4.01197538699978e-05
-2.65784698923622e-05
-8.84105128259498e-07
-1.99251244422192e-05
-2.10842261283301e-05
-3.60556182344392e-05
-2.57410572906408e-05
-1.56084455309608e-05
-4.19453912714888e-05
-3.00776158966597e-05
-2.20761383477448e-05
-2.26982596659876e-05
-2.57032739791674e-05
-1.99082171142297e-05
-1.0195995549857e-05
-1.46847981916925e-05
-1.14635273837441e-05
-1.90888062945409e-05
-4.11128653656289e-05
-2.85903581534793e-05
-2.29529405363018e-05
-2.02922464417852e-05
-1.1802367859477e-05
-2.28523599892452e-05
-2.94207144371241e-05
-3.52964731922492e-05
-1.75063190576348e-05
-1.46753286594414e-05
-3.07155230154725e-05
-2.5128622105542e-05
-2.62793533626079e-05
-8.28202736451685e-06
-2.50467095697898e-05
-3.46194068588983e-06
-3.16100699440902e-05
-1.76336054866267e-05
-3.49746575760238e-05
-2.51457533632753e-05
-2.38130093706805e-05
-3.10674334410707e-05
-2.26511354155545e-05
-3.68071534316257e-05
-1.95712456269979e-05
-7.33319633230409e-07
-1.78124417515754e-05
-3.04567139352293e-05
-1.63643607259308e-05
-1.31860493361318e-05
-2.06227488647309e-05
-1.65707861145601e-05
-1.81468316991839e-05
-1.07577687077862e-05
-2.49740003648242e-05
-1.15988371900937e-05
-3.23645080689212e-05
-5.64236237145392e-06
-3.38790400633358e-05
-3.58543417755067e-05
-2.3343284655456e-05
-2.55233917246849e-05
-1.54408130334568e-05
-7.15736509705303e-06
-4.97884013865416e-06
-2.96902480543709e-05
-5.63754937029648e-06
-1.1525658564201e-05
-2.48316280160572e-05
-2.20077305923488e-05
-2.154010463446e-05
-2.14510849101806e-06
-1.80589169435418e-05
-1.65357860683888e-05
-2.53989217163561e-05
-1.07100397961934e-05
-2.66575412233289e-05
-1.22708958434441e-05
-2.49746838627613e-05
-2.50985053193178e-05
-1.61264324109317e-05
-2.83563405671801e-05
-3.82863527375731e-05
-4.88083542999212e-05
-2.37813992697248e-05
-3.1754524906079e-05
-3.82614807329258e-05
-2.75370033487603e-05
-3.07143702419366e-05
-2.99469581258411e-05
-2.11078568155478e-05
-3.65507460239455e-05
-1.36831952890272e-05
-1.98672732293249e-05
-2.21722224913264e-05
-9.58028130082409e-06
-3.07273541909136e-05
-2.98705309599281e-05
-2.45065345570664e-05
-3.07327657080693e-05
-1.11514326674841e-05
-1.16964177443447e-05
4.405900755132e-07
-1.15915435357596e-05
2.37954389988203e-06
-2.1104929638099e-05
-2.08165376081825e-06
-2.24399747143575e-05
-2.39470329287232e-05
-2.44909439119935e-05
-2.21090773755838e-05
-2.66155774391459e-05
3.47870956068127e-06
-5.11788839367718e-06
-1.23920301687594e-05
-2.87375084167402e-05
-2.84572456994048e-05
-1.99892318385927e-05
-8.31986334353899e-06
3.48555736362048e-06
-2.45361720919002e-05
1.72968671169745e-05
-2.25224729838974e-05
-1.69790284841076e-05
-2.47173658375716e-05
-1.88070447003353e-05
-2.04382118287682e-06
-6.63723629564599e-06
-4.39679631073554e-06
-2.53960802417582e-05
-2.42299054099639e-06
-2.29756149931368e-05
-3.52263563982478e-05
-1.88155351661032e-05
-3.02369338280621e-05
-3.51197518978787e-05
5.39438401238788e-06
-1.78186664605271e-05
-4.9892592872596e-05
-3.73468011998698e-05
-3.6117351154838e-05
-2.77976888620545e-05
-1.36855488554792e-05
-1.71725111431888e-05
-1.37310795267597e-05
-2.39990406606277e-06
-1.42218969417003e-05
-2.05052290820676e-05
-8.42992365674844e-06
-5.21637391009764e-06
-1.77483979948967e-05
-5.34553719954562e-06
-7.12709969717234e-06
-1.45267725380646e-05
1.92875228102472e-06
-1.33765720497938e-05
-9.2012774213265e-06
-4.62824325173719e-05
-2.0230102219463e-05
-3.94383781308853e-05
-3.09932730085337e-05
-9.47605533306414e-06
-1.93661166562839e-05
6.01738483320592e-06
-1.42393032233796e-05
-4.88174546550308e-05
-7.02867831519334e-06
-4.48451448827135e-05
-2.02392938297773e-05
-2.73635625753054e-05
-2.34080518041808e-05
-2.8951405146618e-05
-4.45300254646527e-06
-3.46867351292244e-05
-1.94913795720979e-05
-2.49551332913673e-05
-2.29804126602284e-05
-1.99764153977337e-05
-3.27501020233154e-05
-4.03262697492764e-05
-2.39778241641858e-05
-1.90822223237825e-05
5.23778510619905e-06
-1.43725738612683e-05
1.27974182755054e-05
1.46607890945821e-06
-1.44451427388136e-05
-2.59994172056944e-05
-1.11661431436481e-05
-2.73688740271442e-05
-3.29174541436163e-05
-2.63209111161943e-05
-5.71480243602824e-06
-3.58174689378354e-05
-2.22403470016588e-05
-2.06723183195466e-05
-5.06933621462169e-06
-1.63766226712342e-05
-1.27150116818548e-05
-5.57796117045577e-06
5.4292634652093e-06
-1.37000767332662e-05
-1.34151609522293e-05
-2.2466271138245e-05
-1.03957552905616e-06
-3.02111184928453e-07
-8.13285513082617e-06
-9.22646450513681e-06
-1.0649654391503e-05
-1.17417967001456e-05
-9.71166321134716e-06
4.07873776207656e-06
-1.60689015966995e-05
-3.67570799619663e-05
-2.43062511277466e-05
-2.70871056613865e-05
-3.25828824719547e-05
-1.33359793913e-05
-1.24596229753204e-06
-2.84816381980994e-05
-1.34962063247606e-05
-2.00320978910065e-05
-1.49774838909963e-05
-1.89725538249105e-05
-1.91390499931088e-05
-1.39522637954818e-06
-2.6414023191589e-05
-3.73346130937801e-05
-9.39879822658221e-06
-1.6277475085514e-05
2.35130705461884e-06
-3.35214953709979e-05
-3.10949782425361e-05
-1.70498250673232e-05
-2.55775407882613e-05
-4.45620220582473e-06
-3.20685891784859e-05
-1.74232455418798e-05
-1.08416443861633e-05
-1.8127554216905e-05
-2.14061342082768e-05
-4.08612608381758e-05
-3.23267959655699e-05
-9.36091686245924e-06
-3.54465255192494e-05
-1.5086872041333e-05
2.39200305076005e-07
-1.90925012540093e-06
-3.30939438256455e-05
-1.37946193039902e-05
-3.52838972292465e-05
-2.95921018258179e-05
-3.30623682351654e-05
-2.76751105245756e-05
-6.2861863211643e-06
-7.49903276919316e-06
-2.7112343322827e-05
-1.68829625263076e-05
-3.94487001599531e-05
-2.04069744986565e-05
-1.22403043869829e-05
-2.28338955176896e-05
-2.24544561030184e-05
-2.46585417552004e-05
-3.59314632444058e-05
-3.15232792606476e-05
-3.45796293622253e-05
-4.93905028691883e-06
-4.41488909692639e-05
-3.69813843684255e-05
-2.19505152035837e-05
-2.35367723613667e-05
-1.13460548419542e-05
-1.43709709125147e-05
-4.08887550278573e-05
-3.00008124976988e-05
-3.3104685993628e-06
-3.38159438887138e-05
-2.92197572395842e-05
-1.79964614841602e-05
-2.42582222598565e-05
-2.04035707077576e-05
-2.4623413284871e-05
-3.33524545074908e-05
-1.04664140817368e-05
-2.39248957985386e-05
-3.63654140909797e-05
-3.43989515754367e-05
-9.65550962333921e-07
5.08752794838502e-07
-3.57702519897958e-05
-1.38210159871901e-05
-3.48546853636256e-05
-1.62209688093498e-05
-1.9684793723219e-05
-1.24234111412958e-05
-3.13121123643902e-05
-7.89033579699843e-06
6.24712988724902e-06
-2.60112807115455e-05
-1.30051135171969e-05
-5.65297504606141e-06
-2.51797853493975e-06
-2.44873398690861e-05
-1.78539688615243e-05
-1.43984064354196e-05
-1.47565311442058e-05
-1.38750440445748e-06
-1.23333564524742e-05
-3.62573259108782e-05
-1.42052890490318e-05
-2.51234769476433e-05
-3.24376664413609e-05
-1.1507225093925e-05
-2.15917486958832e-05
-3.09311138087771e-05
-9.04776372096155e-06
-1.89305582694752e-05
-4.3864072576368e-06
-3.33594822321376e-05
-8.57221904001645e-06
-2.64007393111172e-05
-2.71094575354955e-05
-7.81894903992399e-06
-4.63911789982631e-06
-2.90649278341554e-05
-2.35724753580755e-05
-9.54124450864391e-06
-1.82377368872608e-05
-1.48356219189727e-05
-1.51337403549753e-05
-2.02372333998777e-05
-4.41108790335118e-05
-1.48721674308494e-06
-9.45195758793288e-06
-2.09765090609698e-05
-2.4862703782475e-05
-2.63060337630892e-05
-3.46834130167602e-05
-3.5074263940961e-05
-9.58733375257454e-06
-3.57139728876527e-05
-1.45713127781434e-05
-9.32155714529645e-06
-2.01849844385399e-05
-2.38159023430811e-05
-2.59861275879786e-05
-3.48635852035507e-05
5.03805748172431e-06
-3.21291176035332e-05
-2.37686258408458e-05
-1.37399713597688e-05
-1.57056343794999e-05
-1.42210463275658e-05
-7.52150860201381e-06
-2.22321099226325e-05
-4.58335594552392e-05
-2.7045434920261e-05
-1.51676521231818e-05
-1.83128309116809e-05
-1.55861295149382e-05
-2.2130418029813e-05
-3.46149334582027e-05
-1.44470114101767e-05
-1.39090061832956e-05
-3.9331718731432e-05
-6.78649845837371e-06
-4.68922729826931e-05
-1.5625842760218e-05
3.23053260660412e-07
-6.42146837717848e-05
-8.828697323631e-06
-2.83665615481208e-05
-2.03407596163807e-05
-1.22505539899713e-05
-5.99058231452828e-06
-2.07801551337183e-05
-2.50642374022149e-05
-1.22935362335816e-05
-1.11611912331475e-05
-5.10968031376914e-05
-3.39551464575603e-05
-3.99687017658871e-05
-1.70755260222532e-05
-3.26644740016655e-05
-5.00221478193437e-05
-4.48747677121986e-05
-4.25597566686041e-05
-4.66436306727737e-05
-1.31944016101434e-05
-1.42935985401108e-05
-1.99123907315112e-05
-4.69856146471727e-05
-4.38363601977366e-06
-1.91645417208729e-05
-6.25447370335019e-06
-1.3209982772997e-05
-2.40724769931111e-05
-2.16719887700874e-05
-2.39481425823493e-05
-3.92333082807107e-05
-2.22810892685449e-05
-1.87963324878818e-05
-1.1205218242503e-05
-2.00200591934794e-05
-3.39766000589726e-05
-4.33458965072157e-05
-2.10960893025075e-05
-2.46213801356413e-05
-5.09952205050987e-06
-3.08915384104796e-05
-3.67312415460422e-05
-2.03359589927393e-05
-1.17827515889194e-05
-2.12986225646045e-05
-1.6228511738085e-05
-6.64735724494954e-06
-2.46974786177025e-05
-2.822238333529e-05
-1.94944947480297e-05
-3.83003562824128e-05
-2.91518191431333e-05
-2.53349540303433e-05
-1.49589114241181e-05
-2.14165302466071e-06
-2.77555855121729e-05
-2.30203958951027e-05
-1.09933705993206e-05
-2.56185298983109e-05
-1.79351064237759e-05
8.05564334664766e-06
-2.90365772105396e-05
-1.05923288416901e-05
-4.8835927198181e-05
-1.50331626464719e-05
-4.08934362905437e-05
-1.87694828405522e-05
-9.86215437215297e-06
-3.96242666870015e-05
-1.7351421404261e-05
-3.57553871889332e-05
-1.69172668593063e-06
9.90784971316483e-06
-6.51590432287614e-06
-1.57858177593577e-05
-9.7158377465387e-06
-1.82784972513947e-05
-2.80012953600469e-05
2.87411921711109e-07
-2.52283350581507e-05
-6.25489503369109e-06
-1.72786331535682e-05
1.24790622330458e-05
-5.1913125434615e-06
-2.58610497639102e-05
-2.10669138131536e-05
-1.25626888632305e-05
-1.3655868989012e-05
-2.64200292234528e-05
-1.85855506617796e-06
-8.34531665308968e-06
-1.88591501518302e-05
-3.45311243569572e-05
-3.190778640868e-05
-1.42490573221711e-05
-1.91909060586407e-05
-2.44369812874921e-05
-1.92426682139901e-05
-1.18609271034086e-05
-2.62202208650103e-07
-2.19892869729905e-05
-1.28372480694462e-05
-2.08600992588493e-05
3.41572359722908e-06
-1.45874643385375e-05
-2.59354450318158e-05
-1.53049433603955e-05
-1.30700367691413e-05
-2.33607399363663e-05
-3.43894050620896e-05
-2.23566981432058e-05
-2.76383200327856e-05
-2.00815025468704e-06
-4.03293864180601e-05
-2.3489156297489e-05
-2.17448961453851e-05
-5.25604709250919e-05
-3.62752115754385e-06
-4.65242687610479e-05
-1.21105285604293e-05
-1.58416609475257e-05
-5.08943208057256e-06
1.43326783176211e-06
-1.04913500125004e-05
4.71172103860696e-06
-1.42748357333235e-05
-2.4396935178429e-05
3.11141130715166e-06
-3.48453249727372e-05
3.5378265527956e-06
-9.05239454095586e-06
-2.09076617250904e-05
-2.81435471560057e-05
4.58479187072774e-06
-1.47254804256486e-05
-7.50783278149022e-06
-2.20517678328954e-05
1.0650261801034e-05
-3.30506836922284e-05
-3.51544478933751e-05
-2.5037094804022e-05
-3.37786405286613e-05
-2.75498731025908e-05
-3.30840436720025e-05
-2.98829234866614e-05
-3.65737241221032e-05
-2.732217505569e-05
-2.54667545731128e-05
-2.46448462010346e-05
4.08475697127723e-06
-9.32528583136588e-06
-8.37980508372304e-06
-2.32478450022019e-06
-2.96525911992235e-05
-2.30070043105827e-05
-3.30393763746484e-06
-6.0799395262867e-06
-1.39159404705305e-05
-5.00721985092841e-06
-2.17189932120903e-05
-2.10113352950305e-05
-7.27220529030134e-06
1.39758643816175e-05
-5.78897328897536e-06
-3.61803857619276e-05
-2.37192140149766e-05
-3.47083002714615e-05
-2.36461398145272e-05
-2.678510989834e-05
-9.0440307714938e-07
-3.0696614503832e-05
-6.68089728026992e-06
-1.01206197886886e-05
-7.33615990959795e-06
-2.42264832006115e-05
-1.95433489722727e-05
-3.90925811144601e-05
-2.56245318651163e-05
-4.64961027736808e-06
-3.76292989796802e-05
-1.87063544779721e-05
-1.71257178418749e-05
-8.98403942645353e-06
-3.09873771728559e-05
-3.25642716389226e-05
-1.0991574501136e-05
-2.37464304718374e-05
-2.79129710557122e-05
-3.77506025507451e-05
-4.0697263477035e-05
-2.0659720924403e-05
-2.69619305088364e-05
-4.10719044236674e-05
-1.59451317110929e-05
-2.38566538620589e-05
-2.81427092029255e-05
-2.09141873676889e-05
-6.58822250953455e-06
-2.61743398507618e-05
-5.04716860155221e-05
-2.03539262714777e-05
-1.26345749439781e-05
-1.74787431521812e-05
-9.77762713256479e-06
-2.68642099049938e-05
-2.74366208838807e-05
-2.56989216835915e-05
-2.08508381886493e-05
-2.23283792452033e-05
-2.78587253404381e-05
-1.21290733580876e-05
-3.72040130549761e-05
-1.1038309015225e-05
-2.85184783500213e-05
-5.4670813230513e-06
-2.10552958793962e-06
-2.48394444485077e-05
-2.38020773590708e-05
-3.54840391671321e-05
-1.24641356719943e-05
-2.2504286266703e-05
-3.27709817653284e-05
-3.68230066112171e-05
-1.47845454058039e-05
-3.55032487188147e-05
-2.98130483921846e-05
-2.52662767192075e-05
-3.03445572849051e-05
-2.62158453616324e-05
-7.35021805668203e-06
-8.01118039849584e-06
-2.12833544161551e-05
-2.23753033201327e-05
-2.40344277844105e-05
-3.50041579797864e-06
-7.6720554214863e-06
-1.2729028592222e-05
-1.38179653628553e-05
-2.03531617175483e-05
-7.3492511511173e-06
-2.18886238677035e-05
-2.13010598661524e-05
-5.12161586230767e-05
-3.07545389365734e-05
-6.06087632859408e-05
-2.59036655381985e-05
-6.53819318579778e-06
-1.85055944176795e-05
-4.1637951484906e-05
-4.85995408555847e-06
-8.22390939926743e-06
-1.48593326442596e-05
-1.32570304334828e-05
-2.29701187646089e-05
3.29903010090348e-07
-1.28619374869104e-05
-2.29155435714528e-05
-1.80513832739261e-05
-6.03404069452917e-06
-2.48422120729653e-05
-3.29680366556053e-05
-3.0415552194176e-05
-1.76467916248555e-05
-8.5542470917073e-06
-2.75966120130003e-05
-4.3458721054805e-05
-3.659084714612e-05
-1.81968290070935e-05
-1.19766024376521e-05
-2.23474153496748e-05
-2.67332714500518e-05
-1.52470031542776e-05
-2.1233012361587e-05
-3.57003862832705e-05
-2.63373018958731e-05
-1.47264801927319e-05
-4.22273026724473e-06
-3.84458992518446e-05
-2.77410988092309e-05
-1.78632151299348e-05
-1.9370402319299e-05
-1.39777477995951e-05
-1.11882817903648e-05
-2.74168233397106e-05
-1.31910603763765e-05
-1.38399340545386e-05
-2.42698985245362e-05
-1.60335783361364e-05
-3.12598369052003e-05
-5.62477634091413e-06
-2.150191191039e-05
-1.03609788851188e-05
2.4630806084777e-06
-1.14510202633186e-05
-1.16497231998604e-05
-1.31675299673777e-05
-2.25480614049041e-05
-1.18682275149881e-05
-2.59498805293624e-05
-3.27743450301983e-05
-2.60542919110272e-05
-9.19846012984096e-06
-2.65067231779553e-05
-5.09144419700982e-06
-2.06606242308378e-05
-6.83356174407715e-06
-2.47774759307284e-05
-2.79163250019703e-05
-3.00629779927981e-05
-1.76682949211037e-05
8.48739592069924e-06
-1.79465609989837e-05
-2.07932557053706e-05
-2.31966181245284e-05
-2.71352280157157e-05
-3.89326893420672e-06
-4.48833643617304e-05
-2.05622498733139e-05
-2.47185048158889e-05
-1.10676548398184e-05
2.07031330988348e-05
-3.93702050407145e-05
-1.93694185511733e-05
1.6645172524095e-05
-1.7104810873803e-05
-8.66733663392533e-06
-2.1425024626609e-05
-2.34434629502451e-05
-2.30927255137822e-05
-1.7644229055445e-05
-1.53990394408348e-05
-1.82539031922044e-05
-2.23797278019874e-05
-1.67499948767373e-06
-1.89197350427564e-05
-2.00799625478475e-05
-3.09690009721128e-05
-2.36695086589635e-05
-1.64332757843564e-05
-6.0341161523164e-06
-1.71134667272182e-05
-3.84905291962569e-06
-2.40175899268016e-05
-1.35219412119764e-05
-1.53538223509029e-05
-3.29633465924159e-05
-1.12939122244045e-06
-1.1197334017155e-05
-2.28147896757492e-05
-3.02273804543709e-06
-2.5107705530458e-05
-4.37442489043994e-05
-1.95942198082588e-05
-2.47764297260446e-05
-4.62904348419023e-06
-2.39158057698496e-05
-2.32994321597287e-05
4.12003998210219e-06
-2.71595245848623e-05
-1.79156901908128e-05
-4.76849938346536e-05
-2.08415333132075e-05
-2.36852542346906e-05
-5.17831233805885e-05
-1.38453985045552e-05
-2.43954040860836e-05
-3.9982551306054e-05
-3.22424073903411e-05
-3.53046756904685e-05
-3.20966592042638e-05
-1.47962960815553e-05
-2.77242018816335e-05
-2.62804316352973e-05
-4.42510539186816e-05
-1.64509526938374e-05
-3.5312237384984e-05
-2.49187660826841e-05
-2.90387475426942e-05
-1.51650261244797e-05
-1.65305594163911e-05
-5.89115200104531e-06
-9.93192728463601e-06
-2.85145664321517e-05
-2.32076565700352e-05
-1.17018288899915e-05
-1.3770339007697e-05
-4.90566277517435e-06
-4.35965043848333e-05
-1.07473544448502e-05
-1.97334757988261e-05
1.34034583391512e-05
-2.39695141334106e-05
-1.37240307856031e-05
-8.52593800482745e-06
-1.864547225636e-05
-2.62049320761383e-05
-1.68932347859767e-05
-3.59947097665047e-05
-9.60495966979742e-06
-1.2076302283859e-05
-1.4546196754283e-05
-2.85185352118787e-05
-3.8021124027194e-05
-1.45345468911446e-05
-2.4547534872529e-05
-1.80946144048163e-05
-5.43814172567212e-06
-3.36434337310867e-05
-2.94038704546205e-05
-3.72745232346188e-05
-2.81723527896503e-05
-2.15237535498742e-05
3.51922054160455e-06
-8.07930841141933e-06
-4.01743017456766e-06
-1.52529740344703e-05
-1.05339941029131e-05
-9.94972142738498e-06
-1.48730189714738e-05
-1.45851355357716e-05
-6.80162298388136e-06
-3.283671060027e-05
-2.17202064136089e-05
-1.68390505750206e-05
-3.12372696565248e-05
-3.53878497676633e-05
-3.79404390093901e-05
-4.18583535955765e-05
-2.84203200775697e-05
-3.28144099940307e-05
-1.57890573542045e-05
-3.37050509476543e-05
-1.0134848585534e-05
-4.33459400560774e-05
-2.08693203956041e-05
-9.89364463952813e-06
-2.38265182912644e-05
-1.08877967370741e-05
-3.16263135335211e-05
-4.1246374226349e-05
-2.99806905009138e-05
-1.79129762716203e-05
-2.61399581315939e-05
-2.40570336092382e-05
-3.12764336557668e-05
-1.55552584882721e-05
-3.05087999610045e-05
-3.73425530833576e-05
-6.73368791156927e-08
-9.9545560901404e-06
-4.23492396738497e-05
-1.3564389015492e-05
-2.54767452024548e-05
-2.39186436747058e-05
-3.70768824356504e-05
-4.56015580860914e-05
-2.80629063176738e-05
-1.99028402961346e-05
-3.64268860017163e-06
-1.09966207113571e-05
-6.7137074562921e-06
-3.40097087503296e-05
-2.60893781525839e-05
-3.17303046089257e-05
-2.71954270585571e-06
-6.93070063083246e-06
-1.89164500651059e-05
-5.7090918909432e-05
2.52940318770125e-07
-1.60222670073954e-05
-2.07681329995543e-05
-4.50606381096915e-05
-1.8618762831282e-05
-3.12068240917218e-05
-1.79491700494229e-05
-6.21601786167589e-06
-2.21387137755289e-05
-9.02932145000709e-07
-1.96746031684538e-05
-1.90236409539709e-05
-6.90538601279862e-06
-2.77222944117948e-05
-2.31394578231806e-05
-2.62604522051509e-06
-5.33344001609039e-06
-1.66058939737188e-05
-2.00979016796172e-05
-8.19435223063326e-06
-2.9222102801236e-05
-2.44336870208594e-05
-8.09941220523707e-06
-3.84691823076065e-05
-1.08046406872757e-05
7.98769217302278e-06
-2.29551404519903e-05
-4.12018477073597e-05
-2.22080914815589e-05
-3.28971682304148e-05
-2.15970091492464e-05
-3.90315594130625e-05
-3.62142854274789e-05
-2.27328626818241e-05
-2.62421876463197e-05
5.92649627476039e-06
-1.29129492940776e-05
-3.13473204130867e-05
-4.53413917980274e-05
-2.65913245977859e-05
-2.01377003287972e-05
-3.73942894629176e-05
-1.65284802754422e-05
-3.29076305039058e-06
-1.09857982796182e-05
-1.4709839736191e-05
-1.11942200743269e-05
-3.70734736359613e-05
-2.43369918641821e-05
-2.39909543881866e-05
-5.64487856420722e-06
-3.05208394489127e-05
-2.63949530755176e-05
-5.30156590690148e-05
-2.51697022141619e-05
-1.38861260889375e-05
-3.15024852499524e-05
-1.0453252197562e-05
-2.76767422110663e-05
-2.90648110968463e-05
-2.87946330636451e-05
-2.20228339898228e-05
-3.4562112048453e-05
-2.53204895712543e-05
-7.68742928731187e-06
-1.50131789893933e-05
-7.3665198662658e-06
-9.09912567876054e-06
-6.54720633739887e-06
-5.15239124443792e-07
-2.92068139027733e-05
-1.71327022478211e-05
-3.42407054452868e-05
-2.03937040661866e-05
-9.99154945679318e-06
-1.19732261530381e-05
-1.95007702258445e-05
3.8004400041327e-06
-1.61049620966633e-05
-2.70584992786867e-05
-3.64916148511121e-05
-1.30508497131992e-05
-2.71400361451399e-05
-2.55036974935359e-05
-1.64962594476178e-05
-1.74797730950034e-06
-4.02679368278018e-06
1.83036849391491e-05
-2.02789502806132e-05
-1.86817633673788e-05
-2.50638519294692e-05
-1.97048163834816e-05
-4.01839816828728e-05
9.31272456374219e-07
-1.69019061151948e-05
-1.84022129565406e-05
-1.42402239334185e-05
-2.32447346418571e-05
-3.4884146559871e-05
-2.84369832052917e-05
-3.79444522490993e-05
-2.90477979803074e-05
-7.66976210152041e-06
-2.56801927652235e-05
-3.17508928311374e-05
-2.21585783156769e-05
-2.71292606427471e-05
-3.67729747207932e-05
-1.47630403699876e-05
-8.85012298632472e-06
-3.12382275219242e-05
-2.85342928740028e-05
-2.10183868347819e-06
-2.70291321959337e-05
-6.28267036481961e-06
-2.65449324991582e-05
-2.46677059071208e-05
-3.79572414281354e-05
-3.67323565137324e-05
-1.07221997407983e-05
-2.17241863663963e-05
-3.72304286825095e-05
-8.91592310263079e-06
-2.000786205153e-05
-8.06916984631653e-06
-1.8358386575654e-05
-3.48482079670233e-05
-2.99674379091105e-05
-4.65986296835643e-05
-4.06764054529963e-05
-3.79139127474865e-05
-2.56678041378381e-05
-2.94186774552357e-05
-1.2969993168625e-05
-4.0926050980189e-05
-9.46151807080866e-06
-1.13410824521337e-05
-1.27681378994628e-06
-3.43926375614117e-05
-2.74855239720858e-05
-3.0702728104836e-05
-2.04341308548773e-05
-2.72462117543396e-05
-1.5633263273215e-05
-1.61717323867064e-05
-1.14120879045913e-05
-2.68621070947519e-06
-3.03916001254591e-05
-4.50476226370677e-06
-1.61613222581123e-05
-2.7746636189615e-05
-1.33383968044852e-05
-1.11996042476678e-05
-3.2095024220504e-05
-1.17602494841687e-05
-4.6422703998228e-05
-3.2594691213052e-05
-4.41907629299234e-05
-6.43169886260271e-06
-1.00200995142364e-05
-2.5216792516818e-05
-1.33600641848151e-05
-2.62687797887811e-05
-2.39249157942231e-05
-3.19747379770253e-05
-9.90273547500641e-06
-3.00996854052568e-05
-3.05847949439921e-05
-8.11001808117933e-06
-2.61531411435897e-05
-2.692974443194e-05
-9.96471661780547e-06
-5.60315519559101e-06
-2.10924591570185e-05
-2.54519870080215e-06
-1.44485345029733e-05
-2.98067111650884e-05
-1.54786468894007e-05
-1.4829428915445e-05
-5.55669363445031e-05
-2.99515659184362e-05
-2.79116155758253e-05
-8.38127336389924e-06
-2.63529551000894e-05
-2.98293595625651e-06
-2.6309354937463e-05
-1.31536599237604e-05
-1.83875035981995e-05
-1.1753787656263e-05
-1.46277314411145e-05
-1.67855770979391e-05
-3.21447826556419e-05
-1.87783660356611e-05
-3.64026267550795e-05
-2.90594038209939e-05
-1.94346652869791e-05
-4.99997025082655e-05
-1.66838989451211e-05
-2.46613201860598e-05
-3.97917490418865e-05
-1.50147148245485e-05
-7.84223603870333e-06
-2.39637331198997e-05
-3.62779699368881e-05
-2.63358371051701e-05
-4.41462883838564e-05
-3.58384021844435e-05
-1.80417417866783e-05
-2.95739229350014e-05
-8.24786312864387e-06
-1.38321369167963e-05
-2.03216588898931e-05
-2.09164880555271e-05
-3.64138880225623e-05
-2.91220344288464e-05
-1.41884174346015e-05
-2.96203301869498e-05
-4.73230036940267e-06
-3.33407336279591e-05
-2.14913721885266e-05
-7.77503159227744e-06
-5.27682621857787e-05
-1.67892185916165e-05
-2.1367866527837e-05
-3.66618617818645e-05
-9.38956634012531e-06
-2.42573248051526e-05
-3.98012873322751e-05
-3.53252794551023e-05
-2.04860429902092e-05
-2.04932011424516e-05
-2.48024094438996e-05
-1.80294780960045e-05
-1.82989810866292e-05
-4.36522859351543e-05
-2.54828125892226e-05
-8.76996154416128e-06
-3.36688593217736e-05
-7.21790859141345e-06
-1.13762781278061e-05
-4.03463280240501e-06
-1.63685774234089e-05
-3.17663151122856e-07
-1.43509389842238e-05
-4.64755840427252e-05
-1.71987651906178e-05
4.69684109398701e-06
-3.00391090082986e-05
-2.98492780238804e-05
-3.19263803424491e-05
-3.08171773191662e-05
-2.81997433001064e-05
-8.35706397261492e-06
-9.90585717809014e-06
-2.81261607573391e-05
-3.46085664302608e-05
-1.32956504557155e-05
-1.64280421695647e-05
3.15389402390439e-06
-6.52648472059132e-06
-3.97872141857245e-05
-2.65053477642389e-05
-2.62717761677096e-05
-2.45113836179814e-05
-8.47969348899271e-06
-3.04051434084031e-05
-2.6626748975597e-05
-1.65517248044125e-05
-1.28456383604349e-05
-2.64721879275679e-06
-2.40467320459731e-05
-1.57600677270017e-05
-2.29649364360427e-07
-4.67416720566834e-05
-3.63824604941144e-05
-1.35692298787601e-05
-1.3164494647199e-05
2.74944105871609e-06
-3.98291344646886e-05
-4.13812332842001e-05
-3.42263676788892e-05
-2.5300706284604e-05
-2.46952806966125e-05
-1.90947875717781e-05
-1.26076489161395e-05
-1.56025206950538e-05
-2.26792163159707e-05
-5.74763402411877e-06
-2.18232861918644e-05
-3.11542955326671e-05
-1.74935396585693e-05
-1.42226636834427e-05
-2.57382240928954e-05
-2.13662245945423e-05
-9.85416943939113e-06
-1.25838564415289e-05
-3.66724431468357e-05
-1.74120110029562e-05
-4.5892199811041e-05
-2.08907478952776e-05
-2.88070523208806e-05
-3.7674592583095e-05
-1.71507806344467e-05
-2.41091313943462e-05
-1.77006604731484e-05
-1.98768275215657e-05
-2.68568966500345e-05
-2.88529251084467e-05
-8.66421186085659e-06
-3.01209643089348e-05
-1.92543456421067e-05
-1.36242797226238e-05
-3.38369758872528e-05
3.43709584824318e-06
-2.22364934181664e-05
-2.01256845391733e-05
-3.00804072759124e-05
-2.15359150676699e-05
-8.7354045113738e-06
-2.41477269076381e-05
-2.47831719281022e-05
-2.74556443913624e-05
-2.27937507188959e-05
-2.72563125150597e-05
-1.5185097086748e-05
-2.90957042901291e-05
-1.82331698358556e-05
-3.0303519047643e-05
-1.34124697604431e-05
5.13071537484054e-06
8.00828469297422e-06
2.5387404240909e-06
-2.0703565525134e-05
-3.10814317860941e-05
-3.69163891617377e-05
-4.74893732821921e-06
-3.07417589998881e-05
-1.14783695835864e-05
-2.3529433700806e-05
-2.289627446022e-05
-3.6618848653178e-05
-1.75286253363477e-05
-1.36799041748921e-05
-2.33001742990026e-05
-1.84255197472538e-05
-1.38329884865898e-06
-3.13710898430962e-05
-2.17667829185211e-05
-1.20500251044732e-05
-3.93553790897213e-06
-4.33022450028652e-05
-2.77708838662621e-05
-2.41211969910274e-05
-5.73830433949952e-05
-3.05629963177268e-05
-1.38647051811974e-05
-4.12082641523806e-05
-2.73641069234743e-05
-1.47727375974629e-05
-1.70124106499707e-05
-2.38216399520452e-05
-3.2075658437249e-06
-3.66381707983408e-06
-1.60720936902419e-05
-3.32479590068985e-06
-2.89513072070488e-05
-3.43755046151141e-05
-2.64181190388123e-05
-2.13154813590045e-05
-7.8863915420218e-06
-2.01993894988676e-05
-1.71652825001984e-05
-2.5621196736669e-05
-1.35753208474229e-05
-2.35439585926695e-05
-2.54864717518676e-05
-4.89188358284067e-05
-3.5141165665194e-05
-4.11026169707804e-06
-1.27254770447245e-05
-1.38514277835105e-05
-2.25991565992887e-05
-3.41233150069417e-05
-1.53201011116708e-05
-1.19628066951195e-05
5.80653525981692e-06
-2.60183600112148e-05
-4.95595899450451e-05
-1.85388343787777e-05
-2.2243255578073e-05
-2.04203293065829e-05
-2.23690266615386e-05
-1.08296991612112e-05
-2.18837967900162e-05
-1.02648823717207e-05
3.3292558536337e-06
-1.65839546473022e-05
-1.42819958155419e-05
-3.32179871509702e-05
-3.35162950936283e-05
-3.70110839107594e-05
-1.45474563246528e-05
-3.23628851070168e-05
-1.21772822756249e-05
-2.30817142343551e-05
-1.11014129365381e-05
-2.15591542663146e-05
-1.99490553149198e-05
-2.10160986894513e-05
-3.26208621807671e-05
-6.50551417123763e-06
-3.1989135903252e-05
2.05720830152852e-06
-1.1581569957835e-05
-3.65130913525016e-05
-3.53767010819139e-05
-1.37743782461063e-05
-6.38107475207349e-06
7.27199783967474e-06
1.46175451644969e-06
-4.82461933353462e-06
-2.94798269810058e-05
-3.49088353135409e-05
-2.22557418261382e-05
-2.53929608988662e-05
-2.88507456656235e-05
-2.90706481115136e-05
-5.29996761994629e-05
-4.89358265347401e-06
-1.40738158137241e-05
-2.15458958662598e-05
-3.88832044195921e-06
-1.56579488981996e-05
-4.96993914405464e-06
-1.74783038213437e-05
-2.96766804821437e-05
-1.56157706275868e-05
-1.16401002489433e-05
-6.18740120308551e-06
-2.76326119862977e-05
-3.83702136948629e-05
-3.38445877915988e-05
-2.71061291334847e-05
-1.08544985672991e-05
-3.29655801367956e-07
-4.069165587796e-05
-1.39040248648012e-05
-1.16465420033451e-05
-3.90292451703459e-05
-1.93398916675424e-05
-3.45143664974965e-05
-3.59535076335373e-05
-2.13090567638048e-05
-1.49721381478115e-05
-3.7955283298783e-05
-7.11543422779417e-06
-3.92051547721863e-05
-8.78649587458849e-06
-1.04103531462385e-05
-1.39072156961419e-05
-2.42995471100197e-05
-4.05239786988334e-05
-3.65196782056096e-05
-1.55898567251255e-05
-3.4547493333348e-05
-1.98531293986477e-05
-2.47801481112497e-05
-1.85936415339827e-05
-3.43541331692215e-06
-5.1267013075217e-06
4.5086784019261e-06
-2.38773324778909e-05
-1.06230065631503e-05
-2.03028499622249e-05
-6.86066506302357e-06
-1.43541795201434e-05
-2.11873930150719e-05
-2.661173586525e-05
-2.16676832132255e-05
-2.720910198656e-05
-6.35908669635014e-06
-2.15348679078163e-05
-2.59192936655485e-05
-5.75876093343618e-06
-4.39591357084786e-05
-2.85090858466122e-05
-2.89477332700531e-05
3.8609930844006e-06
-1.57058524084561e-05
8.85208178954377e-07
-1.96989236245971e-05
-2.09700381003129e-05
-1.43901869909696e-05
-3.5596233516792e-06
-6.78679519663437e-06
-4.46402915999126e-06
-3.24936676238905e-05
-7.61538935860145e-06
-2.54993714472609e-05
-4.61568899211054e-05
-1.90016394555859e-05
-5.82319116601538e-06
-2.41289475175393e-05
-1.6188794495248e-05
1.13880384470383e-05
-2.14400619502369e-05
-3.73085880753451e-05
-2.81037830667992e-05
-2.91890328482311e-05
-2.09462687537461e-05
-1.71872344559079e-05
-1.9653611938021e-05
-2.72166228568181e-05
-4.44056127301526e-05
-1.9320165407327e-05
-9.15525415232141e-06
-2.30109863271126e-05
2.80724735093405e-06
-1.96293170695224e-05
-9.95252117773098e-06
-4.29036441330525e-05
-7.65843444454992e-06
-3.17753055635154e-05
-5.59903839914182e-05
-1.79286508444903e-05
-4.40629319535434e-05
-5.83171128545308e-06
-6.49527222711215e-06
-7.06686293250996e-05
-2.5774695703559e-05
-2.99221856185841e-05
-3.46263093905712e-05
-2.07435899964421e-05
-2.96101433896949e-05
-1.56824457644782e-05
-3.54398601754617e-05
-1.35428379357053e-05
-5.78912096859225e-05
-2.55842855384505e-05
-1.10781929870984e-05
-2.74749109935451e-05
-3.11046450108253e-05
-2.59646152199653e-05
-1.10678685204381e-07
-1.49071795766216e-05
-3.23208730909384e-05
-1.94784161873305e-05
-1.4657504545046e-05
-1.72184641259499e-05
-2.71207242512761e-05
-5.47438747788597e-06
-2.45419140686465e-05
-2.14698047944986e-05
-3.27863095770144e-05
-1.48914897748589e-05
-2.05875745600862e-05
-2.3045863032135e-05
-2.08961946271963e-05
-1.97758470324631e-06
-2.37566876564838e-05
-2.65131246930293e-05
-3.11695150040032e-05
-5.25889808752891e-06
-3.10909489734418e-05
-2.08507350128468e-05
-1.43415173997836e-05
-1.81592936516663e-05
-7.19495238567305e-06
-1.13262623418379e-05
-2.38794901404456e-05
-6.97838879324042e-06
-4.20294132717609e-05
-3.66731419288786e-05
-4.8310524179593e-05
-1.43844782385076e-05
-2.51790638563452e-05
-4.32834322568557e-05
-1.75069317899431e-05
-1.88622515556017e-05
-2.45839499265292e-05
-1.87827251465425e-05
-3.47962084898914e-05
-5.5599279927525e-06
-1.35999609985761e-05
-1.44267055952116e-05
-2.74478487130593e-05
-1.79137815159609e-05
-2.73307865530039e-05
3.0194475288646e-06
-2.68769775559377e-05
-3.5433360834154e-05
-1.58716117237996e-05
4.08854237098819e-07
3.19627537959111e-06
-3.11152967040466e-05
-9.6906430595302e-06
-9.57029109983925e-06
-2.79340999125523e-05
-2.05740978597896e-05
-1.85258618212522e-05
-1.21145236683767e-05
-2.33893493622684e-05
-2.44693179125259e-05
-2.57863695450062e-05
-3.62500331364441e-05
-1.04041177774684e-05
-1.86991779410529e-05
-9.33852446354441e-06
-1.50008533454383e-05
-1.17880314964743e-05
-3.12095098528113e-05
-9.80552460061694e-06
-3.03439499079749e-05
-6.07196362702285e-06
-3.25113057556834e-05
-9.16160019651116e-06
-1.70582483103428e-05
-1.46645306905252e-05
-1.32693068504668e-05
-2.41210012134559e-05
-3.70186893071355e-05
-2.13906749459909e-05
-9.73933064292755e-06
-7.75736535434717e-06
-1.3791703178001e-05
-1.93565324243018e-05
-5.3239197029604e-06
-6.11001531753009e-06
-2.26741582033666e-05
-2.14576978399318e-05
-4.05843304281751e-05
-2.35254141613207e-05
-4.20387189548079e-05
7.08636807958065e-06
-2.23978891103365e-05
-3.53124349104116e-05
-3.17426394849449e-05
-2.29750400694278e-05
-1.66796919237931e-05
-1.56601858255412e-05
-1.39714792086518e-05
3.28022664378113e-08
-1.08558370886408e-05
-1.57581489952642e-05
-1.22581095034979e-05
-1.92432006401881e-05
-2.19572311955573e-05
-1.49789956770983e-05
-2.52243999992301e-05
-2.2489806430737e-05
-2.54955675803979e-05
-1.01140560621139e-05
-6.18639105170066e-06
-1.27600895903979e-05
-6.18288144622945e-07
-3.88601400638894e-06
-3.37052947330271e-05
-1.29978967799763e-05
-3.15870706873064e-05
-1.34483912626843e-05
-3.06888658034907e-05
-2.1715955588301e-05
-1.6946156040933e-05
-9.91216747515526e-07
-2.06530620394899e-05
-3.23242211122961e-05
-3.44199798950769e-07
-4.79368760366392e-06
2.20311718466199e-07
-7.75020247082823e-06
-3.75193926140193e-05
-3.22395455283853e-05
-2.96505750813931e-05
-3.16741105827473e-05
-1.1388557624656e-05
-2.32425077627378e-05
-2.79741643029056e-05
-1.71028247016243e-05
-1.00198932266923e-05
-1.04376746414695e-05
-3.20282867336914e-05
-8.71819256295654e-06
-3.68174580096492e-05
-3.56015376257017e-05
-2.62224425379068e-05
-9.44818360746528e-06
-2.74458960879339e-05
-4.32712330045454e-05
-1.41425610509645e-05
-3.10589774131711e-06
-3.93439498126901e-05
-2.44160387780359e-05
-2.27112908527071e-05
-1.42560523295766e-05
-1.603159595696e-05
-1.80306911795027e-05
-2.2789293455278e-05
-2.89576866613682e-06
-1.97274545277141e-05
-2.9309767702062e-05
-2.2485084588321e-05
-1.68454623796283e-05
-3.65769635586762e-05
-3.28007493343812e-05
-2.1961090542837e-05
-2.33509957620364e-05
4.8641258780379e-06
-2.91194503188358e-05
-4.24958351504034e-05
-1.69437242685123e-05
-2.64444688622358e-05
-4.80379381991168e-05
-3.95810596618251e-05
-1.80663140311137e-05
-1.389059986353e-05
-1.70546059386089e-05
-2.60255994095462e-05
-8.48373636065995e-06
-3.33475418566346e-05
-3.16507041566045e-05
-7.87050760479898e-06
-2.00796182013563e-05
-2.72899839366135e-05
-1.17068913909715e-05
-2.65317023608616e-05
-5.43804667852161e-06
-8.24483898728422e-06
-2.20340961385918e-05
-1.53476782629839e-05
-2.82002701634037e-05
-1.46106650294439e-05
-2.1602746297443e-05
-2.42770326412398e-05
-2.55546670747981e-05
-3.64692048932666e-05
-5.95588854881859e-06
-3.66078412956014e-05
-3.93762254400904e-06
-2.49612393604148e-05
-2.4236777979275e-05
-2.15680735519771e-05
-1.38354086738054e-05
-3.8169360071665e-05
-2.33842809532495e-05
-8.12185637070681e-06
-4.12070436152501e-06
-2.34681737026891e-05
-1.94003205893571e-05
-4.06811317458797e-06
-9.65972665098789e-06
-2.22770499337324e-05
-1.80342543770025e-05
-2.05904938546356e-05
-3.11712730189572e-05
-1.09391243515842e-05
-2.9720510251847e-05
-5.46679278064456e-05
-2.28937684055287e-05
8.81373181810012e-07
-3.97507437801369e-05
-1.50547933228738e-05
-3.94808313132463e-05
-1.63815216866979e-05
-4.88945356314227e-06
-1.79826986197157e-06
-1.11831743550412e-05
-1.54061866755402e-05
-1.19831404540814e-05
-9.87661921703662e-06
-1.26887459724546e-05
6.93617342242457e-06
-3.39441432980324e-05
2.11570775106538e-06
-2.85511719865103e-05
-4.18748172725585e-05
-7.63240610391013e-06
-2.56801827722124e-05
-2.32889852239809e-06
-1.24132540629831e-05
-1.32030390392367e-05
-4.48780948718305e-05
-3.0910221732509e-05
-4.03259700663835e-05
-1.33920112288916e-05
-2.31429993045859e-05
-1.00508031705344e-05
-4.26202944270286e-05
-2.27914833704382e-05
-2.85200243302947e-06
-2.56871898350856e-05
-7.69761733908028e-06
-1.31208037684799e-05
-6.25197117673917e-06
-3.24481159151334e-05
-1.70158027644422e-05
-4.61634219557034e-06
-2.01448039641651e-06
-1.23231243348895e-05
-2.88953929195274e-06
-1.34581832784492e-05
-1.8691094635343e-05
-2.55247476156025e-05
-3.47127711667176e-05
-2.41845794676767e-05
-1.75406686325524e-05
-1.2912759506379e-05
-1.01249617284455e-05
-1.78470175412482e-05
-1.72177187978107e-05
-1.81620362160974e-05
-1.61811649205956e-05
-2.60229848273247e-05
-9.51146545114127e-06
-1.27921556264229e-05
-9.93209262842307e-06
-1.97406060591336e-05
-7.20519664389257e-06
-1.48424620703491e-05
-1.33466206818372e-05
-1.14930852510223e-05
-2.80558791334228e-05
-5.42028840593351e-07
-2.57868397205556e-05
-5.3666822833362e-06
-3.89239967905603e-05
-1.77374368342643e-05
-2.15940371595762e-05
-2.40530414042797e-05
-2.86260181009041e-05
-5.59987339458933e-06
-1.23645981774824e-05
-2.24381482579325e-05
-3.28530634455601e-05
-9.54973822695478e-07
-2.91931869252107e-05
-1.58156141160022e-05
-1.31315319016186e-05
-3.61902588961564e-05
-1.12864636042796e-05
-1.10091221379399e-05
-1.1967863122903e-05
-5.05755238704165e-05
-3.23589524619494e-06
-4.21590650874951e-05
-3.43011961116804e-05
-7.92146219211703e-06
-2.02946463907669e-05
-1.77004851755739e-05
-3.63966885659241e-05
-3.52798408933439e-05
-2.9308015826952e-05
-2.57479770876717e-05
-1.37551062392326e-05
-3.38778980654377e-05
-2.18764534328952e-05
-2.18394537525268e-05
-1.55880030437995e-05
-3.13059164286263e-05
-3.01322541785809e-05
-1.07782049614169e-05
1.05595227302448e-05
-2.00869087904568e-05
-3.3633094477121e-05
-3.01458465764454e-05
-6.71691963432228e-06
-2.1365307429994e-05
-2.57403170060232e-05
-1.85511783108922e-05
-9.95288545994863e-06
-2.3932504096015e-05
-3.74855735769603e-05
-2.17986824394095e-05
-3.08682337061217e-05
-3.8330028970042e-06
-2.73044297178652e-05
-4.34089560238336e-05
-9.01629553995354e-06
-5.14567884704669e-05
-9.42377649853088e-06
-1.06831157413999e-05
-1.25088658000374e-05
-3.3378394522793e-05
-3.05822368299785e-07
-7.54665260979388e-06
-1.42755571187698e-05
-1.19465462300632e-05
-3.12284746343766e-05
-1.38267914544479e-05
-3.83468753822284e-05
-2.61755200780169e-05
-1.0153936966755e-05
-1.13286400323527e-05
-4.14672533013882e-06
-2.90895492969535e-05
-1.7155008735705e-05
-9.05300603258011e-06
-2.27871083307729e-05
-4.56984653718377e-06
-2.78301261568051e-05
-1.73411494172751e-05
-1.27866036555308e-05
-1.11518898903014e-05
-2.00501811853059e-05
-1.33290526105665e-05
-2.24123358464472e-05
-1.99855864640087e-05
-3.50256539910319e-05
-2.9073342143267e-05
-3.44083204970022e-05
-3.16530451441248e-05
-2.00299005526878e-05
-1.83549095348019e-05
-2.74645154532795e-05
-1.76402330741079e-05
-1.80688571036187e-05
-1.49283106908824e-05
-3.26468675173711e-05
-2.89092045683439e-05
-4.48327988417838e-05
-2.43627864949923e-05
-1.43001075362891e-05
-1.69295125898649e-05
-4.07388799529812e-05
-3.11879866564454e-05
-3.37046276021073e-05
-2.58055203353735e-05
-3.64217217977793e-05
-3.97222821648482e-05
-2.68833504981674e-05
-1.9796078115909e-05
-2.96393588512726e-05
-2.09056512487443e-05
-1.84534144247986e-05
-1.84877156043887e-05
-2.53810433062519e-05
-1.56916193426313e-05
-2.98503447404646e-05
-3.11167409166307e-05
-8.2183357532728e-06
8.69499961517679e-07
-1.7113101593803e-05
-3.39838466362395e-05
-3.00321664493967e-05
-1.29476911451129e-06
-1.14395175877612e-05
-2.34399717913409e-05
-2.72347441744117e-05
-2.89773370501991e-05
-1.5140666049817e-05
-2.2225665436151e-05
-2.44133084950281e-05
-3.20660478098569e-05
-8.9124743655277e-06
-2.78356854361851e-05
-2.68805575105237e-05
-1.78058576887845e-05
-1.57616248469225e-05
-2.03986877281188e-05
-2.25439836999526e-05
-2.13507949159267e-05
-1.77954338794991e-05
-2.84611167413361e-05
-1.89588370668011e-05
-1.52678873587709e-05
-2.01524769745711e-05
-2.57863099398613e-05
-3.46015233455579e-05
-2.08969886043818e-05
-3.35454440845455e-05
-4.26362243942608e-06
1.39845533150419e-06
-1.62995069362945e-05
-2.95943030702281e-05
-2.09792277090658e-05
-2.42843449433866e-05
-4.33111669519074e-05
-1.21250435333055e-05
-1.44911084778779e-05
1.94070699460447e-06
-2.32295335391248e-05
-3.15651743294242e-05
-9.90764273894112e-06
-2.53847012105117e-05
-2.80464172410214e-05
-3.56204461915386e-06
-2.35543920608256e-05
-4.38998023291654e-06
9.20927810162362e-08
-7.17231547082784e-06
-2.24464183401757e-05
-3.08331466612011e-05
-8.37703891386062e-06
-2.70144534675045e-05
-4.97294259424331e-06
-2.12076831791206e-05
-1.67122338516607e-05
-3.604959421782e-05
-1.69635207460532e-05
-9.99647875659196e-06
-3.19706149718169e-05
-4.48312417177464e-05
-2.37298240889468e-05
-5.2366099302697e-06
-2.88466851772951e-05
-3.48608594136448e-05
-1.16938340201223e-05
-2.21537030387975e-05
-2.86359958043438e-05
-2.22697869282118e-05
-5.60629339175085e-06
-2.74179215381431e-05
-2.67994662253934e-05
-1.05297535578812e-05
-1.80814730661705e-05
-2.40999334028177e-05
-1.35102103820065e-05
-3.17748002897011e-05
-1.8033510618189e-05
-2.11060124224515e-05
-5.8393812453983e-06
-3.09541914337488e-05
-5.38139546048745e-05
-9.76891003955282e-06
-2.20510281639174e-05
-2.65473379934116e-05
-3.23450114393614e-05
-3.46225073592278e-06
-3.92335499646184e-05
-2.98686370961276e-05
-1.33240912151538e-05
-3.93980207476066e-05
-1.99141723501158e-05
-3.59459711163808e-05
-2.7754893782909e-05
-2.40616490158998e-05
-9.09639875833212e-07
-3.67694538998027e-06
-3.56180423384192e-05
-3.74834177439029e-05
-1.89032960888153e-05
-1.15223584950266e-05
-1.44423813020737e-05
-4.94334060847677e-06
-1.7293869027986e-05
-1.42416420698625e-05
6.29106414844809e-06
-3.31792234114492e-05
-2.66105197820896e-05
-4.06198819819577e-05
-1.49392009227906e-05
-1.88776056182687e-05
-7.48622972175837e-06
-1.922405953859e-05
-9.43772213194974e-06
-3.63100473977522e-05
-1.38368449349797e-05
-1.5570239930474e-05
-5.60675478396153e-06
-1.73038411241759e-05
-3.12329152716462e-05
-1.55830083706412e-05
-2.42562008033464e-05
-1.74021639261083e-05
-2.90111174549172e-05
-1.83677869694256e-05
-2.38932745673039e-06
-8.66797288668909e-06
-5.8157395599466e-06
-1.66188882767165e-05
6.86300613857948e-06
-2.10262326282252e-05
-2.68982123748494e-05
-3.31118623023004e-05
-1.94077132111294e-05
-3.81425486593587e-06
-2.6302871538528e-05
-3.90634299546028e-05
-2.60393281020397e-05
-2.86976876701392e-05
-3.45018920191292e-05
-3.0979897034636e-05
-2.48051037727966e-05
-2.05439484443026e-05
-3.81826369010975e-05
-2.37302634364017e-05
-5.88933345241628e-06
-1.63160021420771e-05
-1.30416204019905e-05
-2.35814476403837e-05
-3.19806113264379e-05
-4.38399979992511e-05
-4.60882419781487e-05
-4.60406183759942e-05
-3.38258410610906e-06
-1.80023589978645e-05
-3.2882352863756e-05
-7.12363397189032e-06
-5.97682970982443e-06
-4.45676092116973e-07
-1.44060135318181e-06
-4.28635183030263e-05
-1.45564653292262e-05
-1.65124666859488e-05
-3.36513956386536e-06
-1.75785360044595e-05
-2.52747685592235e-05
-4.40983662723042e-05
-3.6165510017194e-05
-9.1618646296507e-06
-2.57010987291538e-05
-2.46391112755372e-05
-1.95744355304129e-06
-1.00184418252879e-06
-3.68916596643074e-05
-2.97598345667707e-05
-1.91665658211864e-05
-1.32959541383712e-07
-1.43495003042496e-05
-2.22595002864418e-05
-1.69795834948698e-05
-1.9120499944098e-05
1.66711711195649e-05
-2.81820755066278e-05
-1.98409086758959e-05
-5.78156267114649e-06
-1.99460334128226e-05
-3.50527889361268e-05
-4.26738570292404e-05
-2.03656254742831e-05
-3.62611554912016e-05
3.3323864193708e-06
-2.64118424700791e-05
3.15557265045821e-09
-1.93264255545812e-05
-3.27543890755207e-05
4.53662011357649e-07
-4.52446774026e-06
-2.28918824520959e-05
-1.18856986096144e-05
-1.96134703894806e-05
-9.39427658192387e-06
-1.74440850257806e-05
-3.13035415545511e-05
-2.79781622632176e-05
-1.57802995978044e-05
-3.15903057077225e-05
-5.31267467842777e-05
-7.31792745402984e-06
-3.75732076307546e-05
-2.57733590761046e-05
-3.01257254605293e-05
-3.94262941024033e-05
-1.17632842109402e-05
-1.59400176807984e-05
-8.9276210203823e-06
-4.54250258113132e-06
-2.6334877819208e-05
-2.7879559803681e-05
-3.28445965258739e-05
-2.76922928917948e-05
-2.06442218415792e-05
-2.83438128440907e-05
-1.65819093428516e-05
-7.58177054258709e-06
3.27064616307003e-06
-2.03975802858771e-05
-1.00972551868286e-05
-3.88685799434071e-05
-2.08184474015244e-05
-1.43941814828541e-05
-2.25318052742252e-05
-1.28414554257986e-05
-1.42640988420294e-05
-3.80296507188453e-05
-2.59678333706794e-05
-2.6667144942762e-05
-2.52661054920213e-05
-4.07492841732448e-05
-1.8204316468146e-05
-4.90442286111488e-05
-8.64248151237955e-07
-1.15270394799417e-05
-1.86349337862021e-05
-3.85929946989589e-05
-4.31054531738294e-05
-2.53788082633991e-05
-7.52436101364575e-06
-1.55862576742173e-05
-1.39102091440022e-05
1.6252535209362e-06
1.98064838920719e-06
-1.39774108542833e-05
-3.85972242164986e-06
-3.90284327428535e-05
-1.58697524659192e-05
-2.52988751557671e-05
-1.7564293897811e-05
-2.9663041864078e-05
-1.74894561761927e-05
-2.39164776746654e-05
-8.17558389833911e-06
-2.48008368030432e-05
-1.82835285767953e-05
-2.35600350092991e-05
-1.27406043591744e-05
-2.82475132689808e-05
-2.35511219373969e-05
-2.79506607335711e-05
-1.85979417114858e-05
-2.24150287928686e-05
-1.09487366869985e-05
-3.27216869072721e-05
-2.564795908437e-05
-6.91354432058092e-07
-6.97523482196538e-06
-1.86716496471921e-05
-2.48255242265869e-05
-2.27891754833155e-06
-1.50035429307802e-05
-1.5748563589459e-05
-4.17226500000793e-06
-1.68578976106378e-05
-7.74023647959907e-06
-1.37432825001056e-05
-2.09081506398732e-05
-1.78169188082789e-05
-7.89434889868195e-06
-2.62816390368516e-05
-1.04193851989424e-05
-6.22282643740776e-06
-1.83342311049766e-05
-1.04343682201125e-05
-5.65785418457408e-06
-7.50827312339473e-06
-1.13415780584372e-05
-2.44675424691027e-07
-1.51910890289638e-05
-1.30654964250936e-05
4.79680339297779e-06
-2.57644691101084e-05
-1.39113766479995e-05
-4.01588995771435e-05
-4.30060345187727e-06
-1.69202870255319e-05
-3.37006472057885e-05
1.75045213660873e-06
-1.74682688201303e-05
-8.64670028046616e-07
-2.74182256700846e-05
-2.30310574257981e-05
-2.53095500648385e-05
-1.63742595009799e-05
-2.85734715274572e-05
-2.710729376527e-05
-1.23961572052868e-05
-4.80712243542657e-05
-1.36831810498671e-05
-4.42794847736046e-05
-1.33215743938401e-05
-1.25549615793277e-05
9.95072580500221e-06
-3.39694780867977e-05
-3.10605702984327e-05
-1.45558530031973e-05
-1.90836796688905e-05
-3.43775995870947e-05
-2.19092668244179e-05
-2.59034627321391e-05
-2.6109451203164e-05
-2.31234115124687e-05
-1.72720516299762e-05
-1.09477769689215e-05
-3.05745337831062e-05
-1.94246801355775e-05
-6.06277077282274e-05
-4.04038027484964e-05
1.84442692218493e-06
-2.81385586346614e-05
-3.12566535392883e-05
-1.41534178567897e-05
-1.93406712409531e-05
-2.62670799554506e-05
-9.68364996119972e-06
-3.01116464423485e-05
-1.00574766296141e-05
-1.29224727606733e-05
-2.93529303483378e-05
6.53442602272251e-06
-2.33896361224134e-05
-6.69530186325511e-06
-2.75744707861933e-05
-1.39603464348693e-05
-3.80892097467244e-05
8.0425781791967e-07
-2.42547844289238e-05
-3.1913701591156e-05
-8.35199401259941e-06
-1.92879270294395e-05
-1.60224515560348e-05
-2.76056445861083e-05
-2.99121033164198e-05
-4.6638006097854e-05
-2.77084944716425e-05
-2.79162366445442e-05
-2.02944958752967e-05
-3.19514551831571e-05
-1.18642677307934e-05
-3.13856696044293e-05
-7.43084551176706e-06
-1.80810171068429e-05
-2.35904958083589e-05
-9.26770641362301e-06
-1.10675212500548e-05
-1.0771770629737e-05
-1.49362880051166e-05
-2.8921275885176e-05
-1.95992703063395e-05
-1.15516471054918e-05
-2.70519270936515e-05
5.63764338559727e-07
-2.80175311879413e-05
-6.96717640966495e-06
-7.48972821695336e-06
-1.77288876964159e-05
-5.29724544742495e-05
-1.69089259533343e-05
-3.00721280273818e-05
-1.36585856724887e-05
-2.42502397762674e-05
-4.43052823629743e-05
-3.5881257077225e-05
-3.10377449415185e-05
-1.60244875840688e-05
-3.1744064835678e-05
-3.01060423700933e-05
-2.6938895068315e-06
-2.9631231541867e-05
-2.79481293293505e-05
-1.90985171748994e-05
-9.50145351621996e-06
-1.6662911981838e-05
-1.72577235026958e-05
-1.53319895812169e-05
-1.56963406064676e-05
-1.59939131383928e-05
-1.83528641362924e-05
-1.48842950698504e-05
-3.76856037627817e-05
-2.04963193888399e-05
-2.54756446983666e-05
-9.48103529245763e-06
-1.16302822097803e-05
-4.7015622674653e-05
-2.16039104138101e-05
1.06056522073927e-06
-3.74254028357717e-05
-1.85583284585939e-05
-1.851738185055e-05
-3.03128396466624e-05
-4.64545210850639e-05
-3.35162804879555e-05
-1.54041837302539e-05
-2.88679044273724e-05
-1.2150196242832e-05
1.43956950912181e-06
-2.23308178916273e-05
-1.88986169778851e-05
-1.19482165775763e-05
-7.72549408686657e-06
-1.28958501227431e-05
-3.97630000465895e-05
-1.53847181015101e-06
1.25494794680048e-06
-3.37858892623334e-05
-3.14553711150139e-05
-5.05154684867079e-05
-2.84833618935664e-05
-2.01114783493209e-05
-4.51189108392058e-05
-3.27499473780793e-05
-3.51461263920558e-06
-1.47223337565608e-05
-1.20655250199558e-05
-7.84738779646706e-06
-1.64529165315134e-06
-1.80902430984842e-05
-8.61417122019391e-06
-2.55894167272847e-05
-9.14161840677846e-06
-5.96257161752415e-06
-2.63922784383922e-05
