# Supplementary material for: Research on computational propagation and identification of mine microseismic signals based on deep learning
Source: PLoS One. 2025 Oct 22;20(10):e0334641. doi: 10.1371/journal.pone.0334641 (PMC12543183; doi:10.1371/journal.pone.0334641)
Supplement: S1 Data — (ZIP) [file pone.0334641.s001.zip › 000100500001134.xlsx_0.txt_24.txt.txt]

-2.82345761681896e-05
-2.28043213674105e-05
-5.22768453977679e-06
-5.62268928244182e-06
-1.12659531147153e-05
-1.13573161520819e-05
4.65188135014144e-06
-1.56331211819275e-05
-1.52880168025282e-05
-1.14349625329348e-05
-3.55172392121492e-06
-2.87969427876282e-05
1.47992900065368e-05
-1.21812278476059e-06
-2.42036572639398e-05
-2.0425925585121e-05
-3.64748758074525e-05
5.0932030735434e-06
-1.67051046910595e-05
-1.68568945095532e-05
-9.74602065524019e-06
-1.8516145070063e-05
-1.46120151742635e-05
-4.54878398577199e-06
-3.13478321486662e-05
-4.1070241016171e-05
-2.40887475016242e-05
-8.65794133709227e-06
-1.30091612116249e-05
-2.70995885039648e-05
-2.43752032656089e-05
-8.5315809831043e-06
-2.60313535785092e-05
-1.22358019136801e-05
-1.86566131799169e-05
-9.4239909458056e-06
-2.92555641014905e-05
-1.89125014451715e-05
-1.75783199248852e-06
-2.39282513837623e-05
-3.22630869920655e-05
-3.30125669059455e-05
-1.13003616644445e-05
-1.52676126640213e-05
-1.92114537521036e-05
-2.60605897301607e-05
-1.71726138822671e-05
-1.91539309840993e-05
-2.37122235257622e-05
-4.50431206694298e-07
-8.78539386289298e-06
-3.32489115114947e-05
-1.05197816047187e-05
1.36092423406294e-06
-8.13888519625417e-06
-3.25063135469055e-05
9.91564340675812e-07
-2.57200931212259e-05
5.45802793682909e-06
-1.13444840489549e-05
6.55709271884148e-06
-1.80695517956837e-05
-1.54060359696403e-05
-3.12730698194207e-05
-2.87340967592864e-05
-3.05765486014252e-05
-2.81585664503339e-05
-4.13616485283358e-05
-8.76306345504565e-06
-2.71996218281362e-05
-2.94665900684707e-05
-3.39844282441493e-05
-3.05692625495717e-05
-3.03062410699274e-05
-2.57778897314969e-05
-2.86618091826256e-05
-2.52689367994458e-05
-1.20033265838875e-05
-4.60505801110298e-06
-2.61335249688169e-05
-4.05601848566228e-06
-1.46938350239612e-05
-7.97411617495407e-06
-3.14188101634936e-05
-1.11336459522191e-05
-2.75017261431725e-05
5.46502352146424e-06
-4.13954831630252e-06
-1.556073846682e-05
-2.3472242949994e-05
-1.10155823268025e-05
-3.33640578388205e-06
-7.28920682821456e-06
-2.62821278029625e-05
-3.05725724797159e-05
-2.32153050562976e-05
-7.65752219478311e-06
-1.22754963515615e-05
-3.94401324480724e-05
-3.75997531708667e-05
-3.04661537384329e-05
-1.937485268259e-05
-1.12690035577833e-05
-3.2482737592058e-05
2.05358016681757e-06
-3.07156875867076e-05
-1.85875906749322e-05
-1.48048979577672e-05
-2.34372604528668e-05
-4.37733558207287e-06
-4.67043393635457e-06
-3.2438877646172e-05
-4.15598122544843e-06
-1.22414522074814e-05
-1.07587702304356e-05
-1.43457926323279e-05
-1.06859839891021e-05
-2.66677799874889e-06
-2.39597193342053e-05
-1.03409420560039e-06
-1.72298163648315e-05
-3.87136942965e-05
-2.56492744482536e-05
-3.43637873420669e-05
-2.86859054274939e-05
-2.78614263032805e-05
-2.47460042291489e-05
-3.54174800854263e-06
-1.97802410924699e-05
-2.58979544944456e-05
-9.9572986876286e-06
-2.71121572926303e-05
-1.42997746015749e-05
-7.87083523378798e-06
-2.00763000395787e-05
-1.95903249265115e-05
-3.86199622067815e-05
-2.28200525303001e-05
-1.55087805137304e-05
-6.53013734993998e-06
-7.55321332363345e-06
-1.88342512708407e-05
-4.04103379913718e-05
-3.65866321679193e-05
-4.51320764234231e-05
-2.72172841745266e-05
-4.2347981565919e-05
9.70663160806373e-06
-1.62489515369802e-05
-1.11100796391317e-05
-1.75627398199483e-05
-3.04535147761473e-05
-6.85697377856177e-06
-2.39801955598306e-05
-2.14848374610212e-05
-1.70764532216308e-06
-1.03727817096831e-05
-3.01994161654288e-05
-2.08694677176594e-05
-1.9556782460773e-05
-1.80019876468446e-05
-4.09323211626757e-05
-2.62073194530653e-05
-1.68676301776003e-05
-3.97120460338852e-05
-1.04236301598381e-05
-2.61622667549673e-05
-2.42011049728751e-05
-2.50414845238244e-05
-1.39361608786749e-05
-1.40023425113694e-05
-1.39281565397601e-05
-5.27055459262827e-06
-4.2402554351065e-05
-1.34673465915208e-05
-2.12472417180796e-05
-1.85170929993159e-05
-5.07267340273624e-07
-2.44573829247208e-06
-2.23594036307371e-05
-2.03183151930685e-05
-2.61133881719543e-05
-1.18062471857734e-05
-4.29069422262349e-05
-2.98192026249543e-05
-4.51357496020067e-05
-5.23208516598475e-05
-1.86193908646881e-05
-1.92992204895466e-05
-2.47666706173237e-05
-1.20530291953373e-05
-3.01679839742807e-05
-2.82086935447534e-05
-1.87408074421106e-05
-1.16507699055314e-05
-2.34426838810122e-05
-2.46842829361583e-05
-2.39324320216606e-05
-2.74796665660572e-05
1.0148277716088e-05
-7.00201293274372e-06
-2.57071622187841e-05
-3.95609603586277e-05
-5.94163690539151e-06
-2.44137260068486e-05
1.14996242167071e-05
6.14748355595349e-07
-2.43899545485983e-05
-3.58663984227073e-05
-3.4158123403243e-05
-1.92553695207676e-05
-1.3577047955317e-05
-3.4233676952097e-05
-4.65308455944082e-06
-4.85488886483101e-05
-9.40659705647972e-06
-4.31734604485449e-05
-1.00818524741744e-05
-1.126318554285e-05
-1.09255001834763e-05
-1.43246040813153e-06
-2.62222707298736e-05
3.39914319817199e-07
-1.45804381817531e-05
-1.46973790882325e-05
-3.16646354237394e-05
-3.00669798241363e-05
-1.04007662213251e-05
-2.0817952950003e-05
-1.10619182130942e-05
-5.4108636388326e-06
-7.39413686106657e-06
-1.47477440193475e-05
-1.25034607086628e-05
-2.18887458087519e-05
-1.65601129634278e-05
-2.21474872699542e-05
-6.43883897177323e-06
-2.21095288684221e-05
-1.44854062751714e-05
-6.38734941897368e-06
-1.70756193132208e-05
-4.46698486442136e-06
-2.38274214940984e-05
-4.65883005102986e-05
-1.59488544554671e-05
-3.23535156869998e-05
-2.18359748372422e-05
-5.98272075748592e-09
-2.85955241194587e-05
-2.44592891962828e-05
-3.17366543191627e-05
2.09921784337752e-06
-9.79730267517564e-06
-2.37690716546376e-05
5.90588130083729e-06
-1.84093069748796e-05
-3.26500930493647e-05
-2.09687294121641e-05
-2.94616102038954e-05
-1.82316400908933e-05
-8.98018446395407e-06
1.24441555661703e-06
-1.31307207397655e-05
-1.61634214646483e-05
-2.31368824638462e-05
-3.34934715428416e-05
-3.48698466986269e-05
-2.66511998912733e-05
-2.94647769952179e-05
2.37359387686675e-07
-2.9645212258236e-05
-4.58485346875193e-05
-3.84855820912813e-05
-3.24989773552307e-05
-1.30267913077788e-05
-2.4648976329769e-05
-1.03350045854943e-05
-5.67171853019995e-06
-2.07584889066141e-06
-3.10261442640972e-05
-1.30901314689173e-05
-2.56273467529823e-05
-1.22431624910143e-05
-3.0884843700698e-05
-3.45092194438659e-05
-3.37506381291351e-05
-3.10420889040498e-05
-4.65633194596047e-05
-1.01955779410253e-05
-3.72430112437556e-05
-1.72044765144834e-05
-4.408394770024e-05
-2.27059338579662e-05
-1.86674593530099e-05
-2.57407158436739e-05
-4.92641159663274e-06
-3.21175850631703e-05
-1.9914814570876e-05
-2.67645318758127e-05
-2.54374508885357e-05
-1.69124979026652e-05
-1.02445604167311e-05
-2.2530075747259e-05
-2.87886434839685e-05
-1.03112683501892e-05
1.25535573535635e-06
-2.73095353732362e-05
-4.47544763645596e-05
7.09534886277912e-07
-3.63582980584227e-06
-2.12043317552007e-05
-3.15321814170526e-05
-2.57890123706337e-05
-2.50357314369384e-05
-2.60505662013919e-05
-8.69447163733658e-06
-3.62203541890986e-06
-6.8931598373056e-06
-8.89565718563691e-06
-3.39497272431747e-05
-9.25026925355356e-06
-6.55026451271525e-06
-2.46738212969589e-05
-1.61153916477954e-05
-1.80533011610652e-06
-2.76592594890193e-05
-1.9697954382064e-06
-2.92188246198434e-05
-3.57837116437627e-05
-3.21780459892661e-05
-2.79087001501039e-05
-1.81564559196578e-05
-1.49461630285816e-05
-3.22029972151625e-05
-2.96736900321865e-05
-2.27350071280389e-05
-2.9682674191563e-05
-1.83219634407856e-05
-1.52458424092756e-05
-2.74096210746092e-05
-3.065296164705e-05
-1.56538626140819e-05
-1.306977598585e-05
-2.1823054595826e-05
-1.43852148432991e-05
-2.60059862598999e-05
-2.79366998938403e-05
-1.64791955653786e-05
-1.56106128417548e-05
-4.18008937229281e-05
-1.1574374635906e-05
-3.11968226192485e-05
-8.61779684869142e-06
-9.50392037485109e-06
-1.96279792252196e-05
-3.29046119741797e-05
-7.09048189290347e-06
-1.54066332355316e-05
-1.10818734499319e-05
-7.64880695907929e-06
-3.70428385207382e-05
4.06394906680781e-06
-3.96512391720763e-05
-8.20332732659755e-06
-2.13888267946567e-05
-2.98266497571554e-05
-1.14252845724338e-05
-2.55827786241265e-05
-1.05348970194548e-05
-4.05180036007343e-05
-5.14188194737538e-05
-3.1230738750017e-05
-9.26940528712702e-06
-4.7685498412017e-06
-1.65745954285786e-05
-3.11592180051431e-05
-5.07293089214654e-06
-2.60495331684966e-05
-2.68432349224312e-05
-4.89599587322729e-05
-3.54984464836615e-05
-3.73059988736735e-05
-1.38094594122796e-05
-3.23155502647612e-05
-2.89916480644004e-05
-2.48522690930246e-05
-2.25040593472679e-05
-3.36804433322275e-05
-2.79474949012682e-05
-2.54545710575747e-05
-3.11231655788429e-05
-1.37838868114784e-05
-4.5343517119165e-05
-1.3794997012778e-05
-2.45949526366783e-05
-3.48103827475241e-05
-3.01158308851918e-05
-1.93780526468382e-05
-2.72686217193862e-05
-2.16548788841329e-06
-1.14170019508168e-05
7.00994311860962e-06
-1.97091279558392e-05
-1.67302173063493e-05
-2.85262079999794e-05
2.95292225638485e-06
6.84128589953643e-06
-1.8048379065568e-05
-3.35882517760368e-06
-4.01040181817249e-05
-2.18712997681156e-05
-3.4712097142796e-05
-1.65014572157144e-05
-2.48740622532898e-05
-8.39547825057701e-06
-4.12453852448526e-05
-1.46720876997093e-05
-5.77126520105724e-06
-3.38835348171449e-05
-2.56881334545391e-05
-2.96126279056602e-05
-4.81568018143061e-05
-3.13578289948283e-06
-3.40770608276727e-05
-2.38592715213188e-05
-2.35572820499469e-05
-1.63270750704241e-05
-4.39072988326422e-05
-6.23634786184716e-06
-1.55344147593194e-05
-1.90497058719506e-05
-1.76657989900225e-05
-1.69065548155321e-05
1.03875821323903e-06
-3.34384531406075e-05
-6.5219560070993e-06
-2.52025866135476e-05
-2.94102510876607e-05
-5.30052210727274e-05
-3.33575685751501e-05
-9.12407830609252e-06
-3.9124572891379e-05
-2.97795604377091e-05
-1.79113577030685e-05
-3.65900988073216e-05
-6.81420719080235e-06
-3.00199057520358e-05
-1.57225952866102e-05
-2.01796044641986e-05
-4.08720993436076e-05
-1.54718210442959e-05
-1.27591381982158e-05
-2.18871134017675e-05
-2.99292734554581e-05
-1.6356406229259e-05
-3.92011230887666e-05
-2.67890215138707e-05
-4.31149789663421e-05
-2.46882184208808e-05
-1.77339201111799e-05
-2.8458427684487e-05
-2.40222254007773e-05
5.37737315456306e-06
-3.09408613872766e-05
-1.0982457016255e-05
-2.29483371945944e-05
-2.88923831805442e-05
-1.92337376396971e-05
-1.93235896702363e-06
-2.6781613533496e-05
-2.97469642354954e-05
-2.84241411978899e-05
-3.48494967908222e-05
3.33120893849441e-06
-1.15098304727192e-05
-1.6845141931856e-05
-9.33850061309191e-06
-3.40327944961658e-05
-1.95392235135713e-05
-1.99325157840102e-05
-2.62987799025213e-05
-1.88392225562603e-05
-2.47603569549634e-05
-3.39280277724041e-05
-1.70921701399645e-05
-2.08675042644884e-05
-2.0766446526259e-05
-1.63017664993372e-05
-2.31772124469909e-05
-4.5613072426993e-05
-1.6773213336518e-05
9.61242220135687e-06
3.83204434617836e-06
-1.34551164487396e-05
-1.36846834372819e-05
-2.15086142773055e-05
-9.46886972193965e-06
-2.06379265530929e-05
-3.71906905805625e-05
5.18061590482907e-06
-2.73294789453039e-05
-1.97763091639723e-05
-2.85319238968644e-05
-1.80050375438542e-05
-2.86943972207461e-05
5.59843176396907e-07
-1.47028654496316e-05
-3.16034239091049e-05
-2.5267662457717e-05
-4.98168452928217e-06
-3.10882885067503e-05
-3.94529917932855e-05
-1.58869795947365e-05
-1.76092569677475e-06
-2.46654131282231e-05
-2.85542902085258e-05
-6.02253184076533e-06
-9.23470727748709e-06
-2.57163692314026e-05
-3.84423576694482e-06
-1.24381357830754e-05
-1.871895682162e-05
-1.86275016854241e-05
-9.26242322191252e-06
-2.92272239865842e-05
-3.08956018508745e-05
-2.44087753334689e-05
-1.40646018921627e-05
-2.49086753748311e-05
-3.25204823956964e-05
-2.01873301307315e-05
-6.93686847001901e-06
-2.02450100710298e-05
-2.8169075969946e-05
-4.21027511325333e-05
2.59394459740375e-06
-2.62911215915013e-05
-3.83675152546352e-05
-1.55401625418651e-05
8.76409278590651e-06
-3.32072396785453e-05
-7.18260012465922e-06
-1.16676890682255e-06
-3.34606387328776e-05
-4.54961768107017e-06
-9.27509230238154e-06
-1.81968987729761e-05
-1.24962964348586e-05
-3.52281607363078e-05
-2.70214181462846e-05
-4.56003230980669e-06
-1.37339060453724e-05
-2.34540222185689e-05
-6.50796817933338e-07
-9.27938291487796e-06
-7.62349885075257e-06
-9.35339442433168e-06
-1.71264527511551e-05
-2.24151618423172e-05
-3.8709198455561e-05
-4.36119724855875e-05
-2.81518938100933e-05
-1.26528145123489e-05
-1.80252162800927e-05
1.33194033240558e-06
-3.25953157326307e-05
-1.69246665309402e-05
-3.35526336349937e-05
1.73654676966156e-05
-2.66538734794214e-05
2.72343276221761e-06
-1.0199328843368e-06
-3.02058060178513e-05
-2.48138066967825e-05
-1.5857586985757e-05
-4.80833021548321e-05
-1.66015908679406e-05
-1.07795859306712e-05
-3.40661443978913e-05
-2.74529315971366e-05
-1.8074117635123e-05
1.01367528175659e-05
-2.4000713424454e-05
-2.60954231421409e-05
-8.73433365642182e-06
-4.21153421999715e-06
-4.88406118907685e-06
-1.37893603292352e-05
-2.455895728381e-05
-5.15244859774496e-05
-8.50468448879675e-06
-1.34193674213371e-05
-3.65365039661084e-07
-1.22999371192566e-05
-2.02413736592118e-05
-1.83442496462757e-05
-1.55286123411752e-05
-2.17801643234507e-05
-2.65541140080227e-05
-2.18589012390935e-05
-1.64415318645883e-05
-4.29232284795737e-05
-2.34853509696402e-05
-3.85123988513943e-06
-2.04875308200568e-05
-2.74434717147428e-05
-2.26785638047066e-05
-1.56059985033187e-05
-1.84825410573951e-05
-1.97241253672648e-05
-2.84779037514758e-05
-1.78420152445503e-05
-4.1807339855065e-05
-4.211683796662e-05
-3.30188092882244e-05
-2.85974196383828e-05
-1.78592395457732e-05
-2.52725573820283e-05
-2.95886378533384e-05
-1.57634452989179e-05
-1.58750091891197e-05
-8.72563293210901e-06
-4.44470417043278e-05
-5.45670563568846e-05
-3.25793134347267e-05
-2.99014302453254e-05
-1.90787589753081e-05
-2.63980993145426e-05
-1.48063803087401e-05
-1.38060970790668e-05
-1.75939313787978e-05
-2.3419316710615e-05
-7.58431937900825e-06
-6.11506664150428e-07
-4.15772407976529e-06
-1.70204132150651e-05
-2.57917732832132e-05
-3.195151993511e-05
-1.7267588700355e-05
-1.6972227602742e-05
-3.45937560294686e-05
-1.33232224339813e-05
-4.03753976851464e-05
-5.87626023183614e-06
-1.62111406228067e-05
-4.83903230990362e-06
-3.02832057095455e-05
-9.65632567392228e-06
2.87861077045747e-06
-8.22080831211275e-06
-2.57886323525007e-05
-1.7262255452616e-05
-2.51794117431768e-05
-3.63740863615235e-05
-4.52524566756407e-05
-3.13825279632264e-05
-1.16329351024407e-05
-8.5426724723266e-06
-5.02556824778971e-06
-1.26504732780582e-05
-2.99462548986693e-05
-8.94931905399836e-06
-1.80427070481444e-05
-2.35936373513464e-05
-3.1442296263932e-05
2.76477572430628e-06
-1.34533258700713e-05
-1.78034355256723e-05
-1.40825087663044e-05
-3.03849712096679e-05
-2.08872631976563e-05
1.40221289806624e-05
-2.41042482062997e-06
-4.87430208482796e-05
-3.37374113532208e-06
-2.78805749272823e-05
-2.77022619925955e-05
-1.59712279041343e-05
-1.42603589619349e-05
-1.77376470956468e-05
-2.60400034020215e-05
-6.27681507876338e-06
-3.36767693503458e-05
-1.42355163701874e-05
-5.61184311009461e-06
-2.30569960831288e-05
-2.77296284667709e-05
-3.19800169419696e-05
-4.90185026235325e-05
-1.6116217997384e-05
-2.63544866127028e-05
-1.6993186725308e-05
-8.10058126360859e-06
-1.82297204739393e-05
5.43282803220884e-06
-2.02103457986907e-05
-2.10892806163823e-05
-3.108646347493e-05
-9.56389170997442e-06
-2.03767190056526e-05
-1.57815983786905e-05
-2.1043741995581e-05
-2.58374939367414e-05
-2.29365883739423e-05
-2.65826467895947e-05
-2.7286763138532e-05
-2.37354435890256e-05
-5.96829646088288e-06
-1.4911671590623e-05
-2.41581724172028e-05
-2.76366952713427e-05
-2.69512676037389e-05
-1.63634128361401e-05
-2.35826760192164e-05
-9.68330853425265e-06
6.4953980808991e-06
-1.22813641019928e-06
-2.8987086823943e-05
-7.94925953641472e-06
-1.67541562027506e-05
-2.81754296106713e-05
-1.31226067407425e-05
-2.69170443761021e-05
-9.29957672492599e-06
-2.14902890272671e-05
-2.31914196755144e-05
-7.14107240290765e-06
-1.36656547268122e-05
-3.31964953349603e-05
7.68061864978767e-06
-4.29055440319741e-06
-8.09027953666744e-06
-3.10091378437263e-05
-1.83815014143227e-05
-1.27849094032259e-05
-3.26036911727877e-05
-1.95370643147862e-05
-5.52553535060812e-06
-3.9278389005444e-06
-2.16978256736897e-05
-1.52747738333014e-05
-2.60964853293166e-05
-7.39736255939639e-06
-3.15190645320198e-05
-6.69825193138866e-06
-3.28775901041263e-05
-2.91070165373759e-05
-1.92695438493201e-05
-1.23613294304162e-05
-2.27249292573881e-05
-4.14464925757785e-06
-1.49006466372492e-05
-1.4914192663843e-06
-1.66550078641858e-05
2.05476199327534e-06
-5.24101192961379e-05
-2.57444809658321e-05
-2.47643585680132e-05
-2.78209843678828e-05
-1.25759908652561e-05
-2.24405826848545e-05
-2.75754724283117e-05
-4.58527702671382e-05
-3.25637463568777e-06
-2.45721849638877e-05
-8.49669687443613e-06
-1.1095176232537e-05
-2.56933191888245e-05
-3.01990627276628e-05
-2.40956406741975e-05
-2.72986907021788e-05
-3.08741726083903e-05
-3.6110466638086e-05
-3.23481630950106e-05
-1.30923594577603e-05
-1.39074961972563e-06
-1.60199960378645e-06
-6.6158317818783e-06
-2.91196356232019e-06
-2.46995884844815e-05
-2.95499356245903e-05
-2.11660639715308e-05
-9.43049265700802e-06
-2.46440100841728e-05
-3.49185241952828e-05
-2.9299520715497e-05
-2.4306953536093e-05
-1.91196641840032e-05
-6.67792967852587e-06
-1.53191190435539e-05
1.67678563000846e-06
-1.43826120501166e-05
-9.11107092138906e-06
-3.26493736741068e-05
-1.143528315362e-05
-2.32052266692788e-05
-2.94535364904204e-05
-1.26536223808234e-05
-4.23923590337101e-05
-4.29704331845924e-05
-2.22317283950836e-05
-2.84858793815321e-05
-2.18026967353745e-05
-1.86354916302174e-06
-1.35751281515936e-05
-2.11168443624693e-05
-1.50882021127517e-05
-2.77381049712127e-05
-1.02066056655881e-05
-3.2381685289057e-05
-1.190135071374e-05
-1.98223550770591e-05
-4.39373842751376e-06
-1.66997851730487e-05
-3.0284059404109e-06
-8.55672291744735e-06
-4.41932995561173e-06
-2.58894410506844e-05
-3.80817868504451e-05
4.27438380870204e-07
-3.10968704692418e-05
-1.63289629435331e-05
-6.43768335247121e-06
-3.120768494253e-05
-4.26114154987887e-05
-3.48311044230237e-05
-1.93224948085828e-05
-1.3635632635623e-05
-3.38485411684697e-05
-2.4041610213266e-05
-4.48906776608428e-05
-3.09288528694718e-05
-1.05457329281107e-05
-2.0261448762973e-05
-3.43719834497682e-05
-9.90177826695397e-06
-2.48021424442814e-05
-3.5718258572967e-05
-2.00179041309771e-05
-6.42042088778279e-07
-2.51067995976565e-05
-3.30526608726027e-06
-6.81098057764277e-06
-1.55515419952836e-05
-1.12525579441761e-05
-6.38814077567066e-05
-9.12102133167138e-07
-1.53208832507278e-05
-1.47642461115167e-05
-1.2895748399637e-05
-2.01771176678784e-05
-4.65485696033985e-06
-5.51409227816231e-06
-2.37060028752654e-05
-2.56232533390024e-05
-3.23231585916372e-05
-1.72351521134719e-05
-2.95487857281541e-05
-1.46642110429357e-05
-1.40073934149531e-05
-3.11364505540796e-05
-9.60263413223463e-06
-4.03319805041176e-05
-2.18578567111471e-05
-2.30738092073812e-05
-3.05462167137501e-05
-4.14348149085841e-05
-2.37526710718339e-05
-3.15112290083707e-05
-7.88590582320452e-06
-4.57292557763638e-06
-1.25879511842655e-05
-1.89236303977871e-07
-2.28805501241092e-05
-1.19737720873493e-05
-2.98086050845954e-05
-1.75959483466518e-05
-1.44919598456905e-05
-2.10138556205686e-05
-3.75639304822835e-05
-1.28671070708044e-05
-1.47445152437725e-05
-1.50658048691705e-05
-1.9293484537187e-05
-2.72112705986791e-05
-8.53174745977313e-06
-1.64760896605601e-05
-2.154319854112e-05
-1.72873177912035e-05
-1.44485280406773e-05
-2.88704038197632e-05
4.43943661905974e-06
8.39939319991836e-07
-9.44448807887229e-06
-2.39296000550905e-05
-4.59586138147895e-05
1.10005964138582e-05
-9.75264975068406e-06
-6.5632635705072e-06
-1.08789681883249e-05
-2.38334605267855e-05
-2.98833969435087e-05
-3.31764580353202e-05
-2.70788332520683e-05
-2.80688068529312e-05
-1.90638792681514e-05
-1.43889030539823e-05
-1.15450695217479e-06
-2.00446722338076e-05
-1.92195951201516e-05
-2.22358664676071e-05
-2.25772251676335e-05
-5.62101860263497e-06
-2.712985844889e-06
-2.88310272978702e-05
-1.55846560486387e-05
-3.49031221699809e-05
8.20057005518147e-06
-2.80165307799254e-05
-5.81278550436903e-06
-2.13161705277714e-05
-2.18643041783044e-05
-9.27940095103338e-06
-2.66087394250785e-05
-4.21203562813411e-05
-3.74797514188685e-05
-9.30695301996399e-06
1.25701348854485e-05
-8.35256582306119e-06
-1.27497755465462e-05
-1.439312990831e-05
-1.29913415159732e-05
-4.6578034823375e-05
-2.02243440192714e-05
-2.5968503515148e-05
-1.57174205850895e-05
4.0034781937122e-06
-2.62593158925775e-05
-1.07720797184304e-05
-2.34776488572799e-06
-9.75508834807929e-06
-2.84138489825358e-05
-3.05050113937879e-05
-2.70448210142457e-05
-4.57010051110017e-06
-2.99936316060764e-05
-1.91380363236191e-05
-3.28289849322896e-05
-2.06269774558153e-05
-1.17052560931556e-05
-9.86511901549335e-06
-1.15495911632767e-05
-2.1595764468071e-05
-3.34508227406974e-05
-1.05860655816157e-05
-9.21005924688825e-06
-2.43249284412713e-05
-2.43335891596788e-05
-2.12154173925203e-05
-1.33663460173621e-05
-1.93616989053872e-05
-1.88133250952011e-05
-1.61137759093974e-05
-5.09088415680902e-05
-4.92681857321537e-06
-2.5561389758156e-05
-3.62141878621911e-05
-1.69661291890589e-05
-2.66149247744714e-05
-1.77880841490769e-05
-2.79149950398402e-05
-2.19851219138962e-05
-1.13697226914531e-05
-3.96033215111909e-05
-1.45007561034403e-05
-2.90540317881689e-05
-1.40305993621258e-05
-1.02346990145965e-05
-2.95346974108123e-05
-4.13307713953084e-05
-2.24586535235638e-05
3.72654599880329e-06
1.38531973976399e-05
-3.92418037567577e-06
-1.79812722773673e-05
-1.41033973878842e-05
-4.72499977274055e-06
-3.49125338128008e-05
1.53157743340016e-05
-1.08917716906616e-05
-9.03228550383348e-06
-9.41144761404796e-06
-1.28889250632155e-05
-2.96732337212211e-05
-4.11564992345852e-05
-3.05306320997001e-05
-2.77299731399231e-05
-1.08954179920045e-05
-6.65690790844841e-06
-6.91373852450152e-06
-3.72912877827671e-05
-1.88732115797354e-05
-3.5559361103674e-05
-1.55511645331399e-05
-4.25564635867327e-05
-7.47273898995203e-06
-2.20397556322285e-05
-4.73783845595357e-05
-2.41325746882975e-05
3.70666982706363e-06
-9.12101830603261e-06
-1.02848926106077e-05
-1.95446313373546e-05
-8.97854442601235e-06
-2.08869246479163e-05
-2.87310369779711e-06
-1.50484346143571e-05
-4.1304781390568e-05
-4.56023778702564e-05
-1.88451451282268e-05
-2.62659968123696e-05
-3.98453642888133e-05
-1.38861128631443e-05
-1.97006622671395e-05
-3.76967756688849e-05
-1.88263607747126e-05
-2.109887416358e-05
-1.76667871957567e-05
-2.67971377884499e-05
-2.43484255622939e-05
-3.9862133596748e-05
-1.25685824967772e-05
-1.01322561812945e-05
-1.24814749505745e-05
-2.39953559075055e-05
-1.6731717787406e-05
-8.25535121678757e-06
-9.8291055351987e-06
-3.95998669192088e-05
-1.75832205348565e-06
1.10032834295132e-05
-2.50580467852704e-05
-2.06570937279466e-05
-2.57464406256513e-05
-2.03952334280936e-05
-3.29654083792232e-05
-3.37833181240032e-05
-1.84524716750481e-05
4.16842718534996e-06
3.86999164659403e-06
-1.42781841280004e-05
-2.82283735292692e-05
-2.28028867050481e-05
-2.99834534403779e-05
-2.25686951189321e-05
-2.84354606053989e-05
-7.68240686838347e-06
-1.36233432775185e-06
-1.31127766644219e-05
-2.48668559082607e-06
-2.06282666197264e-05
-9.92266703879219e-06
5.89454874963367e-07
-1.32830833434269e-05
-8.04476149992144e-06
-2.72616687124303e-05
-1.41820500147181e-05
-4.93397163229482e-05
-2.9455377301433e-05
-1.71474175755038e-05
-4.44441964560162e-05
-6.49555149155641e-06
-2.99875456198702e-05
-1.08242104664755e-05
-9.66503529788804e-06
-2.41538007417084e-05
-1.21653546438003e-06
-1.6395493427403e-05
-1.51859637784724e-05
-2.58086043686609e-05
-2.75160411811846e-05
-1.7025503432773e-05
-2.82725066577552e-05
-4.77299041680214e-05
-1.98847339507936e-05
-9.42733095327055e-06
-1.4484755316382e-05
-2.0435086019869e-05
-2.27704267793728e-05
-2.42839078054788e-05
-2.0933317505176e-05
-1.56577915821065e-05
-3.55823594532653e-05
-4.21561825882448e-05
-8.22737003257064e-06
-2.35063200958432e-05
-3.44033799899877e-05
-3.14566669793132e-05
-3.19832647328269e-05
-3.07875348984876e-05
-3.04040664272519e-05
-4.05688793920261e-05
-3.66707485485667e-05
-2.50186059363708e-05
-2.49672243131375e-05
-2.6075577822068e-05
-2.58608648558145e-05
-3.73788501284124e-05
-7.37999330684593e-06
-6.25384700652002e-06
-2.41207831175317e-05
-5.53440724969462e-06
-1.32023193243896e-06
-1.34847930168412e-05
-2.41784290948963e-05
-2.23198047644073e-05
-3.56428445825513e-05
-2.1814453882212e-05
-1.48707759156035e-05
-4.07398255378646e-05
-3.89789816830317e-05
-2.34968796541367e-05
-5.04028264757315e-05
-8.53408228642264e-06
-1.76382921824871e-05
-1.51732891843219e-05
-2.2182124733345e-05
-2.54309998977101e-05
-2.11407555877439e-05
8.508922863627e-07
-1.63189574390575e-05
-2.18062455799805e-05
-3.97543838870781e-05
-1.15777118221332e-05
-2.41641627122074e-05
-2.04858042934216e-05
5.90649044194734e-06
-2.73065095762416e-05
-2.5951777295534e-05
-1.79866309259537e-06
5.58832653827391e-07
-1.99543780628626e-05
-2.39691540758857e-05
-5.18715214878241e-06
-2.06660590981436e-05
-3.84439237377741e-05
-1.35181267161694e-05
-1.3077723486642e-05
-4.3951716427507e-05
-8.34001960039379e-06
-5.21353986865518e-05
-2.96789471282848e-05
2.739689696464e-06
-3.07861090663828e-05
-7.74341000400984e-06
-2.18090852255366e-05
-1.42747666321017e-05
-3.69390028060956e-05
2.04048524907825e-06
-2.68084426935967e-05
-1.96435981914336e-05
-2.12741039267819e-05
-4.81705111259269e-05
-3.5108257523452e-05
-6.24034909249826e-06
5.88612680355961e-06
-1.26370894726422e-05
-5.83120735589929e-05
-3.01776097922633e-05
-2.15032729258106e-05
-2.48913579522919e-05
-1.21016760453751e-05
-9.40007754220989e-06
-1.13785974986945e-05
-2.33551015590967e-05
-1.64943573704574e-05
-2.55701935708248e-05
-2.68888987992919e-05
-2.33945856649651e-05
-2.95058115197232e-05
-2.1815898109227e-05
-3.22355700070611e-05
-2.70864060917478e-05
-9.28159598290678e-06
3.9522124268801e-06
1.60190304325712e-06
-8.6496182984949e-06
-4.15571650888044e-05
-1.01727403130872e-05
-2.13856905067519e-05
-2.85112398955259e-05
-1.35046019453244e-05
-5.19810777030174e-06
-1.46096643293875e-05
-7.18528494598497e-06
-3.39026643443045e-05
-1.52731381505681e-05
-3.42292481610925e-05
-3.31334383238184e-05
-1.71521285749052e-05
-2.41907643869304e-05
-2.9704129540729e-05
-1.02079201984216e-05
-3.17371402522855e-05
-3.59726262306418e-05
-3.0576035871353e-05
-1.38531568399517e-05
-1.03557419608326e-05
-3.44603671356151e-06
-3.3047491778242e-05
-2.01264820470569e-05
-2.35077104328865e-05
-3.7388937523328e-05
-1.91829876198907e-05
-1.52282782450908e-05
-1.83460889133575e-05
-4.2145279148435e-05
-3.8274082062634e-05
-2.31789645799645e-05
-1.55815948555218e-05
-3.49875425799382e-05
-3.10010302535538e-06
2.24420493431299e-06
-2.52905378674558e-05
-1.61275668550885e-05
-2.48085276860525e-05
-1.97122751306121e-05
-1.66259894641848e-05
-5.84497935658949e-06
-2.41129914474062e-05
-2.35051441822218e-05
-1.114530341721e-05
-1.4625020404466e-05
5.38888424323763e-06
-2.93348991773231e-06
-3.10877065332934e-05
-1.350806321171e-05
-2.50050437169822e-05
-3.05537107037057e-05
-8.15849119845856e-06
-1.03769386186769e-05
-2.0422948710291e-05
-2.81442745052765e-05
-2.50058918355546e-05
-3.10679371069174e-05
-8.30744150695388e-06
-1.66545413533594e-05
-1.58754777041999e-05
1.95903917869777e-05
-1.39229321241625e-05
-7.23250882181119e-06
1.30027223611377e-05
-1.44851547157916e-05
-2.8242282461394e-05
-9.62634156319872e-06
-1.98529665284575e-05
-6.65145283451601e-06
-3.32747960902742e-05
9.6534709271875e-06
-1.60501102418802e-05
-2.04145370188987e-05
-3.32848899023048e-05
-1.67471229851471e-05
-9.25355497745039e-06
-4.92767555879896e-05
-3.95765862697154e-05
-2.53669988629057e-05
-3.21212045291513e-06
-9.50479729092545e-06
-2.36884983961762e-05
-3.07292937992056e-05
-3.53572302814395e-05
-1.56559894361897e-05
-4.17784122961771e-05
-2.4551965296852e-05
-2.53032521245943e-05
-1.00061348345054e-05
-1.73548770619693e-05
-7.30479517544153e-06
-2.11538523475355e-05
-8.04668537176476e-06
-3.85314921420573e-05
-2.55481775426863e-05
-2.50360416194227e-05
-7.43817109612806e-06
-2.5690789473289e-05
-9.90628712735517e-06
-6.47335834371366e-06
-4.60095003689764e-05
-1.26186211028158e-05
-2.78034128736082e-05
-4.73005022681759e-05
-2.25435429775963e-05
-3.09516710285506e-05
5.30454818304651e-07
-1.12201763355782e-05
-1.96097373997936e-05
-2.06784482691436e-05
-2.60037190654943e-05
-2.3467882875335e-05
1.64419143876395e-05
-2.40634329164186e-05
-3.38131414903454e-05
-1.33751880536638e-05
-5.70969290079954e-06
-1.43954005500025e-05
-1.77231825601152e-05
8.74689299584111e-06
-5.13393728792437e-06
-1.74849380871946e-05
-1.44367158312564e-05
-2.88513997249016e-05
-2.85642304940116e-05
-2.7591102478227e-05
-3.0061879719502e-05
-8.45977299722824e-06
-4.00559095142963e-05
-3.32959865065137e-05
-1.64252936598291e-05
-2.70059987326891e-05
-3.21136465408895e-05
-7.36388552544834e-06
-2.07266337552814e-05
-1.14318153326451e-05
-2.07293835492272e-05
-1.4828845393764e-05
-1.88804045285977e-05
-2.49416883014882e-06
-1.79202501010433e-05
-1.40731587476113e-05
1.20225010316469e-06
-2.13635594719959e-05
-2.21765267914767e-05
-3.04564444737911e-05
-2.65684062264094e-05
-2.19142199278907e-05
-2.89075202495447e-05
-3.75311732967373e-05
-2.50723125279021e-05
-1.25224190709474e-05
-2.6399932474834e-05
-3.54999880766894e-05
-1.51057768519335e-05
-6.77144934011681e-06
-1.78177606533135e-05
4.72755226706142e-06
1.39033386658434e-05
-3.12288788981775e-05
-2.25616511008195e-05
-2.26999735637661e-05
-2.18712592497213e-05
-3.2643702161464e-05
7.29755839261905e-06
-1.07594406515054e-05
-2.43190600922162e-05
-2.13822921879904e-05
-2.44547178341883e-05
-2.93499229157648e-06
-4.76770819146741e-05
-2.2877129768826e-05
-6.59482639129504e-06
-3.12017208864769e-05
-1.49110742475277e-05
3.09625842071549e-06
-1.74965583638173e-05
2.22777068749131e-06
-2.53235308974394e-05
1.11532660377131e-05
-1.73712055949934e-05
-1.24814803458046e-05
-1.69570310720077e-05
-1.30343139169073e-05
-3.84856999827514e-05
-1.71985017180758e-05
-2.43574459172743e-05
-2.45511742599979e-05
-1.22329055094217e-05
-2.09702848136723e-05
-1.84690191473323e-05
-1.93182841854353e-05
-2.71537321478911e-05
-6.24252480196853e-06
-2.36850823293472e-06
-2.40343093691814e-05
-1.56498510605142e-05
-8.28205972819119e-06
-2.00826206226206e-05
-3.49021846361043e-05
-1.97084087499453e-05
-2.95383603603243e-05
-3.07587132321962e-05
-3.72154778767152e-05
-1.71584250635417e-05
-4.01050573250232e-05
-2.51300933707277e-05
-1.60815929501885e-05
-1.05891320015956e-05
-2.0292208327517e-05
2.11116075672107e-07
-1.1109655393034e-05
1.98586021419086e-06
-1.85942018569814e-05
-4.58970780552631e-06
-9.49025954588793e-06
-5.20506544714138e-05
-2.99512716356783e-05
-1.2366108336106e-05
-2.19606132002161e-05
-2.67008579590923e-05
-2.31036779032391e-05
-2.77776235166916e-05
-5.22997371166556e-06
-2.03265937737088e-05
1.79106874386118e-06
-1.04758148551472e-05
-2.6475485224472e-05
-3.4836030971999e-05
-1.94228598643485e-05
-3.47744670528437e-05
6.74481103062015e-07
-1.34825394358468e-05
-1.18599356452215e-05
-3.38205511490977e-05
-1.50944103757114e-05
-2.06411581163474e-05
-3.23661829421115e-05
-4.26562716050201e-06
-3.09087959016699e-05
-4.56689218562834e-05
-3.03410145337314e-05
-1.72839981424879e-05
-2.86842190601631e-05
-3.61665455981858e-05
-1.36490334039189e-05
-4.00845139767776e-06
-2.25935316771395e-05
-2.11232478556342e-06
-3.12139235877435e-05
-3.47022257772291e-05
-1.21062951703836e-05
-2.60323422905904e-05
-3.68608368543039e-05
-3.09555334103325e-05
-1.92197518734474e-05
-2.36118308899517e-05
-1.24638918086652e-05
-2.19766952580636e-05
-1.63406981629725e-05
-1.99504387826434e-05
-1.82087490744377e-05
1.92831250038729e-07
-2.58978036192902e-05
-2.86781914036419e-06
-1.57105217138558e-05
-4.4681675125785e-06
-1.93204207089573e-05
7.67175062152394e-07
-1.12153214814914e-05
-1.16012409035812e-05
-1.95822392385825e-06
-4.15223791951551e-05
-3.33659960025481e-05
-3.41302166191914e-05
-3.23844009084439e-05
-2.51426971130288e-05
-1.38669621411024e-05
-1.98821853920599e-05
-2.73516016624604e-05
-2.57152738011529e-05
-5.55042027757656e-07
-2.01269375029687e-05
-1.79435759358098e-05
6.78301664699235e-07
-3.94996645712912e-06
-2.93592077967962e-05
-1.6247934111796e-05
-4.11080972731672e-05
-2.43329215040264e-05
-1.53550817046421e-05
-2.20294608185245e-05
-1.3585567498597e-05
-3.13039214335457e-05
-7.06205309000388e-06
-2.96102852047772e-05
-1.76862645914754e-05
-3.97497923196141e-05
-2.80713979513716e-05
-2.24701573301607e-05
-2.06765018757535e-05
-2.74706998378808e-05
-1.5802586809543e-05
-8.61048560337016e-06
-4.78965390349566e-05
-3.0535869942514e-05
-2.15052689533215e-05
-4.1727079742146e-05
-3.65714870139337e-05
-3.37070493807472e-05
-2.32047130528814e-05
-2.55911681004523e-05
-3.79348902420807e-05
-1.74861251326742e-05
3.17599129818998e-06
-1.77885963221646e-05
-2.63342965990277e-05
-1.72841626695206e-05
-2.33356180419041e-05
-2.6843521358085e-05
-2.31074670927862e-05
-2.83525299460637e-05
-1.84839270173598e-05
-3.03954403669391e-05
-2.59572115587574e-05
-3.48957152972362e-05
-3.03020929940098e-05
-1.72413092961882e-05
-2.54813088161117e-05
-5.61340854495808e-05
7.44567372736347e-06
-7.00393128065189e-06
-3.42509516058413e-05
-3.00762892954509e-05
-1.87322031393594e-05
-2.04194095310289e-05
-1.87802057767972e-05
-2.49063117831496e-05
-2.40714962448186e-05
-2.38955251758937e-05
-1.02096848949072e-05
2.04518819558312e-06
-4.21262728882901e-06
-1.89139422785658e-05
-2.42530521733688e-05
4.92721871961032e-06
-5.92925584357409e-06
-2.91630125280873e-05
-1.27418361979183e-05
-2.01471211506858e-05
-1.61149085737198e-05
-5.47716586327618e-06
-2.0358729634432e-05
-3.21075283034493e-05
-3.97900831715219e-05
-7.85265744471001e-06
-1.99444491885704e-05
-1.14781272938415e-05
5.24994787303737e-07
-1.60912858192032e-05
-3.17525820580485e-05
-1.36054270240776e-05
-1.11365757793676e-05
-2.19184963596629e-05
-1.25119216012776e-05
-9.84493252832311e-06
-2.99856004996113e-05
-3.26630481039617e-05
-1.34471531752975e-05
-2.29673970656168e-05
-2.1240176072375e-05
-6.49485078054253e-06
-3.79702020438705e-05
-3.43463609897703e-05
-2.99343288227197e-05
-1.9329958311488e-05
-1.99770345993778e-05
-3.80237530827238e-05
-2.22933901978196e-05
-2.77110979409183e-05
-1.53728188601007e-05
-4.12401924535795e-05
-1.422687510282e-05
1.12893851156025e-06
-1.15454944583196e-05
-4.21547070287e-05
-2.09406900128979e-05
-1.47100401141302e-05
-2.90937061345225e-05
-2.07913900096804e-05
-2.36729212267828e-05
-2.88354262515494e-05
-1.37715027041331e-05
4.17682976847011e-06
-1.67579509399438e-05
-1.33517219867718e-05
-1.27232511538161e-05
-7.61730035767849e-06
-4.5678269529997e-05
-2.11888664651849e-05
-3.56264392084028e-05
-3.07088071133434e-05
-3.33494956071475e-05
-7.5828057108349e-06
-1.76426700142997e-05
-1.39379194174326e-05
-2.25198167149877e-05
-2.82353696691269e-06
-3.15867789676337e-06
-1.53125137600309e-05
-2.29726688039653e-05
-1.35467416911058e-05
1.58401625467118e-06
-1.67855014743049e-05
-2.70217390210515e-05
-1.54077775157683e-05
-2.21196383534827e-05
-2.08898446815368e-05
-1.18333689658198e-05
-1.81989710330272e-05
-3.38028639204797e-05
-4.65609940334417e-06
-3.20845053460651e-05
-3.88120277733803e-05
-7.72676794280905e-07
-6.47088572638973e-06
-3.16556603326855e-05
-2.4434839435478e-05
-1.95828820469182e-05
-4.60502331489698e-05
-4.19695766193665e-06
-6.55945636850086e-06
-3.68647105975307e-05
1.42818067229326e-05
-9.19136583117794e-07
-3.10884924164914e-05
-2.84751938486819e-05
-2.1494531033816e-05
-6.94508921327603e-06
-2.28158759225907e-05
-1.84328701091528e-05
-2.49137333078487e-06
-8.0779143169815e-06
-2.44025091455886e-05
-1.24307736789879e-05
-1.117978596358e-05
-1.07353164057419e-06
-1.62087794874993e-05
-1.42143674327944e-05
-1.16626343481449e-05
-4.22742005405796e-05
-2.0742803762484e-05
-1.45552075622613e-05
-1.53247403325188e-05
-3.75121906544305e-05
-9.90965850868678e-06
-9.47970273499383e-06
-2.64987991813248e-05
-1.54594608975729e-05
-3.86841295624248e-05
-3.15816087109746e-06
-1.89260666032745e-05
-2.8606009891024e-05
-2.29375072777686e-05
-6.77742491643037e-06
-1.56237509400061e-05
-2.25968020797126e-05
-1.70062220330865e-05
-2.5807279712345e-05
2.28681031229146e-06
-3.01725086211486e-05
-3.29927565611876e-05
-3.87881321189194e-05
-4.60134275376374e-05
-1.7114080841484e-05
-3.87173761821058e-05
-3.26455034100461e-05
-2.152400093666e-05
-4.13424693261026e-05
-1.17978868039309e-05
-2.92540882695369e-05
-2.88056820108354e-05
-3.5453972986107e-05
-9.46289262057603e-06
-2.73847329060911e-05
-2.04512113213834e-05
-3.43437105483611e-05
-7.62310897231097e-06
-2.61463558391967e-05
-1.58765522184778e-05
-3.03971901549738e-05
-1.95663616428414e-05
-1.74748251869737e-05
-1.85431638896627e-05
-1.99153826852734e-06
-2.50601571015694e-05
-1.78154322512083e-05
-2.11717861065124e-05
-2.25560562752534e-05
-3.7605399648584e-05
-2.01523220374491e-05
-8.00318270761373e-06
-1.51261477650454e-05
-1.65039131101238e-05
-3.10439618399217e-05
-3.00134940371024e-05
-4.06799802326403e-05
-1.339290729847e-05
3.25095294051253e-07
-8.17918733129154e-06
-7.62220074365049e-06
-1.63358147852101e-05
-1.75729947797204e-05
-2.29020861146878e-05
-7.28111922887105e-06
-2.5278351416689e-05
-1.09950931031134e-05
-1.17411886000266e-05
-2.69802553011851e-05
5.10768285205906e-06
-9.32838608204432e-06
-2.29689660621527e-05
-2.4447685109157e-05
-3.7534750321569e-05
-2.4461835406944e-05
-1.13128761666504e-05
-1.30393872583859e-05
-3.7273262441192e-05
-1.07948897418901e-05
-1.57688175572e-05
-2.05032233520578e-05
-3.52027897281763e-05
4.70628113406533e-07
-1.93841093970145e-05
-3.61881844362718e-05
-1.18179234278213e-05
-2.07155175516531e-06
-3.89061139328798e-05
-3.59707542050324e-05
-5.06935380396667e-06
-1.63267569587466e-05
-1.98180683912673e-05
-1.63558558377667e-05
-4.19370774804642e-05
-2.72739380473947e-05
-1.33281261658719e-05
-1.57509581755629e-05
-3.89235625446507e-05
-2.60754674911295e-05
-1.45959267903791e-05
-1.66846338038006e-05
-7.04414706991335e-08
-2.51069711987645e-05
-2.42116959940167e-05
-3.41828291330056e-06
-8.12269019385658e-06
-2.57209231104597e-05
-3.1145780451904e-05
-3.77793461353322e-05
-1.81025744516284e-05
-3.54435537843358e-05
-3.60994858180303e-05
-2.46313967917256e-05
-2.62392071134797e-05
-4.37239582972459e-05
-2.88722319945418e-05
-2.23290514568305e-05
1.04439850562145e-05
-2.26678055653608e-05
-3.13062555832603e-05
-1.56629583943844e-05
-2.18319695465057e-05
-4.16401485077217e-05
-4.57435238672382e-05
-1.55584047941755e-05
-2.20985696394831e-05
-3.23796544376888e-05
-2.9709776601982e-05
-3.03432862260395e-05
4.73993157839028e-06
-2.89949338639525e-05
-2.35067819075204e-05
-7.11748739069038e-06
3.94638104516708e-07
-6.67805417700636e-06
-7.80954283400085e-06
-1.63626087332977e-06
-1.12442034454042e-05
-9.30416523134005e-06
1.33798609736599e-06
9.31205180604859e-06
-1.97783688242998e-05
-2.5234757998241e-05
-5.57594625264666e-06
-2.67064209736077e-05
-3.35650604225659e-05
-1.34812147251647e-05
-1.1710779968391e-06
-1.01185409761853e-06
-2.25996489860214e-05
-3.18496309209762e-05
-3.06035295002012e-05
-4.73728351832296e-05
-2.83027548767986e-05
-1.140193904992e-05
-3.34283631535683e-05
8.29222421988099e-06
-2.76539504826198e-05
-2.59577655236308e-05
-1.88689895574075e-05
-2.67768203939284e-05
-3.66605274300109e-06
-1.94339410352135e-05
-2.65518543962122e-05
-1.23254830572658e-05
-1.45392406927377e-05
-1.42113066143658e-05
-1.60115747220395e-05
-1.81173115545621e-05
-2.99709766390784e-05
-2.06428530302099e-05
-3.21851370776722e-05
-2.38247510507669e-05
-3.83212747314993e-05
-3.27605623306572e-06
-3.30733507760039e-05
-4.30309225783195e-05
-3.70404041351624e-05
-2.41878294863314e-05
-2.93585341430079e-05
-3.22691196624674e-05
-1.80187432305318e-05
-3.85693671156052e-06
-1.21786073633706e-05
-1.36599808134775e-05
-2.4456578848869e-06
-1.98005259841592e-05
-4.44431139555819e-05
-1.42896450161203e-05
-3.39823180839961e-05
-4.25162319919321e-05
-7.80791007368055e-06
-2.32745898567304e-05
-2.10702909597795e-05
-1.88227798539308e-05
-1.2449020509509e-05
-1.84977140056066e-05
-3.73649380400698e-05
-3.03635013070878e-05
-1.71383777608593e-05
-1.01891087604975e-05
-4.41523082939293e-05
-1.76915631877858e-05
-4.14168734085223e-05
-4.05436281027668e-05
-1.9781228538365e-05
-3.80743618572246e-05
-2.96949599367213e-05
-1.41981582501716e-05
-2.51952395932973e-05
-3.39858055797513e-06
-2.62963764271707e-05
-3.36956003352588e-05
-1.64598708669056e-05
-3.67107377031061e-05
-2.66649951430587e-07
-1.30967236436413e-06
-2.88525670218635e-05
-6.06764299364203e-06
-1.2061222580883e-05
-1.12944790392425e-05
-2.94374572830568e-05
-3.9879344121568e-05
-1.74269075523375e-05
-9.56698093326904e-06
-1.59234486603014e-05
-2.00618442858959e-05
-1.33147133530691e-05
-1.14738755902512e-05
-2.76742993608811e-05
-2.42400178347051e-05
-1.54317292090854e-05
-2.72288396466202e-05
-5.10191846231804e-05
-1.0080787266806e-06
-1.21092286016042e-05
-4.47090076419785e-05
-2.34032139859837e-05
-1.49717584281445e-05
-5.30871851419673e-07
-1.3129319986595e-05
-2.32561260858121e-05
-1.4926360167959e-05
-4.81327299857997e-05
-3.73464486074665e-05
-7.50643065119598e-06
-2.44910032659237e-05
-3.86079514634552e-05
-9.76833803016012e-06
-1.99432883577264e-05
-1.24117286446885e-05
-1.89976611585827e-05
-1.19001339233036e-05
-3.3370066495334e-05
-1.86474397761736e-06
-2.55110762281531e-05
-2.67522093702301e-05
-2.08355777916854e-05
-6.48345384208725e-06
-2.30766486957933e-05
-3.29350610745798e-05
-1.61211270542314e-05
-1.90898039231853e-05
-1.30544464993676e-05
-5.64062814148605e-06
-2.82489366680767e-05
-1.06067505949196e-05
-2.75081128142224e-05
-3.02117682593141e-05
-3.06268288396301e-06
-3.2331992441748e-05
-7.37618743960719e-06
-1.43306863809345e-05
-2.39707804894372e-05
-2.639608325417e-05
-3.90374794855511e-05
-2.04174846130704e-05
3.26970694601468e-06
-2.25174837493962e-05
-2.47248971725267e-05
-2.09046057338149e-05
-7.78943183741765e-06
-1.14691309706704e-05
2.41842306152784e-06
-2.50013935879205e-05
-2.96512975196847e-05
-3.05944191214889e-05
-9.99553839546271e-06
-1.22901311681186e-05
-2.13902334270727e-05
-1.82520053344961e-05
4.08815712172482e-06
-3.24884875295064e-05
-2.84303902366228e-05
-6.93207961892276e-06
-7.52113389745054e-06
9.93006486720102e-06
1.13936070850008e-05
-2.34209276685553e-05
-2.10954552774199e-05
8.23438180105737e-06
-7.35433703007257e-06
-1.7623452829168e-05
-1.46381782950611e-05
-1.80311817166407e-05
4.54627602717581e-06
-2.39147995435824e-05
-1.25936243021972e-05
-2.19485579398109e-05
-3.04672674624949e-05
-1.28741322794732e-05
-4.92886483979201e-05
-2.30829589313316e-05
-8.50754222676756e-06
-2.10593131467706e-05
-2.37919146096022e-05
-2.69218641707964e-05
-2.09574176897044e-05
-3.16268772463618e-05
-3.43998310933234e-05
-2.73217009699612e-05
-1.32273559145859e-05
-2.23174650314077e-06
-2.38896704725643e-05
-1.61407157361917e-05
-1.63463804200561e-05
-3.81247096780302e-05
-3.70218943435461e-05
-6.91761300991627e-06
-1.44862626434257e-05
-3.48266231611779e-05
-4.42332570156573e-05
-4.18572266402392e-05
-2.65319664669342e-05
-2.71800151616933e-05
-7.66837839068092e-06
-3.03910438847805e-05
-2.81433012518468e-05
-3.09724278880946e-05
-2.62635207018102e-05
-1.85762577143523e-05
-6.59875529887005e-06
-1.01591262696484e-05
1.32429127623034e-05
-1.19918834820819e-05
-1.54092010805056e-05
-3.68110007950144e-05
-1.19271000012346e-05
-3.47676509210697e-05
-3.4987225397748e-05
-3.85024866772613e-05
-3.20144967094614e-05
-1.12246608501696e-05
-1.92962114708148e-05
-8.79211756014744e-06
-2.81082980028097e-05
-4.30262698431213e-06
-6.17050495751285e-05
-2.86553297102738e-05
-2.99920068653567e-05
-3.80677343881506e-05
-1.30926493461674e-05
-2.7874361413478e-05
-2.50564938473334e-05
-1.2095701315905e-05
-3.45457277296063e-05
-9.05137266008183e-06
-2.48862415684799e-05
-2.72561821052019e-05
-2.43157747123893e-05
-1.14312460174879e-05
-2.83528622989369e-05
-3.40351417174998e-05
-7.19078149226319e-06
-3.01559261549801e-05
-4.35324933329863e-05
-1.18555121315523e-05
-1.22031948212471e-05
-9.25088591119206e-06
-2.85983685397256e-05
1.94390914310569e-06
-1.7134741064952e-05
-3.76022990406348e-05
-7.22866255861087e-06
-2.15608000958827e-05
-1.9197049946868e-05
-2.45900574410833e-05
-3.1225938830547e-05
-2.14495027201156e-05
-1.15832203157553e-05
-1.29170870030699e-05
-4.04811184467121e-06
-2.17691562310715e-05
-3.83487528058594e-05
-1.62253222997184e-05
-2.15728090498377e-05
-1.68235501021179e-05
-3.21199227792496e-05
-5.43705537485677e-06
3.22709261216098e-06
-2.41611790733067e-05
-4.99470534969716e-06
-1.67887470356038e-05
-3.82428130455822e-06
-6.3201946427204e-06
-3.40075829955455e-05
-2.10911164531404e-05
-2.66856760950131e-05
-1.94496557139363e-05
-1.20740720401991e-05
-7.03201693878093e-06
-2.79694763634474e-06
-2.702994588359e-05
-3.08026077643115e-05
-3.35650164442885e-05
-1.72786211251645e-05
-3.48145616811556e-05
-2.72738523041868e-05
-1.44903003205953e-05
-4.3456262759879e-07
5.20279304062263e-06
-2.36853575636664e-05
-7.24414378027694e-06
-2.87608375222822e-05
-1.16149036073327e-05
-1.57303833195101e-05
-6.00513611124906e-06
-2.37021803855094e-05
-7.28980029663874e-06
-1.7855110170448e-05
-1.44980726507875e-05
-3.80698612634287e-05
-1.86702955641591e-05
-1.07090755956793e-05
-2.62043243071422e-05
-1.32229481850219e-05
-1.44120570266517e-05
-3.48973671190363e-05
-2.61583302183573e-05
-2.22610246315682e-05
-3.61564723756282e-05
-1.57103828996222e-05
-2.21216973733072e-05
-5.07418966802571e-05
-1.80808067191397e-05
-1.82533967188418e-05
-3.69479866993909e-05
-1.62592425706018e-05
-2.11996906797478e-05
-1.5339802872715e-05
-1.3714128954254e-05
-2.81523558441229e-05
1.16221535188847e-05
-1.89750796877649e-05
1.2093417597904e-06
-7.74910551071334e-06
-2.27366397719916e-05
-2.36362077247449e-05
-2.66496821773184e-05
-3.07464023560296e-05
-1.40346762915193e-05
-9.24343405182325e-06
-9.84056358836524e-06
-3.21995395557703e-05
-2.5789132931672e-05
-6.37106428860384e-06
-1.28286213662807e-05
-9.184021492901e-06
-1.43959014901964e-05
-2.20734012712589e-05
-1.74333965550561e-05
-1.61132979652402e-05
-1.83702349277894e-05
-2.50647915596882e-05
-8.04205706833526e-06
-2.17227691817477e-05
-2.4999678964388e-05
-3.72075195066128e-05
-8.52583048170813e-06
-1.45367132105401e-05
-7.67995194129921e-06
-2.4839438940257e-05
-5.55523497749398e-06
-8.59077214771349e-06
-3.38136914120255e-05
-4.63672679398758e-06
-4.62558073803679e-05
-1.8631246621432e-05
-1.88228371337615e-05
-3.36693317293461e-05
-2.30089288725732e-05
-1.26598327483256e-05
-1.90852164516742e-05
-5.70256948926898e-06
-2.22925337644615e-05
-7.97001735100409e-06
-2.87105981979782e-05
-2.78400275682776e-05
-3.44311503346946e-05
-1.34430152830658e-05
-2.40933955017314e-05
-4.52434650553224e-06
-1.88067704593361e-05
-2.21433149772709e-05
-1.83910504553743e-05
-2.96701898215238e-05
-1.23990240827423e-05
-9.16752996272106e-06
-1.08917273876414e-05
-1.9467449792563e-05
-3.62950424463011e-05
-2.68027915699555e-05
-1.82508911107928e-05
-3.74512790100257e-05
-2.87644652704141e-05
-3.45945260101264e-05
-1.01067546184861e-05
-1.80800096575515e-05
-3.18573172699509e-05
-1.16642645410039e-05
-1.89100460683887e-05
-2.53110295357942e-05
-1.50137900962108e-05
-8.38268788948001e-06
-2.78769389117483e-05
-1.37496683274196e-05
-4.90998572509809e-05
-1.87743365620098e-06
-2.91542424011265e-05
-5.15891699527714e-06
-2.07000110395905e-05
-2.25094959608164e-05
-1.25238162989262e-05
-2.11253065685035e-05
-2.78477698473201e-05
-9.02092870095503e-06
-2.50720507273084e-05
-7.52192986617443e-06
-1.9055507246316e-05
-2.46342379919203e-05
-1.81252532318289e-05
-3.12791946671661e-05
-6.25872263123195e-06
-3.88352480442001e-05
-3.10411404149654e-05
-1.57108923501393e-05
-3.35565784867199e-06
-2.62814298365653e-05
-3.17870429930148e-05
-7.86282446146503e-06
-5.64674381361909e-06
-3.17265012479047e-06
-2.30366625848813e-05
-3.72642264054628e-06
-2.50333467010571e-06
-4.01507142490642e-05
-3.89998749178384e-05
-2.91538208093372e-05
-1.39404503175738e-05
-1.52514194602778e-05
-4.36659472062525e-06
-2.92112227404836e-05
-3.31277443055117e-05
-3.44057689312205e-05
-1.89148539702048e-05
-1.41935476488545e-05
-2.53062729795702e-05
-4.36912389049858e-05
-2.26352837037434e-05
-4.20500474412443e-05
-4.56951398218335e-05
-2.27579598723421e-05
-1.75736877542504e-05
-2.08409383885597e-05
-1.85428311527919e-05
-9.5855964142435e-06
-4.14370765987444e-05
-2.64795241465521e-05
-2.10485410234935e-05
-2.73901810985842e-05
-3.25259481028635e-05
-2.63940793280257e-05
-1.24282190509735e-05
-2.93633480205988e-05
-7.48861313577122e-06
-3.44112719524637e-05
-3.61564172075818e-05
-1.31286298778266e-05
-3.34089763407772e-05
-3.85350231700689e-06
2.74670326605228e-06
-2.01540378536817e-05
-2.38359325922004e-05
-2.6229976582568e-05
-1.97915002378604e-05
-8.20964118012499e-06
-3.42478313851483e-05
-3.09936835145896e-05
-1.35311812133302e-05
-2.05391055828867e-05
-4.15965433915634e-05
-1.38061699570256e-05
-1.37612623706928e-05
-2.16052470229619e-05
-1.80199616803268e-05
-3.91450934166132e-05
-2.76024194468618e-05
-6.69675928469641e-06
-9.8886869441669e-06
-2.41124678893257e-05
-1.699245722694e-05
-1.67977843838384e-05
-3.13512049028915e-05
-1.44670667472249e-05
-9.07967244511784e-06
-3.82625323403521e-05
-2.13329964785589e-05
1.48502620862465e-06
-1.38387646757672e-05
-5.1395561515033e-06
-2.7267218419167e-05
-8.82380799027022e-06
-1.80076729496754e-05
-3.30809058598281e-05
-1.75439981874389e-05
-2.43302503498593e-05
-2.48812927492423e-05
-1.24440434977173e-05
-2.03164569420787e-05
-2.45914653993719e-05
-8.8263679134451e-06
-1.3974542246415e-05
-3.13852618368313e-05
-2.8358462447185e-05
-1.64356705684909e-05
-1.34409079964173e-05
-2.41173929980633e-05
-2.53440894324061e-05
-3.32930430968165e-05
-3.34285090035441e-05
-3.06316255168945e-05
7.70724184885729e-07
-3.12906916129746e-05
-2.40795273007974e-05
-1.99791189670202e-05
-8.6407126560091e-06
-1.61919096225637e-05
-1.67325725022484e-05
-1.3966451873198e-05
1.93614033415474e-06
-3.22903451395439e-05
-1.99543457830247e-05
-2.50404163406805e-05
-1.06732244512333e-05
-2.77450933641608e-05
-1.83968409080763e-05
1.38712563341204e-05
-1.77693864727104e-05
-2.04890123924232e-05
-2.6872626298526e-05
-2.07790189865052e-05
-2.46100879429141e-05
-1.68475969522767e-05
-2.31729459344297e-05
-1.58291489668506e-05
-4.03002176781761e-05
-2.05379258871445e-05
-1.73727401794686e-05
-1.62707564696769e-05
-2.6161478643313e-05
-3.34616434805926e-05
-3.11448427520725e-05
-3.1047580304715e-05
-2.84117239162356e-05
-3.27371804830753e-05
-3.49446753901288e-05
-2.00655212269216e-05
-2.47020604921569e-05
-3.12267289893545e-05
-2.42105027521417e-05
-2.87193858830154e-05
-6.86230315577328e-06
-4.62512797401698e-06
-2.79475635120883e-05
-4.11112035978254e-06
-1.42136073715869e-05
-1.59438062888297e-06
-1.31226211467319e-05
-3.16398096797178e-05
-1.79430272524412e-05
3.93681557241509e-06
-3.55441784850912e-05
-2.90603611747745e-05
-3.30975036626462e-06
-5.25081459657732e-06
-7.85059067622303e-06
-4.04818575861225e-05
1.10507578933983e-07
-1.19615584082547e-05
-1.37062983925061e-06
-1.95077195369295e-05
-4.1759801763471e-05
-2.66775173801611e-05
-9.07422515055232e-06
-3.34223609145398e-07
-3.62323539991756e-05
-1.20181511957452e-05
-3.71703586296312e-05
-7.55633092067618e-06
-1.86168356226463e-05
-2.14727747248905e-05
-7.84999618235952e-07
-7.6373041984997e-06
-3.32574960217895e-06
-1.46502163567488e-05
-9.6455345273739e-06
-2.06738513129051e-05
-1.77729284197904e-05
-3.01804880186844e-05
-3.09105144754761e-05
-1.8400905096383e-05
-2.54932478380547e-05
-1.30673827118498e-05
-2.46093067460287e-05
-2.78126147256478e-05
-5.59148901015995e-06
-5.92299993451456e-06
-2.34945521888362e-05
-2.43344643259043e-05
-3.45976852958709e-05
-1.66049436142391e-05
-2.42984767735839e-05
-3.62350868124673e-05
3.01774793385894e-06
-1.10556720227147e-05
-1.47849588381763e-05
-1.29571655092273e-05
-2.38170978009634e-05
-2.92421609468615e-05
-3.3993650062932e-05
-7.04014408551768e-06
-2.55394089384e-05
-2.24226914677471e-05
-1.32400300253529e-05
-2.17368732564154e-05
-1.46308325111498e-05
-3.5586121068451e-05
-8.75782020833853e-07
-2.71983941492898e-05
-1.69052282975727e-05
-3.28166234409208e-05
-1.76920771611112e-05
-1.27221050331198e-05
-1.44159165279983e-05
-1.70028153370872e-05
-2.62089400876338e-05
-1.09379616390488e-05
-1.84379501216591e-05
-4.26550850214126e-05
-1.22482801660236e-05
-5.80980012835931e-06
-1.48988094624217e-05
-8.84987756181822e-06
-3.05635483503834e-05
-2.1866068795471e-05
-5.00799961356974e-06
-1.23819902630302e-06
-1.51654245049165e-05
-2.92611448216985e-05
-4.65524171314249e-06
-7.05338141293339e-06
-1.84861118361196e-05
-1.99080497716791e-05
-2.21993821385687e-05
-8.02819272128639e-07
-1.31655121092322e-05
-2.70366661840045e-05
-1.84561243926254e-05
-2.0045305275149e-05
-3.73678968417102e-05
-5.88152731552701e-06
-3.05946433530639e-05
-3.05529412668726e-05
-1.45438450514288e-05
-2.68718746740662e-05
6.26751190086293e-06
-3.01804293215947e-05
-2.9992350222346e-05
-1.0927420867937e-05
-1.84557461962483e-05
-2.47591378969036e-05
-2.08723210551969e-05
-1.77710164109418e-05
-2.67516548313155e-05
-2.64215245354295e-05
-2.62228502393713e-05
-4.71392243639251e-06
-2.94731683536708e-05
-2.31976692430645e-06
-2.44937409557254e-05
-1.24630823721576e-05
-1.94554180797491e-05
-2.94290610206468e-05
-5.78508076124233e-06
-3.14494805144938e-05
-2.61913755960138e-05
-1.41920963045405e-05
-2.65829702074019e-05
-2.77901063417052e-05
-1.99106293211471e-05
-2.18558256197717e-05
-6.93281768856695e-06
-1.95189858307509e-05
-1.31494323696384e-05
-3.09007521682116e-06
-3.44751234106316e-05
-4.0709837864594e-05
-1.48025420165687e-05
-2.79289280520401e-05
-2.03656923932277e-05
-3.39554252590225e-05
-2.78387838642672e-05
-6.59013958369746e-06
-3.14426805236766e-05
-2.26457827927874e-05
-5.41968843175729e-05
4.58127599549106e-07
-1.48008693730815e-05
-3.06180465116394e-05
1.80050505521521e-06
-6.10316323978589e-06
-9.70770814631506e-06
-1.82876939492399e-05
-3.65909378749614e-05
-2.5528000335923e-05
-6.03108177514614e-06
-2.2588357526e-05
-4.18722229046758e-06
-9.73144359977891e-06
-2.45247763603164e-05
-4.40816515671493e-05
-2.97967962251948e-05
-1.54590514835547e-05
-2.68857395214151e-05
-1.66027826461389e-05
-1.3402900011261e-05
5.88534787405137e-06
-1.95175269382816e-05
-3.30532083505716e-05
-1.50890245714876e-05
-2.97252533273723e-05
-4.60627237234805e-05
-1.14343263235292e-05
-6.42813756564861e-06
-3.18491584311553e-05
-2.8958740145576e-05
-2.11328629252522e-05
-7.05947991599594e-06
-2.98291361735346e-05
-2.82445181886376e-05
4.64520430933533e-06
-2.17435109431158e-05
-1.05025920969106e-05
-2.81788748671995e-05
-1.39032750215845e-05
-2.54853319489048e-05
-1.76623347849694e-05
-2.88902446777398e-05
-3.18095461239974e-05
-2.31729181168549e-05
-1.64142932679097e-05
-5.77132607960065e-05
3.2742491996019e-06
-2.42429834937856e-05
-1.8139047544432e-05
-2.14443971066072e-05
-3.38488224061763e-05
-3.21052077648319e-05
-7.06628766583535e-06
-5.95985286735939e-05
-2.29749385502781e-05
-1.34910281324777e-05
-2.0715040385259e-05
-4.12849251393116e-06
-2.43243850847267e-05
-3.51400150964383e-05
-9.15571446214635e-06
-1.32042778747413e-05
-3.28480039779793e-05
5.97116181420413e-06
-2.21599049706691e-05
-2.31694226080835e-05
-2.13027354703051e-05
-1.2656244572163e-05
-1.8137257362202e-05
-1.37103297390958e-05
-2.22104855298563e-05
-2.67291595910681e-05
-1.83626431776348e-05
-1.09587168801335e-05
-2.89536052106903e-05
-1.78785734423098e-05
-1.01932007484758e-05
-2.48235932091196e-05
-1.76083501735545e-05
-2.66357427417599e-05
-1.42387481338529e-05
-3.17229253745442e-05
-8.85626670446344e-06
-2.43321132840581e-05
-3.57805701584878e-05
-1.73744750437547e-05
-2.22159921844242e-05
-9.10682418111215e-06
-2.42538848792862e-05
-3.70849992002772e-05
-6.1991268362427e-06
-2.76882683157295e-05
-2.34219739494098e-05
-6.17927256388752e-06
-2.08989986472745e-05
4.63872241868793e-06
-3.21066544420553e-05
-1.70773597457793e-05
-2.2924985719963e-05
-7.50319845881041e-06
-4.13178798121443e-05
-2.37330825339886e-05
-6.5112223276026e-06
-1.95497165220474e-05
-2.48785783108458e-05
-1.83360853935319e-05
1.08841834652353e-05
-1.6251690996605e-05
2.08362459466855e-06
-1.74777763458846e-05
-2.57185922768541e-05
-2.01997158927889e-05
-2.19667914953519e-06
-3.58765662143395e-05
-1.71187734947514e-05
-2.04656858130027e-05
-1.39532443331458e-05
-1.20938657012772e-05
-2.10412957530616e-05
-2.59698728004463e-05
-3.80158797201976e-05
-9.50175245159932e-06
-7.10495666513675e-06
-1.70357639392199e-05
-2.47540439778378e-05
-1.95135444546186e-05
-3.27114044665254e-05
-1.45185037412086e-05
-2.90258057401602e-05
-4.68102147793805e-06
-1.05643776441818e-05
-1.84853594043738e-05
-2.73735908062417e-05
-7.30401732827446e-06
-3.4855171934532e-05
-4.98941371772866e-07
-2.16736071233524e-05
-2.44471549444194e-05
-1.96650784255196e-05
-2.55878171965757e-05
-2.85864242130402e-05
-8.45237514829038e-06
-3.22648493945346e-05
-1.95080384642707e-05
-2.66172926802585e-05
-3.52550325805954e-05
-1.36313334324378e-05
-4.27710013363997e-05
-9.52806574902597e-06
-2.09352936871988e-05
-3.52462428177775e-05
-3.27535078469298e-05
-2.03951274025083e-05
-1.79360149255845e-05
-2.45196905643587e-05
-2.71414885680237e-06
-2.41476236510596e-05
-1.24999600234314e-05
-1.40652572204161e-05
-2.38448090116897e-05
-5.31634704642295e-06
-1.66371788612276e-05
-1.9579156005062e-06
-4.45708546447152e-06
-1.05439069676103e-05
-2.41549669774406e-05
-4.13505270128312e-05
-6.38429245718946e-06
-2.87027290687798e-05
-2.78895115258241e-05
-1.6434812913027e-06
-1.68301462820622e-05
-1.17400973151442e-05
-3.31037969042989e-05
-2.47898818816026e-05
-1.15620113994559e-06
-2.9841979016521e-05
-1.45789767035367e-05
-5.16840741314703e-05
-2.55215638152078e-05
-2.64304435562489e-05
-3.7084720861951e-05
-1.93315110622472e-05
-1.13896368078295e-05
-3.00246714596021e-05
-1.44041272101516e-05
-1.73171948074124e-05
-3.56143261869253e-05
-2.9238245289569e-05
-1.29027376988324e-05
-2.07087551984533e-05
-3.88596008143798e-05
-4.00526043213177e-06
-1.16815139478673e-05
-2.62561715907468e-05
-3.48342186076283e-05
-4.06575879276093e-05
-1.17618344858572e-05
-1.36402085448649e-05
-1.48892953046261e-05
-1.90377674185031e-05
-2.87818184257062e-05
-3.09705052970097e-05
-1.45561214437519e-05
-1.7172637463818e-05
-1.79924804065133e-05
2.14240093064187e-06
1.32354851084361e-06
-2.39479945216458e-05
-8.26482717750126e-06
-1.7939877887774e-05
-2.73994101869889e-05
6.72409501672327e-08
-9.98694312702414e-06
-3.27069185113574e-05
-2.5995137567449e-05
-2.11226365878479e-05
-1.39651796778428e-05
2.45735680231738e-06
-3.14812301110942e-05
-1.26385113579081e-05
-1.6518782200304e-05
-1.16776868173434e-05
-1.62088690299374e-05
-3.17446949809819e-05
-6.78471535001163e-06
-3.98707309817896e-05
-4.26412352510862e-06
-4.38466212074492e-05
-2.66360055881988e-05
-1.39771177061163e-05
-3.07956547742607e-05
-1.24414111286237e-05
-5.64328604003049e-05
-2.38010423583499e-05
-1.24119031714763e-05
-9.97967548063218e-06
-1.27879253911988e-05
-8.16204117442353e-06
-7.47336508021814e-06
-1.62207653591662e-05
-1.37560391746978e-05
-2.06427754218399e-05
-3.29064718440483e-05
-1.17572088967856e-05
-1.85675903864234e-05
-2.82386429594686e-05
-2.2721540781719e-05
-1.74943633856851e-05
-1.38747121321371e-05
-3.08962916416319e-05
-8.50792078863571e-06
-3.34194770233012e-05
-2.64935150159091e-05
-1.97721789657925e-05
-6.83484787624131e-06
-1.95926910799139e-05
2.55793112211302e-06
-8.88898180434022e-06
-1.60529715491415e-05
-2.13761739339322e-05
2.43596455078919e-06
-3.84696848670177e-05
-7.88469016643093e-06
-2.96648166048002e-05
-3.17997448214098e-05
-1.99115425647281e-05
-2.36700608886134e-05
-2.44384234693311e-05
1.03182552109179e-05
-1.04473337998511e-05
-2.05911366753445e-05
-2.21083693158491e-05
-1.04246169654439e-05
-1.78472578569957e-05
-2.43143755852031e-05
-9.58002367832355e-06
-2.06470768145984e-05
-3.67942983987356e-05
-1.13077543849184e-05
-2.67672237659382e-05
-7.446252721281e-06
-2.12098657274747e-05
-2.50005657416933e-05
-1.24487366698097e-05
-7.54864455042394e-06
-2.5787498857558e-05
-1.96103876613757e-05
-2.81079097630013e-05
-3.74875640810916e-05
-2.67446265752048e-05
-2.96261091610922e-05
-1.1512895233638e-05
-1.10739998613643e-05
1.53459213133594e-05
-1.72920717410959e-05
-3.17215370220633e-05
-1.86862070955615e-05
-2.37178590128922e-05
-1.22096197248307e-05
-1.72546327884335e-05
-3.01283189248656e-05
-2.31184053600867e-05
-3.34697517727169e-05
-2.00391194462975e-05
-2.03272476883167e-05
-1.865190897374e-05
-1.62177607309692e-05
-1.17025421121612e-06
-1.17548194563659e-05
-1.90870917616298e-05
-3.67302720868412e-05
-2.12965736616191e-05
-3.71241328524458e-05
-3.01774659806335e-05
-2.90127473406539e-05
-1.61515968768439e-05
-3.11217618190955e-06
-2.07022720994826e-05
-4.71090442595742e-05
-1.25281551299124e-05
-3.33913312669372e-05
-3.0807458919251e-05
-1.28516903665023e-05
-2.1719948447448e-05
-1.82059140879792e-05
-3.45919641008807e-05
-1.15584605728761e-05
-4.00218850821293e-05
-7.95055274430834e-07
-2.18260187888885e-05
-1.48072038775381e-05
-3.31537673776107e-05
-1.84065171745664e-05
-1.97424585447684e-05
-1.75296561283701e-05
-1.9418579740768e-05
-3.12206601044128e-05
-1.22271455722682e-05
-1.81679625027384e-05
-1.57255997247357e-05
-1.0104167138307e-05
-3.83745991730845e-05
-2.04775963611844e-05
-2.62370714403514e-05
-2.93990840405155e-05
-3.4008811876149e-05
-1.64014762844812e-05
-1.87185708123877e-05
-1.34239644348512e-05
-2.40529563985642e-05
-2.12879442266409e-05
-1.55351206748634e-06
-2.73856738461682e-05
-2.08485176335027e-05
-2.74143825341611e-05
1.11819869233475e-05
-6.14490150046331e-06
-3.06560878676926e-05
-1.27294110567076e-05
-1.31241544155319e-05
-3.73482073192244e-06
-1.00777506462026e-05
-2.25551961125543e-05
-2.62837112654207e-05
-2.56398213277582e-05
-2.02122041221786e-05
-2.07868603913876e-05
-3.72251942138875e-06
-6.82121465296789e-06
-4.31202548390408e-06
-1.32703222318789e-05
-3.6697332948439e-05
-4.49852833519362e-05
-3.7450779949153e-05
-9.51522705765434e-06
-1.69912416578335e-05
-2.69393678360714e-05
-2.70628055676153e-05
-2.34441567769687e-05
-7.19230803411448e-06
-9.61685286562579e-06
-6.30074433675137e-06
-9.64971060792987e-06
-4.35794147114215e-05
-6.10218402290499e-06
-2.27845980896483e-05
-8.78444003894113e-06
-3.25587821472151e-05
-1.22078571942895e-05
-3.79652055126236e-05
-1.6214301880216e-05
7.66193674813622e-06
-3.79036014083479e-05
-2.73897269809949e-05
-3.34027349480006e-05
-2.13193059655283e-05
-3.89850092931327e-05
-2.28088802106254e-05
-7.14136770842074e-06
-2.71249905913162e-05
-9.57228245313202e-06
-3.39756224915552e-05
-9.03774951655069e-06
-2.78016957969747e-05
-2.80192989389501e-05
-3.95485449056953e-06
-3.31844109610087e-05
-1.66358577346651e-05
-2.4785041615284e-05
-1.29946313610003e-05
-7.2801724234526e-06
-2.1086042512602e-05
-3.85628974446988e-05
-3.46802402057002e-05
-1.75251189718609e-05
-1.92858970858189e-05
-2.4780264356835e-05
-1.04895618483947e-05
-2.46223254198481e-05
-1.68953856566437e-05
-1.44060561680092e-05
-1.12096362021279e-05
-1.66267741313529e-05
-3.38248831311482e-06
-2.50887049240684e-05
-3.00298868950869e-06
-1.21587330420365e-05
-1.84790607839385e-05
-2.2209262938599e-05
-3.99408535123281e-05
-3.5823793603249e-05
-2.30368943021113e-05
-2.00768628832692e-05
-4.03509736477328e-05
-1.91688620757005e-05
-1.62809512571782e-05
-5.7203793098163e-06
-6.27338409971811e-06
-2.2757180031043e-05
-1.89271378215267e-05
-2.90114603497738e-05
-1.20053258002085e-05
-2.34903780146999e-05
-8.62007173550064e-06
-2.82355928114408e-05
-1.96442696622223e-05
-2.85729999328876e-05
-1.53430847868886e-05
-6.70889444643081e-06
-1.38833642734644e-05
-3.37442850153232e-05
-2.19154677585024e-05
-1.53727550828898e-05
-3.83223056761985e-05
-2.22664495364198e-05
-1.5847575211101e-05
-2.44477618079228e-05
-1.59552644042172e-05
-1.51144416701205e-05
-4.64417713704417e-07
-8.9935168929871e-06
-2.16027056233983e-05
-1.71858945528545e-05
-2.58274437906364e-05
-6.78279112927427e-06
5.73118733357433e-06
-2.15423663435965e-05
-8.026252444731e-06
-1.52285953392845e-05
-5.76594555073652e-06
-2.44619796149529e-05
-1.51711712439537e-05
-1.9097786543354e-05
-1.04909115562841e-06
-3.44550253141642e-06
-2.29447717972718e-05
-1.33540732414899e-05
-2.1927631512775e-05
-1.91583651894448e-05
-1.80564639347113e-05
-3.09728428464333e-05
-2.85381799848387e-05
-2.48497060661416e-05
-7.30131637493119e-06
-3.40341461153611e-05
-3.05689919680042e-05
-2.13083772635624e-07
-3.99360377121495e-05
-1.87692496095981e-05
-3.44532880594747e-05
-2.28183079039111e-05
-2.44913212759411e-05
-2.38809509960372e-05
-1.67210808833092e-05
-1.98830499600739e-05
1.02326906619707e-06
-1.34925926123132e-05
-4.30570991326529e-05
-1.54622819139804e-05
-1.50271745293854e-05
-7.56324692071594e-06
-1.89881987287133e-05
-1.63552426047355e-05
-3.56891301638955e-05
-2.85187228689223e-05
-2.72614502163202e-05
-9.99128622466185e-06
-1.69854748286332e-05
-3.84703346467801e-05
-3.45625774836287e-05
-2.0924822302209e-05
-4.08857895533789e-05
-2.10818165086857e-05
-1.37767413845625e-05
-8.39490710478301e-06
-9.63146051679903e-06
-1.06529845824546e-05
-9.74831326996446e-06
-7.15761535833504e-06
-1.17796574339892e-05
-3.12729202662472e-05
-3.59172999830807e-05
-1.60344457196024e-05
-1.048136587264e-05
-1.04053218841084e-05
-2.87306898058655e-05
-3.38731847326755e-05
-2.54864880244776e-05
-1.84226577184806e-05
-9.00685230738131e-06
-2.05849001597665e-05
-2.62876127829113e-05
-2.20158510357925e-06
-2.38812757730059e-05
-2.35999335954485e-05
-3.44368408250758e-05
-4.11603520664633e-05
-1.80025756287e-05
-1.518776458174e-05
-1.64619590498255e-05
-1.97212449032592e-05
-1.04814739081437e-05
-2.43724863114221e-05
-2.319429684011e-05
-1.51791129410688e-05
-3.07207939153411e-05
-2.2035755750338e-05
-4.81179851757222e-06
-1.08459023683824e-05
-2.53506177922823e-05
-5.54958356270878e-06
-1.723991506675e-05
-1.05292109399505e-05
-2.51818195413561e-05
-9.73629158918877e-06
-6.93496023100708e-06
-2.95199930099389e-05
-3.5719631720461e-05
-2.50925399443574e-05
1.1934613312147e-06
-2.72549460377931e-05
-2.33463093409613e-05
-2.16178213700478e-05
-2.45194607751765e-05
-1.32440380639071e-05
-5.11703700063199e-05
-5.74498272518817e-06
-1.90899759751998e-05
-3.93082179115514e-05
-2.90966825359935e-05
-2.69476609616065e-05
-1.4505980341492e-05
-1.69122655423813e-06
-8.48668461755181e-06
-1.46434747452543e-05
-2.52316658786526e-05
-9.47107334914646e-06
-2.38077376387333e-05
-4.26568595925969e-06
-2.84138819748581e-05
-2.69022005006444e-06
-2.65248195927912e-05
-9.05235668861085e-06
-1.63569085087709e-05
-2.10829266982739e-05
-1.01071769747817e-05
-3.30555278801982e-05
-1.25476359996462e-05
-1.52482107729867e-05
-2.12550296465298e-05
-2.64574249610746e-05
-7.91828508576384e-06
-1.86892829890164e-05
-1.65234756959336e-05
-2.31593175436248e-05
-2.13101205839891e-05
-2.73261205249316e-05
-1.35349619855639e-05
-2.70386669834234e-05
-2.71072034497517e-05
-3.59504186142648e-05
-7.68033414361749e-06
-4.32956847918905e-05
-2.69824063606093e-05
-2.27332954546251e-05
3.0339825067264e-06
-3.78361699064797e-06
-2.35335084406898e-05
-3.34688331801007e-05
-2.12020813056535e-05
-2.77105671269905e-05
-1.92081732845353e-05
-2.93351662223952e-05
-2.91145827300619e-05
-1.87765094500781e-05
-2.66314500536697e-05
-1.73886552431609e-05
-3.04365638823215e-05
-2.81826619744596e-05
-1.56776868711321e-05
-2.61644083853727e-06
-3.12053254792048e-05
-1.97166700738604e-05
-5.38591893836144e-06
-1.82159207372525e-05
-1.65571364362038e-05
-1.94885566009879e-05
-2.17121894018742e-05
-3.40212039871208e-05
-2.71800380358512e-05
-2.46323671993515e-05
-3.06034754323288e-05
-3.12638286087527e-05
-8.14917771191259e-06
-2.69718202190273e-05
-5.11991215561207e-05
-2.35607544191946e-05
-1.76603273156652e-05
-9.9121502943673e-06
-3.04453152143566e-05
-2.0032174295346e-05
-4.38587666170105e-05
-2.50322882261351e-05
-2.84180701066316e-05
-3.4669386455937e-05
-9.97333037508725e-06
-3.42096839974618e-05
-2.93976303883025e-05
-1.51432233673931e-05
-1.23889800897409e-05
-1.00774156104576e-05
-3.48836960209072e-05
-4.41350621805116e-06
-8.18615445492089e-06
-2.83385226660715e-05
-2.21393947812159e-05
-1.38048206599204e-06
-1.31636954911167e-05
-4.9317167477977e-06
-3.55119935238525e-05
-1.66676201683248e-05
-1.62547781807729e-05
-2.31288007672731e-05
-2.53333200328088e-05
-8.38253269668519e-06
-2.21817900194882e-05
-3.33157448712566e-05
-2.56974208535984e-05
-2.65419593162903e-05
-1.22361234484455e-05
-3.55707366908577e-05
-1.17071187559185e-05
-1.05238869213793e-05
-3.67935418770984e-05
-8.63297282221838e-06
9.36235047052745e-06
-7.44164724300889e-06
-2.23974962403533e-06
-5.96642834263484e-07
-1.18476574640737e-05
-2.3639351338911e-06
-2.1968092766699e-05
-8.19855520094095e-06
-1.87090541747987e-05
-1.21776107661214e-05
-4.18915075688447e-06
-1.20379421158587e-05
-1.54154510352767e-05
-2.12401666328807e-05
-5.90607606068796e-06
-2.06996448458487e-05
-1.60363133589807e-05
-3.8886580072535e-05
-2.75668546034584e-05
-2.79462094988044e-06
-1.87572969966524e-05
-1.96210688597686e-06
-2.96534140384771e-06
-2.6641208041427e-05
-1.62296394894102e-05
-2.13116006678907e-05
-3.99470400171426e-05
-3.79237359375354e-05
-1.12957012134926e-05
-1.57817289475249e-05
-3.79646781004963e-05
-1.18412568376128e-05
-3.12361167994219e-05
-2.34278456610319e-05
-1.3262682387434e-05
-3.31274240617225e-06
-4.01553612114757e-05
-4.04980335247797e-05
-2.8357066296635e-05
-4.40860400606687e-05
-3.21543621562202e-05
-6.65333039518432e-06
-1.95978995462731e-05
-2.12610353991123e-05
-1.99509224543095e-05
-3.0998608366753e-05
-5.13353463909797e-05
-3.2980511950254e-05
-3.39480749417829e-05
-2.46255643697479e-05
-4.1718637379152e-05
-1.07342799834659e-05
-2.02283293925687e-05
-1.12662966737613e-05
-2.53703033871428e-05
-3.47622461074666e-05
-2.6097179495819e-05
-1.96115749939029e-05
-1.69183176828638e-05
-3.44568237292982e-05
-7.35864102484734e-06
-2.56000101575126e-06
-1.56788591780859e-05
-2.84691213982595e-05
-1.11574800035271e-05
-1.4763019015091e-05
-5.39281629700368e-06
-2.21004683106929e-05
-2.23301331203657e-05
-1.25270960606276e-05
-4.41231035497666e-06
-1.29240232590497e-05
-2.80838647288425e-05
9.39987829217665e-07
-2.36633533139812e-05
-2.64648725291107e-05
-3.03887308576892e-05
-1.52505840650326e-05
-2.04829799432368e-05
-2.53673009998257e-05
-4.20471633139287e-06
-2.75075327760078e-05
-5.37501461823836e-05
-2.1753976676559e-05
-5.64438608298577e-06
-2.39826064901535e-05
-1.84839370182742e-05
-1.80605060900344e-05
-2.37738176063844e-05
-1.34377207780904e-05
-1.66908962010715e-05
-9.38324776454973e-06
1.51230228502646e-05
-1.94767141217257e-05
-4.1007799394649e-05
-8.27095048676465e-06
-1.5048817936762e-05
-2.18468800555629e-05
-1.65311372672644e-05
-1.89776871511047e-05
-4.20428039961456e-05
-1.65067925619522e-05
-1.38144489133627e-05
-1.5230008395529e-05
-9.21093797943235e-06
1.98896563525195e-06
-1.22672221000695e-05
-7.33111302826962e-06
-5.17668070048301e-06
-1.36055852646703e-05
-1.71169846472506e-05
-3.7708698234018e-05
-3.273126494352e-05
-4.10477978795729e-05
-3.00381403856597e-05
-2.68738690385639e-05
-3.74516460830644e-05
-4.3932689951998e-05
-1.11527168276802e-05
-1.82838827368527e-05
-3.69343427734522e-05
-2.21346544877236e-05
-2.95292998159412e-05
-4.05390351410695e-05
-1.48033781486024e-05
-6.74707672502809e-06
-1.63067508188062e-05
-9.76862035063346e-06
-2.44224883271192e-05
-5.6204563235844e-05
-2.34823372569943e-05
-1.42724899702387e-05
-1.33257558661587e-05
-2.57014485004357e-05
-3.15984505409618e-05
-3.55436563651616e-05
-2.55148812591484e-05
-1.83660807956094e-05
-1.53511705380467e-05
-3.74903969054362e-08
-3.05440535460763e-05
-2.40230774209255e-05
-2.56772257853577e-05
-1.17430472142005e-05
-3.81808525191023e-05
-2.37733768405612e-05
-3.31466832474085e-05
-2.71074361489655e-05
3.20760625986546e-07
6.31404325435162e-06
-2.32460714476622e-05
-1.71123024049049e-05
-3.05403686723987e-05
-2.95543206368873e-05
-2.41274115328974e-05
-2.38533966489829e-05
-2.42685860621985e-05
-1.56506530468263e-05
-2.97654167889327e-05
-7.94127565402511e-06
-2.57627318789013e-05
-2.29108525317813e-05
-2.02886516674963e-05
-6.39492848036059e-06
-2.66721529312424e-05
-4.29496661419157e-06
-1.86470056284007e-05
-2.47826239788613e-05
-2.16056497029406e-05
-2.34019279842516e-06
-1.91231201833652e-05
-4.01495080266201e-05
-1.31322248756558e-05
-1.79503688841374e-05
-1.53589898907312e-05
-3.46301500897803e-05
-1.84791210195348e-05
-1.1383953755589e-05
-2.30455584007436e-06
-2.16119514523766e-05
-5.52210725052409e-06
-4.62562134879001e-06
-1.11511189113083e-05
-4.06600766385736e-05
-2.25750319249279e-05
-3.24102944163744e-06
-2.34115081391944e-05
-1.50902641828595e-05
-8.16109501396266e-07
-2.26847215855169e-06
-2.88223343418356e-05
-3.20293437636565e-05
1.07453154807488e-06
-2.34946291951468e-05
-1.77435021949163e-05
-3.6002107188976e-05
-1.71063536906452e-05
-1.43529483883096e-05
-2.92709644280108e-06
-2.56221379889124e-05
-1.83628626389737e-05
-1.61611251702584e-05
-3.45392848709677e-05
-3.40028358662397e-05
5.52380954475368e-06
-3.93820363517632e-05
-1.30954464485415e-05
-2.96047957101134e-06
-3.11360846102132e-05
-2.4884316585824e-05
-3.66602001909886e-05
-1.96257074209817e-05
-2.01116547744378e-05
-2.97075846901038e-05
-2.08425482997861e-05
-3.17400447132525e-05
-3.90541615336513e-05
-2.02206806935847e-05
-2.24851592584119e-05
-2.34732849032754e-05
-2.23456817501375e-05
-2.28571753554278e-05
-3.86243297257479e-05
-2.07535681043062e-05
2.51170922309455e-07
-3.63021170962048e-05
-3.4664052393231e-05
-1.97716418073053e-05
-1.78335688469884e-05
-1.37125012197593e-05
-5.4876460449439e-06
-2.32720770742147e-05
-6.23241101279872e-06
-2.63534765130722e-05
-1.14446903857511e-05
-3.16954926775229e-05
-3.70448500161082e-05
-2.99049584403876e-05
-3.22672742907561e-05
-5.22985711163381e-05
-2.34010359568144e-05
-1.85740862056162e-05
-1.92691689944391e-05
-1.82416988801982e-05
-1.83417958963945e-05
1.8925195250376e-06
-9.78925541843155e-06
-1.72705438278135e-05
-1.94929355360564e-05
-2.91360210117198e-05
-1.48523945747862e-05
-5.94597809884622e-05
-2.30085619456013e-05
-3.39936216910899e-05
-2.48895315555437e-05
-2.79571082797007e-05
-1.54032771825298e-06
-8.27519303286887e-06
-3.92430810538597e-05
-1.8963640584959e-05
-8.05199430365698e-06
-3.31757887775329e-05
-3.52437881326867e-05
-2.34156252181129e-05
-7.7493661676644e-06
-2.6925531823386e-05
-3.30586402971838e-05
-2.11127909741824e-05
-2.60496137528152e-05
-9.65507485562556e-06
-1.53769089133047e-05
-2.86227262761811e-05
-1.28137446874832e-05
-2.36838745474834e-05
-2.53472722446533e-05
-4.14307208195208e-05
-1.41830528474429e-05
-5.07629321034562e-05
-3.90616233113787e-05
-2.1201401806502e-05
-2.50824140460188e-05
-7.48555891510491e-06
-2.70730829512836e-05
-9.4546515184644e-06
-3.51770280698859e-05
-3.28764510272347e-05
-7.61438802493167e-06
-1.92819939402912e-05
-2.83592330750274e-05
-2.95011357563996e-05
-2.69995802148487e-05
-2.07996515118336e-05
-7.27708371014546e-06
-7.53128989452631e-06
1.07192223441526e-06
-2.43858780427103e-05
-2.27159738553656e-05
-2.5435573626634e-05
-5.05509067398229e-05
-7.47131332894105e-06
-2.31686623504078e-05
2.99747346518874e-06
-2.1450361767364e-05
-1.24615810600825e-05
-2.47290304152507e-05
-3.09289327256196e-05
-1.87025776066105e-05
-1.56042730586418e-05
-2.11457134976113e-05
-4.05406339813755e-05
-9.52139507451926e-06
-1.07312678052416e-05
1.04077247819522e-05
-2.60940216809206e-05
-2.35881912609871e-05
-2.20029105319881e-05
-3.22864309023317e-05
-6.80943318739731e-06
-1.96663693060238e-05
3.45669495201797e-06
-2.19871705889435e-05
-2.49455740362613e-05
-1.99806158166247e-05
-3.42752117224459e-05
-7.82650141590076e-06
-2.95007063682869e-05
-4.40054904521041e-05
1.82212236592042e-06
-1.42478270433312e-05
-2.37705971050017e-05
-3.805236045135e-05
2.90188013554921e-05
-1.55614223160531e-05
-1.47648932366037e-05
-1.91024611893898e-05
-2.75613616564923e-06
-1.15613425674747e-05
-2.25522881205778e-05
-3.21428940523336e-05
-8.10849905481093e-06
-2.22034264698681e-05
-1.7294144117525e-05
-1.965906156692e-05
-2.56712881109743e-05
-1.19819715713656e-05
-5.14897665821306e-05
-1.70174083031209e-06
-2.18623743786628e-05
-3.71185840966861e-05
-6.87882575109827e-06
-2.00605335405704e-05
-3.18963467468038e-05
-2.34189715957654e-05
2.67945222250809e-06
-4.21155458086168e-05
-3.43534320598612e-05
-8.82081558849797e-06
-1.97744917325829e-05
-1.72706586945227e-05
-2.37171046106482e-05
-3.26517764679978e-05
-2.23911639498475e-05
-4.28191310585305e-05
-6.90237422542862e-06
-1.20320460616466e-05
-2.44050886273163e-05
-1.77862795008622e-05
-2.92098593085602e-05
-1.54911262485902e-05
-3.41700205042277e-05
-1.80760194281023e-05
-1.6034216542967e-05
-1.56160511166031e-05
-2.54155205298374e-05
-2.14124648020511e-05
-2.5934757768603e-05
-6.80982611061783e-06
-3.39202663093254e-05
-3.23150865459566e-05
-1.36128007224171e-05
-2.21250198356391e-05
-1.36462205091297e-05
-2.48178411765601e-05
-9.36153611852644e-06
-3.23741281443812e-05
-3.29432608959826e-05
-1.84675978053675e-05
-2.15524058558649e-05
1.73482875175479e-06
-1.91414864543576e-05
-7.79067247860932e-06
-2.3593418081704e-05
-1.24232693567705e-05
-3.19803158467256e-05
-1.44603845381455e-05
-1.90792373862079e-05
-5.08761567012243e-05
-3.29441508960666e-05
-2.70676332722084e-05
-1.52590841795636e-05
-3.62605579184638e-05
-1.41624545943965e-05
-2.65864926260679e-05
-4.54183836493735e-05
-1.59820625029505e-05
-1.7737641795395e-05
-2.04188521668407e-05
-1.58884240341177e-05
-4.14681601332896e-05
-1.33003486369306e-05
-1.75397185839409e-05
-2.84722232574213e-05
7.11717066575603e-06
3.39415634335724e-06
-3.16269683508836e-06
-3.81601796115078e-06
-2.05900863608202e-05
-3.46896702231704e-05
1.19917962779738e-05
-2.153644120112e-05
-3.31840654072457e-05
-2.57977500454484e-05
-2.22632053117168e-05
-3.91786801530451e-05
-2.84112452646269e-05
-1.75405023501666e-05
-3.80693646045555e-05
-1.32835458173034e-05
-2.39133534531739e-05
4.78791523437527e-06
-3.16040749672499e-05
-4.38932575446828e-06
-1.61772726097936e-05
-3.0070627297337e-05
-1.00064821632671e-05
-2.21049216136783e-05
-1.59174393421086e-05
-1.24472358383401e-05
-3.85788088993954e-05
-3.340780391504e-05
-2.03627166484838e-05
-1.65541225885228e-05
-2.39867039960045e-05
-2.59061487424009e-05
-3.19315122559172e-05
-3.60717064971331e-05
-3.29604652965452e-05
-2.81284124085104e-05
-3.06830135261165e-05
-5.67148661968104e-06
-2.60883140163322e-05
-2.02908847800047e-05
-2.97123344013203e-05
-3.94910599278515e-06
-2.16540795556082e-07
-4.73040558300999e-06
-3.87497459068389e-05
-2.08925534981921e-05
-1.88476174999856e-05
-8.24314673315238e-06
-3.37340573307613e-05
-2.75657127193221e-05
-1.78363659022736e-05
-1.53148785132952e-05
-3.03859983882014e-05
-3.29152793622884e-05
-1.70391320308335e-05
-1.99803841298532e-05
-2.51466841696913e-05
-3.81397238391489e-05
-2.68279759734879e-05
-8.5513857699703e-06
-2.52947362661043e-05
-3.02424062826968e-05
-2.84547346450359e-05
3.54478246020479e-06
-3.06505860347811e-05
-7.27178331252805e-07
-4.22499177525986e-05
-1.67634603223311e-05
-1.91065538282421e-05
-1.44056180372996e-05
-4.14020822610929e-05
-3.88120941484371e-06
-2.06158831690033e-05
-5.54560777262728e-06
-3.31405253345514e-05
7.17644985600434e-06
-2.68885454205338e-05
-3.50764977803119e-05
-2.26652574736411e-05
-1.66345812478777e-05
-1.95541082473038e-05
-1.69032830942631e-05
-4.37597767255047e-05
-3.90604853429215e-05
-2.33627571567046e-05
-3.26298719188399e-05
-2.32432106414764e-05
-3.98593876480686e-05
-1.30859945559328e-05
-4.1327776838707e-05
-4.24154913607459e-05
2.58942619353345e-06
5.53813853991231e-06
-3.75549779084611e-05
-1.48882857846746e-05
-1.53367997108817e-05
-1.26403047411223e-05
-1.73095163845689e-05
-3.28422320707273e-06
-2.90925298579827e-05
-2.72453351936444e-05
-2.04637177002659e-05
-1.69594035503139e-05
-2.2784082923798e-05
-3.52966960567059e-06
-8.24445607245812e-06
-4.51601263128938e-05
-2.73551720543875e-05
-1.57718562058545e-05
9.96506178618675e-07
-1.96067531433048e-05
-3.65633568211884e-05
-2.89095743052652e-05
-1.76608210531645e-05
-1.58097127912543e-05
-4.7709042005228e-05
-3.73964577218668e-05
-4.73250128628613e-05
-2.42659794140971e-05
-1.54120924840989e-05
-1.97223883883789e-05
-1.51085711017485e-05
-2.99492982102611e-05
-2.1641831005892e-05
-4.65802283285874e-06
3.37477131930384e-06
1.70420163455513e-06
-3.85111471490304e-05
-1.65496407528418e-05
-2.17108314836185e-05
-3.69235747926402e-05
-4.08775845370617e-05
-1.401865358195e-05
-3.62069171902591e-05
-3.42908746558033e-05
-1.53241712864844e-05
-2.32441021690566e-05
-3.3642113904644e-05
-2.60147870971546e-05
-3.50068901747777e-05
-1.17244740595002e-05
-5.49889779005541e-06
-1.25684175237656e-05
-2.62230257323677e-05
-3.26715391576992e-05
-2.3479308232059e-05
-3.20919035804419e-06
-7.33714530861804e-06
-1.44992918946139e-05
-1.47098889079642e-05
-2.19977164602899e-05
-1.09353128238019e-05
-2.34499806383025e-05
-1.05619974852517e-05
-1.0614985319514e-05
-6.37253673341708e-06
-3.67411296015773e-05
-1.59641654120603e-05
-3.282421896628e-05
-1.43656094688406e-05
-2.00150801341013e-05
-2.52699647929623e-05
-3.92416261092906e-05
-3.29015522075481e-05
-3.23927920537352e-05
-4.00455137159672e-05
-2.45940198742065e-05
-1.8112153469786e-05
1.28616451860338e-05
-5.10490655390547e-05
-8.91398402676597e-06
-3.95151266033542e-06
-3.73565327388376e-05
-3.68804952911645e-05
-6.99696869866228e-06
-2.7081993476919e-05
2.51733094706091e-06
-8.90648159886842e-06
-2.21171921840406e-05
-3.68186081918536e-05
-1.99997285324817e-05
-4.83090839531189e-05
-3.16736952235304e-05
-2.17950414589075e-05
-2.69564539659299e-05
-3.37163533509655e-05
-4.19676943855821e-06
-1.21033147228519e-05
2.26203957983216e-06
-2.45656282016666e-05
-1.89838247296169e-05
-1.28737975408417e-05
-3.56538400189674e-05
-2.19493445690667e-05
-3.1567406047693e-05
-1.45201638284463e-05
-1.44105040053879e-05
-1.45798157172252e-05
-1.35793150619218e-05
-1.98811704558938e-05
-5.09420486340423e-06
-2.47597925047277e-05
1.37397105243967e-06
-1.17792363859539e-05
-1.32364707200257e-05
-7.50247468619838e-06
-6.01268449320572e-06
-2.90341809203673e-05
-2.82398363729207e-05
-2.11008517621452e-05
-4.13316174795011e-05
-1.55944309078033e-05
-1.16605233371873e-05
-3.76967637367221e-05
-1.66053611740044e-05
-1.1746873605221e-05
-1.93658291421096e-05
-4.0448028655758e-05
-2.79785989474754e-05
-1.92167528467736e-06
-2.5856746982843e-05
-1.66859609501167e-05
-1.65080540006655e-05
-4.75297044218928e-06
-2.25166630754911e-05
-2.4922619722336e-05
-9.94744081908184e-06
-2.99876288011587e-05
-1.35656212280394e-05
4.27021399336476e-06
-1.14596164314383e-05
-8.82875395441341e-06
-1.29975887909839e-05
-2.77309370663151e-05
-1.94458127202213e-05
-1.37374361773796e-05
-4.72915049105376e-06
-1.23873351153414e-05
-1.63608079138115e-05
-1.7477177898424e-05
-2.561942228209e-05
-1.94291619458777e-05
-2.69923423848095e-05
-2.76798087666179e-05
-1.68896084543819e-05
-1.73623134774885e-05
-1.91803448330685e-05
-3.44584614189978e-05
-5.67606367642776e-06
-2.79685564415714e-05
-1.560097935131e-05
-1.83934956871499e-05
-3.57105296704339e-05
-2.68393094115413e-06
-1.76640356619638e-05
-9.51181962253205e-06
-4.40035076258151e-05
-2.7940719657549e-05
-2.89859048293306e-05
-2.304678991716e-05
-5.60094659874913e-05
-2.71571066919398e-05
-1.53947029944035e-05
-1.26741957548562e-05
-2.94477803584738e-05
-1.58106749523613e-05
-3.92736521917041e-05
-3.18654625883162e-05
-4.03845908367467e-05
-3.62491212905292e-05
-1.83557706861723e-05
-1.10327287638095e-05
-1.89138003224515e-05
-2.55092432079012e-05
-3.03878483394583e-05
-6.5866418377126e-06
-3.45213413739515e-05
-2.48853765246286e-05
-2.14903034020064e-05
-3.63255608821499e-05
-1.80389220570912e-05
-1.04953921867293e-05
-1.94786291299786e-05
-3.41872065160951e-05
-2.08039127860565e-05
-1.87042517132674e-05
-3.46797915871029e-06
-2.78963836864279e-05
-2.24808516698144e-05
-6.98647117242344e-06
-2.28619095677394e-05
-2.553132530716e-05
-2.19906162318256e-05
-2.31609975511186e-05
-3.05542291364164e-05
-3.42497825920525e-05
-2.82440663788986e-05
-2.34442936249905e-05
-2.15771077468434e-05
-1.2758648296129e-05
-2.1038373335097e-05
-2.05534382855728e-05
-2.35340016649883e-05
-2.94498295852012e-05
-1.95196166481528e-05
-3.1591478354286e-05
-2.96446309696191e-05
-7.61095275683036e-06
-4.08533351094141e-05
-8.98655903349482e-06
-1.32220067874944e-05
-1.97763807063479e-05
-3.86721075873928e-06
-3.02595082580623e-05
-2.48294260096722e-05
-4.44792874679421e-06
-2.08485379698323e-05
-1.88838259077327e-05
-2.3767863850381e-05
-1.94253808544047e-05
-2.61710616735531e-05
-1.90008454035953e-07
-1.59332141386798e-05
-2.43696286827828e-05
-2.95393901888363e-05
-2.67462420554013e-05
-2.48514981337204e-05
-3.85306486119006e-06
-1.38888498440525e-05
-3.97325035127311e-05
-8.63618884312743e-06
-2.30493394614665e-05
-1.36057283918263e-05
-2.05129067986902e-05
1.89864631255441e-06
-3.87816893828666e-05
-2.63356104192332e-05
-1.50200127541938e-05
-2.37587036026867e-05
-1.61159070676013e-05
-3.1482264139887e-05
-3.90123417112671e-06
-5.64793788972465e-06
-2.89304038212933e-05
-9.39630657917513e-06
-4.10955329547294e-05
-2.40413770199065e-05
-2.24175161702766e-05
-3.01936806835465e-05
-5.40450272767766e-06
-2.84639873311768e-05
-4.80522712044227e-06
-2.92059385651737e-05
-3.33802217697327e-05
-3.44473350336245e-05
-3.32313225210829e-05
-2.79966458320596e-05
-1.53911534348653e-05
-1.97360472560763e-06
-9.28383966567164e-06
-2.36368128989362e-05
-2.39205582427145e-05
-2.23663457126354e-05
-1.91210370479535e-05
1.02995697549983e-06
-3.08390958902757e-05
-1.5643840614458e-05
2.09842354478327e-06
-4.97846108817999e-05
-1.34793009121574e-05
-1.87203250764604e-05
-1.37275701592896e-05
-2.99743115898454e-05
-2.1853964565546e-05
-2.12781399295812e-05
-1.66936385462612e-05
-2.56215907860036e-05
-5.72007502112311e-06
-9.4367405472395e-06
-4.39383470387554e-05
-9.86826843851304e-06
-1.68460686944198e-05
-1.9690439105529e-05
-1.36377706058677e-05
-3.27834610022588e-05
-2.23251609538032e-05
-2.88695351608426e-05
-1.58726592466387e-05
-1.15513556471587e-05
-3.23074230074979e-05
-2.55117156880854e-05
-1.76617790428474e-05
-1.80190447592713e-05
2.82224110228294e-06
3.03399901659748e-06
-8.27662132077629e-06
-2.35922829899542e-05
-2.61605091633211e-05
-1.29682588003679e-05
-4.47379416226774e-05
-3.45734028444952e-05
-1.55111841790408e-05
-1.29740295307578e-05
-1.52430187175851e-05
-2.66790917095869e-05
-7.09372258241843e-06
-3.62081097705086e-05
-2.46242213145236e-05
-2.1562516314814e-05
-2.20922969104153e-05
-3.1331075413462e-05
-3.92785696849251e-05
-2.3718378837715e-05
-1.64912730529563e-05
-2.61539174265857e-05
-1.8458636099471e-05
-3.24522870504377e-05
-2.92915099458712e-05
-1.09120287157117e-05
-3.78307450834484e-05
5.47817721859042e-06
-1.23643458833963e-05
-2.12915272521621e-05
-2.90398082099042e-05
-1.21201483675005e-05
-1.97954757938049e-05
-3.99481499065988e-05
-2.07337748296351e-05
-2.00495219685105e-05
-3.76067160885508e-05
-2.10946293566328e-05
-4.64994184064416e-06
-4.06969754510418e-05
-2.01298934175268e-05
-4.10270083515283e-05
-1.41666045317715e-05
-3.14428557856156e-05
-2.39348999316393e-05
-2.43495914510803e-05
-2.44126257541111e-05
-3.90746314192059e-05
-4.85230125904982e-06
-1.6550309778142e-05
-2.9655963563311e-05
-3.55227671989376e-05
-5.4966552412902e-05
1.32964291545883e-05
-1.12973299995001e-05
-9.9669992977231e-06
-1.11372875030092e-05
-2.09455383770638e-05
-3.90876798677e-05
-2.46615161476969e-05
-3.36738849473712e-06
-2.50563847955021e-05
-7.28585458289932e-06
-2.25874405300715e-05
-2.83322168049529e-05
-5.7691949915081e-06
-2.13232907479275e-05
-7.21521560189308e-06
-6.54364526066676e-06
-1.33230598833077e-05
-1.3625122543943e-05
-3.51777575343528e-05
-1.99117263350974e-05
-2.7428999531245e-05
-9.91769770393874e-06
-2.97788830340925e-05
-3.29595722024173e-05
-5.16622110146382e-06
-1.38504278889136e-05
3.88335131056002e-06
-1.94857709718729e-05
-3.36301275416109e-05
-1.50694846171628e-05
-7.75356265236661e-06
2.00105921619529e-06
-3.01076386411837e-05
-5.12987485414679e-05
-2.15099739408189e-05
5.83213902300096e-06
-2.43263856716455e-05
-2.92868157479867e-05
-3.99448470513313e-05
-2.7384260392156e-05
-2.96496150810865e-05
-2.54508787838812e-05
-8.58551172582237e-06
-3.78445689627099e-05
-3.53191721590414e-05
-2.39649221394175e-05
-1.70206787216213e-05
-2.72190813066939e-05
-1.05313511651898e-05
-2.10821083690766e-05
-2.04911625457606e-05
-4.00476549998674e-05
-2.09395248279223e-05
-1.65476434379593e-05
-2.41103171345007e-05
-1.35259982303482e-05
-3.31584811812003e-05
-1.53617624712493e-05
-2.88554773385503e-05
-2.29637376879039e-05
-3.8121822032317e-05
-2.04760679275004e-05
-1.81082457019532e-05
-1.15837848546678e-05
-2.20351414454408e-05
-1.53204786990987e-05
-1.62288634694121e-05
-2.26069430351989e-05
-2.30471092279885e-05
1.26833005851046e-06
-2.06298842781791e-05
-2.74803963142989e-05
-1.97837090904523e-05
-4.20568336909413e-05
-2.81686118081932e-05
-1.16152755490377e-05
-1.68430185135568e-05
-3.10311691269531e-05
-1.72234929304979e-05
-3.41414742766095e-05
-2.87248194934954e-05
-2.92890371148832e-05
-3.49966558548174e-07
-1.92275132760737e-05
-3.16655627574088e-05
-1.79114848367884e-05
-2.45522705790083e-05
-2.97972488567823e-05
4.99632577904031e-06
-1.08683334510632e-05
-1.53820835552937e-05
-1.42788210114653e-05
-3.37641413349233e-05
-1.77046160875235e-05
-4.52439528246907e-06
-1.17500066203877e-05
-3.37573571207011e-05
-1.15673296389563e-05
-3.1029036352635e-05
-8.14040077230888e-06
-1.49752261114238e-05
-3.83089169592272e-06
-2.19650169251763e-05
-1.77913431400318e-05
-2.33068548071211e-05
-1.06986347731151e-06
-2.0821128715397e-05
-4.64083083321768e-05
-1.4884056063666e-05
-2.23195862901005e-05
-3.71834310835316e-05
-1.08406187484185e-05
-2.03124835913031e-05
-7.36577039204791e-06
1.05593739750127e-05
-1.65321865397374e-05
-2.4389861742314e-05
-8.32857143201273e-06
-4.47025720408762e-05
3.74702944291664e-06
-2.77476590350673e-05
-1.07079507680436e-05
-4.83219311045414e-05
-2.87080033848024e-05
-2.21881862090841e-05
-2.24276334745911e-05
-2.17965496255424e-05
-1.46461886700703e-05
-2.69150459102882e-05
-9.66600087143628e-06
-2.79536478529779e-05
-1.59471036376963e-05
-3.72446423568992e-05
-4.30413092472078e-05
-2.83243772320625e-05
-3.17427791569059e-05
-2.5010892519703e-05
-4.74924058251321e-05
-1.26145932111827e-05
-1.52906006640444e-05
-1.51301933914032e-05
-1.64937370385317e-05
-2.00187887147754e-05
-2.97789906358608e-05
-3.1006803261686e-05
-2.12642358924724e-05
-3.4625588201673e-05
-1.54983025279844e-05
-2.41308379723061e-05
-2.67809900139313e-05
-2.08678553865603e-05
-2.8644945799706e-05
-6.30470516893542e-06
-1.11665017938301e-05
-2.71215198962815e-05
-3.6774969296105e-05
-2.04321769198312e-05
-2.02189665870505e-05
-3.18598860922603e-05
-3.95055562148897e-05
-3.73013575096373e-05
-9.18197498293989e-06
-2.46872118084538e-05
-1.73067488866578e-05
1.44311632972615e-06
-1.9569400762497e-05
-3.39554558469594e-05
-3.37474586634097e-05
-2.23163434839889e-05
1.32325803842083e-06
3.29653372067232e-06
-2.78973773901354e-05
-2.30781951874661e-05
-2.03625582052288e-05
-2.49735057629715e-05
-2.73891172497027e-05
-1.07306914884575e-05
-1.97015746388439e-05
-3.8698539789377e-05
-4.38102476117077e-05
-1.84790896838666e-05
-6.27584374261302e-06
-2.6112797952862e-05
4.35299695373362e-06
-3.46043256536984e-05
-3.58015228401031e-05
-3.93676099698904e-05
-2.62669219665113e-05
-2.77378677140816e-05
-2.53630231409879e-06
-1.46906359514768e-05
-1.38143711001955e-05
-1.50958789636648e-05
-1.75386489867664e-05
-2.96116978774844e-05
-2.03208085901711e-05
-1.71270570493084e-05
-7.61125284617248e-06
-1.71320290741183e-05
-4.16308465419996e-05
-1.01769370738198e-05
-3.65842803057807e-05
-2.08269753685221e-05
-2.27845801945156e-05
-3.2433274465446e-05
-1.60696374691991e-05
-1.41776098371621e-05
-7.76024577208976e-06
-1.47640590453209e-05
-1.57176227275741e-05
-9.0256390184143e-07
-2.95329233318866e-05
-1.16412882183385e-05
-2.41822800904161e-05
-3.61315280840643e-05
-1.94052394224733e-05
-4.59979330817412e-05
-9.89196944059634e-06
-8.80057944573418e-06
2.6753504346339e-05
-3.97808388252256e-05
-1.45679614344864e-05
-3.06077078323361e-05
-1.9109336860589e-05
-2.27210772302831e-05
-1.70614823440365e-05
-3.30613097000385e-05
-2.94891442272213e-05
-7.07179802262432e-06
-3.94609666632048e-05
-2.5705210057847e-05
-2.41751548055582e-06
-1.59422436502628e-05
-3.1842030261149e-05
-1.76961922719788e-05
-2.8460838641356e-05
-2.43388650906526e-05
-2.34074431039452e-05
-2.59931829042723e-05
-7.68301147778051e-06
-1.29279416477706e-05
-1.55804426538292e-05
-2.22170441857824e-06
-1.68756784810382e-05
2.1419146757612e-06
-3.84318517910825e-05
-1.67452086022183e-05
-8.43513209863662e-06
-3.30797969753019e-05
-3.00010471601219e-05
-2.30951904068064e-05
-3.17352326134644e-05
-2.02524179985418e-05
-1.70757071653416e-05
-9.97995085148241e-06
-1.2784607623194e-05
-1.62822709890169e-05
-2.25460905680025e-05
-1.13447622740463e-05
-1.02339274488541e-05
-8.29657587960772e-06
-1.9603026714536e-05
-1.56224722265834e-05
-1.6196382069868e-05
-3.7572931395052e-05
-1.9096433031086e-05
-2.43978957786042e-05
-2.32349048648978e-05
-2.77974110390888e-05
-5.13964545515957e-05
-2.06942824983108e-05
-1.9943127676522e-05
-1.96150405940121e-05
-2.52895215810258e-06
-2.57496362167071e-05
-2.34034335638396e-05
-2.11419604776474e-05
-3.40905646181858e-05
-4.00476367794928e-05
-1.35404810758115e-05
-1.54836401083791e-05
-2.24522685477328e-05
-1.50817598406957e-05
-1.70301669318367e-05
-3.91545549186826e-05
-1.18442161129527e-05
-1.81224445252669e-05
-3.22356936431852e-05
-2.98337491675205e-05
-8.04422660843029e-06
-3.27965166450517e-05
-2.10366846298641e-05
-2.68059282522264e-05
-3.48161816784505e-05
4.11333408177876e-06
-2.90566837993924e-05
-2.4757869982916e-05
-4.98561714206564e-05
-1.92014343969972e-05
-3.60709895094236e-05
-1.85182963094229e-05
-2.22381616540841e-05
-1.78782387413538e-05
-1.06471819641048e-05
-9.60401280368261e-06
-8.39448951617495e-06
-3.32702006465945e-05
-9.50785072630638e-06
-3.2530678025726e-05
-3.375283212386e-05
-1.59913971835574e-05
-4.17329058373204e-05
-1.77929277790982e-05
-1.40732014461353e-05
-1.8277811703283e-05
-2.96337281257137e-05
-3.29851786031828e-05
-3.38026890633568e-05
-1.95055774963544e-05
9.56269338059933e-06
-7.32079454395312e-06
-2.69227363830665e-05
-9.9495817304505e-06
-2.62492071208065e-05
-7.35986113507072e-06
-2.68562950039558e-05
-3.93412325972114e-05
-2.74116232020717e-05
-1.85682176704256e-05
-1.16673270439553e-05
-2.31339187194676e-05
-2.76587289592969e-05
-3.52090361083393e-05
-1.60544428948816e-05
-1.41689709006131e-05
-3.11311517913605e-05
2.68423538673475e-06
-9.87347752488605e-07
-2.71222990095086e-05
-8.12435991775716e-06
-2.95518264130953e-05
-1.12738365203514e-05
-1.70526191285707e-05
-5.90975559433028e-06
3.36391505613633e-06
-2.07397500475852e-05
-5.93133431763468e-06
-2.50121135255927e-05
-2.6399801587111e-05
-2.62638259938937e-05
-4.19722020485998e-05
-3.39980726524501e-05
-3.98426380350045e-05
-3.12747658894965e-05
-2.00161444061463e-05
3.77653639335657e-06
-1.68252042685818e-05
-2.24331525048404e-05
-1.36271286508854e-05
-1.02622459727168e-05
-1.27438801687626e-05
-1.62329566429394e-05
-1.90808285561225e-05
-2.67899683752908e-05
-6.24186482186168e-06
-1.85676716915783e-05
-2.06823934920739e-05
3.44418770278194e-06
-1.19760189124514e-05
-2.72753702788697e-05
-1.2655711304033e-05
-4.06856326608284e-05
-3.27034996018144e-05
-1.36127090312549e-05
-1.48915298239604e-05
-2.58946455029999e-05
-4.28447752259158e-05
-5.71317057838869e-05
-9.07510729261548e-06
-2.31780447604988e-05
-4.96949224898607e-05
-3.38479580633708e-05
-3.72565406212816e-05
-2.04178676383989e-05
-3.65606072127328e-05
-7.51635059850683e-06
-4.12310744309604e-05
-1.174157617403e-05
-2.93823566887869e-05
-1.92722034864439e-05
-1.23025547753545e-05
-2.61096744134269e-05
-2.79369542926979e-05
-1.91789604662987e-05
-3.1367803565258e-05
-2.9447386036188e-05
-7.39913111168162e-06
-6.76970023730641e-06
-2.69615462943454e-05
-3.03412781614479e-05
-2.44242254866865e-05
-2.35448775365867e-05
-2.80510419489089e-05
-1.05229604550118e-05
-2.03639160193612e-05
-2.22886829762243e-05
-1.88271944296237e-05
-4.38600932456307e-05
-2.42408290283742e-05
-2.50300915964625e-05
-7.64882000983713e-06
-2.28694034358683e-05
-1.45418605941473e-05
-1.6614419037044e-05
1.81641715473378e-06
-1.47582782758985e-05
-2.07842374061001e-05
-1.98577562397485e-05
-1.31221029642424e-05
-1.04354117601464e-05
-2.39128988682707e-05
-2.53977323257571e-05
-1.61773903844911e-05
-2.05461175171045e-05
-8.57097121205409e-06
-1.96337459726547e-05
-1.92454934634819e-05
-5.44079800679921e-06
-2.38523150239873e-05
-2.91019762748603e-05
-9.58536353711101e-06
-1.43916357722728e-05
-6.48610846105717e-06
-1.40564395068301e-05
-1.68401673773432e-05
-1.94744929910875e-05
-2.00490696612266e-05
-1.82883207932901e-05
-1.60067596960139e-05
-2.59067492884078e-05
-2.26467417086749e-05
-3.10108969488252e-05
-2.95360000755519e-05
-6.47426942451949e-06
-2.25458700331742e-05
-1.45986124375899e-05
-1.98149728487892e-05
-1.37253757850276e-05
-2.25763990957182e-05
-1.44148610009452e-05
-1.18907211048152e-05
-2.61036813431146e-05
-1.39883600048119e-05
-2.04029929225366e-05
-1.99034655446366e-05
-3.74464890870161e-06
-2.34730155519024e-05
-3.35239147731369e-05
-2.75577585926462e-05
-2.60733905579464e-05
-3.28221282258178e-05
-1.60806049230324e-05
-3.87333619472217e-05
-3.25834299634438e-05
-2.37896934735333e-05
-2.27075427407219e-05
-1.7414845723924e-05
-1.48245341778972e-05
-3.02606133176704e-05
-1.9510637441273e-06
-2.07458575374696e-05
-9.54156120474809e-06
-1.6291612510355e-05
-2.36221516655792e-05
-3.83393587241417e-05
-3.07081842588326e-05
-1.73584918974856e-05
-2.89388298119768e-05
-1.42328331938621e-05
-9.02419907865375e-06
-3.22573343229301e-05
-3.7733384178734e-05
-2.06070461005504e-05
-3.05773413680703e-05
-8.85468339317445e-06
-1.89583862442404e-05
-2.10460579955544e-05
-2.20944157732426e-05
-1.23179620822322e-05
-8.42848491504037e-07
8.90728304506003e-06
-1.80404446027392e-05
2.42313667865857e-06
-8.09158267406617e-06
-7.63777668011528e-06
-9.94810060379431e-06
-2.66308006777064e-05
-3.7873319365501e-05
-8.92065086482181e-06
-1.65558480535175e-05
-3.37409309108098e-05
-1.16846204006895e-05
-3.28829646711267e-05
-2.03568634002683e-05
-4.35886251717769e-05
-2.08294930256096e-05
-2.29359669042152e-05
-3.41452866139441e-05
-3.43825973612736e-05
-7.78640123720931e-07
-3.46622934632354e-05
-2.89974282759024e-05
-3.75138375662663e-05
-2.35369441595166e-05
-3.51836175040226e-06
-2.50525028429716e-05
-1.86247246235629e-05
-8.19229450255354e-06
-1.71911879136709e-05
-3.98600192793344e-05
-3.18564239913898e-05
-2.17697079140104e-05
-1.86476722133279e-05
-1.9370573958673e-05
-1.57360011732209e-05
-3.21199554378033e-05
-3.19605748390469e-05
-7.8034385273585e-06
-1.46901637647287e-05
-1.85142868450345e-05
-2.53041222479418e-05
-3.30818639266497e-05
-1.60154242423259e-05
-3.02732911773447e-05
-8.87320821404311e-06
-1.30554085404847e-05
-3.01485624699135e-05
-2.43156673742986e-05
-1.46232935491158e-05
-2.77315870113607e-05
-2.10101855773749e-05
-5.93142706198391e-06
-2.61459056983149e-05
-1.71245376570029e-05
-7.60953238949538e-06
-2.41664819417517e-05
4.82886739693221e-06
-1.97244987933579e-05
-3.93991252695127e-05
-2.83128835934528e-05
-2.12437588842468e-05
-4.42175910539807e-05
-2.29321403828126e-05
2.20918695156614e-06
-1.02851794969619e-05
-7.221950713785e-06
-1.51917734172492e-05
-1.38042898284592e-05
-4.70538709181031e-05
-1.97063958922693e-05
-2.33807722874661e-05
-1.70370381264274e-05
-3.01647664930767e-05
-2.99231530125829e-05
-1.28037581699182e-05
-3.18141775954491e-05
-2.62696093428435e-05
-1.13736921737354e-05
-2.43522210443593e-05
-2.92572362301922e-05
-7.77894552829261e-06
-1.85225371597475e-05
-1.10789562333555e-05
-1.33302073758911e-05
-3.55873201723075e-05
-1.5468265361976e-05
-5.44101586516225e-05
4.63574045772529e-06
-1.8532988685711e-05
-3.31297803233959e-05
-3.2691697590672e-05
-4.47443936189973e-05
-1.07452544308118e-05
-3.1243990408341e-05
-3.09160645923048e-05
-2.03026024083795e-05
-3.0584659606877e-05
-3.32345370505832e-05
-6.43936242753996e-05
-4.00114190743479e-05
-3.06795450680902e-05
-2.33530978629151e-05
-3.22241225905261e-06
-1.9052840016101e-05
-1.78986335459851e-06
-1.50023256598582e-05
9.42054004992741e-07
-4.5472683965194e-05
-1.93130461877491e-05
-1.31196631485652e-05
-9.34977865988408e-06
-3.65631569016719e-05
-4.15212525164079e-05
-5.08064233500984e-05
-2.95342042888601e-05
-1.7728072472511e-05
-3.54440457366771e-05
-9.70905946648832e-06
-1.31477862571147e-05
-2.27473246913808e-05
-6.15743018387423e-06
-3.4304800052005e-05
-2.01082852547238e-05
-1.10728187155205e-05
-2.35365221351e-05
-3.16876122168839e-05
-2.56929941083801e-05
-1.42766870934143e-05
-1.29233508877242e-05
-9.30562020642275e-06
-2.07071790796134e-05
-5.19305259011481e-06
-1.76387276464393e-05
-2.5732091933119e-05
-3.47001800773458e-05
-2.17163397016411e-05
-2.15144807228062e-05
-1.36263088258642e-05
1.47100530329415e-05
-1.72872883600242e-05
-2.35627704689419e-05
-7.40242637550788e-06
-2.51578658234387e-05
-9.71176420970518e-06
-3.71370005918674e-05
-1.23219513632083e-05
-3.98878439369061e-05
-3.25847960263823e-05
-1.57784248521031e-05
-3.22934414185109e-05
-1.1807331124262e-05
-3.46868173781704e-05
-2.51570912505586e-05
-2.22824188458138e-05
-1.27152071359477e-05
-2.82390201872617e-05
-7.08429795917294e-06
-2.19709975088967e-05
-3.0912080345261e-05
1.14756650559648e-05
-2.12445821954085e-05
-2.94074239287656e-06
-2.65968006658513e-05
-1.68650579078219e-05
-6.36225190504883e-06
-8.75905730299209e-06
-2.35902356543998e-05
-2.28736719177144e-05
-1.96720074519509e-05
8.82373072674169e-06
-2.92446198041645e-05
2.11678756800891e-05
-2.07646272000288e-05
-1.57946918015607e-05
-6.33209137208167e-06
-7.97834111551032e-06
-2.18209949274898e-05
-2.84896775704473e-05
-1.14868546199822e-06
-2.75607711968164e-05
-1.86240916784941e-05
-2.59628952999078e-05
-2.98331378853464e-05
-1.84814469752395e-05
-2.55955797503831e-05
-3.35859381173254e-05
-2.05748719982642e-05
-3.08803915518518e-05
-3.05435174410966e-05
-2.58633893361964e-05
-1.08566847818414e-05
-9.00015640037451e-07
-3.25934825576513e-05
-9.76531659901458e-06
-1.48497667607704e-05
-1.80508532213702e-05
-1.49042536579346e-05
-4.70707111704917e-05
-1.43297820617527e-05
-2.15629648472572e-05
-3.95453751516731e-05
-1.59874128515254e-05
-1.11572181419257e-05
-3.47916351863645e-05
-3.71953555802948e-05
-4.32046532724454e-05
-9.8652795865637e-06
-2.58330748158591e-05
-1.92540813544259e-05
-2.61720753129686e-05
-2.57280203149663e-05
-2.12885068091877e-05
-1.28651355906453e-05
-1.54010871408188e-05
-3.63563617931437e-05
-3.73430632789222e-05
-8.56785979756653e-06
-2.52181246261725e-05
-1.35877850037925e-05
-2.21959793302445e-05
-3.11980321149984e-05
-1.43882945137761e-05
-1.41853239902345e-05
-8.35451058540233e-06
-1.40393988514362e-05
-1.6135280789432e-05
-1.27061110253156e-05
-2.94088309058177e-05
-7.65762208477707e-06
-2.48914586137876e-05
-3.19847178783992e-05
-2.35463044512518e-05
-1.4384039522705e-05
-2.2328422569175e-05
-6.07506028034731e-06
-9.29427585178934e-06
-3.53610236353782e-05
-1.00720549154599e-05
-3.51759544091123e-05
-3.55493733230027e-05
-1.58243709450085e-05
-2.60264641983879e-05
-2.61510981217899e-05
-9.76738053141792e-06
-2.77326357394765e-05
3.68355259966447e-06
-1.91023551148246e-05
-2.13702664250118e-05
-2.43504650884206e-05
7.17658808594961e-07
-3.3884673493804e-07
-1.90246207033542e-05
-4.77693400014832e-06
-2.59391752283341e-05
-1.06007997699839e-05
-1.99790267867017e-05
-2.29187583773715e-05
-1.59015401778065e-05
-4.3472376386478e-05
-6.45793490707319e-07
-1.61378399752418e-05
-4.3111122521821e-05
-3.8660113007754e-05
-4.32752087063316e-05
-1.37259775567693e-05
1.05887124638235e-08
-3.37175126348199e-05
-1.34735594747322e-05
-1.58455742203432e-05
1.0197211421732e-06
-1.32972434681105e-05
-1.54241961735932e-05
-3.09103161058456e-05
-8.38204498997597e-06
-2.27324153792269e-05
-1.7510051019986e-06
-4.51882033951116e-06
-9.94302757144124e-06
-5.10865327360077e-07
-3.13531358787787e-05
-4.01511354962019e-06
-2.00992214765788e-06
-1.3429391902317e-05
-1.49225841549722e-05
-2.63112996945596e-05
-2.41130145235626e-05
-1.90652874089525e-05
-2.69988892709865e-05
-2.60853601269298e-06
-2.26666112602208e-05
-6.3317378722455e-06
-1.81505874597912e-05
-1.16760933454926e-05
-3.20124256061421e-05
-1.46558674368373e-05
4.31863213766922e-06
-2.76098054012039e-05
-1.14021096003035e-05
-1.45086505773639e-05
-2.4276358288969e-05
-3.4083842839917e-05
-9.94177728668861e-06
-7.05460857456914e-06
-2.42771127303603e-05
-1.81174124121142e-05
-2.64833223400649e-05
-2.49065671775075e-05
-2.54142927349069e-05
-1.05226643558607e-05
4.5438860720078e-07
-1.51968388616834e-05
-4.14014119314383e-05
-3.00460719292405e-05
-1.50677979211205e-05
-2.08660226122024e-05
-2.06782946022494e-05
-2.57670943351625e-05
-3.59232759824003e-05
-2.91071041835381e-05
-1.33936066830691e-05
-4.73230907454407e-05
-2.45738799783041e-05
-2.28273311825949e-07
-2.39738610703216e-05
-3.20001520016672e-05
-2.25792765194603e-05
1.60546366403613e-06
-2.41441734991487e-05
-3.48831135633673e-05
-2.33219749730985e-05
-2.78049355889053e-05
-1.63781321041459e-05
-4.1956375335458e-07
-2.46389685476635e-05
-2.25690215870096e-05
-1.22129803477591e-05
-2.92379840294659e-05
-6.44274478162481e-06
-1.36053688875588e-05
-1.42202307416e-05
-1.20628004509396e-05
-9.64060953637756e-06
-2.27990037831302e-05
2.40743882893273e-06
-1.10110237490235e-05
-4.08883104147235e-05
-1.52951861786743e-05
-3.63358022051219e-05
-2.69612264496487e-05
-5.79854558864624e-06
-2.03890199451784e-05
-2.06558228719666e-05
-2.21729642117298e-05
-2.93467324140866e-05
-1.13976285333516e-05
-1.8658586458758e-05
-1.40331346261114e-05
-7.97365160285847e-06
-1.38682999523472e-05
-2.79975179105028e-05
-1.55689103535812e-05
-3.40704442458833e-05
-1.13378251510954e-05
-2.64143456662318e-05
-1.44645492873981e-05
-8.76332037251832e-06
-6.04906121505166e-06
-3.49459275019811e-05
-4.92142148601336e-06
-2.41156572708862e-05
-2.7288175115276e-05
-2.98477871991943e-05
-3.59997077411795e-05
-8.19563980071828e-06
-4.71704487424118e-05
2.57470200024803e-06
2.39677756754638e-06
-4.35364223437917e-05
-2.30077675511388e-05
-2.77832604635059e-05
-1.978740768044e-05
-2.13967007801695e-05
-2.62888610497332e-05
-3.71686321698203e-05
-3.00561892921823e-05
-2.54056958333508e-05
-2.41111047908892e-05
-2.29949208490592e-05
-3.11017225826577e-05
-1.34952595917061e-05
-3.27157006430773e-05
-1.20301441131473e-05
-2.64590194632249e-05
-1.68365034624672e-05
-3.36889887528163e-05
-2.24173789349665e-06
-1.52371948613398e-05
-2.73370329228027e-05
-2.44089755789328e-05
-7.02914528219475e-06
-3.24858532518028e-05
-1.95287432088109e-05
-2.31428768967544e-05
-2.39030330987512e-05
-3.16637196201913e-05
-8.28418868152428e-06
-1.54230118054034e-05
8.34485865413539e-06
-3.88322866264899e-05
-3.35810089597023e-05
-3.42656412831482e-06
-6.54777727169053e-06
-3.66472171529225e-05
-8.01112651131289e-06
-1.35397760558583e-05
-2.71226104530598e-05
-2.11141339663398e-05
-1.99034489124665e-05
1.22422688781223e-05
-1.41068318327673e-05
-1.75742289801993e-05
-2.86626384341468e-05
-3.43577182856994e-05
2.23460458117892e-06
-2.07283795651524e-05
-1.93638170716775e-05
-2.44819391500682e-05
-1.08140798284305e-05
-1.64316996647649e-05
-1.66118143729772e-05
-3.06730364753429e-05
-2.29381227595773e-05
-2.87905395046006e-06
-1.03820262820843e-05
-1.27691995557471e-05
-4.42391844380765e-05
-3.19515755435071e-05
-3.17889599063743e-05
-3.02419336593791e-05
-8.82893990776297e-06
-1.41190419889255e-05
-2.20994617857749e-05
-2.83764580800725e-05
-2.28814347458859e-05
4.72298020171537e-07
-2.12932270773161e-05
-5.46479996755152e-06
-2.83111848969678e-05
-2.76148284197504e-05
-2.55985916589965e-05
-3.18722529268937e-05
-4.02930027753737e-06
-1.55988799490731e-05
1.43122550047956e-06
-3.21831208018816e-05
-1.47362652721907e-05
-3.91192769010698e-05
-2.76232248631195e-05
-2.62761788398507e-05
-3.51240220825921e-05
-1.79705878209544e-05
-2.16395430325984e-05
-1.01370148030627e-05
-5.01894631929629e-05
-2.53429841907621e-05
-1.9387428269467e-05
-3.00534644935966e-06
-3.67164962001058e-05
-1.24287691459507e-05
-2.10302206927803e-05
-2.87453899568037e-05
-2.82267034885904e-05
-1.87123462865512e-05
-3.16430809305771e-06
-2.04557592503614e-05
-2.39910443942599e-06
-3.36143900068255e-05
-1.78905332699335e-05
-8.31900200916998e-06
-2.40027642469237e-05
-1.66619127733227e-05
-1.88883570652679e-05
-2.8995358856434e-05
-4.38676154318479e-06
-7.68785276913218e-06
-6.36463114075448e-06
-3.60615687870144e-05
-2.06700440627435e-05
-2.46471466287115e-05
-1.54742474391005e-05
-1.23856496175082e-05
-2.42696039824161e-05
1.39509541351361e-06
-3.41235052761326e-05
-2.47653493823981e-05
-2.71525433749434e-05
8.06520135254254e-06
-2.98230763212719e-05
-2.26214258484489e-05
-2.88786857078099e-05
-3.52369576740606e-05
-2.32443800382893e-05
-3.83358214470996e-05
3.14834642072415e-06
-3.09891495138277e-05
-3.96275540621719e-05
-2.39138283820619e-05
-1.8049482962891e-05
-4.02644609034213e-05
-3.8274616792613e-06
-4.64418291157487e-05
