# Supplementary material for: Research on computational propagation and identification of mine microseismic signals based on deep learning
Source: PLoS One. 2025 Oct 22;20(10):e0334641. doi: 10.1371/journal.pone.0334641 (PMC12543183; doi:10.1371/journal.pone.0334641)
Supplement: S1 Data — (ZIP) [file pone.0334641.s001.zip › 000100500001135.xlsx_0.txt_24.txt.txt]

-1.33769416214965e-05
-1.71555852264524e-05
-2.63112213268807e-05
-3.67315728194435e-05
-3.00580166708092e-05
-1.5699540248435e-05
-1.26395391939031e-05
-1.81196741691681e-05
-2.16962863556396e-05
-3.68290232761591e-05
-1.84558758200909e-06
-2.080179039981e-05
-2.49913487807954e-05
-1.81980502580475e-05
-3.4082311685463e-05
-4.6108952251462e-06
7.41577318353009e-06
-1.03342652896574e-05
-8.56905641739688e-06
-2.29481836283408e-05
-4.72636821642434e-06
-1.63672952114591e-05
-1.98316340665925e-05
-1.914483008399e-05
-6.71355788109508e-06
-2.77946935198103e-05
-3.8718380156905e-05
-2.86701893687985e-05
-2.21765944191766e-05
-1.18223796741551e-05
-1.46787228916008e-05
-1.20832854179735e-05
-1.0047546089851e-05
-3.00014168663392e-05
-1.42376080954966e-05
-3.08039288941237e-05
-2.09495850747195e-05
-1.75344678524379e-05
-3.32746349666167e-05
-3.00104626455088e-05
-1.87326519465382e-05
-3.20120254021171e-05
-2.33483365352599e-05
-2.30774447469365e-05
-4.12567015251751e-05
-4.90656557526487e-05
-2.49717995913005e-05
-2.81290667821748e-05
-1.53684947857859e-05
-3.89292120729099e-06
-1.19393130156952e-05
2.99912779527787e-06
-3.18422600377815e-05
-1.53598343253088e-05
-1.6401583214469e-05
2.00880854992647e-07
-2.01139450142939e-05
-2.48073168881233e-06
-3.7841311124732e-05
-2.30486323900581e-06
-4.75049147627846e-05
-3.26828391432126e-05
-3.78090660180722e-05
-1.62607449955434e-05
-3.13239134952682e-05
-3.18284089905184e-05
-2.40049654231908e-05
-2.88278800257093e-05
-1.90164426705587e-05
-4.31234812202253e-05
-1.93730225973842e-05
-3.63004338247807e-05
-1.01591932794448e-05
-3.02252004960632e-05
-4.01741506930278e-05
-2.73483844118952e-05
-3.80219511329842e-06
-4.11275574820438e-06
-1.29780737010214e-05
-2.14762274791737e-05
-1.94930352437546e-06
-3.96802940562345e-05
-3.4286950078387e-05
-2.63563189329121e-05
-1.12854461724695e-05
-2.21258768950407e-05
-3.12959971320375e-05
-2.59492584666942e-05
-1.34124638076805e-05
-9.13641607404814e-06
-1.30582759010299e-05
-3.86127905016618e-05
-3.76675989010788e-05
-9.73069953307253e-06
-1.27237294742224e-05
-1.09405369992186e-06
-4.14213495632664e-05
-2.36850143899826e-07
-1.33479266647773e-05
-2.9186722167533e-05
2.69763963783672e-06
-4.97586768769291e-06
-4.22506085561566e-05
-3.61560271378105e-05
-3.49448942186655e-05
-6.7732330958777e-06
-2.43510961692532e-05
-2.04750179234655e-05
-7.87877487417898e-06
-2.48779448226046e-05
-2.51383681970578e-05
-4.38041043238885e-05
-7.87506894777814e-06
-1.27317609556462e-05
-2.21568681982521e-05
-7.39896508423986e-06
-2.9600848075294e-05
-4.36105315572184e-05
-8.88565105509045e-06
-7.9025101520451e-06
-1.43909832563431e-05
-2.56846421327843e-05
-1.62486088728484e-05
-2.84955646865576e-05
-2.28998339531048e-05
-2.41719042399684e-05
-1.05597912004701e-05
-8.60023471914029e-06
-2.33528023209002e-05
-3.10365180959477e-05
-9.40108646443638e-06
-2.1665142765016e-05
1.14259045048879e-06
-1.2591490619304e-05
-1.91690877214888e-05
-1.83675576917436e-05
-1.96838254982604e-05
-1.58075279437049e-05
-8.56103101305178e-06
-2.9858956341909e-05
-3.75428650267955e-05
-3.17840239977961e-05
-3.1747924023769e-05
-3.4130282272499e-05
-2.25851790755633e-05
-2.44902911123722e-05
-2.26922021575363e-05
-1.6099104792989e-05
-2.44502685778244e-05
-1.172719690669e-05
-2.35970727141493e-05
-1.97074027277805e-05
-2.15288819863273e-05
-1.78454759833853e-05
-3.392030784719e-05
5.06378564197085e-06
-2.78500279696583e-05
-2.43255470946869e-05
-3.70091098741736e-05
-1.25751661217975e-05
-1.89717910836641e-05
-3.18517885989938e-05
-3.12960991882853e-05
-1.47951596287172e-05
-4.09107015692084e-05
-1.57502061688886e-05
3.69870076793944e-06
-2.3427900822156e-05
-2.74820624422014e-05
-2.04907047205905e-05
-3.81295575251064e-05
-3.44161413004279e-05
-1.93647950995244e-05
-1.61144859256167e-05
-2.95709751575422e-05
1.72522952190894e-06
-4.10795608146486e-05
-9.64297578923168e-06
-4.20482185870856e-05
-3.50762506911681e-05
-1.147845145027e-05
-2.88157269870453e-06
-1.67877586210654e-05
-1.77598030258058e-05
-4.12325404517928e-05
-1.22350313118714e-05
-2.75504731982861e-05
3.85308574839605e-06
-1.94338548257166e-05
-7.22998460280091e-06
-3.45401712241281e-05
-1.55117997866151e-05
-1.92048144703547e-05
-3.02717785323305e-05
-3.93394755639429e-06
-3.87657947232401e-05
-2.44677367814694e-06
-1.30635358722786e-05
-9.81616199109867e-06
-2.76753323141854e-05
-2.72204878986754e-05
-1.24367007468479e-05
-2.19020429271589e-05
2.05403191160733e-06
-2.8072891988789e-05
-2.45555359160862e-05
-2.55139883624908e-06
-3.8828020146836e-05
-1.32907562028987e-05
-3.74762322473798e-05
-1.4139818096171e-05
-3.33989035227263e-05
-8.09219080558362e-06
-1.29617019657995e-05
-1.93975409481293e-05
-3.0344668317028e-05
-2.25616661827922e-05
-2.61142974511388e-05
-1.70449545554099e-05
-7.15419409831945e-06
-4.38501374531579e-05
-1.21201013038339e-05
-9.49901705670112e-06
-2.90087324411663e-05
-2.55894082221138e-05
-1.40604163091279e-05
-1.89115278193521e-06
-1.71416849832928e-05
-1.81294089607139e-05
-1.7414460725379e-05
-2.61507376411679e-05
-2.83263475209173e-05
-3.08047198657213e-05
-2.35811211730006e-05
-4.40792017473964e-05
-2.07421574511377e-05
-1.79409581075996e-05
-2.61147300757302e-05
1.16666615288597e-05
2.95396316604988e-07
5.60854035359354e-08
-2.95342268871598e-05
-2.75639959165693e-05
-1.9815850861508e-05
-1.57556120453047e-05
-3.81523027602177e-05
-3.26117706803248e-05
-1.92506100606307e-05
-2.15790367244761e-05
-2.55704082952375e-05
-2.3204670745204e-05
-1.61764872608072e-05
-3.65418820901229e-05
-2.1106279990574e-05
-2.60188835551005e-05
-1.61044460438468e-05
-2.10715248459855e-06
-6.6993863131492e-06
-3.80151530987266e-05
-1.83709668383174e-05
-1.86047306822378e-05
-2.43067975514834e-06
-1.19105009219997e-05
-2.51901560189413e-05
-2.18576665520915e-05
-9.91405974442597e-06
-6.66582208611487e-06
-6.91065363253304e-06
-9.90390060727828e-06
-3.30741584777854e-05
-1.38538830952823e-05
-2.14240730293468e-05
-2.79345606527899e-05
-2.80773700647653e-05
2.33623172795528e-06
-1.05792157010739e-05
-2.50416940230675e-05
-2.71493118141874e-05
-3.85264829216592e-05
-3.25399188583103e-05
-2.86331166551366e-05
-2.88459232185238e-05
-8.9533462377575e-06
-3.59329491257235e-05
-3.90934803503786e-06
-4.6133749149763e-05
-1.92744753998708e-05
-7.39197070822867e-06
-3.15379369668142e-05
-2.60867413260961e-05
-6.04382027825182e-06
-2.87825474305262e-05
-1.53043895117089e-05
-1.0298715521348e-05
-1.46899192798908e-05
-2.05445855729578e-05
-1.54312765375917e-05
-3.5067568562342e-05
-5.81013829071492e-06
-4.78387072791834e-06
-3.1640103240595e-05
-2.41600957055222e-05
-2.26281156856236e-05
-1.74337320036445e-05
-4.49185529814503e-05
-1.61777588993949e-05
-3.05140510526233e-05
-9.45805701583027e-06
-3.33388155128078e-05
-4.10725254677589e-05
-1.02851173335184e-05
-1.19925638155587e-05
-4.31909837042113e-05
1.03695492265151e-05
-1.97744343150724e-05
-3.86026817855617e-05
-2.57043948246063e-05
-3.97444260343958e-05
2.84441850989911e-06
-1.07042270659693e-05
-2.93745859301719e-05
-1.18596941124935e-05
-2.51665990548387e-05
-1.74882865678579e-05
-3.21674455888534e-06
-4.38928642138581e-05
-9.42567891149813e-06
-2.82786393241111e-05
-2.90350511229059e-05
-7.47556370421316e-06
-1.8635452400219e-05
-2.85965438712339e-05
-2.90203503586051e-05
-2.7662549623071e-05
-6.04619384172999e-06
-2.85010615954608e-05
-1.65750569399607e-05
-2.32776860620186e-05
-2.19445144382393e-05
-5.12200356918145e-06
-4.00234746997148e-05
-2.44902751994676e-05
-2.87314379509234e-05
-1.8311951583224e-05
-3.49135895749531e-06
-1.00295729763437e-05
-2.23325961427105e-06
-1.8536343842166e-05
-3.02099538869972e-05
-1.27543882717751e-05
-1.91571668673945e-06
-4.44325287669992e-05
-2.25668237329834e-06
-1.91726377063601e-05
-2.03077370711728e-05
-2.51140777593868e-05
-1.67627482815313e-05
-3.6954747655272e-05
-2.76948311262049e-05
-2.32915939093873e-05
-1.60386511366514e-05
-8.27847483294875e-06
-1.32702759225904e-05
3.8538904776611e-06
-3.22679531328118e-05
-2.15622547722355e-05
-2.30276496157384e-05
-9.84791505583242e-06
-2.17237750110445e-05
-2.46732636775216e-05
-1.3162190011121e-05
-1.97873490796129e-05
-2.7955422454041e-05
-1.47722157338578e-05
-3.12327313959747e-05
-2.9066831892701e-05
-2.10757747266297e-05
-3.96487448136416e-05
-2.93545988030826e-05
-5.76973859591894e-05
-4.48051162038925e-06
-2.65876705077443e-05
-2.90244316392086e-05
-2.86054622818341e-05
-2.04072387762956e-05
-2.95299315977322e-05
-1.93737674723246e-05
-1.27113158905889e-05
-2.18126863629184e-05
-1.40119514854386e-05
-3.31114340367439e-05
-3.01052458974663e-05
-1.29602239704936e-06
-1.84118920724141e-05
-2.5199295072928e-05
-2.29493614972901e-05
-7.28468798830034e-06
-3.1918216576116e-05
-1.85014999723072e-05
-2.74606582126331e-05
-3.6253159829387e-05
-2.39243965298657e-05
-3.17523748839629e-05
-2.07047077013863e-05
-1.01772627365275e-05
-2.18714132361743e-05
-1.59400148636756e-05
-1.25098247790478e-05
-6.67191649049567e-06
-2.06053930148393e-05
-1.53300815396486e-05
-1.39376534527682e-05
-5.35144834807293e-06
-1.62735316701093e-05
-2.45995219674067e-05
-1.00735481201001e-05
-2.78872107828874e-05
-1.56794992317374e-05
-1.1172057936808e-05
-4.38080902214725e-05
-2.39404189170068e-05
-2.65854037890069e-05
-5.59161240802961e-06
-1.29497352550366e-05
-3.22343563853573e-05
1.8459587198285e-05
-2.26304029507855e-05
-3.82346328915937e-05
-2.31106287916249e-05
-1.5239673869423e-05
-2.44378125063119e-05
-6.24360615987912e-06
-3.3194993224857e-05
-1.92798764263141e-05
-3.37345864743735e-05
-1.7015577169545e-05
-2.89920630217102e-05
-1.43961715742595e-05
-1.11653130791669e-05
-4.150987999785e-05
-2.40394478935911e-05
7.2005498942005e-06
-5.44749757019682e-06
-1.84650673456642e-05
-9.53442446027368e-06
-3.1031016163955e-05
-4.13536996902295e-05
-3.26327525490543e-05
-2.55334812755934e-05
-2.82039888745086e-08
-3.61933108940442e-05
-1.26372795174778e-05
-3.2265822365947e-05
-2.69421355763756e-05
-2.4880606841119e-05
-2.7750694096961e-05
-4.79582414693737e-05
-2.53959056861049e-05
-1.8466499723416e-05
-2.21138892611225e-05
-2.44457439801389e-05
-4.52129646091066e-05
3.47367409445633e-06
-1.15470989838822e-05
-2.64503095253682e-05
-2.45652982259469e-05
-4.26700530544664e-06
-2.78867486230365e-05
9.2485507133598e-06
-2.91492431463127e-05
-1.90800686184959e-05
-2.7947590262632e-05
-1.60736485228384e-05
-2.27106336373129e-05
-2.74937202789263e-05
-4.2280257041619e-05
-3.35568723962705e-06
-1.18424907272075e-05
-2.87581693873976e-05
-3.69412859408899e-05
-1.90372430195224e-05
-1.87743615190908e-05
-5.18512369835664e-05
-4.85802005936667e-05
-2.33867476090506e-05
-1.88120083035551e-05
-1.8935626957659e-05
-2.64671902368415e-05
-2.27100133620558e-05
-5.3675769070749e-06
-2.26024606370762e-05
-7.06780045375567e-06
-3.41748386684483e-06
1.37090106972201e-06
-1.4489259233917e-05
-7.41256296694099e-06
-1.70106417870949e-05
-2.54710123574956e-05
-1.20584129295076e-05
-4.6440570664061e-05
-2.91644127844481e-05
-2.58253915216458e-05
-3.73669774647756e-05
-4.50537915268259e-05
-2.55136166541223e-06
-7.78615599113577e-06
-1.47470117756281e-05
-4.72794766119797e-05
-1.1351574293933e-05
-3.79576868339715e-05
-1.51189693855782e-06
-3.84351931570797e-05
-3.97402434127147e-05
-3.12523167077082e-05
6.54500222472982e-06
1.56264976868509e-06
2.8591565545791e-06
-4.01932355923944e-06
-8.6065940277758e-06
-3.53474448614311e-05
-1.49905643839935e-05
-9.91384960191146e-06
-7.14968566449619e-08
-2.20107163838887e-05
-1.91572908253667e-05
-4.12251774039001e-05
-2.56348007859311e-05
-3.56278921757164e-06
-2.02537168031966e-05
-3.73598301592719e-05
-4.19829610365004e-05
-2.7433868961815e-05
-4.19800240317132e-05
-3.66127601050507e-05
-8.03288416566579e-06
-1.17148118378742e-05
-1.82451107335198e-05
-9.36557768915221e-06
-7.77003022386318e-06
-1.29932510521691e-05
-3.2272252885605e-05
4.1989389095192e-06
-4.41944706303384e-05
-2.36065938002153e-05
-8.46070560026995e-06
-2.47246681423811e-05
-2.47682489162847e-05
-1.75138663969744e-05
-3.38846766256908e-05
-1.29319968134411e-05
1.22090951696551e-06
-2.05896460859683e-05
-2.62815822597307e-05
-3.7924325414371e-05
-4.33518520670303e-05
-3.69449460934947e-05
-3.71544782667096e-05
-4.19664369532511e-05
-2.37617115849308e-05
-2.15891172196527e-05
-2.61706340438169e-05
-1.61502525071232e-08
1.25351709683868e-05
-1.83317436645101e-05
-2.42240891537129e-05
-2.63905773075631e-05
-2.8536679631403e-05
-2.09822513421374e-05
-1.06673036088715e-05
-1.15782311176044e-05
-1.90713113282033e-05
-4.15974042428534e-06
-2.8705935365092e-05
-1.62792898960787e-05
-6.29228814419702e-06
-2.21054163135541e-05
-1.82534914067995e-05
-1.84438241260034e-05
-1.76367958140847e-05
-3.92309676777798e-05
-2.96336053195098e-05
-1.68709425926886e-05
-1.51366719507613e-05
-1.52893549744352e-05
-2.32924114231079e-05
-4.5478500225762e-06
-1.91434714707798e-05
-1.94016524831632e-05
-2.80085126100751e-05
-2.85584700021e-05
-1.90233560200874e-05
-2.51329140873141e-05
-3.04401900037901e-05
-3.31528048325833e-05
-4.62664049449151e-05
-2.95517358137155e-06
-1.8417572277163e-05
-2.42239188057793e-05
-1.57714386461711e-05
-2.62472071805057e-05
-2.10334880344778e-05
-3.25341272698808e-05
-3.42857529922681e-05
-3.27411003227264e-05
-3.4241426975746e-05
-4.06777725108323e-05
1.57261273787809e-05
-2.29236634247511e-05
-4.05196696503492e-05
-1.43337745049961e-05
-2.7040373005169e-05
-2.07263051798827e-05
-2.68375951411727e-05
-2.48582620304973e-06
-8.34757343550722e-06
-8.57462120578896e-06
-4.38956877646539e-06
-2.51398488756734e-05
-2.47871963173407e-05
-1.17439102225313e-05
-1.63158482236741e-05
-2.33118111882683e-06
-2.00694507084795e-05
-4.93440917679598e-05
-2.60997395280401e-05
-1.48837639998109e-05
-2.49791201417479e-05
-6.08541064774143e-06
-2.68484255564082e-05
-1.7783272591028e-05
-3.40206712602987e-05
-4.70635544464825e-05
-1.29647378427779e-05
-3.29472581055143e-05
-2.43660456225322e-05
-3.63152587882939e-05
-4.08449048795305e-05
-1.35040205158862e-05
-1.40662069086735e-05
-1.400775023198e-05
7.80898538129249e-06
-4.69152318758876e-05
-3.32916549658771e-05
-2.57201598723108e-05
-8.72965571688617e-06
-2.29467200066148e-05
-1.69027502359905e-05
-5.29210109821847e-05
-4.26662037368686e-05
-1.45350748743524e-05
-2.19280431835614e-05
-4.1835151427721e-05
-9.52526106536034e-06
-7.0973246580197e-06
-2.71521788774739e-05
-2.19905946574757e-05
3.04047008931098e-06
-2.22725421822171e-05
-5.83470054729842e-06
-3.4071652442069e-05
9.590144600587e-06
2.16996477861201e-05
-3.29584637998446e-05
-6.04728079639866e-05
-2.06025124080886e-05
-2.31341410093072e-05
-3.640196664124e-05
-2.02401285636254e-05
-1.6115170702929e-05
-3.49388498236393e-05
-2.7525032567923e-05
-4.55700891519877e-05
-3.33636255161477e-05
-3.58770998379686e-05
-1.549515684126e-05
-5.59360691831927e-06
-9.70746019962737e-06
-1.58045902544494e-05
-3.14892399553061e-05
-1.4329294941842e-05
-1.23386383950836e-05
-5.15506033959169e-05
-1.62606812419815e-05
-1.99451308509747e-05
-1.21046337792875e-05
-2.37009712325587e-05
-2.17515654329966e-05
-3.31393346590851e-06
-1.51362754550167e-05
-3.95716558946917e-05
-9.42210882134587e-06
-3.01997145943738e-05
-4.64742334894856e-05
-2.08449720616534e-05
-4.18647574787998e-05
-3.41519862934636e-05
-2.10670419816542e-05
-2.67640886423112e-05
-1.14084785152343e-05
-6.95557479961796e-06
-2.21679297318085e-05
-3.88025033611077e-05
-1.94062893461261e-05
-1.55907056960741e-05
-1.50512241308498e-05
-4.07878638088232e-05
-2.86934229814062e-05
-1.36545157572878e-05
-2.25199895311721e-05
-3.58456030620779e-05
-1.54387057252795e-05
-6.1769827769662e-06
-1.21337027722702e-05
-2.26266625061143e-05
-4.42663534755036e-06
-7.42856592980902e-06
-5.86422717479487e-06
-2.65033957582756e-05
7.56828465238902e-06
-2.06297152020593e-05
5.1865899766592e-06
-2.32831759803589e-05
2.96314070153926e-06
-1.27973551905729e-05
-3.40133257031964e-05
-3.81315717894968e-05
-3.8607036119409e-05
-1.468527639286e-05
-1.56277665333806e-05
-3.23510587208724e-05
-1.61806548784188e-05
-1.62829018602669e-05
-2.84640244948106e-05
-1.886251324476e-05
-5.89500138313044e-06
-1.91574175517704e-05
-2.83749706689748e-05
-1.06490997771067e-05
-2.04046462523187e-05
-2.32789402075739e-05
-1.24274832187429e-06
-6.72408086888726e-06
-7.12215637555807e-06
-1.54594939892428e-05
-2.17480446996093e-05
-1.95524702108695e-05
-1.23931738580453e-05
-2.30582779992512e-05
-1.91766491463256e-05
-1.47924762515185e-05
-4.38022712912111e-05
-3.48647455445549e-05
-1.35366289523528e-05
-2.66617113936228e-05
-1.28171360212552e-05
-3.56107708026339e-05
-3.10883297612518e-05
-9.08997697591808e-06
-2.06332265371602e-05
-3.16808381200593e-05
-6.03447704490892e-06
-4.94355370352822e-06
-7.96422387559075e-06
-1.90791785659711e-05
-3.06585233515858e-05
-2.25018210357487e-05
-3.23412951361374e-05
-1.90291556908751e-05
-1.50529069883901e-05
-2.28628960121191e-05
-2.51976130419692e-05
-2.26929804698613e-05
-1.16416069301651e-05
-3.22423507942156e-05
-2.90095854664488e-05
-3.28283240481792e-05
-2.66168237651805e-06
-1.6436234036911e-05
-2.18863013136705e-05
-2.43692999906211e-05
-3.61897562230093e-05
-1.876351211714e-05
-9.73379602071154e-06
7.8352118550461e-06
-2.41032675006604e-05
-1.81270236519193e-05
-2.62279885418371e-05
-1.23060028710382e-05
1.02912597342535e-05
-3.36509870386061e-05
-3.66012465754257e-05
2.93857401905571e-06
-1.90984287528772e-05
-1.67789443550181e-05
-3.46739102260141e-05
-3.07587521239561e-05
-2.55000617618908e-05
-2.36108310302965e-05
-1.81779844849026e-05
-3.22435061614126e-05
-3.64318981939013e-05
-1.86181922097424e-05
-1.90876867720906e-06
-3.54799587363058e-05
2.42117138237508e-06
4.74052473552218e-06
-9.68495214114954e-06
-1.07463538331998e-05
-3.41126690025869e-05
-2.31265603669773e-05
-5.52364495410512e-07
-2.91260113511476e-05
-1.50889485048528e-05
-2.21037677534605e-05
-3.67851713174481e-05
-2.09207590744287e-06
-2.55975751573232e-05
6.02000085148398e-06
-2.23353703206744e-05
-2.54130430476694e-05
-4.33922005588598e-05
-2.20007652483588e-05
-2.2997494630371e-05
-2.1029944779796e-05
-1.57099110866159e-05
-2.09652170033183e-05
-1.4906091024072e-05
-4.08435834919458e-05
-2.09587173706679e-05
-2.23455799983893e-05
-1.59519270120329e-05
1.96286135930348e-06
-8.0818888974693e-06
-2.02475965425093e-05
-2.4506616721607e-05
-3.33794461923276e-05
-3.18120356596527e-05
-2.04288049041026e-05
-3.72360447588951e-05
-2.50161953432326e-05
-1.40159190964043e-05
-2.43536318349695e-05
-1.22849370721688e-05
-3.72912082665165e-05
-3.5068428325193e-05
-1.9456052730677e-06
-4.31033362712922e-05
-4.06792318323636e-05
-7.75455168068525e-06
-1.82944975895312e-05
-1.93238409986825e-05
-2.97430442925003e-05
-3.97952832251721e-05
-3.79346505498099e-05
-2.45401818723446e-05
-3.12175479046704e-05
-2.88117258421951e-05
-2.6231960916482e-05
-2.88294316975097e-05
-4.19320595722999e-05
-4.16302073504695e-05
-3.63378442534662e-05
-1.9061252960844e-05
-2.01460235975611e-06
-2.90631974138876e-05
-1.60577500528698e-05
-4.59593526207099e-06
-2.62038751177333e-05
-1.21152534624945e-05
-4.10433093044986e-05
2.44531769051568e-06
-9.61978285768179e-06
-3.34094212038732e-05
-2.89349826666133e-05
-1.59571905349177e-05
-1.82439009050157e-05
-7.7605157468889e-06
-3.34137786357962e-05
-4.93715912174682e-05
-3.43717154943313e-05
-2.64789797115141e-05
-1.46442498935464e-05
-2.75991939487629e-05
-1.43498696069646e-05
-1.51349650492183e-05
-4.31287204127163e-06
-1.89691782292539e-05
-2.62960725754996e-05
-1.01857833269357e-05
-2.43410784771954e-05
-1.78596574216914e-05
-9.2962191838454e-06
4.56326811972747e-06
-3.02213440189897e-05
-1.92897609095301e-05
-2.3898382559894e-05
-1.20774982295606e-05
-6.13236358862858e-07
-8.34251538657523e-06
-4.06861994534756e-05
-1.27210414937287e-05
-1.3171834790557e-05
-2.7134740944433e-05
-1.45881216493526e-05
-3.92454413295106e-05
-2.51980607090535e-05
-2.87943402687928e-05
-5.42591700248853e-06
-2.57390266096735e-05
-1.33893044022428e-05
-8.71897044519876e-06
-1.60537630317741e-05
-3.71789799052245e-06
-2.79461902885791e-05
4.47264511931209e-06
-2.93768336081599e-05
-9.89048145478704e-06
-5.41786096165205e-06
-5.00980284549671e-06
-3.10933033997821e-05
-1.9357355209325e-05
-1.45386645187839e-05
-2.10500099979859e-05
3.67069582152072e-06
-3.13856648708323e-05
-1.37003648561144e-08
-2.55795129875577e-05
-2.6846621835666e-05
-2.84505247218953e-05
-4.14788608368033e-05
-2.81541136273677e-05
-1.2238372795731e-05
-3.13479118232084e-05
-6.36947547775048e-05
-3.45912696268454e-05
-1.15225932296764e-05
-1.01342674888185e-05
-3.11817168750247e-05
-3.83346789652624e-05
-4.25226274377119e-05
-1.97362277628411e-05
-2.17899605599217e-05
-3.2942095325518e-05
-1.15934144305503e-05
-1.43460567244614e-05
-4.25449490708136e-06
-1.92690905420968e-05
-1.58069195682097e-06
-3.10767192609339e-06
-3.0807814664315e-05
-8.6735501279718e-06
-3.91140275519548e-05
-3.18091826451625e-05
-2.67803878659387e-05
-3.51357706410744e-05
2.43806517732919e-06
-6.50823130291125e-06
-3.53106112307015e-05
-1.92876608377023e-05
-1.69826434857373e-06
-8.5998698466198e-06
-1.62928480169345e-05
-3.65214613173657e-05
-2.35731582093052e-07
-3.56521845886325e-05
-2.68042632548019e-05
-2.22722849430012e-05
7.41096421680184e-06
-1.91921257486086e-05
-5.8117850887988e-06
5.59495889740127e-06
-2.44960421336166e-05
-2.7733361501198e-05
-2.13499995871119e-05
-2.09402309936197e-05
-1.14270855011236e-05
-1.26305829312375e-05
-1.1561923850946e-05
-3.22091249530624e-05
-3.75965876401066e-05
-9.87213622074236e-06
-2.52898374847325e-05
-2.95738549459585e-05
-1.20741382093056e-06
-3.02517875554485e-06
-1.84753497351557e-05
-2.81775585076299e-05
-2.22702605788461e-05
-1.52050161079048e-05
-2.0047312957099e-05
-2.09003844286081e-05
-1.82721189439871e-05
-7.4345053771829e-06
-4.79727670967793e-07
-2.98414237475368e-05
-1.4696646489316e-05
-3.17289386486243e-05
-7.93368638677513e-06
-1.66845344128549e-05
7.87755359171476e-06
-6.61917167522781e-06
-1.86073649717952e-05
-1.68180687381962e-05
-1.67506893996944e-05
-3.25219453999056e-05
-5.62725220920233e-06
-3.39848898813672e-05
-3.89062993188006e-05
-1.47567949335751e-05
-1.51880393558806e-05
-1.30562270305227e-05
-2.05399393573223e-05
-2.45156551603984e-05
-2.25307317141206e-05
-1.05015511974729e-05
-9.07124663870237e-06
7.67253912617877e-06
-5.78797660065489e-06
-3.53510125367767e-05
-3.03512752126885e-05
1.56061791971268e-06
-2.43220713612601e-05
-2.49797764084668e-07
-2.67829800920085e-05
-2.37751015395716e-05
-2.16479171812772e-05
-1.55832757827654e-05
-4.62970583634216e-05
-2.17340493833604e-05
-2.85949444406494e-05
-2.27335049603354e-05
-1.75137231615335e-05
-2.84202824589611e-05
-4.11325027580886e-05
-3.29178347532513e-05
-3.99946656225419e-05
-1.60871206594402e-05
-1.86260013331335e-05
-1.65152555219058e-05
-9.95686951769852e-06
-1.0915192501475e-05
-1.44185545601454e-05
-1.52507355028669e-05
-2.07024505770438e-05
-8.34058807795711e-06
-1.48485226088796e-05
-3.11025684326095e-05
-1.96274454124341e-05
-3.59131039957106e-05
-1.25157395772657e-05
-3.21966649269659e-05
-3.13410976817027e-05
-3.55880633459019e-05
-2.6389021911325e-05
-1.33427074768032e-05
-3.18779891994272e-05
5.94103138318122e-06
-2.00175791511997e-06
-2.18450013982028e-05
-2.4797561445635e-05
-2.07398105983367e-05
-4.4945361295852e-06
-1.79597447931614e-05
-1.14477391520652e-05
-6.33180561756794e-06
-1.9900443672703e-05
-3.91038911981647e-06
-2.23565224695518e-05
-1.94861865512889e-05
1.47619744401795e-05
4.02885066400853e-06
-2.16637876324462e-05
-1.92939525768445e-05
-1.18738450130595e-05
1.55393781158154e-07
-1.61943904989778e-05
-3.90113797871755e-06
-2.33369044359771e-05
-2.44944037979571e-05
-1.0865114926069e-05
-2.4993916751037e-05
-1.06814742461732e-06
-1.86806124020234e-05
-3.92324469343338e-05
-1.58680948788768e-05
7.68753691906222e-07
-3.40379294131838e-05
-1.55261698139355e-05
-3.03622798733564e-05
-3.19165977350182e-05
-1.18622345814284e-05
-1.65846449753101e-05
-2.16425651781222e-05
-1.68643056428448e-05
-1.68220051821785e-05
-2.49213739726685e-05
-2.13847012023137e-05
-4.56386676089996e-05
-1.44106001956584e-05
-1.34751062333762e-05
-3.15920109185116e-05
-2.32350074681857e-05
-3.73992360332779e-05
-2.72297390797417e-05
-2.50131856422782e-05
-4.46250180153857e-05
-2.39677964055033e-05
-2.07680831077067e-05
-4.88563731833102e-05
-1.23219293791366e-05
-2.55902357447716e-05
-3.07852423602235e-06
-1.74119996314437e-05
-2.35048486867851e-05
-1.5071572365071e-05
-4.00673680683847e-05
-3.0216931076658e-05
-2.24554547604527e-05
-1.22534533720472e-05
-1.07799546224397e-05
-8.99965633562994e-06
-2.81582833796262e-05
-1.12467834636221e-05
-3.1780042255147e-05
-2.16573829893391e-05
-1.17254176579472e-05
-2.3356487292941e-07
-1.89299756670274e-05
-2.38590819543794e-05
-2.35046230596428e-05
-1.00196979563211e-05
-6.05706889324399e-06
-1.74322916204279e-05
-4.49128468675457e-05
-2.18326803945268e-05
-2.18141763509383e-05
-3.58279894210613e-05
-3.90936162819219e-05
-1.29761685127406e-05
-2.04765979277075e-05
-6.90852921058931e-06
-3.43320696119435e-05
-1.58864703378966e-05
-1.38904258658904e-05
-3.04098262742933e-05
-8.46632176107599e-06
-2.37987121612075e-05
-3.972379764714e-05
-1.37069983655754e-05
-3.67000405097078e-05
-2.0967916009382e-06
-2.44522319622217e-05
-2.39633214452022e-05
-1.14709073841941e-06
-2.34912907631994e-05
-2.67113990188624e-05
-1.48373391722605e-05
-2.12633138110727e-05
1.65819395855008e-05
-2.01179634198029e-05
-3.00365123281797e-05
-3.02793162134463e-05
-7.94111969727783e-06
-9.79249472092267e-06
-1.2229023448327e-06
-3.49309670319757e-06
-1.34788045841394e-05
-2.09884376249139e-05
-2.27120787943098e-05
-2.01992493553123e-05
-1.18410656392316e-05
8.13609851108169e-06
-2.59792069805566e-05
-2.25427329309527e-05
-3.06594835865509e-05
-2.79881023089696e-05
-2.5533621457871e-05
-1.25299865716454e-05
-4.71438771939144e-06
-4.55487979777872e-05
-2.29514724569891e-05
-2.522582461077e-05
-3.41900116764417e-05
-2.73153098387874e-05
-2.51208816642918e-05
-7.37037002984498e-06
-1.48978262377303e-05
-3.78068989078635e-05
-2.737990348753e-05
-2.11017651907155e-05
-1.01721933962806e-06
-2.05466801631278e-05
-2.85670126181397e-05
-3.24466197997587e-05
-1.27236763733051e-05
-2.94330072420927e-05
-9.82681846537182e-06
-2.28119762080268e-05
8.73130552621485e-07
6.63396793646447e-06
-1.61651527096632e-05
-1.54335059586828e-05
-2.24100826203105e-05
-3.92116697527524e-05
-1.94295738439623e-05
-7.0746807390686e-06
-1.76347098385816e-05
-2.13217193358404e-05
-4.53924400927687e-05
-7.00586343442879e-06
-1.91728583140938e-05
-2.23796894084241e-05
-1.01551777025074e-05
-2.09933829127361e-05
-2.01685725068067e-05
-7.92558372622044e-06
-4.05202582022317e-06
-9.32156332503642e-06
-6.20799247569794e-06
-3.9011902117202e-05
2.56179359845144e-07
2.60947066404225e-06
-1.44323215008598e-05
-2.93987801016528e-05
-1.68052735602854e-05
-3.04782024334249e-05
-2.62959340253433e-05
-2.56626152286723e-05
-2.81282489871667e-05
-2.98042648956236e-05
-1.27654226102881e-05
-3.95197503712245e-05
-3.12107578525989e-05
-3.49091650588757e-05
-2.87158557421981e-05
-2.46065205092505e-05
-1.00975296619163e-05
-1.19142042680816e-05
-2.95709706446882e-05
-1.56712725595786e-05
-2.29030536535689e-05
-2.83149934653711e-05
7.51144617433301e-06
-1.08843661289858e-05
-1.65976019473341e-05
-1.70307746025824e-05
-2.03255325863638e-05
-1.92321786696994e-05
-6.67875477367593e-06
-1.9675947645425e-05
-1.61276647121033e-05
-6.73887134245308e-06
-7.21505864171047e-06
-2.26622406353119e-05
-1.19271219113272e-05
-2.359105522898e-05
-2.25181532898543e-05
-2.56738886754572e-05
-1.86030343530587e-05
-1.62346653407264e-05
-1.41748849970158e-05
-3.61064090143853e-05
-2.72891554288295e-05
-3.88551831498061e-05
-2.87702543001998e-05
-3.33535682155402e-05
-2.61181930795105e-05
-2.44747504209482e-06
-8.23623845728432e-06
-6.82291674845591e-06
-2.40416971406216e-05
-2.54856052325039e-05
-3.44186768058293e-05
-4.18113330012034e-06
-2.76432186383808e-05
-1.90840129476119e-05
-2.42684371586012e-05
-2.58484055960759e-05
-3.74571055561125e-05
-3.4849011410692e-05
-2.5482886823164e-05
4.15800362711374e-07
-9.51569758280996e-06
-3.26298686803014e-05
-4.54122875013294e-06
-1.2893229240299e-05
-3.16620244910441e-05
-3.00562571922293e-05
-1.33785225720566e-05
-1.68797621877932e-05
-1.56684113289425e-05
-2.69116636025059e-05
3.05473974065817e-06
-2.57939105064161e-06
-2.91320041908804e-05
-2.27732562888749e-05
-2.96623701089774e-05
-2.93571019834225e-05
-2.55582730402664e-05
-1.9895734941573e-05
-2.32041075394022e-05
-2.97097728959767e-05
-4.74204759420432e-06
-1.11104971650037e-05
-1.43313351446673e-05
-2.88782873895276e-06
-1.35962108683136e-05
-2.24094436600945e-05
-1.5056078605527e-05
2.62963459556315e-06
-2.52623726469618e-05
-1.91784090537715e-05
3.65588417410584e-06
-5.85970368754401e-06
-1.75158017635396e-05
-1.97410243686191e-05
-1.26644473266292e-05
-1.91484406722794e-05
-9.67667896274998e-06
-2.52498852292263e-05
-2.1976982834497e-05
-1.35188763424022e-05
-1.09189419393132e-05
-2.85253141472933e-05
-3.99902238948852e-05
-2.93356817551129e-05
-4.19549408758168e-05
-2.57637696333799e-05
-2.92953038668918e-05
-1.19791291542052e-05
-3.03705610093788e-05
-2.63210085131694e-05
-2.7115228333256e-05
-2.95001429965944e-05
-3.30644728138604e-05
-2.96090959356225e-05
-2.4012052563802e-05
-1.92227680037863e-05
-5.85961925466813e-06
-2.11723316251434e-05
-2.6361741185644e-05
-2.65660713785082e-05
-3.40258122575982e-05
-3.06826516870129e-05
-1.08741182513935e-05
-2.9934293136806e-05
-9.81199409814974e-07
-2.11266418682053e-05
-2.83666897547843e-05
-2.54002870358454e-05
-4.01192583039723e-05
-1.91363705287416e-05
-2.30563487707151e-05
-4.99660881520536e-05
-2.34856145488718e-05
-4.99847395498438e-06
-1.48163489194762e-05
-1.87457642787118e-05
-3.45595470084129e-06
-3.62498312851334e-05
3.36961388889881e-06
-1.14557526323424e-06
-3.24613660855985e-05
-6.7510372243027e-06
-1.38674807858165e-05
-2.15575966310881e-05
-6.54957354352055e-06
-1.92674529132961e-05
-1.09460755795949e-05
-1.47921228108247e-05
-1.77151998917218e-05
-3.24936973519719e-05
-2.59468526527257e-05
-7.98351589351547e-06
-2.72886228966214e-05
-3.80428407866836e-05
-2.68493171752951e-05
-3.75283620699669e-06
-2.15972845010831e-05
2.30302961980171e-06
-1.14004838485182e-05
-2.25344228176136e-05
-9.50308934427196e-06
-3.61276908731859e-05
-2.41874926623756e-06
-2.667678023434e-05
7.52133240819018e-07
3.27833222818394e-06
-1.53101889114551e-05
-2.05835210955047e-05
-3.57135851988561e-05
-2.52893876092609e-05
-2.34361535891642e-05
-3.55337094096026e-06
-1.70678273896574e-05
-1.82918887377772e-05
-4.47763399962161e-05
-1.79952786611111e-05
-2.43009678443985e-05
-3.78535478113934e-05
-2.73575113680578e-05
-2.75029730564202e-05
-3.17010661042053e-05
-1.55441046053557e-05
-1.34488212053426e-05
-2.99504857446118e-05
-1.91315357856188e-05
-5.19864930908729e-06
-1.57335131378275e-05
-1.94381981124324e-05
-2.67151478239832e-05
-1.87590839032267e-05
-1.52011310505561e-05
-1.50073494922503e-05
-3.60298194550423e-05
-2.30763931017252e-05
-3.07735110275947e-05
-1.64909989293048e-05
-2.55892383605382e-06
-2.12358458141527e-05
-3.46972067258776e-05
-2.65314198534479e-05
1.73970389279309e-06
-1.96000102295231e-05
-1.97336596238174e-05
-3.04419934022292e-06
-2.32416003955043e-05
-3.89860646839135e-05
-1.95983331208886e-05
-6.75583758335227e-06
-2.30867506190412e-06
-1.24836566814735e-05
-2.11099830838832e-05
-2.4281097576014e-05
-8.05769350559554e-08
-3.92987899965708e-05
-3.37103702208963e-05
-3.61915106562071e-05
-3.29817485423634e-05
-3.06673830350255e-05
-2.51792013354348e-05
-1.53713973920353e-05
-1.96947229062718e-05
-2.57564749261411e-05
-2.56774236292137e-05
-1.40783939397473e-05
5.02230208304083e-07
-1.67976915766084e-05
-5.14260951458403e-06
-1.99508279274357e-05
-2.45140592005257e-05
-2.0616884849005e-05
-2.00572972208191e-05
-1.21457538620576e-05
-2.20282185909627e-05
-2.04151043743686e-05
-2.82843868932249e-05
-2.96558645079261e-05
-2.60457359685545e-05
-9.55456697478663e-06
-1.17260964151266e-05
-2.60361612921366e-05
5.74618326261311e-06
-2.12959249762642e-05
-2.45120661322624e-05
-3.69587113496132e-05
-1.98554537857814e-05
9.73784313406511e-06
-3.5753060114618e-05
-9.00144011125564e-06
-1.26665296531707e-05
-1.67563679504805e-05
-2.12719132853219e-05
-3.98895643071278e-05
-2.12445222342455e-05
-2.27735344996668e-05
-2.82037711534234e-05
-4.28559502547012e-05
-1.83425817744528e-05
-1.74117200747719e-05
-1.3827348360298e-05
-1.72420504939591e-05
-2.49384516111139e-05
-1.84706003157561e-05
-1.16212489954606e-05
-3.99075332891719e-05
-2.17719261762698e-05
-5.5667337135366e-06
-4.23313946912677e-05
-2.95139609103759e-05
-7.19602374867642e-06
-2.86759158735678e-05
-2.33956450559235e-05
-1.75164569137836e-05
-2.32151959656737e-05
-2.56551012158391e-05
-1.16560522939058e-05
-2.50763418951214e-05
-2.73739185521369e-05
9.94456032960161e-07
-3.22625511238208e-05
-2.82303242336929e-05
-7.7214425324776e-06
-1.84180237329614e-05
-2.69950987139802e-05
-4.95761906879949e-06
-4.32152979211434e-05
-2.65847343627799e-05
-3.75260369801448e-05
-3.22281241037631e-05
-2.48571895018682e-05
-1.38374820210354e-05
-1.28784746908953e-05
-3.48026869025762e-05
-1.34734310164347e-05
-2.94618910188747e-05
-6.96821397512953e-06
-3.27965131131754e-05
-2.63249810175773e-05
-1.72871038451485e-05
-3.78937502934409e-05
-4.03088212868756e-05
-2.90806949049138e-05
-1.36922118030467e-05
-2.05273192993881e-05
-2.88037518631361e-05
-1.65285748774473e-05
-2.17811701544935e-05
-4.40374408783744e-05
-2.27440259359575e-05
-1.23698998789547e-05
-3.44638203922027e-05
-1.44089636271322e-05
-3.23427497488951e-05
-2.96818699112818e-05
-1.05245723907207e-05
-2.75266582187544e-05
-9.00660072259388e-06
-2.54337058404093e-05
9.07615720007142e-06
-7.56319385639385e-06
1.21054443866336e-06
-4.63131432564436e-06
-1.36301787270605e-05
-1.63621138494437e-06
-7.19739035629147e-06
-1.20359802877604e-05
-3.40874934327924e-05
-7.37017056349864e-06
-1.22233713004534e-05
-2.27303716975393e-05
-2.54014527208112e-05
-1.96560056106302e-05
-3.83392206914493e-05
-2.49703225545207e-05
-4.77322618906213e-06
-5.4054867662153e-06
-6.09398963489718e-06
8.9415758555513e-06
-2.09165613644088e-05
-3.107584092326e-05
-1.24954506471639e-05
-2.05792131659343e-05
-1.07052560963237e-05
-2.44161559196282e-05
-3.39991793368011e-05
2.74563913525151e-06
-2.8248053001239e-05
-2.83366889460646e-05
-1.22370473312458e-05
7.39224993031836e-06
-5.60030492403127e-06
-1.73178974574218e-05
-9.62482447656081e-06
-4.09359808653788e-05
-3.11907075973536e-05
-3.11852846584816e-05
-2.70394742913139e-06
-1.34958135731665e-05
-2.19866885751567e-05
-3.0981233563696e-05
-2.64968615669155e-05
-3.61298048990224e-05
-3.8484318171524e-05
-3.29687854049196e-05
-3.54117742820836e-06
-1.51095786945185e-05
-1.81580263154271e-05
-1.63171990229728e-05
-2.5317875254808e-05
-3.31025049126804e-05
-1.56629052715387e-06
-3.25876198729767e-06
-2.1585023638634e-05
-2.43964156770151e-05
-1.04025152013967e-05
-1.49059367911345e-05
-2.39872610225079e-05
-2.89276330224045e-05
-2.15200295022614e-05
-2.07099514765673e-05
-3.1468487112795e-05
-5.34796406635213e-05
-2.02304836694584e-05
-1.81242169595274e-05
-1.1945961796646e-05
-2.6139060391223e-05
3.02072446981734e-08
-9.06905801878002e-06
-4.91099463046917e-05
-1.70514630978542e-05
-3.76722199166514e-05
-2.31777201766056e-05
-9.51739541246582e-06
-1.25559585456848e-05
-2.38954556658294e-05
-1.88271951813869e-05
-1.29008900720417e-05
-1.50382000585969e-05
-8.74648905423051e-06
-2.90342550263052e-05
-9.79724658232114e-06
-9.39273234385509e-06
-3.21988996157046e-05
-1.28060333014576e-05
-1.05930534525163e-05
-1.45148810749564e-05
-9.80861464736918e-06
-3.62806688491725e-05
-1.10256214506432e-05
-1.0589623648743e-05
-1.7620936104407e-05
-5.47066596937732e-06
-6.12596305263241e-06
6.14399931490158e-07
-2.14602563567476e-05
-2.13094930370802e-05
-1.52876979731558e-05
4.6228078297964e-06
-8.34055621740632e-06
-1.36626776926995e-05
-1.28149323034703e-05
9.78830233679216e-06
5.34850962841117e-06
-1.9441096717935e-05
-1.09169366562789e-05
-1.14765533390415e-05
-3.07545089188051e-05
-1.65493015707926e-05
-3.30768142881441e-05
-2.73874630894948e-05
-2.33753115010688e-05
-1.95913202355492e-05
-1.0671355484671e-05
-2.65408540039844e-05
-9.80660850401644e-06
-1.07964354312745e-05
-3.20610985954061e-05
-3.75040277700393e-05
-1.89988944976659e-05
-1.68534803590531e-05
-1.80712409252776e-05
-6.55229381099187e-06
-3.43060645932856e-05
-7.45238226294681e-06
-1.63747894333879e-05
-1.62322061791863e-05
-1.53742767594412e-05
-2.28133102556627e-05
-1.99479105056584e-05
-2.72778930196947e-05
-1.29806067587733e-05
-2.49810408340659e-05
-2.41086827105559e-05
1.65002313731865e-06
-2.01230076481159e-05
-8.39453911106021e-06
-3.18692263294692e-05
-3.43250273361262e-05
-3.30824737912095e-05
-2.8388854379692e-05
-1.09919967201973e-05
-3.94616186756818e-05
-2.14256278122795e-05
-2.33175393436217e-05
-1.50877971511614e-05
1.55711028082647e-06
-3.70919522828254e-05
-3.01998428845175e-05
-8.83294363925614e-06
8.17366376822189e-06
-2.46252473664733e-05
-1.09318347865518e-05
1.71388797629764e-06
-7.25360255371391e-06
-2.22122516798738e-05
-1.39361904686256e-05
-1.07434689761078e-05
-1.84764071250049e-05
-3.10558787625591e-05
-3.03129509113553e-05
-3.98814207718564e-05
-1.29709256162121e-05
-9.97788600875276e-07
-1.36362933924766e-05
-3.59419397966416e-05
-2.39564340475435e-05
-2.93234858856796e-05
-1.53502052969008e-05
-3.52965543775183e-05
-1.18403816374274e-05
-3.30760095078098e-05
-1.05069873946757e-05
-3.17046598977347e-05
-3.01818090536769e-05
-3.62163416905132e-05
-1.46671069804647e-05
-3.72006528660223e-05
-5.54168778987779e-06
-1.15394916038416e-05
7.60645449282766e-06
-1.59088367645737e-05
-1.44163456190358e-05
-3.65045306754029e-05
-8.41627995507031e-07
-3.55936260317896e-05
-2.09887540698084e-05
-9.97056263753958e-06
-1.03447334047149e-05
-4.52883589375536e-05
-1.26735553004195e-05
-3.0944887522936e-05
-5.41940187361084e-05
-1.39437162854097e-05
-1.70736606493758e-05
-2.70293153962463e-05
-3.73899401680923e-05
-4.28876400671918e-05
-2.71800129962026e-05
-1.32713783026567e-05
-1.56786418805034e-05
-1.61780660671116e-05
-1.40963953689095e-05
-1.82381351039262e-06
-2.82211236240477e-05
-3.01240847473393e-05
-4.16658002926252e-05
-3.02068105294594e-05
-2.44908353277464e-05
-1.92829763611411e-05
-2.49265305288285e-05
-1.80879750394731e-05
-4.09140694428518e-05
-2.74614486831035e-05
-2.33135292600255e-05
5.33792933973835e-06
-2.31455452818564e-05
-2.31517774488475e-05
-2.81871338136556e-05
-2.45987137822589e-05
-2.93944617014828e-05
-3.63968230091847e-05
-3.38054742330725e-05
-1.99619743734372e-05
-5.30649262812899e-06
-6.73101831437025e-06
7.43039994380671e-06
4.94037676367736e-06
-3.06863490760391e-05
-2.28126537404223e-05
-1.35652313831914e-05
-3.29718599973796e-05
-5.39182491539886e-06
-1.05324291737422e-05
-2.2116611615169e-06
-2.19715831779922e-05
-6.86913073434381e-06
-2.70410128364058e-05
-8.63958929214282e-06
-1.04442236411081e-05
-1.42304473279509e-05
-5.85179603583314e-06
-1.97000795780476e-05
-2.91727390024368e-05
-2.59917201634275e-05
-9.72122695850319e-06
-2.59482175129289e-05
4.36209808578176e-06
-1.63968540662958e-05
-5.73322727296446e-06
9.4844432938138e-06
-1.18159841650544e-05
-1.90587290981572e-05
-1.15284655740611e-05
-8.37867291548038e-06
-1.86605192902636e-05
-3.6864707048225e-05
-2.18748803602003e-05
-1.40028936302412e-05
-2.52140639165854e-05
-2.78340483276237e-05
-1.61560645483924e-05
-2.71204973415836e-05
-4.80725239041329e-05
-1.20022663629517e-05
-5.01125478863586e-05
-2.6354426165515e-05
-1.34925710714585e-05
-2.01207176326307e-05
-1.06195152275602e-05
1.55515452916294e-05
-1.80402706841133e-05
-1.56006567229093e-05
-2.5414013773562e-05
-1.7321255387406e-05
-6.56528182659102e-06
-1.23441824831359e-05
-3.24896433654864e-06
-1.84807247725549e-05
4.29852739489871e-06
-3.63756466408881e-05
-3.04449781280845e-05
-1.98324509720823e-05
-3.72450971465996e-05
-2.56322707026719e-05
-4.19181795477536e-05
-1.1805552657057e-05
-3.63927188459073e-05
-2.76033946216467e-05
-3.70263936687105e-05
2.72635976963103e-06
-1.09338977339971e-05
-2.07469800894223e-05
-1.43654126841979e-05
-1.89216511368935e-05
-8.26173415120981e-06
-2.13432013175045e-05
-1.47853023891679e-06
-3.63110180554308e-06
-2.76422799460893e-05
-1.84541634116783e-05
-8.75161042614749e-06
-2.83352112713396e-05
-2.75750440422686e-05
-2.1451342217478e-05
-1.43524325104016e-06
-2.55787266353081e-05
-2.99664105667737e-05
-1.18134982062588e-05
-5.01311242582332e-05
-1.42919838539284e-05
-4.30321457557602e-05
-5.18885531709872e-06
-1.9818106361416e-05
-2.03782069757778e-05
-5.97522503291851e-06
-2.51372382071837e-05
-1.63975560717964e-05
-5.33038214881668e-07
-3.0134390970661e-05
-2.62291572919452e-05
-8.41599013083063e-06
-3.23816540087961e-05
-7.49095635783375e-06
6.37878575381574e-06
-8.55292113286058e-06
-1.22188322034446e-05
-3.13614483435532e-05
-2.69576727608034e-05
-1.56601620358331e-05
-2.4947598798421e-05
-7.34022338496848e-06
-2.36713280547637e-05
-2.5251357061753e-05
-7.30701136554326e-06
-3.19188988986726e-05
-2.3619186803558e-05
-1.69729138332836e-07
-2.39854149211005e-05
-2.94606189219797e-05
-4.14408074537438e-05
-4.22192850943903e-05
-3.22560998580939e-05
-5.75343657365179e-06
-3.7270308100572e-05
-2.25412839860735e-05
-3.74865430918381e-06
-2.06109835653766e-05
-2.40195131080276e-05
-2.91299479468273e-05
-1.68726850426665e-05
-1.78470493336858e-05
-2.24059510611207e-06
-1.77024773011639e-05
-2.22284166315165e-05
-1.25898347067472e-05
-3.81574034429455e-05
-5.62710560590718e-06
-4.65591640979221e-05
-4.04632412233013e-06
-2.69051570192755e-05
-3.23882372738286e-05
-3.51167695760793e-05
-1.38469067005245e-05
-2.62286210530544e-05
-1.85382824688282e-05
-3.9671111912251e-05
-2.73784220969277e-05
-1.59823283300331e-05
-2.07916363267491e-05
-4.24624129740021e-06
-2.93976298566832e-05
-4.50913338745813e-05
-4.03373736486528e-05
-2.83544038733302e-05
-3.31214845776429e-05
-4.05250511498272e-05
-7.00729691437035e-06
-3.8978174786294e-05
-1.84311643062679e-05
-1.14190416637108e-05
6.12133352410589e-06
-1.6434624156101e-05
-2.09659804720756e-05
-3.53996004043843e-05
-9.66766477603535e-06
-2.61380161198606e-05
-2.03541986017184e-05
-1.80524882087587e-05
-3.45916569795896e-05
-2.98761676037944e-05
-8.81672949186794e-06
-8.57709913522741e-06
-1.6806735323409e-05
-7.76450658400898e-06
-9.67176944668968e-06
-1.93258878786451e-05
-2.26130462499224e-05
-2.41397862614114e-05
-2.18835734883549e-05
1.5803948454095e-05
-4.23360290649278e-05
-4.5407268482406e-05
-3.36175786890834e-05
-2.83101446135389e-05
-2.59783158066136e-05
-4.03999326992157e-05
-1.99125000209534e-05
-3.12447028098583e-05
-2.58153256376318e-05
-7.58316970115256e-06
-1.49049502366544e-05
-2.85342840865199e-06
-2.90869888311061e-05
-1.41214273651039e-05
-3.21533618896966e-05
-2.72456363675081e-05
-1.80300779035582e-05
-1.58591551252007e-05
-3.16690400473631e-05
-1.08299578655547e-05
-2.30147132095322e-05
-5.22303211086466e-05
-2.83642419441021e-05
-6.53835317317571e-06
8.77221902084275e-07
7.37881814060191e-06
-2.04454580703221e-05
-2.4624149599231e-05
-1.60571138870581e-05
-2.77284117099882e-05
-1.37397880579719e-05
-1.28930382594344e-05
-2.49209364142749e-05
-1.45067798567035e-05
-4.90799162212211e-05
-3.60763660852826e-06
-2.24676765743048e-05
-2.44059909906629e-05
-1.65084913944198e-05
-2.94939394224109e-05
-3.01373325035001e-05
-4.6114717103839e-05
-2.48845219110015e-05
-1.95596809679929e-05
-4.14834709096935e-05
-2.76648820438255e-07
-2.50344639131749e-05
-3.18287800234153e-05
-5.78170315372641e-06
-3.06648998503342e-05
-3.10797966005637e-05
-1.23903231787839e-05
-1.66190571000758e-05
-8.70897805036641e-06
-2.2049379556968e-05
-1.21904600638641e-05
-2.95831264132763e-05
-2.55095185789448e-05
-5.95578754552194e-06
-7.54516402382736e-06
-3.11463647740636e-05
-2.92660763224624e-05
-2.15180221723023e-05
-3.3586884717385e-05
-2.44456783098591e-05
-3.09638954229889e-05
7.38527453108394e-06
-4.31734248649139e-05
-3.25675107462022e-05
-2.02936384260743e-05
1.0665321166612e-05
-1.99548387505911e-05
-9.74900267947943e-08
-4.49319853075738e-05
-2.38432200101722e-05
-8.97044202773025e-06
-2.64851151772e-05
-3.30886331113256e-05
-3.02297013788179e-05
-3.58989275069023e-05
-2.51449286957476e-05
-1.55730137161363e-05
-3.46487549811086e-05
-2.765731872162e-05
-1.52452702754215e-06
-3.3492601333094e-05
-1.0541732616031e-05
-2.15698648547438e-05
-8.04341501342833e-06
-1.08435871711336e-05
-1.98056155113242e-05
-3.42652146325548e-05
-1.10904849697137e-05
-2.68738646883138e-05
-1.37598578605025e-05
-9.45684448688737e-07
-1.96246052240961e-05
-4.56455734843428e-06
-8.87581236766752e-06
-2.07153758711671e-05
-2.29150371785892e-05
-1.40474679077855e-06
-2.19189508623816e-05
-2.39666156378132e-05
-2.06993057373106e-05
-2.03007214935278e-05
-2.38096908907015e-05
-1.68423932242894e-05
-1.51336677853006e-05
-1.23883921181115e-05
-1.64120334168987e-05
-8.13173343616752e-06
5.76369366857355e-06
-3.37165566284731e-05
-2.90707180254441e-05
-2.57964848098155e-05
-2.37349247969194e-05
-1.8123342134748e-05
-3.30580527910783e-05
-2.25162641251272e-05
-7.41828107825061e-06
-2.76780459303643e-05
-2.54898112921753e-05
-1.47762127362277e-05
-2.59866097712894e-05
-2.22007852478302e-05
-2.5507314647982e-05
-2.07289395247649e-05
-1.31290407155112e-05
-4.26200981494572e-06
-4.10027937580493e-06
-1.82487939108974e-05
-1.7534448529866e-05
-1.10536974618223e-05
-2.1174984118786e-05
-2.81815259068685e-05
-2.35606617738648e-05
-2.1736897321224e-05
-2.72823638040334e-05
-2.0473975991109e-05
-2.62167716613059e-05
-2.56685055181829e-05
-3.98295750192785e-05
-1.57465711627753e-05
-2.62552763259591e-05
-4.67899827699193e-07
-3.28430615390624e-05
-8.77062285753655e-06
-4.69546451159324e-05
-2.09702829896484e-05
-4.0789410661458e-05
-1.11766486971718e-05
3.67480795971585e-06
-1.83475540409815e-05
-2.83418006605971e-05
-1.37510129005254e-05
5.4618858734228e-06
-1.15316610412509e-05
-2.60686278600614e-05
-2.98050044179087e-05
-5.3973747256562e-06
-3.12058461656688e-06
-1.80584079876778e-05
-2.20112471947689e-05
-2.53496054546588e-05
-2.04373043660788e-05
-1.26085562960992e-05
-1.9422390744774e-05
-2.9105464984101e-05
-2.84415544909672e-05
-1.34358200031643e-05
-2.58597001131083e-05
-8.20058134619925e-06
-2.95622136099428e-05
1.48638389762336e-06
-2.86562593349948e-05
-2.40503806096896e-06
-1.81378178712307e-05
-1.2049871481884e-05
-2.47883119805955e-05
-3.59186217296386e-05
-3.67520624148814e-05
-2.49787234048039e-05
-1.93818338457166e-05
-1.2871147698855e-05
9.75192315970679e-07
-1.34212071677088e-05
-2.0262659022262e-05
-1.65393674394367e-05
-6.70001373594109e-06
-1.82992306846222e-05
-7.2237309398829e-06
-2.43351623769801e-05
-3.32670475330988e-05
-3.66663446921642e-05
-2.08108906257995e-05
-3.96847941742256e-05
-4.07879310088198e-05
-2.97097884276966e-05
-1.95281330212798e-05
-3.52275246322761e-05
-3.51853895044763e-05
-3.25645376544254e-05
-8.84561170836818e-06
-3.41143721084968e-05
-3.04560127657051e-05
-2.56601481683324e-05
-2.67414645938476e-05
-1.292706906528e-05
-3.23801105804373e-05
-4.06476767164805e-05
-3.53956263714416e-05
-1.5248220911488e-05
-2.71223097383931e-05
-2.06268611093558e-05
-2.65881658848777e-05
-3.5902118431271e-05
-4.45919073724217e-05
-2.37813735249203e-05
-4.52998133188159e-05
-3.09871450056803e-05
-4.40964496792448e-05
-1.82625941958708e-05
-1.83554693710406e-05
-2.00649103703304e-05
-2.27285444284664e-05
-2.1991452858914e-05
-1.75074502816727e-05
-3.70779348179475e-05
-6.93471927066558e-06
-2.79339790599655e-05
-4.9419651308733e-06
-2.59343932457895e-05
-7.20157261881835e-06
-2.07309231459281e-05
1.73943458133919e-05
1.38895587458264e-06
-1.69946250814873e-05
-1.2317293978267e-05
-3.45313455860935e-05
-1.53592654097906e-05
-6.65438472499621e-06
-3.56768498869747e-05
-1.65502503420795e-05
-7.99715736779009e-06
-6.08448882640376e-06
-5.98109134855495e-06
-1.24262290091403e-05
-1.20668397954229e-05
-1.43677082207841e-07
-3.21564448561956e-05
-2.25186469440177e-05
-2.30785928079729e-05
-1.59783920590602e-06
-1.50612723340832e-06
-1.39744018100107e-06
-1.57030456743958e-05
-2.99217539286821e-05
-2.71402163711636e-05
-1.23441696864745e-05
-2.63346938268769e-05
-2.16616601449146e-05
-7.41230567063842e-06
-2.1741506114093e-05
-2.70645382924819e-05
-2.41236364587822e-05
-3.63345394819844e-05
-1.77635652922711e-05
-2.08606147977381e-05
-3.03444899605141e-05
-1.29337721950224e-05
-2.53133856731082e-05
-1.14715243238345e-05
-1.50923709431993e-05
-3.07817158380537e-05
-2.21361605897067e-05
-1.37137715177104e-05
-2.10057171668789e-05
-3.04443527175171e-05
-4.17968469140916e-05
-3.00545389359594e-05
-1.30718511056702e-05
-4.50944400321841e-05
-3.02807383688371e-05
-2.62576476487285e-05
-2.00809495069243e-05
-3.22367445503151e-05
-2.54185028358917e-05
-4.48068859525462e-06
-3.00886498607337e-05
-4.08095688011602e-05
-3.0304757428743e-05
-3.92988007484924e-05
-2.36011197873777e-05
-3.28196876744964e-05
-2.07881078884391e-05
-3.39502581208625e-05
-3.25036794085358e-05
-1.13312099904209e-05
-2.49258774486918e-05
-2.91836138002973e-05
-1.70094766153766e-05
-1.71926233232197e-05
6.65795665142319e-06
-3.00084351363782e-05
-1.40367589623758e-05
-5.42295082222913e-06
-5.97814666983318e-06
-1.21012729631167e-05
-2.48923317014823e-05
-1.55997218673736e-05
-2.16273798826854e-05
-2.46935064336971e-05
-1.50144932900538e-05
-1.26080960898041e-05
-3.34697828237349e-05
-1.28169600155737e-05
-1.76347080848049e-05
-1.3892890737861e-05
-3.0759982671698e-06
-9.02868189230718e-07
-1.91327558391142e-05
-4.08673546289437e-06
-1.36646635831379e-05
-9.75202341573347e-06
-3.62673720873792e-05
-4.48994703336997e-05
-4.04025523601985e-05
-2.32586590017864e-05
-1.97056292198273e-05
-7.87300205889063e-06
-2.10330672186377e-05
-1.42290065446911e-05
-1.87708308530498e-05
-3.00609806540573e-05
-3.38435823860143e-05
-2.92471814037411e-05
-1.407247342885e-05
-1.96390956896028e-05
-2.32363740411243e-05
-1.64665198466975e-05
-9.30827284254408e-06
-2.10742549347408e-05
-3.35538937448828e-05
-3.16207198720086e-05
-2.83238890276544e-05
-2.55258989089449e-05
-8.74876201365197e-06
-2.91971564010606e-05
-1.85194236731685e-05
1.14211835787719e-06
-2.96241095085425e-05
-4.92203741335536e-05
-2.23258054615483e-05
5.93020046476058e-06
-2.87418491185563e-05
-8.87855332017388e-06
-1.64441302587995e-05
-2.38000163743513e-05
-8.68779084797129e-06
8.25313551106885e-06
-1.51545498830195e-05
-2.470805064741e-05
-4.33742121382508e-05
-3.13648718537618e-05
-2.55765641376203e-05
-2.30687457199664e-05
-1.23310226747998e-05
-2.44440163929809e-05
-7.75572983887942e-06
-8.27641171768351e-06
-2.56886361994495e-05
-1.99065718070175e-05
-2.98639454657513e-05
-2.61763754257363e-05
-3.60445859150158e-05
-1.83086002651541e-05
-2.76596600678939e-05
-1.95194633010732e-05
-3.19183779476964e-05
-1.9930089430292e-05
-4.68735061350973e-06
-1.96837210326727e-05
-3.97826962255827e-05
-2.39369891716536e-05
-7.91587923010757e-06
-2.657115391969e-05
-7.95713818035192e-06
-2.09200353665244e-05
-3.06577044152177e-05
-3.09842700270975e-05
-2.42682144279235e-05
-4.89268627141933e-06
-1.63017559186117e-05
-6.5644900133145e-06
8.49003580086085e-07
-1.62929778439861e-05
-4.33913522744145e-05
-2.39863807383793e-05
-7.33747130896986e-06
-1.79288535317019e-05
-2.90633364902235e-05
-1.94693678908941e-05
-5.20973795060443e-06
-1.41767314288977e-05
-2.68829407081471e-05
-1.66855541685756e-05
-2.24425479433739e-05
-3.5976986906699e-05
-3.07799254536761e-05
-5.49317649582274e-06
-1.59837459254792e-05
-2.08370219476801e-05
-1.34532008236939e-05
-1.82140097518025e-05
-3.16676641980509e-05
-1.5633345752707e-05
-3.32878334737231e-05
-4.00239823457354e-05
-2.46554981602061e-05
-1.44571870772745e-05
-5.3539529762314e-06
-1.76785675740422e-05
-4.58682774526406e-05
-1.27893070069552e-05
-2.81926130076814e-05
-2.83853138677026e-05
-2.23994039151419e-05
-1.7576610095075e-05
-2.82342478589847e-05
-1.90841857182083e-05
-1.84308926290177e-05
-3.1433833596907e-05
-5.25868047937528e-05
-1.27374386551877e-05
-4.40452336196199e-05
-2.60780814346274e-05
-1.57133948741593e-05
-3.82838273919745e-05
-4.29877505347723e-05
-1.09322274832637e-05
-4.46468305807534e-05
-5.20785345089384e-05
-3.64744874049907e-05
-3.14210453057107e-05
-1.21071149085902e-05
-3.01137057417692e-05
-2.82743932798644e-05
-2.28181623174559e-05
-8.88416101258418e-07
-1.86889315844221e-05
-2.40318648253504e-05
-3.1413379502666e-05
-2.12724283798774e-05
-1.94659767876261e-05
-2.08455743206041e-05
4.36901414898067e-06
-2.87623850458524e-05
-1.90906628584609e-05
-1.49168769225562e-05
-2.24855605472761e-05
-4.03316245144826e-05
-2.25840425518447e-05
-1.20227110396269e-05
-3.29394098825898e-05
-2.60226220500173e-05
-3.15274215993973e-07
-1.45157936259389e-05
-1.07256358838808e-05
-4.007791250659e-05
-3.98526478342325e-05
-3.66384617454489e-05
-1.62020427989893e-05
-2.76691363014689e-05
-1.38056794875939e-05
-1.64253751872813e-05
-3.39103248012787e-05
1.37815036048308e-06
-2.18044352915777e-05
-2.7092366726857e-05
-2.74679314886574e-05
-1.44238275047529e-05
6.35451288135122e-06
-3.38872844703807e-05
-2.4479232943207e-05
-1.3244656191102e-05
-3.06992825947552e-05
-3.28171995961066e-05
-3.71861886458835e-05
-3.58734774658842e-06
-4.20114342897206e-05
-2.66491210925375e-05
-8.33548574295701e-06
-7.59644168160458e-06
-4.58061350532893e-05
-4.34530214304369e-05
-2.41309986585746e-05
-1.53509198247637e-05
-2.14902069733694e-05
-1.78755183966988e-05
-1.72432667984285e-05
-1.58026225002741e-05
-3.00809674746577e-05
-4.58947737232814e-05
-1.40017204750411e-05
-3.41104873631861e-05
-4.46962200237604e-05
-1.56437625458293e-05
-2.53140627806386e-05
-4.22642489580003e-05
-5.62982523778849e-05
-2.0271973678567e-05
-2.95100055360222e-05
-2.73119929063592e-05
-2.41868767577774e-05
-1.84471114791069e-05
-5.34184911891298e-06
-1.39862027338494e-05
-3.11632699916081e-05
-2.45610363706603e-05
-1.61236782473399e-05
-1.89120854750256e-05
-2.68219902200458e-05
-3.70771675618115e-05
-1.13791356263585e-05
-3.05206648564882e-05
-2.34313374179202e-05
-2.11837685449291e-05
-1.07029453201413e-05
-4.40496873476289e-05
-1.95195505926843e-05
-1.57389170416231e-05
7.73439627343028e-06
1.83335576623495e-06
-2.55220549749764e-05
-9.41369057043741e-06
-2.37593058365749e-05
-4.11711605976656e-05
-2.07147288320999e-05
-9.00539383732544e-06
1.75410254615348e-07
-2.902865191282e-05
-3.15478602404036e-05
-1.44490062147459e-05
-1.36350034778618e-05
-1.94103596850871e-05
-4.68167770511506e-05
-2.41486749611142e-05
-1.14252999348564e-05
-1.61230348705638e-05
-2.94363665868635e-05
-3.74502085581512e-05
-2.21702770492172e-05
-1.38879757532698e-05
-1.82893075752073e-05
1.18793581512312e-05
-2.86616220527692e-05
-3.62985573678201e-06
-3.03566597573003e-05
-3.04458049821944e-05
-2.40302406586255e-05
-2.97803594943918e-05
-7.98827539061903e-06
-2.16369069331026e-05
-2.66980525194806e-05
-1.63595392573504e-05
-2.63432427692009e-06
2.88689187129527e-08
-3.80898503574084e-05
-4.79706174818432e-06
-1.45065605266316e-06
-1.63820194064718e-05
-2.44580435039862e-05
-2.41335197608666e-05
-1.34743967127596e-05
-2.0979807061737e-05
-4.59213868507296e-05
-1.65614278505681e-05
-2.49144063999973e-05
8.13964569472273e-06
-2.7549381464702e-05
-1.74431010183223e-05
-3.1790164399042e-05
-2.14259802182418e-05
-3.43477390249283e-05
-1.99983105592207e-05
-2.92693817468886e-05
-3.68449304944232e-06
-4.25809371435683e-06
-2.29148626732138e-05
-1.51724884616364e-05
-4.42895828043663e-05
-2.4915408016913e-05
-5.58168772845832e-06
-4.36769417002605e-05
-3.46092658542771e-05
-7.60333948841825e-07
-2.12211750850919e-05
-1.93483217327886e-05
-3.60585697317019e-05
-1.41139455160993e-05
-2.56757787126908e-05
-2.79408583402797e-05
-3.56869535865399e-06
-1.57057563767493e-05
-2.25761341683986e-05
-3.43142520415436e-06
-1.2853434295783e-05
-2.06435168314242e-05
-2.02458758766286e-05
-3.3814350274002e-05
-4.63108502547178e-05
-1.28092996011348e-05
-2.96730383133356e-05
-3.42409629748339e-05
-4.40899837074168e-05
-6.41421076065104e-06
-3.41187231248147e-05
-2.16568857354186e-05
-6.68340325389974e-06
-3.8348326545352e-05
-1.97661577864123e-05
-1.75607147755538e-05
-1.51259832216702e-05
-3.37035094056671e-05
-1.13669852482803e-05
-2.70590273060094e-05
5.61362187170837e-06
-2.76325739691554e-05
-1.7556914372188e-05
-2.34951029902888e-05
-1.43691684292197e-05
-4.25118354758339e-06
-4.94839235436762e-05
-5.5103046656138e-06
-7.9273145004417e-06
-3.30764191766809e-05
-2.39482344340692e-05
-2.8468625528191e-05
-1.93309018347222e-05
-3.71928883576534e-06
-7.43346192776016e-06
3.16179751447997e-06
1.2747381648712e-06
-1.26551273003484e-05
-1.83753781792252e-05
-4.06000472751744e-06
-4.33939331752371e-05
-2.20958257803203e-05
-1.19869587773615e-05
-2.10271472327748e-05
2.90473258792026e-06
-1.08389458431623e-05
-1.63005962119738e-05
-2.59950861564519e-05
-1.05626062297219e-05
-1.33546099584776e-05
-6.18550059979999e-06
-1.29243633184087e-06
-2.24282101205204e-05
-1.88438582008531e-05
-1.81018364445542e-05
-5.69116375389299e-05
-8.14123895330704e-06
-1.48779601419539e-05
-2.50134640526745e-05
-8.60657384763023e-06
-1.0330093541881e-05
-1.58181468654331e-05
-1.43332657286823e-05
-1.20180005411163e-05
-3.20779383944959e-05
-1.77211565451564e-05
-2.58901157748441e-05
-8.38412788407038e-06
-2.62414094621096e-05
-2.52644263329617e-05
-3.99763601414789e-05
-5.99131221404622e-05
-9.02211053541012e-06
-1.16980674796431e-05
-2.07476618267866e-05
-1.427732078485e-07
-4.21129287306412e-05
-3.29879293629801e-05
-1.12057692623411e-05
-3.46235461402781e-05
-3.73084335333147e-05
-2.0705708243987e-05
-2.43236141898102e-05
-2.18393224003422e-06
-1.77164031312516e-05
-7.17526069287879e-06
-9.6628791210769e-06
-1.49705622302449e-05
-4.12188159021059e-06
-2.77886228637841e-05
-2.51774023617072e-05
-1.77281677485079e-05
-1.38398683943336e-05
-1.23624127802165e-05
-1.71344958797327e-05
-8.61748813485332e-06
-3.01292181618148e-05
-1.7791701868041e-05
-3.3254370802936e-05
-3.47807282295138e-05
-1.42781216674679e-05
-3.83870854690279e-05
-2.09915206319717e-05
-3.29930589699909e-05
-2.00668145943049e-05
-2.9267559966994e-05
-3.05831524635724e-05
-2.14761466834282e-05
-7.7458632429733e-06
8.14126242266495e-06
-1.8814878398912e-05
-4.51048859730287e-05
-2.84279853884494e-05
-1.46201958342084e-05
-9.31369699864854e-06
2.24374802286629e-06
-1.010448849723e-05
-1.19230227576197e-05
-3.87991899762779e-05
-1.26225659996334e-05
-1.12396706350257e-06
-1.43857736000086e-05
-1.77892599615375e-05
-1.50526394425489e-05
-8.75020014886877e-06
-9.03394590146793e-06
-3.26924658584468e-05
-2.51552757792482e-05
-1.53851396491e-05
-8.97744182547373e-06
-2.22351592544011e-05
-2.33763072124041e-05
-2.75422516280475e-05
-9.76050540154056e-06
-8.88376932583412e-06
-1.40939507043235e-05
-1.93733853108261e-05
-2.8798689862404e-05
-1.17804431120931e-05
-2.63143413787123e-05
-3.64091611520943e-05
-5.21674808899612e-06
-2.56030065093008e-05
-2.93874383740593e-05
1.0114609856439e-05
-1.69953945742872e-05
-2.49653247836462e-05
-7.90701085462414e-06
-2.64191026640328e-05
-6.51457531981266e-06
-2.53157819681263e-05
1.54099765178269e-05
-7.59744222776578e-06
-1.72442002203864e-05
-2.74228358173903e-05
-3.54597625895435e-05
-2.94638135269282e-05
-3.94826009179893e-05
-4.20580585338247e-05
-2.59929334680409e-05
-2.30340611442268e-05
-2.19867880679055e-05
-2.22472974068714e-05
-3.26440677375813e-05
-6.70337703058171e-06
-1.15652569252157e-05
-3.08400428379005e-05
-1.01124700590877e-05
-3.33987286772461e-05
-2.02051369809594e-05
-1.06285922171096e-05
-1.1160235664742e-05
-2.98982620976802e-05
-3.98855064443867e-07
-2.28669509552191e-05
-5.52983234221393e-06
-7.67165418385025e-06
-3.09941260316506e-05
-3.21598360664281e-05
6.23745337901264e-06
-3.7220072136517e-05
-2.31266394857784e-05
-7.36032487148543e-06
-4.08971041526277e-05
-2.82883619598138e-05
-4.23166248746388e-05
-2.7677965071188e-05
-3.44962484212302e-05
-1.21591031810139e-05
-2.10316042646046e-05
-3.25203552585703e-05
-2.35756526418421e-05
-1.23067532248615e-05
-2.94263439566593e-05
-2.34316109060853e-05
-4.77320324169159e-05
-1.32710824615382e-05
-1.5307588747699e-05
3.01393035245794e-06
-2.90685924541992e-05
-3.0472919615894e-05
1.35029954740047e-05
-2.16502196424917e-05
2.0660514454214e-06
-1.08565869068875e-05
-1.04414072540635e-05
-2.93663654985153e-05
-1.16593491396376e-05
6.50560248508153e-06
-2.28727799023436e-05
-4.89301364404908e-05
-5.0131823035318e-06
-3.08801713325924e-05
-1.2365054359459e-05
-3.64104500556739e-05
-1.23829024402243e-05
-7.86049460809383e-06
-2.83721551214313e-07
-1.79560735575177e-05
-3.79883671520168e-05
-2.37203582376971e-05
-5.52321811309897e-06
-4.08935377004997e-05
-3.2873084365325e-05
-1.9417698393424e-05
-2.36974463228567e-05
-2.46604431071499e-05
-3.04082697308261e-05
-2.2224673794342e-05
-1.61947452229072e-05
-1.61192823130032e-05
-1.79013483500396e-05
-4.80244998782294e-05
-2.38969262398682e-05
-2.28357758675702e-05
-1.70261204397322e-05
-1.74459471311373e-05
-3.28005218221235e-05
-4.18979488084656e-05
1.07778164114734e-06
-1.41316991063908e-05
-1.45501180814392e-05
-3.09188124849172e-05
-3.77219195746589e-05
5.22286695169669e-07
-3.28015468343917e-05
-3.29477931393998e-05
-2.36959846068933e-05
-3.3505677209304e-05
-1.75290081558311e-05
-3.29425051244636e-05
-8.64686071985705e-06
-2.92093384565019e-05
-3.41269213934095e-06
-5.89517007300116e-06
-2.72773286597834e-05
-1.57860358512929e-05
-2.11573075210915e-05
-3.26270589950726e-05
-1.8399155850069e-05
-3.2651407105853e-05
-2.02493456559293e-05
-1.24214959348963e-05
-1.66310454867308e-05
-3.04261233894517e-05
-2.49501404247533e-05
7.30065121015917e-06
-9.62179570658374e-06
-1.81309740015596e-05
-1.9129054192122e-06
-1.91754118377755e-05
-1.74532049040015e-05
-1.44283807451693e-05
-3.02667687566188e-05
-2.10550159902079e-05
4.77786952934321e-06
-1.11529530699528e-06
-1.11641574063689e-06
-2.73876961263347e-05
-3.50539416232467e-05
-1.87248464119949e-05
3.37007936525952e-06
-2.45006799057046e-05
-2.49320185657346e-05
-2.28356402954099e-05
-2.0883331522842e-05
-1.08728029588611e-05
-1.86188668468481e-05
-1.0073921162712e-05
-1.471420966069e-05
-1.94073142888142e-05
-2.78142352876432e-06
-3.53161765887318e-05
-1.28947254692174e-05
-1.6250648082745e-05
-3.37732713343799e-05
-3.38871645054945e-05
-9.30214447798275e-06
-2.73090870372177e-05
-2.51396841293927e-05
-2.01984132025597e-05
-9.08241047605617e-06
-1.12833437797833e-05
-3.03886053275642e-05
-2.12585619822931e-05
-1.82943520902471e-05
-1.13118858752085e-05
-1.14286460169424e-05
-5.64741503326521e-06
-1.9979614153445e-05
-2.04880724144185e-06
-8.70814179714332e-06
-1.49576137463145e-05
2.19353640517241e-06
-3.52496136659729e-05
-3.29483506730925e-05
-1.01998598114795e-05
-2.80208930726951e-05
-5.11243438365942e-06
-1.78628458702209e-05
-1.79761468563531e-05
-2.28079248549977e-05
-2.43578443903113e-05
-1.51330407869793e-05
-2.22788853244131e-05
-1.37209098787477e-05
-3.6033116996951e-06
-2.91818928439427e-05
-2.77105471104088e-05
-2.36075499174064e-05
-2.10969878339787e-05
-1.40402967275351e-05
-2.82763153158245e-05
-3.16236715096009e-05
-3.08817528658138e-05
-2.09884916597227e-05
-6.2861071982442e-07
-2.07260473441401e-05
-2.53364274361571e-05
-3.33499427359251e-05
-1.86703541328717e-05
-4.04993166219215e-05
-3.52575535813386e-05
-2.46211804076966e-05
-1.93936710257114e-05
-3.48394529288137e-05
-2.8979489979438e-05
-1.05682558975814e-05
-2.29656606933477e-05
-3.6146361368292e-05
-3.45076565972593e-05
-2.34487673359768e-06
-2.58007119760142e-05
-2.90607078917449e-05
-1.770457946093e-05
-1.35244111320197e-05
-2.16213954081305e-05
-4.02544965288523e-05
-1.71279636994949e-05
-9.40356392309112e-06
-3.60578248361927e-05
-1.64945623607243e-05
-1.72528957373456e-05
-4.04927948339603e-05
-1.32076026007776e-05
3.31878689846823e-07
-1.61126962107187e-05
-2.63265146171534e-06
-7.04829591579471e-06
-3.23650646237402e-05
-3.38871100012972e-05
-1.93411988505095e-05
-8.98012940969703e-06
-1.67422118961543e-05
-1.6478260752422e-05
-4.06059649638484e-05
-3.92339255900188e-05
-2.39670545984726e-05
7.107056713251e-07
-2.68823728644716e-05
-2.88576673362874e-05
-1.00112941124265e-05
-1.91941639415042e-05
-4.37767635550949e-05
-2.69044031909758e-06
-2.87888851444128e-05
-8.39096353263958e-06
-3.75891603448915e-05
-2.77610494507852e-05
-1.76502163401986e-05
-3.44270804980326e-05
-3.50382962107567e-05
-2.25996952518847e-05
-1.95079561026536e-05
-2.98887188111391e-05
-1.74343837739827e-05
-2.79941069679632e-05
-2.14152521249802e-05
-1.51925351260207e-05
-1.36390233119979e-06
-3.19894091309896e-05
-3.98706135071176e-06
-2.36619588022339e-05
-3.44744029096746e-05
-1.79108223275683e-05
-2.14074433303345e-05
-1.14391043364261e-05
-3.3693512607507e-05
-5.62895351509898e-05
-4.07636915905072e-05
-1.79239899425803e-05
-3.27233436836181e-05
-1.32201835888803e-05
-2.7754420306156e-05
-5.59287700694287e-05
-3.54414970397394e-05
-2.36085337088173e-05
-2.09108018619215e-05
-2.03029895424342e-05
-1.60955892540075e-05
-2.18550206171723e-05
-2.48704136285724e-05
-4.04296377245106e-06
-2.11510824015717e-05
-4.01199196597868e-05
1.39530791448762e-05
-2.03141483162044e-05
1.20871527650658e-06
-1.85202639349958e-05
-1.1787234351909e-05
-3.62296857294002e-06
-2.70492076034895e-05
-1.71538182337672e-05
-1.90005392660168e-05
-1.93179679105929e-05
-2.79998229214766e-05
-1.56684104915963e-05
-2.36559801626429e-05
-1.74531108901971e-05
-3.51771401918077e-05
-8.19851887799684e-06
-1.80684012795869e-05
-3.85266112802727e-05
-2.52329960497368e-05
-2.89904861466722e-06
-3.88564409244474e-06
-7.79755807369378e-06
1.18644803024098e-06
-1.14919933357023e-05
-2.49477907805583e-05
-9.44279860315982e-06
-1.54948422114563e-05
-1.58015271147212e-05
-1.69837013814889e-05
-3.99287459716566e-05
-1.47556755811898e-05
-1.13362145902381e-05
-2.29414122674969e-05
-2.06296048783327e-05
-2.21445666446237e-05
-1.51659274541669e-05
-1.82939096771319e-05
-1.20107494328778e-05
-4.7678713586413e-05
-2.68126992666537e-05
-1.11493724447438e-05
-2.10149137314178e-05
-3.61487975831064e-05
-3.17241529389608e-05
-2.32704282743778e-05
-2.06516986759658e-05
-3.14739430961244e-05
-1.33878877903692e-05
-1.86428407542002e-05
-6.13762948413013e-06
-1.38908564039063e-05
-3.88019638818486e-05
-2.51883716182742e-05
-1.93791327680509e-05
-2.89650541194663e-05
-2.41132125648898e-05
-3.1375507611909e-05
-6.8656736409626e-06
-2.99951843992607e-05
-2.28280527365763e-05
-6.7476905451184e-06
-8.56221012946397e-06
-2.56716757934598e-05
-1.97023206301646e-05
-2.32009902318591e-05
-1.68973569682286e-05
-2.19595298763376e-05
-7.92181528850828e-06
-1.0773465012252e-05
-1.71330210919923e-05
-2.12769259651913e-05
-2.21210918695332e-05
-4.80416509502636e-05
-8.75719427182239e-06
-2.13920532274705e-05
-1.01245720804285e-05
-1.31897860701823e-05
-4.36034960704886e-05
-5.53257321196345e-05
-3.69291573629522e-05
-1.75086087783512e-05
-1.51501518062797e-05
-2.86698175373818e-05
-1.1434269999789e-05
6.49546341008224e-06
-3.75626151198226e-05
-1.00748986808048e-05
-9.30111688874269e-06
-7.77391788251699e-06
-3.72337355925264e-05
-2.79576373982245e-05
4.37953649280047e-06
-3.85873570289488e-05
-2.89606101414805e-05
-2.90896890556171e-06
-1.64839918128344e-05
-8.853004492987e-06
-1.71871887355723e-05
-2.89406464709207e-05
-2.86087454616699e-05
-2.10151324099747e-05
2.23231857330018e-06
-3.65904739828512e-05
-3.49742744868943e-05
-4.52325908255948e-05
-5.1022449196582e-05
-4.28244143319682e-05
-3.05072044047155e-05
-3.4255434605599e-05
-1.47139614822271e-05
-4.21468937860363e-05
-1.73554868769395e-05
-1.9229051188596e-05
-1.15442238745471e-05
-3.13575089854145e-05
-2.2766366398114e-05
-1.90013010414956e-05
-1.57103953053173e-05
-1.41095818482882e-05
-2.52145422401538e-05
-3.87578702391173e-05
-2.12503846963618e-05
-4.33379826535853e-05
-4.50287471505921e-05
-1.00446302843798e-05
-3.00922534664546e-05
-4.72954388263583e-06
-2.2901049262986e-05
-4.1970918377967e-05
-2.18289514579004e-05
-1.70339108159829e-05
-2.08443593088854e-05
-1.9132895529476e-05
-1.48693749110591e-05
-2.77926519640597e-05
-3.12052656210659e-05
-1.24181138988645e-05
-1.65706632011634e-05
-3.83252788139852e-05
-2.18704661244723e-05
-4.16902755542759e-05
-2.33875070272218e-05
-2.87261966675499e-05
-3.17337938037956e-05
-3.38309756122529e-05
-2.41130548799928e-05
-1.89891028616903e-05
-2.42453363404781e-05
-2.72713219438204e-05
-3.51059959726594e-05
-2.95653491530994e-05
-2.20794893191135e-05
-3.21523397780528e-05
-3.45536944938298e-05
-3.00365671262318e-05
-2.5330161596923e-05
-4.80332952721804e-06
-2.4083646634471e-05
-5.72450462547495e-06
-3.20352207489337e-05
-1.06129601252965e-05
-5.70753684132976e-06
-6.0405044358444e-06
-3.3444568448287e-05
-1.27421376911396e-05
-2.4090997055409e-05
-1.79117770283563e-05
1.29939432543088e-06
-1.55255456612681e-05
-1.94964213459859e-05
-2.45030733969654e-05
-5.59689431037638e-06
-3.24550469703836e-05
-9.88384833363143e-06
-3.78431264577544e-06
-1.70624343785361e-05
-1.07210496661297e-05
-2.03776770494255e-05
-1.75595633014287e-05
-1.4619198454608e-05
-1.49728599505069e-05
-9.68501288228306e-06
-2.36166617812583e-05
-7.05749788574474e-06
-1.79441319724781e-05
-2.57352930229598e-05
-1.20593219200775e-05
-1.97798971684396e-05
-1.0968434767837e-05
-1.36049560419106e-05
-1.50494508102831e-05
-2.51014170278732e-05
-1.9913116823128e-05
-1.34336476903685e-05
-8.60557335852195e-06
-3.12413208927353e-05
-2.61048859808272e-05
-5.32105423845622e-06
-1.43076321346633e-05
-2.16769638191536e-05
-3.49754413305896e-05
-3.26015243043206e-05
-6.72118575329835e-06
-1.14935316158144e-05
-5.09259145976881e-05
-1.97897759424382e-05
-2.12907075289929e-05
-1.26868715224628e-05
-1.77924237409676e-05
-2.77129670483116e-05
-6.00639871055479e-06
-3.50429556270788e-05
-3.00408560232652e-05
-1.9817997327852e-05
-3.3548187056265e-05
-1.70175312159523e-05
-1.65706186439462e-05
-1.83517533484182e-05
-2.87774129944964e-05
-1.40316264174511e-05
-3.20435545776361e-05
-1.99605380888742e-05
-3.39039667071669e-05
-2.51143370653433e-05
-3.32510071684392e-05
-2.52624068885182e-05
-2.59143682715962e-05
-2.53790947022131e-05
-3.7831202258118e-05
-1.78815898405065e-05
-3.73700240789714e-05
-3.1657828837513e-05
-2.72077307076055e-05
-1.57691669449359e-05
-3.22309473124056e-05
-1.02994519565693e-05
-1.25793178416323e-05
-1.08407664129067e-07
-1.03156126878757e-05
-3.79660944450015e-06
6.17873627223614e-06
-2.1086045475257e-05
-1.30569895033814e-05
-4.52468226007045e-05
-2.17958747426694e-05
-9.18174754335006e-06
-4.12167024841496e-05
-2.71557661217791e-05
8.69943891465297e-06
-2.59016013666878e-05
-3.06015356479878e-05
-1.98687616847339e-05
2.84813272500423e-07
-1.90447144614389e-05
-7.11109118003013e-06
-2.35311321344412e-06
-2.1561803284833e-05
-4.05395619054623e-06
-5.44012054983341e-05
9.35140565045745e-06
-3.01377803021261e-05
-1.54435800820065e-05
-2.35544762251333e-05
-1.51692147242121e-05
-1.10839714597718e-05
4.05418616825235e-06
-1.46956853456689e-05
-2.07711363216314e-05
-4.40540999688949e-05
-3.64022673408746e-05
-1.04557629924273e-06
-1.6567939402666e-05
-4.26821592277057e-05
-1.29218755812292e-05
-2.15036703119652e-05
-2.06847313387408e-05
-3.66270641476431e-05
-2.39472004260378e-05
1.86104788115144e-05
-1.25498738357711e-05
-4.39706943707641e-06
-3.22909514980081e-06
-3.60430303578563e-05
-1.71224479480886e-05
-1.21945145611625e-05
-2.0669619187795e-05
-2.22969175223463e-05
-3.1338450265295e-05
-1.76553109515508e-05
-8.29746864064407e-06
-2.61184018028519e-05
-3.00389573217606e-05
-4.51111146352491e-05
-2.07461345304516e-05
-2.09431961406201e-05
-1.42411803053616e-05
-2.56955130129333e-05
-3.25225739503113e-05
-2.46987384558203e-05
-1.00049059457433e-05
-2.12111816161281e-05
-2.26884175107384e-05
-2.97585721156348e-05
-2.454013981322e-05
-4.62648195162833e-05
-2.4560380695053e-06
-1.52861088268829e-07
-3.82304470793265e-06
-2.31327492519422e-05
-2.86373941101972e-05
-2.42352790559341e-05
-6.82321503537617e-06
-1.63829402941828e-05
-1.43880890373142e-05
-1.26183842622751e-05
5.23512774563417e-06
-9.66914738871451e-06
-2.49494240713979e-05
-1.32565778085857e-05
-3.92644171337146e-05
-7.21933778351393e-06
4.65741171532006e-06
-1.17804842309922e-05
-3.05041070642576e-06
-3.35928285284914e-05
-2.23183282250242e-05
-3.10488324639388e-05
-2.20074671401779e-05
-1.13247526464516e-05
-2.38438692469095e-05
-7.88884090952607e-06
-7.20146439403744e-06
-4.56899734873426e-05
-1.84393891369784e-05
-3.47910161377148e-05
-1.6366298420969e-05
-1.32536529539663e-05
-1.03931985684242e-05
-1.33366995289291e-06
-4.57814710990544e-05
-1.99830324806192e-05
-2.20623646932869e-05
-8.208423380805e-06
-1.47980939253497e-05
-2.92218490565903e-05
-2.93516429311467e-05
-4.17609923806947e-05
-2.72674302310865e-05
-2.08349283432687e-05
-9.98647383319482e-06
-2.57883081717843e-05
-1.89356464520162e-06
-1.97855090473259e-05
-2.53616882340054e-05
-3.19873489332859e-05
-1.44088842757842e-05
-2.37236858964815e-05
-1.79668006957065e-05
-2.42101095746823e-05
-4.29129285489959e-05
-6.2939524093934e-06
-3.07631802910322e-05
-7.17573042053579e-06
-2.46158991982742e-05
-2.53307010127343e-05
-2.53581632355181e-05
-4.2687544950679e-05
-7.20978042316203e-06
-3.2534173347639e-05
-4.14150111681207e-05
-6.51767072302613e-06
-1.08496086818912e-05
-3.6240663026737e-05
-4.0683672782045e-05
-2.22190681270412e-05
-1.49607089790999e-05
-3.59438482777732e-05
-4.61129307037177e-05
-2.06018416447268e-05
-4.00029499042778e-05
3.85020522248262e-07
-2.55326395232813e-05
-1.37700563188735e-05
-1.39107684895635e-05
-1.9944631019052e-05
-3.71455655950337e-05
-3.02040501039865e-05
-1.84399287946668e-05
-1.34205107505101e-05
-2.04796411404013e-05
7.12770223093236e-06
-2.774188552734e-05
-2.76654109382765e-05
2.90953477477969e-06
3.50641657526309e-06
-1.72063130415516e-05
-2.50648761916886e-05
-3.95659210762447e-05
-1.98898315132191e-05
-3.4177903322327e-06
-1.78569648955908e-05
-3.24417854215006e-05
-2.37760588529545e-05
-1.73853746541678e-05
-1.28569065003132e-05
-2.15154159726241e-05
-2.17035994850343e-05
-1.46495200366184e-05
-1.65559217149598e-06
5.84081075558069e-07
-1.94647292445311e-05
1.45548629456683e-05
-1.39517270045967e-05
-2.12181847967485e-05
-1.35350845241902e-05
-2.71136640875145e-05
-2.15172583866004e-05
-1.27254847289144e-05
-2.37908030971105e-05
-3.08780247510387e-05
-2.69269288132778e-05
-2.17808042133437e-05
-2.41420086109572e-05
-2.68222358212677e-05
-2.63096740527313e-05
-2.44301447385879e-05
-9.5430868028824e-06
-3.52291665576467e-05
-3.42236523306193e-07
-1.99321614686008e-05
-2.37760127813033e-05
-7.26740368908904e-07
-1.78758637459786e-05
-1.49610270139411e-05
-2.56651485048783e-05
-5.90223105157039e-06
-1.6989103689456e-05
-3.09983142575552e-05
-7.14250159535381e-06
-2.2410166954288e-05
-4.1930159864888e-06
-2.10650667937883e-05
-3.28265034122099e-05
-1.16912228546446e-05
-1.79660181498962e-05
-1.66960686751049e-05
-2.84893939273334e-05
-3.52612008210492e-05
-1.92302447184097e-05
-2.91720171383134e-05
-3.07452704440281e-05
-1.27365814549938e-05
-1.37847046859161e-05
-1.98310570903229e-05
-2.28216038572344e-05
-1.25670707048033e-05
-2.04075092366311e-05
-2.02177024026609e-05
-3.06756565067886e-05
-4.51838433516701e-06
-8.01555082854703e-06
-2.43878209545054e-05
-2.96663968685565e-05
-2.10269271374938e-05
-1.4645199361043e-05
-3.46465104183636e-05
-3.79516943385041e-05
-9.07368905262764e-06
-2.13778136736933e-05
5.07392431070535e-06
-1.16147504143794e-05
-3.73754150663747e-05
-3.18291352142925e-05
-3.48566316626763e-05
-1.64590967769944e-05
-1.81645774238239e-05
-2.56511076363723e-06
-2.69398790179663e-05
-2.26992540519115e-05
-1.40143185275612e-05
-1.0437179240278e-05
-1.74654056847518e-05
-1.9391118651032e-05
-2.92679825159676e-05
-1.87100131428716e-05
-2.69882623710959e-05
-1.10050382233106e-05
-2.03420293025282e-05
-7.36739019317576e-06
-2.10423789726506e-05
-1.7265885593703e-05
-1.09945440464201e-05
1.4460921198479e-05
-6.19013811204804e-06
-4.28551587906524e-06
-3.10203977556801e-05
-2.90513765603415e-05
-1.03263660262729e-05
-1.32209138902589e-05
-1.70320811645428e-05
-3.14585958712948e-06
-7.86750730023528e-06
-2.11009273498703e-05
-1.8351743601468e-05
-1.30174063139711e-05
-1.05537864938018e-05
-3.83986432016783e-05
-3.8166252057763e-05
-1.5342061006599e-05
-1.58728763050329e-05
-2.17025405186885e-05
-1.59051890344085e-05
-2.98935653112891e-05
-3.10384819583254e-05
-6.85174061092312e-06
-3.16131355926194e-05
-6.48112359801729e-06
-2.12252222337682e-05
-1.67762044111927e-05
-1.21154555720116e-05
-1.86775420164412e-05
-2.3836161985059e-05
-2.89871405205949e-05
-2.698126404655e-05
6.74032508155681e-06
-7.95351743744713e-06
-2.47187674596215e-05
-3.49199945413597e-05
-1.04933049702116e-05
-3.38031530061278e-05
-4.74895235760093e-06
-3.6392700802913e-05
-3.0381210221705e-05
-2.38917416476501e-05
-2.83497931790428e-05
-2.05197057688569e-05
-6.19232839510429e-06
-2.38459080953214e-06
-1.01230962876944e-05
-2.2313807331602e-05
-1.98256128739207e-05
-2.48292905474562e-05
-3.58379298593779e-05
-1.23330445270919e-05
-3.64280565696204e-05
-2.54750427494431e-05
-4.27298904009693e-06
-4.32540203703787e-05
-2.98693816613461e-05
-5.46453069012635e-05
-2.39026830958527e-05
-1.23969745850652e-05
-1.262708758769e-05
-3.71667711683201e-05
-1.10235312110072e-05
-3.69470147579962e-05
-3.41439967432273e-05
8.32492538564494e-07
-2.67757852756859e-05
-2.19995496043366e-05
-7.67525302578048e-06
-4.73651691028545e-06
-1.05876900603223e-05
-1.64989171870745e-05
-1.38806841939514e-06
-8.1878527931329e-06
-2.90895860784418e-05
-2.47240425529048e-05
-3.16605052129542e-05
-7.41553252519074e-06
-2.39674747128062e-05
-4.25008125988635e-05
-1.61176607758375e-05
-2.70883780948917e-05
6.45779391697456e-07
-9.22934857962462e-06
2.85803261728012e-06
-2.13613944691862e-05
-6.94721456923016e-06
-2.6303368621342e-05
-3.05493764549568e-05
-3.3131468633408e-06
8.31831063039313e-07
-2.73258702320915e-06
-5.49265380735577e-06
-2.30106629187202e-05
-5.46961600139517e-06
-2.15004495032453e-05
3.69567295112964e-07
-1.40230728392534e-05
-1.75125539394136e-05
-4.69467047730326e-05
-1.36897149027336e-05
-2.58350542884215e-05
-3.1421259874794e-05
-3.49303495611158e-05
-4.11411035174042e-05
-5.90230307541093e-06
-2.68066502497001e-05
-3.27212607922922e-05
-1.8834248582723e-05
-1.74768484384644e-05
-5.11094000909472e-06
-1.02410132210069e-05
-1.20964383986978e-05
-4.85223848012361e-05
-3.40706705719968e-05
-2.14633418296123e-05
-1.0097700214227e-06
-1.41094607757897e-05
-2.74960248912517e-05
-2.11690882451907e-05
-2.83231262225124e-05
-2.04809604502536e-05
1.56922014723266e-06
-1.29123711461608e-05
-2.62745329977695e-06
-1.82174482503765e-06
-1.99560888419099e-05
-2.00775884366133e-05
-2.00607185830641e-05
-1.75313235440863e-05
-2.6164048331716e-05
-1.31289893512278e-05
-1.00790997974458e-05
-2.4691811493724e-05
-3.86761340210751e-05
-1.58949467850456e-05
-3.53916893648501e-05
-2.53694908678474e-05
-2.82232267746736e-05
-8.03941291875217e-06
-1.27966257835542e-05
-3.7631397405947e-05
-3.62238864166644e-05
-3.39147228088011e-05
-1.58731830562542e-05
-2.02161619797998e-05
-2.1204017475987e-05
-1.27308553643345e-05
-2.67034676032459e-05
-3.38802766663212e-05
-5.5880464353494e-06
-1.06766755392931e-05
-1.77514331175218e-05
-2.8264041992524e-05
-2.67192135851271e-05
-1.13990400540987e-05
-2.02239539827787e-05
-1.72054343476187e-05
-2.51291857818534e-05
-2.47247250468082e-05
-1.81619030582875e-05
-1.81151683830433e-05
-3.39352856498164e-05
-7.24933817529112e-06
-2.88038037905088e-05
-2.93133853566396e-05
-2.55175091810402e-05
-3.31796066478522e-05
-2.51699136223876e-05
-3.36876731091319e-05
-2.74070596549736e-05
-2.32534804569946e-05
-1.4712482659373e-05
-1.45518981992753e-05
-2.14997260922273e-05
-5.58005966588539e-06
-1.9949188490667e-05
-1.89803695028677e-05
-1.84437836645157e-05
-2.67721094296854e-05
-1.85246291234299e-05
1.35031299863371e-06
-2.43329690580628e-05
-2.54885013503041e-05
-3.35899117762422e-05
-1.72361591917267e-05
-2.60063413293395e-05
-1.69868256515152e-05
-3.04964298244864e-05
-2.08797056824273e-05
-5.39439695624827e-05
-9.28060294360519e-06
-5.98135663800744e-06
-2.00370338273641e-05
-9.89386317302983e-06
-2.72684771551445e-06
-5.98462453035206e-06
2.83413110020045e-06
-3.02470606492473e-05
-1.67378839849031e-05
-1.36168246898397e-05
-3.69908659977905e-05
-1.95883749137005e-05
-1.19470862581052e-05
-2.78471868503016e-05
-3.44442800934552e-06
-3.32615037020613e-05
-3.59101331790919e-05
-2.98042441235065e-05
-6.989067230014e-06
-1.11456553700918e-05
-5.03051298859573e-05
-1.25842386308532e-05
-4.80578722544624e-05
-2.36453942597393e-05
-1.19752831408001e-05
-3.09406334983352e-05
-1.59294024597525e-05
-1.00394961958281e-05
-2.7897039866495e-05
-1.23606093177143e-05
-2.35096571117218e-05
2.53691424493316e-06
-1.89774417889033e-05
-1.65366163122261e-05
-2.27851188746788e-05
-8.39065259035613e-06
-2.02443909696724e-05
1.63263960920768e-05
-1.41484585082645e-05
-2.41114273741903e-05
-2.66546274671336e-05
-2.05307470804291e-05
6.98036669618968e-06
-3.87165813292691e-06
-3.73926695721819e-05
-2.85249149183471e-05
-5.11585046317652e-06
-2.03978903909014e-05
-2.19222494914211e-05
-2.24977086910105e-05
-3.44487427390689e-05
-3.02513455651946e-05
-2.94491925895697e-05
-1.16052638039534e-05
-2.76593211116914e-05
-2.8286147964824e-05
-1.59815224608728e-05
-2.68774285551171e-05
1.75195744429218e-06
-1.72960908077472e-05
3.39088553678129e-06
-4.3180288045658e-05
-4.49634533630006e-05
-1.13157856419459e-05
-1.37821053816039e-05
-6.80154708076083e-08
-2.33782260718988e-05
-3.96674753259489e-05
-2.16021690334887e-05
-3.13476613040784e-05
-2.19395213453568e-05
-5.3730494322857e-06
-5.76495576494948e-06
-1.90756099611098e-05
-1.68467078815936e-05
-1.62725316989631e-05
-9.42806280697626e-06
-2.00330543938077e-05
-2.99412487846306e-05
-1.07989007474717e-05
-4.46367862563145e-05
-2.14358696586964e-05
-2.94627255161183e-05
-1.84610636117039e-05
-7.64799833469133e-06
-2.23134609685059e-05
5.96376181146982e-07
-8.02610258469884e-06
-6.55981609010849e-06
-1.99531426875429e-05
-2.01358814405744e-05
-3.05581863771415e-05
-9.95737416315216e-06
-3.02894867051742e-05
-1.80131789272084e-06
-4.08906906719629e-05
-2.80065338441037e-05
-2.85327054609702e-05
-9.1764443853771e-06
-3.31147155942889e-05
-3.52636919894426e-05
-2.67265397386682e-05
-3.93310444383414e-05
-2.49761727355521e-05
-3.47354491501013e-05
-5.67062802389159e-07
-4.37972792638171e-05
-1.95435329831438e-05
-4.832212931307e-06
-2.84469776061127e-05
-8.93987815523576e-06
-2.7264250473847e-05
-2.02843587927413e-05
-3.05061415765238e-05
-2.6670340873993e-05
-2.70606891550739e-05
-1.00468926169901e-06
-1.52171810280614e-05
-3.06670065960218e-05
-1.82476104331495e-05
-4.14822182902909e-05
-9.2302865161232e-06
-2.37266865543822e-05
-1.45288405541467e-05
-2.24533049900402e-05
-3.48620236165992e-05
-2.74217829115026e-05
-2.92815779132236e-05
-3.2063989551528e-05
-2.68311522391894e-05
-1.86000725529504e-05
-9.96303146685609e-06
-1.6647549314225e-05
-1.33733740702947e-05
-3.71708275695993e-05
-1.37390962028393e-05
-1.89526053611488e-05
-3.20853145345761e-05
-8.38843361530566e-06
-5.08226360134388e-05
-2.82845030847783e-06
-1.09909405744835e-05
2.00521729209865e-07
-4.97967687502087e-06
-1.55659890697673e-05
-2.14709037158328e-05
-7.69165537172536e-06
5.67766077178359e-06
-3.38053511772171e-05
-2.35774242072517e-05
-1.91557535529712e-05
-1.10704502348533e-05
-2.77910089012531e-06
-1.31805684567843e-05
-3.90588612754991e-05
-1.65036002032237e-05
-2.17961641518579e-05
-1.76223656557037e-05
-3.73250637068885e-05
-3.07239207931949e-05
-2.97139085028931e-05
-1.03670291072635e-05
2.05591932613963e-06
-1.18724005064851e-05
-2.4550509614234e-05
-2.70416238108991e-05
-9.39795768961991e-06
-9.99362929267122e-06
-2.97694483298061e-05
-2.83104836983645e-05
-2.0124858836897e-05
-3.12586400398542e-05
-1.54120896391474e-05
-2.87998279923443e-05
-7.25052464149486e-06
-1.17866262455554e-05
-2.65161462521937e-05
-3.45487687007876e-05
-1.47352358481505e-05
-1.15605911583347e-05
-2.7728923399063e-05
-4.01415835110583e-06
-2.68783386557003e-05
-3.12887105114239e-05
-3.0619086248109e-05
1.81661405738354e-05
-2.33913589635831e-06
8.59840045627989e-06
-3.11856223243888e-05
-4.76389746810462e-05
-4.97283815113749e-05
3.35983116449136e-06
-1.99291738026115e-05
-1.23527773510975e-05
-1.2966318757413e-05
-9.39091128042253e-06
-3.24032519262595e-05
-2.26438683334108e-05
-3.23250411954691e-05
-2.38883045304246e-05
-1.79839203658886e-05
-1.11686510995394e-05
-1.45158847501546e-05
-4.00253907833848e-05
-3.21232168830543e-05
-7.09803240185786e-06
-2.65012075488026e-05
-1.49228759186539e-05
-2.91175936840793e-05
-2.71403384094221e-06
-2.33034267148016e-05
-2.6261863458904e-05
-1.72473346033131e-05
-3.246231045541e-05
-1.0894450807681e-05
-1.04315210279952e-05
-2.66445245926923e-05
-2.95266123829484e-05
-2.92952241784957e-05
-1.35840325324799e-05
-1.50350545660242e-05
-3.05952022315324e-05
-2.84161826973051e-05
-3.5804625838172e-05
-2.40724425077855e-05
-2.86977036450692e-05
-2.29867747503449e-05
-4.25690321330011e-05
-7.83004050081898e-06
-1.77306603015679e-05
-3.41323126037594e-05
-2.49178775949462e-05
-1.24806513858354e-05
-1.76287375919957e-05
-3.10799128511161e-05
-6.39857130444869e-06
-3.72819501615246e-05
-3.79942300671973e-05
-8.34363779095677e-06
-1.57485898263709e-05
-2.8995060401774e-06
3.08807688071132e-06
-2.15609088520441e-05
-1.54172845253314e-05
-1.65743787902487e-05
-1.02774870809724e-05
-1.59520193402136e-05
-1.97430122730525e-05
-2.01919777174573e-05
-4.19146520476142e-05
-2.06985801121483e-05
-9.46966066725039e-06
-2.85865114017166e-05
-2.66992827245823e-05
-2.82163627219308e-05
-9.09504124776991e-06
-2.89151256597078e-05
-2.69488541320064e-05
-2.04641996468319e-05
-3.35341367835398e-05
8.65553229021191e-07
-2.19020802378171e-05
-2.63220076838104e-05
-3.1060827185875e-05
-3.13207322999854e-06
-8.06210898612723e-06
-2.18798328301112e-05
-2.9109794601755e-05
-9.81793902102198e-06
-1.78889690875089e-05
-1.96113403797273e-05
-3.05432396673443e-05
-3.45850266479854e-05
-3.33159019504986e-05
-3.65778529338059e-05
-2.25794433911301e-06
-2.3004459646145e-05
-2.63703759942594e-06
-3.16863350453641e-05
-7.07097447353496e-07
-1.33281985514119e-05
-2.45267456059128e-05
-4.96432760618601e-06
-1.94645723567169e-05
-1.2662978339665e-05
-2.31490418695261e-05
-3.28076575037643e-05
-1.52863009847466e-05
4.64458569436338e-06
-1.25187260632972e-05
-3.01483873908249e-05
-1.82085926885027e-05
-1.69730467799853e-05
-2.65049721980765e-05
-2.12067448829153e-05
-4.66178925949758e-05
-1.97628759167057e-05
-2.07293917163564e-05
-2.94571557170609e-05
-2.05186838650657e-05
-3.70310556029417e-06
-2.65596608856279e-05
-3.06736603129211e-05
-3.27845658503243e-05
-2.55974627881128e-05
-1.43580993061084e-05
-2.51222056701074e-05
-3.25313142156353e-05
-2.22875144779544e-05
3.82426809893333e-06
-3.5282480689263e-05
-1.81162003420023e-05
2.86683265833552e-06
-2.71086139019275e-05
-3.57590286289987e-06
-1.82424760582576e-05
-3.01991318548026e-05
-9.11061332142769e-06
-3.29638182836721e-05
-2.39472784823456e-05
-2.98010199824023e-05
-3.29459113822372e-05
-1.37820927451695e-05
-1.90700185614736e-05
-1.19689616010432e-05
-3.39150970478191e-06
-1.30788797327268e-05
-1.90309107600605e-05
-1.37982216834612e-05
-5.20555676991613e-06
-3.1650942065753e-05
-2.23723085182474e-05
-8.61335658170354e-06
-2.06786729208203e-05
-3.33321887664908e-05
-4.12782647625252e-06
-3.3789555503307e-05
-8.90599652757332e-06
-4.10298861290456e-05
-1.17963086956511e-05
-2.2285892390279e-05
-1.93953945450411e-05
-2.72706571673262e-05
-1.3553949161334e-05
-3.96555321121125e-05
-2.34593500022386e-05
-2.30074257253275e-05
-4.31535902590164e-05
-4.74015598529274e-05
-1.86119621159417e-06
-2.38536328563206e-05
-2.06427438215799e-05
-1.15844253586192e-05
-3.45885514619778e-05
-1.80737706098607e-05
-1.57898131771957e-05
-3.02380897157961e-05
-1.84901847525997e-05
-2.64136059750942e-05
-8.65412660933541e-06
-9.01940791192551e-06
-5.86215085798618e-06
-5.81026270098021e-06
-1.68116952759133e-05
-1.36272853866148e-05
-3.16941768054933e-05
-3.30602137912222e-05
-1.99745614179274e-06
-2.87505952863915e-05
-1.94180865550491e-05
-3.64997119948006e-05
-2.41185713407885e-05
-1.23659494437741e-05
-1.56509259955123e-05
-1.89209128310138e-05
-9.38353389727159e-06
-2.03282701730548e-05
-1.06176032755285e-05
-3.24444110793514e-05
-2.23148143279188e-05
7.90575367692241e-06
-1.2678188159488e-05
4.32768854829868e-06
3.13244480583595e-06
-8.10531442199054e-06
-3.90611046605978e-05
-3.55998054299153e-05
-2.30924282513787e-05
-1.83350069861406e-05
-2.99946612499611e-05
-2.00725654659626e-05
-1.374246108486e-05
-2.13142941304941e-05
-3.79232647353045e-05
-3.88054050198215e-05
-2.9618778876138e-05
-3.835991844182e-05
-1.67078117471113e-05
-1.35159363645887e-05
-1.42647233600726e-05
-3.58533635591657e-05
-2.17185152798578e-05
-3.2791447291815e-05
-3.35724142503778e-05
-5.08168951619952e-06
-1.0888008473921e-05
-8.14967014215918e-09
-1.2199809513536e-05
-2.12189999842244e-05
-1.67394646984176e-05
-2.47320771207726e-05
-2.55051127842377e-05
-1.77971616455908e-05
-3.11477165465013e-05
-3.42824210386977e-06
-2.73032236752578e-05
-3.40785224105308e-05
-1.72732354364682e-05
-2.12215870785963e-05
-1.84086584780161e-05
-2.19667150563144e-05
-3.79964298892902e-05
-8.12812252471737e-06
-2.84260218573234e-05
-4.65315122548988e-05
-5.17488014227111e-05
-2.22189678250454e-05
-1.41173397682279e-06
-2.80336672477505e-05
-2.2842221504451e-06
-3.39079679833436e-05
2.8240874581983e-06
-1.34589940864618e-05
-3.3070306139515e-05
-2.5048517873181e-05
-2.73640124965491e-05
-9.95046366479971e-07
-3.10718536699428e-05
-2.60249387166757e-05
-2.04334646341556e-05
-3.52423619299715e-05
-3.0854190342992e-05
-6.39603387263129e-06
7.8601844214686e-07
-2.91399592989285e-05
-1.41638185281993e-05
-3.94714692109882e-05
-2.35171058976193e-05
9.60423234136355e-06
-1.17117679431881e-05
-2.58235387159393e-05
-2.39793472689626e-05
-2.89894881542399e-05
-1.22105093458022e-05
-1.93729845618863e-05
-3.15167297502482e-05
-2.49678255515798e-05
-4.90598223339852e-05
-5.73401501640524e-07
-1.45590128686271e-05
-9.7842094483096e-06
-1.12994502576908e-05
-2.56808655542667e-05
-1.899763032267e-05
-1.46924895901355e-05
-1.79425425689407e-05
-3.659945093066e-05
-2.02685390262809e-05
-2.14603021882727e-05
-1.2684459147197e-05
-2.75675242098506e-07
-2.85016442715907e-05
-2.90851106576104e-05
-2.20140937154446e-05
-3.40611648534224e-05
-1.11440513884071e-05
-1.9829555912919e-05
-4.02565872152813e-05
-8.164959748935e-06
4.80100021350097e-06
-7.21814439128308e-06
-4.99308470599587e-05
-2.94911499016817e-05
-2.05318738348555e-05
-1.96978829632146e-05
-7.99516731216381e-06
-1.9547140597111e-05
-3.5329902172723e-05
-1.24988640561416e-05
-1.80031077998532e-05
-1.04437716281253e-05
-1.50408196482334e-05
-2.00154404132718e-05
-4.3214060107188e-05
-2.52896032358819e-05
-2.05747116555191e-05
-3.22338777076216e-05
-8.63458548351494e-06
-2.51691247948858e-05
3.59379729287448e-06
-3.21573712034996e-05
-2.02247836533818e-05
-1.97722452421277e-05
-1.271226493324e-05
-6.95691570482702e-06
9.5656371799009e-06
-1.7643058016572e-05
-2.02932456974145e-06
-2.33561639466334e-05
-2.61432370468011e-05
-1.51912625225285e-05
-1.15245767513337e-05
-1.98830938864548e-05
-2.43691347539251e-05
-1.95978136192145e-05
-7.71927011665663e-06
-4.03582167755323e-05
-2.19137705683308e-05
-1.24333973363467e-05
-2.16482535338671e-06
-1.29488639512992e-05
-2.26933572317872e-05
-3.41209188938365e-05
-1.87124588320872e-05
-1.86812773391442e-05
-3.13989391665746e-05
-1.00145082343464e-05
-2.37277916598293e-05
-2.38269890364499e-05
-1.99976614380065e-05
-3.19416830254676e-05
-1.38617802025458e-05
-1.23952103819032e-05
-9.01014041464899e-06
-1.64131407918631e-05
-1.5444799765244e-05
-1.83786324252094e-05
-1.5448409058812e-05
-1.07568917907237e-05
-3.07174546683899e-05
-2.6007425748503e-05
-1.48138219660125e-05
-1.91151109486636e-05
-2.319931271582e-05
2.0100116047455e-06
-1.9179966823156e-05
-3.41229241478613e-05
-2.66992946813113e-05
-1.9794089122156e-05
-3.22291094479748e-05
-1.21969180415191e-05
-3.50719744981205e-05
-2.72546854567314e-05
2.01080329748373e-06
-1.81903898232038e-05
-7.00446555106622e-06
-2.44205343014294e-05
-5.53758137219958e-06
-4.93155641539168e-05
-2.69170322267048e-05
-1.86145245865289e-05
-1.78505853022839e-05
-4.47493384223177e-05
-4.74036352419832e-05
-9.88540834283489e-06
-2.40050733398726e-05
-3.63702662036313e-05
-4.1401299348619e-05
-2.71666677171281e-05
-2.2716554268323e-05
-2.2690232942935e-05
-4.78764972667239e-05
-1.4531772010536e-05
-1.28115508733213e-05
-1.67506533208451e-05
-8.88294651113949e-06
-2.24005139248666e-05
-3.52586107751614e-05
-2.90583769769126e-05
-1.98373336678325e-05
-9.97197049448089e-06
-2.191152974184e-05
-2.12276675954676e-05
-1.80210965003884e-05
-1.36033332326201e-05
-1.98325890808284e-05
-1.93477014199521e-05
4.37117147676694e-06
-1.7962932877914e-05
-2.33537414739997e-05
-2.64225410580159e-05
-2.4823783046619e-05
-3.41564623158975e-05
-3.999165001241e-06
-5.30830333862372e-05
-3.03865607066613e-05
-5.46317804093019e-06
-2.46423531181594e-05
-2.34107491581985e-05
-2.20571444009517e-05
-2.0485158100442e-05
-6.0825741252626e-06
-1.34581854529645e-05
-2.54067261321084e-05
-1.4948808400558e-05
-1.96351892769752e-05
-2.85906588912338e-05
-6.59163258878345e-06
-2.8342554640083e-05
1.18949979035533e-05
-8.86567234140008e-06
-1.83943925714984e-05
-3.99657428940971e-05
-2.26710812471091e-05
-7.81803123542142e-06
-1.15319104072928e-05
-2.21090312574199e-05
-1.39897076111715e-05
-2.32189590016016e-05
-1.87134297806772e-05
3.20689634561885e-06
-2.48129188820913e-05
-1.15758454908088e-05
-1.89329791071665e-05
-1.9183770995738e-05
-1.0336866356594e-05
-1.1967826134257e-05
-8.92489254681153e-06
-1.70935554566377e-05
-1.88305396354704e-05
-1.64516665558475e-07
-3.47493538217966e-05
-1.15432646183194e-05
-8.20183746205759e-06
-2.02300726863175e-05
-1.82684482719943e-05
-1.27420885156133e-05
-1.04909131969951e-05
-4.65100324361806e-06
-2.0999760737442e-05
-5.16235577301738e-05
-4.27795038316121e-05
-4.39534391733613e-05
-8.07311687436818e-06
-1.1135571070899e-05
-3.16896329267713e-05
-5.30469951773854e-05
-1.71610371628954e-05
-1.62518723233186e-05
-3.68072623303234e-05
-2.55883055267438e-05
-2.41875861838644e-05
-2.66004110192068e-05
-2.54381694613706e-05
-3.23919172340764e-05
-1.87014132603823e-05
-1.42635547892431e-05
-4.34362319633192e-05
-3.92547473289902e-05
-3.16245635002364e-05
-3.4055992915072e-05
-5.20498448874173e-06
-7.49688862950474e-06
-2.52068155012914e-05
-1.94198011890398e-05
-2.0580171484421e-06
-4.56859072468898e-05
-4.73380350816175e-05
-1.18015108183971e-05
-2.7683050360834e-05
-2.63030530710583e-05
-2.9670569518767e-05
-2.86529494310055e-05
-1.17574588076924e-05
-1.4986280438279e-05
-4.66718643661927e-05
-4.1192630838635e-06
-2.47456428713984e-05
-7.3954728870373e-06
-7.73825397768653e-06
-1.0955940223438e-05
-1.31085825878821e-05
-1.44644366542922e-05
-1.56501705698885e-06
-3.05377973067331e-05
-1.52581652794465e-05
-1.73251120589573e-05
-2.85582965691598e-05
-1.85253529059255e-06
-2.52948568301157e-05
-2.07803737729989e-05
-1.8060735318002e-05
-3.181870612426e-05
-3.13006033837981e-05
-2.41499378738711e-05
-1.14518292742129e-05
-6.20835101294717e-06
-3.59752429702109e-05
-1.89816434703701e-05
-1.99949687108198e-05
-3.18643859784458e-05
-4.11207247146914e-06
-2.18518216391629e-05
-1.28898714735388e-05
-5.91527317830877e-06
4.38349608057309e-06
-8.78274874386542e-07
-2.94355106815737e-05
-2.32103421536281e-05
-1.04609794789919e-05
-2.14464079096011e-06
-2.2585547387736e-05
-1.67266484618633e-05
-2.60978773238133e-05
-2.56964087402981e-05
-2.61854971539281e-05
-1.67911833215134e-05
-3.6190639030216e-05
-1.17462650752335e-05
-1.39478976711156e-05
-2.76573318337372e-05
-1.66558825958007e-05
-3.11990373571061e-05
-2.35782926397858e-05
-1.88006100592124e-05
-4.22403835767358e-05
-1.62745076479832e-05
-9.51017460417113e-07
-5.31227578778458e-06
-4.71167714890111e-05
-8.19468773802943e-06
-4.53036303272881e-05
-4.03184604845792e-05
2.59412406214483e-05
-1.33284436641797e-05
-1.19187067385433e-05
-3.35881274821627e-05
-3.82020972658011e-05
-2.51442979345069e-05
-2.16314237659686e-05
-2.85111641466079e-05
-3.04481574826828e-05
-2.92273101836216e-05
-2.57882372458904e-05
-2.44438829675492e-05
-1.43515912628674e-05
-3.75647748271034e-05
-4.78068089950022e-06
-9.83293697470922e-06
-6.21960667429195e-06
-1.89794372679458e-05
-1.37989309867315e-05
-2.75722546370126e-05
-2.53249980373899e-05
-1.14857656391766e-06
-1.83927936501514e-05
-3.98086784602478e-06
-1.4098454132519e-05
-4.08819782308722e-06
-5.28754461974194e-06
-1.6868498568138e-05
-1.50072733828148e-05
-6.24689865862727e-06
-2.46163700850899e-05
-2.80673493291336e-05
-2.92673409090086e-05
-1.59414740832579e-05
-1.82161816945708e-05
-3.34014501134665e-05
-4.16351464511664e-05
-2.06917951233473e-05
-2.64744886450388e-05
-1.33694354644389e-05
-2.24681514878628e-05
-2.7947827833042e-05
-3.57793485262894e-05
-5.50828941270126e-06
-1.86188004710439e-05
1.34940271644956e-05
-2.75745412233532e-05
-1.6764620185633e-05
-6.60031550166179e-06
5.25217688911194e-07
-2.22664817983222e-05
-1.75872515122928e-05
-2.21657912924795e-05
-4.08272515153955e-05
-1.76629127483684e-05
-1.66711797141517e-05
-1.84260315231597e-05
-2.2901683918383e-05
-3.9670341994439e-05
-5.47013254028064e-06
-2.17629129139223e-05
-1.35668889190237e-05
-1.01238535224177e-05
-2.5506776510586e-05
-2.51508316282684e-05
-1.34289876491217e-05
-2.83632562929254e-05
-1.3949215997439e-05
-1.50938479947969e-05
-3.76382863048433e-05
-1.2728539341666e-05
-1.65006359960618e-05
-3.73549860266924e-05
2.41111076832264e-06
-3.26547440601593e-05
-4.06692042538994e-05
-1.85900910071852e-05
-1.96294369833103e-05
-1.88190641244845e-05
-1.67457651370819e-05
-3.7729533928445e-05
-3.49483820654942e-05
-1.46469531637004e-05
-1.67959317896589e-05
-2.58727724830312e-05
-4.1764220263697e-05
5.76448616840541e-06
-2.74023756255852e-05
-1.12839308636181e-05
-1.62487954022437e-05
-1.36808892399628e-05
-1.42647314208717e-05
-1.66014116921575e-05
-1.08672301729449e-05
-3.39453782975653e-05
-2.39851176449933e-05
9.48830184319077e-06
-2.25656292209551e-05
-2.26214055264258e-05
-2.9582376628123e-05
-4.06504441889346e-05
-1.1378162710661e-05
-2.15730911016366e-05
-2.53940470932491e-05
-3.87673454039831e-05
-2.84659482237568e-05
-2.69613135009148e-05
-1.71296697728322e-05
-1.39024793712059e-05
-2.37222850891408e-05
-1.18251303867537e-05
-1.96252169222577e-05
-1.04882720958298e-05
-3.26500624464201e-06
-1.01852034327304e-05
-2.55249324417812e-05
-2.37822505101058e-05
-1.95796352402994e-05
-1.06412134992753e-05
-1.20597231986305e-05
-1.64996883258263e-05
-1.12291499199651e-05
-3.2542910072461e-05
-9.93039038259233e-06
-2.40419213956588e-05
-5.61705644449857e-06
-3.27537793479423e-05
-8.28081967184024e-06
-3.2747620139675e-05
-2.04385515793721e-05
-1.12291740161182e-05
-1.18004090595267e-05
-2.03499221113067e-05
-4.38909729472585e-05
5.35051638505674e-07
-1.82265784374415e-05
-2.48795620356023e-05
-2.70855904771832e-05
-1.50749407214266e-05
-3.74041310717645e-05
-1.80234887289772e-05
-3.04910339262198e-05
-7.77651470658729e-06
-2.47827980875083e-05
-7.58665448032754e-06
-4.03363297495057e-05
-3.16362511841688e-05
-3.87448871027531e-05
-2.82695670046132e-05
-2.8612092365326e-05
-2.37324967685008e-05
-1.41241150059033e-05
-3.01223716903766e-05
-3.26538485546744e-05
-3.78539372439586e-05
-4.29191122731558e-05
-3.24062018322307e-05
-4.84643119344266e-05
-1.24490825181117e-05
-2.44200170884417e-05
-1.9412140503664e-05
-3.45639810799819e-05
-2.95017653173359e-05
-2.7224116141151e-05
-2.77641685578408e-05
-1.78494826773161e-08
-1.62851004023626e-05
2.29436675381319e-06
-1.34044647011159e-05
-2.32703048880763e-05
-9.70068993853059e-06
-1.60424240812542e-05
-1.16252830565093e-05
-8.50361731997233e-06
-1.78870026186936e-05
-1.30158266360669e-05
-1.89883815623011e-05
2.00951586608509e-06
5.93448980922135e-08
5.86470544539264e-06
-2.28788653033081e-05
-1.55938401327426e-05
-3.0250637574272e-05
-3.01733248149203e-05
-2.39324338433316e-05
-1.6819002610819e-05
-4.27636789346762e-05
-9.65002255381634e-06
-2.63752067405023e-05
-1.33745189974342e-05
-1.27355948507995e-05
-9.46461953130914e-06
-2.12563681441146e-05
-2.26631631612325e-05
-2.36035860494696e-05
-1.13035113168288e-05
-2.54664155045951e-05
-1.85398700675389e-05
-3.53491245742832e-05
-2.878253415278e-05
-2.98948863579096e-05
-1.38708832295524e-05
-2.79797404700182e-05
-2.80782218192771e-05
-1.65083133988615e-05
-1.9111652481673e-05
-2.12209354433092e-05
-3.62293950847338e-05
-2.47870394499266e-05
-2.11646078198538e-05
-1.71691013867486e-05
-2.25187085885404e-05
-1.43301633549698e-05
-1.66162731426596e-05
-1.22751513169218e-05
-2.1681499159183e-05
-1.11806815099242e-05
-3.05569580892717e-05
-4.06977299229438e-05
-1.02183313353587e-05
-1.65280847255889e-05
-2.20475183411344e-05
-1.76107910283209e-05
-3.25858711479783e-05
-1.97700785602199e-05
-1.16376236764608e-05
-1.57847073066923e-05
-1.62987108943576e-05
-1.04143419054401e-05
-4.66080125760517e-06
-2.87188338320077e-07
-2.68580841407704e-05
-2.57204877825656e-05
-2.50246050193031e-05
-3.04857263098313e-05
-3.35506218725842e-05
-1.63850938393527e-05
-2.94707868757635e-05
-2.85999442064964e-05
-2.51525019135884e-05
-3.70404290390328e-05
-3.817414782861e-06
-1.76365061412747e-05
-1.74814992727971e-05
-2.71911265342326e-05
-2.02702959135871e-05
-3.18335870857019e-05
-1.42319580548089e-05
-3.0533511118043e-05
-3.21274457492054e-05
-2.96617967343937e-05
-3.04368238849291e-06
-3.26397849492819e-05
-2.49391486601284e-05
-2.35743281726109e-05
-1.55266752348018e-05
-2.70011790887754e-05
-3.49147780669475e-05
-1.8094666464979e-05
-1.74999707777493e-05
-2.7189088117516e-05
-4.27997149883181e-05
-3.59883678385561e-05
-3.61549008550572e-05
-1.81693139534332e-05
-2.38024356413643e-05
-1.81188242206828e-05
-2.49985713324516e-05
-1.40460134049065e-05
-9.72561020464091e-06
1.02843019732307e-05
-1.05559680580256e-05
-9.66171607367527e-06
-1.6779687724455e-05
-1.69940639648265e-05
-2.87077317317399e-05
-1.76987794676801e-05
-9.99274748324926e-06
-2.84037071180671e-06
-1.83035332885076e-05
-2.95771002133166e-05
-1.63719985175744e-05
1.80764581665205e-05
-5.75409479219409e-06
-6.23999324335361e-06
-1.86572945441688e-05
-2.91666917207398e-05
-3.16909938371973e-05
-2.98286078311775e-05
-3.43769686730717e-05
-4.75132641846905e-05
-2.44612714391534e-05
-2.86445141317793e-05
-1.56560749182992e-05
-1.45085231369112e-05
-2.73159203817765e-05
-1.23592324786747e-05
-1.86092677020808e-05
-1.16280564860138e-05
-2.21160105681426e-05
-1.26283464013816e-05
-6.72521274997322e-06
-1.00787618470141e-05
-6.21261411319053e-06
-1.03808375593184e-05
-1.94786132851183e-05
-2.1085511160275e-05
-1.61082258828146e-05
-4.61291615991244e-05
-2.81207245125667e-05
-4.53447075597215e-05
-3.89568320116197e-05
-3.03748860220707e-05
-2.43095050439974e-05
-1.18961381556019e-05
-3.21164837464343e-05
-3.99826714526301e-05
-1.43143062534601e-05
-1.1799576992015e-05
-1.46320102223476e-05
-4.66963645071881e-06
-2.86957494231732e-05
-2.81365301482747e-05
-8.22847000559464e-06
-3.1298539479933e-05
-3.67843707640637e-05
-2.2420824261987e-05
6.6883618771935e-06
-2.51203457363293e-05
-6.69499216281632e-06
-2.30789247384144e-05
-1.15946624899007e-05
-2.77862960888838e-05
-2.74177748429332e-05
-1.69599645496016e-05
6.09694176668946e-06
-2.61930186568047e-05
1.05092987269129e-05
-2.1460001443814e-05
-6.76573131304601e-06
-2.17523799505608e-05
-1.86715062282865e-07
-4.08697475095025e-05
-3.8770033968987e-05
-2.11162346570281e-06
-3.02144737215611e-05
-3.61867980943549e-05
-2.66900031251686e-05
-3.37257987527777e-05
-1.86245597086056e-05
-1.50259574256706e-05
-1.01467907512217e-05
-1.50770935994626e-05
-1.1623476842992e-05
-1.99200848846568e-05
-4.38804368277945e-05
-4.08366791354748e-05
-8.4438466925637e-06
-9.34093083840274e-06
-2.22214738226994e-05
-2.90211575356028e-05
-1.30637488204503e-05
-2.01448143261292e-05
-3.31094307858098e-05
-8.80668058954942e-07
-3.4899658395829e-05
-2.15973351941511e-05
-1.63586367225334e-05
-5.84586390882714e-06
-1.96784401798779e-06
-2.73854019655638e-05
-1.0153560886163e-05
-3.37933276945882e-06
3.23538939249715e-06
-1.69777931944326e-05
2.15636752083966e-07
-1.83775066439806e-05
-2.87320514735164e-05
-4.88378241882409e-06
-2.5079675661819e-05
-2.04827815028727e-05
-2.22639892228436e-05
-1.43636263864454e-05
-2.22853547596006e-05
-3.60796000570112e-05
-3.28843597852156e-05
-2.81662538159527e-05
-1.9379386406111e-05
1.96353125990552e-07
-1.83101857820419e-05
-3.03625850190454e-06
-2.61397465836738e-05
-2.59866966564207e-05
-1.52694987036777e-05
-2.88083886176311e-05
-1.67574499339714e-05
-7.59131276977288e-06
-1.12589944738019e-05
-3.34557519642891e-05
-2.70087832343278e-05
-2.80650316852011e-05
-2.50636456852515e-05
-3.14957515540923e-05
-2.34828614056992e-05
-2.5187220945525e-05
-2.27371940899394e-05
-1.05273295659597e-05
-2.66764753796868e-05
-3.37310193987343e-05
-1.11592506574797e-05
-1.04562172929437e-05
-4.681917906077e-05
-4.36820163580387e-05
-2.38412235852844e-05
-3.63206605607921e-05
-6.58877490008711e-06
-2.2192083110587e-05
-2.72034258370236e-05
-1.93024224991855e-05
2.99179359699149e-06
1.35356556112651e-06
-2.17365796888155e-05
-1.5795377084577e-05
-1.74344907581463e-05
-2.81137311825442e-05
-1.3741326145157e-05
-2.33593984536414e-05
-2.00522657773879e-05
-2.93952809025901e-05
-1.97778881845125e-05
-2.34718102518547e-05
-1.74703954587154e-05
-9.75846812889338e-06
-2.25907598235192e-05
8.05530803270484e-06
-2.3033678264138e-05
-4.21178721558095e-05
-3.35155300043477e-05
-2.5050163535444e-05
-4.52014458208485e-05
-4.01348952313787e-05
-2.27124834009617e-05
-2.56873160528055e-05
-2.44787934127053e-05
-4.82947168388181e-05
-2.05147668455132e-05
-1.65251742486024e-05
-2.32031760226519e-05
-1.85924572989673e-05
-2.47436307220152e-05
-3.55747563796401e-05
-3.58969953399547e-05
-9.34488295297638e-06
-3.11044446912397e-06
-3.32979315765043e-05
-2.94246670830371e-05
-3.12491263821448e-05
-9.12998695703606e-06
-1.25524815143679e-05
-7.28385612004422e-06
-2.24650178412664e-05
-8.71973682504231e-06
-3.71996853268073e-05
-2.21918237525283e-05
-2.60127928519231e-05
-5.87137098698338e-05
-3.23405813699147e-05
-2.66920357207528e-05
-7.20135091694335e-06
-3.93986541932517e-05
-1.02299661191035e-05
-1.67109733055597e-05
-1.17602728987981e-05
-1.52860655771962e-05
-9.00216984262349e-06
-1.72165592842044e-05
-3.10960671664408e-05
5.57216735763204e-06
-3.4290988846332e-05
-1.68144748873711e-05
-2.82224719427295e-05
-2.11490322329909e-05
-2.93897238767207e-05
-2.56400194903135e-05
-1.0920889109416e-05
-2.78229064270007e-05
-1.80345285703327e-05
-2.87494387885435e-05
-3.46962160142191e-05
-2.79424524807466e-05
-3.41302376238362e-05
-2.2573012821191e-05
-3.74656254982847e-05
-2.84411466515363e-05
-2.40928576499699e-05
-8.45472933851051e-06
-2.88596761281007e-05
7.12724353575072e-06
-2.70230067549781e-05
-2.56506591678785e-05
-4.7481134841626e-06
-1.16983714560429e-05
-1.35454734985921e-05
-3.87973771804925e-05
-2.05569710349888e-05
-7.28966209904025e-06
-2.65402897161597e-05
-7.52845793606829e-06
-7.55820676253568e-06
-2.3250184215047e-05
-2.98240498810669e-05
-1.81367553586129e-05
-1.81555882001705e-05
-1.02669868168995e-05
-1.56052959090065e-05
-2.80881446078835e-05
-1.50031813438266e-05
-1.39772331411504e-05
-8.8601762573948e-06
-6.50505239029489e-06
8.14023090708975e-06
-1.62686950276489e-05
-3.71019451212384e-05
-2.59804929678277e-05
-7.82278813904192e-06
-1.68724957563559e-05
-3.72095785018517e-05
-8.62807044040856e-06
-1.851791665242e-05
-3.0970548405651e-05
-1.92767053735077e-05
-2.27556759455465e-05
-2.70507324398468e-05
-1.351205366335e-05
-1.65181069364135e-05
-2.40172980944085e-05
-1.93940537007885e-05
-3.41648049689821e-05
-9.80575481749754e-06
-2.91812108409357e-07
-2.28073106984496e-05
4.76257759054806e-06
-6.54061345749356e-06
-3.31004002906426e-05
-9.28830866410206e-06
7.90461564223698e-06
-1.19539799178104e-05
-9.57458343592442e-06
-7.72008101964036e-06
-2.69491276442793e-05
-3.19144147643517e-05
1.64569701001866e-06
-2.64678955246108e-05
-1.3229759925702e-05
-2.35501523571116e-05
-1.94591069883993e-05
-2.4876908805129e-05
-5.06430316277841e-06
-4.56204369057479e-05
-3.09610951745548e-05
-2.70428829447162e-05
-9.47641805623178e-06
-2.65997834993835e-05
-1.131863873438e-05
-2.55068223589074e-05
-2.70977477881781e-05
-1.74048402441451e-05
-5.11319670530068e-05
-1.26166645514824e-05
-2.79409630336214e-05
-2.64808112937451e-05
-4.22146952526068e-05
-2.50469065302452e-05
-1.55400248440391e-05
-1.24260212781041e-05
-3.09519238200276e-05
-1.03515031510904e-05
8.6638529744134e-06
-2.88094801220383e-05
-1.30878729302849e-05
-1.78578398261309e-05
-4.51413770819598e-06
-2.88108473965099e-05
-2.57778969328036e-05
-1.72981092783569e-05
-1.65744989708348e-05
-1.18336915839077e-05
-2.81311568494123e-05
1.05436050312425e-05
-1.49530749281199e-05
-1.60527238153743e-05
-6.14603731160847e-06
-1.20468202570088e-05
-2.75889546075843e-05
-5.77878870664667e-06
-6.93947152813751e-06
-2.09877014234154e-05
-8.12338747335863e-06
-1.631557535469e-05
-1.09041454139612e-05
-2.25500811840417e-05
-2.23206524340276e-05
-9.88435772783109e-06
-2.16267801775376e-05
-2.63032403827903e-06
-7.01576920169097e-07
-2.10029911946458e-05
-1.62578919935498e-05
-1.33297417628752e-05
-1.64103993452567e-05
-3.29133185207201e-05
