# Supplementary material for: Research on computational propagation and identification of mine microseismic signals based on deep learning
Source: PLoS One. 2025 Oct 22;20(10):e0334641. doi: 10.1371/journal.pone.0334641 (PMC12543183; doi:10.1371/journal.pone.0334641)
Supplement: S1 Data — (ZIP) [file pone.0334641.s001.zip › 000100500001136.xlsx_0.txt_24.txt.txt]

-1.00717821632464e-05
-3.17563896953405e-06
-2.13237524688503e-05
-2.65949163785316e-05
-2.18418424664351e-05
-1.21938394893473e-05
-3.25404686255698e-05
-1.0956031709278e-05
-7.84605835407243e-06
-1.32376165742808e-05
-3.37018413257217e-05
-2.16817013680905e-05
-1.44146002098715e-05
-1.41539857879915e-05
-3.73970712883127e-05
-1.68417377995015e-05
-2.18276571969662e-05
-1.53941353193277e-05
-3.50349906357647e-06
-1.9009172725622e-05
-2.52391887148463e-05
-2.14894491982304e-05
-2.93584060455815e-05
-1.70310729919429e-05
-2.2514591606743e-05
-2.61909218759895e-05
-4.03014418360513e-05
-2.2319929897973e-05
-2.42005930578598e-05
-2.53511650277434e-05
-1.32353924576642e-05
-2.08223045290671e-05
-3.17185599220838e-05
-2.74061456011226e-06
-2.29296569017102e-05
-2.63395306190985e-05
-9.2416940035567e-06
-3.47313669326733e-05
-1.9197133625694e-05
-2.45813230601443e-05
-6.57312991794924e-06
-2.49839506303014e-05
-1.04404087138396e-05
-3.09168198682911e-05
4.10599089779477e-06
-2.84082932852154e-05
-3.19332302013946e-05
-3.56111242489893e-05
-2.91674682283579e-05
-1.76884683739205e-05
-6.03292232653684e-06
-1.06196390387475e-05
-1.49301180510394e-05
-2.39450370718561e-06
-5.66529936691483e-06
-1.9524456063867e-05
-3.35523142673076e-05
-3.3180375155522e-05
-9.7973783891118e-06
-1.8430977217358e-05
-2.99854534689213e-05
-3.89683594972373e-06
-5.49919306868309e-05
-3.42724732590746e-05
-2.03272077859819e-05
1.73365672793341e-06
-1.06844905598789e-05
-1.38036035661695e-05
-1.96696192398937e-05
-1.51811412106572e-05
1.86508491510868e-05
-3.78771482563735e-05
-9.33641718023961e-06
-3.07375647601624e-05
-7.75478259012905e-06
-2.19139836544237e-05
-4.25049757019422e-05
-2.13103615301549e-05
-3.50130037707895e-05
-2.65074607930007e-05
-3.72560534883645e-05
3.07718994231006e-06
-2.5524413061239e-05
-3.98162691085823e-05
-5.87297395830886e-05
-7.09648551032432e-06
-2.46161076578575e-05
-4.88517663956944e-06
-1.85808662222067e-05
-2.09567031171837e-05
6.58228785140316e-06
-2.33473324225338e-05
-1.61609892956727e-05
-6.4325263004468e-06
-1.92193734692906e-05
-3.26959212112613e-05
-2.2704861951829e-05
-7.18570820445442e-06
-4.84563156707093e-05
-1.52484925642936e-05
-2.56149846620016e-05
-3.78229752894507e-05
-3.61185546772463e-05
-3.18380679640676e-05
-2.02826723703278e-05
-4.93881411876558e-06
-1.3642045395818e-05
-1.76326422057265e-05
-5.07143865945979e-05
-3.63737952806882e-05
-2.23355672939395e-05
-4.09471214347317e-05
-3.10949716339204e-05
-3.99097298670149e-05
-1.67980869581623e-05
-2.26287613388512e-05
-2.91944132300957e-05
-3.63691387385165e-05
-2.28218176327298e-05
-2.01235956889187e-05
-1.66951752820052e-05
-2.80343707465543e-06
-1.90429157433254e-05
-9.97124646454286e-06
-5.57368315091478e-06
-3.41351738277115e-05
-1.62915372809005e-05
3.66655422607843e-06
-2.11661263120264e-05
-2.18849759296438e-05
-8.56785746482961e-06
-8.89604227776437e-06
-1.7197795248586e-05
-1.87888119558432e-05
-2.88268047310161e-05
-1.61434627723978e-05
-3.01063121651224e-05
-2.76762568470099e-05
-3.07215684364714e-05
-2.36066574529002e-05
-2.85679988943608e-05
-2.00393038340959e-05
-3.042289306936e-05
-2.3695041099635e-05
-2.44778920450648e-05
-2.51766564999365e-05
-6.76157476326228e-06
-1.64146147481541e-05
-7.02946608044844e-06
-2.20047566659655e-05
-6.75840253184533e-06
-2.1366961191416e-05
-1.39578107886849e-05
-3.79018496511086e-05
-2.65420849825716e-05
-1.88631153586342e-05
-1.93235090625092e-05
-9.37023783633009e-06
-6.1958874893154e-07
-1.29589034908091e-05
-2.15371687384912e-05
1.77819776791576e-06
-1.66604096214038e-06
1.13297864583103e-05
2.21048516344411e-06
-2.81874211721767e-05
-1.86989483512828e-05
-1.80753271996273e-05
-8.94521555431945e-06
4.6989531591491e-07
-1.16657616782423e-05
-1.05869727891745e-05
-1.88717309468102e-05
-2.64335374885581e-05
-1.33676828454202e-05
-1.66795567400346e-05
-1.04722545507899e-05
-1.42856002739745e-05
-2.26535538581467e-05
-1.64526790044928e-05
-2.61235642267956e-05
-1.78678924754892e-05
-2.3395529109813e-05
-1.03550845230678e-05
-4.18086882439002e-06
-9.69179916233288e-06
-5.25056738061616e-06
-7.41487872753703e-06
-2.74487049462624e-05
-2.82563750112561e-05
-5.72436051892062e-06
-9.05778329625639e-06
-2.74561725257964e-05
-9.05572751341051e-06
-1.52163500241344e-05
-8.04592987359609e-06
-1.90712528747608e-05
-2.59662057955239e-05
-1.89304986813748e-05
-2.19958093914287e-05
-1.45353550362045e-05
-1.71782214104009e-05
-2.04372396915699e-05
-2.57773609644793e-05
-2.17318857957607e-05
-2.6061283950364e-05
-5.02377250578324e-06
-2.06957768542954e-05
-2.81546638261413e-05
-2.62636331608907e-05
-1.82987208713929e-05
-5.23272266264998e-05
-2.66337161898129e-05
-1.83678509695259e-05
-2.73498413484572e-05
-8.13800801236415e-06
-2.63015432004853e-05
-1.17706273154224e-05
-3.83118218853059e-05
-4.33486833449681e-05
-2.72786110441465e-05
-3.22859003182484e-05
-2.48452743416063e-05
-3.65549613595353e-05
-2.99133669658358e-05
-2.68274926795208e-05
-2.17426673963768e-05
-2.74552658534126e-05
-2.11057314086623e-05
-1.8464724718029e-05
-1.27015383796556e-05
-2.22106746643366e-05
-2.17012869366353e-05
-8.91666379507856e-06
-2.86796965671717e-05
-2.04579481588645e-05
3.83568427041686e-06
-1.45744093874823e-05
-3.34822107299398e-05
-1.07728503845782e-05
-4.48692656166857e-05
-1.91986518435685e-05
-1.02958729306634e-05
-5.5783852695001e-06
-1.89159164470501e-05
-1.27431953475492e-05
-1.2947968237141e-05
-1.60895824802437e-05
-1.91960367952247e-05
-2.45309778187609e-06
-2.03457634558249e-06
-2.31917723971123e-05
-3.23955265152375e-05
-3.41425028642963e-05
-1.07379499695291e-05
-1.41978778695894e-05
-1.79566079601027e-05
-2.89292409416253e-05
-2.61813488046008e-05
-3.89394711792292e-05
-4.44199761606276e-05
-2.34414306544897e-05
-3.20613232511535e-05
-3.41237738228015e-06
-3.93480460225734e-05
-1.30047915861623e-06
-1.75887371108255e-05
-9.5166002047525e-06
-2.94292968296467e-05
-1.43844320783934e-05
-2.06651281761809e-05
-2.54834671366866e-05
-3.36656261423325e-05
-2.13668797843906e-05
-2.75680359313427e-05
-6.65200089676587e-06
-8.25186833028914e-06
5.13673753831888e-06
-2.03432557602263e-05
-1.27619478930825e-05
-1.20748062024001e-05
-2.92850109414872e-05
-1.22240564545836e-05
-8.23973303816957e-06
-2.84451156438708e-05
-2.01446358045709e-05
4.24301560543714e-06
-1.94893908583945e-05
-2.23811436716891e-05
-1.86925003995664e-05
-1.3570527890244e-05
-2.17463295687276e-05
-1.59544488724641e-05
-2.40729650398895e-05
-3.36489748403826e-05
-4.87700370356763e-05
-1.98295324396744e-05
-2.6897136407559e-05
-2.84583983732899e-05
-2.8539742243951e-05
-6.10206510834603e-06
-2.12269073294284e-05
-1.78352472103347e-05
-4.25668035962724e-05
-3.56905289508059e-05
-3.30031930129132e-05
-3.72570689317137e-05
-3.1458272304764e-05
-1.80717298704507e-05
-2.6850526288749e-05
-1.83317861459939e-05
-3.25041520110561e-05
3.92716254672035e-06
-2.77117485855428e-05
-3.68718914291521e-05
-1.63420952898868e-05
-3.49695937275602e-05
-1.42758134586459e-05
-1.35339484522317e-05
-5.20040157740201e-05
-2.04379740656301e-05
-2.33453071572213e-05
-2.63674844302705e-05
-3.78083975633122e-05
-1.66899891218031e-05
4.89829935991985e-07
-1.30567089145352e-05
-2.82744212296947e-06
-2.4648884391454e-05
-2.85436078848446e-05
-1.90271158029381e-05
-2.02763992010453e-05
-2.99791211207564e-05
-2.76103889380511e-05
-8.15033555820073e-06
9.09133747279895e-06
-2.44094309325383e-05
-4.16805715369183e-05
-2.57216464212569e-05
4.12908458464651e-06
-3.13155079246278e-05
-1.66910290646363e-05
-7.69420269521791e-06
-4.23509292187175e-05
-1.9271915516074e-05
-4.93138371593129e-05
-2.6173485403706e-05
4.09027225477418e-06
-1.19011011428377e-05
-1.16620285765828e-05
-3.26594676432139e-05
-4.21579605921787e-06
-1.94073164659326e-05
-5.75569546860158e-07
-5.08678521063734e-05
-1.80355391985438e-05
-1.63326148313617e-05
5.39710445708931e-06
-1.33902782051043e-05
-3.97292411768435e-06
-2.43790833649449e-05
-1.0912171139496e-05
-8.00572240243769e-06
-2.02802348751488e-05
-8.85061599870982e-06
-2.1861022518276e-05
-9.32479953871938e-06
-4.29901703184897e-06
-2.03730192870152e-05
-1.83156482192684e-05
-1.83185943276339e-05
-8.85631032763019e-06
-2.54320153193191e-05
-2.21919145369005e-05
-3.32611509556232e-05
-3.63564444375128e-05
-2.57004912908981e-05
-1.12626112083254e-05
-9.5302363399767e-06
-1.84071491681696e-05
-1.27578580135907e-05
-1.97821478896403e-05
-4.25123768493248e-06
-1.69666887100402e-05
-1.94640920356448e-05
-3.57168723998514e-05
-3.79531496488683e-05
-1.17088616755574e-05
-2.18009137657121e-05
-2.56184222205915e-05
-2.80262710612583e-05
-4.73106943979881e-05
-1.5004361909585e-05
-7.3531445348336e-06
-1.85478059057867e-05
-3.52781513697063e-06
-1.20566193357938e-05
-2.16811311739921e-05
-1.86991726896281e-05
-8.83196211432763e-06
-2.54944871054588e-05
-1.67899779982657e-05
-1.5131871495124e-05
-3.98161763401128e-05
-3.13305971957675e-06
-2.09035312453595e-06
-1.33328661760107e-05
-2.11209947118667e-06
-2.22065116665265e-05
-1.77369191277879e-05
-1.10233663821694e-05
-1.15175128059916e-05
-2.41215284683454e-05
-1.57341664959226e-05
-1.79938835920341e-05
-4.28909410387311e-06
-7.54507068251251e-06
-7.6944518240113e-06
-2.18471842640126e-05
-4.24196250677702e-05
-1.9770558075284e-05
-1.54553342590866e-05
-1.51387320351733e-05
-1.55555850710672e-05
-4.60633575963353e-06
-1.96943625471804e-05
-1.45940722584975e-05
-1.03792468443304e-05
-3.15504823695584e-05
-2.4382951277032e-05
-1.90569757411082e-05
-9.74417575586544e-06
-1.18387346461195e-06
-3.04211929859515e-05
-4.04600992475767e-06
-1.79088184009578e-05
-1.9606995405006e-05
-3.27365425282664e-06
-1.75908015365915e-05
-9.97328492307267e-06
-9.82947269635501e-06
-8.3745154556575e-06
-1.60568442458912e-05
-1.83630736753525e-05
-1.7203196507846e-05
-3.24166058873378e-05
-2.98632649417416e-05
-2.24709539781391e-05
2.57805014665108e-06
-2.5033230585015e-05
-3.20464465881229e-05
-2.25931500079092e-05
-1.3205754155246e-05
-1.828518080674e-05
-4.80508765822601e-06
-1.04647657540805e-05
-2.96791052202077e-05
-2.4234591159922e-05
-4.9609204703413e-06
-2.11213358731619e-05
-2.80614912565875e-05
-3.20769453987753e-05
-2.72335321221348e-05
-1.96097647309326e-05
-3.62660379719095e-05
-3.53010455416422e-05
4.31011295518191e-06
-7.79316040232775e-06
-2.20440413150206e-05
-6.8347520731196e-06
-1.16053820857167e-05
-1.54277790002577e-05
-2.14877050839095e-05
-5.90569808181323e-06
-3.71949051504403e-05
-1.37898412061192e-05
-1.53673215131769e-05
-1.84484181493683e-06
-6.1639991090534e-06
-2.57301496677175e-05
-1.42529088139418e-05
-7.40174206357104e-06
-3.92229057168503e-05
-1.17384370971786e-05
-3.61487115171313e-05
-1.94863141118062e-05
-2.04038289557443e-05
-2.80234041195457e-05
-3.05476108853829e-05
-2.00883332849602e-06
-2.34187980344999e-05
-1.10719932343926e-05
-3.77765889444797e-05
-2.87254369005865e-05
-2.08853770114985e-05
-8.23003199881767e-06
-2.89368383755666e-05
-2.7504965710752e-05
-3.08253055882292e-06
-1.89287280872324e-05
-2.19053389325624e-05
-4.46490239809615e-05
-1.83696135387698e-05
-2.61491337666787e-05
-1.40804718757233e-05
-3.35996221095517e-05
-2.26406887781081e-05
-4.96483552236892e-06
-2.35700872676402e-05
1.31856479002896e-06
-2.34336916036359e-05
-3.13572527162974e-05
-2.87668389772181e-06
-4.3502671228643e-06
-1.67965780344045e-05
-1.06110679249985e-05
-2.19422128542229e-05
-3.51156285934407e-05
-6.74811790912587e-06
-1.91297860630059e-05
-1.18765341117054e-05
-1.62884546909314e-05
-4.41843961537755e-05
-1.66021847092285e-05
-3.76217566670797e-05
-1.65822972798095e-05
-4.70863547064977e-06
-2.94257872421523e-05
-2.09700281546422e-05
-2.35673529887722e-05
-3.93912602065662e-05
-5.04914569905011e-05
-1.35269100357366e-05
-2.37732940908927e-05
-7.45148513369852e-06
-1.99532852390158e-05
-3.27921762457875e-05
-1.96628650381533e-06
-2.36221111336729e-05
-2.74563577762033e-05
-2.55130802743423e-05
-2.25101751020126e-05
-8.00097024542265e-06
-1.56703552815014e-05
-1.09122428430174e-05
-3.91610573966591e-05
-1.77402099823245e-05
-3.28940207396308e-05
-1.46400098477636e-05
-1.40140114572107e-05
-3.16599412855297e-05
-1.11557963258228e-05
-1.58206516812485e-05
-1.0720544168388e-05
-3.98655780049473e-05
-4.50711434309354e-05
-3.96621596116701e-05
-4.07429423546047e-05
-6.92259534274896e-06
-1.87273542965599e-05
-3.80279437024926e-05
-4.78565944316432e-06
-3.11361776369716e-05
-2.33721212252676e-05
-2.94861104923124e-05
-3.86444448623789e-05
-2.40737289373787e-05
-1.88136349649263e-05
-3.19089654441233e-05
-1.17987480822128e-05
-1.80284742146398e-05
-2.64938227478433e-05
-2.31675690590471e-05
-1.15931594004567e-05
-1.00462227818028e-05
-5.08955648772908e-05
-6.31143811222812e-07
-2.28199377962725e-05
-2.98782611034478e-05
-1.14016450307944e-05
-2.25403646632938e-05
-8.02181508899054e-06
-3.42844672940719e-06
-2.55182203177e-05
1.30890130700332e-05
-1.44901266935651e-05
-1.90777443789988e-05
-3.39110779224679e-05
-3.97223829904289e-05
-5.56518887347731e-06
-2.93475163697111e-05
-4.57999828436555e-05
-3.65430872017071e-05
-1.21423914116673e-05
-1.37414349671696e-05
-9.35544599332719e-06
-2.39117827349927e-06
1.21221495251445e-05
-9.12918836435285e-06
-1.29384806742865e-05
-2.53210399642061e-05
-2.34185490611531e-05
-3.72173287404945e-05
-3.42358111117402e-05
-9.13928944587652e-06
-4.20082863904831e-07
-2.4290763218172e-05
-4.16719918544956e-05
-1.82583697305771e-05
-1.44978441957107e-05
8.13580487912565e-06
-3.26623226856653e-05
-1.76751765925556e-05
-1.90966397151719e-05
-3.16521716263405e-05
-2.64012723842413e-05
-1.26969267904398e-05
-2.76987971654826e-05
-5.14023199811141e-06
-6.29734496666739e-06
-2.41833105797077e-05
-2.42601416469481e-05
-2.92385709065116e-05
-2.66213819192338e-05
-3.0388172409797e-05
-5.88522372495762e-06
-4.92181988867455e-05
-1.5719964108699e-05
-3.50372686155105e-05
-2.24135488961357e-05
-2.9821183545861e-05
-4.15785051136865e-05
-5.92151920941946e-06
-1.33199426452841e-05
-1.31221742784465e-05
-1.16973496583019e-06
-6.51235948504653e-06
-1.68193999511359e-05
-1.8750666726529e-05
-2.15963381278948e-05
-1.15183556578263e-05
-2.18237199879408e-05
-2.41869408349491e-05
-1.72228972776245e-05
-1.5570776498422e-05
-4.43328794465318e-05
-2.04316645082686e-05
-5.95813621653527e-06
8.15917231854768e-07
-1.73603145697353e-05
-1.4231596644059e-05
5.70502436605124e-06
-4.40920760275737e-06
-2.86165573737766e-05
-2.32179660454943e-05
-4.42006215720756e-06
-1.02008529063639e-05
-3.01845590672707e-05
9.57886503355691e-06
1.36764027696942e-05
-3.0384812208749e-05
-8.69675367827965e-06
-1.53228367820623e-05
-2.07004990260552e-05
-2.18082676579339e-05
-1.28523281695057e-05
-3.84030625019187e-05
-1.38837696394845e-06
-1.39505833926081e-05
-4.04088802380237e-05
-8.61425971407089e-06
-9.51102870647929e-06
-3.51442688678593e-05
-2.44079962716583e-05
-1.0724506318959e-05
-1.67750438826898e-05
-1.56427268311917e-05
-2.34519553566152e-05
-1.85952564314805e-05
-8.98654653321146e-06
-2.10298532101483e-05
-2.69480080117002e-05
-3.68014396561641e-05
-2.6004790318802e-05
-2.16903656264876e-06
-2.3167887926239e-05
1.10535087254829e-06
5.39513925885387e-06
-4.37486347210697e-05
-1.13971722291038e-05
-3.17195895478027e-05
-3.27051193118038e-05
-1.83929636270652e-05
-3.57706335199464e-05
-8.6345978239975e-06
-1.09787034907296e-05
-6.44037167786867e-05
-2.06042675054603e-05
-4.21591434649104e-05
-1.9371129693328e-05
-3.98741778806153e-05
-2.98775384321938e-05
-4.00902993140733e-05
-2.25877296069702e-05
-1.97396247606378e-05
-3.0936435574821e-05
-2.55974454811577e-05
-1.85393219137205e-05
-2.05191147503598e-05
-1.8263585674783e-05
-2.25543553751537e-05
-4.16636113073806e-05
-3.35896269031235e-05
-1.05816700655176e-05
-3.11166464439173e-05
-1.91946517836979e-05
-1.63167142047028e-05
-1.36847061511383e-06
-4.97609063181545e-05
-4.2651137960506e-05
-2.21707401788639e-05
-3.85018088652108e-05
-4.23936284160738e-05
-3.44133025213649e-05
-3.01717568365036e-06
-1.46504057285329e-05
-1.96978515441617e-05
-1.27078740668835e-05
-2.9802234312894e-05
-2.06219089782587e-05
9.89924255641521e-07
-3.3605123080127e-05
-3.08251749910476e-05
-2.6162347916904e-05
-3.3596305716911e-05
-3.06368670762866e-05
-4.01999141286926e-05
-6.82930601026578e-06
-9.5575703254555e-06
-2.29122786002645e-05
-2.23904515031732e-05
-2.22610926759903e-05
-2.77122566944741e-05
-1.54523778256275e-05
-2.01348215236787e-05
4.84068526832878e-06
-2.19657798901915e-05
-6.95812551293733e-06
-2.14529630622197e-05
-3.83132616937041e-05
-1.35076396950557e-05
4.25547441951458e-06
-1.80688773485265e-05
-3.37145382293677e-05
-1.27196797008054e-05
-2.69738167052508e-05
7.67476038591161e-06
-5.89353736244846e-06
-2.31510171534119e-05
-2.90541362449568e-05
-6.55480888374759e-06
-1.78720719292668e-05
-3.17841219783799e-05
-1.80697144684766e-05
-3.75586337256779e-05
-7.72692444417716e-06
-2.5301452283246e-05
-2.72945260300244e-05
-3.91339457696743e-05
-4.20113544860721e-05
-1.2269762474504e-05
-1.09525389445864e-05
-1.5667009673232e-05
-1.3871748730716e-05
7.5792882405494e-06
-7.22908253930488e-06
-3.58621285347528e-05
1.00670735473218e-06
-7.90340026806749e-06
-2.10786823792505e-05
-4.67327021721203e-05
-3.39393766347808e-05
-3.03536652715542e-05
-1.51109929948804e-05
-5.54203147637155e-06
-1.1348970267382e-05
-3.11892010977105e-05
-2.67765380595724e-05
-2.88189650229561e-05
-4.16933238923491e-06
-3.38393322865567e-05
-4.77943495285068e-05
1.21432241898379e-05
-3.610287101547e-05
-1.18759265266693e-05
7.56252642151898e-06
-2.12972104999717e-05
-2.02645547810595e-05
-2.25749320065771e-05
-2.43266843345943e-05
-3.87346441951749e-05
-2.06607367264331e-05
-2.73933842421074e-05
-2.31649771536956e-05
-1.94874439332181e-05
-1.8893612671821e-05
-3.70487788262002e-05
-2.25797175192965e-05
-3.00696349114758e-05
-1.95059539635067e-05
-3.41828831462319e-05
-1.91981785482238e-05
-1.86916238156151e-05
-3.20074923311854e-05
-2.99625982572945e-08
-2.78792609419353e-05
-1.41289339159044e-05
-1.16378580162926e-05
-3.51120932915033e-05
-1.96652370990231e-05
-1.64816175242426e-05
-1.94378238116496e-05
-3.39793524405041e-05
-2.29604275504871e-05
-1.36684018922514e-05
-1.93188822740556e-05
-5.74728931270935e-06
-9.14432430707311e-06
-8.98036671207107e-06
-3.55978813355308e-05
-3.4776953287707e-05
-1.03455289694458e-06
-1.14648608384271e-05
-1.84458156547659e-05
1.75979570825721e-05
-1.60420223719337e-05
-3.1051382794584e-05
-4.59934126321916e-05
-2.87642826875322e-05
2.34600135468198e-07
-3.40603603544051e-05
-2.73678079320019e-05
-2.79095526311402e-05
-1.39176521996802e-05
-1.39503255856837e-06
-1.96899332036304e-05
-2.66139464214273e-05
-2.10268124400407e-05
-2.4552557254967e-05
-3.24048470476775e-05
-1.45812691764924e-05
-1.91430758130315e-05
-7.59561529010601e-07
-3.37380380090214e-05
-3.71049140272455e-05
-2.44380788169257e-05
-1.14417891418612e-05
-4.43110717462202e-05
1.70530128050924e-05
-2.25529745703606e-05
-1.55797366028583e-05
-3.45814613481998e-05
-3.62172364995232e-05
6.94971631721996e-06
-3.55136853423797e-05
-1.80315295564627e-05
-1.99804935802151e-05
-2.82914400748429e-05
-2.85383853184108e-05
-1.7499869369657e-05
-2.5643109667763e-05
-1.01723374181418e-05
-3.15540292601037e-05
-3.87294626948251e-05
-1.62124381021388e-05
-1.78485835182238e-05
-1.75503576825784e-05
-2.275177199793e-05
3.81970706809017e-06
-2.85768346692148e-05
-1.73842021849632e-05
-3.45375804713591e-06
-3.03104526335596e-05
-1.8154614338659e-05
-1.35217628835469e-05
-1.16442931224514e-05
-2.63653174773408e-05
-1.47424273459627e-05
-9.35072226293229e-06
-2.51362370092163e-05
-1.94829743445298e-05
-3.3944947410897e-05
-4.04149917220905e-05
-8.22854414033264e-06
-3.1465603456727e-05
-1.38021868208219e-05
-1.22755964246011e-05
-2.49035993957548e-05
-3.26685824580722e-05
-2.73852405643821e-05
-2.11231468405812e-05
-2.27046328232981e-05
-2.04172730810955e-05
-2.35321230936432e-05
-7.96027973865504e-06
-2.44708210615563e-05
-3.59901154153861e-05
-6.53045836602568e-06
-8.43562979156504e-06
-1.52740985861119e-05
-7.93691150795261e-06
-2.05114419324308e-05
-9.31107840825013e-06
-2.54896280778231e-05
-5.75496689041638e-06
-3.70783738502514e-05
-3.18606178209616e-05
-2.04468291936395e-05
-5.32530785848466e-06
-1.88648225465447e-05
-1.82912516941989e-05
-6.59332996911727e-06
-1.27868877795382e-05
-2.68453944081582e-05
-2.07905618785413e-05
-2.48885072197667e-05
-2.29341271813445e-05
-2.19298909378643e-06
-3.17594572296075e-05
-2.3974581594756e-05
-2.01040905811401e-05
-2.85434329287928e-05
-3.84599645063325e-05
-1.09920978225606e-05
-1.37421290881215e-05
-4.94717243908967e-05
-3.48235130426489e-05
-6.34891262120245e-05
-3.58768831258658e-05
-2.98024513654981e-05
-2.97686361839046e-05
-1.76134221897433e-05
-1.37449534477236e-05
-2.32721905855754e-05
-2.58287809549499e-05
-2.46538695316165e-05
-2.32118652449643e-05
-1.54013490683241e-05
-2.00582393907214e-05
-1.07375604145438e-05
-3.3225078847542e-05
-3.14305551401745e-05
-1.91291378318495e-05
-1.11202574140469e-05
-4.05282326753632e-05
-2.79924871712217e-06
-3.21782780654722e-05
-1.17039283329761e-05
-2.4900084431707e-05
-3.59877016835041e-05
-2.25272519689501e-06
-2.10212948951653e-05
-1.93216046615461e-05
-3.51798415443831e-05
-1.0373116464054e-05
-2.64038337129347e-05
-2.74746412758156e-05
5.74727131078639e-06
-9.2275778542819e-06
-2.12776728730245e-05
-2.1097515621886e-05
-2.86683614305428e-05
-3.86557116298522e-05
-3.1530115384341e-05
-3.22223586833349e-05
-3.56880918561145e-05
-2.15971884911013e-05
-1.03216472111841e-05
-2.92936788129012e-05
-1.66817043505721e-05
-3.05807315711667e-05
-1.54091767979217e-05
-3.2641352409131e-05
-2.34330506098775e-05
-1.98805205560193e-05
-4.45030360976208e-05
1.19321615426863e-06
-5.82732768975974e-05
-1.7723430198353e-05
-1.83817682271981e-05
-1.63930038038465e-05
-2.86479687592353e-05
-2.62009684674071e-05
-1.49337483733997e-05
-1.60672775955492e-05
-1.79531563160879e-05
-1.25108449307826e-05
-2.00075185685249e-05
-2.16951775690927e-05
-2.42365449274498e-05
-2.68599954560417e-05
-4.07028248956028e-05
-3.16895974370422e-09
-1.90418087447719e-06
-2.86848428408937e-05
-1.76591514321393e-05
-5.9059598542628e-06
-1.45247110268035e-05
-1.68727144159571e-05
-2.88748143783006e-05
-3.39478387371332e-05
-1.77191396795742e-05
-4.38904994339752e-06
-2.03477583770474e-05
-1.10685268599466e-05
-1.94970248949961e-05
-2.42723371350646e-05
-1.94628839042561e-05
-1.49536587957247e-05
-2.82757085029885e-05
-3.87915931975553e-05
-1.90115385108573e-05
-4.61645567844684e-06
-4.17556918963332e-06
-1.69121143942525e-05
-3.35766551128412e-05
-9.3898222905373e-06
-2.68837033133277e-05
-2.27973262672415e-05
-2.45468173776821e-05
-2.26918627376675e-05
-1.90335234227116e-05
-4.39654551474216e-05
-1.58378294825593e-05
-3.3399975684898e-05
-2.78208656276055e-05
-2.14869107176083e-05
-8.56028913320815e-06
-1.29362852397307e-05
2.48064107254614e-06
-2.12394132757975e-05
-2.13412525250024e-05
-2.73881943464979e-05
-2.83130833475448e-05
-4.37856639962448e-05
-1.84389471130174e-05
-4.17421891336225e-05
-3.28019892181144e-06
-6.32794987423246e-06
-2.06500344520011e-05
-1.32800522635047e-05
-1.03358244428567e-05
-1.86104340645992e-05
-1.77174440351704e-05
7.99029601696346e-06
-3.10843865203097e-05
-8.26275473944238e-06
-3.81057301887836e-05
-2.03683901847826e-05
-2.14614554865962e-05
-2.57659778551889e-05
-3.73232151009647e-05
-2.82705171615284e-05
-1.23221170523988e-05
-3.85810814061979e-05
-2.01743718598816e-05
-1.40673415339954e-05
-3.0331862725112e-05
-4.14560551610094e-05
-5.4629093009536e-06
7.34496247126451e-06
-3.30243174708367e-06
-1.83086438922802e-05
-7.4652582339599e-06
-2.30787395502629e-05
-1.39035046313935e-05
-8.39772219839427e-06
-2.47443108791754e-05
-4.58115223310868e-07
-2.69956871145048e-05
-3.27399253121762e-05
-1.84838261610219e-05
-7.70096689903561e-06
6.23820316550786e-06
-2.17566184516952e-05
-1.09221026622643e-05
-3.4237635934538e-05
-2.28874700612761e-05
-1.8173466285587e-05
-2.56879462282511e-05
-1.04937597065468e-05
-5.05215884269661e-05
5.56609223854808e-06
-1.74381411967687e-05
-1.10418185548292e-05
-2.05816728041259e-05
-1.42444556966806e-05
-1.05363305312968e-05
-8.77609109322161e-06
-1.73540847830564e-05
-1.70962485415684e-05
-1.48054856306727e-05
-4.52241539644983e-06
-2.11503947777215e-05
-3.41139556711101e-05
-1.14672472059126e-05
-1.41807782979025e-05
-1.00734035195526e-06
-9.66429266054645e-06
-1.03981009148109e-06
-4.97396802163574e-05
-2.00951948555426e-05
-2.51680835699023e-05
-2.3793950177698e-05
-4.05770704810247e-05
-2.58558133246529e-05
-2.17118261142112e-05
-2.69059311544932e-05
-1.34881818637765e-05
-3.9525229234791e-05
-1.26675111048544e-05
-4.42315623657064e-06
-1.89243284586916e-05
-8.99248047819128e-06
-1.05896754487199e-06
-2.20374249062612e-06
-1.75089338877998e-05
-3.49607928623877e-05
-3.59796552671503e-06
-4.52264026493901e-05
-2.17703990814588e-05
-2.0807888676966e-05
-9.41188556381327e-06
-4.89074744057207e-06
-2.66363021212031e-05
-4.73416938999453e-06
-4.00324508491343e-05
-6.45761058717821e-06
-3.87125543929448e-06
-4.31159342323412e-05
-4.33929648447776e-05
-1.57291227902025e-06
-3.15675316510335e-06
-2.12934833559831e-05
-7.93512159689963e-06
-3.55178709289019e-05
-1.49615522014386e-05
-2.02734878011916e-05
-4.79057614961127e-06
-8.4804824511442e-06
-1.58154747521969e-05
-9.00535362972774e-06
-1.41127823115048e-05
-1.33496390855824e-05
-5.757251264692e-06
-2.25093205476216e-05
-1.86244642244946e-05
-2.00300009201146e-05
-1.4659980577265e-05
-2.38230309503201e-05
-2.19751062747303e-05
-3.50338096542762e-05
-2.78513313543988e-05
-4.77681536620049e-06
-3.61269401880869e-05
-3.4222979662121e-05
-9.48941059321818e-06
-3.13579585635099e-05
-2.37572548639232e-05
-1.13980354669367e-05
5.35646566275107e-06
-6.84069712741703e-06
-1.37673577233808e-05
-3.0650680734888e-05
-2.05211692872988e-05
-9.75822172355775e-06
-2.84204915164537e-05
-3.37954536572852e-05
-1.65875699504506e-05
-1.27350790803784e-05
-2.43611512414152e-05
-2.86094318572722e-05
-2.94385394722289e-05
-4.52597636570339e-05
-3.2658578646077e-05
-2.79976207978161e-05
-3.9645637328072e-05
-9.06930333908675e-06
3.70472427100066e-06
-2.81832728020572e-05
-4.26976575948885e-05
-2.33735308355061e-05
-4.99677827651693e-06
-3.78354382274433e-05
-3.1210083828616e-05
1.58975364595582e-06
-3.41257936574556e-05
-4.0462483693093e-05
-1.0223014391939e-05
-3.71426940086673e-05
-1.08256488655616e-05
-3.73849139931954e-06
-3.96628612781066e-05
-1.23938666675699e-05
-1.74576861356378e-05
-7.80746476446828e-06
-1.59841350486427e-05
-1.88938033406063e-05
-7.51385369971692e-06
-1.11972537805134e-05
-1.97037698263931e-05
-4.46905951107794e-05
-2.62937814089988e-05
-1.32715648264607e-05
-3.1329379950867e-05
-3.78845827586642e-05
-2.43732399067303e-05
-3.77959447428933e-05
-2.95048284573285e-05
-1.93643741565183e-05
-2.63421551375418e-05
-1.46291831506644e-05
-1.56677839637756e-05
-1.50104501932014e-05
2.26358634815427e-06
-1.46824735935551e-05
-3.35355015137678e-05
-2.69109812653961e-05
-2.00552231054033e-05
-2.23068770574447e-05
-3.12305382611992e-05
-2.18422510939401e-05
-1.59101846664376e-05
-3.18344754408918e-05
-4.81023623038474e-05
-3.06638326902599e-05
-2.1021244265591e-05
-2.27801240818851e-05
-1.20922656229597e-05
-1.97154484826923e-05
-3.04586301502895e-05
-5.22603937301612e-05
-1.28872879828938e-05
-3.2667852611933e-05
-2.64120539250453e-05
-1.90776954057665e-05
-1.90126019664056e-05
-8.7068401208875e-06
-3.80499185346762e-05
-1.69924461160414e-05
-7.02715896842435e-06
5.454165612368e-06
-1.87047731677056e-05
-9.60167193829511e-06
-1.43975397682687e-05
-1.97604937873405e-05
-2.20055704892426e-05
-2.76636004576536e-05
-1.27164487146459e-07
-4.2366948417677e-05
-1.4199976706651e-05
-2.05365476510223e-05
-1.48891990827245e-05
-2.01824032145694e-05
-2.16874778603483e-05
-6.16997891268704e-06
-2.10721618819487e-05
-2.16647467955571e-05
-2.71014938155344e-05
-3.58763343844999e-05
-4.7124067847383e-05
-1.45226733239825e-05
-1.64961873049869e-05
-3.54326869054422e-05
-1.95532143821091e-05
-3.1230859841436e-05
-4.35189575411787e-05
-2.22622938580422e-05
-1.27826557921281e-05
-1.52792135709627e-05
-3.69582021835509e-05
-1.16580711135441e-05
-9.9885359853847e-06
2.63203839397434e-06
-1.6538659812159e-05
-2.30227885846103e-05
-1.53239132433953e-05
-2.26390396830506e-05
-1.72316165004906e-05
-2.24615154168643e-05
-2.22059588456503e-05
-2.16944121704815e-05
-2.96831892059467e-05
-2.93051386996902e-05
-2.39145666241795e-05
-1.07719147615768e-05
-2.25354304821792e-05
-2.38203739679339e-05
-6.92046414277493e-06
7.1364284764676e-06
-5.05426772094656e-06
-2.48929413016049e-05
-2.27463816173844e-05
-2.18183742515772e-05
-1.14105748845901e-05
-9.61031375424469e-06
-3.22129329428978e-05
2.58123432443198e-06
-3.38902113593794e-05
-2.95337338962527e-05
3.34770427599645e-06
-3.87358406788043e-05
-2.02280703068485e-05
-7.47439607886845e-06
-2.50949545397956e-05
3.05957467902772e-06
-3.58791471680583e-05
-9.26090689779445e-07
1.99720359014489e-05
-3.44485858098364e-05
-1.83788288303396e-05
-3.75548291927247e-05
-2.27186125874692e-07
-9.0935638667433e-06
-2.01634655216823e-05
-3.64032036114091e-06
-2.10867458911789e-05
-3.50138936157581e-05
-1.90357272484107e-05
-2.29324419621785e-05
-4.66692511569974e-05
-3.97336540876247e-05
-1.17406623450892e-05
-1.70177549322662e-05
-1.09747376595976e-05
-2.57587281841473e-05
-2.79693573437293e-05
-2.97318387118807e-05
-1.02785022542969e-05
-7.59306420898562e-06
-3.8665099696144e-05
-1.45518061837085e-05
-1.59367119980304e-05
-1.49834779205299e-05
-2.62891143353624e-05
-1.74990195030688e-05
-3.40813526327178e-05
-1.77479877709087e-05
-1.63988161481733e-05
-2.70084107381863e-05
-2.35798455266241e-05
-2.36663746645251e-05
-1.85491089683727e-05
-5.43729422285548e-06
-1.10162441622393e-05
-2.27092108450669e-05
-1.51896891615812e-05
-2.14440784680774e-06
-1.36884021369607e-05
-4.34673243068874e-05
-1.91444294726617e-05
-1.13733027977688e-05
-2.46613464521605e-05
-1.19722582174546e-05
-3.08735456585885e-05
-2.31901136344574e-05
-1.19161652217463e-05
-1.13319847152671e-05
-2.05154568728723e-05
-2.54457583395835e-05
-1.43989300139832e-05
-3.25749219942968e-05
-4.78689726932451e-06
5.1348459895877e-06
-2.03708121104596e-05
-2.05330221047134e-05
-4.08759320552645e-06
-1.84796374962826e-05
-2.73861503842061e-05
-2.63534020036271e-05
-1.49650074077438e-06
-3.34117390200473e-05
-4.25468483417335e-05
-1.88406791946359e-05
-1.87587119538922e-05
-1.74268484642118e-05
-1.40960078343729e-05
-1.31457062872346e-05
-3.10017577696739e-05
-9.35761693935068e-06
-9.39180347102472e-06
-7.15544125478441e-06
6.01001545475588e-06
-2.12202893632397e-05
-2.80194701119661e-05
-1.51704304962671e-05
-1.25784920606081e-05
-1.38772158190819e-05
-4.16827905027e-06
-3.3208214756582e-05
-1.25104080809025e-05
-1.20311048931149e-05
-2.96694368003563e-05
-2.82826193115132e-05
-3.68707714401405e-05
-2.11680662719786e-05
-1.56406849033203e-05
-2.5538707191589e-05
-4.080431997666e-05
-3.93968818760201e-05
-2.71705207161357e-05
-2.52769706776822e-05
-2.72495758388942e-05
-1.37373953452829e-05
-4.65663178513362e-06
-2.17868094972835e-05
-1.8336373577703e-05
-3.03658342476239e-05
-3.15285341609145e-05
-1.90790034714596e-05
-1.23075383638608e-05
-2.24136203270005e-05
-3.50272009498069e-06
-2.30326608742464e-05
-3.40931655501118e-05
-3.77181537766609e-05
-1.47922005080451e-05
-9.15562589752922e-06
-2.56338136941492e-05
-1.24804313170256e-05
-2.89866624321817e-05
-3.35681745168469e-05
-1.74274539725022e-05
-1.26821551703403e-05
-3.51503325598369e-05
-2.37615808526766e-05
-3.27015521867808e-05
-5.01452451670707e-05
4.94406015927607e-06
-1.87969341753694e-05
-8.57754014438706e-06
-2.12572196259021e-05
-7.08292401811012e-06
-9.74939743440611e-06
-5.47907259983876e-07
-2.27247354293261e-05
-1.02502694987004e-05
-1.54643387763756e-05
-2.49121903636382e-05
-9.73187029942631e-06
-1.18208219192614e-05
-4.88304888072124e-06
-7.55148405138804e-06
-1.62836454610847e-05
-2.69913991144447e-05
-1.02800021398026e-05
-3.25958069617036e-05
-2.32530705585927e-05
-3.05298648335548e-05
-2.35534787558775e-06
-8.87165076673569e-06
-1.7661083200822e-06
-3.90139949832003e-06
-9.01234359428078e-06
-1.73135600880053e-05
-5.07129045538592e-07
-3.57951100959486e-05
-3.49567370828413e-06
-2.43563390466693e-05
-2.10864900165305e-05
-1.37822948067361e-05
-1.56520026851959e-05
7.23278398888729e-06
3.72707673395127e-06
-3.45554484076722e-05
-3.00814904659858e-05
-5.78508143483595e-06
-3.79739043442701e-05
-2.44423452928427e-05
-1.92392585205002e-05
-3.73094717600929e-05
-2.44963322763737e-05
-3.12453622772901e-05
-1.59040616352878e-05
-2.42134897425199e-05
-2.39089194097022e-05
-1.9664303806848e-05
-1.02800967082139e-05
-2.63825514356965e-05
-2.98104191250955e-05
-1.0264219408775e-05
-2.52651500133648e-05
-3.37045496384292e-05
-2.28572752736001e-05
-2.7088437151122e-05
-1.90883783688257e-05
-7.71317218606665e-06
-6.51975209920762e-06
-4.29054127261368e-06
-2.03137889257696e-05
-2.82783769150118e-05
-8.87616505886683e-06
-3.42990284148927e-05
-2.41583409807328e-05
-3.99717796895862e-05
-9.57195243627832e-06
-2.61817965209792e-05
-2.69159607469352e-05
-2.36400087107388e-05
-1.59674494206065e-05
-2.27875153083231e-05
-2.11661626243842e-05
-4.83017844322987e-05
-3.78402918496829e-05
-3.99239873654612e-05
-2.41661172974324e-05
-3.68227531041207e-05
-1.79857307195411e-05
-1.88991569583258e-05
-4.15278850122738e-05
-3.6972712060651e-05
4.48058999125204e-06
-1.77738918922889e-05
-1.36624797889279e-05
-6.12339003174101e-06
-1.72299492123504e-05
-1.32574351325639e-05
-2.47912920112809e-05
-1.85144312125671e-05
-2.45881859775995e-05
-3.27609030369387e-05
-2.69922086916355e-05
-1.06514894887113e-05
-2.42134865809047e-05
-5.71144525971503e-06
-2.27881081303589e-05
-1.41066431046851e-05
-7.74665157092709e-06
-5.34488360779905e-06
-9.09453504611614e-06
5.77900840320677e-06
-1.09742005018044e-05
-1.42772901336275e-05
-1.61442686640431e-05
-1.94949046117516e-05
-1.87615781056613e-05
-9.45961944560382e-06
-2.45098632204625e-05
-1.42654891808904e-05
-2.00786875403003e-05
-1.84684265956813e-05
-2.2281180456556e-05
-5.50891378437459e-06
-1.88063966047939e-05
-1.19672417392461e-05
1.10034964016683e-06
-2.63367814335015e-05
-2.97879181897687e-05
2.71498968087674e-07
-2.28735631019305e-05
-1.41861278936824e-05
-1.96140164790414e-05
-3.06327960783914e-05
-3.76619945950989e-06
-3.51429884243723e-05
-1.30036631332854e-05
-2.46573488134676e-05
-4.0487611300573e-05
-1.49814467963726e-05
-1.69374235994539e-05
-2.41946251519724e-05
-9.68921395089579e-06
-1.5718288752226e-05
-1.57118562951297e-05
-1.86761894293822e-05
-1.6319982121687e-05
-2.50249862414997e-05
-2.83481659204528e-05
-1.09404382670516e-06
-2.69119781666776e-05
5.90033259525719e-06
-2.63308588107151e-05
-2.83458590893538e-05
-2.60524872014976e-05
-1.18254804319059e-05
-3.47587433493758e-05
-1.09848080056586e-06
-4.73488791291663e-06
-3.76378532650699e-05
-4.61291264948418e-05
-2.4584215933104e-05
-9.78216507560811e-06
1.38457395736141e-06
-2.58484978347405e-05
-1.61697720216323e-05
-3.47825818638288e-05
-1.34198017235063e-05
-1.3666471856007e-05
-2.2696834164862e-05
-2.91321130315346e-05
-3.20549970140468e-05
-2.8497745777173e-05
-5.44715628339847e-05
-1.462620029821e-05
-2.35077122441194e-05
-2.99918333522311e-05
-5.57170646705867e-05
-1.76642184519236e-05
-2.74339468338219e-05
-3.53360809004707e-05
-2.23826861214118e-05
-4.48421978792309e-05
-3.81693947914026e-05
-3.17703589102676e-05
-4.10074864525446e-05
-1.41600341338152e-05
-3.54808176279639e-05
-1.36324413712665e-05
-3.39454895413996e-06
-1.10311052156174e-05
-2.86950915190705e-05
-2.25000724556642e-05
-2.92360800463534e-06
-3.07360816246442e-05
-1.81404590701795e-05
-2.28031372435007e-05
4.44404513627735e-06
-3.72219506624378e-05
-2.1551781066393e-05
-1.66334647542946e-05
-1.18649259229216e-05
-8.81350795652971e-06
-3.79056402874771e-05
-1.65521485669058e-05
-2.60608372385296e-05
-2.76525323113963e-05
-4.51891749383376e-05
8.4222418246776e-06
-1.84273649169844e-05
-3.56846092209661e-05
-1.47119749249492e-05
-3.16764477737553e-05
-1.87354476131624e-05
-2.42384155637212e-05
-1.74857372710279e-05
-2.06928165859891e-05
-1.11491288222094e-05
-8.14616829473011e-06
-2.49022726957428e-05
-1.87157085174002e-05
-2.88754882844707e-05
-1.00649332275822e-05
-1.08076957448756e-05
9.77260954883248e-06
-2.47964803241817e-06
-1.81344772755602e-05
-1.13673815547224e-05
-2.25222239945174e-05
-3.09964914152276e-05
-3.23111486878376e-05
-1.28164148010408e-05
-2.32883512666156e-05
-1.83425560168308e-05
-1.28711387093144e-05
-1.97934821247484e-05
-3.00349960547435e-05
-1.67148110505818e-05
-3.46708467670353e-05
-2.54481101004451e-05
-3.39620440850696e-05
-2.05069371077492e-05
-1.79328265083805e-05
-3.46366927592631e-05
-2.77310365786812e-05
-3.32159355471104e-05
-1.60117844214222e-05
-4.204143473597e-05
-1.5776574268051e-05
-1.96014436926692e-05
-2.52067016710094e-05
-1.77727678664821e-05
-1.30658168959372e-05
-2.91686657176046e-05
-4.36845538902596e-06
-4.54053422028366e-06
-4.52395156461272e-05
-1.98693622604083e-05
-2.1864350267143e-05
1.26254013555806e-06
-2.78539026931152e-05
-2.68758269144401e-05
-7.07399723554299e-06
-4.01823365434571e-05
7.93229879831703e-07
-2.74815991802734e-05
-2.80907634500925e-05
-3.46027883961969e-05
-9.93889238422005e-06
-3.67403311617148e-05
-1.87146010622287e-05
5.53260200404158e-06
-2.37187515284886e-05
-2.72269631135125e-05
-4.74494450369994e-06
8.65586379118146e-07
-5.07781757723265e-06
4.13719462258647e-07
-3.23340006888031e-05
-2.22797270383326e-05
-1.93734911627365e-05
-2.54188512263432e-05
-1.11504165300763e-05
-2.85306718848924e-05
-2.15360157739234e-05
-1.00289356010908e-05
-2.2997967138068e-06
-3.30990325969309e-05
-2.02388251756422e-05
-8.59230873156105e-07
-2.97824702680653e-05
-1.97106781125966e-05
-1.11783242337805e-05
-1.92457000743477e-05
-3.75877930578613e-05
-2.93901355569137e-05
-3.82784637240382e-05
-2.7301140233579e-05
-2.90401236921825e-05
-2.25962909127599e-05
-5.37074904327197e-06
-1.76280334326381e-05
-3.01123677283246e-05
-2.01133658926315e-05
-1.82453431317544e-06
-3.99026892886966e-05
-1.16078411353645e-05
-1.55902082990814e-05
-3.19826832346892e-06
-7.04441935293036e-06
-2.36151437565331e-05
-1.17306917844765e-05
2.15832726189981e-05
-2.34190182740785e-05
-2.16874090953758e-05
-3.32375439534074e-05
-4.20645062492757e-05
-3.23454764458581e-05
-2.94248062839285e-05
-2.98528576428489e-05
-2.83809314967663e-05
-1.2093789422163e-05
-1.79499559151953e-05
-2.61251629464769e-06
-3.16024514588112e-05
-1.3801760367349e-05
-2.71518367179259e-05
-4.59552860359469e-05
-1.53556956581843e-05
-1.63391027843326e-05
-1.29386350738905e-05
-2.75899115419699e-05
-2.84644673053835e-05
-1.80367943212418e-05
-2.98309991878178e-05
-1.71914532585349e-05
-1.53797598952207e-05
-5.79468608602758e-06
-2.51425149409475e-05
-6.3703222713564e-06
-1.74237464882683e-05
-3.12294801752823e-05
-3.9310945081623e-05
-2.494555007159e-05
-9.55813868785751e-06
-1.42839666350693e-05
-1.61310209120529e-05
-1.53557091476134e-05
7.86372711592677e-07
-1.89509435440211e-05
-2.82259364016572e-05
-2.49938665623112e-05
-2.140137165262e-05
-2.81668073446495e-05
-1.33455700115584e-05
-1.58766934537599e-05
-5.916310198584e-06
-2.69416892151569e-05
-7.4053287811878e-06
-3.55639090055215e-06
1.05971678701514e-06
-5.3818612227076e-06
-3.5170499786341e-05
-1.04885280462674e-05
-2.79006047256068e-05
-4.1121540723306e-05
-1.74516349394582e-05
-2.99380630389168e-05
-1.44135217729902e-05
-2.66639408893493e-05
6.47709813869813e-06
-3.11130619396575e-05
-7.75016467416001e-06
-2.18757115914371e-05
-4.17981058294554e-05
-1.86925018267999e-05
-5.22030606808371e-06
-2.00651924627895e-05
-1.42965490756326e-05
6.62964160102811e-06
-2.2795218307876e-05
2.94592971041935e-07
-1.83948850439896e-05
-3.0858079250487e-05
-2.80414500864864e-05
-3.44414710066312e-05
-3.65077756717682e-05
-3.11748037484278e-05
-1.81390429727626e-05
-2.69337327923219e-05
-1.74296324526011e-05
-1.76476009668439e-05
-2.9567757834977e-05
-2.28307920151838e-05
-3.76474536014134e-05
-2.16565933703169e-05
-2.16166171817487e-05
-3.66302498221524e-05
-2.1905660356131e-05
-9.56350021653199e-06
-2.8214657716988e-05
-2.12895306993762e-05
-2.0443019533643e-05
-2.36725270261942e-05
-1.05002285505586e-05
-3.44983758174534e-05
-2.70195009000494e-06
-2.29720281104062e-05
-9.3911430458012e-06
-2.12435270559215e-05
-8.52550923028101e-06
-2.03878093550892e-05
-1.03428040617096e-05
-2.86338968854302e-05
-2.55253175501184e-05
-1.76905462303254e-05
-6.23436595412962e-06
-1.85096272041158e-05
-2.76665746648399e-05
-2.97962840977023e-05
-1.85047723847981e-05
-2.01464199948603e-05
-1.8199496119902e-05
-2.31237616066169e-05
-2.0396885388221e-05
-2.16367245407679e-05
-1.20910886762486e-05
1.42356944303222e-06
-5.84126017638339e-06
-2.72265694906291e-05
-1.7439826415731e-05
-1.9449157740684e-05
8.21057767295708e-06
-4.70023089658345e-06
-5.40734615726254e-06
-3.02957472687331e-06
-1.13490968718473e-05
-3.13517484367489e-05
-1.57326420663133e-05
-2.87422504335374e-05
-4.404296530429e-05
-2.85032089990446e-05
-2.38311443019584e-05
-3.47820634086278e-05
-1.16449199673365e-05
-2.12774116588978e-05
-4.04576019599383e-05
-2.3999465214501e-05
-3.47626100299322e-06
-4.90216981844734e-06
-2.99447069871003e-05
-2.41038863693266e-05
-8.6213610260738e-06
-3.01584800757571e-05
-5.43350157126125e-06
-7.8184299809389e-06
-4.16564044486611e-05
-2.78332505468661e-05
-2.49514851637546e-05
-1.8981201322928e-05
-2.9157664372215e-06
-3.41157471027816e-05
-8.83138349964512e-07
-1.15205242030903e-05
-4.41423722886427e-05
-2.18474639882809e-05
-2.16133780762359e-05
-1.14950986413785e-05
-4.94345994513906e-05
-1.4207756089647e-05
-1.50371654034749e-05
5.39595344315752e-06
-1.93933407220162e-05
3.74323079454353e-06
-2.81879143332914e-05
-6.45547371735365e-06
-1.80213919453111e-05
-1.09089425137304e-05
-1.9063182594438e-05
-1.94407563492479e-06
-2.17422204623847e-05
-1.96695252273656e-05
-3.23645754308079e-05
-5.3275793424914e-06
-4.19354745391272e-05
-9.35905703161516e-06
-8.3725787231435e-06
-1.75227465536402e-05
-3.91651968687546e-05
-1.82953317527549e-05
-2.92176672095162e-05
-1.60934271596933e-05
-1.00757445087515e-05
-1.78777731348061e-05
-1.2196272342018e-05
-2.83942114959945e-05
-2.06701935600935e-05
-3.78524336909399e-05
-1.65337414964442e-05
-2.51573017754868e-05
-1.72537740200287e-05
-2.45573443737681e-05
-1.51345709149946e-05
-2.99124141171894e-05
-2.31356586458058e-05
-2.35228590902398e-05
-4.26972059537466e-05
-2.5134382901884e-05
-3.70965253906105e-05
-3.39298390432626e-05
-2.34066945753346e-05
-1.66184279686846e-05
-1.63971854157498e-05
-3.34251111870075e-05
-2.58738071912775e-05
-1.47609716820853e-05
-2.18853828121677e-05
-3.17975443772536e-06
-1.98443251868544e-06
-2.93747448225014e-05
-1.76230361496049e-05
-1.35467498616588e-05
-1.97133242113154e-05
-2.40209713453475e-05
-4.05754004067172e-06
7.51320202459878e-06
-3.27379032538502e-05
-2.71540070213508e-05
-9.37306682699643e-06
-2.57865547866435e-05
-2.36876814616986e-05
-3.29958357345638e-05
-1.54358141160927e-05
7.54345369436897e-06
-3.94746753667545e-07
-2.7166903032456e-05
-1.75011445104999e-05
-6.90421230474832e-06
-1.66549265883301e-05
-3.04657238814694e-05
-2.88367749514366e-05
-1.10600533809928e-05
-3.46281574510699e-05
-1.47426955392987e-05
-3.96563137722797e-05
-1.17114025117483e-05
-1.17972304542925e-05
-6.52389182397655e-06
-1.90480982423318e-05
-3.89393791207074e-05
-3.12377815148009e-05
-1.15520611493737e-05
-2.00927597926391e-05
-1.31783065401314e-05
-2.89479963004277e-05
-2.69652256345342e-06
-1.11290098798471e-05
-2.01837049879552e-05
-1.2836316686954e-05
-1.43851288474858e-05
-2.69391958790236e-05
-4.55805972649145e-05
-2.17493335276449e-05
-1.87285098670124e-05
-2.31728266273666e-05
-1.9250802758048e-05
-4.16112308550398e-05
-3.63907649582573e-05
-2.77136668643372e-05
-3.51036308036158e-05
-2.53854197759498e-05
-2.72851107546888e-05
-3.09064340977583e-05
-6.6949879871881e-08
-6.6498645497813e-06
-2.75981825939376e-05
-2.14541552526017e-05
-2.28425255918884e-05
-8.403001901983e-06
-1.75717795862476e-05
-2.9864419926412e-06
9.02300420525319e-07
-1.37639126853331e-05
-3.96366539615977e-05
-1.56369272578112e-05
6.70303453228698e-06
-2.57367219341796e-05
7.43966339296793e-06
-2.2820360817739e-05
-2.07583278418872e-05
-3.57488012846456e-05
-1.75739808415166e-05
-2.0819044718036e-05
-6.71833195532391e-06
-3.26796648612476e-05
-2.04474157653939e-05
-2.83880620691605e-05
-2.71841437872574e-05
-8.78283298688777e-06
-4.53340623581649e-05
-2.42467919823065e-05
3.06719035821734e-06
-1.83958255679141e-05
-2.22477132779706e-05
-2.41225105895001e-05
-2.57920364573467e-05
-1.24494743803928e-05
-3.15490168784214e-05
-2.03796164862458e-05
-2.02176895754681e-05
-2.76633651147952e-05
-2.73773950350614e-05
-1.84786546018116e-05
-4.11602819922206e-05
-2.62428938622835e-05
-3.14024674407286e-05
-4.5616386435585e-05
-2.96039951785107e-05
-4.00387777698906e-05
-2.72213789197094e-05
-1.87373507163357e-05
-3.29512204885229e-05
-2.5098865734967e-05
-1.74346351482309e-05
-2.14278222878517e-05
-2.91473198220939e-05
-1.57180443329008e-05
-2.71374851849977e-05
-1.8714724178174e-05
-6.56557284661298e-06
-2.06690743437229e-05
-1.05541175286814e-05
-8.4334054839847e-06
-2.41537375145462e-05
-5.20990247632062e-05
-3.70500389634874e-05
-2.24772730180874e-05
-2.29467614739875e-05
-3.6786926441576e-05
-2.83713637287856e-05
-2.3894470487014e-05
-2.60425286182916e-05
-2.69721831231121e-05
2.30626789708583e-06
-1.0909916655122e-05
-4.3459844552117e-05
-2.54570011866745e-05
1.30230669241779e-06
-1.74255073216217e-05
-3.41017959188015e-05
-2.2160786467518e-05
-1.42063359371528e-05
-1.88975786874815e-05
-2.06776635801444e-05
-2.32044186823122e-05
-2.02494783048738e-05
-2.66695354852709e-05
-2.77077926929256e-05
-2.91930794052754e-05
-1.84298979760065e-05
-2.20257243970564e-05
-2.69895590373026e-05
-1.39732975295148e-05
-9.36958696651683e-06
-9.14205307108571e-06
-1.7922050692804e-05
-3.06897348105093e-05
-1.40684410135704e-05
1.34795509084639e-05
-1.64038161968907e-05
-9.51574440167606e-06
-2.77755593774237e-05
-1.02876989765643e-05
-1.42022177259516e-05
-1.30408239867638e-05
5.44495243083092e-07
-6.8168862527956e-06
-2.21533733672401e-05
-3.1451256685917e-05
-1.23189891801993e-05
-1.07232249617723e-05
-2.41872888324606e-05
1.25385870604368e-06
-8.9352421540357e-06
-1.02505142629402e-05
2.45498199279609e-06
-1.43047652749317e-06
-4.06864015059823e-05
-9.83598831451015e-06
-2.26255303863757e-05
-1.65808436246993e-05
-8.78481650008389e-06
-1.84124231668629e-05
-2.74452371030983e-06
-1.01158857383836e-05
-5.18407080827177e-06
-1.53307976985181e-05
-1.87347331000072e-05
-1.33945524296061e-05
-1.43527272405563e-05
-2.70364333295879e-05
-6.64437260001215e-06
-2.19459700703015e-05
-2.26586342201084e-05
-1.42107437953647e-05
-1.02924851474601e-05
-6.54735182957844e-06
-2.19055868832115e-05
-3.72214907030919e-05
-4.41074719640929e-05
-2.81433669732445e-05
-2.72579457382664e-05
-3.89008655570989e-06
-3.28327918791584e-05
-4.87191546415273e-05
-2.58173484498301e-05
-7.8148217593808e-06
-1.91824725691303e-05
-2.54075858761605e-05
-3.44268663816705e-06
-1.33876928510321e-05
-2.62944225002334e-05
-1.90265300809555e-06
-1.39281032635191e-05
-2.75257209802784e-05
-1.76296997413589e-06
-1.78342086777743e-05
-1.32721196794741e-05
-1.11593059841932e-05
1.93775950189434e-08
-2.61927106719726e-05
-1.20212971921251e-05
-9.06121783923598e-06
-2.20573272048428e-05
-3.95732239680478e-05
-1.43198198759327e-05
-2.12000493420352e-05
-1.90538946295195e-05
-1.39145237595679e-05
-1.1989229695911e-05
-1.38248944776974e-06
-1.75529260969218e-05
-3.80122064571654e-05
3.09161406016171e-06
-3.18088038072178e-05
-2.38760839705921e-05
-1.20580244968035e-05
-1.2581046349205e-05
-1.30911969120392e-05
-3.10428775298954e-05
-2.18602817138733e-05
-1.91811182265687e-05
-2.26901305910442e-05
-1.20623878167512e-05
-3.64632120632268e-06
-1.90154237882896e-05
-1.88398289538954e-05
-1.96927927342019e-05
-3.29736092942025e-05
-3.18352378572802e-05
-2.60667808140757e-05
-2.71158411829842e-05
-3.53312883742596e-05
-3.64099797360776e-05
-4.76621342862187e-06
-2.59066916072502e-05
-9.43255995487336e-06
7.16736246157849e-06
-2.42916426735014e-05
-1.76897168448827e-05
-1.54129046523098e-05
-4.05109574076467e-05
-1.62490744364461e-05
-2.34165563971683e-05
-4.58362161242127e-06
-1.32910785001177e-05
-2.08660260416945e-05
-2.68063021553404e-05
-2.30786520046763e-05
-6.41054698317632e-07
-1.18368344960275e-05
-2.72531030137129e-05
-2.60732005523153e-08
-1.88355495146736e-06
-3.23087958677521e-05
-4.18693793647428e-05
-2.79913853068066e-05
-1.85051368091068e-05
-3.46912843185662e-05
-4.84808260645217e-06
-2.65751125164688e-05
-3.31867901705285e-05
-9.15250830828431e-06
2.31921010773895e-06
-2.10545861409197e-05
-6.96229025978671e-06
-2.5803962609448e-05
-2.32820228281591e-05
-2.77541551227857e-05
-4.16488832703165e-05
-2.48569329556997e-05
-3.05005984590472e-05
-3.32344957978969e-05
-1.99091426036985e-05
-3.26541379683346e-05
-1.97962136827818e-05
-3.3707512033706e-05
-2.41460442760901e-05
-2.28548478263313e-05
-1.88645872899731e-05
-1.78136918920197e-05
-1.03841233063071e-05
-2.57439606339863e-05
-2.8973042326184e-05
-2.48268070512757e-05
-3.38743844151271e-05
-1.78191851753256e-05
-2.24400584663854e-05
-1.78987242773206e-05
-2.0528609106603e-05
-2.8570645592206e-05
-6.38003350393415e-08
-1.8463855368896e-05
-2.69731743502704e-05
-2.62682784381734e-06
-2.19517781590791e-05
-3.95047660545892e-05
-1.19000814469852e-05
-2.62607456659758e-05
1.00171452597127e-06
-2.48910956743002e-05
-1.78698094136849e-05
-1.86740386228032e-05
-2.05359486770198e-05
-2.05530650085166e-05
-2.87481093489111e-05
-2.0922827513114e-05
-2.24076866303365e-05
-2.36408223844232e-05
-2.49495472189556e-05
-2.97743022308913e-05
-3.14403657141229e-05
-2.21436391563758e-05
-3.93017988996762e-06
-1.89072208491941e-05
-1.17881721900368e-05
-1.3008130502883e-05
-1.53471922422703e-06
-3.9028064801052e-05
-3.61310842338457e-07
-1.57737659759403e-05
-2.96222098966252e-05
-3.50164606383793e-06
-1.98857701494152e-05
-1.19572260762442e-05
-2.11329890225295e-05
-2.86094169000924e-05
-2.6564394192177e-05
-2.8519743437541e-05
-1.26621663683309e-05
-1.42169127625977e-05
-2.38613421535628e-05
-2.78438771719346e-05
-1.3460662605297e-05
-3.87606592066687e-05
-3.08103352247943e-05
-2.91157186678089e-05
-6.52581350610592e-06
-2.96518072472393e-05
-2.04547275096196e-05
-8.22487628470933e-06
-1.02141162167527e-05
-3.05425627251318e-05
-3.5003141780237e-06
-2.14608509262314e-05
-8.5872255627089e-06
-2.63740827845073e-05
-3.68287720638945e-05
-3.56837551328297e-06
-2.69141663331849e-05
-9.53520369136861e-06
-2.56829338226448e-05
-2.20537302030196e-05
-2.59754013271273e-05
-5.13789656770515e-05
-4.14183987640892e-05
-2.52840305000767e-05
-1.58564187640708e-05
-2.71863902576711e-05
-1.76601576309049e-05
-1.18546727779142e-05
-2.63824570289638e-05
-3.63601042938502e-05
-6.1241662605221e-06
-2.39784850872453e-05
-2.72137471631495e-05
-5.41329147989948e-06
-1.74899532394104e-05
-3.84973848998002e-05
-2.2634435242293e-05
-9.1621910257217e-06
-1.17947583512759e-05
-1.6911172838656e-05
-3.15344990552164e-05
-2.27882326681843e-05
-3.32951074157642e-05
-1.55964517841337e-05
-3.68147323784001e-05
-1.64179876196081e-05
-2.10483927941226e-05
-1.52987954265442e-05
-2.58348693691215e-05
-2.66598638933093e-05
-1.39840841209927e-05
-2.15745263595496e-05
-2.51108707626966e-05
8.37381936110296e-07
-3.48234037236875e-05
-3.33127238908304e-05
-6.47763659315966e-06
-1.31034670641453e-05
-4.12405635996711e-05
-4.20056931364408e-06
4.58892027499281e-06
-6.17612536448696e-06
1.38419577666477e-05
-2.63533169308731e-05
-3.87120811251885e-05
-1.15939046279358e-05
-6.43125124808725e-06
-2.82578080664517e-05
-1.73451072092779e-05
-1.21576072580374e-05
-5.27980934742725e-06
-1.72436306463087e-05
-2.30295051642485e-05
-1.62572011562529e-05
-1.85209141698836e-05
-3.33088467519599e-05
1.6215558822709e-06
-2.3270988647385e-05
-6.16972181386907e-06
-4.4187677911854e-05
-4.89852729514552e-06
-3.79373287444606e-06
-1.6815045935015e-05
-2.75609739918313e-05
-1.26532401172533e-05
-1.03419084416327e-05
-3.21383493483466e-05
-9.94647313858098e-06
-7.60668151600073e-06
-4.22390791352617e-06
-3.4180146629469e-05
-1.87841247757505e-05
-2.23569974194796e-05
-2.18791826693387e-05
-5.36200894542608e-05
-3.92350845165838e-05
-3.65878146986216e-05
-4.3189973247976e-05
-1.09847644384307e-05
-2.85618705719802e-05
-1.1508449019948e-05
-3.92539459635067e-05
-2.87442094745344e-05
-2.7706343667525e-05
-5.98903159922945e-06
-9.64656538445859e-06
-1.86521955597329e-05
-6.96487944261417e-06
-7.60170325767223e-06
-7.04312592744228e-06
-5.74861684451102e-06
-1.4640970599319e-05
-1.93912545797721e-05
-1.09581384096439e-05
-2.89146357412234e-05
-1.90757490800079e-05
-1.03499991710844e-05
-7.61962667436687e-07
-1.33215392239948e-05
-1.69637847496977e-05
-1.42189631490514e-05
-2.7171945150421e-05
-3.09353866034421e-05
-2.55031927758307e-05
-1.89868048703329e-05
-2.74666776813048e-05
-1.27995940735506e-05
-8.13807659414217e-06
-2.75326076793477e-05
-2.9474833127287e-06
-1.59471210905924e-05
-4.22245934701626e-05
-1.53825087584294e-05
-1.69197661452042e-05
-2.3936808147271e-06
-2.29122034609218e-05
-4.17102389383595e-05
-3.3936337515873e-07
-5.68604954826503e-06
-2.78211814677248e-05
-2.15157784843924e-05
-2.17960197969468e-05
-2.06078924064796e-05
-2.48078986793108e-05
-2.6513518362635e-05
-1.53982128882049e-05
-2.27995486604125e-05
-3.06546544101242e-05
-2.55946447868766e-05
-4.15278393495066e-05
-1.38338583685187e-05
-1.69254351603166e-05
-9.50427531481157e-06
-1.29729343617423e-05
-1.43697583942265e-05
-1.71506028488857e-05
-8.28156673650285e-06
-2.10617116837575e-05
-2.20842063274576e-05
-2.31422234500443e-05
-3.49205187485061e-05
-1.95458949582548e-05
-2.87547281880624e-05
4.48543524228276e-08
-6.91915770924708e-06
-1.97540469307185e-05
-2.26025041731022e-05
-1.03754984693317e-05
5.82104309602927e-06
-2.85715524186694e-06
-1.85634170591781e-05
-3.59910991892987e-05
-4.2383519812447e-05
-1.94437232252519e-05
-2.75056680190244e-05
-1.04413887744039e-05
-3.90356314112991e-06
-1.44989856326113e-05
-6.38543895544648e-06
3.44820780670093e-06
-3.26843842745752e-06
1.39566335821944e-05
-4.56764133911213e-05
-2.4091566722984e-05
-1.83609444501543e-05
-1.0300883706619e-05
-2.38104631173511e-05
3.48651857344159e-06
5.88422543636338e-06
-1.3098168140395e-05
-1.022815151574e-05
-1.47566470541475e-07
-1.18562217560004e-05
-2.0198699735439e-05
-2.79852733896791e-05
-3.22164530856992e-06
-3.3650654135379e-05
-1.80271480959068e-05
-8.5412132920434e-06
-2.86185522669231e-05
-2.83417027172437e-05
-2.92881890007368e-05
-2.11806426728071e-05
-1.7698729217075e-05
-1.14494827941542e-05
-8.70294910861648e-06
-1.6867679506121e-05
3.35670907265364e-06
-3.95299287896634e-05
-1.35065170542148e-05
-9.21494454611115e-06
-9.06502310108532e-06
-6.58962968362418e-06
-2.21398246601228e-05
-2.09028755130158e-05
-9.44611444812624e-06
-2.56840234733513e-05
-1.06474571705219e-05
-4.39246150300885e-05
-1.5586434631912e-05
-2.01356638051746e-05
-7.66054369520281e-06
-2.36637664590818e-05
-7.36972902830549e-06
-1.73263121769019e-06
-4.23818922568135e-05
-1.98376242866966e-05
-8.24553045047991e-06
-3.36174960120271e-05
-8.30888693415899e-06
-2.09647848495301e-05
-3.03057125205114e-05
-2.74287728347306e-05
-9.99496216045276e-06
-5.68914102982885e-06
-1.55349627725697e-05
-4.92199765359865e-05
-2.66503399583488e-05
-2.54362837132308e-05
-3.29079216387578e-05
-3.16323692904071e-05
-3.78423272425452e-05
-3.92803759375762e-05
-1.58964095366722e-05
-4.709336262147e-05
-1.48220390541915e-05
-2.12693634355418e-05
-1.56868442813692e-05
-2.41778850926466e-05
-2.16181844511448e-05
-2.83287093297945e-05
-1.25971186333038e-05
-1.45244232833599e-05
-2.3885709974919e-05
-2.93956133332363e-05
-1.38331403831489e-05
-1.16879970681983e-05
-3.45187584872141e-05
-2.23550352135063e-05
6.76055593935781e-06
-4.43458206370161e-05
-2.02509216556896e-05
-3.59421364112331e-05
-2.68844255468042e-05
-1.96515168717042e-05
-3.97676287552714e-05
-4.1685691730521e-05
-2.05926636549954e-05
-1.32360458385158e-05
-2.23072260784696e-05
-4.21018447280892e-07
-1.58657435552926e-05
-2.2563002328948e-05
1.13249896287619e-05
-2.54772043046292e-05
-2.1991333611988e-05
-2.88268846122561e-05
-3.9150000647887e-05
-2.89977815218754e-05
-2.50738054577643e-05
-3.86451676676102e-05
-1.81758591922098e-05
-6.19420008481249e-06
-2.82052223322445e-05
-5.50564270240658e-06
-1.15469278098205e-06
-2.36269464369005e-05
-1.87653629402176e-05
-8.86809969688486e-06
-5.93666044987141e-06
-1.23272139844351e-05
-1.36023107467479e-05
-1.45612444240324e-05
-4.94463159192802e-06
-7.97508684482672e-06
-1.60718991562683e-05
1.22087772386991e-05
-2.85658952189448e-05
-4.1689026136775e-05
-1.33939515189896e-05
-3.16095809532868e-05
4.17124923741715e-06
-1.58999089996644e-05
-2.01935239972114e-05
-1.63631042577099e-05
-1.21618582814713e-05
-2.12474761733374e-05
-3.75711404730672e-05
-1.47770600107868e-05
-2.94759383332954e-05
-1.7350129748138e-05
-1.2834598533098e-05
-3.75428470670729e-05
-8.24672899888531e-06
-9.98173169746171e-06
-3.19909342085264e-05
-9.18141052988078e-06
-6.96430168414415e-06
-2.99003375263719e-05
-1.5193507518513e-05
-2.27920789438155e-05
-1.74626408829505e-05
-2.29128351078315e-05
-1.72937689524494e-05
-8.3773903673166e-06
-1.28962619306626e-05
-5.30338136931099e-06
-2.10240576881687e-05
-1.85770159238923e-05
-2.52527637316999e-05
-4.38126695329275e-05
-2.16828798550243e-05
-2.69438818052969e-05
1.210420371812e-06
1.08600520592561e-05
-1.67873090162593e-05
-8.60601199432608e-06
-2.68702969572179e-05
-2.89211769644955e-05
-1.65169124006072e-05
-2.82913066457862e-05
-2.04825432415824e-05
-5.8362212716899e-05
-3.42533675164146e-05
-2.13496190590252e-05
-1.47701651178852e-05
-1.8400766729484e-05
-3.85832540833897e-06
-3.52474659435866e-05
-2.77676527567834e-05
-2.00671683011116e-05
-3.03393353441545e-05
-3.27125420314616e-05
-1.07853067742944e-05
-7.25536443112329e-06
-3.18227117920152e-05
2.72496644850664e-06
-2.39601846338317e-05
-4.24238799713656e-06
-2.51451976996111e-05
-2.8444665658711e-05
-9.57200782856057e-06
-5.24007259607534e-06
2.68010413614728e-06
-5.82133561160471e-06
4.6257589464928e-09
-1.94562584749611e-05
-3.69142656311732e-05
-2.51442175377686e-05
-5.93278216237334e-06
-3.87342773526138e-05
-1.50258419623321e-05
-1.97380885274886e-05
-4.41398901700288e-05
-3.05926798652464e-05
-3.39423676390667e-05
-3.51516442014433e-05
-1.0695454326715e-05
-1.25429023317551e-05
-2.83781195023979e-05
-2.83780881853024e-05
-3.30472322411635e-05
-1.78764290194827e-05
-2.73357298237518e-06
-2.08653755109163e-05
-3.45702753252984e-05
-5.19676943253372e-06
-1.84407102393537e-05
-2.13099228999603e-05
-5.56820174278284e-06
-1.06233479417333e-05
-3.76775281037308e-06
-2.32405816947666e-05
-1.01709266923235e-05
-2.75950854809379e-05
-2.18958713783123e-05
-2.99224412042177e-05
-1.95036038879732e-05
-6.43699689903738e-06
-4.19181062067342e-05
-3.35330527589244e-05
-1.78145645739626e-05
-6.45547911357413e-06
-1.93382707437623e-05
-3.69453076727443e-05
-3.1213430340471e-05
-2.53644678705169e-05
-3.43537248329738e-05
-1.60222066663907e-05
-2.58416190058739e-05
-2.86068799359325e-05
-3.14939080425638e-05
-4.72672237193376e-06
-1.75378538906312e-05
-1.65854724869029e-05
5.83061159460615e-06
-1.75482415684118e-05
-2.13279080617798e-05
-1.30310381576472e-05
-3.02628331739922e-05
-1.86816865034036e-05
-2.62550554168617e-05
-3.38446227340543e-05
-4.06885974983869e-06
-2.85376943687767e-05
-2.55614104735957e-05
-2.40249158428746e-05
-2.23355170907147e-05
-3.72601992186395e-05
-3.6351401366033e-05
-3.84087607122953e-05
-1.66655355322489e-05
-4.34831354579623e-05
-1.82749214702589e-05
-2.2265642826905e-05
-1.8397320150901e-05
-1.30974173539832e-05
-1.21409100563654e-05
-9.33673021684845e-06
-2.92429044603663e-06
-3.84353269500417e-05
-6.65043069891366e-06
-2.81773910015675e-05
-2.60193286045593e-05
6.10702752705433e-06
-3.34835496135599e-05
-1.70496728097673e-05
-3.64718087562691e-05
-4.42866712222634e-05
-1.64263288983452e-05
-1.37767323601137e-05
-1.32515780472384e-05
-2.40603589672924e-05
-3.30110845117987e-05
-1.94696425248955e-05
-1.45719243273795e-05
-2.6045410686261e-05
-2.334401169659e-05
-2.28661023993258e-05
-1.28569863702608e-05
-1.9590713134439e-05
-2.70033344607024e-06
3.34188087742543e-06
4.67514109739508e-06
-3.00744145276145e-05
3.62846515216641e-06
-3.17703423127949e-05
-2.94359851270268e-05
-2.69961206445762e-05
-2.14147075396533e-05
-3.26706536913569e-05
-3.65031184345654e-05
-3.02697607839859e-05
-2.99154337358699e-05
-2.00261878123801e-05
-3.36533508725588e-05
-3.04674451739465e-05
-2.3474297874975e-05
-3.13834996252859e-05
-3.27106614383629e-05
-3.22446657476434e-05
-1.02986450646466e-05
-2.9107285237926e-05
-2.92557770883382e-05
-1.05965172946716e-05
-9.02587840490077e-07
3.31001268574424e-06
-3.19125283039972e-05
-3.72688542102219e-05
-2.24197417207185e-05
-1.54752201614017e-05
-2.51849139375261e-05
1.88305833768391e-06
-1.71460797483601e-05
-2.94568150486634e-05
-2.82558603200641e-05
-3.39792667360427e-05
-1.01290512638184e-05
-1.77230654659625e-05
-2.80750840203502e-05
-1.47096787794502e-05
-3.9617187678239e-05
-3.61415934756108e-05
-2.72683968616071e-05
-1.37923570830096e-05
-1.08544077952585e-05
-2.00601007648075e-05
-1.13844462827639e-05
-1.64121252162093e-05
-1.4350578740268e-05
-6.17897650840581e-06
-8.13739819017757e-06
-1.59545276706664e-05
-2.99182086678523e-05
-2.57231459265652e-05
-3.23380870900341e-05
-3.21042774036049e-06
-2.09929991244112e-05
-2.56218359866368e-05
-1.98994847490925e-05
-1.26438830596563e-05
-3.00176507263398e-05
-2.71322641418086e-05
-4.25425298361116e-05
-4.19944314186525e-05
-1.05946083876483e-05
-1.29470643128765e-05
3.25240596369536e-06
-1.70686304646583e-05
-7.42653393526468e-06
-2.68955220410962e-05
-4.29122004368547e-06
-4.94355129154165e-05
-2.74164006811853e-05
-6.32588896847021e-06
7.99069613825362e-08
-2.56513396496546e-05
-7.795453287889e-06
-3.32332016180907e-05
-2.09358100868993e-05
-1.21272475159364e-05
-5.53459443673672e-06
-1.75215980170161e-05
-5.78255864168775e-06
-9.92715255748096e-06
-2.11605174807266e-05
-1.83613021568909e-05
-2.30472929176289e-05
-3.64090857204764e-05
-9.62914761651514e-06
-1.15118512040581e-05
-2.41511949636211e-05
-1.15230260059645e-05
-2.35499793418601e-05
-7.58381747059466e-06
-2.12343125011341e-05
-8.98376006587286e-06
-1.85615250838567e-05
-1.73906058897071e-05
-6.48196065968733e-06
-1.24383235549015e-05
-3.68602821670242e-05
-1.94799228485779e-05
-1.93211366897588e-05
-2.40985797963101e-05
-1.56235919329471e-05
-9.34737409131513e-06
-2.20776855664755e-05
-1.42596709372095e-05
-1.32135633735887e-05
-2.62623208645051e-05
-1.72301627863194e-05
-2.72741698599018e-05
2.16524338896702e-07
-3.76764149063592e-05
-1.26782977495644e-05
-3.25814833461395e-05
-4.22099122172489e-05
-3.20889221152585e-05
-5.00534142888552e-05
-4.03285687731003e-05
-3.67068025654e-05
-3.04438146655488e-05
-3.8283763401243e-05
-8.76847060331481e-06
-2.59480275587645e-05
-2.74426640184982e-05
-2.1739218235993e-05
-3.48608724304391e-06
9.26104887209172e-07
-3.82190353668907e-05
-4.72650682676632e-05
-1.74247551376554e-05
-1.67600803106209e-05
-2.06633270920358e-05
-2.70478198248996e-05
-1.04800693352041e-05
-2.20730745332834e-05
-2.07333847980196e-05
-1.55752572364401e-05
-3.30786779185698e-05
-3.33923231002363e-05
-4.16014833753766e-05
-1.98093960228179e-05
-1.77216479704158e-05
-5.12481009253246e-06
-2.04297849525257e-05
-1.68172690434424e-05
-4.0053027627724e-05
-2.22203489790766e-05
-2.9632054932467e-05
-2.69722551882311e-05
-3.29591557899164e-05
-2.32173533734448e-05
-2.48423599565037e-05
-2.51839745284872e-05
-2.03954165084343e-05
-1.63001624662101e-05
-4.66447647343907e-05
7.4879030993469e-06
-1.59558052583553e-05
-1.58360801747175e-05
-3.82245280753928e-05
-2.43535077617971e-05
-3.45310994908838e-05
-2.96068478646079e-05
-3.69300669156244e-05
-3.92358838693682e-06
-5.05069204369128e-06
-3.65525876515941e-05
-2.10453575695961e-05
2.90981299193443e-06
-3.83422367196669e-05
-1.5425431387037e-05
-2.91962532146071e-05
-8.43291927852303e-06
-3.3057129872306e-05
-1.52441154971589e-05
-1.00451548794695e-05
-5.96594137242462e-06
-2.65284705484145e-05
-8.83022800729662e-06
-8.98425185797075e-06
-3.09853785805645e-05
-2.30753299812029e-05
-3.06861557631158e-05
-3.77847707558527e-05
-8.57611964222304e-06
7.69172654841345e-06
-3.60543920984645e-05
-3.81059769652073e-05
-3.33895449264355e-05
-1.11697554619724e-05
-3.2954778998272e-05
-2.47063748424649e-05
-4.38000201171605e-05
-1.94618674999638e-05
-2.97794485417469e-05
-3.7244178270918e-05
-3.05011841165514e-05
-2.19239743799647e-05
-4.83389596822445e-05
-2.34687921151674e-06
-3.68830192128961e-05
-1.56825688447638e-05
-1.62383315964865e-05
-2.33663639616922e-05
-1.14895393660657e-05
-4.05051376970534e-05
-4.83789787653443e-06
-2.92419337752443e-05
-4.1433118831963e-05
-2.47910145490743e-05
-1.92624803792938e-06
-2.06641702263229e-05
-2.41587818461095e-05
-3.07756841679612e-05
-1.67034204217895e-05
-1.74461633631886e-05
-4.12263506266636e-05
-2.79045574555079e-05
-3.36801413134748e-05
-2.5381018114195e-05
-1.87395937954818e-06
-2.37574775244223e-05
-2.04698923487257e-05
-1.81176003827419e-05
-1.66245714999241e-06
-1.72667546433378e-05
-1.1670414615819e-05
-1.9735024783692e-05
-1.29368219872311e-05
-3.99775833980114e-05
-2.19640826590757e-05
-7.48028589618527e-06
-1.86693668415859e-05
-1.19422985681685e-05
-2.75960357729036e-05
-1.84332178057694e-05
-1.59596516900016e-05
-3.98668219173909e-05
-2.64042199792002e-05
-6.15547621541558e-06
-2.91635401452316e-05
-2.97675916439902e-05
-1.36962231064058e-05
-2.39810322031836e-05
-1.74499825757255e-05
-1.36520352648537e-05
-2.43584099217068e-05
-3.19894943349862e-05
-3.69918682337664e-05
-4.14729661138036e-05
-3.23385998039679e-05
-1.99707563059342e-05
-2.44707788728354e-05
-2.51520550644914e-05
-1.62175403252758e-05
-1.2391870072618e-05
-3.66170012685682e-05
-1.03956001766321e-05
-1.82288110236036e-05
-9.25350647316509e-06
-1.69088267275938e-05
-1.30116540782291e-05
-3.71574374128856e-05
-1.6786762485995e-05
-3.48390142818982e-05
-2.2974341091772e-05
-5.83417960730568e-06
-6.57607422701097e-06
-3.97288904654815e-05
-3.64394093876041e-05
-2.35858200772573e-05
-5.12953293917472e-06
-2.53850912916491e-05
-1.57773597787906e-05
-1.51573476869596e-05
-5.00809490687584e-05
-2.04706668179335e-05
-3.14845830390831e-05
-1.61575736553838e-05
-3.01109258923209e-05
-3.84025221711206e-05
-4.06460461038892e-06
-1.20986764807048e-05
-1.7581139475183e-05
-1.02727925987271e-05
-2.37528160924085e-05
-2.47027150574943e-05
-2.93494564431005e-05
-2.64087873557657e-05
-2.57534934096709e-05
-1.43399402255691e-05
-1.45505131861482e-05
-2.44604846849714e-06
-1.10933039141001e-05
-2.12218664148709e-05
-2.94159048753593e-05
-1.71211303461489e-05
-1.06034562597811e-05
-1.31907983291988e-05
-1.86098960136609e-05
-1.88811954425548e-05
-2.59629169478834e-05
-1.85939729813447e-05
-2.063697625934e-05
-7.0948706107352e-07
-3.19860193403213e-05
-1.42797687428975e-06
-1.27661071070876e-05
-3.10049695169929e-05
-1.90216114504911e-05
-2.13551280858452e-05
-6.49948747087996e-06
-1.8619921352134e-05
-3.69813844974986e-05
-1.00771583312589e-05
4.88009771467366e-06
-2.80023082758966e-05
-2.91253553131705e-05
-3.12328127096978e-05
-4.64867803758431e-06
-1.68123840521952e-05
-1.95744314967867e-05
-2.28885670673381e-05
-4.612727385934e-05
-1.41790691334517e-05
-2.64209244654914e-05
-1.30058009159014e-05
-1.47789694524152e-05
-3.90391067839961e-05
-1.74797982183988e-05
-8.19721363152116e-06
-1.54902807113047e-05
-2.20688707505502e-05
-1.28482645676858e-05
-1.54695567385265e-05
-3.06794876458654e-05
-2.25261533821391e-05
-1.5252950141886e-05
-1.48031310678182e-05
-2.72478301763239e-05
-2.32919646981866e-05
-4.2167824494492e-05
-3.74854183152338e-05
-7.05245842004988e-07
-2.46298256088925e-05
-1.55283144440871e-05
-1.95333582213385e-05
3.42302330123997e-07
-1.06625235648107e-06
-3.17359788515935e-05
-2.00989928695106e-05
-2.9876456172458e-05
-1.10419657539861e-05
-6.19484469984578e-06
-3.90402458941065e-05
-1.42867547755837e-05
-6.81981868503811e-06
-4.03373904188197e-05
-2.91275452574172e-05
-3.03191832893471e-05
-2.81707846143742e-05
-3.80079169268608e-05
-1.06716081297091e-05
-5.39543402484232e-06
-1.14082718527446e-05
-2.33462759392093e-06
-1.68356685573684e-05
-2.26823417060448e-05
-5.52632251582768e-07
-2.99113949250303e-05
-1.25906503567061e-05
-1.49033814620479e-05
-1.32823360463046e-05
-2.60097232624642e-05
-2.72859098684529e-05
-2.40272348780763e-05
-5.03423611633765e-05
-2.14561123601505e-05
-1.020714845947e-05
-9.97587452432236e-06
-3.24024259952423e-05
-3.73340491030891e-05
-1.54988564336621e-05
-3.52475214113571e-05
-2.40461500661852e-05
-3.64149308186472e-05
-2.93954529216257e-05
-3.64161133380756e-05
-5.77171333558233e-05
-1.76771380566678e-05
-1.7530091756327e-05
-3.103640567505e-05
-3.03205395503357e-05
-2.46499023892562e-05
-2.35126174250032e-05
-2.04426256204117e-05
-1.65154947771586e-05
-1.64446273833595e-05
-1.0354885014408e-05
-2.48953865476405e-05
-3.35146426248988e-05
-1.66283942076491e-05
-3.55186912787954e-05
-1.48504946377562e-05
-7.13884495816545e-06
-1.98442410417358e-05
-2.4365781182775e-05
-1.7150409570811e-05
-6.56815428118886e-06
-1.75109434964514e-05
-2.16480523127293e-05
-2.58308998470957e-05
6.59744658098164e-06
-3.84686540962493e-05
-7.25347856043478e-06
-1.23934188195799e-05
-1.94829222929374e-05
-6.49598667560119e-06
-3.04188927975634e-05
-8.95995989029996e-06
-2.05838724445978e-05
-6.51193913037232e-06
-1.75854641046001e-05
-3.49054024388212e-05
-1.60654199022886e-05
-2.77108834270056e-05
-1.46216523871981e-05
-2.95805026454835e-05
-3.74256607912263e-05
-2.76868133597428e-05
-1.7871341492805e-05
-5.20014808899751e-06
-3.44140144449019e-05
-1.72813798029513e-05
-2.19455803061957e-05
-2.34086073440472e-05
-3.7535355945073e-05
-3.83058504212821e-05
-2.54074994924589e-05
-3.1238463685332e-05
6.14887526366376e-08
-2.52713090965538e-05
-2.03058687482235e-05
-2.71994936885366e-05
-2.5097954504314e-05
-3.23646794610791e-05
-2.17579173333527e-05
-1.70788022443185e-05
-5.02506842827341e-08
-1.85014021390675e-06
-1.3416225437049e-05
-9.83887902643997e-06
-3.4369164629007e-05
-2.68636366700152e-05
-2.86420854390715e-05
-1.4620987481436e-05
-3.41836226887466e-06
-4.21828641583425e-05
-1.99267565020874e-05
-1.06606091815863e-05
-1.7532799464731e-05
-1.73524223766857e-05
-8.78796753809153e-07
1.03715704526402e-05
-9.75412873657449e-06
-1.09183252119807e-05
-1.30030695042413e-05
-1.12865999347146e-05
-1.04486236000896e-06
-3.28324616057684e-05
-1.46106170483523e-05
-3.57974106508841e-05
-1.20093524838332e-05
-3.96716362303914e-05
-1.35727500264474e-05
-1.24114793200843e-05
-3.10686919739921e-05
-1.49994898196558e-05
-3.56457950567401e-05
-1.60013234620992e-05
-1.20118878339879e-05
-2.5080081319681e-05
-2.74869395053042e-05
-5.72860418466266e-07
-1.46228087155354e-05
-2.74573611680264e-05
-1.85854175044952e-05
-2.95428920947379e-05
-4.57363176659615e-05
-1.4740733328527e-05
-1.6437782492384e-05
-1.28167404850848e-05
-1.04604690470685e-05
5.20217184224647e-06
-4.01389812601819e-05
-2.59063339966517e-05
-1.41136969638707e-05
-8.10933363101745e-06
-2.09407558104326e-05
-2.96610077404151e-05
-3.34885154043917e-05
5.41116985474588e-06
-3.16435285062286e-05
-2.80839151393871e-05
-2.7253850083687e-05
-1.3545221344427e-05
-1.59274202006585e-05
1.7502714798051e-06
-1.67087906030034e-05
-7.87739892581485e-06
1.55565475974727e-06
-4.78151209414684e-05
-2.48298164304451e-05
-3.07174716448776e-05
-3.98190864619317e-05
-2.19019510816071e-05
-4.07685362525865e-05
-7.24936364996853e-06
-1.33735339055172e-05
-3.81739873459969e-06
-1.59773720391133e-05
-5.84781876701096e-06
-6.09889372240001e-06
-3.76051851877887e-05
-1.09202493832732e-05
-1.17020206958859e-05
-1.97094591961697e-05
-3.31871099952796e-05
-7.48492718332776e-06
-1.19054431665306e-05
-2.57112829624422e-05
-3.16711688875721e-05
-3.54758656417734e-06
-2.21749586980199e-05
-2.42689263826947e-05
-4.70393127706612e-05
-5.03818221886049e-06
-2.31980618697514e-05
-5.96009005177201e-06
-2.35881633320461e-05
-1.54760754823023e-05
-2.40763417176333e-05
-1.30912826693506e-05
-4.18651559195456e-05
-1.88355029591943e-05
-4.49594484736915e-05
-2.8520613841293e-05
-5.28919543932189e-06
-2.60745962130612e-05
-2.61330330530636e-05
-3.92840756517914e-06
-3.19802517346244e-05
-1.05736735791914e-05
4.86830784055887e-06
-2.33119886483089e-05
-4.39306791372743e-06
-3.14095843790546e-05
-2.25125055574159e-05
-3.37933523657181e-05
-1.71576637519329e-05
-1.57330432310632e-05
-2.52592126561422e-05
6.25080066445562e-06
-3.42190677695027e-05
-9.91957025521639e-06
9.22272474810249e-07
-1.22802373953415e-05
-1.37843741676412e-05
-1.17985714340371e-05
-1.90674556928212e-05
-4.37049191633221e-05
-2.37507633019248e-05
1.00724626598705e-05
-2.30492382449425e-06
-4.25012390848437e-05
-2.13638394535648e-05
-2.2290186012009e-05
-3.37944918677595e-05
-3.11887510574218e-05
-4.52391951010894e-06
-5.64725607984898e-05
-8.48039718215046e-06
-1.17742046741575e-05
-2.69652171823581e-05
-2.80175290728375e-05
-2.18980473626084e-05
-1.91514655669163e-05
-3.37608549992617e-05
-4.8096429977421e-05
-1.59508635854289e-05
-2.18740559811279e-05
-1.35818966765904e-05
-2.57794137982051e-05
-9.81395898794057e-06
-2.04247933910054e-05
-2.81637897582056e-05
-3.12181660157549e-05
-4.4912651691107e-06
-2.42887624482122e-05
-1.94075308665067e-05
-2.49799759485571e-05
-1.19880362812609e-05
-3.00152572420266e-05
-4.8150708487754e-05
-2.55106148557278e-05
-1.61125934882149e-05
-2.91169835890562e-05
-2.82278660877349e-05
-1.78573371923275e-05
-2.12952908968711e-05
-1.25609546939999e-05
-2.31428299585032e-05
-3.06683161547782e-05
-2.93332727758689e-05
-2.44773660408208e-05
1.39612951388005e-05
-5.8528734449206e-06
-2.15509732899452e-05
3.0452595166355e-06
-1.25161466901226e-05
-2.53337203603537e-05
-2.38045597896006e-06
-2.16024910070007e-05
-5.2757368888651e-05
-1.62236119466614e-05
-3.94221340787621e-05
-2.44965104337756e-05
-1.4678213203498e-05
-2.89213894972668e-05
-1.3318842631679e-05
-1.65894876659133e-05
-2.15325092130289e-05
-1.29653463472286e-05
-8.32712411250278e-06
-3.06715854547721e-05
-3.10181115848736e-05
-2.58491672632941e-05
-1.72032799739809e-05
-1.50782118603789e-05
-4.19852776386613e-05
-2.05936661085863e-05
-2.48840654496551e-05
-2.44981356014019e-05
-1.40736840085149e-05
-2.32962492047681e-05
-1.4693517716068e-05
-3.21941710579671e-05
-1.20395496679923e-05
-1.16004422906631e-05
-2.20608414544568e-05
-2.58938841018282e-06
-1.55232986996844e-05
-3.35124486058974e-05
-3.49356688039226e-05
-2.18755768799684e-05
-3.74945425902065e-05
-2.75197353512066e-05
-1.44018336468718e-05
-1.13709755489831e-05
-4.99729391603443e-06
-4.12180546179706e-06
-8.68579104679196e-06
-2.8828991645233e-05
-2.31621374965835e-05
-1.20127900899432e-05
-1.65711580593231e-05
-1.43202971830829e-05
2.86153112851164e-06
-3.36705745686686e-05
-3.39608709464209e-05
-2.10554003819776e-05
-2.69595847578215e-05
-1.48251731012562e-05
-3.84504286905653e-05
-2.5859238741912e-05
-2.69117099213201e-05
-8.62702322442793e-06
-1.01800705762358e-05
-3.66421887781966e-05
-2.1448227270961e-05
-3.84979847661281e-05
-3.74049526928962e-05
-4.46997156907337e-05
-4.37159882912484e-05
-3.13188534202715e-05
-1.31390886106006e-05
-2.19259682744993e-05
-2.90725339427915e-05
-2.77814825438251e-05
-1.3398837578308e-05
-2.8026280849783e-05
-7.13206160285558e-06
-2.3000636595119e-05
8.92400903632996e-06
-9.0432242712253e-06
-1.57592383244626e-05
-3.63236878590113e-05
-4.61026513555528e-05
-1.25714808428291e-05
-3.15159869072653e-05
-2.87550610281022e-05
-1.55067077652891e-05
-3.31415240934387e-05
-1.96625179572731e-05
-4.22671510191165e-05
-3.2487733186366e-05
-2.57962863754929e-05
-2.15604930690748e-05
-5.47909401850249e-06
-2.99590884955504e-05
-1.97597675394931e-05
-2.17550537227773e-05
-2.93685728160901e-05
-2.54982233402162e-05
-1.67831197319604e-05
-1.18713677265566e-05
-2.25001501162506e-05
-2.81777974704947e-06
-2.46559155857886e-05
-5.79453074399589e-06
-1.43598175157442e-05
-1.75164866109336e-05
-1.88365309011256e-05
-5.5070314829044e-06
-2.71048879109958e-05
-1.93905519806567e-05
-2.09698916550547e-05
-2.35384547990011e-05
-2.71479243199186e-05
-3.68381790498344e-05
-1.74088492196072e-05
-2.80075939567245e-05
8.41346782127581e-07
-3.56018154129232e-05
-1.27176786123375e-05
-2.80353874640868e-05
-3.9430176397259e-05
-1.69771706729559e-05
-2.25326033332407e-05
-1.06654162819033e-05
-2.23898320295883e-05
-3.05140946251465e-05
-3.67392553225016e-05
-1.35732125349171e-06
-2.93566944425118e-05
-1.39744328450038e-05
-4.12901487020156e-06
-3.49304771385428e-05
-4.86739363112264e-05
-1.31796370376503e-05
-7.21664816198182e-06
-2.72126091655668e-05
-3.00713680146645e-05
-1.75568476681935e-05
4.01109270579947e-06
-4.00189222299498e-05
-2.54285470131533e-06
-4.48964193781129e-05
2.02844492356162e-06
-1.83137024400295e-05
-5.35597739109998e-05
-1.38546170321929e-05
-5.76815392078009e-05
-2.87134955367506e-05
-2.63994337906898e-05
-3.03845388947256e-05
-1.60936891071655e-05
-7.29269805880818e-06
-3.11065266790461e-05
-3.00562642155418e-05
-2.54846940924048e-05
-2.20406507940401e-05
-3.36900328301348e-05
-2.32068540143918e-05
-1.54582700245091e-05
-2.85104697694625e-05
-2.79231744443176e-05
-1.53494915478337e-05
-1.50506428025931e-05
1.19127444323721e-05
-1.1862598014773e-06
-1.94878227282889e-05
-1.95014486160922e-05
-3.72612575281377e-05
-1.79927951299342e-05
-2.55769246677866e-05
-2.42078318812389e-05
-3.43504993924761e-05
-2.62779363051915e-05
1.36687250835811e-06
-1.13263217279577e-05
-2.27653484489484e-05
-8.86559934491367e-06
-6.421846401257e-06
-3.11813280077239e-08
-9.75911460058593e-06
-9.73616075163451e-06
-2.78634247142682e-05
-3.74899666811571e-05
-3.61036845450064e-05
-3.12508921238375e-05
-1.04078175351092e-05
-3.46671748977646e-05
-2.08664485192192e-05
-7.20393645369592e-06
1.20358099641984e-05
-3.93289438984393e-05
-4.06510040156152e-06
-2.90624721844856e-05
-1.44452230703131e-05
-1.16226034398292e-06
-2.5910049354001e-05
-3.48907315550608e-05
-1.42361910518197e-05
-1.76182050430116e-05
-3.02184979060423e-05
-1.39490960562217e-05
-1.60962613850172e-05
-2.59760328395875e-05
-3.6668734824458e-05
-1.09693425702753e-05
-2.35271806556538e-05
-2.28336908276261e-05
2.16086839693855e-06
-5.48441511971143e-06
-1.29762560050951e-05
-3.302858044655e-05
-1.0226099480689e-05
-2.02022541949975e-05
-2.71833275551562e-05
-1.56981004930614e-05
-2.9401769107014e-05
-2.54410420341314e-07
-1.41357043741795e-05
-1.17846357300468e-05
-1.69523579638761e-05
-3.77045026853289e-05
-2.6304379229623e-05
-4.61999256946673e-05
-1.18003545624723e-05
-4.30223301087423e-05
-3.25021713402086e-05
-1.12371908851827e-05
-1.73720078350361e-05
-2.29348225274191e-05
-3.44316218185226e-05
-1.36010312189529e-05
-1.84838945534728e-05
-3.5549556030631e-06
-2.07199088343701e-05
1.12984216402503e-05
-1.87266890586145e-05
-1.48936773498442e-05
-1.76901366264989e-05
-2.04915655202065e-05
-3.26765408948018e-05
-1.99378035800163e-05
-1.79592433043144e-05
-1.74124251862665e-05
-5.20828616095122e-05
-2.39690713744028e-05
-4.35727869859862e-05
-2.15183628127864e-05
-2.80615278574178e-05
-2.39978326646766e-05
-1.73929711792701e-05
-1.31751784726002e-05
-2.35669738196386e-05
-3.31167429737558e-05
-2.96967468633826e-05
-1.75334085286221e-05
-2.90857334401532e-05
-9.11419769993288e-06
-2.35896272097808e-05
-3.02453231394582e-05
-1.31386740154267e-05
-2.47353041526897e-05
-9.6540940177038e-06
1.471909573805e-06
-1.71495383471642e-05
-1.45994737721655e-05
-2.98922019986965e-05
-2.88239230422703e-06
-2.36898401125217e-05
-1.6680543031746e-06
-1.83050896748328e-05
-2.81412815384007e-06
-1.34537110335275e-05
-3.79278987966055e-05
-3.17214532837545e-05
-3.63214028446643e-05
-5.88047313515209e-07
-1.715858791103e-05
-3.59125185672876e-05
-8.56456485915827e-06
-3.8614151691392e-05
-1.72022852566774e-05
-2.36324214120098e-05
-1.92265867083698e-05
-3.43250346134816e-05
-1.65143979834857e-05
-1.39734085677957e-05
-2.10949432415494e-05
-2.14131664873949e-05
-1.81566124350275e-05
-2.4233539731486e-05
-4.29215852362135e-05
-4.94283331646488e-05
-3.45290322212772e-05
-6.93720859979736e-06
-1.20194936553416e-05
-2.6083482334285e-05
-2.44539437053721e-05
-2.93405021143483e-05
-3.680601818842e-05
-1.64551057540849e-05
7.66958757700352e-06
-2.86062322309246e-05
-1.84528023207187e-05
-4.39201372786728e-05
-1.97496933906901e-05
-2.42370127755639e-05
-3.06529476837449e-05
-3.05249644871073e-05
-9.24656904713607e-06
-3.67779632395056e-05
-1.40660892643337e-05
-1.3664822281233e-05
-1.45172950373891e-05
-6.45594281465035e-06
2.83854486281449e-06
-1.32921873259983e-05
-2.11608807321749e-06
-2.38578514384202e-05
-2.37561505730602e-05
7.66871977429567e-06
-1.81623712376258e-05
-1.06148197623026e-05
-3.75652612293409e-05
-7.54450540134529e-06
-4.72900649309025e-05
-3.74178923904716e-06
-4.35551302567615e-06
-1.52475320082972e-05
-3.18997251619375e-05
-8.04450410394483e-06
-5.41675329167783e-07
-3.88631572523619e-06
-8.98296008882327e-06
-8.5610220878716e-06
-6.58395106760485e-06
-2.42535031524993e-05
-2.75604904423359e-05
-1.81706193262866e-05
-1.03454569255916e-05
-1.19576476121977e-05
-2.23779330139562e-05
-2.73868990112807e-06
-4.1355269001542e-06
-1.99692029173786e-05
-2.27163281915011e-05
-2.35637932977703e-05
-2.34207894367155e-05
-1.82257939903955e-05
-1.49501670395459e-05
-1.17820222456879e-05
-3.19039945781884e-05
-7.26693405908693e-06
-4.47944776840474e-05
-1.65895039917633e-05
-2.19723187073993e-05
-2.9782655643539e-06
-3.23373452014378e-05
2.79665688064128e-06
-6.29579862630784e-06
-2.48665656580832e-05
7.07882923273432e-06
-2.75125318869289e-05
5.75888592769702e-07
-2.6357489234379e-05
-1.0125789592089e-05
-7.484403689834e-06
-3.23207397125867e-05
-2.01702898260393e-07
-2.21070104548407e-05
-1.23884695970189e-05
-2.82960635623435e-05
-4.25900051311523e-05
-4.30456657407637e-05
-2.65001923181744e-05
-2.60758489217776e-05
-3.13582725115328e-05
-2.29720447933488e-05
-1.9419965066486e-05
-8.6187016317017e-06
-2.32390567499576e-05
-1.39963198562291e-05
-1.97568373456292e-05
-1.25868821723487e-05
-1.02099138024641e-05
-1.37837947564902e-05
-2.08626720281213e-05
-4.48570638055711e-05
-1.86718925425297e-05
-3.18603609499001e-05
-2.79467755128552e-05
-8.84323601662748e-06
-2.09327842602674e-05
-8.14716703479633e-06
-1.83419682721465e-05
-2.95742539158327e-05
-3.00259457242448e-05
-2.72388230304475e-05
-1.47353074561246e-05
-3.83533363760807e-05
-2.64072972666719e-05
-5.83017843471505e-06
1.44166976877028e-05
-8.25351493212935e-06
-3.46691481415698e-06
-5.60069422587715e-06
-3.19637067943751e-05
-8.56360196686645e-06
-5.79322137422752e-06
-2.13439615061327e-05
-4.05335218541392e-05
-2.5834057744304e-05
-2.03723806804312e-05
-1.00946086812864e-05
-2.6293765443999e-05
-1.16524069178184e-05
-1.17136631941231e-05
-8.23025096017377e-06
-5.07601059604091e-06
-2.21572227545738e-05
-1.76564047489407e-05
-3.03754977971516e-05
-5.48945488574319e-06
-1.61515028081488e-05
-3.51157558052475e-05
-4.17582163850751e-06
-2.08308809521568e-05
-2.15314142787886e-05
-1.23462497677039e-05
-3.89970083193436e-06
6.64379368179313e-06
-3.29170237347891e-05
-2.39105106924155e-05
-1.25354382175127e-05
-1.76661606180535e-05
-1.75755990820834e-05
-3.48179817968421e-06
-1.40391751827098e-05
-2.42920237269615e-05
-8.25608039450848e-06
-3.34245101205373e-05
-1.7017916188658e-05
-1.55740706880733e-05
-1.58480103931089e-05
-2.95146123531676e-05
-3.29451552168259e-05
-3.05468620794481e-05
-1.80745290073015e-05
-1.05124379989222e-05
-4.26878805404382e-05
-5.58548716549621e-05
-1.78253339581679e-05
-6.73253130498899e-06
-2.0613599471285e-05
-1.82834784623009e-05
-3.63142865585309e-05
-9.6813622907563e-06
-6.53314797599058e-05
-2.35345565577867e-05
-3.46715812646944e-05
-3.06796025867934e-05
-3.70299043431398e-05
-2.83613250593588e-05
-9.23245809090257e-06
-1.23792874686325e-05
-2.35287302845597e-05
-1.47001594988092e-05
-1.81942064284153e-05
-2.85025619449575e-05
-2.4365635078603e-05
-1.32521699408896e-05
-5.17540245960494e-06
-1.90666680588423e-05
-1.67771434338034e-05
-3.1612157206167e-05
-8.75657122755137e-06
-1.21906185246472e-05
-1.71163297797753e-05
-2.62211571586899e-05
-2.7181290152238e-05
-2.66098961913262e-05
-4.49883468939238e-06
-9.97790464307076e-06
-1.49376119424049e-05
-3.92561626384318e-06
-5.15238455571452e-05
-1.47654411909692e-05
-2.11055409214593e-05
-2.61201237806803e-05
-3.72796755853794e-05
-2.76530923300608e-05
-1.11558473001321e-05
-4.96532143370027e-05
-2.23032962667311e-05
-2.31988103916028e-05
-6.18082864756288e-05
-3.64956146276106e-05
-1.87016407606831e-05
-3.63559387947624e-05
-2.33985906670365e-05
-2.00860763290948e-05
-2.8493152360572e-05
-1.51897810171751e-05
-1.60087735398232e-05
-2.04445172942721e-05
-1.93659059201289e-05
-1.36832979950853e-05
-3.81719644433463e-05
-6.85999522809463e-06
-4.13703184924711e-05
-1.19194958441849e-05
-3.92242630596471e-05
-2.63618398218313e-05
-3.27956582240345e-05
-1.06654264039958e-05
-2.13824066716951e-05
-2.8490159778195e-05
-2.28741377794913e-05
-2.52358511852094e-05
-2.14378715258068e-05
-1.63153526555013e-05
-2.70426907144782e-05
-4.32252508857968e-06
-2.21393911027926e-05
3.37983488361793e-06
-3.61373670767821e-05
-3.47553689946386e-05
-7.66708541434693e-06
-2.76017113202132e-05
-2.09080215052799e-05
-2.05684426476939e-05
-1.52019265256769e-05
-3.36853949545942e-05
-5.03136532978134e-06
-5.28499392003826e-05
-1.97677627075782e-05
-2.87457419645572e-05
-1.4799544004933e-05
-1.31865028947284e-05
-1.41849840925189e-05
-1.72833356272161e-05
-3.53816042484575e-05
-3.70708205025299e-05
-3.57065028844584e-05
-9.87909609989496e-06
-1.77306101324814e-05
-2.16484391283443e-05
-1.95677754954415e-05
-2.98284511978359e-05
-1.20080277085675e-05
-5.22814112688943e-05
-4.33317329438986e-05
-2.36495170616882e-05
-3.26490929509548e-05
-1.0623978114395e-05
-1.46028071205541e-05
-2.17305747035465e-05
-1.47758947419656e-05
-1.08225095959644e-05
-1.64215346864459e-05
-2.86447170753227e-05
-2.25293563975934e-05
-2.93538673223474e-05
-1.0685608053543e-05
-2.39900707397505e-05
-1.73879566323334e-05
-1.11328237012135e-05
-2.84106108969339e-05
-1.51756722528159e-05
-3.52532889127629e-05
-2.81674937426791e-05
-2.90192347942326e-05
-6.98052742168708e-06
-2.7665107670414e-05
-2.75691372699469e-05
-1.99635899067664e-05
-2.98708416099704e-05
-2.49513172924985e-05
-1.30252775410666e-05
-1.79054580585258e-05
5.45150372247512e-06
-2.94663454429937e-05
-2.85363179773479e-05
-1.07439315784729e-05
1.50139283979838e-06
-3.19948757601891e-05
-1.88969083345639e-05
5.5687194726109e-06
-3.16358895610672e-05
-2.83625334572781e-05
-4.29965460370462e-05
-1.78506315912491e-05
-2.03982439514611e-05
-2.91368124914175e-05
-2.23154235705777e-05
-3.49669514676289e-05
-2.21379161358568e-05
-3.35453945197758e-05
-2.34751640359926e-05
-2.04107849515354e-05
-5.43764392258959e-06
-1.02623398558149e-05
-1.812045551501e-05
-5.74714980276572e-06
-2.73471590929102e-05
-2.8726558681307e-05
9.85637082522265e-06
7.2538351322377e-08
-2.90554510502723e-05
-3.79837125546856e-05
-3.31933223615592e-05
-3.95953566314441e-05
-2.96402078767155e-05
-1.57496102456933e-05
-3.16099801740044e-05
-2.04704396080589e-05
-3.27797955397367e-05
-1.46202419832645e-05
-1.0386506347742e-05
-1.3653373526586e-05
-3.03864776284842e-05
-1.71646737769851e-05
-2.19890498403394e-05
-2.70150763908122e-05
-3.99044462772938e-05
-3.05836649987012e-05
-3.84670162916563e-05
-3.07546686644418e-05
-3.48811567241975e-05
-7.90707495315052e-06
-1.51941380767177e-05
-1.56831070613001e-05
-1.92302409644896e-05
-2.79093548765264e-05
-5.72450661100236e-06
-1.73876781775899e-05
-8.15938150449115e-06
-2.41763161511421e-05
-1.33481557138094e-05
5.0196914080712e-06
-1.83167484581104e-05
-4.67279691841619e-06
-2.3172075715701e-05
-1.73440161454664e-05
-1.5510271968483e-05
-2.18242682813195e-05
7.32801981779857e-07
-1.44113333656047e-05
-2.25023789750371e-05
-5.83124651626636e-06
-1.38882924039798e-05
-1.7088976657411e-05
-1.05618560558616e-05
-1.85404921179047e-05
-2.69438019335554e-06
-2.15881202596788e-05
-3.16681854203256e-05
-1.78861034460086e-05
-2.60231145340385e-05
-3.58198908130862e-05
-3.92686789844769e-05
-3.33164350044736e-05
-1.64496816086079e-05
-6.77391225870529e-06
-3.07421566792356e-05
-4.91713539367164e-06
-2.00850476285606e-05
-2.40317296961238e-05
-1.02917421149453e-05
-1.95309695080317e-05
-2.75449548429344e-05
-2.24036542065158e-05
1.41230206561349e-05
5.00342212984924e-06
-9.99870052779971e-06
-2.07144604292726e-05
-9.23180133799218e-06
-3.49734376459516e-05
-1.3600452731484e-05
-5.05249196786293e-06
-3.73825920798781e-05
-2.28092758505123e-05
-8.52924621224605e-06
-2.52398100849135e-05
-2.96785947436306e-05
-1.50712751723927e-05
-1.51933138658662e-05
-2.23985384544895e-05
-1.11016991333791e-05
-3.69731965385406e-05
-4.17522632714073e-05
-2.43612590067231e-05
-3.26320471996864e-05
-3.33383778213665e-05
-1.1426857413888e-05
-2.19241829753166e-05
-2.30083003791719e-05
-2.23646433045957e-05
-3.29884386996631e-05
-2.36917303333852e-05
-1.19842981902071e-05
-3.17032135657097e-05
-2.93706184901381e-05
-3.03526356367724e-05
-2.35062811868924e-05
-3.54497214283472e-05
-2.3501596219099e-05
-2.27881945661162e-05
-2.46406472050005e-05
-3.45209006234209e-05
-3.20009804561821e-05
-9.35805598171042e-06
-3.06753648058085e-06
-1.54059807655767e-05
-3.65833156878027e-05
-2.4482212096041e-05
4.30109609807776e-07
-2.37848441492213e-05
-1.67799958798316e-05
-3.63802014712525e-06
-1.05548597233898e-05
-1.91088434735198e-05
-1.7569888156828e-05
-2.00974680858264e-05
-2.75650994016435e-05
-3.41643574406897e-05
-2.47948171913507e-05
-1.90971624085632e-05
-2.789998781747e-05
7.43084241227638e-06
-3.22608711441826e-05
-1.18632273419237e-05
-1.05656609367617e-05
-2.20324256639244e-05
-6.08382699525333e-05
-2.33976756947389e-05
-1.07562651981359e-05
-2.34980536807596e-06
-1.87868066685364e-05
-1.47729451682198e-05
-1.38537354469083e-05
-1.390491970951e-05
-1.85306460783668e-05
-3.81574353515575e-05
-2.06345658938243e-05
-1.15633628823306e-05
-2.16657956713207e-05
-2.9117991047192e-05
-4.14516441787594e-05
-3.97524437043992e-05
-3.16945017395756e-05
-3.43260938302292e-05
-1.37985905793265e-05
-2.9610426211437e-05
-2.30123259885031e-05
-2.57987482165895e-05
-1.75062542550958e-05
-2.22803755443145e-05
-2.10587991692936e-05
-5.5279412776688e-05
-1.4947694775246e-05
-1.51875338724585e-05
-3.5932586990821e-05
-2.08625373257732e-05
-1.39955529456054e-05
-2.58776465263153e-05
-4.15243923746226e-05
-3.70229572073816e-05
-3.1521412496984e-05
-2.7504051968983e-05
-1.71067624108075e-05
-2.49523609802199e-05
-9.72624591488119e-06
-2.43075820256325e-05
-6.76568655949107e-06
5.81590909451079e-06
-3.90942001812556e-05
-2.5119132322248e-05
-3.96589705146741e-06
-2.53982399163769e-05
1.72705684634095e-06
-3.77667362049919e-06
-2.3696458460485e-05
-2.20817001873942e-05
-1.63713895851349e-05
-3.00966917806556e-05
-3.62388545252979e-05
-3.00803128280047e-05
-4.85050377591287e-06
-3.24607760742525e-05
-2.90647132453985e-05
-1.31346118241075e-05
-5.21924941271451e-05
-6.60165231229899e-06
-3.12073179015293e-05
-3.36156593408082e-05
-1.3945310518725e-05
-1.89281443557337e-06
-3.77395761264384e-05
-2.78139511191968e-05
-1.76243663664593e-05
-3.47379724815734e-05
-5.31081508880403e-06
1.99103381286993e-07
-1.90929326362715e-05
-7.78755131468494e-06
-2.44886314358753e-05
-3.76353166442954e-05
-1.99246761078642e-05
-2.06859159287497e-05
-2.55984084151246e-05
-2.90934774177203e-05
4.37567014462772e-06
-1.56534947039203e-05
-1.8690502606118e-06
-1.76140534996755e-06
-3.54429197388254e-06
-4.19123695768626e-06
-2.61101674819297e-05
-1.60787078969284e-05
-2.02040579848202e-05
-2.13972137153149e-05
-2.20003666281963e-05
-3.41064206106957e-06
-2.99441479463653e-05
-1.99105581399921e-05
-1.3455280999836e-05
5.09757717223676e-06
-1.10206266318295e-05
-2.77496886851416e-05
-2.94318402415116e-05
-3.23272575444242e-06
-1.24875356255597e-05
-1.55714087962302e-05
-2.20447599137739e-05
-2.55012269371901e-05
-4.60583640882111e-05
-2.61611499096479e-05
-1.54995385613558e-05
-1.18149649914486e-05
-2.76334751052793e-05
-2.83418375195e-05
-1.21990849280946e-05
-3.68612244305631e-05
-2.27874783502096e-05
-1.82718821570969e-05
-1.32251481498276e-05
-2.20629429226197e-05
-1.20650355437646e-05
-3.09093163313994e-05
-2.60935010777098e-05
-3.84312194139508e-05
-2.4300791151888e-05
-2.48436351367042e-05
-9.06706996918087e-06
1.18442941912551e-05
-1.15501165007765e-05
-1.54862918178332e-05
-1.57897877065018e-05
-3.15709548177793e-05
-2.33448735808623e-05
-1.82950440259428e-05
-5.1290302605626e-06
-2.56254902153838e-05
-3.55903183160684e-05
-3.9535754560768e-05
-1.09106570011699e-05
-2.14673601127417e-05
-4.96176191202161e-05
-1.33441747754831e-05
-6.30795395455256e-06
-9.36492984320644e-06
-1.37194145241216e-05
-1.00540204220705e-05
-5.63600702341318e-06
-2.22247203456078e-05
-2.82096301480798e-05
-1.69603773020307e-05
-2.50749637967795e-05
-4.89077312782889e-05
-1.45815342012666e-05
-7.30905961483047e-06
-2.72596208068071e-05
-2.44464767929781e-05
-3.22989218399976e-05
-4.11109048194243e-05
-6.40197676060458e-06
-2.61128451887755e-05
-4.2878181669852e-05
-2.64046835767645e-05
-1.92537954289064e-05
-7.27328584507583e-06
-1.85074216586796e-05
-3.36734262059944e-05
-3.83340421112342e-05
-1.64224779159462e-05
-4.06689956679467e-06
-1.5392429680753e-05
-8.35016194617107e-06
-9.04759532549988e-06
-8.44296164801883e-06
-1.62360623757725e-06
-2.51733455066726e-05
-2.83156588942702e-05
-1.70991723961855e-05
-2.71817537630298e-05
-2.66671147904113e-05
-1.72348843796748e-05
-4.25562552763324e-06
-2.45160093542727e-05
-4.76865307782313e-05
-2.5231953710877e-05
-2.2638608041795e-05
-6.90320939532031e-07
-2.66937890066945e-05
-1.51078180983309e-05
-1.57308010796573e-05
-1.52191246899746e-05
-1.59673858115869e-05
-1.02942024444013e-05
-1.58146911314379e-05
-7.63704764176639e-06
-1.2749180696064e-05
-2.38872842664775e-05
-3.95115674444203e-05
-1.25154026635686e-05
-1.07276096328301e-05
-3.45927555460825e-05
-3.25811969160184e-05
-1.54969172520637e-05
-3.58682413803786e-05
-1.04961412222547e-05
-1.5204212127867e-05
-3.22965522113969e-05
-1.68632069968368e-05
-1.46066052047107e-05
-2.89611007001004e-05
-5.83215086515296e-06
-2.24245330732752e-05
-2.45529424322901e-05
-1.82825077917188e-05
-3.26070969524851e-05
-2.96246557006298e-05
-2.85243117509541e-05
-2.86566929395933e-05
-2.67590849236524e-05
-2.2743823795771e-05
-1.94176969248924e-05
-2.64285382338954e-05
-1.51609962303796e-05
-5.90753143371201e-07
-1.27901149430947e-05
-3.60708849196613e-06
-2.19828386709624e-05
-1.21918928900035e-05
-2.04123455006127e-05
-4.0210923918582e-05
-3.08276224868281e-05
-3.70742016480305e-05
-4.25947083985758e-06
-1.98108255021648e-05
-1.47040387034598e-05
-1.21916125208994e-05
-8.84229226940508e-06
-2.96282484088193e-05
-3.23827248462131e-05
-4.20734701593525e-05
-1.02912112665969e-05
2.21136480363867e-06
-2.49272755679962e-07
-1.29952280625445e-05
-2.29552825744372e-05
4.20143381546663e-06
-1.97505388771987e-05
-4.24902723840164e-05
-2.00344356474233e-05
-4.16505864828717e-05
-1.71590450965715e-05
-2.5691526933056e-05
-3.70299935960965e-05
-1.63862747978313e-05
-2.17316783505655e-05
-1.24405066511274e-05
-1.04822362491244e-05
-2.78462256020228e-05
-3.90358048338994e-05
-4.33996293535875e-05
-1.57961850674412e-05
-4.63794729401685e-06
-3.4084836730239e-05
-7.04259392458974e-07
-1.99903856783892e-05
-2.85154540259166e-05
-5.55696684885824e-06
-1.64957404143667e-05
-1.35343764337337e-05
-1.13453091468259e-05
-2.02784767313561e-05
-2.63833972967597e-05
-1.6447803109179e-05
-2.77678272045733e-05
-2.83652972151344e-05
-1.10294059726666e-06
-1.54568984442408e-05
-2.64372819268633e-05
-1.4956439316414e-05
-3.51383137614384e-05
-1.8451995732343e-05
-1.49326018668906e-05
-2.2477206359098e-05
-7.2704581690388e-06
-6.84570385580905e-06
-1.32874404354464e-05
-4.86102288239611e-05
-9.90253952101063e-06
-2.61152136407151e-05
8.11435049620528e-07
-4.49394037752545e-05
-3.00185279364623e-05
-2.25823178487948e-05
-3.45107103879079e-05
-3.47720060764633e-05
-1.87165385201456e-05
-4.15754532180097e-05
-2.48690774884044e-05
-2.95197666819551e-05
-2.01547758804379e-05
-1.60332538924133e-05
-4.0161258004869e-05
-3.61014872767221e-05
-1.87522454562485e-05
-3.17423684890742e-05
-2.13665229401534e-05
-3.4490384466798e-06
-9.68140291706034e-06
-1.26479323222924e-05
-5.82287985044885e-06
-2.04619958535576e-05
-8.48591156934097e-06
-2.92903170523999e-05
-1.75035807674674e-05
-3.94928966341905e-06
-3.05719846329584e-05
-4.55207784329805e-06
-3.84245787752838e-05
-4.33411310154422e-05
-6.81679063218737e-06
-1.00987111525247e-05
-1.13900943685807e-05
-2.64517401826763e-05
-3.22338428302084e-05
-6.85468477815601e-06
-4.26012612974859e-05
-1.71155338410771e-05
-3.13321353051959e-05
-3.32348633169879e-05
-1.96979933491472e-05
-2.19905151147942e-05
-2.27464638532782e-05
-1.49591696044191e-05
-2.97142441144508e-05
-4.06295392813792e-06
-2.67078507706165e-05
-3.58176296041661e-06
-2.04176153277755e-05
-1.64887648523294e-05
-1.44186857565251e-05
-1.5770889471416e-05
-2.27022513543198e-06
-2.15015748871059e-05
-1.84257289354861e-05
-1.87075950316594e-05
-1.27314593358789e-05
-3.22034302586377e-05
-4.20855985125595e-05
-2.26193358457204e-05
-1.59181778296637e-05
-1.74205659510956e-05
-1.37999594750618e-05
-2.94424315774808e-05
-4.41277222197153e-06
-3.36649066154006e-05
-3.33583267593153e-05
-4.05916940330973e-05
-3.27802003301336e-05
-2.11023781780718e-05
-2.84718088618276e-05
-2.4772918112218e-05
-1.21776543464092e-05
-1.84166112903784e-05
-1.50526788277853e-05
-2.53817865703559e-05
-2.68956094932775e-05
-7.05704088953052e-06
-3.91352286991772e-05
-2.67191379538365e-05
-1.97439438509071e-05
-2.87506500782188e-05
-1.13615886089575e-05
-2.31648644746217e-05
-3.14475706529333e-05
-3.75224711600145e-05
-5.00038408959022e-05
-2.72909529379046e-05
-8.3483617179195e-06
-3.43665584118172e-05
-1.30323261785591e-05
-3.58871314605116e-05
-3.1984554721733e-05
-3.25744146063346e-05
-3.59230315170667e-05
-1.65911650532499e-05
-1.70684997635245e-05
-2.58168548649616e-05
-1.72237834043801e-05
-2.38122462784238e-05
-1.5238625190608e-05
-1.90870965715551e-05
-1.89373926353777e-05
-3.08176110460801e-05
-2.30433397847253e-05
-1.83009001144832e-05
-5.16353950309793e-06
-2.99599599387409e-05
-4.30316464027745e-05
-3.4627440363066e-05
4.65230839632755e-06
-3.15049764700031e-05
-3.90198027034286e-05
-1.36168748675423e-05
-1.67451470399547e-05
-1.52165451106647e-05
-1.49347855103501e-05
-6.91996611455201e-06
-1.20651518276157e-05
-2.38083530256554e-06
1.88071980761612e-06
-9.20333503776594e-06
-1.33757488279025e-05
-2.70119359966795e-05
-1.61656482444368e-05
-3.22172351445601e-05
-1.20546792263716e-05
-3.27257733427488e-05
-8.02083809225869e-06
-1.94813784190121e-05
-1.8974799042611e-05
-3.19071026157715e-05
-2.9949230643532e-05
-1.72093362774213e-05
-7.59236754593412e-06
-5.10645175450547e-05
-2.3263062865069e-05
-9.82672006943283e-06
-2.55648993716305e-05
-5.56916161947939e-06
-2.13863303222724e-05
-1.634836870353e-05
-2.64324558005211e-06
-4.49485483391447e-05
-3.94509496466741e-05
-4.22156363721607e-05
-8.42560178583659e-06
-2.70666987990277e-05
-3.35463791890572e-05
-2.13283951729853e-05
-4.98981788943377e-06
-1.99163179546502e-05
-3.39391828028686e-05
-2.26713768862217e-05
-8.49286315662445e-06
7.71483952619223e-06
-3.16350297275979e-05
-4.4623456683553e-05
-3.11199526517156e-05
-1.23524396820102e-05
-1.43071040011255e-05
-3.34109448393418e-05
-3.14189809396824e-05
-2.3876530411254e-05
-2.99317344267487e-05
-1.25960998541378e-05
-1.27409307663187e-05
-2.62914292399913e-05
-8.04274491560586e-06
-9.08189580342747e-06
-4.69712921530337e-05
-2.06085087562538e-05
-5.49466986886054e-05
-2.28916769831572e-05
-1.75106564331177e-05
-3.76919382615449e-05
-3.50769857076816e-05
-3.31641193881483e-05
-1.56488364582979e-05
-1.89334069287626e-05
-1.89002312250884e-05
-2.34624955807434e-05
-4.75040494236256e-05
-4.35996236094309e-05
-2.57061505529409e-05
-3.25752093508656e-05
-3.1260735238643e-05
-2.47241015031778e-05
-1.14814669560233e-05
-1.96463376123607e-05
-3.89686509945788e-06
-2.42628571979691e-05
8.67251705450597e-06
-1.67105076340055e-05
-1.55316811309387e-05
-2.34259948691594e-05
-1.46017960153647e-05
-1.40938232045176e-05
-4.07481420557144e-05
-1.86853230409309e-05
-2.21487511233843e-05
-1.41484993307644e-05
-1.02841064488773e-05
-8.69963570338179e-06
-1.39333998878264e-05
-2.45047837947677e-05
-8.05382703195503e-06
-3.20630731296435e-05
-3.72057579443675e-06
-3.31707462749288e-05
-1.97658889139184e-05
-5.60408942445775e-05
-2.87935603189636e-05
-2.41565025337358e-05
-3.13606691839843e-05
-3.72454317482714e-05
-1.57255748130182e-05
-2.33955233135688e-06
-1.31677958353137e-05
-2.6063486618713e-05
-3.57412707965245e-05
-3.39483898061138e-05
-5.24849360739107e-06
-2.00611601008652e-05
-1.57520273089251e-05
-2.62922368725406e-05
-4.04663305415513e-05
-3.27901951994275e-05
-1.08559433683167e-05
-2.04112532983908e-05
-1.6905180686738e-05
-2.49396262155885e-05
-1.8400883154212e-05
-3.507736911973e-05
-2.19742296428153e-05
-2.47289881728479e-05
-4.22713352469317e-05
-2.31777188039691e-05
-4.11854251569751e-05
-3.05986280078716e-05
-1.99701788795093e-05
-4.62174629681932e-05
-4.14754730732393e-05
-1.55546253626314e-05
-1.12131833049353e-06
-2.57705755676591e-05
-3.84632787596003e-05
-2.63641957561452e-05
-1.08873667651459e-05
-1.4124802550236e-05
-4.05894606630958e-06
-1.69030744764497e-05
4.25745338855491e-07
-2.62005543203099e-05
-2.30914801704365e-05
-2.82868597374713e-05
-1.88169605631915e-05
-3.13190307968443e-05
-3.36536239797382e-05
-1.86527274938344e-05
-2.74649068775276e-05
-4.41979868347095e-05
-7.84355177443903e-06
-2.42977471210268e-05
-3.02458956690853e-05
-2.71205470010503e-05
7.15427469242325e-07
-2.36654216448157e-05
-1.63783565444294e-05
-2.97345714749635e-05
-3.89904871685618e-05
-8.9563741204613e-06
-2.82373014689778e-05
-4.46910998374206e-06
-3.35506610124962e-05
-1.85430795856904e-05
-1.39911550610368e-05
-2.98573679097173e-05
-1.7783983240212e-05
-2.4970336093322e-05
-2.08048604779902e-05
-7.73653079336183e-06
-7.1158948483707e-07
-3.17185929799518e-05
-1.50109018153426e-05
-2.15211274472985e-05
-1.61051390573313e-05
-3.16819376259783e-05
-1.57740970781511e-05
-2.40501195388309e-05
-1.2561769325787e-05
-2.5148217418924e-05
9.54394164970475e-06
-6.34417699224826e-06
-3.00445600910131e-05
-1.75171116991317e-05
-1.76462272105418e-05
-3.52882320917104e-05
-1.72780327009771e-05
-2.03775102288861e-05
-2.04398543876994e-05
-2.13204127082317e-05
-2.23731752082987e-05
-2.26603827469953e-05
-4.37743318190024e-05
-3.29719030427909e-05
-4.62516667575771e-05
-2.60566178558432e-06
-2.79263294139641e-05
-3.65082171495718e-05
-2.75539642421787e-05
-1.62150825381859e-05
-2.06148042290942e-05
-1.78654626902018e-05
-3.42279276991731e-06
-4.28529371450359e-06
-1.76970394086714e-05
-2.43943852717469e-05
-1.20132766324327e-05
-2.43434445053338e-05
-1.05596844929516e-05
-2.34271400000616e-05
-5.33658193649834e-05
-2.85759482357846e-05
-2.07352321859904e-05
-2.80672455595497e-05
-1.22933492605579e-05
-1.21291874995818e-05
-5.87365513785801e-06
2.73757251283485e-06
-2.92190809593067e-05
-4.4406382803447e-05
-3.83041192551656e-05
-1.83596588476063e-05
-2.08649457364378e-05
-1.18375420817792e-05
-1.98679048764237e-05
-1.3245080994848e-05
-2.26670036668222e-05
-1.9635018582166e-05
-3.80667554067415e-05
-3.00014715664256e-05
-2.0799875136849e-05
-4.19790776101511e-05
-3.63082059726173e-06
-2.22982430366098e-05
-2.93559394297517e-05
-4.3655935583895e-05
-2.5596802391973e-05
-1.91125341122127e-05
-2.1653153441907e-05
-1.34250925218597e-05
2.10188224584787e-06
-3.5510463197765e-06
-9.92751474535746e-06
-2.90171197897291e-05
-4.02628112127517e-05
-1.55490848127305e-05
-2.85383119800076e-05
-2.95680296043291e-05
-3.12595826153442e-05
-2.25509968476356e-05
-1.84592440899135e-05
-3.85030469989371e-05
1.05160079524858e-06
-1.50415911638499e-05
-2.98599568420365e-05
-2.46222126862156e-05
-2.87315655383557e-05
-2.54201439116864e-05
-3.17331395718325e-06
-1.40931138499286e-05
-1.40600956844551e-05
2.16950780968046e-06
-6.25082090936667e-06
-1.9661293666569e-05
-2.01073617763214e-05
-2.96231517649106e-05
2.48985058786674e-06
-2.27881910268264e-05
-2.16732480091373e-05
-3.14356411555281e-05
-2.84502991559962e-05
-2.58146081073982e-05
-1.36503435406014e-05
-1.71284526504402e-05
-2.97959725587393e-05
-2.28386745671621e-05
-2.26041365926863e-05
-1.10404053052476e-05
-1.20908959012287e-05
-2.27085559537327e-05
-1.70181469367428e-06
-2.46962159298925e-05
-1.9740969152923e-05
-1.99560577103723e-05
-5.31537877924679e-06
-3.78426329470534e-05
-8.88009456329714e-06
7.44214902371135e-06
-1.22711128492864e-05
-2.55899986092044e-05
-1.92879777369022e-05
-3.35921499980611e-05
-1.05138195063622e-05
-1.11984360091393e-05
-2.65141691943843e-05
-3.41086657357079e-05
-4.98059413604323e-05
-2.91859664198519e-05
-4.32730153066128e-05
-2.12988118404822e-05
-1.32177571299524e-05
-1.0658879957307e-05
-2.05990566433042e-05
-2.25937112478796e-05
-4.10997365739917e-05
-1.63757083630003e-05
-2.69111277752382e-05
-3.85014295063306e-08
-1.01646046264835e-05
-3.23655845834361e-05
-2.14446214333757e-05
-4.15003401249653e-05
-7.89598994265991e-07
-2.54192693136476e-05
-2.09982371191768e-05
-8.3147814530902e-06
-2.51906037816471e-05
-1.69207280890423e-05
-1.42570310629814e-05
-3.61218910926609e-05
-2.50605610968267e-05
-2.15710810279315e-05
-1.56813292150239e-05
-7.64819265180694e-06
-3.73197857509967e-05
-2.67044263458249e-05
-2.76041141096807e-05
-2.94742915138995e-05
1.19733137983909e-06
-9.20234226388299e-06
-2.82862976081808e-05
-1.31587474896962e-05
-1.14177340380843e-05
1.0662129480358e-05
-1.35607872279254e-05
-2.36459551521653e-05
-4.59151215770372e-06
-3.59349269998009e-05
-2.12544836373633e-05
-6.19666774691043e-06
-2.10259897277819e-05
-3.39139974685222e-05
-4.91594645444203e-05
-3.80554166798495e-06
-1.40568283645564e-05
-2.22873697770992e-05
-1.59273676303213e-05
-7.95963263748902e-06
-1.32449841180688e-05
-1.77950568656615e-05
-2.44295890198932e-05
-2.79084941861536e-05
-3.48308379441571e-05
-2.78909659154642e-05
-1.59200865258784e-05
-3.03512983580765e-05
-9.0951616345418e-06
-3.17223310733489e-05
-3.94619017976105e-05
-1.96975766091086e-05
-3.08416359544218e-05
-4.67667148356296e-05
-2.750862850099e-05
-2.80558306965165e-06
-1.92714821448502e-05
-2.40464525126662e-05
-4.8619150579767e-06
-1.64388797626762e-05
-1.18667816925152e-05
-2.95270105361364e-05
-2.14482979965867e-05
-3.77309922788895e-05
-4.86537185790758e-05
-2.74856332551359e-05
6.71369966877274e-06
-4.82198141216828e-05
-3.15439434378924e-05
-2.56605011031591e-05
-3.07458446303718e-05
-1.0819216502172e-05
-1.55805613288465e-05
7.11764679509453e-06
-3.08980510595681e-05
-1.05395942065909e-05
-3.90137658437007e-05
-2.41695601992079e-05
-1.44180070834856e-05
-9.47948943489764e-06
-2.30414625250198e-05
-2.24967297641625e-05
-2.33600793747806e-05
-1.37935523274317e-05
5.91254619399831e-06
-2.0674105567301e-05
-9.91213967110605e-06
-3.3054879744184e-05
-1.32132365972059e-05
-2.42701871921136e-05
-3.57901879102193e-05
-2.80181204566312e-05
-2.26562170164571e-05
-1.71723329857525e-05
-2.16539918965505e-05
-1.3908115004088e-05
-2.66420350355861e-05
-2.90796407850201e-05
-1.06934246136269e-05
-2.19666494306573e-05
-2.74130599595081e-05
-1.28435029543154e-05
-2.58658212454714e-05
-6.48415625302865e-06
-1.38755120732338e-05
-2.63392890597941e-05
-9.8401856710219e-06
-4.29396725718942e-05
-1.75357658664428e-06
-1.91173084640345e-05
-2.73668791016059e-06
5.82639912374525e-06
-1.00233640242213e-05
-3.17081523077814e-05
-1.06378587208996e-05
-2.32640430023351e-05
-1.95312243772057e-05
-1.02218773936083e-05
-2.690865049092e-05
-1.58830785857279e-05
-2.02145922951473e-05
-1.59293788839053e-05
-2.74750799174633e-05
-2.3716722540809e-05
-3.63456917358051e-05
-1.05623030212521e-05
-1.11470240101819e-05
-2.28203452437735e-05
-7.16113942733136e-06
-2.11190970703621e-05
-1.61889460232974e-05
-5.95053995959701e-06
-1.56696926562276e-05
-3.04742097399461e-05
-3.15093787163343e-05
1.04319728343676e-05
-2.20491950069079e-05
-2.4280776684579e-05
-7.51106341021002e-06
-2.54914030725196e-05
-2.91790595482947e-05
2.03116496172295e-06
-2.24478619625525e-05
1.72782499253363e-06
-1.36966682205164e-05
-3.16946019534995e-05
-4.11298175160246e-05
-2.86725815532446e-05
-2.09018256141025e-05
-1.50385438561996e-05
-1.02534362375429e-05
-1.75125305395989e-05
-3.36677612717735e-05
-1.61789028106374e-05
-3.58725390792678e-05
-1.62671453451262e-05
-2.53764698747148e-05
-3.37899599670456e-05
-1.99617653613909e-05
-2.54808172671083e-05
-1.49309234663327e-05
-1.48131780814133e-05
-2.14891276359903e-05
-8.25347574999952e-06
-1.02511359384395e-05
6.7962487863627e-06
-3.43913927201172e-05
-3.17323777910438e-05
-2.11414972417573e-05
-3.28270189343301e-05
-5.18445569470111e-05
-1.65529029605807e-05
-2.04263761270238e-05
-2.0512879124785e-05
-1.33265534988139e-05
-2.00991692359776e-05
-1.14823004478744e-05
-2.60654283871924e-05
-4.13129030141461e-05
-2.50432604632945e-05
-2.30566307327317e-05
-1.01251089965424e-05
-1.55345263090156e-05
-1.67640179206256e-05
-2.00612840593097e-05
-4.51244777273528e-05
-2.37006101509769e-05
-1.2343342842108e-05
-6.45207574205096e-06
-1.26616463055527e-05
-2.62424710386606e-05
-8.89306014700984e-06
-2.1093325105233e-05
-6.91359185168749e-06
