# Supplementary material for: Research on computational propagation and identification of mine microseismic signals based on deep learning
Source: PLoS One. 2025 Oct 22;20(10):e0334641. doi: 10.1371/journal.pone.0334641 (PMC12543183; doi:10.1371/journal.pone.0334641)
Supplement: S1 Data — (ZIP) [file pone.0334641.s001.zip › 000100500001137.xlsx_0.txt_24.txt.txt]

-5.64869060591752e-06
-2.42540262881376e-05
-3.60806760259436e-05
-1.69066432004118e-05
-2.17361407715501e-05
-3.04259773565672e-05
-1.71667384252223e-05
-1.85192601765385e-05
-4.99043649516855e-06
-2.94438499409462e-05
-1.47176433117358e-05
-6.01942617601162e-06
-3.25433639766859e-05
-5.80881659475791e-06
-1.19163193422995e-05
-5.18822747477852e-06
-1.28953356713351e-05
-3.44390267252134e-05
-2.28868340952858e-05
-1.95781596916688e-05
-1.69659579863465e-05
-1.76543554304034e-05
-2.78465934103919e-05
-1.54540574373508e-05
-2.67434978757673e-05
-1.41799685791576e-05
-3.70098503843475e-05
-1.94166711922948e-05
-2.38990106055628e-05
-5.40787791351179e-06
-2.40065011727382e-05
-2.95911107323768e-05
-1.43289860325119e-05
-1.96167980666423e-05
-1.82978190122377e-05
-3.41295954276958e-05
-4.24659232831793e-05
-1.48414664308934e-05
-1.41073672862224e-05
-1.16038288407776e-05
-2.22528011567737e-05
-1.29159823112133e-05
-1.29365942760699e-05
-1.26214329700554e-05
-2.59529079707288e-05
-3.08252417955666e-07
-2.82583594739613e-05
-2.22144268905021e-06
-1.26952447535823e-05
-8.03930864836149e-06
-2.10989602767904e-05
-1.84904265529069e-05
-6.92218863156448e-06
-1.39756772672335e-05
-7.40491999336613e-06
-1.43814242785e-05
-3.05452170549347e-05
-2.91152250429192e-05
-2.26750823330104e-06
-4.62193017208898e-06
-4.22229970155573e-06
-8.22553580678562e-06
-1.77974300862766e-05
-2.38146762609725e-05
-2.40951185593407e-05
-1.91976599687492e-05
-3.07365067442637e-05
-1.54525276155669e-05
-2.59144034616346e-05
-1.66239037466944e-05
-2.78729782998183e-05
-1.79815117699324e-05
-2.17103669165603e-05
-1.74605714771591e-05
2.92967560401033e-06
-1.20806643623914e-05
-1.52327848872086e-05
-1.25273247802929e-05
-1.30512568191352e-05
-3.68439263109408e-05
-1.38520431128206e-05
-1.8704707823111e-05
-2.13024249475527e-05
-3.27484927021161e-05
-1.50901922895061e-05
-2.49928860549069e-05
-2.4602922084678e-05
-3.6584253770684e-05
-1.65434697569265e-05
3.72049841352429e-06
6.80278223819599e-06
-1.61807879470363e-05
-1.41853062878337e-05
-3.24565917151257e-05
-2.4206039579694e-05
-3.11659199946931e-05
-1.52504851342861e-05
-2.55464608855394e-05
-2.90326072744163e-05
-2.00783124876001e-05
-2.08903455435601e-05
-2.13777475177204e-05
-3.22565805530079e-05
-2.45118922975022e-05
-1.79127129966839e-05
-1.16703868271145e-05
-2.05001883469976e-05
-2.74818721293105e-05
-1.46349241532242e-05
-5.27879857707154e-06
-2.5729926538352e-05
-1.01262072029193e-05
-1.94139874485081e-05
-2.09830042244954e-05
-8.06229692241211e-06
-2.29596001959341e-05
-7.73651406491233e-06
-4.86313272472211e-05
-1.99064508262927e-05
-1.05751017174671e-06
-3.71621235767029e-05
-2.77266550602529e-05
-1.85894286381192e-05
-2.1337498561419e-05
-2.28286788897521e-05
-3.95150545921643e-05
-2.76061668357756e-05
-3.74848239069223e-05
-2.83870795780768e-05
-2.56307034499563e-05
-1.49208634026035e-05
-1.71622798363499e-06
-4.013958759916e-05
-3.67108343898943e-05
-8.05279192417668e-06
-1.21177951761276e-05
-2.21439807128914e-05
-9.94372262279901e-06
-8.28212532136947e-06
-1.87876322932263e-05
-2.09853797304831e-05
-6.94188899906924e-06
-1.47042307476038e-05
-1.53445880248928e-05
-3.18914461704019e-05
-3.78478268453598e-05
-2.30856420669344e-06
-2.03641558376528e-05
-2.17335166323379e-05
-2.33556716458202e-05
1.17721188641592e-06
-2.58236379726339e-05
-2.00689013624428e-05
-3.20420690330213e-05
-3.53673396227395e-05
-4.65548828643841e-05
-1.60031862736025e-05
-5.09805518103574e-05
-2.65728956748029e-05
-2.66513517865062e-05
-3.75984168159309e-05
-2.46234062069972e-05
-2.32045905877609e-05
-1.3849703475461e-05
-3.39784707325515e-05
-1.62956315670902e-05
-2.26085671557946e-05
-1.18568123968118e-05
-2.99343610647845e-05
-5.50836766955251e-06
-2.31230784988626e-05
-3.87972685157806e-05
-3.04579183545968e-05
-1.91380234007369e-05
-9.06215882372766e-06
-1.73595765360312e-05
-3.66292334807909e-05
-2.24231547556426e-05
-1.5959040570534e-05
-2.21890427227943e-05
-3.43565355434437e-05
-1.84541516640948e-05
-3.29094554385769e-05
-2.91173285059736e-05
-3.50120753935575e-05
-2.27765786952385e-05
-3.79543854269355e-06
-8.1226444157905e-06
-1.11032906972186e-05
-1.27252699520525e-05
-3.62397617440648e-05
-3.31847511406758e-05
-1.36447116098518e-05
-2.80964661387557e-05
-2.60813665349179e-06
-1.71361097261356e-05
-1.58607326080519e-05
-1.00826114348846e-05
-2.15220459493231e-05
-1.33492835743549e-05
-3.76520309283748e-05
-2.88308263754587e-05
-1.79924214163759e-05
1.0689509888292e-06
-1.99135841675266e-05
-2.82945030943173e-05
-3.28865991192871e-05
-1.49257280215997e-05
-4.350021649453e-05
-2.58501020610592e-05
-1.77564373550056e-05
-2.00798090706843e-05
-8.78013720665988e-06
-1.94810372824047e-05
-3.12551813714715e-05
-1.9851412308312e-05
-4.26630042363103e-05
-1.00942807454418e-05
-8.45755044564279e-06
-9.78351174895861e-06
-1.78016452871905e-05
-1.66055586299986e-05
-3.9768303978087e-05
-2.34679157333721e-06
-3.84599310227016e-05
-2.67481714842401e-05
4.4905156513647e-06
-2.44230757146393e-05
-3.5412080718771e-06
-3.65188372706267e-05
-1.83819925687147e-05
-2.03621078034297e-05
-6.4006091051749e-06
-3.360817378552e-05
-2.73939048755889e-05
-7.52892017615222e-06
-5.29073174343254e-06
-1.63434502573512e-05
-1.85948589379834e-05
-2.46049162356008e-05
-1.63885189996927e-05
-1.35000647113192e-05
-5.64588279250036e-06
-2.88635731628378e-05
-3.29872500807279e-05
-2.95725209645156e-05
-2.2411306985207e-05
-5.16501108893249e-05
-2.81763363804992e-05
-2.17810337318546e-05
-1.99690489819668e-05
-1.2987472718968e-05
-3.28748920013958e-05
-7.36999345291236e-06
-2.02435472536773e-05
-2.25293532050726e-05
6.66036111727693e-06
-2.12241317213561e-05
-7.86891177451186e-06
-2.67065515610268e-05
1.05808264586125e-05
-1.90505055928486e-05
-7.10559166090465e-06
-2.90678177548502e-05
-3.00110732772292e-05
-2.12852064151503e-06
-3.50204233326683e-05
-4.80432794938959e-05
-4.72186739088795e-06
-1.47544602391938e-05
-3.5909487922211e-05
-2.68969938181288e-05
-1.70429167137087e-05
-5.43015978309858e-06
-1.21223422312968e-05
-3.0268559145421e-05
-1.36319201161213e-05
-6.30072181711285e-06
-7.34789237994687e-06
-3.090762225001e-05
-2.26248901845054e-05
-1.33180585857416e-05
-2.24420296573861e-06
-1.01903599874655e-05
-3.30224677518216e-05
-3.32397884183086e-05
-2.34027838246939e-05
-2.08638104223772e-05
-4.49507968952314e-05
-1.43564684964561e-05
-1.97013055933443e-05
-2.64108625197127e-05
-5.70855451186629e-06
-1.49472273622517e-05
-3.1135455899449e-05
-1.27722640406357e-05
-2.69489904221997e-05
-1.3520653757267e-05
-4.64437606214591e-05
3.40107426257873e-06
-3.349220913485e-05
-1.72886223875391e-05
-9.06616019429496e-06
-4.47064222920876e-05
-3.02558025731141e-05
1.05400507102921e-05
-2.47092234747662e-05
-3.53136426590891e-06
-7.61864390221446e-06
-1.256151751671e-05
1.66318363593811e-06
-2.94231971507947e-05
-2.21090134638564e-05
-1.8631837109458e-05
-2.89069349359181e-05
-2.66983820552796e-05
-2.28512315984926e-05
-2.91758891020831e-05
-1.35497609068199e-05
-5.39296406621836e-06
-6.52402636087042e-07
-2.42705372690261e-05
4.66409640901533e-06
-2.83435072509149e-05
-2.8827026304964e-05
-2.01655594738361e-05
-2.32869961757261e-05
-2.92327728356862e-05
-2.24281605812784e-05
-1.69673242837952e-05
-4.72264510217729e-06
-1.94178449533112e-05
-3.04297312988531e-05
-2.82655202761291e-05
-5.73213722604791e-05
-2.5526267668951e-05
1.18552620237471e-05
-3.81313565747535e-05
-9.292128666062e-06
-1.75345530347669e-05
-2.60240219545269e-05
-2.39975757620996e-05
-2.12614778467653e-05
-9.48575657238939e-06
-2.94507525186901e-05
4.81982725828491e-06
-8.10997170984276e-06
-2.69860048118154e-05
9.72604196581286e-06
-2.76355435483471e-05
-1.86600483414027e-05
-4.58753301126303e-06
-8.66014664308181e-06
-2.95177307600715e-06
-2.53991437282682e-05
-6.8374857432392e-06
-1.73522781948523e-05
-4.09910832333029e-05
-4.79708198639715e-05
-4.73365973348355e-05
-2.47941676356521e-05
-8.15975831535577e-07
-2.84813523099211e-06
-2.89291430614852e-05
-2.09128769884081e-05
-2.43097052090897e-05
-2.11032027448071e-05
-4.96108663582614e-06
-4.03158390585589e-06
-2.68012757174139e-05
-1.21553374886347e-06
-8.98594720278096e-06
-2.10100286468664e-05
-3.58937467433808e-06
-1.94421650628198e-05
-2.161053951601e-05
-1.73952956650399e-05
-1.03165609341705e-05
-4.27940623061863e-05
-3.56721971505787e-05
-1.40900555529792e-05
-3.39390156355498e-05
-2.01324380612657e-05
-1.62716818206319e-05
-2.29705228992217e-05
-2.55233228926735e-05
-2.9296878383492e-05
-1.25971186784395e-05
-2.03815805778245e-05
-2.82786263835509e-05
-8.26710907827487e-06
-2.20709963170678e-05
-4.15773281046947e-05
-2.70575916084976e-05
-2.31845323651255e-05
-9.73569651794067e-06
-1.63368360050304e-05
-1.40678896883426e-05
-3.24336675743115e-05
-4.30273902041876e-05
-7.11708214722337e-06
-3.22411288460234e-05
-1.03943847245541e-05
-2.45030267443457e-05
-2.49838710205326e-05
-1.3816477451051e-05
-2.42772245080877e-05
-7.61923094181817e-06
-8.70632704686806e-06
-4.1070944009436e-05
-5.70543415463672e-06
-4.6818160483115e-05
-2.6623629948565e-06
-2.17494336066444e-05
-2.34895545428783e-05
-2.95722893788894e-05
2.7228279237623e-06
8.88297721366453e-07
-3.98860905014627e-05
-3.45153679451235e-05
-1.17710043161871e-05
-1.95969051025242e-05
-1.81979284321422e-06
-3.25538514935445e-05
-5.40852718037092e-06
-2.73116809540546e-05
-3.03559509276694e-05
-2.3693946491088e-05
-2.22806425851538e-05
-1.17418331822534e-05
-6.85520608264215e-06
-6.39316742904489e-06
-2.25418646885272e-05
-2.51996699184364e-06
-1.39514099652592e-05
-1.75438557064257e-05
-1.87431470430442e-05
-1.25050584981456e-05
-1.37746901241538e-05
9.0919008704512e-06
-1.02718032913338e-05
-3.25642069599994e-05
-6.21534328368356e-06
-1.69553359689504e-05
-1.75732941847403e-05
-3.82921588814144e-05
-1.04544493816218e-05
-3.7640303288876e-05
-3.56351692625899e-05
-2.89909054930384e-05
-2.72294814618832e-05
-2.08076432811954e-05
-1.58609891113915e-05
-1.99673334311201e-05
-4.10331591334011e-05
-2.38181545972292e-05
-2.2722842239305e-05
-3.2053646804118e-05
-1.77260037865022e-05
-2.7037140556657e-05
-2.14878887113421e-05
-8.94263100010263e-06
-2.65620190006709e-05
-3.58367234611552e-05
-3.04920627685882e-05
-1.43536033724747e-05
-2.13543290553383e-05
-1.9879054389531e-05
-1.05942608994082e-05
-2.8244182586318e-05
-1.845839080919e-05
-2.75242521095201e-05
-8.56261697332339e-06
-2.62755613657064e-05
-1.72498025088549e-05
-1.54216450754487e-05
-2.13359931228263e-05
-4.24359522202488e-06
-2.13935128962657e-05
-8.47370692370684e-06
-1.93129771920361e-05
-2.29279791030137e-05
-1.2418027511731e-05
-2.27835087141576e-05
-6.8431030241028e-06
-2.95699829357014e-05
-1.16686969513294e-05
-3.82242208661895e-05
-4.16849396091886e-05
-4.18714410651868e-05
-1.39728882455064e-05
-4.31293492869083e-05
-6.43706089075938e-06
1.24085677724563e-06
-4.01961670285668e-05
2.32106925371381e-06
-1.97427250545264e-05
-8.4068793698222e-06
-3.01879741632811e-05
-1.90690666919983e-05
-4.57722776596384e-06
-2.46400872094328e-05
-3.82238830162781e-05
-3.20678820031977e-05
-1.1101685864089e-05
-3.31396768135748e-05
-4.65163474514039e-06
-1.97688702915202e-05
-1.09015804759973e-05
-2.22008466586439e-05
-4.19822375401334e-05
-1.77998748091201e-05
-1.14957755767873e-05
-5.61889500498142e-06
-1.30799669601001e-05
-2.4505778849872e-05
-5.24730068974366e-06
-2.72701549946072e-06
-2.63650423563908e-05
-3.49169934944007e-05
-1.97488987164932e-05
-2.95662858810168e-05
-1.53361255120662e-05
-2.80968427038125e-05
-1.97540931741194e-05
-2.30264051554124e-05
-4.52806598777905e-05
-2.53326225727651e-05
-1.8629567946483e-05
-2.82410097733811e-05
-3.38690775304745e-05
-2.45255801568261e-05
1.67813884153514e-05
-1.09943831608812e-05
-1.57010010802572e-05
-1.03583270000521e-05
-2.03316710614841e-05
-3.40881825914289e-05
3.33676179123826e-06
-1.15135601640383e-05
-1.20222681766608e-05
-6.32504731766839e-06
-2.66173253025311e-05
-3.27578932632787e-05
-7.27202339243651e-06
-1.14457820416529e-05
-3.54621941233346e-05
-9.23251651000213e-06
-3.44916445632562e-05
-2.39042884265256e-05
-4.94847085903153e-05
-1.75169163945532e-05
-3.30404261258257e-05
-2.37415180888449e-05
-1.57182010723352e-05
-3.71279210583692e-05
-1.43447483912533e-05
-2.06049606849729e-05
-1.97764158955074e-05
-2.15336865235336e-05
-3.46729378179989e-05
-2.00946022194793e-05
-2.00576791625149e-05
-4.1275590916188e-05
-3.2591106386875e-05
-7.29571093843981e-07
8.14100615044041e-06
-3.23637151846674e-07
-1.09701312584187e-05
-1.84320493689568e-05
-3.40454871578141e-05
-1.99353677475872e-05
-1.88482946340264e-05
-2.7737278081372e-05
-1.31793272804778e-05
-1.70147858903557e-05
-1.42333931124964e-05
-4.43519129070718e-05
-3.60879670538163e-05
-3.99109851434264e-05
-1.67733109255215e-05
-1.37850992049374e-05
-1.5946494766789e-05
-1.74950851607925e-05
-2.41012155491262e-05
2.53763346219026e-07
-1.68365448481375e-05
-9.20611369395891e-06
-1.40558598924129e-05
-3.33401506185638e-05
-2.912061987195e-06
-1.34720675241853e-05
-2.67303940536994e-05
-1.16469719995419e-05
-5.91311045483321e-06
-9.99965502525289e-06
-2.56323048051644e-05
-2.78297495832884e-05
-2.05309773578133e-05
-1.89088119317568e-05
-2.74153323075748e-05
-1.14551069905402e-05
-3.01503523435204e-05
-1.85555445282393e-05
-3.19902770166824e-05
-3.02456720877971e-05
-4.32535162638204e-05
-1.71584878167619e-05
-2.29265386933695e-05
-1.35602774240638e-05
-5.46693415856963e-06
-1.82226705032966e-05
-1.33883956721077e-05
-2.30849237523462e-05
-3.03910656721008e-05
-3.39768330836811e-05
-2.70909787910663e-05
-3.67471367584863e-05
-4.42515785875697e-05
-2.28002740051872e-05
-2.52208769265748e-05
-3.64630590001086e-05
-2.52373434566536e-05
4.2648653626251e-06
-3.38606217071571e-06
-1.13710948301398e-05
-2.25461821451758e-05
-2.25965554769926e-05
-3.72598597638491e-05
-7.47670232516033e-06
-1.34375252514852e-05
-1.11721532253813e-05
-1.1899863143657e-05
-1.43318634869656e-05
-1.44795219532894e-05
-1.45763234775568e-05
-1.96594511805679e-05
-1.58965994353668e-05
-2.67427546665666e-05
-8.12698617154346e-06
-2.48555143616101e-05
-1.93397255830369e-05
-4.03254602585373e-05
-2.47930656685609e-05
-1.9839791257462e-05
-1.96836032546463e-05
-8.65786520069995e-06
-2.30615263451314e-05
-7.73804091494048e-06
-2.60092756849288e-05
-1.93655792781938e-05
5.9606925734569e-06
-2.87851604879046e-05
-3.05773601247026e-05
-9.16063489845864e-07
-1.66723075228291e-05
-3.09992903783065e-05
-1.74022314507766e-05
-5.53912262703839e-06
-1.59525196069018e-05
-1.28428106015532e-05
-1.32199063523704e-05
-1.48144705814557e-05
-3.42780641458808e-05
1.61789537856772e-07
1.35208596112041e-06
-1.91232978061563e-05
-7.81349882406961e-06
-1.76373362352852e-05
-3.00630745143724e-05
-3.20919311021882e-05
2.15365350046154e-06
-3.35497273567642e-05
-2.29330796051513e-05
-2.31174237371339e-05
-4.47193726457512e-06
-1.11426475103925e-05
-3.89827584772409e-05
-1.59093953936787e-05
-1.97010198508294e-05
-2.73882442438996e-05
-3.71025136648259e-05
-1.80358621756106e-05
-7.18486431040677e-06
-3.02362891059971e-05
-2.76809316361251e-05
2.92714836289173e-06
-2.4636247946592e-05
-2.11681381903489e-05
-2.25764926134491e-05
-1.0446280335245e-05
-2.50490190126112e-05
-1.99918832790528e-05
-1.19083454651326e-05
-1.65379790710126e-05
-2.76290511947555e-05
-2.73896379117211e-05
-2.02349881747801e-05
-2.76205865289101e-05
-1.96469219704838e-05
-1.88374198777807e-05
-3.05733245317365e-05
-1.51629149193484e-05
-1.59149214889625e-05
-1.60448658736626e-05
-7.12514915755627e-06
-2.17480908993846e-06
-1.78364268137778e-05
-2.15443358280477e-05
-3.208762774769e-05
-1.80870934215849e-05
-2.7493047464116e-05
6.78627419164796e-07
-2.4961224376161e-05
-2.78553127315411e-05
-2.76369205304121e-05
-1.71833676137424e-05
-4.85077945980582e-05
-2.28866266945005e-05
-4.34307059077754e-05
-2.53036786329162e-05
-2.32101291671739e-05
-3.690523800343e-05
-1.8782730869529e-05
-3.43696944010062e-05
-2.41206324226372e-05
-1.06441363409644e-05
-3.46087293322025e-05
-2.26508325695111e-05
-2.16273215383667e-05
-2.50864481494471e-05
-2.59339539443151e-05
1.47540172677025e-05
-2.23318641126456e-05
-7.94455487900623e-06
-1.24617216204973e-05
-1.18229687172914e-05
-1.87546275770587e-05
-2.55314296903959e-05
-1.73852358409291e-05
-3.8329304634498e-05
-1.74884284750171e-05
-3.59819310880361e-06
-2.05740322191502e-05
-2.77030197489261e-05
-1.88219930873824e-05
-3.21790820826252e-05
-3.22859663466196e-05
-2.80223324853535e-05
-2.08467784900234e-07
-1.53333999156138e-05
-1.48242709283628e-05
-4.21608315138764e-05
-1.14140505289862e-05
-7.85721624123222e-06
-1.31395316710569e-05
-2.55804404764538e-05
-2.9002967267327e-05
-2.06907695925777e-05
-1.85457096861967e-05
-1.54557920041725e-05
6.12728417253113e-06
-1.78486799137815e-05
-1.37443594878363e-05
-5.51317722040354e-06
-2.36538097252843e-05
-2.53787302500165e-05
-4.59172395593178e-05
-1.20498627091816e-05
-1.14136032638706e-05
-2.76323891354246e-05
-4.30571461339233e-06
-2.10364550056831e-05
-1.47582164656327e-05
-1.17575109297504e-05
-3.35256169948849e-05
-3.68575722632192e-05
-3.43393591887409e-06
-1.13743445993128e-05
-2.56240527710412e-05
-1.27515298703952e-05
-2.36622466056694e-05
-5.6438059858155e-05
-1.58786606391708e-05
-2.82464308537577e-05
-2.65571749370921e-05
-7.07216456311476e-06
-4.23955450323242e-05
-1.99801691941735e-05
-3.77264054088054e-05
-2.23686274620937e-07
-1.74960746115609e-05
2.08281812159923e-06
-2.46467749379876e-05
-2.90126436594075e-05
-1.29193902351257e-05
-2.90185771971545e-05
-3.87541300802578e-05
-4.04278855467711e-05
-2.83210713737102e-05
-1.57798328972927e-05
-1.98741656098895e-05
-1.00797851088935e-05
-2.90688217165999e-05
-6.98945900725245e-06
-2.66705833774514e-05
-2.22788907587158e-05
-4.49093115468116e-05
-3.47942076043682e-05
-3.60638770683127e-05
-1.42359746568049e-05
-1.47828963326425e-05
-2.93263863281177e-05
-4.35987736079108e-05
-5.06818869660295e-06
-1.71365903200891e-05
-2.00222639306662e-05
-2.99491827738661e-05
3.19670642922506e-06
-2.02347900527303e-05
-3.57231560856714e-05
-8.74973878568399e-06
-7.39408686029571e-06
-2.84752673132101e-05
-1.74304373398042e-05
3.09800839666811e-06
-3.03492026213288e-05
-5.13769998835041e-05
-2.38384159499978e-05
-1.23148310311756e-05
4.60979463487456e-06
-1.5003378547275e-05
5.53297526760806e-06
-2.75111793766895e-05
-1.79076783505475e-05
-2.18135677963873e-05
-1.98452811564726e-05
-1.31192224926565e-05
-4.67002838161785e-05
-2.30860267609375e-05
-2.86127494852637e-05
-6.00331762355911e-06
-2.1603163585395e-05
-2.92765249446315e-05
-2.06795024399031e-05
-1.32750704073762e-05
-2.26790814227227e-06
-2.22325301559167e-05
-5.18812063245993e-05
-1.4370057794625e-05
2.6922061790118e-06
-1.3951070724747e-05
-2.41661165988494e-05
-2.89816482800051e-05
-1.56574072042729e-05
-2.27815769614654e-05
-2.40571506377715e-05
-4.33208033108365e-05
-1.8269665570006e-05
1.06448760689901e-05
-4.38269680713972e-05
-1.22947005346379e-05
-2.30366436226424e-05
-3.24146068288365e-05
-2.78561447748558e-05
-1.26146915732501e-05
-3.04973853264757e-05
3.38111427384723e-06
-2.93761857413565e-05
-2.02732563147903e-05
-2.57180207912893e-05
-3.41145340316672e-05
-1.92698201139995e-05
-2.66293011716292e-05
-7.52388372292407e-06
-3.19258664108031e-05
-3.34712631408697e-05
-2.71392274898963e-05
-1.6863640812037e-05
-3.98130493621972e-05
-1.47111200706861e-05
-8.44202519543861e-06
-2.75923850793568e-05
-2.87200479537343e-05
-1.8898850822708e-05
-3.4732439109672e-05
-1.15989569091411e-05
-3.28414772226963e-05
-2.50981371139573e-05
-6.77357955201371e-06
-8.99492859737947e-06
-2.31591824284185e-05
-2.7796201173824e-05
8.16922060364118e-06
-2.75391458454099e-05
-2.17594297334628e-05
-2.95092780068667e-05
-2.381001403959e-05
-3.5637627177027e-05
-1.23568460111131e-05
-2.16463095599773e-05
-2.07329009365845e-05
-1.60792639682485e-05
-3.70622308220018e-05
-1.03228384206029e-05
-2.51903782862309e-05
-1.79319343251363e-05
-2.57027238724996e-05
-3.13331900392802e-05
2.2661595056412e-06
-2.12479097584541e-05
-1.22165440931596e-05
-1.64170669055818e-05
-7.53559079032327e-06
-1.51319057606282e-05
-2.21344626116529e-05
-3.10576909658842e-06
-2.86023927618531e-05
-2.72163344428192e-05
-3.28375456726292e-05
-2.70401756085643e-05
-7.76008915890814e-06
-1.757271917628e-05
-2.54290074215517e-05
-6.29106017135774e-06
-5.76680436763935e-05
8.33457703768936e-07
-1.25774135289498e-05
-3.72042180815489e-05
-1.92322223538733e-05
-2.64236893540917e-05
-2.59946302184375e-05
-1.74637479493263e-05
-9.85117400610489e-06
-7.7301744365191e-06
-2.56111267740723e-05
-3.32647197685185e-05
-1.71936808668231e-05
-1.3907378897294e-05
-7.13225436441942e-06
-1.37349898193647e-05
6.13175600627358e-06
-5.80493448455539e-06
-9.27463655029812e-06
-2.60761532931445e-05
-3.09468213848053e-05
-2.77704486595796e-05
-4.54435391869671e-05
-1.27724303896763e-05
-4.11457214490532e-06
-4.03300364144313e-05
-2.62987961682333e-05
-9.10563723105781e-06
-1.57351305918572e-05
-1.92160661503832e-05
-4.44280548206039e-05
-1.49673387633207e-05
-2.47564747194638e-05
-1.41589828142373e-05
-2.75615242920753e-05
-2.77760949513211e-05
-1.85385253055105e-05
-4.53058567287971e-05
-1.18395096442701e-05
-2.30044138870222e-05
-3.01735833739769e-05
-3.0602287712911e-05
-8.19024720164087e-06
-2.19746448240065e-05
-4.78295902677849e-05
-3.90970345688e-05
-2.88192110057198e-05
-7.06891906494789e-06
-2.6444602117723e-05
-2.49396118016387e-05
-2.39049702120277e-05
-1.72612435202235e-05
-2.28094099237045e-05
-4.42436780440751e-05
-2.61770876133367e-05
2.5001225444835e-06
-1.99725385580577e-05
-1.92305892007387e-05
-3.69515285863872e-05
-6.28265802360235e-06
-2.35537327037124e-05
-1.10063197451973e-05
-9.53482885654391e-06
-1.15247369744462e-05
3.97185427529619e-06
-1.51376545990693e-05
-1.83154911138711e-05
-3.79975035403812e-05
-3.00985581818076e-05
-2.84997813412442e-05
-2.00616454903148e-05
-2.844333205697e-05
-1.24153089423054e-05
-3.60731603950418e-05
-2.75363633166237e-05
-3.40158329306756e-05
-4.18685713742236e-07
-2.53917932070338e-05
-2.23932452506331e-05
-5.8235249175119e-06
-2.06845711175378e-05
-1.91104468388567e-05
-3.02903039404065e-05
-1.50098291543931e-05
-3.21646336225045e-06
-1.61290210995703e-05
-1.32285883404786e-05
-1.49787955795439e-05
-1.77912061221601e-05
-1.32946291480636e-05
-4.36021244175227e-06
-3.62326857672541e-06
-3.64087606870713e-05
-2.30635043674825e-05
1.31796081682829e-07
-1.16005529034611e-05
-2.43277907461881e-05
-1.72533504519594e-06
-3.13924979938368e-05
-3.07229695757513e-05
-4.97315824665432e-05
-1.761657261665e-05
-2.68263040006454e-05
-1.34251277175943e-05
-9.36327416250025e-06
-1.47634395857375e-06
-1.88874084910853e-05
-3.13753303204414e-06
-3.87812792823335e-06
-1.88963529490724e-05
-4.4013597320623e-06
-1.68547388050472e-05
-2.84658429010816e-05
-3.17106460551871e-05
-1.06451525036851e-05
-1.10842308753056e-05
-3.56558354587454e-05
-3.79825544513046e-05
-3.26346876210199e-05
-4.64067665536488e-05
-2.47498420209119e-05
-2.68863149227969e-05
-4.25782945250125e-05
-7.15208936228918e-06
-4.76603582027097e-05
-3.03845151001455e-06
-6.37296004282573e-06
-2.74912559250947e-05
-2.64629720337292e-05
-2.13230069375841e-05
-4.08313591477093e-05
-2.48077739442273e-05
-1.53501087311251e-05
-2.89098517652915e-05
-2.51027657172087e-05
-5.5167461434451e-06
-2.6407423065043e-05
-7.80783761886566e-06
1.59624447244089e-08
2.60997077816307e-06
-1.65937164280852e-05
-1.45513460561031e-05
-2.90451052687081e-05
1.09166060556394e-06
-1.58329572514296e-05
-2.94867917783072e-05
-2.71358883152985e-05
-1.9217656341987e-05
-4.57597333384614e-05
-2.9325991710508e-05
-3.34047223874978e-05
-2.71795214151521e-05
-7.14796114452164e-06
-1.77516345566046e-05
-2.27537243503931e-05
-3.87200798397412e-06
-1.7837572631041e-05
-2.47891067057478e-05
-2.34945041500258e-05
-2.13801380441274e-05
-2.11116311916746e-05
-1.34155511372228e-05
-2.81186604796856e-05
-3.48288716042272e-05
-3.65337107118057e-05
-1.16900625047179e-05
3.35594951967994e-07
-2.91351187906637e-05
-3.28139043778112e-05
-4.47291189716911e-06
-3.33413637486701e-05
-3.42166135444816e-05
1.47990550975607e-05
-3.50742642492226e-05
-1.60669905749646e-05
-1.85371975615071e-05
-3.31857470112759e-05
-1.99399524488597e-05
-3.15114897387214e-05
-9.03531489854365e-06
-2.01290382537606e-05
-6.49311710889674e-06
-1.78293271330438e-05
-1.11169289437595e-05
-1.43442582427616e-05
-2.3311041672955e-05
-1.26504337167379e-05
-3.37916073556578e-05
-1.64069148817079e-05
-2.66197195461115e-05
-1.98612393186199e-05
-5.1573357379479e-05
-1.14358796799078e-05
-2.62511813873965e-05
-1.30692091988621e-05
-7.50336335863527e-06
-9.47178459507884e-06
-2.67627993477649e-05
-2.77986094279545e-05
-1.53378904392725e-05
-1.17349431131825e-05
-3.9904002927227e-05
-4.07424092347602e-05
1.93112649653863e-07
-1.17590566600938e-05
-2.90765718074491e-05
-1.01734824104171e-05
-8.06897461869061e-06
-6.75385530337756e-06
-2.66533819212095e-05
-4.28506323824727e-05
-2.02496207293096e-05
-2.8921166158958e-05
-2.24377231470676e-05
-1.30276591275691e-05
-3.62299867679311e-05
-3.72397489732761e-05
-3.97405610481064e-05
-1.53946843080274e-05
-2.40413313887303e-05
-1.29477448835191e-05
-8.86945112574027e-06
-2.65223232812865e-05
-1.17433840485334e-05
-1.14526931067251e-05
-2.81758442597156e-05
-1.55012681987959e-05
-1.69019650490917e-05
-2.3000995604663e-05
-3.18352497654811e-05
-4.6323131695253e-06
-2.2996066599774e-05
-3.12377009793166e-05
-2.30987290758096e-05
-1.35498711559882e-05
-1.76628151486262e-05
-1.11235021648003e-05
-2.51626475077647e-05
9.63666183775815e-07
-1.05114542108935e-05
-2.68654955749377e-05
-2.3641326744458e-05
-2.63044283568074e-05
2.35691656738888e-07
-2.07710033854835e-05
-1.41927647951643e-05
-1.66501150025384e-05
-2.87577130060751e-05
-4.06536894458953e-05
-4.96265984542225e-06
-1.72800272036969e-05
-6.53447748982135e-06
-2.07397094917238e-05
-2.14191779264382e-05
-1.87208552429569e-05
-1.15778338895942e-05
8.52529554227588e-07
-2.25445117957754e-05
-1.68693841560559e-05
-2.57652928847499e-05
-7.96108177403846e-06
-2.21460901214052e-05
-5.19488070456479e-06
-1.63605905062276e-05
-2.71777626669759e-05
-1.03234241268951e-05
-3.01768151807968e-05
-2.24953361621376e-05
-2.3354811793972e-05
-1.33387582015188e-05
-3.80480664545467e-05
-7.56675731856069e-06
-2.51827950939471e-05
-1.83675186193198e-05
6.00082434491604e-07
-2.91039083298608e-05
-2.74997047745931e-05
-1.93757017396791e-05
-2.40960921199244e-05
-3.60233607570752e-05
-8.4947593442291e-06
-3.26686949183018e-05
-1.60602220610774e-05
-2.6072060552449e-05
-9.76950612786248e-06
-3.38168048130313e-05
-1.59785477529512e-05
-1.14498877336555e-05
-1.12451310578118e-05
-4.43577001509882e-06
7.41744460093038e-06
-1.52551068557105e-05
-1.07284235718551e-05
-2.6132522002893e-05
-1.64832719807343e-05
-2.20812124537451e-05
-1.13075701539088e-05
-2.70001764655924e-05
-5.01030938190957e-05
-1.03501717254753e-05
-3.33832170245146e-05
-3.64474237042047e-05
-1.33261762908122e-05
-2.38275000811128e-05
-7.08686860430008e-06
-2.30885325388383e-05
-1.73946172196804e-05
-1.31874895751563e-05
-1.97864712666649e-05
-3.35041353758802e-05
-2.19940857968832e-05
-3.46194483227423e-05
-6.27796849263029e-06
-2.96927835975177e-05
-1.09801078460193e-05
-2.08698044331296e-05
-2.30758377603315e-05
-3.97797753669531e-05
-1.00172192913227e-05
-6.53797998397163e-06
-2.34821892930084e-05
-7.23621933780035e-06
-1.34755323877139e-05
-1.77582178778203e-05
-1.78190593322442e-05
-3.74707463059528e-05
-1.63259486314772e-05
-1.64147380732396e-06
-2.68230300395484e-05
6.85411009732027e-06
-1.87098569742429e-05
-3.54439224923601e-05
-2.95565058431911e-05
6.76699779720867e-06
-6.15780530466681e-06
-1.58434854125404e-05
-1.76700989177181e-05
-9.1074347431496e-06
-5.6208384944593e-06
-2.3287309448674e-05
-2.13940619038691e-05
-2.26518259939993e-05
-2.83852824622701e-05
-2.14179478898687e-05
-1.92530704465211e-05
-2.36312149116852e-05
-1.22618862700162e-05
-1.77871433552648e-05
-1.34286655679676e-05
-8.87771138008776e-06
-3.15227435683038e-05
-2.5720021429873e-05
-2.23504816858591e-05
-2.03739336328871e-05
1.7876586930878e-05
-1.57836017494397e-05
-2.0240160709388e-05
-2.263690174144e-05
-9.89438113575195e-06
-5.61867876421367e-06
1.05732338683462e-05
-2.47351727119133e-05
-1.60355720256027e-05
-9.20522509490472e-06
-1.61571916660493e-05
1.39193899185916e-07
-6.24413308122075e-06
-2.55390009327105e-05
6.79743517143083e-06
-3.72988101659836e-05
-3.4578413987065e-06
-9.55394477573159e-06
4.41369086673498e-07
-2.23822041592016e-05
-3.31541753470773e-05
1.26186290598652e-06
-1.74501648983309e-05
-2.15844666005995e-05
-5.29415784707006e-06
-2.26512090876695e-05
-1.06167976269329e-05
-3.75702469160686e-05
-1.05847757599394e-05
-1.77952641824166e-05
-1.27042031069436e-05
-1.78572272521697e-05
-3.22867947055236e-05
-9.92398652940419e-06
-1.20618240636978e-05
-1.75344213531492e-05
-1.99730757476298e-05
-1.97238453250892e-05
-1.34949649961016e-05
-1.50379929168185e-05
-2.97519703908079e-05
-2.36367436907167e-05
-2.3645455633006e-05
-2.40549544379501e-05
-3.44849140707829e-05
-3.22624181056105e-05
-1.80666690978786e-05
-2.1582764134156e-05
-1.33691118341838e-05
-2.74274581297955e-05
-2.029541085572e-05
-2.83325054390233e-05
-9.61644191271882e-06
-1.47846350825109e-05
-1.87601449263036e-05
-2.16210248889855e-05
3.63311984666538e-06
-1.09037980810107e-05
-2.10219729919236e-05
-1.16181497454353e-05
-1.14819245562871e-05
-2.33514248869902e-05
-3.57712135574336e-05
-3.49294596575062e-05
-1.40147491234405e-05
-7.55397346130171e-06
-1.43901992766178e-05
-2.65693291173614e-05
-1.91198303601228e-06
-3.61264761894784e-05
-1.84147921332818e-05
-1.01481637025146e-05
-8.35685071297271e-06
-4.36915391620582e-05
-4.22035510219121e-06
-1.51973205638011e-05
-7.35564168374253e-06
-3.61150373767382e-05
-2.76359838732464e-05
-8.58263074563329e-06
-1.30378958960796e-05
-4.07632219099555e-05
-1.79086809804938e-05
-3.01923436839986e-06
-2.54557580052809e-05
-1.04868350302602e-05
-1.2153269040406e-05
-5.89510936492948e-07
-1.55162003212097e-05
-1.3520578906362e-05
-2.05645599017851e-06
-3.51404216921554e-06
-1.43576256526486e-05
-5.43607243305901e-06
-5.29985869068912e-05
-6.58978081234297e-06
-2.31520011871719e-05
-4.75209785388552e-05
-3.76016640934395e-05
-1.86607098532686e-05
-1.89752325406345e-05
2.71516863754606e-06
-2.69715164379147e-05
-1.15221588399643e-05
-2.87631159916067e-05
-2.1329996856868e-05
-6.79351666083618e-06
-1.59045300713689e-05
2.45305168361236e-06
-1.72394858299102e-05
7.89184420127086e-06
-1.60037041295484e-06
-2.95140508225208e-05
-2.55031310506282e-05
-7.32782525739677e-06
-3.16132704402793e-05
-1.75818524381738e-05
-3.25499452252821e-06
-1.01426521688253e-05
-2.3405935471374e-05
-1.59400075578779e-05
-1.98058683122581e-05
-2.2895179036762e-05
-1.42691174934012e-05
-2.7036232854929e-08
-3.09779372637171e-05
-2.38163761380345e-05
-1.87554790937842e-05
-2.24302188527654e-05
-2.54335992458946e-05
-1.38616580446043e-05
-2.50706946443693e-05
-1.13874964994574e-05
-1.6828287173751e-05
-5.19956102131075e-05
-3.33399047474547e-05
-1.60344397457838e-05
-3.25903513692771e-05
6.60217973104706e-06
-1.11565004743968e-05
-2.00343821375627e-05
-2.23963292644566e-05
-2.26068800369111e-05
-2.26094220437477e-05
-5.24886536005106e-06
-1.13893780390625e-05
-2.31938767257282e-05
-4.54045071665252e-05
-2.90774961544289e-05
-3.65653208203503e-05
-1.63983062028376e-05
-3.37942760838319e-05
2.22227930442678e-06
-9.14259005896442e-06
-1.85857231313345e-05
3.48465057254842e-06
-1.27272990989487e-05
-2.13445939771588e-05
-2.32182053499035e-05
-1.74844961604752e-05
-2.89487856722878e-05
-2.08267081519866e-05
5.55407776005361e-06
-3.59599025063089e-05
-1.85100452451384e-05
1.23682777372618e-06
-1.0669019970761e-05
-1.98220722746904e-05
-2.71389055391698e-05
-1.62998707873597e-05
-1.55523875413472e-06
-1.194700671325e-05
-2.19045720934163e-05
-3.00393421254938e-05
-4.58251016646897e-05
-2.05082415123132e-05
-2.59915263393909e-05
-2.34214081440974e-05
-1.40908313741551e-05
-2.66260727219197e-05
-2.07571022784139e-05
-2.04250530451859e-05
-2.57586066836572e-05
-1.77589441988422e-05
-1.27197853489769e-05
-1.16626092676825e-05
-1.14536268278053e-05
-9.66725071694656e-06
-1.41121600784995e-05
-4.48252393938277e-06
-3.96661815740362e-05
-3.15417078294858e-05
-4.23774573643258e-05
-9.7270515689995e-06
-2.21180342159139e-05
-3.09188434848103e-05
-2.21051502117584e-05
-7.04868653277107e-06
-3.23263633468061e-05
-1.40029928598233e-05
-5.24500010948045e-06
-2.8419143238763e-06
-2.20621587290804e-05
-2.41679957796639e-05
-2.05705534183948e-05
-2.33449498470265e-05
-1.7893519227196e-05
-1.54675602233523e-05
-2.55259098724374e-05
-1.44487159180349e-05
-4.12066150916225e-05
-9.69637516797846e-06
-2.62418484635871e-05
-2.35752876806333e-05
5.64270902335876e-07
-3.1984687941651e-05
-9.07854477029722e-06
-4.45600517236317e-05
-2.56082128930897e-05
-2.38279414353751e-05
-1.01450591039935e-05
-2.45588229115644e-05
-1.88270182480643e-05
1.34788180293915e-05
-2.54671693089406e-05
-4.04091955920345e-05
-3.20040512868077e-05
-9.77579605963534e-06
-2.65337166072159e-05
-1.58170001404225e-05
-2.25563533761467e-05
-2.22638077740288e-05
-4.21159401625892e-05
-2.01978338519654e-05
-2.68355341904437e-05
-3.80226886181292e-05
-6.85579303385255e-06
-2.27100602807269e-05
-3.9145524603696e-05
-2.32188812590205e-05
-2.76508360966389e-05
-2.42775280364065e-05
-2.88391970563133e-05
-2.04018979526442e-05
-1.51689324911005e-05
4.38462447176764e-06
-1.36633195285057e-05
-2.10949542415e-05
-2.66770689430564e-05
-4.66221773785509e-06
-2.96361357219198e-05
-1.44522355805766e-05
-1.50542477504533e-05
-1.95412968230662e-05
-3.25110761508369e-05
-2.1323685187543e-05
-2.29977384982516e-05
-4.00426918215934e-05
-4.64011313783566e-05
-1.36419224287621e-05
-3.51593153751703e-06
-3.10762686557265e-05
-4.20342265528458e-06
-1.51522987822459e-05
-3.23230322571864e-05
-1.9219458553684e-05
-8.8976933063758e-06
-2.06763344909721e-05
3.97307059145698e-07
-1.70807080762934e-05
-9.16900817956714e-06
3.38379276246075e-07
-2.82257321570655e-05
-1.12138710832228e-05
-7.44760164961837e-06
-1.77624140924258e-05
1.1184099869275e-05
-2.7327664881075e-05
-2.466186116241e-05
-2.03405269383624e-05
-1.64033907768316e-05
-1.59659736948212e-05
-2.94494583062354e-05
-2.19820719936454e-05
-2.60685999572031e-05
-2.29238316818541e-05
-1.1015656040408e-05
-1.78776091766634e-05
-2.71044444723211e-05
-1.05513301059896e-05
-1.64159516890873e-05
-3.70243356592154e-05
-3.62609706603535e-05
-1.17128608159968e-05
-5.95850214227469e-06
-1.73041124363294e-05
-1.2598652943393e-05
-1.54437304483609e-05
-1.71202425092518e-05
-2.7180172822024e-05
-1.48801396256326e-05
-4.36324125435873e-05
-2.26190991958301e-05
-1.3829404033732e-05
-3.84405432451768e-05
-4.54205251541879e-06
-9.79216121760496e-06
1.67714335004895e-06
1.03630103098671e-06
-3.30814420993196e-05
-3.67229848083322e-06
-3.42368231828606e-05
-2.7332085943503e-05
-2.93852960499903e-05
-2.31055607938512e-05
-2.62778759750687e-05
-1.94680071208652e-05
-3.47266143916308e-05
-2.43574639116635e-05
-1.74135376118808e-05
-7.62051504394142e-06
-2.72139219212785e-05
-2.08468745849167e-05
-1.53821088361224e-05
-2.46884282235355e-05
-2.31916528583183e-05
-2.54093464536823e-05
-2.00983613371821e-05
-2.15951425534416e-05
-1.49930695869428e-05
-2.33510787015313e-05
-2.50629236070943e-05
-3.52672677101361e-05
-3.17788729997295e-05
-2.65367208325184e-05
-2.78683238530532e-05
-1.3518408288037e-05
-2.59069972471025e-05
-7.46939242829637e-06
-8.63219655558216e-06
-4.09908943590764e-05
-8.6651953706263e-06
-2.88594277699004e-05
-2.02666503826636e-05
-1.50400023182445e-05
-2.49375641416612e-05
-1.78833825434426e-05
-2.96781211527747e-05
-3.72914993533986e-05
-2.9169199415131e-05
-2.62329636740409e-05
-5.08698557425175e-06
-2.36292242372054e-05
-1.0941009188875e-05
-3.03081462886509e-05
-3.45933716452778e-05
-1.74327214809873e-05
-2.09412514909804e-05
-1.52518078551358e-05
-2.89369289528279e-05
-3.2558905017921e-05
-1.50593199311613e-05
-1.35098830775335e-05
-4.01123174581532e-05
-1.28399995724625e-05
-5.57623459837212e-06
-2.00434540726165e-05
-8.83850323438735e-06
-5.63402467866648e-06
-2.24031679052004e-05
-2.08134284509028e-05
-3.48773060614896e-05
-2.73771903569116e-05
-1.89589012138733e-05
-2.29505772306012e-05
-3.15817927293925e-05
-3.39662836071817e-05
-3.62922878606885e-05
-2.3102214056236e-05
-3.02941028199093e-05
-2.28125794483157e-05
-1.8233999084216e-05
-3.14445519985147e-05
8.98234611250826e-06
-2.37926187004184e-05
5.09628209650096e-07
-1.77953907235459e-05
-1.83219063817956e-05
-1.06324821635067e-05
-2.48075968763263e-05
-2.43799643289566e-05
-3.06771393815541e-05
-4.09544110832255e-05
-2.25693077239668e-05
-3.08768700022348e-05
-2.14747908000757e-05
-1.4761619812e-05
-2.36630999457158e-05
-2.08230827665325e-05
-1.80693309986825e-05
-6.78009894453562e-06
-3.9748149203307e-05
-2.18711520161949e-05
-7.44369055899212e-06
-3.26126414003099e-05
-2.92821538221447e-05
-3.3922007605274e-05
-2.3695031579118e-05
-2.27948058988693e-05
-7.34985887540002e-06
-1.42913031487879e-05
-2.72350497965867e-05
-2.48264140520532e-05
-2.28268020843808e-05
-1.11255667468916e-05
-6.88067201469661e-06
-3.69819702414595e-05
-1.98044661431475e-05
-1.59945452948041e-05
-2.39076889501366e-05
-3.5292076174464e-05
-2.68245084331519e-05
-1.97160416516649e-05
-6.89739525839415e-06
-1.61525003020517e-05
-2.27697649519124e-05
-3.91548128670075e-05
-3.09773246363082e-05
-4.2181603002685e-06
-1.97867749695601e-05
-1.32815477703716e-05
-2.81313331806689e-06
-8.79473261626364e-06
-1.46294692364799e-05
-1.56579972455169e-05
-1.87424026457036e-05
-2.57534704264277e-05
-3.04586647949639e-05
-9.93130842281402e-06
-4.1264294592178e-05
-4.60902296561625e-05
-2.5021402542517e-05
7.26198779913177e-06
-8.02650810588489e-06
-7.85247272353496e-06
-1.08386522696547e-05
-1.22540850484237e-05
-1.15476673584902e-05
-2.26280912667989e-05
-1.07980083311743e-05
-2.21456987253215e-05
-8.65291398100409e-06
-2.11218929347056e-05
-2.34615037292264e-05
-2.52254310033009e-05
-1.76433125182543e-05
-2.07153937876804e-05
-8.49927532185802e-06
-2.90823321320597e-05
-1.83440954540861e-05
-1.26120201890826e-05
-1.58990416769407e-05
-1.17467525084836e-05
-7.72835822800695e-06
-2.98926881464646e-05
-2.35328388733318e-05
-1.4600994986286e-05
-3.11666519362673e-05
-1.34947000322066e-05
-2.76645769238352e-05
-3.81719166835731e-05
-2.0394629698086e-05
-2.12636255789941e-05
-1.10051666958244e-05
-1.9110627187479e-05
-1.8298522592935e-05
-2.49730725917223e-05
2.9411436049796e-06
-1.29424403974654e-05
-3.62780586825954e-05
-2.91816606425501e-05
-3.68111269752018e-05
-2.03511019512087e-05
-2.57195719141719e-05
-2.10261824506759e-05
-4.21201849486883e-06
-2.25699653987988e-05
-3.10299713237773e-05
-3.01283102148467e-06
-1.9962372563243e-05
-2.3890189741132e-05
-1.55211367882096e-05
-3.08939022169382e-05
-2.10228922483897e-05
-2.35164860294073e-05
7.99616746515738e-06
-3.66491564668355e-06
-2.08554870880186e-05
8.04834558329612e-06
-2.73887169508421e-05
-3.75207431808993e-05
-7.58273601519263e-06
-1.16705126329296e-05
-1.67884198351846e-05
-3.73368435567211e-05
-1.6688823308716e-05
-1.67727183607905e-05
-2.17119366484602e-05
-2.81168375827382e-05
-1.58435583669404e-05
-8.24629625965747e-06
-2.89404163112284e-05
-1.92957147830319e-05
-7.00063857724393e-07
-2.503749227495e-05
7.02487072408977e-07
-8.14448093348138e-06
-3.07580033401153e-05
-1.62729528428757e-05
-1.65963185142982e-05
-1.00248672638355e-05
-1.40346519774219e-05
-2.32435821949232e-05
-1.95532763601379e-05
-3.1844361037608e-05
-1.95712893315674e-05
-1.26122572582977e-05
-1.01902670735805e-05
-1.61073013622068e-06
-4.34903599583267e-06
-2.42372470466238e-05
-3.21416687155376e-05
-7.72696766525645e-06
-2.51419130501212e-05
-2.92365713099521e-05
-1.3380621839502e-05
-2.67430821890422e-05
-3.2786048063539e-05
-1.98934794840232e-05
-2.79479670751789e-05
-3.54844437080001e-05
-2.70620223755509e-05
-2.94790253850789e-05
-4.79791298854593e-05
-1.46788486799562e-05
-8.75384415913963e-06
-2.92862270072877e-05
-2.00561051262205e-05
-2.36062868613176e-05
-5.09317465252191e-06
-1.74466355984018e-05
-4.85151337826661e-06
-3.25607156741694e-05
-2.52288168703543e-05
-2.40201490885772e-05
-1.14490432004525e-05
-2.3068516501173e-05
-1.64312773415213e-05
-3.38743857961644e-05
-2.57664752205338e-05
-4.28919030840121e-05
-2.55502064000896e-05
-5.11917403085453e-06
-3.66956793662348e-05
-2.54251171792108e-05
-2.23484686349326e-05
3.05597381976315e-07
-4.59405846845298e-05
-1.62281319300279e-05
-2.40359731827062e-05
-2.21505064854282e-05
-1.66515286249756e-05
-1.27345065762489e-05
-2.93897165283591e-06
4.37375385500738e-06
-3.20626786868226e-05
-1.33528639137074e-05
-4.68184782969248e-05
-4.03631504423836e-05
-2.20000155111778e-05
-1.05221358538261e-05
-2.64881944982046e-05
-1.71288992381286e-05
-3.31139604258975e-05
-3.58213513866676e-05
-2.6197497241068e-05
-2.48999355363475e-05
-2.60081606812771e-05
-2.66661891218804e-05
-1.45390926104848e-07
-5.21538246809627e-05
-4.25173479371617e-05
8.98789332410874e-06
-2.52424888063019e-05
-2.544971817003e-05
3.64011073744758e-06
-1.09218928687842e-05
-1.77610925681384e-05
-2.45508586292894e-05
-4.56511739916892e-06
-3.70962443235739e-05
-1.9968888507561e-05
-1.56336006528601e-05
-2.31926587484696e-05
-1.83293299572503e-05
-2.13619441290852e-05
-2.385407504394e-05
-2.50056007370444e-05
-1.7242978199541e-05
-3.28465029721399e-05
-2.59511679609971e-05
-4.72007552798063e-05
-2.28424240501906e-05
-3.34759195223761e-05
-2.93533570971987e-05
-4.86298464418141e-05
-2.02519059996017e-05
-3.13797541788294e-05
-1.53262227020691e-05
-1.88136800409703e-05
-3.17467572430113e-05
-2.10680737095635e-05
-1.49617751720391e-05
-2.53468254894821e-05
-2.74047791473654e-05
-1.78399509123091e-05
-3.05974247444981e-05
-2.18374611256232e-05
-2.56342879906742e-05
-1.73928916076681e-05
-1.55922068715971e-05
-1.96684542769916e-05
-2.71823280302365e-05
-2.16410349532084e-05
-2.22352915505557e-05
-1.58368349090799e-05
2.67535244396375e-06
-1.31501756866036e-05
5.30022600545645e-06
-2.5659000252443e-05
-2.05465696404634e-05
-1.04101603605466e-05
-1.2511533626643e-05
-2.54019044093862e-05
-2.91751645327084e-05
-2.98881993654205e-05
-2.77760402856625e-05
-3.07558860828641e-05
-1.30299990763843e-05
-3.58720358680328e-05
-2.35090133460941e-05
-4.15559540124828e-05
2.93812582989521e-07
-3.00223228555593e-05
-2.05902033086889e-05
1.36129117599732e-06
-2.09151128748869e-05
-1.9431334485287e-05
-3.04701115613441e-05
-1.61076038142092e-05
-5.6516802300718e-06
-1.53499356929736e-05
-4.06270441234646e-05
-4.12757659812412e-05
-4.18956390309702e-05
-1.33020725653055e-05
-1.4389692503659e-05
-1.72329153178318e-06
-2.17896545830939e-05
-1.57106942206896e-05
-2.46492207208489e-05
-1.45844247671346e-05
-2.96129391511269e-05
-2.77365535439185e-05
2.98361515112626e-06
-2.20096823614556e-05
-2.11419189898857e-05
-1.9939579706666e-05
-9.26363617693094e-06
-5.43254877454107e-06
-4.36876660855083e-05
-2.57314526740515e-05
-1.86267055744891e-05
-1.67528126502834e-05
-1.95024303720371e-05
-6.83182939292063e-07
-1.93583244436985e-05
-1.84089334458521e-05
-6.58535226545603e-06
-2.95361438474085e-05
-3.33051884437884e-05
-2.52341963261701e-05
-6.16040010102168e-06
-4.89391437491877e-05
-1.0285197260168e-05
-1.17433989453643e-05
-5.07820407306569e-06
-2.53864244209404e-05
-4.55493753557284e-05
2.48645811331226e-06
-3.26921196953966e-05
-2.90518055241415e-05
-9.24314359829359e-06
-2.16650046952673e-05
-4.00997429859958e-05
-5.05635485484667e-05
-1.7536811334908e-05
-3.15112531929289e-05
-2.10573861027361e-05
-5.56034059280379e-05
-2.08926627765829e-05
-1.21769801413717e-05
-2.65105827301271e-05
-2.58538107961913e-05
-3.44265320148644e-05
-2.58459747227358e-05
-1.42894459331747e-05
-2.06509585631313e-05
-1.75700779175874e-05
-3.73075807043363e-05
-2.27057707358348e-05
-1.75828132808777e-05
-2.63943590240553e-05
8.25454821820145e-06
-2.04113019389988e-05
-2.66760072257921e-05
-1.77636623344152e-05
-3.23999284818068e-05
-2.40028508982747e-05
2.86247280485817e-06
-2.51946726935723e-07
-4.23080220896095e-05
-9.79322492074415e-06
-1.65713580006472e-05
-1.97810848906261e-05
-7.55235249372855e-06
-2.37245244084798e-05
-2.04865622745561e-05
-4.57346347420487e-05
-2.99914320410319e-05
2.69046043130017e-06
-4.67103968120265e-05
-1.93485686347353e-05
7.47870998685345e-08
-2.63432471237497e-05
-1.55588946184874e-05
-1.33157778773624e-05
-2.37788651423159e-05
-3.25977428254904e-05
-1.27381355450126e-05
-2.57426807606e-05
-1.2812735562251e-05
-1.17733798132803e-05
-1.84019939933462e-05
-2.21328669225915e-05
-1.46662384729193e-05
-7.76875479849692e-06
-4.64102665558241e-07
-1.96888400284195e-05
-1.94841408383588e-05
-7.3501579434235e-06
-1.76724566685673e-05
-1.57603990144276e-05
-1.85525496750114e-05
-2.13663512276478e-05
-6.4159731157928e-06
-3.26527156801086e-05
-3.42284781346994e-05
-2.86693510820137e-05
-5.54807655469268e-06
-2.90622061380577e-05
-3.15241418434158e-05
-1.51821976704677e-05
-2.74977807975364e-05
-4.15345898990504e-05
-1.95783493191908e-05
-2.05366133591279e-05
-9.07557155938425e-06
-2.45557777285434e-05
-1.81538428856519e-05
-1.91907785702625e-05
-2.54638095902764e-05
-2.98691703704053e-05
-2.65578362119843e-05
-4.17877215369541e-05
-3.00395318700411e-05
-1.1525263371528e-05
-1.75731125234474e-05
-2.63312497009186e-05
-2.11951952301159e-05
-2.08787835691326e-06
-2.18838925500648e-05
-2.8451284609956e-05
-2.34219531066091e-05
-1.91019791474241e-05
-1.69556049537947e-05
-1.91455843762189e-05
-3.34159251642436e-05
-2.72417686224706e-05
-1.70026817153766e-05
-2.82865484306918e-05
-2.13768704603929e-05
-1.71318845586446e-05
6.93506823774834e-06
-2.04939525418176e-05
-9.15212460918781e-06
-3.50935004118151e-05
-2.44124069877413e-05
-5.73330613768504e-06
-2.04305053996455e-05
-2.89627415028027e-05
5.87722021858077e-06
-2.98360556270322e-07
-6.53671177767526e-06
-4.8960779235878e-06
-9.27111853047357e-06
-1.93801875121535e-05
-2.58342198256694e-05
-7.05961330967848e-07
-1.67521096929409e-05
-2.98296523906581e-05
-5.43711458528206e-06
-2.52500720675889e-05
-4.87528124599573e-05
-2.28388195174814e-05
-2.71501301774853e-05
3.09514708870762e-06
-2.70781806441118e-05
-1.15538547052122e-05
-4.76825625652826e-06
-2.04211177040548e-05
-1.51907792293531e-05
-1.48655724365775e-05
-2.50913224412295e-05
-2.91152560838126e-05
-2.1946137772086e-05
-2.21252617783489e-05
-2.54147020430223e-05
-1.38071590005259e-05
-2.12019407795906e-05
-8.51936534823003e-07
-1.22044136984053e-05
3.09629734137527e-06
-3.50658995398044e-05
-4.19972064171737e-06
-1.57666648142407e-05
-3.18400224906249e-05
2.68994636533452e-06
-1.6505945915001e-06
-9.72071431658122e-06
-3.17452383059635e-05
-6.51331018515382e-06
-2.51395441232879e-05
-1.74297560263972e-05
-7.14519769531754e-06
-2.23528467538559e-05
-1.97291227450364e-05
-2.16661177876476e-05
4.63873214962203e-06
-1.84700721734358e-05
-1.93727742081181e-05
-3.51556718382463e-05
-1.81793987476313e-05
-3.1672298875898e-05
-3.08098982435384e-05
-1.27065420179548e-05
-1.48637128840531e-05
-4.01018503710355e-06
-1.53814498334354e-05
-2.0668602642542e-05
-1.00521301688176e-05
-1.31362398434288e-06
-1.14744143611648e-05
-1.40667835731659e-05
-1.36279237279287e-05
-2.61944788339874e-05
-2.39252020094537e-05
-2.08514401927559e-05
-8.85069405241607e-06
-1.43764112311745e-05
-2.05633661849708e-05
-2.52996584723085e-05
-2.67745333644881e-05
-8.32918257430264e-06
-3.4057068095558e-05
-1.3584591554706e-05
-2.73193896003542e-05
-2.35729833172372e-05
-2.79917140239446e-05
-2.35527728801275e-05
-3.66573497755874e-05
-2.73415322153913e-05
-9.27619694236514e-06
-5.88568078454569e-06
1.46515749893076e-05
-4.4505623788457e-05
-4.87498544661537e-05
-5.64906735335085e-05
-1.90072477657734e-05
-1.84949050477192e-05
-4.08998387032821e-05
-1.8396062799154e-05
-2.12007493757646e-05
-2.99361089788472e-05
-2.10101748243372e-05
-2.24383368487454e-05
-2.55254170766797e-05
-2.24756821384377e-05
-9.64168852289737e-06
-1.29661630498441e-05
-1.66566179316297e-05
-2.45822436130905e-05
-5.74010210376512e-06
-2.74600782682268e-05
-7.62581735432533e-06
-3.48050698119019e-05
-9.22843747746432e-06
-1.6354493436889e-05
-3.27361975117711e-05
-1.81741869402286e-05
-1.80108198705105e-05
-5.14126530012392e-06
-9.96001831263279e-06
-3.15378600555697e-06
-2.64062039556665e-05
-1.24969324309151e-05
-2.07621649345779e-05
-3.97299897254255e-05
-1.31032517579158e-05
-1.61796765687923e-05
-2.70343131354777e-05
-3.20651666509127e-05
-3.2824537450969e-05
-3.76972541399733e-05
-1.65445862277527e-05
-8.76439340520693e-06
-8.20001215138327e-06
-2.98537007540783e-05
-2.18896486590945e-05
-1.05237287862358e-05
-2.99672876976805e-05
-2.00453612675995e-05
-3.48638932486343e-05
-2.19844859039885e-05
-3.5859086463742e-05
-2.28780535309112e-05
-3.11605412819488e-06
-3.55207525098761e-05
-7.68527815802353e-07
-2.14163565866634e-06
-3.45532105226696e-05
-3.03788654618155e-05
-3.36684808953908e-05
-1.08836341044092e-05
-1.94660467662598e-05
-1.60301341127217e-05
-1.35009162669742e-05
-2.96627945788433e-05
-2.55226975374876e-06
-1.33889828819803e-05
-2.58189610164098e-05
-3.98384449029696e-05
-2.03195078262943e-05
-2.28601280020519e-05
-3.25722285699908e-05
-1.63030729931252e-05
-1.14594747947293e-05
-3.22236531724763e-05
-1.34881269882317e-05
2.57854816840108e-06
-2.31445833019427e-05
-2.73444401088196e-05
-2.92672189854024e-05
-4.34370395399849e-06
-9.98086852831863e-06
-2.13284379367135e-05
-1.88614504914383e-05
-2.09839057902961e-05
-1.57063774320152e-05
-4.97336108504986e-05
-1.22140182688936e-05
-1.59952653307965e-05
-2.76757423850412e-05
-6.39719533390398e-06
-1.9937598282614e-05
-1.13435041165753e-05
-8.24866194306987e-06
-1.42128376296186e-05
-3.70118116424333e-05
-6.85779126092642e-06
-1.2928360726328e-05
-2.25442086798005e-05
-3.2531526602344e-05
-1.91637802820319e-05
-2.71725240987014e-05
-1.69673605731104e-05
4.8616467177136e-06
-2.71613096258465e-05
-2.07191748762553e-05
-2.52380711482984e-05
-1.83586389636109e-05
-2.7154247057855e-05
-1.70381463444654e-05
-3.40103324705514e-05
-6.47393306172944e-06
-9.95914073803733e-06
-3.14097834977482e-05
-1.27641063040292e-06
-1.25282737476203e-05
-3.00716320039917e-05
-3.10167522769623e-05
-1.30622590219981e-05
-3.10706288662152e-05
-3.80722242902754e-05
-2.50709482081235e-05
-2.71744937576139e-05
-3.42023984852249e-05
-6.73209830003826e-06
-2.86139424785866e-05
-1.79246380337809e-05
-2.05029825530359e-05
-1.64183644136081e-05
-2.38722874740703e-05
-2.71329107922665e-05
-2.84072939525209e-05
-9.36638435307106e-06
-2.82681125808581e-06
-3.52178944192401e-05
3.47967270024593e-06
-2.69794896874975e-05
-2.45068147311953e-05
-3.61395775004834e-05
-2.32652316920827e-05
-1.87759915992122e-05
-2.75990603925431e-05
-6.94377962872199e-07
-3.25032908429178e-05
-3.0068225214865e-05
-2.82466866193554e-05
-3.48641783410212e-05
-3.32062903255938e-05
-3.40890995362201e-05
-4.0311837645206e-05
-5.28170540892571e-06
-1.30809399715939e-05
2.22652376582963e-07
-2.51044759944601e-05
-2.34540472177237e-05
-1.31259062778287e-05
-3.21918980213226e-05
-1.23947827753653e-05
-1.41263471987313e-05
-2.43202549705266e-05
-2.17678023438971e-05
-1.88243998002771e-05
-1.06076107221349e-05
-2.84045478614141e-05
-1.88987485331673e-05
-2.19508068134619e-05
-2.84290493722406e-05
-3.63840919417533e-05
-4.9167629238213e-05
-5.73878867325502e-05
-2.34582335654227e-05
-2.28022013337479e-05
6.58582069966276e-06
-2.25491112261677e-05
-1.10303655087779e-05
-2.24041156956561e-05
-1.76256021243529e-05
-2.05481578881333e-05
-2.98333507747918e-05
-2.45855561705213e-05
-1.00497803712753e-07
-2.70386666208897e-05
-8.73689248653861e-06
-1.23273663299444e-05
-1.37177667992507e-06
-4.04513858885549e-05
-2.93003425917618e-05
-2.81218909420934e-05
-2.00010269527165e-06
-1.83355626798201e-05
-3.72095556797956e-05
-2.84274905365124e-05
-2.27490591246894e-05
-3.1432078935972e-05
-1.5690997689089e-05
-2.33973595726279e-05
-2.4243277776158e-05
-1.58742137928119e-05
-1.45610946330982e-05
-4.82655021876709e-05
-2.60387256016799e-05
-1.81441517134875e-06
-2.98935647438447e-05
-2.8536978602963e-05
-2.37684209777341e-06
1.5895769533662e-06
-1.32504270995026e-05
-3.30174143433144e-05
-9.11609479041492e-08
-2.25053781591319e-05
-5.24181971735725e-06
-4.12580322212954e-05
-4.92887060704118e-05
-1.23855801428845e-05
-1.86883825891159e-05
-1.8341062271773e-05
-8.05873676599434e-06
-3.6829234811288e-05
1.33915897016103e-05
-4.0949007178673e-05
-1.97190878895574e-05
-2.01858391376898e-05
-9.8562749072474e-06
-4.26741731635957e-05
-9.68305602728556e-06
-2.12903203875589e-05
-2.37941949486998e-05
-2.10943014152116e-05
-2.06968577666533e-05
5.84909981752348e-06
-1.70743031161414e-05
-3.80292692362447e-05
-5.58548925796831e-06
-2.02150449280991e-05
-1.07093622788759e-05
-2.04688327098091e-05
-2.00621609653274e-05
-5.09765449281361e-05
1.8718053317255e-05
-3.0847865853585e-05
-3.47177839119178e-05
-9.17979456577499e-06
-9.73594284932218e-06
9.90422443838732e-07
-1.65994292293867e-05
-1.73530634393682e-05
-9.80707619769375e-06
-1.69979526646394e-05
-1.21777346987027e-05
-2.7000121650675e-05
-9.64354777288117e-06
-8.00280217481396e-06
-3.04584668996114e-06
-8.50720969749282e-06
4.2996157318335e-06
-2.42471708255578e-05
-2.87236087340894e-05
-3.84818422323635e-05
-1.39498487057098e-05
-1.64384723950226e-05
-2.48611433795559e-05
-3.69588022772199e-06
-2.07635022694486e-05
-2.35196411127153e-05
-2.03001842878313e-05
9.13603659115123e-06
-1.10489095686656e-05
-1.68607752055369e-05
-2.47624906585169e-05
-9.20224992790299e-06
-3.49008519792063e-05
-1.69558542739268e-05
-4.21269037748601e-06
-1.27078457982755e-05
-2.50856464941797e-05
6.15708964305221e-08
-3.02711450339331e-05
-3.6516561844473e-05
-3.70823758849726e-05
-1.93217914628011e-05
-1.76878440998008e-05
-3.93554054161631e-05
-3.00542673241393e-05
-2.77021942755752e-05
-1.69157487146821e-05
-1.489688617982e-05
-2.08239356381192e-05
-2.33289887015517e-05
-3.47907463902877e-05
-2.76933714163845e-05
-2.91032679466813e-05
-2.61429108210808e-05
-2.05310188345837e-05
-1.96780582200069e-05
-1.73210261243411e-05
-4.22644631930434e-05
-3.03979835753145e-05
-2.77350467499741e-05
-2.94610543053351e-05
-1.5392718989569e-05
-2.68704253672473e-05
-2.31416958596582e-05
-2.52184957305498e-05
-1.36650621865451e-05
-8.0063026903774e-06
-2.55106497340466e-05
-1.96002916317367e-05
-2.99710909157026e-05
-3.02771904714525e-05
-7.94206250700515e-07
-1.90076527523928e-05
-1.93161842830624e-05
-7.8293175946751e-06
-1.52243389292783e-05
-1.63728262661561e-05
-2.60567859184416e-05
-2.92853871086043e-05
-1.4148944535415e-05
-2.26688343170607e-05
-3.13617620797555e-05
-7.40958370080138e-06
-1.5529740212105e-05
-1.4728369090101e-05
-1.88322774175683e-05
-7.01696565870751e-07
6.84642992580032e-07
-2.5937680481371e-05
-1.45761594796389e-05
-1.2083104792535e-05
-2.81147378956931e-05
-1.53191366399586e-05
-1.33651740566068e-06
-3.92940688032077e-06
-2.31417105582007e-05
-2.90720821154781e-05
-7.42672515539716e-06
-3.75694878321537e-05
-8.99003623767922e-06
-1.81934293899235e-05
-1.07190142025737e-05
6.27796069619398e-06
-1.08447521176836e-05
-2.03323362419247e-05
-4.14858557112981e-06
-8.98066559709585e-06
-8.57108465082431e-06
-1.44666108619067e-05
-2.8031968005374e-05
-7.2976938739659e-06
-5.83908638473832e-06
-5.93998168216815e-06
-3.10340784256379e-05
-8.43170833990766e-06
-1.72060637267556e-05
-2.28496601462392e-05
-1.70356827935423e-05
6.7764694927621e-06
-1.21624446389197e-05
-1.66596098421017e-05
-4.64145704714478e-05
-2.45786388239302e-05
-2.16942542424564e-05
-1.83186469739867e-05
-1.555112376124e-05
-2.34108508815267e-05
-3.47007192043594e-05
-1.84640423722656e-07
-2.97514634470637e-05
-3.17012061255867e-05
-4.11420938435399e-05
-2.40606785805646e-05
-2.83303410145265e-05
-2.52745050200852e-05
-3.49722315644472e-05
-3.16407492077721e-05
-5.77669542116007e-06
-9.30752002356524e-06
1.62475864664631e-08
-3.19462896960497e-05
-6.92106530610655e-06
-2.21770714009682e-05
-1.54150840640921e-05
-1.72405942991717e-05
-2.44110072295993e-05
-2.06686250265963e-05
-4.2906243575647e-06
-1.77470312375889e-05
-1.44992432880558e-05
-2.36543430702855e-07
-5.20467094655239e-06
-1.79028852507438e-05
-3.39164042879696e-05
-2.82419913917473e-05
-2.11204488850222e-05
-2.02048639213636e-05
-2.9116162408853e-05
-3.63967971497625e-05
-1.12621869113103e-05
-1.65554225864891e-05
-6.91429579502762e-06
-1.85392649297493e-05
-2.09681525608984e-05
-1.77780307271482e-05
-3.33811935478256e-05
-1.85845240048242e-05
-7.46506290557382e-06
-4.34195641146113e-05
8.75573217132093e-07
-2.56463075085007e-05
-2.85984099162655e-05
-1.85401010265162e-05
-1.54178379148849e-05
-1.82536673181444e-05
-1.87143168154459e-05
-3.22766316496283e-05
-5.55832640544021e-06
-2.8471604549294e-05
-1.86219840625063e-05
-8.26513294088777e-07
-3.93278425505483e-05
-1.70062808934461e-05
-2.15365072755045e-05
-1.42079685029717e-05
-2.2919512996302e-05
-1.77157736195792e-05
-1.12406844650693e-05
-1.53505039789043e-05
-1.87284172459938e-05
-1.27397480698586e-05
-1.66706853605769e-05
-1.58571477188265e-05
-7.05721824194879e-07
-2.1463681010639e-05
-4.42625048298938e-05
-2.94795496468277e-05
-2.55175332808669e-06
-2.1302411002271e-06
-1.99661817326681e-05
-2.96889970814241e-05
-1.64881129372933e-05
-5.22047648957219e-06
2.23620421454668e-06
-3.21589589230741e-05
-2.48325044599036e-05
-1.70282532540697e-05
-2.51915804035636e-05
-2.91732934359966e-05
-2.42376890064645e-05
-3.1434146729193e-05
-2.74605326829164e-06
-4.01101670826005e-05
6.3247229388827e-06
-2.86529574011241e-05
-1.86515811943915e-05
-2.10560074230613e-05
-2.94819872479232e-05
-2.37896257470903e-05
-2.85875336011152e-05
-1.10921499989056e-05
-3.80570913142251e-05
-1.62165319698129e-05
-1.53719775388634e-05
-6.86640087374614e-06
-1.70052428295675e-05
-1.54800680413946e-05
-2.63433461008592e-05
-1.93721632659051e-05
-2.6275680066136e-05
-1.53662816385825e-06
5.76996139977767e-06
-3.24146873305426e-06
-1.7743085110969e-05
-3.15433825674975e-05
-3.94345733806563e-05
-2.15755753140524e-05
-2.53729291204459e-05
-1.52397657889903e-05
-3.43412576938109e-05
-1.85048786521367e-05
-3.44808587989518e-05
-1.66001509068133e-05
-1.97048296776953e-05
-2.69793405136627e-05
-2.2761661591562e-05
-1.61483730455718e-05
-2.84506146062924e-05
-2.30145555117957e-05
-5.38051733083529e-05
-2.4512432249019e-05
-1.00720071620877e-05
-7.96356673782208e-06
-4.13944950524345e-06
-1.24086997997821e-05
-6.14996590935296e-06
-1.75836901760979e-05
-1.88465444598749e-05
3.34768239348353e-06
-9.56554287660667e-06
-2.48990212932677e-05
-4.09812866886817e-05
-2.09449738786616e-05
-1.20573450839609e-06
-1.64413745545303e-05
-1.57648666826633e-05
-5.88564286383511e-06
-5.09795909470804e-06
-2.21610528136828e-05
-5.38399871288118e-05
-1.49270222778408e-06
-4.78961400019594e-06
-2.56261005394168e-05
-1.35529168637057e-05
-2.39678317079173e-05
-3.06083043648733e-05
-9.96104950336211e-06
-1.36696959920814e-05
-2.26434445735169e-05
-1.35498612839439e-05
-7.42647042762844e-06
-3.13849625288212e-05
-2.28817182998978e-05
-1.24865315056633e-05
-1.2376747205528e-05
-1.49725237212609e-05
-2.25235459754457e-05
-1.02398254671868e-05
-2.56595159550529e-05
-2.36955427039236e-05
-1.0125674535367e-05
-2.52362381408846e-05
-2.29236091150531e-05
-3.7501535977889e-05
-1.8784602705175e-05
-3.32985401849705e-06
-2.3014605921768e-05
-2.2210588490875e-05
-6.54491916284911e-06
-7.6781714640465e-06
-3.07650230910853e-05
-1.34945361584646e-05
-2.48643978658248e-05
-1.9814050430392e-05
-1.0147574935278e-05
-2.7335628605304e-06
-2.22168404523198e-05
-2.98609761499418e-05
-4.00603659575065e-05
-2.48524389410597e-05
-3.93997145839952e-05
-1.73572972479874e-05
-3.51872123031879e-05
-2.05540175755561e-06
-3.88908051055775e-05
-2.77972225425794e-05
-1.45545605181217e-05
-3.23294346257166e-05
-3.53390551129852e-05
-2.75211345930637e-05
-3.49334486831607e-05
-4.90342399093053e-05
-1.1495723761782e-05
-2.23044393109719e-05
-2.51404679847164e-06
-2.95550337317889e-05
-9.10321815737598e-06
-1.76319228423209e-05
-3.82930835536696e-05
-1.76520732634745e-05
-1.50161116654324e-05
-2.94371040768278e-05
-1.22362521874805e-05
-1.34815523253384e-05
1.06797514929601e-05
-1.92950782117222e-05
-2.89103607430786e-05
-1.8868136606706e-05
-2.10266120561589e-05
-2.86831921733613e-05
1.34100852062418e-05
-2.78175566818153e-05
-1.5107816793321e-05
-1.53092122973761e-05
-4.44391727243024e-05
-4.0968033127922e-05
-9.19969782904454e-06
-1.72297036117913e-05
-1.19075191012319e-05
-1.9705406633114e-05
-2.92902936720921e-06
-3.27195898112109e-05
-3.73206141838391e-06
-3.31019077061066e-05
-1.88205163029921e-05
-1.57923632263294e-05
-7.87377562355168e-06
-2.04959709057045e-05
-1.47206012217815e-05
-1.90869789482154e-05
-6.69989360224104e-06
-1.30176285707713e-05
-1.01538980750215e-05
-2.82726075405678e-05
-3.63842488324777e-05
-3.54779014538478e-05
-2.34321812478091e-05
-3.10317049946534e-05
-2.37897831636521e-05
-3.07526263268786e-05
-3.14075849140738e-05
-1.05075671461632e-05
-2.02742243435965e-05
-4.50463515798846e-05
-4.48502553403598e-05
-9.31454909767346e-06
-2.26432765786908e-05
-3.30093160553829e-05
-2.22439468802297e-05
-3.65212839715704e-05
-1.23005843452824e-05
-1.32132475304818e-05
-1.90998698289385e-05
-2.61209464900138e-05
-2.59468359735193e-05
-1.32973211090504e-05
-2.83216266356042e-05
-2.94054009119068e-05
-3.6630908010706e-05
-2.44975902696707e-05
-3.29057679115743e-05
-2.54669419223814e-05
-3.67596948481835e-05
5.20728579030649e-06
-2.39789532061486e-05
-2.58297831782728e-05
-1.85966836740413e-05
-1.36759890310265e-05
-3.89998438966568e-05
6.08012975427063e-06
-3.11612508944121e-06
-3.68818448218576e-05
-8.96092043275293e-06
-1.61811360954332e-05
-1.82418518266571e-05
-2.48975011584492e-05
-2.27354569433053e-05
-2.17448757865469e-05
-1.31326975312145e-05
-3.77600498204233e-05
-1.71918175029173e-05
-3.0323697487341e-05
-1.43773847317451e-05
-3.35960892808349e-05
-3.01432721890758e-05
-1.81703716109612e-05
-8.03419445607972e-06
-1.79945359677739e-05
-3.30952773111048e-05
-2.77590699097614e-05
-6.92459800191542e-06
-2.93522888962887e-05
-2.58429085340153e-06
-1.14311794459601e-05
-2.31408392255087e-05
-1.35507282791555e-05
-1.02539803030527e-05
-1.28635165461974e-05
-2.32707610345111e-05
-2.62443809674514e-05
1.98136890041907e-06
-3.62662786976405e-05
-1.21829612735796e-07
-1.26968493541382e-05
-4.39935192712782e-05
-2.02856250804518e-05
-1.47920723076605e-05
-1.57134087678638e-05
-1.57450768237968e-05
7.18513548121281e-06
-3.59797917999237e-05
-3.53497912774568e-05
-2.47065938324434e-05
-1.80437707227084e-05
-1.09221436883498e-05
-5.26123469984527e-06
-1.1852852617644e-05
-1.94751369956243e-05
6.62515387032624e-07
-2.26672108924198e-05
-1.45674497070617e-05
-5.87574204700359e-06
-2.15311547707636e-06
-2.87153630093528e-06
-2.29522869158079e-05
-1.04677779950331e-05
-1.45005093225852e-05
-1.8540304456585e-05
-3.97801867285001e-05
-2.50385062494633e-05
-1.75955067671927e-05
-3.90048268953404e-05
-1.9350250018281e-05
-3.46295575745633e-05
-2.77377059102906e-05
-1.52270502748576e-05
-3.22952481456978e-05
-4.99478097705352e-06
-2.01924173477117e-05
-1.81681624907022e-05
-7.88847527110747e-06
-1.80067055138744e-05
-1.96982219965088e-05
-2.3250772401277e-05
-2.39763701239151e-05
-2.55156803929767e-05
-1.05359876551438e-05
-2.77408487679485e-05
-9.12586820031808e-06
-4.07668992998426e-05
-2.74814249633785e-05
-1.85266167271046e-06
-3.08689911246086e-05
-1.93240409514494e-06
-2.26395896468848e-05
-2.0344559317147e-05
-2.12422820295029e-05
-3.05133550132618e-05
-2.98440330659571e-05
-1.9515260573391e-05
-2.53392131789983e-05
-2.4374537971351e-05
-1.68254793414884e-06
-2.21031440244197e-05
-2.62584286134091e-05
-2.97360220947885e-05
-1.09001750369564e-05
-2.24086376513557e-05
-1.64719633528635e-05
-1.67643141771995e-05
-1.08014121444424e-05
-7.62728438318583e-06
-2.12557325517643e-05
-3.86704305467981e-05
-8.31362846092332e-06
-3.43026900424473e-05
-1.34547168301092e-05
-1.54477460820122e-05
-4.4825483556271e-06
-8.25004582496677e-06
-7.73352738485167e-06
-1.15941284706027e-05
-1.75161095209185e-05
-1.18970641250282e-05
-2.26690070294607e-05
9.90442209858516e-06
-3.81334098538372e-05
-3.7849225719255e-05
-2.43761208482146e-05
-2.4824511249378e-05
-2.03370784139543e-05
-2.00514194280183e-05
-1.67317628609569e-06
-2.53118694100344e-05
-1.57963080504306e-05
-3.38200508092613e-06
-1.03297867775573e-05
-4.78606130438123e-05
-3.88023329391999e-05
3.41288787554032e-06
-8.05547372831301e-06
-1.87210970634409e-05
-2.75002684025635e-05
-2.04344113146379e-05
-1.84886800349883e-05
-1.27798302899134e-05
-2.95978902061324e-05
-2.87871046614203e-05
-1.5644800936049e-05
-5.78465687420652e-06
-1.55965818692483e-05
-2.91277180686216e-05
-2.90262982440644e-05
-2.9027134507104e-05
-1.17878591843634e-05
-3.41984991861329e-05
2.50721784609066e-06
-1.46210898191787e-05
-9.14384514121279e-07
-1.94590614097065e-05
-2.98677393635161e-05
-1.98103606977899e-05
-3.45928268774909e-05
-2.53959313585517e-05
-2.91092538572272e-05
-1.47329485455067e-05
-1.43153556862067e-05
-1.49993155325655e-05
-3.06920962174884e-05
-2.28531550435409e-05
-2.64334223566355e-05
6.1073374341141e-07
1.82564691858185e-06
-3.84601148922372e-05
-3.5306826050572e-05
-2.29037521688375e-05
-3.73595141957107e-05
-1.51369568764763e-05
-1.21299585068008e-05
-2.25174794265128e-05
-1.90055342044329e-05
-2.30049564634945e-05
-3.49898316327918e-05
-4.67423472602861e-06
-2.44733037692171e-05
-3.12760700255754e-06
-6.63137000154739e-06
-1.06063438118148e-05
-1.07572665665912e-05
-5.66784766833252e-06
-3.11529216761739e-05
-2.75913421094794e-07
-2.32220880683437e-05
-1.63221116701084e-05
-9.86423017655769e-06
-2.08306198370094e-05
-1.20459295539164e-05
-1.79582489599015e-06
3.48863393472558e-06
-3.59665991786251e-05
-2.16226516001454e-05
-7.28096135337706e-06
-1.68646758229435e-05
-1.88083618828795e-05
-1.34035995685117e-05
-3.21506333195867e-05
-1.96387615875661e-05
-1.16387057502197e-05
-9.50872229579269e-06
-2.95444272927848e-05
-2.51604429296646e-05
-1.48716902242595e-05
-9.13048642833516e-06
-4.04688536352189e-05
-1.37631917854255e-05
-1.61623865148561e-05
-2.28291212147619e-05
-1.96899623084572e-05
-1.69929039461624e-05
-4.75477001978248e-06
-8.05096644545468e-07
-1.83405349290465e-05
-3.4106301127759e-05
-3.61308143503066e-06
-3.14520973548526e-05
-2.3499213606789e-05
-1.0709467949501e-05
-1.49409369252889e-05
-1.3691918802012e-05
8.75732259121007e-06
-5.6323987193792e-05
-1.40209952739438e-05
-1.88332736217793e-05
-2.74817432238531e-05
-1.20399157866847e-05
-1.60956220510352e-05
-1.41994941342495e-05
-1.38383978770723e-05
-2.30472178686268e-05
-1.83486004795964e-05
-3.52124511066986e-05
-4.1292243830355e-05
-1.73071217879261e-05
-4.32230133826987e-05
-1.76206028690028e-05
-2.80721657560343e-05
-7.6347309621521e-06
-2.22909229904774e-05
-1.78888558918442e-05
-4.14094447486264e-06
-2.13314836847456e-05
-1.06722851932803e-05
-1.01402177571483e-05
-3.95942793539345e-05
-8.26585591657893e-06
-2.67527359124491e-05
-2.58436676257598e-05
-1.31730206449166e-05
-2.49251676684599e-05
-2.29137393986943e-05
-2.3216975298581e-05
-1.18005383262166e-05
-2.00549615510609e-05
-3.18167110378685e-05
-3.08803860897718e-05
-3.40575711675483e-05
-1.11140726751992e-05
-1.66946486311862e-05
-1.92255976428637e-05
-4.94422796714456e-05
-1.48468439073898e-05
-2.96838154514371e-05
-2.17518186315218e-05
-2.28973495001294e-05
-1.41166634943382e-05
-2.15181313799923e-05
-1.97811379676171e-05
-4.21052698511111e-06
-4.24153821499592e-05
-1.31106209191113e-05
-1.99400020455059e-05
-7.1995232589746e-06
-3.50952879183508e-06
-2.31344083457018e-05
-3.73794804121063e-05
-1.94860670481377e-05
-1.42285624381175e-06
-2.63092900150176e-06
-2.19100818391515e-05
-2.54455543937358e-05
-1.75377283833747e-05
-3.17042433826086e-05
-4.07085806562219e-05
-2.08845788946067e-05
-4.67393739567241e-06
-3.01881017686761e-05
-2.34455282115697e-05
-2.18587757363313e-05
-2.51898880356842e-06
-1.02888668910933e-05
1.29474977592803e-05
-1.81185435844497e-05
-1.49379812112599e-05
-2.3553829323019e-05
-1.97479448926076e-06
-7.62279222887663e-06
-1.69103445342353e-06
-1.74590680875851e-05
-1.8124192137463e-05
-1.64727908019325e-05
-3.37363587083784e-05
-1.27437776112014e-05
-3.15536967395507e-05
-1.68629944166728e-05
-1.75606822627188e-05
-2.42920259562335e-05
-2.07888215546897e-05
-3.22587589742586e-05
-1.10415864037185e-05
-1.94524923021323e-05
-1.13048371266911e-05
-3.42817815903598e-05
-1.88060793075571e-05
-2.93205353274419e-05
-1.71505732165193e-05
-3.02214730386056e-05
-3.27321350564742e-05
-7.18029828712064e-06
-2.39958738639846e-05
-2.62813299417886e-05
-1.06891438584517e-05
-1.9367040566968e-05
-1.32201868348546e-05
-1.62657422350023e-05
-1.38854993660376e-05
-1.22876508212796e-06
-1.99345455309976e-05
-2.34344748138093e-05
-1.92836261308252e-05
-2.31403154533505e-05
-2.97327075500425e-05
-2.61981688115399e-05
-2.6913234897279e-05
-2.02916190069133e-05
-1.7102974366253e-05
-1.91620788699357e-05
-2.07175062997776e-05
-2.73389411608794e-05
-1.43157298689081e-05
-3.04044421904569e-05
7.10931440781948e-06
-1.58213133542438e-05
-6.42129189970527e-06
1.09646478528803e-06
-2.0315556068227e-05
-2.86104626386251e-05
-1.61374375921508e-05
-1.51316685355053e-05
-2.76203339389418e-05
-2.75083494328274e-05
-3.12696057166488e-05
-1.76518534355814e-05
-2.9470528839291e-05
-8.60132388703275e-06
-1.37005418050836e-05
-3.75083971751338e-05
-1.04793763743573e-05
5.30613886356245e-07
-3.85932080402654e-05
-3.47875155701244e-05
-3.98373420937281e-05
-5.02252827438611e-05
-3.45427778092255e-05
-2.23183877220919e-05
-3.07888736258292e-05
-2.34854963188634e-05
-3.08739808158049e-05
-2.93888576498113e-05
-2.73933269730729e-05
-3.94650710667784e-05
-1.13698377425094e-05
-3.26999572105387e-05
-1.06136933144255e-05
-9.1372325252864e-06
-2.58363789246033e-05
-2.5796156040953e-05
-2.84437300475316e-05
-2.26913241079385e-05
-2.11920319802964e-05
-1.36099155334787e-05
-2.93718935731612e-05
-3.92768397054555e-05
-3.39115925930268e-05
-2.95259251420496e-05
-3.56791330774618e-05
-1.49819756085987e-05
-6.72832970384497e-06
-3.13348864706367e-05
-2.89057537001832e-05
-3.69736268682835e-05
-3.82109164075356e-05
-1.55876957813649e-05
-3.31429478080835e-05
-1.58138416698767e-05
-5.78389428691319e-06
-1.3540822113154e-05
-1.14999837737054e-05
-3.75563813600331e-05
-1.66784169489337e-05
-9.9462578209976e-06
-1.67851756016832e-05
-1.55203094267414e-05
-3.3227420878886e-05
-4.43238770226721e-05
-1.87215363658065e-05
-2.46612942546194e-05
-2.3518156982452e-05
-1.2786827568702e-05
-2.39388418144682e-05
-4.2717575367169e-05
-4.73212560209116e-05
-2.17661899581925e-05
-1.09099387374708e-05
-2.43715044545425e-05
-3.22620097993415e-05
-1.84500085220549e-05
-4.79632321324433e-05
-2.70895193079611e-05
-3.20661529647964e-05
-2.58431517803964e-05
-7.38010778769671e-06
6.18924097939853e-06
-3.68763217566785e-05
-1.04102391959551e-05
-1.90752855533552e-06
-2.89280049677176e-05
-2.10785121730798e-05
-2.71827209809814e-05
-2.18052621004127e-05
-2.63224484763986e-05
-1.28194735560643e-05
-2.40219310106645e-05
-3.37352181360811e-05
-1.99512513740278e-05
-1.99295539241733e-05
-1.02698885668849e-05
-1.1252536580663e-05
-4.33070299641147e-06
-2.57338313802741e-05
-8.22040789325245e-06
-1.25486398462875e-06
-2.05804526014181e-05
-2.17920677527369e-05
-2.31061945291244e-05
-2.09219783724994e-05
-2.8725241978515e-05
-1.1484034434145e-05
-1.0739062188178e-05
-2.29842006688127e-05
-2.83946188277065e-05
5.46616761237579e-06
-2.28644178512159e-05
-1.11812693254576e-05
-7.12256682106433e-07
-2.92303225694377e-05
-2.94741077704211e-05
-1.74517206480592e-05
-2.67354504396612e-05
-4.68340793618746e-05
-1.38830311817395e-05
-1.63109705398408e-05
-4.23130354200007e-05
-3.02460599066727e-05
-3.27787828200561e-05
-3.5949103596529e-05
-4.80309355414782e-06
-1.50851386496587e-05
1.58348413516168e-06
-9.92532282294684e-06
-7.11978887681357e-06
-4.79184465047661e-06
-3.27129446920851e-05
-1.92764667582758e-05
-7.22907788484538e-06
-2.21333298647048e-05
-3.34174712279601e-05
-2.64389367381274e-05
-3.46305810119082e-05
-4.08430442045997e-06
-4.56913271781276e-05
-3.40711571200298e-05
-2.59200580731118e-05
-1.17788037257569e-05
-1.73034602132814e-06
-2.67072661528896e-05
-1.87322707095073e-05
-1.9494707708847e-05
-3.33483242826872e-05
-3.0096878594536e-05
-2.7107121890664e-05
-1.28378394173794e-05
-2.53477181228658e-06
9.60549648059481e-06
-3.80849196520744e-06
-5.13800241798798e-06
8.63797979492726e-06
-2.96808765798709e-05
-2.56241715031622e-05
5.25910891052649e-06
-1.68293449423015e-05
-1.65524002348922e-05
-2.9290158067837e-05
-1.66043729678247e-05
-3.16085450493307e-05
-2.32663453602398e-05
-6.02099050142937e-06
-2.51119233145049e-05
-2.68586645576443e-05
-2.28825057604993e-06
-2.97815939712979e-06
-9.08610627695285e-06
-2.68103175893022e-05
-7.25918527864455e-06
-1.1491629249065e-05
-1.4816018358544e-05
-5.61593818903572e-07
-1.74621147192722e-05
-1.74172822476822e-05
-2.91060400736315e-05
-8.36465989313342e-06
-2.09245649944327e-05
-1.58043652928246e-05
3.80945439249738e-06
-2.94920929823074e-05
-1.75748548864608e-05
-1.43539277226027e-05
-8.49821336222859e-06
-3.57064894083424e-05
-4.48178986864838e-05
-9.32051328245355e-06
-3.48012781732679e-05
-2.9626913639419e-05
-2.07901489228603e-05
-1.53299732260199e-05
-2.82563771117632e-05
-9.95612216758403e-06
-4.89332817787893e-06
-1.72616551664467e-05
-1.05781810738292e-05
-2.67196187084392e-05
-2.49033991121219e-05
-9.59646683184427e-06
-1.82089402679249e-05
-1.40317534733211e-05
-1.80556579117702e-05
-4.56922602842349e-05
-3.00812150130965e-05
-1.09186146800672e-05
8.47679964657381e-06
-5.41384590734461e-06
-1.99258173578874e-05
-3.15717409745109e-05
-1.35752997870205e-05
-3.76638330639475e-05
-1.42504878070715e-05
-3.64802424466548e-05
-1.52761826726124e-05
-7.51938946628672e-06
-3.34898860688833e-05
-1.56024358660163e-05
-1.42120554999621e-05
-2.23950679931686e-05
-7.54718604014965e-06
-2.57343221419817e-05
-1.84483905882432e-05
-1.70045778703264e-05
-7.3717841844459e-06
-3.22255347979939e-06
-2.57192992240041e-05
-3.91654205236086e-05
-2.75198658534812e-05
-2.24408008973609e-05
-3.31763544882826e-05
-4.50239361875624e-05
-8.83589682394789e-06
-6.41703729690359e-06
-2.4445990651223e-05
-7.79791333329186e-06
-2.96322793855802e-05
-3.16430061144342e-05
-2.95953637593921e-05
-1.57001825697833e-05
-1.65119462592183e-05
2.33074987818623e-06
-2.21141908304634e-05
-1.57436244899452e-05
-1.73281788084028e-05
-3.22784200059216e-05
-3.6270097457904e-05
-1.53555873638144e-05
-7.84338293552672e-06
-1.48735632101409e-05
-1.42879811948799e-05
-2.4674975644793e-05
-4.71512363215995e-05
-5.90532573227718e-06
-1.75329903883601e-05
-2.93324639321454e-05
1.37711945395495e-05
-1.4542061601631e-05
-2.56229418701952e-05
-2.67455697834206e-05
-3.91378481179203e-05
-3.43180316752997e-05
-3.79890392443604e-05
-4.01116821952412e-05
-3.22279285935637e-05
-4.10922084071503e-05
-3.42890587873168e-05
-3.96535794746851e-05
-1.57319162533063e-05
-2.91244623545717e-05
-2.33364480139131e-05
-1.4358284383012e-05
-2.43391616376964e-05
-3.72571975183535e-05
-4.30444111919823e-05
-8.06697556213024e-06
-1.68682163492148e-05
-1.20835020272846e-05
-4.34553212069348e-06
-2.98851764139124e-05
-2.5317627468167e-05
-2.31969691127073e-05
-2.86130045609197e-05
-2.14437760235154e-06
-4.10392610232824e-05
-2.65752311605771e-05
-2.29074959719404e-05
-1.20587972913787e-05
-1.03680587568895e-05
-1.64875410070571e-05
-2.72658679330211e-05
-2.8529222753561e-05
5.70343000438313e-06
-5.54675157110845e-06
-2.23073787388575e-05
-1.9221062028469e-05
-7.59744377156224e-06
-3.4505496533743e-05
-1.7380248815459e-05
-2.47769201905609e-05
-1.9040552396417e-05
-8.99240892474714e-06
-7.27057478854824e-06
-9.48458471212084e-06
8.7609961198438e-06
-3.89922155169051e-05
-8.84753475463267e-06
-1.72578612659851e-05
-8.00757064037951e-06
7.69844013124231e-07
-2.86676547400235e-05
-5.7988502489896e-06
-4.79806221759982e-05
-2.48403058206894e-05
-3.26821823408385e-05
-4.21743770363842e-05
-1.92110577756978e-05
-1.99900501315082e-05
-3.45970092939694e-05
8.07315811565762e-06
-1.62713978176455e-05
-4.30266794364671e-06
-5.1795741528612e-07
-1.70411262435821e-05
-3.67859784743082e-06
-2.05536790487555e-05
-1.1053741712516e-05
-2.42334134840371e-05
9.92032652315075e-06
-1.68408823564581e-05
-2.69314539837813e-06
-3.42061696584905e-05
-2.43673227578236e-05
-1.1788768074828e-05
-1.66851329231128e-05
-4.58637495417829e-05
-3.34394412721318e-05
-2.16018903603789e-05
-1.39532340941377e-05
-2.43213676421669e-05
-3.30506480554121e-05
-3.73298884543171e-05
-3.45078593724916e-05
-1.07710936086888e-05
-4.44220639968359e-05
-3.189333653981e-05
-2.29899242842382e-05
-2.33137399135259e-05
-1.14409440367431e-05
-1.55207221028315e-05
-2.67558867322913e-05
-9.62133289716443e-06
-1.71917303889345e-05
-8.90736240175406e-07
-1.46979539519453e-05
-2.69920915932471e-05
-3.01600762328792e-06
-1.31636130310001e-05
-2.8697967863884e-05
-1.81488083016658e-05
-3.78880555715225e-05
-2.07893044999435e-05
-2.89407890305774e-05
-2.48302453350363e-05
-2.44479114354664e-06
-1.04943060546796e-06
-2.43479640719414e-05
-2.92431396592344e-05
-2.88419080597549e-05
-2.65877029857789e-05
-3.57342921915796e-05
-4.07992646041308e-05
-1.53832692163668e-05
-2.6343848002369e-05
-2.70819547577382e-05
3.92383999492915e-06
-2.16244830384224e-05
-1.86150807166347e-05
-3.4894179322061e-05
-4.60508181504488e-05
-2.99465700181658e-05
-1.91174048945922e-06
-2.34465754674985e-05
-4.56208410891522e-05
-1.29734506415461e-05
-2.42472608973883e-05
-2.23403329253047e-05
-2.23464289332533e-05
-2.72698665441392e-05
-3.85743981896693e-05
-2.5530585352063e-05
6.96440525671276e-06
-2.37561548750401e-05
-1.90211259523407e-05
1.45434525244703e-05
-5.01184595788181e-05
-1.05927753878766e-05
-1.17394939446428e-05
-1.4736408465314e-05
-3.08677417220655e-05
-2.77261992653468e-05
-2.73985185435513e-05
-1.28298278369839e-05
1.17453377524942e-06
-2.86062512133084e-05
-2.35948893997998e-05
-1.25947000096043e-05
-3.12113920301095e-05
-1.60856666366224e-05
-2.01073093452383e-05
-3.78337383198877e-05
-5.487996301397e-06
-1.62650370236513e-06
-1.37584663793674e-05
-2.79592299863104e-05
-2.1396329177804e-05
-1.78882889883582e-05
-3.38097215031757e-05
-2.4622237413276e-05
-2.67236258999556e-05
-2.79611310973484e-05
-2.40965201963975e-05
-3.7200182851632e-05
-2.04173318547067e-05
-2.3617973789298e-05
-3.61549154146364e-05
-1.75291369260512e-05
-2.83936000611144e-06
-2.68760421708733e-05
-9.71132959762906e-06
-7.66813452045315e-06
-3.32333520707637e-05
-1.69226646457168e-05
-1.45484183602576e-05
-1.35118490700045e-05
-3.33556339572703e-05
-2.38938694897731e-05
-3.56698925955919e-05
-1.66270000098959e-05
-3.5206924096688e-05
-1.63390512248388e-05
-1.83855341227744e-05
-1.5497711687264e-05
-3.12298863407722e-05
-1.30204148489065e-05
-2.52461636575652e-05
-4.87834940979467e-05
-3.06824834738009e-05
7.38841172776686e-06
-2.95601333754259e-05
-3.11741193704178e-05
-3.74561941720995e-05
-1.02193288232348e-05
-6.11644243093386e-06
-1.41951956118986e-05
-8.74963855256314e-06
-1.95563118233723e-05
-1.74619725354095e-05
-9.13603216628499e-06
-2.13004859918285e-05
-1.76972110726234e-05
-1.9202914149756e-05
-4.08801596811278e-06
-2.42002114804237e-05
-1.43776884909445e-05
-4.02570107803864e-05
-2.17056864354071e-05
-1.51159060629795e-05
-2.73697586172756e-05
-3.44241474544412e-05
1.02369965730321e-05
-2.52832099660246e-06
6.01369987139886e-06
-1.33180007140393e-05
-2.74606963045025e-05
-3.20667830344744e-05
-3.18105435294133e-05
-3.45849531127245e-05
3.56175242261983e-06
-1.66206775626483e-05
-2.43696082516067e-05
-2.75231674837038e-05
-2.89178215522689e-05
-7.8879150439379e-06
-2.29649073711261e-05
-8.56677044306318e-06
-2.41307346305552e-06
-2.07705188100599e-05
-1.27387338315616e-05
5.26640002441078e-06
-2.52135354866011e-05
-3.05492278244647e-05
-2.70786603123324e-05
-2.03207119680526e-05
-7.97430878361027e-06
7.75183044176793e-06
-1.72471106290877e-05
-1.22460609282436e-05
-1.9517978029773e-05
-9.28820609918764e-06
-1.18875763879424e-05
1.1871989886826e-05
4.72925263450661e-06
-2.88119811442816e-05
-2.46311078663056e-05
-7.60082706142082e-06
-3.44043735337692e-05
-3.20995636200793e-06
-2.46579683787226e-05
-6.33478647487685e-06
-2.73252902752841e-05
-3.65363900514523e-05
-2.32914228808405e-05
-1.78574197269267e-05
-7.61816522247122e-06
-3.66431647687378e-05
-1.60578718709841e-05
-2.83680308791904e-05
-2.24347130923119e-05
-1.31823173068252e-05
-6.02875434918413e-06
-1.67988530673512e-05
2.36916792129893e-08
-3.20515353264371e-05
-2.74156281515109e-05
-1.23773957894221e-05
-1.20077611167873e-05
-3.46722318511919e-05
-3.50296567730687e-05
-3.0924851841141e-05
-1.10985072237516e-06
-6.08320626234973e-06
5.27068651812771e-06
-1.44115686764428e-05
-2.63401524436368e-05
-8.5474936820578e-06
-2.76215887535586e-06
-3.50857189853427e-05
-2.2408253817694e-05
-4.47227283039425e-05
1.9322331777367e-07
7.49455610655283e-06
-3.24124154686507e-05
-2.83181161092795e-05
-1.93891734999769e-05
-2.94351452134568e-05
-2.44348286264661e-05
-2.0939313394549e-05
-1.48151173664673e-06
-1.46718188836302e-05
-8.58925865032207e-06
-1.68009338125739e-05
-2.66275446297966e-05
-1.64981501118834e-05
-2.41746919591637e-05
-1.08601982576273e-05
-2.48186283971267e-05
-1.26518267462433e-05
-1.21615467323485e-05
-2.02501877821751e-05
1.38772591300855e-06
-1.60449519047309e-05
-6.40419431065563e-06
-2.61299718136232e-05
-1.31605663817718e-05
-4.59480376343515e-05
-1.81098220140697e-05
-3.12637538584526e-05
-3.18042352368335e-05
-1.93445563326736e-05
-1.83696194789731e-05
-2.29189358987843e-05
-3.60231971520738e-05
-2.44232653072663e-05
-1.18007498596976e-05
-2.99811145343946e-05
-4.59712804659736e-05
-3.50992740949977e-05
-1.67929136227079e-05
-1.98229242523272e-05
-3.14048049663065e-05
4.07583465292314e-07
-3.15166361707264e-05
-4.59539425630747e-06
-2.26207457339801e-05
-1.96215578547211e-05
-1.40296328982183e-05
-2.50934018302984e-05
-1.28246498671978e-05
-2.48484376003626e-05
-3.90365653169721e-05
-3.37427003954707e-05
-2.1253848218568e-05
-3.26106241289898e-05
-3.74913749115967e-05
-3.60934878663505e-05
-1.68098031624034e-05
-3.19479247447076e-05
-3.89893311116954e-05
-5.98284481024869e-05
-1.87867815751107e-05
-3.60038673882589e-05
-4.128138008109e-05
-1.5319648002218e-05
-2.27208732758247e-05
-2.42049273463273e-05
-4.10950243054561e-05
-3.67244390516154e-05
-2.33449426386261e-05
-1.16784500564789e-05
-2.71848813360009e-05
-2.5932746945468e-05
-3.74748220081831e-05
-3.18554181463576e-06
-6.06847537102035e-06
-1.00728832992205e-05
4.88523461668138e-06
-3.05287683738989e-05
-4.12783805653319e-06
-7.50476367647085e-06
-2.00114153142817e-05
-3.43910952699029e-05
-1.78133373094852e-05
-1.949106292162e-05
-5.58769625716051e-06
-3.42302825623257e-06
-3.0617483568153e-05
-1.53782042193408e-05
-1.60087277292951e-05
-4.98915022882723e-05
-1.93459123449514e-05
-7.29022930086328e-06
-1.8500138303634e-05
-2.5175497668516e-05
-1.00574141031775e-05
-1.76904264616415e-05
2.95498945273297e-06
-3.36501620034114e-05
-1.77344968660968e-05
-1.20672950224889e-05
-1.03882575103593e-05
1.12753750826128e-05
-1.67757737416936e-05
-2.519298227807e-05
-4.54567890655588e-06
-2.16013550326878e-05
-2.72537948532848e-05
-2.2224430275969e-05
-2.41498867504074e-05
-4.2708536930213e-05
-2.15137838849378e-05
-2.18080639991723e-05
-2.31695531143232e-05
-2.3834823466915e-05
-1.73066422825203e-05
-2.69489728029131e-05
-3.03334640698936e-05
-1.78866990187601e-05
-4.5682024638111e-05
-2.5189338058791e-05
-3.35918224952844e-05
-3.85563640955195e-05
-3.23228422500683e-05
-2.13003724709731e-05
-2.37027334775356e-06
-3.42761391413812e-05
-1.22106541037718e-05
-1.56277443551342e-05
-3.21240514212538e-05
7.61953140732498e-06
-3.43375379413839e-05
-1.60458488482705e-05
-2.055019599125e-05
-1.46002427909939e-05
-7.17906240524255e-06
-6.61158000992999e-06
-5.40111536578672e-05
-1.00456426464438e-05
-2.31029991708465e-05
-2.76677277869445e-05
-2.56333958922891e-06
-3.62965410046809e-05
-2.54112858604195e-05
-1.16250663884059e-05
-2.82282775161356e-05
7.01164092653701e-06
-3.60873907426859e-05
-2.45252551036152e-05
-1.63252159473855e-05
-1.58918635745263e-05
-9.9322136811156e-06
-7.03345818308516e-06
-4.00647873548377e-05
-9.84857446804038e-06
-7.3358734170564e-06
-3.05275636059273e-05
-2.63886623945074e-05
-1.84579945498789e-05
-2.6079544510298e-05
-2.13638722226408e-05
-1.43045093831789e-05
-1.2988013536492e-05
-2.46144475689909e-05
-3.23444781578495e-05
-2.47305889196306e-05
-1.35441896206317e-05
-2.41265306741517e-05
-2.52028473235031e-05
-3.97058197465627e-05
-2.48477696466821e-05
-6.12615979950031e-07
-1.52561048447266e-05
-1.09871733695382e-05
-2.97387842499683e-05
-5.29065475005102e-06
8.48198823800594e-06
-3.31820381633561e-05
-9.15550751251596e-06
-3.54002625722832e-05
-1.84562852164567e-06
-4.78624295289047e-05
-1.76149197970082e-05
8.20275050217465e-06
-1.45084881898719e-05
-1.81455339566251e-05
-6.15810481926525e-06
-2.8113215516871e-05
1.05053516563441e-05
-7.07580795631473e-07
-1.39837226880436e-05
-2.56258818796629e-05
-1.68187450687632e-05
-1.36089912257916e-05
-1.44848783529927e-05
-7.2941410270865e-06
-2.86564639725875e-05
-2.38976231812873e-05
-6.99557618497142e-06
-1.5998629219401e-05
-7.542724328396e-06
-2.71440964499325e-05
-2.21686601878649e-05
-2.61802972200542e-05
-2.66157105173406e-05
-2.90104029002074e-05
1.95733150128402e-06
-2.5846864280979e-05
-1.52866428298078e-05
-1.11702758793879e-06
-6.9656333923308e-06
-2.39067436099569e-05
-2.07281711210883e-05
-1.84127880692731e-05
-2.43715107907414e-05
-3.28832644860277e-05
-3.44930626481467e-05
-2.57691601959499e-05
-1.34349277947854e-05
-4.50885372894545e-05
-1.50730631111864e-05
-2.85898672247831e-05
-9.39028688765559e-06
-3.57010923575072e-05
-3.97363281276172e-05
-1.24824095545405e-05
-8.92250287238779e-06
-2.14984138051763e-05
-3.20999611842802e-05
-8.73009472908397e-06
-1.51187050181941e-05
4.53030196149221e-06
-3.76157805061885e-05
-1.8902405052621e-05
-4.7365814384717e-05
-2.32432713463997e-05
-3.16816396354189e-05
-1.35733680693807e-05
-2.98146478916248e-05
-3.04149322942275e-05
-1.8212726857782e-05
-1.88902791722778e-05
-9.86839786502251e-06
-2.29125429563501e-05
-2.01836726941696e-05
-2.0554806214051e-05
-1.44372282489121e-05
-4.9413101145854e-06
-2.31440404767174e-05
-1.52096966385322e-05
1.95003140026223e-05
-8.87936374853938e-06
-2.27847878618579e-05
-1.92485842949408e-05
-1.66811202885911e-05
-3.55973059736366e-05
1.19220144246085e-05
-4.38279701370319e-06
-2.43759604526255e-05
-3.93718850168365e-06
-3.2942210943658e-05
-1.51415069441048e-05
-3.02924958486262e-05
-4.43488621393276e-05
-3.03572686266864e-05
-2.72402705680247e-05
-2.32452521023971e-05
-1.01594938613675e-05
-5.91825695963556e-06
-2.8810443773326e-05
-5.96747693457965e-06
-2.50441606469545e-05
-3.40003509114685e-05
-3.93978336037841e-05
-1.82534354794229e-05
-9.15354110509589e-06
-1.99682588163319e-05
-9.44371157356889e-06
-2.16738450429071e-05
-1.14839875103073e-05
-3.02011447052403e-05
-2.19507276155895e-05
-1.72879960340539e-05
-3.09981504202647e-05
-3.20244122473826e-05
-1.3170890393337e-05
-2.69770962250136e-05
-6.28275640146607e-06
-1.02465561104789e-05
-9.48857839463541e-06
-2.07514046983291e-05
-2.73983198732746e-05
-2.8397926172532e-05
-2.77094201495238e-05
-4.20597657933447e-05
4.73307322535314e-06
-3.20443182033609e-05
-3.27435047979851e-05
-1.94343701100909e-05
-4.03204460619531e-06
-4.50006938192659e-05
-4.14287724792616e-05
-2.49217040955908e-05
-4.35561110414612e-05
-1.82709918856925e-05
-1.79919034935829e-05
-2.09349108514261e-05
-2.35468423369907e-05
-1.97518234379825e-05
-4.13875626621361e-05
-1.8348931414099e-06
-2.25338912798459e-05
-1.58874916429443e-05
-9.83443523796868e-06
-1.45165139054171e-05
-5.48562271624956e-06
-2.81205222153754e-05
-1.69093929673184e-05
-2.42587420104259e-05
-4.56907309697129e-05
-1.43270836845883e-05
-1.4538431364721e-05
-7.02245246894377e-06
-4.10464352243557e-05
-1.6815966022206e-05
3.24943721528205e-06
-1.40936346314035e-05
-4.93964173682084e-05
-2.16005899322031e-05
-2.71337589576128e-05
-1.42847646839493e-05
-1.36845273160927e-05
-3.19755036777991e-05
-3.1679043142709e-05
-1.51669447321602e-05
-1.53645084220079e-05
-1.91331633237288e-06
-3.23622820704697e-05
-2.95253525812942e-05
-1.81325631350315e-05
-3.53525496827243e-05
-3.3072094058099e-05
-3.17521958947911e-05
-2.26563896144827e-05
-2.19736175559754e-05
-1.92317234282797e-05
-3.6114889841814e-05
-1.66627656606327e-05
-3.20967466548239e-06
-9.46772806421684e-06
-6.53492857836649e-06
-1.8455305091206e-05
-1.6353937026299e-05
-3.3663508391841e-05
-3.97918847440632e-05
-2.13440704802092e-05
-2.87764878495864e-05
-3.31880285130825e-05
-3.21027795329556e-05
-1.35504019578477e-05
-2.89124380816665e-05
-1.43917114644854e-05
-4.85964782241461e-06
-2.39464489851476e-06
6.1766546265982e-06
-2.28949149076033e-05
-3.18503702952529e-05
-2.73235453740817e-05
-3.11796161021873e-05
-1.76563047003199e-05
-6.38041469766866e-06
-1.93028463975055e-05
-1.18601742684272e-05
-4.47193102258371e-05
-2.05760565005789e-05
-1.38715754405915e-05
-1.12308986346787e-05
-3.33892103542934e-05
-3.05307634403413e-05
-2.30444767787675e-05
-1.40514651536271e-05
-2.28542944854162e-05
-3.70347874311214e-05
-2.78038988269647e-05
-1.27545089499787e-05
-3.66896086131739e-05
-1.69573972252612e-05
-3.50136341388075e-05
7.50400549319396e-06
-1.6590065279816e-05
-2.63651235166054e-05
-2.49070451108178e-05
-3.15191684409401e-05
-2.3762329323784e-05
-1.83922529592357e-05
-7.15327616071713e-06
-2.49508135543552e-05
-2.06379766412318e-05
-1.67884048102595e-05
-3.06562749355613e-05
-6.41647519990441e-06
-4.33239979173204e-05
-1.72164807146717e-05
-1.71440612638187e-05
-2.38688244673461e-05
-1.90224607390805e-05
-1.66953433269357e-05
-1.42097511716473e-05
-3.5662927774683e-05
-1.69969928570673e-05
-3.2420421821787e-05
-3.13029642271089e-05
-1.934968390289e-05
-1.4731276819578e-05
-1.72937375150174e-05
-3.83933914821947e-05
2.06739912117094e-06
-1.68418422882605e-05
-4.31613100827067e-05
-2.28060648383788e-05
4.90473120770687e-06
-4.29869102433099e-05
-6.16848798143372e-05
-1.75652000963076e-05
-1.08482128990494e-05
-3.4382998443177e-05
-4.38897695923366e-05
-2.94031638045732e-05
-1.40978239075097e-05
-7.06722301745236e-06
-1.34828864308652e-05
-8.04019974856973e-06
-1.18626226517428e-05
-1.26903050394362e-05
-2.19083287049335e-05
-7.35331129425459e-06
-2.00195646769362e-05
-2.4975319115412e-05
-2.12464473373354e-06
-1.54495520866929e-05
-2.48867094035641e-05
-6.72913709274254e-06
-2.07966483901165e-05
-1.04895800455181e-05
-2.15685854131876e-05
-1.87894418612953e-05
-3.58588217737187e-05
-3.02113370946547e-05
-2.12503247807815e-05
-2.49172224278485e-05
-4.64346575469998e-05
-2.48989520174319e-05
-1.9462033829234e-05
-1.93958276900149e-05
-3.58890453932247e-05
-5.96012924636339e-06
-1.3731784528861e-05
-1.66959550852561e-05
-8.84759957300533e-06
-3.88463818260848e-05
-3.50235952568448e-05
-4.03758052562933e-05
-3.69498402447391e-05
-3.3408623800405e-05
-3.21014218808175e-05
-1.9584451723727e-05
-6.92159222462949e-06
-4.13518218038096e-06
-1.73157562910503e-05
-2.61783275789121e-05
-1.21815863860611e-05
-1.81770796200611e-05
-1.68573438001202e-05
-3.73133406236793e-06
-3.36360232906485e-05
-1.46793987765336e-05
-7.61405379681336e-06
-9.42375827633225e-06
-3.60949992807178e-05
-2.22504469233353e-05
-1.9637605352749e-05
-1.66702419460589e-05
-1.30430653963188e-05
-1.36166697197115e-05
-1.72689201676297e-05
-1.95832442233973e-05
-3.14535079806957e-05
-2.05376708242436e-05
-1.07130521510867e-05
-2.94060896864739e-05
-1.93771661621156e-05
-3.59744274650976e-05
-1.1298078499567e-05
-1.37018796771326e-05
-8.30808966832469e-06
-1.38966837616498e-05
-1.47003999767616e-05
-4.32432537501672e-05
-1.44353793151183e-05
-2.98434797271436e-05
-3.1979418418377e-05
-2.62742291690956e-05
-1.3791590344918e-05
-1.33915103482788e-05
-3.19090120134271e-07
-3.8798434300921e-06
-1.60531888806469e-05
-8.04698456322649e-06
-2.38107147108737e-05
-2.13010747981525e-05
-2.92382359815145e-05
-2.60198008129397e-05
-1.03460831232568e-05
-2.15009300349523e-05
-4.11212636950402e-06
7.11550046745574e-06
-2.22268227021877e-05
-1.52340226626428e-05
-2.61216763290131e-05
-1.17190586481846e-05
7.82778496224971e-06
-3.25749573789064e-05
-1.02479632923182e-05
-1.00945183443565e-05
-5.0096348610358e-06
-1.82051425363233e-05
-2.5000021737133e-05
-4.68936005031969e-06
-1.45019000717626e-05
-1.25249906988106e-05
-4.54813572132101e-05
-2.29331667523638e-05
-1.71823179461472e-06
-2.81801170640036e-05
-4.34154569295184e-05
-5.20519567805894e-06
5.97404191195486e-06
-2.09594273619789e-05
-1.85018357110701e-05
-1.42791099371372e-05
-1.82925111484412e-05
-1.52122718772842e-05
-2.49568910802444e-06
-1.07183819085248e-05
-2.94563291560528e-05
-3.01505097582318e-05
-2.27836112411304e-05
-7.52307487981665e-06
-1.95372794052243e-05
-1.71706287371839e-05
-7.15539075973497e-06
-2.14389358178119e-05
-3.05581615715288e-05
-3.66068770640698e-05
-2.0986191690494e-05
-3.53524540399474e-05
-2.66057404704644e-05
-4.5186343526388e-05
-2.11912519013389e-05
-4.31025163273553e-05
-2.55597145566757e-05
-2.28367286310355e-05
-3.13902556972306e-05
-1.1774449986184e-05
-3.37382020080743e-05
-1.77158881580761e-05
1.32966337777288e-06
1.37012657221631e-05
-4.62720567877683e-05
-1.70975424206843e-05
-4.22328932273062e-06
-2.67174556382701e-06
-1.82674058524844e-05
-5.75837300965259e-06
2.24704382432829e-05
-3.41058993879238e-05
-4.00830134852809e-05
-1.28484536937854e-05
-3.51397103913884e-05
-1.07308106924811e-05
-2.10305794888521e-05
-3.49817215677311e-05
-4.15862472127799e-05
-3.03746226054799e-05
-2.08458076293074e-05
-1.32304281240867e-05
-1.73517075958721e-05
-3.46904240770445e-05
-8.97092843581915e-06
-9.4242752034444e-06
-9.91107208386822e-06
-1.34937091161984e-05
3.29219274050036e-06
-1.56794239969488e-05
-1.01295702680648e-05
-1.81925031806875e-05
-9.55541667810963e-06
-2.63418795673262e-05
-2.83623193917641e-05
-3.34623898935788e-05
-1.70973955458174e-05
-1.26398576156878e-05
-3.59772557002496e-05
-1.26837820557373e-05
-1.63647892660263e-05
-3.15739851900461e-05
-1.79166359529643e-05
-3.53116554988097e-05
-3.60593761588628e-05
-1.5973218596173e-06
-3.67818703578898e-05
-1.27886489976655e-05
-2.19137645452075e-05
-1.78793313975962e-05
-1.67125732865888e-05
-2.12708713996801e-05
-2.07863457505985e-05
-1.39096083927317e-05
-2.1216828228348e-05
-2.04708414784348e-05
-1.99644219620648e-05
-5.55429751975108e-06
-2.85434304380789e-05
-1.49241507853003e-05
-3.30266953229381e-05
-1.64630855148025e-05
-2.89682547528675e-05
-2.38410828670592e-05
-2.56002022566238e-05
-1.1502314714459e-05
-1.48135514758735e-05
3.73860332784341e-07
6.6781699833184e-07
-6.70234674375021e-06
-2.27489765335637e-05
-2.83306286142146e-05
-6.50683355421024e-06
-3.52934172673558e-05
-1.35300099867552e-05
6.08837369778124e-06
-1.29442261369335e-05
-2.92019204699896e-06
-6.11538081556857e-06
-3.21846976898498e-05
-1.03442600060646e-05
-7.87146614390351e-06
-2.37781532263152e-05
2.57168267601166e-06
-2.6031576312905e-05
-5.58479942046321e-05
-2.1555989741425e-05
-1.33695319762928e-05
-2.72346383981798e-05
-1.93501598492737e-06
-5.45256965818567e-05
-1.48276538798381e-05
-7.78150517735901e-06
-2.44758243408372e-05
-6.04930420198252e-06
-2.57822857255156e-05
-2.96549849399039e-05
-1.91810979720206e-05
-1.53184126829011e-05
-7.53335168972476e-06
-1.02296076793417e-05
-2.17680694350909e-05
-1.87198863951046e-05
-2.85200126794942e-05
-3.62797356920337e-05
-3.13485318289598e-05
-3.80453342141106e-05
-2.94685355256636e-05
1.02342300848385e-05
-3.4518985352801e-06
-3.8121808066009e-05
-1.36153464790998e-05
-2.2936440124879e-05
1.8487535986982e-05
-2.26047329206741e-05
-3.00183380570021e-05
-1.78137507814536e-05
-1.11927181315819e-05
-8.21836494024348e-06
1.85429948415625e-06
-2.00599767706636e-05
-1.22005870942592e-05
-2.27198412561708e-05
-4.12738422301728e-05
-1.9339444457227e-05
-1.26534318628122e-05
-2.39135259711684e-05
-4.04061022459481e-05
-4.70397140809129e-05
-2.5510060950225e-05
-1.68710263464698e-05
-1.07781078344208e-05
-2.0360078301272e-05
-2.504493579475e-05
-2.58891086501592e-05
-2.22325771111704e-05
-1.79996027943528e-05
6.5393958837027e-06
-3.2130979040047e-05
-3.05029564349383e-05
-1.20675108250815e-05
-2.92858104847796e-05
-2.63706006241887e-05
-3.96973632431104e-05
-1.67327533575832e-05
-4.97760033409111e-05
-2.74571262012878e-05
-1.46799700284839e-05
-1.07368617054174e-05
-2.26624287685431e-05
-2.13457564298827e-05
5.14090478220092e-07
-2.96625083504634e-05
-1.69017926247087e-05
-3.00299426379292e-05
-1.62776205413905e-05
-2.74423172911153e-05
-3.20668889978331e-05
-4.71289936814864e-05
1.15624974575955e-07
-6.85540195084483e-06
-1.8663367810649e-05
-1.634024082755e-05
-1.76038329434678e-05
-2.74232340893531e-05
-3.52002889800726e-05
-3.19521022173785e-05
-9.9892104673995e-06
-1.48091279743714e-05
-2.53617833350701e-05
-1.2907393260051e-05
-2.20033764392786e-05
-2.84879390851434e-05
-5.32741224454186e-06
-1.96327581587899e-05
-1.1134503992301e-05
-1.25466780375541e-06
-2.41936370903472e-05
1.62623907991631e-06
-1.41787885638189e-05
-1.64657606805642e-05
-2.98454184946137e-05
-4.09040695251464e-05
-7.20519385105935e-06
-8.42955205694059e-06
-1.08787300736287e-05
-2.03499416842138e-05
-3.87871980537712e-05
1.5056446739374e-05
-4.50116113444503e-05
5.64709519192381e-06
-3.39027137318782e-05
6.19582566205524e-06
-2.50535196295259e-05
-6.74948335789296e-06
-1.54464297357021e-05
-3.70965238465612e-05
-2.22266008990318e-05
-2.41958824915109e-05
-3.35219213493413e-06
-3.15142578302528e-05
8.73148549993649e-07
-6.95649489004154e-06
-2.3757641057693e-05
-1.99268352597755e-05
-2.74116413540542e-05
-2.02377499091575e-05
-2.36712673761256e-05
-3.97429728402385e-05
-3.17641629809743e-05
-2.9589790619763e-05
-3.05248373900183e-05
-2.97272883620682e-05
1.49062252400923e-06
-3.00148715116669e-05
-2.07229335822828e-05
-7.29197191329741e-06
-8.49724907375095e-07
-4.65904531331679e-05
-3.3739538728369e-05
-3.22049161678265e-05
-2.43076462202187e-05
-4.15169704297636e-05
-3.73730632608879e-06
-3.35572634397546e-05
-6.26373451122725e-06
-2.8784116543908e-05
-2.01217464752544e-05
-1.99555025767473e-05
-1.40905221041914e-05
-5.45595995774293e-05
-3.27538569231491e-05
-3.32742479633843e-05
-5.66133350316396e-06
-2.67983451319124e-06
-3.09041587371997e-05
-4.28402765844127e-06
-1.40778835435672e-05
-3.68642485290047e-05
-2.50229686432741e-05
5.0682856962934e-06
-1.85545173256955e-05
-2.97179955794927e-05
-1.33085483250694e-05
1.56836832418042e-06
-1.87738427020116e-05
-3.28078825658828e-05
-2.55487330948576e-05
-2.92236985725595e-05
-2.42452114016291e-05
-1.65781027756666e-05
-2.95095179217092e-05
-2.27375760883636e-05
-2.7787482958767e-05
-9.58996203651886e-06
-6.76072877045423e-06
-2.06593548006888e-05
-2.98663511682464e-05
-2.56849015208265e-05
-4.16986546700419e-05
-8.76283193402861e-06
-3.04432284714531e-05
-2.25443495023051e-05
6.39309249579689e-06
-2.28634266118654e-05
1.14672699675307e-06
-8.66210685615238e-06
-1.9907140539587e-05
-7.88138127862269e-06
1.09823756336234e-05
-4.50285465677347e-05
-3.68389489942963e-05
-2.78500983659197e-05
-2.34301950697522e-05
-4.02724493701466e-05
-1.43570149089088e-05
-3.02849070992418e-05
-3.87234550830019e-05
-3.6407844186219e-05
-1.2533028830657e-05
-3.10650461557914e-05
-1.6820837571757e-05
-1.92561885480629e-05
-4.69927719205417e-05
-2.10541843179382e-05
-9.6302896272261e-06
-2.8455041108611e-05
-2.98151014178187e-05
-1.03216593457095e-05
-2.90283906955835e-05
-3.05872559822225e-05
-1.26750571106744e-05
-1.43678979618562e-05
-2.72640654963898e-05
-2.73700377297258e-05
-3.68170256429739e-05
-4.54087503456815e-05
-2.96198131611231e-05
7.13253810022417e-06
-1.74003827673002e-06
-3.91337242071254e-05
-6.98040097399731e-06
-3.12602011605171e-05
-2.10156159434696e-05
8.98890921261083e-06
-1.94162034349611e-05
-2.26770682991917e-05
-2.56284807080669e-05
-1.36191242553264e-05
-1.29980708227488e-05
-1.27136176010722e-05
-2.33962430904788e-05
-9.2327611142018e-06
-2.09850460881821e-05
-6.2759845512567e-06
-3.59071281488721e-05
-2.78403533114132e-05
1.24289035155373e-05
-2.82213060891099e-05
-9.07391520715879e-06
1.18815907490462e-05
-3.16485923478707e-05
-1.52082245740304e-05
-8.81828960450574e-06
-2.78892083339945e-06
-1.72356541301191e-05
-3.17641023822461e-05
-1.89083900889867e-05
-2.37184557644583e-05
-1.78482698327279e-05
-1.00543103862246e-05
-2.21546107373908e-05
-5.87595951543147e-06
-3.68050653242389e-05
-1.00856147872173e-05
-8.51583890498784e-06
-1.78546384111033e-05
-3.50272118982894e-05
-1.25237578287332e-05
-7.70778740437759e-06
-3.2143272091172e-05
-3.24087355161629e-05
-2.39155439482854e-05
-2.04876282421567e-05
-2.97733462176117e-05
-1.23250420696457e-05
-1.31964988791006e-05
5.5944947822942e-06
-3.00617013379599e-05
-2.79451879098525e-05
-3.40981948729405e-05
-3.4783615294956e-05
-2.66010960424899e-05
-4.22899878118848e-05
-2.93471661010607e-05
-8.60714328290516e-06
-2.950608522772e-05
-3.50685910224318e-05
-1.23199683104434e-05
-1.65037291926707e-05
-9.08189586072123e-06
-1.22018258193415e-05
-3.43836251232968e-05
-1.69676503509745e-05
-9.97853094364825e-06
-2.87696727020609e-05
-2.26073102194219e-05
-1.92533451612646e-05
-2.35369379047152e-05
-2.48266503482411e-06
-9.62096091900225e-06
-2.03236858582605e-05
-2.3341707408849e-05
-1.43207130802358e-05
-4.01653031722335e-05
1.09390518736885e-05
-3.22833251348247e-05
-2.2143062589763e-05
-2.3946644750184e-05
-2.45311143535111e-05
-9.04231109288648e-06
-1.9662762377221e-05
-2.48374552563556e-05
-2.96156341317066e-05
-2.38689039639479e-05
-2.9619110566172e-05
-8.04966741907412e-06
-2.04904646886589e-05
-3.61236021666323e-05
-2.08460235964628e-05
-1.15389319856017e-05
-1.88141367955718e-05
-3.87277777607648e-05
-3.58207425660907e-05
-2.09367403459372e-05
-2.10004055006068e-05
-2.40912659620812e-05
-4.02383927536147e-05
-2.58822220290543e-05
-1.06853535015225e-05
-3.30692797744749e-05
-2.95528904055742e-05
-2.67839135483893e-05
-3.31902511654493e-05
-3.09124010942868e-05
-1.65043604042194e-05
-3.72982803162288e-05
-2.48976779479554e-05
-1.20096128372976e-05
-3.24543301367949e-05
-1.23059756713937e-05
-3.72335461173627e-05
-1.3787659684439e-05
-3.37529986883999e-05
1.43720677164834e-05
-2.87239112900395e-05
-2.56591968235939e-05
-1.90433156552934e-05
-2.09612756066726e-05
-1.62353135086674e-05
-5.67506024645286e-06
-1.4364767231431e-05
-9.25129491471825e-06
-2.29210712851826e-05
-2.31901960176577e-05
-3.2155332300141e-05
-1.27671117246916e-05
-1.59140677722969e-05
-2.12768955172214e-05
-2.92080938337514e-06
-2.56037570548163e-05
-5.02813043229002e-06
-3.42271930209477e-05
-9.832914730635e-06
-6.42677914720603e-06
-4.70837530371978e-05
-2.9079623806919e-05
-2.35668719452187e-05
-1.51731928887502e-05
-2.5649434808137e-05
-2.15760552229048e-05
-2.26646765190581e-05
-1.44099161249572e-05
-3.07530215724043e-06
-8.13428282541564e-06
2.00654982263352e-06
-2.72814047128912e-05
-2.50893551471661e-06
-1.15398756665859e-05
-4.04044947211157e-05
-4.39876371534083e-05
-1.70549253770564e-05
-1.7950556183348e-05
-1.99541773262264e-05
-2.59945915460118e-05
-4.35646067010713e-05
-2.96996008899761e-05
-3.1843100409622e-05
-1.14130659745077e-05
-2.65291200646251e-05
-2.73077372780188e-05
-3.18617376757883e-05
-1.92761028699914e-05
-3.43848343723391e-05
-7.74249526011518e-06
-1.45674217534388e-05
-1.2377473617745e-06
-1.36644321075191e-05
-1.79444559991381e-05
-2.20459292687933e-05
-3.19339813448076e-05
-1.88669948371774e-05
5.89004638738757e-06
-5.79650432939294e-06
-1.95884182096948e-05
-2.71610386771088e-05
-1.98007832258222e-05
-4.1093884844567e-05
-2.23983506748065e-05
-2.00799898027955e-05
-4.2489928224894e-05
-1.59589038471114e-05
-3.40794369615064e-05
-3.4677204150067e-05
-2.9723343422192e-05
-1.91358572429835e-05
-3.51696087416731e-05
-3.22568421036878e-05
-1.2415826841807e-05
-2.53559885377006e-05
-2.17602104908775e-05
-1.85909173107911e-05
-2.42657730324072e-06
-1.92463431654103e-05
-5.41691092907795e-06
-2.23799490350679e-05
-2.25290049036193e-05
4.56072573788778e-06
-1.8707491531807e-05
-3.10396871235553e-05
-9.59234050132003e-06
-3.62781155814033e-05
-1.2489155694305e-05
-3.45561195146328e-05
-3.23959197259501e-05
-2.78811732605071e-05
-2.07620446406088e-05
-2.92750355986785e-05
-5.37417188306062e-07
-1.51997792244665e-05
-3.41113950568322e-05
-4.82755049961998e-05
-3.52023105377128e-05
-1.66019583167371e-05
-1.22064022653247e-05
-1.07811115086058e-05
-1.91910697499599e-05
-2.63745383690899e-05
-5.63787595439753e-06
-2.68986046536634e-05
-1.67189993867783e-05
-4.00920220724336e-05
-2.9289383727602e-05
-2.32614894775372e-05
-4.49328048675434e-05
-2.43297196435918e-05
-2.02792101265305e-05
-1.84246414307743e-05
-1.60165670589496e-05
-3.39533485463193e-05
-2.67311786916912e-05
-4.72096943410271e-05
-1.19991892478505e-05
-2.6947498965606e-05
-1.09014437180477e-05
-1.6760560044019e-05
-3.11655084241727e-05
-2.8046016658853e-05
-1.86232148756548e-05
-4.31603081076963e-05
-2.14632184278262e-05
-1.79570466094296e-06
-3.72477272352801e-05
-1.10428298685573e-05
-2.97211929943302e-05
-1.53916439736764e-05
-2.36447178411965e-05
-7.13351768782918e-06
1.06313653943886e-06
-3.24042416061961e-05
-2.88041134666087e-05
-8.63812265756937e-06
-3.76328036146458e-05
-1.94251808866383e-05
-3.21751594998614e-05
-2.81713647993895e-05
-2.34718260890944e-05
-4.74722732470875e-05
-6.94565142539136e-06
-3.03800296988412e-05
-6.13594293335202e-06
-2.18490372326424e-05
-1.19542937624994e-05
-1.25693371819035e-05
-1.76773084636503e-05
-2.79679969425012e-05
-2.37287131042045e-05
-3.37143216212246e-05
-2.7948130503306e-05
-1.96397087539626e-05
8.75270362332807e-07
-2.94247089812879e-05
-1.13547801609763e-05
-1.75143028683933e-05
-1.87071847362801e-05
-1.20681618486572e-05
-3.32589617445134e-05
-5.93305413906385e-06
-1.47020458058303e-05
-2.69299787471692e-05
-3.16535287707755e-05
-2.38828717137061e-05
-1.73449034359447e-05
-2.35142826318031e-05
-3.31234012970703e-05
-2.20661224540518e-05
-2.0316045749412e-05
-1.80957565532471e-05
-8.21891467971457e-06
-3.52407254476619e-05
-4.22447807736512e-06
-2.26138342514216e-05
-1.84632898200685e-05
-9.04583871866146e-06
-3.91005362514876e-05
-1.29825057588584e-05
-4.86571641169841e-05
-1.5644674139047e-05
-2.62146832512097e-05
-3.08204989321959e-05
-1.80382714568487e-05
-1.98345960720629e-05
-1.5893051181893e-06
-3.65145450917046e-05
-2.44098313223341e-05
-1.54027458866123e-05
-4.19141618099684e-05
-3.95019313222506e-05
-1.52162826626396e-05
-2.82788500124566e-05
-1.74413106831127e-05
-8.4922840432923e-06
-8.05675782188482e-06
-7.61391519425352e-06
-2.27798306798573e-05
-2.95539925613228e-05
-9.43185311422365e-06
-1.85156138981868e-05
-3.79122489791726e-05
-1.93486227210987e-05
-1.27035588791711e-05
-4.60879439645349e-05
-2.1563131119837e-05
-5.24687591134866e-05
-2.21045002345453e-05
-2.19120133048886e-05
-1.79873343631082e-05
-1.57248778742916e-05
-2.42831138297993e-05
-4.02282510041159e-05
-1.6146956567294e-05
-1.32658788459276e-05
-1.41319871473617e-05
-3.60557975645238e-06
-3.86724506270225e-05
-1.80887575665765e-05
-7.88803881190566e-06
-1.40544828302574e-05
7.36779560921235e-06
-2.202960124305e-05
-3.90727496343764e-05
-7.09013055761639e-06
-1.73809737293381e-05
-2.04512474307134e-05
4.76342119290024e-07
-1.60748376463848e-05
-2.030688747078e-05
-2.95791068853965e-05
-2.53701650768888e-05
-1.42271129498955e-05
-2.94243622348534e-05
-2.68242143554527e-05
-2.45899145729768e-05
-4.30316601626195e-05
-3.77150037757413e-05
-2.9595940241132e-05
-1.67160200013665e-05
-2.30805265988738e-05
-2.44022461601708e-05
-1.15785334531582e-05
-1.32111391054678e-05
-3.2975993219083e-05
-6.8678988058433e-06
-2.91021825033008e-05
-3.71806680663078e-05
-7.70743854961903e-06
-1.58825195589171e-05
2.26932507240467e-06
-7.71383303408706e-06
-2.15732472335268e-05
-2.98315383217161e-05
-1.67440041986859e-05
-2.8998638497835e-05
-4.40691428685593e-05
-3.54284633948205e-05
-1.40474187983157e-05
2.43220220858524e-06
-4.30646532841269e-06
-3.98497519853204e-05
-3.51101214787748e-06
-2.69093030197562e-05
-2.49791846827967e-05
-1.34851652961575e-05
-2.94527663305552e-05
-1.52786269881521e-05
-2.90945513356478e-05
-1.21541794597408e-05
-2.72534075428066e-05
-3.27222114834117e-05
-1.93599546317093e-05
-2.93709899229351e-06
-4.5956994281616e-06
-6.54207926744635e-06
-2.68311733781172e-05
-1.44835957050425e-05
-1.14754667069874e-05
-3.81077225346584e-05
-1.70709539373907e-05
-2.83435644351335e-05
-2.47078349828976e-05
-2.71966066702795e-06
-1.45244077524077e-05
-2.38497472547356e-05
-1.07038637608212e-05
-2.32036235799606e-05
-1.9166236039538e-05
-2.36557765653357e-05
-1.15207823027643e-05
-2.46911128189091e-06
-3.24007410484095e-05
-4.59296529379944e-05
-3.64749937339106e-05
-2.64327150724175e-05
-2.59678002947327e-05
-4.51094160813537e-06
-2.5915120636281e-05
-4.20212361868016e-05
-1.66814712787856e-05
-2.05184769436081e-05
-1.16581662890472e-05
-7.62809470729389e-07
-1.77192177894763e-05
-1.019901797668e-05
-1.96243442982186e-05
-4.61861855192061e-06
-1.0395988453091e-05
-2.56768637678394e-05
-1.87735710672697e-05
-6.63727387690594e-06
-2.27693346435597e-05
-8.29580497445331e-06
-4.2806318497882e-05
2.158898364835e-06
-2.14344492254016e-05
-4.38488662942313e-06
-1.70407543725449e-05
-2.61639136556882e-05
-1.59442058102371e-05
-1.96840553892693e-05
-1.13051614622367e-05
-2.81187492153076e-06
-4.54980459132076e-06
6.38465173551976e-06
-1.85259182280212e-05
-1.16054615105286e-05
