# Supplementary material for: Research on computational propagation and identification of mine microseismic signals based on deep learning
Source: PLoS One. 2025 Oct 22;20(10):e0334641. doi: 10.1371/journal.pone.0334641 (PMC12543183; doi:10.1371/journal.pone.0334641)
Supplement: S1 Data — (ZIP) [file pone.0334641.s001.zip › 000100500001138.xlsx_0.txt_24.txt.txt]

-2.53016089796042e-05
-1.206434776413e-05
-1.51422736587617e-05
-1.6600821467844e-06
-2.16039109457159e-05
-2.67295047850551e-05
-2.29811957543942e-05
-1.73512879365933e-05
-1.8985356763011e-06
-3.54969548473793e-05
-3.77507701600828e-05
-2.5484501184608e-06
-3.5113781436331e-05
-3.86989607486391e-06
3.66672885589847e-06
-2.54490705602889e-05
-1.99370623758377e-05
-8.60234422224983e-06
-8.39516174868288e-06
-1.21630452261957e-05
-1.47390583216716e-05
-3.63579444445735e-05
-2.25506502030981e-05
-1.81230943545722e-06
-3.53856320529246e-06
-1.797904336604e-05
-5.09860234177919e-06
-2.81351229703065e-05
-2.70886658972154e-05
-2.19541521664787e-05
-1.38626116552094e-05
-1.1297676012796e-05
-2.67066159213467e-05
-2.11703360627612e-05
-1.65777031543891e-05
-1.03269542252358e-05
-1.90013344234676e-05
-1.01357213197142e-05
2.46828060723381e-06
-2.15683905813809e-05
-2.69170017727123e-05
-3.56117506428893e-05
-2.54528418407399e-05
-7.34977422779751e-06
-9.76502419291216e-06
-1.61221718808392e-05
-3.4052948540805e-05
-3.72825774535148e-05
-3.57112976315205e-05
-3.58554808651299e-05
-2.05878574150471e-05
-1.95073575289247e-05
-4.29763570055187e-06
-1.01687616849446e-05
-1.96765828412139e-05
-2.24394864890973e-05
-1.12371770313255e-05
-4.30533523366985e-05
-4.18624905148577e-06
-3.2316475925322e-05
-3.05595484866432e-05
-1.49083641877587e-05
-2.76780207137833e-05
-2.16333506676976e-05
-2.64455270068049e-05
-1.49362923508645e-05
-2.47213508565717e-05
-2.49854431297253e-05
-2.09533084407713e-05
-1.07339156493586e-05
-2.86637457010802e-05
-3.06600747882092e-05
-2.20067590669013e-05
-2.56234165202035e-05
-1.33445016097537e-05
-3.49763697074108e-05
-1.16563008288359e-05
-3.30085853728257e-05
-2.04049460996001e-05
-2.41657555441913e-05
-3.6622219110979e-05
-3.7179125962786e-05
1.62274102949618e-06
-2.35655204894489e-05
-4.34536855882605e-05
2.14824638979862e-06
-2.82957020056e-05
-4.5714166002869e-06
-1.11615607383591e-05
-1.39814990685091e-06
-2.19900257489497e-05
-1.68776579305442e-05
-3.44838651591221e-05
-2.66776183415812e-05
-2.86274806005641e-05
-3.78858750516761e-05
-3.06193462211078e-05
-2.49487036989371e-05
-2.85706184006652e-05
-2.45682408532308e-05
-2.97420064932705e-05
-9.82343061170866e-06
-2.10577437533954e-05
-2.89680133822637e-05
-2.59586291153176e-05
-1.56244809763155e-05
2.34837719178001e-06
-1.08638107956754e-05
-3.30242131773042e-05
-2.36700269730832e-05
-1.76880426090047e-05
-2.77700474795928e-05
-3.02303343099162e-05
-1.19526629132651e-05
-1.45236577963993e-05
-5.58063345266365e-06
-1.61866576298248e-05
-2.1543918001791e-05
-2.3399961404583e-05
-8.31393580292651e-06
-9.66261608038468e-06
-2.52279070413415e-05
-1.58757990531323e-05
-2.0085778370757e-05
-1.60787486002591e-05
-1.87462308203149e-05
-2.74894015405386e-05
-5.12184637504015e-05
-3.11306671262313e-06
-3.36749668522828e-05
-3.7389445146977e-05
-1.71821323269403e-05
-2.57727783979271e-05
-2.18671123322025e-05
6.60686374738627e-06
-1.43610081679317e-05
-1.4673545005823e-06
-8.02776549722663e-06
-2.06655855171142e-05
-1.12703905571497e-05
-2.30093361596356e-05
-2.88980171315076e-05
-1.9800637854251e-05
-1.88465660808859e-05
-4.06863726032967e-05
-2.60292238957234e-05
-2.14992504808401e-05
-3.81514545068325e-05
-1.69946642419011e-06
-6.76492711825649e-06
-3.30083340649226e-05
-2.42611039876257e-05
-2.21803045775419e-05
-2.41307264902581e-05
-3.13772033906687e-05
-2.91548969431962e-05
-3.3982858622655e-05
-1.52457353607672e-05
-2.38655361165397e-05
-1.46071965429639e-05
-1.51268825931363e-05
-1.92727243555681e-05
-4.10582611075925e-05
-2.79533220502658e-05
-2.15852572557598e-05
-1.2245605773034e-05
-1.34688810211833e-05
-1.50550835300419e-05
1.40960295930714e-05
-2.29082892412178e-05
-9.92931485905571e-06
-7.02392076181416e-06
-1.0978407420497e-06
-1.70384569117502e-05
6.02439962731532e-07
-3.45808711577565e-05
-6.63928871682168e-06
-1.68029257698006e-05
-1.52719665749938e-05
-1.89092805255756e-05
-5.22211195724679e-06
-3.2531162206959e-05
-5.2758614979079e-06
-2.17147201079458e-05
-1.21419779655188e-05
-1.18371061260925e-05
-1.92212358310493e-05
-1.14157899221144e-05
-2.82723655703409e-05
-2.0508122912679e-05
-4.13399028402031e-05
5.01396244151327e-06
-1.14508814153486e-05
-1.08802746045599e-05
-1.67087366791656e-05
-1.78735502904679e-05
-1.53561846951327e-05
6.18909685937868e-06
-1.93955054736315e-05
-3.82265788197005e-05
-3.82215655014282e-06
-1.87649658400609e-05
-6.23324523176298e-06
-4.49302069063265e-05
-7.49621810968102e-06
-2.53262665876788e-05
-2.52856391509473e-05
-2.59943270424461e-05
-3.74683523685702e-05
-2.68032173886219e-05
-2.41506829423957e-05
-1.86903321033481e-05
-3.10051067543598e-05
-2.59364863820494e-05
-1.982644625441e-05
-3.57506552311195e-05
-1.64589341909895e-05
8.61458953405632e-08
-4.22233553391316e-05
-1.56582914351644e-05
-7.44068334794423e-06
-3.01007696937354e-05
-8.2683561644581e-06
-3.89996295688868e-05
-1.79652565063287e-05
-2.50049860150168e-05
-6.73045394949898e-06
-2.50718062662951e-05
-4.70569367233769e-06
3.3881074099264e-06
-3.31438922335187e-06
-1.60753295072201e-05
-1.21758704537256e-05
-3.26259588073532e-05
-2.66789950656025e-05
-2.36229654123004e-05
-1.82609490904134e-06
-2.13087057722697e-05
-2.54143312471198e-06
-1.31171817849456e-05
-1.41015022708885e-05
-1.70750290132801e-05
-1.64484305154392e-05
-1.62349836840506e-05
-3.8920824101029e-05
-2.45796270583333e-05
-1.3107541674796e-05
4.28957644961065e-06
-9.57244648918398e-06
-2.52445823814488e-05
-1.24003226454428e-05
-2.04582874873632e-05
-3.31027053819266e-05
-5.70980118358752e-06
-1.39415517222144e-05
-2.77556828144755e-05
-1.97252124234888e-05
-4.5246666747407e-06
-3.03624969564219e-05
-6.73112451101067e-06
-2.9208283738084e-05
-1.42348851012923e-05
-4.387773324508e-05
-2.88088253672078e-06
-2.35969985758813e-05
7.77274173726128e-07
-2.66561417825755e-05
-1.77390068991773e-05
-3.45873666125191e-05
-3.47465580127277e-05
-1.57256668695008e-05
-1.89543355446107e-05
-2.51992317847756e-05
-1.01951166887239e-05
-2.26129092291409e-05
-3.42521103354514e-05
-2.19626337793671e-05
-3.34270562344807e-05
-4.18331296515731e-06
-1.79308491663663e-05
-8.68087208336255e-06
-3.49503723297656e-06
-3.64362938290975e-05
-1.02309531435771e-05
-2.61211015856746e-05
-1.07780310105759e-05
-1.74365204713489e-05
-3.17014057078986e-05
-3.0039390697655e-05
-1.4362837513764e-05
-1.56186043511313e-06
-2.2980650508869e-05
-1.10437533510253e-05
-4.15163916898358e-05
-2.6758627269021e-05
-1.48949215984773e-05
-3.30780731731604e-05
-2.96500467438533e-05
-1.15323652489209e-05
-2.84179065882795e-05
-2.48368729780165e-05
2.00391987467015e-06
-1.78549104465689e-05
-1.59352882461074e-05
-5.46303778057874e-06
-1.78944628965103e-05
-7.62009135429426e-06
-3.52084013445226e-05
-2.1237833557313e-05
-3.60182556248364e-05
-2.53163502064332e-05
-2.55925461962748e-05
-1.52365261936265e-05
-5.50974755190193e-06
-2.3850557788819e-05
-1.08983582263837e-05
-2.67063859248628e-05
-2.88742075494068e-05
-2.48401680463761e-05
-2.03423364078307e-05
-3.20289719788905e-05
-4.47203820816913e-05
-2.92203381265345e-05
-1.15047991867407e-05
-9.98210542360898e-06
-2.59159211445451e-05
-5.91409577315787e-06
-1.09191346616592e-06
-1.97325165707971e-05
-1.09517764187995e-05
-2.96776421102899e-05
-2.21927398683394e-05
-1.56797775703709e-05
-9.00938530140702e-06
-1.94428850278435e-05
-1.14159450597488e-05
-1.08362147955234e-05
-3.44301382411864e-05
-1.56787986686862e-05
-1.50279782279857e-05
-4.10796173245911e-05
-2.05283869393054e-05
-8.88372234470452e-06
-2.78990055340211e-05
-4.3984227179684e-05
-1.27102130517688e-05
-2.39297525701204e-05
-2.01904397427923e-05
-1.85829294414777e-05
-3.60359457817964e-05
-3.48665481896572e-05
-1.33107595052655e-05
-3.23056432278004e-05
1.53558300745271e-05
-1.50735766831222e-05
-1.47636064198076e-05
-1.55351551243543e-05
-1.17583607052193e-05
-3.62400515469078e-05
-2.23231963460773e-05
-1.08177137653858e-05
-1.10993677916629e-05
-1.91911296424214e-05
-2.09502301563503e-05
-1.65911335747599e-05
-3.08013618152071e-05
-2.62176800894571e-05
-6.87307004032764e-06
-6.60974415050224e-06
-2.38919249157459e-05
-9.80792773294409e-06
-3.33030622942201e-05
-2.46375352706556e-05
-2.59158727733155e-05
-8.4088087659438e-06
-7.49883235916248e-06
-2.98477687954655e-05
-2.99898845345777e-05
-1.61396467460985e-05
-2.24997183206046e-05
-1.88438044961245e-05
-2.19119526899422e-05
-2.30462954500679e-05
-3.34803738811304e-05
-3.81333506493189e-05
-2.93751492733528e-05
-1.75823796080975e-05
-4.04135568511636e-05
-2.07723427950521e-05
-1.66461507540535e-05
-2.78985273780473e-05
-5.36019421499173e-06
-3.62345434358972e-05
-3.61720932569741e-05
-1.69174456400627e-05
-3.18341487448528e-05
-4.41571800471535e-05
-4.09950801345127e-05
-2.40754035472689e-05
-1.79875444377735e-05
-2.88655101458606e-05
-1.59621143151237e-05
-2.55345518707802e-05
-1.25751017522972e-05
-2.53558613918159e-05
-1.94732444387124e-05
-1.21181832218362e-05
-3.65590340517034e-05
-2.52076662855089e-05
-2.65298286985936e-05
-2.07877652395377e-05
-2.06988417450601e-05
-3.92739627410022e-05
-7.14974831146225e-06
-2.99586432071235e-05
-6.37202646936718e-06
-2.02230359475382e-05
-2.53672815110443e-05
-1.3433842788144e-05
-9.41226138185536e-06
-2.99072506860168e-05
-2.334615891983e-05
-1.32738015847297e-05
-7.88204136802316e-06
-2.07122392261038e-05
-2.15408065646787e-05
-2.83527969300874e-05
-1.68917006850408e-05
-6.59830020512958e-06
-2.55729812891084e-05
-8.78226914912193e-06
-3.48947131214955e-05
-2.938323770411e-05
-2.12742545520971e-05
-2.21844957202075e-05
-1.68683564810029e-05
-1.17993345141863e-05
-3.66894488006589e-05
-1.48104915846769e-05
-1.96693202053959e-05
-1.87466008883248e-05
-2.17775210531835e-05
-1.48753586719468e-05
-6.72890826342729e-06
-2.45094648878274e-05
-2.53693247969755e-05
-1.3178889447642e-05
-1.49474599554635e-05
-1.09435159982009e-05
-1.95077616050178e-05
-1.89136930875098e-05
-4.17191269829372e-06
-1.08028986238748e-05
-2.2027846127332e-06
-3.35121557695512e-06
-1.90170720735887e-05
-2.97301666122035e-05
-2.67245928518384e-05
-1.98998487091912e-05
-2.59071211516732e-05
-1.60556404691099e-05
-2.62330801411014e-05
8.80936156880711e-06
-2.52163555995634e-05
-1.94971803827081e-05
-3.65905111134406e-05
-3.80039849827586e-05
-6.88428509945437e-06
-2.70291838918964e-05
-9.73299792098144e-06
-2.30367401622751e-05
-3.70586487997401e-05
-2.68607796244111e-05
-1.28437807785236e-05
-2.0835956098602e-05
-1.84049378693725e-05
-1.60612462824117e-06
-3.53844811367021e-05
-3.36877183215706e-05
-2.84906895377543e-05
-3.05710732102225e-05
-1.8392827602931e-05
3.04263872527245e-06
-8.50767063666793e-06
-2.0440941819894e-05
-2.42683286137662e-05
-2.99691388869944e-05
-2.38455658048719e-05
-3.67357473215388e-05
-1.77130130114776e-05
-4.39458104495471e-05
-1.61771813793067e-05
-2.59402925430616e-05
-2.0581488039776e-05
-2.14353615904112e-05
-4.58174230369155e-06
-1.65776342408512e-05
-2.61375008280714e-05
-2.82400125854794e-05
-1.0903291234523e-05
-2.51888821419886e-05
-1.39581591713403e-06
-4.49539630341125e-06
-1.06725591621946e-05
-2.22830018642438e-05
-3.69067199012742e-06
-1.24331988588157e-05
-1.41487722875398e-05
-1.68018000020216e-05
-2.54876968626949e-05
-9.52041189129554e-07
-1.88377648180919e-05
-4.33143005262314e-05
-3.03418705811116e-05
-2.12309551062781e-05
-5.07819583835376e-06
-2.71471635688349e-05
-1.87273550050927e-05
2.53837076778536e-06
-9.85105727611018e-07
-3.07103562625772e-05
-1.57102353665238e-05
-1.89639346148607e-05
-1.99300517132389e-05
-2.73267212127114e-05
-2.71947297020081e-05
-3.08589725769276e-05
-7.71586991689634e-06
-3.76475487694798e-05
-2.04437449464153e-05
-7.23328229361348e-06
-1.67896870531398e-05
-2.97048847750941e-05
-8.59838285742092e-06
-1.71027114518356e-05
-2.11382452274911e-05
-1.52633883054346e-05
-2.69180715593757e-05
-1.71924848367118e-05
-2.23852035627198e-05
-9.51466489720922e-07
-2.68287812428369e-05
-2.46005027090321e-05
-3.09531725416939e-05
-2.10425090865281e-05
-4.15360893959279e-06
-3.76258517806272e-05
-1.86297471530804e-05
-1.96893591894562e-05
-1.15663271800017e-05
-6.12920882686039e-06
-3.15360672306576e-06
-3.38355363418654e-05
-3.47718367239083e-05
-2.43898968409752e-05
-3.54290983106854e-05
-2.42042389459495e-05
-2.50700295245734e-05
-1.58668567309387e-05
-2.49512889558033e-05
-4.19518865073384e-05
-1.99808873269474e-05
-2.59753599216111e-06
-3.51046924940903e-06
-6.68628863543211e-06
-5.78535749613195e-05
-1.66181289234841e-05
-2.21394448559697e-05
1.02659479817674e-05
-1.74032780965593e-05
-2.21682483181473e-05
-8.58683653198715e-06
-2.55904119440372e-05
-3.27842135859806e-05
-1.1629916690259e-05
-2.8151197879582e-05
-2.31431884876411e-05
-1.59615932308734e-05
-2.68728783699183e-05
-2.38204925095954e-05
-2.60479644044706e-05
-1.9769151752106e-06
-2.49596967176463e-05
-2.99616249014501e-05
-1.34451880793464e-05
-3.89322956236589e-05
-2.14714946899079e-05
-2.83529451593559e-05
-1.1273741444716e-05
-1.61343151488564e-05
-7.75329722454804e-06
-2.14702122821084e-05
-9.2589436863162e-07
-2.46881117527796e-05
-1.44069392945761e-05
1.02353850855743e-05
-2.29100400516425e-05
-1.74857626355511e-05
-1.79204597230721e-05
-1.60733997540357e-05
-2.28462145102253e-05
2.18015583023845e-07
-2.23480018575818e-05
-1.11535575101916e-05
-2.22313796584856e-05
-3.03248312544862e-05
-1.3068810708682e-08
-1.4997400106742e-05
-1.01536120817568e-05
-4.82261073946232e-05
-2.00336072749345e-05
4.37387225064149e-06
-2.76489100397241e-05
-3.6306428825459e-05
-3.50464376555763e-05
-1.38264596176e-05
-7.6094049368473e-06
-1.32073245612661e-05
-3.28785568101639e-05
-3.74637298436059e-05
-1.40481943706863e-05
-9.33119373790487e-06
-1.5607510227429e-05
-4.08055078113669e-06
-1.03798495512859e-05
-3.77531745438759e-05
-1.31305466317366e-05
-1.40603390247752e-05
-1.78530290940581e-05
-1.67774276015249e-05
-2.49573125356456e-05
-2.50913506955199e-05
-2.57190878999829e-05
-3.10299332028961e-05
-1.42998605779443e-05
-3.3762545900087e-05
-3.54384529969555e-05
-1.20799404905566e-05
-2.0777423791246e-05
-2.74233217333285e-05
-2.5100405003535e-06
-2.54766052059147e-05
-3.58659328838165e-05
-2.47401458923869e-05
-9.26686371021039e-06
-2.70524579066134e-05
-2.97624200299288e-05
-1.87929469545717e-05
-2.82031352966315e-05
-1.56831087983422e-05
-9.53572990220933e-08
-2.19694541810778e-05
-4.04980284278259e-05
-1.29320024474854e-05
-9.94678456443388e-07
-4.9366200917168e-05
-9.5401912745858e-06
-2.29524177231954e-05
-2.16885238706449e-05
-7.82908133592481e-06
-3.19101709292338e-05
-2.46306868315595e-05
-2.43381972713417e-05
-3.03358302948235e-05
-1.73343935963688e-05
-6.96845957838795e-08
-6.92866072688686e-06
-2.80995972535511e-05
-3.17215856502692e-06
-2.58166761246769e-05
-2.16521842297525e-05
-3.18303848106917e-05
-2.27701322593842e-05
-2.28401689526692e-05
-3.77797399013293e-05
-1.49566480275236e-05
-2.25896954929937e-05
-1.79034418130103e-05
-4.56119725688992e-05
-1.12754976399559e-05
-2.61586610730094e-05
-2.49097188057362e-05
-1.73056405877742e-05
-3.62981138952747e-05
-3.03915375376324e-05
-2.93886771110535e-05
-1.56230103234176e-05
-5.45579285266715e-06
-2.56011047272873e-05
-2.32149048914571e-05
-2.12374527491177e-05
-3.05926409855052e-05
-1.31547473781183e-05
-1.04216940153295e-05
-2.86074564080642e-05
-1.22221192597756e-05
-1.51029782124065e-05
-2.54997759823532e-05
-3.66449359301702e-06
-3.36937578833858e-05
-1.35091150882492e-05
-1.39951822907165e-05
6.87109124042207e-06
-8.79068995369737e-07
-2.92503397129113e-05
-6.7478073437809e-06
-3.3680413547057e-05
-2.82416662787837e-05
-3.99841288519156e-05
-3.50864942331866e-05
-3.25754461418762e-05
-3.92769939024706e-05
-2.66228660697981e-05
-2.84666627352364e-05
-4.23974360196658e-05
-3.09924887346809e-06
-1.92074006765853e-05
3.13711539970348e-06
-3.15659323738963e-05
-2.80785774256322e-05
-1.35979728006437e-05
-1.05233905320187e-05
-1.58661939088e-05
-6.94853492577124e-06
-2.46767254398396e-05
-1.01974476387246e-05
-2.31736149311082e-05
-2.41497750667628e-05
-3.17995067192811e-05
3.54866168756901e-07
-1.89586182299722e-05
-2.07938200865538e-05
-1.18495913242826e-05
-1.12031056987153e-05
-1.23569369706991e-05
-1.44273729267077e-05
-5.8545425758629e-05
-3.3049938033912e-05
-1.36973780864408e-05
-2.64123641284747e-05
-4.08667759514592e-05
-2.11733979004172e-05
-1.07189622341006e-05
-2.32283780420972e-05
-1.97736042261892e-05
-2.30859421868827e-05
-1.49571711317635e-05
-3.11048495818512e-05
5.316456057928e-06
-3.39300304385268e-05
-2.34954423858502e-05
-2.15162141299946e-05
-3.5927031875839e-05
-3.00507620418622e-05
-1.22129030604821e-05
-1.12427208207845e-05
-3.00553057524874e-05
-2.0589567615768e-05
-2.581201756776e-05
-1.21487460940847e-05
6.6040566153205e-06
-9.56311610105811e-06
-4.08392548728059e-05
-1.24269227466199e-05
-1.94756394989946e-05
-4.05591169784544e-05
-9.26229637635013e-06
-2.8875943117055e-05
-1.89822902862033e-05
-3.93568874686884e-07
-7.33198955602593e-06
-4.74814017228798e-06
-6.88009290178746e-06
-3.52146463874275e-05
-2.008600504819e-05
-8.51235849779569e-06
-9.26697925292276e-06
-1.64078592817264e-05
-1.50113125457212e-05
-2.73051576057017e-05
-4.4934355301457e-06
-8.8356047656221e-06
-2.3301349478999e-05
-1.17352097430525e-05
7.05857744428994e-06
-3.47555228589926e-05
-2.47395804171337e-05
-5.10136689770475e-06
-1.0484703834895e-05
-2.44984732530491e-05
-3.3905656766715e-05
-1.13492772698826e-05
-1.42657064786428e-05
-2.9935988006824e-05
-1.83183096283472e-05
-1.06093921261749e-05
-1.17459066163816e-05
-6.76102110241321e-06
-9.44025346555291e-06
-1.66595753808892e-05
-4.54574042071911e-05
-1.69508193206661e-05
-2.52790602735904e-05
-2.33009068098478e-05
-3.5281138546357e-05
-2.88326906613211e-05
-2.80469385503451e-05
-1.73165638195929e-05
-2.0089688564166e-05
-1.83966527034888e-05
-3.28523202799208e-05
-3.20540377566263e-05
-2.2258866318294e-05
-2.32883286556334e-05
-2.59373928960583e-05
-2.02204808318647e-05
-1.34729261081682e-05
-1.55947144565165e-05
-1.44509089850734e-05
-2.32473357873544e-05
-9.87949120163665e-06
-2.00577158548341e-05
-1.71372051568457e-05
-9.4315360367814e-06
-1.42075140801018e-06
-6.95434967919251e-06
-1.68455346898868e-05
9.99335715804025e-07
-2.27371123128716e-05
-1.6336874232086e-05
2.98162201319287e-06
-3.16647674809835e-05
-6.10333933550007e-06
-2.86985003529453e-05
-1.60750500296234e-05
-5.49696842706717e-06
-2.57531558785607e-05
-9.80581483693831e-06
-1.22632021825844e-05
-1.21594525857415e-05
-1.25964800078394e-05
-1.3022420305099e-05
-4.01212497576276e-05
-1.33555563431885e-05
-3.31422095698511e-05
-1.16409395772271e-05
8.93368388697292e-06
-1.91410804910108e-05
-1.51314922174363e-05
-2.34142822155548e-05
-1.04581581544106e-05
2.10921920773922e-06
-1.54980806761168e-05
-2.52882593842788e-05
-2.20749623432181e-05
-5.96352472311261e-06
-4.31422356348427e-05
-3.17783961986748e-05
-2.27797481827183e-05
-2.59620571221499e-05
-3.09229562775238e-05
-2.21208203393255e-05
-3.98670276081492e-05
-1.43343777284234e-05
-1.61275523338759e-05
7.53259646005255e-06
-1.78588982283495e-06
-2.78921842554604e-05
-1.88579865559978e-05
-2.97038875899866e-05
-3.24882189165214e-05
-1.58487282416959e-05
-1.70579762881284e-05
-2.27214946844194e-05
-3.4640686025732e-05
-3.41917643169282e-05
-6.38804996591319e-07
-1.97988402160644e-05
-1.79234964979551e-05
-2.66305673155627e-05
-1.42879211832464e-05
-2.74189825935963e-05
-4.7216555131989e-06
-2.72797701973657e-05
-1.08315934131772e-05
-2.89097745257844e-05
-2.33274313109251e-05
-1.08996276267783e-05
-3.79066722530326e-05
-1.72534862996434e-05
2.4558311224288e-07
-3.37007011266054e-06
-9.37563543129747e-06
-2.51005575515687e-05
-2.29835092177637e-05
-1.08127682540437e-07
-2.32640666083372e-05
-3.04441930019402e-05
-2.25865581683705e-05
-2.90079606437189e-05
-7.06144542496361e-06
-3.80175753612969e-05
-2.95706031933394e-05
-2.7114847161052e-05
-8.1594505178299e-06
-1.68456843433395e-05
-3.92031742750528e-05
-1.67699948013187e-05
-1.73193588217835e-05
-2.01996868435357e-05
-1.62046966653696e-05
-2.06008315914154e-05
-2.03778383542685e-05
-2.82104875295938e-05
-2.65562714960625e-05
-2.93726297615251e-06
-5.88879036954348e-06
-1.37061224795007e-05
4.33897662684179e-06
-8.48719859269507e-06
-1.19731810957055e-05
-3.46591512067222e-05
-6.09279132163297e-06
-7.59334120622538e-06
-2.16520961574651e-05
-2.04150321813774e-05
-2.58795323421463e-05
-2.31814306743324e-05
-7.78019201245215e-06
-2.96138074055023e-05
-1.88302488419524e-05
-1.50887798617333e-05
-3.28334972272839e-05
-2.12010698627296e-05
-1.24210958983738e-05
-1.548683307793e-05
-4.02201855816522e-05
-1.97687011619592e-05
-4.18578215395804e-05
-1.58619946581952e-06
-2.44921056913042e-05
-3.68657150024342e-05
-2.59107376940604e-05
-2.05145405641826e-05
-3.18954728292461e-05
-1.96673687546816e-05
-2.33907048071419e-05
2.52541734592312e-06
-2.99195232123081e-05
-3.11751385432911e-05
-2.03164160060935e-05
-2.10662597083668e-05
-1.82056755064667e-05
-1.86418148679998e-05
-2.2133756314465e-05
1.78522660210637e-07
-1.86743855941676e-05
-3.60440822821353e-05
5.78597674842177e-06
-2.9116591997089e-06
-1.55738745664509e-05
-2.36502767032293e-05
-3.38398411776293e-05
-1.55241684598681e-05
-2.91855386815285e-05
-4.40040944766013e-05
-1.30675241334907e-05
-1.2027452144839e-05
-4.04775998837715e-05
-9.78896875485262e-06
-2.53511899942656e-05
-9.94210869384739e-07
-4.10988639854085e-05
-3.36727050657556e-06
-1.29705448255424e-05
-2.110193256148e-05
7.08300129831345e-07
-2.08878909151196e-05
4.22117977246234e-06
-2.49399690677737e-05
-1.64830794576532e-05
-1.61677387924811e-05
-1.57315026327711e-05
-1.02869032558334e-05
-2.18686013012934e-05
-1.60387598866643e-05
1.93239436937311e-06
-3.77156992214805e-05
-1.74300041079985e-05
-2.70313431423684e-05
-2.19747654201962e-05
-8.81953500357419e-06
-1.86921391803634e-05
-2.27474167972501e-05
-3.31134334385698e-05
-1.91394805359848e-05
-3.60229285917445e-05
-1.43467845229218e-05
-1.1772023599941e-05
-2.06822979174921e-05
-1.04424187447771e-05
-1.70332850015929e-05
-2.69067501044079e-05
-1.35025569345535e-05
-2.05021811627544e-06
-2.46825030733986e-05
-3.7131003644958e-05
2.59479606050188e-06
-4.38468888160468e-05
-3.83817253198661e-05
-2.35968844968645e-05
-2.49987196094305e-05
-1.59106669489743e-05
-1.53154539496203e-05
-3.71423818418689e-05
-2.10586880121109e-05
-2.05088450003318e-05
-2.9821088721111e-05
-1.1679088959157e-06
-4.53416445436258e-06
-1.9258830960432e-05
-2.06776789795143e-05
-1.60371630544894e-05
-1.66031927897022e-05
-2.16057714625716e-06
-1.9173367101886e-05
-3.15455159948745e-05
6.95010160688769e-06
-7.84521482895882e-06
-2.41832867415281e-05
-1.85239640175327e-05
-2.778742213838e-05
-9.91616131655467e-06
-1.75799673995069e-05
-3.02023294745117e-05
-1.14881609160208e-05
6.73825269327798e-06
-1.71679882807204e-05
-1.92643599030527e-05
-1.7855148831965e-05
3.64499355089405e-06
-2.11484896145857e-05
-7.91312543425688e-06
1.58328648650274e-06
-1.52331790112665e-05
-1.50516670915378e-05
-2.94914184213773e-05
-2.22966770310524e-05
-1.13100943666035e-05
-1.20404566841559e-06
-1.98464218895607e-05
-2.08921737967659e-06
-1.98612334893144e-05
-2.11163763149603e-05
-3.1625798255174e-05
-1.43464858273552e-05
-2.54830139809296e-05
-1.50914868479581e-06
-2.04235132563815e-05
-4.6829520589427e-05
-5.8111947808407e-05
-2.49601764378729e-05
-1.39045653051743e-05
-4.24344644015372e-05
-2.37690350795804e-05
-5.04142974450794e-06
-5.61948173157788e-06
-3.19393087691319e-05
-2.68949125067762e-05
-2.39379445840222e-05
-1.64348984109735e-05
-9.65888310577656e-06
-6.79427183849642e-06
-2.24929209389814e-05
-2.01070353843201e-05
-1.6511441856799e-05
-1.80800200358739e-05
-2.37028331672226e-05
-1.39481561893762e-05
-1.24279421289262e-05
-2.46059830904069e-05
1.26871966902307e-05
-2.8614608065222e-05
3.35612058218973e-06
-1.30281227470081e-05
8.015828663988e-07
-3.08117021259765e-05
-9.16559344092661e-06
-3.90018550190375e-05
-1.04868079923049e-05
-2.66876589134782e-05
-1.03946767839092e-05
-8.25115340760292e-07
-2.63001740225837e-05
-2.79921471653588e-05
-2.09825261335589e-05
-1.53592079585949e-05
-3.53188943821066e-05
-1.56528336080168e-05
-1.10854570428364e-05
-5.99004275114061e-05
-2.31135936702329e-05
-1.24215870941593e-05
-1.77902913697216e-05
-1.23603214795099e-05
-1.77635299654767e-05
-1.94255121784339e-06
-1.39819228466105e-05
-4.95814375423998e-06
-1.82416428158652e-05
-2.16330546175578e-05
-3.92588539105372e-05
-2.79558145923269e-05
-1.12032100946322e-05
-2.69531093639688e-05
-2.47745003079151e-05
-3.66178947666066e-05
-3.88158960139284e-06
-1.85470581029263e-05
-2.23160442162774e-06
-8.66137082535396e-06
-1.84397379804776e-05
-3.2454642127032e-05
-2.94919981841226e-05
-1.64475080063056e-05
-2.14631321016385e-05
-2.32465254261067e-05
-1.00784218032859e-05
-1.32330645123863e-05
-2.8196776977051e-05
-4.95587243490317e-05
-3.13452248244651e-05
-5.702655370183e-06
-4.03280982702304e-05
-7.50502496657936e-06
-2.29223863490232e-05
-1.79386926608648e-05
-1.66183081442248e-05
-1.88917100135165e-05
-3.02806822836189e-05
-2.95523400979943e-05
-2.77421591506532e-05
-2.71984065362296e-05
-9.97972162227743e-06
-2.39207942032155e-05
-1.67879703518767e-05
-1.42715354201376e-05
-3.76011810932658e-05
-1.82525130176845e-05
-1.93463494403267e-05
-3.32982240823242e-05
-3.4171018746504e-05
1.3403676417001e-06
-1.9052041458299e-05
-1.83922637432862e-05
-1.36701455988054e-05
-1.55080866199133e-05
-1.65312699642436e-05
-9.76840759741651e-06
-2.46268550510291e-05
-1.21026921007546e-05
-3.27146209285176e-05
-2.17412573940147e-05
-1.67097770393605e-05
-3.13177299570935e-05
-2.71954191602255e-05
-3.115665000572e-05
-6.45951825184864e-06
-1.21553056504624e-05
-8.60570092541712e-06
-1.43844990430038e-05
-1.71409352450755e-05
-1.47135462245008e-05
-3.08342360421203e-05
-1.99481083208585e-05
-1.75112336371775e-05
-2.29440571127218e-05
-2.0279453478155e-05
-3.04694544198985e-05
-1.64571802263236e-05
-2.51470469039651e-05
-2.27892018175582e-05
-1.86661237413423e-05
-1.9434319232248e-05
-4.407050737348e-05
-2.53205635172961e-05
-1.61833948610075e-05
-7.30843301746846e-06
-3.05773792918271e-05
-1.73260379607836e-05
-1.29704809285956e-05
-1.52869972340653e-05
-8.99295596378045e-06
-1.82838161182722e-05
2.70854253417721e-06
-3.9891147394262e-05
-1.83838706488113e-05
-1.54025019019457e-05
-1.3908846334792e-05
-2.32276499333327e-05
-1.56554299487495e-05
-3.76422668806633e-05
-3.05919047420092e-05
-2.82607680888439e-05
-2.44922051852003e-05
-2.6418618468146e-05
-3.5238066098039e-05
-1.71812724215215e-05
-1.83053130281219e-05
-9.25517905341903e-06
-1.63215208898835e-05
-3.46104424468886e-05
5.43101902381523e-06
-2.09095037102827e-05
-1.22359541576365e-05
-2.33503054809776e-05
-2.11423926317233e-05
-1.47372326010627e-05
-3.4975945210208e-05
-3.83203976370616e-05
-1.35469173935631e-05
-2.6843802969058e-05
-2.17938949308913e-05
-1.97992285368631e-05
-1.26774146231998e-05
-1.33976152904851e-05
-4.59640331631193e-05
-1.73594424449028e-05
-4.7177505079613e-05
-2.42473949844008e-05
-3.06760011858031e-05
-2.9837272022513e-05
-1.41785867246317e-05
-1.23523919103094e-05
-2.12325486371806e-06
-5.11159964248568e-06
-1.77393895576565e-05
-2.73320886535057e-05
-7.84044096630503e-07
-2.47714358547386e-05
-1.57825741768192e-05
-9.10981048854421e-06
-3.10276644857206e-05
-1.47015149030012e-05
2.17655896600068e-06
-2.85872022360421e-05
-1.5467753842576e-05
-2.69588762756926e-05
-3.32705949054787e-05
-1.61066414832653e-06
-1.4732704965643e-05
-1.67919720752387e-05
-1.71354941241869e-05
-3.58020685514654e-05
-3.19655828688514e-06
-2.64130003376534e-05
-1.44671710779828e-05
-6.52156775368565e-06
-1.28430935787686e-05
-3.17583956129371e-05
-2.38644925253236e-05
-3.1332454037795e-05
-4.74231365724452e-07
-8.81715234119925e-06
-4.40819474381523e-06
-1.90202246720918e-05
-2.43715592693196e-06
-3.08990722289267e-06
-2.80322267377671e-06
-6.24916174682495e-06
-4.6910513665754e-05
-1.38215386428797e-05
-3.41302944914299e-05
-2.73599874327231e-05
-2.23408343763714e-06
-2.13126564821273e-05
-2.009185551424e-05
-2.27649502308499e-05
-6.4073549875707e-06
-2.31393085842546e-05
-2.46251236584839e-05
-4.64356605981439e-05
-3.94102780368044e-06
-7.8881484728644e-06
-2.08731648643397e-05
9.44872003276578e-06
-5.3596761441316e-06
-2.94243422640098e-05
-3.09966019492461e-05
-2.92166285447472e-05
-2.0302319906473e-05
-3.53326216610554e-05
-1.11836371632056e-05
-4.70149072634725e-05
-3.92896477024518e-05
-4.61732463497197e-05
-3.11165495745758e-05
-2.73275111732154e-05
-3.436931047559e-05
-4.62605873976544e-05
-1.74641630334455e-05
-2.06927178770893e-05
-4.24457798577021e-05
-4.03311006990406e-06
1.85227002252514e-05
-1.99661473526056e-05
-1.52584162085886e-05
-2.54499156880699e-05
-1.62090968010299e-05
-1.18188532751776e-05
-3.06014096013884e-05
-3.28076720030188e-06
-1.72494092470986e-05
-1.62493114986818e-05
-1.10958348645792e-05
-2.85519373357926e-05
-3.25883068225e-05
-1.39141119937097e-05
-3.77291216013805e-05
-3.3479561152314e-05
-2.0770189193445e-05
-1.97952878870782e-05
-2.76952617738097e-05
-3.13542368178438e-05
-2.06999035679659e-05
-7.21594182774436e-06
-1.5623094397941e-05
-1.4160858545473e-05
-2.73356033291646e-05
-2.04806810800363e-05
-1.71705451583036e-05
-4.37877151185984e-05
-3.02329782386985e-05
2.48771051526479e-07
-2.22270473627483e-05
-1.23827396424173e-05
-6.84574337662358e-06
-4.40126826759457e-06
-1.71449636578129e-05
-4.20087853164091e-05
-2.13905796794038e-05
-1.95047826519783e-05
-1.18332129027484e-05
-3.8540464499203e-05
-1.70085769007034e-05
-1.22491582628533e-05
-2.54683810099536e-05
-1.9470416396766e-05
-1.57238137242863e-05
-3.66390847051461e-05
-5.16676321327676e-05
-3.73727234726569e-05
-3.13606659295422e-05
4.41799581093543e-06
-2.09008267673959e-05
1.40828713491505e-06
-2.39464685353096e-05
-1.64251697856431e-05
-5.97372064857335e-07
-1.93609557411425e-05
-3.11815282775283e-05
-1.1773464404654e-07
-3.46652099908705e-05
-1.00867354592816e-05
-3.1301870496756e-05
-6.82727237990119e-06
2.99632447607846e-07
-1.35300781101583e-05
-1.47221089534893e-05
-1.94237045217753e-05
-2.1933907517347e-05
-1.66980670452836e-05
-3.72645232102455e-05
-5.35569042852205e-06
-1.93853583827057e-05
-2.61027132436932e-05
-3.20198285435523e-05
-1.2540600290567e-05
-4.27267601778224e-05
-2.65608151594555e-05
-2.75155533011393e-05
-2.25007470666652e-05
-2.05197396881603e-05
-3.65952787424249e-06
-2.62885668742216e-05
-3.62080165841657e-05
-1.23927889758456e-05
-3.13390563129084e-05
-1.00107982107509e-05
1.40609606583321e-05
-8.88203917163115e-06
-4.39584338080181e-06
-1.65520822862512e-05
-5.46865981286895e-05
-2.55360937829165e-05
-6.43389758322316e-05
-3.11265168633281e-05
-1.28942838559336e-05
-8.54063197472437e-06
-2.44173067816634e-05
-1.83816981014081e-05
-3.7438981648832e-05
-1.26320140671484e-05
-3.98989763685547e-05
-7.74535174960477e-06
-2.073502038328e-05
-2.95981251209095e-05
-3.06639808855436e-05
-3.68010393927841e-05
-3.04278064260822e-07
-3.38389917013118e-06
-2.29676948086275e-05
-1.48730262287154e-05
-1.22299441506026e-05
-9.21555219071195e-06
-1.117768517275e-05
-5.59605558956535e-06
-1.70480732650766e-05
-3.14150498200397e-05
-1.88387179122774e-05
-4.21894388731462e-06
-2.56424603040822e-05
-2.7733654865662e-06
-2.38318306955381e-05
-2.09009546651006e-05
-3.31890260096647e-05
-9.53873435301501e-06
-2.92573990656266e-05
-3.66502089788559e-05
-3.91924610960353e-05
-1.5874059717341e-05
-2.99778143694927e-05
-4.04874288553585e-05
-5.42687310375431e-06
-1.21038856725331e-05
-1.37234012155066e-05
-3.63288985271335e-05
-1.4119241989261e-05
-2.57139661236166e-05
-1.27888663533773e-05
9.09189721918819e-06
2.81666791726523e-06
-2.017965779121e-05
-2.89643922014497e-05
6.35946876862118e-06
-2.81521164745338e-05
-2.25573613937596e-05
-2.23919760374585e-05
-3.07680075128597e-05
-1.14060853992923e-05
-1.24538004265144e-05
-2.05980457422865e-05
-9.17859133418866e-06
-3.02746967916086e-05
-1.34316602621531e-05
-3.08401025161768e-05
-3.96245839795371e-06
-1.98534020260649e-06
-2.43509111387928e-05
-2.64624484394096e-05
-2.31662220955513e-05
-1.06814106382664e-05
-1.32377909257435e-05
-3.22333696540176e-05
-1.76264993616568e-05
-2.03300463302544e-05
-1.30119192588207e-05
-3.31542446099145e-05
-1.77847853652173e-05
5.04285385074012e-07
-1.09138006372691e-05
5.33015078220746e-07
-2.77712385392116e-05
-3.56001701624849e-05
-7.25040714660413e-06
-3.89978898544043e-05
-1.98177840758627e-05
-1.65020850185262e-05
-2.06235397672495e-05
-3.43199946640451e-05
-1.3736755022558e-06
-2.67311426923175e-05
-3.01094301532419e-05
-2.30321174111538e-05
-1.71031160584412e-05
-5.44925465674268e-06
-5.90474775810005e-06
-1.21971830518325e-05
-3.96884703556206e-05
-3.56226045270143e-05
-1.9028159216143e-05
-1.38220229424694e-05
7.64721683115282e-06
-2.36179873389055e-05
-5.8419712303343e-06
-3.28341908847224e-06
-2.85282815003974e-05
-4.39387827346836e-05
-1.95022491379881e-05
-2.27013970125621e-05
-2.75945143790384e-05
-5.1465080028786e-05
-3.08828032685423e-05
-1.08280939824525e-05
-1.34675387397563e-05
-3.90808300445776e-05
-1.97225328911185e-05
-1.60743134691071e-05
-4.42061759790961e-05
-2.43548018221619e-05
-2.63709505513643e-05
-1.260893895457e-05
-1.71669767390998e-05
-1.79309234178171e-05
3.92093727441785e-06
-3.25835173436579e-05
-1.06989087350006e-05
-3.24349586208331e-05
-8.45821442809469e-06
-9.12609466856354e-06
-2.12338781801456e-05
-2.53044492679463e-05
-2.97910369974541e-05
-1.07539856618041e-05
-2.72527376374615e-06
-1.38749571677181e-05
-2.48892255313382e-05
-1.64422057429586e-05
-2.11731133818437e-05
-4.13294205542342e-05
4.26383841451528e-06
-5.37995650091848e-06
2.59715734146935e-06
-1.97517554769422e-05
8.08436494510374e-06
-1.06155932418254e-05
-4.61062211405166e-05
-1.66205516367177e-05
-2.64964487430739e-05
-2.02700857500865e-05
-1.08285111288147e-05
-1.86189546717519e-05
-1.91026308688559e-05
-1.98587206954578e-05
-2.33523222051852e-05
-1.30067597784052e-05
-3.6432595090698e-05
-1.53009207539244e-05
-6.91005511772018e-06
-4.61665275311184e-05
-3.59151876305603e-05
-3.16174803506991e-05
-2.57546629052948e-05
-2.7687972639128e-05
-1.44460495684237e-05
-5.73742639046147e-05
-1.06287141212667e-05
-1.07785361329778e-05
-2.80241014567589e-05
-1.68128711088923e-05
-2.24948693135895e-05
-2.44396611245515e-05
-3.79809132157145e-05
-2.33743502305586e-05
-1.43279574527891e-05
-1.38604970454992e-05
-2.89242925152444e-05
-1.7608005704526e-05
-9.68045289477697e-06
-3.55706336632899e-05
-4.02169880075694e-06
-2.40757113756082e-05
-3.19369384917424e-05
2.66156521789571e-06
-2.24999456196274e-05
-2.04866962874708e-05
-4.75909686192426e-05
-4.00753200112078e-05
-1.97239720831767e-05
-1.41760319037438e-05
-2.61420921240295e-05
-3.71432066177588e-05
-3.03378080628779e-06
-2.83859833351997e-05
-2.15569321854886e-05
-7.31382549786816e-06
-2.88455735953708e-05
-3.53300862427105e-05
-1.17734405843075e-05
-1.9945498415462e-05
-7.38153409318583e-06
-3.84028397537574e-05
-1.8167792156403e-05
-2.74870017033118e-05
-2.82929551848283e-05
-3.08158974234762e-05
-3.74196131174541e-06
-2.0450813029903e-05
-3.31543652416677e-05
-1.6813871868856e-05
-4.21615844666865e-05
-3.11844126271235e-05
-1.66736428927514e-05
-4.28700346953764e-05
-3.18031989065576e-05
-2.10755170222231e-05
-1.54121942442767e-05
-1.87336923600999e-05
-9.42007893230341e-06
-3.45375267956348e-05
-4.06196349100357e-06
-3.80958722640224e-05
-1.654581527455e-05
-2.09066324106222e-05
-6.85474379783131e-06
-2.5516537059362e-05
4.57251714271629e-06
6.7518495344635e-06
-3.26191378719072e-05
-2.68714836292051e-06
-1.04912465634979e-05
-1.34416586416033e-05
-1.47075383803434e-05
-3.11306589784808e-05
-1.16666449058586e-05
-3.46954762833288e-05
-2.10118595056648e-05
-7.44207337438325e-06
-2.83401608996637e-05
-2.9304554168354e-05
-5.37806013911462e-06
-1.64099747204761e-05
-1.71274878480084e-05
-2.05266283175397e-05
-2.66459484697307e-05
-3.1740509253114e-05
-1.04453716520091e-05
-1.33015177090907e-06
-1.39067682515104e-05
-2.67836932253929e-05
-8.8250927021902e-06
-1.78861215696067e-05
-1.45385513026781e-05
-7.66634844844799e-06
-2.0802748951942e-05
-2.57645276623993e-05
-1.91377746417364e-05
-2.57060113477944e-05
-5.29263420366852e-06
-2.28914337377414e-05
-2.33507096959567e-05
-2.59162480213844e-05
-2.47707448038418e-06
-1.83093721141269e-05
-3.63192149552515e-05
-1.3920201249692e-05
-2.18883461231486e-05
-2.67458627958129e-05
-1.78676433118198e-05
-1.92401955652338e-05
-3.31291285453874e-05
-1.81291171923783e-05
-2.13109125859088e-05
-2.62578712618875e-05
-3.20107772604566e-05
-3.59657256116864e-06
-1.79996862057041e-05
-2.32174848837734e-05
-1.22802756580374e-05
-2.77708389929755e-05
1.82136444814171e-06
-1.26939109732132e-05
-1.77138669342832e-05
-1.8779366051081e-05
-3.55276348273433e-05
-2.46064714279601e-05
2.48213813848193e-07
-1.76558536618265e-05
-2.35667621252925e-05
-2.02713302194103e-05
-4.67145345186941e-05
-1.57149021461049e-05
-6.7038735264361e-06
-3.41481984781503e-05
-2.19938421817159e-05
-3.38433213177701e-05
-2.20921785977322e-05
-2.98989870576662e-05
-1.03045797866853e-05
-2.41794237943732e-05
-2.26408802666987e-05
1.08858933575939e-05
-1.75634378764143e-05
5.33975011980958e-06
8.43279266220041e-06
-3.89073463593296e-05
-2.24767290201948e-05
-2.05087662290643e-05
-8.83706871465155e-06
-3.52472521221999e-05
-9.70828825138117e-06
-2.1146718790166e-05
-1.68640287533337e-05
-2.94034522115824e-05
-3.94436911076894e-05
-3.92555394509455e-05
-2.9508699968364e-05
-2.29194636254442e-05
-1.95816376802714e-05
-3.6858855329976e-05
-9.05294260521687e-06
-1.35418323619626e-05
-8.43567341972565e-06
-3.71423269195365e-05
-7.48201420321379e-06
-3.02793349935435e-05
-1.69296548591335e-05
-1.32488905214619e-05
-1.75094938588572e-05
-9.34680026911463e-06
-2.59438168638396e-05
-2.02316150775922e-05
-2.76084762190301e-05
-3.30489468520532e-05
1.73670996148865e-05
-4.14449760356056e-05
5.91892134707225e-06
-4.25453597205285e-05
2.41030431461953e-06
-2.47879380610429e-05
-3.96069452982482e-05
-4.99022082549971e-06
-1.29439445443779e-05
-2.83264595423435e-05
-2.85616793225998e-05
-1.59225357279054e-05
-2.17263338097259e-05
-1.71054306794104e-05
-7.93096982568448e-06
-1.06261474793543e-05
-8.36446582545216e-06
6.50788316108892e-07
-1.45922310026945e-05
8.53888434777301e-06
-3.66418764870785e-05
-1.34246095711799e-05
-2.0314169823729e-05
-2.3008563126743e-05
-1.5523096860279e-05
-1.23365872590316e-06
6.9086853880565e-06
-2.67878214388242e-05
-1.63395241543829e-05
-1.57913411745643e-05
-2.38525132919215e-05
-1.92864699332394e-05
-3.77682521838542e-05
-2.30007451537581e-05
-2.69645910811139e-05
-2.8337004084047e-05
-3.59538279550154e-05
-1.72242923283834e-05
-1.90581544343459e-05
-2.43823335793272e-05
-1.99084784239889e-05
-1.54949165544719e-05
-1.46095956985261e-05
-2.05619746095461e-05
-1.7671497118792e-05
-2.03414302017218e-05
-1.30105700516336e-06
-1.5070498060969e-05
-2.27492678451086e-05
-1.3579557441981e-05
-3.16202363037949e-05
-4.01103319649205e-05
-2.74372623523903e-05
-2.16681642174117e-05
-2.36529885411181e-05
-1.73012128139806e-05
-2.72370597098022e-05
-4.81507506020768e-05
-4.0447618812703e-05
-2.41117955389918e-05
-1.87965510261117e-05
-3.57279902711927e-05
-1.66064449098134e-05
-3.57677802085838e-05
-1.93478640559608e-05
-7.31003010366573e-06
-1.30015626988168e-06
-2.3427995879521e-05
-1.97260799573461e-05
1.02493902595979e-05
-3.56872259866157e-05
-4.3630949202557e-05
-1.92044103616752e-05
-5.37818824616892e-06
-1.55362744366607e-05
2.48114698835672e-06
-1.78657762098436e-05
-1.39523677402336e-05
-1.20246885982367e-05
-2.29832676436195e-05
-4.72269943347315e-05
-3.40373509865944e-05
-2.20870891193438e-05
-2.69311823938429e-05
-1.62362597072843e-05
-2.19972090335781e-06
-2.53865933298126e-05
-1.05802585117123e-05
-1.6372050579404e-05
-5.92433738682111e-06
-1.31225522699177e-05
-2.01472467366852e-05
-3.81060849908319e-05
-2.52682495454319e-05
-1.83858974619057e-05
-4.2848473939308e-05
-1.97173736954938e-05
-1.96540452728328e-05
-1.43487783610321e-05
-8.10560848980711e-06
-2.42109996653249e-05
-9.69835431125955e-06
-3.86633911548217e-05
-2.55569478626923e-05
-1.42055894684508e-05
-1.13280377293044e-05
-2.87327306066267e-05
-3.10173799280848e-05
-3.14612621705813e-05
-3.5240038648921e-05
-2.69405680426702e-05
-8.94581173653197e-06
-2.49192750394234e-05
-1.53215492548277e-05
-3.00819497659682e-05
-1.73419680710622e-05
-3.12045274419551e-06
-1.46875865497586e-05
-1.93231034317166e-05
-3.08668813162802e-05
-3.01104865257515e-05
-1.96076713266549e-05
-2.6045930055228e-05
-3.02610238432885e-05
-1.76596231639308e-05
-3.52715939518166e-05
-3.9820346708697e-05
-2.59121780305352e-05
-2.45270236750276e-05
-2.84007334185101e-05
-2.26266101796759e-05
3.51508551552826e-07
-1.48735690612609e-05
-2.12723899386122e-05
-9.80310929747661e-06
-3.48444453629583e-05
-1.76178155143582e-05
-4.59514396600152e-05
-1.52322570982043e-05
-2.81265485435807e-05
-7.6766080341617e-06
-1.56602106828662e-05
-3.03513582570536e-05
-1.34695069461479e-05
-2.75398269164775e-06
-1.24968957974984e-05
-1.75178661220529e-05
-2.65911993124163e-05
-3.25021263899066e-05
-1.44329061547614e-06
-1.49773426114116e-05
-2.74407985225592e-05
-1.47969112756894e-05
-1.78676883413646e-05
-3.18721490253228e-05
-1.22719225960984e-05
-2.70575168895143e-05
-2.55618058858148e-05
-4.11846012800797e-05
-3.21823590298244e-05
-4.25767743495466e-05
-1.17563203482153e-05
-3.7815002040357e-05
-1.29333269500323e-07
2.46018690507831e-06
-1.98492519547097e-05
-1.61730897349783e-05
-1.39379107733953e-05
-5.41724589544058e-05
-2.71015980342686e-05
-2.70973633400059e-05
-2.26786341652235e-05
-1.93868236155598e-05
-3.37514783643455e-05
-4.72932162715486e-05
-3.04992836727603e-05
-1.29452112285641e-05
-4.12786366178385e-05
-2.98838906944589e-06
-1.20681557144326e-05
-7.44187568513891e-06
-2.18821061778003e-05
-9.63346071521804e-06
-1.15599403601376e-05
-2.03692239550703e-05
-1.40973795445546e-05
-2.03859205449473e-05
-1.9269292215239e-06
-2.54029790637822e-05
-1.41437846875188e-05
-2.85904045621841e-05
-2.65963322437029e-05
-3.93182859310065e-05
-1.69451020293722e-05
-1.83869332185233e-06
-2.74908663690152e-05
3.23881100705109e-07
-2.73040686707366e-05
-3.37730798014109e-05
-2.79550683979445e-05
-2.9537095034684e-05
-1.59211169827424e-05
1.87579600466591e-06
-3.25139966762445e-05
-2.02324401090568e-05
-2.20132591118476e-05
-2.68087284650586e-05
-1.6435754760984e-05
-3.91592885668293e-05
-2.57835022534487e-05
6.05022870585938e-06
-1.0388854702448e-05
-1.62092033443759e-07
-2.1290457125727e-05
-1.22210143501516e-05
-4.26481834188942e-05
-3.01767612882772e-05
-3.58213557609579e-05
-4.27581195536604e-05
-2.31803587033843e-05
-2.57531937291496e-05
-4.57486466400211e-05
2.48685514341831e-06
-1.85451232742118e-05
-1.49572630247024e-05
-1.34294068544895e-05
-1.69968102631474e-05
-1.68358548768792e-05
-1.41448441541765e-05
-8.36109021286849e-06
-1.63323977595609e-05
-1.79644594207064e-05
-1.74836244905765e-05
-2.75429265298215e-05
-3.31353611496513e-05
-2.07470760740027e-05
-2.02484990981564e-05
-2.35261323315369e-05
-2.73512920150762e-05
-1.72995150327452e-05
-3.15536799627102e-05
-1.50072560629439e-05
-1.06927431876106e-06
-1.30567540196453e-05
-8.28825838606665e-06
-3.24141630800865e-05
-1.43959337153815e-05
-3.47709429681946e-05
-2.32137998052885e-05
-6.78436993608923e-06
-1.50013000530903e-05
-1.15428245336488e-05
-2.32784777382922e-05
-2.44254712403875e-07
-1.68248278086212e-05
-3.38235616320198e-05
-1.67410852031102e-05
-2.02420779708245e-05
-4.73197897614089e-05
-1.5568514348058e-05
-2.85644612069142e-05
-4.15419173840091e-05
-4.94262923576346e-05
-2.98051361309618e-05
-2.47657278669448e-05
-3.71893137625486e-05
-3.40335332227945e-05
3.11130565259377e-06
-2.41708519296939e-05
-1.58974378788871e-05
-1.34671659428547e-05
-2.50723540128701e-05
-2.79322629757658e-05
-3.09308266466783e-05
-2.05134153954144e-06
-2.15286407811771e-05
-2.83991480771746e-05
-1.51000429279962e-05
-3.90583890102276e-05
-2.58573239098092e-05
-3.40673697815965e-05
-2.44563959346691e-05
-1.09646960839078e-05
-2.93314647327947e-05
-1.8128160376002e-05
-2.38879880469551e-05
-2.57423251693066e-05
-4.30020968666877e-06
-2.57476831394603e-05
-1.35126063581208e-05
-2.49544545067956e-05
-3.93282922398331e-05
2.73931834779161e-06
-1.81342213230423e-05
-1.49548913870411e-05
-1.14676281531507e-05
-2.26810645339323e-05
-2.40669991479011e-05
-1.59334747082372e-05
-3.7279158662154e-05
-3.00046784743669e-05
-7.77421738235851e-06
-2.62435660809562e-05
-2.00942065658714e-05
-7.00222511972068e-06
1.30892787230226e-06
-2.19642445840016e-05
-2.18569453196894e-05
-3.76882508875329e-06
-1.27102043900726e-05
3.17521754077512e-06
-3.45198559090959e-05
-4.65716257297594e-06
-2.34075336015625e-05
-3.63660834565281e-05
-1.91073258446872e-05
-1.27797879020323e-05
-1.47453735671833e-05
8.65282669690366e-06
-3.12242798550493e-05
-3.62978660156085e-05
-2.87354853500619e-05
-1.18927428928685e-05
-3.43871371317727e-05
-3.16325825697629e-05
-4.02186938542321e-05
-2.48506762228062e-05
-2.82574905684279e-05
-7.95083576090166e-06
-2.40991989080628e-05
-1.18401935237608e-05
-8.01980706337153e-06
-3.88354660211264e-05
-2.20085249948269e-05
-1.86567012919772e-05
-1.52968926556381e-05
-3.74443599718195e-05
-1.57289551659643e-05
-2.86306288579618e-06
-4.03213638225183e-05
-2.64752164971904e-05
-2.71260759062881e-05
-2.71779658192413e-05
-2.64908551120975e-05
-3.7028668670323e-06
-7.6991360503772e-06
-3.12702614241473e-05
-1.95430356980813e-05
-3.26875516221802e-05
-2.91862834390422e-05
-2.86918486549645e-05
-2.42958019578056e-06
-2.72978511111249e-05
-9.82601020634509e-06
-2.20638903786515e-05
-3.1278167559352e-05
-2.84739055658157e-05
-3.65382279557789e-05
4.28711619552967e-06
-4.08170816551519e-05
-2.49313495167699e-05
-4.39481858912513e-06
1.09955888985723e-05
-2.49255262091424e-05
-9.820958763169e-06
-1.32757200939791e-05
-1.74112185121486e-05
-2.32047530567819e-05
-2.37537764177194e-05
-1.25627734606774e-05
-1.61885346734089e-05
-1.40995248725249e-05
2.22522735313812e-06
-2.76508573788149e-05
-1.91599732132226e-05
-1.17736356822491e-05
-3.22784903370312e-05
-9.96030611149031e-07
-2.91912976729429e-05
9.19235813978117e-06
-2.50368794425002e-05
-6.04619177835908e-06
-2.78498755535182e-05
-1.29336439028201e-05
-2.42765420354096e-05
-4.56252288855215e-05
-2.23462065801282e-05
-1.30285960976822e-05
-2.28849075729122e-05
-5.28966962687163e-06
-3.25597478935047e-05
-3.28820587988904e-05
-2.0786390542318e-05
-5.67566550968527e-06
-2.83351821353381e-05
-2.18315882002443e-05
-1.10045150586748e-05
-1.92813742550007e-05
-6.45196557304959e-06
-1.99554171535887e-05
-1.0812757852849e-05
-1.48552098788255e-05
-1.85602298308778e-05
-2.88474879357207e-05
-7.45053269963827e-06
-9.76367766566792e-06
6.55717618964899e-06
-2.82721624076824e-05
-2.51800389308412e-05
-2.13110875679488e-06
-4.58196069322592e-07
3.00344792958165e-06
-2.79738574814303e-06
-3.85322669618696e-05
-3.08822851862233e-05
-4.57421822066334e-05
-3.80927764370593e-05
-2.25787758268845e-05
-2.93748443241037e-05
-4.18954668430963e-05
-2.32230473253069e-05
6.37441124529375e-07
-1.20926790332991e-05
-3.52430369300074e-05
-5.90239833997702e-06
-3.06429336212421e-05
-8.20091329651818e-06
-5.44415184694435e-05
-1.73620332470342e-05
-2.79025740576794e-05
-3.84524199977393e-05
-2.48968210441273e-05
-1.95314537582093e-05
-4.81245122923547e-05
-1.52373587535161e-05
-2.64608317587735e-05
-3.18222089077594e-05
-2.9189556926702e-05
-1.07921376183314e-05
-5.00247705833295e-06
-1.89511791867232e-05
-7.93210836878043e-06
-1.06685533084659e-05
-2.61806390974117e-05
-2.12961685112687e-05
-3.30999251283538e-05
-4.84380703665056e-06
-2.18187553281219e-05
-3.76486152900126e-05
-7.83147897854989e-06
-2.09830384427633e-05
-2.34067245484704e-05
-1.67485204412862e-05
-2.36284525495894e-05
-1.85873109672801e-05
-1.55794875310676e-05
-1.2913836846551e-05
-2.4086471026307e-05
-1.6510175084319e-05
-2.01049035768749e-05
4.95611588046884e-06
-2.73487206816432e-05
-1.23220776725082e-05
-1.6016783400227e-05
-1.687878156138e-05
-1.42230199859367e-05
-4.23752052692864e-06
-8.90650357850336e-06
-2.85288936222579e-05
-2.1317282426994e-05
-2.65298550176287e-05
-3.33170625880907e-05
-2.11913791754265e-05
-1.7378130598477e-05
-1.02128919670852e-05
-2.27676162698542e-05
-1.06941509878735e-05
-1.45587378464554e-05
-2.00288035915366e-05
-2.79094880475699e-05
-3.75243199233778e-05
-5.91046228414619e-06
-1.27454009511927e-05
-1.57474842940528e-05
-4.28555452023185e-06
-3.97987787438014e-05
-1.4799669245605e-05
-8.79279414713526e-06
-3.77077137519099e-05
-3.2920339217264e-05
2.84264988817729e-07
-4.03520166292645e-05
-2.1416817859573e-05
-2.87843254837192e-05
-1.63886926295393e-05
-1.21557416621916e-05
-3.14742193817563e-05
-2.29190145055169e-05
-3.31382745378449e-05
-4.49096040771832e-05
-6.90174432347779e-07
-1.37693666749394e-05
-8.77891820403867e-06
3.64411374594081e-06
-1.91608277165217e-05
-3.52852641157553e-05
-2.7979040886397e-05
-4.20165189323515e-05
-3.98460500920075e-06
-3.09981274851883e-05
-7.79005668630828e-08
-1.52879891961053e-05
-2.29727323303053e-05
-1.86161691719182e-05
-1.83525044584156e-05
-2.10738071503358e-05
-2.53557649487339e-05
-7.17135420609717e-06
-2.00515705771461e-05
-4.7000845158529e-06
5.40435061533385e-06
-3.98366123403964e-05
1.43283179795599e-05
-3.57473530270471e-05
-2.04721916295806e-05
-3.63231933915584e-05
-2.10469687297422e-05
-1.80301412775132e-05
-2.27501574283282e-05
-1.49432675561037e-05
-1.67754634664754e-06
-3.61446613160985e-06
-7.43412073664437e-06
-1.91625938038602e-05
-2.48084023804173e-05
-4.68840753192147e-05
-1.44872765614862e-05
-1.02679006435389e-05
-2.50876091154202e-05
-4.76836742042637e-05
-1.76836061400505e-05
-2.39001224860781e-05
-1.62458837552786e-05
-1.11953070580772e-05
-2.14748034851059e-05
-3.5227690461592e-05
-3.00555281989321e-05
-1.4730928304118e-06
-1.38808573838938e-05
-2.35287057543676e-05
-1.92682092217969e-05
-1.79251649107966e-05
-1.65068911061756e-05
-3.40396194235688e-05
-2.22058235115892e-06
-4.73953502488793e-06
-2.57179695766951e-05
-4.23798971413659e-05
-2.75298727788274e-05
-1.20553079607809e-05
-2.45241637937269e-05
-4.6249844617215e-05
-2.56115863390384e-05
-1.74898078183486e-05
-1.76008747574606e-05
-1.43423789024132e-05
-1.28740559900695e-05
-2.27597132273719e-05
-1.99811487137412e-05
-2.75000787011492e-05
-3.79554974554944e-05
-2.8350473184534e-06
-2.46524607075101e-05
-3.88371531453534e-05
-3.02024391800129e-05
-3.07245573103678e-05
8.047645200481e-06
-3.56899629753496e-05
-3.05709842693864e-05
-2.45439162014217e-05
-4.32034490969754e-05
-3.4556406397857e-05
-1.13587869762478e-05
-2.89147867457937e-05
-2.43180479633488e-05
-1.4785146032214e-06
-2.36501093077001e-05
-1.19099309240858e-06
4.10573478585479e-06
-2.03236756699966e-05
-1.13561042120003e-05
1.40576149167919e-05
-3.02828406193925e-05
-1.41464610428189e-05
-3.38506945728447e-05
-3.57437010714854e-05
-2.14452091602524e-05
-2.21306298843564e-05
-2.04381904001911e-05
-1.80502165159138e-05
-2.87357623016997e-05
-1.41393654855461e-05
-3.37973029147213e-05
7.11937706400582e-07
7.49047848854784e-07
-1.85624191092065e-05
-2.87115892799714e-05
-9.18957809079391e-06
-4.2365812472742e-05
-2.91511478689195e-05
-2.05769716658991e-05
-9.30620864928068e-06
-1.36300796626626e-05
-2.16367734946554e-05
-3.05765532130756e-05
-1.90886553476725e-05
-3.33807973583947e-05
-1.3344982203689e-06
-3.49579814687746e-05
-2.63877756718106e-05
6.47143235005236e-06
-2.83178697569062e-05
-2.13024716330838e-05
-1.5204419926813e-05
-7.89155320680751e-06
-2.75723028007914e-05
-6.44968292854538e-06
-5.08677754075393e-06
-1.27869421912281e-05
-7.88603761289003e-06
-3.09660507239212e-05
9.24150182031829e-06
-1.31690948253074e-05
-3.75224052186181e-05
-5.03447755045219e-05
-8.47655956874727e-06
-1.79980680879466e-05
-1.01713011285857e-05
-1.55569991966414e-05
-1.34869350067182e-05
-1.12086063792791e-05
-1.17828388062164e-05
-2.67712127918562e-05
-1.89062502537955e-05
-2.13403437095502e-05
-2.69062040976487e-05
-2.79896584761741e-05
-3.15110505228727e-05
1.45712711000997e-05
-8.51561565646451e-06
7.35651423983737e-06
-2.8909213824539e-05
-6.06001532067673e-06
-3.65569230366594e-05
-2.04294243010458e-05
-2.97332943713873e-05
-2.11462594799543e-05
-1.39456247264863e-05
-2.92785131094746e-05
-2.84085090448276e-05
-1.39615235276942e-05
-1.45496789297199e-05
-2.33156616480466e-05
1.17711135597466e-06
-2.89035242518566e-05
-1.73789170948774e-05
-1.5900429659082e-05
-2.37931580909439e-05
-1.31427562614592e-06
-2.2411417567507e-05
-1.96234173370395e-05
-4.50563288040976e-05
-2.47665631970401e-05
-9.83735091198097e-06
-2.1082297603162e-05
-1.68585749983928e-05
-3.50828757215139e-06
-3.37764513305336e-05
-4.05842288661348e-05
-2.80800558007158e-05
-3.38111631797398e-05
-1.99649346576273e-05
-3.73682570639142e-05
-3.37570715315656e-05
1.68598195903568e-06
-2.57077118149221e-05
-2.69748036965328e-05
-3.16857745979453e-05
-1.90588548034452e-05
-1.64219392431021e-05
-1.70293531328653e-05
-8.41889311601405e-06
-2.58403953766479e-05
-2.31659151651875e-05
-1.05107890767637e-05
-6.58060640374801e-07
-3.46636938340855e-05
-1.90097520255358e-05
-1.66263048327374e-05
9.26035522915554e-06
-1.72106165135252e-05
-1.87272518937554e-05
-2.63909992234028e-05
-2.4960153838504e-05
6.82903410442045e-06
-1.2502942409756e-05
-9.66552010354004e-06
-4.70580606563619e-05
-3.08751512214696e-05
-1.9520427820108e-05
-1.56049211425824e-05
-1.15621431845258e-05
-7.52406364680398e-06
-2.38398706216961e-05
-2.56684734131234e-05
-1.54468956102344e-05
-1.38269188606347e-05
-1.76978185448654e-05
-1.93873766924043e-05
-3.82123643080763e-06
-1.900757419248e-06
-1.31949368850556e-05
-2.72634466484505e-05
-2.78066186477178e-05
-2.37016462745275e-05
-6.67118742411065e-06
-1.20174657913822e-06
-2.04645850550573e-05
-1.63512576150965e-05
-2.83070249150363e-05
-1.70300441812309e-05
-1.61614630818937e-05
-2.23840203208648e-06
-1.84389662487e-05
-1.72351902515776e-05
-5.45560047069892e-05
-2.58286657094004e-05
5.81105476168339e-06
-3.24721773105631e-05
-4.7348230659291e-06
-2.59972087065365e-05
-1.93003515682737e-05
-9.83444847961775e-06
-7.38517255384331e-06
-1.42029722679014e-05
-3.83550228429011e-05
-1.84706104535771e-05
-2.65478383602188e-05
-1.27673888854807e-05
-2.71462997825768e-05
-8.95941831278119e-06
-2.42051590109675e-05
-3.08942589349991e-05
-1.96191625507274e-05
-1.27686432341633e-05
-1.70628190597502e-05
-3.70785617901127e-05
-1.05592753373236e-05
-3.64948928654164e-06
-1.96162568686877e-05
-3.09714559012163e-05
-1.92668755379039e-05
-1.63634966292225e-05
-3.87705449032382e-05
2.26918610306399e-06
-1.65648476942976e-05
-2.18902776888852e-05
-1.21573312778421e-05
-2.36684609561552e-05
-1.29774379960866e-05
-1.75680238083336e-05
-2.19389894596548e-05
-9.52928087270013e-06
-2.40686168678701e-05
-3.15430529053963e-05
-3.04557886562903e-05
-2.52702607148137e-05
-2.34014110100996e-05
-1.94209452508191e-05
-2.40237860997733e-05
-3.80066475985963e-05
1.64230984239057e-06
-2.70781955252896e-05
-1.07938789131127e-05
-2.18103183791769e-05
-2.31407393108518e-05
-3.9289308135545e-06
-1.13345708428957e-05
-2.27338462249272e-05
-1.61724242376496e-05
-3.72807298480176e-05
-1.37288561332217e-05
-2.43762883503882e-05
-1.47774271280496e-05
1.62837852294873e-06
-3.01630495183634e-05
-9.39502663037529e-07
-2.43886043237838e-05
-1.2591353851038e-05
-1.32091816207303e-05
7.62711581315451e-06
-8.10777642844661e-06
-1.87823486058233e-05
-1.09568828328047e-05
-2.47831634259451e-05
-2.5283089564088e-05
-3.28972442289501e-05
-1.86545381257323e-05
-1.46484995308858e-06
-2.32764917806721e-05
-2.96329089198035e-05
-9.22189555220572e-06
-2.95138501454885e-06
-2.32720590913882e-05
-3.05528552855188e-05
4.83888832415835e-06
-1.43468982671867e-05
-3.22982609692918e-05
-2.92232232251399e-05
-1.93948688524206e-05
-4.32305710950963e-05
-2.10190467411611e-05
-3.04037161418317e-05
-3.44217451546928e-05
-2.23701934142257e-05
-1.29105127096578e-05
-7.01362523359375e-06
-1.45820253747589e-05
-2.71716550954332e-05
-3.33990157098485e-05
-1.92427252067158e-05
-1.16746783180422e-05
-2.88521680636986e-06
-2.18358051209603e-05
-1.90290126660669e-05
-3.52204635032051e-05
-3.09506623151277e-05
-1.92238985988738e-05
-2.01537769855629e-05
-1.90492495436108e-05
-6.94626240123381e-06
-4.71592321422519e-05
-2.48552068779749e-05
-1.08814470469989e-05
-3.06772762003874e-05
-3.52729253115594e-05
-4.06552301295809e-05
-2.79374236084784e-05
-2.92505983721679e-05
-1.06086633163966e-05
-1.34770749869917e-05
-1.36983629910427e-05
-3.78371645126192e-05
-3.08272052549158e-05
-2.2858703849796e-05
-1.20864600546954e-05
-1.74583424575167e-05
-1.09108994023784e-05
-1.27866987482032e-05
-3.0247774576889e-05
-1.48442568451379e-05
-1.26774995853353e-05
-2.09924327079522e-05
-1.23636648527199e-05
-8.42283457963655e-06
-7.51288834828835e-06
-1.46226113165172e-05
-2.84724416437693e-05
-1.48287353854943e-05
-2.83754945991511e-05
-3.93857650614398e-06
-7.17727243331582e-06
-1.52075505559592e-05
-5.05645590808414e-06
-4.16859349076853e-05
-3.42390968641117e-05
-2.01067597649983e-05
-8.40761098949627e-06
-1.05411930262216e-05
6.93451209827488e-06
-4.14625662482133e-05
-1.74956821730387e-05
-2.32161853978734e-05
-2.75865504171065e-05
-1.23050286779001e-05
-2.82413090163626e-05
-2.83154939807631e-05
-9.41739850353055e-06
-1.74420690561317e-05
-1.82065126212203e-05
-3.27457102408256e-05
-1.05817069373236e-05
-1.4316010348597e-05
-3.66663667075926e-05
-3.12852742282937e-05
-2.10144760053781e-05
-1.02131928678821e-05
-1.54691902930511e-05
-2.04959298466166e-05
-1.50086765243431e-05
-2.18250485432982e-05
-1.25960024958334e-05
-2.02738810987396e-05
-1.97667513165175e-05
-3.14100229092204e-05
-2.55517036713214e-06
-1.61668468512348e-05
-2.35359379730071e-05
-3.34427300607043e-05
-2.83604386940555e-05
-3.95021740448699e-05
-1.56387454448978e-05
-2.48322392166605e-05
-1.54660547321491e-05
-1.4373457290472e-05
-4.5291987394543e-05
-9.80423467061351e-06
-3.4340408798186e-05
-1.44374895782077e-05
-1.75584875883089e-05
-2.38695240746216e-05
-2.61210117852551e-05
-4.33636788717555e-05
-1.29506348058038e-05
-2.0099207046053e-05
-1.51864095209698e-05
-2.21178801859197e-05
-1.90667830026701e-05
-2.04263879294094e-05
-2.31173839778326e-05
-1.9657946025442e-05
1.01096706888203e-05
-3.0909038053738e-05
-1.95014332102611e-05
-2.76627517371789e-05
-4.52594049931451e-05
-5.42925637609867e-05
-1.62735473878462e-05
-2.37373919297449e-05
-3.40298430065763e-05
-4.00544840925241e-05
-1.84143016404817e-05
-7.29779737820247e-06
-9.95950990522277e-07
-1.57139818457889e-05
-3.43966056310886e-05
-3.23428889546798e-05
-8.35192831975123e-06
-8.36691896005496e-06
-9.69493332907115e-06
-1.30801864217483e-05
-1.66614152530647e-05
-2.68016713784025e-05
-1.87232792024665e-05
-1.60087304859988e-05
-1.0551707444303e-05
2.64714106224538e-06
-1.55240511248408e-05
-1.69900455347981e-05
-1.78581073637299e-05
-2.4768310564047e-05
-1.56969774266651e-05
-2.16149625252763e-06
-1.94712221531999e-05
-2.65098226565931e-05
-2.14853831234527e-05
-1.83249228280449e-05
-2.16149137247037e-05
-7.32319124224936e-06
-2.52409093777967e-05
-3.67648024237202e-06
-1.82081400298635e-05
-1.95163612217706e-05
-3.23693470302384e-05
-9.1287639135994e-06
-3.70533735811257e-05
-3.07996296220713e-05
-7.02493077497217e-06
-1.93400163261436e-05
-1.44897509578589e-05
-3.70976953192093e-05
-3.99611620842316e-05
-3.63096875322185e-05
3.33544434486255e-08
-1.87218093929937e-05
-9.368942568246e-06
-3.78735701315451e-05
-1.8996665266833e-05
-3.17604751265484e-05
-1.6470144071297e-05
-2.47154095932212e-05
-2.60642893585191e-05
-2.71252919347862e-05
-3.55813971576555e-06
-2.81507609366987e-05
-3.07648920429135e-05
-1.59850524965871e-05
-9.03787825271525e-06
-1.81637505281216e-05
-2.73006657944777e-05
-2.612463875471e-05
-3.10694405816974e-05
-2.17227491972457e-05
-2.11950102378023e-05
-3.72602107650078e-05
-3.65125603399463e-05
-5.16339030348432e-06
-1.65969382053542e-05
-1.90715572134207e-05
-1.18022684271348e-06
-1.97916026623698e-05
-2.10943643932884e-05
-1.37980010261238e-05
-3.42795077811662e-05
-2.75891511344177e-05
-2.75605624990966e-05
-2.40497541528552e-05
-2.85486482862261e-05
-2.09168893374679e-05
-1.26439055652129e-05
8.24354467920884e-06
-2.25895100843629e-05
-1.24116554781148e-05
-3.30132319102574e-05
-2.85824627497337e-05
-1.66138404540019e-05
-3.5570053874282e-05
-7.82740616302747e-06
-2.70919749240251e-05
-7.5580607627814e-06
-7.21106581497669e-06
-4.09080619596827e-06
-1.38878587873419e-05
-2.02467871499575e-05
-4.04781393846107e-05
-2.60705483883228e-06
-3.72193104891321e-06
-1.69128783144699e-05
-2.03073193951323e-05
-9.26995097434655e-06
-6.73613443883087e-06
-6.22883546717126e-06
-2.83194246112721e-05
-1.93282006314465e-06
-2.89907106391927e-05
-1.1200998087952e-05
-2.04176010609897e-05
-2.75080578729656e-06
-2.99402062585051e-05
4.47147217885785e-06
-1.73196100554619e-05
-4.24993230966839e-05
-1.53746892847858e-05
-2.95596704973844e-05
-1.58128675825625e-05
-1.24274264014443e-05
-3.20118552587295e-05
-2.18646355194813e-05
-1.54791942154742e-05
-2.381996971954e-05
-1.25217906051699e-05
4.23058939804106e-06
-1.06448412315419e-05
-4.00498248821795e-05
-9.17859821137463e-06
-1.95072559136896e-05
-3.41874424699199e-05
-6.95561953438847e-06
-2.00327305834123e-05
5.29048469180619e-06
-1.45303716674924e-05
-2.67474229348404e-05
-1.44360629611709e-05
-2.70644251730439e-05
-1.71882322289201e-05
-2.80994464832013e-05
-3.08228590708422e-05
-1.61345158814176e-05
-2.14549723403516e-05
-8.49220727628045e-06
-1.44262819863664e-05
-4.27754308576377e-05
-2.95926638196817e-05
-9.19672000347575e-06
-6.44658492827886e-06
-2.47111954014578e-05
-1.60383197737756e-05
-1.00982105426689e-05
1.5277356129841e-05
-1.16435610433473e-05
-3.67600505635882e-05
-3.09980986611853e-05
-2.16294438851237e-05
-3.9086041841835e-05
-1.24176567525714e-06
-1.79567317040653e-05
-1.74362235196057e-05
1.7255436548322e-06
-2.86227129384855e-05
-1.75555218862366e-05
-6.91527976836923e-06
-2.29060721336673e-05
-7.91715998743528e-06
-3.10525300595914e-05
-9.60710410593586e-06
-2.16415490353092e-05
-2.80742842334644e-05
3.61305828422738e-06
-2.98419124353673e-05
-2.56234611688757e-05
-1.37613568111768e-05
-1.71621400121825e-05
6.12607698177547e-06
-1.98474125014325e-05
-1.4184457651851e-05
-2.96443542451827e-05
-8.68508737279112e-06
-9.76546133368717e-06
-9.77841278973141e-06
-1.56618622964871e-05
-1.84735800557439e-06
-1.97394788755479e-05
-1.69878213806397e-05
-1.40213769640344e-05
-1.20053187282604e-05
-4.93246758985899e-06
3.37595970425188e-07
-2.90920469193532e-05
-1.12615470546332e-05
-1.66249963696024e-05
-2.33994622558062e-05
-3.06223036348179e-05
-5.46306762866354e-06
-5.68802101729955e-06
-3.68028351012828e-05
-2.61686542773847e-05
-2.0802771443023e-05
4.59086583381783e-06
-3.94580430781881e-05
-2.55581370037865e-05
-3.72064978013938e-05
-1.74139937698668e-05
-2.39042904260285e-05
-3.83875581478539e-05
-1.32027960266051e-05
-4.35727245052976e-05
-3.93861381666704e-05
-2.1527444022459e-06
-5.07129788543431e-05
-5.51483665840267e-05
-2.76576238231957e-05
-2.27462489263807e-05
-3.94364040763857e-05
-2.07502307220076e-05
-4.94924135259604e-06
-3.05630796352637e-05
-2.02877270436444e-05
-1.10442088342671e-05
-7.24318160039927e-06
-1.17434456682055e-05
-1.49734242050702e-05
-2.48404873577547e-05
-1.76086355793588e-05
-2.06210834746231e-05
-4.44509863199231e-05
-3.11284333123509e-05
-1.97538605336625e-05
-2.36867750940767e-05
-1.17768136407485e-05
-1.25455931005691e-05
-1.57925713414669e-05
-1.93800511687322e-05
-1.11727635425686e-05
-6.4836894037855e-06
-3.98438112191461e-05
-1.8514745535233e-05
9.1539767651024e-06
-1.80521366310851e-05
-2.24333887689745e-05
-2.26925257014385e-05
-1.25906261123416e-05
-2.88030359300926e-05
-3.39474279673692e-06
-3.10967547524123e-05
-2.35182752675883e-05
6.36185805016984e-07
-2.31718499932147e-05
-1.14456538288087e-05
-3.00977071249209e-05
-1.0705405533802e-05
-1.38110678165996e-05
-2.69990580793894e-05
-1.90314210232773e-05
-2.58489655443532e-05
-1.8008097841512e-05
-1.5204899993537e-05
-2.27495758998783e-05
-2.96916621703545e-05
-6.41612225600762e-06
3.36499297542812e-06
-2.0377258704096e-05
-8.40043999421685e-06
-2.28276592284842e-05
-1.55726450111139e-05
-1.93790108126233e-05
-1.75578180073955e-05
-2.17580837838012e-05
-1.19366529012127e-05
-2.02519407787362e-05
-2.56497836732121e-05
-2.78403592746184e-05
-6.27338449505988e-06
3.33800163183793e-06
-8.32131157646101e-06
-3.44295958841538e-05
-1.31702345956255e-05
-3.01831181884095e-05
-2.47711630986772e-05
-3.34751624252489e-05
-4.723199288899e-05
-1.2831585635277e-05
-1.51618760289889e-05
-2.3777333002807e-05
-3.62021633390352e-05
-4.2762538468092e-06
-3.50540683749424e-05
-3.05718440398282e-05
-1.4782700337783e-05
-6.98086088081211e-06
9.18842315766392e-07
-2.59137356436191e-05
-6.32796749279331e-06
-1.49440043874631e-05
-2.55034260520448e-05
-2.60260740110672e-05
-4.12168782518787e-06
-1.66153335021258e-05
-8.26411945726798e-06
-1.49222973924088e-05
-1.09466554435492e-05
-1.16361778983352e-05
-1.54802062561351e-05
-3.9214672755068e-05
-2.21988375598709e-05
-3.01584744442289e-05
-1.9044722662642e-05
-2.2337755970728e-05
-2.91955851443526e-05
-3.21739274347772e-05
2.13695220573164e-06
-2.13899174973718e-05
-1.37210497810677e-05
-2.2606417286416e-05
-1.4157639187483e-05
-2.78530451530334e-05
-1.80940818437597e-05
-1.57251388234019e-05
-1.72958668371869e-05
-2.65439822143664e-05
-3.28183122929123e-05
-6.88006867760654e-06
-4.05844968872093e-06
-2.7560434151381e-05
-2.77153230938869e-06
-2.84507176242244e-05
-3.07878308180878e-05
-3.07652377880135e-05
-2.35712069147129e-05
-4.45380735554089e-06
-1.27326332127856e-05
-4.05900217728423e-05
-1.51558241805223e-05
-2.01410732723505e-05
-1.91871093440442e-05
-3.5818865577581e-05
-6.89874885103591e-06
-3.58080712901267e-05
-4.38494527492083e-05
8.26520679317277e-07
-2.2547506199187e-05
-4.43377467288487e-06
-1.2643570161566e-05
-1.41440647370334e-05
-1.76328273416828e-05
-9.63262715374373e-06
-1.96226066624038e-05
-2.21707251341161e-05
-1.01373497164021e-05
-1.77499519854713e-05
-2.45667765710511e-05
-6.67213926579575e-06
-3.54138146027432e-05
-3.62953540881979e-05
-2.53985937560435e-05
-2.32011365217155e-06
-2.66206943520937e-05
-1.27717517486601e-05
-2.38338652405717e-05
-3.21048961414077e-05
-1.69697338069329e-05
-1.84370736897745e-05
-7.99584749187964e-06
7.87615704154709e-06
-3.09120478460875e-05
-3.00845396383364e-05
-3.86983116082315e-05
-1.34619749420647e-05
2.02618976348044e-06
-3.92413935487623e-06
-3.88550457779368e-05
-3.79500188530598e-05
-9.22681085398922e-06
-1.45774090235807e-05
2.28482209417466e-06
-2.36940634340003e-05
-2.86076398164165e-05
-3.9332497068332e-06
-1.58152539848179e-05
-2.10776271645067e-05
-2.11094871938882e-05
-2.45726726924776e-05
-4.4942780237398e-05
-6.44010045271859e-06
-1.19056830006582e-05
-3.61424782017158e-05
-1.25830046146936e-05
-3.81991233609971e-05
-1.60997318215843e-05
-1.03574131061807e-05
-2.90376456561588e-05
-1.69280217118665e-05
-7.81197360229052e-06
-3.00897141277469e-05
-6.37965843813934e-06
-2.19936564284337e-05
-2.37848350718126e-05
-3.4363305273841e-05
-2.70054621286866e-05
-1.04536387865921e-05
-8.63160509059981e-06
-2.75763476470298e-05
-1.93581167394735e-05
-3.11021261698632e-05
-4.01810100336469e-05
2.69206223544711e-06
-4.22830745581698e-05
-2.06842680754113e-05
1.26807400393128e-05
-3.06572096744504e-05
-1.45278278808053e-05
-2.60896288431934e-05
-1.96310134116236e-05
-4.27030178524937e-05
-1.4857660011103e-05
-9.50389745428777e-06
-5.52227787610538e-06
-8.90621272013481e-06
-1.90965011672864e-05
-2.01849247123931e-05
-2.74189442012236e-05
-3.03006773290654e-05
-2.26128861475199e-05
-1.64716805555337e-05
-1.13519915048486e-05
-8.97506080643045e-06
-8.69142906421856e-07
-1.66236933121027e-05
-7.3592939219183e-06
-3.04308794651168e-05
-2.98613503675534e-05
-3.57731552597303e-05
-6.55506849696214e-06
-8.17931281452671e-06
-2.07632907890077e-05
-4.4847553315789e-06
-4.38438668730731e-05
4.53371305214541e-06
-9.07774412838438e-06
-3.36590922203101e-06
-1.46056704681963e-05
-2.14998015118609e-05
-2.32308290968688e-05
-2.19339423552644e-05
-2.59255659119658e-05
-9.74767678478047e-06
-8.86683791892876e-06
-3.09178058527963e-05
-1.54280712101989e-05
-8.47926132542292e-06
-3.90429554106335e-05
-4.72191217816032e-05
-1.99516067210479e-05
-5.24868798066949e-05
-1.70413983751467e-05
-2.11862375139741e-05
-8.6443210241272e-06
-3.15580262326075e-05
-3.2257501633746e-05
-9.3780382427096e-06
-3.00363137022635e-05
-4.60158510206142e-06
-4.33373772573894e-05
-2.36736682205755e-05
-1.67190761867611e-05
-1.71748207626914e-05
-1.64074332678158e-05
-2.74812392858934e-05
-2.3040927045403e-05
-1.33186347816169e-05
-3.48172034390001e-05
-2.31895840429764e-05
-8.40571976623279e-06
-1.20678698545324e-05
-2.36721744577745e-05
-2.861834953141e-05
-1.53390649708269e-06
-3.15457534614206e-05
-2.62385532036315e-05
2.80495166909358e-06
-4.10513724536241e-05
-2.61357514254715e-05
2.0678425268068e-06
-1.89399689435393e-05
-2.41405172013951e-05
-3.83460274465845e-05
-3.79371420031017e-05
-1.30835077185483e-05
-2.7866772932072e-05
-1.64603473551134e-05
-2.47865243379089e-05
-7.81320336798829e-06
-1.05778021387271e-05
-3.88067252044311e-05
-2.30184003980266e-05
6.61658860925086e-06
-8.97486907195109e-06
-1.55633508159012e-05
-1.82987512708642e-05
2.51211853337631e-06
-4.74046113638057e-06
-3.92887193940897e-05
-3.27402749523329e-05
-2.62687815090806e-05
-1.24649690446684e-05
-1.65660337248852e-05
-2.14338372803689e-05
3.0454681074428e-06
-1.23768870587182e-05
-3.30208459226493e-05
9.77201536139029e-07
-1.28771712518388e-05
-2.65619059859999e-05
-3.62144120803782e-05
-5.16221167701204e-05
-3.78629236907036e-05
-4.58903217368001e-05
-2.03097850716011e-05
-1.8320492719732e-05
-5.89970851094666e-06
-5.80811386016396e-06
-3.61086466479015e-05
-7.49296226104942e-06
-3.29889238855049e-05
-2.62873925486407e-05
-1.01817355576316e-05
-3.67339840777188e-05
-7.16944923037617e-06
-1.76168125541884e-05
-1.50566964785315e-05
-3.73154920584239e-05
-5.4217644744205e-05
-3.97480400086043e-05
-3.02661334601317e-05
-2.9514229979536e-05
-2.64525947123622e-05
-4.25449423791925e-06
-1.8719934121614e-05
-3.55975877935469e-05
-2.81493018735374e-05
-1.92940522918751e-05
-1.38648669165066e-05
-4.50201212161598e-06
-2.59514965344105e-05
-2.2236866935224e-06
3.53270283964669e-06
-2.37884677798938e-05
-2.10034215859925e-05
-1.57723891604552e-05
-4.29257059153127e-07
-2.07301405316598e-05
-2.55505700729859e-05
6.08119510911973e-06
-2.30259078529637e-05
-1.17894033191366e-05
-2.27272149923775e-05
-1.82322249201711e-05
-2.81544580357444e-05
-2.98587254968787e-05
-1.23622370648791e-05
-3.39139152604953e-05
-2.29547883138774e-05
-1.79309231670608e-05
-1.13664070070173e-05
-2.8977337937315e-05
-3.42681693376344e-05
-3.40294619783048e-05
-2.16408609092997e-05
-1.7019790044517e-05
-9.8547934923167e-06
-1.54248781899885e-05
-2.17228899262472e-05
-2.65717647238761e-05
1.59777427303048e-06
-1.97891138693042e-05
-2.24169761803357e-05
-1.07455854809906e-05
-2.59322747764211e-05
-1.51362384827506e-05
-3.15664211233039e-05
-2.65224682160998e-05
-2.35768582538017e-05
-1.80775112690825e-05
-1.57777442172669e-06
-3.33181051439112e-05
-2.35880386380852e-05
-3.48714993686487e-05
-1.9158636049635e-05
-2.96998995568738e-05
-9.31008848600358e-06
-1.09415532241561e-05
-1.83829053366141e-05
-7.82492130145184e-06
6.70318918876443e-06
-1.40765543314451e-05
-1.82993298620315e-05
-2.28486341881609e-05
3.64127552472843e-06
-1.69505485264804e-05
-1.82848710326877e-05
-1.36765085899342e-05
-2.32781795974201e-05
-3.07400130012149e-06
-1.6205700473198e-05
-2.69806539945203e-05
-1.01437361991525e-05
-1.42979899439765e-05
-3.36374851232687e-05
-2.74139121109151e-05
-3.96552331630548e-05
-7.57783825678499e-07
-1.98150248748266e-05
-3.06950210479818e-05
-6.16993862325835e-06
-1.77467747977614e-05
-3.59697505148714e-05
-2.97930358633866e-05
-1.07523984344711e-05
-3.24581800223114e-05
-2.25557088210766e-05
-3.72606824136438e-05
-2.58296466822817e-05
-3.90783257312096e-05
-3.12296543337422e-05
-1.66702864235005e-05
-2.05680804878546e-05
-2.26523417634269e-05
-2.42970710311238e-05
-2.45575079877258e-05
-3.47003237559645e-05
-3.94827921500506e-05
-2.99766274369095e-05
-1.82998000294041e-05
-8.97748515702929e-06
-2.44550243572078e-05
7.92490132691278e-07
-8.99255733080232e-06
-3.50614155705021e-05
-3.82141952121929e-05
-2.87129965931441e-05
-1.69423597062906e-05
-1.24072406517234e-05
-1.96798411214135e-05
-1.01543538070422e-05
-6.33305510758827e-06
-2.45873553894186e-05
-2.00031662267173e-05
-1.38907484804775e-05
-1.23847158861362e-05
-1.08802756248946e-05
-2.420440141839e-05
-3.66555654235234e-05
-6.41635709430639e-06
-1.09367817525039e-05
-3.74520635020753e-05
-1.9340617490929e-05
-2.08000971187833e-05
-1.53155894597321e-05
-2.91425092331541e-05
-2.3380536830623e-05
-3.22713925865655e-05
-1.4378337328346e-05
-2.71655572382397e-05
-9.61502688819912e-06
-1.86302421354037e-05
-3.61243743458813e-05
-3.58386543675677e-06
-2.70295048087992e-05
-1.2486745189445e-05
1.67092510563603e-05
-2.50095263148222e-05
-3.27105938738787e-05
-2.77419344234787e-05
-2.50071659298043e-05
-3.29167990683054e-05
-3.92447569818128e-05
-2.60446041037973e-05
-1.10430040655532e-05
-1.04766241350022e-05
-2.90038755925254e-05
-2.49972276304624e-05
-3.49892614564947e-05
-6.05008039671215e-06
-5.45422829617485e-06
-7.08043760910126e-06
-2.83556812367357e-05
-3.25029872745436e-05
-1.94868938677518e-05
-1.20537118607932e-06
-1.33700526298986e-05
-4.99450210303239e-06
-1.07534638349422e-05
-2.18499706837472e-05
-2.16315594470911e-05
-1.6090915151057e-05
-1.78828369483109e-06
-3.06553704826536e-05
-1.77985304397357e-05
-2.48243553926567e-05
-2.06110402192408e-05
1.7545258088884e-06
-3.58079039735843e-05
-3.52579240149378e-05
-1.16258742929015e-05
-2.60685566770308e-05
-3.44461848450092e-05
-1.74556340511341e-05
-4.43065320761802e-05
-2.52851766240909e-05
-1.47010232478366e-05
-1.61986055949636e-05
-3.78064052835154e-05
-4.04694736197329e-05
-3.59593344765974e-05
-1.39760994323096e-05
-1.68855118038397e-05
-2.20220740588603e-05
-2.39604417646445e-05
-1.78061711555205e-05
1.70458964752764e-06
-4.70021648641507e-06
-1.28957447163181e-05
-1.90306219594796e-07
-8.37179007474788e-06
-1.35131570463014e-05
-4.98631138717242e-06
9.24658277656394e-07
-4.02788397503016e-06
3.21381913441333e-06
-1.4259847377413e-05
-3.1105278937011e-05
-5.19036251810372e-05
-1.66216393682097e-05
-7.04714227820716e-06
-2.54252067992235e-05
-1.68601268628351e-05
-8.85273043011005e-06
3.41632622937754e-06
-4.57542287483532e-05
-2.78341066764594e-05
-5.90707191178692e-06
-1.63032761965328e-05
-9.2433846214514e-06
-6.74409609929644e-06
-6.82477984485215e-06
-3.67320896841711e-05
-1.57727605839586e-05
-4.8018231414537e-05
-2.44534527606698e-05
-3.4227092211051e-05
-1.32852250626415e-05
-2.77819308904227e-05
-2.9085693432315e-05
-2.33338130350741e-05
-2.00218623326135e-05
-2.76222202425703e-05
-7.84070401673617e-06
-2.32433778515363e-05
-3.41294226375025e-05
-3.25047304859507e-05
-3.14126258112718e-05
-1.98408401469625e-05
-6.74619478108277e-06
-1.24807638282181e-05
-2.08022365845771e-05
-1.90805288719695e-05
-3.27369736026479e-05
-9.58550449942059e-06
-1.40251941947418e-05
-3.04652778627823e-05
-1.01014210771217e-05
-1.074866432994e-05
-2.29097597531921e-05
-4.91383714371055e-06
-3.1272899218747e-05
-3.91896522412844e-06
-2.23287745144916e-05
-4.38149610012892e-06
-4.61861921774236e-06
-2.54023691480089e-05
-3.66534335501499e-05
-4.00588648040961e-05
-2.7942825670509e-05
-3.15748594397287e-05
-2.54299967915491e-05
-1.09962617515108e-05
-4.70302853961194e-05
-2.09473046034097e-05
-4.44680762849102e-05
-2.06032447937399e-06
-2.12334504506391e-05
-1.7606942793993e-05
-6.54511663515506e-06
-2.48923662338176e-05
-2.11678510730256e-05
-2.98914858077618e-05
-2.71936686607021e-05
-1.37005645601399e-05
-4.43430347644897e-06
-2.76455302908014e-05
-1.57176295898811e-05
-1.11127864790013e-05
-2.38575518692209e-05
-1.79119632612972e-05
-1.86956303794555e-05
-2.04709725097628e-05
-2.87384303522851e-05
-2.69999148658731e-05
-1.60747761429946e-05
-2.18146815659395e-05
-1.5228415118238e-05
-2.247028586097e-05
-1.26489736679812e-05
-1.54577559464514e-05
-9.99704321441096e-06
-3.13234196200913e-05
-3.32178532315672e-05
-4.29067109231217e-05
-5.02737169054816e-06
-8.53950761059902e-06
-1.00527655720538e-05
-2.99532671825864e-06
6.28581722130005e-06
-1.77094620979897e-07
-2.14862525614217e-05
-2.06552431829206e-05
-2.27411485122454e-05
-1.9481303066202e-05
1.36887220219328e-06
-6.36689997654689e-05
-2.51563786606963e-05
-9.08668771870445e-06
-9.67128228532709e-06
-1.1750232695329e-05
-5.51515866884895e-05
4.53220782154248e-06
-3.18246743387928e-05
-1.2767430685567e-06
-1.81497138951456e-05
4.83022147742249e-06
-1.31544932639371e-05
-2.07678878351641e-05
-3.05936127184047e-05
-8.99098744891845e-06
-9.46762830031173e-06
-2.16380548159709e-05
-2.31769371272122e-05
-1.29606713530672e-05
1.19440298041469e-05
-1.52151249787398e-05
-1.83786015832959e-05
-2.23724398226353e-05
-3.14885077089423e-05
-2.33500818861809e-05
-3.60280820647676e-05
-4.10493442845575e-05
-4.29030666780082e-05
-2.43020629519652e-05
-1.88020428489343e-05
-1.53250483750356e-05
-2.15117784377039e-05
-2.64717125034667e-05
-3.01517536190298e-05
-1.62011448819857e-05
-2.27279347113516e-05
-1.25956816420577e-05
-2.95266372110913e-05
-2.63929060777992e-05
-1.74937520041516e-05
-1.61066957367072e-05
7.40335116878965e-06
-2.29974390087802e-05
-1.48443070000542e-05
-1.97281722432012e-05
-3.75049643948428e-06
-2.70947280808076e-05
-1.56405790079889e-05
-1.53991762458496e-05
-9.82066741393017e-06
-2.37847767963224e-05
-2.52832857882413e-05
-1.98174017979072e-05
-1.71666965243786e-05
-4.78730797814146e-05
-2.24781512427137e-05
-2.18903087533469e-05
-3.29765226865955e-05
-9.49154845843584e-06
-1.47560940383236e-05
-7.2781060568542e-06
-5.48372920085558e-06
-2.54473986331865e-05
-1.69656296096065e-05
-1.68620772143005e-05
-1.79694489193517e-05
-2.2384899482888e-05
-1.04881099961344e-05
-3.48363839330793e-05
-1.36865105771916e-05
-2.05087303833033e-05
-1.41399385291863e-05
-3.33134894401033e-05
-1.44700561170802e-05
-2.48194764907161e-05
-1.84791647473989e-05
-3.60960086849988e-05
-1.52732837841775e-05
-4.7884601877173e-06
-2.60660030998861e-05
-3.53545996243689e-05
-3.62312307363365e-05
-2.03031749566681e-05
8.49481427559479e-06
-2.22963756419114e-05
-2.32159594690172e-05
-1.12542632458719e-05
-3.73334055449271e-06
-6.42119361436373e-06
-2.49707500605367e-05
-1.03521377319802e-05
-5.02523153661016e-06
-2.32377477949226e-05
-1.07509295216134e-05
-2.44545225996101e-05
-2.76074482262421e-05
-3.4108622296705e-05
-1.34156278914897e-05
-1.65174885923755e-05
-3.48591348508855e-05
-1.6473695331996e-05
-1.96730260315726e-05
-4.11326960247678e-05
-9.67738882643787e-06
1.37698465380261e-05
-2.32087659792714e-05
-2.18129721640632e-05
-4.45103599255828e-06
-3.21625502496069e-05
-1.61516736671123e-07
-1.97409316756849e-05
-2.05425792904104e-05
-7.00065896014095e-06
1.65609512567035e-06
4.53401075430198e-06
-1.5246731108425e-05
-9.1188339886898e-06
-4.79362316214023e-06
-3.38272089457077e-05
4.24085125716229e-06
4.54873020472252e-06
-1.13353848019673e-05
-1.50774000850002e-05
-4.17363781868341e-05
-4.76622651514751e-05
-4.47044650585436e-05
8.46148304810656e-06
-1.9777277671164e-05
-3.73463649533809e-05
-2.01433683033359e-05
-7.55356344146814e-06
-3.60105664605716e-05
-2.6295675296133e-05
-3.33235685695572e-05
-3.82458797328978e-05
-4.67487312964105e-05
-2.35601617891832e-05
-1.16699508323879e-05
-2.34731594190065e-05
-3.57715162351278e-06
-3.16206955749696e-05
-2.3375710915968e-05
-1.24297693116064e-06
-3.09175878150239e-05
-2.216530191294e-05
-3.88771545310168e-05
-2.08954559082909e-05
-2.4409265791236e-05
-3.83841084842009e-05
-1.83294690277552e-06
-4.49028496913834e-05
-2.02439241448113e-05
-1.03621836488465e-05
-1.27966908201127e-05
-3.24133662330565e-05
-2.30500782646284e-05
-4.25023598531705e-06
-3.19247906568993e-05
-1.83787081486281e-05
-2.07847611862598e-05
-1.80107862782022e-05
-1.14279357063654e-05
-3.35176932187187e-05
-1.94797551060872e-05
-2.32251745663112e-05
-3.10775996943149e-05
-1.82155638729034e-05
-2.70119782817528e-05
-1.3867295245949e-05
-3.60485037775914e-06
-4.42645447896937e-05
-1.63646386206699e-05
-1.99382897220789e-05
-2.48677876187532e-06
-2.26803710977202e-05
-6.75215971013726e-06
-3.16751023724699e-05
-5.49253844263369e-06
-2.65110199237404e-05
-6.17502534214626e-06
-1.15031420212722e-05
-2.35467148494678e-05
-2.68616431903317e-05
-3.23466298684403e-05
-1.76705105094109e-05
-1.62859063521e-05
-1.6070650603665e-05
-2.21512882295618e-05
-9.53396829648477e-06
-2.98144037088334e-05
-2.05475274613774e-05
-2.06775130577908e-05
-3.17944102304014e-05
-2.38440922602318e-05
-3.66700191473319e-05
-4.29203892261938e-05
-2.50588235544553e-05
-3.36077148582174e-05
-2.49362470230597e-05
-1.57529438830121e-05
-3.38802601102819e-05
-4.04579039328116e-05
-2.55920476982983e-05
-2.22410973386719e-05
4.19215801603352e-06
-4.61432451055724e-05
-1.61801662788423e-05
-3.5465102647373e-05
-9.90331427435448e-06
-2.38651758861294e-05
-2.02858011360628e-05
-1.91628689485425e-05
-6.38044734086174e-06
-1.33051613648718e-05
-1.48193796035389e-05
-2.62372891155419e-05
-1.20109653586764e-05
1.05896959025833e-05
-1.46768224130887e-05
-6.33088425945704e-06
-1.69317208149739e-05
-1.57347430874632e-05
-1.52218563748609e-05
-7.81300866259841e-06
-1.59536093965496e-05
3.67068728896958e-06
-3.40309048520276e-05
-9.0787582620995e-06
-1.55683509897624e-05
-1.34967486097469e-05
-2.61148050270389e-05
-3.96601298972297e-06
-2.89231592472689e-05
-2.76840195141591e-05
-1.17040352889327e-05
-7.08958646023182e-06
-1.7493649883131e-05
-3.03344041212321e-05
-8.57623064254464e-06
-5.69383241507981e-06
2.77142915801365e-06
-1.18254043049418e-05
-1.97010625051558e-05
-2.75934752214104e-05
-1.02130268327374e-05
-2.86873039369057e-05
-1.50450849237128e-05
3.59328173659735e-06
6.0133763661441e-07
-3.87245691453872e-05
-1.39916715707794e-05
-4.75806273592247e-05
-1.67423312656194e-05
-1.91032140510596e-05
-2.48395428804951e-05
-1.03595788495097e-05
-2.61189277800543e-05
-1.24141775642679e-05
-1.75823215312225e-05
-1.35383511389846e-05
-5.73520930430639e-06
-1.64365060617499e-05
-1.70400834488766e-05
-1.34592682918622e-05
-2.78299628551949e-05
-1.38560389635894e-05
-2.4310131013471e-05
-1.36761372545437e-05
-2.49910194863136e-05
-1.51558753175731e-05
-6.67303269627343e-06
-1.34307752066599e-05
-1.76815085199651e-05
-2.82469097831406e-05
-1.36810353702366e-05
-2.56892530933686e-05
-2.60210040425912e-05
-1.15985416911562e-05
-3.64802483325449e-05
-4.15804378099585e-05
-2.88586021426535e-06
-3.13715762147589e-05
-2.6529113334914e-05
-3.58385838288437e-05
-2.98692196969437e-05
6.85523057918187e-07
-1.55356018921973e-05
-3.79456428345744e-05
-3.42235037650308e-05
1.32553319270912e-06
-1.42949713890224e-05
-1.929461294828e-05
-1.47935185395123e-05
-2.48022468754764e-05
-2.28015719399495e-05
1.23342878114331e-05
-2.21275080017881e-05
-2.69696052243886e-05
-7.14146437424663e-06
5.36496395721719e-06
-8.18349300073745e-06
-4.05885927938749e-05
-2.65365540371187e-05
-2.3484541110931e-05
-2.65629719195252e-05
9.04204187900347e-06
-2.83782341198895e-05
-7.33002983876898e-06
-1.66767664795779e-05
-3.13934419566472e-05
-1.4342628110012e-05
-3.00805320005287e-05
-2.41858009670804e-06
-1.20646170808158e-05
-1.44512767080699e-05
-1.13365023444902e-05
-1.05255684843144e-05
-1.83913806794777e-05
-2.1198919444158e-05
-3.32454602343818e-05
-3.6457242786829e-05
-4.24196798824026e-05
-2.20888111430941e-05
-1.33648470174057e-05
-4.24181463588236e-05
-2.96857463158843e-05
-4.45045444838689e-05
-9.77225472134348e-06
-3.53160187689554e-05
-2.35874035468526e-05
-1.09565021159594e-05
-2.21068134355984e-05
-1.71980721828111e-05
-3.70468778076999e-05
-2.72347071755162e-05
-3.7251301898623e-05
-3.28605774299324e-05
-1.74109942954537e-05
-2.37941672286234e-05
-1.06623593321838e-05
-2.53233602495789e-05
-3.79470516175699e-05
-1.56066668674704e-05
-3.81355725162406e-05
-3.82312690837687e-05
-4.45597169894559e-05
-3.45218778265736e-06
-1.0716575451726e-05
-1.40343663579883e-05
-2.3453411167839e-05
-3.00083080931662e-05
-3.22230833418394e-05
-3.40316052587944e-05
-2.7803285348246e-05
-8.82806582859891e-06
-2.39288991058919e-05
-1.6234192649082e-05
-3.27090131106951e-05
-2.15023859055322e-05
-3.84426037450898e-05
-1.13610288434011e-05
-2.64154156615373e-05
-1.20746375989551e-05
-3.06549213335532e-05
-2.11483243635977e-05
-1.39397402619457e-05
-1.03971525441814e-05
-2.16035199572633e-05
-2.11631661297617e-05
-1.14643944124708e-05
-4.32395998331002e-05
-1.59366261186161e-05
-3.61266880616933e-05
-2.17736005843618e-05
-3.49503034570241e-05
-2.95150271252841e-05
-2.04097025438081e-05
-1.09252024287805e-05
-1.52539803096227e-05
-1.21516118367322e-05
-1.86076175884601e-05
-1.50008296844126e-05
-8.56729618028094e-06
-1.98901720693326e-05
-4.0250371466957e-05
-1.06740779338194e-05
3.35622006748689e-06
-3.36349495333417e-05
-2.88919854441354e-05
-1.87637631550113e-05
-1.79080422581065e-05
-2.00367712716294e-05
-4.06188480226486e-05
-3.39023955873873e-05
-5.54741733679193e-06
-2.4790899047232e-05
-2.2661353556782e-05
1.44689530293892e-06
-1.58684441232156e-05
-6.25969502940697e-06
-2.4073412903682e-05
-1.55082073461128e-05
-1.46408356747699e-05
-6.27978042242443e-06
-4.30807192564413e-05
-2.91746526422572e-05
-2.86782624512111e-05
-1.11790290069727e-05
-2.61078857186731e-05
-3.06515749466927e-05
-2.32644227592507e-05
-1.45414676737699e-05
-1.81566858451873e-05
-1.12931505320992e-05
-2.03373630074083e-05
-1.95361906598412e-05
-1.82745037877282e-05
-1.84750828370452e-05
-3.48409365681733e-05
-2.76019908958289e-05
-1.22269597558632e-05
-1.23991408695343e-05
-2.10693648318266e-05
-1.33662717906701e-05
-2.17711922529342e-05
8.87521277259375e-07
-1.24125105495439e-05
-3.88026231846884e-05
1.78228809798025e-06
-4.04120611202169e-06
-1.93594891207276e-05
6.79332049941367e-08
-4.30398225690381e-05
-2.74282548735939e-05
4.03603755081603e-06
-1.3111808837985e-05
-2.86682322278277e-05
-2.91327063284654e-05
-1.80453841904458e-05
-1.86612776565347e-05
-3.4942710544892e-05
-2.36354709951783e-05
-1.75906416846812e-05
-2.25211901559069e-05
-2.18837162847501e-05
-2.42878134048369e-05
-1.83358610136123e-05
-2.1534526129387e-05
-1.73886899581117e-05
-1.63556678965611e-05
-1.06538721543799e-05
1.6303232829662e-05
-2.33314970667765e-05
-2.25820907058719e-05
-3.48774065009901e-06
-3.12332648498064e-05
-2.70491300246649e-05
-4.06032361668477e-05
-2.47999092525196e-05
-9.31996524914693e-06
-1.4500094145409e-05
-2.38145105954716e-05
-1.60600547955121e-05
-9.92002770699633e-06
-1.46833786917493e-06
-8.05109571065163e-06
-2.71620272959425e-05
-2.91494462104474e-05
-1.53854192173067e-05
-2.57180620625618e-05
-4.82139923021184e-05
-2.24646373230442e-05
-5.92983606899042e-06
-4.03219379545008e-05
-2.57656002619957e-05
-3.33994727125293e-05
-5.20123883449637e-06
-3.48098738392194e-05
-2.37227532568787e-05
-1.10457906419525e-05
-1.37041193990417e-05
-3.72720424822828e-05
4.5874397316507e-06
1.23620763400077e-05
-2.74529074717913e-05
-4.0511265965235e-05
-1.48096985412069e-05
-1.37250483604445e-05
-1.06411245099096e-05
-3.61707497175124e-05
-3.94129760578099e-05
-2.73844584383296e-05
-2.10483536244194e-05
-3.27807356965594e-05
-2.74367421147163e-05
-3.47016006918615e-05
-2.65401953999126e-05
-1.29413311049719e-05
-2.54978708380192e-05
-1.94556752341704e-05
-1.49619451116725e-05
-1.75516365884322e-05
-8.9175739205473e-06
-1.00181501009207e-05
-4.34523294574191e-05
-3.07524929274089e-05
-1.24992592830652e-05
-1.2668706249652e-05
-6.69527321125745e-06
-1.57647057196501e-05
-5.32327566054171e-06
-1.65375023796177e-05
-2.12907961574906e-05
-2.27573611407037e-05
-3.71772424248068e-05
-1.76009196773283e-05
-2.12002077720225e-05
-1.78020862679356e-05
-3.42064324928849e-05
7.67600430303985e-07
-2.28814012930256e-05
-2.39202676332075e-05
-3.91404204807204e-05
-1.53567474449216e-05
-1.80902535457567e-05
-2.09559038988333e-05
-1.8973603219497e-05
-9.05812183728385e-06
-9.16180810921275e-06
-3.12930442700466e-05
-2.30446807198386e-05
-1.70012649131306e-05
-2.69577061448206e-05
-2.02942077598118e-05
-1.04504906580578e-05
-1.84811314149991e-05
-2.98427905360589e-05
4.39140264622319e-06
-3.37537240947226e-05
-2.83060716132776e-05
-1.34631484710062e-05
-3.63006586962724e-05
-2.26762941891579e-05
-2.55548994776098e-05
-2.88790539999529e-05
5.09609016962049e-06
-2.81639806283147e-05
-3.3079256942106e-05
-9.92951092787056e-06
-3.73810378529446e-05
-2.89126964931565e-05
-1.67201349673584e-05
-1.81064612208979e-05
-2.12449609398828e-05
-1.08873266617576e-05
-3.66708761462323e-05
-4.58697606932002e-05
-1.93518409629294e-05
-1.32983937585561e-05
-3.50839228385415e-05
-3.71140665140609e-05
-2.18450264923044e-05
-2.50983350999709e-05
-2.42383223532912e-05
-1.78009302955911e-05
-1.62323116725894e-05
-2.01670332652528e-05
-2.19493916989628e-05
-1.58409117469614e-05
-2.306483233664e-05
-2.59649879559471e-05
-3.74230090167899e-05
-3.04739734809195e-05
-2.55186616226075e-05
-2.14822131144961e-05
-8.64200037672289e-06
-8.44454094498163e-07
-9.47514657476601e-06
-1.8751192188435e-05
-9.47465974933887e-06
-1.70689291081679e-05
-2.90779169958026e-05
-3.29279965921708e-05
-3.0031182650108e-05
5.34093021048607e-06
-2.59631512122662e-05
-2.74379262020675e-05
-2.71074133880168e-05
-1.54451635945603e-05
4.28425142190539e-06
-1.98459094186627e-05
-1.98257106689435e-05
-9.14253425834433e-06
-4.01823143877019e-05
-3.2059422471394e-05
-3.70592983045662e-05
-1.79277196623296e-05
-8.19086847673844e-06
-4.92579005685862e-06
-3.35128081347002e-05
-4.87821552504448e-06
-8.50824884197007e-06
-1.78855756079578e-05
-3.0174849306699e-05
-2.83053721314876e-05
-3.81416433574309e-05
-2.11695547619385e-05
3.86884311573208e-06
-2.94577337756876e-05
-2.77387977435009e-05
-1.35424373202509e-05
-2.18188141079306e-05
-1.06766993126522e-05
-1.16246262182578e-05
-1.19634001504912e-05
-5.94651478245263e-06
-1.94311841479305e-05
-3.72070528878813e-05
-4.24455220287209e-05
-1.46481820164129e-05
-3.43398916491006e-05
-2.67107123595867e-05
-3.6842544941725e-05
-1.45548097829741e-05
-2.31702393545997e-05
-3.00692503328164e-05
-2.8755636779023e-05
-2.08659051991788e-05
3.07557362612893e-07
-1.80457452718687e-05
1.63908566375237e-06
-1.0059881785374e-05
-1.61526061329882e-05
-8.83861644293967e-06
-1.1006818787974e-05
-1.442565767424e-05
-1.40436974142323e-05
-2.11300815110661e-05
-2.50780708524244e-05
2.33264718557367e-06
-2.79227333103514e-05
-5.39024034759547e-06
9.06888537127419e-07
-3.42617373736652e-05
-2.27623517534416e-05
-1.04635962613679e-05
-4.04620927398853e-06
1.07859094789477e-05
-3.72480078900818e-06
-1.14983474393758e-05
-1.16077305530086e-05
-1.39762384243833e-05
-1.27796097405527e-05
-1.1412364157213e-05
-2.46529268538395e-05
-2.21662930261002e-05
-8.45370253564737e-06
-1.96671824620218e-05
-2.98447029461358e-05
-3.53166498815382e-05
-3.37722289295248e-05
-1.84540897270505e-05
-3.30191440695021e-05
-2.77232198585843e-05
-4.26083143786139e-05
-3.35088711508446e-05
-2.43348469524339e-05
-2.07487286845252e-05
-1.7807581602899e-05
-2.01776907564396e-05
-1.61098259967378e-05
-2.55429322174798e-05
-2.22960503131721e-05
-6.37436448305677e-06
-2.2333201723019e-05
-2.52540589820513e-05
-2.37848087722527e-05
-4.7768518697755e-06
-3.02401242531425e-05
-7.74668017320601e-06
-2.36752912273951e-05
-1.35455191998046e-05
-2.71337756605725e-05
-1.05801574484819e-05
8.63265171372979e-06
-2.54649116181345e-05
-7.39766607604824e-09
8.85270003645611e-06
-1.72066109091469e-05
-5.29814370857931e-05
-5.6913457442552e-05
-2.81754097543962e-05
-4.05394757819976e-05
-8.21411650189492e-06
-2.7134983360294e-05
-2.84377000135079e-05
-2.4521982493012e-05
-3.3747674033545e-05
-3.19455363898648e-05
-1.43017989970666e-05
-7.84070348157428e-06
-9.89265783974103e-06
1.61137291715248e-06
-2.77581933780969e-05
-3.15284925750584e-05
-1.98131651047204e-05
-1.03106701234604e-05
-2.84581156737778e-05
-1.33625229085348e-05
-1.70250796740386e-05
-3.27598778779398e-05
-4.6840480252396e-05
-2.20861660574678e-05
-1.73573468117654e-05
-1.81062106996846e-05
-3.47060454448372e-05
-3.82597165929549e-05
-1.75272401068603e-05
-1.9116434365008e-05
-3.30249120525955e-06
-2.24293387725644e-05
-2.48135779690293e-05
-1.38757987972678e-05
-1.43729225641757e-05
-2.68857222611602e-05
-1.49543339280643e-05
-7.35873794558156e-06
-4.4984559734758e-06
-2.0229117877146e-05
-1.47458975556083e-05
-2.62829381546722e-05
-3.51685378766131e-05
-1.28272456978108e-05
-2.53609322511265e-05
-3.20786899503956e-05
-1.66170942535612e-05
-3.89771308036125e-07
-1.6268357225883e-05
-2.50448393636414e-05
-1.37975483045334e-05
-8.33929324842937e-06
-3.12542143226368e-05
-2.21943899999945e-05
-1.28725941687468e-05
-1.04570017688644e-05
-6.12969506365843e-06
6.33685829223832e-06
-2.19588711019679e-05
6.5681417100279e-06
-1.6176253655623e-05
-2.00531113623029e-05
-1.18149215083476e-05
-2.16136422473034e-06
-3.01259041046702e-05
5.89179805948863e-07
-2.06478690931128e-05
-2.71584907368295e-05
-1.37354402555899e-05
-1.62123706050664e-05
-7.0681175364573e-07
-3.85123850316227e-05
-3.07191501019237e-05
-1.18801984799969e-05
-1.64374357922955e-05
-3.25593425166184e-05
-1.83516930514266e-05
-3.92864493731915e-05
-1.70887234803733e-05
-3.37587720942114e-05
-1.41214216114676e-05
-4.71521702401462e-05
-2.5554085338313e-05
-2.94693752996828e-05
-3.28446782604985e-05
-1.58877500031617e-05
-1.03614491169368e-05
-1.65557631575354e-05
-3.39503174822095e-05
-5.2742051476503e-06
-2.9858063692105e-05
-2.35758676494749e-05
-2.31846214785726e-06
-3.27426259242994e-05
-2.41434622073579e-05
1.58842215385224e-05
-2.69437880271871e-05
-3.22127255881874e-05
-3.08930210812138e-05
-1.47405865213175e-05
-5.17890801892106e-06
-5.15826672169206e-05
-5.62493662807726e-06
-1.18885729042692e-05
-7.37438142494628e-06
-1.12877931773328e-05
1.94062380901951e-06
-1.61517189311515e-05
5.55596046642439e-06
-2.36943193558123e-06
-3.31756358544782e-05
-7.41795721296334e-06
-2.13444126219425e-05
-1.61648738070019e-05
-1.68712267595885e-07
-2.0435994792111e-05
-1.50414390258769e-05
-2.60439710371575e-05
1.51971198629901e-06
-1.14649132125602e-05
6.27949461417117e-06
-1.10360196331215e-05
-3.31181684990209e-05
-3.29781811155149e-05
-1.63843986685449e-05
-1.09965291427678e-05
-6.36536572577155e-06
-2.72148852807415e-05
-2.49047679917156e-05
-1.7121100319411e-05
-9.15113647241874e-06
-4.62735122456887e-05
-2.66174207378523e-05
-3.41067567644235e-05
-1.68773276506541e-05
-3.32844436838937e-05
-2.25531736409901e-05
-1.78012221122e-05
-6.39040777649764e-06
-3.81801973519897e-05
-2.52867031946049e-05
-2.83644933937574e-05
-3.34768800513526e-05
-6.95904574564084e-06
-4.71084176945866e-05
-2.84000225631424e-05
-2.82247473352379e-05
-1.42977651491715e-05
-1.15198910195675e-05
-3.95348781081568e-05
-2.96660240802607e-05
-3.07789987526686e-05
-6.45825614943955e-06
-1.53979877107758e-05
-1.34341605682927e-05
-2.86818513268988e-05
-2.19792912224135e-05
-1.58781097746773e-05
-2.06740076073961e-06
-2.72406852146668e-05
-3.92092479213281e-05
-2.80717749948084e-05
-3.46164626487957e-05
-9.6814739027549e-06
-2.09423292593183e-05
-2.03475653371855e-05
-1.9710044107705e-05
-2.67982107905538e-05
-3.0791743768331e-05
-1.10115592620491e-05
-1.78541062490361e-05
-2.0971158527191e-05
-1.96042344349744e-05
2.10392822413254e-06
-3.34521255037202e-05
-2.66377201582054e-05
-2.14580308234288e-05
-4.06234855634104e-05
-2.06360180206296e-05
-9.66424235261456e-06
-7.26294322624978e-06
-7.28869747129634e-06
-2.06683475650785e-05
-1.74865079250697e-05
-1.43564412037928e-06
-2.29624750012642e-05
-1.45295504709459e-05
-1.48532970457595e-05
-2.7319644098475e-05
-2.2819068282731e-05
-3.01181139394379e-05
-3.82639456439851e-05
-1.04645342577939e-06
-3.27733735821428e-05
-1.35209085788145e-05
-3.7216433021926e-05
-4.20743680380815e-05
-4.4925297186164e-06
-6.85081421598093e-06
-3.2233160579525e-05
-2.35602097733976e-05
-3.44612523362139e-05
-3.02301372782673e-05
-2.82453133041946e-05
-3.24835081413983e-05
-2.07369385013253e-05
-1.9146744326953e-05
-2.39386379983572e-05
-4.10155220955318e-05
-1.63528239814273e-05
-3.79098182630965e-05
-2.48366865557118e-05
-1.10211417977742e-05
-2.85166833365119e-05
-3.34719245212407e-05
-2.18591283847649e-05
-2.12231592461726e-05
-3.90276604331127e-05
-9.16157976643261e-06
-7.48716339756564e-06
-2.55558018004764e-05
-2.1873058970167e-05
-3.40046123586559e-05
-1.51961953653429e-05
-1.85515432067253e-05
-5.73516806489499e-06
-3.22332152467286e-05
-1.91411701577594e-05
-9.45392252904683e-06
-3.43027497859591e-05
-1.95868692901721e-05
-2.58567872141026e-05
-2.70968310749533e-05
-1.74119040296872e-05
-3.60669738259616e-05
-2.72639812261926e-05
-3.09345948479548e-05
-2.26551455669418e-05
-2.63634114828531e-05
-1.17485266003306e-05
-3.14570767462772e-05
-2.24840822787198e-05
-8.56782483026935e-06
-1.09218899681684e-05
-8.66040822032202e-06
-2.02334824452732e-05
-3.55797524447505e-06
-2.16403047437638e-05
-8.73176444963593e-06
-1.4979030033302e-05
-2.29588902870145e-05
-1.90053102999879e-05
-1.42540509195547e-06
-2.89224570339177e-06
-9.18711228610611e-06
-5.02870161207709e-06
-2.75618896764321e-05
-2.05849933294557e-05
-7.44995913998639e-06
-2.95207920563983e-05
-1.16733593987235e-05
-2.97064543335428e-05
-1.97356903043064e-05
-1.92570804661503e-05
-2.06408253009993e-05
-1.84005381151731e-05
-2.93725798284093e-06
-1.54576509390999e-05
-1.56668680763522e-05
1.74433691353971e-06
-5.05095910926772e-06
-1.67302470446738e-06
-1.73662704340893e-05
-2.35863386046555e-05
-4.12354541138413e-05
-3.10583205252267e-05
-1.48525581137178e-05
-3.68260806769232e-05
4.52586817077203e-06
-1.50299481968476e-05
-1.59230813069436e-05
-1.27372033442223e-05
-2.40616405203763e-05
-1.16697082635251e-05
-2.33381348701032e-05
3.67949265700453e-06
9.8800973947282e-07
-8.71810221243326e-06
-1.92104240806365e-05
-3.27506155189559e-05
-2.24234440109373e-05
-1.264703778928e-05
-3.19397090474688e-05
-2.41659647809061e-05
-2.84036126747577e-05
-1.24663961831122e-05
-9.85099876483797e-06
-1.48686400748608e-05
-1.55197183461215e-05
-3.86529470850509e-05
-1.42199633872916e-05
-4.13600448329702e-05
-1.85074347393917e-05
-3.18065325612229e-05
-1.95238209512004e-05
-3.70607349327218e-05
-3.00864407384764e-05
-1.52765957254562e-05
-2.32026641987001e-05
-3.58177243821653e-05
-1.51699751645972e-05
2.07345439467297e-06
-1.83141551210095e-05
-3.3341595383184e-07
-1.92411842672911e-05
-3.16153965570959e-05
-6.80615762064097e-06
-4.62033218401322e-05
-1.91160070162667e-05
-1.52500745566653e-05
-3.53236445294797e-05
-2.09106026490677e-05
-4.16994709376112e-06
-1.02778603647638e-05
-4.04216718191898e-05
-2.14663845814937e-05
-1.48829436382094e-05
-2.43868729538906e-05
-2.38639271373212e-05
-3.5514332239031e-05
-2.46698940717435e-05
-2.81237172487635e-05
-3.22471748216385e-05
-1.10167219270168e-05
-3.14251272804361e-05
-1.2422514465275e-05
-3.70388150813738e-05
-9.64528286160007e-06
-4.97107724318489e-06
-5.67256894228229e-05
-2.39210188732384e-05
-6.40708506478975e-06
-2.15687760292815e-05
-4.83745733717277e-06
-3.65631168059086e-06
-1.08290585676356e-05
-1.43866645008581e-05
-3.010197517286e-05
-1.91047341128149e-05
-3.76697669128134e-05
-2.57055637855231e-05
-3.29310839386424e-06
-2.10998284041291e-05
-2.49247175564436e-05
-1.58807893221986e-05
-2.47678061254563e-05
-2.47924534686292e-05
-2.07868681335915e-05
-2.73848669735912e-05
-4.74531985900335e-06
-2.40685252752179e-05
-2.460034739724e-05
-1.78241075853576e-05
-2.84517096537457e-05
-2.89811739302097e-05
-2.28296339720544e-05
-3.10643561987198e-05
-3.75981781739064e-05
-3.6031024885038e-05
-1.88073502087956e-05
-2.59408823922244e-06
-2.76695323348718e-05
-2.21630673776876e-05
-1.20198495874229e-05
-3.38153470288908e-05
-3.48849072975177e-05
-1.44634022401228e-05
-8.48192615766331e-06
-5.85855920485729e-06
-1.82253676589702e-05
-1.9859247679965e-05
-1.79985715352972e-05
-6.06683000485593e-06
-6.69586331187635e-06
-1.1965885395107e-05
-4.36971308135545e-06
-1.80428243553631e-05
-3.51271611924087e-05
-1.48913320625652e-05
-1.89676247061391e-05
-2.44280661562415e-05
-3.30264185144054e-05
-3.19988426138173e-05
-3.69735968144791e-05
-6.25428047153029e-06
-1.90980154742505e-05
-4.14833121388901e-05
-1.48119686789774e-06
-7.64485038217615e-06
-3.62221353291985e-05
-1.58757213602493e-05
-2.14864977795632e-05
-1.67128975942117e-05
-7.10191344467789e-07
1.21778539505995e-05
-1.14430624388537e-05
-1.36513997242972e-05
-3.88422930843854e-05
-2.83677400538943e-05
-2.25351819143265e-05
-1.10869265960919e-05
-7.10821550906271e-06
-2.71035146140836e-05
-9.86024612491441e-06
-2.9009031026125e-05
-8.88645143901994e-06
-5.26913900659645e-06
-1.66544127178579e-05
-4.45981157332711e-06
-2.0185638358401e-05
1.07727586955681e-06
-5.38624503619126e-06
1.84655108301418e-07
-1.09427711863998e-05
-2.83678884822794e-05
-1.56762703982134e-05
-1.28698935220899e-05
-7.27160776085025e-06
-3.74635558273915e-05
-2.41124853384734e-05
-2.96407705094788e-05
-2.86067736396351e-05
-3.28389337067268e-05
-3.28892520016939e-05
3.4850351756209e-06
9.80560742689035e-06
-3.80911679822791e-05
-4.43672111136802e-06
-1.66010225191441e-05
-1.7443134694121e-05
-1.46016743783236e-05
-1.64597357369788e-05
-2.05076570930646e-05
-1.52745633653521e-05
-2.62924132004822e-05
-1.16597728330249e-05
-2.5568745920016e-05
-2.11285140922184e-05
-2.68344704467949e-05
-3.35648304910013e-05
-1.41760546908112e-05
-1.85267424453363e-05
-1.96077661750645e-05
-3.20467747807981e-05
-2.11495088987214e-05
-1.35430180921987e-05
-3.91035137470054e-05
-1.59093412800653e-05
-5.82479700082575e-06
-2.15824067335441e-05
-3.43471625416082e-05
-3.5803301984986e-05
-2.25506864094874e-05
-2.79294429827759e-05
-1.91647532436645e-06
-1.74510375990289e-05
-4.00242739040714e-05
-2.85157804603318e-05
-2.3107810445997e-05
-2.03612914959962e-05
-1.32533865529671e-05
-2.03559894895445e-05
-5.05735830160062e-06
-2.1232771561436e-05
-3.03825325187169e-05
-1.3111098828654e-05
-1.93415104918083e-05
-2.11538358682803e-05
-2.03222400215967e-05
-2.66698769475391e-05
-3.31330449469041e-05
-9.73660494990714e-06
-2.56529588231962e-05
-1.70874988612613e-05
-2.28069343407056e-05
-1.33336021252638e-05
-2.96430347138392e-05
-1.72755102299526e-05
-2.28283719326348e-05
-1.74585345324553e-05
-1.0007682204332e-05
-2.40406848614153e-05
-1.22727189089183e-05
-1.5441553443517e-05
-2.94919956270645e-05
-1.7244915291545e-05
-3.36607946863677e-05
-2.47334312571165e-05
-2.85105728277659e-05
-7.2108246565619e-06
-4.01266058501626e-06
-2.36695910600646e-05
-1.66351907702062e-05
-9.24822919970421e-06
-1.46978688656413e-05
-1.66351155436654e-05
-2.83486598668871e-05
-1.84262943834162e-05
-2.16876079428535e-05
-5.6108214892056e-07
-1.76851848498946e-05
-9.26069128794424e-06
-2.56783544881496e-05
-2.41510552968914e-05
-4.92097036944073e-05
-4.07748754907605e-05
-3.08734677629466e-05
-3.88860987178105e-05
-2.23280052697102e-05
-1.29403231538231e-05
7.35397432578617e-06
-4.5549043305264e-05
-1.57205097236023e-05
-1.06225968617775e-05
-2.32112481524402e-05
-2.03587731380281e-06
-4.51595327735749e-05
-2.53629256843185e-05
-2.37538152731705e-05
-1.96816735193796e-05
-6.46683416115584e-06
-2.3661682886953e-05
-1.84839031398962e-05
-2.62664242008745e-05
-7.52604958905843e-06
-3.36532173154503e-05
-1.21953600861686e-05
-3.62853790139408e-05
-2.56983122013544e-05
-1.66535748762002e-05
-3.72144539226244e-05
-2.9573838700355e-05
-2.27857186993549e-05
-2.07135775778794e-05
4.80835140053276e-07
-3.24541675101756e-05
-3.64075581380139e-05
-1.91559529824011e-05
-1.89242811805913e-05
-2.4406720715578e-05
-5.12191451714041e-05
-2.95129361506344e-05
-2.31383209401933e-06
-4.37101990604054e-05
-1.53150168629637e-05
-3.29709867135454e-07
-1.43104797369908e-05
-7.32742867163397e-06
-2.56886153598808e-05
-1.99810083684158e-05
-1.830031295043e-05
-2.85915489689207e-05
-7.20885227030987e-06
-2.83051741606539e-05
-3.39726842860608e-05
-1.80309906794549e-05
-1.43700736183964e-05
-9.66358852519971e-06
-1.26254094303162e-05
5.80339117253604e-06
-1.22580937931121e-05
-2.2582461031599e-05
-4.08851965046435e-05
-3.93012066296386e-05
-1.70820015751719e-05
-2.95726976303823e-05
-1.31958110375699e-05
-2.17920401906014e-06
-2.14317396848735e-05
-4.93485873936348e-06
-2.42621891949266e-05
-2.94007026300011e-05
-7.37176729997176e-06
-2.37667797283977e-05
-2.10453199539025e-05
-2.00894409609767e-05
-1.87068955156593e-05
-3.41209097835167e-05
-2.85215412703611e-05
-3.39989433462949e-05
-1.76634219689355e-05
-1.69302947928597e-05
-1.42083996202821e-05
-2.61321226791886e-05
-3.42200869674298e-05
-1.40156567831574e-05
-6.08255576906122e-06
-8.36022837266564e-06
-2.98846107120196e-05
-2.55289916919239e-05
-6.74088898556407e-06
-3.27278669290079e-05
-1.3909093792727e-05
-3.98543603428435e-05
-2.10006208809956e-05
-1.85359289327732e-05
-1.34574559920415e-05
-4.27914994143887e-05
-1.06131054197399e-05
-1.87881574181142e-05
-3.52431911082134e-05
-1.49295232455825e-05
-3.17817251317523e-05
-4.16671869243318e-06
-3.00799220417074e-05
-2.23292419370794e-05
-3.00261826299205e-05
-3.38922274205643e-06
-2.53096459401754e-05
-5.03285220949521e-06
-2.70224354289148e-05
-4.72751312423262e-06
-2.08053484999226e-05
-3.00904615962167e-05
-3.03289420416837e-05
-2.38444336598686e-05
-2.55375803126179e-05
-2.77257085096088e-05
-2.14494394078578e-05
-2.075689632784e-05
-3.70571420130037e-05
-2.99677722292248e-05
-2.58965640500296e-05
-2.53046809841805e-05
-3.59763541246136e-05
-2.7072932088707e-05
-1.52425167121623e-05
9.27111532182626e-06
-2.75785228047212e-05
1.91173403627183e-06
-3.88863163071467e-05
-3.97523803642461e-05
-3.34116030443289e-05
-2.03057776700143e-05
-6.1774650381774e-06
4.88742990395099e-06
-1.71690512056459e-05
-1.11094529344196e-05
-7.14009879327617e-06
-3.09322924832509e-05
-1.79370813596305e-05
-7.18793434137661e-06
-6.34515785943027e-06
-1.55501493371757e-05
-9.99224010208291e-06
-2.40444333662965e-05
-1.3541331268362e-05
-1.1417717643807e-05
-1.64134881168071e-05
-3.00988564455224e-05
-4.57895738240277e-05
-1.96141609890124e-05
-3.59096146136583e-05
-3.28786403916898e-05
-1.81794430413923e-05
-1.27888463850435e-05
-2.98238201675586e-05
-2.80143261422817e-05
-7.64239475558342e-06
-9.18175025074888e-07
-2.445313648133e-05
-3.56665233847282e-05
-9.44927250151858e-06
-1.89914932282111e-05
-3.00999192414419e-05
-2.89715413041582e-05
-1.54382722773303e-05
1.13373838250437e-06
-8.49356958992403e-06
-8.75574749216953e-06
-7.56402855793296e-07
-2.61803674744342e-06
-3.69220465928774e-05
-1.92620603568899e-05
-1.70228007701059e-05
-9.48118553870735e-06
-2.50346226793065e-05
-8.8288181702526e-06
-2.1372836468095e-05
-5.33194129567822e-06
-3.27574466865667e-05
-4.25944272716191e-05
-3.71265631595455e-05
-9.53579308582945e-06
-2.98140080215358e-05
-4.01793096405547e-05
-1.31044446061862e-05
-3.24496855116304e-05
-1.84989425547069e-05
-2.48941021123172e-05
-3.54701938624703e-05
-1.40262162581012e-05
-1.89216131212508e-05
-2.16081866518448e-05
-1.74523007706452e-05
-1.86447738508152e-05
-3.46989382520722e-05
-3.29826879030195e-05
-3.02842702679555e-05
-1.05205060396694e-05
-1.50911460636509e-05
-2.06444097489683e-05
-3.01441523283297e-05
-3.76045680863231e-05
-1.2410182165632e-05
-3.50785386468287e-05
-1.4552345524256e-05
-1.22550622520892e-05
-2.24182113194256e-05
-1.1751910093044e-05
-1.70888775887332e-05
-1.63457233110423e-05
-3.0670466572039e-05
5.03444892068629e-06
-2.09624608563954e-05
-4.48612429586516e-06
-1.53673797465186e-05
-1.3394158557098e-05
-8.59170920182046e-06
9.85615960857784e-08
-1.56370611824132e-05
-2.13138581948933e-05
-1.51463740636746e-05
-2.28593331751099e-05
-3.85783421068713e-05
-1.78911647949592e-05
-6.42733801122127e-06
-2.32780556404963e-07
-2.53004021381286e-05
-1.6478002528942e-06
-2.86185014115586e-05
-4.16713865242183e-05
-3.08785652727289e-05
-1.7500324904898e-05
-2.05664895445848e-05
-2.58469113178833e-05
-3.12494492641574e-05
-1.65250777433838e-05
-5.97718565275068e-06
-9.61287430901526e-06
-6.24081669434341e-07
-3.00216987731837e-05
-3.85263397193593e-05
-3.22514570718376e-05
-2.94837933975035e-05
-7.99933214860051e-06
-1.70691880589973e-05
-1.47083006725549e-05
-1.75285599257657e-05
-3.07301322859454e-05
-8.90686642928596e-06
-8.07274044624727e-06
-4.05668694314217e-06
-2.97697094657732e-05
-2.75731914958721e-05
-8.91101495670269e-06
-2.87702316595941e-05
-1.5124139678847e-05
-2.31480998515685e-05
-1.52207574494574e-05
-3.9175866086381e-06
-1.44535745949857e-05
-5.28413023705547e-06
-1.38603920330489e-05
-1.38674450918343e-05
-2.1978076703264e-05
-1.86732794700126e-05
-9.26718156915137e-06
-5.32064130237945e-06
-1.91099664856998e-05
-1.77086425136579e-05
-1.08321036736351e-05
-2.24251220595033e-05
-4.59054052027507e-06
-2.55807372246661e-05
-4.48438275634143e-05
-1.9021028437287e-05
-8.10456568583054e-06
-1.53139217797524e-05
-1.99576872895016e-05
-2.17143678358415e-05
-2.48346594082565e-05
-2.83246121348148e-05
-2.11736842400319e-05
-7.09167900412487e-06
-2.4848523637215e-05
-2.36109409458575e-06
-3.68264239452303e-05
-2.82629092836073e-05
-1.8840127738186e-05
-2.49442718825951e-05
-2.92131171398007e-05
-1.58083309599631e-05
-2.69574319123015e-05
4.22064929151862e-06
-1.70550772511523e-05
-1.44798126828513e-05
-2.71672468840483e-05
-1.12404539612677e-05
-1.69871975543489e-05
-1.38160964255578e-05
2.64013517831476e-06
-1.54896906883157e-05
-2.55982299078649e-05
-2.17175807188075e-05
-1.73896195949738e-05
-1.04809745419991e-05
-9.40244698198946e-06
-2.23602749441869e-05
