# Supplementary material for: Research on computational propagation and identification of mine microseismic signals based on deep learning
Source: PLoS One. 2025 Oct 22;20(10):e0334641. doi: 10.1371/journal.pone.0334641 (PMC12543183; doi:10.1371/journal.pone.0334641)
Supplement: S1 Data — (ZIP) [file pone.0334641.s001.zip › 000100500001139.xlsx_0.txt_24.txt.txt]

-2.04673064423054e-05
-1.21697303984966e-05
-2.74452395575121e-05
-1.09676034610239e-05
-8.47623612264813e-06
-2.91176014471086e-05
-1.68462898907632e-05
-1.91831925041273e-05
-6.11529876292389e-06
-3.37527371449763e-05
-1.85171282600065e-05
-3.05119994399443e-06
-2.40917547267595e-05
-1.01335070806002e-05
-1.37674818343294e-05
-2.07037539137979e-05
-2.42063628323267e-05
-6.26224708165697e-07
-9.57803553423064e-06
1.50488185363185e-06
-3.69398331622974e-06
-1.40561388310956e-05
-3.27417419014148e-05
-5.42340274037049e-06
-1.13005282981649e-05
-2.52133942961725e-05
-2.55740935141242e-05
-1.41666674703858e-05
-1.48270668078037e-05
-3.90318499915063e-05
-3.1884377682753e-05
-2.31738567920166e-05
-2.59090202372563e-05
-2.71500965444507e-05
-3.2741471996128e-05
-1.22788351640055e-05
-2.2571592073777e-05
-9.87781868929995e-06
-9.28110909966099e-06
-1.86685655341394e-06
-3.29386842401083e-06
-9.74274215024081e-07
-3.0156266278306e-05
-3.41197935230706e-06
-7.39564788653665e-07
1.80241348474845e-06
-1.45634510429605e-05
-2.81778916441813e-05
-2.67878444271247e-05
-1.7477444637028e-05
-2.01201578802815e-05
-1.85139820376323e-05
-3.11497663210479e-05
-4.24441323658303e-05
-8.77041245506213e-06
-3.03985070151246e-05
-2.63361371547979e-05
-9.31254946483006e-06
-2.03536530116232e-05
-2.48940628177929e-05
-1.8392952644449e-05
1.33161972913544e-06
-1.76602436319434e-05
-2.47983020998535e-05
-1.52778973226333e-05
-1.50642418194321e-06
-2.3576862828536e-05
-1.53097812940935e-05
-7.82095560467724e-06
-5.79154390017551e-06
-1.63710443449685e-05
-3.59308557740269e-05
-1.29065085249008e-05
-5.63564878192052e-06
-1.88624118906579e-05
-1.48452383981517e-05
-2.37662126319582e-05
-3.06958661664058e-05
-3.80628844583044e-05
-3.37591778894032e-05
-3.23345125074059e-05
-8.09902048137844e-06
-1.03310951177831e-05
-3.42420337345738e-05
-2.30979270307932e-05
-1.49790490040661e-05
-6.90707695093557e-06
-3.82790051384823e-05
-2.57492505553211e-05
-1.77217551317872e-05
-4.78977138291514e-05
-2.33624630084754e-05
-2.78204178872571e-05
1.10588601256531e-06
-7.81150566240835e-06
-9.76652494643185e-06
-1.69535337407734e-05
-1.18152309780766e-05
-2.71751752523828e-05
-2.56236633485232e-05
-3.44048602705512e-05
-9.81817140438948e-06
-1.65601454820271e-05
-3.19441030010841e-05
-2.29556013360837e-05
5.40375038833006e-06
-4.01205553993902e-05
-2.67705795590727e-05
-4.95932351941505e-05
-1.26095890210142e-05
-6.2312632373749e-06
-2.97224512141642e-05
5.09231749139549e-06
-1.22209395524475e-05
-2.87361893565207e-05
-7.1759077120296e-06
-2.53422613965322e-05
-4.35131895335332e-06
-2.28854825716372e-06
-1.92211697465795e-05
-8.06060275862363e-06
-2.83665818651423e-06
-1.62538006517485e-05
7.34159668563212e-07
-2.55709460918473e-05
-2.20012306974542e-05
-1.05910497888881e-06
-3.4602086290546e-05
-3.40529089122458e-05
-1.13440818481359e-05
-2.42759553991369e-05
-2.44635714605312e-05
-2.02220779179557e-05
-2.39917610471555e-05
-3.14931932054123e-05
-9.44240642903379e-06
-2.80613815608341e-05
-2.67083023905968e-05
-2.99768991357348e-05
-3.09997285177149e-05
-1.79000264149499e-05
-2.94963552962996e-05
-2.7578072408767e-05
-1.6338932237137e-05
-7.12520941295303e-06
-2.84044360164448e-05
-2.08124826070379e-05
-1.8148824125939e-05
-3.24502879379834e-05
-2.3349989319795e-05
-2.63156818718778e-05
8.84769356100544e-06
-4.22316381531536e-05
-2.29553941047721e-05
-4.93444913820901e-05
-4.05101443893768e-05
-3.52353897039842e-05
-8.25645728310866e-06
-2.41341595659716e-05
-1.65319256036469e-05
-2.59785520068572e-05
-8.26121901931141e-06
-3.38457367189768e-05
-1.20051134392222e-05
-1.80463445809329e-05
-3.39586465192516e-05
-9.85930809958311e-06
-1.44786291725778e-05
-3.08022720638717e-05
-1.53974344900267e-05
-3.77457414051972e-05
-4.1266998796039e-05
-2.04848241043473e-05
-2.07777982518241e-05
-1.67805167939169e-05
-4.62120851862248e-05
-2.38455239243402e-05
-2.80386808280472e-05
-1.5799820212558e-05
-9.94197628884747e-06
-4.51906821039337e-05
-4.2827832822715e-05
-1.3256447346298e-05
1.40302512454778e-06
-2.34889773587737e-05
-3.15128312781353e-05
1.0654768018463e-06
-4.59792704556287e-06
-1.9447783703807e-05
-5.54577841677912e-06
-1.80711395296586e-05
-3.32269742493568e-05
-1.04302425756698e-05
-1.58973450820416e-05
-2.26292280095895e-05
-1.49944333821978e-05
3.38612353440118e-06
-3.59318189615523e-05
-9.74549922190982e-06
-1.98016418275248e-05
-4.2663040323691e-05
-1.78726163352832e-05
-1.47783536851406e-05
-1.19093885701591e-05
2.93424716056531e-06
-1.91420963430138e-05
-3.92622509419797e-05
-4.31298290375193e-05
-2.66883951448623e-05
1.18990509567897e-06
-1.38187821091482e-05
6.73715047622207e-06
-1.95585514610649e-05
-2.83506370464074e-05
-2.36138184264186e-05
8.66381033986154e-07
-1.90104076168343e-05
-2.89579605065756e-05
-4.12365906413344e-06
-4.08121085319554e-05
-2.84462356396741e-05
-1.56666770245076e-06
-9.54265607443524e-06
-7.36820320558408e-06
-3.56570360621806e-05
-3.18205940315652e-05
-5.24907152926646e-06
-1.63818853096275e-05
-1.35562345029706e-05
-3.88807687100062e-05
-3.7513242830552e-05
-2.21868127881916e-05
-4.42973119076125e-05
-1.72031199278887e-05
-1.15148975978517e-05
-2.10462915002985e-05
-1.88279870534406e-05
-1.64957718024763e-05
-2.84082306309292e-05
-2.98504844332208e-06
-7.9772169806311e-06
-8.6026691878689e-06
-1.46118040576095e-05
-4.37830433385626e-05
-1.23883018955999e-05
-3.00837540589206e-05
3.17129242204642e-06
-1.39129998480068e-05
-1.97841769883398e-05
-3.82058823459394e-06
-3.50479464887796e-05
-3.50849667296728e-05
-2.08507755059554e-05
-9.76368566411151e-06
-4.17731768949846e-05
-1.74530154386177e-05
-2.6334145069505e-05
-2.29300340168177e-05
-1.98056536440168e-05
1.52851585477989e-06
-2.0941935224876e-05
-2.9823256534452e-05
-2.11468294472931e-05
-1.16216855234746e-05
-1.75488608111941e-05
-3.25833258319989e-05
-1.86967925738524e-05
-2.91805043219034e-05
-3.1301845091748e-05
-7.72851714527358e-06
-1.3568259022798e-05
-1.10210042451545e-05
-5.78472073041001e-07
-2.08902599448276e-05
-5.51921695557497e-06
-1.57283824723105e-05
-3.28869433123808e-05
-3.73788243899408e-05
-1.1515943807893e-05
-2.10679653407985e-05
-2.09646861405826e-05
-6.37373385577138e-06
-2.68762626633227e-05
-1.14583975130795e-05
-2.42431999217572e-05
-3.06176183398166e-05
-2.98845120190744e-05
-3.36111480468246e-05
-2.02372359263114e-05
-1.80641291583933e-05
-2.10947053299165e-05
-2.36700135583302e-05
-7.19284163805334e-06
-3.29430040906134e-06
-2.62865419476784e-05
-1.76674236443351e-05
-4.61188848243898e-05
3.58031691883427e-07
-2.89796592555868e-05
-3.07066550436552e-05
-3.70775295347292e-05
-1.869182869901e-05
-1.46399174155194e-06
-2.98590072148054e-05
-2.20462521475967e-05
-1.49612907083554e-05
-2.19645753462093e-05
-8.27327887203157e-06
-3.84955570076148e-05
-7.9474704450119e-06
-1.88332891309001e-05
-1.50956968432104e-05
-1.09422697931703e-05
-2.1461823049531e-05
-1.69107610398515e-05
-2.13627872343953e-05
-1.46282631611831e-05
-2.49373050750882e-05
-1.90559490776993e-06
-5.29272826254282e-06
-1.94760216206003e-05
-1.71044363605818e-05
-4.23929236869864e-05
-3.45588911995102e-05
-2.43102714718185e-05
-4.24939194631123e-05
-3.75532859472062e-05
-3.96869322608906e-05
-1.31513177675358e-05
-1.93797398670534e-05
-2.35839595472772e-05
-3.13919746702498e-05
-2.28683059336568e-05
-8.43614765482709e-06
-2.64047974623078e-05
-2.02345350166556e-05
-1.41524516979101e-05
1.0402663815646e-05
-4.07708123550937e-06
-1.13096308130474e-05
-6.57410848660087e-06
-1.89037869418645e-05
-1.36396537915309e-05
-3.35459120784395e-05
-2.08161502827237e-05
-1.01413338933547e-05
-3.60055498661779e-05
-3.72805229804235e-05
5.94403520649617e-06
-2.01097858482733e-05
-2.49555600619553e-05
-2.01120277293217e-05
-4.69078602186829e-06
-1.32394031651952e-05
-9.816538831523e-06
-1.67472930593954e-05
-1.68295764013381e-05
-1.6958678123452e-05
-2.94398973625057e-05
-2.42137885651911e-05
-3.7005771765392e-05
-5.34895878618093e-06
-3.05614330309491e-05
-1.35345079462459e-06
-2.88110447054354e-05
-2.35009408977366e-05
-1.6906915450734e-05
-1.92358012571011e-05
-1.25403849706714e-05
-6.88245265321697e-06
1.30340243579478e-06
-5.54506885937444e-06
-3.1198292736938e-05
-1.8060078784908e-05
-3.26237414211869e-05
-5.1797296691933e-06
-3.29992983909733e-05
-1.70148911810065e-05
-3.17103145133496e-05
-4.76546949559054e-05
5.04260473289817e-07
-2.24586678239996e-05
-3.4204531171176e-05
-1.27295663231216e-05
-2.19488827813561e-05
-8.18067755918105e-06
-2.36257867445199e-05
-2.26443426904506e-05
-2.4872512511883e-05
-4.51495419973072e-05
-1.44798384728436e-05
-3.1596677216636e-05
-2.53830118809164e-05
-3.95521228718318e-05
-1.5661141879548e-05
-3.51641507221363e-05
-1.58906867538222e-05
-1.35121925110421e-05
-1.72219611234063e-05
-2.00472422695046e-05
-2.46562381931535e-06
-1.94933109958456e-05
-2.45465283159521e-05
-2.05054492893109e-05
-2.74190488951107e-05
-1.63598245524921e-05
-1.96713556147058e-05
-2.28968816627629e-05
-1.96725654026507e-05
-2.47963982498407e-05
-1.87974570535751e-05
-9.30668362134389e-06
-3.66732800501266e-05
-2.42157900707275e-05
-1.51910117043168e-05
-8.9516096365742e-06
-2.87711482732297e-05
-8.90710625678415e-06
-2.990854146173e-05
-3.79890938312889e-05
-2.94034322739285e-05
-1.87485760373246e-05
-3.24973639886991e-05
-2.8720552059853e-05
-3.67301793291174e-05
-1.86868662302807e-05
-1.50586264847629e-05
-1.06240964806197e-05
-1.70187336339295e-05
-3.04359497262985e-05
-2.40705669832154e-05
1.56792735056157e-06
2.39987888406596e-06
-5.50105247468032e-06
-3.40227318247664e-05
-1.71689433954631e-05
-1.04702770860419e-05
-4.34605647837547e-05
-2.39981254566834e-05
-5.26366305728116e-06
-1.43267021760889e-05
-4.05208426152599e-06
-1.75731226015399e-05
-2.90744236930473e-05
-3.3411107535893e-05
-1.17345556620635e-05
-1.54751044069366e-05
-2.58656210991175e-05
-1.44496337421378e-05
-4.70817420024888e-05
-1.58577822863199e-05
-2.19533183151683e-05
-3.11564329776787e-05
-1.55061531432681e-05
-1.59162475141212e-05
-1.54042763355204e-05
-1.98289903767407e-05
-1.59135417116196e-05
-2.48007928599951e-05
-9.33018630456948e-06
-2.79683832940571e-05
-1.66123997240866e-05
-2.66630356581325e-05
-9.3852036204633e-06
-2.95182068926351e-05
-1.65651714334987e-05
-1.52376099091591e-05
-1.80237160836284e-05
-2.00353719987322e-05
-1.84187030896992e-05
-5.80957376731747e-06
-2.37281710275966e-05
-1.57348304813014e-05
-3.33227012581953e-05
-4.1323691176337e-05
-1.84147051817485e-05
-3.15752048120925e-05
-1.63287044231062e-05
-5.11073604087634e-06
-1.71853671721237e-05
-1.86423441884807e-06
-2.35142190314357e-05
-2.07719150624831e-05
-1.92236171478065e-05
-2.6792816637328e-05
-9.95950509374168e-06
-1.55912255832605e-05
-2.29104025681581e-05
-2.89659186288842e-05
-1.62738279484149e-05
-4.25576136065085e-05
-3.38439897406309e-05
-1.00230433860491e-05
-1.50859440085679e-05
-2.95921078780954e-05
-1.31869887317757e-05
-2.34308670275686e-05
-1.83737043613308e-05
-1.8275530342233e-05
-3.35139962155075e-05
-2.0157289849511e-05
-1.41543535281864e-05
-2.85123464556259e-05
-7.42105176634756e-06
-3.69685839633953e-05
-2.21095067339949e-05
-9.91007751044699e-06
-2.02689973672269e-05
-2.44915473625399e-05
-1.00428531471931e-05
-1.81608060675324e-05
-4.74784206184515e-05
-1.3040385250303e-05
-1.87699883780881e-05
-1.30328423296848e-05
-2.56723452396588e-05
-3.94126611427198e-05
1.1393782358602e-06
-8.22959565028184e-06
-2.69968461906923e-05
-3.35383156399939e-05
-2.05156146361437e-05
-8.18911449777307e-06
-2.47154015461784e-05
-6.88581875390655e-06
3.77204360015983e-06
-1.19439614670218e-05
-1.91044522602892e-05
-1.58371000514956e-05
-1.8990044621355e-05
-2.69129793718311e-05
-3.73564142081027e-05
-2.91694611203946e-05
-1.0548191857289e-05
-2.86619740072889e-05
-9.38854468305227e-06
-8.71377895509871e-06
1.03506373789234e-06
-3.45802450139002e-05
-4.09791823830687e-05
-1.3108986515491e-05
-2.5970768081758e-05
-2.54820994509926e-05
-3.20045055359533e-05
-1.88757803994471e-05
2.95674656806074e-06
-1.17812591650535e-05
-1.96341966057148e-05
-8.40876159128529e-06
-2.48275502156434e-05
-1.57715563996462e-05
-1.39962853938701e-05
-5.43062191501052e-05
-2.2327886056187e-05
-9.81728777480791e-06
-1.11911330107262e-05
-1.69039905854986e-05
-5.54876324393518e-06
-1.26182554331858e-05
-2.1958604108269e-05
-1.94153197724452e-05
-4.06991989972002e-05
-2.46643100076045e-05
-4.02610305150474e-05
-1.85454198530002e-05
-1.30864308072357e-05
-2.90142827899554e-05
-1.8230585400225e-05
-2.60707759186722e-05
-2.07961857370326e-05
-1.59205390699928e-05
-2.11238432425519e-05
-1.08211513385262e-05
-2.88023417527653e-05
6.32465531266724e-08
-3.24016426563545e-05
-1.28105313494533e-05
-3.90558555571513e-07
-1.90437689064075e-05
-2.85960771210268e-05
-2.96115420225962e-05
-2.50096226104595e-05
-1.78313675426482e-05
-1.43527267738185e-05
-1.54651053544836e-05
-4.33968657542505e-05
-3.1603461075891e-05
-2.17396977068436e-05
-2.99520535499568e-05
-2.74605727531909e-05
-1.74391641941236e-05
-2.73211055973578e-05
-3.24339469578144e-05
-4.05475208624693e-05
-1.2073833863705e-05
-2.67800334999082e-05
-2.19675637572048e-05
-1.3549046156429e-05
-3.45674585323631e-05
-3.28879921780082e-05
-2.53512350652902e-05
-2.56813008842667e-05
-1.25843857785989e-05
-1.00841254117857e-05
-8.94608290775857e-06
-2.07645601597518e-05
-1.06604674740829e-05
9.16826140973136e-06
-4.16672494448599e-07
-1.6538633296926e-05
-4.01507927141025e-05
-1.84523703474177e-05
-2.61617634782822e-05
-3.20196196019555e-05
-1.468705075362e-05
-1.7024802683433e-05
-1.71721524676582e-05
-1.40931465360104e-05
9.6645722443822e-06
-1.91524918177555e-05
-2.24229434461786e-05
-7.17228751614859e-07
-3.44479055609302e-05
-1.6873498243161e-05
-4.84166837966442e-05
-2.10789337608276e-05
-4.03875294094825e-05
-1.81608525522734e-05
-2.6738152103469e-05
-2.29415022732197e-05
-2.40390420751746e-05
-7.90538216283576e-07
-3.27963282132091e-05
-2.36442872408844e-05
-6.70778344139946e-06
-1.4687493472508e-05
-2.52921595727801e-05
-6.50063489109606e-06
-1.83951467126295e-05
-2.17943760087006e-05
-3.84132978222928e-05
-6.32257750312951e-06
-3.24813560004231e-05
-3.5689368135254e-05
-4.36999977145557e-06
-4.4077256802486e-05
-2.98852400112544e-05
-3.98432101817179e-05
-2.99072118487973e-05
-1.66086244728281e-05
-2.49080560162558e-05
-2.68232071973142e-05
4.57363552089829e-06
-2.82474149704008e-05
-2.93957130371887e-05
-1.9124386622383e-05
-1.08177928899746e-05
-4.47360367774108e-05
-3.40519269748156e-05
-9.64529182880509e-06
-3.13412056941032e-05
-2.06505254369994e-05
-2.98005199025675e-05
-2.46252914065153e-05
-2.69072046521802e-05
-1.18958201688527e-05
-3.12050872832157e-05
-1.97994303842407e-05
-1.56555802111868e-05
-2.77932687419833e-05
-2.79683268276015e-05
-1.8428739907845e-05
-3.37554905526938e-05
-2.38977657848607e-05
-1.44398363113524e-05
-1.92666818508581e-05
-1.07155260983256e-05
-2.8903584303838e-05
-3.44813199823099e-05
3.37554686514599e-06
-2.69091119538696e-05
-2.20575434025017e-05
-1.20020459967509e-05
-3.5332607299845e-05
-8.4386666938681e-06
-3.13376399376134e-05
-3.72872182907647e-05
-3.53718826410213e-05
-3.74715435866262e-05
-3.504803432459e-05
-7.03038464507648e-06
-1.49888324048139e-05
-2.46002238063625e-05
-3.02614473426054e-05
-4.48500243576985e-06
-1.54843219616618e-05
-1.78731873617488e-05
-4.06181061061743e-05
-2.37204233762301e-05
-1.70424566018081e-05
-9.0479746446267e-06
-1.45409147835387e-05
-3.24125717219069e-05
-3.18957496815267e-05
-3.60745495742518e-05
-1.84313811059809e-05
-3.41516189493904e-05
-3.29829670625378e-05
-3.78262963908264e-05
-2.2567791355299e-05
-1.12125548378461e-05
-1.44463946799128e-05
-1.17645221469251e-05
-2.55751317200542e-05
-2.8196068798719e-05
-3.19770169315752e-05
-3.73344395942969e-05
-3.46335521902936e-05
-4.18795914394243e-05
-2.39656572060092e-05
-2.74385822347371e-05
-2.70981951440399e-05
-1.22045840314468e-06
-5.63446401150051e-06
-5.0927917627228e-06
-1.58442046367623e-06
-1.72615162925001e-05
-2.18150943079419e-05
-1.60675750796467e-05
-3.22597130399648e-05
-3.34888206266885e-05
-4.93578515179412e-05
-3.82697178764728e-05
-2.3845760115269e-05
-1.3311444067153e-05
-3.0967184117938e-05
3.16936036230155e-06
-1.99473510346405e-05
1.9070174947836e-06
-9.87085930855582e-06
-3.32533147737325e-05
-2.70423554264004e-05
-2.54270519134607e-05
-3.67189121055231e-05
-1.90776386011718e-05
-3.17941510536279e-05
-2.19676175235291e-05
-1.13292730726524e-05
-1.8951656982177e-05
-2.72358993743366e-05
-2.58046641017652e-05
-1.34075948193403e-05
-3.364102402267e-05
-8.6791160105428e-07
-9.3517986454948e-06
-8.40857810355383e-06
-3.13832774670049e-05
-9.37462254348391e-06
-1.52114651068079e-05
-1.08779670996631e-05
-2.34749632551326e-05
-4.6222574667149e-05
-3.90206945273803e-05
-2.07959989782457e-05
-7.93161203979328e-06
-3.56995001970237e-05
-2.24840744510124e-05
-6.08825663705896e-06
-2.27199471540214e-05
5.1227002159533e-06
-3.12211194374617e-05
-2.58924574421023e-05
-1.53979087327842e-05
-1.07348159092726e-05
-1.80182728450933e-05
-3.09790999880344e-05
-1.5861220387864e-05
-1.10323577364233e-05
3.10321518830719e-06
-8.00803543759283e-06
-2.73281837629548e-05
-2.68329973632002e-05
-3.10233524577352e-05
-2.9653263679469e-05
-2.72061381536281e-05
-4.7843138577661e-05
-2.31933705680001e-05
-2.49635421990162e-05
-9.24675792315751e-06
-3.80260965577164e-05
-2.93058005063641e-05
-2.23535343917905e-05
-1.67209435498045e-05
-2.76822025065087e-05
-1.30127934991174e-05
-3.68637207125484e-05
-2.54661319753447e-05
-1.15392984583503e-05
-2.89639604125623e-05
-1.04840757122676e-05
-1.75897537946508e-05
-3.59462175305879e-05
-1.31299840220532e-05
-2.44981712393225e-05
-1.14361356790462e-05
-5.47754798412581e-06
-1.7632799863507e-05
-2.30247085462365e-05
-1.77453448089103e-05
-1.46095593827506e-05
-3.43274950941756e-05
-2.89637046476596e-05
-1.00149825260951e-05
-1.6891892129394e-05
-3.09966610700138e-05
-6.15314900203302e-06
-3.36363390628405e-06
-3.5868285350697e-05
-1.96536880105717e-05
-1.42442791767411e-05
5.88744009362018e-07
-1.17266675457633e-05
-1.46402473093249e-05
-3.35089977808407e-05
-3.32711033231865e-05
-4.35019746623666e-05
-1.53335616490131e-05
-8.93590801527789e-06
-2.43107234970454e-05
-2.81169066328138e-05
-1.26830181795324e-05
2.76357224985429e-06
-2.38694528988377e-05
-1.73508347638717e-05
-2.54426925725915e-05
-1.44738032684359e-05
5.00247201311052e-06
-2.88030924333293e-05
-2.52977048149172e-05
-1.77558720405066e-05
-3.15735912615013e-05
-2.16909351913019e-05
-1.72966742976559e-05
-3.21127129520492e-05
-2.18225266339698e-05
-3.08827368256867e-05
-1.85755353787214e-05
-1.55344333970396e-05
-1.27624957982778e-05
-2.75833642223463e-05
-4.9055567473386e-06
-3.51054623788892e-05
-4.11902026339905e-05
-4.60740917795142e-06
-2.50292231611823e-05
-9.52595899193116e-06
-3.46574290035615e-05
-2.80131657043928e-05
-1.43306543192383e-05
-2.07187850045573e-05
-1.82431258667469e-05
-2.56620638202362e-05
-4.29858333294875e-05
-2.39727203249202e-05
-2.4434238207033e-05
-1.35504100949628e-05
-3.28016402910462e-05
-1.87290242572804e-05
-7.89317912401091e-07
-3.42220587890646e-05
-3.58756676141332e-05
-4.04572011746425e-05
-9.86729480575942e-06
-1.05544157947572e-05
-2.45755500318742e-05
-8.42346699401985e-06
-2.22584555963549e-05
-2.55523122139306e-05
-1.89488480130988e-05
-3.83433474215761e-05
-4.72911396745696e-05
-1.47033896216075e-05
-1.85627647381329e-05
-1.55335296371865e-05
-1.71632355699535e-05
-2.13203507661031e-05
-1.33471740658805e-05
-1.663992936045e-05
1.17808024860879e-06
6.17179212504364e-06
-1.45806714760779e-05
-8.15953283135194e-06
-1.77553606519325e-05
-1.69592578167204e-05
-1.85924223736376e-05
-3.28633704613773e-05
-3.08429527511927e-05
-1.09445876862956e-05
-2.31973194185195e-05
-8.55893722002999e-06
-2.20490214390641e-05
-2.73670350168951e-05
-4.65914817620435e-05
-3.65679982719246e-05
-1.24945973763297e-05
-1.34539839645412e-05
-3.25606748707493e-05
-1.66468779256254e-05
-1.18271721126443e-05
-4.37760490513279e-05
-1.10335506177414e-05
-8.59614539650243e-06
-9.46174243998626e-06
-1.41966616900152e-05
-3.21571656615083e-05
-1.89400245659968e-05
-3.03082565816386e-05
6.42936923026023e-06
-2.74985544163118e-05
-2.55150648851417e-05
-1.33815874804013e-05
-3.77987058414927e-06
-9.95389354753755e-06
-1.70590858722996e-05
-2.41211590505695e-05
-2.79355037899783e-05
-2.66295838217418e-05
-3.12458907928234e-05
5.7599863988258e-06
-2.32564296970848e-05
-5.82157025476318e-06
-7.26044207999641e-06
-2.15591241912858e-05
-3.90338432710731e-05
-2.38766581001101e-05
-3.23854557081859e-05
8.58522656405743e-06
-2.22154170327466e-05
-1.38718349154658e-05
-3.89276441438485e-06
-2.10153172694396e-05
-1.43942101827529e-05
-4.16615754659772e-06
-2.52441007416764e-05
-2.79932309675008e-05
-2.41535361128179e-05
-1.80714532931201e-05
-9.48792572040775e-06
-1.3015484291985e-05
1.66839021172704e-06
-2.65373195736722e-06
-2.88893750488989e-05
-4.36200716640007e-05
-9.67153443816371e-06
-2.68603195476225e-05
-2.6339821919622e-05
-1.55298262726539e-05
-1.42554048649158e-05
-3.47133677567316e-05
-2.71400666112073e-05
-1.37569071709854e-05
-3.85971518413096e-05
-2.6347487785943e-05
-3.21934815554115e-05
-1.91367445284838e-05
-3.01295360964897e-05
-7.71328696378713e-06
-2.67831853829364e-05
-3.10337004114707e-05
-1.91876752455726e-05
-1.94918966038706e-05
-2.46120611137174e-05
-1.10761867104513e-05
-4.32814076627486e-05
-2.4530715568403e-05
-1.37340096085807e-05
6.71387580850298e-06
-2.56500302538757e-06
-5.61848310740748e-06
-2.59510141667777e-05
-1.03227147686639e-05
-1.40161355686175e-05
-1.73833199973727e-05
-1.36953112778175e-05
-1.92745112183722e-05
-1.53305479046859e-05
-3.03590731434267e-05
-3.51279677112469e-05
-3.35741751397443e-05
-1.13984330339719e-05
-2.04842568303003e-05
-1.63038828145819e-05
-1.87299900321712e-05
-1.89548937510909e-05
-8.26492236213919e-06
-1.79467017594568e-05
-4.53557142123921e-05
-3.8053858704296e-05
-2.32285958577988e-05
-3.68839641591194e-05
-3.37940101528974e-05
-1.40768827956038e-05
-1.78018509023998e-05
-1.14801523768341e-05
-1.78793907240323e-05
-3.6343988265549e-06
-2.7714090798768e-05
-1.94293418335789e-05
-2.57891315522784e-05
-3.25834696927554e-06
1.56526602728705e-05
-3.87806816770077e-05
-9.34479582967044e-06
-2.06248312558344e-05
-3.01567255879088e-05
-2.62000963856559e-05
-2.80252420853431e-05
-3.19986329541045e-05
-1.44314848132703e-05
-4.61377572621579e-05
-3.73904202300395e-05
-1.58519898666707e-05
-4.57833222788888e-05
-2.36886871197326e-05
-2.78193265383613e-05
-7.20251746107203e-06
-1.63071946650215e-05
-1.99444041473314e-05
-1.9723199341506e-05
-3.48970347423987e-05
-2.64133347330305e-05
-3.09114795649345e-05
-1.83658437576262e-05
-8.38591410701936e-06
-1.86889522992532e-05
-3.22571696598084e-05
-2.5988505758077e-06
-1.1477168760594e-05
-1.36709292931512e-05
-4.2720207990218e-05
-4.02776228349605e-05
-3.84928147926849e-06
-2.68319701848424e-05
-5.65656772864897e-05
-3.52747927114452e-05
-3.40432871365919e-06
-1.21810829840018e-05
-2.60329818264996e-05
-1.78243383101508e-05
-1.70184609891329e-05
-3.48530065677135e-05
-2.16812769012088e-05
-6.98757956786483e-06
-3.99245197169508e-05
-1.33443502759701e-05
-6.41287495788179e-06
-1.95097737580113e-05
-1.09653668736556e-05
-2.61994571331026e-05
-9.98740193887269e-07
-2.11654501903929e-05
-2.48241159230125e-05
-1.07512068689419e-05
-2.64800984078931e-05
-2.82638837165171e-05
-1.90640572565073e-05
-2.50576065935945e-05
-1.93929565908097e-05
-1.44167928474201e-05
-9.07253197830386e-06
-3.83196904223367e-05
-2.85957555650378e-05
-1.06878964528039e-05
-2.61867749111261e-05
-2.0182578181933e-05
-1.80001759330856e-05
6.51516677864925e-06
-9.69926919036965e-06
-2.55477491372458e-05
-1.13337347113818e-05
-5.45552455575409e-06
-1.31872015769842e-05
-1.75916999924863e-05
-1.70803859944021e-05
-4.03600299685955e-05
-1.68575449995537e-05
-2.19176811820788e-05
-1.27215846182445e-05
-1.71682842457307e-05
-2.39673774961933e-05
-2.88251762309705e-05
-2.89982300816745e-05
-2.80270747774202e-05
5.93895962130872e-06
-7.41700307901697e-06
-1.83988534122175e-05
-3.49266170646788e-05
-1.73103750297445e-05
-1.06481668158069e-05
-2.36487618923816e-05
-1.02403015162324e-05
-2.46752332946507e-05
-1.16639990017935e-05
-1.70562821000723e-05
-1.23167000544166e-05
-1.76605036642783e-05
-2.30658245114056e-05
-4.6008583274619e-07
-1.03215444993917e-05
-1.39244869849736e-05
-1.45540679757509e-05
-3.98739216308099e-05
-1.18215363820876e-05
-1.20411779822267e-05
-1.44969198233529e-05
-3.50467303467547e-05
-3.39812755905243e-05
-3.68135725979768e-05
-2.2724546970209e-05
-1.63219518212031e-05
-1.94541480758939e-05
-3.61514876160523e-05
-2.08882838667974e-05
-2.15778586494862e-05
-3.04983325445475e-05
-1.80490241247695e-05
-8.15815185915869e-06
-1.02361731166293e-05
-2.1597764475578e-05
-2.03075569486286e-05
-1.5104554317704e-05
-2.69757964172172e-05
-2.13420666260111e-05
-2.59111434997193e-06
-9.0703861290368e-07
-1.96114293775679e-05
-3.04989732713595e-05
-2.21495788676574e-05
-2.04591542281952e-05
-2.6541271641603e-05
-1.54072768371899e-06
-1.02879042838754e-05
-3.2276009591948e-05
-1.78367537571084e-07
1.38127326171379e-06
-3.32524203636987e-05
-3.03050243269263e-05
-3.05925790788763e-05
-1.16716693772382e-05
-1.98203318259004e-05
-2.62363466578891e-05
-8.75197226694481e-06
-4.33804217856912e-05
-3.84152599377357e-06
-1.5946216048881e-05
-1.12785229862112e-05
-1.58078456147993e-06
-2.64937695904291e-05
-4.11732027988599e-05
-1.52191033741453e-05
-3.83899705978233e-05
-2.86077161318255e-05
-1.22237393942917e-05
-1.9608811737549e-05
-1.21061950072716e-05
-3.41950880679228e-05
-1.97833838229304e-05
-2.22227626260409e-05
-3.7131448296262e-05
-1.11815347913356e-05
-3.28233645120758e-05
-2.63162539518834e-05
-4.21698468047616e-05
-1.26508176168554e-05
-2.2495579105384e-05
-1.22479488970291e-05
-2.13582725742434e-05
-2.02795227208131e-05
-2.57731819561813e-05
-1.1142600783272e-05
-2.07654815280804e-05
-1.12446620037247e-05
-2.59441239092519e-05
-1.72983432633587e-05
-8.17321816444899e-06
-1.28307780699749e-05
-2.46179733549089e-05
-1.75547806838562e-05
-2.62407524314015e-05
-4.89512885874221e-05
-2.00468236791456e-05
-3.21147420230271e-05
-3.63988384114751e-05
-5.23917139013068e-05
-3.52944482481334e-05
-2.07644784535779e-05
-2.63403751823644e-05
-1.85066874002817e-05
-2.67214175048026e-05
-3.33264156746956e-05
-3.2496471168897e-05
-1.92264804742533e-05
-3.25572959196144e-05
-8.99326480467638e-07
-7.23483322161004e-06
-2.28575685742507e-05
-7.43214275461896e-06
-3.34069727640078e-05
-4.16001489075645e-06
-2.15631610790656e-05
-2.8253851083374e-05
-1.46333914501196e-05
-2.08226169267727e-05
-2.71035462862189e-05
-2.42444866526441e-05
-2.33626677685485e-05
-4.2624381808293e-05
-3.54772539638271e-05
-1.32105738992482e-05
-1.55227697701761e-05
-2.10660601168847e-05
-6.53917080567563e-06
-5.11499238737731e-06
-9.67227345676577e-06
-2.31543674951747e-05
-1.13472788181199e-05
-2.22431915245892e-05
-2.27042550235815e-05
-1.83137663919559e-05
-4.32271118602963e-06
-4.8830404866973e-06
-1.51164265650569e-05
-7.24042972453158e-06
-1.33059321039001e-05
-2.28261932803353e-05
-2.63714735326144e-05
5.20491562653962e-06
-2.64143224701888e-06
-1.50637738139518e-05
-3.73955263577596e-06
-6.94509421037585e-06
-2.00102553942133e-05
-1.95989399664172e-05
-2.33552893425376e-05
-1.93721803923938e-05
-1.07582833838036e-05
-2.54597294323655e-05
-3.09710237406766e-05
-2.23544395747445e-05
-8.35236560352301e-06
-1.70477926303601e-07
-4.89030713995028e-05
-4.52863119554803e-05
-3.16436855322034e-05
-1.47888490795809e-05
-3.35896628128314e-05
-4.305871538738e-06
-2.0839503185044e-05
-2.78471103246075e-05
-5.25304550965238e-06
-3.42948643142285e-05
-2.21630089546208e-05
-2.75820564925707e-05
-3.72427333997287e-05
-2.3786404425046e-05
-3.53400022116505e-05
-4.19227489240999e-05
-6.39632601531473e-06
-4.52850042588624e-05
-1.25739576563001e-05
-2.58581659806491e-05
-1.80941213601461e-05
-3.99636085859249e-05
-2.45272212330647e-05
-2.96535425071483e-05
-2.25954050497509e-05
-3.15171625512549e-05
-1.34132342489706e-06
-1.6867423192492e-05
-1.73171986208702e-05
-2.4586239199537e-05
-1.29449433309946e-05
-1.04436132280155e-05
-2.51036480232688e-05
1.10388962354332e-06
-1.90489556106476e-05
-3.82449006492257e-05
-3.50054197741035e-05
-3.32845476453812e-05
-1.71171903583041e-05
-2.65673047767211e-05
-1.75757937467383e-05
-2.2163967247234e-05
-5.89443695839707e-06
-1.3426877200457e-05
-1.41116899400975e-05
-1.5289604667008e-05
-1.20903452335848e-05
-2.95691118080365e-05
-1.23527964521747e-05
-2.79327183985964e-05
-2.97632987821467e-05
-2.80023298473852e-06
-2.38255506723211e-05
-2.47502814030483e-05
-3.6039861138185e-05
-9.98930615474599e-07
-2.10528492636133e-05
-3.39720889865362e-05
-2.58643246244947e-05
-1.12666289675296e-05
1.64864231007586e-07
3.12675262027873e-06
-1.68544158791901e-06
-1.44123500084028e-05
-5.24921875369289e-06
-3.09147256665825e-05
-1.99734577924811e-05
-2.06472029496116e-05
-1.51889655482756e-05
-4.02046038563655e-05
-1.72034054159533e-05
-2.0591771358707e-05
2.32568877416953e-06
-4.69719569925788e-05
3.35542782343688e-07
-3.43860140835975e-06
-4.33359073224707e-07
-1.23586794289494e-05
-1.68056764727207e-05
-2.27556590033518e-05
-1.38539045101494e-05
-1.36928104745948e-05
-2.36734548658825e-05
-2.17881536345304e-05
-2.25006650480061e-05
-1.34043816548868e-05
-1.28852048571376e-06
-6.02259084663965e-06
-1.24997656684684e-05
-3.72839798500638e-05
-2.44691955675942e-05
-5.78562962803207e-06
-3.65946728517949e-05
-2.47982792031074e-05
-2.73220948013622e-05
-2.99334984142472e-05
-4.53069537038876e-06
-2.0621128301793e-05
-2.46784555280783e-05
-3.34245573837389e-05
-2.017233887675e-05
-3.1475520861587e-05
-1.60908662408093e-05
-2.48911084384516e-05
-3.0235970562351e-05
-4.66725003444223e-05
-1.07657297760611e-05
-2.57613183624048e-05
-4.20780156481696e-05
-3.23302865715459e-05
5.52029761681805e-06
-1.66226786880781e-05
-3.28562504962184e-05
-1.25017009033517e-05
-1.88775021930138e-05
-4.42060217162511e-05
-1.70743224633639e-05
-2.17867351529141e-05
-1.19531080194073e-05
-1.65602088194112e-05
-2.39123847458914e-05
-4.05423814902965e-05
-1.02410186933597e-05
-3.43109499956925e-05
-1.23751855246219e-05
-2.44819986345927e-05
4.88186146683973e-06
-1.67874119332902e-05
-3.35817367261154e-05
-2.16333292707054e-05
-3.01044434049853e-05
-1.95336490678299e-05
4.80623987025606e-06
-3.86888867331338e-06
-3.76125791575626e-05
-3.23522038853876e-05
-2.23856494845603e-05
-1.88283134969532e-05
-9.81528833798144e-06
-3.44884272446403e-05
-5.93444510462715e-06
-1.74780633983147e-05
-3.7096204450971e-05
-9.12532993464207e-06
2.72950819173467e-07
-6.57117126155122e-06
-5.5444953309735e-06
-2.55620549158626e-06
-2.91214957507281e-05
-2.64972057118008e-05
-3.66472153502065e-05
-1.03201421591257e-05
-3.95762307959602e-05
-3.20982575803611e-05
-3.94039999627043e-05
-2.22732316966176e-05
-2.27896717591713e-05
-4.01851815631342e-05
-2.99157530385167e-05
-1.9403686683957e-05
-2.92730108924369e-05
-2.14885667847389e-05
-1.64729705893547e-05
-2.2445948926037e-05
-2.21875092819994e-05
-2.49375131515706e-05
-1.27321516998136e-05
-1.98943548503476e-05
-9.7510665992971e-06
-3.65159798452338e-05
-2.93957713616699e-05
-9.65378194756064e-06
-1.74861933022965e-05
-2.93077652836048e-05
-1.51589110136294e-05
-1.18316339107498e-05
-2.80849277706095e-05
-3.04902135647368e-05
-1.76456185351537e-05
-7.55232026432389e-06
-1.32121643423046e-05
-2.6905815540293e-05
-1.25983114503902e-05
-3.13533485808476e-05
-2.36040559121262e-05
-2.67598764505696e-05
-2.34343262105065e-05
9.38974703322659e-07
-1.19661116562e-05
-3.22867639761034e-05
-2.54054629789517e-05
-2.36959604297164e-05
-2.37009473940953e-05
-2.77530442428974e-05
-2.1750280882039e-05
-3.21089881028658e-05
-1.82459414915774e-05
-2.96061580556213e-05
-2.9931790573375e-05
-1.53888224731039e-05
-3.34449230009989e-05
-1.25957740647845e-05
-3.78052892861408e-05
-3.83641859868769e-05
-3.09288630621641e-05
-3.57076194066719e-05
-3.09772490184224e-06
-2.44372428929398e-05
-4.14570688888649e-05
-2.58538198695131e-05
-2.43355282109995e-05
-6.33134961430019e-06
-1.15811650681086e-05
-3.05105335008511e-05
-2.38969960464513e-05
-2.56108718168947e-05
-2.39203650021819e-05
-1.63820640970878e-05
-1.26506475221623e-06
-1.65815671157636e-05
-2.3100804034299e-05
-2.6243664204234e-05
-3.42780994497746e-05
-2.09780623175047e-05
-2.64118276953065e-05
-2.32647070605162e-05
-3.73289819687362e-05
-1.62223664247032e-05
-9.71344626478442e-06
-8.41936790379426e-06
-2.56423697682732e-05
-1.97433657466283e-05
-1.14511428076406e-05
-2.13615859320106e-05
-2.41652619366503e-05
-2.13276121140909e-05
-3.17379182725701e-05
-3.07032693380788e-05
-1.09265014752043e-05
-2.23489987368969e-06
-1.09540510613218e-05
-2.78437682687498e-05
-1.21591739471007e-05
-7.72176823277546e-06
-1.95365777296204e-05
-2.50527262947484e-05
-1.48083806711232e-05
-2.52350190350223e-05
-2.24194873660383e-05
-2.95873389697476e-05
-2.64019677429223e-05
-1.30726655692173e-05
-2.12799999387063e-05
-4.33794197114248e-05
-1.02865000827097e-05
-2.48661771274254e-05
9.59749684815002e-07
1.41380389272041e-06
-1.13129766518908e-05
-2.22720635952853e-05
-5.12922305182332e-06
-2.99293127523732e-05
-3.20142106943269e-05
-5.64338340722589e-06
-6.61384225937138e-06
-1.90183047758633e-05
-6.84393652753427e-06
-1.81722063237407e-05
-2.71355776924048e-05
-3.68349359075103e-05
-2.70313408356007e-05
-1.39571799729212e-05
-1.91739143469186e-05
-1.39200252375659e-06
-5.46339669419942e-05
-3.64586508523469e-05
-1.55458617467299e-05
4.69340091622739e-07
-3.90056574765949e-05
-1.76139582695395e-05
-3.04722799618541e-05
-2.11369610379379e-05
-2.31353059216376e-06
-2.67875855855424e-05
-1.83358948859907e-05
-2.62815073020715e-05
-2.15072387768502e-05
-1.92652544567289e-05
-3.44694205773244e-05
1.47661577502192e-05
-2.43913998318529e-05
-3.91911359612719e-05
-2.33796022871241e-05
-3.12295953280919e-05
-7.95363996839611e-06
-2.64537604832673e-07
-6.95129513698118e-06
-2.70987153253357e-05
-2.22148363197955e-05
-3.81484366147744e-06
-2.09277826801432e-05
-2.6856357356339e-05
-1.3010166252484e-05
-1.23447267395703e-05
-1.5451577970187e-05
-3.36719825988082e-05
-1.17044482526306e-05
-2.60010807259782e-05
-2.89088450770564e-05
-1.24547677241363e-05
-2.04618200433152e-05
-5.53799999170614e-06
-1.89568351606856e-05
-3.6844697297576e-05
-2.27038762517535e-05
-1.08323130515493e-05
-2.01667954862392e-05
-3.17563243633295e-05
-2.15119390377993e-05
-2.97529346375761e-05
-3.68913841022452e-06
-1.11049443435592e-05
-3.43858167255584e-05
-4.44865333088271e-05
-1.70522084075716e-05
-3.03467825057016e-05
-3.38958022174326e-05
-2.04869392185647e-05
-1.97192729674526e-05
-2.30572281779203e-05
-1.33328265226265e-05
-2.90821586490338e-05
-2.07992983133527e-05
-1.60103660516407e-05
-5.30666736527962e-06
-1.28025102868902e-05
-1.79159639744023e-06
-3.62710540433484e-05
-2.07740504284025e-05
-1.46100465590984e-05
-3.39779106529455e-05
-1.0234962637289e-05
-1.43287290171373e-05
-2.52588680353533e-05
-3.44044545263971e-05
-1.358026988564e-05
-1.45598774872938e-05
-2.64081012956444e-05
-3.18300162392994e-05
-1.77630507548684e-05
-3.20150746069604e-05
-3.34383770468905e-05
-9.83282098382702e-06
-3.21330269978068e-05
-1.96685311821345e-05
-4.32295479249306e-05
-1.3754649654082e-05
-2.14143005136461e-05
-4.25332496318011e-05
-2.44647314070218e-05
-3.92225478133028e-05
-5.72574674959674e-06
-1.26282267320475e-05
-5.76766928787593e-06
-7.0244059491763e-06
-3.87281098999607e-06
-2.41113291203658e-05
-8.39639035058268e-06
-2.55127517201563e-05
-2.06379793708094e-05
-2.33378063862655e-05
3.34075758759576e-06
2.10046199105209e-06
-1.68988213515264e-05
-1.60843450298589e-05
-1.13554652378697e-05
-3.92553879874243e-05
-2.92410568763386e-05
-2.53679931582078e-05
-1.85439017009952e-05
-2.59087702360065e-05
-3.72771078545879e-06
-2.26106284159588e-05
-2.69561607653921e-05
-4.3155923495903e-06
-2.95968617137471e-05
-1.26583704831681e-05
-2.81013096847116e-05
-7.17410928794906e-06
4.05880882013e-07
-1.52267574809235e-05
-2.8136285404977e-05
-2.35188481062203e-05
-1.68609821264381e-05
-1.68966482228038e-05
-2.8152809281035e-05
3.71577811689298e-05
-2.48777682857154e-06
2.34088101242882e-06
-2.74570177158669e-05
-2.06609650881923e-05
-1.34664480865235e-05
-2.22459213706107e-05
-2.61893075704235e-05
-1.73608474809883e-05
-3.16199732569722e-05
-1.03971745199801e-05
-2.45301924363576e-05
-5.42568965054703e-07
-1.3238801715764e-05
-2.90419851106053e-05
-1.33540184692097e-05
-2.67355717238175e-05
-1.63801392556829e-05
-3.37224177707495e-05
-2.39127018628654e-05
-1.75530505607857e-05
-1.80317906764171e-05
-7.22015765340942e-06
-1.3783875833968e-05
-2.7698284329936e-05
-2.10683572724351e-06
-1.6799348107095e-05
-1.61167403395522e-05
-1.61719177539005e-05
-2.21173404416045e-05
-3.06083858398531e-05
-3.18775505053442e-05
-6.91971841304276e-06
-1.97184866363069e-05
-3.31361083953009e-05
-2.52000422439724e-05
-1.26526016224404e-05
-2.07622203413537e-05
-2.76298091346906e-05
-8.42605636429274e-06
-2.68823414401242e-05
-1.89172388935839e-05
-8.96924941151657e-06
-1.74623105963527e-05
-1.18501893655241e-05
4.39918760741557e-06
-1.05263937786598e-05
-1.32775478641177e-05
-2.96286256459255e-05
-4.65063937185849e-06
-1.70807900142396e-05
-2.40722036091452e-05
-2.06547843310678e-05
-9.24346103050609e-06
-2.07238309377679e-05
-2.29538681398664e-05
-2.07599464019735e-05
-7.70101889817994e-06
-2.9155848191216e-05
-2.41359349378089e-05
-2.32271691441466e-05
-4.2564445114798e-05
-1.76063153507606e-05
-6.37790206603175e-06
-3.46607843239173e-05
-3.17052269137728e-05
-6.09046674660948e-06
8.61674875363831e-06
-1.50113288709767e-05
1.21819991672009e-06
-4.43401910890492e-06
-2.72075262141051e-05
-3.32328355448501e-05
-2.29225955702058e-05
-1.74448762071301e-05
-1.9052818297863e-05
-2.31897507192803e-05
-2.03317084478985e-05
-1.23428355899278e-05
-1.22293621294754e-05
-3.31658343925277e-05
-2.65077397872864e-05
-3.63789061942986e-05
8.60795431141822e-06
-1.6210916354962e-05
-2.38269414120622e-05
-1.28162079117034e-05
-2.48229624454539e-05
-3.15442373907675e-05
6.49786282093675e-06
-2.39803036887538e-05
-2.10196277135986e-05
-3.34345687830018e-05
-2.4705866325555e-05
-9.92047697475172e-06
-2.4521938441578e-05
-2.38713211498047e-05
-2.47531694916927e-05
-1.11612494579349e-05
-1.03566508030905e-05
-2.07505604243839e-05
2.02082208809617e-06
-8.47656196964888e-06
-2.18511047904463e-05
-2.46987375161209e-05
-1.03626348451789e-05
-5.18924182811324e-05
-2.5148514574603e-05
-1.9183403860331e-05
-3.10626808871683e-05
-1.52751593959579e-05
-3.00639298211522e-05
-1.45253334585275e-05
5.15759976146117e-06
-2.37834139150486e-05
-1.38997756266657e-05
-2.36125024239868e-05
-3.02234351085694e-05
-2.69612274460403e-06
1.72022026026984e-06
-2.60879440566048e-05
-5.25711843239808e-06
-7.97502104305744e-06
-2.1594820316924e-05
-4.57240972699356e-06
-2.31789409078551e-05
-1.6466032119334e-05
-1.76550060501806e-05
-1.06290788572887e-05
-2.78516824768816e-05
-3.22334167391599e-05
-1.26383442237468e-05
-1.12019460989083e-05
-3.51264014300053e-05
-1.72379805530991e-05
-2.19150068684809e-05
-3.23752335867585e-05
-2.3743930481335e-05
-6.71418019435151e-06
-2.19316559405768e-05
-3.28760305085891e-05
-1.87600891447673e-05
-1.60319672347721e-05
-8.31633672050667e-06
-2.26615034491313e-05
-2.32916272286774e-05
-4.33829721984748e-06
-3.52508460625184e-06
-1.52050657379649e-05
-2.56165711749019e-05
-4.4499588142977e-05
-1.62893772291355e-05
-1.34047100777946e-05
-1.5645272007123e-05
-1.42811827940008e-05
1.64945373177966e-06
-2.21367642355723e-05
-1.22481801943676e-05
-9.30515351218942e-06
-1.02287896667674e-05
-1.51733137377085e-05
-6.43738172769687e-06
-8.33519469472276e-06
-2.97348481092588e-05
-1.24767034993322e-05
8.81299798020435e-06
-7.46358001608584e-06
-2.58732814961121e-05
-2.39025114759859e-05
-9.53658587263875e-06
-2.91841100880533e-05
-1.67640024193715e-05
-1.6391985610156e-05
1.29286472467524e-06
-2.68834678918166e-05
-1.68853661275875e-05
-2.92504657440373e-05
-1.75337021249548e-05
-1.42884435966927e-05
-2.66946994488418e-05
-9.10588019875816e-06
-2.22890793858361e-05
-1.84539687953109e-05
-3.84967785595178e-05
-3.72819667032466e-05
-1.59573455170436e-05
-2.95750343171601e-05
-2.56943198305576e-05
-9.07393806989993e-06
-2.56415639616734e-05
-1.23120858644198e-05
1.40605116184349e-05
-4.24295087795389e-06
-1.49514021995079e-05
-1.00368854186427e-05
-2.21658504104602e-05
-2.86817056374771e-05
-4.15060085139969e-05
-2.2768425957281e-05
-3.56593815893521e-05
5.29208911400753e-07
-1.98306070600317e-05
-1.78124429048353e-05
-3.55132138023642e-05
-1.42338408854555e-05
-2.08470478353592e-05
-3.52941051059066e-05
-2.70762246019289e-05
-2.27636179483772e-05
-1.82846395005824e-05
-2.78990216888916e-05
-2.62729930245288e-05
-2.64039121577569e-05
-3.8901383588193e-05
-2.42192062409172e-05
-3.06442709888937e-05
-3.13421225405451e-05
-2.38517263451615e-05
1.93656566832119e-06
-8.51406391394141e-06
-1.49032233604705e-05
-2.4924760878792e-05
-3.61847901444297e-06
-2.95089880874935e-05
1.65702204602496e-06
-2.78813912270964e-05
1.56149904641124e-05
-8.52742915344418e-06
-1.11379194960499e-05
-3.12552749753979e-05
-1.57592861113518e-05
-2.06730640820598e-05
-3.81772308174928e-05
-3.59967840896336e-05
-2.64255908508832e-05
-3.09481599150695e-05
-7.77416022472094e-06
-2.8005180984196e-05
-7.4593817264103e-06
-1.69936607234946e-05
-8.94995015543067e-06
-2.54533829494578e-06
-2.15149282451038e-05
-4.09661504554765e-06
-2.56943797757235e-05
-2.51788525446163e-05
-2.34827147984032e-06
-6.27235615855561e-07
-8.54767342039452e-06
-3.23089281536403e-05
-9.90869219944475e-06
-4.34128109107251e-05
-9.9421681993148e-06
-3.5183430807937e-05
-4.00826455588453e-06
-1.36971638930778e-05
-1.85362249266525e-05
6.82794275492889e-08
-1.42757947701209e-05
-2.6691832968077e-05
-2.17000716203996e-05
3.22794660989235e-06
-2.15504526761138e-05
-3.24325439493204e-05
-2.07771943505501e-05
-2.63992800226179e-06
-3.2921076161309e-05
-1.39593811618874e-05
-1.89985899331526e-05
-5.53958203477034e-06
-3.09028224664595e-06
-1.18493802431694e-05
-9.05747405542703e-06
-2.94194049927614e-05
1.23969076625794e-05
-1.40509089529337e-05
-1.95515827160533e-05
2.11642954844663e-06
-1.5484787413541e-05
-9.78175503188591e-06
-2.90972551429455e-05
-2.86606373030539e-05
-1.07821852261119e-06
2.3049738467108e-06
-2.35014784847218e-05
-1.66285385612726e-05
-2.91506394897999e-05
-2.96356822945199e-05
-3.61944001517111e-05
-5.09462842288818e-05
-1.73256993191194e-05
-6.74568555805115e-06
-4.12189971916955e-06
-1.59378327390681e-05
3.76481578779531e-06
-7.465353322788e-08
-1.01749803646361e-05
-2.43455838574123e-05
1.21780598501332e-07
-1.02425402808766e-05
-6.28738055474803e-06
-2.3438702868527e-05
-3.4599870103e-05
-1.45695309696526e-05
-3.17103824372331e-05
-2.40803610792479e-05
-1.74599270588751e-05
-2.04351123572391e-05
-2.00515661957782e-05
-2.57496661554416e-05
-1.9156336854434e-05
3.97991371170038e-06
-9.67617860044002e-06
-2.90253291945871e-05
-2.29546953496006e-05
7.66073974395873e-07
-4.14114625120948e-05
-1.73918351097616e-05
-6.84980738686408e-06
-1.43641246628931e-05
8.29534379588696e-06
5.18787837561797e-06
-1.38712414155966e-05
-5.46056787265389e-06
-1.63471076220836e-05
5.28941270829299e-06
3.39685051073507e-07
-1.54851209638249e-05
-7.99783705473526e-06
-7.50342374540239e-06
-4.09065745202674e-06
1.82131791813782e-06
-8.84490740607007e-06
-3.1025953401542e-05
-2.54786742180848e-05
-4.08605713414462e-05
-2.5073297365098e-05
-2.99463339632041e-05
-3.55903908542741e-05
-5.62658053340531e-05
-4.06063838132138e-05
-1.26479020983613e-05
-1.56798350859102e-05
-1.9268120394253e-05
-3.5687946190225e-05
-3.13159134846611e-05
-1.45576975825192e-05
-2.2432775474105e-05
3.01477171359815e-06
-9.08823813381705e-06
-4.53471875343123e-05
5.20066403560807e-06
-3.3557144576737e-05
-6.57466832366829e-06
-2.19432293525327e-05
-1.42437908790536e-05
-3.31371188786512e-05
-2.47983655991343e-05
-4.16530487502171e-05
-2.79873436346988e-05
-9.75163569152957e-06
-2.3652127513237e-05
-3.8212546658548e-05
-2.90971442570574e-05
-2.97804374360576e-06
-2.94507846072372e-05
-3.73616022822011e-05
-2.72671240864528e-05
-2.85792361823396e-05
-2.6763811935402e-05
-2.40633426126742e-05
-1.99447053901388e-05
-5.87255057552581e-06
-2.50200831209847e-05
-3.21310037458919e-05
-2.82999341938764e-05
-1.0110118044673e-05
-2.18401348223134e-05
-1.34557423768979e-05
-2.56187377789853e-05
-3.29317205456032e-05
-1.89393031536932e-05
-1.45858686491002e-05
-2.26502868214169e-05
-1.25934633379014e-05
-1.50771300893051e-05
-2.05146878446334e-05
-1.27108398045211e-05
-4.22694744539493e-07
-1.79495361267086e-05
-1.29805513833101e-05
-1.18270336055414e-05
-1.90439390312705e-05
-9.34262203230417e-06
-6.74458302395311e-06
-1.39775492370195e-05
-3.16505309930914e-05
-2.91495875397639e-05
6.34774656829801e-06
-1.28279922882028e-05
-1.64283807677963e-05
-3.01683013933681e-05
-1.84090038623183e-05
-2.52523847683739e-05
-2.28471769436212e-05
-2.28262085028179e-05
-3.80750372480257e-05
-5.34265422847787e-06
-2.50190440177301e-05
-5.1074646898116e-05
-2.57291992290389e-05
-2.44750177875074e-05
-1.59594044974602e-05
-1.38751657860644e-05
-2.56167827638696e-05
-2.48686747411881e-05
-3.16241428485004e-05
-1.41981548423923e-05
-4.66892022103856e-05
-3.21985160443847e-05
6.47489673704278e-06
-3.40651350912059e-05
-9.1031177003109e-06
-1.02650042131352e-05
-2.35860624104544e-05
-6.70191104430147e-06
-2.89650330860851e-05
-2.49747542177644e-05
-1.98083176638386e-05
-2.72833927262607e-05
-2.47165689293686e-05
-2.27928070004863e-05
-1.5492736396951e-05
-2.52313267921617e-05
4.31796046993382e-07
-1.22552782306718e-05
-3.06416251664197e-05
-3.15090504841738e-05
-3.61727767345445e-05
-2.04028628492218e-05
-1.94392847322985e-05
-2.62300629316855e-05
-1.21038213213923e-05
-2.50842415372004e-05
-1.3740811257467e-05
-1.36712634795669e-05
-7.37791965677195e-06
-6.15545314923605e-05
-2.30403820703126e-05
-2.32155895015059e-05
-1.06958112257217e-05
-9.46291051009454e-06
-1.4857167447432e-06
-1.28740250488759e-05
-2.69198652838578e-05
-2.78578564872559e-05
-1.76714328726781e-05
-1.84145692603186e-05
-3.33048433586117e-05
-2.77957911961904e-05
-4.09917547615255e-08
-2.87048161886323e-05
-1.71842532234766e-05
-3.91690610913354e-05
-2.14206271646698e-05
-4.07737654997197e-05
-1.6618651471595e-05
6.13250510892908e-06
9.27915501680643e-06
-2.08730784250045e-05
-1.39819714165417e-05
-2.85253931733898e-05
-2.23670306759517e-05
-3.57197306999179e-05
-3.10061660032982e-05
-3.18554274226163e-05
-1.60254066544788e-05
-6.49235208364913e-06
-1.24831408403998e-05
-2.63338922966733e-05
-1.82579646174511e-05
-1.61992470778027e-05
-2.58730394243918e-05
-2.45544703446569e-05
-1.59756914592994e-05
-7.5976889766953e-06
-3.53392490415975e-05
-2.08610179184704e-05
-1.30663151538835e-05
-3.01482303572011e-05
-1.93444551217584e-05
-1.73537499794703e-05
-1.52555227096802e-05
-1.64446138540054e-05
-1.54850034299785e-05
-2.00182716223302e-05
-2.17606813371193e-05
-2.97877144745108e-05
-2.1376465957542e-05
-1.13540651798608e-05
-3.52590079731516e-05
-8.15962648017055e-06
-3.65717878263851e-05
-2.08370204118171e-05
-1.79499650557418e-05
-1.2886273715757e-05
-9.4703007888756e-06
-2.27243157828834e-05
-2.15848126224848e-05
-3.98663376569335e-05
-4.12589938155215e-06
-2.86262275744977e-05
-7.60884015237816e-06
-2.42156915783146e-05
-7.23968335422494e-06
-2.75045798780823e-06
-1.63425865859696e-05
-2.09590102039204e-05
-1.89776186592515e-05
-1.83738702955254e-05
-4.77025488687889e-06
-2.07803744382192e-05
-3.37441363509405e-05
-2.32657190313796e-05
-2.20793850629932e-05
-4.87791632657392e-05
-2.2851106886882e-05
-3.82254463571068e-05
-2.07330732820736e-05
-1.07217234038057e-06
-2.94255206474853e-05
-3.26033778429653e-06
-2.80728104116272e-06
-5.37530750914343e-06
-5.96727422419332e-05
-1.26142085945899e-05
-1.93257504510906e-05
-4.05011986490285e-06
-4.82997663350505e-06
-4.08609830196549e-05
-3.1608433688662e-05
-1.49326616792661e-05
-2.00540239003985e-05
-6.72300707010534e-06
-9.91074815128615e-06
-1.32175532611948e-05
-1.82442915116932e-05
-2.45920413458213e-05
-4.19347825128659e-05
-2.76929824280281e-05
-2.62151023196467e-05
8.71955191387911e-06
-1.39538712756098e-05
-1.61316554695012e-05
-7.61780400517144e-06
-2.7297967081676e-05
-1.94128941619378e-05
-2.16238441368323e-05
-2.53261686869691e-05
-2.50122733816719e-05
-4.78072168937445e-07
-2.81517040088509e-06
-2.20945556854907e-05
-3.61155219072418e-05
-1.35803554449506e-05
-6.70246704210805e-06
-1.59172359441845e-05
-2.52663015270591e-05
-2.91737729973216e-05
-3.10773975744606e-05
-1.44807677037475e-05
-3.99295989998085e-06
-4.08005026228776e-06
-8.17804390395726e-06
-3.67557789847509e-05
-1.39484791361456e-05
-1.78450087151176e-05
-3.04182290387823e-05
-2.10281914189949e-05
-1.03051437202885e-05
-3.23529552335082e-05
-2.44704123057877e-05
-2.88567237527998e-05
-1.996395694108e-05
-2.68339669933005e-05
-2.36020249762636e-05
-3.05186362246882e-05
-2.14779534586935e-05
-3.25892843499101e-05
-1.75524697118721e-05
-3.13049193711108e-05
-6.48727847883002e-06
-1.65534340597066e-05
-2.35028640490066e-05
-3.27788889767798e-05
-2.19325699523396e-05
-4.24819105521879e-06
-3.90407338849995e-05
-1.79546106453543e-05
-3.25601122202034e-05
-2.8994044380121e-05
-1.83473274519311e-05
-7.7628851664036e-06
-4.03387756463737e-05
-1.78020731282883e-05
-1.11665385498513e-05
-1.04561457654151e-05
-4.67661378200198e-05
-2.7671304280253e-05
-3.09718780357399e-05
-2.70436385292055e-05
-1.81710256898608e-05
-1.79258087845232e-05
-5.6617898323391e-06
-4.82001803586105e-05
-1.81321806478012e-05
-2.39568594583004e-05
-3.41146131138118e-05
-2.11174275037655e-05
-1.08121610258823e-05
-3.72708345508705e-05
-1.82274631958802e-05
-4.26545114592974e-05
-2.71621471020125e-05
-2.08004118346598e-05
-1.353621314283e-05
-2.80848130389274e-05
-1.13645087955292e-05
-8.05436895964429e-06
-1.34129838597256e-05
-2.66420925659852e-05
-4.0346388449657e-06
-2.85180490821216e-05
-1.92872403128118e-05
-3.48692168685322e-05
-1.80778005470354e-05
-7.08102378742473e-06
-6.25169603229421e-06
-4.52039717601042e-05
-1.67029861817327e-05
-9.22822176077258e-06
-2.26440713261034e-05
-2.73661527103769e-05
-1.98717352078446e-05
-2.30204813955662e-05
-1.37016926788437e-06
-2.02796910958988e-05
-1.29827046491276e-05
-2.54402671405587e-05
-2.7666737347274e-05
-8.67739699089388e-06
-2.50141232079348e-05
-3.7700853613414e-05
-1.2278797296392e-05
-9.39846269196414e-06
-5.00149882954524e-05
-1.1726575731186e-05
-3.71667285539955e-05
-1.00066292307302e-05
-9.15763438245204e-06
-1.97056836774758e-05
-1.6512544903126e-05
-1.28475607702275e-05
-3.26023249695666e-05
-1.73467965333567e-05
-1.17746807015437e-05
-2.70614454150358e-05
-1.233233387611e-05
-4.4940224395117e-05
-2.09318260148101e-05
-1.18170545217913e-05
-2.96569346200877e-05
-2.46089286949729e-05
-1.41007931663196e-05
-3.09579386798144e-05
-2.18977141015085e-05
-3.86061818516375e-05
-1.43308609870452e-05
-2.38599933535713e-05
-1.05255076286165e-05
-5.00473727348405e-05
-1.77124352293074e-05
-3.34124948619138e-05
-4.86123955731225e-05
-2.76913583219757e-06
-1.74967034504702e-05
-1.72738031407628e-05
-1.98606022071281e-05
-1.76413162817529e-05
-1.18328465353382e-05
-7.8350722092259e-06
-1.23155575702673e-05
-2.84886236273216e-05
-1.40818698937601e-05
-2.30956509769983e-05
-1.19845820963888e-05
-2.54962081079441e-05
-3.59644393044057e-05
-3.41183949403239e-05
-2.2103597597603e-05
-3.21204900899801e-05
-2.24987801525764e-05
-1.36260630689116e-05
-1.11691389150014e-05
-6.12284265946577e-06
-1.5018419123545e-05
-2.19140892214439e-05
-2.66517229738681e-05
-1.76031732721657e-05
-2.76509118992407e-05
-2.50628174537456e-05
-2.52137695165485e-05
-2.82845046248376e-05
-2.31599211973742e-05
-1.46337157300972e-05
-2.15688228205054e-05
-6.84280892564135e-06
1.15995366059538e-06
-1.50825743272167e-05
8.44175273686241e-06
-1.66420347250397e-05
-2.63987635822696e-05
-1.30569360174023e-05
-2.58222753849504e-05
-6.93341094846389e-06
-7.42458158835812e-06
-1.08694337559659e-05
-9.02383202751145e-06
-3.15110613653923e-05
-2.07199114288929e-05
-2.27689129714892e-05
-1.56346264925634e-05
-5.56705627158002e-06
-3.55476109521746e-05
-2.23733998027204e-05
-4.9697630894354e-06
-2.63884845661607e-05
-2.18178086388389e-05
-2.17828939008806e-05
8.19119430141134e-07
-1.74072569915154e-05
-2.15524449909645e-05
-1.49927898597498e-05
-1.63730525812717e-05
-4.35959114038295e-05
-3.04181538356877e-05
-2.55421452182647e-05
-5.06437142227528e-06
-4.32603127671959e-05
-3.39842705637968e-05
-1.67134426786538e-05
-1.78890000510113e-05
-8.05445533072277e-06
-7.1984063601285e-06
-1.78029031195184e-05
-1.65538784395062e-05
-2.0706990083195e-05
-3.17689333717834e-05
-1.93109738170174e-05
-2.58584451968577e-05
-1.86643732909771e-05
-1.7283100899237e-05
-1.64213890805409e-05
-1.59702531055402e-05
-4.41812508053104e-05
-3.62369451950962e-05
1.44976961786881e-06
-1.03013825966947e-05
-2.77017028480683e-05
-7.13382662558549e-06
3.34864245664102e-06
-7.62231351136287e-06
-2.22417662407812e-05
-2.21258376850455e-05
-1.57279502453472e-05
-1.47641976998969e-05
-2.19792558737597e-05
-1.68449408357603e-05
1.19861857941696e-05
-5.10226157569057e-05
-2.47724445321845e-05
-1.33874037479614e-05
-2.55478147860597e-05
-3.15234955846538e-05
-1.86721547448071e-05
-1.79037922449269e-05
-1.80147935602519e-05
-2.40191752968199e-05
-1.86856755183852e-05
-1.29240045972562e-05
-3.75821656897072e-05
-1.06140063481533e-05
-4.35354773351169e-06
-3.7589219979035e-05
-2.04697379027734e-05
-3.53491530414491e-05
1.75996407668199e-06
2.98850861563646e-06
-2.82433224410787e-05
-2.50984872569763e-05
-9.83268568108506e-06
-1.11834829749215e-05
-2.11362734157666e-05
-3.06851378393441e-05
-1.2956944027935e-05
-4.21037204107819e-05
-3.88914511542119e-06
-1.58805431888355e-05
-2.04593905550453e-05
-8.92343739421463e-07
-1.93188337433208e-06
-1.65687194723826e-05
-2.31254374522724e-05
-1.36935964814751e-05
-7.37052052475844e-06
-2.9573830609619e-05
-1.63153085503014e-05
-2.04420147699796e-05
-3.65978633560992e-05
-2.6395707244479e-06
-1.95864048208479e-05
-3.50219453456922e-05
-2.50111453736526e-05
-3.75642553391032e-05
-8.22893805841254e-06
-1.34232260996568e-05
-6.57704775400987e-06
-1.79135913327539e-05
-2.51145858002182e-05
-1.64897448604353e-05
-5.25973820945007e-06
-3.81850767161246e-06
5.13828425345063e-06
-7.65230372017814e-06
-1.12394861668164e-05
-1.68735493228896e-05
-1.97842580464586e-05
-3.42054327978644e-05
-2.78253658622985e-05
-2.31112848659405e-05
-7.64445291774091e-06
-1.15775575709871e-05
-1.02326725800811e-05
-1.36768219369996e-05
-5.35364534198396e-06
-4.3783586087332e-05
-1.36501698826082e-05
-1.2270682019104e-05
-1.78177091057604e-05
-2.94838010846242e-05
-1.16218976912202e-05
-1.65514704539242e-05
-2.87954239625997e-05
-3.05895571056859e-05
-3.07731113513852e-05
-1.81743917153146e-05
-4.28518277690162e-06
-2.98075249332728e-05
-1.82445302674421e-05
-3.41703532134337e-05
-2.65090480395604e-05
-2.32654562812007e-05
-1.07023431460924e-05
-2.47374417883522e-05
9.33154396787932e-06
-3.38875898604579e-05
-9.15477867259381e-06
-1.28360001344352e-05
-2.26863091382217e-05
-1.39372923787996e-05
-2.48208827813917e-05
-1.88428491237222e-05
-9.0697608732735e-06
-1.74969290579081e-05
-5.66250367166065e-06
-1.90443484600645e-05
-3.44027279146202e-05
-6.6935571108966e-06
-1.54613995165765e-05
-1.70368401228198e-05
-2.69755845821196e-05
-2.11216088286645e-05
-3.26979496448257e-05
-4.32353705126928e-05
-6.63768033508489e-06
-1.12334962582353e-05
-1.77087770220121e-05
-2.27111860359899e-05
-1.18994036780223e-05
-1.94562611077613e-05
-1.37152187704156e-05
-2.10877105045499e-05
-7.788638253966e-06
-2.6096356029192e-05
-2.29200766978659e-05
-1.42825909936276e-05
-1.83038586291365e-05
-8.71019507037163e-06
-1.45092752054658e-05
-2.92326840015473e-05
-2.82738378978939e-05
-3.69842488754134e-06
-7.46012525132575e-06
-2.32908404547312e-05
-5.30208212172629e-05
-4.14716695927258e-06
5.01930952130879e-06
-2.24424827191703e-05
-2.55644520915931e-05
-2.20092345482333e-05
-2.56830589956352e-05
-2.58229467848306e-05
-2.37376751345783e-05
-4.20454886886927e-06
-2.68144127101379e-05
-2.85371879540304e-05
-1.76940866181371e-05
-1.74923884050559e-05
-2.71636013979406e-05
-1.17869753136651e-05
-1.83946712583514e-05
-1.40689855800594e-05
-2.5734481775047e-05
-1.74191296046247e-05
-1.59269801238207e-05
-2.23197903914304e-05
-1.11348260767923e-05
-3.00567168871034e-05
-1.20420018392082e-05
-3.38939095396141e-05
-1.97352064149066e-05
-4.11068748181048e-06
-2.92820081641717e-05
-3.42010491379577e-05
-1.71473898359764e-05
-1.67914170551818e-05
-2.27755437504935e-05
-3.30387730139737e-05
-1.93062126737002e-05
-3.46236614804053e-05
-1.50744166710741e-05
-3.43629366188297e-05
-1.1236521061658e-05
-2.23037136150416e-05
-2.22685834261659e-05
-1.42112009530641e-05
-1.7862613735691e-05
-1.96465926005639e-05
-7.92485308722805e-06
-2.33772858824137e-05
-8.95906517972977e-06
-1.41405533948989e-05
-4.42246575546068e-05
-2.78276642484995e-05
-1.61508450525908e-05
-1.86292043267616e-05
-1.58545861417103e-05
-3.40223266494625e-06
-2.54989420051796e-05
-3.5057056079012e-05
-1.07537847939425e-05
-3.50101351684283e-05
-3.67710418728933e-05
-4.88279182254332e-06
-5.175377317861e-06
-2.97406929235689e-05
-4.03241398509254e-05
-1.44357950808337e-05
-2.17285915394612e-05
-2.18671667257799e-05
-1.344247112894e-05
-1.48891760029415e-05
-1.75424011546032e-05
-2.28295602243873e-05
-2.49175145584321e-05
4.20330533721466e-08
-6.3872836842373e-06
-1.48334199557643e-05
-1.10385441834348e-05
-1.33367762970676e-05
-2.58994917367626e-05
-2.90226348650076e-05
-2.90983099252828e-05
-1.42283321292596e-05
-8.44171610411119e-06
-2.05492118781171e-05
-2.51275173298342e-05
-2.70576536197003e-05
-2.89419120897547e-05
-2.63839147699271e-05
-4.02991208610212e-05
-1.33230118917341e-05
-1.49064339956439e-05
-3.2056804683688e-05
-3.7719473338043e-05
-7.35724947923439e-06
-2.88178341673317e-05
-1.2267069164469e-05
-3.92444436651936e-05
-1.67198474372934e-05
1.27604905046583e-05
-1.60778342297002e-05
-3.34666813625197e-05
-8.07433405006678e-07
-2.30060344290497e-05
-2.07517114887647e-05
-2.96522848396194e-05
-1.7922211134258e-05
-1.58451195753112e-05
-3.41790864278433e-08
-3.21569786419614e-05
-1.98217962882397e-05
-4.47639906557294e-05
-4.62158358412638e-05
-2.88573933552406e-05
-1.32514256308623e-05
-4.15158541949211e-05
-2.55444950738642e-05
-2.73440989766466e-05
-1.92751068778927e-05
-2.68846652006245e-05
-2.76501928060258e-06
-2.72293506822543e-05
-3.43248703490061e-05
-1.24743441881643e-05
7.63142283327726e-06
-2.95666266229181e-05
-2.41023752727681e-05
-1.72537367334637e-05
-1.17353244186906e-05
-3.3095636057247e-05
-3.33726633987035e-05
-1.20905985843582e-05
-2.35143643176041e-05
-3.63812329754328e-05
-2.80071847344435e-05
-2.18265481035188e-05
-1.53148628011547e-05
-2.6791442739552e-05
1.17792439234738e-06
-1.82165230475885e-05
-1.54706271011587e-05
-2.56764692004322e-05
-5.70615088859637e-06
-2.89125390392647e-05
-3.39842998758858e-05
-8.837433618392e-06
-1.64652434222076e-05
-3.11968147553559e-05
-1.62925343769842e-05
-8.5586416605985e-06
-4.13393321360166e-05
-2.44505551398413e-05
-3.74403968165178e-05
-2.44058319151628e-05
-2.39263047341238e-05
-3.69315634850746e-05
-3.31611163915477e-05
-3.20140205537962e-05
-2.15227156838606e-05
-2.56542122313719e-05
-2.85285619299742e-05
-1.71886701307534e-05
-4.9922106135324e-06
-1.63868340207693e-05
-3.48023044003438e-05
-2.76605378321712e-05
-3.84297691009341e-05
-5.08713027452921e-06
-6.9023526641649e-06
-1.57283000692683e-05
-2.14810285451199e-05
-2.51520243812131e-05
-5.11572098366022e-05
-1.12575039588604e-05
-2.1378472229931e-05
-2.43337666915431e-05
-2.72068502062261e-05
-2.23707348864518e-05
-1.61317355643958e-05
-3.68384970788599e-05
-1.73415447806448e-05
-4.71689641341813e-05
-3.31911870520479e-05
-3.05436113519142e-05
-1.47424371171054e-05
-1.09625475039206e-05
-1.76131202618256e-05
-1.23363216973661e-05
-3.28181380034464e-05
-3.28986949795099e-05
-3.24289754330207e-05
8.17170601243967e-07
-1.17711560650086e-05
-2.03346508721984e-05
-1.29409202205424e-05
-1.06886206761908e-05
-4.03970698466737e-05
-1.74095137965802e-05
-3.13788838845606e-05
-1.8508460870745e-05
-2.82625293558606e-05
-2.68017616235666e-05
-1.55648860581099e-06
-4.20662755185566e-06
-3.19928996485517e-06
-2.64761107527712e-05
-2.69973430731525e-05
-3.79005737679092e-05
-2.7975791905067e-05
-3.10976165830257e-05
-1.17949268819827e-05
-6.1994591887002e-06
-1.4840944348943e-05
-2.85601852412742e-05
-1.13549861051727e-05
-1.62521050483158e-05
-2.92474269454367e-05
-1.26684378725541e-05
-3.53521092097995e-06
-1.70943181506351e-05
-1.37785468117045e-05
-4.63887483543718e-05
-2.73053879599115e-06
-1.38968457471379e-05
-2.56241120126455e-06
-3.31127959791181e-05
-1.84710805069499e-05
-2.32896929416624e-05
-1.8344306110371e-05
-2.83354401255935e-05
-2.21519125930298e-05
-5.79494006362424e-06
-2.98697327949667e-05
-6.790559033783e-06
-4.68366911377785e-05
-4.80825000524642e-06
-2.66610733411232e-05
-4.88715756378435e-05
-2.44318437820618e-05
-1.68663394625811e-05
-8.49491537268879e-06
-1.52548563729646e-05
-2.32338306218879e-05
-3.05160826236748e-05
-3.98586143890471e-06
-1.99324099382602e-07
-1.75613317610615e-05
-2.88504084249348e-05
-5.67027885625987e-06
-8.58357535853936e-06
-4.01602263828463e-05
-3.53168100047404e-05
1.91884358441326e-06
-3.02407636331546e-05
-2.24302050664784e-05
-1.86745404311115e-05
-2.26745460466094e-05
-2.72684260887094e-05
-2.4018300935555e-05
-1.09003267829902e-05
-4.12510182950179e-05
-4.45541908627121e-06
-3.15380989445916e-05
-8.31471395315049e-06
-1.04542306778018e-05
-4.02888046838306e-05
-2.60507497651785e-05
-3.03369742142776e-05
-3.14356974296648e-05
2.15182911233173e-06
-3.60364796320907e-05
-2.79721354106841e-05
-3.85176997440911e-05
-2.06043867200981e-05
-2.65085180215023e-05
-1.27461145638255e-05
-1.49066717278247e-05
-7.38589503422857e-06
-2.48061921809341e-05
-5.6080923511762e-05
-1.82116585363054e-05
-1.30857016829383e-05
-2.38606646381213e-05
-3.04690781719792e-05
-3.77364731409199e-05
-3.20436655189044e-05
-2.91710388332408e-05
-4.56111292009736e-05
-2.87859173163089e-05
-8.59899005319674e-06
-3.40173098242098e-05
-1.06373523006142e-05
-2.20664849682331e-05
1.92046397616151e-06
-2.58957203468675e-05
-3.94910378520901e-05
-7.9800550222322e-06
-6.78416815521743e-06
-1.33922477799409e-05
-9.15076730640288e-06
-1.17421831399546e-05
-2.82260667336877e-05
-1.18380496788642e-05
-1.84879900259311e-05
-3.81510758746658e-05
-2.52291220751132e-06
-2.13326191411061e-05
-1.53254861402979e-05
-9.36921093511246e-06
1.24841617231798e-05
6.75769626025241e-06
-7.27429455939571e-06
-2.78157943714362e-05
-3.32456598221808e-05
-1.25492784925753e-05
-2.35221500813521e-05
-1.09967037763513e-05
-5.02095094248518e-05
-2.62624049043865e-05
-2.1150022132787e-06
-4.73547258584557e-06
-2.49449364400853e-05
-4.11255766311437e-05
-2.45313317180224e-05
-1.67718025241724e-05
-2.05364787617533e-05
-2.52688955983656e-05
-1.9302878238538e-05
-3.1117669655866e-05
-2.43826179506921e-05
-1.7455060469142e-05
5.28509662017677e-06
-4.09501017548884e-05
-1.98928009136341e-05
-6.52876651747173e-07
-1.5588251306149e-05
-3.99951058491214e-05
-7.58555667900943e-06
-7.04640207148548e-06
-3.5647614430461e-05
-3.69616550489572e-06
2.51684635109105e-06
-1.37760589857036e-05
-1.97618685099658e-05
-1.11896798086304e-05
-3.18345995332621e-05
-2.0855091861154e-05
-2.96901194748944e-05
-1.88963524653206e-05
-2.19244928095329e-05
-1.97083427561789e-05
-2.52783583603943e-05
-1.54418041252382e-05
-3.63675147254026e-05
-1.74720340329147e-05
-2.3931259245111e-05
-1.83444012157556e-05
-2.67427291167811e-05
-1.5771368590238e-05
-3.66259035252135e-06
-1.84888427010654e-05
2.07262213593159e-06
-1.54714500745019e-05
-2.51647185139732e-05
3.87871940859825e-06
-2.57159468109185e-05
-3.03585407816067e-05
-7.02908102560213e-06
-5.38319196464171e-06
-2.19101372122361e-05
-1.15981123918856e-05
-1.02424880612927e-05
-1.68197419811904e-05
-5.15664751605669e-06
-1.29009953138321e-05
-3.46898814463095e-05
-2.58687419165972e-05
-4.41508905037991e-06
-2.8934552476747e-05
-2.8721168687118e-05
-1.28854802137055e-05
-7.6636526908927e-07
-2.74985062663284e-05
-1.73998601823147e-05
-2.96840185530935e-07
-1.28710161555612e-05
-8.04953665389826e-06
-2.1936918024276e-05
-2.94396945262531e-05
-2.67296506148947e-05
-6.66283606300776e-06
-1.21150616763739e-05
-2.48863825593561e-05
-2.49616975604128e-05
-1.97550190384013e-05
-2.44769985279112e-05
-9.05193875676293e-06
-2.30966079351832e-05
-9.21876723339145e-06
-1.35842645302278e-05
-2.47578845148994e-05
-2.5774546767932e-05
-2.99651733524213e-05
-2.08519811690816e-05
2.06959367718828e-06
-2.81043738636812e-05
-2.91032638868336e-05
-2.57716920221632e-05
-1.08266698780192e-05
-1.9724616337615e-05
-1.60586425685131e-05
6.8468976746384e-06
-4.68591419915478e-05
-3.57203672147063e-05
-1.17173403904586e-05
-4.17135898032062e-05
-1.00539746819661e-05
-2.52061307340929e-05
-2.15067912980513e-05
-1.78184689192286e-05
-4.10347325779885e-05
-1.79993657304875e-05
-1.43275356698988e-05
-2.79791651011033e-05
-1.59215876562363e-05
-1.93658458763087e-05
-2.62194877547834e-05
-2.72543849375954e-05
-3.27047345949533e-05
-2.8348199699406e-05
-1.960959335546e-05
-1.94457357301104e-05
-4.38707925134235e-06
-1.72554547820795e-05
-1.88115904083622e-05
-2.42502452757331e-05
-1.2139801814252e-05
-3.54093874142916e-05
-1.95103220701374e-05
-1.02783304314729e-05
-2.13497985822644e-05
1.16469858656862e-05
-2.20273856920878e-05
-2.70896381389985e-05
6.32645990441647e-06
-5.82507909480253e-06
-2.69213664546997e-05
-7.71635075628965e-06
-1.01629439870546e-05
-3.54009869743259e-05
-1.64968871627823e-05
3.66195832557278e-06
-7.4681751566316e-06
-1.50258939513478e-05
-2.29379649022204e-05
-2.06434448601724e-05
-2.37529923673469e-05
-2.11634930287089e-05
-3.55072405193397e-05
-2.14312908902305e-05
-2.20530526750785e-05
-2.17284003182089e-05
-2.82035332508541e-05
-9.72203108141867e-06
-1.91255207604045e-05
-1.81793261402711e-05
-3.35924881499091e-05
-2.70396173211512e-05
-1.49567744443412e-05
-4.3394920497598e-05
-1.66810240979734e-05
-1.7482494730939e-06
-4.14604439999562e-05
-1.43464706319001e-05
-2.22825533267975e-05
-4.43325979199012e-05
-3.60259647860627e-05
-2.50891763431004e-05
-3.08796742385864e-05
-3.01152729599147e-05
-3.58695902383809e-05
-3.26343309790544e-05
-1.3323918752686e-06
-3.78479724024831e-05
-3.16068306668842e-05
-1.47629916408848e-05
-4.59116892899335e-06
2.66167571179472e-06
-1.2759720064603e-05
-4.04162380715484e-05
-3.40015792002457e-05
-1.16911982474161e-05
-7.91142806017734e-06
-1.96413372126411e-05
-2.65377238302087e-05
-2.23809921223237e-05
-5.43170139419218e-06
-2.13799139125917e-05
-2.01209434672556e-05
-1.17096264254052e-05
-2.35812082781585e-05
-1.4342103478131e-05
-2.38963030416811e-05
-3.77463224445147e-05
-2.99644691174397e-05
-1.07228567641412e-05
-3.49891648695001e-05
-1.48336927017634e-05
-4.75263440427784e-05
-1.69264470595909e-05
-3.75922692334423e-06
-4.77122568535371e-06
-1.33041659776622e-05
-3.02020477194899e-05
-2.47014531737261e-05
9.6194196629825e-07
-1.66620008441086e-05
7.70690494820514e-07
-1.17710169898989e-05
-1.44666232915852e-05
-2.04321371482069e-05
-3.40590836307579e-05
-1.43562685089302e-05
-3.74259069858465e-05
-2.75169993909231e-05
-2.33862846978233e-05
-2.43551612371025e-05
-1.38336409211752e-05
-9.66283189083748e-06
-2.36797088194639e-05
-1.22473421440684e-05
-1.99636296984637e-05
-3.75926891270707e-05
-2.15125883965672e-05
-1.56866075229167e-05
-1.16914089273622e-05
-1.25117959689091e-05
-2.48825163315102e-05
-7.25951482753944e-06
-1.24915520494533e-05
-1.49669854262717e-05
-1.25451918430178e-05
-5.95868495443301e-06
-7.02254679968811e-06
-2.2867510267701e-05
-2.05400167172079e-05
1.33688436858544e-05
-2.06794090348192e-05
-2.62325382622876e-05
-1.40274332205585e-05
-9.70432091197089e-06
-3.20944534839263e-06
-6.37018064682946e-06
-8.13481062223397e-06
-9.83930071509704e-08
-2.58525912424893e-05
-1.32902463268801e-05
-1.6074916162157e-05
-2.0097597760023e-05
-1.17504277171931e-05
-4.50992307896709e-05
-4.43557998068103e-05
-2.52127921362679e-05
-2.76561616330475e-05
-4.57606323924698e-05
-2.01394195854099e-05
5.82783842213007e-06
-1.62895685853061e-05
-1.33241319720306e-05
-3.92560033680429e-05
-2.17897432763265e-05
-1.24798634741285e-05
-7.75411173867767e-06
-5.93329193380356e-06
-3.04130436692576e-05
-3.86534067553041e-05
-1.69372881378993e-05
-2.89828347578833e-05
-3.38478868779223e-05
-1.39371885962411e-05
-1.80461202457195e-05
-2.32764325906883e-05
-1.68650011302675e-05
-3.58789818651806e-05
-3.77828017702137e-05
-1.19470805677306e-05
-1.35617621829802e-05
-2.48620960300767e-05
-2.24814134132646e-05
-6.03907658780139e-06
-4.44786861103096e-05
-5.39072436859292e-06
-3.52695449776955e-06
-1.98150193087218e-05
-6.34181275225092e-06
-2.37359340585685e-05
-4.64785297884671e-06
-1.24942593554857e-05
-4.34066919215929e-05
-4.42117180887132e-06
-2.64068050462989e-05
1.67937359901514e-05
7.33550120451925e-06
-3.46764924177839e-05
-1.58651450348606e-05
-1.65194652752958e-05
-3.26790401874922e-06
-2.44519598391682e-05
-3.14251875732021e-05
-2.55899476715293e-05
-1.07652993711411e-05
-1.06136691560802e-06
2.47578871116136e-06
-1.66347939489317e-05
-1.93646188726273e-05
-1.53835487777942e-05
-1.24695267649695e-05
-5.04366019223808e-06
-1.4160922477166e-05
-9.7348094239347e-06
2.32566565003123e-06
-1.0048125117322e-06
-1.1376214270302e-05
-5.40555376615483e-06
-2.5562715872012e-05
-7.9835281337036e-06
-1.02556586267561e-05
-1.60761515271785e-07
-5.56131181113182e-07
-2.21009302612862e-05
-4.63715488040419e-05
-2.36276902850317e-05
-2.99200922702749e-05
-4.73886692979664e-05
-2.9174984655247e-05
-4.98665179026385e-05
-2.11766354346398e-05
-1.1579111512764e-05
-1.70689028136132e-05
-3.41171282815908e-05
-9.64553417838063e-06
-1.85511871837238e-05
-1.22370795505876e-05
-2.36434977914141e-05
-4.24053580282234e-06
-3.94210265985709e-05
-2.01345859506083e-05
-2.90111757419022e-05
-2.81657735688458e-05
-2.85049840411857e-06
-2.28662898558444e-05
-1.2552234664315e-05
-2.40158188747367e-05
-1.05631183606172e-05
-1.78242016468275e-05
-4.24718605730683e-05
-1.37825552161104e-05
-8.20068006702615e-06
-2.36958282050747e-05
-1.34736378625878e-05
-2.29156061382617e-05
-5.05553124655626e-05
-1.46964781508905e-05
-1.70488015343318e-05
-3.68997266115401e-05
-2.2333826443378e-05
-7.31268444816702e-06
-2.76320728739208e-05
-1.40780555281587e-05
-1.07715129979462e-05
-7.67943794732133e-06
-1.65205672617598e-05
-6.20981569029201e-06
-2.09144569077661e-05
-9.18603713811182e-06
-3.10334076967573e-05
1.14037303056352e-06
-1.39379050133812e-05
-2.74977846147867e-05
-2.0973214596922e-05
-2.55311460210914e-05
7.11238149180735e-06
-3.90993874589488e-05
-3.21584702295335e-05
-2.20114622565317e-05
-1.61373661311014e-05
-1.34993505808112e-05
-2.11519228750387e-05
-4.04715278145311e-05
-2.31651890798807e-05
-2.59079736368676e-05
3.76939725708462e-06
-1.1586618284566e-05
-9.82630776066174e-06
-1.24399354997551e-06
-1.55850377370136e-05
-2.3292833187721e-05
7.74578191962351e-06
-2.38715592874762e-05
-1.26606166876504e-05
-3.37921119473229e-05
-1.68894938838289e-05
-2.91547043219612e-05
-3.06755782332029e-05
-2.84889374137704e-05
-3.32409916908514e-05
9.6608671079894e-06
-2.63398994384996e-05
-2.73603867281655e-06
-1.00745888803391e-05
-4.2667120170783e-05
-2.70954383996891e-05
-1.21160843825462e-05
-9.37739493406363e-06
-1.42319478487399e-05
-1.74393032493165e-05
-4.65493346017388e-05
-1.62492404822935e-05
-1.22555861712185e-05
-3.0803782215746e-05
-3.09137381365133e-05
-1.86832654121771e-05
-2.40873957048677e-05
-2.18509717125422e-05
-3.01478939676041e-05
-4.61640738789136e-05
-2.84825556603275e-05
-3.0326889456011e-05
-1.71595307346134e-05
-4.54612736621772e-05
-2.02713871969647e-05
-7.14729299930545e-06
-4.92413536805887e-05
-2.63374702594113e-05
2.35133394482846e-06
-2.92490550075707e-05
-2.7573459080611e-05
-1.42486874861202e-05
-3.77275202699268e-05
-2.0145412631277e-05
4.77849103538725e-06
-1.59903696135098e-05
-2.14140000519567e-05
-1.95307037483931e-05
-4.93220157430636e-06
-1.17946136402625e-05
-6.6409801296979e-06
-6.64823314562973e-06
-4.52094090845371e-05
-3.64628000490791e-05
-1.55137917123034e-05
-1.8026632463452e-05
-5.99446589840946e-07
-3.21348702895627e-05
-1.04705516882634e-05
-1.77980695728054e-05
-1.89316616270527e-05
1.861733457005e-06
4.89788162585353e-06
-3.05610262574172e-05
-2.88884142735788e-05
-1.0717347871108e-05
-3.49971671786788e-05
-2.28354366401482e-05
4.71932310055278e-07
-3.32251383812034e-05
8.38729671209329e-06
-1.34025388337931e-05
-3.29443333200196e-05
-3.24675744905964e-05
-2.41484311476527e-06
-1.91083990360141e-05
-2.17772318352408e-05
-1.73809885677513e-05
-2.18675457101616e-05
-2.61697263504724e-05
-1.1198322396393e-05
-7.94169566858876e-06
-3.95433698278439e-06
-2.62941736282769e-05
-2.48903492392504e-05
-2.03705663478868e-05
-1.93635904960905e-05
-2.60505439914533e-05
-4.92448463751535e-06
-2.81535981931969e-05
-1.04220337420134e-05
-2.22021067193427e-05
-2.33523393145043e-05
-1.22792851286064e-05
-2.44194572383962e-05
-6.16854487582831e-06
-2.07616496959236e-05
-6.84399279069265e-06
-1.13850069441923e-05
-4.19038817227741e-05
-7.15693928708761e-06
-4.19581916921546e-05
-3.14223370218781e-05
-6.92939735499371e-06
-3.96098914199628e-05
-2.49337420562212e-05
-1.99328953319744e-05
-3.70487469851816e-05
-1.70354529589834e-05
-1.41815926358534e-06
-3.49335003090404e-05
-1.32357320592411e-05
-3.93681180841601e-05
-4.58382925191466e-06
-3.11491358113989e-05
-1.60661748121154e-05
-3.08192996642699e-05
-3.05620797050198e-05
-3.96372873904338e-05
-4.38906924073864e-05
-3.87061098603168e-05
-9.05488924861195e-06
-1.35034756145652e-06
-1.95102503447347e-05
-2.31502107048557e-05
-1.94699946380141e-05
-2.72031752718624e-06
-1.01344948798207e-05
-1.81842292589798e-06
-1.6959110708866e-05
-2.70100346425941e-07
-2.54057115601185e-05
3.31838343735092e-06
-1.16993691299978e-05
-2.66893969555168e-05
-2.22569669489996e-05
-1.96872809912653e-05
-8.80827363815668e-06
-1.24590529168385e-05
-1.24597366478297e-05
-2.52939180785573e-05
-1.31632409321095e-05
-2.63283495595231e-05
-1.2892297319185e-05
2.7280742214363e-06
-3.43479879647903e-05
-1.68275025421045e-05
-6.0086637777177e-06
-1.19513660732136e-05
4.54841665655234e-08
-7.45808831630587e-06
-1.03150516996495e-05
6.36368678367834e-06
-4.48867795779967e-05
-3.44405815385511e-05
-1.69973725118012e-05
-2.65131291801208e-05
-1.77805211476216e-05
-4.10972376936735e-05
-2.57845209611562e-05
-1.51144548328095e-05
-1.83092315551003e-05
-3.07155973397267e-05
-2.71261505505836e-05
-9.21870691278574e-06
-4.28337802852317e-05
-1.32769534794687e-05
-2.12176179990426e-05
-3.08176951046558e-05
-1.67120167831121e-05
-2.8954214548747e-05
-3.84503815034119e-05
-8.3873264956984e-06
-6.87959670795726e-06
-3.08222143821132e-05
-2.90135309636615e-05
-5.27892921204031e-06
-2.88160983941225e-05
-3.47019329393815e-05
-2.53905771905842e-05
-3.07371697215821e-05
-2.44662371935056e-05
-2.28545315547139e-05
-4.40091328142793e-05
-4.02794348163282e-05
-1.50126475070012e-05
-2.66181185057442e-06
-6.65552871001053e-06
-1.59594080894106e-05
3.52539441019486e-06
-7.99337332789741e-06
-1.08756738383556e-05
-2.90559969237987e-05
-2.57006860709146e-05
-3.87225938867219e-05
7.05395414263053e-07
-2.6636736282663e-05
-4.41960087504352e-05
-2.7853820990785e-05
-2.49034973197149e-05
-2.69753162638241e-05
-2.37703119595339e-05
-2.30358148910648e-05
-7.47788459241696e-06
-2.45329839886314e-05
-1.54271324707375e-05
-1.22527922131255e-05
-2.20458344573215e-05
-2.8504599961744e-05
-1.32558435340869e-05
-2.39144561844176e-05
-2.12481297143181e-05
-2.86531775198405e-05
-1.19180872551134e-05
-2.90762941331269e-05
-1.0360480395523e-05
-3.49424936953183e-06
-3.55809145063283e-06
-1.43875101196162e-05
-2.3955757218732e-05
-1.04721377101622e-05
-2.04202109606557e-05
-1.18232439355014e-05
-3.56021509980465e-05
-3.20100187562309e-05
-1.22992331446231e-05
-2.98859877933056e-05
-2.73414517626812e-05
-3.5225210686579e-05
-3.33484272179008e-05
-1.7640802242392e-05
-1.3508579107055e-05
-1.07953105131649e-05
-1.94450918174802e-05
-2.74495604911826e-05
-1.2815469927023e-05
8.57295234533997e-06
-1.54947557448954e-05
-1.30709071166861e-05
-5.12006265914174e-06
-1.44649111202738e-05
-2.73950879637942e-06
-3.5656798151758e-05
-2.52220637114437e-05
-1.73985104017176e-05
-3.7548962453291e-05
-3.03576147804826e-05
-3.44326783889274e-05
-1.62082967332336e-05
-3.82359534371206e-05
-3.63348296650379e-05
-2.52501682371851e-05
-2.60477358979156e-05
-2.05423601534153e-05
-1.68454942565147e-05
-3.54000375923749e-05
-2.44008523861979e-05
-2.5774206873457e-05
-3.72826423588621e-06
-1.04661364493577e-05
-2.54004473266894e-06
-2.67854644444374e-05
-2.54509797038112e-05
-2.74568185193121e-05
-9.51873718241902e-06
-3.46996419107669e-05
-3.83119138897358e-05
-2.50331660326103e-05
-2.57270461189087e-05
-2.99666950055235e-05
-9.20123869727829e-06
-1.21677416616656e-05
-2.00933557747938e-05
-3.08643805376747e-05
-3.0692963850293e-05
-3.47297783028082e-05
-2.41158050321891e-05
-7.62609535840665e-06
-2.78033438821106e-05
-3.97057072701069e-05
-2.28357301532738e-05
-1.5743168549298e-05
-5.73347776510382e-06
-3.89710682954207e-05
-3.23206642723045e-05
-1.28913735462374e-05
-1.27681026916e-05
-1.00105624295689e-05
-1.28150527917275e-05
-1.88060375048156e-05
-2.60580545769239e-05
-1.61065630051551e-05
-2.58241614881793e-05
-3.30209459403293e-05
-2.38241796247462e-05
-1.14608295412061e-05
-2.92081272075844e-05
-2.11672720279443e-05
-2.85374491777808e-05
-3.55767568596744e-05
-1.8404014511813e-05
-2.98740455587211e-05
-3.63676072863097e-05
-1.67070035362282e-05
-2.66800548890641e-06
-1.37158346821321e-05
-1.47484267706263e-05
-2.35669607189286e-05
-1.08952077661394e-05
-2.23687003274787e-05
3.05963393865517e-06
-2.01068839172512e-07
-2.18887250215728e-05
-1.64964165520504e-05
-1.47792957510671e-05
-3.69180240442753e-05
-2.21658361161275e-05
-2.49967996417818e-05
-2.42205707464847e-05
-3.74736502142326e-05
-1.46787369346114e-05
-6.78477418305163e-06
-2.79465725660099e-05
-1.52881730557331e-05
-1.95554088500588e-05
-2.64028248952501e-05
4.98251811484044e-06
-2.2241631747019e-05
-1.10145873645823e-05
-2.25130858301601e-05
-2.79135799741015e-05
-2.59195512039945e-05
-1.95851287291203e-05
-2.66347522757919e-05
-1.97748211826419e-05
-2.713379136943e-05
-2.35945523857526e-05
-3.40938815358819e-05
-1.97215530520796e-05
-2.40193512167428e-05
-6.62614678745106e-06
-5.43115415461238e-06
-2.36885046203257e-06
-4.01587017696275e-06
-1.50986008772573e-05
-3.26226792217104e-05
-1.67089590913244e-05
-1.28777277425575e-05
4.45261342572182e-06
3.61673340738601e-06
2.6427788621811e-06
-2.02488955782271e-05
-2.98156387762663e-05
-2.39121471003261e-05
-1.94175723613655e-05
-2.07318245894276e-05
-2.65454695312669e-05
-1.17418999828744e-05
-2.62612336428077e-05
-4.88794056923738e-05
-3.94947456884621e-05
-2.23192289534181e-05
-1.1286881621249e-05
-1.21800268526849e-05
-3.16537412399108e-05
-3.12733434144939e-05
-2.45568169661148e-05
-2.79534979372168e-05
-4.15889597667448e-05
-2.06577144558614e-05
-1.60349775099637e-05
-2.98077221699133e-05
-4.39474772008127e-05
-1.35179382540363e-05
-1.91469214646368e-06
-2.57338300984484e-05
-1.25757632852877e-05
-3.62753729602541e-05
-2.16473764419881e-05
2.09781520916501e-06
-2.87556341599619e-05
-2.62004561870983e-05
-9.91584246428142e-06
-2.21303836228744e-05
-2.73130582475253e-05
-4.70127276156381e-05
-1.35058761799015e-05
-4.31560075139764e-06
2.14040994542658e-06
-8.87577640602431e-06
-5.34800231579772e-06
-2.07669772474385e-05
-2.53900158273926e-05
-1.6257813013546e-06
-8.29729669844589e-06
-1.6042018937575e-05
1.26462288550584e-05
-5.99036194463317e-06
-6.48392780778929e-06
-2.64041878684367e-06
-2.98873893868312e-05
-9.98025274337675e-06
-2.20457289392638e-05
-2.58577248574813e-06
-1.32966877971543e-05
9.26654481786805e-06
-2.81840529619267e-05
-9.21088274985408e-06
-2.56813318815872e-05
-1.17913254196639e-05
-1.56086089477302e-05
-4.94380105947352e-06
-2.13633263346009e-05
-2.4672224363701e-05
-3.59884162011514e-05
-1.20122867896745e-05
-7.0233746591332e-06
-1.3140816875549e-05
-1.04855569075149e-05
9.47108476702775e-06
-1.15324657226588e-05
-3.50391787457568e-06
-1.46007816646912e-05
-2.13050812255288e-05
-3.38148279609731e-05
-2.50870485397252e-05
-1.48455923615055e-05
-7.92981394145069e-06
-1.75355397773392e-05
-2.46723187078697e-05
-1.21427301109553e-05
-2.99954666492435e-05
-4.03749161566339e-05
-1.2214825355523e-05
-2.5350208976391e-05
-3.276822128367e-05
-6.60850174363306e-06
-2.3975140678555e-05
-1.29216989224154e-05
-1.60190137134231e-05
-2.4507105597349e-05
-1.47870550235941e-05
-2.34509362574255e-05
-3.29688081983852e-05
-1.86546315127835e-05
-1.54692339717997e-05
-1.48879383371558e-05
-1.74691181858447e-05
-1.15060400419332e-05
6.70783683519617e-06
-8.37875378835104e-06
-1.00287203171726e-05
-1.9985769139759e-05
4.66659019869642e-06
-1.57856184521485e-05
-2.36754625529959e-05
-1.30924332972062e-05
-2.55273601155086e-05
-2.98199966800814e-05
-1.23539295251092e-05
-1.98387057313083e-05
-1.65844286276932e-05
-1.29886561829066e-05
-1.17825192393315e-05
-2.13064155760838e-05
-2.54920538739687e-05
-6.86174592020067e-06
-1.09789501644705e-05
-1.72104620984953e-05
-3.66714436005515e-05
-1.34489433852471e-05
-2.29127516190653e-05
-1.63935994322192e-05
-1.21767167984392e-05
-8.89927342462925e-06
-2.39268464643044e-05
-4.127237716294e-05
-3.24671130465194e-05
-9.15416209869162e-06
-1.33414901539548e-05
-1.43437774427731e-05
-2.2286031420431e-05
-3.28627661107133e-05
-2.35658390569236e-05
-2.96179295420126e-05
-2.70546538347512e-05
-6.50190494671082e-07
-1.64244314844443e-05
-4.75340583363766e-05
-2.26391807955648e-05
-6.67091159556911e-06
-1.22122642642819e-05
-1.78170719666372e-05
7.20050578781479e-07
-1.40856006794744e-05
-1.63975258497418e-05
-8.2830514666197e-06
1.64610363691233e-05
-2.05439873023586e-05
-4.28413731645599e-06
-2.06369205056574e-05
-8.00872982552673e-06
-3.0507061152422e-06
-1.29284604726331e-05
-1.82421547777617e-05
-3.14223675180438e-05
-9.70929819278782e-06
-2.72277033399998e-06
-3.72961914616239e-05
-1.98845248761826e-05
-2.92782245890869e-05
-1.17212430697612e-05
-2.10651818875901e-05
-2.39984052743224e-05
-1.50237150019373e-05
-4.70577475754719e-05
-3.37089973078728e-05
-2.55081822850746e-05
-2.31082729943984e-05
-3.14934986804552e-05
-2.39793091150143e-05
-9.93176597384925e-06
-2.12113365482332e-05
-1.96951312436916e-05
-2.17681331502819e-05
-2.96129185160701e-05
-2.14650456873709e-05
-2.377204099093e-05
-3.12339818115202e-05
-1.71669796034324e-05
-5.28895694151705e-05
-2.05593241937082e-05
-2.74857682144128e-05
-1.87066296032993e-05
-2.31450378310572e-05
-5.31360526604958e-05
6.67676064023013e-06
-5.08247354879404e-05
-6.86448164498549e-06
-3.14759522948201e-05
-1.51190498320044e-05
-1.69014668911873e-05
-2.79596088960828e-05
-4.28081202867356e-05
-4.13117098022354e-05
-3.94790757923991e-05
-3.46215807053606e-05
-2.20475402783091e-05
-1.9239666182719e-05
-2.54599476553186e-05
-3.40424481077083e-06
-1.94169724551676e-05
-2.0731095064857e-05
-3.0453142101167e-05
-1.49798373845988e-05
-2.7876021208382e-05
-1.82026319558277e-05
-2.20759465879899e-05
-2.4905464042176e-05
-6.35445279069216e-06
-1.83994353661156e-05
-2.00463261921473e-05
-1.81395852155237e-05
-2.9271449338203e-05
-2.07324356490015e-05
-2.34648098769161e-05
-3.51995746611674e-05
-1.0336482219465e-06
-2.43926806103257e-05
-3.36722401395048e-05
-2.30543301186483e-05
-2.7736629749764e-05
1.14087718106185e-05
-1.49005570135168e-05
-1.62158311069071e-05
-1.96614007837975e-05
-3.48632566130092e-05
-5.11487963675704e-06
-3.1943835750099e-05
-2.29754552058088e-05
-1.15375667034785e-05
-2.57723849539844e-05
-1.97137726315112e-05
-1.66969081293949e-06
-2.45273815359351e-05
-2.52192528381275e-05
-1.87194329135219e-05
-2.90385383183212e-05
-2.68045857801154e-05
-3.0266090241097e-05
-1.65968273144941e-05
-4.70841653423019e-05
-1.05053404698668e-05
-2.26381981907097e-05
-2.62138254957078e-05
-1.76332272017282e-05
-1.33004335187531e-05
-2.22020275580795e-05
-1.76982730240655e-05
-2.59925787374542e-05
-5.76508586492899e-06
-1.46096952297978e-06
-2.05050869571782e-05
-3.02362781783832e-05
-3.49983183277193e-05
-1.95280587192155e-05
-1.35528492477562e-05
-2.90459109310169e-05
-3.27294814730802e-05
-4.18272045240983e-05
-2.78975942698691e-05
-2.67550718495205e-05
-3.47770251782443e-05
-1.75109519181667e-05
3.07922461144887e-06
-5.91548931037786e-06
-2.90158246497524e-05
-1.40159054149292e-05
-1.61419447549659e-05
-5.28707304135273e-06
-2.64292938267511e-05
-1.67671794403674e-05
1.58704560375518e-06
-1.68997053296421e-05
-2.10635757518296e-05
-2.19675171059819e-05
7.5752852557506e-06
-3.09473240927657e-05
-6.8925800679963e-06
-2.63164103619917e-05
-2.03673979739758e-05
-2.91888276301516e-05
-2.68268017260306e-05
-1.08249465457956e-05
-2.07656184458586e-05
-3.29294309355001e-05
-1.14166318925032e-05
-1.57442889644077e-05
-2.76257942951045e-05
-1.62962609281184e-05
-1.33664153282459e-06
-2.9094321462737e-05
-2.2482953142413e-05
-3.70679467436399e-05
-1.77917606755316e-05
-1.44433272319374e-05
-2.26428507880158e-05
-2.11944055071413e-05
-5.68852244350275e-06
-1.64741527976293e-05
-2.96239245662109e-05
-3.18087701411038e-05
1.07284115045086e-06
-3.41389305121732e-05
-3.40620781241345e-05
-3.97278818413983e-05
7.30940724234794e-06
-3.69033674930744e-06
4.79558816237089e-07
-1.81471592782778e-05
-7.31793680194625e-06
-3.26893710784634e-05
-1.01208349822784e-05
-2.52259802326769e-05
-1.99624224407862e-05
-1.4463003580353e-05
-1.22109714762358e-05
-1.80974087455559e-05
-2.61126405219085e-05
-3.52013194535018e-05
-3.36703050276568e-05
-2.23556833649715e-05
-3.59503704302755e-05
-1.88595357405012e-05
-3.00447001503692e-05
-1.92615272842929e-05
-1.10667675306055e-05
-1.15247187034939e-05
-3.3283185020841e-05
-2.44049668670632e-05
-3.5154316264716e-05
-4.05357036627701e-05
-3.78736252558392e-05
-3.31014696524592e-06
-2.11087360832962e-05
-4.03305874403065e-05
-2.63383541994553e-05
-2.24582955526497e-05
-1.20603173724223e-05
-4.20653398143479e-06
-3.15287828878579e-05
-1.70012263372296e-05
-5.94264680305949e-06
-8.52097994228932e-06
-1.09691182759017e-05
-1.07985927022142e-05
-2.4596451005314e-05
-1.67606338247368e-05
-3.28464068391342e-05
-2.20907565448738e-05
-3.46238488431225e-05
-2.30974725033475e-05
-1.76804063126064e-05
-2.85876187273204e-05
-3.23804932333574e-05
-1.24804583781898e-05
-9.12032288449406e-06
-1.4466822263758e-05
-2.39344347484173e-05
-1.65104845241185e-05
-8.69570010236519e-06
-1.1674591490447e-05
-1.95125920279522e-05
-1.9289702214018e-05
-6.43377809519725e-06
-1.6097637655809e-05
-1.37472778818218e-05
8.40572639638523e-07
-2.06087393665872e-05
-6.5349597048707e-07
-2.16214975412925e-05
-2.10450407533731e-05
4.20479755304458e-06
-2.60904566902226e-05
-4.85117421736103e-06
-7.37630195894412e-06
-1.82631251795697e-05
-2.91732456268388e-06
-1.04237240538121e-05
-3.16601009240371e-05
-4.73101169980959e-05
-1.38280259295811e-05
-1.60959756444241e-05
-1.95319395197293e-05
-1.91652490360659e-05
-6.18055695973501e-06
-1.7695243102388e-05
-2.78833419175861e-05
-1.53679166022902e-05
-1.45864892168639e-05
-1.65553488368049e-05
-1.89888123300517e-05
-1.79893232590386e-05
-2.58274236655843e-05
-1.70392157276506e-05
7.97322543323799e-07
-3.81944093584326e-05
-1.02381678606625e-05
-2.20024337870798e-05
-3.23751563462329e-05
-3.32076277191095e-05
-3.11368933271043e-05
-7.95333140651678e-06
-3.64843263470686e-05
-2.24710048052854e-05
-4.29057612401393e-05
-1.44511503054611e-05
-5.61232073237511e-06
-2.05255287216073e-05
-3.73084559138472e-05
-1.39573100647111e-05
-2.03677655934203e-05
-2.29788715260504e-05
-8.01639023391976e-06
1.30216144013469e-06
-2.17435247682972e-05
-3.75664319126218e-05
8.07937783728182e-07
-4.86321246197862e-05
-6.77546866973542e-06
-1.36170506752173e-05
3.93681587065358e-06
-3.08765923510247e-05
4.45185535644143e-06
-1.55559841615489e-05
-1.45515885109673e-05
-2.70624213810684e-05
-3.09449811961427e-05
-4.78766242763743e-06
-2.68857093298547e-05
-2.15809952189119e-05
-3.14102742343554e-05
-2.52391116922776e-05
-2.43943262542287e-05
-2.02069158231703e-05
-3.10042977097134e-05
-2.3808804790251e-05
-1.96567462482602e-05
-2.08568918672134e-05
-7.52067826090641e-06
-2.16604967218569e-05
-2.04924869901331e-05
-2.71927465938421e-05
-1.36021149600188e-05
-3.48412660786335e-05
-7.72923936128637e-06
-3.3615118366375e-05
-2.91416323890763e-05
7.11764587662113e-06
-2.14631594745599e-05
-1.90864461213489e-05
-2.97004886391333e-05
-1.0647507943724e-05
8.23266540861403e-06
-9.19278629066566e-06
-4.22368173093052e-05
-2.54040377274605e-05
-2.292706430764e-05
-2.51964075313519e-05
-1.20740864562533e-05
2.05973912764195e-05
-1.49505620961105e-05
-6.84431160733001e-06
-1.26503123897122e-05
-3.27549804444598e-05
-1.47512574001169e-05
-3.09145592420969e-05
-5.69122599548135e-06
-2.24859951974131e-05
-2.20296687307036e-05
-5.7233386340859e-06
-1.89248787755415e-05
-1.4591345222737e-05
-1.6058266923676e-05
-1.4885008391644e-05
-2.76077627399374e-05
-3.29715959439037e-05
-1.82472159051129e-05
-2.42950288643879e-05
-2.71186154286042e-05
-2.9659036287742e-05
-2.69279590266297e-05
-3.23666172167181e-05
-1.8561674823513e-05
-2.58810993969082e-05
-4.97670095365464e-06
-2.03156029849967e-05
-3.25378634392251e-05
-3.08441479288565e-05
-1.0815186067734e-05
-1.76351207904595e-05
-1.24935473469367e-05
-2.38582804715706e-05
-3.113698683812e-05
-1.75453180307348e-05
-3.40564301722266e-05
-2.04058282538473e-05
-1.63926263107713e-05
-3.02480686786829e-05
-3.25915050459832e-05
-4.11789158218051e-05
-2.0446317727727e-05
-1.93846770624612e-05
-3.54247832179297e-05
-1.98291762769456e-05
-1.18173973547222e-05
-2.79869730257157e-05
-1.91484741063112e-05
-8.3646974650382e-06
-1.169219198003e-05
-2.10545387928969e-05
-2.93236754559092e-05
-1.23190375643623e-05
-3.37330997674765e-05
-1.78747600066442e-05
-1.43429666313229e-05
-2.05853113194527e-05
-3.23736225202051e-05
1.1863079465295e-05
-5.69399457099034e-06
-1.50147944510337e-05
5.20843366324588e-06
-2.14551547937354e-05
1.40508782606463e-05
-2.08831513384883e-05
-4.5396703540911e-05
8.19368583621653e-06
-8.36925167395595e-06
-1.31975826610915e-05
-5.52624540995809e-05
-1.80288440663416e-05
-1.90227163124389e-05
-1.28581267841435e-05
-3.1595801636367e-05
-1.05035318618797e-05
-2.48770904853219e-05
-2.98209627529094e-05
-1.60120288684322e-05
-3.81596935421629e-05
-3.21767740553827e-05
-2.69469916676412e-06
-2.62641288460695e-05
-8.16715377421824e-06
-2.38900332585201e-05
-9.47676156280001e-06
-8.97992051134856e-06
6.40834225480078e-07
-2.67978919390451e-05
-3.72232244564491e-05
-3.75700806148278e-05
-2.20866993463579e-05
6.17101339806428e-06
8.84281611053064e-06
-9.52865700151932e-06
-1.84052939598101e-05
-1.43781947333349e-05
-2.25229363965698e-05
-2.98302456514826e-05
-3.05167127183571e-05
-3.97618633676606e-05
-1.12999516209236e-05
-3.23154726602797e-05
-3.11999995699118e-05
-1.35567711479618e-05
-3.52035491238424e-05
-1.13927075374522e-05
-4.83645345954603e-05
-1.25736899605828e-05
-5.45631218934248e-06
-9.27795976657535e-06
-3.11013827283291e-05
-1.09801470002294e-05
-3.71401041385766e-05
-1.03655601984541e-05
-8.51134933530217e-06
-4.01639232475396e-05
-2.6207267191684e-05
-2.44347541294128e-05
-7.39998311540434e-06
-2.22025138261046e-05
-2.21826315487439e-05
-9.34429242737073e-06
-2.14972500886039e-05
-2.30367248703758e-06
-2.40265195307604e-05
-3.06980463976171e-05
-3.14675638065057e-05
-1.99383474511483e-05
-1.00772937282815e-05
-1.15358627147695e-05
-1.43076541790526e-05
-2.03962400396108e-05
1.52743558064908e-06
-1.6355526317025e-05
-2.90737200299311e-05
-2.25008394290899e-05
-1.59418573064845e-05
-2.00110295242092e-05
-4.15600389393139e-05
-2.37251930895182e-05
-1.06108491586183e-05
-9.80317071451677e-06
-1.31579970144017e-05
-2.08367672433783e-05
6.91691844627663e-06
-2.17266895775072e-05
-5.68675227888897e-06
-1.1119347749275e-05
-2.27571081178958e-05
-4.55957087975999e-05
-1.3621338729509e-05
-3.10476589712483e-05
-2.27091072990879e-05
-5.04883159533752e-06
-4.02881489493395e-05
-6.34873520231768e-06
-2.47927205127361e-05
-8.58610783364601e-06
-2.85154616886866e-05
-2.09600447426202e-05
-2.9965818488124e-05
3.96605883015167e-06
-1.29485333443845e-05
-1.74578561833283e-05
-1.55398330615764e-05
-3.3805288488129e-05
-2.41395773930103e-05
-2.91012317884185e-05
-2.11908295973363e-05
2.76174298777724e-07
-2.99123865801249e-05
-1.51165316364841e-05
-2.64019992964181e-05
-3.916419275224e-05
-2.23305041799952e-05
-3.84528602325689e-05
-1.39178205680841e-05
-3.06266325672944e-05
-3.53911860798849e-05
-7.50034303979295e-06
-1.67559964773235e-05
-2.116123695592e-06
-2.559999586185e-05
-1.9798243035958e-05
-3.14108627389558e-05
-2.21043095187132e-05
-2.84897271443837e-06
-9.76810778476425e-06
-3.70964977811151e-05
-4.56130117686635e-05
-1.62936995245298e-05
-2.97523329887938e-05
-1.08128405324937e-05
-2.98503065509649e-05
-1.98377310561507e-05
-1.1838567747076e-05
-5.73682756459262e-07
-5.49087146273375e-06
-1.91455160005336e-05
-4.82704826965147e-05
-8.66826010566453e-06
-2.69924710506067e-05
-1.90271741258919e-05
-1.27710428988015e-05
-1.51667760553292e-05
-2.75831104919776e-05
-1.65128456432803e-05
-5.19601405435022e-06
-2.36548398945149e-05
-2.06792011328301e-05
-1.37603244588624e-06
-7.06861988176414e-06
2.20704534737878e-06
-6.12608967933249e-06
-3.19211250666125e-05
-3.46809557741994e-05
-2.43593809481433e-05
-2.91247690057775e-05
-2.80736177805304e-05
-1.51744306385704e-05
-3.26431862852315e-05
-2.66235439229741e-05
5.01712715506781e-06
-3.44547478874827e-05
-1.97620971056315e-05
-2.61341740156332e-05
-3.13113854325971e-05
-1.98127102652785e-05
-2.28817029245061e-05
-1.92947629025966e-05
-1.19497687190868e-05
-1.07376319943462e-05
-2.11511674171938e-05
2.39235356567077e-06
-2.06694398095928e-05
-2.20532023828251e-05
-2.65748576530242e-05
1.9424833908256e-06
-2.35505784623321e-05
3.73455489265092e-06
-4.12596800456082e-05
-1.44721548665924e-05
-8.16908172591886e-06
-3.31632194049157e-05
-2.30418569948416e-05
-1.81976532159382e-05
-1.53842845321333e-05
-3.400083710628e-05
-1.25259659702401e-05
1.2807903854055e-07
-3.15653967952014e-05
-1.54823026387955e-05
-2.32048994023958e-05
-3.83116397086658e-06
-4.81913099591504e-06
-5.8218036319443e-06
-1.30380186652502e-05
-2.53251127286805e-05
-2.39052919444037e-05
1.63798296332876e-06
-2.34345358526548e-05
-2.80024500225915e-05
-8.81854469093329e-06
-4.85050445203997e-05
-1.75428073278681e-05
-2.77298749897472e-05
-2.55883355775841e-05
-2.89633847821093e-05
-2.28910891801619e-05
-1.75892547473732e-05
-2.01834325140259e-05
-4.24180516624468e-05
-2.47222966252437e-05
-2.19943943338476e-05
-2.35520458433199e-05
-2.74278711643784e-05
-1.34651467700969e-05
-2.01837922261252e-05
-1.09392645822745e-05
1.22584232118598e-05
-1.20841151411445e-05
-9.38211669634082e-06
-1.05676792261683e-05
-4.46388590912711e-05
-2.51127494685594e-05
-1.75782645734414e-05
-2.65727290669531e-05
-1.24877287546179e-05
-2.68906541022531e-05
-2.57732948616895e-05
-1.32799756798599e-05
-2.58710016655709e-05
-7.96674873087393e-06
-3.78824653723384e-05
-3.40098978868018e-05
-3.00359675294409e-05
-1.8286017404143e-05
-2.44103900692831e-05
-1.36630330115929e-05
-2.29685335006752e-05
1.13645108999518e-06
-2.35317844038189e-05
-2.40060051093969e-05
-1.3866472670468e-05
-1.26677008513421e-05
-2.41372062177468e-05
-9.50642630266474e-06
-1.13806284573952e-05
-3.1019866204713e-05
-1.5285731505864e-05
-2.51994611695716e-05
-3.22599669754937e-05
-2.19647965470985e-05
-3.24895518650644e-05
1.94324264309126e-07
-3.98383849987666e-06
-8.70910226428322e-06
-2.46730030647296e-05
-3.04904365792484e-05
-1.75796418514113e-05
-1.26263317046651e-05
-1.82723317150254e-05
-2.97047217069172e-05
-2.95170426388527e-05
-2.40179399748382e-05
-1.93157178004475e-05
-5.11581348012464e-06
-3.667719500357e-05
-4.64032747065005e-06
-2.35822186873933e-05
4.89144345445125e-06
-4.08677833608421e-05
-2.02802006106702e-05
-2.37163826793331e-05
-1.8450074291028e-05
-2.04898290515944e-05
-2.14273749589974e-05
-3.05428127709705e-05
-2.69491295201558e-05
-2.60261537822559e-05
-2.03894048307622e-05
-1.26174165091223e-05
-1.13370338934537e-05
-7.50931831361719e-06
-3.42653185227891e-05
-3.47537960018573e-05
-1.39336138054751e-05
-2.95283838299153e-05
-4.01573397960432e-05
-1.0954590004539e-05
-1.35887133041976e-05
-2.3128781256847e-05
-1.89469809088298e-05
-1.69318063213838e-05
-2.80002678373937e-05
-3.10589825336601e-05
-5.62335059855188e-06
-5.55630828532546e-06
-2.10438649965391e-05
-1.29739206155988e-05
-1.26479495718434e-05
-8.83999327310967e-06
-2.69044267154668e-05
-2.96370283898284e-05
-3.47319369061409e-06
-2.47832212418542e-05
-9.77946340137623e-06
-2.79637027057118e-05
1.22218584800344e-06
-2.67171201179523e-05
-9.20667898656494e-06
-2.03278987333135e-05
-1.79368548843937e-05
-2.95899618131988e-05
-1.6685213433565e-05
-6.76440020520085e-06
-3.51773372259556e-05
-2.44815913322113e-05
-2.02114939405825e-05
-1.52664751799977e-05
-1.70596736652333e-05
-1.81386856931383e-05
-9.73835316503339e-06
-2.23897299383468e-05
-1.75440055252723e-05
-4.69834719322678e-06
-6.87354985681504e-06
-8.83903378516542e-06
-1.14257219406638e-05
-5.06895572825341e-06
-1.39619445595258e-05
1.32451519962925e-05
2.23777704979411e-06
-8.38995630343698e-06
-2.23503071924032e-06
-1.26538429784918e-05
-4.79448404230279e-05
-6.85449891896595e-07
-2.34154206044222e-05
-9.36333891224352e-06
-3.13145747454286e-05
-2.97398533524695e-05
-2.14772806773697e-05
-3.51205621716517e-05
-2.69035201724228e-05
-4.0278097137426e-05
1.29458528728459e-05
2.3820054837649e-07
-1.4645530455927e-05
-3.61270145494055e-05
-8.79761020651032e-06
-3.03063756209311e-05
-2.18013178715552e-05
-2.41804088959419e-05
-2.34499818698211e-05
-2.65034565443912e-05
-3.11825112217732e-05
1.25271829054e-05
-2.76715500434027e-05
-3.85167458464408e-05
-2.83693288384144e-05
-2.44885363666291e-05
-9.39588149069308e-06
-1.39803311622088e-05
-2.44064796192539e-05
-2.32264840399031e-06
-2.05233689491067e-05
-4.19956606333274e-05
-2.86674726920743e-05
7.62295388593063e-06
-3.92318251397438e-05
-2.6596521390825e-05
-3.72567603112242e-05
-2.07443946880499e-05
-1.35787728288101e-05
-2.20805778243742e-05
-5.33593243313069e-06
-3.31674201264917e-05
-1.41667341022586e-05
-1.66851965269827e-05
-2.15311135474485e-05
-7.41683712938903e-06
-1.72501132193122e-05
-3.15581192002743e-05
-1.72314536230806e-05
-2.48876679618854e-05
-4.58151292547405e-05
-2.5027273713985e-05
-1.62672625593614e-05
-2.8227346217035e-05
-2.28283544235049e-06
-1.74785514430315e-06
-2.77627973461548e-05
-3.57228665829951e-05
9.21366805807324e-06
-3.31578706134756e-05
-3.07031107426377e-05
-1.04983656385084e-05
-8.90220288563325e-06
-2.52863704025556e-05
-2.40180140805095e-05
-2.29836584517425e-05
-1.21662228522202e-05
-4.92435770807068e-06
-3.96824324457369e-05
-4.59736646332602e-05
-3.29345721562554e-05
-7.36037568974714e-06
-3.00764070085125e-05
-2.2544799026669e-05
-1.06980904575732e-05
-4.99860163419259e-06
-4.60340908495939e-06
-2.35360043000889e-05
3.52650174907862e-06
-1.634169238692e-05
-1.3850597342907e-05
2.1749743511115e-05
-3.629255212773e-05
-1.90980936926206e-05
-1.39217349666041e-05
-2.1276083709041e-05
-5.83735313962199e-06
-1.513272979248e-05
-1.61026466762568e-05
-2.393584282397e-05
-1.24257122278456e-05
-2.07674859293103e-05
-4.1135553919824e-05
-3.00784919116098e-05
-1.64993409877492e-05
-1.64622262645174e-05
-1.51372537635179e-05
-1.32415477430028e-05
-2.52304257366774e-05
-1.74522700189485e-05
-3.02220355755046e-05
-2.56953937263662e-05
-2.50280533414685e-05
-2.01702024470455e-05
-9.31482609320031e-06
-2.10516832527049e-05
2.78525651150111e-06
-2.91589267747505e-05
-3.59906549883405e-05
-3.47095079136821e-05
-2.21152962065957e-05
-2.4346630072997e-07
-5.90972157357265e-06
-2.30255628566659e-05
-2.75717782596378e-05
-2.85913901686907e-06
-2.74117032765975e-05
-2.00644421303914e-05
-1.36626342274675e-05
-1.45496787391524e-05
-1.43636172809019e-05
-2.7359838046598e-05
-9.23356715315027e-06
-3.43241626554103e-05
4.21873575812991e-06
-3.04418193213127e-05
-2.83463890165017e-06
-1.55883957083793e-05
-1.90376668009307e-05
-1.11862455288992e-05
-3.48406710972869e-05
-3.79789149532963e-05
-1.14190607379884e-05
-3.48223860966864e-05
-3.71746586940423e-05
-5.63950346348963e-06
-2.24865239972138e-05
-3.94769322638004e-05
-3.09757181313503e-05
-1.09218074783202e-05
-2.22525226860757e-05
-9.97344199767593e-06
-7.52099328220558e-06
-2.84095831883169e-05
-2.29583474422914e-05
-1.37973875458159e-05
-4.17154459293023e-06
-1.05550583981808e-05
-1.04845675008907e-05
-1.90003484765997e-05
-1.79327933240568e-05
-1.61878364157117e-05
-1.77740923198952e-05
-2.58536663019394e-05
-2.27189739001237e-05
9.63522520491447e-06
-2.05922809081696e-05
-2.20291636456576e-05
-1.00488794000585e-05
-2.55107058082692e-05
-2.1159383319997e-05
-1.30622274787122e-06
-4.57916331086552e-05
-1.88359800609024e-05
-2.27082511362831e-05
-6.16104309250713e-06
-3.24889370428581e-05
-1.14361737834303e-05
-3.08319314220245e-05
-2.39801256057455e-06
-6.33240486215912e-06
-4.71312029537242e-05
-2.86334047627738e-05
-1.87176111112282e-05
-2.38630908347354e-05
-3.04315208793953e-06
-3.78543322841456e-05
-4.6854213420512e-05
-9.90202473096006e-06
-1.28617725061584e-05
-3.46157242103853e-05
-2.18593465566579e-05
-1.45559540340996e-05
-2.25733556356748e-05
3.14070428862226e-06
-2.26115174141184e-05
-1.62419518804688e-05
-1.36896590922889e-05
-1.17220301938248e-05
-1.17293194880765e-05
-1.68253811596118e-05
-1.65974575400607e-05
-1.87572251950096e-05
-1.96637366441234e-05
-1.30996635396591e-05
-2.34135054318945e-05
-1.72617506857199e-05
-2.4887251774995e-05
-2.24234367330544e-05
-2.70041598935255e-05
-2.00944643301975e-05
-2.01673440240704e-05
-2.41270205382109e-05
-2.35079804220768e-05
-2.15480797132136e-05
-1.50361501964596e-05
-3.82059441257979e-05
-1.30507939241179e-05
-1.33777003428825e-05
-1.30205483049739e-05
-1.79076523530996e-06
-1.61365063228077e-05
-2.69741355305202e-05
-1.40312931190248e-05
-3.38007631142935e-05
-3.09074709732897e-05
-1.09717686539843e-05
-2.06540691785143e-05
-1.34932359267824e-05
-6.22375716668603e-06
-1.49676431418392e-05
-3.40839706514264e-05
4.26579722181192e-06
-3.28056755590579e-05
-3.83438445543408e-06
8.42758380824101e-06
2.96263410153717e-06
-1.38372526676804e-05
-1.78675450808021e-05
-2.89295361931074e-06
-2.01487144162037e-05
-1.8973345793396e-05
-5.80522101084323e-05
-1.0840056033854e-07
-2.54166063515221e-05
-1.26135891166649e-05
-1.11573677523049e-05
-1.40405867884738e-05
-1.25834159956204e-05
-1.5190157995754e-05
-5.48596469947899e-06
-2.23123552929742e-05
-1.72321873175671e-05
-2.32308035832186e-05
-5.52418272548786e-06
-7.8886126230966e-06
-1.04504594644066e-05
-2.9723072995112e-05
-2.01428994122366e-05
-1.70255417143029e-06
-1.41315651024897e-05
-2.68152197916884e-05
-1.21570140530372e-06
-4.88965558335128e-06
-2.18393174566358e-05
-3.70256198213667e-05
-4.95709414251858e-06
-4.29237308218071e-05
-1.69459438056586e-05
-2.32675630609855e-05
-6.23602697196962e-06
-1.2671504922697e-05
-1.55481278434143e-05
-2.54885566066825e-05
-3.26078065948248e-05
-1.45655613018989e-05
-2.16802565780816e-05
-2.54731729111079e-05
-3.64925493839267e-05
-4.00933345229186e-05
-2.29534163070774e-05
-3.31396288071808e-05
-2.94489114954809e-05
-9.06941123397664e-06
-1.41033224770008e-05
-6.22201341795672e-06
-4.05780250542613e-05
-2.82596540546779e-05
-2.30234346646391e-05
-5.70030886885889e-06
-3.39040784347499e-05
-1.13247725616331e-05
-9.51075230060792e-06
-3.23542199805127e-05
-2.24630135607147e-05
-1.02988471601537e-05
-3.02369640498119e-05
-5.46548216987452e-05
2.55502157043218e-06
-1.50317666898783e-05
-2.44968951022364e-05
-2.2843182148633e-05
-2.89956125574685e-05
-2.57466998377911e-05
-2.16529092523057e-05
-3.20261981851798e-07
-4.41293142765752e-05
-2.55237581377357e-05
-2.26061995184335e-05
-2.54132420041062e-05
-6.21229502909406e-07
-4.90346868393561e-05
-1.82983059724015e-05
-6.39949099215952e-07
-2.2189929709683e-05
-8.60212656162765e-06
-3.23264950794583e-05
-1.54852667827579e-05
1.01994097988575e-05
-1.43436590082102e-05
-1.03055052790683e-05
-1.50811912399009e-05
-1.59176507634212e-05
-1.85414266861505e-05
-1.5776426882755e-05
-6.50678747339421e-06
-7.24483207415787e-07
-1.21520761029227e-05
-1.57538223850467e-05
-1.11049461400146e-05
-1.94403912951471e-05
-1.39983064716667e-05
-6.28709358790387e-07
-9.046094033252e-06
-2.95867687631579e-05
-1.45673754436626e-05
-8.76617193000082e-06
-5.06351908748218e-06
-3.07691125481594e-05
-1.03212777734805e-05
-2.63727152353223e-05
-1.13408328887455e-05
-3.3969751039891e-05
-6.02754238865059e-06
-9.62339771686417e-06
-3.3434079278313e-05
-7.70837554954459e-06
-4.36154322888143e-06
-8.78807782844531e-06
-7.25553575459873e-06
-4.82035546343918e-06
-5.89072591417312e-06
-4.79428534180101e-05
-1.62059952099492e-06
-2.2920443183142e-05
-2.96823737778224e-05
-3.33480044756485e-05
-2.7531556368675e-05
-3.27048461570592e-05
-3.18894232966409e-06
-2.91128331775751e-05
-1.37212832019135e-05
-3.35031517271253e-05
-1.33207157562667e-05
-4.24339464073211e-05
-2.46465166265797e-05
-3.35417278789764e-05
-2.17125655555116e-05
1.53478353417162e-05
-2.03817694540885e-05
-1.69946310526921e-05
-8.35611329209259e-06
-3.94388425667084e-05
-1.68437556403906e-05
-1.68598545415258e-05
-5.4975857937211e-06
-2.06035233620584e-05
-1.44751372090407e-05
-2.27418640685382e-05
-3.46599438113192e-05
-1.64755151839323e-05
-1.76243576031266e-05
-2.16716434436641e-05
-4.85279665591418e-05
-2.02819640618629e-05
-2.72400605021325e-05
-1.74343822255791e-05
-1.37875740649722e-05
-2.65703318156692e-06
-1.20015903046487e-05
-1.31536614944297e-05
-2.58072891440493e-05
-1.0873335998441e-05
-3.20838671994826e-05
-1.78124712540635e-05
-2.26466366271984e-05
-3.14218984322142e-05
-8.47195478914047e-06
-3.11840555393703e-05
-1.05132220249964e-05
-2.79300038475175e-05
-2.32925698506237e-06
-4.73487997784425e-06
1.74777014815956e-05
1.48430713880668e-06
2.10684076072919e-06
-4.85341659289253e-06
-1.30156609409371e-05
-1.53524782718916e-05
-1.55766658049632e-05
-3.6702377434435e-05
-4.28266332017708e-05
-3.31808654660932e-05
-1.1216752779017e-05
-2.57234737757712e-05
-3.5301194512639e-05
-1.12007929555038e-05
-3.38793908896108e-05
-3.00827895981004e-05
-2.25084229071708e-05
-1.99840249129084e-05
-3.70279170619237e-05
-6.15456063007048e-06
-3.10568738619475e-05
-6.91648401184161e-06
-1.66183169573208e-05
-9.65202617567388e-06
-1.2748488199566e-05
5.39604848688382e-06
-2.21772462454701e-05
-1.56456679561996e-05
-1.32551380007003e-05
-7.75711802737634e-06
-2.07297666997449e-05
-6.5077096235592e-06
-1.54133999343887e-05
-3.06333198272512e-05
-3.95338811118265e-05
-8.94087968223247e-06
-2.94905575192762e-05
1.2681711691807e-06
-1.50934661792954e-05
-1.20616179948209e-05
-3.00040689102864e-05
-3.48960795350977e-05
-4.75712013098293e-05
-2.55842522738325e-05
-1.45789357095196e-05
-3.19344200632265e-05
-2.9685525709952e-05
7.85188223857843e-06
-1.79002161744207e-05
-1.45595301825151e-05
-2.34491291406304e-05
-3.28338453750231e-05
-1.44522651733422e-05
-1.21127560803798e-05
-6.99847461854768e-06
-1.93881752867832e-05
-3.50388531586021e-05
-2.40367668782157e-05
-1.8890660752883e-05
-1.57613599561848e-05
-7.79837193817042e-06
-3.16978649253206e-05
-5.91557320374532e-06
-4.06910123413141e-05
-2.31493353862554e-05
-3.03932498434642e-05
-1.28280652774417e-05
-2.76310006540683e-05
3.87198396259655e-06
-3.91315324269664e-06
-2.52054371022571e-05
-1.89075959247748e-05
-1.42172362970788e-05
-1.23439259531772e-05
-2.07375946609014e-05
-6.39799819466807e-06
-2.76156468383202e-05
-7.61284600740838e-06
-2.50740511943385e-05
-2.44437529145481e-05
-2.52702061489847e-05
-1.92712432451835e-05
-1.08131358030205e-05
-2.93991874864159e-05
-2.99262676284675e-05
-3.44172187948252e-05
-3.05982164755684e-05
-3.0932321126738e-05
-3.53644552414096e-05
-3.4742048705814e-05
-1.97619229360868e-05
-1.08790876833387e-06
-1.08578308530816e-05
-4.54128310742892e-06
-3.03326650442559e-05
-1.11874295205427e-05
-7.01730184526939e-06
-1.8574721947578e-05
-7.31453335598414e-06
-2.08142079435674e-05
-1.34915305841643e-05
-2.85070869865637e-05
-1.88056758704744e-05
-2.90070573089252e-05
-4.38987724864146e-05
-4.20538929383826e-05
-2.1586831272688e-05
-2.1015566187993e-05
-1.78023651944373e-05
-1.50545631926267e-05
-3.55889130088948e-05
-4.57655486656912e-05
-1.78367855486629e-05
-1.6879082181471e-05
-1.81494027923997e-06
-2.33611168155245e-05
-2.71208029302928e-05
-2.53417682941299e-05
-2.17205755864954e-05
-3.49566128850961e-05
-2.20291644702633e-05
-3.53222098489326e-05
-4.59463799231624e-05
-2.45214283455271e-05
-3.59090482045925e-05
-2.72621505256567e-05
-1.28225844309724e-05
-1.4985975588618e-05
-3.95930915705076e-05
-2.83837328092738e-05
-1.00902240764071e-05
-1.72312847268406e-05
-2.41077294746606e-05
-2.68321590522888e-05
-1.54033889140857e-05
-1.75276665517846e-05
-2.73118417062899e-05
-2.0151608367593e-05
-2.21505869811553e-05
-2.97638986995954e-05
-1.27875756411504e-05
-1.7988953056394e-05
-1.96089239038423e-05
-1.92970301838081e-05
-1.84995176767783e-05
-1.9225099696923e-05
-3.862595969221e-05
-3.16196383335405e-05
-1.23716187075089e-05
-3.65859724124399e-05
-3.14255411757009e-05
-1.47996318534483e-05
-1.84577609216841e-05
-1.6319895349802e-05
-2.12468428602822e-05
-1.82020442362956e-05
-2.93048744630364e-05
