# Supplementary material for: Research on computational propagation and identification of mine microseismic signals based on deep learning
Source: PLoS One. 2025 Oct 22;20(10):e0334641. doi: 10.1371/journal.pone.0334641 (PMC12543183; doi:10.1371/journal.pone.0334641)
Supplement: S1 Data — (ZIP) [file pone.0334641.s001.zip › 000100500001140.xlsx_0.txt_24.txt.txt]

-5.6411663767717e-06
-2.36509207073304e-05
-1.61386183006008e-05
5.69176042502992e-06
-1.78115553291379e-05
-1.74593440355279e-05
-2.60223858740697e-05
-1.53461568737125e-05
-1.75621884348399e-05
-3.75435536665242e-05
-1.59494577055696e-05
-2.17754496322337e-05
-3.72346768487088e-05
-8.75525882178359e-06
-2.00582826530367e-05
-7.02250465159597e-06
-2.75163482249866e-05
-1.15614522396241e-05
-1.81833173377479e-05
-3.46478180895628e-05
-3.08643603900555e-06
-2.64116706187767e-05
-3.04351210633703e-05
-1.8411681475005e-05
-1.54547017966603e-05
-2.47617865457126e-05
-9.12032280343636e-06
-1.54215019551974e-05
-1.74551288895994e-05
-2.46093851542633e-05
-1.49783207484188e-05
-3.75720683780518e-05
-1.05941071892893e-05
-2.7666651026525e-05
-1.72791256974465e-06
-2.91594396715414e-05
-2.53511357342539e-05
-1.53518130090293e-05
-1.36741955811851e-05
-6.89326850170687e-06
-2.4099935586222e-05
-2.66143642461152e-05
-3.69674452398538e-05
-3.78928290426675e-05
-2.95729308999141e-05
-2.24662631806004e-05
-2.0661705554149e-05
-2.90377623316166e-05
-1.81578316450142e-05
-6.39047987722156e-06
-1.2672893892495e-05
-1.96048084028025e-05
-1.62285232116457e-05
-8.49493621146422e-06
-4.30554423080641e-05
-2.12293151242577e-05
-1.21417761884675e-05
-1.27340345904642e-05
-1.00621758075309e-05
-3.20125184950745e-05
-2.09496466012302e-05
-1.28834018054558e-05
-1.68366896180117e-05
-3.38159272602298e-05
-2.46632104570806e-05
-2.97040046930935e-05
-2.8839265067014e-05
-3.88556104617759e-05
-2.82719503454675e-05
-1.41275969150088e-05
-3.02949952554648e-05
-1.45907643316264e-05
-4.11003333053755e-05
-7.28831230066514e-06
-2.30835135417735e-05
-1.72760668423056e-05
-3.39251111752855e-05
-3.55534984303024e-05
-1.24084557206429e-05
-6.50225616254158e-06
9.76046500543069e-07
-1.90245443446713e-05
-3.1152203259944e-05
-6.37447832063517e-06
-8.61699582915154e-06
-1.69936671332777e-06
-2.13259237423853e-05
-1.29189958922124e-05
-8.73067484740255e-06
-1.90804715966869e-05
-1.25224128551807e-05
-7.26463128089698e-06
-4.24364851213275e-05
-1.89365229349489e-05
-1.77616417777103e-05
-1.88621024838745e-05
-4.88569506584487e-05
-1.79737612159824e-05
-3.56171526181018e-05
-1.29967949856859e-05
-2.64647700357772e-05
-1.6433978358806e-05
-7.49998340496122e-06
-1.70268643485018e-05
-1.15425341063057e-05
-1.59419290699754e-05
-1.0641224240303e-05
-3.45963041943491e-05
2.06966884681012e-06
-3.72597152587292e-05
-3.32703562458224e-05
-2.34090807930354e-05
-1.25151569367031e-05
-2.99439134095034e-05
-1.18848769949644e-05
-1.44119463401984e-05
-2.3217741859032e-05
-1.67416467726282e-05
-2.74595023532986e-05
-1.71071422276979e-05
-1.23365784387813e-05
-3.79678604306269e-05
-2.76311794219915e-05
-2.68103949124907e-05
-2.04639598958672e-05
-2.56284507189011e-05
-2.53856676940277e-05
-2.4465182365551e-05
-1.14365877619284e-05
-2.19509015318405e-05
-1.54123143281632e-05
-1.24592458102251e-05
-1.64067551354028e-05
-2.08051735461898e-05
-1.70598090118322e-05
5.26798793203425e-07
-3.40021367359717e-05
-2.58527446123313e-05
-3.08551156582681e-05
-1.67335707315988e-05
-1.10088546940993e-05
5.9558747370783e-06
-1.2822534277521e-05
-5.03620575269598e-05
-2.99668140561343e-05
-2.56713593017312e-05
-2.90708634541709e-05
-1.43091497463364e-05
-2.28782217693474e-05
-3.69053508738133e-05
-1.99611320617021e-05
-4.10977501903958e-05
-3.34134109031015e-05
-2.19576337820344e-05
-1.54791153145034e-05
-3.21314030039515e-05
-1.38843696591457e-05
-1.49457977354591e-05
-1.50739170899103e-05
6.51727681048058e-06
-1.18510867398675e-05
-2.29232310034744e-05
-2.2745424521809e-05
-2.62876672268844e-05
-1.5466452618014e-05
-1.38612710628356e-05
-1.22874371600956e-05
-3.6609422118453e-05
-1.98262993500129e-05
-8.39640929702038e-06
-2.5508641137095e-05
-2.79361934269819e-05
-1.43269103833796e-05
-2.89366058134031e-07
-2.18028690875778e-05
-5.35938030730167e-06
-2.10105214032473e-05
-2.97960700085103e-06
-9.98794229085464e-06
-4.47840929911114e-05
-2.55954752124457e-05
-1.27402795680089e-05
-4.37454554456384e-05
-3.5298515581097e-05
-1.49595391278843e-05
-3.84987474290208e-05
-2.28409903267167e-05
-1.10013413922966e-05
-1.12902127028694e-05
-3.09471615459341e-05
-2.15391476181758e-05
-3.81811331741126e-05
-1.93045365773618e-05
-2.10226621050882e-05
3.88873401992935e-06
-2.61549339677306e-05
-3.70058482000418e-05
-3.97118992810559e-05
-1.80347857513893e-05
-1.89460675968738e-05
-1.47365086070881e-05
-2.92791494915331e-05
-2.51767300309768e-05
-1.80230669831916e-05
-2.57366686479155e-06
-1.91553196429566e-05
1.20536458360468e-05
-1.82224077074325e-05
-2.85974507631839e-05
-1.53026638249392e-05
-2.02326548521843e-05
-2.11550626206232e-05
-9.80403210540206e-06
-2.54922405461941e-05
-2.41978875733546e-05
-3.03799470320784e-05
-2.33782368230563e-05
-1.38401993737132e-05
-2.4413664563343e-05
-3.41005812042992e-05
-2.73786876142436e-05
-4.17241167702883e-05
-2.21175045770877e-05
-3.60661924895319e-05
-3.11302809001319e-05
-3.06907998608351e-05
-2.72559632837616e-05
-3.90253165809742e-06
-8.59429504319276e-06
-2.78321495529402e-05
-2.57312040518019e-05
-9.03230358073853e-06
-1.93684521186653e-05
-4.01727745038787e-06
-7.01506543040141e-06
-6.11087185895464e-06
-2.16270392279606e-05
-1.05662973638908e-05
-2.85100361950649e-05
8.54403937179823e-07
-1.0038782672468e-05
-1.01578632832819e-05
-2.80682038489827e-05
-2.94888876724984e-05
-2.47045849232615e-05
-1.88246353712006e-05
-1.63323707833474e-05
-2.12558091013373e-05
-2.48892017586541e-05
-1.79603338672082e-05
-1.47794903442533e-05
-6.72168932160841e-06
-4.34338888315473e-05
-2.88893387155761e-05
-2.57977190792764e-05
-4.12900354670912e-05
-4.33154501337735e-05
-2.53281193658457e-05
-1.82259622581539e-05
-9.03422137154841e-06
-2.3377572553048e-05
-1.55241137820165e-05
-2.01228220762378e-05
-1.2669420113311e-05
-3.75547186913163e-05
-2.82811208193918e-05
-2.54763286385831e-05
-5.43153502664165e-06
-2.36013606840954e-05
-3.0697559588555e-05
-2.50254727047751e-05
-3.48743941017172e-05
-1.83496557103036e-05
-3.31535025488968e-05
-2.12716369613415e-05
-2.42820529407909e-05
-2.82075007578586e-05
3.26268507647622e-06
-1.99492179292835e-05
-2.0447663468121e-05
2.88469045366386e-07
-2.78563560715454e-05
-1.78731803428808e-05
-2.68758598719321e-05
-1.05326797358902e-05
-1.36331299163193e-05
-1.53402968719974e-05
1.20583894260353e-06
-1.82838596477012e-05
-1.17357919749533e-05
-2.61123262149273e-05
4.81211766823645e-06
-6.08648500288626e-06
-2.23338606521097e-05
-3.56958388688801e-05
-4.69265629988996e-05
-2.37091918825025e-05
-1.7975349210508e-05
-5.92152507896607e-06
-3.93258383008423e-05
-3.12284906730726e-05
-3.53524852122016e-05
1.20553538833949e-05
-9.58010846973449e-06
-1.91801933787313e-07
-1.40438193392753e-05
-2.82873826880773e-06
-1.2597296177599e-05
-2.82907484670803e-06
-2.39783903101831e-05
-2.60891003044263e-05
-3.84024136012698e-05
-2.26017828570591e-05
-5.6551704829671e-06
-4.32065932069978e-05
-5.93247850232364e-06
-1.08598835594905e-05
-1.52439240425135e-05
-2.26779361647025e-05
-4.32096473038428e-05
-3.23435989809911e-05
-1.3519364758043e-05
-2.60429361878984e-05
-1.29854266212407e-05
-3.10896010563908e-05
-4.39927223867714e-05
-2.96676562913837e-05
-3.23966722987723e-05
-1.61653429637285e-05
-2.64057373535976e-05
-1.14779448138234e-06
-2.43623134686063e-05
-2.88153823935041e-05
-2.01730293179618e-05
-2.09286310756e-05
-4.45861286958258e-05
-1.03449382866593e-05
-2.90156605770864e-05
2.90140418980523e-06
-3.09706354434869e-05
-3.31457989962331e-05
-3.58599026783658e-05
-1.34035251233009e-05
-4.13940646420804e-05
-3.78524776850411e-05
-2.65087469717799e-05
-5.06645121333096e-06
-4.35615547928311e-05
-1.87346931976854e-05
-3.55803958295637e-05
-1.60304220186765e-05
2.61520391649596e-06
-2.1466524187986e-05
-1.35169363658683e-05
-1.72261742122173e-05
-1.29283052586222e-05
-1.04916157352644e-05
-8.9931984345342e-06
2.68060573763047e-06
-2.10181146640943e-06
-3.91666812460383e-05
6.95695827073199e-07
-1.30421989721817e-05
-1.35609997902133e-05
-2.51327830968007e-05
-4.03252175634966e-05
-4.73345818691411e-05
-1.39085778881759e-05
-2.1049701600597e-05
-9.79956599648253e-06
-9.69850382937217e-06
-1.96690589888871e-05
-1.20654792331376e-05
-1.95691826069435e-05
-1.92560975241732e-05
-2.7370975508224e-05
-6.72566504608072e-06
-1.13099130093978e-05
-1.2151628391446e-05
-9.26517337872286e-06
-4.07489975600483e-05
-2.47595142909156e-06
-1.02371883671458e-05
-1.20774885998874e-05
-1.73415942142191e-05
-1.05831291106711e-05
-3.90461929373369e-05
-3.74653708339868e-05
8.80386371040035e-06
-1.19490379188915e-05
-3.43709750221168e-05
-5.56471710719872e-05
-2.94367552434426e-05
-3.73771784041452e-05
-1.85890001511301e-05
-3.36196709670879e-05
-2.32518822876232e-05
-3.05857442690702e-05
-5.74650234644356e-06
-1.94407563873124e-05
-2.46274610918654e-05
-1.25527962397278e-05
-3.85564744937446e-05
-2.14174199830362e-05
-4.26793864599229e-06
-2.55793898708765e-05
-1.8440120942345e-05
-9.56893059851239e-06
-5.17304023349637e-05
-2.63470109519292e-05
-1.72880435535198e-05
-2.53661686509221e-05
-2.70088985803387e-05
-2.00369944410081e-05
-3.25258847082329e-05
-1.49952494952344e-05
-3.91705070685027e-06
-2.47506439425581e-05
-2.89808017642834e-05
-1.64450121960044e-05
-1.56133355316935e-05
1.18179499075528e-06
-2.26361064855165e-05
-4.12822890974024e-06
-3.01339539385301e-05
-3.23339296143146e-06
-2.76828359870189e-05
-1.97991283114272e-05
-2.65179294157445e-05
-6.33612722780957e-06
-1.44043067527666e-05
2.84397779558704e-05
-1.33964972612812e-05
-2.73549906163325e-05
-1.28808249920028e-05
-2.08144731607954e-05
-2.22617727648707e-05
-2.0487366283509e-05
-1.46780438457711e-05
-2.23669049876047e-05
-1.5923754505703e-05
-1.34552730266437e-05
1.24319189026759e-05
-2.05471358260399e-05
-1.57170612785163e-05
7.28215953661734e-06
-2.196796833931e-05
-3.90280085120041e-05
9.89463459426678e-06
-4.07839808028464e-05
-1.63711436514477e-05
3.69025739045165e-06
-9.12366118295304e-06
-4.4165188436423e-06
-7.71354194724875e-06
-2.1506621743666e-05
-1.70055398954518e-05
-1.17935746718081e-05
-1.23915837595717e-05
-1.94379183761407e-05
-5.69706016257651e-06
-2.80980360295697e-05
-3.01932491152279e-05
-1.53054684595016e-05
-1.71359639744984e-05
-2.90440463082881e-05
-2.77357860678248e-05
5.56181393838152e-06
-1.65010815264247e-05
-2.48754939112901e-06
-1.90458758009727e-05
-3.21954476089801e-05
-8.28175677556118e-06
-4.04070842388371e-05
-1.04475423983157e-05
-2.52810397344195e-05
-4.64338322826985e-05
-7.70802504573094e-06
-1.73090127348734e-05
-3.50347254845158e-05
-1.91073128390657e-05
-2.50882939419425e-05
-1.45450222168562e-05
1.15224883278841e-06
-2.53375054038195e-05
-1.94190847557977e-05
-2.46135642224634e-05
-4.57456238710794e-05
-2.53657314588704e-05
-5.43531581753171e-05
-2.04061372749953e-05
-2.87884350190202e-05
-2.09426052189068e-05
-1.06107155489521e-05
-2.02261258520236e-05
-1.34192193042547e-05
-2.44673190353127e-05
-1.70584726251282e-05
-3.19691853223897e-05
-2.04274009470615e-05
-1.89013073838073e-05
6.49520303435278e-08
-9.84535700929958e-06
-2.02987381791266e-05
-1.03645610150116e-05
-1.80453760524671e-05
-2.1130085435334e-05
-1.62774464717793e-05
-8.51167891338568e-06
-3.54119068017217e-05
-2.2837799863139e-05
-3.05394364239768e-05
-3.00259917244469e-05
-2.48439026338377e-05
-3.74207405822505e-05
-1.53168970303665e-05
-1.53653438913385e-05
-4.89676828796759e-06
-1.84678620092344e-05
-2.24404277835873e-05
-1.27615953916192e-05
-2.33354701132792e-05
-2.24195469086316e-05
-1.8814396411002e-06
-2.09501152090156e-05
-7.73872133420093e-06
4.64261579541102e-06
-6.70532292122643e-06
-1.27972598612393e-05
-1.70848331013227e-05
5.53498750221838e-06
-2.4918482526317e-05
5.13754473605875e-06
-2.13582533654524e-05
6.82084216172751e-06
-2.43791754803919e-05
-2.62206362186443e-05
-8.58649649524841e-06
-1.97599172948413e-05
-3.02984955418823e-05
-2.79920053417284e-05
-9.10824538571546e-06
-4.3468539337269e-06
-2.25736567112607e-05
-3.73843069008984e-05
-3.17748157835732e-05
-2.79205707849965e-05
-3.04127014499223e-05
-2.03784605087658e-05
-4.64897768612228e-06
-9.73991793679131e-06
-2.38782421600369e-05
-2.21365055495037e-05
-2.38001333607203e-05
-1.98002598534197e-05
-2.90362650673161e-05
-2.8497970669398e-05
-2.39291122721944e-05
-8.6213458827933e-06
-3.70385843917055e-05
-2.12820849124165e-05
-2.76180987093051e-05
-6.48375766632301e-06
-9.04384570805607e-06
-1.19179427780875e-05
-2.21439698273955e-06
-3.52169390758306e-05
-3.15841696455836e-05
-2.62556965102468e-05
-3.70976381664294e-05
-3.40503102479182e-05
-1.7364376529926e-05
-1.42622094276239e-05
-1.23740659027718e-05
-2.74540378100721e-05
-2.63971112128759e-05
-4.5186962790402e-05
-2.1339499635622e-05
-2.87520275855369e-05
-5.95738576382141e-06
-1.83178044030666e-05
-1.98754871611082e-05
-1.72250911740046e-05
-3.5022924692395e-05
-9.84835709283147e-06
-2.47810678555996e-05
-1.07167568028167e-05
-7.70196925387297e-07
-8.72605329348351e-06
-3.52459901908791e-05
-3.3983402613321e-05
-1.58598911714701e-05
-1.46216914686857e-05
-2.10355017192065e-05
-9.93947278097328e-06
-3.16355432902341e-05
-3.78066986437313e-05
-3.16031013235874e-05
-2.71221875372286e-05
-4.41669702632602e-06
-6.59739193947582e-06
-6.56071809268098e-06
-2.87734799928209e-05
-2.08214057010293e-05
-2.85565150624107e-05
-3.00158243243266e-05
-2.50116299502052e-05
-1.53629724054469e-05
-1.4587431972183e-05
6.0598982036593e-06
-9.66749955031895e-06
-1.0510382205541e-05
-2.2422029071763e-05
-2.12793047422429e-05
-1.16110521427861e-05
-4.4830671118713e-05
-2.61573599474584e-05
-1.07465812740923e-05
-2.10226046746199e-05
-1.74532782380752e-05
-3.37983674667025e-06
-3.49838887866217e-05
-2.06367408089645e-05
-7.42261700335707e-06
-2.0510723601629e-05
-7.8236142805739e-06
-1.57593449176998e-05
-2.16747980318139e-05
-2.57366477814718e-05
-1.45594690656574e-06
2.39145803646103e-06
-1.47679076066124e-05
-1.10488663089957e-05
4.83813611315179e-06
-2.35843318881769e-06
-1.7727032943347e-05
-2.80274354474503e-05
-3.22642967619794e-05
-2.44180656359028e-05
-2.96019743459778e-05
-2.02755655741414e-05
-2.77582007760447e-05
-3.4356525888871e-05
-4.87240211026515e-05
-3.71082505667112e-05
-3.17055080669887e-06
-3.20022348603087e-05
-6.10822693002099e-06
-1.56927380598814e-05
-4.2840087361907e-05
-1.20601978852345e-05
-1.63832251194238e-05
-5.27345557030511e-06
-2.42429036546234e-05
-7.64476653471909e-06
-8.99251867533281e-06
-2.5469582863075e-05
-2.36739037938513e-05
-3.68241955801712e-05
-1.70671875986713e-05
-2.11235855769906e-05
-2.06867311640035e-05
-1.52065253134632e-05
-1.72476956608954e-05
-2.14670723534259e-05
-2.89949950674883e-05
-2.1087152321849e-05
-2.91471148708672e-05
-2.94489071444939e-05
1.78646952976134e-06
-3.7053328138543e-05
-3.12702457871009e-05
-1.7996762022398e-05
-1.49747347397032e-05
-1.9453981133349e-05
-2.64765949935385e-05
-1.11123418812354e-05
-2.07319882796755e-05
-2.1790204266709e-05
-5.17560450943711e-06
-1.94819244241416e-05
-9.993069363487e-06
-1.43274021598523e-05
-3.01431410652507e-05
-1.23198558349482e-05
-1.85475348848464e-05
-9.0687139222454e-06
-2.30552064876752e-05
-1.138088611077e-05
7.86026420226246e-06
-3.64565906025894e-05
-2.63447059018413e-05
-3.27802074071108e-05
-1.01346595741374e-05
-2.66940396771739e-05
-1.65634324611189e-05
-1.54046944948227e-05
-1.48869621534403e-05
-2.08120436802794e-05
-2.82854899300347e-05
-5.18306132344378e-05
-1.08618751685043e-05
-2.15594251254974e-06
-2.15957358012899e-05
-3.52790919879708e-05
-3.31276394780523e-05
1.63769490074223e-05
-7.68902354253029e-06
-1.66267426135887e-05
-1.39487156728938e-05
2.45955081040952e-05
-1.47485102148845e-05
-8.73659220511956e-06
-3.01864415229056e-06
-2.23997661075469e-05
-2.33489623510222e-05
-1.60852629873812e-05
-4.25397678397046e-06
-1.53560017342616e-05
-2.71609088770034e-05
-3.35772772745105e-05
-1.98259787160315e-05
-2.83549813381716e-05
-1.76112743393659e-05
-1.08259884986811e-05
-1.44397827574107e-05
-2.06469599713079e-05
-6.04352422839177e-06
-1.45502150488944e-05
-3.23994772326734e-05
-1.85554034429986e-05
6.17157152219175e-07
-1.93236025098334e-05
-2.43537653096038e-05
-2.06422463163687e-06
-3.30936242605631e-05
-4.29321915550224e-06
-1.15222526340481e-05
-2.91873607989779e-05
-5.23978916997753e-06
-1.96533972167185e-05
-1.3166172696606e-05
-6.00701707232368e-06
-2.16758659897476e-05
-2.88876653093165e-05
-2.27142556820179e-05
-1.73035648201468e-05
-2.03514766905497e-05
-7.52581690615712e-06
-2.90730654280504e-05
-8.99869304815121e-06
-2.01898024164594e-05
-2.99157621256034e-05
-2.19393747258733e-05
-1.20406806806001e-05
-2.36239494149149e-05
-2.74401964348717e-05
-2.12849604616468e-06
-1.30427751660558e-05
-2.64666955831823e-05
-3.35368956660964e-05
-1.85524773728389e-05
-2.0904161018919e-05
-1.39021435755461e-05
-2.0258586222452e-05
-2.28364124471128e-05
-3.69064453242694e-06
-2.57329175182747e-05
-1.28682375740437e-05
-4.27942638030609e-06
-6.21549033275513e-06
-2.18205520131889e-05
-4.12659196610951e-06
-1.75187961206655e-05
-2.77171423409346e-05
1.11108010883207e-05
-3.98984988442754e-05
-4.08977764490305e-06
-7.68615798672772e-06
-7.11076782584252e-06
-2.00383663487252e-05
-2.40490549204234e-05
-2.48302670255673e-05
-4.23535824095998e-05
-1.42797712848861e-05
-1.22352378479591e-05
-2.50890015187063e-05
-1.04327587661883e-05
-8.67623513995353e-06
-4.02928207183976e-05
-4.75736050013517e-05
-2.14323077917795e-05
-2.82057385514056e-05
-1.49262117687518e-05
-3.62257729227826e-05
-7.43122291582132e-06
-6.48317712181999e-06
-1.83730872186457e-05
-4.20670408672769e-05
-2.66861627100137e-05
-3.20949150236765e-05
-3.73191839380733e-05
-3.9790234379738e-05
-3.85990932644471e-05
-2.58273499900836e-05
-1.16062227947822e-05
4.80353942541519e-06
-4.92349069401474e-06
-3.10779329025668e-05
-1.90777798152258e-05
-2.40236525105894e-05
-1.84447636207477e-05
-1.79347189066219e-05
-6.47217506463481e-06
-1.8644928511027e-05
-2.86654255004978e-05
-1.33733631523722e-05
-2.62969880232615e-05
-2.57155793159194e-05
-2.46481187984892e-05
-1.31104880227312e-05
-9.27371370194625e-06
-3.76146359003629e-05
-3.30841839373159e-05
-3.01157844146995e-05
-1.3081714309316e-05
-9.97586990780114e-07
-2.22117834323414e-05
-1.49538392953937e-05
-3.19060606742123e-05
-1.54358314408998e-05
-2.09912228559361e-05
-6.99841306290204e-06
-1.56343015490304e-05
-1.59749237332174e-05
-1.82786176051423e-05
-2.11110278622961e-05
-2.86459217901684e-05
-6.92580786904421e-06
-1.01836710418632e-05
-5.7668134727354e-06
-3.5658350747291e-05
-2.7960136700536e-05
-2.70606478280948e-05
-3.8955015935584e-05
-1.60274355440109e-05
-3.23355471647868e-05
-2.36119963332066e-05
-2.59182253640905e-05
-3.3015918041143e-05
-2.21491759035704e-05
-3.01042746638069e-05
-4.8083990556122e-05
1.15289414979238e-05
-2.74058350196931e-05
-2.14383334463535e-05
-2.23126326188562e-05
-2.24959585467398e-05
-3.21745320677376e-05
3.719729167348e-06
-2.30635058423772e-06
-3.25989779085727e-05
-1.97786657120431e-06
-2.36672630631932e-05
-3.93453566126477e-05
-1.4657862733318e-05
-3.2157643962364e-05
-3.91962044234697e-05
-1.20373040816009e-06
-3.34168165803745e-05
-3.16884215092326e-05
-3.04249293451492e-05
-2.33483607169453e-05
-2.53426246293559e-05
-1.39936296345894e-05
-2.42564918363922e-05
-2.86763389166596e-05
-2.0751857967725e-05
-1.25147321172301e-06
-1.4771153620793e-05
-2.59711711755437e-05
-1.71465059036509e-05
-9.65890818058481e-06
-2.95523365307122e-05
-2.15977064976959e-05
-2.32391484538604e-05
-3.6563934713733e-05
-2.78413659874576e-06
-3.43712370618877e-05
-2.66145421264967e-05
-2.94596775260416e-05
-1.13084806925936e-05
-1.66749147963313e-05
-6.80421411345059e-06
-4.18169893368572e-05
-1.41772863945208e-05
-2.58272274311261e-05
-2.18704979018531e-05
-5.58023424594345e-06
-2.21293934824713e-05
-2.38828239075683e-05
-3.3223893691254e-05
-1.69979554696832e-05
-2.1361331103064e-05
-8.82649036036941e-06
-3.57348240440979e-05
-5.11208513531428e-06
-2.4871055745292e-05
-1.16286313736736e-05
-2.27964192532729e-05
-1.48310505726809e-05
-8.60271682694032e-06
-1.87251040695676e-05
6.72978065274383e-06
-1.62125232410972e-05
-2.2429419768882e-06
-3.57289877445611e-06
-1.84840900050427e-05
-1.3946349042801e-07
-1.83363025381067e-05
-4.73988186793521e-05
-2.42187337612704e-05
-3.62759772895624e-05
-2.89976792050054e-05
-1.63724642268645e-05
-8.13858052968692e-06
-2.73342973169823e-05
-1.58425462338079e-05
-1.82086115407344e-05
-2.02125275443052e-05
-2.24186165768994e-05
-2.38180694921197e-05
-2.68694886239131e-05
-1.79621815407055e-05
1.49838958954802e-06
-6.93997355286322e-06
-1.76519836639883e-05
-3.31060749701332e-05
-1.97181267654629e-05
-3.29262292771321e-05
1.05450992132809e-07
-2.22820136547829e-05
-1.84599407926341e-05
-4.2765363708011e-05
-2.16268938270613e-05
-2.55211101055805e-05
-6.39247691583936e-06
-2.08953564498943e-05
-2.33277268135077e-05
-4.11281778082579e-05
-4.35877157233318e-06
-2.96830129025929e-05
-2.86091022899424e-05
-8.53763218955243e-07
-1.74787984434695e-05
-1.95833142304203e-05
-1.88464157397054e-05
-1.64591926873118e-05
-2.03589273223956e-05
-2.22258726344284e-05
-3.71624482410197e-05
-1.72971941122327e-05
1.72679276433352e-06
-4.16569738309914e-06
-1.36913111082839e-05
-1.81095848047218e-05
-1.34431804763495e-05
-1.89010106127027e-05
-1.54528563552578e-05
-4.41852028693395e-05
-2.76752092266511e-05
-1.56518073459624e-05
-3.615277433898e-05
-2.3645191038949e-05
-1.78349816879826e-05
-5.09455354005478e-05
-1.87199220434219e-05
-2.35304431162088e-05
-2.63065851652778e-05
-3.85068076726243e-05
-2.22471581278852e-05
-2.35501705459868e-05
-1.21846549304125e-05
-4.17443443450724e-05
-9.7102298356963e-06
-3.40072978287551e-05
-3.04727677686501e-05
-2.48445025559707e-05
-2.23189931324748e-05
-3.29463285956794e-05
-3.02279470694428e-05
-2.60892348775901e-05
-3.43013869189801e-06
-1.68322461176977e-05
-4.06955409494914e-05
-5.60175370849946e-06
-2.21631558807654e-05
-8.47372468575881e-06
-1.29632531419609e-05
-3.01534648586244e-05
-2.03902491756464e-05
-2.32790042049036e-05
-1.20057136352098e-05
4.63573451235443e-07
-2.52360618057758e-05
-1.64025839547507e-05
-6.28177564219031e-06
-1.04923025177491e-06
-1.98479941986322e-05
-2.71255764260445e-05
-2.02882266985579e-05
-2.46563943491763e-05
-9.31637774351988e-06
-1.70549311380378e-05
-1.86606767830932e-05
-3.84638977458186e-05
-1.45295319187109e-05
-6.46813729433107e-06
-1.15140295022208e-05
-2.60873978169493e-05
-1.79973646412037e-05
-4.838883907413e-05
-2.28045056287586e-05
-3.56636402290508e-05
-1.95980072120339e-05
-1.66271038102827e-05
-3.9871485933382e-05
-2.52884139048231e-05
-3.11970166147888e-05
-2.24228835686193e-05
-3.41259772468773e-05
-6.89510409247771e-06
-3.05345650751724e-05
-1.79519070476711e-05
-1.01257884463821e-05
4.37441643364979e-07
-1.50094026082092e-05
-2.90970184163917e-05
8.0689282934786e-06
-2.24643912212689e-05
-2.12238290067502e-05
-2.65340860295404e-05
-2.33206551196586e-05
-2.73527249111465e-05
-4.54754463027933e-05
-2.79452094424283e-05
8.33003343981774e-06
-2.14609937179267e-05
-2.88902766243939e-05
-3.9815733124278e-05
-2.33896399071597e-05
-3.78988329944109e-05
-2.74164633401801e-05
-3.56906820067815e-05
-2.44233715124817e-05
-2.97500595360984e-05
-2.7326390631326e-05
-3.57731028205541e-05
-9.02488689329104e-06
-1.27180798766042e-06
-3.02686448184614e-06
-3.06835242064604e-06
-3.23896999111506e-05
-2.21198306109477e-06
-6.66998618211426e-06
-5.31069321242942e-05
-3.62544262248336e-05
-1.88097179498171e-05
-9.00421658506443e-06
-5.43347533634193e-09
-3.64326972461232e-05
-2.18700032215731e-05
-2.02337775361079e-05
-1.32002217003277e-05
-1.31195683701513e-05
-3.01885294692485e-05
-3.25995207562566e-05
-1.10397497453749e-05
-4.81949381787061e-06
-1.47410626592676e-05
-3.86596820254682e-05
-1.04729512003044e-05
-1.79020191869987e-05
-3.95613927159598e-05
-3.69989451961075e-05
-3.6051549098982e-05
-2.51030841776311e-05
-9.26417276484109e-06
-2.66457106086049e-05
-2.16449521475462e-05
-2.52097165051654e-05
-2.81499856292658e-05
-8.17245100370313e-06
-2.21110739196392e-05
9.70607370629908e-06
4.32786943026353e-06
-2.55220697882069e-05
-1.42008109753996e-05
-1.91135121918788e-05
-1.84422752185399e-05
-1.57779530222381e-05
-2.9379627343942e-05
-1.79478539038856e-05
-1.03709352958585e-05
-3.31158379098434e-05
-2.27358716956299e-05
-3.32670742369692e-05
-1.21290218840841e-05
-2.13109762182318e-05
-3.96187001476445e-05
-3.92466247966e-06
-1.948490368697e-05
-1.63531664622569e-05
1.69424503995954e-06
-3.01431756545582e-05
-1.78871943621296e-05
-2.25310241225846e-05
-1.92428361861845e-05
-2.18015283841806e-05
-4.90212795780456e-05
-1.64255117140269e-05
-2.64150211422845e-05
-1.28631876710155e-05
-2.49988158482679e-05
-1.82605177447645e-05
-3.08394979765462e-05
-2.95575378615125e-05
-1.67649837010186e-05
-3.14822155173432e-05
-1.16871070307326e-05
-9.37189745046361e-06
-8.80937586621651e-06
-1.85445365912977e-05
-2.89908694801994e-05
-2.93502629061844e-05
-2.24309930857961e-05
-1.19751689685473e-05
-5.97643127723745e-06
-1.04287475694375e-05
-2.40953162830983e-05
-1.748749683076e-05
-1.77773386515238e-05
-2.54052578503798e-05
-2.39645174496239e-05
-2.71035209800383e-05
-2.69012525787279e-05
-2.53763772571132e-05
-3.10184904681891e-05
-1.77612730384567e-05
-1.77664757558734e-05
-2.18699715650536e-05
-1.1247750965089e-05
-2.34201099617053e-05
-9.34825085664179e-06
-1.82268849513614e-05
-3.47128057971402e-05
-1.516024818056e-05
-2.46322080537151e-05
-3.06910464450205e-05
-3.7646228168445e-06
-1.895735086166e-05
-1.98572604916778e-05
6.44092622318802e-07
-5.37888853309764e-06
-1.9464300442471e-05
-9.81082438579042e-06
-2.09849643526143e-05
-3.24379248804299e-05
-1.64000809482907e-05
-2.05334644708044e-05
-2.994317626111e-05
-8.54958456179547e-06
-1.08207120932833e-05
-4.67051750556636e-05
-3.65398977570908e-05
-3.35370598976612e-05
-3.64304395331244e-05
-1.7221939163914e-05
-1.00391362228704e-05
-2.30851887577248e-05
-1.18527607257646e-05
-5.10219877253039e-06
1.26570737069709e-05
-3.57672162053323e-05
-2.69301460660736e-05
-1.13668751687653e-05
-3.90051165722271e-05
-2.713542477157e-05
-1.33834857279881e-05
-1.11525468729123e-05
-4.16239807365806e-05
-2.04633605931584e-05
-4.6658997700852e-05
-2.65279158600207e-05
-2.66842653252879e-05
-3.65205173557133e-05
-1.59453513624134e-05
1.88788193531314e-06
-1.50630197953643e-05
-3.95633817367998e-05
-2.68350139871075e-05
-1.57953239608233e-05
-2.28529159349655e-05
-1.0401542044134e-05
-4.02798271322865e-05
-2.18452116011478e-05
-4.28970975994726e-05
-1.93249229183257e-05
-1.40565712370107e-05
-3.86949931637284e-05
-5.9540740328237e-06
-1.44438341086438e-05
-7.48468770139528e-06
-2.28270560355189e-05
-1.13192272335867e-05
-3.15868987059947e-05
-2.49773809825317e-05
-1.89465405694684e-05
-7.37635137657894e-06
-1.73383263056902e-05
-3.57367895044602e-05
-1.1750624570775e-05
-2.97395305892962e-06
-2.33400915893621e-05
-1.57366775602337e-05
-5.12616055003301e-06
-2.79426452479108e-05
-1.76483302089799e-05
-8.31043184738729e-06
-2.42570429603948e-05
-6.44744635908811e-06
-2.82985450820875e-05
-1.32991156850225e-05
-3.49996874405333e-05
-2.83263448200672e-05
-1.67453891559634e-05
-7.71784210922811e-06
-2.14860805964843e-05
5.55264231587969e-06
-8.32116204700928e-06
-2.31721042021275e-05
-1.51388372381424e-05
7.8902513868525e-08
-1.16505646217813e-05
-2.77103214261987e-05
-8.06783881076822e-06
-2.36251060941523e-05
-1.86865839584962e-05
-3.18395996874886e-05
-2.55244719054941e-05
-1.72110782136121e-05
-3.37767588962378e-05
6.18403057847636e-06
-1.56330470955496e-05
-1.89473019600655e-06
4.31797681593024e-06
-2.38455064741832e-05
-1.41821955826954e-05
2.02082845547058e-07
-2.26573998770027e-05
-3.73807850459003e-05
-2.7216831875068e-05
-1.47037465860841e-05
-1.74333720133001e-05
-2.58867431694183e-05
-2.08794838478828e-05
-1.14278938888355e-05
-4.6178507724776e-05
-8.55574519205918e-06
-1.46972182461819e-05
-1.10103666306216e-05
-1.02115751110363e-05
-3.13509419257038e-05
-8.25025249291355e-06
-3.58226210796527e-05
-2.38316765249399e-05
-1.93991919021529e-05
-1.65085564400372e-05
-2.9012038666702e-05
-2.37599255949467e-05
-2.55180137264125e-05
-3.18081429218518e-05
-1.24411007237565e-05
-1.1846724427677e-05
-2.69712998219269e-05
-1.74668789461463e-05
-3.10019033423347e-05
-2.79159206264244e-05
-7.9358453129705e-06
-3.8910235005791e-06
-4.41945936619682e-05
1.40323197643104e-06
-1.81900165017786e-05
-1.86338522971344e-05
-1.02656897436968e-05
-2.09498254605653e-05
-2.49880755719357e-05
-2.25790038292453e-05
-3.64966695206867e-05
-6.89348402968787e-06
-4.22156708156189e-05
-2.31364299791246e-05
-2.45375663817004e-05
-2.12782010854823e-05
-1.22813383176103e-05
-3.19891054163104e-05
-2.13854225245014e-05
-2.19190154396897e-05
-2.33228684091799e-05
-3.19026319325189e-05
-2.24315253971186e-05
-1.20679217972973e-05
-3.11467021553167e-05
-1.16503219304257e-05
-1.20705717895955e-05
-2.65738066301945e-06
-1.96886573017998e-05
-1.30907639525924e-05
-1.92033812480013e-05
-2.29214341556707e-05
-1.32819273866371e-05
-7.23321395076438e-06
-1.70038638215868e-05
-2.52832187646348e-05
-6.31480955219115e-06
-2.4398845941998e-05
-3.7461677235886e-05
-1.0237205893298e-05
-2.76321743256555e-05
-1.57470655895751e-05
-1.8085427170741e-05
-4.65606153343893e-05
-9.96280979854366e-06
-9.29293229430537e-06
-2.47558972511971e-05
-1.95776195344165e-05
-3.91167411129878e-05
-2.87392756079736e-05
-3.43605543912223e-05
-1.75963781827062e-05
-3.49270887136271e-05
-1.45261513554733e-05
-1.53291314984787e-05
-2.6633821028251e-05
-3.60513834755117e-05
-1.43048902417883e-05
-4.56393638220232e-05
-5.3354101232957e-05
-4.10712198030735e-05
-4.15091759360021e-05
-4.00287325286907e-06
-2.51390611136513e-05
-2.3700348217388e-05
-1.24594434936766e-05
-3.37984841395688e-06
-7.34058183113578e-06
5.87575949899116e-06
-2.70658089543287e-05
-8.76045534674114e-06
-2.98132624778141e-05
-2.27865525080808e-05
-8.97567861535017e-06
-1.82226305305348e-05
-1.25072953678431e-05
-3.23441375208443e-05
-1.32121828843968e-05
-9.33835628604392e-06
-3.73774168763178e-05
-4.36953216987881e-05
-2.40007725632684e-05
-3.00281851031648e-05
-2.71241408311285e-05
-3.11450096186922e-05
-2.20825569607937e-05
-3.22052570898136e-05
-3.84633300721132e-05
-3.54358503862137e-05
-2.30536567976103e-05
-2.33480756612867e-05
-1.72761719179545e-05
-2.96939820462252e-06
-4.59190674741178e-05
-3.22253895222534e-05
-2.73737439975269e-05
-1.43803495650213e-05
-2.11969126638429e-05
-2.34168206465634e-05
-2.03544336022251e-05
-1.53726005261022e-05
-4.57066149446925e-05
-1.00463463784081e-05
-2.35668917432105e-05
-1.63530555155704e-05
-2.89521015541436e-05
-2.07886327608869e-05
-6.69743655605617e-06
-1.13877433096239e-05
-3.02498662173907e-05
-2.40700793364236e-05
-1.85169641501038e-05
-1.24633503664983e-05
-3.33879663831302e-05
-3.67149076315184e-05
-1.67092319664768e-05
-1.44023325612661e-05
-2.5087638274741e-05
-5.96609645841978e-06
-2.76660101830908e-05
-1.95148743469769e-05
-2.05699402875794e-05
-3.07980944391786e-05
-2.1573536081613e-05
-2.06066317042218e-05
-3.47974277429757e-05
-1.62262820785029e-05
-2.20982832143567e-05
-3.80837613488498e-05
-4.89612029566847e-05
-1.65896583775329e-05
-1.11122325061996e-05
-2.80694721445976e-05
-2.02738533349467e-05
-3.74050888938459e-05
-2.58655205466744e-05
-2.35957550025947e-05
-5.15489712410866e-06
-3.02421136032942e-05
-5.37602822052997e-05
-4.49003018530496e-05
-3.80652971626783e-05
-3.70668031371423e-08
-7.01579928664211e-06
-2.43450923491494e-05
-4.90682482858947e-05
-1.50506837243977e-05
-3.28446005082206e-05
-3.87556387622611e-05
-3.29980307462955e-05
-1.49407897119011e-05
-2.96688726826265e-05
-3.6699115931066e-05
-7.14507578402271e-06
-2.64182865347602e-05
-3.61386740601217e-05
-3.15950161522682e-05
-2.91642582422547e-05
-1.98484220348589e-05
-2.31013141274001e-05
-1.81362063985223e-05
-1.46594942552331e-05
-4.08614181115775e-05
-6.52646672810768e-06
1.25909413545974e-05
-9.84719239909228e-06
-2.46119746009869e-05
-1.95688590222276e-05
-3.47705013237732e-05
-2.7879510120391e-05
-3.15222161352385e-05
-3.94112807230263e-05
-5.48055739272168e-06
-1.5636100947029e-05
-2.29760494830452e-05
-1.19936192875379e-05
-2.41656704325553e-05
-1.95576982886005e-05
-1.15183871717298e-05
-2.15210250122259e-05
-3.35559657023044e-05
-1.64889113146601e-05
-1.79496199212189e-05
-3.66824543306304e-05
-1.54413303694393e-05
-2.31986917685005e-05
-2.42128395752572e-05
-3.39792570006749e-05
-1.69291517573515e-05
-1.92563947681566e-05
-2.98267885688325e-05
-2.24214262390582e-06
9.70032698949828e-06
-1.33889569833234e-05
-8.65733392416146e-06
-1.01429860111802e-05
-1.56692217530119e-05
-3.34550452072871e-05
-2.36448484843477e-05
-1.46843911484927e-05
-1.47535393877394e-05
-1.92903855309263e-05
-1.03839379890852e-05
-3.06732816843878e-05
-3.72516591490975e-05
-3.57344750456734e-05
-2.78432383974407e-05
-1.90405391901848e-05
-1.41388429191315e-06
-2.84302965761601e-05
-1.7029229457753e-05
-2.69139952516076e-05
-2.47908070338976e-05
-9.0685658511368e-06
-1.73380117015251e-05
-9.88801648967627e-06
-2.80512347060916e-05
-1.02296689228707e-05
-2.17421785250818e-05
-1.84432028008828e-05
-8.56465343976918e-06
-1.4730630400196e-05
-2.72674633922722e-05
-2.71221518564381e-05
-1.07165869921534e-05
-2.65528766383883e-05
-1.8591656874122e-05
-3.22985292575487e-05
-3.0158735993969e-05
-2.79575663630465e-05
-9.16018206816245e-06
-3.28858674552517e-05
-2.98476711524464e-05
-3.18732811258408e-05
-4.51455861140104e-05
-9.69509370939357e-06
-3.9328453506898e-05
-2.82706238328161e-05
-3.04982581466075e-05
-2.32624593751635e-05
-4.62539838805117e-05
-1.87945882491252e-05
-8.29982120443611e-06
-2.3778860958713e-05
-6.06942127558845e-06
-5.63221396684899e-06
-1.68834989966765e-05
-2.24156981487069e-05
-2.89249588303211e-05
-1.87136291074243e-05
-1.91473774794455e-05
-8.76909878356674e-06
-1.54444947154575e-05
-2.23067303940639e-05
-2.56802493485562e-05
-3.64671850815858e-06
-2.81233248834391e-05
-1.51468113015344e-05
-2.95315288475376e-06
-4.85643261335474e-06
-1.45968164069414e-05
-2.47383904890502e-06
-2.5936756741568e-05
-3.16761259488746e-05
-1.32821573716894e-05
-3.62402762700958e-05
-1.57641262707329e-05
-1.21110629653763e-05
-2.5323111719932e-05
3.24733377098964e-06
-1.80118326201377e-05
-7.84625653231756e-06
-1.38469893967625e-05
-5.46598993279912e-06
-2.13819199909822e-05
-1.39703396884628e-05
2.66653034928801e-05
-1.05544940420743e-05
-7.6394307954796e-06
-1.05519237204792e-05
-1.03084123549214e-05
-1.4044284170831e-05
3.68592671605842e-06
-1.94834077192391e-05
-2.31131760315445e-05
1.38632516494021e-05
-2.86516311087863e-05
-1.46643298580973e-05
-1.89136433189806e-05
-2.68846810130327e-05
-2.84510423022437e-05
-1.37244731114504e-05
-6.3393947251839e-06
-2.3083329940158e-05
-1.21850238262222e-05
-3.52886471529313e-05
-1.19697846588942e-05
-2.40735870272494e-05
-2.37735672679353e-05
-2.4258834563628e-05
-1.98472461056863e-05
-2.95739055291437e-05
-4.52096556028217e-05
-2.31487041483818e-05
-2.12611284153531e-05
-3.49533672988447e-05
-1.23451533069967e-05
5.72039570468169e-06
-2.50992427536581e-05
-4.32493808003279e-05
-3.01903546752919e-05
-1.86934839968441e-05
-5.01075583007322e-05
-1.6791764872937e-05
-6.15766225460656e-06
-1.82418332145765e-05
-3.33769832327877e-05
-5.24085926362296e-06
-1.59372451048948e-05
-1.36122643133111e-05
-4.08951154242901e-05
-1.90723607566823e-05
-2.78823579413564e-05
-4.26960313447469e-05
-1.23767814280865e-05
-2.49841008283626e-05
-1.83944719321708e-05
-3.13519538874922e-05
-2.06598419107282e-05
-2.5462435146481e-05
-2.64340364677254e-06
-1.95841391669288e-05
-2.13100143589397e-05
-1.72306378616831e-05
-1.39808197846089e-05
-3.17867593707768e-05
-3.09222210669075e-05
-1.11360502182951e-05
-1.42657377454352e-05
-1.04285948586581e-05
-3.88915312098381e-05
-3.63701339299355e-05
-4.35276935476432e-05
-2.0874270728828e-05
-4.2010615108692e-06
-2.83326449215728e-05
-1.63588427764465e-05
-3.389906119672e-05
-2.88191575346122e-05
-3.88889226766413e-06
-9.46224140436661e-06
-7.64253586039638e-06
-8.77448149023698e-06
-3.0547259009176e-05
-3.9061162037742e-05
5.88444416480677e-07
-2.09454386037999e-06
-2.15515276452218e-05
-1.51323057804964e-05
-1.90159688515273e-05
-2.92687091472553e-05
-2.01842426249892e-05
-1.98950615332721e-05
-2.95649606764658e-05
-3.47950217623424e-05
-3.36012871575006e-05
-2.21771825760063e-05
-9.25142103925602e-06
-3.82207110871205e-05
-1.46626876910568e-05
-3.22210237814909e-05
-1.11715792925962e-05
-2.08269383423393e-05
-3.73263600849628e-06
-3.16026521636314e-05
-3.65992239594569e-05
-1.68865401824324e-05
-1.03668177434221e-05
-3.86667113065533e-05
-1.15650507320263e-05
-8.77316108484886e-07
-1.29270356551097e-05
-1.3337585132027e-05
-4.24754812086303e-05
-1.93106689454123e-05
-2.36226988136191e-05
-2.29168230651635e-05
-2.28285636413237e-05
-8.78751214502874e-06
-2.50869335431286e-05
-4.63943195443337e-06
-1.58371780845898e-05
-1.81100859809886e-05
-9.11749354643494e-06
-2.55333546494714e-05
-1.17625498600565e-05
-1.14042503153423e-05
-3.01225448463333e-05
-2.5717974986231e-05
-2.50519788356727e-05
-2.16984992600997e-05
-5.6399339801328e-05
-6.00384582811289e-06
-1.37511713529288e-05
-2.80992670913107e-05
-2.32693521492773e-05
-1.6997289027229e-05
-1.97731289334703e-05
-2.90774477864548e-05
-2.10854965956253e-05
-3.20268221043478e-05
-1.39066721275914e-05
-4.74680264925963e-05
-2.18530618278532e-05
-2.36645417793438e-05
-1.0332362793318e-05
-3.92677099875621e-05
-2.92238187505598e-05
-2.22459586326605e-07
-2.30783329298884e-05
-2.06343781682307e-05
-1.72823367736805e-05
-6.5813964891585e-06
-1.4770233553256e-05
-9.40517630235142e-06
-2.55236435198951e-05
-2.77180178689221e-05
7.57471821111894e-07
-7.38307494239791e-06
-3.95592163559186e-06
-1.81958707117717e-05
-1.51992897360807e-05
-3.81639949577192e-05
-1.99232998316108e-05
-4.78863662399676e-06
-1.34149641989681e-05
-9.3283824783776e-06
-1.16047715920154e-05
-1.3012948617785e-05
-2.82492678811218e-05
-3.29707872662096e-05
-1.19558643486317e-05
-5.03685347912486e-05
-2.38073548834577e-05
-8.3801869220514e-06
-1.34284761636007e-05
-2.35406008266171e-05
-1.23877438932628e-05
-2.25963457489928e-05
-2.67991317504993e-05
-3.44677399768055e-05
-1.76937330447146e-05
-6.60060476125388e-06
-2.93621863198659e-05
-4.15318532866163e-05
-1.59381256257325e-05
-3.00660262134736e-06
-1.25936058328965e-05
-3.12249244030945e-05
-1.4130321918305e-05
-3.48348832958728e-05
-2.48341942193479e-05
-1.93175259155467e-05
-3.59176021043324e-06
-2.07022776294605e-05
-1.24371952205796e-05
-3.65316100820925e-05
-5.19125920264966e-05
-1.17533855416458e-05
-3.9685518667915e-05
-2.48359958230057e-05
-1.51525764348848e-05
-3.43091364469561e-05
-8.17032041580824e-06
-1.98858282369349e-05
-2.80926199228338e-05
-1.43459671949775e-06
-8.8205459907276e-06
-2.02748968704865e-05
-3.15650623970958e-05
-3.0541971008409e-05
-2.54554256202661e-05
-5.37530625092594e-06
-8.70941876443128e-06
-5.11816845955791e-06
-2.23462885648747e-05
-1.01578232339066e-05
-1.3309447407662e-05
-2.57872400204102e-05
-2.58476741207075e-05
-2.69285371148119e-05
8.13064730677704e-06
-1.97150167299042e-05
-3.09112088513902e-06
-5.87824335100413e-06
7.90072924319413e-09
-2.18776441686522e-05
-7.62729179758175e-06
4.50198595964361e-06
-1.68668261815599e-05
-1.99913663312474e-05
-2.66594220480655e-05
-1.4783474552484e-05
-2.95876695033103e-05
-1.71097944070432e-05
-5.14521275101018e-06
3.94704580350477e-06
-1.3592388566749e-05
-2.3129126757978e-05
-2.49379290775002e-05
-1.67437854521915e-05
-1.91238745097246e-05
-2.64012649981441e-05
-4.15485440200887e-07
2.93630055836426e-06
-2.66399437464045e-05
-2.9379778280197e-05
-2.6395902240186e-05
-6.87387242063222e-06
-2.2634343052937e-05
-8.6959181221487e-06
-1.5482584297329e-05
-1.98079598901398e-05
-2.76896821200917e-05
-2.05423731652863e-05
-2.03356335990984e-05
-1.04317899666084e-05
-1.64115186742195e-05
-1.97434055299549e-05
-1.58468549547157e-05
-7.89252266061352e-06
-1.86115946918884e-05
-3.51732352572106e-05
-3.01879423949059e-05
-2.20217360151844e-05
-2.55175771634168e-05
-6.37964200046718e-06
-1.87081517571521e-05
-2.90342244968915e-05
-2.23158251124885e-05
-1.76869772843324e-05
-5.97481059940732e-06
-2.38825370023428e-05
-6.39675713691897e-07
-1.9976175711879e-05
-4.08635816849582e-06
-1.00695445206044e-05
-3.09314859594769e-05
-3.37950691265568e-05
-1.690249333108e-05
-1.35382128790429e-05
-3.06407960792763e-05
-2.82473353178867e-05
-5.08224789129432e-05
-1.60858122207422e-05
-1.29481894133925e-05
-3.47269938155874e-05
-4.57640263462931e-05
1.04214638849978e-05
-3.72979404159808e-05
-2.7151169338681e-05
-7.21567662148689e-06
-2.68464789439199e-05
-1.45684043634153e-05
-1.23464930645012e-05
-1.09806183166021e-05
-2.60005713921008e-05
-1.74541793532492e-05
-1.00667543400348e-05
-2.33943738032782e-05
-1.95636660433642e-05
-3.5819549777748e-05
-2.24588357341103e-05
-1.79421733324489e-05
-3.25655172274861e-05
-1.33734902073717e-05
-3.99294653851182e-05
-6.72746927079928e-06
-1.94970081716664e-05
-4.30201957025111e-05
-1.30722856699338e-05
-2.96819707435748e-05
-1.74321714770093e-05
1.39668215056813e-06
-2.89170141064228e-06
-7.9052066044875e-06
-1.20683635953864e-05
-3.19728685457128e-05
-1.82217257628686e-05
-2.98314929750299e-05
-2.60527867926375e-05
-2.45772145515473e-05
-2.07819268939646e-05
-2.83681265742078e-05
-3.59103119244928e-05
-2.51696539227246e-05
-1.32906707401281e-05
-1.87147056361627e-05
-4.19156917925325e-05
-3.35353808418835e-05
-3.37329092408182e-05
-4.77204332455997e-06
-2.01313066084968e-05
-1.1824370902379e-05
-1.53931132830755e-05
-1.22621419566108e-05
-2.12807809776584e-05
4.18314910759444e-06
-3.03721290343712e-05
-2.03241161242777e-05
-3.24410325480935e-05
-1.78248021725393e-05
-1.49663266764415e-05
-3.06996780977257e-05
-3.33770774281937e-05
-2.08576323451028e-05
-1.65306051647413e-05
-1.18411478966062e-05
-2.1788505354707e-05
-2.86360789396201e-05
-2.2227614543367e-05
-1.93220220300464e-05
-1.82343553592692e-05
-1.71145337537193e-05
-1.89202173603206e-05
-2.74074384727276e-05
-2.25138186016058e-05
-2.61343683932255e-05
-3.74661176289557e-06
-2.39000335465178e-05
-3.29340063633981e-05
-1.36405604744917e-05
-2.21613106960699e-05
-6.017144199819e-06
-2.05415978358321e-05
-1.88128431591755e-05
-1.53195007447325e-05
-2.5721252112828e-05
-4.97763991531085e-05
-1.18716593544991e-05
-2.67034971913355e-05
-3.06587003446088e-05
-6.01238782832285e-06
-1.87288299397661e-05
-1.66112890365623e-05
-1.66542866138281e-05
-4.1441588743514e-05
-3.20410149169625e-05
-1.61655080807775e-05
-2.19060794073458e-05
-1.96991113711248e-05
-1.26708071545709e-05
-3.91221413051924e-05
-1.08813727053289e-05
-3.6513370593114e-05
-2.22334107059616e-05
-2.84293447900426e-05
-3.4863570395089e-05
-2.30347542875004e-05
-2.17332657809421e-05
-6.496556403587e-06
-2.27620995901705e-05
-1.20740736689484e-05
-8.05416876764713e-06
-1.96644833917974e-05
-3.21034915197532e-05
-2.89598171733168e-05
-3.09362479561671e-05
-1.34335099372706e-05
-2.66158119798892e-05
-1.03157375821776e-06
-4.49610123331514e-06
-8.22171040688673e-06
-2.11820366554092e-05
-3.88108391527837e-05
-8.77866756650713e-06
-1.67478427595328e-05
-3.45917417755578e-06
-1.35580610432185e-05
-2.93205307036158e-05
-1.27704797189137e-05
-9.48674718537018e-06
-6.74514048246637e-06
-9.00722631585614e-06
-1.54870739846706e-06
-2.51048440524367e-05
-1.26733386128659e-05
7.07492196904793e-07
-2.30584592283862e-05
-1.59681088075954e-05
-5.28363707564817e-06
-2.02670530739748e-05
-1.48380893857647e-05
-2.29113489998495e-05
-3.51991138801026e-05
-3.07086403515522e-05
-3.57041183112993e-05
-1.65178704076819e-05
-1.60244389143579e-05
-2.69409324733333e-05
-2.25143650495553e-05
-1.7129735302164e-05
-5.68514865434497e-06
-3.0979644385548e-05
-1.86293157334742e-05
-1.55807684651392e-05
-2.11581582990766e-05
-2.93971799557411e-05
-1.13335753801493e-05
-2.51016706314285e-05
-1.46673175354242e-05
-4.89043388549393e-05
-2.86655202424032e-05
-2.33529818142099e-05
-2.90223742753134e-05
-7.67436409402676e-06
-2.72228294250166e-05
-3.50047908504458e-05
-2.42918026311509e-05
-3.39682715484588e-05
-2.73977121457679e-05
-2.82654451841423e-05
-2.34394600827942e-05
-1.38368132095646e-05
-3.02847488711196e-05
-1.33554347271174e-05
-1.2139681619154e-05
-2.6931965108866e-05
-1.27326296328335e-05
-2.73980295268156e-05
-1.5692074753246e-05
-2.07500500803911e-05
-1.18281186477328e-05
-3.08273002204112e-05
-2.92218727791657e-05
-1.7782177451613e-05
-5.31047319585317e-06
2.09197504899326e-06
-2.67424637528017e-05
-1.82126492456195e-05
-4.51697621772899e-06
-2.55575722352595e-05
-2.21608811152759e-05
-1.73113043394754e-06
-5.51774660099114e-06
-9.77880030642206e-06
-2.13202194351095e-05
-3.66214560971158e-05
-1.73780472798634e-05
-4.7747128981853e-06
-1.36230259450554e-05
-1.35406784308138e-05
-2.22074224559893e-05
-1.59357474411184e-05
-2.44564257152059e-05
2.21513375456542e-06
-3.08237564821004e-05
-2.70619335222166e-05
-2.84866838638663e-05
-1.44741894200758e-05
-6.7391542875184e-06
-1.73072802366879e-05
-1.14126256187918e-05
-1.44473636658693e-05
-4.525682725686e-05
-2.23841275311681e-05
-5.59976747267801e-05
-7.65973646659241e-06
-1.83828613794941e-05
4.19704815197461e-06
-1.52437120117342e-05
-5.9629078299224e-06
-1.75805886787403e-05
-2.13944640450388e-05
-2.91450139132469e-05
-2.49365731055525e-05
-1.61363151622785e-05
-1.98267482703353e-05
-6.94369579230386e-06
-2.6312317638492e-05
-2.71656186241176e-05
-8.8467126003761e-06
-3.58339220419076e-05
-2.47346688940927e-05
-2.70709576482931e-05
-1.42557568644785e-05
5.55331475275225e-06
-2.70356553370588e-05
-1.15697035859733e-05
-2.53982312691447e-05
-1.41930634428772e-05
-1.07624862278067e-05
-1.80554469574804e-05
-7.34161277669327e-06
-1.99860815477688e-05
-1.76184033720944e-05
-1.6485710207372e-06
-1.49537142470799e-05
-2.19057216484723e-05
2.01838647653442e-07
-9.13187553612638e-06
-2.47223650656374e-05
-1.79994213796504e-05
-4.03470967271798e-05
-2.90718626872891e-05
-3.06363797550763e-05
-1.3799773574664e-05
-2.76990509943517e-05
-2.95614486823514e-06
-2.4431486215447e-05
-1.94169806012142e-05
-1.58924789167127e-05
-2.69584512240686e-05
-1.87040783823927e-05
-1.74031736354817e-05
-2.36033547711366e-05
4.01533025827294e-06
-1.40247266879444e-05
4.71683821160007e-06
-2.69421821334385e-05
-3.48290178193207e-05
-1.53786267467295e-05
-2.15981722761378e-05
-3.64068653136811e-05
1.55743969528894e-06
-7.19907262444554e-06
-1.81078868113259e-05
-1.17972806529942e-05
-1.38087475748908e-05
-1.57593766057171e-05
-2.25363836296753e-05
-1.89465907536711e-05
-2.04515255719211e-05
-5.32634269945236e-06
-1.58615337659569e-05
-1.79982937826607e-05
-2.04131299182282e-05
-1.99234081678924e-05
-1.30784094903457e-05
-2.89073503389129e-05
-1.35183953188319e-05
7.91713453179158e-06
-2.16747599077017e-05
-1.92758611265085e-05
3.21811782888102e-07
-6.7445129745201e-06
-1.09400691970229e-05
-1.4536544660291e-05
-2.93129820586329e-05
-9.09432400009721e-06
-3.25731976097917e-05
-4.76588257655998e-05
-3.14239020689618e-05
-8.56998992904938e-06
2.17218390377773e-06
-3.10885556445184e-05
-1.16871600232327e-05
2.66915789168066e-07
-1.14770151362261e-05
-2.99085398791697e-05
-2.64978565878376e-05
-3.1550286312288e-05
-1.738739746695e-05
-2.31643352475036e-05
-2.50532856105531e-05
-1.91606059369975e-05
-3.85652116907966e-05
-5.77933776742654e-06
-8.47135675904725e-06
-2.14603663191692e-05
-1.98000277931264e-05
-1.90479074988812e-05
-1.42511219562592e-05
-3.03409454234172e-05
-1.77935597100948e-05
-3.48004068651365e-05
-3.64609585080718e-05
-4.89140732036456e-05
-2.53428221688856e-05
-3.91557040559182e-05
-3.98621205050416e-05
-4.01515119020648e-05
-2.77956141300277e-05
-2.31951450900474e-05
-8.92577916287206e-06
-1.92759854614097e-05
-4.31598481900399e-05
-3.5148940808798e-05
-5.88597567512357e-06
-2.35431611125167e-05
-1.55737605742801e-05
-1.80126847792998e-05
-3.46442511480656e-05
-1.65124720723394e-05
-1.78867054748711e-05
-3.50272765251559e-05
-1.642391072954e-05
-1.66435352927681e-05
-1.61058012679718e-05
-1.81098279430184e-05
-3.59406469389659e-05
-3.29696071632272e-05
-2.22342361845041e-05
-1.38817862639332e-05
-3.59978897904788e-05
-2.35161774528197e-05
-5.80804991100482e-06
8.85915078368504e-07
-4.74759504433169e-06
-2.96224819560958e-05
-2.73115590331908e-05
-2.63346460824424e-05
-1.76174825945625e-06
-3.12312616720139e-06
-2.52290179233476e-05
-3.56698661051499e-05
-3.28811558812378e-05
-1.21648698513874e-05
-1.99992420075146e-05
-2.18551537025924e-05
-1.8258105070623e-05
-3.20561603935102e-05
-2.68128502192507e-05
-2.90885657637073e-05
-1.71219205653073e-05
-1.11033721410772e-05
-2.69323690644611e-05
-1.6923380106881e-05
-3.20856166549841e-05
-1.58189419509016e-05
-3.52998620056135e-05
-3.98461773164416e-05
-2.70735121444372e-05
-9.05996504046381e-06
-1.76000214153019e-05
-1.81594072052766e-05
-2.61703048962081e-05
-1.49086800482064e-05
-1.83393792036996e-05
-1.7645180013299e-05
-1.08320998259638e-05
-2.06126567378864e-05
-2.81532367584159e-05
-2.62597962998458e-05
-1.92602630064944e-05
-1.99275285915555e-05
-1.08168507598221e-06
-2.09796754137809e-05
-2.49890479312878e-05
-9.1694482688305e-06
-3.81352980518937e-05
-2.59994013473788e-05
-8.82662516595394e-06
-1.40296201966435e-05
2.38625545679611e-06
-3.93179218293617e-05
-1.07384246627822e-05
-5.1249012521845e-05
6.81948332997978e-06
-1.85089990887292e-05
-1.18848279915756e-05
1.411347438924e-05
-3.34004934939297e-06
-1.6225952299964e-05
-2.18676620148155e-05
-3.68950857949348e-05
-2.68535308041266e-05
-5.62649482138229e-06
-8.99967032835293e-06
-3.66681222322936e-05
-2.82101567672263e-05
-1.23372689051975e-05
-2.27232642758571e-05
-4.24264690940983e-05
-2.2171532349902e-05
-2.40765607667298e-05
-2.03625585533054e-05
-4.5966577972243e-05
-2.01536665144149e-05
-1.93493766204176e-05
-1.58200105545036e-05
-8.3737815019936e-06
-2.14807748909392e-05
-1.64819881702777e-05
-1.92978659501979e-05
-1.83127437726471e-05
-2.4968405686174e-06
-2.1646718682915e-05
-7.98217384376539e-06
-6.88294080613282e-06
-4.08573190208222e-05
-3.3067454179124e-06
-1.68418599273055e-05
2.06541553981217e-06
-3.37716298124757e-06
-2.35725290522552e-05
-2.58790257648126e-05
4.51623757390558e-06
-1.30662262878419e-05
-1.16700305890696e-05
-6.23274654967346e-06
-2.31490245595036e-05
-4.03770400068248e-05
-2.88454695213862e-05
-7.31259248842163e-06
-1.8753579495387e-05
-4.98517486541375e-07
-7.73817357739302e-06
-3.56820780677868e-05
-1.63846234460411e-05
-1.77936907428957e-05
-3.83867783139745e-05
-2.69014294278513e-05
-1.06589072018315e-05
-2.34880589922119e-05
-8.960884068417e-06
-5.34495351273971e-06
-9.21180371340148e-06
-1.6641931738095e-05
-3.38652454207109e-05
-5.17193194624469e-05
-2.45974258025788e-05
-1.75110799034865e-05
-1.8180268550341e-05
-2.82440899227513e-05
-3.37127854523077e-06
-5.9205192789036e-06
-4.31682946789577e-06
-1.88872624475162e-05
-2.31246433082356e-05
-1.981228558058e-05
-1.18276336552538e-05
-2.7219895063392e-05
-1.6162646136829e-06
-2.15905821097447e-05
-2.08239345457242e-05
-1.8475333976053e-05
-3.08027886264021e-05
-2.73144245104433e-05
-2.11428861812461e-05
-2.63427801272998e-05
-2.0655786342127e-05
-1.16529969200088e-05
-3.18843690949505e-05
-2.71168972716278e-05
-2.91163720371641e-05
-2.85492265675099e-05
-9.86066831643503e-06
-1.87493308092576e-05
-2.90032512811736e-05
-1.30077880516391e-05
-2.31580160855837e-05
-3.83382553590435e-05
-1.86801682101305e-05
-3.1066296823916e-05
-1.16561644219054e-05
-1.74385621111696e-05
-2.47493900966345e-05
-3.69823792517659e-05
-3.2175203926087e-05
-3.55509720529933e-05
-5.76050531489321e-06
-1.21382329792254e-05
-9.95913375270707e-06
-1.34222176868268e-05
-3.04551127297656e-05
-1.01069492717509e-05
-1.10929679131852e-05
-1.59916466108905e-05
-8.47019947529893e-06
-2.08435662407593e-05
1.38972162878825e-06
-2.1000323905406e-05
-1.12561715808747e-05
-2.68124359168214e-05
3.56028962280971e-06
-2.17679208293727e-06
-4.29971118101068e-06
-2.51749049412629e-05
-2.49403203294906e-05
-2.29557863146436e-05
-1.38281564205449e-05
-2.55973899384614e-05
-2.38751938331223e-05
-2.99883784131311e-05
-3.52051434324377e-05
-2.1172939091703e-05
-1.7928866773869e-05
-1.00762660940777e-05
-2.97215388616862e-05
-1.31536004335373e-05
-2.44479151496756e-05
-7.18402972695631e-06
-9.33379703529201e-06
-2.18069378434571e-05
-2.45080599289214e-05
-1.25804217664477e-05
-5.85607592822962e-06
-1.65605565220543e-05
-2.5529764562587e-05
-1.45356573871115e-05
-2.30714773949157e-05
-4.17257994937099e-05
-3.59192955758053e-05
-3.9217036772997e-05
-2.2279723835713e-05
-1.66214958204271e-05
-3.08325127361183e-05
-1.95109703220795e-05
-2.46129377705705e-05
-1.78822455965832e-05
-6.05501549612262e-06
-4.50217110596129e-05
-3.41379667539331e-05
-1.05822412321689e-05
-1.94848015188465e-05
-3.02116728770917e-05
-2.44257142954835e-05
-3.05172939083684e-05
-1.90432893555639e-05
-2.16540013173512e-05
1.52357858508576e-05
-2.79348933533778e-05
-2.58696828905813e-05
-4.40843149481403e-05
-1.35358331959246e-05
-3.27708084617946e-05
-3.37971144112333e-05
-4.2130420245109e-06
-1.95974625100235e-05
-4.02719935281186e-06
-1.59338848041959e-05
-1.48931186242566e-05
-2.30120637943934e-05
-3.11592942968112e-05
-1.79892670861294e-05
-1.10073196895303e-05
-2.77437321148547e-05
-1.87065770164263e-05
-6.78292696168254e-06
-3.62315526727482e-05
-9.80270290251062e-06
-1.8799831139942e-05
-1.1853560391352e-05
-5.79146674598095e-06
-3.70433232798461e-05
-1.78768871191734e-05
-1.01026504411614e-05
-1.4630351419007e-05
-1.27458394528823e-05
-2.36109165837008e-05
-4.27590096855048e-05
-2.39835636817143e-05
-6.43832491652476e-06
-1.56809578271752e-05
-1.35559306986656e-05
-4.5811893949997e-05
-4.68522987009041e-05
-1.77641262308068e-05
-2.3585307311453e-05
-3.08335204820865e-05
-3.34614643035833e-05
-3.91817186988453e-05
-8.11463628782927e-06
-3.11604974850866e-05
-9.76737758625705e-06
-1.5800489880317e-05
-7.24983677664492e-06
-3.17712015118956e-05
-1.0401177201437e-05
-1.56448044457048e-05
-1.42709569292862e-05
-2.31689584019746e-05
-1.48262742766711e-05
-3.95238477853738e-05
-7.79587767181651e-06
-2.83757984284439e-05
-2.68395829248089e-05
-7.85439820102938e-06
-1.96477277262762e-05
-2.97979843198268e-05
-2.19433959859006e-05
-2.30809857460562e-05
-1.60532383898957e-05
-6.74903060056358e-06
-1.34415881856516e-05
-4.34296789005183e-05
-1.38450653174288e-05
-2.5659493903806e-05
-3.69765431549764e-05
-7.10992533662299e-06
-2.38116126258164e-05
-5.52747760725155e-05
-1.48096348296244e-05
-3.38397620982088e-05
-2.93354007474352e-05
-3.46251365326131e-05
-3.81054096192891e-05
-3.34086392509386e-05
-2.58065422491753e-05
-1.98242571954273e-05
-3.58671153821421e-05
2.02074947215107e-05
-2.35617707387199e-05
-1.64728116727142e-05
-2.16291657950346e-05
-3.60708397699965e-05
-1.81959500992875e-05
-9.02911871826057e-06
-2.03676429798623e-05
-2.10387205660185e-05
-5.19315815017563e-06
-1.47517091725338e-05
-1.23289980100956e-05
-2.27156176868012e-05
-2.77498795333624e-05
-2.1160792971301e-05
-2.16388029016368e-05
-3.72776483580914e-05
-2.16846727202623e-05
-2.63009906987923e-05
-2.23587826305322e-05
-2.45580864992228e-05
-8.72159238195024e-06
-3.09946768008734e-05
-9.04768196371136e-07
-1.55016802368127e-05
-2.18319565732005e-05
-8.3152120775223e-06
-1.25683912861747e-05
-1.18894087408418e-05
-2.29854819529802e-05
-1.46905445730861e-05
-1.53941525112212e-05
-1.80885009083222e-05
-8.41621154487311e-06
-1.38664911109393e-05
-1.96155733208819e-05
-4.32695394712999e-05
-2.34665446492317e-05
-2.7145231714806e-05
-1.44381384283656e-05
-1.45873222226711e-05
-3.27036274359362e-05
-3.53731295667206e-05
-1.57908270289749e-05
-2.65276653418245e-05
-4.42115861810191e-06
-1.58908643688502e-05
-1.92845514474837e-05
-4.336749207981e-07
-2.11974042527345e-05
-2.74563227910856e-05
-2.68777553047918e-05
-2.91959737695564e-05
-1.36573712766589e-05
-2.766771856994e-05
-2.53150166484877e-05
-7.05541193791855e-06
-9.45972240570854e-06
-5.91393021901381e-06
-2.36704104219658e-05
-1.54150898859667e-05
-3.45688703056794e-05
-2.36171270092072e-05
-9.97582691596026e-06
-1.04823940601727e-05
-2.65212892070451e-05
-2.21608142220149e-05
-3.08023937822658e-05
-3.39270064184077e-05
-5.86781658068961e-05
-1.56533104378318e-05
-2.14810778832384e-05
-3.37817252430018e-05
-2.81852250651686e-05
-1.86538488249887e-05
-2.00994743847924e-05
-1.00831876888435e-05
-1.86438626490545e-05
-2.92316080773924e-05
-9.2660246328191e-06
-2.57576236764904e-05
7.31929042945121e-06
-8.66722638186508e-06
-1.40868906880845e-05
-2.82511117169866e-05
-2.88537901243138e-05
-3.01566759411249e-05
-2.47009631613808e-05
-3.29701750340215e-05
1.03627482528689e-06
-4.89772623585632e-06
-1.94271754699173e-06
-1.90147421876196e-05
-1.95502684531889e-05
-2.56804013505069e-05
-1.51499630080303e-05
-2.35331905331145e-05
-1.10276887883896e-05
-2.12823496111038e-05
-2.10123739166303e-05
-2.97700751682014e-05
-2.23745487193035e-05
8.70631060964968e-06
-2.08788316316307e-05
-1.87220646554311e-05
-1.37157230510588e-06
-2.65757423516784e-05
-3.54737635013544e-05
-2.22662088306848e-05
-1.63744231357893e-05
5.19948775377012e-06
-2.49795344962244e-06
3.7897143925349e-07
-9.52405492813845e-06
3.83171813637286e-06
-3.68235097863517e-05
-1.73417504681221e-05
3.01341056168047e-06
-9.17500488455208e-06
-2.61325596385466e-05
-1.94199859462555e-05
-2.30355952723051e-05
-1.20323336094267e-05
-5.40737426069823e-06
-2.77461612112833e-06
-1.49138245250979e-05
-1.19922131570127e-06
-2.26453721494517e-05
-3.3039910862372e-05
-4.03385355860828e-05
6.61376125738121e-06
-2.03274162858842e-05
-1.39591377088469e-05
-1.84268903616681e-05
-3.67952698973033e-05
-2.84334186478618e-05
-1.11083103045524e-05
-3.26327439767063e-05
-2.65874386523625e-05
-2.75675060013554e-05
-3.67767453728328e-05
-2.25095011513893e-05
-3.60357215529724e-05
-3.01562627992905e-05
-4.48341646491627e-05
-1.96844994048789e-05
-1.33524578824349e-05
-4.3952726484447e-05
-3.03743249946226e-05
-4.02696114413014e-05
1.13101104000216e-05
-1.09730756171192e-06
-2.62293573891271e-05
-2.3725643483702e-05
-2.65125616630414e-05
-6.42643302463977e-06
1.85540641085608e-06
-1.46457628238133e-05
-9.94873724979522e-06
-1.92956050544785e-05
-1.36972727004148e-05
-2.11555087552701e-05
-3.80091015557954e-05
-2.91174084093353e-05
-3.39477043808156e-05
-2.07842058255413e-05
-1.96256216782064e-05
-1.13586293619802e-05
-2.27411935159769e-05
-2.08303632166638e-05
-1.78760611495398e-05
-1.00240481305918e-05
-1.34970470343369e-05
-8.22756927783712e-06
-2.30574243187657e-05
-1.11079055308397e-05
-1.3777518722873e-05
-2.22501677591241e-05
1.27581575675576e-05
-2.62797705278491e-05
-1.69517778951007e-05
-2.51449012648632e-05
-1.67167499850343e-05
-2.62320013129733e-05
-1.64353178921579e-05
-1.33340224584257e-05
-3.28754582049001e-05
-3.39246156258319e-05
-1.73413203765059e-05
-3.8220884178935e-05
-6.72336631615164e-06
-2.03314580760371e-05
-1.66761291267214e-05
-3.18918976415555e-05
1.43071404773308e-06
-3.3469545269528e-05
-2.14467756814729e-05
-1.01056204008665e-05
-2.94235180426438e-05
-3.23584506430421e-05
-2.22626661762093e-05
-1.63949147430305e-05
-3.07641641806356e-05
-4.18924232709019e-05
6.5901391914145e-06
-1.0109221344496e-05
-1.78659382677422e-05
-7.08743058349334e-06
-1.04824295654548e-05
-5.55569842503719e-06
-9.53206088333985e-06
-9.07265435111233e-06
-1.94715143087646e-05
-2.66162447221001e-05
-2.20502447809666e-05
-2.16184212797748e-05
-3.54768285704341e-06
-2.62831235279684e-05
-4.58071753159541e-05
-3.31243450701738e-05
-3.2556020265586e-05
-2.02825585589872e-05
-2.67095991240209e-05
-1.82838017423832e-05
-4.31240883576496e-05
-2.93177518570478e-05
-2.59602974764664e-05
-1.69598890079359e-05
-1.59841608546588e-05
-3.01376797818631e-05
-3.90454549339847e-05
-3.3750040045905e-05
-3.39328107509157e-05
-3.43055287014792e-05
-2.55026643996523e-05
-2.9442060942962e-05
-2.56839436895781e-05
5.14377646929959e-06
-2.19548623873843e-05
-2.38745310976757e-05
-7.08432714402855e-06
-1.57752804827745e-05
-3.45599890709303e-05
-2.03429597392929e-05
-2.03134736119263e-05
-2.90622756818194e-05
-3.85394006951774e-05
-1.92253855604973e-05
3.89251364798012e-06
-1.57166793800658e-05
-3.28951896130113e-05
-3.47304968201889e-05
-1.45557900122189e-05
-1.30842612263622e-05
-4.65438852483443e-05
-1.71147337025486e-05
-9.64632732952691e-06
-2.58215054054553e-05
-2.77378167515001e-05
-1.86152131242055e-05
-5.53830556740146e-06
-2.03694586365787e-05
-2.4947389792093e-05
-9.95318640464982e-06
3.82005771303689e-06
-1.13067593276074e-05
-2.25563974128014e-05
-9.22108333450781e-06
-3.2170546912408e-06
-1.22179700651327e-05
-2.71604307747606e-05
-3.96939313101974e-05
-4.35763398739595e-05
4.50622256963593e-06
-6.43275052642267e-06
-1.41610492096291e-05
-1.68240109755844e-05
-2.78249810195987e-06
-1.20617257557628e-05
-5.67197327203764e-06
-1.89609813956874e-05
-1.12187510072284e-05
-2.71519677492401e-05
-3.01604864103864e-05
-1.35378157925495e-05
-1.03478098264525e-06
-9.40590063271515e-07
-2.12755915670936e-05
-1.04612584045881e-05
1.01201337445271e-06
-2.29573395029715e-05
-1.53118771424995e-05
-7.10851311608297e-06
-2.93547879030487e-05
-8.51257104796781e-06
-2.60472024855729e-05
-1.45079084358453e-05
-2.28561905376276e-05
-5.3243372061879e-06
-3.79380545150614e-05
-3.46774505780896e-05
-2.48526002547054e-05
-1.20320094228035e-05
-3.66709604918708e-05
-2.80156126637616e-05
-9.33343106400156e-06
-1.27490386185604e-05
5.12215311552855e-06
-1.99147763953493e-05
-1.25366618973319e-05
-1.41588449352893e-05
-1.50711243491292e-05
-1.17070401439564e-05
-2.06531766629248e-05
-2.41687823843759e-05
-2.24256777945499e-05
-2.14124415897847e-05
-1.4641198549224e-05
-4.79548151046259e-05
-2.62244581882458e-05
-4.07509315503376e-05
-3.96627100339559e-05
-2.27455017863127e-05
-2.16658164985933e-05
-2.6660147507428e-05
-2.91892021046907e-05
-2.44077702595685e-05
-1.39083038717334e-05
-3.12790855851467e-05
-1.95910649576052e-05
-1.4735773125684e-05
-2.01204218440289e-05
-1.83505703463927e-05
-4.00303776941061e-05
-4.56312903350342e-05
-2.04207237081068e-05
-2.65631844572276e-05
-2.61868016180897e-05
-1.93151166147965e-05
-8.99432782986704e-06
-2.74608509351767e-05
-2.47482556436593e-05
-1.94244154977568e-05
-1.84830556797376e-05
-1.02136051272893e-05
-3.08450759905815e-06
-3.10782200309886e-05
-1.23755791553168e-05
-1.4682039473977e-05
-2.12398155726852e-05
-1.67140082499906e-05
-7.33771097927914e-06
-1.07489252828114e-05
-2.98824649683759e-05
-3.00675881194542e-05
-9.79668493932287e-06
-7.96022156442517e-06
-2.69649993877198e-05
-2.66455259494523e-06
-1.54949579571029e-05
-7.21854426383266e-06
-1.91884510163446e-05
-4.98329826523214e-06
-2.72420301362493e-05
-8.58771058052611e-06
-4.22756329204932e-05
-2.11718575080778e-05
-3.51439494189264e-05
-1.49339538141526e-05
-3.48822595955521e-06
-3.59425501344795e-05
-3.81562178953818e-05
-5.24869562554578e-05
-3.3766241040472e-05
-4.14571546837937e-05
-3.00875278929167e-05
-2.98683966426524e-05
-5.36889275632238e-06
-1.48363620227734e-05
-3.52905269253969e-05
-3.75611268437947e-06
-2.69816083559615e-05
-2.04207554562585e-06
-1.87630389374341e-05
-2.82530118745085e-05
-2.52266943269049e-05
-2.70513265769072e-06
-2.50903246491694e-05
-2.62999772201424e-05
-2.73874177383255e-05
-1.11633384152422e-05
-3.12536127547013e-05
-3.08462242374491e-05
-1.0214499254441e-05
-1.97577409137092e-05
-1.25838462045965e-05
-4.28573274667697e-05
-3.49787505875999e-05
-1.48528203331336e-05
-4.12582749111973e-05
-3.28059614817924e-05
-1.23209364791152e-05
-1.79766742530107e-05
4.90313180495906e-06
-4.17887833325219e-05
-1.45636528296647e-05
-1.10376637091579e-05
-8.9653046896315e-06
-2.63016141696086e-05
-1.3654810755539e-05
-2.81434710027526e-05
-2.63005218406368e-05
1.54456639531713e-06
-2.17981425950819e-05
-1.35918873384576e-05
-2.27107071067988e-05
-1.87462058073414e-05
-2.71914510902493e-05
-2.23272350087959e-05
-1.08382487341143e-05
-4.34861464107453e-06
-3.78216932194868e-05
-2.40380579935069e-05
-3.11357108826677e-05
-1.30707544569004e-05
-2.10449518688113e-06
-3.06467878956728e-05
-3.44653854542939e-06
-6.5551744596155e-06
-1.69762435537548e-05
-2.31957063819758e-05
-1.58232629641686e-05
-2.39824976246897e-05
8.72390054023402e-06
-5.06552376024006e-06
-9.25179118879211e-06
-2.27055475409266e-06
-3.80648576597559e-05
-3.08043514404105e-05
-2.21694292041936e-05
-2.19466862604286e-05
-9.64958933428713e-06
-1.18485328131744e-05
-2.72828927598038e-05
-1.65108300004412e-05
-1.53029985723294e-05
-2.83504316611692e-05
-5.86409562724938e-06
-2.31623702947442e-05
-1.96086842248851e-05
-3.37128575998795e-06
-1.92467109256074e-05
-9.93776968633304e-06
-1.21502562338176e-05
-2.90024357049533e-05
-1.85688511384628e-05
-4.04489366366018e-05
-2.37681398216623e-05
6.49201986456515e-06
-6.97440326509837e-06
-3.22229343203851e-05
-3.42935383884206e-05
-1.74229498609011e-05
-2.36219836196542e-05
1.77535886306739e-05
-1.34640510259288e-05
-3.24778292083279e-05
-5.88573238644522e-06
-2.12139447153287e-05
-3.80541185347148e-05
-1.39143289834851e-05
-2.6733878334798e-05
-3.27278162683177e-06
-1.87345226747099e-05
-3.36498250902136e-05
-6.70962892596335e-05
-3.03428676295378e-05
-1.77439931712811e-05
-2.38035330740624e-05
-3.70666668647078e-06
-1.04654240755659e-05
-3.3748330744073e-06
-3.44509040730001e-05
-1.1804577824144e-05
8.34028547264501e-06
-6.71470187684892e-06
-3.35785261086741e-05
-3.95265359213832e-05
-3.46063011661221e-05
-2.73742047580963e-05
-2.26984372777158e-05
-1.98040057814359e-05
-2.3949318412054e-05
5.61330204132719e-06
-3.47686598162193e-05
-1.76402029764941e-05
-3.88470646513022e-05
-2.69220065667878e-05
-1.01321892950345e-05
-1.21240270729799e-05
-2.98098286154493e-06
-6.52685193424539e-06
-1.01149075185829e-05
-1.36609047606817e-05
-1.88918386692464e-05
-1.17077673157383e-05
-1.13730267833487e-05
-1.59509273161114e-06
-2.08346675076839e-05
-1.93226551092073e-05
-1.57262369150788e-05
-2.17792613150072e-05
-5.03115742608136e-06
-2.57385919869495e-06
-2.33093690199678e-06
4.07318944183156e-06
-2.0460153608991e-05
-2.90329276147528e-05
-2.19721331217868e-05
-1.12219721206128e-05
-1.78146502070548e-05
-2.21300289023604e-05
-1.67514223181981e-05
-2.9815891835282e-05
-3.28714523661951e-05
-9.75120296321692e-06
-2.64579427134407e-05
-1.30653653769577e-05
-2.36103402098841e-05
-1.50681495044748e-05
-9.425980216364e-06
-2.07329508063011e-05
-2.27119937289142e-05
-4.05781482068518e-05
-2.48189868050715e-06
-1.73699073402452e-05
-1.74580936616953e-05
-3.677784013338e-05
-1.66631751889387e-05
-2.23560760566159e-05
-2.5511447747913e-05
-3.39715638591881e-05
3.83387358967053e-06
-1.45129987808233e-05
-1.98796114921466e-05
-2.27620750763002e-05
-2.69491153302689e-05
-1.19550836687368e-05
-5.17297566906265e-06
-2.71468311593961e-05
-1.14065191109134e-05
-3.80745481183235e-05
-2.21501785908531e-05
-1.36260063360571e-05
-3.78238651394589e-05
-1.44588348211106e-05
-1.03868372679425e-05
-1.33060294966011e-05
-2.74304695226108e-05
-2.25805970784761e-05
-1.51912317861635e-05
-2.98523154234884e-05
5.67234384057984e-06
-2.52345014745277e-05
-5.89614610677975e-07
-1.38818414505874e-05
-3.406306882306e-05
-2.03327288930563e-05
-1.41090031295175e-05
-2.98508635311932e-05
-2.19534348934026e-05
-1.08764006093399e-05
-1.79439118816119e-05
-1.47044138570983e-05
-1.72334508722583e-06
-2.71675407839601e-05
-6.88308215690342e-06
-7.49535959379591e-06
-4.56138913884321e-05
-2.32465353497324e-05
-1.00694386484289e-05
-1.25267253283157e-05
-1.78125778153359e-05
-6.84082086421567e-06
-1.95997015596925e-05
4.89886390232908e-06
1.55279155889606e-05
-2.68777869358315e-05
5.3282525085909e-06
-7.41577235955903e-06
-2.74484043494824e-05
-2.54400735929446e-05
-5.3063585788091e-06
-1.17577330630403e-05
-2.75713327047532e-05
-1.74700488056282e-05
-1.83366095004877e-05
-5.25413057417103e-06
-3.02922542456267e-05
-1.2199873066583e-05
-1.95229204427669e-05
-2.41160724531542e-05
-2.5096209244805e-05
-2.55794581622751e-05
-1.91103659694913e-05
9.04478121863099e-07
-9.87668301913345e-06
-1.34787364875909e-05
-4.16551804079583e-05
-1.47284405225077e-05
-3.33267172820523e-05
-2.06278626124701e-05
-3.08694570654762e-05
-1.02926225503616e-05
-1.72647532827718e-05
-1.61013586081148e-05
-2.80041645386373e-05
-1.8717843981963e-05
-2.77987207914668e-05
-1.38949891658347e-05
-2.42942565125988e-05
-3.97888215512351e-05
-2.52432109004781e-05
-1.49751126233622e-05
-3.00887827600734e-05
-1.59479225416474e-05
-3.22901652010456e-05
-2.07331397249509e-05
-4.84535689275069e-05
-3.30776745309905e-05
-2.39482647704876e-05
-7.22929827337326e-07
-3.88671011335159e-05
-1.83059718912829e-05
-8.6486505214417e-06
-2.87931397304774e-05
-1.31637438882882e-05
-2.29910914717532e-05
-4.34778385742576e-06
-4.38487641962073e-05
-6.96978439955514e-06
-3.20869173863919e-05
-1.64512842138598e-05
-6.6079949439397e-06
-3.12485798304303e-05
-2.05383771488864e-05
-2.47600245178852e-05
-2.82982571680653e-05
-1.94940224134752e-05
-1.26173047417361e-05
-3.22895281476278e-05
-2.28262506916052e-05
-5.64329453722833e-06
-1.68242892392888e-05
6.18706053190417e-06
-2.02674100715656e-05
-1.51213613240571e-05
-1.10390299614033e-05
-1.17181066760916e-05
-4.38675185841346e-06
-2.12874989043224e-05
-1.37974404230461e-05
-2.80885461417471e-05
-3.16116512941217e-06
-2.21327657331264e-05
-3.59656775940435e-05
-3.54466074017416e-06
-4.10743740727421e-05
-6.09872613245839e-06
-2.10668192054102e-05
-2.7610576462071e-07
-1.96636661434025e-05
-2.53802946463696e-05
-4.52157636570034e-06
-9.53280760901113e-07
-9.49594304379744e-06
-2.86770841461402e-05
-9.93495458361985e-06
-2.50820591382059e-05
-3.9418185274349e-05
-1.94355333957351e-05
-7.48446357359515e-06
-1.08445929678591e-05
-1.94628392598013e-05
-2.43355796565045e-05
1.5792152645714e-05
1.65250279063434e-05
-3.58675016841926e-05
-2.2259968303773e-05
-1.00076267832798e-05
-8.84307077837996e-06
-7.92180107475367e-06
-3.32420398298544e-05
-1.4441217505287e-05
-1.41625202119968e-05
-2.65273977986956e-05
-1.20282744786234e-05
-2.60302607979472e-05
-3.57191598446766e-05
-3.83910338101017e-05
3.30080296186012e-06
-1.9531397594e-05
-3.40855959229679e-05
-3.3331183130178e-05
-2.84245069682688e-06
-5.50399604780033e-06
-1.17508775229313e-05
-3.54005045270066e-05
-4.31052842119496e-05
-3.70944281524229e-05
-4.54352857020851e-06
-3.61482178951153e-06
-2.20402569702404e-05
-1.21098374706151e-05
-2.64551610433078e-05
-3.36654047503084e-05
-2.23859740854146e-05
-3.11815769705686e-05
-3.82036837990498e-05
-3.44486720049162e-05
-8.41434499420274e-06
3.56448723430823e-07
-3.40821047178298e-06
6.57543420332208e-06
-4.3121406993727e-05
-2.0469578610219e-05
-8.05636463053674e-06
-1.75193498077084e-05
-4.75211254192611e-05
-2.65598203946368e-05
-3.65462112521382e-05
-2.31000794713457e-05
-4.08465448886373e-05
-2.29644179251122e-05
-2.37690333070549e-05
-1.06008370351655e-05
-2.20904839054137e-05
-3.47788047423365e-06
-1.70003025276241e-05
-3.23167556533859e-05
-3.71877935033895e-05
-2.37780918202436e-05
-2.70462738676156e-05
-9.87704656057617e-06
-1.36424023563789e-05
-2.22682368068505e-05
-1.38180430278096e-05
2.03531848675285e-06
-1.01766737544868e-05
-1.79418806136904e-07
-3.02117614367455e-05
-2.20202754632711e-05
-1.78559103074706e-05
3.44791953450392e-06
-2.5930756295541e-05
-4.15684377678219e-06
2.24838334225303e-06
-1.63675917146047e-05
-3.24304138536688e-05
-1.8315922367252e-05
-2.44264134752523e-05
-3.83640542240186e-05
-3.16512922972961e-05
-2.11311917295584e-05
-7.86799038602499e-06
-1.19111908600811e-05
-3.77134796839406e-05
-1.45798944546493e-05
-6.7623641531653e-06
-1.52046000942365e-05
-2.7610670410931e-05
-5.02527348094337e-05
-1.19287979259687e-05
-2.2290458694384e-05
-9.96641179357944e-06
-1.39601396013604e-05
-2.74017106815968e-05
-2.63061323121654e-05
-1.63922629192955e-06
2.97257669436453e-06
-1.47980165662892e-05
-6.93942667763781e-06
-1.91568462855391e-05
-1.40296488187067e-05
-1.01914095794455e-05
3.30137842698128e-06
-2.30789438013194e-05
-1.64765426641598e-05
-2.24280045244513e-05
-1.58170507024834e-05
-2.84352237187178e-05
-2.77928872321708e-05
-1.86657834540994e-05
-3.00893235025747e-05
-2.07860038384814e-05
-2.51218049327152e-05
-1.69077307552047e-05
-9.62208299107221e-06
-1.57885523475646e-05
-1.63207367131433e-06
-2.66269741373429e-05
-3.07225609898103e-05
-3.17950513418616e-05
-1.75471267236576e-05
-2.18357499798988e-05
-5.2145483171865e-05
1.1595858520713e-05
-1.76299689836153e-05
-3.93748713756266e-05
-2.37928509125629e-05
-3.82322448741647e-05
-2.64606446707355e-05
2.94056538334512e-06
7.96627784566117e-06
-1.80022897306314e-05
5.69539704962596e-06
-1.87608175699906e-05
-1.08299861601536e-05
2.27595854080848e-05
-3.15863760689829e-05
-9.25781917736955e-06
-2.48894056429261e-05
-7.70589099747515e-06
-3.37445790040208e-05
-2.25233700327475e-05
-3.04764041182938e-05
-1.38374716856195e-05
-1.57159130356912e-05
-3.70614754339735e-05
-2.85972417143992e-05
-3.28474223876899e-05
-3.16089200841092e-05
-5.8715552916889e-06
-2.32736888736436e-05
-1.23977325911398e-05
-1.60509153862977e-05
-2.00653253777498e-05
-1.75720645826829e-05
-1.23227177674322e-05
-1.65217893200665e-05
-3.52263792569245e-05
-2.16200657858519e-05
-6.97626946639143e-06
-2.77751505239661e-05
3.00683923925862e-07
-3.27700997855212e-05
-2.29696980249499e-05
-2.56799001241646e-05
-6.28104522943004e-06
-9.87488873180129e-06
-4.11185158834227e-05
-2.63540493353278e-05
-1.51879805656284e-05
-1.72408116095519e-05
-8.69878428256531e-06
-2.93054193152807e-06
-1.28133423166199e-05
-1.73876217582005e-05
-2.70021489209494e-05
-1.57184105400297e-05
-2.21504644545281e-05
-2.92613817601496e-05
-3.37916040310812e-05
-4.38048491423521e-05
-1.80479553920861e-05
-1.54306641876178e-06
-2.6188646325822e-05
-2.43755010492944e-05
-1.01580521077674e-05
-2.1991416244943e-05
-1.10705730434365e-05
-1.74144410784063e-05
-2.32279379980423e-05
-4.06797741960686e-05
-3.1573281457983e-05
-7.44014642470107e-06
-3.42574270853628e-05
-2.38686184598581e-05
-2.02865689444698e-05
-2.43516192767826e-05
-1.14170800537433e-05
-1.38614167019532e-05
-2.08818442154763e-05
-1.87363027093461e-05
-2.70603781081061e-05
-1.03593668207411e-05
-1.42817840856962e-05
-1.76148163968411e-05
-1.73041077441641e-05
-2.34872574519291e-05
-2.35646917102128e-05
-2.19701494790009e-05
-3.24440376810391e-05
-2.09156692988358e-05
-1.16402302515404e-05
-2.16577064869926e-05
-1.58430331639188e-05
-1.22878486397349e-05
-2.18979028718338e-05
-1.46656640021916e-05
-2.85949395263476e-05
-1.31581844664496e-05
-3.86693482365256e-05
-1.73673325540193e-05
-1.28845648298103e-05
9.9274816117992e-06
-1.76331485535581e-05
-2.23724558238799e-05
-1.61592838215374e-05
-1.60755469007566e-05
-8.86990272595867e-06
-1.52168103335024e-05
-3.37166764433153e-05
-2.88085751291538e-05
-3.34373087213312e-05
-2.5020550636963e-05
-1.92418624522223e-05
-2.01995322791863e-05
-2.59536211704396e-05
-3.07338912167671e-06
-1.09577535442527e-05
-2.52909771253461e-05
-5.54990897949349e-05
-1.3342439945191e-05
-2.85913470937301e-05
-2.86356804300821e-05
-9.54908130141093e-06
-3.20803672037063e-05
-2.37167832211964e-05
-6.21190913842714e-06
-5.12996962853138e-07
-1.81865657616702e-05
-6.62336157980676e-06
-3.38143596448345e-05
-9.28815017266696e-06
-1.93738998271808e-05
-1.34632584081392e-05
-2.60931684099736e-05
-2.41524536365762e-05
-9.86764312251531e-06
-1.96363435829852e-05
-1.76456637736126e-05
-9.66178784105851e-07
-2.47417804174042e-06
-1.68041460126307e-05
-1.7856712026591e-05
-1.73904135147352e-05
-1.74289960724672e-05
-7.31217973685902e-06
-9.8149704948801e-06
-1.56874240864055e-05
-2.08852831753013e-05
-1.61065677610807e-05
-5.28610433065496e-06
-2.42181098005338e-05
-2.54258889072429e-05
-5.47531905184194e-06
-2.75831970398493e-05
3.2777095403901e-06
-2.77120145149717e-05
-3.17913274048766e-05
-2.22016947648568e-05
-4.09597945738157e-05
-1.75247931708568e-05
-3.66335870993035e-05
-2.11476582832938e-05
-1.20272986073376e-05
-2.84347445582631e-05
-6.57053956060367e-06
-4.07817791804283e-05
-3.57315802163594e-05
3.55231935256237e-06
-2.96282830512968e-05
2.70867883060681e-06
-1.55003950945172e-05
1.19814782832818e-06
-1.77526686125134e-05
-2.42900735844101e-05
-3.50239259429068e-05
-1.81464349515444e-06
-3.72057401245912e-06
-1.64843297031959e-05
-1.6195903170653e-05
-1.71748065756769e-05
-8.7593168584647e-06
-3.10417192106472e-05
-1.47317255510018e-05
-2.21551554784798e-05
-9.61145646236099e-06
-1.94024681063531e-05
-1.98345690072587e-05
-1.08415011093131e-05
-3.23621845414214e-05
-8.57450541253399e-06
-2.64291649893927e-05
-1.33423449676487e-05
-6.86268003701832e-06
-2.8245995039801e-05
-1.96853535751259e-05
-2.47033293261345e-05
-3.15509908186302e-05
-1.46613181162217e-05
-2.89279592032586e-05
-7.32881006855018e-06
-2.92837879073164e-05
-1.26137716768433e-05
-1.19001325951255e-05
-3.78718572755194e-05
-1.33192607476311e-05
-2.32812079196724e-05
5.92643532075895e-06
-2.4541445743628e-05
-1.03498982570426e-05
-2.16927168440146e-05
-5.39515001138464e-05
-6.97972884548649e-06
-1.53332810606226e-06
-5.37533020857107e-06
-1.03688068461921e-05
-1.63062163024678e-05
-3.02951825333073e-05
-2.71639540493209e-05
-5.56738553212374e-06
-1.4119338110631e-05
-1.23528999930688e-05
-1.98632297495869e-05
-3.6468375534056e-06
-1.9289997600957e-05
2.53295492233981e-06
-2.34884732162928e-05
-3.20684705915034e-05
9.30239811627399e-06
-2.56966080038127e-05
-1.92167867926097e-05
-2.88790373536805e-05
-1.29139912673758e-05
-1.39059627193848e-05
-4.36103519514385e-05
-2.81938641416439e-05
-1.39989740511717e-05
-3.94171446149121e-05
-4.25533521190191e-06
-3.70344625350585e-05
-1.10002789829635e-05
-1.34840705530009e-05
-6.93849461508426e-06
-4.10010374371281e-05
-2.45874256933128e-05
-2.14118197471867e-05
-2.09129058497213e-05
-1.58422354575155e-05
-3.28756654703864e-05
-1.9005100677974e-05
-2.69130806635604e-05
-4.55640927831269e-05
-2.75580824567012e-05
-1.91916295296812e-05
-2.54032585511493e-05
-1.83512185874492e-05
-5.05856963027607e-05
-2.72832088324333e-05
-5.1484006293692e-06
-3.8833876637284e-05
-1.49642175504997e-05
-2.60333656615828e-05
-6.67363281450729e-06
-1.02085875202114e-05
1.46312562282909e-06
-1.79946021852998e-05
-2.41404580745356e-05
-1.60453655637642e-05
-3.498201211849e-05
-9.98202306038371e-06
-3.56964786588229e-06
-1.98935820925342e-05
-1.20096757635755e-05
-2.03933313056224e-05
-3.7726563215534e-05
-1.83199402700552e-05
-2.32640185350519e-05
-3.01929809435938e-05
-1.80014238476744e-05
-1.10347299458551e-05
-2.13854354041858e-05
-1.42074404125393e-05
1.14084073455266e-05
-2.696152417212e-05
-6.42374683636082e-06
1.2841705527957e-05
-1.90338525528172e-05
-1.38187735011638e-05
-2.31660838732347e-05
-3.47807144441685e-06
-1.56622291060838e-05
2.79829539081807e-06
-2.07006042501691e-05
-3.52832747615746e-05
5.13738982993147e-06
-2.4099888797887e-05
-2.53017858341286e-05
-2.77723269313508e-05
-1.98765573092162e-05
-3.53510748298098e-05
-2.57966400196551e-05
-3.60283693399257e-05
-3.77911790403047e-05
2.18838586468668e-06
-1.12299770969163e-05
-2.40421474980098e-05
-2.96465092823701e-05
-2.18647690419434e-05
-5.69189372542115e-06
-4.96617360842059e-05
-2.73410061944457e-05
-8.1473946071162e-06
-3.47984457235507e-05
-9.99149038502924e-06
-1.01025724774726e-05
-2.23796280750093e-05
-3.17814153731261e-05
-2.4715098683047e-05
-6.41125333132881e-06
-1.46068166281816e-05
-2.71323497152613e-05
-1.62770697428501e-05
-2.05459520224504e-05
-3.46195425439202e-05
1.79154512526844e-06
-4.06207280536258e-05
-4.08343046060542e-05
-1.19998876491766e-05
-3.83422445906573e-05
-2.41586895676777e-05
-2.50159121278037e-05
-1.73387055639374e-05
-2.01619810022155e-05
-2.76841385476193e-05
-2.42282216355012e-05
-2.10900440689816e-06
-4.9150059177624e-06
-6.80955484846051e-06
-1.68110510960728e-05
-2.30962339683829e-05
-2.10998480648886e-05
-2.85954516980507e-05
-1.51098635229042e-05
-1.97253294927217e-05
-1.67665267083813e-05
9.78557137076979e-06
-4.27203608211011e-06
-1.79052093018689e-06
-3.09482176801363e-05
-1.38183798132536e-05
-2.22355730123691e-05
-2.94636083223184e-05
-2.26902212705597e-05
4.46297182777156e-06
6.57157194276411e-06
-2.35094582858313e-05
-1.8829627670619e-05
-1.08235116782561e-05
-1.19712467566783e-05
-2.22011872575288e-05
-3.00972616827826e-07
-5.62365737109627e-06
-3.26368168242002e-05
-8.20371046853066e-06
-1.35281195964998e-06
9.94097003579548e-06
-2.37052411074755e-05
-2.77116152688192e-05
-8.20314470079567e-06
-1.77324561253866e-05
-1.99983215151325e-05
-3.25356697947075e-05
-3.09939223814835e-05
-2.93874941343325e-05
-2.77342016336609e-05
-3.25413709683942e-05
-2.39784902886676e-05
-2.69235005596405e-05
-2.38910862019759e-06
-1.77849077942546e-05
-2.87144062289138e-05
-2.90947220844976e-05
-8.45270799799945e-06
-2.01486502217572e-05
-1.7607910610829e-05
-1.21158527948423e-05
-1.88367342324718e-05
-3.72375917911815e-05
-4.45219719011339e-05
-1.18133664529511e-05
6.94643530649939e-07
-2.04090765166855e-05
-2.58637478235112e-06
-6.83354128672803e-06
-2.38328966536288e-05
-3.20731297463316e-05
-2.61458804767885e-05
-1.31447530439791e-05
-2.06458032008403e-05
-3.96186800980375e-05
-3.32704067549897e-05
-2.63177280662044e-05
-1.43668545826054e-05
-1.86397802036094e-05
1.08353724183841e-05
-1.49927206054677e-05
-2.49096089332902e-05
-1.00315226323702e-05
-3.35211555728474e-05
-1.91465065879036e-05
-1.22082873824679e-05
-1.6034319970204e-05
-2.20793488416512e-05
-2.03083871184575e-05
-1.56651114798388e-05
-5.62040669317082e-06
-1.00230306978946e-05
-6.79704586130598e-06
-1.94673517557557e-05
-2.76333096766463e-05
6.72397290312258e-07
-3.21206725751128e-05
-3.00440496735818e-05
-1.80689437273582e-05
-3.96935541027465e-05
-2.88343857109388e-05
-1.77868205798987e-05
9.514351401716e-06
-1.20761237361706e-05
-1.57266468454613e-05
-2.91970304168135e-05
-2.55945580461726e-05
-3.42081957663018e-05
-8.77073756750078e-06
-1.42050700300989e-05
-1.71531179357686e-06
-2.07474208047537e-05
-1.22593786556039e-05
-8.69063351552938e-06
-9.56473255724734e-06
-2.68505569595473e-05
-5.17407915900626e-06
-1.68297679896426e-05
-1.19142831848535e-05
-1.97359676713249e-05
-3.33946630834532e-06
-1.41711616335535e-05
-2.69054615605703e-05
-3.36073682821132e-05
-1.23233004747867e-05
1.56905688903095e-06
-3.59446825627433e-05
-2.81449870123255e-05
-2.15685008592388e-05
-1.6260017933985e-05
-2.66026597348377e-05
-2.03636907163514e-05
-9.61021674862612e-06
-1.57338282478813e-05
-2.75442396248391e-05
-3.38645912625811e-05
-4.10918298156184e-05
-2.72938758023961e-05
-3.18074601352182e-05
-3.6141397747557e-05
-4.75932484033827e-05
9.48798735040273e-06
-2.02628766459406e-05
-5.00437781003383e-06
-2.24481313943663e-05
-3.00591260039267e-05
-3.59980973005706e-05
-3.18799040501043e-05
-2.33075523104313e-05
-1.37147115047948e-05
-4.22631775028484e-05
-1.52642928978088e-05
-2.17686113626802e-05
-2.16667169699282e-05
-7.31274137364669e-06
-3.42183184730637e-05
-8.29969055077957e-06
-2.63564813485757e-05
-2.27308712027665e-05
-4.00935021452887e-05
-2.74259377418515e-05
-1.72828761536444e-05
-2.65582215378333e-06
-8.74463061070756e-06
-1.78337517257235e-05
-2.13872905403882e-05
-4.51466045442017e-05
-2.14859596919455e-05
-3.44151977252413e-05
-2.49343811336275e-05
-2.3306515641131e-05
-1.53995538097301e-05
-2.07499042108206e-05
-1.34092466445493e-06
-4.97432764606318e-07
-2.77931200546803e-05
-2.29350567461768e-05
-1.78340489241787e-05
-2.23515295850509e-05
-1.30796591886871e-05
-9.63174794451551e-06
-1.62892768759221e-05
-1.36784474839251e-05
-6.53460155191647e-06
-2.04935703345387e-05
-7.69215285915321e-06
-2.19661987643616e-05
-3.17907624216389e-05
-2.50878970575231e-05
-2.30357876868157e-05
-1.00755831997041e-05
-1.2606981933418e-05
-2.26684170566662e-05
-2.89902502791644e-05
-2.32918336650162e-05
-2.81027766144924e-05
-4.95120892291218e-07
-1.64409959396707e-05
-1.37268390568531e-05
-1.58783068112287e-05
-2.2939469951051e-05
-1.24314978707109e-05
-1.38060450002142e-05
-3.06475806564909e-05
-3.40391628225114e-05
3.91494361396807e-07
-5.36943530232271e-05
-2.88433945695041e-05
-2.55203174073303e-05
-2.27141495874774e-05
-1.31252237680824e-05
-2.95346359053019e-05
-2.49948172122525e-05
-2.77506298015325e-05
-1.78377728068945e-05
-2.82508756580859e-05
-1.37133702367382e-05
-2.51741532023152e-05
-1.9252524036349e-05
-3.0163490389156e-05
-1.07396191105186e-05
-2.03901996665676e-05
-1.68499131211958e-05
-1.45046421904952e-05
-8.07840878637394e-06
-7.14739649122776e-06
-3.40363597505223e-05
-2.27799224628159e-05
-4.0966936816115e-05
-1.27936450881381e-06
-3.20300078627942e-05
-2.82740069069686e-05
-3.86662852028504e-05
-1.39288657722083e-05
-5.61105292599293e-06
-5.83468294014322e-06
-2.40631707775389e-05
-1.0005213964929e-05
-1.81304824170146e-05
-3.49524310182858e-05
-1.17674852387701e-05
-2.61392333937122e-05
-2.90652168199697e-05
-1.45053660801441e-05
-1.51573788574443e-05
-3.21455928869833e-05
-7.60629608383468e-06
-1.24000233142877e-05
-2.14584461752819e-05
-9.17987302542329e-06
-2.93242605016941e-05
-2.63271254797251e-06
-8.03113092487776e-06
-1.14754773305982e-05
-9.60478574321876e-06
-3.05575167924311e-05
-1.53272276314766e-05
-1.40324370439772e-05
-3.26025989842632e-05
-4.57078866041495e-05
-1.0643324012358e-05
6.25474047914555e-06
-3.09013226795842e-05
-1.43288673287913e-05
-1.76757902045966e-05
-1.68356010345133e-05
-2.9608087293616e-05
-2.1247263711586e-05
-2.04140613407209e-05
-1.94256425424535e-05
-3.20076914931547e-05
-3.44089478059447e-05
-3.22248054515282e-05
-3.11287094789576e-05
-3.21841195181249e-06
-3.36031577677963e-05
-2.30457517605662e-05
-2.294725337271e-05
-1.49112649679425e-05
-2.97450354462954e-06
-2.66620227022727e-05
1.27214674367157e-05
-1.38079733765005e-05
-9.33364812395413e-06
-2.11152713448011e-05
-2.44293534555688e-05
-9.10125813588937e-06
-1.75512539025477e-05
-1.22096688024739e-05
-1.94502687649406e-05
-4.03913911456132e-06
-1.85331445559648e-05
-1.67524441589352e-05
-1.67951229816926e-05
-2.52784424750341e-05
-2.70377649133602e-05
-1.81493499473948e-05
-1.54457014418733e-05
-3.24403323141093e-05
-4.47037060321262e-05
-2.50509467797703e-05
-2.65710555986724e-05
-4.4048895004819e-05
-3.14871922211499e-05
-3.91798313856471e-06
-2.70939939566731e-05
-2.1939733769964e-05
-2.46685282939411e-05
-1.73531187427304e-05
-2.9310354898371e-05
-3.10149365720888e-05
-3.11514111891506e-05
-2.14183034159151e-05
-2.08323546354769e-05
-2.94927703342174e-05
-1.16226356112784e-05
-1.79203205764901e-05
-1.21356403409348e-05
-1.34835081606038e-05
-1.87702261538121e-05
-2.61829718016713e-05
3.65574977557551e-09
-4.17509022140414e-06
-1.88137925124529e-05
-1.3275847108606e-05
-1.34505181518094e-05
-1.66882382909563e-06
-1.20873902829006e-05
-2.76391732414708e-05
-2.29727232508355e-05
-5.32061101940007e-05
-1.44871712252798e-05
-4.6581032296721e-05
-3.07276046519465e-06
-1.5760844750206e-05
-2.60809482177261e-06
-4.98282773788828e-05
-3.76921333008909e-05
-3.77360921119992e-05
-3.40687762202341e-05
-3.42117047070431e-05
-7.91349370994034e-06
-2.36700057206106e-05
-8.07542769573583e-06
-2.03840928851519e-05
1.39570658233028e-05
-5.81576494150201e-07
-2.69222872911813e-05
-3.18895059569832e-05
-1.35482590216355e-05
-1.8962823055834e-05
-3.21932575949555e-06
-2.36654034965184e-05
-7.12669044849361e-06
-2.23055031891127e-05
-3.31013421525572e-05
-9.33840087694545e-07
-9.22481547958424e-06
-1.66536073296912e-05
1.49287589465139e-07
-2.72010483110817e-05
-1.48518546783266e-05
-5.12753152203347e-06
-3.01680945482706e-05
-3.37313937724636e-05
-1.39003427112479e-05
-1.2771162069667e-05
-2.64408016467177e-05
-3.24226151144543e-05
-2.44565284193798e-05
-1.61115802796252e-05
-1.02152594653874e-05
-3.69733989082279e-05
-2.50339707075158e-06
-1.95589965152564e-05
-3.20348408474202e-05
-1.53875612839807e-05
-6.58508426189682e-06
-2.04633084070414e-05
-1.23245996958418e-05
-1.80342100750528e-05
-9.6413681116217e-06
-1.56583148082776e-05
-4.11503265486873e-05
-3.33681013077997e-05
-2.85043509761807e-05
-2.14284597879928e-05
-2.37335111443733e-05
-1.42920674810248e-05
-3.60071012834231e-05
-3.32693748644109e-05
-2.22775511981439e-05
-7.25552621803981e-06
-2.17443958190291e-05
-1.79736655201604e-05
-2.74469363104828e-05
-3.08374607989125e-05
-1.25432645777987e-05
-4.40778639246672e-05
-1.3528032660128e-05
-3.20310083010294e-05
-1.5305808909392e-05
-4.68919213222472e-05
-8.80986151571495e-06
-1.30694317149535e-05
-3.09973561360705e-05
-2.80772184884504e-05
-2.509088159439e-05
-3.01499055296561e-05
-2.89437563287325e-06
-1.37784466825074e-05
-2.78377336763129e-05
-4.65380656694599e-05
-1.21862395560133e-05
-1.53322908134066e-05
-1.12622767310847e-05
-3.89351339457497e-05
5.92890951311332e-06
-8.75792716641565e-06
-1.09125569717007e-05
-2.06805462105473e-05
-3.13595144157892e-05
-1.31523876494184e-05
-1.70907311952614e-05
-2.07420944481368e-05
-2.16986500636106e-05
-2.20028333277449e-05
-3.50764372516307e-06
-1.48756191313996e-05
-5.29667318148154e-06
-1.75577604629184e-05
-1.74145443680597e-05
-1.65760557920478e-05
-8.6304486095365e-06
-2.34050673305713e-05
-3.49940305806258e-05
-3.56364799882905e-05
-3.24817716022485e-05
-7.03571952330002e-06
-2.62443906038307e-05
-1.23421624946151e-05
-8.43405423342563e-06
-2.61167940692758e-05
-2.28732415896379e-05
-1.94562677316822e-05
-4.73035861495204e-05
-3.17937970496279e-05
-2.00614762818833e-05
-2.5114361569454e-05
-1.54397990991505e-05
-4.95113781332153e-07
-1.47705843323182e-06
4.9280114626522e-06
-8.9921617247764e-06
-1.10060970880553e-05
-7.68116648443366e-06
-1.73350932275119e-05
-9.10416690582138e-06
-1.6123790014445e-05
-2.81429791231309e-05
-2.41722730183287e-05
-2.45717973746985e-05
-2.36911458516796e-05
1.38079894547103e-05
-1.62485715825724e-05
-4.06980032951303e-06
6.30116577955636e-06
-2.53783050740786e-05
1.14461064811474e-06
-2.82794072392831e-05
-1.94134174914223e-05
-2.25852317025339e-05
-1.7936900833577e-05
-2.90809153164596e-05
-2.11416707699528e-05
-3.29534772904425e-05
-3.14156926708471e-05
-1.90855757923496e-05
-3.6404415483568e-05
-2.07288204772836e-05
-2.19825054887242e-05
-3.20503445694966e-05
-1.08884084642544e-05
-2.43521327098401e-05
-5.68712038652567e-05
-2.4721204745286e-05
-1.09538130648288e-05
-1.73137430968956e-05
-8.8440122218984e-06
-2.47255734557904e-05
-3.58170252566815e-05
-2.77965491689515e-05
-3.41719494167259e-05
-4.62766988867623e-05
-2.48749609212005e-05
-2.06702599675245e-05
3.01434309306324e-06
-2.15184551821397e-05
-2.57269324658309e-05
-4.45801784165109e-05
-2.18146467622328e-05
-3.19231877076322e-06
-1.26050874375206e-05
-1.41919580892579e-05
-1.21903430225362e-06
-4.57889620105738e-05
-3.82258182752902e-05
-1.14889051675527e-05
-2.58428143863202e-05
-4.40950310098187e-05
-4.78483737638997e-06
-5.23075304056879e-05
-2.76068042350595e-06
-1.86851525869719e-05
-1.72006874349587e-05
-1.7654691636327e-05
-3.2348568958685e-05
-1.15237545934335e-05
-3.98210475133139e-05
-4.48013487125127e-06
2.91118068822867e-07
-3.39579301822467e-05
-2.91740336396294e-05
-1.34041994159454e-05
-2.72848504564045e-05
-3.96865917737294e-05
-2.71462248839005e-05
-1.56668663843972e-05
-3.50744537451977e-05
-3.33841210118735e-05
-2.43525841540679e-05
-1.03037132548432e-05
-1.65905615449931e-05
-1.06623722542565e-05
-3.96029815530384e-05
-1.61050564890077e-05
-2.2068214625133e-05
-3.15969320546985e-07
-2.01764795132834e-05
-2.52150791437997e-05
-4.07515903676176e-05
-3.30217703550172e-05
-2.43788465317746e-05
-1.83769574841669e-05
-3.36234299151394e-05
-2.16361166712137e-05
-3.29038907749856e-05
-1.15151898574334e-05
-1.53639470448527e-05
-3.10972885883287e-05
5.35332739739503e-07
-1.59260429578878e-05
-1.46621803330581e-05
-2.53063436291296e-05
-6.48409152201934e-06
-1.95298913788599e-05
-2.22312732346207e-05
-3.30329935786109e-05
-8.66208522639784e-06
-1.6878854352633e-05
-1.46130490419913e-05
-4.40007091239143e-05
-1.93888679606594e-05
-1.15468571773298e-05
-3.92578787665301e-06
-1.93856299016122e-05
-2.55341107964403e-05
-2.0621470762384e-05
-2.18895839215662e-05
-1.93687309365945e-05
-2.5133410378616e-06
-1.72903128846675e-05
-4.28929270126732e-05
-4.32563094706685e-05
-1.09812981085181e-05
-2.50352571223143e-05
-2.56912128998273e-05
-1.88821413804774e-05
-3.76354294178306e-05
-3.18417385532483e-05
-7.89321097272348e-06
-3.26432335594874e-05
-4.33606851355177e-05
-1.61089550033388e-05
-1.32522717343871e-05
-2.50905335688024e-05
-1.30902288913309e-05
-1.8492267123022e-05
-2.97122516439465e-05
-2.00147134834463e-05
-3.07327416744042e-05
2.09925180420205e-06
-9.03190824243475e-06
-3.00850934702131e-05
-3.64497470267569e-05
-2.70738507569741e-05
-2.80410750342192e-05
-2.1568722974241e-05
-7.05950215653428e-06
-3.62142312134638e-05
-3.03975782093733e-05
-1.7372204581999e-05
-2.32421466773314e-05
-2.34137134117982e-05
-1.24147413755093e-05
-1.96821199253598e-05
-2.01740978152498e-05
-2.65490334003075e-05
-2.53346099229161e-05
-1.9090827384608e-05
-3.42948858831268e-06
-2.78693829088015e-05
-7.37663518387507e-06
-1.77544650410705e-05
-1.30258857376911e-05
-7.14929255040012e-06
-7.90108838707285e-06
-1.79846441529565e-05
-1.40556526177625e-05
-2.83004048242836e-05
-3.4765007881964e-05
-1.17931344654417e-05
-1.46562017748982e-05
-3.43164589373376e-05
-1.23144827158178e-05
-2.92394750539612e-05
-9.9374227554911e-06
-1.16245944925852e-05
-3.30409303579459e-06
-2.33095708720509e-05
-3.2759553150346e-05
-2.12833354571685e-05
-2.0044187112821e-05
-3.35690359326744e-05
-5.19055660116577e-05
-1.36436737860951e-05
-1.83462709921571e-05
-2.55319828125542e-05
-2.19738003941328e-06
-4.03997643253818e-05
-2.31259865485902e-05
-1.6146646793706e-05
-1.33507676126894e-05
-6.62589398521486e-06
-1.02380579417353e-05
-6.22091643137466e-06
-2.36630847832233e-05
-3.71420749841175e-05
-1.63593869380057e-05
-2.06290571578564e-06
-1.98212597323607e-05
-3.29280634841896e-05
-3.56491437697377e-06
-1.43936130533366e-05
-2.38161094552555e-05
-1.47582646355982e-05
-1.04319866629851e-05
-1.31369166116671e-05
-2.51510814381391e-05
-3.63419711474045e-05
-1.09610669075731e-05
-2.19946785171683e-05
-8.14091866501953e-06
-7.84345843641699e-06
-2.61169861261994e-05
-1.8072790564142e-05
-5.96660027489001e-06
-7.59042648623841e-06
-1.316211142007e-05
-2.43746808770578e-05
-3.39320444087652e-06
-2.52740612077171e-06
-3.2524835140916e-05
-3.02173132989509e-06
-1.76823422487376e-05
-2.35798521619358e-05
-2.11906472057327e-05
-3.81006038468759e-05
-1.39871660191862e-05
-1.35022556907317e-05
-1.40055687270837e-05
-1.82737567403132e-05
-1.40595623615334e-05
-2.68693598088853e-05
-2.8979285135794e-05
-1.23650412655681e-05
-2.06186151020555e-05
-3.38441652134759e-05
-1.61606357354023e-05
-1.03949043006569e-05
-1.3252468851372e-05
5.19423673876139e-06
-1.08062996175719e-05
-2.07006288493048e-05
-1.54940572798339e-05
-1.25310909287904e-05
-4.03827762034207e-05
-2.65036814311815e-05
-6.54593722633385e-06
-3.41219213263821e-05
-3.17912408128101e-05
-1.58965206848572e-06
-1.14138545301406e-05
-3.57531997541363e-05
-3.21055235367864e-06
-2.49856259158295e-05
-3.434383694387e-05
-8.6907496911541e-06
-3.60328137080491e-05
-1.94170254256717e-05
-1.45578838598914e-05
-2.75669310657153e-05
-1.28755834627323e-05
-3.92499705984794e-05
-5.70198071977344e-06
-3.45381644200534e-05
-4.55919551008221e-05
-7.71020780690698e-06
-9.77673489900659e-06
-2.36818900035462e-05
-2.76071346065208e-05
-2.68487430047937e-05
-1.56235136725665e-05
-3.8981241334548e-05
-2.60144282747717e-05
-2.12830174646413e-05
-1.59034339299574e-05
-6.81989130760552e-06
-1.76500247257594e-05
-1.59832466130028e-05
-1.95718399101752e-05
-2.87679490986373e-05
-1.71799751273749e-05
-3.983119329928e-05
-2.24811279135742e-05
-1.49856246655991e-05
-1.22408581603687e-06
-7.99266235624885e-06
-1.00032233679278e-05
-2.84619250346706e-05
-3.87071904796381e-05
-2.10702559170638e-05
-7.30305017345852e-06
-2.50655200578056e-05
-1.81415313123856e-05
-1.35898263852667e-05
-3.90187223796516e-05
-3.3668165290456e-05
-8.73150933137927e-06
-3.29557119378005e-07
-2.58574265179947e-05
-1.66498788140814e-05
-2.31935331720424e-05
-3.7089426921761e-06
-1.29303339740026e-05
-2.67778844376194e-05
-1.19479263753767e-05
-1.5592381210246e-05
-1.79517172676464e-05
-1.39628006789666e-05
-2.79370594740545e-05
-1.93830423087034e-05
-3.66129904837778e-05
-2.10286543001389e-05
-3.136373022728e-06
-3.43489530144729e-05
-1.66143780887746e-05
-2.05674042615754e-05
-2.31163902044764e-05
-1.29074496676948e-05
-2.10745028441621e-05
-2.384333649168e-05
-1.80737711163465e-05
5.69606040042976e-06
-3.21944956002984e-05
-4.23814326415849e-05
-1.73963968999266e-05
-1.74662523187358e-05
-2.76385105682236e-05
-1.12755648282084e-05
-1.80161406150212e-05
-2.61686255634238e-05
-2.28529528595205e-05
-1.73868032555646e-05
-4.30455706133428e-05
-1.50050267128215e-05
-1.66548931707201e-05
-4.26783543526649e-06
-2.4275398732107e-05
-1.71595848268954e-05
-2.19680189885994e-05
-2.54172949018336e-06
-4.52025509819081e-05
-2.20932640041512e-05
-2.11287628246502e-05
4.50333553592265e-06
-1.52969024850763e-05
-2.56561485711628e-05
-3.09784687680493e-05
-3.05380130450436e-05
-1.92407364328428e-05
-3.49586095838471e-05
-3.37758857110728e-05
-2.16233218233226e-05
-3.76882021906671e-05
-9.99760347414385e-06
-3.26743712565252e-05
-1.1871502884241e-05
-3.56723240183192e-05
-1.31001843396632e-05
-2.71751756262823e-05
-2.26138075690508e-05
-1.59700570991183e-05
-3.38946146085878e-05
-2.82655476931743e-05
-6.96374313509767e-06
-1.39455652698492e-05
-3.78433144904215e-05
-1.88972941819407e-05
-2.07925820687076e-05
-3.58227389542425e-05
-9.86614801999285e-06
-4.89001328901808e-06
-2.03301971272407e-05
-2.49370682982382e-05
-1.65944725704154e-05
-1.30683683780188e-05
-3.91718336656897e-05
-2.78226442437359e-05
-3.83137654794484e-05
-2.38366203551886e-05
-2.49295806642341e-05
1.22551383555188e-05
-1.14017470825707e-05
-2.23064812955781e-05
-2.11673366782711e-05
-1.82236108137213e-05
-2.83907635610002e-05
-3.7371892700974e-05
-1.5898243569171e-05
-1.77249004770949e-05
-3.48967177998703e-05
-4.37098215555345e-05
-2.22197770464267e-05
-2.09794773449319e-05
-1.45356093564581e-05
-1.82672039565142e-05
-2.81972012139516e-05
-1.53048075909315e-05
-3.23879352032627e-05
-3.5107436853303e-05
-1.43403661520745e-05
-1.74124126730272e-05
-1.44195356292199e-05
-3.17307459022599e-05
-1.88727112764868e-05
3.49316226579203e-07
-2.15733027822224e-05
-7.98056421119031e-06
-1.53808684185693e-05
-3.14203952584319e-05
-4.28099527491055e-05
-1.38603041518137e-05
-2.43316020068555e-05
-7.07564246766373e-06
-8.40922613956881e-06
-2.27347104976237e-05
-1.64990354944268e-06
-3.48289234198871e-05
-8.94778369343541e-06
-2.43172860388297e-05
-2.21404444551484e-06
4.49069347669057e-06
-4.56372759500221e-05
1.5734175934261e-05
-2.27412154325708e-05
-1.91125498381661e-05
-2.46409593970674e-05
-9.0204025284685e-06
-1.33622049292333e-05
-2.49076776232858e-05
-2.82189101112621e-05
-2.60217137972893e-05
-2.0089851486061e-05
-2.77061597044922e-05
-8.8049094690913e-06
-4.07626197423117e-05
-1.61263924967371e-05
-3.30630282381037e-06
-2.60710723471244e-05
-3.07645749973925e-05
-2.00118673652014e-05
-3.49100108019523e-05
-1.90282670837173e-05
-1.94937951088406e-05
-1.79564919809312e-05
-7.17144635848644e-07
-2.14688572221283e-05
-1.88523895941516e-05
-2.29455717425894e-05
-3.19480907020953e-05
-9.81623335580595e-06
-3.99184210315885e-05
-2.39424892423262e-05
-3.45215756913582e-05
1.88825405339347e-05
-8.39583511514417e-06
-3.3884534480586e-05
-7.89489583453278e-06
6.55174700597106e-06
-4.56693557178137e-05
-1.53189446707865e-05
-4.53527118057057e-06
3.59319410244959e-06
-1.24129601620251e-05
-1.72889819748781e-05
-2.15705705866862e-05
-1.8020654613938e-05
-1.31623670476096e-05
-1.29880125033054e-05
-1.97536619731915e-05
-2.07228178458202e-05
-1.67995560820199e-05
-2.10605411437907e-05
1.82095239082577e-06
-3.0446437829904e-05
-9.10037902651515e-06
-1.96593142527844e-05
-1.34407773510403e-05
-3.42698296712165e-06
-7.38696529575616e-06
-2.19382100024992e-05
-2.11579243307924e-05
-7.55775516495065e-06
-1.65973244315073e-05
-4.73812586357095e-06
-2.27439890837124e-05
-2.88433836077866e-05
-3.0782389234753e-05
-1.83671138490165e-05
-3.35554176463237e-05
-2.58197184132088e-05
-1.3812810568961e-05
-1.71174646805349e-05
-1.99623069088318e-05
-6.06736483606914e-06
-1.32762598157615e-05
-3.1112840550779e-05
-1.53177137921238e-05
-2.37748409497427e-05
-2.95160070101326e-05
-1.51567080253368e-05
-1.13143418824474e-05
-2.03665167002441e-05
-2.4351339491745e-05
-3.46429351012575e-05
-1.21353862974512e-05
-1.20751050998174e-05
-3.05987427059127e-05
-3.13868887182902e-05
-7.96803837451341e-06
-1.93622115335323e-05
-1.99985131526649e-05
-2.51806253253738e-05
-2.88346631371096e-05
-1.2441146471952e-05
-6.20063929556521e-06
-8.48352271724398e-06
-3.25134199986776e-05
-3.58455179647815e-05
-1.78732804765885e-05
-1.41586954483772e-05
-1.94255302041209e-05
-2.29991892416454e-05
-6.75185251694514e-07
-3.17284239399118e-05
-2.19840517497215e-05
-2.13198172554426e-05
1.36271274943361e-05
-3.30404761466002e-05
-4.98426710661754e-05
-2.6386640829515e-05
-1.13632201141316e-06
-3.918639078061e-05
-3.86587549956193e-05
-1.46105675715148e-05
2.73763949295126e-06
-2.00955650018025e-05
-2.78179507861056e-05
-2.61059057409573e-05
8.65458205519797e-08
-5.61208995230555e-06
-2.09241255194638e-05
-2.69275443495393e-05
-1.31606500806695e-05
-2.74924198058088e-05
-2.10992347584736e-05
-2.49024253072972e-05
1.12188592296102e-06
-2.89436176620875e-05
-4.20225909757585e-06
-1.14020130175999e-05
-3.52233043665874e-05
-9.47646166156741e-06
-1.57933871192058e-05
-1.2067940185136e-05
-2.70323160844684e-05
-4.83632426029567e-05
-3.19553085355793e-05
-2.10701589146683e-05
-2.58864865337043e-05
-3.57510720224662e-05
-3.38768420153776e-05
-3.28298163875024e-05
-2.45315060454227e-05
-1.28257009017485e-05
-3.56494204428564e-05
-4.60116289682264e-05
-3.99045336373056e-05
-2.09143747599771e-05
3.67225225357667e-06
-1.39828793244367e-05
-9.00289856595599e-06
5.12640227008859e-06
-1.7743980149562e-05
-3.36499149877086e-07
-1.51164441107602e-05
-3.784930618689e-06
-1.11729828553676e-05
-2.57523890694615e-05
-4.26011408481728e-05
-2.93754786853997e-05
-2.10639253812896e-05
-2.80475786230788e-05
-1.6823932324317e-05
-2.85920545964116e-05
-3.65699080099699e-05
-2.01119744667888e-05
5.87987993962444e-06
-3.99154997777958e-05
-2.11286998484354e-05
-1.85371681365195e-05
-2.9385402213923e-05
-1.51185564568224e-05
-2.72523193577761e-05
-2.37389967996632e-05
-1.44416762294194e-05
-3.42069481380087e-05
-4.29087572613752e-05
-2.74433994617724e-05
-2.94146790015466e-05
-1.57432505973526e-05
-1.69633640247584e-05
-1.48589940671576e-05
-1.08328558370712e-05
-1.38757037242197e-05
-2.10002663316085e-05
-1.09067786852099e-05
-4.89065310822508e-05
-1.94410913324169e-05
-1.75917111460964e-05
-2.38802983528843e-05
-3.24115674061043e-06
-8.40595578145958e-06
-1.75522435841858e-05
-7.29059186093752e-06
-2.51108536881094e-06
-2.46798780940514e-05
-3.53174426191793e-05
-8.29643327215377e-06
-2.95650486464622e-05
-2.10286502256972e-05
-3.88434650013784e-05
-2.72523080373743e-05
-3.69924774541691e-05
-4.51857955516615e-06
-6.44778252632172e-06
-2.00113558496102e-05
-1.50336639086375e-05
-1.3367843504529e-05
8.27811559187233e-06
-1.37096957766231e-05
3.7112216357481e-06
-1.90759628431361e-06
-2.3107726568968e-05
-5.21247698086938e-06
-2.07368585424686e-05
-1.84750851866117e-05
-5.13928425737771e-05
-8.75360712362748e-06
-3.7534773825798e-05
-3.61100579218069e-06
-2.61681051829473e-05
-3.57662259177418e-05
-2.73115416875894e-05
-4.91960613109534e-07
-2.86189451217792e-05
-8.60887282805443e-06
-2.45452491249446e-05
-1.85682385784652e-05
-2.51652931695758e-05
-8.14318234104807e-06
-1.79281674188274e-05
8.51900365582901e-06
-2.31425071592897e-05
-3.74437847742791e-06
-2.55610467845618e-05
-1.19221020381769e-05
-2.67737107678789e-05
-2.96804887449353e-05
-1.56395575292247e-05
-2.43840533576021e-05
-1.40240285889632e-05
-3.16943525470691e-05
-3.6489386949909e-05
-3.18729477543896e-05
-3.10545648623461e-05
-1.12483354402784e-06
1.33164083279439e-05
-1.99893871304966e-05
-2.39731032979247e-05
-1.1891725788508e-05
-3.50297333078511e-05
-3.32956513976093e-05
-3.06424441840799e-05
-1.53719276700485e-05
-2.6572452837325e-05
-1.99519914690672e-05
-2.99296431482308e-05
-2.98942012579405e-05
-9.58538205883079e-06
-2.79417453027065e-05
-2.45909088184146e-05
-3.08754389615609e-05
-3.77316743284781e-05
-3.7698524317792e-05
-2.33224004633834e-05
-4.23836676099543e-05
-7.47091179578597e-06
-6.12967731116648e-06
-8.94926487158992e-06
-2.02965871920838e-05
-2.51934281639599e-05
-1.94698414831848e-05
-1.28635486226054e-05
-1.13116684646024e-05
-2.62512562477545e-05
-3.15120670757499e-05
-3.48470470079995e-05
-2.6865445890252e-05
3.64696587478977e-06
-1.01866031719025e-05
-7.05124251109087e-06
-3.75415300535279e-05
-9.91932152454238e-06
-2.58988583322206e-05
-2.04581001893097e-05
-2.40494732980219e-05
-2.47793585036547e-05
-1.70219302660023e-05
-1.17284577211785e-06
-3.8380491200598e-06
-9.57598441655313e-06
-1.85608769629398e-05
-3.97851033277878e-05
-2.45603549556788e-05
-4.43791659309938e-06
-2.31303473069902e-05
-1.56643100916705e-05
-9.04810655573969e-06
-2.61600842676704e-05
-1.14854655869054e-05
-1.71931140519658e-05
-2.49374084932121e-05
-2.27059004415009e-05
-1.30371583386386e-05
-1.56934770835415e-05
-2.50129673258249e-05
-1.17168488721058e-05
-4.62526291709028e-05
-1.01907351711668e-05
-7.6148910342397e-06
-2.47299103088545e-05
-1.48045112868965e-05
-3.32764730691654e-05
-2.56435659541256e-05
-8.89149592887722e-06
-2.42577792504473e-05
-2.99653654840818e-05
-2.04280773209511e-05
-1.61692913827612e-05
-2.5704989355008e-05
-4.90260901178828e-05
-1.29433843047151e-05
-1.14563285930662e-05
-3.67958838916737e-05
-1.44791672049475e-05
-1.08930111956381e-05
-3.08234138441722e-05
-2.9249314663369e-05
-4.4583993273603e-05
-1.18382254003648e-05
-1.83291200288257e-05
-2.76821844800854e-05
-3.98824879085778e-05
-2.60327041060743e-05
-4.83813697181249e-05
-7.28975683773585e-06
-1.07691151248611e-05
-8.51647613827562e-06
-2.92412327466902e-05
-1.06366483450783e-05
-3.12669933705858e-05
-2.97252658558523e-05
-9.9123151344658e-06
-4.11751598640943e-07
-2.5635567862269e-05
-1.64969303086531e-05
-2.24964750604514e-05
-3.01757116660155e-05
-2.66063495772539e-05
-4.37039254821269e-05
-6.3233714266967e-05
-1.82512620748396e-05
-8.67494265891218e-06
-5.66710493851458e-06
-2.24604461847626e-05
-2.49717493643479e-05
-1.33942514666132e-05
-7.50626601985899e-06
-2.02095207928225e-06
2.90457028772243e-06
-3.90837530745868e-05
-8.40647478660998e-06
4.70477665926112e-06
-2.08138434557872e-05
-2.15969758768982e-05
-2.50837985420006e-05
-1.44262973991151e-05
-4.48510883289732e-05
-3.0695157225602e-05
-2.45411111367912e-05
-1.42992997917795e-05
-2.22974024280288e-05
-4.47422889819762e-05
-2.46211784841973e-05
-2.22573997730486e-05
-4.39149305858432e-05
-3.542919054621e-05
-2.25835950892038e-05
-2.53911317748529e-05
-2.57159667687954e-05
-1.26104889693293e-05
-2.89831035520667e-05
-1.91767692867537e-05
-2.41209720075221e-05
-3.19780790604486e-05
-1.28871424754632e-05
-2.36272080564797e-06
-4.67834409650792e-06
-8.3627885688664e-06
-6.04344800498803e-06
-1.67283051345798e-05
-1.74253724083696e-05
7.49470184402594e-07
-3.3995220803381e-05
-2.58313347740381e-05
-2.09652332940666e-05
-3.26703709169442e-05
-2.41010100592218e-05
-4.06114945764484e-05
-4.43208433837806e-05
-3.55835245418719e-05
-1.53272776377078e-05
-8.91186181282133e-06
-2.54349293353461e-05
-3.26152718774376e-05
-5.02587854974804e-05
-3.35232315659346e-05
-1.54862216476917e-05
-1.93075121744519e-05
-1.55172551955134e-05
-7.64601330996915e-06
-2.0124146426642e-05
-2.6475639173631e-05
5.13041807709814e-07
9.62609444522891e-06
-2.23700708183651e-05
-7.80207254686563e-06
-1.6547142665363e-05
-1.34084477014936e-05
-3.04825085113509e-05
-6.68580314606518e-06
-1.69630209248662e-05
-2.42349389565232e-05
-2.14538827610686e-05
-1.65650377432359e-05
-2.55917691971891e-05
-3.45829910151332e-05
-3.10325016604698e-05
-2.02852765848795e-05
-2.99078306206241e-05
-1.09497987935738e-05
-3.08149372941308e-06
-4.33082003501492e-05
-1.1018535239798e-05
-2.83123029382101e-05
-1.27850206960211e-05
-1.3987661169862e-05
-2.83854468490073e-05
-2.01430193607854e-05
-2.58707157804307e-05
-2.6029410919538e-05
-2.07580018946313e-05
-6.78673831045404e-07
-3.0506897948281e-05
-2.402305486191e-05
-2.59607215312856e-05
-1.45871986054673e-05
-3.79712600801398e-05
-2.50129969190149e-05
-7.61512752212374e-06
-3.05752949412186e-05
-1.28772717391706e-05
-2.27892000205943e-05
-7.58491490816166e-06
-2.2720310844157e-05
-3.5717486722857e-05
-3.45003096907135e-06
-1.57043129746294e-05
-1.31548872753987e-05
-1.36639043767606e-05
-1.69164250498727e-05
-1.96411753583753e-05
-2.49047939665332e-05
-7.05925885732896e-07
-1.6443106871181e-05
-4.5999023122635e-05
-4.21968108685663e-05
-2.9668669357823e-05
-4.37625034000543e-06
-3.03624515981396e-05
-3.82573818105472e-05
-1.76248944664097e-05
-1.53588709879802e-05
-2.39793536924116e-05
-2.11622757156431e-05
-1.54893913615762e-05
-1.86245659942112e-05
-2.13177071897132e-05
-4.14307093830196e-05
-2.27202134718235e-05
-2.5676137313565e-05
4.36311388152393e-06
-3.69944846287441e-05
-2.74943295366527e-05
-2.73405199043546e-05
-4.82859823491843e-06
-2.08704805078836e-05
-4.45479459849921e-06
-1.44450517967271e-05
-2.79200073385492e-05
-2.24945861163838e-05
-1.2486894659417e-05
-3.02442006847937e-05
7.45979561190283e-07
-1.55247637857495e-05
-1.56146033573357e-05
-4.13824700912786e-07
-2.68886281711504e-05
-2.14201903318861e-05
-3.27296762381239e-05
-3.40234271730434e-05
-4.23961005999666e-06
-5.32499348454583e-06
-2.1310973312282e-05
-1.4111448544163e-05
-2.20030687538127e-05
-1.16880383216427e-05
-8.5641567889423e-06
-3.18904615429267e-05
2.59581534463764e-07
