# Supplementary material for: Research on computational propagation and identification of mine microseismic signals based on deep learning
Source: PLoS One. 2025 Oct 22;20(10):e0334641. doi: 10.1371/journal.pone.0334641 (PMC12543183; doi:10.1371/journal.pone.0334641)
Supplement: S1 Data — (ZIP) [file pone.0334641.s001.zip › 000100500001141.xlsx_0.txt_24.txt.txt]

-2.04230408270399e-05
-2.42147875792563e-05
-2.75752277425963e-05
-2.98040168147016e-05
-1.83184098586098e-05
-1.3367267024863e-05
5.11079991514948e-06
-4.69162931301153e-08
-4.92655307212439e-06
-3.66813379749197e-05
-2.49463059785138e-05
-3.38725249832464e-05
-2.75287073695052e-05
-3.58789455040599e-05
-4.16086869709851e-05
-2.66579182483683e-05
-2.09457681736558e-05
-2.47715851961001e-05
-1.15499311045083e-05
-1.31515177577754e-05
-3.51958388689234e-05
-1.95131305648441e-05
-2.77219454358834e-05
-4.7336229260279e-05
-2.08722235252601e-05
-1.26951974728653e-05
-3.82923186340375e-05
-1.15003442795738e-05
-1.20712180075137e-05
-3.17019636370758e-05
-2.59046062893266e-05
-8.5817274881469e-06
-3.95559566895565e-05
-3.92374416002295e-05
-5.01394339734798e-06
-3.35395992117637e-05
-1.50560488820141e-05
6.60818806842405e-06
-6.01602676307424e-06
-1.85716027185699e-05
-3.52296779554876e-05
-1.06989909165482e-05
-1.68244283721293e-05
-4.40170968224064e-05
-6.13511441025024e-06
-2.29707796834526e-05
-2.05536453417681e-05
-6.8610752092243e-06
-4.40786426660185e-05
-1.91311823997574e-05
-2.03760117882289e-05
-1.48605812279107e-05
-3.01375505566244e-05
-3.03067891189039e-05
-1.1716192744799e-05
-1.79388161462913e-05
-2.94282459827862e-05
-1.88552178857557e-05
-1.30103686372911e-05
1.9204839548099e-06
-1.88356278886796e-05
-9.30513926070859e-06
-5.25136787140608e-05
-8.80916521835775e-06
-4.6631731892534e-05
-2.12447581544249e-05
-3.75015884570091e-05
-2.91572652946146e-05
-2.90411353998482e-05
-2.46275933857012e-05
-1.30071387294736e-05
-1.33901565725453e-05
-3.52738503533647e-05
2.13002569085145e-06
-1.46570171442784e-05
-8.33805746698856e-06
-2.50053845717998e-05
-1.84714255594919e-05
-7.31360220013591e-06
-1.99739634026932e-05
-2.15573077084843e-05
-1.81426847992927e-05
-1.69883890943871e-05
-2.11598351830352e-05
-3.07842401831272e-05
-2.42575084627826e-05
-1.66657382976928e-05
-6.16141331486286e-05
-1.65287253848331e-05
-2.7923217562178e-05
-2.75143391476653e-05
-1.24708094268472e-05
-1.16959029479353e-05
-3.38715775460405e-05
-6.50127232499329e-07
-8.16515191504982e-06
-4.28064693618849e-05
-3.37149008699808e-06
-2.29305588742214e-05
-1.10191491005265e-05
-4.49796670918692e-05
-4.44421796240749e-05
-2.57029469867644e-05
-1.35369342751462e-05
-1.99471698703162e-05
-1.2576737808739e-05
-1.98157206655622e-05
-1.87295961484972e-05
-2.61727816579708e-05
-4.36919834877409e-06
-4.1779185154971e-05
-3.02464354741572e-06
-1.03211306687192e-05
-3.63064000738131e-05
-1.37447968351505e-05
-1.06842493314025e-05
-2.05110062588242e-05
-3.87820393330519e-05
-2.31583295051487e-05
-1.55669513918446e-05
-2.15279507546867e-05
-2.08469420493328e-05
4.76096255557784e-06
-3.41561262302139e-05
-2.9084070226873e-05
-3.35775021957068e-05
-1.76318027982656e-05
-2.29660937639669e-05
-1.00088024596661e-05
-2.24674560014353e-05
-1.98745783828475e-05
-1.1237668413563e-05
9.94974655795622e-06
-2.60914021787821e-05
-1.30071334921156e-05
-2.05731380925119e-05
-2.62352823037105e-05
-1.68466847035309e-05
-6.45040044705366e-06
-1.98114809682609e-05
2.01470158139733e-05
-2.68435411883908e-05
-5.65632316147987e-05
-3.04227121181266e-06
-1.61311890359784e-05
-1.49159334961406e-05
-7.09104868090142e-06
-2.23154342841776e-05
2.83480547304977e-06
-3.42256055363616e-05
-3.04275691613916e-06
-1.57856925003899e-05
-4.71564210950372e-05
-1.00648699303583e-05
-4.72317427993058e-06
-1.35007164557528e-05
-2.33445142783225e-05
-2.0940196951931e-05
-1.92540028809222e-05
-1.83829846334303e-05
-3.06666089510976e-05
-2.95381791401457e-05
-3.22546528107217e-05
-2.20488277779341e-05
-3.43133230435953e-05
-3.65664939327959e-05
-2.43048628634899e-05
-3.69515477759622e-05
6.14958652355346e-06
-2.35079747482888e-05
-1.01120156975204e-05
-8.74389243860592e-06
-2.15835316983363e-05
-8.02791687426593e-06
-1.93392710512243e-05
-1.4301767030948e-05
1.20039064483698e-06
-7.06163789494311e-06
-2.07700015326047e-05
-3.10755956713491e-05
-4.11741363598283e-05
6.56158614469709e-06
-5.82498358571467e-08
-4.16220522787949e-05
-8.26270993985991e-06
-3.88702561433769e-05
-2.99422293800996e-05
-2.09093825600383e-05
-4.26537872561503e-05
-1.97687714561653e-05
-2.98103094748369e-05
-4.76108235141327e-06
-2.35000278270398e-05
-2.3670177329319e-05
-1.89165461481021e-05
-1.14949030462392e-05
-1.34094552066087e-05
-4.53328649783805e-06
-3.00860061063093e-05
-1.60214706200462e-05
-1.77257624858554e-05
-1.51539302512849e-05
-1.87630989201694e-05
-1.09625387131238e-05
-1.00721462302404e-05
-2.6504495006581e-05
-2.86577212609547e-05
-1.6936775800868e-05
-3.558899535551e-05
-3.04741760389402e-05
-6.67800848906001e-06
1.04191941544259e-05
-1.52302248876939e-05
-1.59351711404179e-05
-2.92552027473289e-05
-2.05290408820551e-05
-1.99037619641435e-05
-3.96079740641102e-06
-1.34437249768464e-05
2.19319468443593e-06
-2.49666500309582e-05
-2.35383067292641e-05
-2.00079238569778e-05
6.13588595655883e-06
9.14150170421554e-07
-3.78864390580855e-05
-3.31790278707722e-05
-1.60262510064174e-05
-4.39739069953175e-05
-2.26697786026446e-05
-3.44218861691673e-06
-1.72744893253047e-05
-1.89715752177107e-05
-1.0147742435091e-05
-2.02796039179119e-05
-2.4244701150062e-05
-1.6162988518409e-05
-2.2222336540657e-05
-5.55157297984338e-06
-3.28955626702671e-05
-3.82754935214947e-05
-1.21214283193193e-05
-4.3614992286692e-05
-6.0039847365278e-07
-3.0554955613008e-05
-6.78947215915522e-06
-2.36205703087892e-05
-3.15132677546055e-05
-4.09865274009647e-05
-1.74502547500863e-05
-2.77058852603899e-05
-3.88611294557557e-05
-9.7273766210891e-06
-1.75215890208554e-05
-2.20911287097438e-05
-2.98047223578541e-05
-1.83275972557444e-05
-2.01077027497708e-05
-1.24826675086405e-05
-1.46252457520503e-05
-2.40523235617571e-05
-3.34798549317972e-05
-1.38847578439985e-05
-2.48077457776704e-05
-1.95529963633275e-05
-1.99573889531691e-05
-4.02602127372575e-05
-3.68033066762609e-05
-1.19801306727709e-05
-1.67980814726593e-05
-3.3437773305629e-05
-1.91564949387572e-06
-2.35721106125661e-05
-1.02729713790066e-05
-4.95002320866739e-06
-3.0929170566285e-05
-1.59135076142127e-05
-6.61723227354554e-06
-4.99392243162199e-06
3.45521250808603e-06
-5.49430494308078e-06
-4.48508571431723e-06
-2.5034890483541e-05
-1.08896512803484e-05
-1.10399635562834e-05
-1.94526149995653e-05
-3.50858934670674e-05
-2.1668444940851e-05
-1.61768384333627e-05
-2.81133313795581e-05
-1.76905230914543e-05
6.9981941502443e-06
-9.12401029924547e-06
-1.43198865999288e-05
-1.52435505178059e-05
-1.93814326784983e-05
-2.94923843116447e-05
-2.05822668945924e-05
-1.4885109825422e-05
-2.70838391657815e-05
-1.72613172800381e-05
5.76281434207744e-06
-7.71849359526136e-06
-3.44863368585962e-05
-1.01066467129451e-05
-1.50866431260366e-05
-1.77573220937415e-05
-4.55949215133389e-06
-2.57830134945434e-05
-2.03347346729351e-05
-3.9351120875761e-05
-1.56319236053536e-05
-1.81318319992449e-07
-1.79746401268044e-05
-4.08308868277309e-05
-3.30524516767226e-05
-3.00183762000697e-05
-2.42906387411024e-05
-2.32972510613615e-05
-7.61542076075886e-07
-1.11666745059538e-05
-2.88005361292647e-05
-3.60647836816313e-05
-1.50281119265044e-05
-1.50990084142991e-05
-1.89685734276335e-05
-3.63530938958235e-05
-2.55641712620292e-05
-3.60612389123751e-06
-9.69812586602169e-06
-3.38694826348055e-05
-1.61041180760439e-05
-4.31602270634264e-05
-1.17919614325162e-05
-3.33060277772417e-06
-2.11403930714683e-05
-2.99172852596109e-05
-3.01430081086917e-05
-1.96214978395799e-05
-2.09587418866986e-05
-2.61052311369307e-05
-1.9568332947091e-05
-1.12372093774771e-05
-7.88054834284137e-07
-3.20508649869118e-05
-1.99745100832585e-05
1.31250547578617e-06
-2.59089262855093e-05
-1.42862927117985e-06
-2.71778532441766e-05
-3.28627927317246e-05
6.32437765478569e-06
-6.43210024362214e-07
-3.21098172543898e-05
6.28823558048494e-06
-2.67983404539011e-05
-1.59884229883627e-05
-3.81524083703595e-05
-1.79855462753126e-05
-3.60635796694494e-05
-1.03040957842339e-05
-1.83832467489817e-05
-2.46973416870037e-05
-2.80037971195243e-05
-1.43163244548609e-05
-3.44302085570535e-06
-2.70130782386503e-05
-2.52016606366332e-05
-1.01085679723137e-05
-2.17253052349621e-05
-2.33882728780848e-05
-5.28878922994034e-05
-1.58484667663991e-05
-1.1825668938433e-05
-2.20292761457152e-05
-3.31670684732492e-05
-1.87753340267161e-05
-3.20206253094649e-05
-1.76223773490024e-05
-1.51669484699252e-07
-7.39348422192549e-06
-1.45955180553433e-05
-3.9442281974539e-06
-3.67443518336022e-05
-2.25764006774484e-05
-1.67924044940051e-05
-2.80966262449807e-05
-7.3288971917819e-07
-2.4661721653734e-05
-2.73795490804046e-05
-1.42307887260046e-05
-5.14288957978506e-06
-2.29461543267546e-05
-2.80219924855415e-05
-1.82448106547731e-05
-1.90053447761741e-05
-9.68473358899526e-06
-3.47159492291887e-05
-1.48944579345328e-05
-1.10130214461406e-05
-2.85240072349547e-05
-4.99270894239892e-05
-2.23899033275041e-05
-3.54431569088901e-05
-2.35586429738506e-05
-5.66408435847873e-05
-8.52993138602805e-06
-2.9566776242797e-05
-1.14115655038669e-05
-4.66171797541982e-06
-1.61277310719748e-05
-5.23499182411124e-06
-2.99661986882142e-05
-4.18037836495762e-05
-2.90263568194121e-05
-1.0019127472652e-05
-2.16786935405574e-05
-6.55038379392999e-06
-4.95593343200237e-06
-4.98263561677553e-06
-1.51122552927561e-05
-2.80488625876751e-05
-7.81814573711157e-06
-1.45160932943688e-05
7.31690887615361e-07
-1.92158832335335e-05
-2.28815575474389e-05
-2.35671334168756e-05
-2.94994948985123e-05
-8.60937189804938e-06
-1.03191237789192e-05
-3.52266378020344e-05
-2.81579727242438e-05
-2.69266856491721e-05
-4.7105104483754e-06
-3.73978403634023e-05
-3.04956180425399e-05
-1.84672515932342e-05
-3.92469687578113e-06
1.00736206156083e-05
-3.94695512912535e-05
-2.15827106256974e-05
-2.07586946006538e-07
-6.30572646986935e-06
-9.68415472459164e-06
-5.63727348738119e-06
-2.30871947599155e-05
-2.26451362699317e-05
-4.31246863842633e-06
6.10685318774997e-06
-2.44266442563491e-06
-1.33054787261194e-05
-1.80462191156306e-05
-2.96355884748974e-05
-1.02104636826024e-05
-1.77832006916765e-05
-2.9322125928352e-05
-1.76052327707218e-06
-2.29360176022505e-05
-3.36371680279709e-05
-3.76316205849011e-05
-1.48293123809972e-05
-2.04559094298723e-05
-1.49743300020575e-05
-9.51292893838147e-06
-5.20163318122301e-06
-9.621650028774e-06
-1.78307164907339e-05
-2.13342760200783e-05
-3.78761103325068e-06
-7.87369654090362e-06
-2.4990104689944e-05
-3.10721324408495e-05
-4.01031215168245e-05
-1.60338617223053e-05
-2.84045200121651e-05
-1.2202060818974e-05
-1.68515106781395e-05
-1.43181690156161e-05
-2.27556731881166e-05
-2.04713744435332e-05
-1.98490016758666e-05
-1.44192504992363e-05
-3.75132483960309e-05
-3.04003325445285e-05
-1.65898040155444e-05
-2.44588276774799e-05
-4.39741368234558e-05
-4.29617763301114e-05
-1.95732872970699e-05
-1.20390837921607e-05
-4.80370635086132e-06
-2.61986183800101e-05
-2.70095960719569e-05
-1.29385444878226e-06
-4.43534068894305e-05
-6.700433267485e-06
1.50007534494128e-05
-3.09135503995278e-05
-2.72101946827931e-05
-2.51278977276689e-05
-1.14759228968612e-05
-1.59031190143736e-05
-8.10391997061457e-06
-1.62210037362958e-05
-4.79603632070544e-05
-2.44012195357977e-05
-4.13690718748462e-05
-7.51109261186208e-06
-1.42848547026458e-05
-3.73615059159913e-05
-3.91996804351275e-05
-3.46222249866692e-05
-1.64213738805251e-05
-3.43320158336693e-05
-1.09326002340159e-05
-2.7972729853766e-05
-3.98482712884307e-05
-2.18478380955396e-05
-3.47472525033381e-05
-3.77230114312988e-05
-1.29110569241139e-05
-8.99652341123952e-07
-3.46879503878323e-05
-8.35889920270655e-06
-2.01564200347686e-05
-9.6562738924598e-06
-2.44753551660462e-05
-7.55609495814798e-06
-4.94464836703251e-05
-1.82065675351181e-05
1.39927208422875e-06
-2.66610892367435e-05
-2.04729020398972e-05
-1.32880375121624e-05
-1.30490008845048e-05
-3.03248523531038e-05
-1.79169582737163e-05
-1.17155003557054e-05
-3.05649780965638e-05
-2.68643931617166e-05
-1.03643088480146e-05
-2.49748010253213e-05
-2.28647117581148e-05
-8.13276668178951e-06
-3.24657683111459e-05
-2.98297305225434e-05
-1.26927681090806e-05
-4.12168340734229e-05
-1.1342491848833e-05
-3.92509939375476e-05
-1.53318142485625e-05
-2.70892268690631e-05
-2.49002616192051e-05
-1.72227378564808e-05
-1.77396900564292e-05
-3.88452152995066e-05
-2.60360052233453e-05
-3.1764136279459e-05
-7.5244962507871e-06
-1.75362010300961e-05
-3.0673033397401e-05
7.64493652592414e-07
-1.21638265844141e-05
-2.89429337771756e-05
-9.94267263680084e-06
-2.53228345525421e-05
-4.11264336969306e-05
-2.01101078175151e-05
-2.97798354316714e-05
-1.4066529117848e-05
-1.77367297996911e-05
-1.58689388928726e-05
-2.19386462353606e-05
-1.7680433849579e-05
-1.96079899606631e-05
-3.12110949414351e-05
-1.5833285609734e-05
-2.18872633670976e-05
-2.64740527358276e-05
-2.07499643073606e-05
-3.04827290070013e-05
-3.33249813190513e-05
-3.88097801854591e-05
-2.62863763368488e-05
-2.97348150437094e-05
-2.41755534987592e-05
-8.34903384032036e-06
-1.81406427909033e-05
-3.51666399127231e-05
-1.80105454049765e-05
-1.14152807015371e-05
-1.12900584476149e-05
-3.66256153934028e-05
-3.24675861704082e-05
-3.01575975958948e-06
-1.54347801561355e-05
-3.08097421615769e-05
-1.59714361704175e-05
-5.40114479738577e-06
-2.31179550377064e-05
-2.63892311375891e-06
-2.87367362622596e-06
-3.11224095435811e-05
-1.7761045338682e-05
-1.07752981364147e-05
-1.44847712097451e-05
-1.81663781280748e-05
-2.72401327967254e-05
-5.3149547391046e-05
-1.15916048364565e-05
-3.63432702878925e-05
-2.28117869929712e-05
-2.10114776414835e-05
-1.69022442324239e-05
-1.67557666407739e-05
-1.83414997487181e-05
-2.21679544858204e-05
-3.89100164394819e-05
-1.90022964210412e-05
-2.83732577689612e-05
-1.63563827223824e-05
-3.12160196289696e-05
-2.48944550445439e-05
-2.64120113848701e-05
-3.88176756519707e-06
-2.54530466729997e-05
-9.07389912261641e-09
-3.54005543280592e-05
-2.31619005312579e-05
-3.55321827087504e-05
-1.26779314469563e-05
-1.26659525079981e-05
-2.07660861233633e-05
-1.43469585359498e-05
-3.03723943924787e-05
-2.94010513344911e-05
-8.80153300937669e-06
-2.23065202042384e-05
-2.36454036682488e-05
-1.0267618649576e-05
-3.44287335593135e-05
-2.84298718902904e-05
-3.41701352264356e-05
-1.4672028541849e-05
-2.0235335187227e-05
-3.81089998222887e-05
-5.09530530029177e-07
-2.7650178284777e-05
8.79831079272666e-06
-3.60346347260692e-05
-3.33774459401673e-05
-1.35318987072912e-05
-3.06566578485302e-05
-2.29572858352656e-05
-7.22986941675853e-06
-2.64512520007546e-05
-6.59898022021597e-06
-1.84076393481944e-05
-3.7671333165971e-05
-2.48491022033745e-05
1.15508558580981e-05
-6.05942779066467e-07
-1.53218006326088e-05
-4.87701758159312e-05
-3.67038319743328e-05
-8.35050086720277e-06
-1.77606451133472e-05
6.0561402792919e-06
-1.80853202951604e-05
-1.16096584789072e-05
-1.68063847157711e-05
-3.30465771797962e-05
-2.33653588624311e-05
-3.35539187973937e-05
-9.6515953344311e-06
-1.87154330833478e-05
-9.7113773543996e-06
-1.71062668330389e-05
-3.51083176594546e-05
-2.36396130223805e-05
-2.56803526733987e-05
-9.70044107894759e-06
-2.11168982681597e-05
-1.69719506628583e-05
-1.69643175365367e-05
-4.49438930050428e-06
-1.85168524844748e-05
-1.78635361611789e-05
-1.58631530490557e-05
-1.36640830553933e-05
-2.7260506910536e-05
8.5848841947354e-06
-2.14004248598618e-05
-2.21469574644817e-05
-1.59898143216399e-05
-1.96824730667203e-05
-2.23869792395345e-05
-2.43034575604861e-05
-3.11437700017765e-05
-2.06844303414383e-05
-3.30453155239827e-06
2.82684747444769e-06
-1.11494704130206e-05
-5.76466839221317e-06
-2.77603628410001e-05
-1.98684932926478e-05
-1.10488795231953e-05
-3.2291355741208e-06
-2.31152980336812e-05
-2.80557318697484e-05
-1.52588812488214e-05
-8.06007506391253e-06
4.13770983306584e-06
-5.0247381293586e-06
-1.33166362598544e-05
-1.28158621578657e-05
-2.89471772579002e-05
-2.95175715889518e-05
-5.17522630596792e-06
-9.87457775743797e-06
-1.79464030956789e-05
-2.43337969125535e-05
-3.55336902608555e-05
-3.15240254677628e-06
-9.97541422034096e-06
-1.95240360212408e-05
-8.83709217978887e-06
-2.538346438862e-05
-1.68250097937892e-05
1.32946269421503e-05
-2.95265529826201e-05
-4.11401853551193e-05
-1.0637316277257e-05
-4.41635845027018e-06
-1.87407271140333e-05
-2.84514178721298e-05
-2.87695424272518e-05
-1.37845818408113e-05
-3.0879417068408e-05
-4.33611740887712e-05
-2.73107692307355e-05
-1.64885332173306e-05
-1.64088990014339e-05
-3.71756311626319e-05
-2.92484293677529e-05
-6.57478765790854e-06
1.66539645033353e-05
-3.4115947734673e-05
-9.95155040896071e-06
-1.9201158652877e-05
1.1831031276156e-05
-1.76342038174566e-05
-2.66391816286065e-05
-2.91855723554099e-05
-3.06359879121117e-05
-1.3306676073552e-05
-2.72098722947303e-05
-1.63111863653257e-05
-2.00166360472462e-05
-4.13941960404989e-05
-2.83416820754143e-05
-2.24141666079645e-05
-2.62787623041985e-06
-2.41147635362808e-05
-1.05196414148268e-05
-3.13390492511413e-05
-1.00272985424236e-05
-1.93446516952216e-06
-2.3048482059572e-05
-3.03211638350784e-06
-4.37275133687518e-05
-2.25745473538996e-05
-1.98553689089626e-05
-1.38342494091436e-06
-3.15753236660528e-05
-8.85584250280784e-06
-4.38501902169931e-05
-3.62202537932945e-05
-1.93974511484006e-05
-1.61143738851653e-05
-3.40142166785556e-05
-1.20881559221914e-05
-2.32731503339649e-05
-2.56207607471854e-05
-8.41558530928615e-06
-6.18598781777036e-06
-2.91387669006476e-05
-1.76878536559083e-05
-5.98188744356105e-05
-3.83031368190709e-05
-3.84538954589868e-05
-2.46469253596591e-05
-2.62758900708778e-05
-1.66829592206841e-05
-1.79223799337144e-05
-3.19918958671547e-05
-2.78405075869132e-05
-9.42765684273884e-06
-2.21921230215097e-05
-2.34008394576466e-05
-1.92072306675878e-05
-1.96418032254257e-05
-1.91741419168994e-05
-8.95024447073108e-06
-3.0909267439112e-05
-9.36752592974527e-07
-4.93317981419344e-06
-2.1602145685788e-05
-2.85691988231992e-05
-1.44454687837115e-05
-1.59603824970947e-05
-3.01454383019475e-05
-2.19323627089458e-05
-1.99424815610761e-05
-2.60178491012309e-05
-3.85787906883692e-05
-4.62360980440377e-05
-1.58920932091286e-05
-8.2678165040778e-06
-2.5093915210701e-05
-3.07277878843255e-05
-4.66300582364654e-06
-2.81445496614559e-05
-2.38557688786996e-05
-2.84356529251529e-05
-4.52119425802797e-06
-2.53381298010861e-05
-3.64192387976682e-05
-4.92940886418963e-06
-1.42805975198725e-05
-2.40538245071788e-05
-2.88559534185256e-05
-2.00665067323544e-05
-6.40055211926438e-06
-1.53724659103052e-05
-1.58185106653993e-05
-1.01882521309523e-05
-4.76456503796089e-06
-2.42515724642938e-05
-1.03945169076313e-05
-2.03733717556609e-05
-1.55769702230929e-05
6.28473052567451e-06
-1.9395547233812e-05
-2.04988744983031e-05
-1.88698541028657e-05
-2.52713139078044e-05
-2.72857385288602e-05
-3.33461994554867e-05
-1.94574105306629e-05
-1.59238641938686e-05
-1.57665269137932e-05
-3.31759789218727e-05
-2.27474950541904e-05
-3.29686986913632e-05
-1.06538877949331e-05
9.36025267257104e-07
-1.02907278557976e-05
1.43934181697192e-06
-3.14177171828411e-05
-3.51221359984567e-05
-4.60654323442257e-05
3.69537104092048e-06
-3.34749687837239e-06
-3.53456328272223e-05
-1.75283750647904e-05
-2.05061632377825e-05
-3.70130876206768e-05
-2.61086323693187e-05
-3.05476132594292e-05
-2.34782297820531e-05
-2.48933766988856e-05
-1.93240895466687e-05
-1.93796996466225e-05
6.30854978122657e-06
3.0397099176597e-06
-2.5372324928838e-05
-3.35358887214453e-05
-2.24618406626867e-05
-1.11756587423987e-05
-4.21728629851222e-05
-1.82759850471819e-05
-2.12639437481223e-05
-1.06098195548414e-05
-1.00693280642244e-05
-3.64926542244397e-05
-4.18916352051896e-05
-3.59549129955387e-05
-4.43620002209944e-05
-2.37715479223225e-05
6.60280304192869e-06
-4.34747568032585e-05
-2.15613508647568e-05
-2.78468367750071e-05
-2.31004400307807e-05
-2.2899140068739e-05
-1.63725410282517e-05
-6.57336819591005e-06
-1.19110939234966e-05
-2.65650296872427e-05
-1.73399656951465e-05
2.30956453982642e-05
-2.42241936655186e-05
-2.48686377878858e-05
-2.7085358701021e-05
-3.74465808682443e-05
-6.85001159895306e-06
-1.85067622288157e-05
-2.32922656488405e-05
-2.91409698942904e-05
-6.56529808050241e-06
-9.62081522736007e-06
-2.43099190909316e-05
-1.11036128852088e-05
-4.15161536487368e-05
-1.36927908704913e-05
-2.65821660045575e-05
-1.81657119027926e-05
-1.72344690664808e-05
-2.54294676980601e-05
-2.26776638214772e-05
-4.71641559520864e-05
-2.31598247036775e-05
-2.45397437546459e-05
-1.5158654895756e-05
-1.38964546666085e-05
-1.98370042030333e-05
-2.58262686441026e-05
-2.26560599829532e-05
-1.61247426220993e-05
-1.46537788331716e-05
-2.67186159278681e-05
-1.62002035929103e-05
-1.17843097098264e-05
-2.67734190836808e-05
-1.83014368668062e-05
-8.18426423779724e-06
-1.92340831155819e-06
-9.2703895055729e-06
-1.18413369928804e-05
-3.72078186036638e-05
-2.6352584980649e-05
-3.8152343735024e-05
-2.51304811064867e-05
-1.34974078597988e-06
-3.58767341450775e-05
-2.28235070719772e-05
-1.02425630341621e-05
-4.84187897420504e-05
-3.77125884427278e-05
-1.06770585282759e-05
-3.25379909686141e-05
-1.79604182326739e-05
-3.01449597876963e-05
-1.61601197030773e-05
-1.7041643732418e-05
-4.49601591253758e-05
-2.26838838842382e-05
5.12511468904635e-06
-4.88930238567551e-06
-2.00506945090275e-05
1.5753501664019e-05
-1.65809998861249e-05
-4.21612122261072e-05
-2.67716625919056e-05
-3.50587634506947e-05
-2.50207228096336e-05
-3.89330553540549e-05
-2.13803672561253e-05
-2.03594845669671e-05
-1.66576499067453e-05
-1.74440480929971e-05
-2.18940898196315e-05
-2.11395753791233e-05
-1.56454684614416e-05
2.07921655987526e-06
-1.00006088649065e-05
-3.95246048644695e-05
-8.08110297084488e-06
-4.31917787104269e-05
-4.64280520985205e-05
5.41500785005712e-07
-2.4047099535163e-05
-3.92546752104724e-05
-2.6624255180806e-05
-1.79223269784939e-05
-8.90710034037546e-06
-1.93654655034968e-05
-6.37008172995371e-06
-2.05861039952081e-05
-1.43324730427948e-05
-2.60247179073028e-05
-2.65689603028849e-05
-1.34317797275437e-05
-8.12966276390743e-06
-3.7322765437548e-05
-7.05166914323769e-06
-2.50028359515499e-05
-1.75981695097851e-05
-3.53726123315701e-05
-1.86922729316777e-05
-8.09643443429771e-06
-2.42300985438464e-05
-2.36850586896867e-05
-8.5363504376339e-06
1.79013461453318e-06
-7.97531543166288e-07
-2.9427235452568e-05
-3.48473617464341e-05
-9.10616055393396e-06
-1.29070165158381e-05
-1.48275820220112e-05
-2.55716445059955e-05
-2.20569699290626e-05
1.02265081447599e-05
-7.38598226755263e-06
-1.63741614668656e-05
-4.74194936210544e-06
-5.28627177112768e-06
-1.69944674657212e-05
-1.29213410095299e-05
-2.8831588689369e-05
-4.02494051971988e-05
5.2478741214668e-06
-2.88001285774501e-05
-1.52158360499831e-05
-7.44445338051451e-06
-2.19152881340478e-05
-2.61390569428184e-05
1.74041729022323e-06
-1.97655911166086e-05
-1.8296570632799e-05
-2.123127081095e-05
-2.23735572309084e-05
-3.5667126976757e-05
-1.14845188781225e-05
-3.38027931902705e-05
-1.12276437426057e-05
-1.89691453424181e-05
-9.97258299082216e-06
-2.32350381109087e-05
-1.86705439988386e-05
-1.1313675640212e-05
-2.13809679591167e-05
-3.89116978788511e-05
-4.2310976929315e-05
-3.05515455719389e-05
-1.85142827468409e-05
-4.40693630375775e-05
-1.84901119607155e-05
-1.20678457506294e-05
-2.20271858563031e-05
-3.83725454387715e-05
-2.03751547683627e-05
-3.53678475187193e-05
-3.2588681636149e-05
-1.53069174992542e-05
-2.04200454286634e-05
8.70484840635077e-06
-3.20579145095909e-05
-1.20751937167205e-05
-2.67521872363549e-05
4.66356742964644e-06
-4.10266087244811e-05
-1.77012121472946e-05
-8.15337474354057e-06
-1.83455824618986e-05
-2.14978416951643e-05
-2.03213449608766e-05
-2.82100091167783e-05
-1.56671667228018e-05
-5.96537798232358e-07
-3.28843202684106e-05
-2.14262347031947e-05
-2.79853494418898e-05
-5.99677693358403e-06
-3.42571346608688e-05
-2.7882921626047e-05
-1.73946321989454e-05
5.64480382414112e-06
-1.32684614358062e-05
-2.85810652882246e-05
-1.14705186393654e-05
-8.26802494073874e-06
-3.15118060019582e-05
-1.30762947402839e-05
-1.42396418447592e-05
-2.65993121392495e-05
-3.15625919164407e-05
-1.00568080848129e-05
-1.34347934911175e-05
-3.38096012727535e-05
-1.2806433427612e-05
-1.9963225740852e-05
-4.71310576070799e-06
-4.58314215272236e-05
-2.51065709815057e-05
-2.37936688920342e-05
-1.950462648218e-05
-2.87284510795724e-05
-2.00595654029181e-05
-3.67548345570018e-05
-1.59182700458929e-05
-3.57567611044219e-05
-4.27445012970843e-06
-7.63230330581175e-06
-2.28804591013115e-05
-1.02218697242338e-05
-3.36168809210746e-05
-1.68068217241531e-05
-2.27230961270967e-05
-1.99337693431898e-05
-8.25771400424203e-06
-3.13656800802072e-05
-3.6709218928775e-05
-2.77977180714819e-05
-2.13827768963869e-05
-2.52677301032137e-05
-3.19127500805764e-05
-1.60099700293975e-05
-2.00177405657527e-05
-3.33036798742206e-05
-2.43078802164934e-05
-1.72988550174511e-05
-1.38930403314526e-05
-1.49096723325082e-05
-1.89937270766618e-05
-1.04883265834431e-05
-5.93114290778086e-06
-1.54698190781814e-05
-3.1179501160921e-05
-5.15841512065938e-05
-2.49343956649369e-05
-4.92411054089908e-05
-3.76050542463383e-05
-1.73168466956394e-05
-3.30591047542869e-05
-7.27947235659861e-06
-1.16593600112314e-05
-3.63123722490427e-05
-2.19590896905985e-05
-2.63536361368908e-05
-4.08024915746863e-06
-2.16969237035665e-05
-2.52320297733255e-05
-1.94705712204384e-05
-3.40484839636214e-05
-4.01931316335725e-05
-3.53510820180615e-05
-2.82888256374559e-05
-2.89503709711014e-05
-5.32299418565901e-06
-2.23977926915336e-05
-1.14042883723145e-05
-3.16335227561624e-05
-4.25336485987299e-05
-1.98177343873256e-05
-1.34488861797811e-05
-3.02204309182756e-05
-2.84961057463269e-05
6.70018814232419e-06
-3.07650471223243e-05
1.67063661309439e-05
-3.20444940333174e-05
-3.27995104026719e-05
-3.09169567120341e-05
2.12995829239692e-06
-2.33930973152876e-05
-1.55511117699115e-05
-1.59786507462087e-05
-3.19308951107431e-05
-2.73786874978685e-05
-2.36623510276605e-05
-2.50822756361988e-05
-2.63655727617139e-05
-1.65710211064136e-05
-1.31163641544849e-05
-7.20134211858434e-06
-3.12236540504133e-05
-1.31978865930551e-05
-1.96865518136325e-06
-2.78460590543079e-05
-3.14365364408834e-05
-1.85036443786009e-05
-1.38987141480057e-05
-2.16315998333467e-05
-1.30342439144787e-05
-9.17501873661911e-06
-2.50522743147685e-05
-3.2935496638154e-05
-3.26290375358171e-05
-2.52223101984498e-05
-4.29837184813159e-05
-8.74567192679449e-06
-2.80872235992746e-05
-4.30942166713955e-05
-4.87828428296431e-05
-2.21422124182237e-05
-2.86228360418914e-05
-1.70741030997563e-05
-3.43413701557339e-05
-2.59193602900682e-05
1.15161645773697e-06
-4.5112213746664e-05
-4.62892032662434e-05
3.49316579602756e-08
-1.30668266236642e-05
-4.9125608730005e-05
-3.34695059338854e-06
-2.07453497392296e-05
-1.62449709100636e-05
-2.79990634600578e-05
-1.34790391096462e-05
-2.13243435456572e-05
-2.65008889173732e-05
-1.48336473829505e-05
-2.59459613410654e-05
-4.46612603340356e-05
-1.49332646600372e-05
-4.17785725989186e-05
-2.72869835578309e-05
3.06351415633502e-06
-4.58263464220842e-05
-1.19056641682842e-05
4.89932824663601e-06
-1.94789324611533e-05
1.04790311442895e-06
-1.33239680020188e-05
-2.05108438193421e-05
-1.93213442842671e-05
-3.68470708792939e-05
-2.0548247822689e-05
-1.90785006545697e-05
-1.86499631102179e-05
-3.16119449314073e-05
-1.80858937839812e-05
-8.86473347563092e-06
-1.97253179176853e-05
-2.38405953857248e-05
-1.87223316364112e-05
-6.74627838481648e-06
-1.92590291311325e-05
-3.53591883477929e-05
-7.25720427914507e-06
-2.21790554152282e-05
-2.52615117397715e-05
-3.42703784051159e-05
-2.39446432089225e-05
-3.18911141104654e-05
-2.39482856938064e-05
-1.95144873274014e-05
-3.00531912885174e-05
-1.10522102490866e-05
-3.03019445252051e-05
-8.67393163764936e-06
-1.1935147382004e-05
4.8224832779531e-06
-1.43534829323703e-05
-1.87948541235978e-05
-2.56031822391075e-05
-1.84141741635891e-05
-2.40444427644162e-05
3.48384858301142e-06
-1.62898834099417e-05
-2.87500656033321e-05
-2.0966433415112e-05
-3.20806277393999e-05
-2.61489201637708e-06
-5.05184368106194e-05
-1.7777466329526e-05
-1.64021337598919e-05
-2.37508007483309e-05
-3.25538736569912e-05
-1.7447923742498e-05
-3.05963628973426e-05
-2.93908789676158e-05
-3.37419582080747e-05
-1.3078386446777e-05
-2.62768548326741e-05
-1.04060138038087e-05
-9.42290850661591e-06
-1.47135292577185e-05
-2.8503825629498e-05
-1.7469789709463e-05
-5.28626866122439e-06
-1.41545940339257e-05
-1.86359382287043e-05
-4.37690611138383e-05
-2.31680103395403e-05
-9.87666169817477e-06
-1.26243313786732e-05
-8.89340467783241e-06
-2.62411905248511e-05
-1.97097569351478e-05
-1.9597430587407e-05
-1.8562162767657e-05
-8.45104683958546e-06
-2.42565504014141e-05
-2.97797717726263e-05
-2.36212333341008e-05
-2.04161042885952e-05
-5.64599057584079e-06
1.47037011975426e-06
-2.67264477401063e-05
-1.68639062016359e-05
-7.27313139080594e-06
-4.65850981195635e-05
-1.50725270563519e-05
-2.58934184340072e-05
-3.43346779670145e-06
-2.31200819110225e-05
-1.13287848909445e-05
-6.71789367187045e-06
-3.21568925033799e-05
-1.7988085901533e-05
-1.34286765032037e-05
-9.99430118250845e-06
-1.45018214965437e-06
-4.10060188154979e-05
-1.27709320184768e-05
-1.77650113282205e-05
-2.7390186137418e-05
-4.47977072012807e-06
-1.89483006384257e-05
-2.28868424585844e-05
-2.29570110811554e-05
-2.34344348563879e-05
-4.25907615115846e-06
-1.25946007972046e-05
-1.80197882872614e-05
-2.97918433206384e-05
-1.43759267288342e-06
-3.65777703575815e-05
-1.59938972646903e-05
-1.18850101906956e-05
6.3876258589142e-07
-1.90537152762587e-05
-2.21774125147109e-05
-2.10520646061972e-05
-3.72081699299352e-05
-1.39040207955995e-06
-1.12813057155316e-05
2.77274027814311e-06
-3.61585571725973e-05
-2.66295369874833e-05
-1.06904335609522e-05
-8.25981041468549e-06
-2.03598072546049e-05
-2.26573721662298e-05
-2.30723387199414e-05
-2.72008555240775e-05
4.39794268779461e-06
-3.16439156278435e-05
-2.93277447366649e-05
-2.27595067214305e-05
-1.99084097211512e-05
-3.32486062053034e-05
-3.42337329072683e-05
-2.1790700925006e-05
-1.92348683224498e-05
-2.83161562174788e-05
-2.93554044175858e-05
-1.12300696709731e-05
-2.29869083432425e-05
-1.5364402398769e-05
-2.07606779391315e-05
-3.257544679371e-05
-4.4826809996117e-06
-2.93026296601332e-05
-1.47836031096192e-05
-2.73935934641391e-05
-3.81117289976499e-06
-3.91255962251823e-05
-3.86552827163053e-05
-3.72194837610786e-05
-3.22805754303168e-07
-7.07993620181044e-06
-2.01766099966961e-05
-3.40719196050473e-05
-3.79692573619228e-05
-4.63103007070276e-05
-1.54745696656351e-05
-2.66712868785487e-05
-4.24997335517957e-05
-2.55168474980518e-05
-3.83286706796145e-05
-2.38408304065744e-05
-4.83609406666614e-07
-3.22718169812092e-05
4.99303427560548e-06
3.32729518105829e-06
-2.8940550690411e-05
-1.66841437404605e-05
-1.51565012952749e-05
-3.65180273046148e-05
-2.79344302204902e-05
-2.50775681648252e-05
-3.02929517604719e-05
-2.2408652516626e-05
-1.79653759603922e-05
-1.54988369719367e-05
-1.31789036946645e-05
-2.23431153459563e-05
-2.32625352871399e-05
-1.05609730463127e-05
-2.12441459665545e-05
-2.57857456928544e-05
-2.64202360992877e-06
-9.65299889727551e-06
-4.83793959067351e-05
-2.66785783274638e-05
-6.65705179995002e-07
-1.43878623151844e-05
-2.93269861989788e-05
-3.2017510131779e-05
-2.72697041815982e-05
5.03714517092723e-06
-1.50819987997088e-05
-2.20082237145232e-05
3.81850842422142e-06
-2.3989458801762e-05
-1.17792557540241e-05
-2.06413364861021e-05
-9.13922345817281e-06
2.55008617316366e-06
-2.56855227117113e-05
-3.38527811521229e-05
-5.00905449620745e-05
-1.97435218561465e-05
-3.1381045228853e-05
-1.72811684725559e-05
-7.0356556578329e-06
-2.38299885119688e-05
-3.96821322597089e-05
-2.51875852653744e-05
-3.18049769066137e-05
-4.75814306019278e-06
-1.47146154107233e-05
-9.8234031403177e-06
-9.4053555010548e-06
4.58097449443793e-08
-1.23898656945865e-05
-1.40677598918751e-05
-2.38337942536877e-05
-9.40294435087181e-06
-9.14892968847628e-06
-2.33366839606673e-05
1.89341950345627e-06
-4.53068838946098e-05
-2.4223241952108e-05
-1.55625745892262e-05
-1.20202509924602e-05
-1.65095932528553e-05
-7.78492779879979e-06
5.38624510544297e-06
5.95727589767688e-06
-1.94975027927194e-05
-4.12664323569882e-05
-2.82276240535706e-05
-2.50783380635751e-05
-2.17722413966576e-05
-7.13219376780307e-06
-2.74459500619486e-05
7.89594424857859e-07
-3.02288537268128e-05
-2.21381224437739e-05
-6.02038955094111e-06
-2.86215842957952e-05
-1.92885657886934e-05
-1.06766604387373e-05
-1.84186969416882e-05
-3.83261652935739e-05
-1.88748925912787e-05
-4.71079311928031e-05
-3.01808366357717e-05
-3.21313031208899e-05
-9.52083410918668e-06
-1.66595758098904e-05
-2.04879273301169e-05
-4.64783919324754e-06
-3.02911775264789e-05
-1.50274836802422e-05
7.72873949864692e-06
-5.09766187690947e-06
-1.34829095067049e-05
-8.66460948111911e-06
-4.45600358214366e-06
-3.38887370269069e-05
-2.43410268579261e-05
-2.41664379073056e-05
-2.67160331250609e-05
-2.61530979031092e-07
-1.6722329473e-07
-1.9476572919353e-05
4.98089740615079e-06
3.33912622119978e-06
-1.60905923187789e-05
3.76998399175073e-06
3.00578210356965e-06
-7.64089350130418e-06
-2.92603097988787e-05
-1.62201476361755e-05
-9.46148492525925e-06
-5.31371102957894e-05
-1.60755506175485e-05
-1.01388055321356e-05
-2.23878938349471e-05
-2.31096196784456e-05
-1.0539614896694e-05
-1.43620999862939e-05
-2.8075249797788e-05
-2.96154107100118e-05
-2.42635710244783e-05
-4.21172534975082e-05
-7.8011111644184e-06
-3.15223890295959e-05
-3.5260827610774e-05
-1.64768459978502e-05
-6.19876152375063e-06
-3.17890576464435e-05
4.40063894062678e-06
-1.49162807672508e-05
-2.58636786158619e-05
-1.79333763048027e-05
-3.0650409257369e-05
-2.04714587125591e-05
-3.41927592737771e-07
-2.74814412247228e-05
-1.22006273920737e-05
-2.7485532711489e-05
-4.29462921989278e-05
-3.79092920300729e-05
-1.70068549749118e-05
-1.16324515711277e-05
-1.94019653539095e-05
-2.86091625332454e-05
-1.48995922842966e-05
-2.03980080541962e-05
-1.74260544969255e-05
-2.63621314210715e-05
-2.28457092253309e-05
-3.53111458198247e-05
-3.45027748170507e-05
-2.37529729048656e-05
-1.90325711293296e-05
-2.30199696494696e-05
-9.9615733431833e-06
-2.61981574325778e-05
-7.20359176410575e-08
-1.93424553928251e-05
-5.45110327069087e-05
-2.06954332727278e-05
-3.21986733212191e-05
-1.64661266958865e-05
-4.93200550172712e-05
-2.03137721577011e-05
-2.15845117198599e-05
-9.40305209481557e-06
-3.44408319636758e-05
-3.84343775261493e-07
-6.70621246178061e-06
-3.0055498129767e-05
-1.40694252429445e-05
-1.86047514020473e-05
-2.28535999383121e-05
-1.6823793415716e-05
4.50660973830788e-06
-1.63434385774536e-05
-2.81401107192458e-05
-1.66146420731207e-05
-1.02187564648085e-05
-1.69045741509692e-05
-1.39969261484554e-05
-2.88093209128868e-05
-2.13767139720735e-05
-3.22811229470875e-06
-2.30155912491367e-05
-1.33025873461636e-05
-2.94925406312287e-05
-3.22941469268583e-05
-8.06775405273818e-06
-3.20002502845376e-06
1.67820392000484e-06
-4.8253556522503e-05
-1.79060429619443e-05
-1.58529952465525e-05
-2.93668419128194e-05
-6.72907602044685e-06
-7.57872780367107e-06
-2.37459433580036e-05
-3.9078984907617e-05
-2.10798297065426e-05
-3.28103682875549e-05
-3.46422242837214e-05
-3.01124833248659e-05
-1.05005111107552e-05
-2.21217699898674e-05
-1.9410215931116e-05
-4.72836287139874e-05
-2.77185343958192e-05
-2.70741945799285e-05
-1.47101423700609e-06
-4.66366109012769e-06
-2.64864577278597e-05
-2.9911862929442e-05
-4.6469579861044e-06
-1.63632186444786e-05
-1.08505999746283e-06
-2.97093999374781e-05
-2.80901761127739e-05
-2.7692692786976e-05
-2.78669450157174e-05
-9.15531339540048e-06
-1.93547909298017e-05
-2.80619184232146e-05
-2.82230942597397e-05
-2.32693394075332e-05
-1.46352899457035e-05
-3.29645501719295e-05
-1.26545523495886e-06
-2.67377342457326e-05
-3.86816457019233e-05
-2.20131472353764e-05
-1.00442429310747e-05
-1.59057994403994e-05
-9.17983554230611e-06
-3.5316247945419e-05
-7.01962245042723e-06
-1.36122780904294e-05
-1.49675734911596e-05
-2.04303904487728e-05
-2.53505885805452e-05
-9.85824190762508e-06
-3.76694871774087e-05
-4.44091153838941e-07
-3.55478046578031e-05
-7.93315267243623e-06
-1.80125438344959e-05
-1.43173981005144e-05
-1.60176216377398e-05
-1.27886108847235e-05
-2.76099538351836e-05
-2.85261858685576e-05
-1.54073520674554e-05
-7.67023872323106e-06
-2.34907698279567e-05
7.28552078352927e-07
-1.69787401051673e-05
6.42551930963181e-06
-9.36192221752375e-06
-2.93094695676078e-05
-8.15063290869634e-06
-2.45308282651855e-05
-1.06249757397547e-05
5.64837757284439e-06
-1.93065568980356e-05
-1.30813721922692e-05
-4.0671580162585e-05
-5.20988214249259e-06
-1.40629586980595e-05
-5.00491022260527e-05
-1.76023954396331e-05
-2.06131145078151e-05
-1.65821221534224e-05
-3.46599131702338e-05
-3.47729522750813e-05
-4.33395339178633e-05
-2.08740835523515e-05
-3.46980772007401e-06
-2.74453671910418e-05
-2.22168110773104e-05
-2.09968633986332e-05
9.25859887947804e-06
1.27195209061217e-05
-1.62994118736365e-05
-1.36383269688162e-05
-7.15772833123058e-06
-2.76491929144884e-05
-1.56602115772101e-05
-1.06516129845453e-05
-9.89255089606433e-06
-3.10176456894687e-05
-1.11746597152346e-05
-1.38301287850217e-05
-2.17274690268489e-05
-8.44244582136886e-06
-3.0281337084055e-05
-2.00393080907288e-05
4.981308085888e-06
-1.51800667359309e-05
-3.0946885444405e-05
-2.44516068433744e-05
-4.02873497648525e-05
-2.25284486039555e-05
-1.72841021120519e-05
-8.2778984830187e-06
-2.52023420218593e-05
-3.5064689956289e-05
-1.98096455052054e-05
-1.33443038723893e-05
-2.60883035736342e-05
-1.3269656059367e-05
-3.73690710380089e-05
-1.27789350677649e-05
-2.23522604096411e-05
-2.9218981571926e-05
-2.9818151391e-05
4.66120785076111e-06
-1.9609014725384e-05
-1.26750993034041e-05
-1.09103753064046e-05
-2.30816197725631e-05
-3.21490848152252e-05
-2.21162625209094e-05
-3.78579631251349e-06
-7.96415255054167e-06
-1.36999126541778e-05
-2.244845238761e-05
-1.4537920835144e-05
5.49099935527199e-06
-4.28118423712698e-05
-4.33803897860173e-06
-4.11702119572312e-05
-1.71054492942818e-05
-3.20103852571649e-06
-1.50660400017098e-05
-2.92862238257137e-05
-2.7756192230888e-05
-1.81138713592075e-05
-3.7986713322761e-06
-9.21511582726322e-06
-1.99779356746293e-05
-1.17487739725786e-05
-2.32726332161843e-05
-1.01422103066461e-06
-2.44639678585305e-05
-1.84440045631962e-05
-3.02716080938338e-05
-4.50330225686809e-05
-2.23122248995678e-05
-6.38361347127096e-06
-2.30046357238568e-05
-4.03706792825733e-05
-1.61411689114621e-05
-2.66450767038355e-05
-3.54097982324846e-05
-2.12212987735601e-05
-2.67385905160482e-05
-3.02149675217913e-05
-3.14750316291181e-05
-4.5032198620294e-06
-4.79512776840702e-05
-7.2178620314943e-06
-4.98909962662556e-06
-2.07583019687163e-05
-2.63092598415614e-05
-2.86534128991814e-05
-3.19333502119283e-05
-3.83044781462958e-05
-2.13202469446937e-05
-2.2899076917809e-05
-1.86811442553133e-05
-5.01439957496747e-06
-2.99304344055006e-05
-2.23361629181392e-05
-3.06942803685868e-05
-1.67559807595774e-05
-2.59631420603195e-05
-1.98965490429725e-05
-2.70400342680704e-05
-2.30153166088037e-05
-3.16089136573014e-05
-1.46521804405115e-05
-1.61004794952542e-05
-3.61887888984445e-05
-3.25756239826718e-05
-3.81706908433576e-05
-1.58663186674541e-05
-1.31140485745287e-05
-4.62337789738496e-06
-6.27211152676852e-09
-3.02200764193469e-05
-9.37034256565839e-06
-2.54552180275363e-05
-3.97109507589762e-05
-2.50777443872024e-05
-5.50533099784192e-06
-1.15859812639514e-05
-1.31531557865705e-05
-1.84044057918757e-05
-1.92785674274681e-05
-8.789415228356e-06
-9.72131383140781e-06
-2.58578848211504e-05
-2.70600552286841e-05
-2.56688473946619e-05
-2.15157293018724e-05
-2.08019647030175e-05
-3.21468572098645e-05
-3.13833880003314e-05
-2.17344103671122e-05
-2.70885481858404e-05
-1.13127975986345e-05
-2.52988031536009e-05
-1.17889244250897e-05
-1.39052028086046e-05
-1.91044106839731e-05
-1.68275156848814e-05
-2.06531779633685e-05
-4.04319032062698e-05
-1.37670983680358e-05
-1.51128243922058e-05
-1.23066837502538e-05
-3.12048162830038e-05
-2.58834886582029e-05
-2.54421003141012e-05
-2.79657034860796e-05
-1.57437241048222e-05
-1.19950661782388e-05
-2.93660549190677e-06
-2.36007039153158e-05
-2.64723094337119e-05
-4.17385254972378e-05
-2.05602615951049e-05
-4.20880372969676e-05
-1.72468836083931e-05
-2.9483116251378e-05
-1.94968551542765e-05
-2.85064507590002e-05
-2.93189859398434e-05
-3.61848372625959e-06
-2.25769196445484e-05
-8.20089994472076e-06
-1.03406596973392e-05
-1.1929868265708e-05
-2.53304721004431e-05
-1.37076964539321e-05
-8.04439230630281e-06
-1.72581668184878e-05
-1.11656020164375e-05
-9.47809261681988e-06
-2.13316356795052e-05
-3.82692789573513e-05
-1.42711725893073e-05
-4.22344941992603e-05
-3.19966262225833e-05
-1.25007387037454e-05
-1.12865609666876e-05
-5.68673371340601e-05
-1.45323285742771e-05
-1.40264469113942e-05
-1.1683300794168e-05
-2.08452830163092e-05
-6.44992756251762e-06
-4.23036673667743e-05
-1.95565685043462e-05
-3.22202981396458e-05
-2.33094164761457e-05
-1.44649304943738e-05
-2.52654679397958e-05
-3.24253040982167e-05
-3.08293047083466e-05
-9.06264186923762e-06
-1.28301176152143e-05
-2.03640231838846e-05
-1.65829440154338e-06
-1.2746094538957e-06
-3.68800536593681e-05
-1.04666069127201e-05
-1.66221200378351e-05
-5.43498068473981e-06
1.44573524805436e-05
-3.14941167822017e-05
-3.00573609776007e-05
-3.26256983688251e-05
-3.16507422540432e-05
-2.92544596920404e-05
-2.73702713905557e-05
-2.41366533042317e-05
-1.029999669954e-05
-4.83947846633061e-06
-2.18200327083413e-05
-2.25388027087947e-05
-1.0883404885974e-05
-1.91774035968574e-05
-9.70988231170512e-06
-3.8343370379811e-06
-1.69450064105797e-05
-3.40721015196446e-05
-1.15513240289942e-05
-1.26147684153809e-05
-2.19358561712843e-05
-2.93625048037635e-05
-1.23449092313905e-05
3.6073344097314e-06
-1.20458925246599e-05
-4.61232227185353e-06
-4.09345826448294e-05
2.52250029717508e-06
-4.31628306650612e-06
-3.03726270033871e-05
-2.84097177012974e-05
-3.29884444609373e-05
-5.72093381110075e-06
-1.7291451818783e-05
-3.15908010293724e-05
-2.46884792557507e-05
-6.5259741384715e-06
-3.32846940925736e-05
-2.64153668832996e-05
-4.34783306206483e-05
-1.87723210247596e-06
-1.807189278897e-05
-2.9146963401476e-05
-3.53726673442037e-05
-8.82048575061375e-06
-2.25706780658517e-05
-7.51250187207861e-06
-1.96374692650367e-05
-3.09292738204875e-05
-2.19211527130693e-05
-3.43765894478484e-05
-8.64809264868394e-06
-1.32101294341511e-05
-6.2523267555265e-06
4.45046997924612e-06
-1.91632048133843e-05
-1.25009877957576e-05
-3.06079237364178e-05
-1.61641469726342e-05
5.87201365750385e-07
-2.61556768782254e-05
-2.89775976458462e-05
-1.05968662595137e-05
-1.79199479277621e-05
-1.95369935722446e-05
-1.63221090951144e-05
-3.01071307251897e-05
-1.26416938266491e-05
-2.89586035336655e-05
-4.41657616953724e-05
-2.73329871994689e-05
-1.22807902419497e-05
-1.07255795420147e-05
-1.49503083914485e-05
-2.41863897435826e-05
-4.76662193518689e-06
-1.12671555230874e-05
-3.25739369677486e-05
-1.23817703070498e-05
1.74388944281283e-06
-2.68566819231798e-05
-1.36570391592425e-05
-8.18136914343181e-06
-1.81947029207883e-05
-1.39598737958674e-05
-1.19811695390048e-05
-2.4860079063256e-05
-1.81086242008449e-05
-1.40692433281919e-05
-2.02073074745084e-05
-2.48302896429868e-05
-2.05495809510557e-05
-3.4189805783481e-05
-2.31292145802034e-05
-1.90204733403048e-05
-6.7340243307532e-06
-8.34669668706521e-06
-2.92038225992702e-05
-1.68034740937004e-05
-1.45610751733319e-05
-3.36423905097615e-06
-3.75330220371329e-06
-1.57221849870147e-05
-2.49115025461256e-05
-1.92186219034897e-05
-4.1522233339275e-06
-4.47921739129723e-06
-1.37925059588064e-05
-1.87193494004379e-05
-1.76709167751709e-05
-3.11171257715043e-05
-3.0365533208e-05
-2.69968049347182e-05
-2.0294509383244e-05
-1.77411552556648e-05
-2.12488340753514e-05
-2.18668166063805e-05
-1.87553073010635e-05
-2.8887337582158e-05
-1.40441787757351e-05
-1.08420847178085e-05
-1.07088243725323e-05
-1.91604633732259e-05
-3.40080306610924e-05
-2.66972878989793e-05
-2.43993661378756e-05
-1.28882752472055e-05
-2.30138708773944e-05
-2.73748453105942e-05
-2.2229775114077e-05
-1.89933683728984e-05
-3.54660709311261e-05
-2.55485390462931e-05
-1.42851409471292e-05
-2.87574586710664e-05
-3.27713602713326e-05
-2.79116721805178e-05
9.3384480470737e-06
-3.29769670716384e-05
-7.65802062158786e-06
-2.06128950023779e-05
2.05414259843542e-06
-2.67295099592873e-05
-3.20741202926665e-05
-3.07720737383991e-05
-3.57263497993504e-05
-2.52454024713382e-05
-3.68894286966894e-05
-3.0025721882407e-05
-5.36267339204393e-07
-2.08626719166018e-05
-1.98512362203646e-05
6.92670466147176e-06
-4.86562031809757e-06
-3.1657470873599e-05
-2.73382018400614e-05
-4.0077445346279e-05
-4.11903285494667e-05
-1.31657780310049e-05
-1.62349942425188e-05
-2.79248689920108e-05
-2.65787453732989e-05
-3.95235550372636e-05
-1.31940029553023e-05
-6.87786829988553e-06
-2.3968135242734e-05
-2.75182213996956e-06
-1.47103233487033e-05
-6.44280094163032e-06
-1.21803084690373e-05
-4.99067196223709e-06
-1.76745387003505e-05
-1.10409780137697e-05
-2.13107014232001e-05
-2.84282694672881e-05
6.05676054627961e-06
-2.24949029092034e-05
-1.08786676767164e-05
-6.41410499008466e-06
-3.15495040482292e-05
-6.73437683040561e-06
-1.81543748678424e-05
-7.52555782281686e-06
-2.3307854094365e-05
-2.4292883687951e-05
-1.66029364196587e-05
-2.0206445170679e-05
-1.91666112577378e-05
-2.83525413653099e-05
-2.69870629417118e-05
-7.76346669990115e-06
-8.12237318691115e-06
-2.07846855925013e-05
-4.63112174273004e-05
-1.52440937879903e-05
-1.52133034886495e-05
-2.19485115665094e-05
-1.05283010822889e-05
-1.64686817880461e-05
-1.46199172980463e-05
-1.57693212763702e-05
-1.59665656547397e-05
-2.52006690714222e-05
3.79672097872912e-06
-9.67375881811595e-06
-3.64553208120991e-05
-3.21838533696754e-05
-2.39353714258639e-05
-1.71776155996964e-05
-4.21292611679357e-06
-2.22964516117989e-05
-2.79478765457165e-05
-2.20269625470714e-05
-1.12935527852902e-05
-1.14067748800862e-05
-1.61650957663105e-05
-2.13182995371559e-05
-1.62805905587813e-05
-4.11256188723329e-06
-3.67159653667264e-05
-4.5902015865592e-05
-1.78033421713357e-05
-3.18077923423809e-05
-2.91610187565202e-05
-1.8708310622623e-05
-1.90193386575836e-05
9.57576644850447e-06
-1.76921164188291e-05
-2.19947533785916e-05
-2.92809763262777e-05
-9.35942125410739e-06
-1.64881009320968e-05
-3.94675652591625e-05
-1.23686717312184e-05
-2.40233521544833e-05
-1.73528446903555e-05
-1.94058002224527e-05
-8.28853253057572e-06
-2.5499209060791e-05
-4.22004093787097e-06
-2.22465901058712e-05
-3.71926467712883e-05
-1.08634689110194e-05
-1.77375955666732e-05
-1.86888327393907e-05
-3.8981743627467e-05
-4.17889677239481e-05
-2.02183572385875e-05
-1.78333532319175e-05
-2.16754589423803e-05
-2.51438130857889e-05
-2.73036712198117e-05
-2.32068076172076e-05
-1.2288333343064e-05
-1.97873764982293e-05
-2.95427903748949e-05
-8.21029367848903e-06
-4.17065377580874e-05
-1.94357421629659e-05
-4.42344760783952e-06
-2.20708573114359e-05
-2.05379576008891e-05
-1.63577142823394e-05
-2.31321648476447e-05
-2.79605134743579e-05
-1.24442439587403e-05
-1.0583864069616e-05
-8.15384560903672e-06
-2.86423943972772e-05
-2.03073027831291e-05
-4.63129629304524e-06
-2.16936925962095e-05
-1.45272435348974e-05
-2.01995422178323e-05
-1.45511232122131e-05
-3.05873796433102e-05
-6.62097479323533e-06
-2.38583012152808e-05
-3.14283124947384e-05
-1.9480337682035e-05
-1.3818561926887e-05
-1.28199795788785e-05
-2.43937223440145e-06
-3.42028274496854e-05
-2.56463489920633e-05
-2.78965557213998e-06
-4.7748300454985e-06
-3.76536727216115e-06
-1.15271314688766e-05
-2.33872325451237e-06
-3.31739153483356e-05
-1.87493231057461e-05
-1.63721007216004e-05
-1.45111870506516e-05
-3.5151305386668e-05
-1.32224256624849e-05
-4.37543666827666e-05
-1.98363036247529e-05
-2.21613776533473e-05
-3.11774888099537e-05
-2.79770019999814e-05
-1.27852336544027e-05
-4.66429348243861e-05
-1.61226756076741e-05
-2.17122910914779e-05
-5.6314231574029e-06
-9.26190086298091e-06
-3.08650324597463e-05
-2.24312021524619e-05
-1.15371932947615e-05
-5.46905296983084e-06
-3.95333631731325e-05
-2.18744707245229e-05
-1.18839478440999e-05
-1.27835298730743e-05
-1.61784549243262e-07
-2.22151752309995e-05
-2.75235418746726e-05
1.04455498162179e-06
-3.98325565944714e-05
-3.94592997800923e-05
-1.66572271126078e-05
-2.50433396422137e-05
-1.94624167418262e-05
-2.73637728426957e-05
-1.68215868402341e-05
-3.48949678615618e-05
-3.20286761602934e-05
-2.85105560610346e-05
-5.900084196666e-06
-2.5327873964126e-05
-1.89680148584554e-05
-4.98401635968992e-06
-5.08166464093315e-05
-1.16337610047688e-05
-2.36510043189272e-05
-1.30214391646683e-05
-2.18323381674193e-05
-3.86501443106886e-05
-7.77709195003578e-06
-1.00221587436961e-05
-1.2089835573724e-05
-1.20661933675551e-05
-1.96999284326988e-05
-1.52600640736703e-05
-9.88492525649643e-06
-2.55914154244949e-05
-7.81859755809502e-06
-1.83266797495839e-05
-1.65205856469177e-05
-1.79773110959216e-05
-2.51095348305136e-05
-3.28258134432493e-06
-4.12423407270493e-05
-1.77249139552774e-05
-1.95249499314219e-05
-1.87587330243585e-05
-1.1470449239588e-05
-1.46793345233575e-05
-3.98638212183164e-05
-1.57592322592841e-06
-2.42815940186873e-05
-2.52448251082498e-05
-2.27891130680508e-05
-3.95628162980731e-05
-1.65301252257951e-05
-2.19330910356471e-05
-1.92379476870677e-05
-2.47974503608168e-05
-2.28822605761799e-05
-1.25409928902877e-06
-2.22230055812299e-06
-7.56432868431271e-07
-3.43822739684531e-05
-2.92631361780318e-05
-2.38489271724014e-05
-1.56281919360436e-05
-2.31940768093632e-05
-3.35710362428394e-05
-4.13769411084184e-05
-2.48935388689904e-05
-8.896328547638e-06
-3.29684426222045e-05
-3.13004888208146e-05
-1.56999877841806e-05
-2.47897152050189e-05
-1.38067217974491e-05
-3.01862812770271e-05
-1.23105293505493e-05
-3.62036282212233e-05
-2.65375084254525e-05
-4.46688395631713e-05
-1.00184893258387e-05
-2.14291575875876e-05
-4.62350245052162e-07
-2.72220928718806e-05
-2.49008514892355e-05
-2.33721045860607e-05
-3.41859213183656e-05
-2.83896835333422e-05
-1.29821404502896e-05
-2.37966806953363e-05
-1.1445260528151e-05
-2.42362004470933e-05
-8.39500523293485e-06
-1.47950655263136e-05
-1.46536457079963e-05
-3.46761746446462e-05
-2.18366447208831e-05
-2.86596919671779e-05
-1.19783612809239e-05
-7.04216037332759e-06
-3.3459200510088e-05
-3.10205306712823e-05
-2.23226337717146e-05
-2.20654535602715e-05
-1.57142159552929e-05
-3.67014829042433e-05
-4.11135289494563e-05
-3.19822810551688e-05
-2.57769936042763e-05
-2.35667596634603e-05
-1.91143730806888e-05
-2.50773838215743e-05
-1.76200114020597e-05
-2.00535525742643e-05
-1.47743035489158e-05
-1.6723547763863e-05
-1.14596658111954e-05
-1.02993840577065e-05
-4.77883070586408e-06
-2.92943496781717e-05
-1.88412738200116e-05
-1.83650545566852e-05
-7.22961880758824e-06
1.83434674712685e-06
-1.11681345883942e-05
-2.94774019048199e-05
-1.77683642243414e-05
-9.46516447887445e-06
-1.33985996444242e-05
-1.66232314037612e-05
-2.06112377329018e-05
-2.11067555630175e-05
-2.51339601301785e-05
-2.42398360760761e-05
-1.34659384575049e-05
-1.69792866022956e-05
-2.02454911787579e-05
-1.1737515588388e-05
-1.6467548112642e-05
-2.47746748810637e-05
-3.81823072184024e-05
-2.84953706609762e-05
-1.72630000401929e-05
-2.66418333494445e-05
-1.72367047802102e-05
-3.20802104777591e-05
-2.77727004068775e-05
-3.21743563662413e-05
-3.31696731548732e-05
-1.04580794340363e-05
-2.52803868597634e-05
-1.99997599086207e-05
9.36905668745686e-09
-2.86022321302414e-05
-1.1334805116505e-05
-3.31932409943705e-05
-1.35690880076173e-05
-2.98951698804332e-05
-1.6663120723263e-05
-3.25805976281194e-05
-1.74800559440231e-05
-6.51291146114143e-06
-1.95485193553466e-05
6.45908564253858e-06
-1.71827528760592e-05
-3.42553655209806e-05
-2.60744793290399e-05
-2.52903636788476e-05
-1.210901610333e-05
-2.74526547628309e-05
-1.2226880757e-05
-3.77808781361059e-05
-2.01762879616992e-05
-1.22806779113872e-05
-1.22430821303894e-05
-2.56372359529212e-05
-2.67432391067918e-05
-2.34374179353687e-05
-2.37544566428642e-05
-3.8499396175141e-05
3.74207002037986e-06
-2.29990139720876e-05
-1.64734909681722e-05
-2.06838733420975e-05
-1.98378425633601e-05
-2.17775313297448e-05
-3.69501620726101e-05
-1.0984604900965e-05
-1.9408470382211e-05
-6.26000506837956e-06
-2.88957538180301e-05
-1.65313167569173e-05
-1.08247961420836e-05
-1.40859997019878e-05
-1.60532677732171e-05
-3.21055414682001e-05
8.28100179017967e-09
-8.96383909780017e-06
-2.65105591417609e-05
-2.87488165990842e-05
-2.75427224460058e-05
-1.97335384104641e-06
-3.08919769451254e-05
-3.446038046934e-05
-1.77741939702912e-05
-3.79553291141355e-05
-1.23057820765483e-05
1.32227939416118e-05
-1.93403548058656e-05
-1.21130839168762e-05
-2.18616988029543e-05
-3.39707133619969e-05
-2.51775967608271e-05
-3.50624196676527e-05
-2.19460540241506e-05
-2.23398588596587e-05
-3.06614762555214e-05
-3.00790310507975e-05
-7.93575053343437e-06
-2.56337951312335e-05
-3.7667487920361e-05
-2.65351144752362e-05
-7.54553949137775e-06
-1.92045840745327e-05
-1.59179980679978e-05
-1.52904821847456e-05
-2.70627164988094e-05
-3.59617781263933e-05
-2.31098733403105e-05
-1.18277364251021e-05
-4.63491941296534e-05
-1.92979988092608e-05
-2.77916717228769e-05
-3.64894588454295e-05
-1.83457436611793e-05
-1.24942973286043e-05
-6.62634605604239e-06
-9.70222730077719e-06
-3.78380559337094e-05
-5.25880946920681e-06
-1.0661077943867e-05
-1.0412981710927e-05
-3.12551425753445e-05
-2.72686847318828e-05
-4.39395027745986e-05
-3.09759026470281e-05
-2.66135077266205e-05
-1.50581142543668e-05
-2.06043107079307e-05
-3.06775379097432e-05
-2.83914406226328e-05
-3.64443126191753e-05
-1.75242454127363e-05
-2.87675981252206e-05
-3.87572529126368e-05
-2.97565297815183e-05
-7.57164060484242e-06
-2.1705683518071e-05
2.6682136124912e-07
-1.37853353203668e-05
-3.04020469127346e-05
-2.41547127967898e-05
-3.01308286109439e-05
-3.19330188810775e-05
-9.26845827594072e-07
-2.66553766879777e-05
-1.36902761355837e-05
-1.52123027577257e-05
-2.86426123309682e-05
-3.25570347602981e-05
-2.20761131206331e-05
-2.28346649782133e-05
-2.34203650539465e-05
-1.07492392748918e-05
-1.96216533657802e-05
-2.24621832526653e-05
-2.27972027328614e-05
-2.98828786515578e-05
2.31352730276851e-06
-1.71738204673584e-05
-2.49748191761619e-05
-3.34247039595758e-05
-3.24262889275657e-05
-1.83802624870317e-05
-1.41875788462737e-05
-1.91190999148838e-05
-1.95526791049113e-05
-2.20758660275111e-05
1.15292135090059e-06
-1.85817059066093e-05
-3.36534672717289e-06
-3.32108706022479e-05
-3.2017631575112e-05
-3.34864901526219e-05
-3.85215190132103e-05
-3.65787792261022e-06
-3.45884584470527e-05
-2.95725767082792e-05
-2.34626816642556e-05
-1.38639185990323e-05
-2.14186407267178e-05
-2.9672201574036e-05
-2.4601069249879e-05
2.92967527192146e-07
-9.30732080140829e-06
-1.67715291471776e-05
-4.61420296430299e-05
2.37690078765552e-06
-2.8369786289395e-05
-2.38866914013352e-05
-3.28419972148369e-05
4.2685398687958e-07
-4.66490868442628e-05
-2.4487612040165e-05
-9.87136751613991e-06
-1.1274684793436e-05
-3.16597626658748e-05
-3.65728898125388e-05
-1.66124704517318e-05
-3.30857551651386e-05
-1.83629348678772e-05
-3.09642898475854e-05
-2.85667962432774e-05
-1.70788785373359e-05
-1.10728040705764e-05
-8.45352995726795e-06
-1.79290830438829e-05
-4.35203205430409e-06
-2.87283456535073e-05
-3.81626614582273e-05
-2.5186088640559e-05
-2.11074884503294e-05
-1.0738231425931e-05
-2.94985027601551e-05
-1.27619273192416e-05
-1.3925995329509e-05
2.44728562720836e-05
-2.19895424962893e-05
-1.32105303746184e-05
-1.73571801411663e-05
-2.16503652840979e-05
-1.17744812665174e-05
-1.99258617462959e-05
-2.56485965250047e-05
-1.67427391660224e-06
-2.84740730580369e-05
-1.76313738205549e-05
-2.44351485711682e-06
-1.15498493018129e-05
1.20377211017782e-05
-9.99866657572528e-06
-2.21843431668242e-05
-1.06287606238279e-05
-1.86717484009204e-05
3.81720131248817e-06
-2.34365766887775e-05
-2.99175874822608e-06
-2.27451314799247e-05
-1.86825803913308e-05
-1.70050348162949e-05
-1.87189947448957e-05
5.79030976765752e-06
-2.3444137591889e-05
-1.39950704362052e-05
-1.62024276126589e-05
-8.20218868934942e-06
-1.38754045607258e-05
-1.06740688095841e-05
-4.45722803055398e-06
-4.27447392239524e-06
-2.573563408053e-05
-3.72598538872962e-05
-8.84940138480018e-06
-3.16946826211153e-05
-2.03979652931932e-05
-1.66101534453446e-05
7.28801052877982e-06
-3.59771992421261e-05
-1.15406676220246e-05
-2.3414532667732e-05
-1.63071928335711e-05
-1.60322629243275e-05
-2.53177640414789e-05
-3.9559641976339e-05
-3.3991228780199e-05
-1.35401606885977e-05
-1.66499079155379e-05
-1.68186802198874e-05
-2.21500053688059e-05
-2.92705570608595e-05
-5.96859644855131e-06
-1.91714098060543e-05
-1.5612570131646e-05
-2.5995334524032e-05
-2.34077431387213e-05
-4.80716102026746e-06
-9.40545411354953e-06
-1.66889027981705e-05
-2.69710570943493e-05
-1.93726959580584e-05
-2.06927765769493e-05
-2.03415654656595e-05
-2.22338025348751e-05
-2.60786253031301e-05
-3.07011213791588e-06
-1.78189930635617e-05
1.24884036882568e-07
-3.34266239369317e-06
-2.3002261303301e-05
4.6663705470846e-06
-1.20077991431205e-05
-4.55733786824858e-06
-1.19959181076877e-05
-1.3054268050395e-05
-1.66525215659302e-05
-2.33840314386254e-05
-4.09411865144051e-05
-2.24848410876724e-05
-1.2437924931862e-05
-2.14055635054489e-05
-1.05942254335048e-05
-2.29673565775977e-05
-3.17057150982232e-05
-3.00039531540363e-05
-1.6057309381099e-05
-2.8843542648761e-05
-2.14708491155754e-06
-1.42856803584399e-05
-1.80107282649454e-05
-1.33979928809508e-05
-2.72052874698152e-05
-2.75120194247393e-05
-1.60379383813497e-05
-3.38465316244947e-05
-1.85111163455111e-05
-2.37549143488141e-05
-1.08472500603956e-05
-1.96491752038347e-05
-4.62208636251182e-05
-2.10243428022174e-05
-6.88554029447795e-06
-3.67805001581969e-05
-2.6266207332541e-05
8.07433690595185e-07
-6.77307005258257e-06
-1.25922533775591e-05
-5.58510302347219e-06
-3.16177841427812e-05
-1.9424220293616e-05
-2.31386325768399e-05
-1.62287775118919e-05
-3.00935320019837e-05
-2.2888028099242e-05
-2.05645504866686e-05
-1.83675318494921e-05
-6.18450126129755e-06
-3.21936595376348e-05
-2.63061572277009e-06
-7.9915934664735e-06
-1.30168483510814e-05
-1.0496227644382e-05
-6.89191670098124e-06
-9.65296460517948e-06
-3.13717390489081e-05
-2.32933585371286e-05
-1.54278277737267e-05
-3.27387818885785e-05
-4.55276656698795e-06
-2.17155329579625e-05
-1.76175385971691e-05
-1.24078795779233e-05
-1.90579009875157e-05
-2.92980389189756e-05
-1.70108737064444e-05
2.08492053976889e-06
-2.53548555399039e-05
-2.01293393847864e-06
-1.49790248476806e-05
-5.07962510272549e-05
-2.06150447877449e-05
-1.60025239646725e-06
-2.26798838338804e-05
-1.30540649844895e-05
-2.14509563499738e-06
-9.93502236922959e-06
-1.30315061961623e-05
-1.88674773834357e-05
-3.02772474442508e-05
-3.57383719498367e-05
-1.20148161663457e-05
1.51095416503576e-06
-9.16585386679456e-06
-2.77437043211443e-05
-1.74711272988785e-05
-3.81514676098733e-05
-1.45763276996583e-05
-3.09317266803982e-05
-2.68576751430276e-05
-1.83017900630262e-05
-1.16827829546696e-05
-1.62679793561335e-05
-2.96820997470559e-05
-2.49247126783229e-05
-2.00798402390387e-05
-2.17409270101923e-05
-2.72541237100895e-05
-3.26789921096029e-05
-1.2833765520422e-05
-2.28859651981051e-05
-1.27891759109699e-05
-1.50507703861997e-05
-8.62712994024428e-06
-1.16723615768096e-05
-2.22713111097325e-06
-2.24668428792543e-05
-2.79817052784121e-05
4.45211723458633e-07
-1.83162247991609e-05
-1.36172074650272e-05
-1.78744153657082e-05
-2.82262388833377e-05
-2.63841696482731e-05
-1.80044213217705e-05
-1.3067596045902e-05
-2.23291347466713e-05
-9.21530049017381e-06
-1.85274684610018e-05
-1.34969873138945e-05
-1.02142720927505e-05
2.89194406345474e-06
-2.11475490301094e-05
-2.34991055661204e-05
-4.06507816085906e-05
-3.73825389198093e-05
-1.86381310477504e-05
-1.52583754936506e-05
-1.23410619487388e-05
-4.72954528179862e-06
-4.53760085792692e-05
-2.59676573377291e-05
-1.90459059915841e-05
-3.8196267771368e-05
-5.09259085781312e-05
-2.08285505437217e-05
-2.19181778938142e-05
-2.59813251678253e-05
-2.96725789857434e-05
-2.05529876157918e-05
-1.12139165773488e-05
-3.24767840774932e-05
-1.553770112899e-05
-2.67914022707718e-05
-3.52072078709611e-05
-6.05117984219516e-06
-7.12705753255606e-06
-3.25067316495936e-05
-4.93376061829946e-06
-1.44521043765619e-05
-1.73531571632174e-05
-2.7228265314833e-05
-2.58024541035893e-05
-2.69792691257135e-05
-4.30865220299824e-05
3.15170805713244e-06
-2.68257376194233e-05
-1.49999873950281e-05
-2.910971786811e-05
-1.33057557911816e-05
-3.76816628523921e-05
-1.06058400560391e-05
-3.96005330391153e-06
9.45020590092296e-06
-1.52007443611551e-05
-1.2467337606823e-05
-4.6137666706348e-05
-2.5336687537926e-05
-6.11561906369031e-06
-3.06590793098261e-05
-6.52388083829557e-06
-2.96971478077256e-05
-2.72747564182842e-05
-3.26466808388479e-05
-1.9954651241113e-05
-2.46619952175567e-05
-2.27946220575355e-05
-4.20286373370165e-05
-2.71552509524566e-05
-1.7117434383759e-05
-4.2753523818123e-06
-1.7572854575698e-05
-3.37144123127883e-05
-1.10202000906064e-05
-2.44514083950377e-05
-2.05951101672025e-05
-3.30736889725979e-05
-9.96241706135877e-06
-9.28011013035253e-06
-2.87274720870223e-05
-6.99480478431616e-06
-9.74097029225698e-06
-1.28289190708279e-05
-2.44891978130398e-05
1.74295772081333e-05
-1.43790906177242e-05
-2.34119335413374e-05
-1.31027403039021e-05
-1.70464998613584e-05
-1.5358430653183e-05
-3.24004763837685e-05
-3.08621425037906e-05
2.83339150623188e-07
-1.81606129020258e-05
5.86327399766353e-07
-1.93113546487217e-05
-3.6116149257988e-05
-1.08803869054716e-05
-4.57784037964283e-05
-1.41838380255169e-05
-2.24830748143952e-05
-4.04525348378731e-06
-3.00001203605597e-05
1.25923005407536e-05
-2.87494141186992e-05
-8.2785373351312e-06
-1.64539486772691e-05
-3.62946128172439e-05
-2.65824862797163e-05
-7.69552361685589e-06
-1.42659281915007e-05
-2.18199551231157e-05
-3.37368673715378e-05
-1.52117024069309e-05
-1.70370564781628e-05
-2.64460959846124e-05
-2.85263241914352e-05
-1.41302901947088e-05
-2.25099990223409e-05
-2.56620505827843e-05
4.6148560945217e-06
-3.44702218609673e-05
-2.44862432989784e-05
-3.0336079972145e-05
-8.82732133983587e-06
-3.45083310831056e-05
-2.35901098130137e-05
-1.6960930884553e-05
3.74498484164658e-06
-2.30862428951696e-05
-1.89574859768406e-06
-4.26062110960611e-05
-3.00784374550468e-05
-2.71495758028976e-05
1.27547423090455e-05
-2.20028816195899e-05
-3.60680692403982e-05
-6.92495108092426e-06
-6.11389506150818e-07
-1.13232167796019e-05
-1.61314743062784e-05
-2.35322620837534e-05
-2.08053177988203e-06
-2.74119933515818e-05
-2.9648641186793e-05
-1.28469780237317e-06
-8.28997048697212e-06
-2.47960919903051e-05
-8.96783177785701e-06
-6.34065828765814e-06
-1.44922621440618e-05
-2.66356869425862e-05
-1.72489348479134e-05
-3.08138445406869e-05
-2.45898908371382e-05
-3.1078935367394e-05
-3.1641702249494e-05
-2.52623597374905e-05
-1.17158007554272e-05
-1.85844407379289e-05
-9.26944468522913e-06
-1.99130911148255e-05
-4.20003649601888e-05
-1.59630498312569e-05
-1.023758001767e-05
-3.91517459360886e-05
-1.42105168413151e-05
-2.467811785509e-05
-3.79572689493176e-05
-1.95803385174609e-05
-1.32028401526138e-05
-1.91201923454643e-05
-3.16052340573491e-05
-2.29804893738372e-05
-1.90521214814909e-05
-3.34606397360416e-05
-1.63610073309398e-05
-1.32621636462597e-05
-2.06258015122196e-05
-3.56105186899823e-05
-1.82331814268715e-05
-1.73777651786446e-05
-1.85991547599951e-05
-2.62893430506119e-05
-2.3414782496554e-05
-1.3502175906477e-05
-2.89187081311194e-06
-2.19870647508037e-05
-7.9347526432852e-06
-2.03981362710995e-05
-2.27221722968866e-05
-1.69786513584811e-05
-2.20729557065286e-05
-1.53284035354451e-05
-1.34523519263875e-05
-1.47733866933977e-05
-1.23682949844679e-05
-1.45549977841243e-05
-2.26557890486357e-05
-1.51013447986674e-05
-6.63909689135376e-06
-3.10273715363264e-05
-9.14949255290917e-06
-1.15511529279358e-05
-2.77296711259195e-05
-2.09226464266246e-05
-3.13448822777491e-05
-2.90374291866662e-05
-1.36201626415088e-05
-1.26588539978144e-05
-3.29282789450388e-05
-1.80782725670699e-05
-1.0454735107405e-05
-2.30340842713934e-05
-1.23202949890605e-05
9.86620265187926e-07
-1.7755167502495e-05
-8.50332763893602e-06
2.45077262294694e-06
-2.61825897361138e-05
-3.16596741565894e-05
-3.23416331821232e-05
-2.55521059982588e-05
-1.51259301173529e-05
-2.55909527307417e-05
-2.62525059733483e-07
-1.69382070263897e-05
-1.11540719254644e-05
-2.35861065487264e-05
-2.75847160191884e-05
-2.40137805594135e-05
-9.52727333230862e-06
3.93790632472572e-06
-3.549692252942e-05
-6.01548532717972e-06
-2.95146248704574e-05
-2.56600321709223e-05
-3.80870940916618e-05
-1.10976192182402e-05
-1.97012773965931e-05
-6.36750776802124e-06
-3.78975187001604e-05
-1.6805766179529e-05
-4.50955808425485e-05
-2.96308338404509e-05
-5.31493878282174e-05
-4.35037532284389e-05
-2.2120289373543e-05
-5.28101149335123e-05
-9.74320258639004e-06
-1.1088789014805e-05
-3.18842996314678e-05
-3.22198398120951e-05
-2.7449521549076e-05
-1.89807570230712e-05
-6.53297553863557e-06
-2.49710405526213e-05
-1.54392751762112e-05
-2.73886013966872e-05
-8.97297220371416e-06
-4.55419196050664e-05
-5.87121890277989e-06
-3.15306865130484e-06
1.89967340159921e-06
-1.86485615407227e-05
-2.94430946618751e-05
-1.81634480054396e-05
-1.21460876047027e-05
-2.87774276166876e-05
-3.20882820333365e-05
-3.34692032607021e-05
-1.01666745865043e-05
-2.98041583854665e-05
-2.4830799946882e-05
5.75123009557866e-07
-1.20839085252089e-05
-2.48357308041043e-05
-1.91663049246851e-05
-2.07689273494673e-05
-4.59806446345289e-05
-3.30434835919152e-05
-2.4979640269842e-05
-3.95210057685161e-05
-2.49272933982274e-05
-4.91956040115223e-05
-4.73276989902094e-06
1.14906739038838e-06
-3.52666422271933e-05
6.56530788007074e-06
-1.56193130041095e-05
-1.4813054051716e-05
-4.17598530987814e-05
-6.649596121056e-06
-5.82597293691797e-06
-2.47292426763535e-05
-3.81223306415403e-05
-1.60140598602152e-05
-1.97604854444151e-05
-2.91831033148029e-05
-9.24987306800324e-06
-1.75067127100223e-05
-2.69773292884076e-05
-1.17222227794727e-05
-2.1590341512269e-05
-1.64875999058189e-05
-1.65489592787265e-05
-9.78118271466672e-06
-2.62082087145818e-05
-2.28910853842527e-06
-1.22050838322805e-05
-8.62331648740584e-06
-1.72505365523464e-05
-1.62886365075401e-05
-2.15692454877107e-05
-2.33940119683792e-05
-2.54176965568596e-05
-2.18824454978373e-05
-3.34261866620991e-05
-2.33972844176132e-05
-1.93953657089308e-05
-2.25943400026456e-05
-1.76802482436099e-05
-2.66888701435586e-05
-9.91391180171566e-06
-2.78497507423936e-05
-3.0970739715465e-05
-1.72348578198213e-05
-8.50676584970112e-06
-2.23705211096751e-05
-1.90858618772144e-05
-1.1348283089948e-05
-2.43165680718034e-05
-2.78762455387713e-06
-3.05095752578208e-05
-1.56395905862725e-05
-1.24607844926699e-05
-2.82050351254397e-05
-1.49775165600014e-05
-2.7453375148313e-05
-1.74891915148349e-05
-2.07757095894948e-05
-4.07024479051664e-05
-1.24878274465665e-05
-3.36851231728182e-05
-1.0563776754137e-05
-3.53893236532511e-06
-7.80069166046174e-06
-6.25736486233361e-06
-2.79877321490411e-05
-3.7337234075901e-05
-6.76646447863197e-06
4.08302280792663e-06
-8.59187735212103e-06
-1.49103798656973e-05
-1.72622082215268e-05
-3.98627265548929e-05
-3.49879901585739e-05
-1.88146419947163e-05
-1.17764837620076e-05
-1.48802654527851e-05
7.48348197859309e-07
-1.86464132968496e-05
-3.58752228772102e-05
-1.0918313485103e-05
-8.16849604362151e-07
-2.88393654654006e-05
-2.99052186123374e-05
-1.61567702085138e-05
4.1491107210894e-06
-2.39208982211198e-05
-3.96169304800709e-05
4.14581173821069e-06
-3.20937501659972e-05
-1.84331880889694e-05
-2.90534635675946e-05
-4.34977902234122e-06
-1.53824599819092e-05
-1.30686573709279e-05
-1.12112633080065e-05
-1.75050495056295e-05
-1.03411451562573e-05
-8.27538564423346e-06
-2.98980433611048e-05
-3.80645391206927e-05
-2.29213519011655e-05
-1.63200393786658e-05
-1.76537627829405e-05
-3.64659904093945e-05
-1.99758328530245e-05
-1.58411836286669e-05
-1.80302904273524e-05
-3.03111975152076e-05
-3.27414119169362e-05
-2.17459972873359e-05
-4.20891996338995e-06
-1.52670040450008e-05
-3.4715088160768e-05
-2.0776638755142e-05
2.76847957620764e-06
-5.6062777537616e-06
-2.12068521294454e-05
-1.95535868209076e-05
-2.38032317672216e-05
-1.02976747509634e-05
-5.15165557535056e-06
-3.57386212357146e-05
-2.20212096703724e-05
-3.33977913010963e-05
-1.1929181594462e-05
-2.79875810956367e-05
-1.7107318958038e-05
-3.22268304204896e-05
7.61731602872285e-06
-1.86859994246685e-05
-4.22190077361789e-05
-1.49158151708343e-05
-3.23278336857824e-05
-5.14321556765218e-05
-2.34870842596044e-05
-2.73882003369151e-05
-2.27199566160931e-05
-4.1842886350204e-06
7.86813791112432e-06
-1.08131951946392e-05
-2.40343837180243e-05
-9.80495004036601e-06
-1.3715950776272e-05
-2.53122119518472e-05
-1.90132287608008e-05
-3.73851832583367e-05
-3.47941249304816e-05
-2.135642529365e-05
-2.33854969429224e-05
-2.43789517589057e-05
-2.51364045819217e-05
-1.11150906702819e-05
-3.45884904596466e-05
-2.87465258371446e-05
-1.83831578172477e-05
-9.36498811447446e-06
-2.52635030016445e-05
-3.6178547795676e-05
-6.53873928377414e-06
-2.96663535473916e-05
-4.56666805741178e-05
-1.74400575196439e-05
-1.14483120658021e-05
-2.23975828800139e-05
-1.67861204035515e-05
-6.80397978829117e-06
-1.1607975641403e-05
5.67084617453556e-06
-1.69481745001508e-05
-9.89409149429811e-06
-1.84051305083951e-05
-2.59994149010066e-05
-1.02591057510637e-05
-5.10516679949592e-05
-3.47967300200179e-05
-1.15197728258285e-05
-1.7802506397816e-05
-1.04735279501588e-05
-9.79840853812724e-07
-5.84060515629046e-06
-3.04234841857525e-05
-2.10926830935263e-05
-6.0680995459949e-06
-3.02650031966658e-06
-2.84736767504077e-05
-3.60938400723309e-05
-4.38574323661731e-06
-2.81888315017023e-05
-4.11217748810858e-05
-8.65767814490492e-06
4.28244456675735e-06
2.13312485226235e-05
-8.67957924001529e-06
-2.33833239862366e-05
-1.30934633176424e-05
-3.358694317602e-05
-3.22335728349367e-05
-1.64276399688017e-05
-1.58486608768824e-05
4.83144701490982e-06
-9.67345140906258e-06
-4.70405122185726e-06
-1.50806912931743e-05
-1.2849972015608e-05
-1.31554893957763e-05
-3.21324048008965e-05
-9.76276387884098e-06
-8.6141664542762e-06
-1.24807402917257e-05
-2.68454979069204e-06
-1.94995835274339e-05
-1.4731350114072e-05
-3.38994010634545e-05
-2.23698879646532e-05
-2.56967303404068e-05
-2.2730716674105e-05
-5.38350053702826e-05
-3.83898676923827e-05
-4.43711785086716e-05
-2.36242574588518e-05
-1.20790383433076e-05
-2.80780209461611e-05
-2.38198013099899e-05
-1.91992712058652e-05
-2.20274420389133e-05
-3.11042061901756e-05
-2.02096027898247e-05
-1.22832295908028e-05
-1.46438555183716e-05
-3.17944969226589e-05
-1.94834033285979e-05
-1.91877876354953e-05
-1.12290038676631e-05
-5.25204203605733e-05
-1.33310715709828e-05
-5.94620864428948e-06
-9.33715338725023e-06
-2.24169165722818e-05
-3.76682805528414e-05
-3.35815525339997e-05
-2.60327988349112e-06
-3.24914107360989e-05
-9.57880153232513e-06
-3.68814527731955e-05
-5.06603289190054e-06
-1.43893577906058e-05
-2.76352312438236e-05
-4.16671633881162e-05
-3.51349650328396e-05
-1.54174363543299e-05
-3.46612701254756e-05
-2.35742442193764e-05
-1.04798081880979e-05
-7.98692578109976e-06
-6.20732400806369e-06
-2.91723733364075e-05
-1.94092509398354e-05
-2.69012959033886e-05
-1.10261151665799e-05
-1.36548292629027e-05
7.23713160283624e-06
-2.27335887718931e-05
2.69008740688061e-06
-1.44333250513048e-05
-2.73893739901596e-05
-2.22027945117902e-05
-2.36457327362394e-05
-2.36138242564572e-05
-3.46734581257698e-06
-2.98767963676604e-05
-2.44482796208259e-05
-5.65977473313811e-06
-1.56834800798733e-05
-4.54991529727684e-06
-1.64095931660663e-05
2.46107270263294e-08
-7.56553347978159e-06
-3.31519723061591e-05
-3.77722682574052e-05
-9.50303458416559e-06
-3.21753603957457e-05
-2.69414220447276e-05
-3.83879596632117e-05
-4.76341338338585e-06
-3.3062924738558e-05
-1.93874619414478e-05
-1.18136976945237e-05
-4.82635621214511e-05
-4.22637741785186e-06
-1.33904569307075e-05
-1.6768873931643e-05
-2.73908616197202e-05
-2.65807173167404e-05
-5.15278532076309e-05
-2.07282640259319e-05
-3.54934308376616e-05
-1.35854106400055e-05
-1.06405299662609e-05
-1.42221743546624e-05
-1.99344509058172e-05
-4.32360573711179e-05
-1.72756447038201e-05
-2.16904686958259e-05
-3.42618194462873e-05
-4.33477428181692e-05
-2.62916720006803e-05
-5.8695370120543e-06
-4.95721833633341e-05
-2.94594689197506e-05
-1.62031642726158e-05
-2.91723331912061e-05
-1.88218223679323e-05
-1.78093838330704e-05
-1.56984206236913e-05
-1.54296769562732e-05
-1.02614891708725e-05
-2.30723661033274e-05
-1.77511070619408e-05
-8.97499234437287e-06
-2.09488431347289e-05
-3.91061529933451e-05
1.58394263949702e-05
-4.82634524880298e-06
-2.30087001834402e-05
-4.1116017512276e-05
-1.57441370805405e-05
-2.5026719502927e-06
-1.63852482277406e-05
-2.39809496198766e-05
-4.93137072753842e-06
-3.30820690409317e-05
-2.67948113730896e-05
-1.8735256321037e-05
-2.79971536222132e-05
-2.62622947142004e-05
-8.94520473040247e-06
-1.27173264672227e-06
-1.76084161268043e-05
-3.11616917944985e-05
-2.96071274802967e-05
-2.74229356585807e-05
-1.54021841697835e-05
-3.56527520826089e-05
-7.55065788355687e-06
-1.52122855164881e-05
-1.71577206104043e-05
-1.53962473065963e-05
-3.2243688418635e-05
-1.73247922131197e-05
-2.87049836675239e-05
-1.50388851302291e-05
-3.48139423158146e-06
-2.85276173552868e-05
-7.01832741286229e-06
-1.92694051160762e-05
-3.16402789550786e-05
-4.79310186148247e-05
-1.75538926059093e-05
-8.82338869438838e-06
-2.24530340989561e-05
-3.72791331371697e-05
-2.96977022966122e-05
-2.1615595792236e-05
-1.45064353128356e-05
-2.44316826126436e-05
-2.42274875686681e-05
-4.3019733113677e-06
-9.18188097635376e-06
-3.95204767737604e-05
-2.0769715992831e-06
1.83452420538155e-05
2.42835734509093e-05
-3.65940574439132e-05
-2.42072990689418e-05
-2.63433211430826e-05
-2.65198508795087e-05
-1.40752244981171e-05
-2.17837543005219e-05
-7.19557624527451e-06
-1.6842805614768e-06
-2.98885460540065e-05
-2.85066278460373e-05
-2.27453137395015e-05
-1.58356073021901e-05
-2.91379790014916e-06
-1.75776369238148e-05
-9.18970698626197e-06
-1.80571458114679e-05
-2.30633412713529e-05
-1.9725817425456e-05
-1.69800302768585e-05
-2.33818166567908e-05
-2.76790815661303e-05
-1.78783702990169e-05
-2.0652825273082e-05
-1.52929095259241e-05
-2.96324090431036e-05
-3.60832083934763e-05
-1.74181765725309e-05
-1.1806233111738e-05
-2.85938381595357e-05
-1.00025205485073e-05
-1.83480294308566e-05
-1.80975826933554e-05
-6.94346778342106e-06
-1.49658047619626e-05
-1.62181037666382e-05
-3.27781295099494e-05
-8.21494303861369e-06
-3.25101901365196e-05
-1.20985710819552e-05
-3.08339957299369e-05
-2.42724519990959e-05
1.06463185574701e-05
-1.79795807401244e-06
-1.1096575352457e-05
-2.20461097337072e-05
-3.96427816034675e-05
-7.21123279139012e-06
-3.39411161337068e-05
-3.2216777790434e-05
-2.0550067265081e-05
-2.44360054910902e-05
-4.6391445574183e-05
-2.88734011690087e-05
-4.55377700366983e-05
-3.57765601909179e-05
-9.06510729595324e-06
-2.70315567433801e-05
-3.75272409881328e-05
-2.0436468340043e-05
-2.00664359426423e-05
-2.68053516561881e-05
-2.79618647997436e-05
-2.54356791401035e-05
-2.51083662847702e-05
-2.12044542681567e-05
-1.81776051807831e-05
-1.35806269358604e-05
-1.98620799623108e-05
-2.44181876781389e-05
-6.66275484246294e-06
-3.17779480209688e-05
-1.99137329065041e-05
-4.05705673572099e-05
-8.13161591299813e-06
-9.69216031282013e-06
-4.95010755711965e-06
2.99626697879402e-06
-2.63907157871602e-05
-1.61590083272071e-05
-1.04910038297047e-05
-4.91285048009876e-05
-3.01317237036972e-05
-1.25736542791681e-05
-9.82072669166274e-06
-2.83919456862559e-05
9.89876006132728e-07
-1.91371738415112e-05
-3.96026165982896e-05
-2.8409784612555e-05
-1.17357827588645e-05
-1.55467894240407e-05
-3.62986083736468e-05
-2.65158481014943e-05
-1.24666103728922e-05
-3.11005487317527e-05
-1.7001777052147e-05
-2.63155231865338e-06
-1.13785264812419e-05
-2.76868368788124e-05
-6.78115658014942e-06
-1.81830669075111e-05
-3.21889876992423e-05
-2.63666956460531e-05
5.91738091166006e-06
-1.21750659354311e-05
-4.16445852484345e-05
-1.80851064765216e-05
-2.26367245343943e-05
-2.97535775178686e-05
-3.68487529512376e-05
-1.52483880496656e-05
-1.47421615443519e-05
-3.47855514264889e-05
-2.35301417436396e-05
-6.46878419795915e-06
-1.38174432198113e-06
-1.74377771277397e-05
-3.99512880880608e-05
-2.82884237161313e-05
-2.17718578124387e-05
-1.58396366919521e-05
-1.95304253382119e-05
-4.43098594007635e-05
-2.78117280164048e-05
-3.40268067592464e-05
-1.94927456541586e-05
-1.32543429147215e-05
-2.44877980606373e-05
-2.76305087041439e-05
-2.86460594900315e-05
-2.87433910600966e-05
-2.25590270059212e-05
-1.37373353377384e-05
-8.80488569408425e-06
-3.75731936390253e-05
-3.35651177466262e-05
-3.73018963949348e-05
-2.98415109615438e-05
-3.53786735210664e-05
-9.60371306596979e-06
-4.48515930860848e-05
-7.08994733229451e-06
-2.65077452565789e-05
-4.45338759617999e-05
-1.54553620603699e-05
-2.68261452551054e-05
-2.68447279306163e-05
-3.73605459212088e-05
-6.04197692948943e-06
-7.49057139878958e-07
-4.35891124872536e-05
-8.97098338736558e-06
-6.60711668935047e-06
-1.83779694668728e-05
-2.67403684898265e-05
-7.85513501680583e-06
7.88809842778907e-07
-2.49757183840502e-05
-3.03370176974965e-05
-2.20047119292777e-05
-6.50832721782943e-06
-1.74926123787339e-05
-9.21533345881033e-06
-1.90368650916537e-05
-2.61080740127009e-05
-1.1871572483023e-05
-1.62107211943251e-05
-2.76048806648226e-05
-1.67466943849144e-05
-4.21345976242532e-05
-2.46922002217532e-05
-3.58139987363053e-05
-2.04099291649999e-05
-1.86738728415772e-05
-2.31625612600114e-05
-9.13501142140361e-06
-2.60998005525186e-05
-1.32449690075408e-06
-2.56142242952543e-05
-1.20701269003776e-05
-4.11580787917279e-05
-2.34386308279553e-06
-5.91420958526287e-06
-1.52429480839351e-05
-3.81805979763896e-05
-2.25832033693098e-05
-2.66985994678772e-05
2.01017870660958e-06
-3.45320015801352e-05
3.18744761395049e-06
-3.61354573720726e-05
-7.36832059269347e-06
-2.31444164839867e-05
-2.79747735070374e-05
-2.71172053482434e-05
-1.28899088651955e-05
-8.83335239272478e-06
-1.59979654071866e-05
-2.14307264417298e-05
-3.1198273217078e-05
-2.26601515689925e-05
-2.34521773732923e-05
-1.16460444422965e-05
-2.61265518148057e-05
-2.2053446261413e-05
-2.45694484562324e-05
-1.18853910248397e-05
1.4918751041373e-06
-1.41696199980917e-05
-2.24042839819256e-05
-1.29697133314424e-05
-2.25098150031747e-05
-2.32349804318972e-05
-3.5012553814915e-05
-3.22326629736032e-06
-1.93749860474625e-05
-1.03225436374495e-05
-2.7218936024179e-05
-3.91390026722196e-05
-8.56588061666782e-06
-1.40985505054501e-05
-2.2910301704733e-05
-7.76705101743682e-06
-2.66300840537099e-05
-6.70313823062401e-07
-1.06183877121082e-05
-1.98257605441292e-06
-1.71052214678304e-05
-3.25205294326821e-05
-4.01142338825584e-05
-3.50229233818489e-05
-4.43929446941811e-05
-3.15472341260974e-05
-3.40110009881185e-05
-3.26805867854473e-05
-9.3606615356738e-06
-2.07387922001443e-05
-2.26873551237701e-05
-1.28033226203557e-05
-2.74549844449486e-05
-2.32593346674608e-05
-1.65963370489402e-05
1.0538737686534e-06
-3.10627327444847e-05
-2.40440453919024e-05
-2.47262913386525e-05
-2.00142379220986e-05
-1.46800695934193e-05
-2.96762644377996e-05
-3.42087779270699e-05
-1.04782283999571e-05
-1.39607421540068e-05
-1.33561340281234e-05
-3.46872246731305e-05
-2.14675057614239e-05
-2.99295578141484e-05
-4.33302021408329e-05
-4.17186295672817e-05
-2.36289061933411e-06
-1.76537518119757e-05
-2.91936807230338e-05
-2.64527846111899e-05
-3.5209263253103e-05
-1.4047692757037e-05
-2.57155822838997e-05
-7.8820700249932e-06
-8.56644061708481e-06
-2.45546815001441e-05
-1.72578587196901e-05
-1.12540123983015e-05
-7.41795431617412e-06
-2.0435318028067e-05
-2.2668369725404e-05
-1.27894243873603e-05
-3.07526238651267e-05
-4.23223741878683e-05
-3.46388891594507e-05
-1.21522858767934e-05
-1.5931776170284e-05
-4.73023962722342e-05
-2.77222297621921e-05
-4.33012837928455e-06
-2.51387233950247e-05
-2.47629636787735e-05
-5.78692559511362e-06
-1.51097684079736e-05
-7.43958731892353e-06
-2.90956261524358e-05
-3.10590095783737e-05
-1.46192690718631e-05
-1.43711552248955e-05
-9.05218214763341e-06
-3.70278116065639e-05
-2.36292429122068e-05
-6.30585121345214e-06
-1.35790021402769e-05
-4.1801904776852e-06
-2.46721538159577e-05
-3.28623305782656e-06
-2.31047167434732e-05
-1.94947646588162e-05
-3.43797650627863e-05
-2.8319374078981e-05
-1.11238101646558e-05
-2.58757181904058e-05
-2.83756911408598e-05
-7.40612257465278e-06
-9.26772668862803e-06
-1.04096649271523e-05
-2.79105181179961e-05
-4.91462677877445e-06
-2.08153687656947e-05
-2.20806700270386e-05
-3.45190080725142e-05
-9.55103388584397e-06
-1.68939940042305e-05
-3.20321274629523e-05
-2.3216512881306e-05
-1.42117607697054e-05
-3.23424388855082e-05
-1.88641140799546e-05
-1.99619343606653e-05
-9.58259277299661e-06
9.27818943315878e-06
-1.65514855033793e-05
-1.1310512074191e-05
-2.24759550805278e-05
-1.39494883052654e-05
-2.21102535599209e-05
-2.48545229232866e-05
-3.06680975598581e-05
-1.91025877567991e-05
-4.05421581399703e-05
-1.93940836998487e-05
1.02929810326723e-05
-2.5938210307645e-05
-2.7251565212772e-05
-2.39450242063493e-05
-2.80359945924818e-05
-8.28423600220382e-06
-1.10188481992179e-05
-2.81375312480249e-05
-1.25063634132282e-05
-1.57384389206011e-05
-3.56196126101042e-05
-2.78720676854393e-05
-4.06418909132822e-05
-1.07351524444732e-05
-2.32161664124531e-05
3.29201666534656e-06
-3.31643922145828e-05
-3.5980309673323e-05
-1.27195859931752e-05
-2.43671599627897e-05
-1.13755587246955e-05
-3.46540191286221e-05
1.01205818407991e-05
-2.20825992651557e-05
1.16730803692799e-05
-1.61530409418237e-05
-7.51971533820095e-06
-2.23330700937299e-05
-8.17142670586907e-06
-1.86302065496442e-05
-1.46563964446914e-05
-1.90511669178087e-05
-8.9548204742256e-06
-1.75304790220344e-05
-1.43635977004459e-05
4.16878550376194e-06
4.42448888762799e-06
-2.40922302947324e-05
-2.32972584206407e-05
-7.79212229194845e-06
-8.7591490250205e-06
-2.47954323250902e-05
-3.1510089900151e-05
-2.4128744721873e-05
-1.83837538794795e-05
-3.02874140410138e-05
-9.39980485793535e-06
3.00496298262678e-07
-3.00542465880083e-05
-4.82497550918774e-05
-2.78558034324411e-05
1.07768544064578e-05
-1.21654561913048e-05
-1.40467305846043e-05
-3.58142455799135e-05
4.50298639260716e-06
-9.26783531603236e-06
-8.29742288274275e-07
-1.37752751691161e-05
-1.02874155878425e-05
-2.08640000482675e-05
-2.80487826635647e-05
-1.48435427878424e-05
-1.49672299485051e-05
-2.09417370513531e-05
-2.53981026742814e-05
-2.52430430223949e-05
-2.37765890303927e-05
-3.31938359790214e-05
-3.05004804796521e-05
-3.45489338193617e-05
-2.84504542905192e-05
-1.52624836794487e-05
-2.18101122418605e-05
-1.92258254898944e-05
-4.55887961930668e-06
-7.39648740146243e-06
-2.12132645805942e-05
-4.63035368244772e-05
-4.26252521794658e-06
-2.51121839655801e-05
-2.56444993597723e-05
-3.87651587860958e-05
-2.93501493849102e-05
2.58387248507186e-05
-2.74888652905157e-05
-2.70230700321755e-05
4.8188659285952e-07
-9.19019030712011e-06
-1.04299658239879e-05
-2.67367439967805e-05
-3.70559657598267e-05
-1.57598530835e-05
-2.15787030065331e-05
-3.15551176282199e-05
-3.38118317244307e-05
-2.55059737378698e-05
-3.69824772453155e-05
-1.21519256880037e-05
-4.44776671512902e-05
-2.84289984915938e-05
-2.14736374217896e-05
-2.16482811545645e-05
-1.57191959621325e-05
-3.11041162452442e-05
-4.24119099074438e-06
-5.83227704823855e-06
-1.70868009602686e-05
-2.68081594205788e-05
-7.80493598779174e-06
-3.77634701962998e-05
-3.62567008512864e-05
-7.30612047261291e-07
-2.62761546948467e-05
-2.74207940444047e-05
3.58705924697644e-06
-2.20297915022785e-05
-3.00049811660242e-05
2.1978073146062e-05
-2.99225954548733e-05
-2.21265320066212e-05
1.72701816563439e-06
-2.04824632342151e-05
-2.94206192422885e-05
-4.68286028566789e-05
-2.98609295157251e-05
-2.85473700881506e-05
-2.02688758309093e-05
-2.89225765187045e-05
-2.39685077626439e-05
-2.28883515672355e-05
-7.82464916226346e-06
-1.08906100747898e-05
2.77442559862847e-06
-3.99468445450582e-05
-9.65681756246186e-06
-3.73899628529248e-05
-1.84533360102944e-05
-2.70676934797284e-05
-2.98383914352453e-05
-1.63645336011009e-05
-1.92168631482951e-05
-8.29232273985613e-06
-2.71736050210189e-05
-2.8029110068398e-06
-2.80342553149278e-05
-1.0551187474505e-05
-2.80153046840213e-05
-3.04300608117345e-05
-2.0012963500198e-05
-2.39264465299252e-05
-2.23087168783177e-06
-3.49228442247593e-05
-1.10415564808875e-05
-2.52028379687911e-05
-4.67587020153722e-06
-2.68123587482983e-05
-4.96209254923537e-05
-1.66741874392769e-05
-6.65455099106903e-06
-1.13363187470999e-05
-3.89551030452226e-06
-3.73064555872809e-05
-1.05426316874303e-05
-2.48313600313924e-05
-1.46836543745359e-06
-2.08900176538494e-05
-8.98780176868408e-06
-7.4696411490399e-06
-1.47246209482672e-05
-1.78300572122868e-05
-2.88960273458288e-05
-3.17660261687586e-06
-1.95758235591063e-05
-3.44180051716356e-05
-2.76981684608563e-05
-8.75480430267236e-06
-2.00383701892483e-05
-3.69224387221206e-05
-2.56234579079173e-05
-9.60445140172616e-07
-9.95748859792212e-06
-3.15364570493247e-05
-2.47861921497698e-05
-1.94654024382495e-05
-1.83352373713851e-05
-1.37725694467531e-05
-1.38936007982441e-05
-3.02742159999701e-05
-4.10735139985695e-05
-2.29333738115793e-05
-1.81197082886174e-05
-2.39659415485614e-05
-3.61932384297014e-05
-4.38956185728315e-06
-9.16712800150219e-06
-6.27896199766281e-06
-2.30512144850698e-05
-3.43917181255708e-05
-6.36754708196122e-06
-2.33574795494047e-05
-3.08071022904913e-05
-2.41379863318521e-05
-2.15837597348337e-05
-2.1970454691789e-05
-1.61804849608438e-05
-1.2013267386227e-05
-4.6422749044928e-06
-1.07780026597411e-05
-4.04544849322749e-05
-2.89732870715138e-05
-2.44907638247531e-05
-2.14107959117215e-05
3.94327962878355e-06
-5.77668288197729e-06
-1.67971234668702e-05
-4.18831391411386e-05
-1.08403423457014e-05
-4.22975373425907e-06
-2.01712474905785e-05
-1.94987658400141e-05
-2.58398786345862e-05
-2.07603930105979e-05
-2.59323268327914e-05
-1.43847182520939e-05
-1.97420617981569e-05
-2.27116167238884e-05
-1.01839265099056e-05
-1.70608957082624e-05
-2.31491599994421e-05
-3.12976342688443e-05
-3.36501500236628e-05
-2.66273640065558e-05
-2.80369968534649e-05
-5.08354957664014e-05
-2.89566361157686e-05
7.59374043456145e-07
-4.91176870036572e-06
-1.16433684544048e-05
-3.745752247438e-05
-2.20246082146577e-05
-4.36909932162615e-07
-2.25839624207113e-05
-2.20362729324029e-05
-1.20832085564947e-05
-1.45440384924555e-05
-1.98567353723299e-05
-1.36552069538249e-05
-1.9303111713554e-06
-5.14659640535777e-05
-2.42693921473459e-05
-3.96416296794631e-05
-6.57302639106057e-06
-8.79851483205681e-06
-1.6880765241378e-05
-1.0975468897479e-05
-2.13001498067359e-05
-3.40168403665736e-05
-3.3079830475449e-05
-1.29030765208482e-05
-5.69843512774731e-06
-2.39867011595353e-05
-3.33263909295755e-05
-3.03896044054536e-05
-1.66320532182225e-05
-3.95343899244229e-05
-7.3251044049805e-06
-1.57877909840211e-05
-1.04859482673257e-05
-3.18697882115442e-05
-1.09362889050347e-05
-2.41634541272826e-05
-1.94278426855433e-05
-1.20496531893068e-05
-1.54888315851431e-05
-3.41790287931869e-05
-1.91027202855487e-05
-1.40281083191726e-05
-1.96446927489448e-05
-2.95245587251719e-05
-1.81464032774957e-05
1.03862733606283e-05
-1.62493108515439e-05
-7.94925883519028e-06
-1.84674676614595e-05
9.26203566321297e-06
-2.25544093423205e-05
-2.47336569009685e-05
-1.57165496751844e-05
-1.93476845642921e-05
-3.19340918383095e-05
-1.48906777269948e-06
-7.04738755602343e-06
-2.31100003445786e-05
-3.24911727027024e-05
-1.44902025747811e-05
-3.37693212978415e-05
-2.62663348822381e-05
-3.18274166705298e-05
-2.34168360687375e-05
-1.32899590728795e-05
-1.34611362965732e-05
-1.92983671916169e-05
-3.24148968386375e-05
-2.23474018015332e-05
-1.90679650197072e-05
-3.36869801126493e-05
-1.20592496370307e-05
-1.50010524490923e-06
-2.48390040618402e-05
-5.94172187270179e-06
-4.1224170552887e-05
-4.25805319896004e-05
-7.70646027111921e-06
-2.56077221036884e-05
-2.11324960186869e-05
-3.66562991671585e-05
-1.86921558163146e-05
-2.70169177204253e-05
-1.85510901373265e-05
-1.42969886908905e-05
-1.12619797927605e-05
-3.5524874253649e-05
-3.04721910077093e-05
-4.94641816934689e-05
-2.55101368249116e-05
-2.96465647019716e-05
-1.47072545992475e-05
-2.85884423196657e-05
-2.74238782842314e-05
-1.98006258181718e-05
-2.53268374956772e-05
-2.05617567358877e-05
-5.36108280910381e-05
-3.47572570774007e-05
-2.46083516303385e-05
-2.65328824446631e-05
-3.23618529454642e-05
-2.88714668982347e-05
-1.96263589209569e-05
-1.05724786677832e-05
-2.90015187443131e-05
-1.52411809374025e-05
-2.67850047073257e-05
-2.52460893434941e-05
-3.17170464462423e-05
-3.04172369511716e-05
-1.73558435715744e-05
-1.30505879250642e-05
-2.67856534301581e-05
-1.58460027094238e-05
-9.91732542131031e-06
-1.79137426599378e-05
-2.59959196069603e-05
-9.43471092629884e-06
-4.14357418479154e-05
-9.10434016916237e-06
-1.39930235484889e-05
-2.56867407147707e-05
-4.53667663002727e-05
-2.90974551027352e-05
-3.87282647384474e-05
-3.15830222993116e-05
-3.55477094544638e-05
-2.67639816357424e-05
-2.33974635584929e-05
-1.00581325109301e-05
-2.05331413439204e-05
-1.69468788910368e-05
-1.48846238256947e-05
-1.3565767624004e-05
-2.60893447745294e-05
-3.35235983413223e-05
-1.51569443160437e-05
-2.72320870458208e-05
-2.38305419854607e-05
-1.7010862110205e-05
-2.93900401051045e-05
-1.67086446252172e-05
-6.88578274753453e-06
-4.01857304589107e-06
-3.07338222508563e-05
-1.90692440430811e-05
-1.58183449092286e-05
-2.22489908772751e-05
8.71292434266543e-06
-1.80031176695138e-05
-3.03241518442523e-05
6.54984304286963e-06
-8.30164596826495e-06
-1.09656372886909e-05
-3.06889414515485e-05
-1.66613385619402e-05
-1.82855888318535e-05
-2.18987816872424e-05
-4.8229663531827e-05
-1.07758908951698e-05
-1.52654067698993e-05
-3.60919542145697e-05
-1.12797003943348e-05
-2.75646826132904e-05
-1.71811716059143e-05
-1.1573695476672e-05
-3.18362791140548e-05
-5.33950583994257e-06
-6.55788723112657e-06
-1.79082861481807e-05
-2.7569255056203e-05
-2.19607918796844e-05
-2.06911805263945e-05
-1.37895697204289e-05
-5.12511796806873e-05
-1.29369478684201e-05
-2.89223778326813e-06
-1.55638959381893e-05
-1.10099175688981e-05
-2.6158652130011e-05
-3.20651188634544e-05
-2.29291002653319e-05
-1.78020071834393e-05
-2.08795137873272e-05
-2.2054646418367e-05
-2.6278352224445e-05
-2.63572682620375e-05
-2.96409702437926e-05
-1.80228789867896e-05
1.45267373187495e-06
-1.60146994933919e-05
-2.03240762790244e-05
-5.82915815133507e-06
-2.26232075798831e-05
-7.28050066139127e-06
-3.25321510867607e-06
-1.48304658724703e-05
-1.12089614998162e-05
-2.01367737221696e-05
-8.1247009246211e-06
-1.57823404381964e-05
-1.7870456056721e-05
-3.00191192549306e-05
-2.7451794573333e-05
-2.78299295794269e-05
-3.28158224087063e-05
-3.4031763115547e-05
-3.21919263760952e-05
-1.83268717010121e-05
-2.63183808483967e-05
-1.42151774882988e-05
-4.73045222034766e-05
-9.43650322017352e-06
-3.31558165186599e-05
-2.68596990805329e-06
-4.2915541280066e-05
-2.97797799054239e-05
-1.48591399753468e-05
-2.19140414684773e-05
-1.55873361288086e-05
-2.50253626609331e-05
-1.94193164875761e-05
-2.59604998436955e-06
-2.15911600146765e-05
-1.35085087635706e-06
-2.09201146132756e-05
-3.61757649851119e-05
-2.13478489698005e-05
-2.09315297012621e-05
-3.25622541838566e-05
-1.91854605928275e-05
-3.01878196775179e-05
-2.99622137041102e-05
-1.49598880581773e-05
-2.11430857764486e-05
-4.86870254597263e-06
-2.38296285419006e-05
-1.78144094050411e-05
-3.62232460235733e-06
-1.26201307303033e-05
-2.6772841063179e-05
-3.44568261312865e-05
-2.49174826955078e-05
-1.37412862679884e-05
-1.18915716803571e-05
-2.35155639768324e-05
-3.63556097233386e-05
6.40388712848245e-06
-1.73629110842361e-05
-1.31853274595508e-05
-3.50055794250674e-05
-5.73497821560385e-08
-3.19478513898214e-05
-1.37390541121744e-06
-3.1957227772178e-05
-2.7924902044811e-05
-2.76107120795798e-05
-4.10411744599891e-05
-2.2666394913091e-05
-1.86306737688959e-05
-2.25222999635753e-05
5.66406668662246e-06
-2.22648981198981e-05
-2.59757430963359e-05
-2.4035712761651e-05
-5.73305535056122e-06
-3.39449809047144e-06
-3.92944740874509e-05
-2.11069236318702e-05
2.12028098836329e-06
-1.26534943580619e-05
-3.01156803789474e-05
-3.09016696763106e-06
-3.35706670088249e-05
-7.17279325599096e-06
-1.82661337287645e-05
-3.30223212916058e-05
-2.49982077454471e-05
-9.68104607743387e-06
-4.63030989035258e-05
-3.26455547718848e-05
-3.45731407137664e-05
-2.8487071201121e-05
-2.79657837546177e-06
7.76487702438897e-06
-2.45428638453767e-05
-3.38690369483538e-05
-1.61094052468503e-05
-4.4670103875795e-05
-9.73182541654336e-06
-1.57061461032646e-05
1.23838062614886e-05
-4.4661837970886e-06
-2.25971582856734e-05
-9.05447065333038e-06
-3.47540929300992e-05
-4.99192276712862e-06
-3.33465896494648e-05
-3.74288033020422e-05
-1.63667697437207e-05
-2.89947525480487e-05
6.91543498474756e-06
-1.88753008518113e-05
-1.98224425262912e-05
-2.48535143092826e-05
-2.38999713044741e-05
-2.72534278988334e-05
-2.76844478125133e-05
-1.29193913791167e-05
-1.55614554045405e-05
-9.79467067052978e-06
-3.88372341544796e-06
3.34882594619523e-06
-3.44931719799933e-05
3.32513676223112e-06
-2.53581927982444e-05
-2.92592558286682e-05
-4.08992915684875e-06
-8.61124235032714e-06
-3.15483355277604e-05
-3.01831814379447e-05
-3.05804004496438e-05
-8.35198047093217e-06
-4.41823920535769e-05
-3.16178859456836e-05
-1.0813235446785e-05
-3.34225802353898e-05
-2.86257570852316e-05
-2.34609067612431e-05
-1.89333178297544e-05
-2.12611703588551e-05
-6.67876349556326e-06
-4.96148317923567e-05
-3.41773693766644e-05
-1.29462460355694e-05
-3.46372186410469e-05
-2.97282686929936e-05
-2.70906368755079e-05
-3.1871083538357e-05
-1.49516759679529e-05
-1.00807189940916e-05
-1.33741353188275e-05
-4.15420662937078e-05
-3.50729417367033e-05
-3.18601861141973e-05
-3.52850963202351e-05
-6.13740724976401e-06
-1.32817501348423e-05
-2.2169747113854e-05
-1.71086235004618e-05
-3.01869578054192e-05
-3.41595483412199e-05
-3.26632184613163e-05
-1.08492558989137e-05
-2.4552486812491e-05
-2.21485413579185e-05
-2.82316869556493e-05
-9.76762266089496e-06
-2.3877417252745e-05
-2.93510109792396e-05
-3.4378585548728e-05
-3.08003349206035e-05
-2.52340411513137e-05
-4.42831766381953e-05
-1.65166892236283e-05
-3.57289685062123e-05
-3.95738956859087e-05
-1.41075640985833e-05
-1.21852954904231e-05
-4.11907406291984e-05
-2.8681059693724e-05
-8.55634013381619e-06
-3.86955470040996e-05
-2.60687534578952e-05
-2.13329293574219e-05
-1.13885541117471e-05
-8.40915336575206e-06
-2.66917499182893e-05
-1.8467837196534e-05
-3.59915209920761e-05
-3.25242493852415e-05
-2.34088826338192e-05
-1.49140562404494e-05
-3.68585098212131e-05
-7.21016624609518e-07
-9.41409591876939e-06
-1.68127529878634e-05
-5.21060647645545e-06
-5.88892433541747e-05
-1.75408307323659e-05
-2.00686708012951e-05
-1.22712934408387e-05
-1.07687508185046e-05
-4.26103391450532e-05
-6.35828914603023e-06
-8.84346253892742e-06
-5.90035756453237e-06
-2.85547841627077e-05
-2.99669206539701e-05
-1.80805550711885e-05
-1.92580352556525e-05
-1.20088919778925e-05
-4.19556179362574e-05
-4.80025899168399e-05
-2.79755601067907e-05
-3.09805573879341e-05
-2.47286599208321e-05
-4.983982419894e-05
-2.4736410312905e-05
-3.94725510548214e-05
-1.6940285563443e-05
-4.02418680399945e-06
-2.0064081414538e-05
-2.00429425525369e-05
-3.08814838290663e-05
-1.21279040202231e-05
-1.02159050216539e-05
-2.57362789850211e-05
-3.01534018909985e-05
-2.77870677641362e-05
-4.66205479020206e-06
5.93229363344488e-06
-1.09598300920816e-05
-1.25587094712228e-05
-1.90218230041239e-06
-2.99450109342969e-05
-3.40983459991517e-05
-2.02625247877541e-05
1.70755437402678e-06
-2.93388364346983e-05
-2.52663898248252e-05
-2.2436049719274e-05
1.79599297676296e-06
-3.43100913784589e-05
-3.37786461672522e-05
-3.3318157747826e-05
-4.45282215499261e-05
-3.97740000210566e-05
-2.28611117257569e-05
4.22707921780464e-06
-3.81618351374014e-05
-6.28413101405466e-06
-1.18451438659511e-05
-5.17805297833528e-06
-2.10941559182038e-05
-1.81279958408828e-05
-6.07441658397844e-06
-7.03700293913072e-06
-2.82910809733728e-05
-2.44529493700144e-05
-2.82230105366373e-05
-2.88978232072918e-05
-4.4473518796448e-06
-1.84327815257924e-05
-3.31931640038681e-05
-3.49071490257813e-05
-2.47797030198272e-05
-9.23173409539576e-06
-4.77567648882259e-05
-2.22552059308581e-05
-3.91596798267013e-05
-2.04931808195533e-05
-1.52147548479861e-05
-1.2817512374525e-05
-3.08360801084073e-05
-3.44314884180938e-05
-1.49825208285917e-05
-2.14747384398615e-05
-2.1992569043911e-05
-1.82719040982341e-05
-3.57594137128871e-05
-2.20360927145088e-05
-1.74125945623309e-05
-7.86923929893989e-06
-1.02486283107439e-05
-3.53482527054614e-05
-3.5856894547198e-05
-1.51962439449719e-05
-2.87302080044655e-05
-2.64626773134231e-05
-3.90306089008977e-05
-1.49868589032076e-05
-2.40868389892719e-05
-1.87758094228312e-05
-3.07775365807263e-05
-2.44463281553816e-05
-1.51373984187916e-05
-1.37083618991624e-05
-2.61385159703908e-05
-5.24440237219443e-06
-1.65338463155689e-05
-5.89381805130339e-06
-4.66223380858856e-06
-2.68658099858244e-05
-2.32784451711817e-05
-2.24067800714506e-05
-2.88003592274929e-05
-2.76609113398844e-05
-8.74652647645212e-06
-1.3390385065652e-06
-1.54841676970671e-05
-2.19507086422409e-05
-2.24502987455656e-05
-2.35398199959135e-05
-3.5962329480845e-05
-2.45590284591801e-05
-6.78386916444418e-06
-1.80072618178978e-05
-1.08664694546723e-05
-3.4420670859302e-05
-2.38630137580443e-05
-4.39127292316314e-06
-1.89858146432411e-05
-1.15250520807962e-05
-2.81055016420165e-05
-1.63075959797084e-05
-1.74949855012575e-06
-5.76532684036079e-06
-1.21798673248453e-05
-1.09831760104946e-05
-1.56609485633805e-05
-1.90177219465794e-05
-3.86274441424014e-05
-1.29825471153081e-05
6.90645415810415e-07
-2.31829349576524e-05
-2.33421965801235e-05
-1.28618265508272e-05
-2.75699850746343e-05
-4.1158821803306e-05
-3.8088203335879e-05
-1.69109144156148e-05
-2.02280790451855e-05
-1.12665780685348e-05
-1.79207495077212e-05
1.10234486323492e-05
-3.04078594750321e-05
-3.35238696867191e-05
2.02895325276051e-06
-3.30996620189924e-05
-1.5503196545332e-05
-2.26298549598606e-05
-3.70188552974243e-05
-1.52136393704866e-05
-9.07613647814811e-06
-1.59912213334023e-05
-3.35355595540407e-05
-3.55442613665803e-05
-2.48167750219955e-05
-3.34970519682912e-05
-9.53248572602495e-06
-1.08923999516981e-05
-5.9101502005016e-06
-2.29078117544468e-05
-1.64043950126698e-05
-3.42314102210539e-05
-1.81480875526893e-05
-1.19592735851017e-05
-1.09286623617833e-05
-2.15194493204049e-05
-1.48268772837927e-05
-3.11688973306236e-05
9.87642343613896e-07
-1.39171217202647e-05
-2.91886634975789e-05
-2.24513112864434e-05
-3.26841111169811e-05
-1.63180886681624e-05
-7.61896163783987e-06
1.75947441426314e-05
-4.11513212332847e-05
-3.73962621599576e-05
-2.47468827239127e-05
-2.37291139579925e-05
-2.17636196179062e-05
-2.07077336100003e-05
3.248380349734e-06
-8.33772567271517e-06
-2.39670704793026e-05
-6.53129183580851e-06
-3.26553944496816e-05
-2.38696882475678e-05
-1.66929251498233e-05
-8.70124167857894e-06
-2.29531142810145e-05
-2.44290877649643e-05
-3.09128171646155e-05
-2.22352430750112e-05
-6.41905760945477e-06
-1.39985040651584e-05
-4.18934733934087e-05
-2.30450360070767e-05
9.03326174523067e-06
-6.68557929524896e-06
-9.44911641816055e-06
-3.20543702702901e-05
-9.28137609824615e-06
-1.59021276176418e-05
-5.17401264011626e-06
-6.49565861950823e-06
-2.34617381268319e-05
-2.0501904431732e-05
-1.4345236866498e-05
-1.65792655536108e-05
-1.84135263880805e-05
-3.07256757571963e-05
-1.55961677891035e-05
-2.32022360955747e-05
-1.64930361826045e-05
-1.48228790760903e-05
-2.84521668734324e-05
-2.77801471305507e-05
-9.75622859678491e-06
-5.85729943107929e-06
-3.50822483741464e-05
-2.57505402826434e-05
-6.61663684207545e-06
-7.84963162742494e-07
-1.73666666781198e-05
-2.72674366227295e-05
-4.41082789034719e-05
-3.09133489952292e-05
-3.94173242465928e-05
-8.30546822281116e-06
-1.54745123166499e-05
-2.94788042963997e-06
-2.78143540903683e-05
-1.53763234724858e-05
-3.31184502254673e-05
-1.86844573878558e-05
-1.67795433328451e-05
-3.71273530008935e-06
-3.2618235962084e-05
-2.21005073910509e-05
-1.42791695058028e-05
-2.74068000039057e-05
-2.08601467675052e-05
-2.68645900811141e-05
-2.40350633033029e-05
-2.62060954084234e-05
-1.62482707785841e-05
-2.30167559205526e-05
-9.92769959245302e-06
-6.49281279461883e-06
-2.13114700931589e-05
-9.79713497382508e-07
-1.42620210736831e-05
-1.87762905138202e-05
-5.2079660385731e-05
-4.25601876484819e-05
-1.90615338705275e-05
-3.45928264909718e-05
-1.95869218976458e-05
-2.63876100360901e-05
-2.14606315199919e-05
-3.2995679232426e-05
-6.77178027744168e-06
-2.53465223303136e-05
-1.67397342608431e-05
-1.55613925463603e-05
-2.93113109759263e-05
-2.27755645232362e-05
-3.22644454892139e-05
-2.26587609513898e-05
-3.97547075967901e-06
-3.18637009451741e-05
-5.79569313407363e-06
-2.2406581004797e-05
-2.37872877029195e-05
-1.28328374176739e-05
-2.23794562773643e-05
-1.10109305796031e-05
-1.32588149556244e-05
-1.38325188205302e-05
-1.22630440944355e-05
-1.50046398681697e-05
-2.96810211994696e-05
-2.43342130923132e-05
-2.24447966776396e-06
-3.04592585826563e-05
-3.84418433548851e-05
-1.66464042551678e-05
-2.01852881865559e-05
-2.41185057638271e-05
-5.76035215334958e-06
-3.3189304355092e-05
-2.06710686839695e-05
-2.36232732450423e-05
-3.1178042812238e-05
-8.24091343786732e-06
-2.32036022264163e-05
-2.19238093611721e-05
-1.60031568799068e-05
-1.54874544350097e-05
-1.54656227313609e-05
-3.64460694202541e-05
-9.2937547108298e-06
-3.81431521859019e-05
-1.24427174212073e-05
-1.25480231347439e-05
-2.9780785240868e-05
-4.41790507958595e-05
-2.0174627008373e-05
-1.29894162291499e-05
-1.97974256789977e-05
-1.89351009819303e-05
-1.51363369441483e-05
-1.99054857641518e-05
-7.24840347633798e-06
-3.44776997497026e-05
-1.94306171208701e-05
-4.91787037062662e-05
-7.19065429212689e-06
-1.45845496846974e-05
-1.48564837923712e-05
-2.23824367334438e-06
-8.0710209501563e-06
-2.1328883186656e-05
-1.63939667686381e-05
-2.24796689584029e-05
-8.25841631853183e-06
-3.03950102253552e-05
-1.3370854806494e-05
-1.66979937842319e-05
-1.09116936757027e-05
-2.36361355261036e-05
-1.82235215764464e-05
-9.0970437706305e-06
-2.24167265892815e-05
-2.18461979492542e-05
-2.6923318409902e-05
-4.10712050570126e-05
-2.08615544831765e-05
-3.55773120195942e-05
-8.78202447277593e-06
-2.34367134200627e-05
-1.21921736957397e-05
-2.28324288689646e-05
-3.74837433961458e-05
-2.73678471233576e-05
-2.15449778785443e-06
-1.41079527803844e-06
-2.33125161521948e-05
-2.3225010613094e-05
-2.71209265506517e-05
-2.62948796835191e-05
-2.69716354057968e-05
-1.29864794199816e-06
-2.64668377789214e-05
-1.52437344067424e-06
-2.6053343293127e-05
-3.5219037243096e-05
-2.35286384087789e-05
-1.087130849013e-05
-2.75761215169696e-05
-2.70107969774181e-05
-3.4459692941204e-05
-4.45846670731164e-06
-9.88962441491054e-06
-2.60269134633925e-05
-1.81317282305679e-05
-1.93650199568602e-05
-1.69574728331112e-05
-2.11214283136106e-05
-3.15814433411189e-05
-2.77144265464927e-05
-4.26607828669374e-06
-4.32521407101041e-05
-1.85503552536584e-06
-3.54321452577159e-05
-2.66556602603403e-05
-2.53947843228329e-05
-4.19368511830842e-05
-3.78735232290927e-05
-1.62176098235607e-05
-7.77726674664697e-06
-3.06877224455771e-05
-2.39399772179544e-05
-2.75496205784377e-05
-3.56409924750755e-05
-1.52566296551246e-05
-3.97746855710465e-05
-9.12160568427741e-06
-1.20954801127867e-05
1.52543533258915e-06
-8.18775775644662e-06
-7.98557601377458e-06
-7.70161423300213e-06
-1.50759273006809e-05
-2.17340510198024e-05
-3.1166130847825e-05
-1.56752754669964e-05
-1.55796554102544e-05
-1.30546320417534e-05
-1.9660662166776e-05
-3.60124780826768e-06
4.42577553975616e-07
-1.99382891405039e-06
-3.98181839113262e-05
-2.84681586106224e-05
3.17233018753337e-06
-3.88514248599978e-05
-3.38215201438488e-05
-4.0885569285628e-05
-2.24529618271131e-05
-2.11161468941707e-05
-1.18756576108341e-05
-3.91176920827035e-05
-2.34203570521201e-05
-2.38525842073595e-05
-1.39211134830756e-06
-1.61119682899637e-05
-1.8364637027856e-05
-2.48288666073404e-05
-3.03145767421309e-05
1.36153696590561e-06
-3.09638900912807e-06
-6.71933866064417e-06
-3.43083841228192e-05
5.30223173170025e-06
-2.04592945990081e-05
-1.96476170145316e-05
-9.45947990751635e-06
-3.96553486196627e-05
-2.39303097854535e-05
-2.22597592334556e-05
-8.52979798396632e-06
-2.38401271746951e-05
-2.57447640283424e-05
-3.79933923167717e-06
-5.75119637956304e-06
-1.46035256850488e-05
-9.05486262987011e-06
-5.61111815912079e-06
-1.33092567362554e-05
-4.06712963173898e-06
-3.81505874198568e-05
-9.00543279010483e-06
-5.76993905373811e-06
-5.7287102892407e-06
-2.17288194190242e-05
-1.0005338991208e-05
-1.5219627871424e-05
-1.92494750855627e-05
-3.06074560077288e-05
-2.67134748113963e-05
-3.54323582119651e-06
-2.49550724358458e-05
-2.83084930874247e-05
-2.29125013159399e-05
-1.51215390557837e-05
-6.88398253065774e-06
-1.10440444503786e-05
-2.70934300407052e-05
-1.07678269150596e-05
-1.32837634474897e-05
-1.73312115299134e-05
-2.10454076228923e-05
-1.87837786586919e-05
-2.19914136161385e-05
-1.53829706995407e-05
-2.55067396298556e-05
-4.25065306405074e-06
-5.46388982525706e-06
-2.61175917769917e-05
-2.97711903571233e-06
-2.62047776578106e-05
-1.27059140208864e-05
-3.10575825550867e-05
-2.61703869631205e-05
-2.52291566259578e-05
-1.00511780534803e-05
-1.81592591517627e-05
-1.57151270689544e-05
-1.64373937845548e-05
-2.12565030691505e-05
-1.12128617830962e-06
-1.92767579810051e-05
-1.85066397426489e-05
-4.40771935719677e-05
-3.05163557985705e-05
-2.29912659274717e-05
-1.19131314605043e-05
-2.27470614496081e-05
-2.49462484812324e-05
-2.63497054792255e-05
-2.20002478927583e-05
-2.64905653658091e-05
-8.13118579050493e-06
-2.5626243893709e-05
-2.83698784731896e-05
-3.21400556383971e-05
-4.3827965609891e-05
-4.33265026786905e-05
-1.8368144878533e-05
-3.49259195201351e-05
-2.24827422981278e-05
-3.92916801610275e-05
-3.19244134906777e-05
-3.89547104262805e-05
-1.14273611808553e-05
-1.69981708860344e-05
-2.87414281443003e-05
-1.49304220864076e-05
-1.61766897185855e-05
-2.77548008963744e-05
-9.88601265745957e-06
-1.5159047915841e-05
-1.37965680209699e-05
-2.96740122276646e-05
-1.4116951789134e-05
-4.12551407507501e-05
-6.96056489202047e-06
-2.76926265659822e-05
2.77335003886047e-06
-2.62290926234419e-05
-2.55541386588848e-05
-3.06740768201976e-05
-3.14737320583436e-05
-3.08744057928193e-05
-2.93503124422562e-05
-2.87835303899162e-05
-3.380937119919e-05
-2.80715495196336e-05
-2.07205639241742e-05
-1.21218358533565e-06
-1.77457710635457e-05
-8.70578288058016e-06
-1.58315543565153e-05
-1.06969890068701e-05
-1.3630679699468e-05
-2.1556873611241e-05
-1.7298357487138e-05
-3.9251659824973e-05
-2.61314644683778e-05
-5.16688793577937e-05
-2.61567976073412e-05
-2.25072219266266e-05
-3.01041429456037e-05
-1.98271092369293e-05
-3.33499357024043e-05
-6.13051892783335e-06
-4.30302131121226e-05
-1.86824493163688e-05
-3.16854617822518e-05
-1.40548561007784e-05
-1.18908120740112e-05
-1.5194888306448e-06
-3.10525444128852e-05
-3.52267572259974e-06
-6.88333840914762e-06
-1.14642208271501e-05
-6.40195809877682e-07
-2.65233451298297e-05
-3.00925524434762e-05
-1.13517684183132e-05
-4.19643573950336e-06
-2.70511424602425e-05
-1.20872100425026e-05
-8.68165143519765e-06
-1.75440389713094e-07
-3.3363559060208e-06
-2.45433439640707e-05
-3.58662532363895e-05
-1.49414625239259e-05
-2.20151866487719e-05
-4.1116038977909e-06
-1.60494414082868e-05
-1.36784284039249e-05
-1.87322348859678e-05
-3.29626546259688e-06
-2.547819765487e-05
-2.73189721929054e-05
-3.76042560136174e-05
-4.19587947749129e-05
-2.28129714379275e-05
-4.7298719825264e-07
-3.56382364334973e-06
-3.38204354358045e-05
-3.09431137583351e-05
-3.24389675658368e-05
-3.3997361240566e-05
-1.80589505571268e-05
-1.40318814594936e-05
-1.733434279225e-05
-2.84627910233995e-05
-3.62798152733815e-05
6.95003370579934e-06
-1.5153382006013e-05
-1.00594146920772e-05
-2.02032848582805e-05
-2.43329006972012e-05
3.93481178152927e-06
-1.87316931706028e-05
-3.41304108630914e-05
-2.91859228573992e-05
-1.92030657409567e-05
-2.41413638630683e-05
-2.43508332607717e-05
-6.72715290507697e-06
-1.87713570506205e-05
-5.48057732298322e-05
-9.95303327932914e-06
-5.79452779320616e-06
-1.06699443452377e-05
-1.21719533018027e-05
-2.7746115660931e-05
-2.59541485306221e-05
-1.47115514715803e-05
-7.75327196013781e-06
-1.39866753339794e-05
-1.80161351751529e-05
-3.64475982573052e-06
3.24177282557786e-06
-4.69567213818954e-05
-1.91528469191947e-05
-1.91894912461641e-05
-2.0040694026098e-05
-2.72158648249607e-05
-2.67522649454141e-05
-1.56742941590118e-05
-3.11719134896694e-05
-2.17674139540876e-05
-2.50053770820992e-05
-3.14030455294866e-05
-3.49032841999311e-05
-3.75945864318241e-06
-8.03029043181183e-06
-3.80347374162171e-05
-1.13638441309284e-06
-2.82539837318255e-05
-6.72902776901626e-06
-3.47729987059521e-05
-1.55151805577352e-05
-2.78090769016948e-05
-1.64756329871141e-05
-2.58026806930242e-05
-3.32565349653442e-05
-1.49109665731038e-05
-3.85610429635768e-05
-3.41696417471644e-05
-2.06763083071043e-05
-1.86197585022867e-05
-4.25675468131265e-06
-1.37387354566157e-05
-1.89480146158481e-05
-1.54438109663437e-05
-2.93166078286932e-05
-2.88361075020385e-05
-3.26608333756194e-05
-2.44534430823004e-05
-3.06115033419856e-05
-2.87142600727737e-05
-1.27674742550538e-05
-3.81579228019223e-06
-3.78327609521736e-05
-2.77323746340886e-05
-1.32445645093872e-06
6.96838490755859e-06
-1.66460569132822e-05
-1.70400267437488e-05
-1.19979071920953e-05
-1.7507347127104e-05
9.98006053169958e-07
3.55741480680369e-06
2.63287217530641e-06
-2.65426601127935e-05
-3.63072343478898e-05
-4.83581428703505e-06
-1.3601683645825e-05
-2.64748968334861e-05
