# Supplementary material for: Research on computational propagation and identification of mine microseismic signals based on deep learning
Source: PLoS One. 2025 Oct 22;20(10):e0334641. doi: 10.1371/journal.pone.0334641 (PMC12543183; doi:10.1371/journal.pone.0334641)
Supplement: S1 Data — (ZIP) [file pone.0334641.s001.zip › 000100500001142.xlsx_0.txt_24.txt.txt]

-1.19934793858046e-05
-1.4938361965081e-05
-8.49844512485022e-06
-4.06195655139709e-05
-3.30824719121118e-06
-2.86191122241297e-05
-4.26937231882584e-05
-2.63509135592577e-05
-2.46381967565338e-05
-1.01496826489718e-05
-7.17891521487065e-06
-4.25866912878443e-05
-3.81931357687889e-05
-1.46546686058731e-05
-2.17508421778645e-05
-3.06532902632452e-05
-3.04249489831136e-05
-3.42282559325811e-05
-4.18222369169077e-05
-7.77444731734074e-06
-4.13286719760045e-05
-1.67616020873711e-05
-4.28711822941602e-05
-3.37215989053015e-05
-1.65848814143706e-05
-2.02074693248645e-05
-1.33351705256274e-05
-1.40439049994087e-05
-2.19867832466301e-05
-4.14475398572876e-05
-1.75319004111796e-05
-1.94810681577715e-05
5.36720155653613e-07
-1.91012262901216e-05
-2.14109284546817e-05
-1.18843555910512e-05
-1.6761103753696e-05
-1.96299251944082e-05
-2.39514106045142e-05
-2.05662995352252e-05
2.98042995208423e-06
-1.91814789803738e-05
-5.08880636145325e-06
-1.92489527571726e-05
-3.24945225976589e-05
-9.71891821639004e-06
-2.17891288600875e-05
-3.7004491653228e-05
-2.10436548798601e-05
-1.90082418964794e-05
-3.07131289170368e-05
-2.65249777524854e-05
-8.94990271747394e-06
-3.59330488338891e-05
-1.27077102323796e-05
-1.26148374853324e-05
-9.79020168226752e-06
1.93753723078242e-06
-4.902277072114e-05
-2.99695852042174e-05
-4.48173890746901e-06
-2.15110664847552e-05
-1.47469067249305e-05
-1.56696281684532e-05
-1.06259447761113e-05
6.26470279591338e-06
-2.01755434085363e-05
-1.19550152472108e-05
-4.39375004224026e-05
-1.09603862937986e-05
-1.69475437602851e-05
2.12514394302719e-06
-1.2695840483419e-05
-1.20419686886304e-05
-8.90063271879479e-06
-1.96590634008616e-05
-1.26295291840271e-05
-5.41137313473095e-05
-2.29478236709733e-05
-2.35185058141125e-05
-2.91938552747538e-05
-4.60220864688577e-05
-1.12940250046051e-05
-1.7744588567412e-05
-2.14869214986057e-05
-2.50738647059551e-05
-2.08673571151111e-06
-1.49290122639023e-05
-2.92077279933827e-06
-3.35472426539608e-05
-2.21872012360275e-05
-1.66619565607034e-05
-2.53881299574553e-05
5.4088466686703e-07
-1.5217935720524e-05
-2.65679525151362e-05
-1.55317602424397e-05
-6.99755812674587e-06
-2.59383581806878e-05
-7.34440394315576e-06
-1.11983881577516e-05
-2.48929626970077e-05
-1.0710659826272e-05
-4.30041885592392e-05
-3.45618115911235e-05
1.36721718933074e-06
-1.90039897178582e-05
-1.46657551647025e-05
-1.23804635379764e-05
-1.24422358186265e-05
-1.31710223003443e-05
-1.45183904792316e-05
-3.79361089169742e-05
-1.36866218239287e-05
-3.01408063798663e-05
-2.56079864114266e-05
-1.76120753824778e-05
-1.63260913450216e-05
-3.52793986284497e-05
-3.99398791915965e-05
-2.85908568612264e-05
-3.68506703365546e-05
-7.77326564112535e-06
-1.88373569911906e-05
-2.64427860111046e-05
-4.27447325494136e-05
-3.11894739330506e-05
-3.66976554723921e-05
-2.83474479336164e-05
5.77447227560542e-07
-1.48203448366189e-05
-2.02790910648294e-05
-2.36252726657841e-05
9.04978850658773e-06
-2.37040814164537e-05
-2.94542681631854e-05
-2.26819779203959e-05
-4.25092680792836e-05
-5.83984857146643e-06
-1.34163313900133e-05
-1.0193096636236e-05
-7.44638399988467e-06
-2.16270904444076e-05
-6.60980051665311e-06
-3.49310997086684e-06
-1.6525136601066e-05
-2.41735644520214e-05
-1.86792056571805e-05
-2.09258075978352e-05
-3.29516502890089e-05
-1.84281590157995e-05
-1.2526106094657e-05
-1.86171208890819e-05
-2.86238730826047e-05
-1.63577269609688e-05
-3.01539612923521e-05
-2.29160156837897e-05
-2.09113453454408e-05
-2.54071673464923e-05
-3.29803525184996e-05
-2.00395858163067e-05
-1.13440138888972e-05
-1.42950592821362e-05
-3.41915313991233e-05
-3.61295690310427e-05
-1.09116913444776e-05
-3.15605088945967e-05
-2.61757631625782e-05
-1.88765021845171e-05
-1.12659795179438e-05
-2.78658956663683e-05
-2.93029289735968e-05
-2.79585791082693e-05
-2.31478937124309e-05
-2.75522216402761e-05
3.23817564804499e-06
-1.84022835159416e-05
-1.74587584580345e-06
-1.06624053528858e-05
-5.06501027563685e-05
-2.23331179095264e-05
-8.00510816992365e-06
-1.21369009302331e-05
-2.93591357095429e-05
-8.23746609176987e-06
-7.86150063133173e-07
2.92421454839675e-06
-4.59228430941966e-06
-2.3304495883446e-05
6.67486788254658e-06
-1.50977515006619e-05
-4.23167092518087e-05
-2.99638949580059e-05
-3.01587383220027e-05
-3.27762460512687e-06
-2.97663183673546e-05
-6.45526726379921e-06
-1.62283572168668e-05
-8.25772178818622e-06
-4.99588361057995e-06
-2.54532486422529e-05
-7.91352157572787e-06
-2.26591587607992e-06
3.20822281820801e-06
-1.96659919063017e-05
-1.76215327978557e-05
-2.69526716898644e-05
-9.83730837483708e-06
-1.99962312462519e-05
4.01647897094837e-06
-1.10081509334603e-05
-9.35116504059117e-06
-2.80594635635979e-05
-2.32153264581923e-05
-4.62252562909764e-05
-1.94247343061402e-05
-3.76199608086905e-05
-5.59312612941213e-06
-1.23812079232463e-05
-2.93317160180262e-05
-1.82831205502173e-05
-4.87755537618875e-06
-2.15705380256693e-06
-3.20275489490049e-05
-1.37911149439996e-05
-2.60345241785101e-05
-5.46017766439401e-06
-3.44211437251468e-05
3.3368430349766e-06
-1.19442209763047e-05
-3.50225312510154e-05
-2.3816795334144e-05
-4.76230466373848e-06
-3.69385540072819e-05
-2.82595819814047e-05
-1.18544757052696e-05
-2.46446882281035e-05
-4.78542349204768e-05
-2.70529373279897e-06
-2.48813357421192e-05
1.64444895832234e-06
-2.27503264998312e-05
-1.48153349474017e-05
-2.99368731367939e-05
-1.82516678399564e-05
-2.18079196252657e-05
-2.4946459297694e-05
-2.5929123213603e-05
2.73630883730415e-07
-3.43921847707739e-05
-1.89076265075649e-05
-3.6903558761967e-07
-2.60890677471486e-05
-3.00581623842885e-05
-3.30382660768715e-05
-2.79081449744349e-05
-2.26662946774324e-05
-1.83400127654325e-08
-6.58114186043463e-07
-5.23517432462499e-05
-1.0597841773902e-05
-2.70667625177961e-05
-3.23538660247606e-05
-1.53637218580917e-05
4.78795457987721e-06
-1.28274288553361e-05
-1.78786583775473e-05
-3.18308844105888e-05
-2.31530681091005e-05
-1.82101688668759e-05
-1.77423944663088e-05
-3.270488492963e-05
-2.25671034264706e-05
-2.91711038746113e-05
-1.98566219367945e-05
-6.2188229503854e-05
-1.07826779241413e-05
-2.03225019576415e-05
-2.33107836925329e-05
-3.85516578694355e-05
-9.65517790910761e-06
-3.74295243148341e-05
-5.39108554799027e-06
-1.64319536961761e-05
-1.1122940914162e-05
-2.53081693967718e-05
-9.71718459459186e-06
-2.02848222030562e-05
-1.75071905372339e-05
-2.05533659906715e-05
-9.61287392579621e-06
-3.92290123518047e-05
-1.03622892648239e-05
-3.39386330080228e-05
-8.97228754360941e-06
-2.95932654914765e-05
-6.74284767414001e-06
-1.85893463895948e-05
-1.66783723525008e-05
-1.40369612056363e-05
-2.13603945164344e-05
-2.73448536792592e-05
-9.61629402058823e-06
-2.32538459780797e-05
-4.56904510242057e-05
-2.22194156303735e-05
-4.021812999353e-05
-2.1162708441915e-05
-1.21143523352953e-05
-3.19536585977629e-05
-2.89783426280644e-05
-3.65690132474019e-05
-3.42380588791462e-05
-3.52378174149789e-05
-4.32626509896509e-05
6.66606082307426e-06
-1.44034676047934e-05
-1.09927329781665e-05
1.47328482174646e-06
-8.8863053991399e-06
-1.55883830214643e-05
-3.0977484034497e-05
-9.15316894059633e-06
1.10696248061996e-07
-1.14215823386231e-05
-2.23994949256902e-05
-3.36238876904278e-05
-2.9476671035281e-05
-3.70194410343153e-05
-3.87278123085579e-05
-2.27773471121174e-05
-3.4244081406326e-05
-1.72820698698703e-05
-2.38529154914128e-05
-1.84980026750734e-05
-2.52502857577893e-05
-3.03300961822574e-05
-1.5341980543075e-05
-3.54124688967472e-05
3.46177337314478e-06
-1.32575446589109e-05
-1.51644473338728e-05
1.29038143937407e-06
-1.04704616559248e-05
-3.03918598237146e-05
-2.38752327879707e-05
-2.62473299828743e-05
-1.04844676892359e-05
-2.57658502938245e-05
-3.08944234723467e-05
-2.2738309392988e-05
-1.19860967276584e-05
-8.80916569295445e-06
-3.04207149990794e-05
-9.30014653370465e-06
-4.03508526144161e-05
-3.5918637184434e-05
-2.9800266854036e-05
-2.28249588582325e-05
-1.57300107007403e-05
-3.16669482852771e-05
-7.45209323851838e-06
1.07314262160131e-05
-4.87608496180455e-06
-2.37211713455879e-05
-1.54598692276097e-05
-1.2875989480591e-05
-3.4729401247218e-06
-2.01703214685058e-05
-1.01343387514676e-05
-2.5785388003195e-05
5.2135406956504e-07
-1.81186658392272e-05
-1.51108513271401e-05
-3.84729791232156e-05
-3.03833315205789e-05
-2.6289594906212e-05
-4.78576853828103e-05
4.11473762536413e-06
-2.84965438748393e-05
-3.31471675420405e-05
-2.98214556105041e-05
-1.38553265278649e-05
-2.74396662585518e-06
-3.32042743202839e-05
-2.86568722230472e-05
-2.28928786029702e-05
-1.60362649298952e-05
-3.80654208342602e-06
-1.63127529710694e-05
-4.57089626811013e-05
-2.92954320621593e-05
-2.19369109540678e-05
-2.77919938526796e-05
-8.04156857914303e-06
-2.3682836846296e-05
-3.1728028165065e-05
-1.92647718645467e-05
-3.90621630644589e-05
-1.3967666043732e-05
-2.17364488014671e-05
-6.11661576785002e-06
-1.2956847689963e-06
7.4715504277588e-06
-2.54167871899622e-05
-2.08036865476781e-05
-2.17245298640556e-05
-1.28311892855264e-05
-1.04501035900298e-05
-1.36454004751053e-05
-3.52690527743073e-06
-3.35736896987766e-05
-1.40621030561648e-05
-2.07070392004044e-05
-6.51329086831184e-06
-2.75642443853114e-05
-2.64696842156578e-05
-9.50022627995791e-06
-9.64187981504052e-06
-2.30763212496351e-05
-1.44420395127806e-05
-1.03342787316546e-05
-2.88665512995045e-05
-1.1242146851623e-05
-1.51975056182761e-06
-2.11417261043193e-05
-3.00995924734232e-06
-2.77411016465659e-05
-1.34289589020567e-05
-9.02500664351177e-06
-3.16795048122354e-06
-3.47344870405662e-05
-2.90282184569699e-05
-1.99477229821872e-05
-2.64130384709384e-05
-3.10213642318833e-05
-1.97084976043365e-05
-1.00683193896545e-05
-1.73855020907012e-05
-2.53169424220014e-05
-1.06030312411684e-05
-6.09089504133226e-06
2.18815616877739e-06
-2.53834624933299e-05
-2.58396040024303e-05
-1.1007447314588e-05
-1.95858778438306e-05
-1.30499034064524e-05
-1.18505549559344e-05
-2.52002362417635e-05
-3.53776385982524e-05
-2.91126541065167e-05
-1.94558445252991e-05
-1.42244462369642e-05
-1.01583815217979e-05
-3.47950683398691e-05
-1.49464217242219e-05
-3.84043400904723e-06
-3.68079345096241e-05
-1.19496289244971e-05
-1.27576022230805e-05
-1.68321958540398e-05
-2.59353153750371e-07
-3.23893068521503e-05
-2.15759838985699e-06
-3.31327018852484e-05
-3.23365464733574e-05
-2.83609308281816e-05
8.02651943327873e-06
-2.23762643897322e-05
-1.96929146775286e-05
-1.83730601355943e-05
3.32109679628945e-06
-2.3796692602167e-05
-1.94558673783597e-05
-4.38615731880642e-05
-2.09378255126599e-05
-1.17950843387921e-05
-4.47338277131739e-06
-1.37990591425895e-05
-3.24529067141079e-05
-2.51275407598404e-05
-2.32922358463681e-05
-1.42582039077155e-05
-3.03553702794916e-05
-2.97621081980617e-05
-3.08882787311657e-05
-2.01319994256841e-05
1.34046227856646e-05
-2.29641030251402e-05
-3.74754099959337e-05
-8.14451031295538e-06
-2.94605767787281e-05
-1.876379836302e-05
-1.72469213753805e-05
-2.26172858429071e-05
-2.03724964165231e-05
-9.31035289027794e-06
-2.78335779075991e-05
-2.43444200837893e-05
-2.33218365829603e-05
-4.6078485037435e-06
-1.81735197351286e-05
-5.10430971457603e-05
-1.45222429460327e-05
-6.28221501607542e-06
-2.07342531907408e-05
1.31730056625233e-07
-1.84642406728623e-05
-4.09456102809405e-05
-8.89414990756091e-06
-2.74505862814906e-05
-1.13982970973343e-05
-2.85982963509181e-05
-2.33912500319579e-05
-3.37254755326384e-05
-1.00758829157412e-05
-2.42907956855231e-05
-1.1619459984759e-05
-2.78490632357708e-05
-1.77891741840627e-05
6.87078051663225e-06
-2.6601756274403e-05
-1.14634916804796e-05
-1.24623868551988e-06
-8.98743964306436e-06
-2.35415656461861e-06
-1.88766064350299e-05
-4.51095301133096e-05
-2.81042096046676e-06
-9.42276375562399e-06
-2.27002216173445e-05
-1.44596417400627e-05
-1.93968110252792e-05
-3.00527300245509e-05
-3.77262789152575e-05
-2.63801293309464e-05
-1.2985098246276e-05
-1.28610917845658e-05
-1.73972599122103e-05
-1.57741212784227e-05
8.43037105080739e-07
-9.11804975251538e-06
-2.31205928713988e-05
-1.81922105461819e-05
3.9920677646688e-06
-2.85036055362337e-05
-3.03841014606939e-06
-1.01018222496996e-05
-2.41963589039001e-05
-6.27669201093213e-06
-3.89296100129539e-06
-4.46370711070802e-06
-4.2990866092179e-05
-3.54558068811553e-05
-3.77713815014841e-05
-1.77540380358433e-05
-2.16403717244427e-05
-1.21079338074438e-05
-2.8022266815573e-05
-2.13547440039388e-05
-2.53302853339124e-05
-2.54638728488387e-05
-3.03419626899444e-05
-1.8554150188001e-05
-2.1850736793648e-05
-1.16140275545444e-05
-1.08898232704654e-05
-3.61915905721806e-05
-3.5895587544641e-05
-3.26318385962712e-05
-2.97517857514948e-05
-2.99002764988594e-05
1.46013249657121e-06
-2.02561525346985e-05
-1.25606626975413e-05
-2.93012177295017e-05
-1.56129663084069e-05
-1.35827832067743e-05
-1.9571082953213e-05
-2.7276476448363e-05
-2.35011898811458e-05
-1.03281767734269e-05
-2.41961992990411e-05
-5.23739575106143e-06
-6.75228817297987e-06
4.75408685841257e-06
-1.51101175118205e-05
-2.16000446823353e-05
-1.62818444788689e-06
-3.41740919366775e-06
-1.74850962974769e-05
-2.26104500792536e-05
-1.72133466799782e-05
-1.79359991329185e-05
-9.15078408673909e-06
-1.60784137906714e-05
-2.60856447485672e-05
-4.31159816417632e-05
-1.57614308338309e-05
-3.92145652596819e-05
-1.65578044397309e-05
-2.97723458618367e-05
-1.91831237372443e-06
-9.90119130459047e-06
-1.68086257219243e-05
-1.55428043783303e-05
-3.98910626310978e-05
-2.51742990390509e-05
-2.21779549888731e-05
-4.68794693676039e-05
-2.11998747650939e-05
-2.33822875681784e-05
-1.76718147160145e-05
-3.17961079453726e-05
-1.60290289792559e-05
-3.61949341539919e-05
-2.72866387918036e-06
-2.34571286729751e-05
-3.37500326950886e-05
-2.88925163324634e-05
-2.01239908703266e-05
-3.29089854240788e-05
-1.47836050992633e-05
-1.43672861451385e-05
-3.26603645184951e-05
-3.66122084653977e-07
-1.3592218218109e-05
-4.96004729979749e-05
-2.61657142344816e-05
-2.06249726874673e-05
1.64661811897256e-06
1.24185609792271e-06
-1.60789058297129e-05
-2.69490046016095e-05
-3.38344886189577e-05
-4.52069621937235e-05
-5.61232734536977e-06
-9.95089189491204e-07
-2.58170402892335e-05
-7.7182941033151e-06
5.54881407252398e-07
-2.17846484521576e-05
-8.41266811227449e-06
-1.32483049833861e-05
-2.73324545693566e-05
-1.35085987629766e-05
-1.91133782486266e-05
-3.51406311149347e-05
-2.57292785798893e-05
-3.71800488586851e-05
-2.67651101719495e-05
-1.66375362970294e-05
-5.80569751530996e-05
-2.94262997147119e-05
-2.64045274959484e-05
-2.00724109043188e-05
-1.41367435297731e-07
-1.3745536974941e-05
-3.65419629414363e-05
-3.73266394635206e-06
-1.76080861325005e-05
-1.2272605048489e-06
-4.08365376421426e-05
-3.37397317997715e-05
-1.58691598014607e-05
-9.8197739070674e-06
-2.91080909859348e-05
-1.61987466065997e-05
-4.35628275849122e-05
-2.63905901908317e-05
-1.33345691792533e-05
-5.16885021559373e-06
2.12435409283859e-06
-2.45618409375565e-05
-1.12188326557322e-05
-2.58955423646576e-05
-1.91833448529254e-05
-2.4877957116168e-05
-2.41087178401228e-05
-1.72655594500582e-05
-1.98610066015479e-05
-3.14653071039355e-05
-2.95753240182786e-06
-1.13154758312248e-07
-1.70440220766309e-05
-2.0022760302887e-05
-1.80903595009751e-05
-2.42084801777152e-05
2.09083284654867e-06
-2.13089635750401e-05
-2.61466665093928e-05
-2.09892005853601e-05
-2.0811796607182e-05
-1.17735108033327e-05
-1.54635015840756e-05
-2.07288708887066e-05
-2.76258596470031e-05
-3.65937941619688e-06
-1.56268281622454e-05
-1.7228562244993e-05
-3.20389442806047e-05
-1.02526540770013e-05
8.24797690573386e-06
-1.76165584857734e-05
-8.64132561948592e-06
-1.243074010044e-05
-3.42840848674896e-05
-4.12574017944053e-05
-1.12543169141955e-05
-3.36174203536074e-05
-1.32358004495138e-05
-1.96439099139031e-05
-3.19335762142874e-05
-8.91866353391021e-06
-7.27569347588971e-06
-2.34798234525554e-05
-2.49680662076998e-05
-3.68377128449371e-05
-1.31392306805711e-05
-1.09788952011587e-05
-2.5053335380634e-05
-3.80322540782155e-05
-3.33663152816543e-05
-2.17097765280744e-05
-4.76171473143643e-05
-2.05348648977748e-05
-2.96800400982007e-05
9.34887297790778e-06
-2.58035866071217e-05
-2.52474409390418e-05
-2.67892340297374e-05
-2.03933098870658e-05
-1.92167926853697e-05
-4.30985198744301e-06
-2.06243460578973e-05
-3.29473851255524e-05
-3.06133564821155e-05
-1.70040346464826e-05
-1.64925931028166e-05
-3.62838765166223e-05
-5.01948771338838e-06
-2.39421956288779e-05
-2.80929007997141e-05
-2.14764128338828e-05
-1.92461397542675e-05
-3.47259299826997e-05
-8.93596114661155e-06
-1.91782944628317e-05
-2.32010594700604e-05
-3.03898962413482e-05
-5.09283262242049e-05
-2.28984375695815e-05
-2.22540083650606e-05
-1.58745868642862e-05
-5.66039519263752e-05
-3.30801861538175e-05
-1.99152068795774e-05
-2.16170561120918e-05
-2.18494575179493e-05
-2.3612876354839e-05
-1.28102826008154e-05
-1.90065125887815e-05
-8.64339778689526e-06
-2.17661874862878e-05
-1.36511437649792e-05
-1.78031215367597e-06
1.28485668840883e-05
-1.9997151027038e-05
-2.44068264783743e-05
-4.67239923178302e-06
-2.48607441170135e-05
-4.57825538695719e-06
-6.26887199874967e-06
-2.71162923563321e-05
-2.19732102318885e-05
-1.84946722698439e-05
-2.84026881442067e-05
-1.88139421447019e-05
-2.51137765466981e-05
-2.59298340872641e-05
-3.12136442363724e-05
-4.27715984245762e-05
-8.2755640030634e-06
-3.19926676001571e-05
-3.27919461499764e-05
-3.51672045680356e-05
-3.7088724320097e-06
-2.4034826576211e-05
-2.09354136817104e-05
-2.20557343994067e-05
-1.70013252565846e-05
-2.18180256272308e-05
-3.53985709262412e-05
-2.3745758622195e-05
-3.33537234771005e-05
-5.98704899905214e-07
-1.99564569098643e-05
-3.05273450377877e-05
-4.0105750602263e-05
-3.58636398745645e-05
-3.27585874228533e-05
-2.33017178877429e-05
-8.15266101169575e-06
-1.3641993984715e-05
-2.95193862133037e-05
-3.24555032736119e-05
-3.62197369376906e-05
-2.28598259852495e-05
-3.44351631292058e-05
-1.2939884306753e-05
-1.93333815729154e-05
-2.45927858408773e-05
-1.93507306767238e-05
-2.69008800458052e-05
-4.76766082831664e-06
-2.95557662769076e-05
-2.34801299561581e-05
-1.97048211971501e-05
7.02673619433326e-06
-1.92733179779757e-05
-3.51205757567944e-05
-1.29052656923196e-05
-2.16789091347127e-05
-3.45957952000054e-05
-1.60978251512127e-05
-1.77837549308011e-05
-1.74629342930753e-05
-3.10227992026677e-05
-1.36450839891277e-05
-1.61304760926763e-05
-3.23296711658179e-05
-2.16180792771855e-05
-2.15864957615798e-05
-4.44098359812787e-05
-1.27018678006633e-05
-3.78309061291377e-05
-3.70842884043438e-05
-4.53139049905436e-05
-3.09086679643928e-05
-1.62326762308564e-05
-2.46787282167281e-05
-1.32632815285546e-05
-2.17942706327777e-05
-2.25431894015765e-05
-1.54295884572513e-05
-2.44218815187466e-05
-1.88578005586478e-05
-1.09265970677477e-05
-3.56155169029405e-05
6.90825414337424e-07
8.63085280687308e-06
-3.49126182655028e-05
7.69599172930017e-06
-1.94278900479132e-05
-2.10268428647595e-05
-1.21932779180052e-05
-1.40568794702232e-05
-4.0443514801862e-05
-2.67641353294337e-05
-2.30155032193085e-05
-1.93814719208236e-05
-2.70421099704063e-05
-2.83449615667023e-05
-1.53390682016807e-05
-1.72818166355517e-05
1.10071891916103e-06
-2.63849726967555e-05
-1.84892925105139e-05
-2.39162707838744e-05
-1.23534414842613e-05
-3.52606197671213e-05
-1.82904687193915e-05
-4.09209421282477e-05
-2.36675225657865e-05
-6.47389082444332e-06
7.24034305514344e-06
-2.48508565143799e-05
-2.06162761099527e-06
-2.56047655612698e-05
-2.49059422503917e-05
-2.38730204636021e-05
-2.86593962888672e-05
-1.56824016901066e-05
-3.75075655457676e-05
-2.66051918034019e-05
-1.16173420191158e-05
-2.59494214018089e-05
-5.04648489786779e-06
-2.70691079771035e-05
-2.71788979569051e-05
-3.51262296204057e-05
-3.5962724624386e-05
-1.20162314767824e-05
-2.87354755153532e-05
-1.36720782814943e-05
-1.64748663075414e-06
-9.55531398817519e-06
-2.90711099601956e-05
-3.90564566890807e-05
-1.78027630064132e-05
-3.35821366350055e-05
-2.71216477943912e-05
-1.32025631132653e-06
-1.95260169639335e-05
-4.499248991366e-05
-2.53500035005017e-05
-7.11093515469037e-06
-2.62684588908127e-05
-5.31351442612937e-06
-2.32358643322383e-05
-2.65579966724449e-05
-1.7676266239355e-05
-1.81300077288711e-05
-2.02247538805858e-05
-2.32885575406382e-05
2.55641904133504e-06
-2.91678017968293e-05
-1.25525859532804e-05
-1.71082106601195e-05
-8.9153543787581e-06
-2.58311263251308e-05
-2.23624021210137e-05
-2.20839120436549e-05
-2.07040545466654e-05
-2.08101702012216e-05
-1.64837067531979e-05
-1.65342605396138e-05
-6.69434285517347e-06
-3.41402853902002e-05
-3.75559668712419e-05
-1.00378382635098e-05
-9.28549368225594e-06
-1.40746912297351e-05
-1.5004483668474e-05
3.55543813194238e-06
-2.42460368971877e-05
-1.36370809493979e-05
-3.86255011104766e-05
-2.42982595765086e-05
5.07007371178833e-06
-6.02038937176568e-07
-1.04248990244405e-05
-1.69227412581216e-05
-2.14379221812507e-05
-1.85908737212329e-05
-7.17698658173697e-06
-1.71726359310086e-05
-2.44438376910677e-05
-1.56962699385174e-05
-2.27856473421012e-05
-2.78287293147421e-05
-2.34763337869808e-05
-3.30635495439149e-05
-2.06442925644455e-05
-1.04855894267006e-05
-2.49752842057201e-05
-1.60769318689293e-05
-4.90725275002483e-05
-2.61463213494132e-05
-2.05336539555603e-05
-3.90058138723055e-05
-1.93381275701601e-05
-1.83764278319013e-05
-1.66333795024579e-05
-2.08035599644788e-05
-3.55056481712824e-05
-1.53908072546109e-05
-2.3422139485836e-05
-2.6856288581694e-05
-2.41413503095414e-05
-1.70213900565546e-05
-3.09508397761567e-05
-6.79629152168508e-06
-3.3883350983489e-05
-3.30000466976227e-05
-2.1068241303198e-06
-2.98757187111762e-05
-8.16227634857084e-06
-3.09402181192569e-05
-5.16103255188771e-05
-3.06774580367016e-05
2.02295677423142e-06
-2.82953310602759e-05
3.71033897754817e-06
-2.22437322137337e-05
-2.57722647106729e-05
-2.270908184091e-05
-3.07163661039574e-05
-4.56610717877929e-06
7.53062603415878e-07
-1.19414857816246e-05
-3.14473811085724e-05
-2.84643387022735e-05
-4.05291290082617e-05
-1.66918185622483e-05
-1.4904975368112e-05
-3.83885093327188e-05
-2.4806429982022e-05
-6.15305039708445e-06
-1.39415973337044e-05
-1.687719170892e-05
-2.3688035349634e-05
-3.1163985091443e-05
-2.15802919430668e-05
1.44493701194591e-05
-2.23688702338377e-05
-2.13135566082507e-05
-1.14061890262291e-05
-2.48997657932189e-05
-2.9765069388161e-05
-2.79451645382231e-05
-3.77410400429296e-05
-2.25344452504466e-06
8.21279698199826e-06
-2.84931167839769e-05
-2.23803189427652e-05
-5.98443859008467e-06
-7.57825425403422e-06
-2.79499516211943e-05
-3.09775635112572e-05
-2.03260358580265e-05
-3.34010805673785e-05
-1.37326061244758e-05
-9.4086780049037e-06
-1.15915996246226e-05
-1.58508890326372e-05
-7.2763322228189e-06
-3.80473469085575e-05
-1.40475022820311e-05
-1.21680048420045e-05
-4.43992689127691e-05
-2.26889754038138e-05
-1.45536940183419e-05
-2.10775983590661e-05
-7.40265514728314e-06
-2.26369754055966e-05
-1.52155839276004e-05
-2.32825192275368e-05
-3.44156014887466e-06
-2.85338697587702e-05
-3.16549303071795e-05
-1.84332633104057e-05
-4.9538638861789e-07
-2.36519620208136e-05
-4.52688098436183e-05
-4.07176720878975e-05
-3.06839486904463e-05
-2.41789047417383e-05
-3.25683055337507e-05
-3.92117688818762e-05
-1.4371638425293e-05
-3.41909871630782e-05
-4.49480576758331e-05
-2.12887415606939e-05
-2.78829978115405e-05
-9.013977612189e-06
-3.61819559226848e-05
-2.71261945318087e-05
-2.96505321022422e-05
-5.86389277843931e-06
-3.35236062268764e-05
-2.50671351807095e-05
-1.89352347641149e-05
-2.82203539499028e-05
-2.5593518895603e-05
-1.71672738462173e-05
-2.85557069881765e-06
-5.62325621676454e-06
-1.59980622924946e-05
-2.67022005818929e-05
-1.07677651213905e-05
-2.26496903975605e-05
-2.96831832100819e-05
1.53624779716267e-05
-2.41218725692123e-05
-2.92054407596664e-05
-1.03355817607675e-05
-5.07757036219238e-07
-4.91034945223123e-06
-8.01933706737179e-06
-1.31213547587517e-05
-3.05106022855214e-05
-1.62006498534662e-05
-3.96549720898483e-05
-1.35445939042114e-05
2.44016927415211e-06
-2.57835535359888e-05
1.37101764035063e-05
-1.80425742374653e-05
-1.97892544476791e-05
-2.00921190137882e-05
-1.71570640627953e-05
-2.18563609090633e-05
-1.81927762761017e-05
-1.75853360743405e-05
-3.60721329037582e-05
-2.2345971093468e-05
-3.65545984658494e-05
-3.57609259214868e-05
-1.24064997197794e-05
-2.38106414428896e-05
-1.60329077215641e-06
-2.01601393408606e-05
-9.08207441463914e-07
-2.00961260046536e-05
-3.68435304488892e-06
-2.39763960560203e-05
-1.7560935190855e-05
4.72973356261413e-06
-7.41830058907577e-06
-3.17336300784428e-06
-3.36150858640814e-06
-2.87573964109912e-06
-1.64522394089834e-05
-2.53197530242164e-05
-2.01944926281105e-05
-2.45409437778085e-05
-1.71647187353275e-05
-1.79136231647412e-05
-2.45897710121883e-05
-3.69614858824964e-05
-4.249602903996e-05
-1.37920483810035e-05
-2.20465552970987e-05
-2.9555082347882e-05
-1.23206251478384e-05
-2.0242538382586e-05
-4.16500538464341e-05
-2.3310718561517e-05
-3.58328737938846e-05
-7.62156368855902e-06
-2.30412331105236e-06
-3.13670451391843e-05
-1.6175045448046e-05
-2.43414793440584e-05
-9.265933023334e-06
-1.83547951665747e-05
-2.76287805896264e-05
1.62305404326448e-06
-4.47528150803134e-05
-3.75591453562766e-05
2.70695971967319e-06
-1.84622090783498e-05
-2.49702828741053e-05
-2.65609158797514e-05
-2.09213067676049e-05
-2.07882993495285e-05
-1.98867110117433e-05
-2.38088511627746e-05
-3.06675919463993e-05
-1.95126408245167e-05
-2.96707746583563e-05
-2.92910848146237e-05
-2.33902777243445e-05
-1.31599111057504e-05
-1.17674350059941e-05
-4.97062629391619e-05
-3.53039728628458e-05
-3.1090359559049e-05
-2.61103039232565e-05
4.26110827309824e-06
-1.86996031728952e-05
-1.26087702349519e-05
-1.4102112124456e-05
-3.53688333529117e-05
-8.98428497622748e-06
-4.91532485319492e-05
-1.31016586746352e-05
-1.0697248021335e-05
-5.12284521031914e-05
-2.50363993758598e-05
-3.04747770779482e-05
-8.39902904240386e-06
-2.15810618364827e-05
-4.12030552328964e-05
-2.12087521497946e-05
1.82488420625285e-06
-6.77223657231497e-06
-8.94342633787904e-06
-1.60621253241246e-05
-4.79892035661076e-05
-3.03720576580339e-05
1.063692879746e-05
-2.60875167546822e-05
-3.23734498385547e-05
-2.06916399958339e-05
-3.80135032400612e-05
-2.85076462851053e-05
-3.0089039559788e-06
-3.48712812157345e-05
-1.48736489090044e-05
-2.87223551493374e-05
-1.13838639027289e-05
-1.7996010327367e-05
-3.78407304701371e-05
-3.27626938773837e-05
-2.92333764779824e-05
-2.24923447965068e-05
-1.88918717327063e-05
-2.46139380127994e-05
-1.92252249599484e-05
-7.03546643531646e-06
-4.52938965418568e-05
-2.09803909491163e-05
-3.50560899504781e-05
-3.4315269750356e-05
-1.12360683430618e-05
-3.0127100197039e-05
-2.0862687145709e-05
-2.46480415734224e-05
-4.62954468222326e-05
-1.53676934746457e-05
-3.13875612229741e-05
-2.61726395214224e-05
-1.28917777176991e-05
-1.3974989398494e-05
-3.13442265185945e-05
-4.41514131467649e-05
-1.54221269439432e-05
-2.56334698607671e-05
-4.21766343344213e-05
-4.19719972159469e-05
-2.76101217846342e-05
-1.47258190077256e-07
-2.07794040464378e-05
-3.70741567687444e-05
-2.17301744687434e-05
-3.82449371754578e-05
-3.0262138816396e-05
-1.12147862886153e-05
-5.65315274607211e-06
-2.84839161893789e-05
-2.76561945809064e-05
-7.01815298164957e-06
-2.18851808167987e-05
1.06602558411672e-06
-2.25562666808521e-05
-2.87112801902777e-05
4.91859936577216e-06
-2.62087022311327e-07
-2.97896269680546e-05
-3.0892997970834e-05
-5.68815517516377e-06
-2.94453968242719e-05
-2.49222731340424e-05
1.35249723809068e-05
-3.11138253827432e-05
4.09921978551728e-07
-2.63020961421692e-05
-1.5723928839714e-05
-3.46820742571051e-05
-2.89306402710518e-05
-3.22561600820549e-05
-4.08980311729247e-05
-2.53279046984328e-05
-2.96361764916206e-05
-2.58110797994694e-05
6.89713881430427e-06
-1.40598235885549e-05
-1.81960277964804e-05
-1.86596044836795e-05
-2.93815721527763e-05
-7.31102257129556e-06
-2.24861300773064e-05
-1.50721243574421e-05
-3.73070818337644e-05
-2.71617263109526e-05
-1.88123115322451e-05
-3.15692408079962e-05
-2.52073374002441e-05
-2.13494993187286e-05
-2.74033546918351e-05
-1.39166573175462e-05
-3.23780814440085e-05
-1.76049144120891e-05
-2.33634356860905e-05
-3.47383640352721e-05
-3.59576512529705e-05
-3.66854094885939e-05
-4.89615539727575e-05
1.17011885756667e-05
-1.51770467326443e-05
-1.78778979850258e-05
-1.40044017972383e-05
-3.13227011060296e-05
-2.74273554703975e-05
-3.9778776228679e-05
-2.63330829447439e-05
-3.69152975195308e-05
-1.65919283380645e-05
-1.98417568296254e-05
-2.24440365736928e-05
-1.00771999302497e-05
-1.17100142404586e-05
-2.1659851251376e-05
-2.66257862338953e-05
-1.60579202868591e-05
-9.22281275297223e-06
-2.38727895007109e-05
-1.03055756238949e-05
-3.12788209666611e-05
-3.86617815511816e-05
-1.23248442504129e-05
-2.31946370723837e-05
-2.18810530578616e-05
-3.42930558114181e-05
-1.74354629068044e-05
-1.80125125707327e-05
6.25329306066158e-06
-4.07314060476825e-06
-3.45316680679176e-05
-5.42809656456666e-06
-9.43068240446614e-06
-1.91770752920285e-05
-4.49104956681507e-05
-2.55554510327588e-05
-1.85376866426643e-05
-3.46877307297019e-05
-9.2351270024333e-06
-1.65698780061252e-05
-2.21387802841163e-05
-1.81313050142025e-05
-6.70208245704044e-06
-4.11376286879853e-06
-1.40611500148125e-05
-3.11357976121422e-05
-1.04172908788427e-05
-1.03295380969625e-05
-1.48328405589274e-05
4.50309635819638e-06
-2.02818010970784e-05
-2.72127453556647e-05
-1.18090015675253e-05
-1.92421590963313e-05
-1.85766745637628e-05
-4.1353952387189e-05
-1.20727544397384e-05
-2.23933088498573e-05
-8.91425411670277e-06
-2.57040169659147e-05
-9.03747767663677e-06
-9.31454243561007e-06
-6.54841856067535e-06
-1.63682664307188e-05
-2.78464769519126e-05
-3.07951752796275e-05
-1.33293319981216e-05
-2.82687398447055e-05
-3.07446313577113e-05
-1.37956270822807e-05
-1.14744565700267e-05
-2.03161569577676e-05
-7.83036112999944e-06
-2.57010686145631e-05
-2.41781249609761e-05
1.95776059270255e-06
-2.36350268540942e-05
-2.27165426083574e-05
-2.32890423096487e-05
-3.65887717330916e-05
-2.88537690673671e-05
-8.8573586632548e-06
-2.62498493366988e-05
-2.87179757023349e-05
-2.05515883038139e-05
-2.05729203079634e-05
-1.56124653862954e-05
-2.17638714356323e-05
-1.15942216911225e-05
-3.37276268926524e-05
9.45017448541791e-06
-5.90534762173315e-05
-1.39752312220325e-05
-4.97843302862831e-05
-2.74438950571311e-05
-2.23098789240666e-05
-2.49343262372793e-05
-2.37686095560369e-05
-1.06101055061954e-05
-8.88673263101781e-06
-2.27712676902286e-05
-4.09347812929463e-05
-2.59266299150331e-05
-1.6422729180184e-05
-3.03957887216227e-05
-1.14332219416653e-05
-4.07774435435009e-05
-2.63756224289312e-05
-3.94157571379149e-05
-1.69820818600722e-05
-1.94518365092804e-05
-3.20857945434648e-05
-1.77337858839517e-05
-3.86973291371958e-05
-2.29692228513538e-05
-2.13647223076166e-05
-3.2888969826666e-05
-9.48407321167877e-06
2.02181457319045e-06
-2.43947451854294e-05
-1.37516353292664e-05
-3.37509731666137e-05
-8.39728843424147e-06
-1.57817557502432e-05
-3.76923794951542e-05
5.21804282176725e-06
-1.67831104423391e-05
-1.30563530673512e-05
-4.86156070188127e-06
2.87713164384002e-06
-1.6301706825129e-05
-4.59756042806048e-05
-3.16718723404008e-05
-6.16767044489017e-06
-8.60122579068004e-06
-1.90242166302719e-05
-2.06174874558638e-05
-2.39243900919694e-05
-2.00051671448443e-05
4.21133722170532e-06
-7.59557584943449e-06
-2.58207396042401e-05
-1.04981000307242e-05
-2.48418542585964e-05
-2.81783926478701e-05
-2.45705635505793e-05
-4.12445776979069e-05
-2.9224021913361e-05
-2.26353646617933e-05
-3.66162470007245e-05
-2.08084904251953e-05
-2.1057586162319e-05
-1.04160440944875e-06
-2.07266210448517e-05
-1.89197235890615e-05
-6.9157280005225e-06
-1.54575772160166e-05
-2.51459666061085e-05
3.68143747557461e-06
1.94150396098688e-06
-1.74802445150075e-05
-2.11341155953741e-05
-7.96562238707678e-06
8.22095739300333e-06
-2.82515741848082e-05
-2.61739976823453e-05
-3.25394114425009e-05
-2.21344889721886e-05
-1.84511494947052e-05
-1.60672003921163e-05
-3.81440433259804e-07
4.64982293130792e-06
-2.02940300378643e-05
-8.71481593650697e-06
-2.49737220151538e-05
-2.87015904224845e-05
-2.0678422364353e-05
-2.05156926994854e-05
-2.13288066031868e-05
-2.74978687061611e-05
-1.466821853092e-05
-3.05756670312593e-05
-6.35826635732498e-06
-3.99681232846094e-05
-2.48022661395344e-05
-3.75314987477888e-06
-1.11302329715952e-05
-1.18592072867004e-05
-1.03759205122383e-05
-1.48224196983327e-05
-7.08579922814865e-06
-2.3510140244404e-05
-9.01007177915673e-06
-4.20370388533349e-05
-3.28178351091398e-05
-1.91601085587768e-05
-2.44352933674686e-05
-2.11428246295278e-05
-3.00092195758526e-05
-1.35780551474039e-08
-3.15173274068761e-05
-3.37816811980073e-05
-4.20962913980924e-06
-2.79487567577466e-05
-5.13360633113039e-06
-3.43633388906432e-06
-2.86618490398044e-05
-2.28782841340233e-05
-1.36083298831713e-05
-3.20689670309016e-05
-1.94203367331525e-05
7.59093083153634e-06
-1.94829980264946e-05
-1.39671853432157e-05
-2.16707214289417e-05
-1.93487089622766e-05
-2.2636482279561e-05
-3.34400308887759e-05
-3.52013524960268e-05
-1.19975501578345e-05
-2.05606091299084e-05
-2.85436429286267e-05
-7.98415083211614e-06
-1.81870699752161e-05
3.6412439734933e-06
-2.85479717042413e-05
-1.50073119863655e-05
-3.30638836576632e-05
-1.3176323128223e-05
-2.73503614706041e-05
-3.06425724118571e-05
-4.55182977752506e-06
-2.48090124553038e-05
-1.91236201033902e-05
-3.09584848869599e-05
-4.53233619655814e-06
-2.10301294124474e-05
-2.61896410627403e-05
-6.49029479656776e-06
-2.63081969308765e-05
-1.30670218376062e-05
-2.21800082575398e-05
-2.06336543610382e-05
-1.97025307228573e-05
-2.8006526836335e-05
-3.2208515029091e-05
-1.9393689794405e-05
-3.14508026791237e-05
-1.45046171655522e-05
-2.2262256053159e-05
-1.23217745877769e-05
-2.41903227711035e-05
-1.56119279690458e-05
-4.03536945048447e-05
-3.51434446627347e-05
-3.76556019297125e-05
-2.10335869627364e-05
-2.70242601030321e-05
-1.04615885009575e-05
-2.00214873873003e-05
-2.43999381242109e-05
-2.21390819300302e-05
-2.82973783294019e-05
-1.84203877287553e-05
-1.79152853958435e-05
-3.5188410888947e-05
-2.62396593975288e-05
-2.07523438481058e-05
-2.93573826754934e-05
-1.71983336245267e-05
-3.70068700701624e-05
-3.5481769693658e-05
-2.58311082781427e-06
-1.20181424910505e-05
-1.15431286851708e-05
-1.41028715219053e-05
-1.82878512566874e-05
-1.74239351782506e-05
-2.75492926218038e-05
-1.96580812439376e-05
-2.7181393698824e-05
-3.42819347775159e-05
-1.38669925562446e-06
-5.38724661052385e-06
-2.87493727310899e-05
-1.46030394620776e-05
-1.22772466680318e-05
-3.09860017908027e-05
-2.20471069086835e-05
-3.27724462573139e-05
-2.05910088353752e-05
-1.51958127659748e-05
1.86077313487596e-06
-7.82114710565247e-06
-2.77248893281276e-05
-2.1361099139445e-05
-1.12716346687886e-05
-6.17498066084328e-06
3.92913248909447e-07
-7.2694283823305e-06
-2.66498127832978e-05
-2.41970484597209e-05
-3.20231252294074e-06
-3.85843053105903e-05
-1.24930402131922e-05
-1.39665671573114e-05
-1.37429555601684e-05
-1.6068888313196e-05
-3.95531354045019e-05
-1.80862315781609e-05
-5.77336046587892e-06
-2.87123350623724e-05
-2.8618167045825e-05
-3.26627404227416e-06
-2.99349784528903e-05
-2.70164606046779e-05
-1.92255439873202e-05
-1.41167510101209e-05
-3.85167944587387e-05
-1.01642310261724e-06
7.59019658988946e-06
-4.14328954234087e-05
-1.20431333414482e-05
-3.40709912651444e-05
-2.05132175594465e-06
-1.98568714716787e-05
-2.68022203295861e-05
-2.3549601802826e-05
-4.12635215888754e-05
-4.66076603517263e-06
-1.76576456685902e-05
-3.08401396297455e-05
-1.32082413969309e-05
-3.14003428661286e-05
-2.29666135249215e-05
-3.01578241035119e-05
-3.78339949282912e-05
-1.8492032023926e-05
-7.88475094061902e-06
-1.09621008485311e-05
-2.64008186799189e-05
-3.41599744650513e-05
-1.77285433883364e-05
-1.32965422239338e-05
-3.67410987674383e-05
-3.9378032565458e-05
-1.54208049217105e-05
-3.55402127748269e-05
-2.67208332563482e-05
-5.74139056905854e-07
-3.86269135153005e-05
-3.45851206727609e-08
-2.01777457315974e-05
-1.2720061474034e-05
1.47067335681598e-05
-3.1916228450535e-05
-3.8064731646573e-05
-2.42982533740205e-05
-1.52172643333333e-05
-5.6864720867512e-06
-2.35141895592466e-05
-2.03772215489368e-05
-2.51205446612714e-05
-1.17189708077925e-05
-1.45610311952192e-05
-1.5128417061489e-05
-3.86223553719523e-05
-2.16050177881516e-05
-3.48924902424863e-05
-1.01052154747083e-05
-3.14102179936629e-05
-1.16451669151622e-05
-3.52499117198313e-06
-2.10479606589454e-05
-1.09353610196229e-05
-3.14573640848194e-05
-1.07629936705602e-05
-2.15124850929673e-05
-2.52178884914324e-05
-3.15583890032298e-05
-3.45879208653922e-05
-2.40348994815828e-05
-3.58672629287819e-05
-3.67879464788766e-05
-1.98906127625515e-05
-5.14940993969706e-06
-8.23598041497385e-06
-3.73369730158536e-05
-5.48791757672868e-06
-2.43035474220783e-05
-2.97578006846635e-05
-3.38798382516056e-05
-1.09903236501297e-05
-3.22707572414294e-05
-2.96400341904876e-05
-1.86641582603786e-05
-2.74586690593973e-05
-1.30145566928973e-05
-1.86025845359565e-06
-2.62054867534927e-05
-2.54493383391013e-05
-8.08546705396512e-06
-5.49349362347672e-06
-2.71217260213737e-05
-2.34345159977855e-05
-4.54164003762185e-05
-1.07420642990179e-05
-2.55361090853948e-05
4.21867650373359e-06
-2.53175884631002e-06
-4.87215982057853e-05
-2.49313235864114e-05
-1.84706009878073e-05
-8.8481722186617e-06
-4.20977885503602e-05
-1.98932473371944e-05
-2.09662563362298e-05
-3.22090348042756e-05
-1.58414501378581e-05
-2.14862863740838e-05
-1.28979681386348e-05
-9.18556033756924e-06
-5.42350759658417e-06
-2.68900759202645e-05
-2.20562361581756e-05
-3.08611046354256e-05
-3.76181744635122e-05
-9.84353125322793e-06
-2.55776488703744e-05
-3.29285782574104e-05
-1.78465958875019e-05
-2.9748966032983e-05
-3.83748290014195e-06
-2.36848573386922e-06
-3.37487628569326e-05
-1.35920238741549e-05
-2.72025864643584e-05
-1.16215345942069e-05
-2.14264717561355e-05
-1.61717993242223e-05
-5.98330321825422e-06
-8.42162888001427e-06
-2.19700821395975e-05
9.17662394430458e-06
-2.67322412816303e-05
-1.41091874425075e-05
-1.41947934123773e-05
-9.22147160113875e-06
1.9650236823092e-06
-7.99743557666504e-06
-4.71623224683274e-05
-1.26612415499692e-05
-1.88248393326964e-05
6.35012461282945e-07
-1.66988179180225e-05
-2.51195512663393e-05
-8.60812977013545e-06
-1.467605403605e-05
-1.34355815641625e-05
-1.82508019727258e-05
-2.35569415839909e-05
-4.23919948303792e-06
-1.66719992220578e-05
-2.88746954547754e-05
-2.30292813578932e-05
-2.46573767506867e-05
-1.17074389650517e-05
-2.20930050994673e-05
-1.51757190827599e-06
-2.94215567077543e-05
-1.10769503378958e-05
-3.37575727063454e-05
-1.83979166467905e-05
-2.74293822248355e-05
-1.18549144868762e-05
-3.16266508433965e-05
-1.40904377733989e-05
-3.35861069475626e-05
-2.47953023115138e-05
-1.36680500312314e-05
-3.2965431880958e-05
-6.50094891993496e-06
-1.18291787728378e-05
-1.93829058253266e-05
-2.080677031995e-05
-3.6055273236476e-05
-2.47234595960841e-05
-1.25618153304119e-05
-2.85715246100455e-05
-2.60229967931529e-05
-1.45575727008477e-05
-2.36684966916748e-05
-4.84041849859594e-07
-5.39280518170122e-06
-1.24775449879035e-05
-1.95089450365955e-05
-1.8713677864643e-05
-3.06333675168935e-05
-1.25590203248881e-05
-2.69694236372812e-05
1.31281201264581e-06
-6.3863190158765e-07
-1.03792113558907e-05
-7.91661381243674e-06
-1.44133833519278e-05
-2.67711269377681e-05
-3.44844289078717e-06
-3.8092560121933e-05
-2.15801542786518e-05
-2.40687598663757e-05
-2.29790498471776e-05
-2.20284835364374e-05
-3.00054512007324e-05
-9.54389021807248e-06
-8.51003226349725e-06
-3.46159783275903e-05
-3.16242674788423e-05
-1.98011682680413e-05
-1.34223319712913e-05
-7.79452760320212e-06
-3.86070402261078e-05
-4.7706119722391e-06
-1.3425259706588e-05
-4.38814569095394e-05
-2.97333685509481e-05
-1.07203813101607e-05
-8.8029822009272e-06
-2.27187413254884e-05
-5.48137874870348e-06
-1.84863177704667e-05
-1.35323638947378e-05
7.67045200018864e-06
-1.73434680611976e-05
-1.22642426684984e-05
-1.12540195719131e-05
-2.84176651637663e-05
-7.444660323441e-06
-9.64240453897461e-06
-1.54498477099314e-05
-1.56473877940233e-05
-3.73542171598597e-05
-3.71704792187971e-05
-8.17993350799948e-06
-2.13678980212054e-05
-3.86235433195756e-05
-3.53131493097275e-05
-1.37857550086923e-05
-4.23186675071924e-05
-2.21691388939213e-05
-1.32856582667067e-05
-2.36362227916403e-05
-1.39473593476273e-05
-4.90475674266221e-06
-2.99599179701445e-05
-7.90455049509109e-06
-5.01755590859893e-06
-2.67080081158344e-05
-2.05963232918223e-05
-3.29055535427034e-05
-6.93479940399033e-07
-1.43555367542608e-05
-1.28913304818151e-05
-1.54774135424718e-05
-1.89490122149764e-05
-2.45762760184207e-05
-3.0049189622642e-05
-1.77241519638495e-05
-2.94329677907717e-06
-3.27119638042213e-05
-3.4956001996955e-05
-2.00651747177065e-05
-2.89469736357992e-05
-1.69893527912255e-05
1.86763141705042e-06
-1.65458889956726e-05
-2.43655593456481e-05
-1.17317881495117e-05
-1.35913607337038e-05
-2.38990299977598e-05
-2.66722459296817e-05
-1.50300461007467e-05
-1.18871380211159e-05
-2.33654008451547e-05
-1.93281631468956e-05
-2.88851511446438e-05
-2.42392701105857e-05
2.11320419267831e-07
-1.81514638042531e-05
-1.71517674304267e-05
-1.11553942064587e-05
-2.78911044885902e-05
-2.05406348721085e-05
-1.63877821008363e-05
-3.21118240722434e-05
-2.46676052003529e-05
-1.11643667222524e-05
-2.30999030337327e-05
-2.41596658307806e-05
-1.49521174537368e-05
-1.13501373362609e-05
-1.26563742527143e-05
-2.43691621625689e-05
-1.05280991210263e-05
-9.35362467500613e-06
-2.34140180945167e-05
-3.76041074364199e-05
-1.09198155877571e-05
-1.52990204722457e-05
-3.46656648505045e-06
-1.13485560347085e-05
1.49440830852283e-05
-1.07055058115679e-05
-4.96961999065965e-05
-1.44810450552467e-05
-4.19164743891901e-05
-3.43335183171687e-05
-1.82539617112078e-06
-5.06684133780676e-06
-9.87600205730419e-06
-2.19567767471238e-05
-5.37099727524934e-05
-1.33980984074197e-05
-1.46192837909647e-05
-4.56601091785332e-05
-2.26425013197827e-05
-1.91465878834466e-06
-2.28953895611054e-05
-2.44156242967968e-05
-1.4886860604228e-05
-1.11260787308565e-05
-4.41388663289145e-05
-2.81644280497779e-05
-3.96577819954212e-05
-1.8956556541559e-05
2.87743926138825e-06
-1.34422022208957e-05
-9.22737771304082e-06
-1.10712682005887e-05
-1.93914440610433e-05
-5.13771795647946e-06
-1.40516538529546e-05
-2.88461903531634e-05
-2.64652338142719e-05
-3.29212084472107e-05
-2.73039651376654e-05
-2.57065551954448e-05
-1.86838336092088e-05
-2.72279805394961e-05
-4.24078146494236e-05
-1.92704213979262e-05
-1.50050044688777e-05
-7.05464747581721e-06
-2.29541880047091e-05
-9.66389642989371e-06
-3.84654642085027e-05
-1.29464658637058e-05
-2.51392259954531e-05
-2.0145721915023e-05
-1.22217948894093e-05
-1.78270166301994e-05
-3.80152997533402e-05
-3.31520852740638e-05
-1.30347979363694e-05
-3.80590112424304e-05
-1.91509534306326e-05
-4.14537148352269e-05
-1.59380139651504e-05
-3.43847944051379e-05
-2.96850046586455e-05
-2.06232832807048e-05
-1.60668840769942e-05
-1.30748998798642e-05
-3.76511764275411e-05
-3.51673288558416e-05
3.19236376593864e-06
-3.61062808511768e-05
-3.26149717954174e-05
-2.35787823042511e-05
3.46454735673849e-06
-2.23936595900383e-05
-9.99757396450051e-06
-2.64148237650999e-05
-3.62368815578045e-05
-7.42946135088618e-06
-2.45741410289969e-05
1.09845962121088e-05
-2.3073157015834e-05
-1.48263690902458e-05
-2.6997007241569e-05
-3.52722355315869e-05
-3.16208153907623e-05
-1.57108473205844e-05
-1.24886645855537e-05
-5.60368407602735e-06
-1.60362970135795e-05
-1.46756648968391e-05
-3.36275483536602e-05
-7.34305857510984e-06
-1.66505060897115e-05
-2.56550216142649e-05
-2.47209730668674e-05
-3.30083756234077e-05
-2.89539195860582e-05
-2.25078005844448e-05
-3.64454028841835e-05
-4.39035238201564e-05
-1.05185566748883e-05
-2.35355621897247e-05
-2.78016404614329e-05
-1.22193609015747e-05
-3.1601235206494e-05
-1.63514530243409e-05
-3.3138085391669e-05
-1.64111995404527e-05
-2.17622534367523e-06
-2.58568343806548e-05
-1.55619338535064e-05
-1.19897861042189e-05
-4.08648460704102e-05
-1.5289322133507e-05
-1.68882385650437e-05
-2.24654792622118e-05
-3.97985840227123e-07
-6.40562849268842e-06
6.70184624216194e-06
-2.88098437553029e-05
-3.91307694721152e-05
-2.52772396551072e-05
-4.34930895606557e-05
-1.37396404526559e-05
-4.07034078168515e-05
-2.6097556048912e-05
-4.17265647948884e-07
-2.66845024424963e-05
-7.0554380320919e-06
-2.57361322506804e-05
-1.18696843047322e-05
-2.54719300495258e-05
-7.9023042965862e-06
-3.5909371465413e-05
8.71599166656583e-06
-2.70622139196207e-05
-2.38968486332961e-05
-2.06513605684459e-05
-3.62631652812181e-05
-4.3958942967294e-05
-3.78904886102372e-06
-3.21620675867724e-05
-2.90771416910009e-05
-3.28817172063462e-05
-1.8945350046567e-05
-1.08554522870663e-05
-2.70740595759684e-05
-2.46445650650702e-05
1.53946533125193e-06
-4.88549357374679e-05
-1.95953688168642e-05
-1.18482027994055e-05
-1.65074036489442e-05
-1.00950619817163e-06
7.67213150436861e-06
-1.91166723506769e-05
-2.69110712110345e-05
-5.96770010837207e-06
-2.73268768957075e-05
-1.90854945814129e-05
-2.24312911617555e-05
-3.30512260861393e-05
-1.16111172029605e-05
-2.10734255754869e-05
-3.71541669002089e-05
-4.21957311688061e-05
-3.69177151660469e-05
-3.629631349345e-05
3.70691556360383e-06
-1.42675167289812e-05
-1.29236274105911e-05
-3.47717996053667e-05
-2.56326573183442e-05
-3.02594985152317e-05
-3.60177085052249e-05
2.11465584650279e-06
-1.39613601188478e-05
-2.14923630891545e-05
-1.02048144227008e-05
-2.30321014294461e-05
-1.64459717366338e-05
-1.39444819118966e-05
-1.66934381353403e-05
-2.77215273483764e-05
-2.08863353639101e-05
-1.38889792752125e-05
-2.40726280093314e-05
-2.51627909663898e-05
-1.85634727696966e-05
-9.99129892462308e-06
-2.45558344081991e-05
-2.9517455858112e-05
-3.57566103892018e-05
-3.28357486692464e-05
-1.68637771059344e-05
-1.44369583632694e-05
-1.33998242964801e-05
-3.43933853204983e-05
-2.65374499324164e-05
-1.73314387674781e-05
-9.86286499477672e-06
-1.952758236106e-05
-3.6978871677929e-05
-2.4135659540182e-05
-1.4094824275942e-05
-3.4209888932182e-06
-1.20153825171427e-05
-2.18777452559134e-05
-3.0887052131166e-05
-3.1152348552493e-05
-1.15895739165931e-05
-3.91026731033616e-05
-3.24332125637864e-05
-2.45307178669336e-05
-1.11006940758946e-05
-1.5701039281829e-05
-1.6532515813614e-05
-5.1521385414516e-05
-3.76258437639816e-05
-1.15903378342524e-05
1.36452478515732e-05
-2.06880477397225e-05
-3.45870036057127e-05
-7.51361587305069e-06
-6.83242620331198e-06
-1.50441349975404e-05
8.46368318351155e-08
-3.06300651956362e-05
-2.90078394467021e-05
-1.10983890422787e-05
-1.27028420581101e-05
-1.69817371879691e-05
-1.54888200754268e-05
-1.68272082386769e-05
-2.27127779525396e-05
8.75595794742538e-06
-3.37659411240304e-05
-4.58601275357591e-05
-3.02685792730384e-05
-1.61477241884671e-05
-2.89542753585306e-06
-2.11630277540465e-05
-3.5440954915762e-05
-2.23101044290825e-06
-1.54886549474198e-05
-1.2493287678276e-05
-5.55942063280276e-06
-9.30224117121776e-06
2.83701746447375e-06
-4.64426586195092e-06
-2.40892907484975e-05
-9.39153255821786e-06
-1.73389697849287e-05
-1.70137407375027e-05
-2.67465552932413e-05
-2.66192539236814e-05
-9.01088861096165e-06
-4.48712408323422e-05
-1.55316450196583e-05
-3.6519911456529e-05
-1.52949011932131e-05
-1.97377403554131e-05
-1.37425713816192e-05
-1.22523446331575e-05
-3.60332805305281e-05
-1.83699453232139e-05
-7.71906211893309e-06
-2.66484329803769e-05
-1.53311842955421e-05
-3.65229493569976e-05
-3.56583555753284e-05
-3.03489440261716e-05
-3.16488534263191e-05
-2.88580656894812e-05
-1.35717738739179e-05
-2.74384646541903e-05
5.69549441226378e-07
-3.99342062292175e-06
-4.19353423336518e-05
-2.20404955926705e-05
-9.5108767039887e-06
-1.51899878136785e-05
-7.42244933604624e-06
-1.97141001767564e-05
-1.89877518486807e-05
-4.27575003316308e-05
-1.58973142484433e-05
-3.52950242243419e-05
-2.47805685677168e-05
-2.47735924220934e-05
-2.49238977048273e-05
-1.74239282176885e-05
-3.5999076292277e-05
-4.94519870717124e-05
-1.75616315999422e-05
-1.81800265628473e-05
-2.30146301609975e-05
-3.37983815741757e-05
-1.81982625383913e-05
-2.24469415626624e-05
7.55982942594245e-06
-9.62886775753248e-06
-3.6934005487295e-05
-1.16165396533589e-06
-1.39716962784257e-05
2.51974550815166e-05
-5.36914399053769e-06
-3.27008476374195e-05
-3.08618530256151e-06
-2.61639392627714e-05
-3.19580344224399e-05
-2.47742438170055e-05
-3.33362934589018e-05
-1.79976014655893e-05
-2.87356765032712e-05
-3.25665080040991e-05
-2.10718654145303e-05
-3.1850341839455e-05
-7.7048506484191e-06
-3.27223558703445e-05
-2.47286678097087e-05
-2.37161721967743e-05
-1.76493854706805e-05
-2.39683703714478e-05
-4.41853753836969e-05
-1.54661372116489e-05
-1.05624059457306e-05
7.32065098415847e-06
-2.1166356561062e-05
-6.92461882174567e-06
-3.2479292093704e-05
-3.71982622301868e-05
-4.33919038374712e-05
-3.14393717489089e-05
-3.57226245937514e-05
-3.47123341122803e-05
-2.27836101493622e-05
-3.62765055406372e-05
-3.75815021802052e-05
-1.50077071627001e-05
-1.64803295707552e-05
-1.14966561785527e-05
-1.97212417330952e-05
-2.88147495180345e-05
2.63112078311485e-06
-1.56844353202198e-05
-2.931257627197e-05
-1.17814149407248e-05
-1.14061830058329e-05
-2.10282487512357e-05
-1.73168190535574e-05
-2.66924934534171e-05
-2.14584452717136e-05
-2.14438648455334e-05
-8.27642044993227e-06
-1.86409155949136e-05
-9.58792477766867e-06
-3.05897565305753e-05
-2.8998692062244e-05
-2.53572880425209e-05
-4.2342340270991e-05
-2.71287638193775e-05
-3.52770990084993e-05
-2.79523422832577e-05
-2.10132987858448e-05
-1.93758228202292e-05
-2.0165626203002e-05
-3.21161870441449e-05
-2.95706490583218e-05
-2.83007778948955e-05
-2.11026845180022e-05
-2.59269249865042e-05
-1.11438066998594e-05
-2.92604929222673e-06
-5.94584712390719e-06
-2.02745365628947e-05
-4.11013920882501e-05
-1.14010072643522e-05
-1.32921933755177e-05
1.23952260394774e-06
-2.05717388892591e-05
-2.27486595061927e-05
-1.30233422433206e-05
-1.30008827333784e-05
-2.97524898625635e-05
-2.00200181950869e-05
-2.65832196634516e-05
-1.43170017906371e-05
-2.2071142056553e-05
-4.45912286636354e-05
-2.13630722825046e-05
-1.49402719247552e-05
-3.90919596225959e-05
-1.71891133523062e-05
-2.05502786715787e-05
-8.20465060469109e-06
-9.99888887039505e-06
-2.37317519838818e-05
1.44036863288936e-06
-2.72532443566767e-05
-2.89158614804515e-05
-2.38237694766028e-05
-2.81267662496743e-05
-2.59353157060939e-05
-1.01761893295033e-05
-1.2804075689681e-05
-1.80815265379224e-05
-1.98808787162215e-05
-1.80768691615304e-05
-2.50731413760686e-05
-1.69380088891813e-05
-2.29566187345194e-05
-1.35213226849712e-05
-5.95538362358827e-06
-3.48296968598935e-05
-1.58632544009611e-05
-3.88538086667462e-05
-4.79565762532468e-05
-2.73206662143625e-05
-2.74443315155247e-05
-4.49443966012262e-06
-1.95645873970716e-05
-1.59927188811377e-05
-2.96100187625635e-05
-1.11156359881884e-05
4.23911802539481e-06
-7.84382249620507e-06
-3.08972463552424e-05
-1.17809201219498e-05
-1.03305907459907e-05
-3.61505685237907e-05
-1.11575408975407e-05
-3.35712176315686e-05
-1.12637172012189e-06
-2.11062559768249e-05
-2.1180784175929e-05
-2.16966327380478e-05
-3.64426248560357e-05
-2.34071146411341e-05
-2.82061184053074e-05
-1.74600182665185e-05
-2.05401944583168e-05
-2.04949656588545e-05
-2.31927151049381e-05
-3.63328282323042e-05
-1.93953819423925e-05
-2.31464127598852e-05
-2.51710346256266e-05
-2.00012963852341e-05
-2.0543723983037e-05
-2.25015988453942e-05
-1.88551798714458e-05
-2.40418922140512e-05
-4.21123922551681e-05
-2.76884891116864e-05
-1.2140501605077e-05
-1.18300256215931e-05
-2.46415121747597e-05
-2.43571597496796e-05
-1.69585241870177e-05
-2.22816048595185e-05
4.75407264116849e-06
-1.78132530879709e-05
-1.04974906940944e-05
-1.98359588587523e-05
-2.16066716241362e-05
-2.94884755830744e-05
-2.70557385883528e-05
-1.18035188674764e-05
-9.72166687438089e-06
-9.87779708397528e-06
-2.66687001185222e-05
-1.05195023662961e-05
-1.95795930574807e-05
-1.07796118914461e-05
-4.33544968485922e-05
-2.57213227686353e-05
-1.46363749769679e-05
3.35573963799635e-06
-6.18006509121984e-06
2.45201824832294e-06
1.21088909624702e-05
-3.19890362985412e-05
-9.64242305664441e-06
-1.40231724537211e-05
-9.75196396796058e-06
-2.61594505935952e-06
-1.76204584426011e-05
-2.7928932200614e-05
-1.10301373095132e-05
-1.67821814029296e-05
-2.10769822724499e-05
-1.2219807639323e-05
-2.54889184572796e-05
-2.42799972548179e-05
-3.26032361859774e-05
2.61488278364062e-06
-3.73726191362392e-05
-3.92320316060927e-05
-1.58068212971953e-05
-6.11821023825576e-06
-3.54440397955328e-05
-2.42579254403553e-05
-2.0120645439587e-05
5.79294798604073e-06
5.85459085285075e-06
-3.45056483888826e-05
-1.44350119968373e-05
-3.96666604651954e-06
-3.42753108982264e-07
-3.53029849824934e-05
-2.0163199000318e-05
-1.5483660745396e-05
-2.60156195154153e-05
-1.89999391530693e-06
-1.10985105192001e-05
-2.49277645964925e-05
-2.50965971736719e-05
-1.81955767494993e-05
-1.66215132659977e-05
-8.39651523195347e-06
-5.19378978584194e-05
-3.9294200161824e-05
-1.13770003142942e-05
-1.62572717190737e-05
-3.68451219336511e-05
-1.27985980157904e-05
-1.95805491338433e-05
-1.51648817118298e-05
-3.31852989176697e-05
-1.24911658464068e-05
-2.66268663625659e-05
-1.88422755898128e-05
-1.90882519006496e-05
-2.14714591512795e-05
-4.33217733296217e-05
-2.76517213271868e-05
-2.63921566097377e-05
-1.7413591740141e-05
-2.2502546184439e-05
-3.83627481433198e-05
-3.6179754719149e-05
-2.32790551658031e-05
-1.83232192678468e-05
-4.12199617137739e-05
-7.41198832287391e-06
-2.29089185296674e-05
-2.82460414867044e-05
-4.37258582910515e-05
-2.82308400514914e-05
-1.93666740322234e-05
-2.17721299796129e-05
-2.18276993621122e-05
-4.15086873889235e-06
-2.09102400897839e-05
-2.61552196176967e-05
-9.38392599954268e-06
-4.0235812480201e-06
-2.71057487191293e-05
-2.31356895638191e-05
-2.22493785777698e-05
-1.36571422016684e-05
-2.28869883570721e-05
-2.68426820673017e-05
-9.31843045100266e-06
-3.4383786681595e-05
-2.99274223865834e-05
-1.97720510099093e-05
-1.69672451368365e-05
-2.22219539756839e-06
-8.72376781593332e-06
-2.84829216800213e-05
9.14952637538425e-06
-4.46490409661157e-06
-2.06046196566961e-05
-1.94062744242238e-05
-2.62521717889864e-05
-3.74937385024119e-05
-1.99271311371092e-05
-1.86205187728732e-05
-2.80444770953922e-05
-2.32139155212007e-05
-1.96963307213122e-05
-1.55268546847006e-05
-1.61879940164034e-05
-3.24636319340743e-05
-2.94295224836556e-05
-2.05229152946133e-05
-5.55140332723393e-06
-2.83059438647527e-06
-2.73430295394526e-05
-3.2048224390018e-05
-1.86391408895675e-05
-6.26639868453016e-06
-2.71806833148846e-05
-2.97655141140877e-05
-7.70694500223313e-06
-1.97674172778019e-05
-1.23396040890109e-05
-2.61095304746912e-05
-3.74074057328724e-05
-5.67132965668725e-06
-1.14054270664955e-05
-1.92935668773425e-05
-2.41634423395727e-05
-1.25777476214358e-05
-2.94237542548213e-05
-2.86660585221377e-05
-3.09873359617616e-05
-1.24448098317876e-05
-1.90287204053092e-05
-2.33860085813374e-05
-2.26419244106625e-05
-1.91272978429134e-05
-1.60606328812344e-05
-2.45661422297001e-05
-3.57217806666717e-05
-3.51500678574549e-06
-2.17036268426953e-05
-1.64195606847183e-05
-2.37641542095129e-05
-3.51967765314805e-05
-3.90616336457463e-05
-1.15655773461381e-05
-2.70483756026674e-05
-3.52043480612659e-05
-1.68005281104346e-05
-1.50622293387872e-05
-2.02636659104448e-05
-6.71718439221e-06
-2.43624737482296e-05
-1.26273707066164e-05
-3.25732586460608e-05
-3.15391051818414e-05
-1.79135653151378e-05
-2.28261173088832e-05
-3.18142888441576e-05
1.97852387489281e-06
-2.80426882128371e-06
-1.7948432101541e-05
-2.02767669506761e-05
-8.60342783302912e-06
-2.56367640543786e-05
-3.28949467391502e-05
-8.65781498184906e-06
-2.85774760289946e-05
-1.63037885274735e-05
-2.20607700226749e-05
-2.17488413099519e-05
-1.16641550989475e-05
-2.56673313157344e-05
-3.09929022336856e-06
-5.21452909773965e-06
-1.17779842358203e-05
-2.58995115605317e-05
-1.910026133366e-05
-3.04849079668734e-05
-4.11199020294595e-05
-1.55579290440369e-05
-1.67443255912819e-06
-2.09768540423966e-05
-3.67175026930453e-05
-3.43351808646389e-05
1.2047112047657e-07
-2.05981697484228e-05
-2.02547564646997e-05
-4.55709432158996e-06
-1.02196930057031e-06
-4.99263878022845e-06
-1.74905740194554e-05
-1.56857015643527e-05
-1.02625588485795e-05
-3.21456920822915e-05
-1.36324445210509e-05
-3.70751749310304e-05
-3.68239895037895e-05
-1.73507483309059e-05
-2.60586978640673e-05
-2.07368092564057e-05
-3.66285138691419e-05
-2.15440144337204e-05
-2.20361086615375e-05
-1.89864835520636e-05
-2.26692615495321e-05
-2.82552617002238e-06
-3.91848947246779e-05
-3.15404204801554e-05
-1.2223495934642e-05
-1.46187018805908e-05
-3.73819633896148e-05
4.24244491594445e-08
-2.78595286114323e-05
-2.82994621157485e-05
-1.99824990746777e-05
-1.8074320642112e-05
-3.13355305486995e-05
-2.51720816340623e-05
1.07032585061825e-05
-4.75752615158336e-05
-4.59606611128137e-06
-2.18414505194948e-05
-2.78300015605374e-05
-1.9839479055919e-05
-2.08393009391459e-05
-2.88019691902274e-05
-2.8485766939979e-05
-1.61290534020397e-05
-2.47221191621562e-05
-1.02205104778777e-05
-8.93273815335437e-06
-1.70876600973776e-05
-3.27159240487759e-05
-3.16639168799374e-05
-3.08090165510815e-05
-1.68202458529331e-05
-1.87440808276255e-05
-1.68996193476583e-05
-2.07069339904001e-05
-2.17539649022296e-05
-8.09392543066213e-06
-7.36008386473968e-06
-1.38348247082937e-05
-1.3102299697353e-05
-3.65986223126065e-05
-1.80961248155699e-05
-2.3014489186985e-05
-1.82551639591309e-05
-4.58473834903502e-06
-2.18828975526484e-05
2.93505623017175e-07
-2.84067696062698e-05
-1.90829103705698e-05
-2.42137527129567e-05
-1.63175444241158e-05
-3.16141438826502e-05
-2.909444553379e-05
-2.14011078090554e-05
-8.21142936315078e-06
-2.53790367174118e-05
-4.32514228426303e-05
-2.90568115917932e-05
-2.87135057121996e-05
-7.01308387796555e-06
-2.67925015356191e-05
-1.81786961942332e-05
-1.32778891685229e-05
-6.05987982676119e-06
7.69424131538462e-07
-2.64952311019061e-05
-1.56706673121965e-05
-1.15162421680022e-05
-6.76976803330892e-06
-3.68185266869115e-05
-3.07252897937435e-05
-3.23680476842928e-05
-2.00702796963412e-05
-1.92085627028133e-05
-3.54812774023159e-05
-6.69417801907742e-06
-4.96859550721587e-05
-2.09834907173685e-05
-4.08862643702096e-05
-3.69421267509142e-05
-1.25449402545499e-05
-9.8632126100756e-06
-1.90643082608266e-05
-2.15964334208407e-05
-5.6219866306176e-06
-1.43996346248204e-05
-2.11592015707992e-05
-1.09442436537216e-05
-2.78496595779258e-05
-3.57410289347958e-05
-3.68979235270642e-05
-2.49693060554196e-05
-8.13658832272259e-06
-1.97031021203905e-05
-9.10183236729235e-06
-3.62767207846759e-05
-3.04804783993172e-05
-5.20676453802893e-06
-8.66735759223815e-06
-1.05085792854134e-05
-2.67384358032277e-05
-1.95155630677851e-06
-1.79137114065286e-05
-1.22556675302185e-05
1.61008198468514e-05
-2.36593201009002e-05
-9.21100596822918e-06
-2.18413037165541e-05
3.18672436233459e-06
-9.54631429466014e-06
1.17812756339219e-05
-1.93156807728877e-05
-1.81949793681146e-05
-1.70834610634165e-05
-2.91877037153402e-05
-1.09634888193007e-05
-2.18377305765965e-05
-7.33349975418081e-06
-1.45727015582021e-05
-2.35116419151195e-05
-4.22504383181321e-05
-1.52989411275837e-05
-3.24352038832962e-05
-1.66920124992055e-05
-1.97721948434944e-05
-1.37594447423711e-06
-2.58203371804297e-05
-2.49503208151782e-05
-1.14458333573338e-05
-3.31139491120212e-05
-2.89016677823232e-05
-2.03076163746923e-05
-3.63170023010089e-05
-1.69591232906118e-05
-9.94450317586193e-06
-2.07187611240035e-05
-1.6162314451861e-05
-1.81842784873513e-05
-2.57674287069383e-05
-1.53266444896507e-05
-1.65649748499106e-05
-3.76096806182131e-05
-9.44018552397978e-06
4.71675444627381e-06
-1.98239597156989e-05
-3.09042141153973e-05
-1.2663294992691e-05
-4.24199315723406e-05
-2.09993025534791e-05
-1.59895521754109e-06
-2.09499349328683e-05
-2.09335631092358e-05
-2.09023727774156e-05
1.82885527369579e-06
-2.22315691295296e-05
-3.75338253077244e-05
-1.69478532329214e-05
-2.76100460611441e-05
-3.65630404058516e-05
-8.11100501175602e-06
-3.12168217087311e-05
-1.41619169558515e-05
-1.53788484723163e-05
-1.27845589078219e-05
-3.6009686851232e-05
-2.80789392789728e-05
-4.20284441123974e-05
-2.88166334238595e-05
-1.56711445033414e-05
-1.06957481246858e-05
2.30390629970289e-06
-3.77036517536917e-05
-3.0962886040379e-07
-2.78101805505242e-05
-1.18105819529103e-05
-3.60942487547608e-05
-3.49468332584086e-05
-2.91711200935123e-05
-3.60608852554616e-05
-2.06993736407163e-05
-3.69225624971008e-05
-2.08256070487708e-05
-1.16252199341142e-05
-7.36949247838639e-06
-1.36922359849789e-05
-7.34229454690374e-06
-1.13225899062016e-05
-1.7601596755147e-05
-3.43702968281623e-05
-4.3742344668803e-05
-3.8957015514159e-05
-3.61074100006591e-05
-2.81686095414673e-05
-8.76882129389869e-07
-1.19527948857799e-05
-2.10744850384899e-05
-4.86529133779871e-06
-4.55726421801103e-05
1.03666188029175e-05
-2.46342039481373e-05
-4.23672519558608e-05
-2.99002476422837e-05
-3.11278625333956e-05
4.98190995374136e-06
-9.4072706150824e-06
-5.91958615647454e-06
-2.15700238878782e-05
-3.29627652934406e-05
-2.72155422412878e-05
-3.2728782007738e-05
-2.14327095879223e-05
-8.80297241593931e-06
-4.56386532095372e-05
-3.34284147081872e-05
-1.63469384447545e-05
-9.11794598226108e-06
-1.13787883465031e-05
-2.71267048098712e-05
-2.78382024593808e-05
-7.04758913012476e-06
-1.50831228839835e-05
-1.32028338070815e-05
-3.35964794874954e-05
-2.3895300417067e-05
-1.04545311895813e-05
-4.4713595113099e-05
-2.36934392824108e-05
-4.15918487455567e-05
-1.81697881918903e-05
-1.15753876550295e-05
-1.94681463151292e-05
-1.92002552214493e-05
-2.29530924686494e-05
-1.59343381712619e-05
-1.33907977075517e-05
-2.83572903700906e-05
-2.25798260812361e-06
-5.94408952841549e-06
-4.04153035114891e-05
-5.21754451844574e-05
-1.6748154367922e-05
-2.87017915859433e-05
-5.71312606370601e-05
-1.94295131278538e-06
-2.32575380331634e-05
-2.85272731408802e-05
-2.3034149674858e-05
-3.14276295273209e-05
-2.62089411724033e-05
-3.28746351159434e-05
-1.48239740219793e-05
-2.98740024424371e-05
3.16718896121655e-06
-6.83693401970012e-06
-7.16338257586208e-06
-2.05814994826783e-05
-1.05241974066723e-05
-2.59182356537764e-05
-1.43360678982817e-05
-2.116795776348e-06
-1.50702578079303e-05
-2.16872620497579e-05
-4.63591591601333e-06
-4.1969839317317e-06
-1.83764945338186e-05
-3.3431847265983e-05
-2.78539495095543e-05
-1.1829774574563e-05
-1.30071656941253e-05
-3.38864645890474e-06
-2.55210666328211e-05
-2.13636719307529e-05
-1.02668878927167e-05
-8.23036574876544e-06
-7.97940463533122e-06
-2.35366470232525e-05
-3.27812420564233e-05
-2.39597804531283e-05
-1.50318045548956e-05
-2.59094082011312e-05
-2.50649695755561e-05
-2.56489624785528e-05
-1.10640474298016e-05
-2.68091943069038e-05
-1.23949118806299e-05
-1.72956859096947e-05
-1.7301058697662e-05
-4.22725134718717e-05
-1.72491405370655e-05
-1.16281864237364e-05
-1.9542596362911e-05
-2.10247567461895e-05
-2.50581449857076e-05
-1.47029259929943e-05
-1.34396153773755e-05
-2.41869384527518e-05
-3.58567463626461e-06
-3.08564103370903e-05
-2.5694468719089e-05
-5.98853510628773e-05
1.07666451657757e-06
-1.88804821616442e-05
-2.15172187324283e-05
-1.64965234612875e-05
-3.05995811694751e-05
-1.10940305016704e-05
-9.69208623127079e-06
-3.27882945798482e-05
-1.05483642091547e-05
-1.55107427750388e-05
-4.03762908499509e-05
-2.94667841396e-05
-5.99799650498655e-06
-2.43793689582117e-05
-1.4349665006353e-05
-2.15510985813555e-05
-3.33350446058983e-05
-3.82076003293283e-05
-1.71245979691656e-05
-1.41382250202899e-05
-1.56045646676028e-05
-1.92415374249669e-05
-2.45208478443863e-05
-1.99313839180221e-05
-5.16599094434731e-05
-1.45313062845741e-05
-1.46282127721919e-05
-4.11641884543291e-05
-1.04228892704114e-05
-2.60386905925922e-05
-2.76562787007665e-05
-2.07476996823918e-05
-1.55624563060951e-05
-7.73485640879596e-06
-2.60048889605427e-05
-1.67983547019629e-05
-2.48436414645038e-05
-9.8060574603732e-06
-2.81584093593263e-05
6.18064756838204e-06
-1.36042949446018e-05
-1.53490638222512e-05
-1.49624547122188e-05
1.00662423365592e-05
-4.50335965165251e-05
-4.10598900080878e-05
-1.04664596612481e-05
-1.39479030182179e-05
-4.54658238111135e-06
-2.65605955321182e-05
-9.74153713320829e-06
-1.91643256250978e-05
-1.19731522459915e-05
-1.81030634062043e-05
-1.38908711075781e-05
-6.31980571073017e-06
-2.15952415724212e-05
-1.20523950705327e-05
-1.49361960889431e-05
-1.95858652495085e-05
-4.32736299417048e-06
-1.59613172352751e-05
-1.28173811716923e-05
-4.19119939087013e-05
-2.16391623511586e-05
-2.47182491101005e-05
-1.46527957719674e-06
-4.10290538068129e-05
-2.22415236662e-05
-1.65128739610177e-05
-3.35772566204957e-06
-4.29311903960779e-05
8.01446445375422e-06
-2.12519258968604e-05
-3.46753750076634e-05
-6.09874966176234e-06
-4.69075633122873e-05
-1.11108662625441e-05
-1.71255014684119e-05
-1.57183853099966e-05
-2.89724442008663e-05
-1.36883251814004e-05
-1.71561682827858e-05
-1.24607278839598e-05
-8.759810759432e-06
-3.1923728951177e-05
-3.66156374010562e-05
-8.71416053782617e-06
-2.19090443835157e-05
-4.45415261831975e-05
-2.44904243684013e-05
-3.55302069931988e-06
-2.40458672659228e-05
-2.45283934452535e-05
-1.65752030848818e-05
-5.04418683447472e-05
-2.67504596439739e-05
-1.11873712486263e-05
-4.10422506642397e-05
-9.92510002990094e-06
-5.82844772709778e-06
-1.71617197934758e-05
-3.74621306463706e-05
-1.04536058114167e-05
-4.58634734337723e-05
-2.92033796226731e-05
-1.73837242182403e-06
-1.83271111903121e-05
-8.80433544157954e-06
-1.66282744798074e-05
-3.02871537849075e-05
-1.08114071966271e-05
-3.31085357567814e-05
5.9571290998525e-06
-7.01234668282133e-06
-3.03448275990548e-05
-2.59954342806405e-05
-1.53200471927848e-05
-2.33478998766664e-05
-2.26177783052402e-05
-1.88365818355437e-05
-2.50680184004502e-05
-1.14645471930799e-06
-2.25575427348286e-05
-1.03681902599911e-05
-2.17427909906239e-05
-2.34171456972943e-06
-1.55575895492475e-05
-1.44059268457071e-05
-2.70452758710281e-05
-1.45916829831878e-05
2.40041960826281e-06
-1.2367888294363e-05
-8.6903710828536e-06
-1.23682579777098e-05
-1.55178728118684e-05
-1.06339746247384e-05
-8.11497264233026e-06
-4.07626988607486e-06
-2.18178200626916e-05
-1.7816235473828e-05
-4.37688259863717e-05
-9.59246028038574e-06
-3.99383545556509e-05
-1.8960519284401e-05
-2.76234397365691e-05
-1.57020905984805e-05
-2.33428121115401e-05
-3.63401067827073e-05
-2.1104114475534e-05
-2.76931485742444e-05
-2.29980864620994e-05
1.44586644322864e-06
-2.5925966220413e-05
-2.01011210423264e-05
-1.40744521011172e-05
-2.61266556413699e-05
-3.69286919993772e-05
-2.66707952322389e-05
-9.57791505422659e-06
-3.20617921776668e-05
-2.22732591648504e-05
1.40700992301136e-05
-3.13258365737242e-06
-2.92982118994777e-05
-3.07639285792687e-05
-1.8355213961558e-05
-3.273053212863e-05
-3.05704258188696e-05
-1.70362021711617e-05
5.5255168621773e-06
-3.72821285704368e-05
-2.53781274950832e-05
-1.61317117437384e-05
-1.33678953456183e-05
-3.48146114432253e-05
-2.90325137812516e-05
-3.70882075636754e-05
-1.13233265831152e-05
-3.73710752279691e-05
-1.35795531879176e-05
5.86079614393434e-06
-4.44764044445353e-05
-2.88296388215143e-05
-4.37201172154852e-05
-3.88758095485272e-05
-3.55332250080019e-05
-1.29494539132303e-05
-2.25443369086862e-05
-2.52895798339627e-05
-2.64925727277637e-05
-9.53105872927964e-07
-3.10648465059711e-05
-3.27490551024104e-05
-1.90641462984968e-05
-3.81022640546316e-05
-8.84878583821367e-06
-9.90033836026425e-06
-2.85507255462436e-05
-1.61272160800713e-05
-3.30473068504392e-05
-2.77381700807921e-05
-1.79796347843093e-05
-2.25415534179667e-05
-2.23263760327169e-05
-4.3230722948274e-05
-2.52118402475992e-05
-1.95176912528784e-05
-1.0443392348044e-05
-4.3596360189737e-05
-1.4774593054522e-05
-2.33653082143198e-05
-1.05945430543238e-05
5.15037564245386e-06
1.58906537599182e-06
-1.57121257820103e-05
-3.26340204391212e-05
-1.75034662930896e-05
-1.72096482563919e-05
-2.30340110992556e-05
-2.65037651560842e-05
-2.55160086429131e-05
-1.34034287946335e-05
-1.82661568421378e-05
-2.86228775292462e-05
-2.9713490675731e-05
-9.83065140955487e-06
-6.47584236937029e-06
-2.14754972894185e-05
-1.02321385067883e-05
-6.01331141143958e-06
-1.4675740756697e-05
-1.83883606624258e-05
-2.04632298264378e-05
-3.58407435153674e-05
-2.10677758263708e-05
-7.17360717687478e-06
-3.94650461162971e-05
-3.69357622813497e-05
-2.9294554437324e-05
-2.11720844590697e-05
-2.63551563294889e-05
-3.34176259221273e-05
-2.81533199314802e-05
-1.65722573892534e-05
-9.52542345267215e-06
-1.41916275331009e-05
-9.52061375006525e-06
-2.51835368729787e-05
-1.52597698464276e-05
-9.00924155452277e-06
-1.2023838032773e-05
-1.56882268926205e-05
-3.4765815794284e-05
-2.87662658357191e-05
-1.39115937277933e-05
-1.88223162413223e-05
-1.13547682664637e-05
-1.44387746463298e-06
-1.47936210500341e-06
-6.66618052924967e-07
-5.42271785139958e-05
-1.29397900179909e-05
-4.00174218468541e-05
-1.42134706029934e-05
-1.80670631924903e-05
-1.6390354246758e-05
-2.24193362793146e-05
-4.30976791667229e-05
-1.35243983888087e-05
-2.56646215566885e-05
-1.13708015415236e-05
-1.63580621843591e-05
-5.13957691272968e-07
-2.32506286082502e-05
-1.95503502475831e-05
-1.80772645693904e-05
-3.52186220740654e-05
9.68275650171868e-06
-4.1794667077028e-05
-1.79414395123714e-05
-2.42264728307992e-05
-1.07717979806569e-05
-1.69127339634498e-05
-2.61170792042386e-05
-1.5433530961446e-05
-4.51748291901499e-05
-1.90895359335062e-05
-4.24124796284387e-05
2.44203237935439e-06
-1.63974679871726e-05
-3.71259045542986e-05
-9.70971086322045e-06
-1.53849983011744e-05
-1.0882351890616e-05
-1.37105699427803e-05
-1.37606674389759e-05
-2.90783352995513e-05
-1.43261856451468e-05
-4.48041703478688e-06
-2.48829375074325e-05
-1.94701507608307e-05
-2.20596149046458e-05
-4.26411544790023e-05
-1.70905953039304e-05
-2.72830519857864e-05
-5.54140127836747e-06
-3.99523533077467e-05
-2.64710564662401e-05
-2.16060982230519e-05
-1.19912186787385e-05
-2.72116646217594e-05
-2.25328940992539e-05
-2.18912402046122e-05
-1.68583928771682e-05
-3.15768373374723e-05
-2.06967588872877e-05
-2.34477133823674e-06
-4.5088751187438e-06
-4.18826892810028e-06
-2.97017628673632e-05
-1.70344690658873e-05
-1.19813291348882e-05
-1.8591574374893e-05
-3.17642710395204e-05
-1.17147518080463e-05
-2.49180353248698e-05
-1.83035151355734e-05
-2.29477405943529e-05
-2.43524397036365e-05
-1.93889103560505e-05
-2.70065997100094e-05
-4.47239581151911e-05
-3.7169368793343e-05
-2.18295905783991e-05
-3.31954780886098e-05
-2.55339723110182e-05
-1.59199838868178e-05
-1.45199380995217e-05
-4.07417016315704e-06
-3.82051885413178e-05
-3.05567955660481e-05
-1.78438893737686e-05
-2.99611808531575e-05
-1.25225102891827e-05
-3.55471142422096e-05
-2.42134695108e-05
-2.75663399711214e-05
-3.13377631939172e-05
-3.29602848673878e-05
-3.76945168314845e-05
-3.84139073684102e-05
-5.71565446651364e-05
-2.00313300348103e-05
-7.11948052415719e-06
-6.94574879558603e-06
-3.04690780190859e-05
-1.62921444064757e-05
-6.59772987681684e-06
-2.88369235339176e-05
-1.95113864595387e-05
-2.28591876481244e-05
-1.20276421159597e-05
-2.20921566947949e-05
-1.5658764738612e-05
-5.99643103595959e-07
-8.13110458550317e-06
-2.56795685248924e-05
-9.84542015018013e-06
-2.03223148954229e-05
-1.40317769811047e-05
-1.98893226526068e-05
-2.76058197522886e-05
-1.20454750886081e-05
-2.81466722873543e-05
-1.70001726375615e-05
-1.0961573549073e-05
-2.10765853039913e-05
-6.94591473155838e-06
-1.24295446872328e-05
-2.98163467784561e-05
-3.99365934555859e-05
-2.70371245839566e-05
-9.48793638958755e-06
-3.85210708569461e-05
-1.27768640330969e-05
-2.14948880755421e-05
-1.24250912362091e-05
-1.75804547263267e-05
-2.24319170930575e-05
-1.99340446330342e-05
-3.66593228986368e-05
-1.17413171799172e-05
-1.89225199514343e-05
-9.86213700804879e-06
-2.5709261178697e-05
-3.66439302499593e-05
-1.69288959204708e-05
-2.92868170967415e-05
-2.53122227473919e-05
-2.25307289504019e-05
-5.87320487028533e-06
-3.67235880931383e-05
-2.04673644390577e-05
-3.14776408425586e-05
-7.76980669932947e-06
-2.89077008358558e-05
-1.88544824748182e-05
-5.87457459505352e-06
-3.72083715451466e-05
-3.59623860898749e-05
-3.83352819611227e-05
-8.97605091635999e-06
-3.43938192101239e-05
-6.23753753780334e-06
-2.61794371550956e-05
-2.9537800091059e-05
-3.80453879670023e-05
-3.76565031475378e-05
-4.20874602487818e-05
-3.28924803819592e-05
-3.19325650536519e-05
-5.79922645740399e-06
-6.42389409280044e-06
-3.55381455888636e-05
-1.48170294042942e-05
-3.24446744189146e-06
-1.66200749895574e-05
-2.98744366505681e-05
-2.34823736352931e-05
-1.36071394624193e-05
-7.27525193886337e-06
-2.67722380604034e-05
-4.12217761155209e-05
-3.11104955722905e-05
-9.64677902548642e-06
-3.10903919403414e-05
-2.38949082000814e-05
-2.17196857347448e-05
-4.33163540093251e-05
-2.03979815741688e-05
-1.51234448358883e-05
2.39923701979962e-06
-2.19997715789368e-05
-2.37555893838643e-05
-2.22145468927789e-05
-2.63270909891645e-05
-1.49604260104423e-06
-1.62246350658133e-05
-2.9953959060694e-05
-2.27242030541959e-05
-1.63357296515891e-05
-2.54479074443481e-05
-9.55591084098741e-06
-1.87006549309648e-05
-2.92948727816807e-05
-3.14483198422214e-05
1.09676258710403e-06
-1.90785671807299e-06
-2.96115980528269e-06
-5.0374392434286e-05
-1.86163497899081e-05
-2.14091611236786e-05
-5.03231880469389e-05
-2.01064500444692e-05
-1.28509469782892e-05
-3.37894072931621e-05
-1.28139492495393e-05
-2.79708588255127e-05
-2.2666560088739e-05
-7.90073475622006e-06
-1.22222261930387e-05
-1.55601148669069e-05
-1.65626052973948e-05
-1.45217291125974e-05
-2.15864880871828e-05
-2.77807327071286e-05
-5.20542093338622e-06
-2.37991533919142e-05
-2.00239464432834e-05
-1.440059318366e-05
-1.03198772179252e-05
-8.86146614410757e-06
-1.22906950620352e-05
1.79018499555956e-06
-3.37561395599097e-05
-2.36142261217973e-05
-1.52251061842323e-05
-2.95927663709147e-05
-1.17242988163109e-05
-2.0933885904538e-05
1.34891552735616e-05
-3.61271606216104e-05
-1.4460563443159e-05
-9.28450039477289e-06
-1.5984023033227e-05
-1.00771383713668e-05
-1.74791159751075e-05
-3.31017430195505e-05
-1.78918922901054e-05
-2.08789988608321e-05
-3.96712139022711e-06
-2.54062303056778e-05
-2.33235332163306e-05
-2.80820957881308e-05
-2.37772252007427e-05
-1.50249425156326e-06
-3.15532661306409e-05
-2.21623909413708e-06
-1.49735723331397e-05
-3.16824470728424e-05
-2.36690901018598e-05
-3.11804971593585e-05
-2.7720543539401e-05
-1.68174528760602e-05
-2.31672075312833e-05
-1.46765917851156e-05
-3.56679180912303e-05
-4.66001698229955e-05
-2.60738536206357e-05
-1.56381524397968e-05
-2.88209158301923e-06
-2.09262550199205e-05
-5.01807992607532e-06
-1.82691006066455e-05
-2.82793762755832e-05
-2.86793780270622e-05
-2.21160840836215e-05
-8.72281643544655e-06
-2.46450529390762e-05
8.48380224249834e-07
-1.0265543807869e-05
-3.34198250943142e-05
-2.65424638358194e-06
-1.23420532447677e-06
-1.14085867197017e-05
-1.64741963759393e-05
-2.80535318798364e-06
-9.5694079877302e-06
-2.10891407399598e-05
-2.43191678925673e-05
-3.16381111605643e-05
-3.83022680494843e-05
-1.86560949450742e-05
-1.0848209045818e-05
-2.50322871235266e-05
-3.53846865577063e-05
-3.07832934574373e-05
-2.30413533291746e-05
-3.06011961570669e-05
-1.96992478644378e-05
-2.26252365917057e-06
-1.06120931577752e-05
-2.06478779032174e-05
-2.08697815702413e-05
-2.40890700825869e-05
-2.23063646591857e-05
-1.85206957222076e-05
-3.36648867235312e-05
-2.86530176796334e-05
-1.76736446908594e-05
-3.34220716734641e-05
-4.1145519597116e-05
-3.54702585204642e-06
-1.42878254653248e-05
-1.77662246585232e-05
-1.16304532797179e-05
-1.8611963708403e-05
-2.40939750533108e-05
-3.0235894294703e-05
-9.46722590962321e-06
-1.60048771437583e-05
-3.13681515461566e-05
-6.00607084783498e-06
-9.79096345137954e-06
-1.72967050985793e-05
-2.10784429376235e-05
-1.64187726055546e-05
-3.56009297560108e-05
-2.09452069626972e-05
-1.45948944658242e-05
-3.02716530111907e-05
-1.97533208333233e-05
-1.67562764988484e-05
-1.20111786526009e-05
-1.1679545970213e-05
-2.5857079578815e-05
-1.29475144732477e-05
-1.802604638653e-05
-1.79606334358281e-05
-1.61194666386083e-05
-2.30748867571974e-05
-2.22574135641189e-05
-3.10812692121336e-05
-2.01789260431786e-05
-2.64888342643549e-05
-2.03788574528565e-05
-1.35099795613924e-05
-3.67602956150638e-05
-9.09667577486736e-06
-2.06973507398732e-05
-2.43752379347129e-05
-1.44722135954147e-05
-1.78850212991652e-05
-4.16258769305049e-05
-1.90090709042438e-05
-2.81869752353056e-05
-2.46966871924374e-05
-3.38800393277908e-05
-2.22552541878638e-05
-2.62330348629499e-05
2.91255530205305e-05
-3.60249767269521e-06
-2.04741130854527e-05
-9.3871927058906e-06
-3.86715017030612e-05
-3.23967533495878e-05
-1.92251940936221e-05
-2.55030885720674e-05
-1.20400177922078e-05
-1.4945701886156e-05
-1.54867377930845e-05
-2.0192982978975e-05
-4.59201738507971e-06
-4.71544659955583e-06
-3.47331522901682e-05
-2.68058197009696e-05
-2.29495886126238e-05
-1.50289816621986e-05
-1.98230183680257e-05
-3.12182346844883e-05
-2.46432132723692e-05
-3.51501529080272e-05
-3.53118723770952e-05
-2.74322892888741e-05
-1.76499662658575e-05
-1.58973833994035e-05
-2.24895979437046e-05
-3.08242077766311e-05
-1.25325362771754e-05
-9.52297088914964e-06
-7.52615349588893e-06
-6.3954340824726e-06
-2.92216732377453e-05
-6.2445105720296e-06
-3.23652736683252e-05
-1.44437869826122e-05
-1.3255985553489e-05
-9.96027356847503e-06
-1.839232638502e-05
-1.35406931302757e-05
-3.87111321844954e-05
-4.06772727411791e-05
-1.64990003952435e-05
-4.0324305508604e-05
2.49775074606164e-06
-1.30789456152818e-05
-2.44093089252964e-05
-3.50299248151857e-05
-3.9990483687396e-06
-1.70181600644715e-05
-1.62446930631035e-05
-1.95744156757218e-05
-3.55309055201469e-05
-3.92794317302384e-05
-2.25009002389062e-05
-1.47394408971917e-05
-6.99907165544401e-06
-1.59909010707123e-05
-1.96791143159289e-05
1.57969271739414e-05
-5.35388962125949e-06
-9.51988000133875e-06
-4.56918773924585e-05
-2.56928347787367e-05
-3.47036253308381e-05
-6.55372982769272e-06
5.97281888905819e-06
-2.07770962473366e-05
-1.7163649633364e-05
-4.71748755039433e-05
-2.19704036002424e-05
-2.45308724796035e-05
-2.70541526721092e-05
-2.90865785385233e-05
1.2939884914252e-06
-2.41791570684451e-05
-6.16989456529102e-06
-2.33893395282098e-05
-2.25543241422049e-05
-1.15629658760143e-05
-7.28779804788442e-06
-1.17168649066831e-05
-3.12227663277428e-05
-8.89069709232815e-06
-1.12131941700139e-05
-2.79870062875872e-05
-1.64241997324585e-05
-1.77547848907194e-05
-1.23074587298948e-05
-2.90621671631179e-05
-7.83512047898543e-06
-2.51670651935392e-05
-1.17753748838964e-05
-1.96539579384124e-05
-3.30217950551113e-05
-3.43368347531745e-05
-1.42938245697387e-05
-2.43498997986611e-05
-2.13918364869225e-05
-8.77349091767956e-07
4.2741682681554e-06
-5.28376800294437e-06
-1.67003830148779e-05
-3.4616160006217e-05
-2.78104556064058e-05
-2.3279028923794e-05
-3.59575418319503e-05
-3.18301242355307e-05
5.16542499588271e-06
4.29584128160169e-07
5.06743305415571e-06
-2.24883075424362e-05
-3.00006813613941e-05
-2.38672828001247e-05
-1.57130193156152e-05
-2.00520086841161e-05
-1.60808847112721e-05
-1.6835564205015e-05
-2.48556137184983e-05
-3.09354956252684e-05
-3.98839086436825e-05
-9.79362600537786e-07
-2.99343068377651e-05
-1.47706980453462e-05
-1.00986643255907e-05
-4.5146196120598e-06
-1.76958824130821e-05
-2.39406835842485e-05
-5.09660765289078e-06
-1.77920498946912e-05
-7.51178360742178e-06
-2.39997127760026e-05
-1.15426920664252e-05
-2.46829997272633e-07
-3.09566012604788e-05
-2.44303274066716e-06
-2.77661378322825e-05
-7.27914682692814e-06
-9.54709587015874e-06
-4.68970337073884e-05
-1.52059159283282e-05
-6.56000121532846e-06
-3.77176993054447e-05
-3.93093357576767e-05
-3.33551060609182e-05
-2.84534031030244e-05
-1.13843045348364e-05
-2.54321715258544e-05
-2.25303537425666e-05
-2.64606860689512e-05
-1.21873635565039e-05
-4.41438975549044e-08
-4.1785141777179e-05
-3.1380495768104e-05
-3.68958233807719e-05
-2.13712922088671e-05
-2.03902659925945e-05
-8.20265894165992e-06
-2.9867575215887e-06
-1.34468604343603e-06
-1.70550861603249e-05
-3.02050654094412e-05
-4.66275014492872e-06
-1.87073083635116e-05
-7.37035707613123e-06
-3.40161846839134e-05
-1.02087825580802e-05
-1.68434863339898e-05
-1.03119948725424e-05
-2.70869857911337e-05
-1.09002292631607e-05
-2.85620761302644e-05
-4.91993500322593e-06
-4.20203821804789e-05
1.13946719239024e-06
-1.70200950730838e-05
-1.00358658778897e-05
-2.32142060732867e-05
-4.76480567011694e-06
-2.11600257598413e-05
-1.07173133998264e-05
-8.69526746179298e-06
-2.35188949922386e-05
-1.88845185777855e-05
-2.374494049632e-05
-2.80388664677434e-06
-3.23124162179195e-05
-1.52530451100165e-05
-7.32310167688282e-06
-1.55695974355957e-05
1.28357647932799e-05
-2.74444931312101e-05
-3.86437724955772e-05
-1.85298900865096e-05
-2.45822136778996e-05
-3.32028308275574e-06
-3.92787799565668e-05
-2.90095636362819e-05
-3.14165868838311e-05
-2.48542701594014e-05
-6.18444242757777e-06
-8.20359336498082e-06
-3.88812308399721e-05
-1.94790229594896e-05
-1.23878208659987e-05
-2.6491017267186e-05
-3.52691761475982e-05
-2.45727524133037e-05
-2.27197150528748e-05
-1.65181738076894e-05
-1.11945236917877e-05
-1.61463891904387e-05
8.40684696280125e-06
-1.11358231794226e-05
-8.86654223522917e-06
-1.72243015078692e-06
-3.96745497092557e-05
-1.65900355559643e-05
-3.74460249958729e-05
-1.2033546239725e-05
-2.86352926780511e-05
-1.8407637643601e-05
-2.66300843024518e-05
-2.33181964798459e-05
-1.92087388783547e-05
-3.01568518647026e-05
-4.10094053280821e-05
-2.28859984539761e-05
-1.43489087539877e-05
-4.05976069690014e-05
-1.61429478267991e-05
-1.95826617915789e-05
-1.93576369069654e-05
-1.7398184875905e-05
-2.82217905339111e-05
-9.44024495513612e-06
-1.43513423443296e-05
-2.67204127485421e-05
-1.95813724817677e-05
-4.63512461520936e-06
-1.65665992494563e-05
-2.64662962068855e-06
-3.29008728665137e-05
-2.31733710663594e-05
-1.39676360762275e-05
-1.78900060902326e-05
-3.38801152902979e-05
-2.33727296903664e-05
-2.84408670888856e-05
-1.2777816205758e-05
-5.16082822210477e-06
-1.88993395065422e-05
-3.02652688667194e-05
-2.65567306536826e-05
-1.71099963625553e-05
-2.56191998488438e-05
-5.47065707785045e-06
-1.46076615175645e-05
-1.05716736504553e-05
-2.90721027826457e-05
-2.93932223061155e-05
-1.25853599662863e-05
-2.46745397997513e-05
-4.33708864274634e-05
-7.26895281385854e-07
-2.01543485947892e-05
-3.48086193129318e-05
-3.2077604177262e-05
-2.39884669075887e-05
-9.96351396368753e-06
-7.9235810388872e-06
-1.79774164484068e-05
-2.42170952832862e-05
-3.39735273802142e-06
-4.15646870142319e-07
-6.35338981696542e-06
-4.06263497239612e-05
-1.4551580812847e-05
-5.00297763395304e-05
-1.88099228449981e-05
-3.06125153279753e-05
-2.50210642108016e-05
6.04188597796176e-06
-1.93332980769157e-05
-2.75421583271903e-05
-8.27300566227908e-06
-2.45082038316935e-05
-4.52630832680597e-06
-7.96070924432342e-06
-1.81682490426253e-06
-7.75170918485052e-07
-4.43089460713445e-06
-2.40118558558764e-05
-5.03934580872352e-06
-3.18467212796546e-05
-3.21060273946137e-05
-3.80939983421931e-05
-2.60607453214802e-05
-2.03314078519302e-05
-3.63761992080118e-05
-1.95478942715052e-05
-1.04508579991623e-05
-6.14132997832985e-05
-2.6333568356739e-06
-3.45903024057057e-05
-3.39154478961478e-05
-1.64135237207961e-05
-2.53397872603067e-05
-1.761214500031e-05
-4.31478647447178e-05
-1.8110481934231e-05
-1.19586582719538e-05
2.43223898695899e-06
-2.35904233890413e-05
3.97412108277293e-06
-2.03763041678668e-05
-1.43978438395237e-05
-1.05168140184624e-05
-3.02411738722935e-05
-2.05472637297458e-05
-2.75960364504102e-05
-1.61538645399846e-05
-2.35728711233882e-05
-1.986072540992e-05
1.21657313027636e-06
-2.29071962554256e-05
-1.34463862988422e-05
-2.40298453634777e-05
-1.60144346291755e-05
-1.949968792473e-05
-1.85912754582753e-05
-1.35212392635012e-05
-2.85735910313858e-05
-1.73520246744535e-05
-1.71576713596874e-05
-1.71975142870552e-05
-6.83370333785032e-06
-1.32109537416689e-05
-4.82899135837129e-06
-1.77776959058248e-05
-4.8565532986126e-06
-2.30896567483367e-05
-1.21888369273643e-05
-3.01155103553638e-05
-2.94754584502334e-05
-3.09856887290309e-05
-2.64065564223398e-05
-3.73032640117188e-05
-3.14118430865672e-05
-1.64455246147863e-05
8.71319684309341e-07
-4.19430210676322e-05
1.29543195897175e-06
-2.48983417841342e-05
-1.51427833452446e-05
-1.43137894163614e-05
-3.19907165536959e-05
-2.59020815311182e-05
-2.52886443288247e-05
-2.68530980118009e-05
-1.55166432311714e-05
-2.36776431504335e-05
-3.38096375122395e-05
-2.40883539807095e-05
-3.9448853237857e-05
-4.04643603135248e-05
-1.92260140993749e-05
-2.7930366789249e-05
-4.2269255369252e-05
-1.77324463507594e-06
-3.0704117997641e-05
-9.108226794925e-06
-2.91246080176963e-05
-2.43588646848304e-05
-2.92484822214374e-05
-2.89765279258742e-05
-1.67059734121262e-05
-2.1034552058993e-05
-1.71165539959116e-05
-2.62594783286692e-05
-1.69672676028221e-05
-2.46625808022727e-05
-2.36079562102486e-05
-1.11358318073279e-05
2.53864189369435e-06
-2.12169358577171e-05
-3.39242300645616e-05
-3.90674892948813e-08
1.05098197898292e-07
-2.02645921558237e-05
-3.06387084167686e-06
-1.58927636100874e-05
-7.98858294049879e-06
-5.29484439437638e-06
-3.21526349778553e-05
-1.94734806576394e-05
-3.5553506302351e-05
-1.5890339888688e-05
-3.15996232477637e-05
-3.95029297502853e-05
-2.65392207299874e-05
7.29479730557463e-07
-2.75504412373532e-05
-2.40019898374096e-05
-4.15456845167999e-05
-1.05888480455693e-05
-3.41852660045502e-05
-1.83487396209314e-05
-2.1329560426132e-05
-1.9677498276573e-05
3.81355863377734e-06
-2.45972266274395e-05
-2.33204171549578e-05
-1.94698024858456e-05
-2.82393735201671e-06
-3.45397284545465e-05
-1.24955891049835e-05
-8.06064626940383e-06
-2.91979945009645e-05
-3.10203624914713e-05
-3.38743546948287e-05
-1.75944056860313e-05
-3.51480301553529e-05
-2.88974541507029e-05
-2.55507506722066e-05
-3.68622612116839e-05
-2.82884119849335e-05
-2.66066934281319e-05
-2.54609274436449e-05
-2.95036800244547e-05
-1.16400570287911e-05
-3.89417385867986e-05
-3.52806813000396e-05
-3.25577693085132e-05
-2.07742678430093e-05
-1.63372483112101e-05
-2.72553602430466e-05
3.77998353487235e-06
-1.17141322110535e-05
-3.24370126953232e-05
-3.25847107283959e-05
-2.43377572651152e-05
-2.37261550545244e-05
-2.60887730673929e-05
-2.98273401565701e-05
-2.3300200873253e-05
-3.33968354149603e-05
-3.33954495186438e-05
-3.07267351795322e-05
-1.95619899892625e-05
-4.12496736891973e-05
-4.83691438242072e-05
-3.93052302485677e-05
-2.42075436747623e-05
-1.79526599326538e-06
-6.96948917817133e-06
-3.38139356538987e-05
-2.55487341755785e-05
-1.13565393609192e-05
-2.47646471863108e-05
-2.56648939578355e-05
-1.09277233221494e-05
-1.07510427761064e-05
-1.69743462761763e-05
-1.12197074109233e-05
-4.44200924720948e-05
-5.36533315052424e-05
-4.57852200921015e-05
-1.97805249326358e-05
-1.48447494896584e-05
-1.67617826254783e-05
-3.16510590594662e-05
-2.14455713155414e-05
-2.41915734996348e-05
-1.71605536515479e-05
-4.87936591867517e-05
-2.16526247529871e-05
-3.16744863251449e-05
-3.32952572166572e-05
-2.15334455334014e-05
-2.30121891001826e-05
-2.14808880156927e-05
-3.93463269831652e-05
-4.63210921466724e-06
-2.31920945336543e-05
7.21679819958223e-06
-1.67470378277674e-05
-2.2799615445989e-05
-2.69882847492034e-05
-3.5775466381507e-05
6.43166291800415e-06
-1.27059902278465e-05
-1.26954317693914e-05
-2.03522761993917e-05
-3.02349276744392e-05
-1.91950913260343e-06
-6.95790742244883e-06
-1.38427002883224e-05
-3.19891578983176e-05
-2.33495695535764e-05
-3.42274058141873e-05
-3.91164239217719e-05
-1.81496694269675e-05
-7.47793751591588e-06
-2.46535113109661e-05
-2.44920930608065e-05
-1.22394613128234e-05
-1.4253892123949e-05
1.15494184772199e-05
-4.14636858384648e-05
-2.2944769244013e-05
-2.57039358306562e-05
-2.51272805344531e-06
-1.5582783291688e-05
-2.25614532445321e-05
-2.19266138589892e-05
-1.0386455355479e-05
-2.23769083913175e-05
-1.86992799778234e-05
-3.66899363477554e-05
-3.19652469960208e-05
-4.67528054222991e-05
-3.05666115837166e-05
-3.33260763653201e-05
-2.80921347245856e-05
-2.66216066680273e-05
-2.91751379564309e-05
-4.18205140366464e-05
-1.39242753885261e-05
-1.67347723612011e-05
-3.05129757414351e-05
-1.25514944128812e-05
-4.17619639544098e-05
-1.56427202087776e-05
-3.4672862825894e-05
-1.85845603515052e-05
-3.21096708818505e-05
-1.03243741541166e-05
-3.0669609475355e-05
-1.83054149486036e-05
-8.28716370537894e-06
-1.26635463790525e-05
-6.36377499996151e-06
-4.65675451197335e-05
-1.65001346257441e-05
-2.42464561370425e-05
-4.56094596180658e-05
-2.08935236240716e-05
-3.14440760738892e-05
-2.60088608686374e-05
-3.17348630138731e-05
-1.73999518713623e-05
-3.33350333706801e-05
-2.93542776149677e-05
-1.96924228728445e-05
-1.81127048812343e-05
-2.09323508812974e-05
3.8633553707726e-06
-3.43080287044482e-05
-2.30845068570322e-05
-3.20812992927888e-05
-1.55587236212861e-05
-8.1396675110738e-06
-1.36153906227973e-05
-1.45868774357001e-05
-7.81180016195746e-06
-1.61503625238189e-05
-2.99339497684586e-05
-1.98464048987085e-05
-1.09510782516552e-05
-1.4011956998441e-05
3.82313213205067e-06
-3.08808701016952e-05
-2.46625742526981e-05
-2.27475201120715e-05
-2.66760497243157e-05
-3.07684107293429e-05
-1.83437369746442e-05
-4.59418032870753e-05
-2.4917729262383e-05
-1.41853091603232e-05
-3.96944808678669e-05
-1.61131356112622e-05
-2.13347063337461e-05
-2.34568804748421e-05
-1.28535629814744e-05
1.5287991256415e-05
-7.93401481275884e-06
4.61021755149337e-06
-2.2041138278737e-05
-1.39520066530758e-05
-1.13304413476896e-05
-3.16219117337233e-05
1.49847797270316e-06
-1.28842852362088e-05
-3.22782852667173e-05
-3.37877077502722e-05
-4.09171006446634e-06
-2.68858591062689e-05
-2.92602040130835e-05
-2.36190991134986e-05
-2.50672099133187e-05
-1.40535720853933e-05
-2.19331868852095e-05
-3.03365798733225e-05
7.74447374465483e-07
-1.48744198673859e-05
-2.45087565954408e-05
-4.16409908940247e-05
-2.93207427873202e-05
-1.68255453040325e-05
-1.99147575136482e-05
-2.04591777970101e-05
-6.0972618470962e-06
-2.35189093210267e-05
-2.83213235667348e-05
-1.26631918040924e-05
-2.61680492211533e-05
-1.32495222399683e-05
-2.15324090275586e-06
-2.03022864753942e-05
-2.61877500841319e-05
-1.44128783602678e-06
-2.34483881520234e-05
-2.54432014769193e-05
-1.48080281778602e-05
-1.78884471653516e-05
-3.19489034140657e-05
-3.20401584285737e-05
-4.84981392235988e-05
-1.65524479709112e-05
-1.5738982751415e-05
-3.94366016532505e-05
8.42007317468315e-07
-1.2126702924487e-05
-4.01985463009422e-06
-2.21633333143851e-05
-2.28648265344435e-05
-2.74460582413145e-05
-1.69773236926005e-05
-2.06993375405641e-05
-1.96291975899446e-05
-3.46639698422724e-05
4.659538100079e-06
-4.68794037853093e-05
-1.26913736427859e-05
-1.00322478363029e-05
-2.93063041619919e-05
-2.5741154217857e-05
-1.60606773425119e-05
-2.26689664547499e-05
-4.53373815280173e-05
-1.51374056384455e-05
-1.73203727467923e-05
-4.20324786978041e-05
-2.68919385390808e-05
-4.5922219410858e-05
-1.87000546041388e-05
-2.23055754791722e-05
8.25604085936956e-06
-2.9935084881166e-06
-1.58286203164344e-05
1.21445984520075e-06
-3.4621760135782e-05
-1.34070767477844e-05
-2.31327124109715e-05
-8.27122486040412e-06
-1.23070791962138e-05
-2.88511014348184e-05
1.61880548745106e-05
-3.10733357392991e-05
-3.17773031843172e-05
5.25339326675965e-06
-1.93834494366045e-05
-3.00375904365823e-05
-1.75780295502071e-05
-2.66345863764872e-05
-2.98615893784469e-05
-3.42995526694474e-06
-2.39288709053624e-05
-2.54651343384003e-05
-2.69924979827507e-05
-2.02612769953127e-05
-2.69026235867193e-06
-1.81493680164021e-05
-4.34402214169829e-05
-1.00248178802817e-05
-4.49994620359654e-06
-2.72078548904447e-05
-2.66161349386573e-05
-1.88152672350506e-05
-2.82889243554311e-05
-6.56242213648275e-06
-1.67091266971433e-05
-3.9652186477274e-05
-3.2980317569886e-05
1.1312824938634e-05
7.2319287464673e-06
-2.08500608900254e-05
-2.79380229146786e-05
-3.12531827916595e-05
-1.41344441609875e-05
-5.70764545726835e-06
-1.99598638070552e-05
6.89595312110646e-06
-1.13573204155222e-05
-1.82873005854152e-05
-3.18163402953201e-05
-3.94744343910952e-05
-2.13735213282535e-05
-3.63721169187173e-05
-1.50318470821015e-05
-2.33758669632573e-05
-1.9602657484236e-05
-3.2506092935516e-05
-1.37194287612795e-05
-2.57681236594934e-06
-2.58508837071857e-05
5.99610928447604e-06
-1.03675150162609e-05
-2.00890779932647e-06
-4.66229528802119e-05
-2.24140631181066e-05
-3.62022034794734e-05
-2.13094187941847e-05
-1.67342434905396e-05
-2.45193081134308e-05
-1.4563155417821e-05
-2.62306017230171e-05
-2.98368266393346e-05
-1.32026235946737e-05
-2.16803560747668e-05
6.27613910605351e-06
-2.9610985487894e-05
-2.71493573019244e-05
-3.72027059186092e-05
-7.90872105995694e-06
-2.20041759094338e-05
-2.85698037086798e-05
-6.54312338014473e-06
-2.06084373579063e-05
-6.15371678068284e-07
-2.07452618226668e-05
-2.16847582732018e-05
-1.28843330729828e-05
-8.15925704948292e-07
-1.78252140991784e-05
-1.174301883058e-05
-2.70328509427113e-05
-3.35186525701492e-06
-2.39012465356377e-05
-2.37773253925367e-05
-1.23864894761738e-05
-5.17819192081904e-05
-2.05841585184104e-05
-2.45901860464286e-05
-3.0536967232452e-05
-3.20113132613627e-05
-3.86214406094793e-06
-1.01032714364176e-05
-1.9657098892735e-05
-1.37829328970853e-05
-3.19511718442989e-05
-3.87987534132066e-05
-4.33628969378958e-05
-1.10370962770392e-05
-3.25730468810941e-05
-2.70579418487847e-05
-2.13672071244066e-05
-2.1323426833465e-06
7.98261827468413e-07
-3.98552398501606e-05
-4.87503370023469e-05
-2.50251649641104e-05
-2.7102993586263e-05
-5.09910142656203e-06
-8.90670001356878e-06
-2.22538061646854e-05
-9.17685685909423e-06
-2.55859889087474e-05
-1.39180625410115e-05
-1.08628456649054e-05
-4.96975012960234e-05
-1.97885245680446e-05
-1.14457059415447e-05
-1.16630097205447e-05
-2.55138239026315e-05
-3.21228358814296e-05
-5.5789592196933e-06
-3.15740856465267e-05
-2.90906331316988e-05
-1.15753933952872e-05
-1.64976537743686e-05
-2.87071854853727e-05
-4.47563292108328e-05
-2.32148445085536e-05
-3.17450578319676e-05
-2.2047430901718e-05
-1.55996602062847e-05
-2.38713778304171e-05
-9.50591818502012e-06
-4.21270281933299e-06
-2.12274097539686e-05
-2.5219059310861e-05
7.33213495048591e-06
-2.60925929209563e-05
-2.60202461652246e-05
1.85423960662426e-06
-4.07005553495265e-05
-2.19226835289508e-05
-3.97958766252522e-05
-1.50790754310278e-05
-1.49010963583552e-05
-2.10780522435585e-05
2.74798566542625e-06
8.86874749649253e-06
-1.80811260936505e-05
-2.5426271818125e-05
-2.16067601728789e-05
-2.0732425428167e-05
-2.4078301176245e-05
-6.93219257008805e-06
-1.00338523214826e-05
-2.12433336069056e-05
-3.59814700572256e-05
2.54055934100086e-06
-3.53445946216902e-05
-1.16667912854261e-05
-2.84686979329378e-05
-9.6836606132205e-06
-3.97186492812961e-06
-2.3112164041543e-05
-4.71201989549882e-05
-1.00022357067104e-05
-2.17165181025944e-06
-2.09220607092342e-05
-4.75624927774231e-05
-1.78102849182126e-05
-2.25250166082122e-05
-1.43379608511147e-05
-2.53185773525122e-05
-3.0870827198385e-05
-2.85162898175864e-05
-3.09474228112302e-05
-1.51558886105368e-05
3.42278505114422e-06
-2.97843640293005e-05
-4.22538230815268e-06
-3.22170316418026e-05
-2.43967169136027e-05
-1.73532975746509e-05
-2.29693084513189e-05
-1.91331158281983e-05
-1.67623268482974e-05
-1.07066849303767e-05
-1.31160113234977e-05
-3.59030614836424e-05
-1.99090765475677e-05
-1.11220564131224e-05
-3.72960261474989e-05
-1.60626064763036e-05
-3.4983692128258e-05
3.70568982746029e-06
-8.45090496449961e-06
-3.25466293377274e-05
-2.45666497876345e-05
-2.07456011057068e-05
-2.7325556890076e-05
-4.51841899512266e-06
-2.966673664526e-05
-4.20854530691056e-05
-9.90462151559478e-06
-3.63738770285283e-05
-8.6621089487412e-06
-1.65956252180471e-05
-3.07400345694009e-05
-2.60613584988211e-05
-2.1073454874962e-05
-1.74835599710074e-05
-2.43040760972433e-05
-3.67620053620456e-05
-2.58213091577139e-05
-2.9393719244849e-05
-1.17699166445921e-05
-1.54870920269313e-05
-4.415158415857e-05
-2.12680925640684e-05
-2.37891419754795e-05
-8.22119483255106e-06
-2.51383763279083e-05
-3.29326402201533e-05
-2.04230540420264e-05
-3.60423525748574e-05
-6.30469225315434e-06
-2.47870096978702e-05
-3.12449637489791e-05
1.0965698067006e-05
-3.10265941084317e-06
-1.19210525406436e-05
-1.40891963662207e-05
-1.92545033573317e-05
-3.903173000276e-06
-3.70158922736503e-05
-3.00126106901075e-05
-1.35722151325068e-05
-3.21499230651316e-05
7.92100670471715e-06
-1.88919375983382e-05
-2.60432450653961e-05
-1.64775787088958e-05
-3.9631452941524e-05
-3.57833838450172e-05
-1.58991673123724e-05
-2.63961696456478e-05
-7.44698319370103e-06
-7.19671928572471e-06
-2.59191808519405e-05
-1.61638972016829e-05
-2.71340123246696e-05
-2.25618340795727e-05
-1.51640685982052e-05
-2.39149581357865e-05
-9.43116875337743e-06
5.12583399127362e-06
-9.72523593813285e-06
-4.09234668565669e-05
-2.02127687078185e-05
9.44262471111978e-06
-2.80262599663927e-05
-2.89137873464477e-05
-3.60190618337502e-05
-3.17504296388803e-05
-3.49909059436237e-05
-3.21765056382232e-05
-1.83489008962742e-05
-3.75002604616761e-06
-2.42784347295516e-05
-4.72774712304904e-06
-1.35070351240301e-05
-4.09965386703222e-05
-1.26685755524076e-05
-2.59825255857578e-05
-2.05157700814051e-05
-3.18924343194167e-05
-2.69209918126881e-05
-9.95806159494081e-06
-1.88980990775097e-05
-1.87614646814013e-05
-1.43846621435506e-05
-1.7094496456979e-05
-6.16811495302396e-06
-1.6891831852015e-05
-2.95389445188247e-05
-7.39676129131603e-06
-2.85778899683437e-05
-3.83964425512998e-05
-2.35017672407691e-05
-3.99234959198829e-05
-3.01203520167269e-05
-3.99795204764182e-05
-3.37166707743278e-05
-2.36598708533894e-06
-1.26548349546498e-05
-2.26063446677018e-05
-2.01917990077829e-05
-3.36981756220615e-05
-1.99607988465029e-05
-8.44449252181355e-06
-9.43438317029068e-06
-1.19182153950269e-05
-2.28709515101398e-05
-1.61127262063059e-05
-1.19037876930416e-05
-5.91480705067763e-06
-2.62806076429222e-05
-3.78065864483475e-05
-5.34612032783811e-06
-1.88557564817707e-05
-2.30074849544288e-05
-2.59373379737494e-05
-2.91805331413277e-06
-4.79558431968053e-06
-3.95105786943011e-05
-2.29232830566426e-05
-2.09315993598909e-05
4.1134868659897e-06
-8.93978673376851e-06
-1.51182192084363e-06
-3.41855774846992e-05
6.82688891395056e-06
3.61651718030944e-06
-2.29920610818701e-05
-9.84352432606795e-06
-2.92782750085185e-05
-2.98317919191027e-05
-1.77715495676854e-05
-3.60868752135618e-05
-4.46572157395934e-05
-5.55649142607211e-06
-2.07806166723615e-05
-1.2064577355917e-05
-2.19497867794211e-05
-4.46663750373144e-05
-1.37730563930884e-05
6.69316942126295e-06
-1.45748112205606e-05
-3.44253098853179e-05
-5.81696374201325e-06
-3.4669632376114e-05
-2.91445788074082e-05
-2.98337722248556e-05
-2.21287766173005e-05
-1.17473808050289e-05
-1.41305725228461e-05
-1.34214269259581e-05
-8.2109672184931e-06
-3.59541650318446e-05
-1.54201876065519e-05
-3.97552847227182e-05
-2.32726323599036e-05
-1.74539583624329e-05
-1.38761583804882e-05
-2.80496200965619e-05
-2.36933810818475e-05
-5.55939135525748e-06
-1.3764776308993e-05
4.57891382442176e-07
-9.78323186674432e-06
-8.23044528739502e-06
1.11191509868186e-06
-2.42795262116033e-05
-4.78159306408985e-05
-3.94450963582568e-05
-2.34387535866383e-05
-2.48789593644387e-05
-1.75161330081555e-05
-2.8783842389613e-05
-2.16027100868341e-05
-3.594105080575e-05
-1.64252752069051e-05
-1.03352284544299e-05
-2.33625633332018e-05
-2.24118283179851e-05
-3.62734797047929e-05
-6.49926437845311e-06
1.38210907375301e-05
-1.5507743690451e-05
-2.09257831508727e-05
-2.57043691699889e-05
-7.96037511510238e-06
-3.76698767066333e-05
-3.39208210163363e-05
-3.7540313924053e-05
-2.61153987118605e-05
-4.49711133560675e-05
-6.19777130976156e-06
8.06093611385795e-06
-3.04925297472299e-05
-1.41885503399763e-05
-2.05191499287393e-05
-1.8373195413607e-05
-1.84547561794182e-05
-1.71910430706943e-05
-2.37602326055279e-05
-2.94125869338353e-05
-3.42474564045289e-05
9.18281888880354e-06
-3.12880514936495e-05
-3.25562021890199e-05
-1.06935430978838e-05
-2.16611590774634e-05
-1.26331784859945e-05
-2.14444351596697e-05
-1.58936964440048e-05
-3.05401284030637e-05
-3.24090973488426e-05
-2.84415640900705e-05
-1.69062160901143e-05
-4.59168774957909e-05
-2.74605850674794e-05
-1.11206577688067e-05
-3.66096503195836e-05
2.05434182903059e-06
-3.44722034776659e-05
-2.8888513210016e-05
-1.36765459328594e-05
-3.68507851673881e-05
-2.51194905549729e-05
-1.16043801478465e-05
-1.37856812458286e-05
-3.15017040866644e-05
-2.40353256627234e-05
-3.40898325058489e-05
-9.65978281045076e-06
-1.3827552992379e-05
-2.10963780840034e-05
-2.20518813921535e-05
-1.40892068036457e-05
-1.50113881633974e-05
-3.19275932510058e-05
-1.64774207455983e-05
-2.7566853593567e-06
-2.87802488185896e-05
-3.06740783920103e-05
-3.48025824979664e-05
1.22656635441799e-05
-2.38976601494126e-05
-1.77045176865663e-05
-1.531648306152e-05
-2.63430160519673e-06
-1.66865002650579e-05
-1.47081558309525e-05
-1.36900318858749e-05
-1.86212163162384e-05
-6.07105908779572e-06
-3.28747517874492e-05
-1.23753585920574e-05
-3.85683578530294e-05
8.24854663718725e-06
-1.99222540060869e-05
-2.04189764532578e-05
-1.11402934858289e-05
-2.51017099197073e-05
-1.97180086649605e-05
-1.47510084229331e-05
-1.40497031099303e-05
-2.02960587355643e-05
-2.66346210127673e-05
-1.57386734679037e-05
-1.82974851161771e-05
-3.13802176846156e-05
-3.46124037878347e-05
-5.09283406584762e-06
-2.84721057258264e-05
-2.16847164708574e-05
-2.45239591086425e-05
-2.84140024580147e-05
-1.84035002002323e-05
-1.17449879598743e-05
-2.78075212229328e-05
-2.65707975785282e-05
-1.85762617950269e-05
-2.49550075575361e-06
-3.39011222227317e-05
-1.7865950359056e-05
-1.07608761220753e-05
-5.01415203325273e-05
-2.71855738686057e-05
-8.11803571594614e-06
-3.1676220987284e-05
-1.53800472542404e-06
-2.60211158581917e-05
-2.38807009008274e-05
-3.8320381232498e-05
-2.14811662947923e-05
-1.92687541504023e-05
-5.0637639335356e-05
-2.70035141951518e-05
-2.25884304548581e-05
-8.59204653473322e-06
-2.84375041355873e-05
-3.22553987767627e-06
-1.28436577496116e-05
-9.96393236834881e-06
-3.59116719563881e-05
-4.00113352112431e-05
-8.37262949388915e-06
-2.55814050294754e-05
-8.74563300692677e-06
-1.23069711337547e-05
-1.42420126222479e-05
-1.875044516822e-05
-2.51611999110682e-05
-1.96200225682282e-05
-3.12094463195803e-05
-1.17227847545634e-05
-5.45937472054308e-06
-1.55717401567719e-05
-9.53264506077519e-06
-1.2309245641729e-05
-6.69588146644453e-06
-2.69125083930527e-05
-2.56203182954207e-05
-2.64981715465471e-05
7.32310548353268e-06
-4.62908063992986e-05
-2.31147897608686e-05
-2.77147961810626e-05
-1.93159243570272e-05
-1.48262160659044e-05
-1.83508613004964e-05
-2.65863401099966e-05
-2.63130048347692e-05
9.52899988931145e-06
-3.51579548426971e-05
-2.7142642385036e-06
-4.1616080888804e-05
-4.00427976222819e-05
-8.58256087652461e-06
-2.83098514618545e-05
-1.90533272019213e-05
-9.46390397223511e-06
-1.04115064572937e-06
-8.38754705700164e-06
-3.43187956642839e-05
-1.38272028429503e-05
4.48567471457694e-06
-1.0177290155236e-05
-7.77588496082313e-07
-5.39818047627304e-06
-2.13672692559408e-05
-2.22767319859475e-05
-1.84825096766155e-05
-6.50224320813024e-06
-2.2649130406069e-05
-3.38235479827201e-05
-2.13926696990296e-05
-2.25779758087333e-05
-4.08830630076114e-05
-3.00144475908537e-05
-3.96760415133486e-05
-3.73096760393388e-05
-1.04100761043242e-05
-5.26508120465111e-06
-2.70483241927337e-05
4.92223171956237e-06
-2.35322517509114e-05
-1.18569293843292e-05
-8.02452023752505e-07
-2.26725606636379e-05
-3.08755266914841e-05
-3.2149634072268e-05
-2.87885733299048e-05
-6.42748319465355e-06
-1.84167487734964e-05
-1.83401246437428e-05
-4.05246247557463e-06
-2.69660602139004e-05
-1.49174415479899e-05
-2.5903172470984e-05
-2.57387776839433e-05
-1.18252305691668e-05
-2.4686731768872e-05
-6.23777233857153e-06
-2.27413802157621e-05
-1.82627396298023e-05
-3.15701709651161e-05
-6.67974305129586e-06
-2.80733398837773e-05
-1.48354030505401e-05
-3.84808213153075e-06
-7.8005706314123e-06
-1.45912711500863e-05
-2.68363218519052e-05
-2.55867649622945e-05
-1.92503381793811e-05
-2.40485881394245e-05
-3.9121458869993e-05
-7.30001251654046e-06
-1.50931719986454e-05
-1.74142276104361e-05
-1.37835406123442e-05
-1.30845996256425e-05
-4.94699572477043e-06
-2.17112398091242e-05
-6.37486171743869e-06
-2.81680541228556e-05
-1.22363447836393e-05
-2.00353995770224e-05
4.08598874672816e-07
-3.4617960376976e-05
-7.76154011469353e-06
-3.97691819606721e-06
-2.16935605874092e-05
-6.52325944229202e-06
-2.55116051226205e-05
-2.51180544227103e-05
-2.1639062338114e-05
-1.69290116858937e-05
-1.47148731825336e-05
-1.94222189821208e-05
-2.1485605990279e-05
-1.41589573561785e-05
-2.60487642318223e-05
-1.29990298532041e-05
-1.76768006750156e-05
-2.39676208205608e-05
-1.45546098597493e-06
8.59614297581452e-06
-1.20760355355775e-05
2.9910590244973e-06
-1.48074232692154e-05
-2.72120690523251e-05
-5.48750426253851e-06
-1.42773672941864e-05
-1.83735355151329e-05
-7.35788567931648e-06
-3.95885312471873e-05
-1.79344903486659e-05
-2.54376826534215e-05
-3.00858637962892e-05
-1.28643715357892e-05
-3.32969698745002e-05
-1.43759907901242e-05
-1.39304872035647e-05
-2.89342778066839e-05
-2.70674155611996e-05
6.33953409034798e-06
-2.97664717083599e-05
-4.64652214381606e-05
-1.77218886629438e-05
-3.31208201625016e-05
-1.94578738001748e-05
-1.86311073873068e-05
-2.76886162303438e-05
-1.09524564773979e-05
-5.033416467233e-05
-2.74675552894771e-05
-2.90950059589511e-05
-3.47260121283161e-05
-2.04734821361872e-05
3.19696449877714e-06
-2.0252066763941e-05
-1.81551998625581e-05
-1.73859689135438e-05
-3.53534943724077e-05
-2.70227672079577e-05
-7.50522652108446e-06
-2.0600844820206e-05
-1.32616020953758e-06
-1.809031048914e-05
-1.84247767188688e-05
-2.29530083710333e-05
-3.13252489730763e-05
-1.3475593190955e-05
-2.06911807959043e-05
-2.41239186716506e-05
-1.8559808351939e-05
-1.41223357151513e-05
-3.56237473362334e-05
-2.39293107013028e-05
-4.15798439860172e-05
-1.98819680886488e-05
-2.92948052300385e-05
-8.39453822863857e-06
-9.98083899587626e-06
-1.42335408472267e-05
-1.45266130145395e-05
-8.20406710006442e-06
-3.74755346906816e-05
-1.92427760813562e-05
-2.13194122049207e-05
-1.15238638168785e-05
-1.80100037302804e-05
-2.47520666237744e-05
-9.79721823763569e-06
-4.00768851407164e-05
-2.21809788656987e-05
-2.57270340424817e-05
-2.98951522983917e-05
-6.22496624973237e-06
-3.65323577549921e-05
-2.63459467811441e-05
-2.26905197748033e-05
-8.8657458336569e-06
-4.9002044599352e-05
-2.475077931184e-05
-2.3134965427422e-05
-1.34720817633379e-05
-1.90303564825689e-05
-3.05933088669779e-05
-2.43974171169269e-05
-1.48183741636758e-05
-9.0304601008717e-06
-1.50039312946746e-05
-4.33198245710869e-05
-9.68972440857602e-06
-3.1975946293066e-05
-2.78512355686218e-05
-8.59887758057454e-06
-1.90355739360242e-05
-9.31719793568513e-06
-4.06931465286915e-05
-3.33296372848457e-05
-2.44072380382994e-05
-3.78264023376488e-05
-2.94515780201824e-05
-3.37380074140787e-05
-2.67665547669007e-05
-2.12112654057969e-05
-1.59205588400671e-05
-4.33779565816603e-06
-2.37247925915464e-05
-3.88185664691131e-05
-2.762225335388e-06
2.97094481830076e-06
-2.81965304842579e-05
-1.87646885834512e-05
-1.00616372036582e-05
6.05405179146551e-06
-1.80825235436842e-05
-1.67703401010797e-06
-5.63765682282327e-06
-1.10204327705002e-05
-1.91839720336683e-05
-1.08468565916387e-05
-1.67588945936647e-05
-2.03177035707802e-05
-1.49932673826663e-05
-1.3968087074463e-05
-1.69640375979884e-05
-3.18880426859745e-05
-3.27370082895275e-05
-3.9662285701868e-05
-8.61357068277207e-06
-3.29356101280215e-05
-1.20293648757912e-05
-2.05816044105399e-05
-5.97196035054329e-06
-1.07096682942888e-05
-2.68240076548992e-05
-3.15323023487722e-05
-2.51094383231933e-05
-1.06891157355375e-05
-7.11913974436244e-06
-2.03971610067374e-05
-8.09234652590787e-06
-8.85253441383756e-06
-2.81543394119973e-05
-1.85670418003003e-05
-1.05742384435508e-05
-2.99824837117878e-05
-2.90434880934415e-05
-1.32443285393199e-05
-2.47719239166755e-05
-2.59997110754637e-05
-7.20904859729557e-06
1.71344723046656e-05
-1.09137925500474e-05
-1.67120013350192e-05
-2.57187768482605e-05
-2.25544917282361e-05
-2.81363467688517e-05
-3.272819307798e-05
8.84395437614747e-06
3.12133860672143e-07
-7.47075525017162e-06
-1.5662674325947e-05
-2.09205261442296e-05
-2.60711530121491e-05
-1.80113146601351e-05
-1.69522592024948e-05
-1.90838949725977e-05
6.19096037404379e-06
-2.19671932139377e-05
-1.74136539054702e-05
-1.78979157284951e-05
4.09423079238047e-06
-1.17898719729699e-06
-1.28405413218823e-05
-3.4110329407942e-05
-7.8860436247489e-06
-3.09243651206095e-05
-1.71256660158149e-05
-1.12077349674369e-05
-1.97130581118379e-05
-3.35886079554701e-05
5.76283477326734e-06
-1.09895339385823e-05
-4.00904691938912e-05
-2.34873592809235e-05
-1.03276167340245e-05
-2.84948097478596e-05
-1.73060525964071e-05
-2.76027341304574e-05
-2.9824868401134e-05
-3.97016101815582e-06
-2.31343541382169e-05
-7.62937857720987e-06
-5.82824714250701e-06
-3.37372843477322e-05
-2.22609382090657e-05
-5.94912114857877e-06
3.82768444328696e-06
-3.97621830310349e-05
-2.81541462686054e-05
-1.28373582091713e-05
-1.25113030342518e-05
-1.43493579931786e-05
-3.02686485023878e-05
-3.15350999528753e-05
-3.6160479651308e-05
-6.58097211867974e-06
-2.70961185142518e-05
-2.17341255776106e-05
5.43057512796181e-06
-2.8487120469354e-05
-3.82742882833818e-05
-2.69180691348862e-05
-4.36687742499337e-06
-9.59103094720973e-06
-1.63481773353344e-05
-2.29976039671366e-05
-1.28178893682329e-05
-1.57293550650849e-05
-1.77508851624014e-05
-3.19055798483571e-05
-8.70770259424466e-06
-2.89553846432572e-05
-7.97320107967628e-06
-1.12264167863111e-05
-2.01399871740339e-05
-1.81581030371118e-05
-1.68254074000844e-05
-3.31679520587357e-05
-1.85305526530007e-05
-1.70173248068193e-05
-5.29724363177561e-06
-1.0792189750555e-05
