# Supplementary material for: Research on computational propagation and identification of mine microseismic signals based on deep learning
Source: PLoS One. 2025 Oct 22;20(10):e0334641. doi: 10.1371/journal.pone.0334641 (PMC12543183; doi:10.1371/journal.pone.0334641)
Supplement: S1 Data — (ZIP) [file pone.0334641.s001.zip › 000100500001143.xlsx_0.txt_24.txt.txt]

-2.71805130656322e-05
-1.27139548864265e-05
-2.23238844160061e-05
-3.51772418129559e-05
-1.52480101425038e-05
-2.10847260526691e-05
6.35390327728824e-06
-4.61374553929508e-05
-8.58092310417426e-06
1.09393382263616e-06
-2.57390862525144e-05
-2.01575657536674e-05
-5.64998447658966e-06
-8.49206413161542e-06
-3.38848932678371e-05
-1.5528882812948e-05
-1.26568987307256e-05
-1.2656192828055e-05
-3.58017978162569e-05
-2.2541523955467e-05
-2.48018608623323e-05
-2.14078862162671e-05
-2.54861168309833e-05
-1.80496637945609e-05
-3.6335105621024e-05
-1.14808546080727e-05
-1.65577511723829e-05
-3.44158027713979e-05
-2.32348236317638e-05
-1.91069810719188e-05
-2.58469324845718e-05
-2.43681105734034e-05
-1.29540941385651e-06
-2.68939488305818e-05
-1.39048360038259e-05
-2.61187988920321e-05
1.18576182616014e-05
-2.01274513509785e-05
-1.39419090966912e-05
1.90731751202543e-06
-1.81013324053749e-05
-1.60526350108468e-05
-2.65459428192071e-05
-2.56508538022319e-05
-1.75666412802606e-05
-1.32790104309762e-05
-1.59380371671299e-05
9.73839175372205e-06
-2.13450332842351e-05
-1.97662088157899e-05
-1.05117686864431e-05
-3.76730127747583e-05
-1.1194730307344e-05
-2.26707807939104e-05
-2.53060209040202e-05
-4.10328047289128e-06
-5.60994641120317e-06
-1.97388106532286e-05
-2.14716260812733e-06
-2.09305828420488e-05
-2.00742111756717e-05
-6.46440676375241e-06
-3.97439886180803e-05
-4.64107191672971e-06
-1.91217559317782e-05
-2.98121857379276e-05
-1.45265990781459e-05
-2.76129980453927e-05
-2.28334491934423e-05
-2.68899247801756e-05
-3.57174766468448e-05
-1.01991910878821e-05
-2.12122357446661e-05
-2.58158284740599e-05
-1.39712294130664e-05
-8.34359261089728e-06
-8.28494203153601e-07
-1.27252530520549e-05
-2.72125838941237e-05
-1.05308525648534e-05
-1.94315052646148e-06
-1.05470121398335e-05
3.04425994006064e-06
-2.9512940841072e-05
-2.90082655904473e-05
-3.23022383066037e-05
-2.21833274209103e-05
-2.69067345452881e-05
-4.2422685243733e-05
-2.49960467000445e-05
-3.32118143167639e-05
-2.90962319059283e-05
-2.31631887274905e-05
-2.70024450279702e-05
-2.18089228348518e-05
-2.67358634858709e-05
-4.55020911526739e-06
-2.50318551552929e-05
-3.06501232025049e-05
-1.47067736694238e-05
-2.55838860223799e-05
4.45722609853377e-06
-2.75533951266884e-06
-1.38141871115814e-05
-2.35436602802144e-05
-2.10236008345104e-05
-2.44551940203585e-06
-9.38465524645325e-06
-2.41575753978714e-05
-3.2911202303137e-05
-3.72707205071025e-05
-1.7457550645174e-05
-3.49784738873446e-05
-4.51192960760283e-05
-1.46041314324267e-05
-1.13522402182636e-05
-2.47901032537231e-05
-5.25600098490061e-07
-1.0971199092918e-05
-1.81328112552499e-05
-1.17623849564293e-05
-3.26711792556901e-05
-7.28569122907225e-06
1.7314637777459e-07
-4.30232086697846e-05
-1.87536030092887e-05
-4.05084986482826e-05
-2.05662906441701e-05
-5.37498337933348e-06
-2.75316395401445e-05
-1.80738233181466e-05
-3.65080009671145e-05
-2.49611755807275e-05
-5.17605013696184e-06
-2.37572507377241e-05
-5.9528311260936e-06
-2.4430716606311e-05
-1.16508070847507e-05
-2.63882241447449e-05
-1.10536437735455e-05
-1.53846769038018e-05
-7.39667168227666e-06
-1.78346592794534e-05
-3.1053201852839e-05
-2.43325983898501e-05
-3.34611664894702e-05
-2.70249680122023e-05
-3.27235417760209e-05
-6.14333754356377e-06
-1.53887324244001e-05
-9.5742849075614e-06
-4.0692250769452e-05
-2.20013760724583e-05
-8.76059283160804e-06
-2.48795747641545e-05
9.9980904544247e-06
-2.85416539815858e-05
-1.30120833674835e-05
-2.57650520043849e-05
-2.45239770156982e-05
-3.66162075076968e-05
-1.12861643170122e-05
-1.54903818954457e-05
-8.39114552076081e-06
-4.10529845735761e-05
-4.053240825934e-05
-3.02159266725085e-05
-1.55953834329047e-05
-2.35250002105687e-05
-2.53580635972432e-05
-3.23160478707141e-06
-4.9830264555245e-05
-1.36777505038609e-05
-9.76247766971759e-06
-2.13744489291984e-05
-2.07129654394348e-05
-3.37826147592315e-05
-7.20827527814707e-06
-1.55457607841208e-05
-1.65323634677625e-05
-1.12775369539833e-05
-3.4507669007633e-05
-7.04772142745198e-06
-2.18981769094718e-05
-1.74232397923669e-05
-1.3887330350039e-05
-2.17058572698546e-05
-1.98353889524941e-05
-3.48040329455928e-05
-3.83497832589346e-05
-1.83820865706986e-05
-7.9647721290957e-06
-3.83366620053835e-05
-4.50949454034045e-05
-5.02936329074465e-05
-3.9713975391602e-05
-2.47892089501976e-05
-2.94297170423814e-05
-4.26938264849813e-08
-6.65887494026464e-06
-1.06713026406416e-05
-2.57930891284662e-05
-9.83985646092329e-06
-3.94481997788484e-05
-1.34225568380419e-05
-1.7100171255081e-06
-2.65087432278939e-05
-3.46221851481703e-05
-2.24717521655182e-05
-2.67820203328077e-06
-2.30992972143624e-05
-1.77363629471742e-05
-2.72785001767193e-05
-1.49788506489801e-05
-2.46937749047537e-05
-2.53700439223151e-05
-2.67744833228489e-05
-5.14970545250319e-06
-2.22797113292714e-05
-1.15147170439171e-06
-1.89146800257059e-05
-1.91861966255334e-05
-1.05294476272319e-05
-3.80343928205001e-05
-1.57644871571001e-05
-2.16796476255358e-05
-1.02286431997925e-05
-1.67589136306526e-05
-3.82877617973923e-05
-1.46697816089241e-05
-2.8149380903446e-05
-1.43488822925334e-05
6.38223763627839e-07
-2.76326821020294e-05
-2.44736734254681e-05
-7.14882672899597e-06
-2.80166557300643e-05
-4.5278595603975e-05
-1.85631800958943e-05
-1.55015696250107e-05
-2.46727914927629e-05
-1.97869599979554e-05
-4.05376666421337e-05
-1.88914417078615e-05
-2.59693459449425e-05
-2.77164963635605e-05
2.86566931849491e-06
-2.0341253327956e-05
-4.22563484453977e-05
-2.46911697852312e-05
-2.41941281749531e-05
-2.20681129137528e-05
-1.60763054106485e-05
-1.41804142371669e-05
-7.65228690183298e-06
-1.68511577165675e-05
-4.01851176520686e-05
-1.75848229222462e-05
-2.60260926593217e-05
-1.77975688741871e-05
-3.4651695374955e-05
-3.05700589865832e-05
-2.93597421740861e-05
-3.10212370794604e-05
-3.38970862058171e-05
-5.9359383942741e-06
6.77247947576353e-06
-2.20606500409888e-05
-2.39126270505158e-06
-2.94625036573349e-05
-3.13944028741269e-05
-2.41675832340637e-06
-1.64876013744417e-05
-4.82771787604821e-05
-2.44365772217823e-05
-5.65572325129074e-06
-3.65605801153807e-05
-3.08933621426087e-05
-2.32056926653367e-05
-9.97910111442039e-06
-1.45314193464448e-05
-2.12919715326614e-05
8.60593241001801e-06
-3.45785844980037e-05
-3.21578925714406e-05
-2.80313730033326e-05
-1.33216559183377e-05
-3.06216793002298e-05
-3.58631781344948e-05
-6.61626859161635e-06
-2.80206808739427e-05
-1.73625224021296e-05
-1.98789389070423e-05
-2.63660434364312e-05
9.76266637644299e-06
-1.23318386366379e-05
-3.03541514977078e-05
-2.07577171013783e-05
-1.62282866980236e-05
-1.7157974352499e-05
-7.04858025833691e-06
-1.37372012138601e-05
-2.25093013914508e-05
-3.41765206141984e-06
-2.26912930228823e-05
-1.80852188834967e-05
-8.94775216540935e-06
-1.13870011284811e-05
-2.76614441327256e-05
-1.2152457028477e-05
-2.22335808401805e-05
-1.92553399440678e-05
-2.36367969508963e-05
-2.94761206304414e-05
-2.74273002117441e-05
-2.47428600518396e-05
-1.57427286663391e-05
-3.14578010902262e-05
-3.22144905909274e-05
-2.32573638292273e-05
-1.88192714766479e-05
-2.95693725249997e-05
-1.37066916050842e-05
-1.25526651970625e-05
-6.79757279551961e-06
-3.50484078760153e-05
-3.06102564002559e-05
-1.68717311310502e-05
-1.60625060060025e-05
-1.26914115605949e-05
-3.45870470295436e-05
-2.5678260286783e-05
-1.11983674245034e-05
-2.54333095120816e-05
-4.61544633248145e-05
-4.40369236873647e-05
-3.15194238347635e-05
-3.82707081682432e-05
-4.06082837765884e-05
-2.5315061883785e-05
-6.49186594390298e-06
-1.39480522829141e-05
-4.08808240109067e-06
-2.21992937864121e-05
-2.00991128053116e-05
-1.63348550945084e-05
-4.52040683880265e-05
-3.31780833823435e-05
-5.40056280278114e-06
-1.28577702512329e-05
-9.93738077263197e-06
-1.99319597117258e-05
-4.01431619416426e-05
-2.9829161741636e-05
3.821194829101e-06
-4.42939615088539e-05
-4.09888258798444e-05
4.93746724894128e-06
-1.99639839977896e-05
-9.45047433513381e-06
-1.34149501356654e-05
-1.69666197810078e-05
-1.61154570144607e-05
-2.49928875507027e-05
-2.31527214624581e-05
9.97489259601231e-06
-9.76481741718297e-06
-2.10862697888418e-05
-2.60630201525742e-05
-1.86435969062294e-05
1.66266548640835e-06
-2.14475872506103e-05
-3.74746968494124e-05
-9.86081824819621e-06
-9.93457731140098e-06
-2.33903843379332e-05
1.32029236678571e-06
-6.45525531796384e-06
-1.74527592701516e-05
-8.32890811066017e-06
-2.60557346942027e-05
-4.06240595351726e-05
-6.54358491943297e-06
-3.52439208330879e-05
-2.66801969842237e-05
-2.337307173938e-05
-1.93996788123907e-05
-2.64340260702221e-05
-2.01769807609936e-05
-3.58675438105917e-05
-3.31184792737465e-05
-1.58721598588671e-05
-2.6607708609831e-05
-1.98298843882651e-05
1.08172768931546e-06
-2.68863043571577e-05
-2.22125219135225e-05
-3.47379958666515e-05
-1.88677649556539e-05
-1.96764128867493e-05
-2.90391269955035e-05
-1.21232783877853e-05
-3.30444111502515e-05
-1.62744592868127e-05
3.37320755989176e-06
-1.54656205955895e-05
-2.66995758760436e-05
-4.91882438014838e-05
-1.5652612963942e-05
-1.98625170416291e-05
-1.3189107321667e-05
-1.41589978223603e-05
-2.57236256035549e-05
-2.71117815134228e-05
-1.71702235679267e-05
-1.52041775449786e-05
-4.12646865546948e-05
-3.61414299467702e-05
-3.77999784783845e-05
-2.40069346598473e-05
-4.23193200168062e-05
-1.41996906014828e-07
-2.22652798650586e-05
-2.1383392016623e-05
-1.0398328275142e-05
-2.31653040334563e-05
-3.12433504337681e-05
-1.64512407683743e-05
-3.47878176052677e-05
-3.35564385772942e-05
-3.31876812486218e-05
-4.57525186250681e-05
6.74503114421814e-06
7.92554194241315e-07
-3.71284537091075e-05
-1.31972743566814e-05
-2.15109723662493e-05
-3.11899896068451e-06
-4.70893486929758e-05
-2.12978494783499e-05
-1.79141454072749e-05
-1.62340781623558e-05
-1.81617607076702e-05
-4.50998015968853e-05
-2.29389686377692e-05
-2.1253749035721e-05
1.54533476519044e-05
-6.01511892597954e-06
6.30900174752994e-06
-2.66759980603902e-05
-1.55212586161334e-05
-2.55889184614261e-05
-1.69512033897479e-05
1.92281459317206e-06
1.5681772816157e-06
-3.50834939054858e-05
-7.37579559186915e-06
-1.1756985858422e-05
-2.03360404686803e-05
-1.27867410508817e-05
-1.20782168442341e-05
-1.42628465150943e-05
-2.5524800332235e-05
-1.77219344894702e-05
-1.598135274154e-06
-1.5083517845525e-05
-1.74447686379196e-05
-2.21476760608912e-05
-1.53298396325722e-05
-1.54898396772741e-05
-2.35177010964234e-05
-1.60370366318375e-05
-2.03753824980455e-05
-2.40593135480723e-05
-2.16169582414972e-05
-3.98442120930192e-05
-2.54355160365927e-06
-2.12255953423169e-05
-3.02830032912515e-06
-1.29716200303277e-05
-4.50932831038039e-06
-1.83959276069172e-05
-2.75516488289337e-05
-3.65665670629927e-05
-3.0087531530416e-05
-3.90616932982503e-05
-2.57556473468821e-05
-1.64395107756989e-05
-1.48616325661656e-05
-2.63668541333656e-05
-1.12514534420197e-05
1.78679631395058e-06
-2.01953315710322e-05
-2.32632627691546e-05
-5.51586905869865e-06
-3.00560092859572e-05
-2.14751713493719e-05
-2.09507160229932e-05
-1.87995380563064e-05
-4.69675430415576e-05
-1.47791216019228e-05
-9.43120267681012e-06
-1.25736243162949e-05
-2.48196527684261e-05
-2.45420780708424e-05
-1.03624530300914e-05
-7.72515220926042e-06
-1.58665655793548e-05
-1.88337177458514e-05
-3.55880303524794e-05
-3.36048710113903e-05
-2.17329313409018e-05
-1.92975781941342e-05
-3.79008661068152e-05
-2.81085182946585e-05
-1.41913355508876e-05
-5.25745128479874e-05
-2.01058991383722e-05
-2.14365764684512e-05
-1.39923004932003e-05
-2.16295103143326e-05
-2.91449580523663e-05
-3.63375346054795e-05
-2.64571558318823e-05
-2.66250700098654e-05
-3.4796696111895e-05
-1.7140581775824e-05
-4.84186995150729e-06
-6.25517893168543e-06
-2.46695027342382e-05
-2.50492042911471e-05
-1.58029096892009e-05
-1.49369732695346e-05
-1.19439788432037e-05
-1.28756739172833e-05
-1.66100514458889e-06
1.76808636399847e-06
-9.37273378006817e-06
-3.02095803757396e-05
-1.26017855525008e-05
-3.40894877243615e-05
-1.20791404131865e-05
-2.30440829554321e-05
1.95051211198525e-06
-2.17953591096529e-05
-2.5447795084999e-05
-3.800859518087e-06
-5.92875427541605e-05
-1.90398294016664e-05
-3.24448782343761e-06
-5.80926219994981e-06
-2.69670182035299e-05
-1.71724255247953e-05
-2.28466445178802e-05
-2.77313428001266e-05
-2.0184226960085e-06
-3.24289719827786e-05
-3.71105928513276e-05
-3.20138780574594e-05
-2.83824858995365e-05
-1.56119770323107e-05
-2.00849948800225e-05
-1.51686174137812e-05
-2.58597612691851e-05
-1.62960952719859e-05
-1.08190409748381e-05
-4.07949537658828e-05
-1.30817258096748e-05
6.85448871572326e-06
-3.13691350293884e-05
2.46983268463067e-06
-2.69250858802944e-05
-1.46567925064356e-05
-3.57746299899073e-05
-1.79630440083158e-05
-3.05772778433727e-05
-1.86003379322124e-05
-2.37080082135514e-05
-3.7394611802677e-05
-2.94940802981488e-05
-3.37982662413246e-05
-2.41352684633324e-05
-2.94353167075073e-05
-1.31960142248228e-05
-6.87104576100481e-06
-1.30095161489162e-05
-8.46507239984007e-06
1.96098168721861e-06
-1.21315153092938e-05
-1.4852659464793e-05
-2.15132332179027e-05
-2.69864012644837e-05
-2.56897658335343e-05
3.04450365330081e-06
-2.02893058128569e-05
-2.58065023063517e-05
-2.90995687252472e-05
-1.72806932880354e-05
-3.53604207218896e-05
-6.88272626290512e-06
-2.03427871013386e-05
-6.15646817038011e-06
-2.95137562691583e-05
-2.21198634291854e-05
-4.43292780908401e-05
-2.89064427676526e-05
9.07002457937379e-06
-1.37567252673757e-05
-3.74059398967329e-05
-1.32443349371825e-05
-1.21892401196036e-05
-1.09755678335753e-05
-1.91045344951179e-05
-1.97867010793276e-05
-1.52919903732547e-05
9.34328716610642e-06
-1.7667440324408e-05
-1.44761207855713e-05
8.8308477835855e-06
-3.50850761572681e-05
-3.423820367125e-05
-3.668010263484e-05
-1.24915507042871e-05
-2.17876219628564e-05
-2.88356141105165e-05
-1.78477394845648e-05
-2.57220538307373e-05
-3.00596212288707e-05
-2.28253478653058e-05
-4.68301265075792e-06
-3.23924083303377e-05
-2.37657056268163e-05
-2.36496648136226e-05
-2.31952517884807e-05
-2.13873009871764e-05
-3.89138802481511e-05
-2.78948778805469e-05
1.67583758865621e-06
-3.73510004068685e-05
-3.3348946836267e-05
-2.28996353047339e-05
-8.76411046256746e-06
-2.35106112729629e-05
-6.26718119196982e-06
-1.75457709798077e-05
-2.51320119944302e-05
-1.71933896774514e-05
-1.80626965137598e-05
6.9241084235026e-06
-1.62043115579485e-05
-3.22580648364928e-05
-2.19009473019997e-05
-1.09572268605431e-05
-2.6629768344651e-05
-2.89773231751225e-06
-1.76030826153631e-05
-3.08265578453464e-05
-2.77194233854077e-05
-2.20070083983437e-06
-3.7421003623031e-05
-1.52891736642326e-05
-2.74452309513735e-05
3.35755294822942e-06
-3.06172434674979e-05
-2.92600960191549e-05
-1.9264277091905e-05
-2.76795145248093e-05
-2.33292118959963e-05
1.29657833729681e-06
-1.90224072550582e-05
-2.94906488354769e-05
-2.5354419350001e-05
-2.73068941625779e-05
-1.4952309860256e-05
-3.10225108408719e-05
-1.97116751268573e-05
-1.45047636142784e-05
-9.28116806315494e-06
-2.83738543748092e-05
-2.65182485930346e-05
-1.6210149491758e-05
-3.51035721919987e-05
-7.99206550507644e-06
-3.74075299409173e-06
-2.62998019192022e-05
-1.26561319161789e-05
-1.65486738553711e-05
-1.02685635129714e-05
-1.36145808403567e-05
-1.5415809167592e-05
-1.62623051725112e-05
-7.99938202620158e-06
-1.94986354675316e-05
-1.50396432215263e-05
-1.91360137144776e-05
-1.0430319440308e-05
-1.70653545599752e-05
-7.79191309441037e-06
-1.2367630310003e-05
-2.33302165698942e-05
-4.53110921874292e-06
-4.8661930487389e-06
-1.56733397737471e-05
-4.74918724087289e-06
-1.63834172390536e-05
-2.91019014304396e-06
-2.92223548436441e-05
-2.29764473758868e-05
-1.5408184885617e-05
-2.12875260789274e-05
-1.90006891069655e-05
-3.4142655005231e-05
-3.13736517553296e-05
-2.91897104067848e-05
-2.74506281828204e-05
-1.01560734027532e-05
-1.21325940818915e-05
-2.71655912904151e-05
-3.13681530257304e-05
-2.16062989807879e-05
-3.68866736907211e-05
-2.0367351991236e-05
-2.24035656555112e-05
-3.99856315181565e-05
-2.93314359250942e-05
-1.2293308328475e-05
-2.60428338129818e-05
-1.47025399323729e-05
-2.3640391120948e-05
-2.14835962325965e-05
-2.70292445607463e-05
-3.18303274110049e-05
-1.81361425519078e-05
-1.49922149652098e-05
-1.51074218040917e-06
-3.76284675474471e-05
-9.07898657911143e-06
5.19958838867515e-06
-2.17915752748599e-05
-1.61968345733991e-05
-3.84367090076835e-05
-1.23505108095332e-05
-1.64873878151777e-05
-1.39451929206986e-05
-1.83981007976764e-05
-1.77227406760557e-05
-4.01248964704068e-05
-2.95176078383525e-05
-1.36648674506587e-05
-1.09096360557016e-05
-1.72515323203754e-05
-9.9826663248781e-07
-2.15638729933049e-05
-2.70930876733613e-05
-4.26348264427739e-05
-3.68211640538757e-05
8.12990024748541e-06
-1.23642710614545e-05
-1.75904060980299e-05
-4.90127860756238e-05
-2.75518313140351e-05
-2.63793056290252e-05
-2.57776467072287e-05
-1.38297069475655e-06
-2.45367337684275e-05
-4.3429807967023e-05
-2.08724246660995e-05
-1.59012410353027e-05
-1.36444687339479e-05
1.59526104483988e-06
-7.9326956917185e-06
-1.10596328385295e-05
-2.2318904944057e-05
-1.3679849201392e-05
-6.02863460866878e-06
-1.62715732994332e-05
-2.379501869648e-05
-1.70161711192782e-05
-1.21760384789336e-05
5.37872073751572e-06
-1.57804134825928e-05
-3.58743616164326e-05
-2.59173951859683e-05
-3.60316343147671e-06
-2.13232140470991e-05
-2.16062011866128e-05
-2.582116106471e-05
-3.38925498068484e-05
-1.54120604488467e-05
-7.70208142543022e-06
-3.94345769120092e-05
-7.53283751660674e-06
-6.11864354372155e-06
-3.07192314509409e-05
-2.26083174240856e-05
-9.71117178103949e-06
-1.72130984978858e-05
-2.9658922955282e-05
-2.40948686059572e-05
-5.68241611954113e-08
-1.95290335046244e-05
-1.54696197349993e-05
-2.76444864270584e-05
-1.34422852353464e-05
-3.63688825255894e-05
-3.19158296745485e-05
-4.73666415238265e-05
-1.13645795497069e-05
-1.57908441435543e-05
-3.5623325105234e-05
-3.37816914305273e-05
-2.28876474885639e-05
-2.49030082004592e-05
-4.44118141279155e-05
-3.62336761355673e-05
-3.94950057207499e-05
-1.46267447518555e-05
-2.96867182402779e-05
-2.87203591349569e-05
-8.9102558829233e-06
1.69967496217664e-05
-1.6741552875727e-05
-1.29357243033213e-05
-4.08949744104869e-05
-3.00537361223473e-05
-3.05709510002213e-05
-8.58214436229701e-06
-1.47335165144843e-05
3.61431543643978e-07
-1.45997110012317e-05
-1.92546608131006e-05
-1.4274695091247e-05
-1.14410588213346e-05
-3.37476799967699e-05
-1.65755993667679e-05
-3.13804902077021e-05
-1.61347886807761e-05
-2.65770273347322e-05
-3.34167019215254e-05
-2.06012729441891e-05
-2.59681264084558e-05
-5.9821566286305e-06
-6.59657800575071e-06
-1.11005085936222e-05
-1.07816115295115e-05
-2.5623242156786e-05
-1.77543591295467e-05
-7.94142560665089e-06
-1.53804082885659e-05
-1.36608509749842e-06
-2.25117758647187e-05
-7.9452659073958e-06
-1.24382867793689e-05
-1.84975988268893e-05
-1.28719159847243e-05
-3.9826833623443e-06
-3.68024874857418e-05
-3.28984312938646e-05
-5.91757005029121e-06
-3.75488780093149e-06
-1.65009166419315e-05
-2.22209422076856e-05
2.2870146355324e-06
-2.50003645289405e-05
-2.85758946694477e-05
2.25446763641839e-06
-2.20382835220997e-05
-2.11918997324786e-05
-1.55170413815213e-05
-1.50997628619912e-05
-7.54615450976246e-06
-1.70585615438582e-05
-3.09953207541289e-05
-3.9071287995266e-05
-2.8353670516667e-05
-1.45719456416346e-05
-2.51705958837527e-05
-2.78083122187105e-05
-2.61708790906784e-05
-2.51888467588703e-05
-1.7661335185663e-05
-3.84529575858837e-05
-1.28589992608737e-05
-4.98753595778635e-05
-2.31035739711825e-05
-3.12842916634968e-05
-1.34575579764271e-05
-1.36311065389623e-05
-2.23125035597975e-05
-1.25317981334883e-05
-8.04930332750309e-06
-1.32309863877204e-05
-4.2377471056682e-05
-2.70366416588243e-05
-2.61903840145405e-05
-3.5800265303939e-05
-2.36326656618213e-05
-1.67428224667143e-05
-3.3738597620011e-05
-1.66125880009801e-05
-3.66675774301571e-07
-3.71838145587655e-05
-6.19976753717129e-06
-2.8448344460468e-05
-2.59194458879236e-05
-1.79502206283375e-05
-2.58479700504213e-05
-1.79886982948538e-05
1.90691878005326e-06
-2.18681330913413e-05
-1.73758819523009e-05
-3.93753194511526e-05
-3.77644847696227e-05
-1.09937378030962e-05
-3.72094337352889e-05
-2.64928013966747e-05
-3.63961777057854e-05
-7.03790087226857e-06
-3.02408247467014e-05
-1.56167969356976e-05
-2.04430801774775e-05
-2.22341017819144e-05
-7.95680485700119e-07
-7.12897145283877e-06
-1.12005408281012e-05
-3.92626634102996e-05
-3.84207838787508e-05
-2.34097125517717e-05
-3.26581215036954e-05
-2.39879756114967e-05
4.30103650071545e-08
5.48563517139827e-07
-2.03588046768348e-05
-1.54308263482681e-05
-3.97769388175716e-05
-1.46426981991168e-05
-1.66762960592619e-05
-2.51821914756339e-05
-3.72010025130269e-06
-1.70084576626602e-05
-4.69887885606856e-05
-1.4980022977682e-05
-2.41704805546812e-05
-2.76785961211152e-05
-2.1536285102033e-05
-3.58647558063354e-05
-3.21624562428997e-05
-8.01916003580944e-06
-2.01891017372736e-05
-1.25347928859798e-05
-2.20948217993945e-05
-2.77329618708769e-06
-1.5804459703742e-05
-7.00068010278549e-06
-3.22179927140707e-05
-6.1436726954395e-06
-2.99396890462634e-05
-3.11118070928261e-05
-8.23775862467666e-06
-2.2748320959445e-05
-2.27020631170368e-05
-3.14196944046328e-05
-2.13543077401504e-05
-1.59779144036638e-05
-3.88642842187031e-05
-3.11662855430941e-05
-1.59531788620656e-05
-3.21600764545404e-05
-1.44411795283658e-05
-1.4939306808961e-05
-9.80781441055363e-06
-3.03536119996863e-05
-1.56862215103007e-05
-2.25420931251502e-05
-7.64985241539064e-06
-3.89957943876218e-06
-3.47137180087783e-06
-1.97976867727768e-05
-2.3136939747906e-05
-2.03351169408662e-05
-3.26011930344457e-05
-2.50999406479393e-05
-2.85324693460996e-05
-1.95839238812585e-05
-3.92543883829843e-06
-1.01372230254851e-05
6.03276540181467e-06
-2.71606702181815e-05
-8.74259465750182e-06
-1.71071477025265e-05
-3.03536257948067e-05
-2.12595353559427e-05
-1.25448541571213e-05
-1.88004336735533e-05
-9.24151080616486e-06
-2.41884145249285e-05
-3.41775738854873e-05
-2.29299699716152e-05
-8.65330032783999e-06
-2.20601735181698e-05
3.81136341747915e-06
4.33216796861875e-06
-8.31565905950944e-06
-2.4522473248321e-05
-2.19152274472341e-05
-1.64671405279415e-05
-2.03616871193714e-05
-1.84960310383211e-05
-2.99286229106038e-05
-1.53164934799235e-05
-1.42705315421597e-05
-1.45711861567071e-05
-3.27165862247768e-05
-3.35478347928427e-05
-2.88352567812996e-05
-6.06952216576004e-06
-3.80287749191342e-05
-3.10096472095856e-05
-8.32987513423908e-06
1.4268289530269e-07
-3.84213368175929e-06
-5.52908574788946e-06
-8.30260984551655e-06
-1.54469033566973e-05
-2.87411459380712e-05
-2.61076408403823e-05
-7.1575677513264e-06
-5.86435928404811e-06
-3.06282118747182e-05
5.78692902066311e-06
-2.36772725218224e-06
-2.14974205579529e-05
-3.06691122784394e-05
-1.81478363267639e-05
-1.7494126480334e-05
-3.31415053339095e-05
-1.51432942455501e-05
-2.14820161379734e-05
-2.64646570656513e-05
-4.64619382556852e-05
-1.83833885078108e-05
-2.95812988336965e-05
-2.57269172213233e-05
-2.23906434010823e-05
9.66792000697159e-06
-3.09070165789514e-05
-1.32873627755193e-05
-1.86403763982317e-05
-2.61010189083345e-05
-4.05831919417037e-06
-1.35948728998754e-05
-2.11477035159808e-05
-9.12300397853667e-07
-2.84945274739799e-05
-1.1754514258415e-05
-2.07758403074522e-05
-2.68117865094235e-05
-1.59483662545052e-05
-1.73397030589218e-05
-1.14819329213501e-05
-2.05830339270897e-05
-1.02436402788735e-05
-2.47054921121403e-05
-2.18097777907335e-05
-3.48986862352056e-05
-4.06119789953297e-05
-2.08559209021907e-05
-2.16632880611591e-05
-3.84233090796828e-05
-2.19072765267884e-05
-2.28742533628145e-05
-1.71574757966556e-05
-3.50965333063647e-05
-1.11149192903995e-05
-3.73320490797409e-05
-2.8605722972865e-05
-3.66895885566383e-06
-2.79066607206926e-05
-1.71267515666599e-05
-1.632786266721e-05
-1.75918041442926e-05
-2.21228604033459e-05
-5.69524576341929e-06
-3.59354958994244e-05
-1.43564538270954e-05
-2.11150745994436e-05
-3.60054825484249e-05
-1.09213506943696e-05
-1.77043673539544e-05
-1.90329245096887e-05
-1.73473388413875e-05
-2.23720626720054e-05
-2.40168176939036e-05
-1.18344178301209e-05
-8.64458743115635e-06
-3.89568650107724e-05
-3.35352931268618e-05
-2.62763009358734e-05
-2.79095227838048e-05
-4.8409673443566e-05
1.18238460079226e-05
-1.24272463899086e-06
-3.45114408421531e-05
-3.30913811056384e-05
-2.36785773389672e-05
-1.72100120529929e-05
-1.88491764677938e-05
-2.89273148611746e-05
-2.86214782480647e-05
-2.06030738745976e-05
-1.60300018794805e-05
-3.84255332543697e-05
-1.21424387106165e-05
2.25293766673104e-06
-2.13107320349038e-05
-1.97461378195298e-05
-3.11833407710574e-05
-2.86424645707454e-05
-1.38602585019158e-05
-2.61699055806098e-05
7.15768633755923e-06
-3.64437983616977e-05
-2.16763147776309e-05
-5.16912956689422e-06
-4.82221594793707e-05
-2.64580512421965e-05
-3.01604428898372e-05
-1.89925958934127e-05
-2.06981266213049e-05
-5.9583180035253e-06
-3.35030528444816e-05
-2.49883014941978e-05
-2.58620348312429e-05
-1.136829680723e-05
-3.04571728933864e-05
-2.46695651940229e-05
-3.22152035249329e-05
-2.41062929262188e-05
-2.60641726859768e-05
-1.78686224451843e-05
-2.13875104304574e-05
-4.64756454537362e-05
-2.40832117396764e-05
-1.93817162722989e-05
-8.8771865721135e-06
-2.95616773256567e-05
-1.45290786163033e-05
-2.8733360878774e-05
-3.4666147194463e-05
-7.87364824954006e-06
-1.95902910329838e-05
-3.66118230067929e-05
-9.41992848987106e-06
-7.04567190663861e-06
-2.53607764014186e-05
3.51834872631112e-07
-1.21425857005308e-05
-2.5530279847935e-05
-2.68063617041929e-06
-2.8815930330745e-05
-3.77643085100606e-07
-4.91436376260237e-05
-1.91138954646133e-05
-4.51586162055067e-06
-1.91453693657288e-05
-2.19035680989929e-05
-8.8758322053161e-06
-5.70499082671014e-06
-1.76810413439993e-05
-2.04510489856808e-05
-8.15575242156355e-06
-3.082091744429e-05
-1.54781997586e-05
-3.20605266456014e-05
-1.55042155029433e-05
-1.95377884526979e-05
-3.8084736126467e-05
-3.50370220711222e-05
-1.2285805475511e-06
-2.80642597228561e-05
-3.68469770544601e-05
-1.51286498297002e-05
-3.02678714927266e-05
4.59986424713139e-06
-1.95722762871005e-05
-1.23462503987423e-05
-3.18474917109892e-05
-1.44461105913498e-05
-1.45092318712036e-05
-2.15389826067341e-05
-1.67876966441934e-05
1.0173519222826e-06
-4.42651021034522e-05
-2.52182250234876e-05
-1.73979979493341e-05
-2.00198656396198e-05
-1.9673919285237e-06
-1.93038224703052e-05
-2.57601340387483e-05
-2.57707231593817e-05
-3.39463468481342e-05
-1.0797437590242e-05
-2.856211097354e-05
-3.50000920500448e-05
-1.10651944171137e-05
-4.76120304413841e-05
-2.03555311276651e-05
-2.60067801074649e-05
-3.52313217960229e-05
-2.55082545434052e-05
-2.40763808350251e-05
-2.69462296863168e-05
-2.56467399516194e-05
-4.150907650281e-05
-9.95443651294603e-06
-2.40433562029036e-05
-1.02149545824917e-05
-2.58899798440032e-05
-1.39904367605036e-05
-9.26176039943464e-06
-1.52242164219892e-05
-3.54475070809891e-05
-1.00767684436126e-05
-2.67990482998345e-05
-2.13529442003073e-05
-3.19961256505265e-05
-1.84338609938704e-06
-3.25166969333931e-05
-2.13117648061479e-05
-2.44282459752894e-06
-2.84602607492853e-05
-3.28077983040943e-05
-3.79167333167742e-05
1.33888809161511e-05
-5.33442664798672e-06
-1.59005140326317e-05
-1.96648199556668e-05
-1.78615058021832e-05
-9.96930096467618e-06
-3.61378240038157e-05
-1.61165144731204e-05
7.05556266436105e-06
-2.57192996005789e-05
-1.63751716957148e-05
-2.16199527305269e-05
2.08090304553397e-06
-5.79829257753041e-06
-5.87596670791162e-06
-2.09594079986508e-05
-1.2506895755668e-05
-1.10238752234524e-05
-1.6668624209523e-05
-7.34788451797857e-06
-2.58647588444621e-05
-2.80064542642943e-05
-3.26094560801546e-05
-3.94107447716289e-05
-1.04025334138549e-05
-1.44820776938748e-05
-2.50090369469525e-05
-4.01485085270068e-05
-3.11059231941008e-05
-3.37121203277507e-06
-6.33555651850147e-06
-1.26238754146889e-05
-1.37242570677278e-05
-2.78418795373877e-05
-2.3562653483268e-05
-5.67799281703588e-06
-1.2536120245943e-05
-9.48791554943077e-06
-1.43547863110419e-05
-2.48951237859759e-05
-2.95899425404955e-05
-3.18839262599477e-05
-1.60604075973328e-05
4.41353339373486e-06
-4.7630689677417e-05
-2.262579661496e-05
-3.37182053374764e-05
-3.16893684203429e-05
-3.22762724695243e-05
-2.64854561121008e-05
-2.52085327859495e-05
-2.57523062802444e-05
-1.4709863294652e-05
-1.84957828889965e-05
-3.73659354557637e-06
-3.80996978400229e-05
-2.13985264185805e-05
-1.76157115336442e-05
-2.84925646928027e-05
-4.41022938699821e-06
-1.4944605578435e-05
-2.00265625355894e-05
-3.36781297036681e-05
-2.44335702879461e-05
-2.75977207328732e-05
-1.27814632892713e-05
-8.9790769100281e-06
-1.03527490927187e-05
-3.00027450078686e-05
-2.02533881403894e-05
-2.14542715555773e-05
-1.1738883849015e-05
-2.13516045406652e-05
-3.60511961818137e-05
-7.3973549897441e-06
-4.39201598630522e-05
-3.01129544100925e-05
-2.0543486574401e-05
-2.54915111260314e-05
-1.8665889694935e-05
-3.48098244065642e-05
-3.23384127658646e-05
-3.14577407900354e-06
-2.09584340316186e-07
-6.7948431521192e-06
-3.22090036601297e-05
-1.43841723880825e-05
2.39711101082324e-07
2.61746470903533e-06
-1.30057142644603e-05
-3.3952495343758e-05
-1.23884680274276e-05
-6.47571933113264e-06
-2.2188279545737e-05
-1.47281416377968e-05
-2.17911938173223e-05
-2.26491130234329e-05
-4.72664068453805e-05
-4.24033611543363e-05
-1.68646660407621e-05
-1.41268452965866e-05
-2.74485676009654e-05
-5.02560687471703e-06
-3.41192229620502e-05
-1.47267572967646e-05
-1.47167841483784e-05
-3.60983052544466e-05
-8.75595237577899e-06
-4.94568799827251e-06
-2.77081101002163e-05
-1.89327183249977e-05
-1.85088641568771e-05
4.90674025394398e-07
-3.66540323332419e-05
-2.2401162823643e-05
-6.66858112327494e-06
-2.15378902106751e-05
-1.14209036564751e-05
-3.54339536854027e-05
-3.29482358150199e-05
-4.09189830539231e-05
-2.08042158284474e-05
-2.6209269453539e-05
-1.1158299143722e-05
-7.4717907789716e-06
-1.20024713039973e-05
-1.0781530941551e-05
-1.85907381811699e-05
-9.82821143994272e-06
-1.94002790395589e-05
-1.80071728929089e-05
-3.72644844009462e-05
-3.11870791755852e-05
-1.05776092752638e-05
-1.74668494416078e-05
1.47165573290825e-06
-3.24297118755479e-05
-3.11526392361547e-05
-2.06675543351974e-05
-3.97794912543493e-06
-9.48406306828771e-06
-1.08567016272006e-05
-2.21547357541635e-05
-1.83195274838298e-05
-3.03880505938261e-05
-1.3570043030239e-05
-4.5684578984876e-05
-3.8549698533883e-05
-2.91658668385397e-05
-2.63260802790726e-05
-4.19524753545776e-05
-1.18552057994855e-05
-3.15480437231809e-05
-1.17343374374747e-05
-2.24385744896315e-05
-1.46082084276145e-05
1.88879257205912e-06
-2.02578744270839e-05
-2.73284874000224e-05
-3.54616743685123e-05
-1.92579859891074e-05
-6.53319625663303e-06
-3.29070726978821e-05
-3.33494836351494e-05
-2.10252978722572e-05
-8.76789342804482e-06
-7.7903640220319e-06
-2.70724436764079e-05
-1.42920281391059e-05
-4.02149209545601e-05
-2.18427541010795e-05
-1.3058948392704e-05
-2.10529609079894e-05
-1.86338096024278e-05
-2.20347294551575e-05
1.18236232123177e-05
-1.74094512445259e-05
-3.52083979344724e-05
-9.80209934313399e-06
-2.99769991851563e-05
-1.62373705113815e-05
-3.25352852294401e-05
-1.11594459404369e-05
-3.41664213475359e-05
-9.52157143508596e-06
-2.22748580178051e-05
-1.6398838373653e-05
-1.24737646126901e-05
-1.48112675410062e-05
-2.51865354079234e-05
-6.88569641614017e-06
-1.4016632639563e-05
-2.13753756959613e-05
-7.41722395295211e-06
-2.82852240967297e-05
-2.34899451337709e-05
-6.14554641442304e-06
-3.09061472398335e-05
-3.46773756953355e-05
-2.85741680958839e-05
-2.50244090701687e-05
-3.55470132893203e-05
-2.02338356182736e-05
-2.15498998672762e-05
-9.9180699640861e-06
-1.68699751513583e-05
-5.1904818025606e-06
-3.64403263953628e-05
-2.35029528273389e-05
-2.76376121086092e-05
-1.66226093255674e-05
-3.59702069883997e-05
-2.06416714946339e-05
-3.54775799591657e-06
-2.52954699290435e-05
-2.74884688643301e-05
-2.18946184831279e-05
-3.36572018179308e-05
-3.36170304626602e-05
-2.36569964240787e-05
-3.56314315229548e-05
-1.39631840166449e-05
-1.56237690712862e-05
1.58914816532671e-05
-2.08669013878123e-05
-2.30063089743431e-05
-2.96309981831121e-05
-2.20747532941921e-05
-3.80248003832259e-05
-2.30220113118949e-05
-1.35863368099337e-05
-4.16187726612791e-05
-1.95003224971317e-05
-1.17023294329055e-05
-2.19880096870035e-05
-3.47396801307591e-05
-2.18120081210212e-05
-2.85010674594383e-05
-2.70957751262508e-05
-2.29266161081668e-05
-2.05243291194596e-05
-1.17569023330561e-05
-1.00317061552547e-05
-3.60342246253043e-05
-1.84559899975005e-05
-1.08765488327079e-05
-3.93979657713283e-05
5.48838778107464e-06
-1.84969605194102e-05
-3.57246567638907e-05
-1.63769784420385e-05
-9.29117851518816e-07
-3.01914773536312e-05
-1.03878080594754e-05
-2.15304858998215e-05
-3.47591846168904e-06
-2.51734311137459e-05
-1.38664575977394e-05
-2.26139989418907e-05
-1.9747937313603e-05
-2.33820777997022e-05
-3.08430557187606e-05
-2.67828844446594e-05
-4.01383527525205e-05
-2.9089747556513e-05
-1.05184898277555e-06
-1.18386157684237e-05
-3.95568304099303e-05
-1.52402665847564e-05
-6.79319430290266e-06
-3.1399569197749e-05
-3.18391250455859e-05
-3.25817885360111e-05
-2.59064516309641e-05
-3.6426347539296e-05
-1.57588417819573e-05
-4.85302189131186e-06
-3.52733928067734e-05
-3.05631195906666e-05
-7.14866004049826e-06
-4.62164971045967e-05
-2.98493375531285e-05
-1.88556994907339e-05
-1.78627290466796e-05
-1.83865374818968e-05
-3.0462610867785e-05
-6.69183747477363e-06
-1.01211785499627e-05
-3.3823723070949e-05
-4.66026700742316e-05
-6.02189527103458e-06
-3.19586893928682e-05
-1.03279083199341e-05
-6.08998603730365e-06
-2.94554864789693e-05
-2.82753133538652e-05
-2.03608826011113e-05
-3.88744287321336e-05
-2.50847978577543e-05
-1.83102934096059e-05
-1.67369627268053e-05
-1.34316434010187e-05
-4.25564379499687e-05
-2.71323286920289e-05
-1.78851701538027e-05
-4.7224753145146e-05
-2.83641509704292e-05
-8.73252467195101e-06
-1.60073727637445e-05
-1.95001425571338e-05
-2.44641161929644e-05
-9.56625957706991e-06
-8.80065346048821e-06
-2.1362743894148e-05
-1.81670691331307e-05
-3.01730921900248e-05
-4.29788948079764e-05
-2.13858626128269e-05
4.61224991453876e-06
-2.30586889222621e-05
-9.13511065488034e-06
-1.29698731991398e-05
-2.15772828179248e-05
-1.3484435354728e-05
-1.3612898508558e-05
-2.29000458983766e-05
-3.30829019245064e-05
-1.54154949640112e-05
-3.29068555073774e-07
-2.12802000960201e-05
-2.94356326296634e-05
-9.58507561256081e-06
-2.05974820126365e-05
-2.26017178793171e-05
-1.94399116949597e-05
-3.82339148606758e-06
-1.11966618569353e-05
-8.93192368053545e-06
-1.67276910161081e-05
-5.63474537549184e-06
-1.42443643373374e-06
-1.73287963864972e-05
-3.56963450171477e-05
-2.92621602488747e-05
-4.948685220153e-06
-1.10864764456362e-05
-9.10133461048603e-06
-3.01039880939389e-05
-1.75603150712754e-05
-2.08736979340625e-05
-1.12836226219904e-05
5.37168215458705e-07
-3.32459397016636e-05
-3.29439300316033e-05
-2.40158251507931e-05
-4.76352267936522e-06
-9.41929426008552e-06
-1.87360293401942e-05
-5.04163175516404e-05
-3.49958848078658e-05
-2.74741995903852e-05
-2.2000421437587e-05
-2.95137947007747e-05
-2.25472201485039e-05
-2.21518556046062e-05
-1.63270491477654e-05
-9.34755884493793e-06
-1.49293341246281e-05
-2.28428073411121e-05
-3.88797937979696e-05
-1.01011765494477e-05
-2.98526438365844e-05
-3.24053420663281e-05
-1.19741542863747e-05
-2.45901772838312e-05
-1.28881057727429e-05
-2.35737976291292e-05
-3.27403313808153e-05
-2.77336828830599e-05
-3.2746070808231e-05
-3.25291354925336e-05
-4.21780405548668e-06
-3.94167088050851e-05
-2.19354442680286e-05
-2.19929898817647e-05
-6.75982938620763e-06
-2.18284615610921e-05
-1.81486752474746e-05
-1.53077686428308e-05
-2.25205171164691e-05
-2.04654035691706e-05
-2.82957302079395e-05
-1.8666774457463e-07
-4.07326472083895e-05
-2.01165922770405e-05
8.68153665773332e-06
-1.16655186678774e-05
2.06146413552474e-05
-2.12999533441635e-05
-6.92604780036547e-06
-1.4118232982497e-05
2.45572275268537e-06
-2.19535497229582e-05
-2.29959779848269e-05
-4.08643424612183e-05
-4.41426417642181e-05
-1.81971249555685e-05
-1.69232016009761e-05
-2.18554228451403e-05
-1.59513632114052e-05
-1.68601636286118e-05
-1.14663284335458e-05
-1.66931101055218e-05
-9.7158621035819e-06
4.45917705256766e-06
-8.89865170114999e-06
-1.1427238118681e-05
-1.95417989486925e-05
1.07950973728764e-06
-3.99435443605668e-05
-3.88078184641207e-05
-4.52527176419964e-05
-2.22727174017927e-05
-2.74021090806158e-05
-3.35562217476857e-05
-1.23949808153504e-05
-2.43254568987393e-05
-2.56299458288079e-05
-2.54222074820245e-05
-1.93589098541683e-05
-1.78260837441392e-05
-2.48036969814109e-05
-3.69739442353298e-05
-1.13842255388075e-05
-4.35544394325841e-05
-1.50564065798471e-05
-2.21687553086957e-05
-2.42677144790879e-05
-2.11605884206123e-05
-1.63941878828661e-05
-1.3150031193753e-06
-5.41702508926473e-06
-3.69621876559516e-05
-1.693361922891e-05
-2.50617623408564e-05
-1.33453152831613e-05
-2.43000352074432e-05
-1.24552634655381e-05
-3.08533047838915e-06
-3.48002369140382e-05
-2.46641202811325e-05
-3.28562172189735e-05
-2.25452633235511e-05
-1.81484303455509e-05
-1.61988439416126e-05
-1.47794418884168e-05
-2.90363369194597e-05
-1.0285597168092e-05
-3.07516264726672e-05
-5.0552339473903e-05
-4.64893789013901e-05
-3.29360331743224e-05
1.25682856149454e-06
-6.29827547729041e-06
-1.67250478915079e-05
-2.71292039132278e-05
-2.90964610857138e-05
-2.98047791460356e-05
-3.79851464339467e-05
-1.75041953180647e-05
-2.1102349248259e-05
-1.21091131760625e-05
-1.31208556649485e-05
-2.35728191718605e-05
-3.92127833705218e-05
-1.54782295897827e-05
-2.12927822040405e-05
-1.95992711637995e-05
-1.1907426759955e-05
-3.639781544139e-05
-2.18103918190875e-05
-3.28464617740652e-05
-2.29646631324985e-05
-4.0946446929377e-05
-9.89011908907908e-06
-1.38519957652281e-05
-3.62263120693651e-05
-1.36033524575986e-05
-2.02169092950593e-05
-2.34220251785924e-05
-1.17349592798717e-05
-4.12153546103152e-05
-2.08068941443858e-05
-2.37496126685138e-05
-8.51894733835288e-06
-9.45721720449927e-06
-2.7295387727403e-05
-4.23415931530074e-05
-1.56680641333074e-06
-1.12729411470423e-05
-6.65662185215517e-06
-2.8005109633245e-05
-2.57829141829056e-05
-2.63787949854794e-05
-3.05667467739916e-06
-6.45650776836288e-06
-2.90140357043297e-05
-1.50993953567592e-05
-2.36569879214507e-05
-1.55955343316504e-05
-1.61932875670843e-05
-3.98440512753358e-05
-4.09729362196391e-06
-9.57977177401137e-06
-2.32695093445138e-05
-5.57681979880094e-06
-1.50665931105435e-05
-2.35621373515604e-05
-2.03330074462822e-05
-2.06594400010137e-05
-2.41431608609475e-05
-2.40087386272528e-05
-4.35862705165124e-05
-7.43810261147197e-06
-2.33576935577636e-05
3.40643859372294e-06
-1.86298108845077e-05
-3.21491090331037e-05
-2.89260461691019e-05
-3.17889876276539e-05
-2.552682243204e-05
-3.82226962452943e-05
-8.19948040793628e-06
-5.88283923035781e-06
-2.03682644068828e-05
-2.6838070026489e-05
-3.01788026714076e-05
-3.95965840757475e-05
-2.16962171460095e-05
-1.91921571541645e-05
1.402447493439e-06
-1.51104020363088e-05
-4.19069085757124e-05
-2.70787920561029e-05
-3.03477729378991e-05
-2.83832530111523e-05
-1.78190386860928e-05
-3.16892069803828e-05
-1.68244853892627e-05
-1.43672806124273e-05
-8.67173051901517e-06
-2.44827680912939e-05
-4.97836778735981e-06
-3.20572354924654e-05
-3.39130482628276e-05
-3.03068195779375e-05
-1.82469012527917e-05
-1.93902925209403e-05
-2.23377904719703e-05
-3.19814805144116e-05
-3.6017966321274e-05
-1.67590013123751e-05
-2.44281983554001e-05
-2.02020865394985e-05
-7.01449265862097e-06
-2.24120672567302e-05
-2.12814179284637e-05
2.20496898779428e-06
-9.70801965114801e-06
-2.6450485622681e-05
-2.47117048460096e-06
-1.76567322162375e-06
8.49803245723671e-06
-1.99000794758164e-05
-3.36433605415312e-05
2.86229758150496e-06
-2.08800686877167e-05
-1.53597935757457e-05
-1.46087371465382e-05
-1.74629355744899e-05
-4.61111204965547e-05
-1.2299301402289e-05
-2.67377600429557e-05
-1.31103113013268e-05
-2.52522455953493e-05
-2.43645677086012e-06
-2.75462039169647e-05
-2.68529086267173e-05
-1.55890600638726e-05
-9.14578375602519e-06
-1.57269875546142e-05
-2.1312717111014e-05
-1.82619588744505e-05
-2.16429709269162e-05
-2.74361308761421e-05
-1.4038513239274e-05
-1.3915320187577e-05
2.95807359297689e-07
-1.89236783157986e-05
-3.20074468392134e-05
-7.56125454437112e-06
-6.09656199357896e-06
-4.65033572130288e-06
-2.21746718080502e-05
-3.46264293225066e-05
-7.0476625775382e-06
-3.14500474652776e-05
-1.48484821540431e-05
-5.56863895211356e-06
-1.65293256603524e-05
-2.14870203129035e-05
-1.38031041184468e-05
-2.45977527722011e-05
-2.39224860449738e-05
-2.35638465203636e-05
-1.54475174812212e-05
-4.84124170017757e-06
-2.134188372099e-05
-4.97259111177182e-05
1.08873429553639e-06
-3.05753137819384e-05
-1.15113007938497e-05
-3.32140394762561e-05
-2.13843991008358e-05
-8.94651681693133e-06
-2.07243168493201e-05
-8.36270039681079e-06
-4.23412650457443e-05
-9.00140421313948e-06
-3.41034501946253e-05
-7.36981545449209e-06
-2.12728950475187e-05
-1.68533196158736e-05
-1.55845198986757e-05
-3.33404048852725e-05
-2.38953592713027e-05
-3.18063938428679e-05
-2.03992207832533e-06
-2.08883554537319e-05
-3.81982566797408e-05
-2.51964736664155e-05
-2.30396898402377e-05
-3.47523777693258e-05
-4.14956961665996e-06
-4.02917916342003e-05
-1.68810270739252e-05
-1.99716916249176e-06
-3.46703446585396e-05
-1.58618552578315e-05
-2.20615386755188e-05
-3.2781752189927e-05
-2.01439472105709e-05
-1.81885123979642e-05
-1.63754444766105e-06
-4.94386564275273e-05
-8.67758655147667e-06
-1.90919962275631e-05
-3.59097991298205e-05
-1.13409765733234e-06
1.88232878207072e-06
-2.21006826554423e-05
4.8907552743086e-06
-1.44426668513105e-05
-1.08152333203754e-05
-1.20176498521048e-05
-1.85210275831004e-05
-1.3047746215593e-05
-1.73865485670866e-05
-1.90529873677516e-05
-3.3431981388581e-05
-2.45747275240452e-05
-2.58978710203608e-05
-2.91260987163732e-05
-3.0976399069798e-05
-4.362101658839e-05
-1.89710152872438e-05
-1.43207526112172e-05
-1.8364101755005e-05
-3.45614539342392e-06
-2.49453960693319e-05
-3.42963044534176e-05
-3.7710635337321e-05
-2.3756336220792e-05
-3.86653299434189e-05
-2.00762493929418e-05
-2.85412199680063e-05
-1.88113831455538e-05
-6.29278681096829e-06
-1.54081503358398e-05
-2.79704508178628e-06
-2.28900694959445e-05
-7.67702578288321e-06
-1.83066399543639e-05
1.68023044273231e-06
-3.11429725387888e-05
-2.62961435251899e-05
1.95497835374861e-06
-1.55170617189318e-05
-1.86548603461696e-05
-1.03114261642789e-05
2.4620583655828e-06
-1.80765843830556e-05
-3.50678023329808e-05
-1.7337975938579e-05
-1.61917557909388e-05
-1.79101063634721e-05
-1.4903911652815e-05
-1.71096988176896e-05
-7.64888686159145e-06
-2.65110236087783e-05
-1.34701217906036e-05
-2.22218599549866e-05
-1.41724913476149e-05
-2.66950227963958e-05
-1.31895392648357e-05
-3.81993010000546e-05
-1.21589519674194e-05
-2.79525004453955e-05
1.61427320655231e-07
-1.79747454579038e-05
-2.7767107860332e-05
-2.08212107790464e-05
-2.22362630783394e-05
1.07884910891329e-06
-2.14824361707287e-05
-5.4691503220201e-06
-2.83276467573347e-05
-2.96486955196092e-05
-4.79119145908493e-05
-1.06159355321969e-06
-2.60818495810791e-05
-1.47203769054973e-05
-1.26241574704776e-05
3.81084153611321e-07
3.26521885302969e-06
-3.91893728832674e-05
-3.84541282794006e-05
-1.78054021787373e-05
-1.56461222873153e-05
-2.89859869887771e-05
-3.09066235329872e-05
-1.0729661675132e-05
-2.45779516939053e-05
-1.06572537609942e-05
-2.34074683442952e-05
-3.00266279479662e-05
-4.85859206930396e-06
-1.24662310334927e-05
-2.87081386750617e-05
-2.15507451686036e-07
-1.11296696850736e-05
-3.75863598001464e-05
-3.89288525680085e-06
-2.51959053535635e-06
-3.57964953412916e-05
-3.01909768670909e-05
-2.67071891941768e-05
-1.45563878797808e-05
-3.09623866682011e-06
-2.80592525838754e-05
-1.33436997901342e-05
-2.60713547103626e-05
-5.00798566277839e-05
-1.33392373227502e-05
-1.58981481562214e-05
-1.48021633637573e-05
-1.36251323822447e-05
-2.91433953366895e-05
-2.78899491765603e-05
-1.89478961306788e-05
-2.4308532711736e-05
-1.96725997058182e-05
-2.31812294325563e-05
-1.01700920447593e-05
-2.00541622724924e-05
-1.43728918771331e-05
-2.06691150415886e-05
-1.54816220304496e-05
-6.85967906083502e-06
-1.98688871972174e-05
6.72672998705666e-06
-3.50758116048366e-05
7.95612284837813e-07
-1.61714345034549e-05
-9.67459319531235e-06
-3.57538926002433e-05
-1.53977540712405e-05
-1.75505129706562e-05
-1.34421495045445e-05
-3.85186004866496e-06
-1.42219108438921e-05
-1.81373634626884e-05
-1.77994289585468e-05
-8.65252303165181e-06
-4.84307306724423e-05
-2.27189653497916e-05
-2.24738030593031e-05
-2.85396081481494e-05
-1.92556859704782e-05
-3.39101340347172e-05
-1.90626202352597e-05
-1.08331031025142e-05
-2.3764719174425e-05
-3.50831134294269e-05
-1.37186335170333e-05
-1.06941964224862e-05
-7.84765792394077e-06
4.39645279362255e-06
-2.75732021872676e-05
-3.10410219303358e-05
-1.33064122480105e-05
-1.87076125408053e-05
-3.93856717385056e-05
-3.28354616350099e-05
-3.38285982228721e-05
-1.32405255142215e-05
-6.69285618002487e-06
-4.01023596916408e-05
-1.55883315173492e-05
-2.09929637052254e-05
-1.38934163082679e-05
-2.25774882774238e-05
6.15709246751825e-06
-1.49791757084121e-05
-4.81472597812383e-05
-4.1196455526098e-06
-1.55547136309107e-05
-1.44016916164016e-05
-8.31352807263868e-07
-2.52210402318884e-05
-1.63562734650575e-05
-4.22108968591768e-05
-1.44244762398531e-05
-1.37922293459543e-05
-3.92193107057906e-05
-1.53018064708844e-05
-7.91274087511678e-06
7.17589972128225e-06
-5.30263075737078e-06
-3.20217635422091e-05
-1.42285149698006e-05
-2.2396930773211e-05
-1.40968186251918e-05
-1.83045540900135e-05
1.06151388515931e-05
-2.12580073163183e-05
-2.27660785966743e-05
-1.11667344739245e-06
-1.75409914527307e-05
-1.87344623737852e-05
-1.00525541740308e-06
-4.09868077190827e-05
-2.57869988676244e-05
-1.97132862465737e-05
-6.87100726709532e-06
-3.83289885739376e-05
-2.67686826203909e-05
-3.35579524128961e-05
-1.78675774482883e-05
-1.49956177157985e-05
-3.90343797284966e-05
-4.55661207796913e-05
-1.02515391939799e-05
-8.23362296130965e-06
-1.80496505679733e-05
-2.54261576094923e-05
-3.55922554464672e-05
3.51583615713816e-06
-1.83404039160128e-05
-1.60727015389731e-05
-2.18088513128458e-05
-1.95052406788815e-05
5.4879123739629e-08
-2.181289472103e-05
-1.68282857508144e-05
-2.51234119770133e-05
-4.98335544484445e-06
-3.1279084337426e-05
-1.41201054893483e-05
-9.63421438209058e-06
2.15914141206333e-05
-1.01931022428116e-05
-2.18470276424073e-05
-3.15546172520417e-05
-1.09429685804857e-05
-1.24697626212736e-05
-2.70018975208752e-06
-6.98618405137957e-06
-2.31262361756884e-05
-1.43394813686962e-05
-3.1541371114723e-05
-6.76888884657149e-06
-8.81483691018877e-06
-2.42259160009348e-05
-1.78587060285275e-05
-2.55835669429375e-05
-2.68093999488396e-05
-3.39478367826085e-05
-8.38585364460782e-06
-1.13213459717784e-05
-1.94928715844119e-05
-4.95231045540289e-05
-9.58459048866328e-06
-1.34156992476504e-05
-7.15225479569838e-06
-2.19454651773533e-07
-1.97410039518759e-05
-9.03677254903754e-06
-1.57811950622654e-05
-8.0631973895216e-06
8.63300359895358e-06
-1.10418164293648e-05
-3.89451609799398e-05
-3.42874645686354e-05
-9.26812783064014e-06
-1.95399248644282e-05
-4.20970478937089e-05
-4.29545221404594e-05
-1.22154626372112e-05
4.81497911313708e-06
-2.45933550356179e-05
-3.30603255380276e-05
-6.19950853025187e-06
-3.31325301798853e-05
-3.15899059496726e-05
-2.16055954158567e-05
-2.25797145995823e-05
-2.2264530275715e-05
-4.02984743206324e-05
-2.67724875187607e-05
-2.25704072288161e-05
-2.07554993484901e-05
-1.10098699154916e-05
-2.30523137032172e-05
-2.62534234887176e-05
-2.16758805587912e-05
-2.89854415968018e-05
-2.59831688077955e-05
8.49211308603232e-06
-3.4993690860421e-05
-3.73652037257253e-06
-1.05829014902578e-05
-2.65122713780258e-05
-3.17276116788468e-05
-1.04600196019256e-05
-3.4052291157557e-05
-3.61141262719511e-05
-2.26939858893378e-05
-2.44560287766867e-05
-3.25353143030676e-05
-5.07095832721923e-05
-1.55395332607601e-05
-4.77498614530442e-06
-3.32202691765572e-05
-4.2918443972904e-05
-1.21741952242976e-05
-2.37246842446167e-05
-1.4064808447327e-05
-3.69620050417912e-05
-7.824259369088e-06
-1.63071061011625e-05
-2.56441438687576e-05
-3.13102831338053e-05
-2.7825744124262e-05
-5.28199375069905e-05
-7.24868426093746e-06
-2.55296284409552e-05
8.64800844022042e-07
-1.92874417547026e-05
-2.51838310606891e-05
-3.26100916034373e-05
-1.52357803020662e-05
-2.34020830122802e-05
-1.25061484864329e-05
-3.87866929631478e-06
8.06580940577726e-06
-1.4244045994204e-05
-1.79417238420149e-05
-2.40926597003949e-05
-2.98833218224583e-05
-2.88866156156741e-05
-7.27250926400763e-06
-5.0343990239212e-06
-1.34076546208056e-05
-1.54321021988492e-05
-1.00369231625378e-05
-3.07258782027371e-05
-1.69804754218245e-05
-2.13137160007589e-05
-1.35034610728098e-06
-3.61353468339816e-05
-1.48585565763136e-05
-7.12255379227684e-06
-2.95487686076389e-06
-1.5013829736653e-05
-1.38422302019219e-05
-2.57481478017948e-06
-4.35059842051931e-06
-5.6830749991036e-06
-2.07839700930613e-05
-9.90022948318365e-06
-3.54828919711906e-06
-5.74449491704435e-05
-5.17887689223071e-05
-3.21035086168653e-05
-4.28588687985665e-06
-1.22896157162981e-05
1.17617308827444e-05
-2.31448742462787e-05
-3.94491740067038e-05
-3.04848039343817e-05
-3.0092719566535e-05
-3.28105749216413e-06
-1.78290182437698e-05
-1.45862396322965e-05
-2.76698447067408e-05
-2.18160434173582e-05
-7.21492588933807e-06
-1.12740498141726e-05
-1.35189573664258e-05
-3.91465010441847e-05
-1.97662613237897e-05
-2.48334396841714e-05
-2.10688546023704e-05
-3.21465345962002e-05
-2.190062859441e-05
-1.90657745195766e-05
-3.20567292447551e-05
-1.71627506913799e-05
-2.45326208719499e-05
-1.52100996163339e-05
-1.49583164347838e-05
-4.25091790160459e-05
-2.80522486559226e-05
-2.6775160548015e-05
-1.59017786129016e-05
-3.08273126860875e-05
-2.50924317088496e-05
-4.60085177313836e-06
-3.15120759670007e-05
-1.12429773549004e-05
-1.43595028490722e-05
-3.85708472268151e-06
-1.75428048242633e-05
-5.02541373152473e-07
4.21248825533696e-06
-2.50586653030159e-05
2.79808405178385e-06
-1.96745416407164e-05
-2.51463228121579e-05
2.03924412692275e-05
-2.71777886907798e-05
-2.19444441400568e-05
2.22573274037847e-06
-4.17561715673896e-05
-1.96283790707462e-05
-2.92164119228058e-05
-7.35904996167544e-06
-3.50407957941863e-05
-1.14748590294531e-05
-2.80502503141184e-05
8.34228763134825e-06
-1.62636520628969e-05
-1.9054863591216e-05
-1.43520415257102e-05
-3.96433856810087e-05
-3.1047900220032e-05
2.48495719546846e-06
4.21923253682099e-06
-2.16803150183369e-05
-3.83903386262089e-05
-2.30869526015074e-05
-2.05757524556111e-05
-2.36872155873438e-05
-2.88201276301426e-05
-1.57390466629114e-05
-2.19038596052756e-05
-1.83619359441025e-05
-2.71103628839255e-05
-3.51742000100418e-05
-9.70477935383867e-06
-2.19073531634035e-05
-3.49695637539649e-05
-2.93232558149797e-05
5.90127881473538e-06
8.13230396840309e-07
-2.25890390499184e-05
-7.96826245345665e-06
-1.72628254540957e-05
-1.48128396507832e-05
8.83566925011844e-07
-2.23198344891159e-05
-1.11526863237311e-05
-2.32630368416522e-05
-4.58306190429926e-05
-2.14089828552306e-05
-3.80202029475829e-05
-5.44130195894906e-06
-1.370715922491e-05
-2.85484304292041e-05
-1.47495892838524e-05
-2.26260549593892e-05
-3.11382664651363e-05
-1.63778959431423e-05
-2.26361325326903e-05
-2.516604173855e-05
-2.96881112404403e-05
-1.8903474415023e-05
-3.54852635304228e-05
-2.22559229589299e-05
-7.10332260628946e-06
-1.51574003929394e-05
-3.64086911021679e-05
-3.25977980328902e-05
-3.35427653901009e-05
-1.61642750061033e-05
-9.68888461563051e-06
-3.32800816725074e-06
-3.26135428605969e-05
-3.47950390381422e-05
3.42843640955905e-06
-2.49903150142372e-05
-6.0878162844484e-06
-1.07686605587204e-05
-2.93400020824202e-05
-6.01362311134288e-06
-2.78667827002637e-05
-3.55162819259037e-05
-2.30034531305995e-05
-3.91552519973042e-05
-2.01514341311054e-05
-3.17268834610545e-05
-1.92114127026027e-05
-1.46206973802122e-05
-1.90738050031466e-05
-2.94557329068972e-05
-2.69973370476274e-05
-3.0198745955918e-05
7.87389275744171e-08
-5.68097360698831e-06
-2.32119335222741e-05
-7.65132285669923e-06
-1.36159963509135e-05
-1.2144276716116e-05
-2.77754369996263e-05
-2.58765846498507e-05
-1.14813260190058e-05
-1.91151558538346e-05
-2.8003609614889e-05
-1.15494114585877e-05
-4.11635281349264e-05
-3.03951166000088e-05
-1.60026482134976e-05
-3.60582722171222e-05
-3.32110923508723e-06
-2.05116557314296e-05
-2.53633976844853e-05
-4.04399947233864e-05
-2.61930474096806e-05
-3.41247097252769e-05
-2.45869221142352e-05
-1.99361477406164e-05
-3.16531009824374e-05
-3.58780751018403e-05
-1.19141766034635e-05
-4.61377840619989e-05
-6.12477582443124e-06
-3.28269489045046e-05
-2.4974372223606e-05
-1.99221169863681e-05
-2.23396740369452e-05
-1.81907269810224e-05
-9.52978719563093e-06
-1.31402466879933e-05
-2.49061030287968e-05
-1.6092718296432e-05
-2.19645127157542e-05
-3.09347716715062e-05
-3.48267275956746e-05
-2.76891009295248e-05
-2.76311581277552e-05
-5.18748566257332e-05
-3.30653447959697e-05
-1.74404473480734e-05
-1.63051344468476e-05
-9.29608653460392e-06
-1.90473749925595e-05
-4.22721728369979e-05
-1.44135515157842e-05
-2.01620136829611e-05
-8.03351406697978e-06
-4.3828339216183e-05
-1.93531266316718e-05
-1.21891065038064e-05
-2.80132790361656e-05
-1.95123072470279e-05
-3.90223339589059e-05
-2.87388227029118e-05
-1.5750796637399e-05
-3.76754152511751e-05
-3.05870607561985e-05
5.70820255338077e-06
-9.98419109689478e-06
-1.2626353638914e-05
-2.16509520328016e-05
-3.03315029082719e-05
-3.13087046059629e-05
-2.27979243737673e-05
-3.24828770338111e-06
-1.1518009359632e-05
-2.59822352682568e-05
-3.10947246052519e-05
-7.48051846576314e-06
-2.34974935973162e-05
-1.22571837065246e-05
-1.9923717020781e-05
-1.68516724984276e-05
-2.45625683496501e-05
-1.97992765298776e-05
-6.55306497461529e-06
-1.55837669353536e-05
-1.9020543328622e-06
-2.80859211870571e-05
-2.90649427987076e-05
-1.7775043028647e-05
-2.14249864563379e-05
-2.86333767696207e-05
-2.76447050720671e-05
-2.87014386531152e-05
-3.51314427354469e-05
-8.44838009215093e-06
-3.61703350616712e-05
-1.47880119795232e-05
-1.40021578987208e-05
-1.22799806954523e-05
1.01256562841726e-05
-3.6691835105498e-06
-2.52407768447085e-05
-1.06326789830129e-05
-1.94409301248252e-06
-2.08340670079145e-05
-2.04909340927487e-05
-1.31009147472645e-05
-3.16926412630346e-05
-2.12383437444423e-05
-2.85682783614753e-05
-1.62786561173314e-05
-1.92958712983513e-05
-3.98718057398075e-06
-3.15453580573971e-05
-1.70592302040548e-05
-3.82239921309733e-05
-1.28005345861577e-06
-1.6744823933238e-05
-2.00986410646906e-05
-3.11584192884439e-05
-4.64439837152778e-05
-2.76876233434791e-05
-4.64144817755985e-06
-9.88471099336825e-06
-2.60790091639274e-05
-2.06454862672694e-05
-3.18681338749414e-05
-3.69484869110201e-05
-1.49679393159754e-05
-4.70809433474472e-05
-4.04597321729797e-06
-2.1559077799804e-05
-2.86273738335137e-05
-1.17501633700707e-05
-7.70148153965178e-06
-2.20041397202689e-05
-1.45555585167662e-05
-3.03246587750381e-05
-4.02359575473107e-05
-1.3086917377476e-05
-2.40507267374709e-05
-3.00959354887745e-05
-9.50541305147435e-06
-3.31057315307797e-05
-1.25733318846146e-05
-2.29533536191766e-05
-7.9305360032335e-06
-1.30027232035246e-05
-4.40746993839406e-05
-2.80038143908588e-05
-3.39619868698096e-05
-1.2016987619047e-05
-2.81024806232487e-05
-2.93715186485455e-05
-2.35790538758674e-05
-1.93359187714703e-05
-1.64940365218588e-05
-4.30183171782931e-05
-1.06701948962498e-05
-2.30575036539828e-06
1.05642649187415e-05
-2.81287331891969e-05
-1.42753322930939e-05
-8.83518421596409e-06
-3.09086485695382e-05
-1.1682661425292e-05
-1.0863502013255e-05
-1.64794305080408e-05
-4.57516959310423e-05
-1.93434866294144e-05
-1.6551192648457e-05
-1.03419649772599e-05
-2.534283844344e-05
-2.00209896913e-05
-1.816453472626e-05
-1.67178607002479e-05
-1.10653552052576e-05
-1.48851033475143e-05
-1.44035406071122e-05
-3.01451640987666e-06
-8.88413835716905e-06
-2.19328499886849e-05
-4.15610172021255e-05
-3.49718627439562e-05
-3.39434045039772e-05
-2.52650152926323e-05
-1.92934322802459e-05
-1.35846319358999e-05
-2.2714708013816e-05
-1.35333668107269e-05
-1.20006460406443e-05
-4.42860341073231e-05
-3.39765124687947e-05
-2.01351580919621e-05
-2.86104544057537e-05
-2.83662585631745e-05
-2.79193539974775e-05
-5.1592127163089e-06
-2.70821719054443e-05
-2.17733838074163e-05
-1.02041688082456e-05
-2.02009047253572e-05
-2.83237930954404e-05
-2.1566319605264e-05
-2.01036128964555e-05
-2.9075550853776e-05
-4.2781309865375e-05
-1.37650181274475e-05
-2.10078554653404e-05
-3.48765390341483e-05
-9.7076578325254e-06
-1.85066725101303e-05
-2.37268124403184e-05
-1.15223242698473e-05
-3.86496167445552e-05
-1.84514190418869e-05
-1.24545963829591e-05
-4.70542877270216e-05
-3.32675747287488e-05
-1.88055131248531e-05
-3.31962853601683e-05
-7.62429052849495e-06
-4.64271968715671e-05
-3.31503335129629e-06
-2.27286022159513e-05
-1.68182206739545e-05
-3.8935504210137e-05
-1.60278676228708e-05
-1.34384265186941e-05
2.18332174469967e-06
-1.40961247638042e-06
-1.6269869325457e-05
-1.51977263595607e-05
-2.5433100883822e-05
-2.29571336323821e-05
-9.43061787857179e-06
-4.03499055147557e-05
-1.82171199549873e-05
-1.66307111272979e-05
-8.37186214102453e-06
-4.03897350412749e-05
-2.54710714630538e-05
-2.09530484817992e-05
5.05713733821505e-06
-4.01639524140207e-05
-2.25372032831869e-05
-1.22381498296373e-05
-3.23943820957407e-05
-1.46388519969136e-05
-3.64705756391586e-05
-1.47896299509334e-05
-2.62082749547728e-05
-3.27763245934529e-05
-3.63588954394828e-05
-2.56671277286035e-05
-2.38537704366901e-05
-2.53180078928783e-05
-2.42971887615869e-05
-5.37175994253678e-06
-2.52077522288195e-06
-1.25367205810632e-05
-3.45585360937218e-05
-1.16825564098312e-05
-2.96998930645149e-05
-1.27213542099984e-05
-2.52103457775793e-05
-9.02435244069966e-06
-1.09994497704878e-05
-1.04271731786371e-05
-2.8660900307281e-05
-1.30366447970458e-05
-9.63321910473978e-06
-2.15897404428659e-05
-1.60028478085942e-05
4.53445135962929e-06
-3.23794458342664e-05
-2.53353716341539e-05
-2.33734647529042e-05
-1.85219778332768e-05
-3.08476535422236e-05
-2.92743665822182e-05
-1.22401686195908e-05
-1.05822560087402e-05
-3.60584446407895e-05
-9.55764722774321e-06
-3.63797310903674e-05
-3.82880467932575e-05
-2.46617916111528e-05
-2.01051128866638e-05
-8.32130785947021e-06
-1.5145377780837e-05
-1.97330440558458e-05
-2.35825693665957e-05
-3.4694243460785e-05
-2.73220194056344e-05
-1.22474835004526e-05
-2.59445446277773e-05
-1.80345045896367e-05
-3.2716091290835e-05
-1.49796604248874e-05
-3.62082097465141e-05
-3.55006782523698e-05
-2.30999634655208e-05
-1.15493645136511e-05
-2.38387195687059e-05
-1.61509246097448e-05
-3.10491018954512e-05
-1.26165145759675e-05
-2.34476050826435e-05
-8.50565633755591e-06
-6.33390725418656e-06
-4.87457049051589e-06
-3.37647603341218e-05
6.87702209501628e-06
-3.21980035749027e-06
-3.49177394656283e-05
-2.04710720575024e-05
-2.48486253213034e-05
-1.28741462456726e-05
-3.27650864470304e-05
-1.93983434166342e-05
-1.95296654925634e-05
-1.79963604399633e-05
-1.583559533237e-05
-3.80994867516744e-05
-1.77388456453509e-05
-7.37957184996909e-06
-1.85082380442668e-05
1.30957011319322e-06
1.59863571493834e-05
-1.80383551221591e-05
-1.08457493028247e-05
7.32758668348834e-06
-7.21074052826312e-06
-2.81340654103825e-05
-2.36044801614447e-05
-7.70566778951917e-06
-2.47882751227693e-05
-2.13955196803831e-05
-4.13211539525569e-05
-2.70938316649882e-05
-5.92191789112729e-05
-3.46300037537185e-05
-2.59236673200253e-05
-3.25180854480776e-05
-2.81407836046145e-05
-2.05598297866819e-05
-2.57633565715816e-05
-1.77143085462439e-05
-5.78795684503046e-07
-4.87739203252976e-07
-1.55856757214347e-05
-2.21560000661829e-05
-3.48360798294315e-05
-1.0715215127624e-05
-3.46360284616003e-05
-6.08105698242132e-06
-2.96897269924049e-05
-3.33053500481194e-05
-3.60048325979215e-05
-1.38302487402727e-05
-1.81370573454214e-05
-4.06766886542649e-05
-1.94473676594396e-05
-4.57820747592632e-06
-3.55788815621616e-05
-2.38199194675276e-05
-3.13941533206222e-05
-2.08542712945261e-05
-3.46139943879551e-05
-8.43282265642036e-06
-6.0981140841921e-06
-4.34159877559829e-05
-3.39040976750556e-05
-2.21134413365346e-05
-1.48762687594066e-06
-8.81601210125225e-06
-2.00579504017783e-05
-1.48371504711948e-05
-1.00950951793998e-05
-1.1375431097093e-05
-3.78429958592612e-05
-2.17807472111126e-05
-1.38429155726255e-05
-3.05575279388707e-05
-3.60446812364776e-05
-2.86970794231479e-05
-1.74047194697266e-05
-4.20688372178474e-05
-2.94775785448459e-05
-3.24233176758377e-05
-3.11992650702146e-05
-3.02219509458519e-05
-8.40110912408494e-06
-4.29496348579552e-05
-1.37836094148238e-05
-2.27636619404813e-05
-2.10695501054707e-05
1.03790799397361e-05
-2.59996208165525e-05
-1.28691477011862e-05
-2.492620922766e-05
-2.73059594964417e-05
-1.59496291840721e-05
-2.32546359397922e-05
-1.93052231236099e-05
-2.5083839202609e-05
-2.97201406727878e-05
-2.48264990468163e-05
-2.22499086949747e-05
-4.08103974161637e-05
-2.22788108605671e-05
-3.22949755580618e-05
-2.03215056975049e-05
-2.254602476058e-05
-3.37935842464689e-05
-1.2104840318714e-05
-1.28139444618923e-05
-5.12768405847156e-05
-1.73764979851389e-05
-2.66271256563058e-05
-2.74955251824392e-06
-2.23384278532059e-05
-2.09059515449622e-05
-3.50186424683908e-05
-9.97190779217908e-06
-1.31427119281197e-05
-3.51329457845404e-05
-2.1903345482837e-05
-1.258469784492e-05
-4.04616298748943e-05
-1.43264565352304e-05
-2.853679380326e-05
-1.23862635852172e-05
-3.40737541864814e-05
-1.1169353807835e-05
-2.09607301676413e-05
-4.64675267209113e-05
-6.81106556699116e-06
-2.86978115338984e-05
-1.0552700095467e-05
-3.22961262591516e-05
-3.22515111322952e-05
-4.95445907142251e-06
-8.20694632222708e-06
-4.78411988763877e-06
-2.59350196318685e-05
-3.98434764950492e-05
-3.16766417860321e-05
-1.87808807829089e-05
-1.75424137023296e-06
-2.77137043080687e-05
-1.17164067839621e-05
-3.51748978700899e-05
-2.1319160728264e-05
-2.08995826354863e-05
-3.05673585948534e-05
-2.09466065276184e-05
-2.72882022462669e-05
-3.24482759043872e-05
-3.06447307601396e-05
-2.4669278704933e-05
-1.65568206901168e-05
-4.09080456085994e-05
-2.52009946499702e-05
-2.53863141995718e-05
-2.57878349864693e-05
-5.1073892595606e-06
-2.38116994770056e-05
5.74422377521942e-06
-2.39212322399198e-05
-1.94449414645716e-05
-2.10609431062582e-05
-1.95559825603159e-05
-3.86993576540145e-05
6.63241718849699e-06
-3.20450778711645e-05
-1.05653780820678e-05
1.69698151870094e-06
-2.33369740936276e-05
-2.25977578074732e-05
-6.41690064686595e-06
-5.71082137303069e-06
-2.32987927518123e-05
-4.66913942390659e-05
-3.28241994652093e-06
-4.68289564792577e-06
-2.67172546506818e-05
3.43468697551352e-06
-2.43592847459089e-05
-1.7782611691055e-05
-2.41894969622292e-05
-4.86825017184003e-05
-3.19684892156386e-05
-4.19784595324314e-05
-6.11093114035761e-06
-8.01724699857696e-06
-2.28274328489501e-05
-2.74370321077226e-06
-3.0037190875351e-05
-1.42627515491733e-05
-2.9906914104724e-05
-3.22647551875605e-05
-1.1916462926588e-05
-2.19997754648933e-05
-1.95224087980935e-06
-3.17283066394469e-05
-6.50557268507084e-06
-2.87560320219408e-05
-2.86077651578797e-05
-3.86859503835661e-06
-3.19369937270136e-05
-1.29940193330932e-05
-2.63014912674411e-05
-9.7472517682158e-06
-2.94127245496267e-05
-4.63392014619112e-05
-3.02846450097218e-05
-4.29213743611938e-05
-2.47679999057238e-05
-2.94921371663647e-05
-2.77885089700607e-05
-2.49826706947129e-05
5.25793854347211e-06
-1.47372315868946e-05
-4.05237949030938e-05
-2.88236518841457e-05
-2.02059975893233e-05
-2.33018909684176e-05
-2.74278328244699e-05
-1.06763676724297e-05
-3.19070797428723e-05
-1.00529029872191e-05
-7.50060351757874e-06
-1.70255312049695e-05
-1.05115481573558e-05
-2.13487681662581e-05
-2.28432261704844e-05
-2.43597222938288e-05
-5.81397563079355e-05
-5.33234378831064e-05
-2.18135666330574e-05
-2.27289756767867e-05
-2.52218867004673e-05
-3.11205597530454e-05
-1.73249539986433e-05
-2.25259731323777e-05
-1.88048976534597e-05
2.35704872868841e-06
3.3993388761376e-06
-8.2043788724114e-06
-5.34516477167364e-07
-2.90253413834186e-05
-1.6087575242567e-05
-2.31514157736649e-05
-2.28555274559023e-05
-1.80172889179748e-05
-2.0379866692491e-05
-2.66865275983734e-05
-9.02559012227348e-06
-5.29785867237568e-06
-2.41591810556842e-05
-1.67330626957033e-05
-2.88671832512006e-05
7.21740043645327e-06
-6.10911190295121e-05
-2.50625153329559e-05
-1.01596785390995e-05
-2.97780056504212e-05
-2.92499612229373e-05
3.1929542992935e-06
-2.40094750339267e-05
-1.32392701215159e-06
-9.22720915515673e-06
-1.85984143782885e-05
-1.31880974056622e-05
-1.897008098486e-05
-1.62484228734616e-05
-1.09646130443343e-05
-7.97588379291434e-07
-3.0165998693313e-05
-2.03569230507829e-05
-1.25069077596588e-05
-8.45813436734273e-06
-1.8037304886331e-05
-4.17412551951801e-05
-2.22078590382247e-05
-1.49257588087846e-05
-3.56198485981397e-05
-1.59293058317311e-05
-3.43159066564974e-05
-3.96312670457287e-05
6.19161243109148e-06
-1.97911704198658e-05
-3.06027818086284e-06
-3.86661070184362e-06
-1.63064518654879e-05
8.69651945698943e-06
-1.68755670817282e-05
-1.41657017628849e-05
-2.8786356170715e-05
-1.05703069916463e-05
-3.52161957186716e-05
-3.62646260226644e-05
-2.17674137473979e-05
-3.52684990470525e-05
-1.7271546298679e-06
-2.6435502349426e-05
-1.55626738135752e-05
-3.13783822421793e-05
-2.42195836041945e-05
-4.5891809817621e-05
-2.37394064841587e-05
-3.48760803301525e-05
-3.75675771142213e-06
-3.71372116057502e-05
-1.69862218261533e-05
-2.54711640188168e-06
-3.18220372551618e-05
-3.74388248486902e-05
-3.98305788698545e-05
-2.19828415156703e-05
-2.69595901252223e-05
-1.7082847147146e-05
-1.37017770095398e-05
-1.95203231380647e-05
-3.99108398720517e-05
-2.32133045197352e-05
-2.90933219531821e-05
-4.11084103180331e-05
-1.82378198601827e-05
-3.60703647859241e-05
-3.78750695650592e-05
-2.72453572489247e-06
-1.14303945419288e-05
-2.62385330478601e-05
1.61683057143343e-05
-4.50754042103727e-05
-2.74301651638504e-05
9.41564620419263e-06
-3.31380000584633e-05
-3.22305401961208e-05
-2.60587944496916e-05
-1.37761251752636e-05
-2.61962905852214e-05
-2.20974794842541e-05
-2.42876619306507e-05
-3.31088591862499e-05
2.94546490447724e-07
-2.50049800899671e-05
-3.95860726240514e-05
-9.03034727985225e-06
-2.82468603088575e-05
-2.78308044244829e-05
-2.34892690339897e-05
-1.54293520709128e-05
-1.92058007444639e-05
-3.49500707178738e-05
-2.47190237601562e-05
3.81617791835732e-07
-6.427831877029e-06
-2.32677555944295e-05
-1.5834027181279e-05
-2.04557813802468e-05
-1.43218342392896e-05
-1.81134679127761e-05
-2.38578564637502e-06
-3.42391069789519e-05
-8.39111426246241e-06
6.14581656665061e-06
-1.47612669039734e-05
-3.97593375581314e-05
-2.55876827751617e-05
4.80485818103938e-06
-1.38970284982676e-05
-1.92712183827637e-05
-1.63815991845493e-05
-1.81002214903767e-05
-9.87279156512872e-06
-4.97615128611452e-06
-2.29426265398611e-05
-3.44289893989792e-06
-2.28279515692692e-05
-2.67285841260237e-05
-2.87867763980659e-05
-1.40472580216869e-05
-8.2824770761059e-06
-4.62507182515204e-05
-1.21247289867029e-05
-1.0401222613328e-05
-8.09629774466573e-06
-2.09571664054412e-05
-5.12739350500576e-06
-2.19747912974466e-05
-2.52779213803272e-05
-4.96434505745007e-05
-8.5991546259096e-06
-1.48380946685124e-05
-1.47191371091705e-05
-2.42458563685485e-05
-1.79568177863654e-05
-1.70494255763753e-05
-1.74654389732847e-05
-3.98088353539316e-05
-1.12729297193366e-05
-1.71253930626755e-05
-7.25988092418941e-06
-1.11831129433321e-05
-2.25774702336968e-05
-5.33736889209749e-06
-2.27382072891685e-05
-2.42144233425862e-05
-1.10060967310269e-07
-3.22376934949203e-05
-6.7412608057787e-06
-1.45790395280271e-05
-2.27384259698952e-05
-4.06781825004123e-06
-3.78088407365367e-05
-3.08125189964226e-05
-4.26365052368761e-05
-2.03694908498512e-05
-1.16530403945938e-05
-1.33583021840563e-05
-1.7569761252453e-05
-1.39658773557212e-05
-8.85165347298048e-06
-3.45205428312305e-05
-3.89126752709306e-05
-3.08234194505953e-05
-2.0000874554203e-05
-8.36315235590719e-06
-7.80612223554695e-06
-2.02488023423255e-05
-2.3915175248032e-05
-3.74557740183357e-05
-2.47980463964532e-05
-2.54730390336409e-05
-2.65734131129565e-05
-2.49863513852518e-05
-1.98197219116351e-05
-3.48094739966092e-05
-1.75985725976625e-05
-3.15077906557441e-05
-3.76500611335127e-05
-1.52336755942704e-05
-2.03174420675414e-05
-3.8463234846979e-05
-3.77800786263096e-05
-1.52447556234274e-05
-2.11618565690339e-05
-1.68225199386328e-05
5.40600777434792e-06
-4.50884833603072e-05
-2.35274204183015e-05
-1.57296156277951e-05
-2.42262895223031e-05
-2.44484102263444e-05
-1.59744569304225e-05
-4.83134869658298e-06
-3.08832173780342e-05
-1.99841194035437e-05
-1.92297561908051e-05
-1.68392718163872e-05
-2.18760001399831e-05
-5.80674037704943e-06
6.91357228832305e-06
-8.32883559800854e-06
-3.30088823574614e-05
-9.85555671411717e-06
-1.7027408052521e-05
-1.25009210018316e-05
-2.49947128955474e-05
-1.71136884625844e-05
-1.77279010270661e-05
-3.36709036124931e-05
-8.90626400357685e-06
-3.64249317641408e-05
-2.26855770189151e-05
-1.37719203940366e-05
-1.17102336268738e-05
1.22602998367246e-06
-6.18674675580907e-06
-2.82284488790269e-05
-4.67939615367056e-05
-4.75381367454461e-05
-2.64233302818676e-05
-1.73256485532716e-05
-2.55194286173628e-05
-4.14240060373196e-06
-2.92019264476505e-05
-3.03861025875516e-05
-3.8260579853543e-05
-3.44262885014676e-05
-2.0665897126637e-05
-4.18557283941752e-05
-1.76421115504521e-05
-1.71461830222547e-05
-1.69976113485033e-05
-3.61421179123704e-05
-3.83253167711581e-05
-2.24227465640404e-05
-1.91044720498746e-05
-2.13974016905301e-05
-3.09121955006537e-05
-1.84963554853778e-05
-1.80372145566866e-05
-2.52696045865312e-05
-3.31659358242082e-05
-1.50607970763163e-05
3.94021612941725e-06
-1.83573605130134e-05
-2.48256485610481e-05
1.2975748453563e-05
-3.50977971121432e-05
-1.49688529568709e-05
-6.83326127739194e-06
1.80266473823435e-06
-3.26068041534549e-06
-8.26333484146775e-06
-1.63070317254869e-06
-2.97509563048301e-05
-1.90379972623441e-05
-2.38618224397579e-05
-4.40022495538067e-05
-4.05138711262503e-05
-2.96292108141779e-05
-2.43806180128564e-05
-1.69034075559119e-06
-4.8122055318917e-05
-1.94747906121612e-06
6.61747285371799e-07
-1.52212757509601e-05
-1.93672592446558e-05
-9.8557918065871e-06
-1.23986665648536e-05
-3.36175745646571e-05
-2.75132247329536e-05
-3.30715435172715e-05
-1.70827301163464e-05
-2.50391676478364e-05
-1.95728667786612e-05
-2.47183905028446e-06
-4.12408746936102e-05
-7.59267010441087e-06
-2.76592682576671e-05
-3.77292693029218e-05
-2.7085893300178e-05
-1.67859843346749e-05
-2.21898630388698e-05
-1.59976578723606e-05
-2.79927576486668e-05
-1.56025892842951e-05
-1.60732083678982e-05
-3.54847427444999e-05
-2.19174999404452e-05
-4.98866099364937e-06
-4.14260089928984e-05
-2.27395384066733e-05
-3.76208082001686e-05
-4.66699052394772e-05
-2.78946221180287e-05
-3.03231073925347e-05
8.03957356832508e-06
-3.55262984575137e-05
-1.81722917853769e-05
-3.98674103499829e-06
-9.98141394245922e-06
-3.67680242930039e-05
-2.01714381397804e-05
-3.99192472509581e-05
-2.89479014226163e-07
-1.18256429499425e-05
-3.80995522013761e-05
-4.35032726150723e-05
-2.69383121552462e-05
-1.79024521972452e-05
-2.36207297231593e-05
-9.29120937949936e-06
-2.32130158311773e-05
-9.52357488174645e-06
-1.79155887079502e-05
1.59301648915216e-06
-3.56958050612403e-05
-3.30079495638357e-05
-1.60460247931803e-05
-2.25652610480581e-05
-4.52451740958075e-05
-1.96828558312169e-05
-2.44415645464807e-05
-1.40910572008337e-05
-2.08510036696108e-05
-2.37490417616131e-05
-1.48845849313878e-05
-1.01995049400481e-05
1.97999110999397e-06
-1.95326649268339e-05
-1.76371933440356e-05
-3.12968937938838e-05
-1.8197975297435e-05
-1.35480795042058e-05
-3.30879984662479e-05
-2.24069369252634e-05
-2.49822800866392e-05
-9.0930118626578e-06
-2.57373674369302e-05
-1.53475479972759e-05
-1.8083159461016e-05
-1.65904373643055e-05
-4.47840257023773e-05
-1.0929210092503e-05
-3.33727767238876e-05
-2.60061005327312e-05
-2.18852249079366e-05
-2.08496898808243e-05
-4.00376863676949e-05
-3.05924719975412e-05
-9.80754526366629e-06
-1.83062546400721e-05
-1.5122772714296e-05
-1.54541525171499e-05
-3.03274012463855e-05
-3.03316214796797e-05
-2.51310552801286e-05
-3.43916371474539e-05
-2.18066137070792e-05
-9.77367788787631e-06
-3.74925763545576e-05
-3.39609955101981e-05
-3.45256342188524e-06
-3.36209186907927e-05
-1.83214428450592e-05
-3.13040528869739e-05
-2.77457862003301e-05
-3.8739083029711e-05
-1.69440798908468e-05
-1.68878919719264e-05
-1.40518564014676e-05
-2.32911647226786e-05
-3.92650269866173e-05
-7.09184475345947e-06
-9.62373616446139e-06
-3.4793193210937e-05
-1.00753448978068e-05
-1.74561107659866e-05
-1.51913566077374e-05
-1.28384982576363e-05
-1.70500014839491e-05
-8.86202349594598e-06
-1.09968146215394e-05
-3.48819637951684e-05
-2.9728369948167e-05
-3.25003925119021e-05
-2.67687744808522e-05
-1.78980299311975e-05
-8.08987276045801e-07
-2.10142644720564e-05
-1.07487414995557e-05
-3.20053079870495e-06
-1.2467508140341e-05
-9.76475797661842e-06
-1.30656127104786e-05
-3.54442700609913e-05
-2.11811776833785e-05
-1.11690438941467e-05
-1.38306309355183e-05
-2.7266888583378e-05
-2.27896444072484e-05
8.44605189051891e-06
-2.3074847702317e-05
-2.89653997554267e-05
-1.35504122794725e-05
-1.63190424112198e-05
-1.42501517955241e-05
-3.46692695817215e-05
-1.55809649305369e-05
-2.75086313991297e-05
-6.96681389126182e-06
-9.64624623519423e-06
-8.89363926970984e-06
-1.98189453833669e-05
-4.22091814254825e-05
-1.04709036663475e-05
-1.23723591401211e-05
-2.14751609425383e-05
-1.58956200338211e-05
-1.07692979827678e-05
-3.90005060042953e-05
-2.10171181795923e-05
6.24590448526834e-06
-3.37602993522104e-05
8.06295447628345e-06
-6.59055350232429e-06
-8.48278715704288e-06
-2.91652639459498e-05
-2.49245372636421e-05
-1.6691617331899e-05
-2.49522487644712e-05
-3.18877977628251e-05
-1.87658647664218e-05
7.70823663797494e-06
-2.58688941601623e-06
-1.88849985333985e-05
-3.54476837242956e-05
-2.09379074499983e-06
-1.0099617138014e-05
-2.74800735399601e-05
-4.03834704590841e-05
-3.35866039557409e-05
3.12252487756782e-06
-2.18066702223999e-05
-4.00167759472112e-05
-1.03716601775278e-05
-3.44986343326636e-05
-1.89477083659367e-05
-5.43292745227243e-06
-4.08773231779397e-05
-3.31620699675231e-05
-1.50614207215775e-05
-3.79663429822715e-05
-3.0803470075087e-05
-8.24500204335494e-06
-1.75913791776784e-05
-1.20495692969624e-05
-2.0983444567654e-05
-3.08331891686907e-05
1.37534648521187e-06
-1.5183573735173e-05
-4.57315038361902e-05
-1.74734657990185e-06
-2.61813735669803e-05
-2.33723391202605e-05
-2.22758317061642e-05
-3.00805751006468e-05
-8.87673793262239e-06
-2.87491965821379e-05
-2.42076678689989e-05
-1.71413627756344e-06
-5.95253607519397e-06
-1.47981052668259e-05
-1.00717406615383e-05
-4.43541569766535e-05
-2.39949323468414e-05
-3.00461897605627e-05
-2.8691829785272e-05
-1.87845465522588e-05
-4.28683654561176e-05
-3.11059814734573e-05
-1.94805682516863e-05
-2.09696222012953e-05
-1.78766365261764e-05
-2.814565512774e-05
-2.68454095931018e-05
-2.40373947662622e-05
-9.2826342932713e-06
-3.11080037619313e-05
-1.51146076242203e-05
2.10508955480051e-06
-6.62649243063058e-06
-3.09983339810074e-05
-3.17692856692275e-05
-2.7084445021481e-05
5.94612103748725e-06
-3.46888352747872e-05
-8.07759868604658e-07
-2.97475970193728e-05
-2.23545048284338e-05
-2.02433778618253e-05
-4.76149836978216e-06
-3.0455258102894e-05
-1.49657135034189e-05
-2.39321510244097e-05
-2.06633093870638e-05
-4.22384095089965e-05
-2.59165504885815e-05
-1.3234923744087e-05
-1.7926546287564e-05
-3.61935167454642e-05
-3.31869796988791e-05
-1.16496593006925e-05
-6.12250404256954e-07
-1.65180144064235e-05
-2.79435416959215e-05
-1.17028366976145e-05
-1.4572253335031e-05
-1.86574693944802e-05
-1.97725747969217e-05
-2.68069764884817e-05
-2.55380901371414e-06
-2.69721621374589e-05
-4.34805310722309e-05
-6.0827253417285e-06
-3.65890173314942e-05
-1.30962389239495e-05
-1.4276771540394e-05
-8.2652260630712e-06
-2.30501442294815e-05
-2.33637943913307e-05
-3.56879369873017e-05
-2.33052016217144e-05
-1.33632765447274e-05
-2.54087843098752e-05
-3.38628609474871e-05
-3.88981815690581e-05
-1.43552137466564e-05
-2.69197590551435e-05
-2.3964540223561e-05
-2.1274356475527e-05
-4.02231429432258e-05
-3.15994587443338e-05
-2.23256707027988e-05
-3.3587819148109e-05
-3.78389641844021e-05
-2.14357792437654e-05
-1.69204165410783e-05
-6.27469915698442e-06
-3.3804175432721e-05
-3.05452907386347e-05
-1.28984025015022e-05
-3.55870753465794e-05
-3.59474162668222e-05
-1.62916417463557e-05
-2.48316580738611e-05
-1.36880099742155e-05
-7.59661056798845e-06
-9.68144782297323e-06
-3.21866194382016e-05
-1.63128117450619e-05
-4.22000635090435e-05
-3.09266900093445e-06
-1.73502247246775e-05
-2.08228864876657e-05
-4.18380241387877e-05
-2.59640992569169e-06
-7.29503036528091e-06
-2.67551618553868e-05
-2.57906566470461e-05
-2.04864267583011e-05
2.23169306970616e-06
-1.91511762317446e-05
-2.56823893984839e-05
-8.19964961760897e-06
-4.16121839634973e-06
-6.92803401721639e-06
-3.16881330696917e-05
-2.3750634693297e-05
-2.58415838908239e-05
-1.4435166809137e-05
-8.36695333069615e-06
-4.83499127108414e-05
-1.19759724663647e-05
-5.73227588327395e-06
-2.93745289126353e-05
-2.0497350072425e-05
-1.78695949883309e-05
-2.90245346304759e-05
-1.19155449050169e-05
-3.05039632767089e-05
-3.5650661629239e-05
-1.71230397229085e-05
-1.9109291403882e-05
-2.35614812694741e-05
-3.64972371602899e-05
-1.77289748531407e-05
8.67635867963299e-06
-2.57810953379589e-05
-4.24401743273841e-05
-2.50220070574484e-05
-1.77519271665314e-05
-2.37198468316125e-05
-1.24995416936002e-05
-1.84391541384482e-05
-1.49600194192913e-05
2.47463535074114e-07
-3.84055407401148e-05
-3.16722121392377e-05
-3.58181835532094e-05
-2.27653993401459e-05
-2.8557330590653e-05
-2.88306437716615e-05
-1.89508826789006e-05
-1.52592776844501e-05
-8.50039633595503e-06
-2.20056920036885e-05
-1.00970286902124e-05
2.8621862751805e-06
-1.85464582992581e-05
-4.80469958958837e-05
-2.27867672400985e-05
-2.60867929999374e-05
-2.75901300631253e-05
-3.21941241771288e-05
-1.69616593519067e-05
-4.12294612659109e-06
-1.91766742654559e-05
-1.42326923311671e-05
-1.2359379271844e-06
-1.28472009567145e-05
-1.1142193264777e-05
-2.36295870978379e-05
-2.2196478697793e-05
-1.08531857055732e-05
-1.97696156116339e-05
-3.38335996194977e-05
-1.82255218307615e-05
-2.89365601451712e-05
-3.41063905681417e-05
-4.15015015660302e-05
-2.88499878601064e-05
-2.97722603793624e-05
-5.31335818270525e-06
-1.04169052419316e-05
-1.65348940751287e-05
-1.49931316958056e-05
-3.50623569442739e-05
-2.15961502396728e-05
5.53120321508209e-06
-1.3992933267324e-05
-2.35630570756534e-05
-3.65383509403387e-05
-3.77925131076054e-05
-2.84067604807516e-05
-9.91120197057271e-07
-3.86603060226012e-05
-1.51996359381269e-05
-3.69879545869075e-05
-2.79482421030346e-05
-1.08875001479412e-05
-3.15413567496905e-05
-3.36118441573683e-05
-2.70709294033555e-05
-1.03027724858752e-05
4.64881495202015e-08
-8.56437916411163e-06
-2.66394912837098e-05
-1.48431288661581e-05
-2.07126489995779e-05
-2.39164678599888e-05
-3.55833604794882e-05
-3.50728703457118e-05
-2.60623906452612e-05
-2.36402917934982e-05
-1.38430012731679e-05
-2.43955692222868e-05
-2.94840748960299e-05
-3.51096653009469e-05
-3.23594832636203e-05
-3.19910342299672e-05
-7.80048621517778e-06
-3.40003714608891e-05
-3.75751596382091e-05
-8.58025242998194e-06
4.54250415607202e-06
-1.9502329074837e-05
-1.18788897665436e-05
3.25117714475152e-06
-7.66115323845735e-06
-2.52470845353146e-05
-2.98938631954779e-05
-3.61174082845887e-05
-2.28011612822552e-05
-2.30813971431022e-05
-4.15172727446469e-05
-3.87938562236549e-05
-1.53697325294947e-05
-2.06533449487539e-05
-4.86564957106065e-06
-5.3875944287455e-05
-3.09448873294269e-05
-1.57153871229553e-05
-1.60221163742603e-05
-6.47093262235231e-06
-3.25478327496543e-05
-1.98037142709443e-05
-1.76198789088619e-05
-2.13578700123164e-05
-5.26648204903555e-06
-1.5054768409478e-05
-8.67511540423154e-06
-1.34020183118361e-05
-2.36386443926775e-05
-1.25942783655583e-05
-2.66575338640269e-06
-3.65008321026282e-05
-1.38576804762188e-05
-7.32271178316416e-06
-2.25727075025914e-05
-1.56823373443404e-05
-9.54675425583248e-06
2.66464091585704e-06
-3.1605152814353e-06
-3.19918058264459e-05
-2.07099188929836e-05
-1.54063868832307e-05
-1.65669331749386e-05
-2.57155219593738e-06
-2.35464885505437e-07
-1.38659584642037e-05
-2.20362862677593e-05
-3.63266051058996e-05
-1.0519196318577e-06
-3.02806701372127e-05
-2.52333707201485e-05
-2.91173034460607e-05
-1.92326027286848e-05
-1.61456004683492e-05
-6.11435056910552e-06
-2.42785071735583e-05
-1.22992362796108e-05
-2.61739452327534e-05
-2.59644079096206e-05
-1.9813026514212e-05
-2.88985900950353e-05
-2.84756257369183e-05
-2.66425194687335e-05
-9.65261097641897e-06
-2.15246364519275e-05
-3.33397608383985e-05
-1.66166929713279e-05
-2.10485734990004e-05
-3.32417926727799e-05
-1.56743925293013e-05
-3.67756102154787e-05
-2.15782717654939e-05
-3.53267389204502e-05
-2.64399878260369e-05
-2.06128127074635e-05
-2.12922550356988e-05
-2.75291683252209e-05
-1.93761879970951e-05
-2.83857546693913e-05
-2.14190857749855e-05
-5.45334780216822e-06
-1.24129978737469e-05
-2.22205797565502e-05
-3.84527392899511e-06
-2.96210166230256e-05
-1.86547169514002e-05
-3.26599996692395e-05
-2.9384861433782e-05
-1.45785121171305e-05
-2.5161218574284e-05
-3.03978221951602e-05
-3.41300335296044e-06
-3.16743676965642e-05
1.30360018646397e-05
-3.65328740340966e-05
-1.75800182336164e-05
3.01654391771788e-07
-3.89872515983836e-06
-2.09340805826716e-05
-4.21423253350551e-05
-3.47547068381167e-05
-1.87603183130447e-05
-3.59798546766639e-05
-8.88235867576702e-06
-1.38951755233893e-05
-2.39359572961016e-05
-3.72683773325251e-06
-2.9766861144843e-06
3.78703494693704e-06
-2.3489233560797e-05
-9.96474363426745e-06
-1.00389130282382e-05
-4.86774601602315e-06
-7.23730499138232e-06
-1.97618161697076e-05
-1.38497123743014e-05
1.52696697000929e-05
-1.87093836147247e-05
-6.80560359560434e-06
-4.85685871717166e-06
-7.52017560595798e-06
-1.09508321689091e-05
-3.3013994035241e-05
-2.80024903516836e-05
-1.28364628094575e-05
-2.07143064007265e-05
-2.11642357784885e-05
-7.17918560269465e-06
-9.53647610478783e-06
-1.8159081902061e-05
-2.99007873938454e-05
-7.37463761363867e-06
-1.03251854563438e-05
-2.14751770402734e-05
-1.58558403702599e-05
-1.57429680604674e-05
-2.51701289536902e-06
-2.2522800016486e-05
-1.84651683123484e-05
-1.20566942331702e-05
-3.10983946984904e-05
-2.14025210574257e-05
-6.60306622853937e-06
-1.50779008253345e-05
-9.41058493278126e-06
-2.16973523609349e-05
-2.27551378650732e-05
-1.39686773528932e-05
-2.65364781730064e-05
-1.59752454817639e-05
-2.8871646305535e-05
-3.47588798170216e-05
-4.26620629603408e-05
-2.87251339204962e-05
2.4692576982522e-06
-2.56703120293397e-05
-2.20292345704031e-05
-2.50038961792085e-05
-1.2073281977387e-05
-4.01975524906814e-05
-3.53704930388235e-05
-3.30724292938252e-05
-2.74094437085445e-07
6.51094905946703e-06
-3.07492546950329e-05
-2.84093278429717e-05
-3.81473557811745e-05
-1.76329025602491e-05
-2.31442240002255e-05
-3.05820834491784e-05
-5.41961722686013e-05
-1.72317690307879e-05
-1.38723207212859e-05
-7.58524921740799e-06
-2.19275992901388e-05
2.69325185399042e-06
-1.51624378433618e-05
-5.35749336930849e-06
-1.78057906355978e-05
-1.50502231755671e-05
-1.52961979109364e-06
-2.90752421374755e-05
-2.7798320735899e-05
-3.2665272433918e-05
3.62011865803069e-06
-2.63808666286098e-05
-1.12430142768864e-05
-1.20687869843897e-05
-1.16742998717204e-05
5.99975867083277e-08
-1.62866840491888e-05
-1.82693181272757e-05
-2.83794225027178e-05
-2.3176368422361e-05
-2.53728814882148e-05
-3.03674321545299e-06
-2.63252144944157e-05
-3.43871254290578e-05
-1.853586106948e-05
-3.38957827415933e-05
-1.13505432856294e-05
-1.68821737106347e-05
-2.07815941748378e-05
-4.55187016912224e-05
-4.11121447512424e-06
5.89055602067295e-06
-6.46297883317807e-06
-2.35924698222421e-05
-3.25118426574893e-05
-1.88797136284731e-05
-3.24278033920244e-05
-1.93516486099297e-05
-5.0252327636151e-06
-1.64090930817369e-05
-2.31572330455024e-05
-1.94509332174416e-05
-3.36586925773912e-05
-3.52933552506886e-05
-9.70626265442434e-06
5.71212201121868e-06
-2.66466470179292e-05
-1.35578626798155e-05
-1.79623984773161e-05
-1.99902018162735e-05
-2.79041170412897e-05
-3.77746419558132e-05
-2.61184387864821e-05
-1.23821422540327e-05
-1.48244230338333e-05
-2.55400246557013e-05
-3.37559801759193e-05
4.51482252537457e-06
-3.00590848961757e-05
-2.02369411040349e-05
-3.7743909774966e-05
-1.07449443414456e-05
-5.49133457832927e-06
-1.23144032080798e-05
-1.95738733157172e-05
-5.54840350818055e-05
6.88254891555287e-06
-3.63684272691107e-05
-1.82929148744563e-05
-3.89895020480555e-05
-1.88566243559547e-05
-7.90871477095537e-06
-1.64427698117847e-05
-1.38900546236642e-05
-1.19339920682093e-05
-2.80069946522903e-05
-2.51500686901743e-05
-2.56666849551218e-05
-8.77012724420553e-06
-1.31869598063167e-05
-7.50690043182807e-06
-3.31216253485483e-05
-3.88297241629814e-05
-4.06784594938087e-05
-2.97759300307878e-05
2.73117882977887e-06
-3.83732651101584e-06
-2.33562041773221e-05
-1.89873112585752e-05
-2.27424785985398e-05
-3.57249964585509e-05
-2.87639899846341e-05
-2.5781029434935e-05
-1.1936042352114e-05
-2.7777535155311e-05
-2.50516960030757e-05
-1.3122093402299e-05
-2.15086777241331e-05
-8.62496623776905e-06
-1.25269206172318e-07
-2.16987473034902e-05
-2.80027072374302e-05
-3.93813499232338e-05
-3.2349916114984e-05
-3.5337845135122e-05
-2.57897705700803e-05
-1.92268094360846e-05
-1.154039565764e-07
-1.80335805787017e-05
-2.74563479194103e-05
-2.38223479137829e-05
-2.68995778471457e-05
1.15141516748088e-05
8.03852954368353e-06
-3.84375508118227e-05
-4.54936584411694e-05
-2.51871376586673e-05
-2.41781254187547e-05
-3.47408348476957e-05
-3.49108198394871e-05
-1.16488309072859e-05
-4.66434575736153e-05
-2.35455192501026e-05
-3.77940606268383e-05
-1.66170979435672e-05
-1.71647501955433e-05
-1.37829668654451e-05
-1.82607100523954e-05
-3.57699364563069e-05
-2.06326153376387e-05
-3.26909611478667e-05
-1.54418913658186e-05
-1.12358101239611e-05
-4.67352212524851e-05
-2.48447894735621e-05
-2.20899188084889e-05
-2.35271271399935e-05
-2.60447130021804e-05
-4.49576548446029e-05
-1.85275820568463e-05
-1.75208464840069e-05
-2.62168824788035e-05
-1.04462133602363e-05
-2.01182809153557e-05
-3.42920633002722e-05
-2.64692190386304e-05
-1.44915262361769e-05
-2.15656154253887e-05
-2.39735045155035e-05
-2.99930289794269e-05
-3.51667896107304e-05
-2.43148209226644e-05
-1.63699130843033e-05
-3.41869538537853e-05
-1.85023457549729e-05
-1.34032419490571e-05
-2.47844165099061e-05
-7.83293464420954e-06
-3.02658703819141e-05
-3.99897814157351e-05
-2.14659848969252e-05
-1.83311073400771e-05
-1.40021977013713e-05
-2.45603195361528e-05
-2.52879209537584e-05
-1.75139045581739e-05
-3.59153007407706e-05
-2.50213995519873e-05
-2.08671407155535e-05
-4.3123295152185e-06
6.14325209321709e-06
-2.85906686710966e-05
-1.21338891651457e-05
-3.62519545823725e-05
-1.98405359661294e-05
-3.1171758869094e-05
-6.14151108733298e-06
-7.57306428419079e-06
-4.14223651785787e-05
-2.83622623427568e-05
-2.16172396432533e-05
-3.69669860231081e-05
-2.24115512898304e-05
-5.76863267116471e-06
-2.73280634806814e-05
-2.88610765070323e-05
-3.07268882823198e-05
-1.48582980332891e-06
-2.35602123024348e-06
-1.53551488523152e-05
-1.52402594975504e-05
-2.9682869712731e-05
-2.56694205418401e-05
-1.32899509557996e-05
-3.10813946566932e-05
-2.6978269096338e-05
-2.40824367576765e-05
-2.14883486394483e-05
-1.11840023089909e-05
-2.59234398767225e-05
-3.44943651036601e-05
-1.74491248671716e-05
-1.78370097069761e-05
-8.04087494884566e-06
4.97035537761979e-06
-1.95294908121048e-05
-1.48217500756944e-05
-1.81206828777385e-05
-1.18883128076874e-05
-2.44662954453055e-05
-6.48052504239545e-06
1.76436146108467e-06
-1.85242399211037e-05
-5.98613898037194e-06
4.88584507195186e-06
-1.90555018918953e-05
-1.72913588361367e-05
-3.84923582785887e-05
-2.38486023162101e-05
-3.46456514691898e-05
-3.09382043216919e-05
-2.30293187662374e-05
-3.04195276351019e-05
-2.54764348945901e-05
-2.01937827006461e-05
-4.471084308555e-05
-2.13116187570895e-05
-1.36688102419332e-05
-3.28157173752445e-05
-1.24758436168643e-05
-1.95863487496519e-05
-2.78774059742112e-05
-2.98926786928042e-05
-3.21282963096949e-05
-9.6593250482919e-06
-1.34806763765012e-05
-2.83471716302428e-05
-1.13530756061118e-05
-2.20903586320175e-05
-1.91599148407008e-05
-1.03528080937862e-05
-3.05737832318121e-05
1.35177133258845e-05
-2.52007624854131e-05
-3.51639298711104e-05
-1.65523714936658e-05
-2.6119215666256e-05
-1.09687724716659e-05
-3.70853672395117e-05
-2.51250481442479e-05
-2.43650082780144e-05
-1.94407441108235e-05
-2.69253350333137e-05
-2.81815756984248e-06
-2.36770569740188e-05
-1.68985056569456e-05
-1.63423667420243e-06
-3.70035314379082e-05
-3.26498127561693e-05
-2.07032149523786e-05
-1.69945998139002e-05
-1.29913869880157e-06
-2.37177102430171e-05
-2.3167135116399e-05
-1.57682818948917e-05
-5.90912287774089e-06
-1.26684963294905e-05
2.77256378806135e-06
-3.03933333899772e-05
-3.50165949070814e-05
-1.26625520238716e-05
-1.24851552347699e-05
-1.3627057459833e-05
-5.37713723127094e-05
-8.11578286067625e-06
-2.29186426800977e-05
-9.90420885015204e-06
-3.40369372028261e-05
-2.34909335996686e-05
-1.83261097810403e-05
-3.33928868168547e-05
2.7700801659854e-06
-1.73060880137789e-05
-1.81931606327891e-05
-3.14217137597242e-05
-5.67321994053292e-06
4.75658436009055e-06
9.65010496418252e-06
-3.76468547828834e-05
-1.15210897962063e-05
-1.09093273001345e-05
-1.61947523689756e-05
-2.39536088167094e-05
-1.48993529204381e-05
3.19095124060063e-06
-1.26674092729638e-05
-4.43259299324931e-05
-2.22533983109847e-05
-2.22486490882453e-05
-4.43956334576273e-05
-2.67658836517138e-05
-2.22007378321856e-05
-3.7743475752655e-05
-7.79874099721624e-06
-2.64845680742455e-05
-2.37772626729389e-05
-2.42721633396674e-05
-2.5350360504855e-05
-2.69866500771778e-05
9.80731116782579e-06
-1.17205929772415e-05
-2.55910138728707e-05
-4.2373296913562e-05
-1.19904691051004e-05
-2.98793731175234e-05
-2.32898486244156e-05
-1.45739861641967e-05
-1.6633845499716e-05
1.21912360359107e-05
-3.11072299542293e-05
-4.51195267305535e-06
-3.5166749961011e-05
-4.05979395168933e-05
-1.07672683095878e-05
-7.92506356905518e-06
-1.46795801872031e-05
-2.48544408410254e-05
-9.25477786293172e-06
-1.97310766080758e-05
-3.43501073911181e-05
-2.42066439699814e-05
-7.63503297764909e-06
-3.07017901570257e-05
-1.89408147131915e-05
-3.29213068704781e-05
-3.02545820678654e-05
-1.71212814897406e-05
-3.0637774620544e-05
-1.86258361211368e-05
-1.31159052562854e-05
-3.67380370036558e-06
-2.04086175744327e-05
-3.33933668030467e-05
-4.00854851372234e-05
-2.01054888540578e-05
-1.80041053095434e-05
-1.62015510282935e-05
-2.4097918645866e-05
-1.32834021193906e-05
-6.40468361880464e-06
-1.66925414002632e-05
-3.25229299006403e-05
-2.49288354858921e-05
-3.23592063199906e-05
-2.31228629661053e-05
-3.05561313484003e-05
-1.51461683233956e-05
-1.58899266459448e-05
-3.44156141819551e-05
-3.96214218277287e-05
-1.40338143195607e-05
-1.49588541561755e-05
-1.9582686657496e-05
-3.48284298649398e-05
-2.51613162254001e-05
-1.49635432431864e-05
1.86338022300489e-06
-9.12567830007237e-06
-1.66027676857955e-05
-4.96971558911608e-06
-1.7344833714927e-05
-1.68643295553053e-06
-1.97133418091341e-05
-3.21174758851266e-05
-4.11424833617277e-05
-3.46784673935273e-05
-3.56484343344108e-05
-1.73325992942761e-05
-2.25108615624706e-06
7.90867861946609e-06
-1.77434278173987e-05
-1.20806363780842e-05
-1.04852153860718e-05
-3.72511342953716e-05
-3.25510345117535e-05
-1.37483850290122e-05
-7.31648041510082e-06
-3.26972801416017e-05
-3.71431623345037e-05
-1.11215417318443e-05
7.62764056819957e-06
-8.81868468571713e-06
-1.49572554184532e-05
-2.576283698549e-06
-2.19041497624412e-05
-6.55364281407329e-07
1.51178816804366e-06
-3.90496501153246e-05
-3.13927226063196e-05
-3.16903048265079e-05
-1.2417873428809e-05
-1.78783155671328e-05
-8.96216717965097e-06
-3.59001807271897e-05
-2.75476432047594e-05
-2.931899099372e-05
-3.02779494846488e-05
-2.0257134749157e-05
-2.58425739543136e-05
-1.01335946619394e-05
-2.08300542534227e-05
-2.73662910161825e-05
-2.56129350757881e-05
-1.59054570712692e-05
-2.39811280017254e-05
-1.28126765650339e-05
-3.09897387385944e-05
-1.87759745448245e-05
-3.96221259334229e-05
-3.82357099452176e-05
-2.07729463594178e-05
-8.98722538371303e-06
-3.21939645016521e-05
-1.66416591044594e-05
-2.36232331344028e-05
-2.084634107901e-05
-1.93673724520434e-05
-2.23410742463517e-07
-2.1811936906766e-05
-1.10273135687854e-05
-1.43794915093603e-05
-2.73584732120578e-05
-1.82553422330448e-05
-1.05692126197894e-05
-4.03853221867114e-05
-1.81857083342112e-05
-2.44139897577747e-05
4.20601196009747e-06
-2.42451162440485e-05
-3.50046841358581e-05
-2.83412262343475e-05
-4.8724689845683e-06
-3.37407255458517e-05
-1.82607958193728e-05
-5.13718836381066e-06
-4.42071677755794e-06
-2.34121988521261e-05
4.74253419089165e-06
-2.74839761704241e-05
-5.15821585067517e-05
-3.50835950444508e-05
-2.40286458148906e-05
-1.88809897819464e-05
-3.21137943630472e-05
-2.83166873696851e-05
-1.56021879228451e-05
-2.32451083847929e-05
-1.8838798585424e-06
-3.02254938374257e-05
-9.80736341432916e-06
-2.27792203349507e-05
-3.12211823039676e-05
-7.06588323213272e-06
-2.88319839956461e-05
-4.51957353302094e-05
-2.10206117181908e-05
-3.56512011454271e-05
-2.40842036603139e-05
-8.07145390514692e-06
-2.35291338246451e-05
-4.33063264005091e-06
-2.07878199069176e-05
-1.33916584263212e-05
-2.05405839271848e-05
-2.25268802428984e-05
-2.40459998114899e-05
-2.50644610592031e-05
-2.80191482112847e-05
-1.92359288185398e-05
-2.46866812831159e-05
-3.72655160393202e-05
-4.71054452334291e-05
1.76861256411508e-06
-2.77814485196026e-05
-2.16045631141349e-05
-1.32614690361428e-05
-7.35320696202854e-06
-1.25391707340755e-05
-2.88514667646127e-05
-7.96696708998822e-06
-1.93311311738834e-05
-3.25484328094159e-05
-1.48354687167342e-05
-2.85086481720024e-05
-2.95246531461297e-05
-9.14046708960722e-06
-3.75404030030858e-05
-2.30180270511456e-05
-4.56021132478318e-05
3.82240937172782e-06
-2.84739827840923e-05
9.07069677733782e-06
-1.80416101441289e-05
-1.66305128625709e-05
-3.69333202908302e-05
-1.19952663269869e-05
-1.8848175201143e-05
-7.61953538229324e-06
-1.90958923869424e-05
-3.18469570896285e-05
-2.03831795743438e-05
-3.29571048910725e-05
-5.49485863894487e-06
-4.27860624098007e-05
-3.40844251871687e-05
-3.13869987745804e-05
-2.72025985546888e-05
-3.71398780429622e-05
-1.51652092233287e-05
-4.26855737380043e-05
-3.77404997797354e-05
-2.04490144739128e-05
-1.79218742656243e-05
3.22304215850732e-06
-3.14689128567683e-05
-1.17592625620179e-05
-2.22472077355688e-05
-9.11389901151706e-06
-8.47678231846076e-06
-1.80924528533848e-05
-1.26300331162117e-05
-1.21812033319311e-05
-2.86772771933409e-05
-1.62899777142027e-05
-4.33771522756167e-05
-1.44045280524329e-05
-2.4235453465989e-05
-3.00200087434654e-05
-2.02192828652551e-05
-5.39859823465842e-06
-2.84855524425256e-05
-2.80495312178046e-05
-1.36384937177802e-05
-2.62491143063466e-05
-1.81900132856556e-05
-1.64113384217171e-05
-4.03747533590098e-05
-1.31882185074192e-05
-1.31255032960778e-05
-7.37761511124168e-07
-2.76673196808246e-05
-2.33365137993611e-05
-2.28402044669287e-05
-1.16705111045032e-05
-3.33582064918727e-05
-3.45646637600952e-05
-1.18580390351685e-05
-2.73495449411991e-05
-1.95218848811818e-05
-1.28714634642095e-05
-1.76579816643292e-05
-3.22798549548186e-05
-1.68395454025768e-05
-2.41510529953492e-05
-2.33219681150697e-05
-1.65904455391127e-05
-2.65323468420451e-05
-2.15299502310266e-05
-1.48093909357909e-05
-1.89602635921878e-05
-2.57500897537171e-05
-2.27421855799241e-05
-2.60206125806481e-05
-2.20607508025344e-05
-2.61827529140537e-05
-3.37456285827752e-05
-3.46710937230164e-05
3.36430498843268e-06
-2.10953285027375e-05
7.17324690131858e-06
-2.85952881754182e-05
-2.31912533542016e-05
-1.24541119710671e-05
-8.04806403041855e-06
-3.51463866547492e-05
-3.28360501046332e-05
-1.67716491167772e-05
-1.95376438053779e-05
9.2199457738294e-06
-1.5375685038856e-05
-9.73270404270692e-06
-2.52992592717528e-05
-6.27309472294519e-06
-2.55438818373018e-05
1.87994922298725e-06
-1.76823144402911e-05
-7.06544826926189e-06
-2.53316008622528e-05
-2.1975891091172e-05
-8.63755490257777e-06
4.25163776194255e-06
-4.57042451950315e-05
-9.90548813276761e-06
2.21345380964744e-08
-1.04530571655118e-05
-1.18777461324725e-05
-2.79116932352292e-05
-3.47717010580227e-05
-2.94806723450719e-05
-1.21344426796111e-05
-3.00337109047755e-05
-1.34405243575371e-05
-2.69986496367459e-05
-1.6393743461194e-05
-2.8407103959052e-05
-7.91705929373691e-06
-2.43940672842358e-05
-1.62549998259773e-05
-4.07954883017881e-05
-3.1035355126179e-05
-5.99371650615664e-06
-1.81831537351956e-05
-2.80351115394031e-05
-3.36649995656351e-05
-2.48841404914052e-05
-1.6469735787664e-05
-2.70543716067711e-06
-1.47809575915076e-05
-2.24481316497257e-05
-2.11915583685327e-05
-4.48360978679553e-05
-3.11050094003029e-05
-4.96546026389392e-05
-3.94393627916385e-05
-7.58144911541172e-06
-3.00920698969871e-05
-2.36800371231276e-05
-2.66169987869647e-05
-8.8755926304168e-06
-9.87331988302097e-06
-3.37872142087764e-05
-1.07704515209214e-05
-2.78010481867727e-05
-3.26491412105962e-05
-8.67884056342814e-07
-2.65909991331004e-05
-1.14453797435276e-05
-4.40424331252398e-05
-3.46798554448939e-05
1.33131901867881e-06
-7.15801038003162e-06
-1.47228555237795e-05
4.32542539276979e-06
-1.24852797742371e-05
-1.77726615550918e-05
-1.19268549231903e-05
-8.36740755084154e-06
-3.80043335262177e-06
-3.08852260550326e-05
-2.22744505089611e-06
-3.41934144508237e-05
-2.208876061545e-05
-2.07389731957108e-05
-2.80793986064078e-05
-1.10021136253565e-05
-3.02967175169279e-05
-4.07434867056118e-06
-3.75433599285609e-05
-9.89973669696541e-06
-2.88996397449641e-05
-6.00889580102602e-06
6.13465334933462e-07
-1.3798007720251e-05
-1.62851432947575e-05
-2.9830957478488e-05
3.79308267224158e-06
-4.9224972464991e-05
-2.17729222739804e-05
-3.39842921833804e-05
-9.52749212335786e-06
-1.21460414018852e-05
-2.06449932333652e-05
-3.15224942203053e-05
-2.52797805805865e-05
-2.63444358259108e-05
-1.32166312145466e-05
-5.9591750059858e-05
-2.63804291006387e-05
-2.78463408372856e-05
-1.13453914025257e-05
-5.38138090327535e-06
-3.08194618529919e-05
1.09726583713011e-06
-2.76633398087414e-05
-1.21351633572704e-05
-2.15126221503947e-05
-2.4987966222778e-05
-2.52005013700521e-05
-6.41484078971345e-06
-3.1014783413602e-05
-1.16046633947129e-05
-2.75083172879979e-05
-2.41253251178886e-05
-2.82892550488256e-05
-2.11798703250606e-05
-2.87804449650428e-05
-2.41000559047251e-05
-1.93654321408547e-05
-1.33905752883574e-05
-3.42323832452071e-05
-5.12689599565866e-05
-3.75345882130914e-05
-1.37964437342698e-05
-3.82381142532002e-05
-1.64222358177715e-05
-3.82926915135154e-05
-1.35850142503283e-05
-1.42188783958226e-05
-3.70871323409915e-05
-1.9637003418462e-05
-3.07542614800937e-05
-5.55798289189264e-05
-1.63322752967214e-05
-5.98192605412057e-05
-1.39541651198574e-05
6.55812035096876e-06
-3.36059161909302e-06
-2.77941117131074e-05
-2.41462117520263e-06
-1.04916948222198e-05
-2.94309369621453e-05
-1.80906474652211e-05
1.3434255971907e-05
-1.01229565771084e-05
-2.46216346018536e-05
-2.91816779363724e-05
-3.04297350890914e-05
-2.60699486296398e-05
5.13373038615158e-06
-2.07374576913615e-06
-3.44941935668396e-05
-4.91259094986596e-06
-3.86013240416106e-05
-2.11877758369796e-06
-3.04715690382104e-05
-3.42950346531212e-05
-7.00858482125569e-06
-2.46635638375544e-05
-2.39743822619701e-05
-1.12664656535476e-05
-2.18716249419226e-05
-1.61851499001931e-05
-9.51717160540649e-06
-4.594906230415e-05
-2.13862776117529e-05
-2.0979261387409e-05
-2.03122660952179e-05
-4.09102480067865e-05
-3.81781448509876e-05
-1.61255462914455e-05
-1.6421898240908e-05
-4.2201861549273e-08
-7.51921419953807e-06
-2.32372603589809e-05
-3.54500036407743e-05
-2.27045613614488e-05
-3.59893542228756e-05
-2.70059444855035e-05
-1.96360751050165e-05
-2.46973095288768e-05
-2.48175034690782e-05
-5.00245136413922e-05
1.19024901785097e-06
-1.37007952208873e-05
-2.56667103350898e-05
-2.67909040231096e-05
-2.07751254997889e-05
-4.93197711225774e-05
-1.04634593535069e-05
-1.38905356165782e-05
9.48638800845901e-07
-5.30278820978296e-06
-8.6533233655493e-06
-2.3180195859774e-05
-2.30780031249779e-05
-1.38583028556691e-05
-2.7526994394772e-05
-8.74173322851258e-06
-3.75721562991887e-05
-3.91117304844457e-06
-4.23980982724252e-05
-2.5781579225478e-05
-4.44458103508643e-06
-3.24424898774212e-05
-2.06039671634718e-06
9.75379054420221e-06
-4.39305366683434e-05
-2.41122515986554e-05
-3.28875358990287e-05
-2.7084946363631e-05
-6.31079489190646e-06
-4.20088844001669e-05
-3.89533592539215e-05
-1.98884869748409e-05
-2.42910960493244e-05
-1.53166574250608e-05
-2.4233361850607e-05
-4.17076116578789e-05
-1.74714697915192e-05
-3.16440545468526e-05
-2.29667458884444e-05
-1.67433925866462e-05
-3.43539803161757e-06
-9.99648896358818e-06
-6.74418848751654e-06
-3.03018547393055e-05
-2.40187495869525e-05
-1.6024788822103e-05
-1.56024331717997e-05
-1.57922206412942e-05
-3.02916932467268e-05
-1.61675993961023e-05
-2.26572407695404e-05
-1.95984702279945e-05
-3.15809882992678e-05
-2.6151531908277e-05
-2.21817692690621e-05
-3.2998023623048e-05
-3.7198240170102e-05
-3.38944014039148e-05
-3.86473125343825e-05
-1.03772778205332e-05
1.10207240819738e-05
-8.65449895195549e-06
-2.40994222933355e-05
-5.68921613378359e-05
-2.11746578664161e-05
-2.69037382550111e-05
-1.3533933260942e-05
-4.30206517000678e-05
-3.39955397666929e-05
-2.38210180508545e-05
-2.88732711417846e-05
-1.57819993020311e-05
5.63523225776685e-09
-4.73382755499908e-06
-3.72166881342895e-05
-1.28288351515633e-05
-1.40636625454184e-05
-2.30722565742274e-05
-3.71292006496055e-05
-3.69901649280238e-05
-3.59527651752943e-05
-1.27520400837294e-05
-2.62814602090331e-05
-1.02228455869634e-05
-8.47675410065562e-06
-3.92480379184305e-05
-2.2121258892196e-06
-1.19329356398305e-05
-1.65659548647933e-05
-2.58169619773782e-05
-1.69912634309664e-05
-2.68164441217693e-05
-1.68044717722988e-05
-3.06984966037488e-05
-2.3919237921603e-05
-2.72545605548901e-05
-3.75615378097523e-06
-2.46230076549099e-05
-2.87399584196026e-05
-1.57805517881756e-05
-1.69638705579123e-05
-3.70835919461992e-05
-2.95398168276792e-05
-4.33583819927922e-05
-2.49604784608135e-05
-1.57381247498881e-05
-5.82965584215322e-06
-8.28942808845848e-06
-3.09639693505955e-05
-1.57257029677557e-05
-2.24805291341438e-05
-1.81821262663764e-05
-3.45551027049082e-05
-1.08505909579732e-05
-1.80270750147694e-05
-2.75046408433436e-05
-2.42731734148449e-05
-2.55086339540168e-05
-1.49815257576003e-05
-2.66552661398548e-05
-1.6291596238068e-05
-2.08664888168177e-05
-1.51716540900023e-05
-3.99149336329398e-05
-1.48109972573336e-05
-1.741505339586e-05
-1.01073956499476e-05
-2.98342590554611e-05
-1.87584979514762e-05
3.07780215195066e-06
-2.77126023241508e-05
-1.62500507582024e-05
-1.89089181384101e-05
6.44817567198328e-06
-6.54554562496583e-06
-2.17808168480546e-05
-1.27161852865066e-05
-3.89128436097803e-05
-1.46259617463374e-05
-8.01557268868222e-06
-4.49175293415217e-05
-1.69267401184332e-05
-2.2760650052199e-05
-2.86659531192099e-05
-3.42783476724702e-05
-2.43290376945064e-05
-2.37117011084441e-05
-4.51551131896643e-06
-5.29074248846157e-05
-3.83350160306204e-05
-1.36394541411556e-05
-1.47040845180972e-05
-9.15951456422699e-06
-3.42702514015472e-05
-2.59394297744015e-05
-1.62936612206957e-05
-1.80365038823365e-05
-3.10182745671571e-05
9.37490637440951e-06
-3.70168903573694e-06
-3.21503007920132e-05
-1.45321920013458e-05
-4.72618311485545e-06
-1.35091252093674e-05
-1.09336790725138e-05
-2.30750638352524e-05
-1.9903442302838e-05
-4.17397817927601e-06
5.83644567903648e-06
-2.34766699034601e-05
-2.01013310253078e-05
-1.61880987361917e-05
-2.59504746111779e-06
-3.31456758763711e-05
-2.36539635997849e-05
-3.29968778792749e-05
-2.24518181407484e-05
-1.65586518879291e-05
-1.52295180122722e-05
-1.37368518298769e-05
-2.17035470147399e-05
-1.6578363847667e-05
-2.62586229252654e-05
-3.88495256360943e-05
-1.75549376748835e-05
-1.14199421586625e-05
-9.78995697823093e-06
-2.29798322181204e-05
-3.82495078129353e-05
-1.99599794518147e-05
-2.74858112644793e-05
-3.47166797063764e-05
-3.31912606348935e-05
7.48270302720692e-06
-2.91047560014061e-05
-4.51039365814962e-05
-1.48864316680246e-06
-9.93916423052334e-06
-2.16231139508651e-05
-2.94143943238951e-05
-1.5386191583579e-05
-2.32661991806995e-05
-2.29226929815516e-05
-2.98833889413435e-05
-1.04942765048936e-05
-1.1026048092305e-05
-2.09691696797903e-05
-7.42309824222762e-06
-3.0790445336344e-05
-1.26167417898776e-05
-1.12889106205488e-05
-1.11240327467786e-05
-1.45666082942009e-05
-1.30920634707814e-05
-1.5109763185002e-05
-1.15659068752097e-05
-1.14282760931034e-05
-1.16786176254966e-05
-1.32172147435579e-05
-1.45988857125331e-05
-3.36568401068315e-05
-6.86503205170786e-06
-3.81181355978238e-05
-1.25994087680318e-05
-1.86793889351668e-05
-2.3159145336656e-05
-1.57543879313078e-05
-3.22994230277042e-05
-1.98214365177158e-05
-4.52482125484395e-06
-1.81683073082968e-05
-2.01123778980494e-05
-2.67612691955765e-05
-1.43207311429157e-05
-1.72600609574559e-05
-4.73773596635984e-05
-9.82069208311636e-06
1.12882753853336e-05
-4.70100764556997e-05
-3.06277107956236e-05
-4.21590267790153e-05
-5.06258829622419e-05
-1.53252221698983e-05
-2.14077767494815e-05
-2.91455717693858e-05
-9.19477689907409e-06
-1.69446897429017e-05
-1.78109189755916e-05
-3.25424799742079e-05
-1.7464634483704e-05
-3.32232884713972e-05
-1.38908745511242e-05
-2.40877089988727e-05
4.1571489490193e-06
-1.78921456323793e-05
-2.01402936237916e-05
-2.57299152141253e-05
-2.81662278460401e-05
-8.38126825570124e-06
-2.36879786538774e-05
-4.10423661085684e-05
-2.25479821085067e-05
-1.71149231269206e-05
-2.10497351799356e-05
-2.8558138859572e-05
-1.42969007996021e-05
-2.11363667824856e-05
-1.41113386869651e-05
-3.31006823048808e-05
-1.44572784735068e-05
-3.07535872599654e-05
-2.76975256099068e-05
-8.50547184752777e-06
-5.27871486721635e-05
-1.5920484365854e-05
9.10982674617054e-06
-7.99071736087027e-06
-3.09548570721674e-05
-5.99651226146324e-06
-1.53803455921498e-05
-3.62207917316805e-05
-2.64624706795128e-05
-1.65749838785516e-05
-5.81062893827652e-06
-3.71882048597869e-05
-2.6976640519456e-05
-1.56118776978114e-05
-1.25962568805094e-05
-1.98481778785025e-05
-2.0752353415874e-06
7.32812927356891e-06
9.42743935998447e-06
-2.08236436310121e-05
-2.24514676969969e-05
-3.96728848636736e-05
-3.13699042263031e-05
-1.67756379751467e-05
8.71729465317106e-06
-3.48800845990597e-05
-1.41394287476822e-05
-2.55895550316985e-05
-2.07171513235537e-05
-3.63447022143975e-05
-6.975734313897e-06
-8.98987138181533e-06
-2.30431644775999e-05
-2.3631387898651e-05
-3.68161198389086e-05
9.43045078016479e-06
-2.16079089298533e-05
-2.21484810601154e-05
-1.48051656014966e-05
-2.00338540033872e-05
-1.97495523888229e-05
3.63083432240039e-07
-2.74677236329726e-05
-2.38977651278068e-05
-3.30502549564247e-06
-2.28955674716217e-05
-1.95559132814882e-05
-4.5236762795369e-06
-2.47308385419985e-05
-2.10255885181337e-05
-6.34494870318618e-06
-1.50057645713993e-05
-2.27542860589949e-05
-1.63183610117142e-05
-2.9055486666605e-05
-3.64756668634933e-05
-3.84325266214006e-05
-3.21335338615416e-05
-2.71706099633205e-05
-1.5939899291512e-05
-2.51093399551281e-05
-4.21776839714894e-05
-1.49156476060818e-05
-1.45262956180338e-05
-9.09742387657456e-06
-1.8404278142715e-05
-4.49558842557696e-06
-1.7071201287492e-05
-2.53099067882852e-05
-2.71555026078351e-05
-8.04264241543335e-06
-1.98777699938297e-05
-3.58332487275719e-05
-2.94424057065165e-05
-2.24199909584116e-05
-1.60895541998941e-05
-1.27579248766048e-06
-1.78969874875923e-05
-1.74143231813465e-05
-2.75365613890729e-05
-2.17397518743535e-05
-2.83240249060748e-05
-6.59625131288248e-07
-1.95906075946267e-05
-3.76064755523412e-05
-6.11505887688039e-06
-5.69750083614579e-06
-2.35930149498221e-05
-4.77470548516816e-06
-1.39649069558087e-05
-3.62453552744643e-05
-2.02258006193878e-05
-1.91616917656947e-05
-1.10105733764253e-05
-1.93878273679011e-05
-2.07077416166871e-05
-1.15507628715153e-05
-2.13040976160569e-06
-2.37582506424467e-05
-8.98680950660005e-06
-3.38206178977588e-05
4.72460251387869e-06
-2.98129701040978e-05
-1.34298791522113e-05
-2.03552513826493e-05
-1.29199481125516e-05
-2.63995937450553e-05
-1.99505794554523e-05
-1.7224928826545e-05
-2.13603333367528e-05
-2.67100224909786e-06
-1.16640721069974e-05
-1.32724022513294e-05
-1.31016096361531e-05
-1.31456774570802e-05
3.04455025989394e-06
-2.46977974729319e-05
7.68131482545422e-07
3.41738585027822e-06
-1.8152832239123e-05
-2.3793548822862e-05
-1.11706728380544e-05
-1.72230625170154e-05
-2.4297953979887e-05
-2.48772843027051e-05
-1.29749431235547e-05
-2.53711264589165e-05
-2.47331670555746e-05
-2.84044265252215e-05
-3.59930995784761e-05
-3.08430300619353e-05
-2.41750593259783e-05
-2.03644404059142e-05
-1.64288300129742e-05
-3.29435691746675e-05
-4.62690022833328e-05
-8.3882297574456e-07
-9.83082759411564e-06
-2.73426007560728e-05
-3.20378498985386e-05
-3.01888655432655e-05
1.35986500995836e-06
-2.89735794232788e-05
-1.92200846471144e-05
-2.82765296880873e-05
-2.44300256550048e-05
-2.57741331211887e-05
-1.54863133316862e-05
-8.15290556007954e-06
-2.19680191337666e-05
-2.54976653891814e-05
-1.33380862087783e-05
-4.09926470910508e-05
-1.34473733726232e-05
-3.47596697186374e-05
-4.35934980680473e-05
-3.34273753170434e-05
1.79643166644636e-06
-2.4848761868249e-05
-2.79655800135578e-05
