# Supplementary material for: Research on computational propagation and identification of mine microseismic signals based on deep learning
Source: PLoS One. 2025 Oct 22;20(10):e0334641. doi: 10.1371/journal.pone.0334641 (PMC12543183; doi:10.1371/journal.pone.0334641)
Supplement: S2 Data — (ZIP) [file pone.0334641.s002.zip]

Archive with 900 entries (900 files):
- 000100500001848.xlsx_0.txt_24.txt.txt
- 000100500001849.xlsx_0.txt_24.txt.txt
- 000100500001850.xlsx_0.txt_24.txt.txt
- 000100500001851.xlsx_0.txt_24.txt.txt
- 000100500001852.xlsx_0.txt_24.txt.txt
- 000100500001853.xlsx_0.txt_24.txt.txt
- 000100500001854.xlsx_0.txt_24.txt.txt
- 000100500001855.xlsx_0.txt_24.txt.txt
- 000100500001856.xlsx_0.txt_24.txt.txt
- 000100500001857.xlsx_0.txt_24.txt.txt
- 000100500001858.xlsx_0.txt_24.txt.txt
- 000100500001859.xlsx_0.txt_24.txt.txt
- 000100500001860.xlsx_0.txt_24.txt.txt
- 000100500001861.xlsx_0.txt_24.txt.txt
- 000100500001862.xlsx_0.txt_24.txt.txt
- 000100500001863.xlsx_0.txt_24.txt.txt
- 000100500001864.xlsx_0.txt_24.txt.txt
- 000100500001865.xlsx_0.txt_24.txt.txt
- 000100500001866.xlsx_0.txt_24.txt.txt
- 000100500001867.xlsx_0.txt_24.txt.txt
- 000100500001868.xlsx_0.txt_24.txt.txt
- 000100500001869.xlsx_0.txt_24.txt.txt
- 000100500001870.xlsx_0.txt_24.txt.txt
- 000100500001871.xlsx_0.txt_24.txt.txt
- 000100500001872.xlsx_0.txt_24.txt.txt
- 000100500001873.xlsx_0.txt_24.txt.txt
- 000100500001874.xlsx_0.txt_24.txt.txt
- 000100500001875.xlsx_0.txt_24.txt.txt
- 000100500001876.xlsx_0.txt_24.txt.txt
- 000100500001877.xlsx_0.txt_24.txt.txt
- 000100500001878.xlsx_0.txt_24.txt.txt
- 000100500001879.xlsx_0.txt_24.txt.txt
- 000100500001880.xlsx_0.txt_24.txt.txt
- 000100500001881.xlsx_0.txt_24.txt.txt
- 000100500001882.xlsx_0.txt_24.txt.txt
- 000100500001883.xlsx_0.txt_24.txt.txt
- 000100500001884.xlsx_0.txt_24.txt.txt
- 000100500001885.xlsx_0.txt_24.txt.txt
- 000100500001886.xlsx_0.txt_24.txt.txt
- 000100500001887.xlsx_0.txt_24.txt.txt
- 000100500001888.xlsx_0.txt_24.txt.txt
- 000100500001889.xlsx_0.txt_24.txt.txt
- 000100500001890.xlsx_0.txt_24.txt.txt
- 000100500001891.xlsx_0.txt_24.txt.txt
- 000100500001892.xlsx_0.txt_24.txt.txt
- 000100500001893.xlsx_0.txt_24.txt.txt
- 000100500001894.xlsx_0.txt_24.txt.txt
- 000100500001895.xlsx_0.txt_24.txt.txt
- 000100500001896.xlsx_0.txt_24.txt.txt
- 000100500001897.xlsx_0.txt_24.txt.txt
- 000100500001898.xlsx_0.txt_24.txt.txt
- 000100500001899.xlsx_0.txt_24.txt.txt
- 000100500001900.xlsx_0.txt_24.txt.txt
- 000100500001901.xlsx_0.txt_24.txt.txt
- 000100500001902.xlsx_0.txt_24.txt.txt
- 000100500001903.xlsx_0.txt_24.txt.txt
- 000100500001904.xlsx_0.txt_24.txt.txt
- 000100500001905.xlsx_0.txt_24.txt.txt
- 000100500001906.xlsx_0.txt_24.txt.txt
- 000100500001907.xlsx_0.txt_24.txt.txt
- 000100500001908.xlsx_0.txt_24.txt.txt
- 000100500001909.xlsx_0.txt_24.txt.txt
- 000100500001910.xlsx_0.txt_24.txt.txt
- 000100500001911.xlsx_0.txt_24.txt.txt
- 000100500001912.xlsx_0.txt_24.txt.txt
- 000100500001913.xlsx_0.txt_24.txt.txt
- 000100500001914.xlsx_0.txt_24.txt.txt
- 000100500001915.xlsx_0.txt_24.txt.txt
- 000100500001916.xlsx_0.txt_24.txt.txt
- 000100500001917.xlsx_0.txt_24.txt.txt
- 000100500001918.xlsx_0.txt_24.txt.txt
- 000100500001919.xlsx_0.txt_24.txt.txt
- 000100500001920.xlsx_0.txt_24.txt.txt
- 000100500001921.xlsx_0.txt_24.txt.txt
- 000100500001922.xlsx_0.txt_24.txt.txt
- 000100500001923.xlsx_0.txt_24.txt.txt
- 000100500001924.xlsx_0.txt_24.txt.txt
- 000100500001925.xlsx_0.txt_24.txt.txt
- 000100500001926.xlsx_0.txt_24.txt.txt
- 000100500001927.xlsx_0.txt_24.txt.txt
- 000100500001928.xlsx_0.txt_24.txt.txt
- 000100500001929.xlsx_0.txt_24.txt.txt
- 000100500001930.xlsx_0.txt_24.txt.txt
- 000100500001931.xlsx_0.txt_24.txt.txt
- 000100500001932.xlsx_0.txt_24.txt.txt
- 000100500001933.xlsx_0.txt_24.txt.txt
- 000100500001934.xlsx_0.txt_24.txt.txt
- 000100500001935.xlsx_0.txt_24.txt.txt
- 000100500001936.xlsx_0.txt_24.txt.txt
- 000100500001937.xlsx_0.txt_24.txt.txt
- 000100500001938.xlsx_0.txt_24.txt.txt
- 000100500001939.xlsx_0.txt_24.txt.txt
- 000100500001940.xlsx_0.txt_24.txt.txt
- 000100500001941.xlsx_0.txt_24.txt.txt
- 000100500001942.xlsx_0.txt_24.txt.txt
- 000100500001943.xlsx_0.txt_24.txt.txt
- 000100500001944.xlsx_0.txt_24.txt.txt
- 000100500001945.xlsx_0.txt_24.txt.txt
- 000100500001946.xlsx_0.txt_24.txt.txt
- 000100500001947.xlsx_0.txt_24.txt.txt
- 000100500001948.xlsx_0.txt_24.txt.txt
- 000100500001949.xlsx_0.txt_24.txt.txt
- 000100500001950.xlsx_0.txt_24.txt.txt
- 000100500001951.xlsx_0.txt_24.txt.txt
- 000100500001952.xlsx_0.txt_24.txt.txt
- 000100500001953.xlsx_0.txt_24.txt.txt
- 000100500001954.xlsx_0.txt_24.txt.txt
- 000100500001955.xlsx_0.txt_24.txt.txt
- 000100500001956.xlsx_0.txt_24.txt.txt
- 000100500001957.xlsx_0.txt_24.txt.txt
- 000100500001958.xlsx_0.txt_24.txt.txt
- 000100500001959.xlsx_0.txt_24.txt.txt
- 000100500001960.xlsx_0.txt_24.txt.txt
- 000100500001961.xlsx_0.txt_24.txt.txt
- 000100500001962.xlsx_0.txt_24.txt.txt
- 000100500001963.xlsx_0.txt_24.txt.txt
- 000100500001964.xlsx_0.txt_24.txt.txt
- 000100500001965.xlsx_0.txt_24.txt.txt
- 000100500001966.xlsx_0.txt_24.txt.txt
- 000100500001967.xlsx_0.txt_24.txt.txt
- 000100500001968.xlsx_0.txt_24.txt.txt
- 000100500001969.xlsx_0.txt_24.txt.txt
- 000100500001970.xlsx_0.txt_24.txt.txt
- 000100500001971.xlsx_0.txt_24.txt.txt
- 000100500001972.xlsx_0.txt_24.txt.txt
- 000100500001973.xlsx_0.txt_24.txt.txt
- 000100500001974.xlsx_0.txt_24.txt.txt
- 000100500001975.xlsx_0.txt_24.txt.txt
- 000100500001976.xlsx_0.txt_24.txt.txt
- 000100500001977.xlsx_0.txt_24.txt.txt
- 000100500001978.xlsx_0.txt_24.txt.txt
- 000100500001979.xlsx_0.txt_24.txt.txt
- 000100500001980.xlsx_0.txt_24.txt.txt
- 000100500001981.xlsx_0.txt_24.txt.txt
- 000100500001982.xlsx_0.txt_24.txt.txt
- 000100500001983.xlsx_0.txt_24.txt.txt
- 000100500001984.xlsx_0.txt_24.txt.txt
- 000100500001985.xlsx_0.txt_24.txt.txt
- 000100500001986.xlsx_0.txt_24.txt.txt
- 000100500001987.xlsx_0.txt_24.txt.txt
- 000100500001988.xlsx_0.txt_24.txt.txt
- 000100500001989.xlsx_0.txt_24.txt.txt
- 000100500001990.xlsx_0.txt_24.txt.txt
- 000100500001991.xlsx_0.txt_24.txt.txt
- 000100500001992.xlsx_0.txt_24.txt.txt
- 000100500001993.xlsx_0.txt_24.txt.txt
- 000100500001994.xlsx_0.txt_24.txt.txt
- 000100500001995.xlsx_0.txt_24.txt.txt
- 000100500001996.xlsx_0.txt_24.txt.txt
- 000100500001997.xlsx_0.txt_24.txt.txt
- 000100500001998.xlsx_0.txt_24.txt.txt
- 000100500001999.xlsx_0.txt_24.txt.txt
- 000100500002000.xlsx_0.txt_24.txt.txt
- 000100500002001.xlsx_0.txt_24.txt.txt
- 000100500002002.xlsx_0.txt_24.txt.txt
- 000100500002003.xlsx_0.txt_24.txt.txt
- 000100500002004.xlsx_0.txt_24.txt.txt
- 000100500002005.xlsx_0.txt_24.txt.txt
- 000100500002006.xlsx_0.txt_24.txt.txt
- 000100500002007.xlsx_0.txt_24.txt.txt
- 000100500002008.xlsx_0.txt_24.txt.txt
- 000100500002009.xlsx_0.txt_24.txt.txt
- 000100500002010.xlsx_0.txt_24.txt.txt
- 000100500002011.xlsx_0.txt_24.txt.txt
- 000100500002012.xlsx_0.txt_24.txt.txt
- 000100500002013.xlsx_0.txt_24.txt.txt
- 000100500002014.xlsx_0.txt_24.txt.txt
- 000100500002015.xlsx_0.txt_24.txt.txt
- 000100500002016.xlsx_0.txt_24.txt.txt
- 000100500002017.xlsx_0.txt_24.txt.txt
- 000100500002018.xlsx_0.txt_24.txt.txt
- 000100500002019.xlsx_0.txt_24.txt.txt
- 000100500002020.xlsx_0.txt_24.txt.txt
- 000100500002021.xlsx_0.txt_24.txt.txt
- 000100500002022.xlsx_0.txt_24.txt.txt
- 000100500002023.xlsx_0.txt_24.txt.txt
- 000100500002024.xlsx_0.txt_24.txt.txt
- 000100500002025.xlsx_0.txt_24.txt.txt
- 000100500002026.xlsx_0.txt_24.txt.txt
- 000100500002027.xlsx_0.txt_24.txt.txt
- 000100500002028.xlsx_0.txt_24.txt.txt
- 000100500002029.xlsx_0.txt_24.txt.txt
- 000100500002030.xlsx_0.txt_24.txt.txt
- 000100500002031.xlsx_0.txt_24.txt.txt
- 000100500002032.xlsx_0.txt_24.txt.txt
- 000100500002033.xlsx_0.txt_24.txt.txt
- 000100500002034.xlsx_0.txt_24.txt.txt
- 000100500002035.xlsx_0.txt_24.txt.txt
- 000100500002036.xlsx_0.txt_24.txt.txt
- 000100500002037.xlsx_0.txt_24.txt.txt
- 000100500002038.xlsx_0.txt_24.txt.txt
- 000100500002039.xlsx_0.txt_24.txt.txt
- 000100500002040.xlsx_0.txt_24.txt.txt
- 000100500002041.xlsx_0.txt_24.txt.txt
- 000100500002042.xlsx_0.txt_24.txt.txt
- 000100500002043.xlsx_0.txt_24.txt.txt
- 000100500002044.xlsx_0.txt_24.txt.txt
- 000100500002045.xlsx_0.txt_24.txt.txt
- 000100500002046.xlsx_0.txt_24.txt.txt
- 000100500002047.xlsx_0.txt_24.txt.txt
- 000100500002048.xlsx_0.txt_24.txt.txt
- 000100500002049.xlsx_0.txt_24.txt.txt
- 000100500002050.xlsx_0.txt_24.txt.txt
- 000100500002051.xlsx_0.txt_24.txt.txt
- 000100500002052.xlsx_0.txt_24.txt.txt
- 000100500002053.xlsx_0.txt_24.txt.txt
- 000100500002054.xlsx_0.txt_24.txt.txt
- 000100500002055.xlsx_0.txt_24.txt.txt
- 000100500002056.xlsx_0.txt_24.txt.txt
- 000100500002057.xlsx_0.txt_24.txt.txt
- 000100500002058.xlsx_0.txt_24.txt.txt
- 000100500002059.xlsx_0.txt_24.txt.txt
- 000100500002060.xlsx_0.txt_24.txt.txt
- 000100500002061.xlsx_0.txt_24.txt.txt
- 000100500002062.xlsx_0.txt_24.txt.txt
- 000100500002063.xlsx_0.txt_24.txt.txt
- 000100500002064.xlsx_0.txt_24.txt.txt
- 000100500002065.xlsx_0.txt_24.txt.txt
- 000100500002066.xlsx_0.txt_24.txt.txt
- 000100500002067.xlsx_0.txt_24.txt.txt
- 000100500002068.xlsx_0.txt_24.txt.txt
- 000100500002069.xlsx_0.txt_24.txt.txt
- 000100500002070.xlsx_0.txt_24.txt.txt
- 000100500002071.xlsx_0.txt_24.txt.txt
- 000100500002072.xlsx_0.txt_24.txt.txt
- 000100500002073.xlsx_0.txt_24.txt.txt
- 000100500002074.xlsx_0.txt_24.txt.txt
- 000100500002075.xlsx_0.txt_24.txt.txt
- 000100500002076.xlsx_0.txt_24.txt.txt
- 000100500002077.xlsx_0.txt_24.txt.txt
- 000100500002078.xlsx_0.txt_24.txt.txt
- 000100500002079.xlsx_0.txt_24.txt.txt
- 000100500002080.xlsx_0.txt_24.txt.txt
- 000100500002081.xlsx_0.txt_24.txt.txt
- 000100500002082.xlsx_0.txt_24.txt.txt
- 000100500002083.xlsx_0.txt_24.txt.txt
- 000100500002084.xlsx_0.txt_24.txt.txt
- 000100500002085.xlsx_0.txt_24.txt.txt
- 000100500002086.xlsx_0.txt_24.txt.txt
- 000100500002087.xlsx_0.txt_24.txt.txt
- 000100500002088.xlsx_0.txt_24.txt.txt
- 000100500002089.xlsx_0.txt_24.txt.txt
- 000100500002090.xlsx_0.txt_24.txt.txt
- 000100500002091.xlsx_0.txt_24.txt.txt
- 000100500002092.xlsx_0.txt_24.txt.txt
- 000100500002093.xlsx_0.txt_24.txt.txt
- 000100500002094.xlsx_0.txt_24.txt.txt
- 000100500002095.xlsx_0.txt_24.txt.txt
- 000100500002096.xlsx_0.txt_24.txt.txt
- 000100500002097.xlsx_0.txt_24.txt.txt
- 000100500002098.xlsx_0.txt_24.txt.txt
- 000100500002099.xlsx_0.txt_24.txt.txt
- 000100500002100.xlsx_0.txt_24.txt.txt
- 000100500002101.xlsx_0.txt_24.txt.txt
- 000100500002102.xlsx_0.txt_24.txt.txt
- 000100500002103.xlsx_0.txt_24.txt.txt
- 000100500002104.xlsx_0.txt_24.txt.txt
- 000100500002105.xlsx_0.txt_24.txt.txt
- 000100500002106.xlsx_0.txt_24.txt.txt
- 000100500002107.xlsx_0.txt_24.txt.txt
- 000100500002108.xlsx_0.txt_24.txt.txt
- 000100500002109.xlsx_0.txt_24.txt.txt
- 000100500002110.xlsx_0.txt_24.txt.txt
- 000100500002111.xlsx_0.txt_24.txt.txt
- 000100500002112.xlsx_0.txt_24.txt.txt
- 000100500002113.xlsx_0.txt_24.txt.txt
- 000100500002114.xlsx_0.txt_24.txt.txt
- 000100500002115.xlsx_0.txt_24.txt.txt
- 000100500002116.xlsx_0.txt_24.txt.txt
- 000100500002117.xlsx_0.txt_24.txt.txt
- 000100500002118.xlsx_0.txt_24.txt.txt
- 000100500002119.xlsx_0.txt_24.txt.txt
- 000100500002120.xlsx_0.txt_24.txt.txt
- 000100500002121.xlsx_0.txt_24.txt.txt
- 000100500002122.xlsx_0.txt_24.txt.txt
- 000100500002123.xlsx_0.txt_24.txt.txt
- 000100500002124.xlsx_0.txt_24.txt.txt
- 000100500002125.xlsx_0.txt_24.txt.txt
- 000100500002126.xlsx_0.txt_24.txt.txt
- 000100500002127.xlsx_0.txt_24.txt.txt
- 000100500002128.xlsx_0.txt_24.txt.txt
- 000100500002129.xlsx_0.txt_24.txt.txt
- 000100500002130.xlsx_0.txt_24.txt.txt
- 000100500002131.xlsx_0.txt_24.txt.txt
- 000100500002132.xlsx_0.txt_24.txt.txt
- 000100500002133.xlsx_0.txt_24.txt.txt
- 000100500002134.xlsx_0.txt_24.txt.txt
- 000100500002135.xlsx_0.txt_24.txt.txt
- 000100500002136.xlsx_0.txt_24.txt.txt
- 000100500002137.xlsx_0.txt_24.txt.txt
- 000100500002138.xlsx_0.txt_24.txt.txt
- 000100500002139.xlsx_0.txt_24.txt.txt
- 000100500002140.xlsx_0.txt_24.txt.txt
- 000100500002141.xlsx_0.txt_24.txt.txt
- 000100500002142.xlsx_0.txt_24.txt.txt
- 000100500002143.xlsx_0.txt_24.txt.txt
- 000100500002144.xlsx_0.txt_24.txt.txt
- 000100500002145.xlsx_0.txt_24.txt.txt
- 000100500002146.xlsx_0.txt_24.txt.txt
- 000100500002147.xlsx_0.txt_24.txt.txt
[truncated: 600 more entries]
