# Supplementary material for: Research on computational propagation and identification of mine microseismic signals based on deep learning
Source: PLoS One. 2025 Oct 22;20(10):e0334641. doi: 10.1371/journal.pone.0334641 (PMC12543183; doi:10.1371/journal.pone.0334641)
Supplement: S2 Data — (ZIP) [file pone.0334641.s002.zip › 000100500001848.xlsx_0.txt_24.txt.txt]

-5.32411997686785e-06
-1.7532838597753e-05
-5.3060354586709e-06
-1.11461747899114e-05
-3.13177089299441e-05
-2.16805489635023e-05
-3.22171754888968e-05
-4.86165804830535e-05
-3.32520268963885e-05
-1.69948001743569e-05
-2.48881941076173e-05
-3.84560694460443e-05
-7.63738787765789e-06
-3.36774409983498e-05
-3.04420711499176e-06
-1.08560871548398e-05
-2.80425076680545e-05
-3.1139096326492e-05
-2.69228423081719e-06
-1.52566508933276e-05
-3.11116839684303e-05
3.85014529512396e-06
-2.21282316923604e-05
-6.52210017379772e-06
-8.10277517545284e-07
-3.39942173831155e-05
-1.87110884426256e-05
-7.50180368197547e-06
-2.12780501842592e-05
-2.09372191023207e-05
-6.84096382109854e-06
-1.99831672517538e-05
-2.31651933787194e-05
-3.39991826057951e-05
-1.02779481047633e-05
-1.04158867513975e-05
-1.60957215878837e-05
-3.2116953066802e-05
-5.13448564017335e-05
-1.33266080886593e-05
-3.42592916693761e-05
-1.25438670446903e-05
-8.40152683065021e-06
-2.38829438964406e-05
-1.27392260134606e-07
-8.62523792620863e-06
-3.75600021231614e-05
-1.71132569245034e-05
-2.26007968418831e-05
7.17626148016546e-06
-1.93613853734729e-05
-3.75643413928984e-05
-1.99123658735161e-05
-1.10020107284438e-05
-2.4910344426571e-05
-1.41241243858427e-05
-2.54592854816196e-05
-3.03265874902462e-05
-2.43962435020627e-05
-6.99947535751524e-06
-3.57443834031967e-05
-1.41761461269779e-05
-2.58527088287707e-05
-1.61199815147084e-05
-3.6750917287298e-06
1.69289522212544e-07
-3.17160645115359e-05
-2.29359597788749e-05
-2.67034870770968e-05
-1.88396843028705e-05
-3.84614591184274e-05
-1.04899545428409e-05
-3.38010147395325e-05
3.93235598450193e-06
-1.95822658749268e-05
-4.66842044726473e-06
3.22094434428931e-06
-1.96081603108506e-05
-2.52068567139371e-06
1.92807629661703e-05
-7.50910667953878e-06
-2.16148029268507e-05
-1.20704104002599e-05
-7.78750603904535e-06
-7.99296814868247e-06
-2.54559993391471e-05
-2.88054724928507e-05
-1.22328538561702e-05
-9.14559287749939e-06
-2.78419982585233e-05
-1.87329908387906e-05
-3.14934837390524e-05
-2.66458080904233e-05
-3.15078887680865e-06
-2.90352596610365e-05
-2.68024541670049e-05
-9.49803633322573e-06
-3.45126889535463e-05
-1.65976453297089e-05
-2.8351847748172e-05
-3.61609711020915e-05
-3.25311071928361e-05
8.33609940941535e-07
-6.74631722533443e-06
-4.34606141010537e-06
-3.77872212713333e-05
-3.42743352619261e-05
-3.89343323590326e-05
-6.50463220489734e-06
-1.96027503133304e-05
-1.80897821974133e-05
-2.72733799994912e-05
-2.07893895070909e-05
-6.44713240755622e-06
-4.75431171638648e-05
-2.60825470355267e-05
-2.05014180976529e-05
-4.2629972413743e-05
-2.49649573480967e-05
-2.83056424239082e-05
-2.86418816270539e-05
-2.27904787231496e-05
-1.38299146287737e-05
-2.43142565025886e-05
-1.95230300032013e-05
-1.16080635536399e-05
-8.5359921960407e-06
-1.53103985814257e-05
-1.00035887616186e-05
-1.88112810592382e-05
-4.10201366318098e-06
-2.46107842099653e-05
-3.74794858182458e-05
-3.81193768698585e-05
-2.25107844853837e-05
-7.71483185307278e-06
-7.14423364172617e-06
-2.95405194342959e-05
-2.18479907459973e-05
-1.93041060054401e-05
-4.45465735913304e-05
-1.5084868264058e-05
-2.32723846222661e-05
-5.50331525728997e-06
-2.17157342097849e-05
-2.49253335725409e-05
-1.08878123911504e-05
-1.38035837545442e-05
-2.52575455347547e-05
-2.86326643082966e-05
-2.74423093229052e-07
-2.3117065911416e-05
-1.19722928168351e-05
-2.04930233241759e-05
-1.11149497033617e-05
-1.61626668440886e-05
-2.17949941572387e-05
-2.52854381051057e-05
-3.17397139104832e-05
-3.36936833431631e-05
-2.60468389928462e-05
-3.10539955228876e-05
-4.62886713196682e-05
-3.14327477869723e-05
-4.46474159013395e-05
-2.86496257290141e-05
-1.70412395068536e-05
-7.77843270775701e-06
-2.97376422309963e-05
-1.00367867370465e-05
-2.12349552200083e-05
-1.23733192484743e-05
-1.39314135470369e-05
-2.84339559413608e-05
3.15673061256835e-06
-3.79278991596033e-05
-1.44164397770539e-05
-3.62511685022621e-06
-2.63159780590238e-05
-1.82801633369486e-05
-3.38854691509821e-05
-2.19573735084422e-05
-3.10708748814182e-05
-5.16231676514183e-05
-3.84269172403718e-05
-3.06448182912928e-05
-3.62740742875254e-05
-8.1643697300449e-06
-1.48713888526782e-05
-1.04382619793513e-05
-2.50399023426751e-05
-1.17238372358895e-05
-2.43487862538171e-05
-2.89972030577696e-05
-1.66127672118468e-05
-1.45822815315284e-05
-1.15349398083342e-05
-2.79333182854726e-06
-3.24369796944657e-07
1.87834360056557e-06
-2.7352346296868e-05
-2.2428938962568e-05
-2.43793199144403e-05
-8.57882386520638e-06
9.56285493688771e-07
-3.69428616137172e-05
-2.53441071923205e-05
-2.97374522102844e-05
-2.09380569292777e-05
-1.96077782514877e-05
-2.09734222529379e-05
-3.71973025343796e-05
-4.59784489455166e-05
-2.27017488137101e-05
-1.36291831807934e-05
-6.71392981280551e-06
-1.05394061511893e-05
-1.70468796307547e-05
-4.44170426952118e-05
-3.28032923322567e-05
-1.35941136226778e-05
-1.326471197015e-05
-2.05778288421609e-05
-6.28235828386811e-06
-2.61485751004115e-05
-4.97604567092226e-06
-2.8994187790058e-05
-1.8751071754409e-05
-3.13131463790287e-05
-1.672143361871e-05
-1.33571304755009e-05
-2.48452260194308e-05
-5.91725249671406e-07
-1.21115469878099e-05
-2.03306089973597e-05
-3.04194178098467e-05
-2.34711904363726e-05
-1.02076235064492e-05
-1.02755142759274e-05
-2.25710678561012e-05
-3.53056981850763e-06
-2.56494479146107e-05
-1.62508398226632e-05
-1.33210467439692e-05
-1.06705178331389e-05
-6.71611899675139e-06
-2.1577174769355e-05
-4.1767053089962e-05
-2.77278740687513e-05
-3.80982750836873e-05
-2.64404254277415e-05
-9.7506739873359e-06
-1.7187186876506e-05
8.26419698835927e-06
-1.34128825814202e-05
-3.02238757340725e-06
-1.55171179791549e-05
-4.63621427820654e-06
-1.45540158165347e-05
-4.99318184785349e-05
-1.36306903916098e-05
1.09612727272532e-06
-3.590399993939e-05
-2.78768567962042e-05
-4.01325670082615e-05
-1.58291256772712e-05
-2.71488514427175e-05
-6.02973086807177e-06
-2.25707147957604e-05
-3.4230578364101e-05
-3.97282878855077e-05
-7.58098824997615e-06
-1.86314647094727e-05
-2.58224836758969e-05
-1.84021270454494e-05
-3.63982521180142e-05
-2.40862184233978e-05
-8.0274886848922e-06
-1.50855509033043e-05
-2.26722814352091e-05
-2.00573914398655e-05
-3.61246668100102e-05
-1.50915751776065e-05
-3.19440439330735e-05
-1.56192694047868e-05
-2.21197838376646e-05
-1.90580109224756e-05
-3.07139840325199e-05
-5.01015971107052e-06
-3.77677149314424e-06
-1.42632215828064e-05
-1.33398076005011e-05
-1.18117111062517e-05
-2.19306575096573e-05
-2.58438396956259e-07
-1.32872312399062e-05
-3.16461414279087e-06
-2.68854622189308e-05
-8.8059008630543e-06
-2.21663811625029e-07
-1.19456678550885e-05
-1.05724725561621e-05
-2.32730342396788e-05
-2.39525168990999e-05
-2.42513576142415e-05
-3.85079890261066e-05
-1.36484736439526e-05
-3.04858505761369e-05
-2.91706395333487e-05
-2.54050657835152e-05
-4.6516334534837e-05
-1.4788924044017e-05
-3.1187119872528e-05
5.08242722645241e-06
-2.49395683523505e-05
-1.00038891681919e-05
-8.27622977374633e-06
-3.36447638622869e-05
-2.73380281383559e-05
-2.29511772424607e-05
-2.14777620045738e-05
-3.02402691962225e-05
-3.56425121841033e-05
-3.5822480556127e-05
-2.36937821751657e-05
-1.89871550081242e-05
-2.99199317672907e-05
-2.29001500542877e-05
-4.24392192777627e-05
-2.32669834371815e-05
-1.32283309775541e-06
-8.86169085947217e-06
-3.04844731729069e-05
-3.14736662262958e-05
6.92762096257183e-06
-1.92501243448145e-05
-4.41156984311261e-05
-3.41062458934187e-05
-1.15223848703883e-05
-3.74103261642285e-05
-1.2867561397818e-07
-2.16365180313671e-05
-2.41724665024061e-06
3.5160169828443e-06
-5.40399607481147e-06
-1.38930104603986e-05
-3.22808417254298e-05
-2.57236298976945e-05
-3.26756470212519e-05
-7.78691776434849e-06
-4.19133470494824e-05
-1.2987231715977e-05
-1.35773626957067e-05
-3.32631318091161e-05
-1.41585146352063e-05
-2.15279516550114e-05
-3.31965276816601e-05
-3.6230607046397e-05
-1.87645922337058e-05
1.23450303160423e-06
-6.64207475382859e-06
-9.74443634776866e-06
-1.07798278260042e-05
-1.76620832923682e-05
-5.29537920082903e-05
-2.54023407459311e-05
-7.51132818345614e-06
1.31119286177657e-05
5.07191580878474e-07
-1.88686264753442e-05
-2.18033836348783e-05
-3.60349607899714e-05
-2.79061971700252e-05
-3.11425122420536e-05
-4.97766711594826e-05
-2.29805104030307e-05
-2.31548756594227e-05
-4.16305377229717e-05
-2.61297440582717e-05
-2.78566555101714e-05
-2.86253991781995e-05
-1.76001056103118e-05
-2.27666229668985e-05
-4.32239080979958e-05
-2.53895475103118e-05
-2.84114136484996e-06
-3.91376139248436e-05
-1.18202062803853e-05
-1.99679169925243e-05
-1.38043817173298e-05
-1.75688254615136e-05
-9.61493988514903e-06
-1.56124174315423e-05
-1.38922051250896e-05
1.59820331835626e-05
-2.43929413436912e-05
-2.20136515597516e-05
-2.36083079673347e-05
-3.67254944401277e-05
-7.82566654081352e-06
-1.32375881268841e-05
-4.94798196013408e-05
-3.17528085053509e-05
-1.72214054728166e-05
-6.33558405029826e-07
-4.99965632435868e-05
-1.69795745943492e-05
-8.68730852741681e-06
-2.37173297826547e-05
-1.14936027849477e-05
-1.42795727045121e-05
-2.48219643274788e-05
-2.91642766639293e-05
-2.63570023935097e-05
-3.51522083027539e-05
-2.19321245445658e-05
-2.62498396652549e-05
-2.09759362400048e-05
-1.87151396026933e-05
-1.88722117365589e-05
-4.24349370805959e-05
-1.71516406568591e-05
-3.25446063155832e-05
-8.73214618532532e-06
-2.57989783983751e-05
-3.40019946498502e-05
-1.54321056315648e-05
-5.88384994531833e-06
-2.5346448812608e-05
-1.47375257245828e-05
-2.27327272303812e-05
-1.18859529843566e-05
-1.30401653202532e-05
-2.02460806565236e-05
-3.51356340127921e-05
-4.06530269040056e-05
-2.86423864413055e-05
-1.80402937066003e-05
-4.71965585716917e-05
-4.2077758089331e-05
-2.43902025879235e-05
-3.09172649693665e-05
-2.90660311901386e-05
-2.22467810658812e-06
-3.16895023254913e-05
-4.80695021834712e-05
-1.59635406095013e-05
-4.38862565615775e-05
-2.99774175767691e-05
-1.82549967022399e-05
-1.18052197654169e-05
-1.31668253282291e-05
-3.45352637436289e-05
-2.26503456163214e-05
-3.55308876110715e-05
-2.00244986699882e-05
-2.43916932620646e-05
-1.60708622088555e-05
-1.08449667552264e-05
-1.34834704009522e-05
-3.09239088921057e-05
-1.2354289389963e-05
-1.97227690401318e-05
-1.36223786918108e-05
-2.63157687199272e-05
-9.67861347632544e-06
-2.65509789599066e-05
-9.25173787579739e-06
3.4055281393854e-06
-1.15283895109052e-05
-2.31689947953875e-05
-1.20234963076329e-05
-3.44115193353826e-05
-2.5802795322624e-05
-1.00264980185565e-05
-3.85885301809721e-05
-3.98741998919004e-05
-2.3891473930656e-05
-2.23002116463444e-05
3.08706226315691e-06
-3.63940684488898e-05
-3.51776319734769e-05
-2.84444606755109e-05
-3.54553721579113e-05
-1.90373814060352e-05
-1.33412219935868e-05
-1.45062852232342e-05
-3.08393994551052e-05
-1.85886399124152e-05
-1.04620702747013e-05
-2.8281615940559e-05
-1.22212226858281e-05
-2.36676270840827e-05
2.76731413026199e-06
-2.69910945047062e-05
-2.43500913300589e-05
1.91894190428146e-06
-1.04876626583423e-05
-3.84989255594761e-06
-1.47092777012592e-05
-4.76952420948121e-05
-4.10093066756445e-05
-2.83492459032016e-05
-3.86514451096833e-06
-1.68736363993404e-05
-1.64034539189393e-05
-1.90395955938247e-05
-9.47192452955725e-06
-1.73349469578952e-05
-2.46514692189788e-05
-2.43894713829107e-06
-5.54168514965304e-06
-4.02197142454484e-05
1.34843180745304e-06
-2.71827619088153e-05
-4.01256109732537e-05
7.98014153981597e-07
-1.93375095400629e-06
-3.1187339746994e-05
5.92228277199942e-07
-3.98427187897709e-05
-1.31164777225112e-06
-2.19973526126828e-05
-1.96620526741788e-05
-5.36209536031046e-07
-2.97777101044534e-05
-1.81801822323545e-05
-4.22666070524592e-06
-2.70732235915235e-05
-1.57842374554643e-05
-1.68529691294e-05
-2.56338783809714e-05
-2.70710101534214e-05
-3.11656460313135e-05
-1.28261011813728e-05
-8.89693672012978e-06
-8.59037939537637e-06
-7.73465720499793e-06
-2.37563480050795e-05
-1.34707605186743e-05
-9.16753899928111e-06
-2.70054673071267e-05
-4.03095837147427e-05
-2.39735556303131e-05
-2.54429817868084e-05
-1.90862199409599e-05
-1.06990143998236e-05
-5.46253818458487e-06
-2.04719385240496e-05
-1.7799585683461e-05
-1.57624260200283e-05
-2.70401946465946e-06
-1.31930035555578e-05
-1.18987449402165e-05
-1.7840666422904e-05
-2.76910671243863e-05
-1.62792248268979e-05
-2.77825799677056e-05
-3.27654777669694e-05
1.51166790565862e-06
-3.71719959403134e-05
-2.54529103276958e-05
-1.11084146342612e-05
-3.00041038962353e-05
6.88369670467774e-07
-2.08074683256912e-05
-1.90208904926143e-05
-2.11220309562532e-05
3.6261445228183e-06
-1.84205386617505e-05
-1.59917019879295e-05
-1.35349443868228e-05
3.10664563839614e-06
-1.89110543724702e-05
-1.44176546218921e-05
-6.18354300400115e-06
6.90624797264334e-06
-1.16553861990628e-05
-2.69043150347493e-06
-2.40665653377038e-07
-2.67710573916965e-05
-2.20771030710111e-05
-9.02371452115993e-06
-8.01001941992803e-06
-1.76201260375269e-05
-1.72443544559995e-05
-1.99001858004134e-05
-2.79335056747967e-05
-1.70644623511302e-05
-1.31976042657978e-05
-3.23585536444293e-05
-1.98176935095213e-05
-2.55434463845287e-05
-5.5817771312692e-06
-1.01688277207347e-05
-1.29412220528532e-05
-1.48578064542192e-05
-4.52896031372542e-05
-4.06604464115414e-06
-3.90899212848883e-05
-3.63795082760925e-05
-1.51742023793826e-05
-2.76903213319888e-05
-4.03776327811738e-05
-1.1759700227793e-05
-2.78476783166786e-05
-2.64266606000935e-05
-7.65442455159662e-06
-4.27068622400235e-05
4.44015095184266e-07
1.0118920223208e-06
-1.72780265484622e-05
-2.7812907818665e-05
-2.1203304291154e-05
-2.40693922390785e-05
-2.10068627148337e-05
-2.88922327905931e-05
-2.6853237402476e-05
-2.5626622215557e-05
-1.66498843787718e-05
-1.88553769763152e-05
-1.73582766810838e-05
-2.49107500743044e-05
-2.93222579773579e-05
-2.42857874945019e-05
-4.45550639058892e-05
-1.21801001650652e-05
-2.3534919832437e-05
-5.15987958391583e-06
1.51976492526881e-06
-2.14826136269951e-05
-2.30754721372518e-05
-2.77204390543641e-05
-3.02942434693909e-05
-1.79976783308994e-05
-2.1812426641251e-05
-2.34835225223382e-05
-3.23353580622524e-06
-4.21751671377418e-05
-3.57922187803741e-05
-2.30668261436868e-05
-2.30166434909989e-05
-2.39776545830349e-05
-1.05865821432524e-05
-2.28921173525493e-05
-3.17670587733605e-05
-3.24161667497398e-05
-1.33953394649494e-05
-1.4420166536143e-05
-2.27588725993468e-05
-6.42712736075464e-06
-5.55896838679696e-06
9.79053777271599e-07
-3.46384383977356e-05
-1.33989686146339e-05
-3.11452031389089e-05
-4.53128301938601e-06
1.91410876643368e-06
-2.6019723728973e-05
-8.48475111242708e-06
-3.86916289037581e-05
-2.79720950821074e-05
-7.61770114168409e-06
-3.31938569034452e-05
-4.18252826478953e-05
-1.88306523527721e-05
-2.29198264424682e-05
-9.19657062440986e-06
-1.78495410776888e-05
-1.83700237437506e-05
-2.05265062840818e-05
-1.67317135313081e-05
-3.14773258438275e-05
-1.04728292779563e-05
-3.1281852067786e-05
-3.10082472301584e-05
-1.31368195076269e-05
1.3270335973016e-06
-3.93733467563437e-05
-3.03049913263324e-05
-1.1395092497909e-05
-3.20451036535328e-05
-1.67882132292649e-05
-1.97738714247689e-05
-3.33747440930259e-05
-3.13555209206991e-05
-1.59581584823769e-05
-5.31901817693327e-06
-4.2143630402505e-05
-2.21947404773911e-05
-2.6742752102995e-05
-2.11177047244467e-05
-3.27996373202931e-05
-8.19920596775832e-06
-3.72575210357861e-05
-2.85238033121848e-05
-3.03858412184602e-05
-9.56053619481776e-06
-7.75355315946282e-06
-2.05656826711299e-05
-1.58263555582345e-05
-9.04968176108097e-06
-5.14042997805989e-06
-3.67576293852545e-05
-1.45508292900823e-05
-4.80482292096812e-05
-2.41342127795222e-05
-4.06096974191356e-05
-4.5701132099221e-05
-1.11275696004342e-05
-2.07118422653959e-05
-3.10443729634052e-05
-1.66167204483901e-05
-2.98531082695153e-05
-1.39614150712775e-05
-3.66188396497749e-05
-2.28480728941044e-05
-3.5179261012025e-05
-2.65068113148364e-05
-3.67519712978728e-05
-6.08745352387079e-06
-3.03814889538004e-05
-3.72382576280367e-05
1.91125221707647e-06
-2.08307936676779e-05
-1.38266703303148e-05
-3.51032931389012e-05
-3.50390220851102e-05
1.15565344528063e-07
-1.40868952124904e-05
-1.59209925707455e-05
-7.68025635398928e-06
-2.1197978885179e-05
-2.81034269361368e-05
-1.95094350390272e-05
-1.64511775048326e-05
-1.83103287270057e-05
-1.54116173611862e-05
-1.33545188980918e-05
-3.87552138582916e-07
-6.74393724712996e-06
-2.77368304897751e-05
-2.06421989607566e-05
-2.45801600475555e-05
-1.28233299605546e-05
-3.65273482040508e-05
-9.93269371730678e-06
-1.72712091016498e-05
-2.74546675839809e-05
-1.05928500092522e-05
-1.93650271699317e-05
-4.44623756943584e-05
-1.54176654714723e-05
-1.29023888131727e-05
-3.17261306793286e-05
3.55770430759635e-06
-1.58762345981129e-05
-2.43063179460336e-05
-3.25302108747836e-05
-3.24459690263165e-05
-2.1654783145779e-05
-3.65187783440732e-05
-3.18346098304042e-05
-3.33833813486704e-05
-2.64367710627001e-05
-2.36622867464291e-05
-2.90338885444849e-05
-4.91389479328487e-06
-2.15165815223328e-05
-4.21692929235555e-05
-2.88858209744072e-05
-3.54509247212415e-05
-3.02549626892852e-08
-3.83521723868033e-06
-1.78992296981646e-05
-7.23722236908368e-06
-1.98940158488513e-05
-4.09900700055613e-05
-2.76671125252925e-05
-2.89803036818286e-05
-3.26581445165258e-05
-1.67157952734908e-05
-2.85571420757305e-05
-9.87137121146707e-06
-1.74694856497586e-05
-2.58009732699332e-05
-7.43072589154139e-06
-1.42779184208675e-05
-2.96575415171451e-05
-1.52974217687074e-05
-1.39873704422708e-05
-2.40803724495829e-05
-5.25746900105815e-06
-2.4908276223252e-06
-9.8015700440294e-06
-2.0036798252223e-05
-1.11794670796198e-05
-2.21209313669483e-05
-1.43073712308993e-05
-3.6119652658129e-05
-2.17215005121009e-05
-1.71379467304394e-06
-7.20437394695305e-06
-8.24792450169284e-06
-2.16047566161116e-05
-8.66349845334933e-06
-6.90984978431185e-06
-1.51749317653112e-05
-1.02467618869944e-05
-2.46910805237585e-05
-4.01916063912274e-05
-2.39108490764169e-05
-5.85099688538282e-06
-2.51893488778684e-05
-2.34693497022493e-05
-3.24581106021645e-05
-4.6595811601371e-06
-4.00751209144907e-05
-1.64251813828661e-05
-2.83569900877844e-05
-1.53316431528892e-05
-9.2360275091582e-06
-1.93955816537127e-05
-2.64049801711328e-05
2.70447430363849e-06
-2.21673223964012e-05
-8.96488161593147e-06
-2.78148635489332e-05
-2.19665604223529e-05
-2.69443729195189e-05
-3.28524067924602e-05
-2.78258350880881e-05
-2.60857404929916e-05
-2.65420702615869e-05
-2.17115214101446e-05
-2.43802643914513e-05
-3.03598420907949e-05
-9.14395592554534e-06
-1.91042279785975e-05
-3.47020735185097e-05
-3.0541503873523e-05
-9.53456616102483e-06
-1.44550883919814e-05
-3.12490131538955e-05
-1.62432852047507e-05
-4.11826375683729e-05
-3.1319267674208e-07
1.43782186856572e-06
-9.87357045739844e-06
-3.60191852510606e-05
-2.10034800137147e-05
-3.95878711582129e-05
-3.15368188548591e-05
-2.12764967436256e-05
-9.51476925037043e-06
-3.67609658135106e-05
-1.99029724478223e-05
-1.92388959758342e-05
4.08194976095053e-07
-2.41278861622053e-07
-1.24358526537757e-05
-3.00458748497378e-05
-5.87908669576028e-06
-1.60874609875907e-06
-6.05161128485041e-07
-2.16760763992772e-05
-3.08902097899661e-05
-6.86075221006361e-06
-1.90440671500259e-05
-2.84123723790135e-05
-2.15694789725263e-05
-3.40834907211907e-05
-2.63695441859295e-05
-1.33050931726758e-05
-8.22287218488236e-06
-2.85291068068591e-05
-1.35440761525515e-06
-2.96905703361555e-05
-3.07110552198047e-05
-3.35044780365896e-05
-2.60545051418919e-05
-2.6056043660701e-05
-1.96332984506072e-05
-2.46554800375761e-05
-2.40205612582635e-06
-2.2023287405175e-05
-4.07598057403528e-05
-1.93258436937183e-05
-1.20494705613815e-05
-2.10460089679206e-05
-3.3237060145019e-06
-1.04871441534678e-05
-3.81961302683773e-05
-2.64130344086418e-05
-2.17978539991483e-05
-4.01165041577756e-05
-2.77176269857257e-05
-2.66623457061976e-05
-1.99720659459555e-05
-1.84850346243225e-05
-1.29754056464752e-05
-1.46406771431726e-05
-2.54525114531367e-05
-1.54755381264137e-05
-3.26915022302433e-05
-2.77997747587182e-05
-2.16948627339098e-05
-4.04707587927344e-05
-3.33425015052429e-05
-3.13023379449434e-05
-2.11280626448695e-05
-1.36743928412306e-05
-2.4178781107721e-05
-9.84917119549926e-06
-4.38015597502884e-05
-1.3868848324027e-05
-3.62106246559209e-05
-1.87305019449472e-05
2.30549413795628e-06
-2.33916013333764e-05
-1.79467010711309e-05
-1.18605368560068e-05
-2.27176254033623e-05
-1.75471859481969e-05
-4.59661747741282e-05
-2.20009506535268e-05
-1.44582594530777e-05
-2.50992341843718e-05
-4.63320394082794e-05
-1.94694762495433e-05
-2.56870209737779e-05
-3.43405041731552e-05
-2.52821229274213e-05
-2.72649211254357e-05
-2.25694916558866e-05
-9.65719110370562e-06
-1.84763632195419e-05
-3.78335807498092e-05
-3.01274564836118e-05
5.15123575481592e-07
-3.3156172962415e-05
-2.70490152730892e-05
2.69834980453657e-06
-5.80936811842698e-06
-6.12752658174403e-06
-1.32414397630092e-05
2.47194384425611e-06
-8.65291398327897e-06
-2.64556149695283e-05
-1.36001058441938e-05
-2.56893081532619e-05
-2.84981174935829e-05
-2.2485849319976e-05
-2.39762711747313e-05
-3.48844968277639e-06
-3.72335327041321e-05
-3.16553024916116e-05
-4.32587682417608e-05
-1.09846212628016e-05
-2.59542775052896e-05
-1.57784787093719e-05
-1.0840681616207e-05
-2.69836649550109e-05
-4.26963108645068e-05
-1.6359449470471e-05
-1.58803494930211e-05
-3.5272347871214e-05
-1.26746360572464e-05
-2.35460368222417e-05
-3.13595449749544e-05
-2.52817047425961e-05
-4.24152005135322e-06
-3.25558628918e-05
-1.6268201775184e-05
-3.65534250574343e-05
-1.59508764923519e-05
-1.74587507219535e-05
-4.02682748952206e-05
-5.37997683991117e-06
-4.38980838075277e-06
-4.1508314804821e-06
-1.9695369553824e-05
-1.23823829209837e-05
-2.44885055610779e-05
-2.66239094362117e-05
-2.69859187899473e-05
-2.06644860861559e-05
-1.49273624810963e-05
-2.11174354353972e-05
-2.58439809446167e-06
-2.8990808418552e-05
-4.048466850867e-05
-1.77990956325312e-05
-2.73459867879639e-05
-1.1461110260488e-05
-2.87659667118292e-05
-1.2696237121363e-06
-2.28839912041903e-05
-3.05294652554724e-05
6.15940257609383e-06
-4.26707167552915e-05
-1.92429753545385e-05
-1.73158225093991e-05
-9.51696949219098e-06
-1.44193650032073e-05
-2.25756318566187e-05
-8.97901268220905e-06
-2.41520746652572e-05
1.7373257561984e-06
-7.89075751001415e-06
-1.90831391545032e-05
-2.57189203517956e-06
-2.02292100672114e-05
-3.48952474366802e-05
-3.04660326710981e-05
-2.75834790031278e-05
-1.41541584682615e-05
-1.30200269571279e-06
-1.52232721077444e-05
-1.2495814893429e-05
-1.66932447310315e-05
-4.02736917307526e-05
-8.83115377232295e-06
-4.39501014033619e-06
-1.18970394499114e-05
-4.07473667431679e-05
-6.25966660283405e-06
-1.18433993235681e-05
-2.67491728624301e-05
-3.69360509996939e-05
-1.2085210787484e-05
-3.35492605247418e-05
-2.99013385977888e-05
-1.25265569945772e-05
-1.99958825807563e-05
-3.9572258296091e-05
2.00980104081651e-06
-2.73246856859447e-05
-4.69397881015258e-06
-7.2060629035124e-06
-4.00045661636917e-05
-2.23724533091099e-05
-4.30017674102439e-06
-1.80158899406218e-05
-3.93413849916019e-05
-2.82665799683979e-05
-4.52068535122846e-05
-2.55589227377379e-05
-1.71139617433024e-05
-1.53500905443504e-05
-2.78016724720357e-05
-2.82016433950837e-05
-3.0277563889317e-05
-1.75027848667402e-05
-3.41674130717713e-05
-8.61315316498784e-06
-1.87898255561949e-05
-2.88505449771098e-05
-3.18632312601131e-05
-4.81418660573281e-05
-2.24825548580558e-05
-2.83397515170593e-05
-3.86429881047327e-06
-2.60780055264183e-05
-3.12508557575667e-05
-8.34977125963517e-06
-3.52162572596572e-05
-2.31100228180442e-05
-2.15176147228839e-05
-2.89796846747553e-05
-1.03677803351617e-06
-2.11652131266988e-05
-4.07592971209281e-05
1.38514398414748e-05
-2.45715427913083e-05
-1.67675345087963e-05
-2.59085148440043e-06
-3.16080920966984e-05
-2.60749434873868e-05
-2.89728104219936e-05
-1.64413952424035e-05
8.53676831340044e-06
5.8872494790395e-06
-2.94297623968542e-05
-4.54722440500548e-05
-2.20303073369494e-05
-1.39633297217018e-05
-5.03546656891861e-05
-2.49354467872084e-05
-2.01081431758168e-05
-1.23670242637455e-05
-1.09815246255392e-05
-2.64655853969891e-05
-2.70913969142598e-05
-1.31028811384441e-05
-1.67114804358674e-05
-1.59734929168189e-05
-2.33832658121495e-05
-3.8770158530351e-06
-1.27596848113425e-05
-1.72970986320587e-05
-1.67256538948727e-05
1.5167333738336e-08
-2.92030649796167e-05
-1.64418149125368e-05
-1.49639875952602e-05
-1.59116864647152e-05
-1.03246650124116e-05
-1.33535719128852e-05
-2.08334274987116e-05
-2.33058298500012e-05
-2.35082294478466e-05
-3.59376762555318e-05
-9.99163798946234e-06
-1.63313991278551e-06
-1.33004476868923e-05
-2.75611707815901e-05
-2.9226031642306e-05
-1.1769253981956e-05
-1.94131076610697e-05
-1.22582844741717e-05
-2.54723053745059e-05
-1.45016256404761e-05
-3.21309872789771e-05
-4.01853355727683e-06
-2.89180186542164e-05
-7.02285653767888e-06
-3.37511076397141e-05
-2.80205245552262e-05
-2.73565554055e-05
-2.9446375201663e-05
-1.36457046819145e-05
-4.47346510162592e-07
-2.36973435480591e-05
-1.59962038822437e-05
1.00140862199826e-06
-1.62870443525157e-05
-4.3061373393038e-05
-3.0476947474279e-05
-3.17182892925024e-05
-1.79631472455463e-05
-1.96969908724311e-05
-1.88840149575632e-05
-2.29844807812893e-05
-1.5651007536834e-05
-1.73820690486656e-05
-2.54912555221509e-05
-1.56802080074756e-05
-1.45229308636899e-05
-8.96061811353158e-06
-3.25055683079756e-05
-2.10970285157306e-05
-4.55386951482892e-05
-2.32697667314082e-05
-3.02116700690992e-06
-2.56865536232297e-06
-3.3021623128696e-05
-3.66824247981868e-05
-2.622892946106e-05
1.21302762369845e-05
-1.61167281232962e-05
-1.4284739582381e-05
-4.78910525761443e-06
-4.05305686050392e-05
-1.29678553938164e-05
9.0753750034236e-06
-6.21055513809871e-06
-3.50175327988463e-05
-3.77445529876841e-05
-1.13427950939772e-05
-1.04866445085322e-05
-2.41166315984174e-05
-2.87013248749462e-05
-2.26110434402194e-05
-6.13317356060671e-06
-2.344314516684e-05
-9.17451711110493e-06
-2.58499666418941e-05
-6.1180326918699e-06
-2.59135842703627e-05
-2.27116300335423e-05
-1.05757655323084e-05
-2.10455919345233e-05
-1.89668057218203e-05
-3.08761317096782e-05
-2.90248633968864e-05
-1.09780516315763e-05
-6.78597765900869e-06
-2.66178858712801e-05
-1.90507307499468e-05
-1.77144345341767e-05
-2.37686480045364e-05
-1.34195802061295e-05
-1.49384293049433e-05
-1.54851647296926e-05
-5.59460595422246e-06
-1.18609671277051e-05
-6.9011341279929e-06
-8.32390098249769e-06
-1.57950295508288e-05
-1.93450974234223e-05
-2.56755662410088e-05
-2.95242227785544e-05
-1.65832707755319e-06
-8.88962738405074e-06
-2.68924780511765e-05
-1.25525408173905e-05
-1.69458632071162e-05
-5.03813896072067e-05
-1.78851432506262e-05
-1.08925723365171e-05
-6.5708149598696e-06
-2.41602259277266e-05
-2.69880275080552e-05
-1.2117191645321e-05
-2.54266709150384e-05
-3.34304585299487e-05
-3.66449023951434e-06
-3.19359784932324e-05
-4.2377730891014e-05
-1.17180725501068e-05
-2.58234157541701e-05
-9.94259640729041e-06
-2.97485724580623e-05
-1.98353487658026e-05
-6.08778826129327e-06
-3.05706435025601e-05
-3.87552049649932e-05
5.41916430466408e-06
-4.40445077824553e-05
-1.07505203153868e-05
-3.58254106300532e-05
-3.55044606937052e-05
-3.02387727225465e-05
-2.12430432348065e-05
-7.59975147230455e-06
-1.46944925898721e-05
-2.23319694187664e-05
-1.87911169990747e-05
-1.77813217983936e-05
-3.83066464430899e-05
-2.41727560064802e-05
-4.44465786670034e-05
-2.18380231711326e-05
4.11571574842824e-06
-1.09747320597454e-05
-1.75706733416029e-05
-3.28198550501116e-05
-1.25292762704835e-05
-2.74006209437217e-05
-3.54104419736145e-05
-1.82967581528947e-05
-4.61421114892239e-05
-2.90645784811407e-05
-2.98295700672638e-05
-2.38557999885867e-05
-2.60513069524966e-05
-1.0415796908394e-05
-1.40189597253045e-05
-3.03799420909105e-05
1.49726092944007e-06
-1.9842027756187e-05
-4.17146311125043e-05
-1.64928742766119e-05
-3.81029002568903e-05
-2.34517501209603e-05
-2.37772522313681e-05
-3.44349249935822e-05
-1.53299651744593e-05
-2.3784126818188e-05
-2.23099764896342e-05
-2.64281014265208e-05
-2.98337671218459e-05
-2.76675730923292e-05
-2.53604453905854e-05
-1.59554400929086e-05
3.09719095994993e-06
-2.29337002566917e-05
-7.44094549455807e-06
-3.88854362123539e-05
-2.1108325197812e-05
-5.28001707670665e-05
-2.60598619986113e-05
-3.45806350736297e-05
-2.20527379388095e-05
-3.1550706377921e-05
-1.69988550050763e-05
-5.45524609844558e-06
-9.23285103573982e-06
-2.6377155450836e-05
-1.12637717290565e-05
-2.09502279590099e-05
-3.36438152564567e-05
-3.5185317787956e-05
-1.87800715702624e-05
-1.55980516922183e-05
-1.03743514402176e-05
-1.97056485497438e-05
-7.77638907480492e-06
-3.1809726575621e-05
-2.4769257033132e-05
-5.7500290682748e-06
-3.10710939045672e-05
-2.2344646494155e-05
-2.10553385756379e-05
-1.68075482128846e-05
-3.4916428658573e-06
-1.68589990237507e-05
7.14363840129338e-06
-5.13759824026463e-07
-9.8860959649641e-06
-1.52801877674559e-05
-2.14787279898809e-05
-2.75041399737118e-05
-2.28223341483099e-05
-1.5167615969438e-05
-2.41500128308069e-05
-2.40274147855719e-05
-1.66193255069588e-05
-1.9972558149321e-05
-2.75966243490112e-05
-3.32168493955632e-05
-2.6559132107623e-05
-8.94631136811212e-06
-8.28038494753635e-06
-8.59309932280288e-06
-1.52875036071643e-05
-9.58397515405085e-07
-4.02693199616831e-05
-1.91199507215452e-05
1.82783892583112e-06
-2.41737547183375e-05
-9.5571293776253e-06
-2.82139061971097e-05
-7.21437360462607e-06
-3.06465392434306e-05
9.25005400754176e-06
-2.59465649831523e-05
-1.22795696916376e-05
-2.33561557542022e-05
4.32710933775611e-06
-1.90109294234648e-05
-1.54309640057922e-05
-1.43798206494971e-05
-1.7854994885572e-05
-1.57303575592898e-06
5.72608344711456e-07
-3.07694582613245e-05
-8.4157574462383e-06
-3.32025450801851e-05
-1.91206742664237e-05
-1.51040636892775e-05
-2.24407798880801e-05
-1.3427337874115e-05
-4.01576011134698e-06
-2.40749257066683e-05
-3.94288048815677e-05
-2.56848595973542e-05
-1.68316175479905e-05
-4.01677917826297e-05
-2.27420072891272e-05
-2.29235051294027e-05
-2.70084339773438e-05
-1.62807292907805e-05
-2.0324693255511e-05
-2.75471729546697e-05
-1.48138443882745e-05
-4.1772140542236e-05
-1.67842110254312e-05
1.59591969610387e-06
-2.11095280420053e-05
-4.98408867929684e-07
-1.96164459704074e-05
-1.1532606340259e-05
-1.03240412441965e-05
-3.60493536981783e-05
-2.54627750473001e-05
-1.11447436732452e-05
-3.18376520914018e-05
-9.31168341842666e-06
-1.64344427122583e-05
-9.58878121229274e-06
-3.11821889409648e-05
-2.36573693973e-05
-3.2303469158648e-05
-3.65696058968598e-05
-3.23104303139737e-05
-2.84676680512263e-05
-2.60580607702009e-05
-1.83326210799817e-05
-2.30560030331343e-05
-3.24038098812293e-06
-1.91417395167849e-05
-3.60738897241287e-05
-4.15462951735076e-05
-7.24156561554037e-06
-2.0875697077008e-05
-3.23151723037829e-05
-9.63216746994627e-06
-1.58108790711326e-05
-2.56196744510013e-05
-2.25782107933222e-05
-2.46596539026892e-05
-1.64158272265369e-05
-3.3926234519532e-05
-1.07290199762189e-05
-2.46537979675295e-05
-1.51078982144044e-05
-2.19027219066981e-05
-1.9866605996464e-05
-4.03639760156126e-05
-5.11306066641057e-05
-2.17079448139237e-05
-1.00124408190074e-05
-8.80022447596242e-06
-1.83686241194033e-05
-2.74885779645885e-05
-3.53306209730267e-05
-3.32512060403028e-05
-2.67807338233044e-05
-1.46440330369082e-05
-1.98938909192901e-05
-4.63328129216922e-06
-1.56026606537186e-05
-1.90041258255927e-05
-1.67744059246416e-05
-1.59742568681066e-05
-1.32492276484868e-05
-6.13354072491279e-06
-1.50148963832328e-05
-2.90919253749539e-05
-3.40032401553726e-05
-6.79586406566335e-06
-2.68095398647705e-05
-2.92879909293609e-05
-3.60735703582248e-05
-2.78921598746324e-05
-2.24761635135781e-05
-9.75385228402994e-06
-6.45670930772245e-06
-2.97872927403969e-05
-8.00842116723955e-06
-1.83071486942436e-05
-9.29660358503187e-06
-2.56679975612376e-05
-1.01027181117651e-05
1.62086201419761e-07
-1.72083622555899e-05
-2.41118580825567e-05
-1.0229213467356e-05
-2.19763713049532e-05
-1.3052333778238e-05
-2.59791331279467e-05
-4.32335793783375e-05
-6.44180529149405e-06
-1.83995759064096e-05
-2.80947731669319e-05
-2.47596283582976e-05
-2.00341369057235e-05
-3.61558563472535e-05
-2.95987427941486e-05
-2.16612210711365e-05
-1.90776782558966e-05
-1.70430243194117e-05
-2.21326643860721e-05
-8.54545237613496e-06
-1.64349379576931e-05
-1.95129500778722e-05
-2.48048067716984e-05
-2.55538623469305e-05
-1.71985912816894e-05
-8.7675049028962e-06
-3.29667411932744e-05
-1.71340007585778e-05
-2.38596621304606e-05
-3.15138015180868e-05
-1.86009569966428e-05
-2.00082548601832e-05
-2.0701364334722e-05
-1.98470021459412e-05
-1.90902414907427e-05
-3.98072991047966e-05
-2.1550637896301e-05
-2.46279587587249e-05
-3.67975938537272e-05
-2.92488089239855e-05
-4.40735317499338e-05
-6.36587041762144e-06
-1.89850528670497e-05
-2.53143785091663e-05
-2.024190965357e-05
-2.57375573114989e-05
-2.51188818252312e-05
-2.49189720812758e-05
-1.10021252636876e-05
-1.80312882631979e-05
-2.96344595428099e-05
-1.21529896674177e-05
-2.42760750820338e-05
-2.68130100289549e-05
-2.8652234580195e-05
1.0833284456014e-05
-2.94110534564904e-05
-2.56681404071905e-05
-1.17158145889411e-05
-2.43700418991313e-05
-2.1912000227039e-05
-3.8624377298146e-05
-2.40046020009421e-05
-3.55413619562238e-05
-2.80366430123745e-05
-1.44619048503696e-05
-1.7647472349168e-05
-1.69405395531025e-05
-6.52485529747525e-06
-5.20921481182257e-06
-4.81222088144081e-05
-2.1180942941386e-05
2.30937462623469e-06
-1.42669340909881e-05
-1.50756026634756e-05
-6.44682819447348e-06
-2.88583351553016e-05
-3.55750158080673e-05
-2.08441706281857e-05
-3.91642575468241e-06
-1.97279758031617e-05
-2.5581426050947e-05
-3.49077060642043e-05
-6.20234088638126e-06
-2.5789107738265e-05
-1.82258151453798e-05
-2.4977637456707e-05
-1.88674837866966e-05
-1.49071801167315e-05
-1.61716299370436e-05
-3.17216942902038e-05
-1.60869641672251e-05
-3.54519843005254e-05
-1.52495233667268e-05
-2.06331913994159e-05
-1.63002000430035e-05
-2.27487976442304e-05
-3.31879878059198e-05
-2.68871629262792e-05
-1.87482515990736e-05
-2.02074442592477e-05
1.38263272355418e-05
-1.71662494877971e-05
-3.39733759508153e-05
-3.95217961929521e-05
-2.84914603820106e-05
-2.7793128421805e-05
-1.80196857040743e-05
-5.07161097934058e-06
-2.15551386456112e-05
-3.72349197678513e-05
-1.13167577137417e-05
-1.68052334857861e-06
-1.05777086241131e-05
-1.61080517132601e-05
-4.06325823971338e-05
-2.28590818147666e-05
-2.01798641279501e-05
-3.67066294607279e-05
-2.35091742321504e-05
-1.55079853481216e-05
-4.30488235679314e-05
-2.61324587117518e-05
-1.25964659127524e-05
-3.10450987543641e-05
-2.48110635479619e-05
-2.94980460016756e-05
-2.91541957776334e-05
-2.98329665097747e-05
-3.11450548283388e-05
-3.55635658438438e-05
2.73994078105167e-07
-2.86525375415179e-05
-2.38006026221161e-05
-1.80344017702217e-05
-1.2940334061038e-05
-2.69547087167363e-05
-3.08073695969075e-05
-3.06188107236075e-05
-3.07122033138076e-05
1.68219052100191e-05
-1.24471687263667e-05
-1.26312163763079e-05
-3.21342936156977e-05
-1.70857786633315e-05
-3.34315725427525e-05
-2.24864328152013e-05
-2.86058857064057e-05
-2.18600303938444e-05
-1.67362805110559e-05
-2.45482247770374e-05
-3.07732532764193e-05
5.35813742562236e-06
-2.25965758400905e-06
-7.95226452983319e-06
-2.58681903727124e-05
-1.01639191568528e-05
-2.01030146640101e-05
3.98140533642975e-06
-2.51494199843307e-05
-1.19067113238226e-05
-4.36022816897852e-05
-4.74621811372196e-05
-1.81663719081999e-05
-2.02887044156299e-05
1.3786344368029e-06
-2.40043279141301e-05
-2.21962779488349e-05
-2.25196647404273e-05
-2.57002175291507e-05
-2.23795216381286e-05
-1.39211131941346e-05
-3.11606558630689e-05
4.64678145872342e-06
-7.60876796144e-07
-2.2905825478597e-06
-1.26132832059046e-05
-3.33949089234102e-05
-2.86732002297164e-05
-9.58632236560399e-06
-3.49349086024117e-05
-2.41724543023585e-05
-1.95511898347527e-05
-4.48153402530975e-05
-2.30318293611785e-05
-9.32013330328237e-06
-1.48834403012858e-05
-2.31767660602099e-05
-8.79775977331188e-07
-2.34460314379595e-05
-1.73107870121304e-05
-4.32096312292028e-06
-2.46661383376616e-05
-3.33837989440059e-05
-1.68977817696643e-05
-2.26760820666934e-05
-1.31385836983746e-05
-1.18971749497166e-05
-2.19626833313276e-05
-2.901211457794e-05
-1.76593632727955e-05
-4.28061357783549e-06
-3.95163836356768e-06
-1.80467920353829e-05
-4.01708304051578e-05
-3.27021924275173e-05
-3.40822797763204e-05
-3.27235721248537e-05
5.11743993213681e-06
-4.24073918495544e-05
-3.18006777262916e-05
-7.80514908398865e-06
-3.10662651290395e-05
-2.08178880349315e-05
-7.86540230222926e-06
-1.99066888195385e-05
-2.36724850158607e-05
-1.36000758185377e-06
-2.48322698556046e-05
-1.65863397939687e-05
-4.24988764874029e-05
-2.16804324822841e-05
-1.48300226438546e-05
-5.56520372531566e-05
-1.0067352837274e-05
-3.81161757893016e-06
-1.80472565858957e-05
-1.15440766238544e-05
-3.10946766677271e-05
-1.86422394519301e-05
-1.21502809547821e-05
-1.65725301519664e-05
-2.31531441086631e-05
-1.8202655966791e-05
-1.81032729681807e-05
-1.80925155845609e-05
-4.9173515022739e-06
-5.04873674231687e-05
-2.34371925390337e-05
-4.27276560599058e-05
-1.2743162715511e-05
-1.44012805625871e-05
-2.27210804700769e-05
-3.50264079745398e-05
-2.89674401335681e-05
-2.79498450117871e-05
-1.15315829445438e-05
-4.16676743985708e-05
-3.62410815357904e-05
-2.77693475430302e-05
-4.5908652560482e-05
-1.31351938563346e-05
-2.30796838084707e-05
-4.36736740810116e-05
-1.3136039736287e-05
-1.67685922014608e-05
-1.63735817824953e-05
-2.48097463462234e-05
-2.11418796564598e-05
-4.0699386124918e-05
-1.62337034856654e-05
-1.23475617573636e-05
-3.64570634850872e-05
-2.93418345985452e-05
-1.99512648431104e-05
-4.66598560982997e-05
-2.11524821581843e-05
-1.33700986457466e-05
-2.35756510782787e-05
-4.28900429650142e-05
-3.23494841776022e-05
-1.11501020241982e-05
-4.34408332812726e-05
-3.03484947753497e-05
-3.26376574562447e-05
-1.68835142775629e-05
-1.30489388013867e-05
-2.83011114713377e-05
-1.14698913064896e-05
-2.58161141906831e-05
-1.04023846211166e-05
-3.60846910017255e-05
-2.87658348274822e-05
-3.40032208873325e-05
-3.45090901971008e-05
-1.80648473988271e-05
-3.129170505934e-05
-4.40406218946405e-05
-4.20703854832261e-05
-7.88049046554838e-06
-1.29029873389075e-05
-1.14861468420025e-05
-4.91397612860711e-05
-3.16056594176985e-05
-3.18869684622958e-05
-1.72681238183355e-05
-3.14150028156675e-05
-1.01835817945787e-05
-2.16447680362337e-05
-2.87212704532095e-05
-1.11862102252704e-05
-1.58296749906931e-05
-2.58688438999975e-05
-2.18495322824046e-05
-1.77745046462115e-05
-1.92834172351401e-05
-3.26377017544713e-05
1.94068102097135e-05
-1.4734782340703e-05
-3.27773122067473e-06
-3.64773470035845e-06
-1.94727923449084e-05
-2.63900356640117e-05
-2.35703694177366e-05
-3.08447488853111e-05
-6.39810865431078e-06
-1.97165461041799e-05
-2.57590234322002e-05
-5.81104092000549e-06
-3.1537429479965e-05
-6.48030237014545e-06
-3.22391606473862e-05
-8.24337711113861e-06
-1.13135049532533e-06
-1.89297028364862e-05
-1.55605054203037e-05
-1.77189917542036e-05
-1.36680228207089e-05
-2.26036112356127e-05
-1.7968554197081e-05
-4.09775932739391e-05
-2.585264228332e-05
-4.58134218453284e-05
-1.18708609126467e-05
-1.43063891750096e-05
-4.14116971856876e-05
-2.65197573764517e-05
-2.27949997359213e-05
-1.77882749520539e-05
-3.6276274854976e-05
-1.82863513095777e-05
-1.88873507718081e-05
-1.98950142410623e-05
-1.17082928380917e-05
-2.60450274737134e-05
-2.93467138652147e-05
-5.51372179667994e-05
-2.67898582971223e-05
-1.98902518756218e-05
-1.32261584845646e-05
-2.86042876246388e-05
-3.41399442052936e-05
-2.70701372558061e-05
-4.35285590867016e-05
-1.96237226827896e-05
-1.44527352138445e-05
-2.51994609185029e-05
-4.06463046627292e-05
2.14725350295643e-05
-3.94757995469124e-05
-2.42628926858555e-05
-2.28876609328687e-05
-1.70876510942032e-05
-1.75905699109641e-05
-2.51073626402608e-05
-2.78695672085448e-05
-2.06921806835703e-05
-2.52588350593032e-05
-2.95487078068008e-05
-2.715137055625e-05
-4.53235179357569e-05
-3.37686322097884e-05
-3.26369232600455e-05
-2.27074546964096e-05
-2.97029767355447e-06
-1.30418275479722e-05
-3.1319116393748e-05
-2.39078312061899e-05
-1.46911783530015e-05
-8.30215775033961e-06
-2.60448607019128e-05
1.79781297600622e-05
-1.99800413410487e-05
8.75439192016866e-06
-2.85564248193364e-05
-1.09484296366294e-05
-1.14821791318827e-05
-2.55908595549307e-05
-8.91034992809405e-06
-3.16441280389088e-05
-3.86910764519792e-05
-2.45603302261054e-05
-3.73424259241057e-05
-1.70608384587943e-05
-1.61992914557385e-05
-3.41202706639054e-05
-3.15065415306348e-05
-2.43584989314449e-05
2.14547062526883e-07
-1.67749776074251e-05
-2.22554115496861e-05
-1.91064106019661e-05
-1.13738007532068e-05
-4.19186865111833e-05
-1.31804687076065e-05
-2.98428427878422e-05
-1.76812276823152e-05
-2.16583740078573e-05
-2.3998163394911e-06
-4.48273117128756e-05
-3.89222054274996e-05
-3.49116380520169e-05
-2.3345741603489e-05
1.9725894446576e-06
-5.20070650851019e-06
-2.68190226421653e-05
-1.87163516800019e-05
-1.55967997536551e-05
-3.9738463150995e-05
-1.2828161869902e-05
-7.92939116967213e-06
-6.98488930310759e-06
-1.2174035390169e-05
-2.73172873736277e-05
-2.10202805553933e-05
-4.28859860936102e-05
-2.72528807562612e-05
-2.51542600247038e-05
-4.56028312045e-05
-4.05372648759697e-05
-2.00884354693071e-05
-3.25523629845996e-05
6.70726560248408e-07
-1.40551463464387e-05
2.76782470160279e-06
-6.20209218792951e-06
-8.52084482681528e-06
-1.4376871979618e-05
-2.5329777759572e-05
-1.87470084429872e-05
-1.28101013453179e-05
-1.76792636278196e-05
-1.42603189592148e-05
-5.84656963692059e-06
-1.06136894815362e-05
1.61761077166293e-07
-1.85549932500653e-05
-2.37201980372876e-05
-3.07233541154e-06
-4.66351682709092e-05
-1.72625586237952e-06
-2.06272197058756e-05
-3.27943216650285e-05
-3.65233926695917e-05
-9.35438894769755e-06
-1.63622175910012e-05
-3.29494286266203e-05
-1.84999863949976e-05
-9.83704099535931e-06
-1.49065922478278e-05
-1.25778789069671e-05
-3.89043889746774e-05
2.05379690802279e-06
-2.72176885844512e-05
2.34506101105964e-06
-3.70053385275511e-05
-2.72433470564475e-05
-2.26621479450256e-06
-1.00116306240573e-05
-3.77615192495358e-05
-1.67226570402339e-05
-5.56813444947376e-06
-1.40681990761069e-05
-3.1942846610074e-05
-2.52120809825042e-05
-2.42214129518641e-05
-2.48718724775011e-05
-3.39164964648064e-05
-2.24621811957581e-05
-2.86954852567821e-06
-3.16519824065407e-05
-1.3949783127976e-05
-2.47480519586956e-05
-1.73760986931457e-05
-7.87704908610179e-06
-1.5358772555976e-05
-1.81879387398595e-05
-4.29520533087016e-05
-3.55135440171708e-05
-1.10385302783244e-05
-1.19558871212744e-05
-2.62143431841525e-05
-1.61017029794323e-05
-1.86792346167637e-05
-2.59511232463545e-05
-6.06266498913468e-06
-1.0965814680863e-05
-2.91306901695141e-05
-1.29599381272976e-05
-2.42730292662779e-05
-2.58616499274486e-05
-6.88092238049654e-07
-2.83037609568112e-05
-1.90348819742329e-05
-2.07229825765787e-05
-3.41377868904208e-05
-4.44049749660488e-05
-2.22217033860417e-05
-2.77168620436493e-05
-7.10600539849151e-06
-1.91032238411995e-05
-3.11368400610968e-05
-2.3650189290742e-05
-2.46536171121455e-05
-2.15889439278137e-05
-2.65463701143486e-05
-3.06991275058081e-05
-9.29396151052413e-06
-2.19234142942623e-05
-1.21588803392343e-05
-2.05770060587889e-05
-1.0216572629648e-05
-3.30144781792238e-06
-1.44654949710679e-05
-3.0675362585432e-05
-7.59773265822224e-06
-1.43212035170739e-05
-2.61712791521581e-05
-1.57691595167924e-05
-1.10789667181601e-05
-1.61443452812269e-05
-1.19817803403054e-05
-1.82195706504514e-05
-9.08431023962383e-06
-2.26947714945068e-05
-1.70405314939695e-05
-2.115668129607e-05
-3.10653381454731e-06
-1.99123219459122e-05
-4.08105670772052e-05
-1.21647971609888e-05
-2.80054372410591e-05
-2.12409090342868e-06
-2.27386705807732e-05
-2.86986039748117e-05
-1.95311955304467e-05
-1.85889346200182e-05
-1.6186393739377e-05
-1.58650712265935e-05
-2.45973494580726e-05
-3.35031495275956e-05
-2.46038936296476e-05
-6.28959171413952e-06
-1.34190422123019e-05
-1.80802188759927e-05
-2.9201972856145e-05
-7.12481457948637e-06
-2.16566746940507e-05
-1.99926243718007e-05
-1.55657390843478e-05
-2.05164889927678e-05
-1.14389682960444e-05
-2.31877634942658e-05
-3.79057214886408e-05
-5.64967971076893e-06
-1.35768801265586e-05
-3.02613425255223e-05
-2.03856009165953e-05
-2.58966385783015e-05
-9.28646108320773e-06
-3.92022012951756e-05
-2.93031188663666e-05
-3.64015295263848e-05
-1.07412544616007e-05
-1.31651815936284e-05
-3.91121193138554e-05
-2.90474062852778e-05
-2.75800719033581e-05
-2.73712881991409e-05
-2.65504533692917e-05
-2.68304232859054e-05
-3.25570990768494e-05
-2.47474254160308e-05
-4.61807965308719e-05
-2.01634090333143e-05
-2.55104111053525e-05
-3.2781045824951e-05
-1.65789078265847e-05
-9.22111014668765e-06
-2.13033039705196e-05
-2.83109633047856e-05
-1.82480674610983e-05
-3.7141290604125e-05
-1.23344306397662e-05
-5.15161764754307e-06
-2.19569828831229e-05
-2.06445546357956e-05
3.41460435234889e-06
-2.41743589825657e-05
-7.37903828007628e-06
-2.84911023019352e-05
-3.97029595043433e-05
-1.28760280292245e-05
-2.77364890376422e-05
-1.92523333115892e-05
-1.98282239339962e-05
-2.00183420834825e-05
-1.08424108749216e-05
-1.89518084044649e-05
-1.35825704659929e-05
-7.97569982018059e-06
-2.01953036704156e-05
-1.65737196159688e-05
-7.46513699168359e-06
-1.55003296476428e-05
-1.00886448263208e-05
-3.12531089308917e-05
-3.12204818460671e-05
-1.91997737374049e-05
4.34428784266295e-07
-1.82087798434846e-05
-9.04899943782544e-06
-1.10192147298829e-05
-2.78193065933472e-05
1.2753377269475e-06
-9.96930508284193e-06
-6.61870143202048e-06
-4.24523871880183e-05
-3.30852923074603e-05
-1.55914589758654e-05
-3.06110141080338e-05
-2.35629871920394e-05
-3.75542620030951e-05
-2.1791127455246e-05
-2.4721458469058e-05
-1.2093102786378e-05
-1.95849890755943e-05
-1.04690710099771e-05
-4.25828795827117e-05
-1.03906910802714e-07
-5.18022091590098e-05
-2.45068463373276e-05
-1.57239129306852e-05
-2.75545311331936e-05
-2.33189044739318e-05
-1.96301706164896e-05
-2.85106858307751e-06
-1.76433828151604e-05
-1.53616706450235e-05
-7.59708868610488e-06
-2.887853143098e-05
-3.0231181385151e-05
-2.49686145620784e-05
-1.98321404441097e-05
-2.98530238418946e-05
-1.93985165273342e-06
-2.11381986907437e-05
-3.01759785149652e-05
-2.54436006500588e-05
-1.43857210369791e-05
-8.25746716565484e-06
-3.21039852322958e-06
-2.85942031287105e-05
-1.29216110138403e-05
-1.54738950238148e-05
-3.61485445188926e-05
-2.46383764115413e-05
-2.82293199446758e-05
4.41161004645837e-06
-4.35596435714977e-06
-1.76468874832682e-05
-1.97272044269611e-05
-1.56134515393878e-05
-2.33014048147294e-06
-1.86185524913318e-06
-6.94047018369596e-06
-1.82056542062964e-05
-1.87341235584285e-05
-8.48266519205362e-06
-6.27311937503231e-06
-2.18305839900768e-05
-3.18023056540906e-05
-1.77553477255098e-05
-1.54835558360329e-05
-8.75680401040377e-06
-2.93969104294827e-07
6.7455824602589e-09
-2.95769261623399e-05
-2.97642706106887e-05
-3.20393602071731e-05
6.78608117926747e-07
-2.41253734978103e-05
-1.92191813055945e-05
7.19937905581617e-07
-9.36431468661662e-06
-1.6343582486566e-05
-1.15130376036687e-05
1.33125456494333e-06
-2.01577606213459e-05
-1.40458455728578e-05
-2.67553734070369e-05
-8.10087171299716e-06
-4.37183220450577e-05
-1.40809860805729e-05
-1.18871459542413e-05
-1.19287007998162e-05
-3.10151302222027e-05
-2.23225277778853e-05
-2.36283422135752e-05
-3.01908325606423e-05
-2.56258143998741e-05
-1.85319196140463e-05
-2.82742417990916e-05
-1.06241043529163e-05
-2.27073160546311e-05
-1.05730168078198e-05
-3.67504111303371e-05
-1.1992264797717e-05
-2.40052459236026e-05
-4.07831534401865e-05
-1.18659863512303e-05
-2.41200418176066e-05
-3.44437258161863e-05
-6.08077824486544e-06
-2.52455657834164e-06
-2.976091294217e-05
-1.3539089326401e-05
-1.82732329078448e-05
-8.57558130525323e-06
-1.02780223733637e-05
-9.26723395417643e-07
-1.4551226695396e-05
-2.57045633509673e-05
-9.29699561759457e-06
-1.56822832371252e-05
-1.72800203236718e-05
-2.27123352910261e-05
-3.17164942525498e-05
-1.42754211724273e-05
-1.60019443701122e-05
-2.34377787769233e-05
-5.69934966939983e-06
-2.48981457595465e-05
-3.2258840712802e-05
-2.20018545562524e-05
-3.10862589705437e-05
-2.47541934784529e-05
-6.64162256140733e-06
-1.48418970911847e-05
-1.63263404301358e-05
-4.19958864604795e-06
-1.50574652542074e-05
-1.855124220386e-05
-3.3539635597132e-05
-3.2691105860723e-05
-1.01398573754697e-05
-3.07571150888525e-05
-2.86587177105828e-05
-3.60816558198102e-05
-2.77396422683231e-05
-1.65960091316634e-05
-6.20602678501071e-06
-1.39395047302742e-05
-2.62359571643156e-05
-1.34708975996241e-05
-2.41243506431237e-05
-2.22016151723364e-05
-2.87487405430987e-05
-2.47896588176317e-05
-1.51593645986418e-05
-1.71280961139017e-05
-6.07437699824983e-06
-2.91612370782781e-05
-3.14681129428654e-05
-1.60857424432148e-05
-1.15515014189308e-05
-2.20467599061774e-05
-2.67613082008612e-05
-2.92052036900551e-05
-1.60824939509359e-05
-1.15596519816724e-05
-1.82746468007905e-05
-2.42842517768276e-05
-1.02979608560635e-05
-6.77892460336265e-06
-5.34903545054077e-06
-2.8479762839258e-05
-3.39694254158521e-05
-1.18659162822126e-05
-1.97834506722649e-05
-1.57360112859797e-05
-3.94410963959132e-05
-1.69019734678275e-05
-1.06142293227171e-05
-4.55080276313659e-06
-1.60341492366497e-05
-1.63086801264925e-05
-6.31032182977733e-06
-1.7026416951491e-05
-2.2043846438064e-05
-1.89787651612817e-05
-1.53580882723328e-05
-4.06449231173559e-06
-3.77772446855742e-05
-3.10101171295986e-05
-1.16378923668966e-05
-2.15614583287221e-05
-4.30074385089702e-06
-1.58815420561707e-05
-3.39968439162468e-05
-1.40542655385653e-05
-1.46817297538861e-05
-4.27537304064777e-05
-3.55116681550241e-05
-3.11070917489674e-05
-3.7638896784058e-06
-1.84871239299024e-05
-3.10191252949061e-05
-2.66950129776057e-05
-2.38437252146136e-05
-2.63927678905715e-05
-3.80261981539232e-05
-2.03832909732532e-05
-2.01885452230318e-05
-1.14604030747908e-05
-3.21071476311779e-05
-1.21991198017034e-05
-4.43653111209418e-06
-1.91256130349155e-05
-9.25908828652028e-06
-6.31499946184622e-06
-1.43124997081998e-05
2.56152479935843e-06
-2.7644509166185e-05
-1.07052692684566e-05
-3.60604218417078e-05
2.50209335828316e-06
-4.54786968107211e-05
-1.56230727685676e-05
-2.21693455857802e-05
-2.52469563399482e-05
-1.58508897739907e-05
-2.73244577695512e-05
-3.14955890353939e-05
-1.22383990849458e-05
-2.04370928102734e-05
-1.31541594201366e-05
-2.45083348386945e-05
-6.96739399570187e-06
-4.01529289665217e-05
-2.77146832320736e-05
-2.09168570622624e-05
-6.70901974327332e-06
-3.21532853344913e-05
-2.7247843027603e-06
-1.63160251596301e-05
-2.4673247786763e-05
-2.28464293306321e-05
1.84744814888657e-06
-9.3079166833961e-06
-1.61015402234307e-05
-2.36718521004016e-05
-1.94998744692771e-05
1.63561478629706e-05
-2.14747507448358e-05
-1.64450610358455e-05
-3.15372082200634e-05
-5.29828913474509e-06
-3.13134619191606e-05
-2.40692554206483e-05
-3.45135763536373e-05
-1.64123699596013e-05
-1.15140637292851e-05
7.73221945084222e-06
-2.52353096660773e-05
-2.77389428061436e-05
4.67302663217111e-06
-1.19493669293299e-05
-2.57229217438385e-05
-2.5509580822034e-05
8.83007936400111e-06
-3.58641403412472e-05
-3.78086706640677e-05
-3.36176475323823e-05
-4.37565374199016e-05
-2.25137708499524e-05
-1.90767924400877e-05
-2.45374168875622e-05
-5.94926816470722e-06
-2.29079774640126e-05
-2.20392922491731e-05
-1.94009553972921e-05
-2.80622497293824e-05
-3.00875461308131e-05
-3.62680365185481e-05
-1.46710413081549e-05
-2.84361656367986e-05
-1.60278138224186e-05
-2.02125635403445e-05
-3.07442735202438e-06
-2.5726866907509e-05
-3.54761613652624e-06
-1.8659866154839e-05
-2.019268415374e-05
-1.74501586238385e-05
-2.3084173027346e-05
-3.20552082344193e-05
-4.23994909304376e-05
-2.96609167540197e-05
-2.97871287880671e-05
-4.54047281189708e-05
-1.82330756243184e-05
-1.73033595375716e-06
9.68851674503445e-09
-8.69374499674576e-06
-2.94593883468668e-05
-1.405181205078e-05
-1.0065021480417e-05
-1.71678393369665e-05
-1.24608223913535e-05
-4.40120717516298e-05
-2.29489291187889e-05
-8.67703986484375e-06
-1.25434605181182e-05
-1.44720259859221e-05
-1.69539707444968e-05
-5.76652292692437e-06
-2.43691237654079e-05
-2.44107930465687e-05
-7.23283263663394e-06
-1.75885962536587e-06
-1.09004431873929e-05
-1.29693034721546e-05
-1.64202692050487e-05
6.23774282385546e-06
2.0897401502593e-06
-2.61382646335152e-05
-4.59723567379378e-06
-1.72498151843634e-05
-2.404839018964e-05
-1.42605446010257e-05
-1.19026523945855e-05
-1.21016023728084e-05
-1.61644447756994e-05
2.37667122330605e-06
-1.66701771612072e-05
-1.98701151143235e-05
-3.1940265648164e-05
-1.1874710278966e-05
-3.66694520984795e-06
-3.55708135786135e-06
-4.95953404864647e-06
-1.95920114190704e-05
-3.87200926704856e-05
-2.75861751407553e-05
-7.87681927008335e-06
-3.54988953223839e-05
-1.67340791766411e-05
2.1210377934618e-06
-6.97975853377977e-06
-1.90973777159516e-05
-2.46587792617001e-05
-7.5667106683157e-06
-6.27880493921278e-05
-4.88945843870207e-06
-1.72355692060973e-05
-2.11938722878079e-05
-1.16625731063012e-05
-2.20652982031413e-05
-2.02107905069976e-05
-1.32062681259367e-06
-1.65536876376799e-05
-1.45658513987062e-05
-3.91775746339566e-05
-3.28481844353624e-05
-1.19229927118485e-05
-4.20199937214801e-05
-1.01280930754026e-05
-3.29171563906059e-05
-1.77932391554289e-05
-2.66142117277103e-05
-1.51232794869215e-05
-1.56858352727362e-05
-2.60774569919167e-05
-2.50389464802113e-05
-1.90335767552398e-05
-1.30386018518913e-05
-2.92430310797359e-05
-2.30677954614534e-05
-4.83308024122267e-05
-4.62905769819521e-05
-1.18852710672337e-05
-1.94550757643926e-05
-2.29909186656327e-05
-1.8487341730758e-05
-3.28447806715251e-05
-1.73656801123347e-05
-2.50055199402223e-05
2.78110653580637e-06
-3.21088079433045e-05
-1.09076206676491e-05
-2.93304108246171e-05
-1.96082470829837e-05
-1.86120857863496e-05
-2.66212989406052e-05
-1.60713227896167e-05
-2.74639532511693e-05
-2.69800638663955e-05
-3.29349379638761e-05
-5.67375571389269e-06
-2.87287514164966e-05
-3.53107240808562e-05
-1.23251316341332e-05
-1.5083792830602e-05
-1.25809030365882e-05
-1.02264549308299e-05
-1.78694859662539e-05
-2.53706607358459e-05
-2.86654884361012e-05
-1.79698420201579e-05
-1.88609161075133e-06
-6.28032272137955e-06
2.11354094573716e-06
-8.01278960593212e-06
-2.32056059685139e-05
-7.70797347808952e-06
-1.53963895399911e-05
-2.6849938408382e-05
-1.55408308201771e-05
-4.01379004176339e-05
-4.31149224439935e-05
-1.86061147977431e-05
-2.40350850315346e-05
-2.57131148101959e-05
-3.52772754571185e-05
3.6666183743346e-07
-4.77731552549377e-05
-3.67210481569074e-05
-4.2113171610956e-05
-1.46896507406546e-06
-3.86323797280923e-06
-1.75160855247039e-05
-1.51050846010796e-05
-8.66623223165674e-06
-3.82533179185079e-07
-3.93805431757256e-05
-6.09660225246736e-06
-1.29050356325732e-05
-3.30192764127046e-05
-4.08113821699247e-05
-2.1038346621781e-05
-1.33524680909206e-05
-1.78131217660468e-05
-2.42560919852776e-05
-1.9096226308792e-05
-2.1943603909782e-05
7.02115103184054e-06
-4.32593429434402e-05
-1.07759915114144e-05
-9.58266132003644e-06
-2.02317488498946e-05
-4.72774042709312e-05
-1.95695853906611e-05
2.06910334346312e-06
-3.48959112417194e-06
-3.53493427493635e-05
-7.37956744379155e-06
-2.89669391349247e-05
-1.88025754223221e-05
-1.76663854716974e-05
-2.26291962305521e-05
-8.74074971577817e-06
-1.45330764180245e-05
-1.48454827010392e-05
-3.43704906001793e-05
-9.14786351798742e-06
-2.76859142668939e-05
-2.21996623418017e-05
-3.14373511247621e-05
-1.86623487691006e-05
4.11548888299181e-06
-1.66891777070908e-05
-3.79615996144439e-06
-2.94454864012357e-05
-3.47848217855672e-05
-3.76767079552903e-05
-1.58884980826007e-05
-5.81860222060607e-06
-2.09509252738456e-05
-5.95035715198823e-06
-1.4880030721504e-05
-1.85442501323634e-05
-9.48405374026863e-06
-4.39314390543357e-05
-2.12846917936641e-05
-1.5921096869392e-05
-4.05928765091156e-05
-4.31536690046703e-05
-4.04489520565674e-05
-1.45175731248243e-05
-2.18012099441501e-05
-2.12465575539979e-05
-1.16233779965015e-05
-1.41011446952141e-05
-2.12383705701948e-05
-9.60606245730597e-06
-2.86708103773895e-05
-2.88522288529152e-05
-1.58642002558443e-05
-4.23995567804175e-05
-1.5957881620857e-06
-1.20640802071314e-05
-3.92282279558961e-05
-2.94979852845445e-05
-2.83926130065433e-05
-2.28725139209409e-05
-2.53126828286289e-05
-5.8537061761203e-06
-3.33238678047771e-05
-2.5878804752735e-05
-4.71288553565851e-05
-3.5084787985169e-05
-1.5781813930742e-05
-1.4275561121048e-05
-1.22982545344693e-05
-1.98869884143612e-05
-3.66966282835708e-05
-1.40300467995584e-05
-2.39959497025166e-05
-1.45850564518563e-05
3.53058154093825e-06
-2.32870015142523e-05
-2.74687471728376e-05
-1.57949926595893e-05
-1.54749398314095e-05
-8.32691424552404e-06
-2.62503527702291e-05
-1.62591944376117e-05
-1.87881428856345e-05
-3.08957054520696e-05
-2.20233902691851e-05
-3.58205912568065e-05
-1.1451780176942e-05
-1.57655079071932e-05
-1.04133442030138e-05
2.12262767489435e-06
-2.83624053346098e-06
-2.58500786647265e-05
-2.90487668247197e-05
-4.9325772658557e-06
-1.53453465364238e-05
-2.13042488885379e-05
-2.8509302153263e-05
-2.14720129262142e-06
-8.79359031375152e-06
-9.50835596970345e-06
-1.7351476636531e-05
-1.29985119968119e-05
-2.23137769565569e-05
-9.0976452441955e-06
-3.91478130375695e-05
-3.72762319997073e-05
-1.26490480484475e-05
-2.54073980686671e-05
-1.29505021465728e-05
-3.37337271082111e-05
-1.98932280566524e-05
-4.43902115572093e-05
-4.64079817051448e-05
-1.49308477432961e-05
-2.47015103484029e-05
-3.3616111157653e-05
-7.21354209149431e-06
-2.56228618582026e-05
-1.09537408555521e-05
-3.32504960244403e-05
-1.0814688468556e-05
-2.68433206619746e-05
-1.6545302970166e-05
2.61698435851108e-06
-2.00324759261407e-05
-1.71971733607651e-05
-2.16499595799206e-05
-3.75796423307149e-05
-1.15186631472168e-05
-3.4827880373852e-05
-1.39819847507875e-05
-2.8714066059355e-05
-7.62159826057343e-06
-3.50315492548152e-05
-3.69273407407908e-05
-1.58770996620948e-05
-2.38905379532675e-06
-3.29730915887576e-05
-1.54168619541391e-05
-2.28301514807336e-05
-3.37682549135758e-05
-3.18256918299561e-05
-7.36659129504853e-06
-1.16739544796759e-05
-2.40644094201581e-05
-1.53782146799407e-05
-2.68593357227263e-05
-1.61608262605387e-05
-3.16386161589678e-06
-3.9093376550537e-06
-1.20025425833419e-05
-2.71497213872021e-05
-2.29069012714651e-05
-1.79692541816525e-05
-1.78360179488614e-05
1.31111135108841e-06
-5.44306870967269e-06
-1.97077388634376e-05
-3.79672993755167e-05
-3.18462299380266e-05
9.79246131594026e-07
-3.0818958484333e-05
-2.85799001407549e-05
-2.58574891657461e-05
-1.81071255699577e-05
-2.25589758115247e-05
-2.66104738430121e-05
-2.72237092810873e-05
-8.14090482740801e-06
-3.55807867674741e-05
-4.40082374763755e-05
-6.8735079377908e-06
-2.36896571004873e-05
-2.61274207173432e-05
-3.53517102128085e-05
-1.47994888692404e-05
-1.24921962062679e-06
-1.55249520141845e-05
-2.57524529952891e-05
-1.70233664046742e-05
-1.43495103134851e-05
-2.7595707232535e-05
-1.12846801911963e-05
-1.64788733718265e-05
-3.06224138680621e-05
-3.49009921711026e-05
-3.59963165082902e-05
-1.99750949533619e-05
-2.27050543242432e-05
-4.88014383325799e-05
-3.12814225891251e-05
-1.94934051394183e-05
-1.62608108581097e-05
-3.34482100173053e-05
-1.98577448239227e-05
-6.6101771954458e-06
-1.91925223272493e-05
-4.1893366904741e-05
-9.65947839335171e-06
-2.54422055687178e-05
-3.73914749052505e-05
-3.45798591984303e-05
-1.9479914901865e-05
-2.47724859223746e-05
-1.04978734395188e-05
4.78532581877032e-06
-2.23847144426316e-05
-9.84040565640973e-06
8.07526201294818e-07
-2.35184979498931e-05
-1.34675901867835e-05
-1.3498785966072e-06
3.0516361500267e-06
-3.2859867095029e-05
-1.5296954417074e-06
-1.70574842044045e-05
-1.53916481339954e-05
-1.73298994476683e-05
-4.6717238024816e-05
-2.42737968083738e-05
7.91463823747956e-06
1.78685447927423e-06
-1.11188341963969e-05
-1.22761144716148e-05
-2.88834068475152e-06
3.48816854874906e-06
-1.20294558668574e-05
-3.25508984873509e-05
-5.55184613402982e-06
-1.33332059706841e-05
-1.99978078883981e-05
-4.06848261741831e-05
-2.98307839538176e-05
-2.13215813275643e-05
-2.02097458902618e-05
-1.10885610705099e-05
-1.75942773653034e-05
-9.04994862179924e-06
-1.27570891760523e-05
-2.66392113548839e-05
-3.0549496912072e-05
-2.43686060093522e-05
-2.43492652365483e-05
-8.07079144778485e-06
-4.68724072085811e-05
-2.89902122535559e-05
-2.89164074637672e-05
-3.81114112137193e-05
-2.79993971280641e-05
-1.62219146148431e-05
-2.02758656324739e-05
-2.55981581983672e-05
-4.89373361751185e-05
-2.28322129389724e-05
-6.39111939535075e-06
-1.02995113475346e-05
-1.42804353691414e-05
-2.91661004349674e-05
-4.98922939382228e-06
-2.54188133386099e-05
-2.78132644386854e-06
-1.24348856691032e-05
-3.71112189875508e-05
-9.24917513114821e-06
-1.31240017932826e-05
-1.86615216890409e-05
-1.60401536421547e-05
-1.66345127542182e-05
-2.75322549686654e-05
-1.80830472352649e-05
-3.23800034201397e-05
-3.57996812360261e-05
-1.93985525593514e-05
-4.01299269115313e-05
-2.90949985848323e-05
-1.28045319777563e-05
-2.30377380997087e-05
-1.84230234893402e-05
-1.62456103430357e-05
-1.90285588101771e-05
-1.0299561332225e-05
-1.1694234966211e-05
9.87545152665594e-06
-4.67316823882634e-07
-2.44464030062543e-05
-1.87650143609526e-05
-1.30605178565882e-05
-2.21826760239147e-05
4.83546740200224e-06
-2.7184641897596e-05
2.53098683065938e-06
-2.01781846542983e-05
-5.22643274149068e-06
-1.43997559402334e-05
-2.52643665032556e-05
5.32243493620655e-07
-6.25551335443464e-08
-2.08768063284797e-05
-3.83914472690789e-05
1.19658914985991e-05
-2.01097589356683e-05
-1.89985594033078e-05
-2.2957315850459e-05
-1.06553646302631e-05
-9.94206896524555e-06
-3.12685730951484e-05
-5.11109119984369e-05
-2.76413712157948e-05
-2.69488496662154e-05
-1.59319348514388e-05
-3.18445508414608e-05
3.00319674679649e-06
-3.94313031124391e-06
-3.47267672852925e-05
-2.21351037782585e-05
-2.59970989379521e-05
-4.51801694241989e-05
-1.51881074157595e-05
-1.79435172135157e-05
-1.87406980415979e-05
-2.43163467516146e-06
-6.94056253242361e-06
-3.86541017918573e-05
-3.9963278492898e-05
-3.58633666981743e-05
-3.15527166806878e-05
-3.40597775245089e-05
-3.6274231838045e-05
-3.44076350170791e-05
-1.28741694261672e-05
-2.72141071104288e-06
-1.53847630885817e-05
-1.33479201661515e-05
-3.50102886856316e-05
-2.21225769428683e-05
-1.43721101542804e-05
-1.89311342729833e-05
-1.03630588303578e-05
-2.77928999859118e-05
-3.74857881010736e-05
-5.8631357762266e-05
-4.78002077778111e-05
-2.32720225553353e-05
-1.84560017063876e-05
-1.85802258138036e-05
-1.50758465530707e-05
-1.59289550273178e-05
-1.66850709782461e-05
-2.50874612453132e-05
-2.77021194043422e-05
-3.57361552068805e-05
-2.14756385970599e-05
-2.69973460326653e-05
-3.09632561587489e-05
-2.0150440478042e-05
-4.09038365648795e-06
-2.53863439308383e-05
-1.48066159875137e-05
-1.90783839873816e-05
-2.61288001848111e-05
-1.44268130843957e-05
-3.24709665039888e-05
-1.09087865809429e-05
-4.07596410203709e-05
-6.26654220214657e-06
-4.90662260175075e-06
7.87340928933981e-06
-1.905703374467e-05
-1.3973148887135e-05
-2.84023442371975e-05
-2.38152738798114e-05
-3.6728247026997e-06
-8.41700669500075e-06
-2.62799746472447e-05
-1.33007467762526e-05
-8.37150982983805e-06
-1.4948758061122e-05
-2.73742034058684e-05
-1.16648876674799e-05
-3.58600296041909e-05
-2.01982854338096e-05
-1.44765519686925e-05
-1.26424886024455e-05
-2.42307463786184e-05
-3.46082656221681e-05
-1.20164567163742e-05
-3.93692770692066e-06
-3.11698369245988e-05
-1.91967263121531e-05
-3.30110324811361e-05
-2.74127351201856e-06
-3.76129143151093e-05
-2.13288182398312e-05
-2.30263591846734e-05
-2.10325491472468e-05
-1.26531924032228e-05
-1.90099832917067e-05
-9.26813901484153e-06
-2.50422902718843e-06
-1.43513164242801e-05
-1.49137732663499e-05
-2.23545465574602e-05
-1.24692731682187e-05
-5.36664407917504e-06
-2.18236415678153e-05
-4.99964781266376e-05
-3.24506592813426e-05
-2.54472886464084e-05
-3.14918144433127e-05
-2.12669903058066e-05
-3.113659310975e-05
-3.01668992282234e-05
-3.39981653217433e-05
-6.16473031603235e-06
-1.32273715426139e-05
-9.2320934596926e-06
-5.84004184014751e-05
-7.29383848743003e-06
-2.4399153048433e-05
-4.12653197286861e-05
-3.20604530708851e-05
-9.56929946253847e-06
-6.0974277922262e-06
-9.70797108584992e-06
-2.1044421499188e-05
-2.37206300025118e-05
-3.4812015327525e-05
-2.73786383345228e-05
-2.61548309015192e-05
-2.14938714217822e-05
-6.8419952961025e-06
-7.84698414715791e-06
-1.52979732010239e-05
-2.09138423118008e-05
-3.6473900138874e-05
-3.76607770645947e-05
-1.77946139272998e-05
-1.85574848612296e-05
1.42380185140153e-05
2.20892918094303e-07
-4.75193943717092e-05
-2.87002689367367e-05
-2.20291152184114e-05
-7.7573128915583e-06
-1.93076032150548e-05
-2.62700648061259e-05
-2.08714164886502e-05
-4.3988375016732e-06
-1.68089386031337e-05
-1.72479666230371e-05
-9.86863330360266e-06
-1.4298725098802e-05
-2.43879557572782e-05
-3.37121161414516e-05
-2.70011221783506e-05
-1.67686702298898e-05
-3.54528459560024e-05
-2.53621295477632e-05
-1.82963210705566e-05
-3.48692255121426e-05
-2.2558817718588e-05
-2.7590974049823e-05
-2.00825509639086e-05
-1.11691949016895e-05
-4.70091719169827e-06
9.36084054487493e-06
-1.56942893458097e-05
-8.31778501137353e-06
-9.28046979036783e-06
-1.33943146985789e-05
-1.86377864458624e-05
-3.7210113888631e-05
-2.57440266235954e-05
-3.45443730554496e-05
-9.01051223425963e-06
-2.15601894805547e-05
-6.27045921766725e-06
-4.92055256371031e-05
-8.71163174998681e-06
-1.21303171202799e-05
-4.55713402399987e-05
-2.05820347745163e-05
-2.12219681940452e-05
-1.09283704896658e-05
-1.39576490062408e-05
3.93885622740106e-07
-3.88589104304094e-05
-2.94602262046876e-05
-1.97248228190931e-05
-1.82430802011972e-05
-3.07739572185307e-05
4.33635263631092e-06
-1.75622274310197e-05
-1.3654963506878e-05
-2.11726736511615e-05
-2.73234665698414e-05
-1.22230711987908e-05
-3.44385095681794e-05
-6.52887491506462e-06
-2.17299680860309e-05
-3.54264679195365e-05
-2.04415862492927e-05
-1.04763136420743e-05
-1.5041547852999e-05
-1.30313532349039e-05
-3.06670150966649e-05
-1.39584576679215e-05
-3.10837478954278e-05
-8.26025868553359e-06
-2.60911300203948e-05
-2.05501966901207e-05
-2.80588791496071e-05
-4.01633783878749e-05
-8.07820119853049e-06
2.84449439083678e-06
-5.65585172700614e-06
-2.90299658458849e-05
-2.79209207662217e-05
-3.84132023669029e-05
-1.50068016935278e-05
-1.74629462130002e-05
-1.40612103824773e-05
-3.83930496901436e-05
-2.88427588894892e-06
-1.46412949552229e-05
-2.06776017977943e-05
-2.16696026671153e-05
-6.98190629792992e-06
-4.47595244427735e-05
-9.57999404228598e-06
-1.17180645328969e-05
-6.06774986978412e-06
-1.29185901043729e-05
-1.95525345675932e-05
-3.78305383263113e-05
-2.82900924124947e-05
-2.79144563661963e-05
-2.09880486424839e-05
-2.13503873842076e-05
-1.38091485253129e-05
-3.95765078541945e-05
-2.53824928172791e-05
-8.51507183175118e-06
-1.26097229612955e-05
-2.5426116693745e-05
-2.33050658087647e-05
-2.44521616129202e-05
-2.98745114765654e-05
-5.99309324183161e-06
-2.11589904312038e-05
-2.89475480318083e-05
-5.44342447989474e-07
-1.98106790215038e-05
-4.51886840473675e-05
-3.91757961794138e-05
-3.97074026774751e-05
-1.81246182209965e-05
-5.48788741484639e-06
-1.39207963723572e-05
-2.54855106666313e-05
-2.1172534204506e-05
-2.59135693261658e-05
-1.96030061552101e-05
-3.12409032554856e-05
-7.41437953520913e-06
-1.72857132331464e-05
1.90633795283019e-05
-1.91768832158034e-05
-1.2581559856895e-05
-1.8441088659378e-05
-1.05813989247119e-05
-1.89193714827495e-05
-2.38128773748511e-05
-3.20985305261638e-05
3.51293155140021e-06
-3.06228760212426e-05
-2.0618365521944e-05
-3.13272332730275e-05
-2.36310743311921e-05
-1.42796189207856e-05
-3.26203247022638e-07
7.7462303851429e-06
-5.42589547611091e-06
-3.54241472575206e-05
-1.14506687415086e-05
4.26298020335229e-06
-2.63703490274951e-05
-2.31574424321829e-05
-2.14754884665331e-05
-3.38764387717761e-05
-2.35011931948596e-05
-3.83384079273408e-05
-3.98351130210702e-05
-2.40392479384163e-05
-4.22730934208515e-05
-1.4188692691186e-05
-2.24237573947154e-05
-1.83212340275001e-05
-8.96972732128713e-06
-2.58542320945027e-06
-3.00998524300901e-05
-4.98516093243061e-06
-1.41296820224635e-05
-2.85844938392532e-05
-2.78341677587153e-05
-7.65937045994517e-06
-1.66269576331533e-05
-3.30289693481033e-05
-1.27755032337984e-05
3.30694305072284e-06
-4.70677058053643e-06
-1.5129425013552e-05
-2.54028690705892e-05
-1.21087049821022e-05
-4.50040253011956e-05
-3.04196871517571e-05
-1.34180654996447e-05
-2.14170355088672e-05
-4.90445510217732e-06
3.24388268130711e-06
-1.67843449378415e-05
-3.89667154430841e-05
-2.79095591354102e-05
-2.30257469611764e-05
-2.06882476161698e-05
-4.1973602700619e-05
-3.12582845557954e-05
1.21647166837053e-06
-4.18564276790666e-05
-1.99884370420527e-05
-5.07770680258603e-06
-2.09607640187389e-05
-3.69076552948493e-05
-4.45987938545243e-05
-1.12730154150708e-05
-1.13960948142951e-05
-1.75467628144001e-05
-2.84261441676134e-06
-2.39744914130133e-05
-5.09078380225922e-05
-1.13204657184896e-05
-2.70616668926804e-05
-1.03988046522634e-05
-1.89890792209178e-05
-9.96294748435707e-06
-2.66772178431693e-05
-9.97296110111657e-06
-1.78931609069881e-05
-2.39293927442789e-05
-9.87106604196508e-07
-2.35824411151488e-05
-3.36750114843708e-05
-1.25000116773024e-05
-1.84092110932692e-05
9.97844196647219e-07
-6.74721320981901e-06
-1.94123884337813e-05
-2.01116797013821e-05
-1.77435822279435e-05
-2.68680426189894e-05
-8.25437094971599e-06
-2.6815917390912e-05
-9.98435016962476e-06
-2.09049754140955e-05
-2.18744796550672e-05
-1.5868231052622e-05
-1.8233155611079e-05
-3.26483545387914e-05
-2.91087206378048e-05
-1.66052380707614e-05
-1.44759232899806e-05
-1.777022771314e-05
-3.39659211557955e-06
-7.7308115402366e-06
-1.61947329975496e-05
-9.93786157738996e-06
-4.79744267760808e-06
-2.82893962813925e-05
-2.70243291873017e-05
-1.00573824392138e-05
-2.18169230518608e-05
-3.78285062011492e-05
-1.78959293091912e-05
-2.12748583647175e-05
-2.38524587828348e-05
-2.73803994524395e-05
-1.62692764429153e-05
3.79075394370622e-07
-1.49754259378361e-05
-2.03700700580088e-05
-5.17936169128368e-06
-1.1816608885736e-05
5.61679173737754e-06
-1.66657182363419e-05
-5.53240523838382e-06
-3.04627201046874e-05
-2.86207495046055e-05
-1.85533328030013e-05
-2.18293723670624e-05
-2.59771647358383e-05
-2.54269322142022e-05
-4.78019056858673e-06
-8.50682863308904e-06
-1.07568939036067e-05
-2.75005026049778e-05
-3.13308888989694e-05
-1.94293901659249e-05
-1.88054886352006e-06
-2.56982261484489e-05
-1.25558315899706e-05
-1.63826928672432e-05
-1.72728237221836e-05
-2.66767671742588e-05
-5.12334013329417e-06
-2.00851354907791e-06
-1.54438931194359e-05
-1.73956250114791e-05
-4.49871500141385e-05
-1.40686752205148e-05
-3.93402042564915e-05
-2.41706695786487e-05
-9.9986300370366e-06
-4.074870008145e-05
-7.85131067906174e-06
-3.32602374639504e-06
-2.66708634612401e-05
-3.88015642074675e-05
-1.97255389265054e-05
-2.75125756288455e-05
-2.1025677150806e-05
-2.08253156920954e-05
-4.19036291341514e-05
-7.54120341518833e-06
-2.40878205718928e-05
-3.44869293154356e-05
-1.78502862304318e-05
-3.06017512138456e-05
-2.68707190946053e-07
-3.9434604044098e-06
-2.53327279543821e-05
-2.754780534305e-05
-2.11940145460989e-05
5.86083530091974e-06
-1.71683097176275e-06
-3.17870628137955e-06
-2.08303245823975e-05
-7.68909428023637e-06
-2.13620588382437e-05
-2.15581409143903e-05
-1.86646282600557e-05
-1.89152303881819e-05
-2.00383542568225e-05
-1.96412665007684e-05
-2.99955260312452e-05
-1.93201277900802e-05
-4.66663893509028e-05
-1.09631225037668e-05
-7.40176511739072e-06
-2.02870068963844e-05
-1.92281496602259e-05
-2.51642005033693e-06
4.80397311234623e-06
-8.66308571255588e-06
-1.82351794710215e-05
-1.37918285319798e-05
-2.20491441962094e-05
7.84222046077495e-06
-3.92138087461417e-05
4.78937367306946e-06
-3.99267057382747e-05
-2.84099248858967e-05
-1.74080288987493e-05
-4.41439863522357e-05
-2.15407359891982e-06
-4.67025164191382e-05
-8.60852551110741e-06
-2.13896451665181e-05
-2.17959551911378e-05
-3.35905518431659e-05
-4.04074107402414e-05
-2.35974035663261e-05
-1.22068738513228e-05
4.89097483167513e-06
2.62112323782424e-06
-2.41751162691782e-05
-1.20916136838384e-05
-3.17531197455429e-05
-3.15049684801645e-06
-1.52363220719831e-05
-1.99570154242556e-05
-1.50756985955837e-06
-4.77520017858826e-06
-3.14935431340524e-05
-9.2453075632978e-06
-1.79102238017487e-05
-3.26944678138525e-05
-2.52175777295431e-05
-3.57811716678932e-05
-2.38650754597974e-05
-8.60962246394908e-06
-2.09646923066908e-05
-1.42904612802092e-05
-4.19406088979052e-06
-2.37752389459181e-05
-1.70386089815114e-05
-1.35637713428537e-05
-1.35669505252953e-05
-1.64328054761983e-05
-2.65289629481973e-05
-3.23942626956962e-05
-2.29431908639415e-05
-3.54232565964044e-05
-3.38741009412495e-06
-6.06353379238803e-06
-1.82880064919076e-05
-2.51478898977364e-05
-1.03571859037203e-05
-1.60161832025787e-05
-2.21027980276729e-05
-1.85917834306664e-05
-2.23662961728987e-05
-7.36274785613101e-07
-2.18277934572687e-05
-2.42054697995866e-05
-2.57820626033271e-05
-2.5751525741258e-05
-2.70740914090398e-05
-1.80822416545395e-05
-1.03682464423961e-05
-3.24244609074901e-05
-1.9313893554762e-05
2.43086401861017e-06
-3.33507695599171e-05
-7.08235375555308e-06
-1.3351342288826e-05
-2.34109067248523e-05
-2.81604887998868e-05
-1.82204011130806e-05
-4.49251219842206e-06
-8.47019737531729e-06
-4.20340085645446e-06
-5.69987410537997e-06
-1.88782363274671e-05
-4.38603399529287e-05
-3.27306847401517e-05
-9.34353910672227e-06
-1.5798534233224e-05
-8.29197425056261e-06
-1.19093155020942e-06
1.45660709721555e-05
-3.12622803028619e-05
-2.22997839916862e-05
-9.25997866864522e-06
-3.39875861020324e-05
-2.99572121718136e-05
-2.58802674527176e-05
-4.23431614277763e-06
-1.15958312996724e-05
-9.05240578760279e-06
3.99564220851177e-06
-1.26707862215513e-05
-3.12850747167266e-07
-5.85601981594507e-06
-2.037412029388e-05
-2.95332375891064e-05
-1.35492270652764e-05
-3.66723858205083e-05
6.56228036934487e-06
-1.59956077306099e-05
-5.04362629725711e-05
-1.80344264880976e-05
-3.50892220592778e-05
-5.96390536715554e-05
-4.0870309731981e-05
-4.47228817384642e-06
-9.47286249117133e-06
-4.29539136478564e-05
-2.57610893996617e-05
-1.55820759091975e-05
-2.22833309776464e-05
-2.20295966476213e-05
-3.74940927940927e-05
-3.41101451015278e-05
-1.67298039908239e-05
-2.86564032477054e-05
-1.22882031631775e-05
-9.46098088590042e-06
-1.97189578157079e-05
-2.96420464542573e-05
-2.67614720802717e-05
-2.38189441188007e-05
-2.76136748519896e-06
-2.09105118611686e-05
-1.29914971605178e-05
-2.25093344707261e-06
-2.64702154748891e-05
-2.44044298498499e-05
-6.83211748741629e-06
-7.37398932106493e-06
-6.46159677778361e-06
-2.80496584971821e-05
-2.66242060287561e-05
-1.3638368189067e-05
-1.80976641224906e-05
-2.72336942542949e-05
-3.0880799446755e-05
-2.16122953757082e-05
-1.53653601386261e-05
-1.09084557141905e-05
1.30647377229727e-05
-2.75500875144033e-05
-8.80748817902573e-06
-1.33524752605354e-05
-8.6441593119472e-06
-3.55134299163931e-05
-5.40452959131455e-05
-4.30259423592504e-06
-1.32743151336691e-05
-6.38837567038904e-06
-2.58148074839138e-05
-6.99362719028788e-06
-2.31651333533208e-05
-1.27480198182621e-05
-4.17962743925674e-05
-7.02493518307655e-06
-1.94499434130124e-05
-3.98326493113425e-05
-1.57352010873098e-06
-1.99764494168709e-05
-2.77977506927224e-05
-1.51529902440043e-05
-2.78604109926363e-05
2.24926193703499e-06
4.77559486881057e-07
-1.7420228624151e-05
1.86412351066387e-05
-1.94868864404036e-05
-2.0297550917498e-05
-1.5805581385599e-05
-1.57689684822458e-05
-3.23810978909504e-05
-2.73986554227252e-05
-2.68141385996439e-05
-7.99478518911113e-06
-4.64949628360377e-06
-2.55719955279779e-05
2.17144550705215e-06
-1.46328731516391e-05
-2.99022952127678e-06
-3.42018760793498e-05
-1.94656855754529e-05
-3.38330520558587e-05
-1.75096594678423e-05
-1.7838571948845e-05
-2.16187239111303e-07
-4.14147821419579e-05
-6.22381183702796e-06
-2.77969825318324e-05
-2.37926113861647e-05
-1.53222827856361e-05
-1.80364372205946e-05
-2.91552715727771e-05
-1.37492103238524e-05
-4.00923753901016e-05
-2.6601969742946e-05
-5.8316065367242e-05
-2.8295158504433e-05
-1.95643771089763e-05
-3.53508850968056e-05
-1.37385695644508e-05
-3.98827607385757e-05
-1.25158925790973e-05
-1.47235874531476e-05
-1.3442747338824e-05
-1.58299570937615e-05
-2.10443829670911e-05
-1.54079491801929e-05
-2.84255000750805e-05
-1.5220370356668e-05
-2.36743855678087e-05
-3.89564866512298e-05
-2.98197957502202e-05
-2.21177032667074e-05
-3.30132684967863e-05
4.84241329791064e-06
-1.84069125498688e-05
-2.8234447328701e-05
-1.76233791226704e-05
-2.49125060429271e-05
-2.35249557737271e-05
-3.82923626343853e-06
-2.97210141721124e-05
-4.75514605226103e-06
-2.0633273058782e-05
-3.96214969190043e-05
-3.29183575657515e-05
-6.86569275278123e-06
-3.46741109802478e-05
-2.15070154333742e-05
-1.47696918489486e-05
-3.43280335554728e-05
6.95525288211091e-06
-5.05662875614947e-05
-1.90590858751522e-05
-3.006198238681e-05
-3.36729718548229e-05
-9.57676106539078e-06
-2.42814580671889e-05
1.06199511823106e-05
-3.05954071040307e-05
-4.24067878101234e-06
7.89393574134154e-06
-1.48282398920113e-05
-3.33516720710159e-06
4.14575648283431e-06
-1.54807010375403e-05
-3.35245520575953e-05
-1.83901957959887e-05
-3.84695819106938e-05
7.2929442642218e-07
-2.14802696359186e-05
-1.32365450521362e-05
-2.83194000905694e-05
-2.21797671203329e-05
-1.78958292637388e-05
-2.07010915983442e-05
-3.64561392974909e-05
-2.72523715541398e-05
-1.2592582638538e-05
-1.94802717884545e-05
-1.64713435935153e-05
-1.63447547082024e-05
-2.14024089751312e-05
-1.47708376386764e-05
-2.25888939462793e-05
-2.04488850341608e-05
-9.71713188167404e-06
-3.62859864134824e-05
-2.8455478838671e-05
-5.05335931465594e-06
-3.84542441508179e-05
-3.32331022045957e-05
-2.4299172323143e-05
-2.91151677459205e-05
-1.75909838152995e-05
-3.87092757185994e-05
-1.0406582855891e-05
-1.7482629505246e-05
-4.43930543834472e-05
-3.93446519884714e-05
-2.36544602537986e-05
-2.28933628212886e-05
6.10270820548993e-07
-4.88897289644697e-06
-2.64870976208231e-05
-2.90872106011861e-05
-2.50929595255456e-05
-1.77777065310025e-05
-1.76606879279885e-05
-1.5939059773196e-05
-1.67125276277219e-05
-3.85750997130607e-05
-5.60916745292921e-06
-1.09650984106749e-05
-1.87196843462173e-05
-1.76299678350519e-05
-2.13081201600166e-05
-3.01853803756965e-06
-1.41292330323867e-05
-3.52920613975987e-05
-2.63911642259783e-05
-2.46442597564996e-05
-3.34914275200795e-05
-2.31099804648101e-05
-2.76109714375051e-05
-1.25413650856888e-05
-9.21862666391399e-06
-2.64900023691588e-05
-3.41240323540068e-05
-4.13215989997126e-05
-3.07025054861633e-05
-3.87492937966102e-05
-8.8408219452281e-06
-4.90172418457549e-06
-2.36536438835336e-05
-3.17620966287977e-05
-5.6412795415473e-06
-1.12819318047645e-05
-2.46040712783419e-05
-7.79751967809108e-06
-4.5187400212867e-06
-2.75136356326968e-05
-2.11400144916797e-05
-3.78469476930259e-05
1.20508449988962e-05
-2.17350735074307e-05
-2.8333096994709e-05
-2.37583110747001e-05
-4.92211235923107e-06
-2.81266151534933e-05
-3.53352845570457e-05
-3.44976264441412e-05
-2.20983515338531e-05
-2.0331405548599e-05
-3.49795877153555e-05
-1.15080537655705e-05
-2.17087338765349e-06
-8.42991118277458e-06
-2.02225541557318e-05
-9.17676737851977e-06
-2.51631678536071e-05
-5.13466368449684e-06
-1.74516812999985e-05
-1.76906085531306e-05
-4.75133447255303e-05
-2.37748648831949e-05
-1.54475065364419e-05
-1.72393269487923e-05
-2.22870906939663e-05
-2.18264865011387e-05
-2.7292657988601e-05
2.07698373012028e-08
-3.2232494528449e-05
1.79753575783055e-06
-1.83177818895992e-05
-1.88218074459128e-05
-2.54404384518554e-05
-1.15242487807079e-05
-1.47454346311262e-05
-2.05500550512732e-05
-2.27568483195145e-05
-7.75756162830433e-06
-3.63440518710897e-06
-2.91340470559326e-05
-1.46100180411474e-05
-3.1042113783254e-05
-1.61080841733755e-05
-2.16901116194046e-05
-2.85766916085485e-05
-1.53370563655007e-05
-1.77737049659631e-05
-2.45909517562005e-05
-2.05190437417709e-05
-1.98712198237818e-05
-2.80581690390771e-05
-5.14189154630151e-05
-6.16521260637079e-06
-8.70675257868262e-06
-1.01622795113579e-05
-6.38969159290073e-06
-1.20440716012993e-05
-2.99748512236893e-05
-1.74996220499828e-06
-1.89842982612286e-05
-2.07872397615819e-05
4.19205466597113e-06
-1.76408014881549e-05
-3.85551758808102e-05
-8.34860094881463e-06
-2.19579384104819e-05
-2.31364480527643e-05
-9.87528407239128e-06
-2.87574597452267e-05
-2.28930729766452e-05
-2.36085738350621e-05
-1.23344934165031e-06
-1.82137241274395e-05
-3.80832481711891e-05
-4.65523232266162e-05
-1.89793551519198e-05
-1.8783266592028e-05
-4.59777296335983e-05
-2.97549519540193e-05
-1.68616754094997e-05
-3.28399208592642e-05
-2.5257548047438e-05
-1.8175776844603e-05
-2.30900297763292e-05
-3.58129910499314e-05
-7.09694236077979e-06
-2.74550307023368e-05
-1.06014350259221e-05
-3.77886731086035e-05
-1.19328931334941e-05
-3.73078116557057e-06
-2.77884261867235e-05
-3.09998221266917e-06
-1.9827906943658e-05
-3.85177000015854e-07
-3.29462235200353e-05
1.08296311663207e-05
-2.85523927126249e-05
-1.14141425260029e-05
-1.20594441371256e-05
-3.00459527442057e-05
-2.44520441832081e-05
-1.74197677141209e-05
8.68459442274982e-08
-1.54842151035928e-05
-1.22115213284184e-05
-3.49042689816416e-05
-2.39301133675461e-05
-1.78717621273153e-05
-3.53201907182376e-05
-3.24471357015566e-05
-3.92863886349671e-05
-3.30541346862159e-05
-1.3560708372768e-05
-3.58538477959312e-05
-1.73217059814124e-05
-1.22417869985695e-05
-2.63901976127973e-05
3.28341317163103e-06
-3.26083614385585e-05
1.11313037419416e-06
-1.20352076693513e-05
-2.08370838192122e-05
-3.02772390282499e-05
-7.69520950884117e-06
-1.9429275699697e-05
-1.60649465078999e-06
-3.01728087826235e-05
-1.72178471892121e-05
-2.32975559814125e-05
6.99825216836946e-06
-2.00754521421821e-05
-1.86999893745973e-05
-3.20926990431926e-05
-1.68026722494004e-05
-1.69145012222057e-05
-2.63038141925098e-05
-2.11413741532905e-05
-1.92131774431839e-05
-2.60758567330231e-05
-3.32130117089948e-05
-2.75571503440952e-05
-4.61686790014536e-06
-2.30651655358523e-05
-1.21229670849211e-05
-2.00992094335862e-05
-4.55412980025013e-05
-6.24158887650377e-06
-2.21459123047951e-05
-3.84055606147118e-05
-5.56050364935131e-06
-3.21793401827842e-05
-2.21479288460242e-05
-8.26450252968117e-06
8.28877312714453e-06
-3.74739148218802e-05
-1.24227182011076e-05
-2.18076914248395e-05
-2.023007739624e-05
-3.97634610041362e-05
-6.00844675991466e-06
-1.44109332531986e-05
-8.33552993543788e-07
-1.12796786956951e-05
5.84171892040772e-06
-3.1566909407719e-05
-2.30086031627635e-05
-1.85015271741393e-05
-1.57848095834089e-05
-2.60973180038116e-05
-3.34274788975149e-05
-1.9007198910947e-05
-3.27209079325839e-05
-2.02786345953607e-05
-2.99948978281554e-05
-3.35277521863695e-05
-1.01368857214648e-05
-3.30030282941548e-05
-4.00348887351006e-05
-1.54806560896452e-06
-2.35782637394916e-05
-2.86977599234076e-05
2.12716011867063e-08
-5.06082915753141e-05
-2.79889276500884e-05
-6.1139397757906e-06
-2.74432016962036e-05
-3.22392044981616e-05
-5.70357560536743e-06
-1.9084160516605e-05
-6.27823619292916e-06
-4.53087553223552e-05
-1.24598658193849e-05
-2.87914395926616e-05
-1.51079513316074e-05
-1.0757622241804e-05
-1.09525408831188e-05
1.36672465226831e-07
-1.31843091373895e-05
-2.15922723814521e-05
-3.16116454754854e-05
-1.72026301215411e-05
-3.31470334283086e-05
-3.99015857619779e-05
-1.3812110791854e-05
-3.88508839401023e-05
-9.13890527468788e-06
-1.68487802462404e-05
-2.05798807032227e-05
-3.41234173559457e-05
-1.02602505017693e-05
-4.42592506473336e-05
-2.1931244114281e-05
-1.19278023972264e-05
-1.22066803850661e-05
-2.42844238422017e-05
-1.9431431574616e-05
-2.13753012491399e-05
4.48779433100136e-06
-1.37143904888718e-05
-1.10265262462532e-06
-2.35720741109116e-05
-3.02361306484205e-05
-1.4411948866698e-05
-1.52653842227434e-05
-1.87021073299692e-05
-5.29253197205122e-06
-2.91581572820348e-05
-9.73747647102796e-07
-1.37412537506947e-06
-8.25149525180054e-06
-1.4902060745241e-05
1.45415428633124e-06
1.59913462538397e-06
-5.89161076997645e-06
-5.74714930076851e-06
6.92553117830192e-06
-2.54879795881278e-05
-2.84133567650184e-05
-1.85685921350067e-05
-2.20618960920177e-05
3.55694144247625e-07
-3.16599898589179e-05
-2.38965246901405e-05
-3.6397546872808e-05
-1.2346055854176e-05
-2.73139167416788e-05
-6.11090353329776e-06
-2.95279259903102e-05
-3.19428486876081e-05
-2.86523593402491e-05
-4.08548886872119e-05
-1.76424959388512e-05
-2.2590031529322e-05
-2.10965574268841e-05
-3.93458296532472e-05
-3.22902688046611e-05
-8.52328673723518e-06
-1.68283542582843e-05
7.76752272199153e-06
-2.48327043357401e-05
-3.59017356051492e-05
-1.25203475385165e-05
-9.32302557214646e-06
-4.75022295147815e-05
-1.71554650887382e-05
-2.27691932469979e-05
-2.4784159309675e-05
-2.74709295449133e-05
-2.28555332764775e-05
-1.16923944915198e-05
-3.80632059418793e-05
-1.57863123114561e-05
-1.17570331914645e-05
-1.4466965678185e-05
-2.62403459251026e-05
-5.38771859600437e-06
-2.2502415319729e-05
-2.49692876473618e-05
-2.20567560029191e-05
-2.50530188460586e-05
-5.90349247859667e-06
-1.98111855702834e-05
-3.38347903344566e-05
-9.47480282013577e-06
-1.62368738780482e-05
-2.5835566141602e-05
-3.37300017873249e-05
-2.05987112020789e-05
-9.75895902407091e-06
-8.56119369258428e-06
-3.39374981231493e-05
-8.34173522755521e-06
-1.37998974814889e-05
-3.18215130214512e-05
-1.93606060219244e-05
-2.47726923143933e-05
-2.71422311180993e-05
-3.04542803471058e-05
-2.71785384762128e-05
-8.45661378103681e-06
-5.94453513505265e-07
-1.43105650996132e-05
3.94095288484026e-06
-2.5391428975612e-05
-2.98010053080216e-05
-1.31631068017724e-05
-1.2338704074292e-05
-4.55218576171186e-06
-1.79789596283401e-05
-2.2808115409698e-05
-5.41055782252087e-06
-2.89031257303331e-05
-3.39588722803692e-05
-1.97170110122499e-05
-2.64645906952465e-05
-1.47905722502121e-05
-2.99612558978842e-05
-3.03013613285272e-05
-2.08981848191642e-05
-4.57900460985891e-06
-1.6225034354934e-05
6.47279313455721e-06
-2.43328131174376e-05
-3.46214229365596e-05
-8.22237348572493e-06
-2.07170214236578e-06
-2.5669193983311e-05
-2.91677413132162e-06
-2.17885985198646e-05
-2.00833896786736e-05
-3.52197869086111e-05
-2.3707771382543e-05
-2.11996073456274e-05
-4.33172603168233e-05
8.68099843602277e-07
-2.09743141481934e-05
-2.39007954071718e-05
-9.19099525601356e-06
-3.01718309572528e-05
-1.16349375674271e-05
-9.49232513578954e-06
-2.15901596667344e-05
-2.00505398964701e-05
-3.40718021650612e-06
-1.52507917383967e-05
-1.46311362871057e-05
-2.571848675886e-05
-2.99450163553333e-05
-2.3638043474745e-05
-3.0910237022205e-05
-3.28988408912812e-05
-1.2417304694687e-05
-2.50682998235907e-05
-1.8704223147986e-05
-3.92750047662243e-05
-1.48567345605198e-05
-3.27057390250054e-05
-1.61903508037373e-05
-2.22183305607562e-05
-1.16467820203631e-05
-4.75825473081547e-06
-1.68564034499559e-05
-9.83703673876139e-06
-2.30950801970759e-05
-1.82757130080428e-05
-1.80249992079912e-05
-2.11599746603646e-05
-2.88425408972954e-05
-1.93756417195043e-05
-2.96786371531872e-05
-1.80373724622994e-05
-3.23556685003121e-05
-1.96444999358385e-05
-1.18067134737913e-05
-2.41712832466307e-05
-2.27226498865709e-05
-1.45118515394362e-05
-1.86627267484001e-05
-2.46899249558728e-05
-1.03744102453914e-05
-1.13083073613993e-05
-3.39045729506307e-05
-3.71754944248146e-05
-2.29231141821285e-06
-1.49467699681877e-05
-1.849869687119e-05
-7.22644262896305e-06
-1.43635893765816e-05
9.37800498187685e-06
-1.71794707061462e-05
-1.13201666034215e-05
4.18910321416753e-06
-2.03679265331761e-05
-8.872575770018e-06
-7.59440407387105e-06
-1.75431878229398e-05
-3.64377862045546e-05
-3.34040826391301e-06
-1.71115409510471e-05
-1.61182290998758e-05
-3.18972354830088e-05
-2.58317980133597e-05
-6.98299300869119e-06
-1.95809842338329e-05
-3.46491408571611e-05
-2.78643891426106e-05
-2.5889481197242e-05
-2.91604271568041e-05
-3.66991227492223e-05
-3.29743004529545e-05
-1.8628842073412e-05
-2.86970355413321e-06
-1.27450058136109e-05
-2.4939550243545e-05
-4.28954430711241e-05
-1.64568353626329e-05
-2.1753728614619e-05
-3.6910675698263e-05
-1.99550739768611e-05
-2.3855495333866e-05
-3.81900515795121e-05
-2.70827471410091e-05
-3.04735515035013e-05
-2.67464370519235e-05
-2.7590345288764e-05
-1.40991362090889e-05
-3.36096715160499e-05
-3.87919175822179e-05
-4.88531185288874e-05
-3.91762808791712e-05
-3.34175809434353e-05
1.9680734248262e-06
-9.02013095947838e-06
-1.25406690672194e-05
-8.58194500574692e-06
-3.35546177646679e-06
-1.91441959459686e-05
-1.48285109624001e-06
-2.97236530414324e-05
-4.00586598506444e-06
-1.56022902912993e-05
-5.35266365863413e-05
-2.45881482486184e-05
-1.51814206610846e-05
4.37404540134748e-06
-2.58714055918011e-05
-1.42674935527913e-05
-1.09015889557421e-05
-3.11741408316984e-05
-2.16867318381122e-05
9.49306875503131e-06
-3.20909420411016e-05
4.4697212767718e-06
-1.02958300500695e-05
-2.70839681554979e-05
-1.54132697899076e-05
-3.06294060248544e-05
-2.65709180105696e-05
-1.30030443176341e-05
-2.35240041035498e-05
-2.79277742669093e-05
-7.32122200361632e-06
-8.55426867266232e-06
-1.18970200445214e-06
-3.08273156261723e-05
-1.20572346212308e-05
5.33459690543114e-07
-3.33391581534587e-05
-1.62003692741837e-05
-2.3064943041979e-05
-6.84220274634787e-06
-2.86079453592334e-05
-4.13140248097334e-05
-3.0492700483362e-05
-1.63868066212324e-05
-3.38730169958937e-05
-2.8917420530176e-05
-4.27778766540463e-05
-8.14540846925198e-06
-2.30319219307234e-05
-3.96470770485608e-05
-1.36453154938741e-06
-2.53619013768325e-05
-3.75754073997246e-05
-3.85700764852035e-05
-1.53374769348493e-06
-2.07131426308236e-05
-1.85208303200714e-05
-3.53125521703558e-05
-3.43019493327033e-05
-1.87930537554002e-05
-2.46667321028507e-05
-1.96186946890638e-05
-4.33813944991168e-05
-1.76418111520524e-05
-1.35233500863192e-05
-3.15829177047738e-05
-2.19546622117772e-05
-1.86719300863693e-05
-2.08466397047991e-05
-1.76867391071847e-05
-3.70629000282157e-05
-2.23165794333826e-05
-2.23469952485502e-05
-4.64925017126619e-06
-1.9960269834215e-05
-2.75469369217129e-05
-5.78276414113893e-06
-1.82627525257202e-05
-3.08342543827746e-05
-1.10595894190855e-05
-3.49026004623005e-05
-4.24847614906015e-05
-2.38669342710015e-05
-1.55913242152522e-05
-2.04590685072968e-05
-3.22426946844221e-05
1.29970126505198e-06
-1.49373532460023e-05
-3.34993356651509e-05
-2.07834746115526e-05
-3.03599258835933e-05
-1.55734159887067e-05
-2.23794400803402e-05
-1.73142311891926e-05
-2.26211287812851e-05
-1.4414338914561e-05
-5.56592744665048e-06
-9.37279966493529e-07
-3.27555751822764e-05
-3.36976035057543e-05
-1.02308096340163e-05
-2.35848171346942e-05
-2.65771832469879e-06
-1.31450130174744e-05
-1.16406642409555e-05
-3.80550317526698e-05
-1.41180887709404e-05
-1.39021019813161e-05
-2.57742917253057e-05
-1.24414421404899e-05
-2.49220623733204e-06
-3.03763830668863e-05
-4.53166461899173e-05
-1.88627369126106e-05
-5.69130771691844e-06
-1.52269116739892e-05
-2.75289539556833e-05
9.0869247474514e-06
-5.10478292227691e-05
-4.39061681084242e-05
4.98284083931565e-06
-2.67435057258488e-05
-1.86428548245838e-05
2.33287680293928e-06
-1.26794952603914e-05
-7.74154091283381e-06
-2.93100595819178e-05
-1.5504271744548e-05
-2.07661361469709e-05
-5.41494470307188e-06
-7.2719805224966e-06
-3.25476954176435e-05
-2.70744409429526e-05
-1.58487644797292e-05
-8.06393326911532e-06
-9.07667565277756e-06
-1.74902093380077e-05
-1.31672550376312e-05
-2.13622995912287e-05
-3.37267581957883e-05
-1.93023477582417e-05
-1.68022356838478e-05
-4.55855055241596e-06
-3.45700777084468e-05
-1.9049192579442e-05
-4.29211478161221e-05
-2.28228253354103e-05
-1.36387043375939e-05
-2.42368731120237e-05
-2.08515321575502e-05
-1.94752647730165e-05
-3.18913449594538e-05
-4.84269728816978e-05
-2.45173890141973e-05
-3.24759384983162e-05
-1.25733770654552e-05
-2.10284598016943e-05
1.04689705102633e-05
-3.23805283766446e-05
-1.47219499545362e-05
-3.34797462090698e-05
-8.96941369999956e-06
-3.39976557814292e-05
1.88972738744141e-06
-2.38673261518975e-05
-2.3990851513497e-05
-1.44582272021119e-05
-2.01743812593932e-05
-2.54450119272157e-05
-1.17315992757823e-05
-1.47874916226689e-05
-1.8003183016253e-05
6.47213001170433e-06
-2.54506410309413e-05
-2.30764573177951e-05
-2.46378431181307e-05
-2.58533862336982e-05
-2.44202380947961e-05
-1.03072998813593e-05
-2.15420840766743e-05
3.51002816747921e-06
-2.48449652818899e-05
-1.36084701817623e-05
-1.18215725910498e-05
-1.47493753246343e-05
-2.68095536213221e-05
-2.85421827990017e-05
-2.10917077468626e-05
4.59100163417946e-06
-2.78167387880346e-05
-1.97261472533775e-05
-3.25711092159516e-05
-3.57744147279129e-05
-1.07394305162502e-05
-1.80408052410131e-05
-2.58938303488339e-05
-7.8673480742731e-07
-3.17629480120967e-05
-1.97253433465042e-05
-1.62563534796384e-05
-1.45959307218773e-05
-9.73598616578472e-06
-1.02457543419454e-06
-2.06529357430868e-05
-4.10788113421007e-05
-1.95325742462653e-05
-3.78044338613468e-05
-2.00236689437363e-05
-3.6669613168229e-05
-1.76612085708607e-05
-2.15394434610168e-05
-3.91277982716818e-05
-2.47347446004134e-05
-2.7434018433593e-06
-3.30294591883907e-05
-1.57380917638033e-05
-3.21098281238309e-05
-1.73984237113298e-05
-1.00351745621253e-05
-2.99767851951604e-05
-2.31133189591295e-05
-3.23325124931418e-05
-3.07164190304192e-05
-1.42771698766162e-05
-1.43609459130688e-05
-2.75319641277925e-05
-2.56267196506587e-05
-1.6930454704316e-05
-6.11051294661457e-06
-7.14061157310623e-06
-4.29721725394467e-05
-2.69015864760206e-05
-1.46277946494589e-05
-6.52180861718945e-06
-1.65773790543356e-05
-1.44019458315241e-05
1.79633489914158e-06
-2.989150088234e-05
-5.63770266314963e-06
-1.14104104652911e-05
-2.59543531196277e-05
-3.386076575772e-05
-2.86441971310794e-05
-1.70493176055764e-05
-6.22415485663097e-06
-3.65716698138249e-05
-3.63932848178472e-05
-1.12741310343107e-05
-2.06844011656654e-05
-1.63412478862127e-05
-1.52375241676611e-05
-1.93177594859642e-05
-3.4982872959914e-05
-1.50502680148007e-05
-2.43954972247051e-05
-1.50616176864161e-05
-2.94393335741555e-05
-1.9850340995868e-05
-2.28424473714406e-05
2.6835231485238e-06
-1.2831611346764e-05
-2.5536268586062e-05
-1.39163386240521e-05
7.98260284047055e-06
-1.5902981732988e-05
-2.28527220772618e-05
-1.71424921798123e-05
-3.16868028939073e-05
-3.12465687163027e-05
-1.6621864072191e-05
-1.82310183036656e-05
-2.60291673633504e-05
-2.21598320789775e-05
-1.09367600440478e-05
-9.16211533670557e-07
-1.27014545234272e-05
-3.54027814219762e-05
-1.34126321308466e-05
-3.09847638799335e-05
-5.43555860578592e-06
-8.39865750427399e-06
-6.23444667693591e-06
-2.16452202625152e-05
-2.9126798145085e-05
-2.6218548034251e-05
-2.4564806084394e-05
-2.50885280341797e-05
-1.21259998974152e-05
-1.13302423497416e-05
-2.39861198134318e-05
-4.02515099888214e-05
-1.56927287176394e-05
-1.77857376220423e-05
-4.41959366597962e-05
-6.33742895625232e-06
-3.59493459416406e-05
-3.206105043893e-05
-2.47714255337898e-05
-2.7125622883712e-05
-2.62277574460548e-05
-8.04272914269635e-06
-1.60123871748399e-05
-1.64838891036611e-05
-1.92188137537432e-05
-1.94323990361851e-05
-2.97695916204402e-05
-3.55868909424633e-05
-3.09682124009512e-05
-3.55298416094337e-05
-2.9381044201357e-05
-1.88729714348798e-05
-1.00836020377152e-05
-2.32163484158842e-05
-3.74331622636755e-05
-2.55086192539551e-05
-2.70657993424977e-05
-1.63655152867139e-05
-3.53970384842258e-05
-3.65386122098504e-05
-3.36662658259459e-05
-2.5248275682147e-05
-1.53477330343054e-05
-3.44050091493918e-05
-2.28571648111325e-05
-1.30763746442093e-05
-1.36797673270664e-05
-2.19084071039257e-05
-4.22503651126281e-05
-2.05530130839564e-05
-5.16098454177069e-05
9.53203733179462e-06
-2.2080030996591e-05
-9.71045845903697e-06
-2.4157216062041e-05
-2.09457765368118e-05
-1.37896657287098e-05
-5.77254506203406e-06
-1.771726073135e-05
-2.1126696760454e-06
-1.98243532670407e-05
-2.58844046848065e-05
-2.00578576231059e-05
-9.97417417598514e-06
-3.6414943952022e-05
-4.13293691990448e-05
-4.58420635153904e-05
-1.78940184935243e-05
-4.01036084852349e-05
-1.16945716402399e-05
-2.37319169858164e-05
-1.6665653769529e-05
-1.74386912948179e-05
-1.13092902568025e-05
-2.89258651043192e-05
-2.80096408764016e-05
-2.84739404846244e-05
-3.37583573619053e-06
-2.13886164724357e-05
-2.92733060815833e-05
-4.39229694253172e-05
-2.66087331153325e-05
-9.66063020460523e-06
-2.89877518375445e-05
-3.69144283933819e-05
-2.45404053436341e-05
-5.51885381038225e-05
-2.03883386913217e-05
-1.49683068096561e-05
-2.31432661923116e-05
-1.15060404065054e-05
-3.12100228363489e-05
-3.62326473221425e-05
-3.6102141865382e-05
-1.89269424130129e-05
-2.28759703896419e-05
-2.00082263904768e-05
-2.43349982190029e-05
-9.70470962890143e-06
-3.70487265782493e-05
-7.38629298103914e-06
-2.34575069556722e-05
-2.48474009265009e-05
-1.03530627234681e-05
-3.55123715743537e-06
-2.81571697314488e-05
-1.88482334937054e-05
-3.05737789361274e-05
-3.65047071079513e-06
-2.84203386981506e-05
-8.89565829006602e-06
-3.25238263928636e-05
-1.43749032039541e-05
-3.41738114618653e-05
-2.58024563416464e-05
2.36137397250118e-06
-3.87519905749479e-05
-3.35740947774497e-05
-2.60491386998144e-05
-1.23608170066958e-05
-3.60208673039304e-05
-1.47946143244524e-05
-2.16771863593417e-05
-1.54862992986702e-05
-3.06837118338646e-05
-3.8365295259899e-05
-2.77270534384802e-05
-2.2162105881699e-05
-6.19191456594474e-06
-2.87093906534626e-05
1.60811320574957e-06
-2.1737203649078e-05
-7.91199623760664e-06
-1.57950622829921e-05
-1.69827923156071e-05
-6.61278219722661e-06
-1.46179454821097e-05
-2.4297204442803e-05
-3.5274760380834e-06
-1.76041627614615e-05
-1.88195815316341e-05
-2.68424013604961e-05
-1.50637230114258e-07
-1.56713686918114e-05
-1.83539344883827e-05
-3.44124336414782e-05
-2.55090086479269e-05
-1.7055085084719e-05
-2.71108419631202e-05
-1.87717818282272e-05
-1.76238394389301e-05
-2.06016649495184e-05
-8.495717316372e-06
-1.13540936170398e-05
-3.91787067641415e-05
-1.42243749672192e-05
-3.47485061454011e-05
-1.88373508751083e-05
-3.82460485455752e-06
-5.58109588659309e-06
-2.73250326328015e-05
-2.3123814494433e-05
-2.30664091618827e-05
-1.45307153224921e-05
-1.64450162723361e-05
-3.28554304096433e-05
-2.75030569250293e-05
-3.76873712379335e-05
-2.81668261691961e-06
-3.06438955592731e-05
-3.38810640027977e-05
-3.0838638842551e-05
-3.82142567920663e-05
-1.8337940967634e-05
-1.68185605427673e-05
-3.38735615523643e-05
-1.92951275913474e-06
-2.25662641375305e-05
-1.94883956789977e-05
-2.33576198252304e-05
2.35652409464801e-07
-6.33361748313093e-06
-2.0466380670362e-05
-1.98529979364872e-05
-1.23343722140939e-05
-2.42919417047891e-05
-1.14735386543891e-05
-2.28997289899925e-05
-3.24000476859439e-05
-2.35338453699335e-05
-7.14583844246853e-06
-2.41978713121476e-05
-3.93642826991904e-05
-9.27656951219797e-06
-1.03974000448021e-05
-1.23405443720858e-05
-1.44196866084526e-05
-3.5472523785726e-05
-2.20362796584668e-05
-1.34793359853674e-05
-2.39092370497862e-05
-3.40889505811728e-05
-3.01803974129711e-05
-1.45631075001181e-05
-2.38897833234244e-05
-3.381153135586e-05
-2.6814981588563e-05
-1.69803776349846e-05
-2.95030020081561e-05
-4.54508081137684e-06
-2.23248975911901e-05
-2.26601494854699e-05
-2.57717449320502e-05
-4.51570980797779e-05
-1.42463995496491e-05
-3.7436217857514e-05
-1.36836440541395e-05
-1.56143084278826e-05
-1.49739393034916e-05
-1.65004481050529e-05
-3.30997186377733e-05
-1.58634250917156e-05
-1.49490573543017e-05
-1.34806340985986e-05
-6.3573999592218e-06
-4.79255877157014e-05
-1.19705724448198e-05
-3.43809541595156e-05
-2.29278590797784e-05
-2.54028093732524e-05
-8.52905169169576e-06
-1.92295065308009e-06
-3.04404494479104e-05
-3.58574518485235e-05
-4.84212855788079e-06
-2.3043727315402e-05
-2.85357921936429e-05
-3.28673159350188e-05
-1.7931914950922e-05
-1.01145745111488e-05
-2.17810698811563e-05
-3.35127742130112e-05
-2.16108908100339e-05
-9.13938223661238e-06
7.04701558828573e-06
-3.27041363329748e-05
-2.08666732224666e-06
-3.38589138012739e-05
-1.07525487097628e-05
5.27928623892609e-07
-2.97125348070801e-06
-4.98930390455329e-06
-3.82552286040722e-05
-3.24541822572753e-05
-5.55149248014339e-05
-2.08160747447796e-05
-3.85608155627112e-05
-2.23345143641981e-05
-1.46699272829332e-05
-2.30251116693084e-05
-2.26372512946776e-05
-3.66450546099556e-05
-7.73348738181362e-06
-5.02234029644221e-05
-2.02530917168862e-05
-9.90538161480195e-06
-1.88582607160144e-05
-1.37453660336383e-05
-1.85665748820759e-05
-1.81301801351608e-05
-2.43370745348119e-05
9.19722658252784e-06
-9.36721798560953e-06
-2.52717816177019e-05
8.71212794885762e-06
-3.58633736868069e-05
-1.17152813957729e-05
-2.97677741965192e-05
-2.34013006609887e-05
-2.58569725166085e-05
-1.52839266216733e-05
-3.31001841875028e-05
-2.61195554876263e-05
-2.45658318437056e-05
-3.9631129737622e-05
-2.28781916352783e-05
-1.48073054363663e-05
-1.36921086453147e-05
-2.88468792710998e-05
-1.67269147894735e-05
-1.59278261179692e-05
-1.53060778124875e-05
-3.14226492225343e-05
-3.48577462458732e-05
-2.55208788389153e-05
-1.55674004086593e-05
-1.00776849854229e-05
-2.75730852658573e-05
-2.33227676330726e-05
-2.10324947925978e-05
-1.04650928237039e-05
-2.87052672292046e-05
-1.51580772580485e-05
-1.67259302819019e-05
-3.0916774069994e-05
-3.74432265695084e-06
-2.50663765025041e-05
-1.58012582240085e-05
-1.35116547351076e-06
-1.96870287785582e-05
-1.1083319268664e-05
-2.84280776225947e-05
-9.2503198950298e-06
-1.51244626228487e-05
-5.13355275866301e-06
-1.08617823848397e-05
-2.38373279572682e-05
7.48564162210938e-06
-3.71290746151576e-05
-5.59149554039956e-06
-2.5541429009134e-05
-3.07951940977421e-05
-3.56298552594245e-05
-6.71821219283649e-06
-2.10404978720818e-05
-2.19518911080423e-05
-1.01297375579161e-05
-2.75127892746855e-05
-3.19962534392609e-05
-2.52259784277784e-05
-2.1246355773745e-05
-1.56900513945834e-05
-1.94381957943862e-05
-3.76614241860688e-05
-3.00781406889483e-05
3.25075256076992e-06
-2.67829928726795e-05
-1.5353292130726e-05
1.50200793766346e-05
-3.64367419140702e-05
-5.14287120163181e-05
1.35654381989837e-08
-2.60270405283451e-05
-1.36304845103058e-05
-2.3630512404567e-05
-3.06960527652384e-05
-2.69269162539697e-05
-2.86335904196324e-05
-2.19605941933522e-05
6.34189949420231e-06
-3.20718154226773e-05
-2.45100311165973e-05
-2.55885937348904e-05
-1.28382139989601e-05
-4.52978355035942e-05
-2.89498542596771e-05
-2.78026832605209e-05
-8.04309206885887e-06
-2.31533251227123e-05
-2.62901533476912e-05
-2.40213407732501e-05
-8.61082664868564e-06
1.62695562846579e-06
-2.80740829221773e-05
-1.33083406925043e-05
-8.99801027260955e-06
-2.82997120745444e-05
-1.1403063156367e-05
-3.70340471304046e-05
-1.11359719895252e-05
-5.92241272262697e-06
-1.80047161115361e-05
-1.36189577507731e-05
-2.84741846137291e-05
-1.85927139136548e-05
-2.02637990767679e-05
-2.00252399281227e-05
-1.40372380600405e-05
-4.47087047699734e-07
-1.89077268860598e-05
2.03255790289626e-07
-3.73712805050678e-05
-5.29967945784636e-07
-1.28708212188542e-05
-2.73886933578594e-05
-1.73752913803566e-05
-2.98968668911138e-05
-1.67919416069807e-05
-3.39156203570795e-05
-2.06380352284254e-05
-1.80654625981326e-05
-2.78995103784461e-05
-1.40880052287198e-05
-2.39182914901116e-05
-3.81331736007128e-05
-1.4914506397252e-05
-3.9436918111448e-06
-2.06400446147308e-05
-3.45386687379507e-05
-2.55963858515936e-06
-1.25856362253841e-05
-2.76588888393534e-05
-1.71236289782714e-05
-1.74782100493938e-05
-7.33260774426089e-07
-1.67030990073558e-05
-2.00216344568011e-05
-1.78711314131373e-05
-3.21844836002867e-05
-1.85420897185088e-05
3.29619130280812e-06
-2.83620589344826e-05
-2.70364401003648e-05
-3.29908885358079e-05
-5.09143678771468e-06
-1.94104678392168e-05
-8.2265150549298e-07
-3.78897441315714e-06
-3.3506988485122e-05
-3.60841046948763e-06
-3.65340326525122e-05
-6.23575047787938e-06
-3.47781622238837e-05
-2.95521055479778e-05
-3.49409045736646e-05
-3.22588762776935e-05
-2.23217188917899e-05
-2.83709027599253e-05
-1.35159566200084e-05
-2.08445786146438e-05
-7.77847481582893e-06
-1.94891061695186e-05
-3.78166535370125e-05
-1.10949380827262e-05
-3.39500211514196e-05
-4.2851564020077e-05
-3.1519794174675e-05
-3.71929337150094e-05
-3.32920685669982e-05
-2.35126119948165e-05
-2.46168785576915e-05
-3.21192415478191e-05
-3.49553294098114e-05
-2.22067208024811e-05
-3.08508821159063e-05
-5.07339178148899e-05
-3.72252219673089e-05
-3.274259461393e-05
-2.0936713990328e-05
-2.49777485729692e-05
-3.91702362538879e-05
-1.69736888665557e-05
-2.19876530697104e-05
-1.54514746388677e-05
-1.339744456859e-05
2.34439045402099e-06
-1.71279439565888e-05
-3.27892233886134e-05
-2.67509673687665e-05
-2.17996386983058e-05
-3.44431630855207e-05
-8.51589738682388e-06
-2.15027427496405e-05
-1.99756312165436e-05
-3.38861768344623e-05
-5.13116073553801e-07
-2.03569054938204e-05
-1.21399574261571e-05
-2.51764907930181e-05
-3.09596379470788e-05
-1.13930636045939e-05
-2.73029625143281e-05
-6.61989060102099e-06
-1.7754122819522e-05
-3.02977544260585e-05
2.08586293258781e-05
-2.53210646448029e-05
-1.28837160394676e-05
-2.45631235650473e-05
-6.98024243971346e-06
-3.43474105955685e-05
-2.61179307359907e-06
-2.23311503239278e-05
-2.5420413226292e-05
-1.25642906757462e-05
8.12265407663041e-06
-1.81306255093269e-05
-2.0077534887541e-05
-1.35812323870494e-05
-1.90820246078198e-05
-1.09155358548504e-05
-3.23304472058216e-05
-2.01769300590407e-05
-1.77549655054067e-05
-2.19483529739786e-05
-1.10423464612676e-05
-2.98884566406092e-05
-3.74073783309773e-05
-2.18263410953717e-05
-2.2080735905178e-05
-2.33471909046694e-05
-3.99160533542983e-06
-2.55344905304785e-05
-2.7593242658857e-05
-2.17013389210215e-05
-2.9094238335162e-05
-3.33207396491361e-06
-9.56130997792311e-06
-1.69299686295983e-05
-1.18539681764036e-05
-2.88453603387521e-05
-1.49397325524136e-05
-2.04807460416588e-05
-1.07411041421802e-05
-2.14777557902253e-05
-1.75960293429593e-05
-2.22509551086003e-05
-1.13429123651644e-05
2.11248257112594e-06
-2.93067829773486e-05
-5.7357391178585e-06
-7.49785192792432e-06
-2.23776388760249e-05
-1.04878440300959e-05
-2.28588739527396e-05
-2.69683949450662e-05
-1.38041749742241e-05
-1.60796378263206e-05
-3.17481710411196e-05
-1.50231053555443e-05
-3.66222127236788e-05
-1.54332721954404e-05
-2.7711405709071e-05
-2.44892865700948e-05
-4.05155362243374e-05
6.87869687529323e-06
-1.05617244980888e-05
-3.8701502711052e-05
-4.55980090741027e-05
-1.83205778195644e-05
-2.80638282834131e-05
-2.25132597835426e-05
-2.53021531072576e-05
-4.17289671191044e-06
-1.7590311219241e-05
-1.36600818113088e-05
-3.91146513590215e-05
-2.13394188543217e-05
-1.81651434634709e-05
-2.50733181779176e-05
-2.14680169633495e-05
-1.21482392309687e-05
-2.06934094228282e-05
-1.20640198407571e-05
-1.95543861347917e-06
3.50806528504766e-06
-4.16064282779574e-06
-8.32673471040183e-06
-1.99062212066752e-06
-3.57934648567745e-05
-2.60634857387288e-05
-5.82821514405074e-06
-2.26130320512954e-06
-3.97737054908879e-05
-2.51991705818928e-05
-2.45186573683827e-05
-3.24828883633504e-05
-1.48613880833659e-05
-4.86608871897502e-06
-1.95686551423322e-05
-3.90153132700855e-05
-8.88363799984802e-06
-1.51190993573034e-05
-2.47054651330936e-05
-3.19772673520874e-05
-2.3948739940395e-05
-1.66626874283564e-05
-1.80356175583012e-05
-1.15134939538489e-05
9.40938669245325e-06
-2.61123182336761e-05
-1.3768564411947e-05
-3.25578036205278e-05
-1.0024644594661e-05
-5.79633884749281e-06
-1.75878393177355e-05
-3.29348880866222e-06
-3.10925788454118e-05
-2.35026339937015e-05
-1.74250388760407e-05
-3.45220133416579e-05
-1.02217479386003e-05
1.58140437364449e-06
-2.15930845032288e-05
-2.24761982869132e-05
-1.18673338067999e-05
-9.08998799635536e-06
-1.76187860066211e-05
-1.79777889410568e-05
-2.66197463637949e-05
-1.43738320008321e-05
3.69143203278727e-06
-2.86662976169324e-05
-3.21914337896903e-05
-2.37388894931446e-05
-2.12379838340263e-05
-1.42618227700893e-05
-3.0546486149643e-05
-3.63222799792911e-05
-2.67725620387173e-05
-1.97391329527069e-05
-8.55404023318271e-06
-1.73359942255013e-05
-2.86238942832469e-05
-2.23559087642763e-05
4.38446433208614e-07
-1.67925415319903e-05
-1.2905464564566e-05
2.6639352369923e-07
-1.01252240406415e-06
-2.01040492016157e-05
-3.09923908738963e-05
2.87928434918072e-06
-2.79578742936207e-05
-3.24897255009527e-05
-2.28679990697127e-05
-1.33795427545567e-05
-1.34937849263339e-05
-3.17946290785108e-05
-1.77648274947914e-05
-3.6659434529998e-05
-3.25176624887773e-05
-1.62517137213287e-05
-1.29061091539294e-05
5.98485267033617e-06
-8.36196076404372e-06
-3.14945141689969e-05
-1.05612608203191e-05
-2.35629012446042e-05
-1.93347273396893e-05
-2.29882751573285e-05
-2.4856443747706e-05
-1.83170562692569e-05
-2.04783668728221e-05
-3.3950035267301e-05
-2.4446696324681e-05
-1.60126282747342e-05
-2.22189598905648e-05
-2.52691386742077e-05
-2.69673497698075e-05
-4.45540006325886e-05
-2.78383682577766e-05
-2.69389711587399e-05
-3.59523173210606e-05
-1.09125672915243e-06
-1.67814206478456e-05
-2.06830133431099e-05
-2.38140794593329e-06
1.60630966464696e-06
-2.32159395835275e-05
-5.27195628326433e-06
-1.91274582540429e-05
-2.61709337223826e-05
-1.23822892443373e-05
1.28730832256746e-05
-5.79524169639248e-06
-3.32720309456058e-05
-3.91617360400789e-06
-9.11191823045201e-06
-2.75580231606463e-05
-6.42522650144726e-06
-2.07880093948485e-05
-4.74299086000236e-05
-1.67850414587806e-05
-4.60875945124531e-05
-1.52391729565034e-06
-1.22543782342958e-05
-8.83820072464126e-06
-1.40338139176404e-05
-2.78280442197474e-05
-3.93784745213064e-05
-4.39536893503427e-06
7.25648141326397e-06
-3.43965112865234e-05
-8.63378941250871e-06
-3.0791926929746e-05
-1.93719582784978e-05
-1.56009025036067e-05
-4.23918393431205e-05
-1.64761906878281e-06
-1.55703347055738e-05
-3.08125101081549e-05
-2.21764155109473e-05
