# Supplementary material for: Research on computational propagation and identification of mine microseismic signals based on deep learning
Source: PLoS One. 2025 Oct 22;20(10):e0334641. doi: 10.1371/journal.pone.0334641 (PMC12543183; doi:10.1371/journal.pone.0334641)
Supplement: S2 Data — (ZIP) [file pone.0334641.s002.zip › 000100500001849.xlsx_0.txt_24.txt.txt]

-4.28285503210269e-05
-2.60078671188495e-05
-1.62353509943081e-05
-2.2916773438929e-05
-2.36384300453857e-05
-2.89288683939699e-05
-2.7025384803856e-05
-1.98924890326932e-05
-3.42811230729343e-05
-2.61914341190326e-05
-2.44224420119668e-05
-1.41351403531619e-05
-2.23218277830842e-05
-1.80160127889316e-06
-1.53547546034126e-05
-3.0033355184518e-05
-1.09782150981733e-05
-1.33637106813857e-06
-8.48519999383072e-06
-3.44417057728609e-05
9.46194037804874e-06
-1.71006351215858e-05
-4.8161270769235e-07
-2.69109839243575e-05
-3.85881357943082e-05
-1.80545488723466e-05
-2.8037460762202e-05
-9.56860124642495e-06
-1.51184842980681e-05
-2.06513219034264e-05
-1.37054236503834e-05
-2.12988101994856e-05
-7.57981009098896e-06
-1.85672911886697e-05
-8.23225673295968e-06
-2.30782686718585e-05
-2.50183436997982e-05
1.85010526174671e-06
-3.10202743071727e-05
-1.85374901341632e-05
-2.9860694329682e-06
-9.29062375691231e-06
-7.12151557857233e-06
-2.2254550927339e-05
-9.790411570441e-06
-3.72589130776352e-05
-2.10469688538328e-05
-1.75009463196798e-05
-4.91376666815441e-05
-2.98372873041805e-05
-2.24978661497994e-05
-1.355103782667e-05
-2.4952552709772e-05
-3.9604130043153e-05
-3.01593095208018e-05
-1.86483151743243e-05
-6.11019942688695e-06
-3.32614195488998e-05
-9.27420045856342e-06
-1.42405831343623e-05
-8.68928064107909e-06
-3.41506939789854e-05
-9.06218165275307e-06
-9.08634538870349e-06
-2.03794438764382e-05
-3.41003803336336e-05
-2.60402050955943e-05
-2.59025333578246e-05
-2.87748815524876e-05
-3.80198019181531e-05
-2.02665112883647e-05
-2.85895169267826e-06
-1.98163284113844e-05
-4.36106752140745e-05
-4.60635617538133e-05
-2.16504723106379e-05
-1.69570489667258e-05
-3.39819995786632e-05
-2.1417456817892e-05
-2.49836095326934e-05
-1.37080286572695e-05
-2.19130737080938e-05
-3.26503627385608e-05
-3.99493125370696e-05
2.3861980877144e-06
-1.17708050252053e-05
-2.22852060448275e-05
-1.97996267180784e-05
1.25941363682005e-05
-1.16354467500901e-05
-3.11529620325235e-05
-1.71027154987575e-05
-1.30283667291906e-05
1.57312446047085e-05
-7.60693509418186e-06
-2.34425244918422e-05
-2.90949900281951e-05
-1.51631734667732e-06
-1.16723230336603e-05
-2.08139619298551e-05
-3.26209272411057e-05
-6.74664974480355e-06
-2.75980119948953e-05
1.03416501998728e-05
-2.27110462043634e-06
-2.53680072646796e-05
-3.7939873039566e-05
-4.92056955048477e-05
-1.62389253057258e-05
-2.4893947761203e-05
-7.64811715265963e-06
2.10083893691145e-06
-1.02350188740601e-05
-8.41771129784298e-06
-3.1164120105839e-05
-2.12317736848051e-05
-4.36104166022285e-05
-1.64828138655221e-05
-5.78938878248398e-06
-1.97408073087628e-05
-2.28754084500902e-05
3.8857279428709e-06
-6.22185209026339e-06
-3.76121257783774e-05
-1.39398112912758e-05
-1.28791200556799e-05
-3.67339433435921e-05
-2.97676402237243e-05
-1.1470500408569e-06
-3.38842728527258e-06
-1.73286386554293e-05
-9.00633263097424e-06
-1.88988013943281e-05
-1.99988854867016e-05
-1.38057553422383e-05
-2.76670719402703e-05
-2.1811219981315e-06
-4.51904384561625e-05
-2.8086282099336e-05
-3.10407750307345e-05
-3.31912994955706e-05
-1.05083558843192e-05
-4.03941782880471e-06
-1.83721685440324e-05
-2.43725732805682e-05
-3.76637869907556e-05
-1.96136048776974e-05
-5.11116322001729e-07
-2.75673838129824e-05
-2.81252021885234e-05
-1.73671398418044e-05
-1.08358041061462e-05
-2.36380661578436e-05
-1.11336488965504e-05
-2.42519999334107e-05
-2.24240496619545e-05
-2.03846907922433e-05
-2.44364846814434e-05
-3.60262507174071e-05
-2.19542563167808e-05
-1.6517466354002e-05
-1.02232574497718e-05
-3.33473193647279e-05
-1.62831631714282e-05
-3.47353628115883e-05
-3.31014304586165e-05
-1.14371518068829e-06
-1.40125148997309e-05
-2.16481936577169e-05
-2.28838422361437e-05
-1.23782954235673e-05
-2.00005365106037e-05
-1.35860469013489e-05
-6.90371876916766e-06
-2.91625497515967e-05
-2.88279112711556e-05
-3.17488332822053e-05
-1.76033958135012e-05
6.89355018074141e-06
-1.8653589360418e-05
-1.58703187804884e-05
-1.18378577185278e-05
-1.78395809696843e-05
-2.51591207980425e-05
-2.93340269632986e-05
1.05335735869044e-05
-2.39240940035851e-05
-2.71228999880843e-05
2.02303892739908e-06
-4.03211988633452e-05
-1.98718879148096e-05
-2.12888641895424e-05
-1.88836756651124e-05
-1.26722297630142e-05
-1.56966619994976e-05
-1.29583922787957e-05
-8.6807735156789e-06
-5.52650288057075e-06
-8.80139814766636e-06
-1.06496620641297e-05
-2.2966963403204e-05
-3.10614945064007e-05
-1.23535847971378e-05
-1.40953409153093e-05
-3.98020645211464e-05
-4.19180875579501e-06
-2.89238989480171e-06
-1.79994357749628e-05
-1.58148101048518e-05
-3.43103879501649e-05
-2.54607731786808e-05
-2.87752722028764e-05
-2.19953579853875e-05
-3.51033337336828e-05
-1.6989766056744e-05
-1.30514918082412e-05
-8.53633729735119e-06
-1.06166592412439e-05
-2.44453679448913e-05
-2.63865134994052e-05
2.03435009995157e-06
-1.46816679233167e-05
-1.58618671003836e-05
-1.84220856936736e-05
-3.24860226237901e-05
-2.17884268482492e-05
-2.89982064930584e-05
-1.11933553641508e-05
-1.59814142552477e-05
-2.77855433046151e-05
-2.04873119864846e-05
-1.98520542138078e-05
-4.1626539024313e-05
-9.77945415262575e-06
-3.6819554375436e-05
-2.26020892449659e-05
-1.20679832155014e-06
-2.30400855020072e-05
-2.3195854206406e-05
-3.47671630440827e-05
-1.60536703364092e-05
-2.12466640710329e-05
-1.48730137064539e-05
-1.88689480369966e-05
-3.21391525664317e-05
-8.3487573783855e-06
-1.928091710739e-05
-2.50452364402149e-05
-2.07750914208603e-05
-2.34642618378271e-05
-1.09729349322058e-05
-2.72196863476647e-05
-2.19003222931618e-05
-1.99827213402719e-05
-2.92397891813496e-05
-3.46894261503948e-05
-1.79808282518781e-05
-2.66823121787503e-05
-2.27105789951146e-05
-3.59583655933147e-05
-2.94157633237795e-05
-1.01687697862993e-05
-1.53998837232939e-05
-3.37898904106436e-05
-9.44281931148833e-06
-7.33160092614071e-06
-9.51225200164225e-06
-3.31752183063385e-05
-3.21779986609223e-05
-3.78752429552183e-05
-2.12269755444146e-05
-3.82387828049098e-05
8.01811068918611e-06
-3.38045834319195e-05
-2.51818051239537e-05
-4.28716009350297e-05
-1.59388174619659e-05
-2.09258179359596e-05
-1.69051492338523e-05
-3.01610664931657e-05
4.82821043679455e-06
-2.93046923298969e-05
-2.14647627892717e-05
-2.43962905819259e-05
-2.95459542643669e-05
-3.83595167520217e-05
-5.86496167723761e-05
-2.35188197604985e-05
-6.3135359401885e-06
-1.08536951532135e-05
-2.28827121290818e-05
-6.39172511067677e-06
-1.28629095183594e-06
9.03638996398928e-06
-3.02068496646564e-05
-3.3698050947131e-05
-3.74445814989512e-05
-2.09730753429961e-05
-1.19117461425535e-05
-2.89227544311931e-07
-1.52603359765879e-05
-1.80532331162121e-06
-1.27574892875181e-05
-1.94820278820977e-05
-3.35316446304586e-05
-2.92234634793273e-05
-4.34740874776462e-06
-3.10510200242684e-05
-1.40437400774048e-05
-1.30534062480088e-05
-1.95171618555333e-05
-4.83084600157995e-06
-1.48283497638765e-05
-1.36292120472362e-05
-2.82342368535134e-05
-2.95283182689389e-05
6.65768330578156e-07
-2.68367261599138e-05
-3.25045284781393e-05
-1.33620430451196e-05
-1.45906182109474e-05
-3.50941256095196e-05
-1.28796442213771e-05
-2.17248404770219e-05
-2.29369925269537e-05
-2.36861417351013e-05
-1.87730912536525e-05
-1.50509469605354e-05
-1.29700312236849e-05
-9.71698263973863e-06
-4.0860737480071e-05
-2.90531091896086e-05
-3.1524700168435e-05
-9.92724217359389e-06
-3.24360391017436e-05
-9.76934347633507e-06
-1.84028725929705e-05
-4.15119682333289e-05
-2.29468494943138e-05
-3.37595482373546e-05
-2.91539194114127e-05
-3.52846876181346e-05
-6.25526259199836e-06
3.64709665992504e-06
-5.77877919778493e-05
-4.29089033632863e-05
-4.07253149135118e-05
-4.48816862135764e-05
-2.16523749711143e-05
-1.74944451282962e-05
-4.71567251185743e-05
-2.31480385885817e-05
-1.74093036516677e-05
-1.7681692835815e-05
-3.33716957285633e-07
-2.30038142968207e-05
-3.14347612794954e-05
-1.19381378344304e-05
-3.82679648022291e-05
-2.63661439098536e-05
-4.2695164509344e-05
-2.74423640020606e-05
-1.50959969138016e-06
-3.86557817340654e-05
-1.41080430520883e-05
-3.80222237275595e-05
-2.33515932313127e-05
-1.87181311007939e-05
-2.64282289866223e-05
-2.46210905531715e-05
-2.0780370177818e-05
-3.45378776657455e-05
-2.48350363135959e-05
-4.05325827091413e-07
-3.21337155931122e-05
-2.60524869727902e-05
-2.00080707586628e-06
3.32561484817511e-06
-2.96135885850253e-05
-2.52924618500874e-05
2.56117886010579e-06
-3.6977856532841e-05
-3.52794394443357e-05
-1.53170656948007e-05
-3.42220677859834e-05
-2.74185795457401e-05
-2.0968185643871e-05
-1.70659057934966e-05
-1.89040764370634e-05
-2.18624344861747e-05
-1.00316326783911e-05
-2.03878488037346e-05
-8.47992310657843e-06
-3.8485140604968e-05
-1.33388699890873e-05
-1.76672108240099e-07
-8.95447033224297e-06
-6.59918769556165e-06
-1.44244786544807e-05
-2.55565889012405e-05
-1.96908024088641e-06
-2.71807332054845e-05
-4.35817207169944e-05
-2.23854978893474e-05
-4.21990038949765e-05
-3.26615939751528e-05
-1.7652969649453e-05
-8.69165333569345e-06
-1.55336191836621e-05
-2.61604217276091e-05
-3.31705913046004e-05
-3.67232870938968e-05
-1.64086881885624e-05
-3.6733762085465e-05
-8.57296836842731e-06
-4.38445803423144e-06
-1.3020347566548e-05
-1.57679613992107e-05
-5.96268272516265e-06
-3.43740037346535e-05
-8.24533632114642e-06
-4.01310765221274e-05
-4.49455196314141e-05
-1.62544788560542e-05
-2.12786909340414e-05
-1.80745228718436e-06
-6.10312864658239e-06
-5.73801174847289e-06
-3.76362274243101e-05
-2.02580482326241e-05
-1.2020334763941e-05
-3.64117694060754e-05
-3.94803844260576e-05
-1.86521758665075e-05
-5.05223303974162e-05
-1.48611776284249e-05
-2.9456242778937e-05
-2.7664881618642e-05
-3.22439001027603e-05
-3.0645857171222e-05
-1.13467133199561e-06
-2.22233340783978e-05
-2.41169203815974e-05
-2.38447344263197e-05
1.73432131652219e-06
-1.95135650000384e-05
-2.04002721740262e-05
-2.80438361454342e-05
-2.67735374660888e-05
-1.917645832446e-05
-1.11395685258915e-05
-6.78570721315517e-06
-2.05147743380819e-06
-1.50514391444791e-05
-2.60062655942012e-05
-1.47524764653523e-05
-1.21597190691623e-05
-3.4943313605904e-05
-1.97678014828933e-05
-2.12953283491717e-05
-3.19761421238611e-06
-2.56309414873908e-05
-2.30909911199575e-05
-2.00566755892089e-05
-2.6251128524493e-05
-9.70865514209046e-06
1.36295278273776e-07
-1.96027218706675e-05
-1.09372125291045e-05
-1.5184362618458e-05
-6.32588585890178e-06
-1.07834200249111e-05
-3.38953002738227e-05
-2.11643211913316e-05
1.09287496949351e-06
-2.8116119545828e-05
-3.57508455332228e-06
-5.70103122284028e-05
-1.70511918279656e-05
-1.53605573290277e-05
-1.03911271580367e-05
9.27888877734374e-06
-3.20610735602414e-05
-3.97950203741376e-05
-1.45998189063196e-05
-3.05841672573104e-06
-3.09522825975014e-05
-2.68906153095703e-05
-3.39966357611569e-05
-1.61522529784534e-05
-3.41227143232943e-06
-4.26504879294206e-05
-2.66889524119932e-05
-4.85364525558347e-05
-1.37795418432639e-05
-3.75739622847871e-05
-1.41550811660688e-05
-2.60564654990747e-05
-1.41809950004872e-05
-3.39995057317256e-05
-1.44785558977323e-05
-2.7220260094425e-05
-2.08625178816297e-05
-2.35168082580866e-05
-1.47366985577064e-05
-3.55002422223389e-05
-2.46828219433988e-05
-4.12983954032194e-05
-2.88346329066733e-05
-1.62053547664772e-05
-2.06141843734647e-05
-8.18753459770521e-06
-2.16368676350919e-05
-2.94970648448186e-05
-1.74934511485646e-05
-4.41105700717416e-05
-1.72326031028301e-05
-9.87553392107372e-06
-1.24026000336999e-05
-2.51332549840769e-05
-2.21000918549383e-05
-3.0150140722165e-05
-3.85591841313417e-06
2.64652447643282e-06
-4.76188043451271e-05
-1.6656562992377e-05
-2.78848558832614e-05
-1.5347086491394e-05
2.75011244573451e-06
-1.13637957977126e-05
-1.55353620966406e-05
-6.42778655440354e-06
-1.61716789839942e-05
-2.68528505588014e-05
-1.92911490545798e-05
-2.87225754748973e-05
-2.57675520575288e-05
-3.22263677273376e-05
-4.10197930098481e-06
-1.43845209541531e-05
-6.16584244839085e-06
-3.94778358325852e-06
-2.34802248816079e-05
-1.23229366773899e-05
-2.35350190286115e-05
-2.24066583217534e-05
-3.43667806617454e-05
-2.28332877189611e-05
-1.569845255855e-05
-5.59164188839294e-06
-2.81357396705769e-05
-2.84317222352796e-05
-2.50036162971116e-05
-3.29685900111758e-05
-2.31569808885364e-05
-6.66860310181665e-06
-1.21027547572516e-05
-3.64693746255622e-05
-2.97620438164067e-05
-3.19868265090552e-05
-2.68684523574383e-05
-8.34892162806876e-06
-2.04850940011308e-05
-1.91059633023359e-05
-2.10853420317131e-05
-2.42347786224911e-05
-4.40230550435414e-05
-1.48510166499335e-05
-6.37228679026554e-06
-3.06881238314203e-05
-9.81291375485485e-07
-1.58245763971992e-05
-2.01944111687882e-05
-4.25841442699511e-05
-1.8345060408137e-05
-1.25486541091965e-05
-2.7686660084803e-05
-6.78880424040926e-06
-1.52642255740338e-05
-2.4001111871839e-05
-2.31310352897558e-05
-4.49923196050811e-05
-1.81545439460664e-05
-2.72234052326345e-05
-1.70753905113466e-05
-2.26749187559793e-05
-1.21159922782339e-05
-1.98039948115374e-05
-3.25429047096721e-05
-3.62312269770446e-05
-6.11282169506096e-05
-2.03308139335962e-05
-3.37391486750192e-05
-1.83942265110962e-05
-1.92691761038923e-05
1.16931456078812e-07
-3.28332882914152e-05
-1.31472866274947e-05
-2.61472492099698e-05
-2.30343901205708e-05
-2.20723841592654e-05
-3.01929389358526e-05
-2.23935700052066e-05
-1.67667936757943e-05
-2.72942762520596e-05
-3.56868196395691e-05
-2.19202783790189e-05
-3.81486389972356e-05
-2.79242891539936e-05
-1.50961719695053e-05
-2.4716521934443e-05
3.39183964441292e-06
-2.52125418456738e-05
-2.88323355374011e-05
-1.98356498655904e-05
-2.61240809648844e-05
-2.26308807465028e-05
-1.92524493369134e-05
-1.61252715621857e-05
-9.28626127905922e-06
-1.7189236778016e-05
-2.77040962780043e-05
-1.24323866370908e-05
-2.36513249530777e-05
-2.85960827008789e-05
-2.8597807061732e-05
-1.65470513894526e-05
-1.81921313001234e-05
-1.73328288781628e-05
-2.70998639149496e-05
-8.68327199644116e-06
-2.91269032231584e-05
-1.73598992838822e-05
-2.94830851388008e-05
-7.76525560966945e-06
-1.77578090624826e-05
-1.29086158952102e-05
-4.01064436425815e-05
-5.09574973354932e-06
-2.2004510704776e-05
-4.719684129552e-07
6.86835490255461e-06
-1.32187846911694e-05
-1.48243018740131e-05
-1.99671780686333e-05
-2.80395686478883e-05
-5.10138506144852e-05
-1.84267663401809e-05
-1.43939343742545e-05
-3.01527672625544e-05
-2.77620800513218e-05
3.69408442191083e-06
-2.43170418468909e-05
-2.92496164783079e-05
-3.9170405028024e-06
-1.4834463871496e-05
-3.13648645429135e-05
-1.41141718257174e-05
-1.73543248613533e-05
-2.80654681023787e-05
-2.36350705329202e-05
-3.03256063309836e-05
-1.91476340578914e-05
-6.24121695808909e-06
-2.67212191492539e-05
-2.1856678897974e-05
-3.06105128250644e-05
-2.06910004323789e-05
-3.39016882720706e-05
-2.58103326468938e-05
-2.53507324337483e-05
-2.82395120533839e-05
-3.13165720765561e-05
-1.36579838409085e-05
-3.25259188683795e-05
-3.70698537585976e-06
1.74503198544119e-05
-2.4107685658781e-05
-1.78737441972021e-05
-2.8700965853711e-05
-2.45190683408864e-05
-1.59887542161093e-05
-3.11933870301057e-05
-1.56827588876588e-05
-2.37140433670056e-05
-2.63563915685391e-05
-3.01959413995104e-05
-1.59587655107083e-05
-1.57657072988509e-05
-1.87965693373952e-05
-8.17637820569637e-06
-9.35752124442976e-06
-3.6483731897766e-05
-2.08152618006684e-05
-2.63001924088746e-05
-8.48724685817053e-06
-3.20054524036252e-05
-2.49704647181053e-05
-1.2685362315174e-05
-6.64000414840487e-06
-1.48233084188134e-05
-2.11539173529252e-05
3.71761681521689e-06
-1.58062683000418e-06
-4.29118623631608e-06
-2.75527336341536e-05
-3.81804258868751e-05
-2.08560217910262e-05
-2.73205748776942e-05
-2.05797767453429e-05
-3.11249201234399e-05
-9.6148186711564e-06
-2.78009590594775e-05
-8.78891168098392e-06
-1.51009182857706e-05
-1.90499545742151e-05
-2.6234043412147e-05
-1.86081654169907e-05
-2.28979488924187e-05
-1.00006866733337e-05
-2.19632069778448e-05
-3.79673654594508e-05
-3.51445263651694e-05
-5.98014496510619e-06
1.26888795663822e-06
-5.44813039787527e-06
-1.7784008360633e-05
-1.34180495057154e-05
-6.93977524698365e-07
-2.67476194366787e-05
-1.17902087090478e-05
-3.8792867216163e-05
-4.68319553795749e-05
-1.41961546850464e-05
-9.54576168718325e-06
-3.35343854907984e-05
6.22683011838616e-06
-1.65331471953554e-05
-3.44425826590124e-05
-1.89527727101357e-05
-2.31318689008789e-05
-9.95197458007071e-06
-9.19276156789244e-06
-6.72240533611597e-06
-1.36551626321289e-05
-3.85687953226105e-05
-8.23261220882385e-06
-1.30311114600248e-05
-7.23291271928105e-06
-3.39220967455609e-05
-8.14990178597101e-06
-1.55961254093556e-05
-3.49055846627307e-05
-2.86252919851122e-05
-3.40651745795841e-05
-2.15111281977099e-05
-2.61938806285329e-05
-1.28144674491638e-05
-2.19427722425295e-05
-2.59440896706649e-05
-8.17550605770477e-06
-3.12484980864637e-05
-2.18361693105081e-05
-4.64426472072011e-05
-1.99241712826723e-05
-1.60228069433592e-05
-1.69251836693133e-05
-3.1434518398858e-05
-2.94856186319202e-05
-2.78955333273079e-05
3.51533228080961e-06
-2.03165575343597e-05
-3.84533002960693e-05
8.26788831420808e-06
-1.99340913685031e-05
-9.96177242662372e-06
-1.55394407048347e-05
-1.44029239281017e-06
-2.39735094354748e-05
-5.32362015089615e-06
-1.40499010027649e-05
-2.577215561432e-05
-1.28007873236117e-05
-1.3513148131396e-05
-2.59007097624085e-05
-3.12340617460831e-05
-2.40499112726472e-05
-6.95801623644782e-09
-2.61137572631714e-05
-5.67197911782434e-06
-3.26186662396887e-05
-2.17920605138716e-05
-4.19353682498203e-05
-2.48947929444855e-05
-1.09792725755918e-05
-2.3668036837156e-05
-4.55913192649778e-05
-3.40899648952195e-05
-1.76899850580426e-05
-2.05084490476835e-05
-2.25280137658363e-05
-2.3595238469046e-05
-3.86338163637896e-05
-1.92597339273494e-05
-1.0783242158311e-05
-7.37513327966013e-06
3.58805002823157e-06
3.31212051208655e-07
-5.69012698984149e-06
-2.81394546597909e-05
-3.30952462801154e-05
-1.24659717827213e-05
-1.80533256352276e-05
-2.56485484585316e-05
-1.90008557270423e-05
-2.3413673203011e-05
-1.22795804415194e-05
-2.6780670522507e-05
2.42893519981788e-06
-1.76745992755603e-05
-1.27372931802207e-05
-9.58102954519936e-06
-9.69442146522725e-06
-3.50422205636684e-05
-2.6120906475641e-05
-2.11229715138265e-05
-2.06553828651008e-05
-2.45203641757744e-05
-2.85156910197782e-05
-1.58814653461246e-05
-3.2411927227009e-05
-6.14268697353246e-06
-3.18654716150687e-05
5.84732561086356e-07
-3.43871680803545e-05
-8.07221499278586e-07
-4.36219829373521e-05
-1.53624668648608e-05
-3.94221148011064e-05
-3.00594404448649e-05
-9.78795603412851e-06
-2.17958186244774e-05
-2.74313401058429e-05
-2.27060240424178e-05
-2.88477808315448e-05
-1.95372970972855e-05
-1.59873430258627e-05
-3.7682606183593e-05
-3.95830543697312e-05
-2.45296223284887e-05
-3.99585226747275e-05
-2.64987678043517e-05
-2.61367881267443e-05
-2.84471250950957e-05
-2.88978884509897e-05
-3.20238255504493e-06
-1.11142090327997e-05
-1.56399170199114e-05
4.90139209863959e-06
-2.4164136639434e-05
-9.67232826578515e-06
-3.77133644206595e-05
-2.23033992976484e-05
-1.03096054403317e-05
-2.29374993058507e-06
-8.00649962464794e-06
-1.07577576748128e-05
-1.63924693569589e-05
-3.26718744130378e-05
-2.21522932275111e-05
-2.15261545617386e-05
-2.63093503583784e-05
-3.64383465284609e-05
-1.80180878828306e-05
-1.81325487088732e-05
-2.81896628770251e-05
-6.72366097773238e-06
-4.38369192059635e-06
6.90201100511686e-07
-3.07347024019517e-05
1.11420373600918e-06
-2.80470878056391e-05
-2.34463332224668e-05
-2.20677349905583e-05
-4.37060697200994e-05
-1.62733753805272e-05
-3.15713403895474e-05
-5.15215346504148e-06
-2.35884888428973e-05
-3.06796333021478e-05
-1.07710883987553e-05
-2.51633954305356e-05
-2.58953632201147e-05
-2.25111461662891e-05
-1.41704724354729e-05
-3.82138889158763e-05
-1.74657533185958e-05
-1.38930070420951e-05
-3.769016482468e-05
-8.26211139867695e-06
-3.38396178865654e-05
-1.29009874325134e-05
-1.4499285790277e-05
-2.22471827785825e-05
-1.51374590318442e-05
-2.0263506530516e-05
-2.45048788908135e-05
-2.27809749079488e-05
-7.51981451405054e-06
-2.36553408431826e-05
-2.06627712526871e-05
-5.22031497811995e-05
-1.15652163873592e-05
-2.7564009326914e-05
-1.60198950909463e-05
-1.63821150816526e-05
-3.0155134928703e-05
-1.67933965004306e-05
-1.49236602911019e-05
-8.67615871689149e-06
-1.05083181945485e-05
-3.42672488159222e-05
-2.46313512015756e-05
-2.87179035716684e-05
-2.88660219592442e-05
-3.7081685451806e-05
-3.44741144501992e-05
-3.6982313837821e-05
-2.23441672119094e-05
-6.70576548595682e-06
-7.26091068411989e-06
-2.24159962077652e-05
-1.56172680968378e-05
-2.82918361380487e-05
-1.26425078031662e-05
-6.04661695014284e-06
-2.8522222349767e-05
-1.68989038516188e-05
-2.34744370869973e-05
-2.54325341902659e-05
-1.6194795736106e-05
-1.17695528651924e-05
-3.35757321791615e-06
-3.03829305646567e-05
-2.76415740999012e-05
-8.08083403980955e-06
-5.64258181000435e-06
-1.42611222901667e-05
-3.41480564633588e-06
-2.29303047544385e-05
-2.14016019841433e-05
-2.27529443954331e-05
-1.78528661550247e-05
-1.72266690679223e-05
-1.70182272156937e-05
-1.32061278065385e-05
-1.88352325250359e-05
-1.92325485634362e-05
-2.00462483469004e-05
-3.20228911657025e-05
-2.39149566736829e-05
-4.00674028022136e-05
-1.40209053234016e-05
-2.31042155129028e-05
-3.38763350121099e-06
-1.97371958812608e-05
-3.08114634251877e-05
-2.25700678610065e-05
-4.63990159989811e-05
-5.86830808359292e-06
-2.26380790128734e-05
-1.9157931347887e-05
-2.6048656318577e-05
3.92289532786268e-06
-3.56977754022616e-05
-3.03182932082884e-05
-1.29363484072163e-05
-1.69968573742381e-05
-2.78102326770321e-05
-3.17532384990755e-05
-1.584355916887e-05
-2.9788446490714e-05
-2.60705110343929e-05
-2.72252549736959e-05
-7.7321173099582e-06
-2.84526335271883e-05
-3.3692578705244e-06
-4.27203374043213e-06
-6.04712885009884e-06
-2.97509718415567e-05
-3.21879143763793e-05
-4.26901725239113e-05
-1.71120178001469e-06
-1.34298465101959e-05
-3.40423263525996e-05
-3.0876449208003e-05
-2.0821860606291e-05
-4.96871655030791e-05
4.13688551245175e-06
-1.42766024202372e-05
-6.17515546282069e-06
-6.94386804953176e-06
-2.76210943750635e-05
-9.29571082254159e-06
-2.88261773951239e-05
-2.77434093806403e-05
-1.74850067986091e-05
-2.5357851733973e-05
-8.91739386020184e-06
-1.58248216857093e-05
-3.46814623178453e-05
-4.01386011759713e-05
-1.30497745921408e-05
-3.09953964406034e-05
-2.99052201984998e-06
3.74379706803748e-06
-1.88624120970935e-05
-1.17401531158137e-05
-1.06047125669425e-05
-8.96604702386508e-06
-2.87723210160119e-05
9.32223535946341e-06
-2.23679259414612e-05
-1.77140654416004e-05
-6.56342051647958e-06
-1.75408798693554e-05
-6.00976635795022e-06
3.43312806647902e-06
-2.96930769243823e-05
-2.83461708973271e-06
-3.73416256854772e-05
-1.94704676456285e-05
-5.40204324207844e-06
-3.43241813026386e-05
-2.90127215167135e-05
-1.92569768071429e-05
-1.81026296861189e-05
-1.4648362734782e-05
-2.88378847179398e-05
-1.71916739065463e-05
-1.32297641867272e-05
-1.90281124538654e-05
-5.76463085530445e-06
-2.15002264687167e-05
-7.1227322236061e-06
-2.8873210560388e-05
-2.36343053603172e-05
7.47791209750575e-06
-2.82194610260864e-05
-2.72027394675951e-05
-4.14471242218271e-05
-2.8663703861256e-05
-4.14625289016778e-05
-2.98092231152034e-05
-1.69855660026001e-05
-1.12219726994721e-05
-2.39882233657748e-05
-1.95896707216603e-05
-1.11437380080201e-05
-1.56428431945127e-05
-2.72791697853078e-05
-1.0653057885549e-05
-2.93389862018797e-05
-3.85599415171251e-05
-2.84929344402389e-05
5.61284398982426e-06
-2.63616721695388e-05
-3.80847805365562e-05
-3.13358871492539e-06
-2.40268186183434e-05
-3.55408830720846e-05
-1.37433312345266e-05
-8.33069198822976e-06
-3.10359922112021e-05
-3.45751398885383e-05
-3.39210410378786e-05
-2.18369841876385e-05
-2.45038971656461e-05
-2.9874786979553e-05
-1.10961725160851e-05
-2.33476020240437e-05
-1.37894649654778e-05
-1.27660266915195e-05
-1.568417278155e-05
-9.53991633624827e-06
-2.31382436630813e-05
-1.98092169233265e-05
-2.38815856199511e-05
-2.79318850331185e-05
-3.56668967051962e-05
-2.24488649950309e-06
6.34887409135475e-06
-1.66438821547187e-05
-1.54784448302059e-05
-2.45124075015521e-05
-7.04789186586796e-06
-2.14809353612138e-05
-9.21719621698673e-06
-2.93344803023334e-05
-2.35610996917173e-05
-1.8577473031873e-05
-3.87971553346947e-05
-1.84215619828846e-05
-1.88246774427983e-05
5.00754168972923e-06
-2.22436970728757e-05
-3.27291940471777e-05
-5.01521522081461e-06
-3.07382883785314e-05
-7.63553175136234e-07
-1.59314480051518e-05
-7.79923865163166e-06
-4.49933665645411e-06
-3.20127438877235e-06
2.24754815750956e-07
-4.01130226508644e-05
-2.68152609153261e-05
-2.35150382355201e-05
-1.52936169619582e-05
-1.09760518842811e-05
-3.5408812900379e-05
-2.05990008584122e-05
-7.02756993282133e-07
-1.6007527595831e-05
-2.19397325226624e-05
-2.02537803085536e-05
-3.21602368811302e-05
-1.38646592159484e-05
-2.5329150648167e-05
-8.46083345829257e-06
-2.68245083351326e-05
-2.64445009363889e-05
-1.38903654532232e-05
-1.82041775710107e-05
-2.01960653597523e-05
-2.2528388618992e-05
-1.99836452299084e-05
-2.50751616992226e-05
-4.27001643334637e-05
-2.56927413928863e-05
-1.29937706611133e-05
-3.30280237346262e-05
-2.43311381674514e-05
-4.37522777970938e-05
-1.66750120497883e-05
-2.5391729208469e-05
-3.91034902257843e-05
-1.61079833566973e-05
-1.70496604610279e-05
-2.46351937341595e-05
-1.96666068985059e-05
-2.23730453630084e-05
-2.12857271355289e-05
-2.68642682597779e-05
-6.94045214681205e-06
-3.73568905446724e-06
-2.89595726985235e-05
-1.98230731801204e-05
-2.24525177351342e-05
-1.6273646953748e-05
-1.70197185589586e-05
-9.4315281068341e-06
-1.98913583899523e-05
-1.97258772163395e-05
-1.67661749321306e-05
-8.08874138508425e-06
-1.88001476046384e-05
-3.74536869649059e-05
-1.75881948436314e-05
-2.74765253837295e-05
-2.40387640673112e-05
-2.94475638076292e-05
-3.20518726189477e-06
-1.22567975687353e-05
-7.10758766703179e-06
-2.08646578735649e-05
-3.01031894606357e-05
-1.57763955958556e-05
-1.07929107302043e-05
-9.62758118332545e-06
-2.58980294113271e-05
-2.4249826792088e-05
-4.5479491508086e-06
-2.13368820748178e-05
-1.8432704508028e-05
-2.37777521334108e-05
-1.3234836139523e-05
-2.15491668095133e-05
-3.89526791632695e-05
-1.87320280767244e-05
-1.03205318934523e-05
-1.72321911769101e-05
-2.33047758341502e-05
-7.96714432538454e-06
-7.99684642229369e-06
-2.97908737048179e-05
-5.23221542871766e-06
-1.45638519284524e-05
-2.64325371449084e-05
-1.31861975356427e-05
-3.50403195733781e-05
-2.55269030588272e-05
-3.33712576250904e-05
-2.20347962638187e-05
-1.93986925223438e-05
-2.0702433209842e-05
-1.24373339107986e-05
-6.54825422731414e-06
-1.5612234585164e-05
-2.40996689053426e-05
-4.0686933431637e-05
-1.62912202096254e-05
1.54628486271283e-05
-1.82902137348797e-05
-3.59294347230833e-05
-8.96290230357084e-06
-1.67599271636532e-05
-1.53252771545147e-05
-4.92922922526492e-05
-8.76916254470485e-06
-6.48153903441199e-06
-3.50049033728484e-05
-2.77418999202422e-05
-7.66180896194414e-06
-1.33067921845494e-05
-3.21186880233841e-05
-1.85086746127428e-05
-1.09484955210667e-05
-1.84864062009487e-05
-7.27364258861321e-06
-3.42312761312643e-05
-3.30818887982561e-05
-2.13034643156942e-05
-3.50814883305757e-05
-2.31574124228639e-05
-2.1974294520567e-05
-4.66050377809782e-05
-2.73890763901996e-05
-7.06311350100683e-06
-1.54898609430733e-05
-9.25888133284586e-06
-2.45425405318185e-05
-4.39842329267664e-06
-1.55637971943723e-05
-1.43290496821577e-05
-1.50265791855515e-05
-1.11059051127536e-05
-3.31419395516972e-05
6.93884311252624e-07
-4.94583629423014e-06
-1.65877535986839e-05
-6.97316690288723e-06
-1.50073586787815e-05
-8.40486825114319e-06
-2.40675099983355e-05
-1.76092444169617e-05
-1.23434316796921e-05
-1.8302938505944e-05
-8.79091066242994e-06
-1.89033459985923e-05
-3.9478825078002e-05
-2.64464120454638e-05
-1.5916540008845e-05
-1.07583720940778e-05
-3.21501083333987e-05
1.88154602771633e-06
-3.10752755763935e-05
-1.35037585228422e-05
-2.24001138872046e-05
-1.46595664593479e-05
-6.8240395292669e-06
-1.91094198910461e-05
-2.12341796957102e-05
-2.79775317819046e-06
-2.92391572384997e-05
-2.16985809714437e-05
-1.08481602312622e-05
-2.76016457408942e-05
-4.33414093659726e-07
-2.38073575355258e-06
-1.04051382838101e-05
-2.87161543213658e-06
-2.66081026649139e-05
-1.5706531715041e-05
-2.04626736314476e-05
-1.71953821994745e-05
-1.91858759727607e-05
-1.91317264560163e-05
-2.22175636278912e-05
-2.54115437286017e-05
-3.59464791270231e-05
-3.43538869363596e-05
-9.51503518585653e-06
-1.49274952227593e-05
-1.57003113669071e-05
-2.12258149138999e-05
-1.72031312008282e-05
-1.2407464805495e-05
-1.58103759360414e-05
-3.0062435185943e-05
-2.00746612305342e-05
-1.86688852457402e-05
-1.49752535568097e-05
-2.36789715620249e-05
-2.77105961752942e-05
-2.56673569854213e-05
-2.74258423305923e-05
-2.32239190455205e-05
-1.29862325927255e-05
-4.00828935884754e-05
-4.82881034205769e-05
1.50212881398414e-06
-5.32915227638849e-05
-1.24638361290839e-05
-3.54287950637587e-05
-2.26649739470507e-05
-2.78547974847249e-05
-8.61726965288714e-06
-2.57780321120997e-05
-2.76122014510688e-05
-1.33222858484187e-05
-2.82346661101579e-05
-2.53792381546972e-05
4.38630392645942e-06
-3.12395298363189e-05
-2.58140363456905e-05
-1.03089355128625e-05
-3.88654817007999e-06
-2.50643392678111e-05
-1.16668639738059e-05
-2.56376343759678e-05
-1.0551887520384e-05
-2.16985111239823e-05
-6.77000289502086e-06
-1.0965595231663e-05
-4.24341941326389e-05
-1.5380760738502e-05
-2.28303813087144e-05
-1.33895684946153e-05
-2.30224060288718e-05
-2.3478153393096e-05
-3.21764110301058e-06
-2.87854166092042e-05
-2.09054862689511e-05
-3.62520046765937e-05
-3.93808578552017e-05
-1.75963392030502e-05
-4.83510113009886e-09
-1.58695860669085e-05
-2.07076202225361e-05
-5.92925533550172e-06
-1.07553155314294e-05
-7.33001464240829e-06
-7.65237274944822e-06
-2.22773097545592e-05
-4.14712638036224e-05
-3.44995890216648e-05
-1.67004766847386e-05
-1.49206469286619e-05
-2.06815021060154e-05
-1.89783130479039e-05
-2.00450026988625e-05
-5.95222908896469e-06
-3.18152409199202e-05
-2.85581767703686e-05
-3.29317552195592e-05
-4.31951331337201e-05
-1.54737309524643e-05
-2.54403592537693e-05
-2.53299498054252e-05
-2.16616006628652e-05
-2.37108737311206e-05
-1.17296364580246e-05
-1.59866552015262e-05
-2.95536544173422e-05
-2.58774577223232e-05
-4.91370368722016e-05
-1.99394337584722e-05
-1.63487874352133e-05
-5.36161684282328e-05
-9.08128628382945e-06
-3.03978788877941e-05
-2.025614672577e-05
5.30687921636524e-06
-2.03223217976007e-05
-7.54661080082695e-06
-3.09233476693088e-05
-3.60084617124867e-05
-3.83716571521451e-05
-2.56563282212296e-05
-1.29104668828816e-07
-1.05231058870099e-05
-2.28531374072883e-05
-1.80342184923593e-05
-2.68661875857272e-05
7.84241154907114e-07
-1.83417075940735e-06
-3.69394561692472e-05
-1.69733644223528e-05
-4.90505745986072e-05
-3.05591364868369e-05
-1.818670152614e-05
-1.88363607771359e-05
-1.98291355079315e-05
-2.43418157135472e-05
-4.23329026538384e-05
-4.48152062956572e-05
-8.47441830555689e-06
-3.40011626902019e-05
-9.01790358249921e-06
-4.05265242266067e-05
-1.14903368170579e-05
-9.582303034391e-06
-2.79751157490036e-05
-4.47960468812644e-05
-2.90623068107591e-05
5.11653325250806e-06
-2.63346474655737e-05
-1.35495977442922e-05
-8.76010639344165e-06
-1.66398903102066e-05
-3.03815389494559e-05
-1.7666567920505e-05
-1.71413469061358e-06
-5.81717691793031e-06
-1.83355025763801e-05
-2.63937881528437e-05
-2.46836596117914e-05
1.22285882302455e-05
-1.10585176095036e-05
-3.14298840775125e-05
-2.32255549120342e-05
-2.51669218871756e-05
-2.23034346373537e-05
-1.67479085702199e-05
-2.22071935023772e-05
-2.32979636940068e-05
-1.90128783096514e-05
-3.45932642188177e-05
-3.08762466270346e-05
-1.59969035145865e-05
-2.95064333618811e-05
-1.85419393727149e-05
-1.71852229914652e-05
-2.40760074307821e-06
-3.08817926481493e-05
-4.23110396525414e-05
-1.2591210075535e-05
-1.14282165829854e-05
-1.82404282419709e-05
-2.91242401378247e-05
-1.9737648217965e-06
-1.38050948791957e-05
-2.32967471511838e-05
-2.27740001581286e-05
-1.92380019469021e-05
-1.31939518559954e-05
-8.4445689051824e-06
-1.5475011199303e-05
-1.20917373312286e-05
-2.9320791307592e-05
-2.41209053436616e-05
-3.40259773841843e-05
-3.65080882775754e-05
-3.54095881858959e-05
-1.95268955080898e-05
-2.58925596500928e-05
-4.62030187731005e-05
-3.30654825117628e-05
-1.83281241563407e-05
-3.09554923224594e-05
-1.77884313509711e-05
-1.18261822906719e-05
-3.79411613888248e-05
-3.369355248531e-05
-2.4112275724822e-05
-2.48287893899303e-05
-1.79665779149175e-05
1.82603272639056e-06
-1.3287995084408e-05
-6.89966306860753e-06
-2.9051235727655e-05
-2.56674498322478e-05
-1.29238507531046e-05
-1.43772368822497e-05
-3.43320744443196e-05
-8.30478304842869e-06
-1.57346337573438e-05
-4.71038173572713e-05
-1.60184659658294e-05
-2.20204810927966e-05
-3.3830410410985e-06
-1.25396019282384e-05
-3.33381414183606e-05
-2.71635109652338e-05
-1.76950489954963e-05
-1.40828564591413e-05
-2.44961126429502e-06
-2.07011027264055e-05
-1.26889602494797e-05
-3.66157326799598e-05
-1.75622459131095e-05
-2.68155633936262e-05
1.14726429524055e-05
-2.18919849237116e-05
-2.99471066081787e-05
-1.75995679312892e-05
1.1125872247186e-05
5.03383222007277e-06
-3.68598315169747e-05
-1.94380327212154e-05
-2.10695248213512e-06
-2.87071084912769e-05
-3.56256667737533e-05
-1.93978567264364e-05
-3.06005672246992e-05
-1.23124763285176e-05
-1.91748735895994e-05
-2.61572753683978e-05
-1.02695324531768e-06
-2.3938735175582e-05
-1.90764462494236e-05
-3.91291123699486e-06
-1.42354140779112e-05
-2.24153645455167e-05
-2.3590232063724e-05
-2.48308691831413e-05
-4.31493945021703e-05
-1.73061834692025e-05
-2.84321065623323e-05
-3.98110125843204e-05
-1.69553853373293e-05
-8.93842658847913e-06
-1.69717733075311e-05
-2.50482478887567e-05
-1.35311681555548e-05
-9.06412722815922e-06
-1.74030024711755e-05
-2.59699743576537e-05
-2.69546420168861e-05
-1.61252157143437e-05
-1.34225598077769e-05
7.1540909845068e-07
3.72738093339293e-06
-2.58918562356221e-05
-1.77325083864945e-05
-2.42822866507423e-05
-7.95104240504322e-06
-3.02756252505235e-05
-4.30451888648365e-05
-2.62392987547596e-05
-9.67276134461962e-06
-2.09859821401665e-05
-2.23181813821289e-05
-2.6827967876485e-05
-1.98871561095431e-05
-3.37842551441029e-05
-2.8298247643977e-05
-4.44278558462187e-06
-2.86927562108829e-05
-2.55697790528703e-06
-1.57909430541844e-05
-2.43511530842317e-05
-4.28644764711792e-05
-4.70334585212515e-05
-2.67695266014977e-05
-2.29869356065035e-05
-1.63568671178189e-05
-1.7649290083781e-05
-4.85787110942765e-05
-1.62491199053963e-05
-1.54022012620869e-06
-8.22420130990088e-06
-1.0745378544238e-06
7.14956427557126e-06
-4.12047934417345e-05
-2.50457852003647e-05
1.66107132189546e-05
-2.30705005731335e-05
-2.4736603612394e-05
-1.68027874751757e-05
-1.41388862738304e-05
-1.25642624351739e-05
-3.34898910185603e-05
-3.15923763027103e-05
-2.57730342038588e-05
-2.20096063729473e-05
-1.80120993404863e-05
-1.49117911059658e-05
-1.88972065114485e-05
-1.16985426728913e-05
5.76860945103944e-06
-2.44135876001225e-05
-1.83861774606611e-05
-4.50114201275765e-06
-3.60645562017228e-05
-2.39152014479951e-06
-2.0882076801657e-05
-2.64531886075464e-05
-3.50390324755132e-05
-3.20771975155513e-05
-2.85449590243039e-05
-2.2454533817932e-05
-2.91900283780531e-05
-2.74757467035887e-05
-1.93328606073935e-05
-2.35957304625029e-05
-2.4502949817202e-05
-1.39506501125252e-05
-3.90699468760508e-05
-9.04710996408206e-06
-4.93382581675321e-05
-1.77575124486463e-05
-1.8974849687188e-05
-1.20688490345513e-05
-4.50535459051055e-05
-1.31143471658991e-05
-3.4300234771601e-05
-1.93066942672118e-05
-1.67005389984467e-05
-1.40376857301337e-05
-2.75312421170137e-05
-1.0900177857215e-05
-2.57366215990894e-05
-3.67600410745364e-05
-9.3948611704958e-06
-1.61413275656684e-05
-2.91828307386476e-05
-2.88052684583818e-05
-3.11875466609633e-05
-3.56592934377336e-05
-3.13231303595805e-05
-1.20209504498052e-05
-2.62611297427022e-05
-1.85465567623949e-05
-3.83333984451532e-05
-2.02696336711817e-05
-2.87592534165229e-05
-1.00925736084898e-05
-1.17643774525062e-05
-3.79717620616254e-05
-1.3683918932854e-05
-3.80497176293701e-05
-3.21679108817861e-05
-1.74491594335368e-05
1.13172012392731e-06
-3.30698601418731e-05
-7.74264741728787e-06
-2.27313741547656e-05
-5.88015197305693e-06
-2.4732891844686e-05
-2.89249363599298e-06
1.36114107838402e-05
-1.30708480888942e-05
-1.6293133042548e-05
1.39970631501167e-05
-9.6942946868854e-07
-1.34591459536962e-05
-1.96393319622248e-05
-1.78951286188307e-05
-2.55321010104561e-05
-4.66770157377689e-05
-3.19061500857426e-06
-1.20514239095457e-05
-2.5978555614627e-05
-1.94545174691546e-05
-2.17425735505801e-05
-4.78963428988743e-05
-1.57880525107091e-05
1.9710041428009e-05
-1.91027201915966e-05
-1.78667330651649e-05
-1.48755958476131e-05
-2.96699458801213e-05
-2.44971925186999e-05
-1.00270339280575e-06
-2.94037512807506e-05
-5.81936556648798e-06
-8.70060606672363e-06
-2.09245720108565e-05
-3.83908653044298e-06
-4.81537973980985e-05
-8.0415325979855e-06
-3.68590363393231e-05
-2.18836022755121e-05
-3.39665613703851e-05
-1.62436385373055e-06
-9.07021928677791e-06
-2.0154841230684e-05
-2.19486845727423e-05
-3.67813519093149e-05
-1.87645290533162e-05
-4.6406946493391e-05
-2.48925916006928e-05
-1.34410074836621e-05
-6.6276875811235e-06
-3.88174267644792e-05
-3.91039216148733e-05
-1.38709977557731e-05
-1.78475369322241e-05
-2.87758192322712e-05
-4.7229393785195e-05
-1.76467011610589e-05
-2.82949544992743e-05
-3.40019900968024e-05
-3.42408669222919e-05
-1.75846329941957e-05
-2.08873012381905e-05
-2.47319992102444e-05
-1.73483153443185e-05
-1.43904830247305e-05
-1.57910486839946e-05
-2.79507002105435e-05
-2.70852476478544e-05
-8.13772809501955e-06
-1.34526888095504e-05
-3.37676980777906e-05
-4.27651822889559e-05
-2.02512944887554e-05
-2.87252221639041e-05
-2.3694383021068e-05
-9.14630179424164e-06
-1.5027542661202e-05
-1.5874283941902e-05
-4.04769509644153e-05
1.30960954164496e-05
-3.10415188901662e-05
-5.72117479346685e-06
-2.91266731938366e-05
-1.96289200863612e-05
-2.34790387884316e-05
-1.93232148053582e-05
-3.65647462870673e-05
-2.21402000631722e-05
-2.5671240310988e-05
-1.74034406390966e-05
-9.19842601003997e-06
-1.79922250295485e-05
-4.04367868399885e-06
-3.21194994703411e-05
-3.25352134006726e-05
-2.50087531692586e-05
-2.57372685070658e-05
-5.15179198955327e-05
-1.99947412663066e-05
-5.96717309821466e-06
-2.46879576445049e-05
-1.73091236067289e-05
-2.31281053854099e-05
-4.53211683252599e-05
-5.51095609650798e-05
-1.06149556618129e-05
-1.6733114788437e-05
3.56033796010371e-06
-2.31589018244295e-05
4.28215199293996e-06
-3.30387154257373e-05
-1.90117577464665e-06
-1.61367428802828e-05
-1.12724378988906e-05
-1.97770514757637e-05
-2.4318786803373e-05
-1.03968306280071e-05
-1.75913979325286e-05
8.72792223678905e-06
-1.67256781507116e-05
-1.12657362800585e-05
-5.1269431714599e-06
-2.03292014148304e-05
-3.32411322377206e-05
1.14551072352725e-06
-4.29006925383106e-05
-4.21356481719851e-06
-9.56203181209075e-06
-1.74109209906424e-05
-2.60873281108409e-05
-3.30971178183963e-05
-4.02529025380542e-05
-3.18983192180759e-05
-1.31118855815112e-05
-3.24224226876971e-05
-2.22117531390624e-05
-2.42863206124447e-05
-3.54467223172574e-05
-2.7075186685894e-05
-1.95080415400466e-05
-1.85475048518775e-06
-1.54476358828677e-05
-2.93414426616345e-05
-4.81614532599115e-07
-9.04712324186274e-06
-2.39748398009496e-05
-2.43602484886279e-05
-1.12467636336712e-05
-3.1358603959669e-05
-1.8760486787341e-05
-2.9684718220107e-05
-2.51790192502831e-05
-4.43398177300687e-05
-1.62928235171992e-05
-7.93147049482857e-06
-1.16605107366715e-05
-1.71563646489928e-05
3.37135877684474e-07
-1.71095807717689e-05
-2.48967713588642e-05
-2.03391367957907e-05
-1.86344956113762e-05
-3.70183639743605e-05
-7.67036784844415e-07
-1.18023023059211e-05
-5.53890804666817e-06
-2.6681831240049e-05
-1.73366236646259e-05
-1.23699881753397e-05
-7.55272275745546e-07
-4.57102780727779e-05
-9.48561233235105e-06
-3.58075949702109e-05
-2.83935918484662e-05
-4.01979106780164e-05
-3.11878306614137e-06
-3.19536381512741e-05
-4.75988619346534e-05
-5.03270926294608e-05
-1.3198502119592e-05
-2.78016910356699e-05
-3.07532296210534e-05
-1.25454371201642e-05
-1.1816898934411e-05
-3.52300109310547e-06
6.76262170671722e-06
-3.20537440700272e-05
-3.20258137341361e-05
-1.3866385823423e-05
-2.46058296438945e-06
-2.26166943991577e-05
-2.69085836616497e-05
5.58662178748756e-06
-2.54472699679987e-05
-1.84957968337323e-08
-1.85416066476533e-05
-2.35559430899036e-05
-4.86661172798621e-07
-8.12683967824257e-06
-2.24543748042259e-05
-2.16526886288185e-05
-1.95323484861396e-05
-1.69912351415303e-05
-3.96592100810966e-05
-2.35772876847845e-05
5.23969711457885e-06
-2.89858223568912e-05
-4.38230637187387e-05
-1.30418498325721e-05
-1.42705251475737e-05
-1.86363690631079e-05
-7.30432621829524e-06
-2.21415203830044e-05
-2.22833043089415e-05
-1.96118144712272e-05
-3.54910602203366e-05
-2.06313763442402e-05
-7.15433255905162e-06
-3.68567849311958e-05
-1.97277933007018e-05
-1.40859569067237e-05
-9.07576684985217e-06
-2.16562503982382e-05
-2.6338534985469e-05
-3.18994144967068e-05
-3.03004743140469e-05
-1.56616652200869e-05
-5.72737364524494e-06
-2.27794018394102e-05
-2.64897538725075e-05
-3.30715359750918e-05
-2.08449029931088e-05
-2.03153191979993e-05
-3.08011591934743e-05
-2.54266987511512e-05
-3.07185078914352e-05
-3.47311253096147e-05
-1.39852106207654e-05
-1.16287460507427e-05
-1.58549175414429e-05
-1.04350364738524e-05
-3.42503774531452e-05
-4.82811061541052e-06
-1.08281245216482e-05
-2.32171532523077e-05
-3.53315724963802e-05
-2.64814539854916e-05
-2.54438072759263e-05
-3.2131973748087e-05
-2.38493805354945e-05
-1.65861817473315e-05
-1.64735456715038e-05
-3.38574041227006e-06
-2.45968755083502e-05
-8.25181950952796e-06
-1.18928429086787e-05
-1.12785001784584e-05
-2.18742521608424e-05
-2.17934005980906e-05
-1.3234000710133e-05
-3.28070844284236e-05
-1.98978669210288e-05
-1.53971827184512e-05
-2.17877655369541e-05
-6.55518138952398e-06
-2.0091133564841e-05
-2.41514559990759e-05
-1.12670827011929e-05
9.68367992274194e-06
-1.67272698152654e-05
-4.92934339490306e-05
-4.18137265156963e-05
-2.85826979250097e-06
-8.40781240759854e-06
-1.12196434588011e-05
4.69461643396942e-06
-1.3688619214135e-05
-1.2848546803295e-05
-3.68591183102945e-05
-6.18065143775446e-06
-4.08829906379612e-05
-7.05401666373581e-06
-1.92779551748949e-05
-5.29036413125309e-06
-1.79799350911131e-05
-2.3322370318491e-05
-1.29464324292354e-05
-2.33726175515843e-05
-2.75729708648428e-05
-8.99265979376705e-06
-1.30665598671657e-05
-5.25972283564107e-05
-1.03712195261627e-05
-2.88440859085341e-05
-3.15407210912594e-05
-1.34553863283095e-05
-9.2824629420985e-06
-9.60895320463565e-06
-2.53442654009662e-05
-1.66769600825031e-05
-3.0995277698922e-05
-4.81403166027951e-05
3.94786303568775e-06
-2.00258072275669e-05
-2.76173856446597e-05
-3.72800053399831e-05
-1.86585333151332e-05
-6.6569181834135e-06
-2.28390091556254e-05
-4.0666399210684e-05
-1.64978171596352e-05
-1.47015672651169e-05
-3.90130197605505e-05
-3.83977566225307e-05
-1.17618643793886e-05
-3.06678966240133e-05
-3.39356637694327e-05
-1.21961119734904e-05
-1.89349107708076e-05
-2.16092461270317e-05
-2.49662517402703e-05
-2.67548002969908e-05
-2.08987269541942e-05
-1.7166243163501e-05
-3.67240441722756e-06
-2.13905370655929e-06
-3.34985910351068e-05
5.48981256930811e-06
-1.29846393355513e-05
-2.06024482549269e-06
-1.70182054639853e-05
-4.57636188238093e-05
-8.6638603765455e-06
-1.80457902042804e-05
-3.06428963107942e-05
-2.49792969301386e-05
-4.69579009930057e-05
-2.60954169485251e-05
-2.18050715390651e-05
-9.10804385838027e-06
-2.79405450285803e-06
-1.39639444266554e-05
-2.67441794836461e-05
-2.6659234820261e-05
-8.89378225383399e-06
-1.8010846221349e-05
-1.46251801090741e-05
-2.55689254970275e-05
-2.53958420973953e-05
-2.48883935069027e-06
-2.22181365467009e-05
-1.76123906613292e-05
-1.07016257357924e-05
-2.45245874930669e-05
-7.43011450941449e-06
-4.41181638671342e-06
-3.43785397799605e-05
-2.89974426857326e-05
-9.32968864805403e-06
-1.96683792553869e-05
-2.3740222430488e-05
-1.9899058160578e-05
-3.33549104892147e-06
-2.2641192138771e-05
-3.53946357679914e-05
-2.76932222943853e-05
-2.16059977240713e-05
-1.96890520575378e-05
-3.26216367697709e-05
-1.08152211477001e-05
-2.05795195771037e-05
-2.28013017212289e-05
-2.53894426518541e-05
-1.96417829654675e-05
-3.64375195512871e-05
-1.90370864539776e-05
-1.02128649575427e-05
-3.67755681686951e-05
-2.52230981361567e-05
-1.94111581899043e-05
-3.63639517256013e-05
-2.34241270632386e-05
-6.17027636926435e-05
-1.50995366771978e-06
-2.74744674275444e-05
-3.58455029939921e-05
-1.1675740029051e-05
-2.58762694973534e-05
-1.25056358022684e-05
-1.29928870528789e-05
-7.41704110147111e-06
-3.55930864574286e-05
-1.71701643494381e-05
-1.61033998403205e-05
-1.89669297116173e-05
-3.03261097092097e-05
-3.19331207618306e-05
-3.29754235150092e-05
-3.0903038102337e-05
-3.30624931005637e-05
-3.64533651310372e-05
-1.7188687089502e-05
-3.05078987258753e-05
-5.2674513561501e-06
-2.13164483686827e-05
-1.33308573422279e-05
-2.54257853620278e-05
-1.05480871336576e-05
-2.31423781978223e-05
3.06305626857509e-06
-2.00079540811515e-05
-4.93292911566397e-05
-1.36365125968078e-05
-1.89661165957198e-05
-2.8233141549082e-05
-3.09164168506714e-05
-3.94170479287529e-05
-8.18361824981055e-06
-2.06278282541473e-05
-1.62067821535882e-05
2.46682268549795e-06
-1.09335734283572e-05
-1.72772537114372e-05
-3.50543064368965e-05
-7.16348394755513e-06
-1.68758697486906e-05
-6.29421984342098e-06
-4.75108156154076e-05
-1.36869744591121e-05
-2.28260361564536e-05
-2.0655746237124e-05
-8.3580005421824e-06
-7.21827873598864e-06
-2.93755244390307e-05
-1.22888121655924e-05
-1.31758353659844e-05
-2.52496309037509e-05
-1.52237866696877e-05
-2.80262564469924e-05
-3.22927599674192e-06
-3.30112146454896e-06
-1.85990879682071e-05
-1.23084977553289e-05
-2.0203960672782e-05
-1.88972753454076e-05
-3.09965563668684e-05
-2.11026202547261e-05
-2.37491507658871e-05
-1.7746478457562e-05
-1.21719354623573e-05
-2.52892006482371e-05
-4.15432795999519e-06
-2.84480470704242e-05
-1.9658137585714e-05
-2.60379775438009e-05
-1.5112459409303e-05
-4.54066456738817e-05
-3.00417009525544e-05
-4.21375964307509e-05
-1.50237381121702e-05
-2.66778560699531e-05
-1.20398085554815e-05
-2.02305083796993e-05
-3.46400411627269e-05
-1.23255030974305e-05
-3.24677820001149e-05
-2.5675731679808e-05
-2.93840795932417e-05
-2.61603859846042e-05
-8.85656273424247e-06
-1.29812916256165e-05
-3.04736922335087e-05
-2.40752138648712e-05
-2.54650782676231e-05
-3.10958968166793e-05
-2.76504683374457e-05
-2.51771033838683e-05
-3.45066403554132e-05
-7.53865120743085e-06
-2.15617467873412e-05
-3.51887166141733e-05
-2.6773128489385e-05
-3.17936371193988e-05
-1.74662556537394e-05
-3.03889847683103e-05
-3.83504202285316e-06
-4.05017632491692e-05
3.67904877964976e-06
-7.71423190386814e-06
-1.20016844264361e-05
-2.12701812161388e-05
-3.539213895662e-06
-1.66588841916789e-05
-2.8696422629894e-05
-2.426480866612e-05
-1.71502481760597e-05
-2.21549774685777e-05
-2.62641529415771e-05
-2.89656423329533e-05
-3.16762176190035e-05
-3.81095442792606e-05
-1.47171076108102e-05
3.36156020134564e-08
-3.65956810717698e-05
-2.08378219167518e-05
-1.3465046922237e-05
-2.97982611977384e-05
-3.63435771767385e-05
-3.69040973869632e-05
-1.2695887750528e-05
-2.93398034032336e-05
-5.27564503386865e-06
-4.3342983684216e-05
-1.51989844785311e-05
-3.56014469661184e-05
-1.73083733684274e-05
-2.20610757720208e-05
-2.80971040331359e-05
-2.75913090202851e-05
-1.38538189119612e-05
-5.62078673738565e-06
-1.26249586082932e-05
-2.19269281479811e-05
-1.9739406793503e-05
-2.34290635519428e-05
-3.04397465919483e-05
-4.60833762118745e-05
-7.25740795910025e-06
-1.5059364789295e-05
-6.24658227704477e-06
-2.34513227588838e-05
-4.50836549013444e-05
6.16239175521505e-06
-4.48845216238475e-06
-2.55889860903409e-05
-2.0754597029519e-05
-1.70329411594379e-05
-3.05646462528226e-05
-3.16337084625624e-05
-2.64657002749369e-05
-1.48434917007215e-05
-3.71765792005947e-05
-1.00873284838368e-05
-2.64365769288618e-05
-2.63403770247979e-05
-3.54374108371632e-05
-3.50055143704303e-05
-2.15724719999632e-05
-2.67688973200304e-05
-2.36991354099532e-05
2.69207055912601e-06
-2.23208938644038e-05
-3.68663181527955e-06
-1.35854589650791e-05
-1.60144989409516e-05
-3.54881020486316e-05
-1.96816938612869e-06
-3.59383854317654e-05
-1.89258361880503e-05
-2.30351236220076e-05
-3.13084235127135e-05
-2.40447512855358e-05
-3.44965289916675e-05
-3.19221354629906e-05
-2.73666293709384e-05
-2.39324109661173e-05
-3.85512360596922e-05
-8.94428162418027e-06
-6.85930686676168e-07
-2.42153174456656e-05
5.14569815600513e-06
-1.64836156658114e-05
-4.83857407397349e-06
-2.23638736252572e-05
-2.17383543101633e-05
-3.58341932766576e-05
-3.61778235380499e-05
-9.13563419243531e-06
-3.09924704358316e-05
-6.79410902315335e-07
-1.37652709881035e-05
-3.43087076972849e-06
-1.15435769960512e-05
-4.27219327810096e-05
-2.88504396255308e-05
-1.11961562040703e-05
-1.8151505161759e-05
-1.10469961406832e-05
-2.45066155511379e-05
-1.78616637796224e-05
-1.72171072937863e-05
-7.76794814414873e-06
-1.96548530666471e-05
-2.21141148269809e-05
-1.0989225536477e-05
-2.54326959776847e-05
-2.54262688514732e-05
-1.89673270671716e-05
-1.74458090951332e-05
-2.52562681983762e-05
-2.1998383632297e-05
-1.60992844111647e-05
-1.74657471757568e-05
-1.39344149360906e-05
-2.03868563288663e-05
-2.71155203245162e-05
-2.3516692095186e-05
-3.11021205327908e-05
-2.28009542376712e-05
-2.14445119607261e-05
-1.690345978884e-05
-2.83068307861519e-05
-2.53830802351615e-05
-5.67922759262757e-06
-7.89316597098753e-06
-3.19462295619474e-05
-3.54173190436017e-05
-1.129965984127e-05
-1.48499941723651e-05
-2.15942305439397e-05
-1.87928754562255e-05
-1.1152223342315e-05
-3.37090508043252e-05
-3.12643035301042e-05
5.46370819731634e-06
-2.32953512339621e-06
-9.37742877300841e-06
-1.4126869849953e-05
-2.08947463640445e-06
-3.0730327740979e-05
-8.69939943529524e-06
-1.02428840613847e-05
-2.23632524709199e-05
-1.23602722667077e-05
-1.97351364383508e-05
-2.12500239891527e-05
-2.5248373379019e-05
-2.99333995411803e-05
-1.15149284191304e-05
-1.85503725554199e-05
-3.04790602222022e-05
-2.10031256602537e-05
-2.69298683624345e-05
-1.2922448572574e-05
-1.07676566434458e-05
-1.54575131480302e-05
-1.90642667450501e-05
-2.27673976914566e-05
-1.63765670215123e-05
-2.82310566111111e-05
-1.93908205821473e-05
-1.79591122526134e-05
-1.24789268150541e-05
-1.74441077248896e-05
-1.97586210365429e-05
-1.23039295933618e-05
-1.15950583072609e-05
-2.48119452978393e-05
-2.90507035126474e-05
-4.63949047371816e-05
-1.20364325049391e-05
-1.88879450184825e-05
-1.08161934679134e-05
1.04734823552272e-05
-1.48069297123782e-05
-7.14900563609029e-06
-1.19204331691126e-05
-2.19276516854174e-05
-2.54739705912257e-05
-2.01805803130359e-05
-4.86124703147772e-05
-2.88634822196816e-05
-1.278619721264e-05
-1.83628114177599e-05
-2.47359069134544e-05
-4.53717517173476e-06
-2.64383576842691e-05
-1.04225607431433e-05
-1.7423008137774e-07
-2.22211603099484e-05
-1.7642291492993e-05
-1.55264194939461e-05
-3.16608203733687e-05
-2.99471422670934e-05
-2.87196274447583e-05
-2.31684346989629e-05
-2.47390289814664e-05
-2.59260979447693e-05
-1.63389496176246e-05
-2.1613823282493e-05
-3.7582563496657e-05
-4.15391022476088e-05
-4.10006055306466e-05
-3.84883135212115e-05
-3.06206793060805e-05
-3.14283191728451e-05
-1.02174360122603e-05
-3.3465738244139e-05
-4.12033312598081e-06
-4.14100465936161e-05
-2.73695095276342e-05
-2.67715548290862e-05
-1.76983359235728e-05
-5.17382275631732e-05
-2.60587682855599e-05
-1.66342404190415e-05
-8.82204741924499e-06
-2.93131806998102e-05
-1.15624197966128e-05
-2.60726382726394e-05
-2.65995570896447e-05
-2.83701073062531e-05
-2.9708648554574e-05
-1.72172588675195e-05
-2.69219703837999e-05
-2.08355412297949e-05
-1.63122417660852e-05
-3.28554511085917e-05
-1.30607747969017e-05
-2.35299696699696e-05
-2.28374521159833e-05
-1.70549810232981e-05
-1.06678976651787e-05
-1.36776832552121e-05
-1.76739269463569e-05
-8.64094378506471e-06
-1.73897729409973e-06
-1.59144503194587e-05
-4.22321883569646e-05
-1.49386384772492e-05
-1.69100508116263e-05
-1.29810042405656e-05
-2.19263583123301e-05
9.52889954350845e-07
-2.03749074372689e-06
-1.18057612059044e-05
2.85526717743248e-06
-1.58464860617333e-05
-1.42794981542816e-05
-1.26633563369899e-05
-3.28443243539502e-05
-1.16461836741587e-05
-1.66963380685054e-05
-7.97524998391344e-06
-3.5810060976126e-05
-1.34171508368495e-05
1.89883597975596e-05
-3.79752565938317e-05
-1.2045545895064e-05
2.13554780516326e-06
-2.81984084938679e-05
-2.2593126652071e-05
-1.65709183121829e-05
-1.2193510839964e-05
-1.04269662845056e-05
-1.67367845172853e-05
-2.84084740563364e-05
-5.35715182716818e-06
-2.17406496212779e-05
-2.22155593098007e-06
-1.66168764528083e-05
-2.12208790553571e-05
-3.70652508417479e-05
-2.52873637997743e-05
-2.13384863515326e-05
-3.93180290306463e-06
-3.33120814714338e-05
-8.08928771812354e-06
2.97819356655803e-06
-2.05231579560364e-05
-9.77385411989319e-06
-1.6812950018839e-05
-1.41228387325656e-05
-4.24814377672402e-06
-1.79525328511193e-05
-2.84005688645923e-05
-3.20198763339902e-05
-2.90251116924034e-05
-8.8849716520382e-06
5.43621800457713e-06
-3.00185543801627e-05
-2.3726936045451e-05
-7.7999303990671e-06
-4.96239473786351e-05
-1.76366479553595e-05
-2.05266023290911e-05
-3.47254341164799e-05
-2.15779072424056e-05
-1.7173859534914e-05
-2.01703051614429e-05
-1.2847745593685e-05
1.1271822481108e-06
-3.24266194750223e-05
-1.06706971798595e-05
-1.05851937422559e-05
-1.92822840267055e-05
-4.98711757553436e-06
-2.93379197679592e-05
-1.37168397660586e-05
-2.2801341550478e-05
-3.12438701507295e-05
-2.29908435113687e-05
-9.47030761948799e-06
-1.81220758777561e-05
-1.3366598436065e-06
9.6198612237521e-06
-5.04560463762381e-05
-2.60541571950156e-05
-6.97702291321759e-06
-6.67305603826331e-06
-3.0809623437196e-05
-2.85279876161459e-05
1.05587448532017e-05
-1.49831483578281e-05
-7.76027959797474e-06
-1.33681018745456e-05
-2.11092017075823e-05
-1.78234864071948e-05
-2.23627925179472e-05
-1.16357139770673e-05
-1.67043102646338e-05
-1.23090737034065e-05
-1.05039701624716e-05
-3.6377637339704e-05
-5.34494909298417e-05
-4.1885313966118e-05
-9.97513345384172e-06
-3.66547538980353e-05
-1.32667353643847e-05
-1.81405648948367e-06
-1.65538847749748e-05
-2.49849258482378e-06
-2.19658148606411e-05
-1.71283641341139e-05
-7.63474308743608e-06
-1.43970681537988e-05
-2.73395179104468e-05
-2.07271356952497e-05
-1.76519525043558e-05
-2.78061635823088e-06
-9.78632712205552e-06
6.46350862785634e-06
-2.56321761095784e-05
-2.62036496275576e-05
-2.98768894341608e-05
-1.14360520350413e-05
-1.16331318842653e-05
-1.09669985026654e-05
-7.76859827288586e-06
-1.75940345134964e-05
-1.68763996420358e-05
-2.63556588426e-05
-3.22442578574243e-05
-2.41507740467444e-05
-3.63380236862495e-05
-2.42784626525591e-05
-2.45887479884487e-05
-5.42484229573025e-06
-1.04091421736642e-05
-9.35667563390053e-06
1.08093456544125e-05
-2.57775471366664e-05
-2.00398834457254e-05
-1.82336979517112e-05
-2.90753208929386e-05
-2.89513959650113e-05
-2.23795358436092e-05
-1.75985545032857e-05
-1.34029300283037e-05
-1.28963722998679e-05
2.06943328485663e-07
-2.49963536821841e-05
-1.68138979669775e-05
-1.87171953420391e-05
-2.97838690348428e-05
-2.9501974049805e-06
-1.72737125611422e-05
-4.30795839740785e-05
-2.32609516825295e-05
-1.29042987195747e-05
-2.42317215567016e-05
-7.62776740710961e-06
-4.9669491106708e-06
2.69204015827386e-06
-2.90983784262518e-06
-2.78703949975064e-05
-1.45299760910364e-05
-3.17818942519567e-05
-2.47896923644095e-05
-4.10368043764541e-05
-2.89988459795961e-07
-1.31521563231593e-05
-2.10646606195216e-05
-1.47316897076271e-05
-1.62599697707109e-05
6.40724688984e-06
-1.91484978519471e-05
-2.43988306532522e-05
-3.94457845784923e-06
-1.38473868534215e-05
-1.19069534781839e-05
-1.55584850389864e-05
-1.70248328802347e-05
-9.66967512406206e-06
-1.93543444369126e-06
-2.80941001407037e-05
-2.73986670692909e-05
-1.43824916313704e-05
-1.3613497731799e-05
-1.46937388384966e-05
-9.07497409867775e-06
-2.51333020585756e-06
-3.58442528980877e-05
-2.04741405779318e-05
-2.78714621900404e-05
-1.6194713954647e-05
-4.22163086861813e-05
3.18480993497524e-06
-1.47174360323095e-05
-4.54242581729511e-06
-1.50929943016301e-05
-3.34287146700525e-05
-3.13039056988187e-05
-1.66470482882509e-05
-3.30242704507329e-05
-1.08842729312738e-06
-3.34681388612623e-05
-1.56937976622555e-05
-5.23792358420592e-06
-2.10114466026703e-05
-2.99998980794966e-05
-2.48724469079915e-05
-2.17365663213011e-05
-2.90361684143408e-05
-3.93343192722007e-05
-2.69828225276135e-05
-3.32572781127494e-05
-1.88908340485263e-05
-3.28556921649048e-05
-1.76424449019342e-05
-4.45114899937519e-05
-2.40137412303882e-05
-2.25461573390457e-05
-2.52429968706075e-05
-1.8858334705281e-05
-1.86734645528948e-05
-1.77387970872315e-05
-3.02005038389455e-05
-1.66300321215429e-05
-3.52268091182542e-05
4.44815251499878e-06
-4.6017015691049e-06
-4.27464176983307e-05
-2.0249530249551e-05
-2.24264804113912e-05
-2.25841342396408e-05
-3.12856456316246e-05
-1.89353927172114e-05
-2.5333073162325e-05
-2.97251172007878e-05
-1.58421761469829e-05
-5.51043315118792e-05
-2.89837458363014e-05
-2.2617888599906e-05
-1.33310069835046e-05
-1.13643652589326e-05
-1.90028699994207e-05
-1.59029664227508e-05
1.0473788713766e-06
-2.9895235262878e-05
1.34999375498636e-05
-4.1920825941152e-05
-2.15231968424815e-05
-1.45609648570579e-05
-6.74530713721146e-06
-3.04311452223992e-05
-1.93464704374033e-05
-3.98382815600597e-05
-3.21244958457302e-05
-1.71396878459879e-05
-4.95457485142022e-06
-2.67491634688058e-05
-3.94079743725594e-05
-2.98875859236129e-05
-3.93158540897783e-05
-7.64921175961694e-06
-2.60848749485053e-05
-3.00583047318265e-05
-2.20907672194101e-05
-4.80598657700806e-05
-3.11903465360528e-06
-3.98828949391243e-06
-1.79884493247867e-05
-2.78256686711256e-05
-2.73090010974479e-05
-1.58869050366032e-05
-3.76645709763617e-05
-4.79356079160557e-05
-2.22104481736079e-05
-2.44337522337874e-05
-1.46263582913514e-05
-2.07919766635728e-05
5.56083657813136e-07
-1.93865906743206e-05
-6.38044737606468e-07
-1.48833599993166e-05
-3.20150104168085e-05
-1.31188736580268e-05
-1.76436516784125e-05
-4.44831633222547e-05
-2.08129270878509e-05
-4.03130333141098e-05
-2.76227327323139e-05
-2.63567953374329e-05
-4.36345580678375e-05
-3.38937779220381e-05
-2.46206640290945e-05
-1.19029860285885e-05
-2.83217111140583e-05
-2.64583722625547e-05
-2.11681652555417e-05
-1.47470517752138e-05
-1.22851140322533e-05
-2.73291520532261e-05
-2.92606259487393e-05
-1.1031741152348e-05
-4.23842668899887e-05
-2.63091160692477e-05
-1.96681590854692e-05
-3.53590184905002e-05
-3.69231800670867e-05
-1.66040121870285e-06
-2.3159728424036e-05
-2.27921401450115e-05
-3.04818533302218e-05
-2.46467259472442e-05
-9.80553448838707e-06
1.03941679649795e-05
-1.67174055911685e-05
-1.10203179467413e-05
-1.88550350673033e-05
-3.05216015832407e-05
-3.27398745091471e-05
-2.91586839992553e-05
-1.02764165720356e-05
-2.78706620035281e-05
1.41049682424922e-06
-1.99298879360666e-05
-1.75919818508965e-05
-1.41390801207601e-05
-2.53762616956295e-05
-1.70541793783337e-05
-1.36363901389035e-05
-2.82980089224711e-05
-5.9060186551574e-07
-4.65562195099118e-06
-6.47384341263967e-06
-1.89688169798421e-05
-1.50672139705026e-05
-2.54736447157777e-05
-1.87982070353903e-05
-2.60897687495056e-05
-1.59301554567691e-05
-2.14282938775191e-05
3.57504730775133e-06
-1.24866697748474e-06
-2.33197967293253e-05
-1.90299641996109e-05
-2.34169044453502e-05
-4.27660525440708e-05
-1.30279573989822e-05
-2.83762633503501e-05
-1.63318138853705e-05
-1.32565732081138e-05
-3.25320692358153e-05
-2.23440339576485e-05
-3.44893850501657e-05
-3.38629572105452e-05
-1.24950308470936e-05
-1.75225083772678e-05
-3.24374417049184e-05
-1.7758181831372e-05
-9.88087726708386e-06
-1.34938194786189e-05
-3.45611030645183e-05
-2.00900032665926e-05
-1.5119799619974e-05
-6.09477668309838e-06
-1.92533054675071e-06
-2.9871846702619e-05
2.18374527701107e-06
1.11746335024431e-05
-3.38315903775815e-05
-3.53409406950999e-05
-3.95517290362936e-05
-2.23122081847783e-05
-4.1007668351912e-05
-1.74937768025039e-05
-1.10279402549818e-05
-2.59055864237643e-05
-1.83413710259467e-05
-2.80015338346976e-05
-3.02266496511839e-05
-5.27331369719737e-06
-1.67495908381071e-05
-2.72720227040711e-05
-1.24902063927278e-05
-3.09050660327931e-05
-1.49878921075967e-05
-3.52969101559968e-05
-2.73126807735427e-05
-1.45391731917427e-05
-2.33309963118263e-05
-2.51615331866691e-05
-4.06330593151264e-05
1.25679374820497e-05
-2.4612778465218e-05
-1.58837459942069e-05
-3.10080366846163e-05
-3.35161367839778e-06
-1.09590007391416e-05
-2.58879309084713e-05
-4.43485566036478e-05
-1.02580116538905e-05
-1.73657503318568e-05
-3.57261885633901e-05
-2.96279084051862e-05
-4.38039897690641e-05
-2.74198302226132e-05
-2.94279050891278e-05
-1.81713353658459e-05
2.69207456104025e-06
-1.83370480636509e-05
-1.18160420216193e-05
-8.34221725788377e-06
-3.34011699479003e-05
-4.28526172487263e-05
-3.49108656772804e-05
-2.96077049100134e-06
-2.38634080391157e-05
-2.00700621563961e-05
1.07124727391173e-05
-1.45943735496973e-05
-2.35222906204064e-05
-1.99342753906409e-05
-2.17111848255622e-05
2.88019726312025e-06
-2.85828809412729e-05
-1.86517783420665e-05
-2.85882166605302e-05
-3.08150364859122e-05
-3.5196360860256e-05
-3.45134301950981e-05
-2.07609589234277e-05
-6.52282683853079e-06
-7.18294232677223e-06
-1.51532396879739e-05
-1.54715936293265e-05
-2.01727895219746e-05
-4.26194701531215e-05
-3.1245645673641e-05
6.25981024003328e-06
-3.01633320363656e-05
-3.27359026280272e-05
-3.78691556612215e-05
-1.29831322406976e-05
-1.97128978816694e-05
-2.59046292373499e-05
-1.24035534612784e-05
-2.66528702938492e-05
-3.36039658326266e-05
-3.35510618941352e-05
-1.46044520080484e-05
-3.4856400369168e-05
-1.36607983946477e-05
-1.68214375024509e-05
-3.65113613604292e-05
-2.83986997294434e-05
-1.04585487626011e-05
-4.47219045596878e-06
-2.65798041361788e-05
-7.45779265901388e-06
2.90967270022101e-06
-1.3686633279248e-05
-9.87476433343061e-06
-2.95696511013344e-05
-8.46169919697649e-06
1.57415179932967e-05
-6.41045909230938e-06
-3.27312427789155e-05
1.67507968439482e-05
-3.35550739571142e-05
-2.46457311028864e-05
-1.95964658485754e-05
-3.63097450339246e-05
-2.52487431717185e-06
-3.35302906669127e-05
-2.52024776768526e-05
-1.22414631099001e-05
-1.50746674149742e-05
-2.82670927388825e-05
-1.53537028113045e-05
3.25127942322771e-06
-5.70267765085617e-06
-3.66120230228522e-06
-2.87205160704392e-05
-9.50641612057602e-06
-1.25325267825451e-05
-1.61102807679367e-05
-1.78641182840138e-05
-1.31559399043931e-05
-1.31952377620407e-05
-3.84484957807039e-05
-1.60806989960594e-05
-3.35178391229356e-05
-1.34668011871294e-05
-5.10648629232696e-06
-2.76151079551889e-05
-6.25453340911377e-06
-3.55699606955228e-06
-3.38922478873295e-05
-3.95232923646599e-05
-1.34191477289639e-05
-3.91911439156352e-05
-4.76158405862227e-06
-3.17660964944337e-05
-2.23647001462776e-05
-1.82770344299181e-05
-9.15005538859316e-06
-1.22002027618236e-05
-5.23448476587835e-06
-1.7526444285717e-05
-2.71222949895595e-05
-1.75835726859202e-05
-1.57288360809182e-05
-3.20956131558239e-05
-3.29448411106144e-05
-3.00483404618799e-05
-1.52015683415724e-05
-2.34422895312253e-05
-3.42067526567851e-05
-2.53418417055813e-05
-5.27332974439592e-06
-2.24977751546398e-05
-1.45755714568222e-05
-2.72459486353948e-05
-2.98866423432052e-05
-2.72830739693322e-05
-9.09311190590063e-06
-2.02398482572372e-05
-1.89830117873185e-05
-5.12932740999991e-06
-4.24853704837726e-06
-3.66261836970614e-05
-3.60048031689129e-05
-2.42595837386815e-05
-8.92980327866687e-06
-2.03207825214752e-05
-2.70046285621391e-05
-3.15847981324524e-05
-1.99122403111874e-05
-2.58620829242047e-05
-4.62504290664918e-05
-2.11635377189351e-05
-1.41031105081893e-05
-2.01052104413064e-05
-2.44187427216748e-05
-1.57155117428562e-05
-3.21277431798576e-05
-2.01678271465384e-05
-5.43474607125664e-05
-3.88438221378887e-05
-2.81771191898175e-05
-3.43786579919872e-05
-2.03241034784299e-05
-2.92491631097565e-05
-3.039435361791e-05
-1.30333247692331e-05
-1.91105367759608e-05
-3.9045476372449e-05
-9.78656889176549e-06
-2.36837995462292e-05
-1.72339360478739e-05
-1.65203817458984e-05
-3.19298664562424e-05
-6.24445524483597e-06
-8.52064892919174e-06
-1.66510752730497e-05
-1.66701355517889e-05
-2.3588130381503e-05
-3.88370136774558e-05
-4.88331311056231e-05
-2.49895755691602e-05
-1.78239429606045e-05
-2.80839416166184e-05
-4.48357772472836e-06
-2.22405436488967e-05
-1.1120184821352e-05
2.33330144360362e-06
-2.12467405079105e-05
-2.74320684782072e-05
-3.13235010907273e-05
-2.82130688797209e-05
-1.2458882427972e-05
-2.73983410189196e-05
7.52045781137485e-06
-2.1877209711215e-05
-3.49896394528707e-05
-4.4304144822003e-06
-1.19287766509993e-05
-9.91795694502489e-06
-8.88004321340044e-06
-3.24896542532123e-05
-1.39827596881157e-05
-1.24319330958135e-05
-1.44367697504103e-05
-2.60569081954572e-05
-1.65799021754799e-05
-3.32568275625629e-05
-1.89142007474906e-05
-1.14662156534424e-05
-1.48372568814499e-05
-1.37498697660369e-05
-1.63631234451346e-05
-2.38135427710445e-05
-3.65573825653899e-06
-1.2792175082621e-05
-3.18002773094816e-05
-2.71296259804545e-05
-1.0061143353436e-05
-2.38026206962745e-05
-1.98413419406393e-05
-2.04391965973136e-05
-3.48279440107105e-05
-1.04288760725427e-05
-2.34971033751873e-05
-2.2423672016983e-05
-1.50569529731558e-05
-2.2467714110065e-05
-5.05551810371909e-05
-8.83109978805261e-06
-1.31714607093334e-05
-1.95976734876583e-06
-2.96370747602888e-05
-1.39233270164328e-05
-3.27430307680918e-05
-3.41380838084846e-05
-5.47263203983553e-06
-1.8509911728248e-05
-1.73331903740243e-05
2.58778965806052e-06
-1.0626639475316e-05
-2.33089619390231e-05
-1.76884592985395e-06
7.65314289377425e-07
-2.41804592288205e-05
-2.33363481508077e-05
-7.00638525013785e-06
-2.72349903094299e-05
-2.85008925704647e-05
-1.96572221736746e-05
-1.39909228394265e-05
-2.68139215414795e-05
-1.79975216219154e-05
-2.8106929058512e-05
-1.07520791983757e-05
-2.12366565562237e-05
-8.92357629121524e-06
-3.36637736145876e-05
-1.99065421797606e-05
-5.17086932003543e-06
-1.47217197386567e-05
-5.87410943549327e-06
4.82405238327763e-06
-1.36235571654633e-05
-1.42344606622202e-05
-3.33208139303403e-05
-5.31828211133959e-06
5.70324343931778e-07
-2.46404877075012e-05
-5.98370103597084e-06
-1.50782956717733e-05
-1.23699793103597e-05
-2.1754312135074e-05
-9.76978165393029e-06
-2.66713370934559e-05
-2.24184443992298e-05
-3.44850938730639e-05
-2.60211726093908e-05
-3.60073935113523e-05
-2.71615524625735e-05
-7.88691468755914e-06
-1.88304159022625e-05
-1.82448262794753e-05
-3.04649873223432e-05
-2.68254436384811e-05
-2.17513671310819e-05
-3.69950340994008e-06
-1.81902601530545e-06
-2.41375793065234e-05
2.91024152763249e-06
-1.07410190287994e-05
-1.81506941943026e-05
-2.98355186207332e-05
-2.61998680769643e-05
-2.25720682428079e-05
-4.26153156179553e-05
-3.45740310670311e-05
-3.93510608265031e-05
-4.0134330472035e-05
-1.6794712281412e-05
-2.54449186121625e-05
-2.9527654909101e-05
6.51641634833973e-06
-3.31846982550367e-05
-8.89312204284731e-06
-1.09175246304662e-05
-2.06894823957356e-05
-1.909191977815e-05
3.23254669855041e-06
-1.58103988913857e-05
-6.91397682678711e-06
-2.41726914729662e-05
-3.24921449558759e-05
-1.9464732859307e-05
-8.4881225224073e-06
2.37737165031748e-06
-1.28978869837667e-05
-4.49463370860807e-05
-3.22974209032387e-05
-1.86642989847384e-05
-4.04479227795046e-05
-6.20192840053106e-06
-1.14197687595589e-05
-1.12227086320196e-05
-4.12942361841626e-05
4.27640937220876e-06
-2.66648303374975e-05
-2.65571010372448e-05
-2.50812964377037e-05
-2.10813132285309e-05
-3.44345199855356e-05
-2.58543715020823e-05
-1.92557978548638e-05
-3.07247712860895e-05
-1.03777798554101e-05
-3.38741853368344e-05
-2.02932910681355e-05
-3.27850991000436e-05
8.613237242837e-07
-1.87834562224484e-05
-1.9526471764756e-05
-9.45145791556902e-06
-2.30839755003821e-05
-2.41929158511493e-05
-2.66379449630555e-05
-1.40514102137427e-05
-3.6783487296224e-05
-2.78873911662949e-05
-1.38162234973259e-05
-1.37414990602123e-05
-5.72740096108131e-06
-3.68348142780376e-05
-8.29035695936839e-06
-1.87297582343871e-05
-3.89881915026171e-05
-3.14822429953694e-05
-1.8671399799274e-05
-2.10734779203015e-05
-4.16340132538462e-06
-2.43249263493514e-05
-1.74239059627166e-05
-1.71863647236115e-05
-3.28986347410595e-05
-2.0187474186027e-06
-5.28449627676377e-06
-2.88801654288863e-05
-6.30178147145074e-06
-2.09317952694844e-05
-2.6235711754456e-05
-1.22418603265789e-05
-2.67237609989867e-05
-2.63204083108062e-05
-2.34172264191479e-05
-1.5893224533423e-05
-2.73329391231964e-05
-3.20548555622882e-05
-1.44621259357646e-05
-4.66186420823049e-05
-4.24672229751152e-05
-1.91373744174565e-05
-3.0027128988776e-05
-2.63783239178639e-05
-1.80856811112016e-05
-1.43212823721148e-05
-7.73555767884822e-06
-2.29182371026716e-05
-1.7125226964639e-05
-1.55493642655424e-05
-2.6761134202677e-05
-2.10816903186055e-05
-2.8794572517487e-05
-3.62242709160113e-06
-1.84060359259798e-05
-1.90096092402322e-05
1.24097520597459e-05
-2.67545947464734e-05
-3.30993713538732e-05
-3.21124209397706e-05
-3.68887338481251e-05
-2.40090707254165e-05
-1.81222869380803e-05
-2.32179440814662e-05
-1.73099728647375e-05
-2.16657462566802e-05
-2.58003178974393e-05
-2.2798312554707e-05
-4.22205064930369e-05
-8.19124771657303e-06
-1.40339010664612e-05
-3.30653482703788e-05
-3.18498154606247e-05
-8.24885903589201e-06
-4.34728458066097e-05
-2.43095224818451e-05
-2.3246894515217e-05
-8.01023211408086e-06
-2.88389739074904e-05
-2.38047812068045e-05
-1.87542859392278e-05
-1.45619028566516e-05
-1.48648613673464e-05
3.5825358543165e-06
-3.11928545397315e-05
-4.01594021988395e-05
-3.30728894643951e-05
-9.71919973035411e-06
-4.1656906911738e-06
-3.04098052116663e-05
-3.05703478424484e-05
-3.3108884783744e-05
-2.18798641093139e-05
-4.19729776571656e-05
-1.55036731696083e-05
-2.1401016549094e-05
-3.38806127999522e-05
-2.9708252768146e-05
-3.9645434679353e-05
-3.47753331233252e-05
-1.27857066172617e-05
-4.26856265875753e-06
-2.0819705099126e-05
-3.62832158982571e-05
-4.04438099234879e-05
-8.91650875065359e-06
-5.00802244747358e-06
-2.38819072120892e-05
-1.06429728768434e-05
-6.65173006933968e-06
-4.99294637232978e-05
-7.20166685291954e-06
-2.62528230540712e-05
-2.20946804186087e-06
-1.62390494476243e-05
-4.39284066985626e-06
-3.49439966783422e-06
-1.02209481092051e-05
-1.16603373564667e-05
7.11578777921213e-07
-1.3107317042329e-06
-8.24878206473714e-06
-3.94822255490104e-05
-7.95026039822038e-06
-4.23923407009999e-05
-1.07996679009481e-05
-1.44975586468837e-05
-2.53967583833078e-05
-2.11825311814778e-05
2.02696651621095e-06
-2.19064108123114e-05
-2.09740816283648e-05
-6.59848895732997e-06
-2.24337830074098e-05
-3.34601491905292e-05
-2.63090363326456e-06
-1.40346475066598e-05
-4.18085328101254e-05
-4.28916908638616e-05
-1.39738842637107e-05
-2.09008323846936e-05
-1.53241577767388e-05
-4.83213940436734e-06
-1.72434157577983e-05
-8.78651084473669e-06
-2.45088273457815e-05
-8.98413121649475e-06
-2.11980682030891e-05
-1.45621585159147e-05
-1.628521840702e-05
-3.87591385031179e-05
-1.20578531442693e-05
-2.72827348763303e-05
-2.7550769006162e-05
-6.61146476990693e-06
-3.37426106625144e-05
-3.67559448194519e-05
-1.19845692127075e-05
-1.44571355671966e-05
-3.10491668684494e-05
-1.25470246422373e-05
-2.73155529489792e-05
-2.26437091084226e-05
-4.53324955929063e-05
-2.26656496766462e-05
-2.43665532377099e-05
-2.99983063868747e-05
-2.68510741797083e-05
-1.47449035376804e-05
-2.27893980381398e-05
-1.63202339374359e-05
-2.41150252175695e-05
-3.46089406868632e-05
-2.33283846186819e-05
-7.97064497897573e-06
-7.99946440476868e-06
-2.92877011136587e-05
-1.58330208608261e-05
-1.13963141780357e-05
-2.15929613374626e-06
-5.11435997423158e-07
-6.18510284237834e-06
-2.97650387137135e-05
6.94240488609604e-06
-2.06126490895251e-05
-1.25107112511893e-05
-1.3917316604799e-05
-2.33807448766455e-05
-1.303678874888e-05
-2.08186122633601e-05
-4.0922025327448e-05
-2.66925945595916e-05
-3.51021076944951e-05
-1.78308848146474e-05
-1.67271145013464e-05
-3.25710170662234e-05
-3.19430344597721e-05
3.81327536086313e-06
-2.49130510431197e-05
-2.36937581619025e-05
-3.51442753006585e-05
-2.14788040561002e-05
-3.42812926391112e-05
-1.75903996901839e-05
2.94879767235398e-06
-1.99769068831834e-05
-3.43115759531383e-05
-1.47756238961401e-05
-2.27727249143463e-05
-2.96318000149869e-05
-7.83514605518578e-06
-2.42595525775965e-05
-2.51108506315091e-05
-2.92283111623185e-05
-2.51533598782878e-05
-1.59119463642967e-07
-1.59667899680933e-06
-2.46311043035591e-05
-4.14947075683703e-05
-3.66267415117855e-06
-2.86416546599964e-05
-2.77874093086733e-05
1.50803386504864e-07
-1.19721850938599e-05
-5.36401997682196e-06
-7.37518806089578e-06
-2.2066157628988e-05
-1.02301348276451e-05
1.09116341471658e-05
-1.27258148862683e-05
-1.81770383820997e-05
-1.14747051687132e-05
-8.59995760813706e-06
-2.30417186153216e-05
-3.42751200686163e-05
-2.81050237077052e-05
-1.18006812409578e-05
-2.09394339919194e-05
-1.11003593529208e-05
-1.67652101754518e-05
-2.58290316877692e-05
-2.375750505228e-05
-1.88204671376865e-05
-1.53192916109243e-05
-2.70414058196977e-05
-2.34543058105377e-05
-2.36483677112246e-05
-1.50332261028963e-05
-2.41563964923031e-05
-1.27221357006025e-05
-5.60387375090421e-06
-1.05038123823373e-05
-2.96081444461299e-05
-1.90058441719976e-06
1.11923368959948e-05
-2.61420455318267e-05
-1.57391556006156e-06
-1.19783449697593e-05
-2.20107117343417e-05
-1.14022350674598e-05
5.33496721869623e-07
-2.56351300855458e-05
-2.45059069116517e-05
-3.39938765861099e-05
-6.95578764221499e-06
-3.35376213297569e-05
-6.91733057056553e-06
-1.63999595294563e-05
-2.72858026140719e-05
-1.89250448276651e-05
-1.73280604647372e-05
-1.24608971431871e-06
-2.23978597804999e-05
-1.85420560126952e-05
-1.03639852924921e-05
-3.36062095790472e-05
-3.86049892146323e-05
-1.4248188735611e-05
-1.31295764175468e-05
-5.49832478747022e-06
-3.44000176347185e-05
-1.50889504517841e-05
-4.03837243745373e-05
-3.11996803026738e-05
-2.96876904918178e-05
-3.20503622562584e-05
-2.92788410475658e-05
-4.83626061434139e-05
-2.89287771537962e-05
-2.68382081221023e-05
-3.62965527402361e-05
-3.94397333264034e-05
-2.9617289857909e-05
-1.20263765925277e-05
-3.75801771204499e-05
-2.05145067877508e-05
-1.58420443858725e-05
-2.17802449013105e-05
-3.48858679613128e-05
-2.76499161870994e-05
-2.29845967533528e-05
-2.56606728440624e-05
-3.967456849089e-05
-2.34260916080223e-05
-3.19451178248438e-05
-1.8423481022484e-05
-1.7088871462708e-05
-3.88189789064666e-05
-5.72580905557304e-07
-1.7228875466004e-06
-3.17222194046563e-05
-4.19652452948088e-05
-3.8106375825119e-05
-1.41646213706258e-05
-3.05480230562784e-05
-3.10272268311212e-05
-1.07531068211772e-05
-2.40450063918511e-05
-1.48337421278336e-05
-1.41630937028404e-05
-1.54729900086906e-05
-6.06571186473043e-06
-2.75676614438507e-05
-3.67392306050511e-05
-2.06014008528175e-05
-1.56285820261215e-05
-1.58330172145147e-05
-3.49573513677665e-05
8.5547287062487e-06
-7.78117851077997e-06
-1.74064271697641e-05
-2.80988208203657e-05
-7.04941288944579e-06
-3.20706800016923e-05
-2.36610068965413e-05
1.133402790519e-05
-3.15877402960141e-05
-1.54723817099237e-05
-9.16308689228779e-06
-2.73562497982516e-06
-3.80294034199532e-05
-2.77439668985249e-05
-5.36391503671576e-05
-1.14843746201356e-05
-1.04859240924594e-05
-1.67864066283309e-05
-7.09739428408873e-08
-2.21238701528692e-05
-1.29986030462256e-05
-5.68723222614857e-06
-2.28428424266777e-05
-2.51585311870651e-05
-2.14080785299307e-05
-4.11903412666076e-06
-2.36996441757525e-05
-3.74444569536942e-05
-1.40928882948516e-05
-1.23446422569786e-05
-3.728649776528e-05
-1.17895719543884e-05
-2.31650077689487e-05
-3.58983244102208e-05
-4.3494615289614e-05
-1.62899151807986e-05
-3.37717145044942e-05
2.33580147511433e-06
-3.00994556455545e-05
-2.46875866416692e-05
-9.02707128932757e-06
-3.14877034406899e-05
-1.85157114219802e-05
-1.55823474016515e-05
-3.35326204982468e-05
-2.90950577505405e-05
-2.91993334216917e-05
-2.07742013572289e-05
-2.65664475203179e-05
-1.3480078485035e-05
-1.85897052381403e-05
-2.11743145275911e-05
-1.65212294745902e-05
-2.87150306213833e-05
-3.46267702475006e-05
-3.23068331306511e-05
-2.45069812867841e-05
-2.1167126991284e-05
-4.18550003952669e-05
-2.02172749327749e-05
-3.84113051162632e-05
-2.1691466670412e-05
-1.26086412579685e-05
-2.7014300132684e-05
-2.28192647293514e-05
-7.78726801431878e-06
-1.59332505994491e-05
3.01869691047256e-06
-2.79577664334619e-05
-3.45444514585699e-05
-1.61260029175279e-05
-5.7633225761064e-06
-3.19799752173363e-05
-3.18521479622799e-05
1.14681437929527e-05
-2.17372267245578e-05
-1.13547326601351e-05
-1.84326974311027e-05
-8.82431966618454e-06
4.51890009225375e-06
-2.18164899687507e-05
-3.30390052662248e-05
-2.38804801404323e-05
-1.89182492794506e-05
-9.38050989174749e-06
1.00910043773253e-06
-1.31432083466723e-05
-2.33786653400932e-05
-7.21021215669173e-06
8.46713818552773e-06
-2.7020636397958e-05
-3.06377272269776e-06
-2.72727656295577e-05
-2.43173410154911e-05
-3.98108606515465e-06
8.31869715380058e-06
-1.51126008083398e-05
-2.30524156736064e-05
-3.17271208192683e-05
-2.57514732714485e-05
-1.76835032632541e-05
-3.20197307073737e-05
-2.22881827905326e-05
1.33227645667115e-05
-4.14012963458425e-05
-2.19945371323269e-06
-1.53593878826305e-05
-4.54532340425158e-05
-3.15282390605437e-05
-2.92969563106362e-05
-1.78748882157593e-05
-6.15374847494609e-06
-2.4249754062853e-05
-1.15144554765732e-05
-2.45285271509721e-05
-2.14773935921495e-05
-1.55928649764699e-05
-2.24526721275036e-05
-2.1315933581007e-05
-3.121382136165e-05
-4.51089979177847e-05
-3.47802560432843e-05
-3.66450952214562e-05
-1.61673280235839e-05
-2.67818801643413e-05
-2.06242703453465e-05
-1.0254625136058e-05
-1.98993075347405e-05
-3.13523638925736e-05
-1.79708863725924e-05
-3.3799537291297e-05
-2.25605173089817e-06
-2.32094836637173e-05
-7.55833356501789e-06
-1.55762634534946e-05
-2.45582762423606e-05
-7.55661645214917e-06
-3.21927544319845e-05
-2.70528747143742e-05
-2.24518069780799e-05
-4.68976734018934e-05
-1.04825450884835e-05
-7.61266695100068e-06
-6.25836584321144e-06
-8.85009970285855e-06
-4.51408763032739e-06
-1.82571576423452e-05
7.00601645367356e-06
-1.0499759981641e-05
-6.4046462904439e-06
-2.16459611752317e-05
-3.36168435007757e-05
-2.45442978958745e-05
-1.47734111861147e-05
-9.01822361150251e-07
-1.02454510788411e-06
-5.75443105293221e-06
-2.17283728868396e-05
-3.64174875123047e-05
-1.94888812481596e-05
5.36531219757138e-06
-2.41330271838954e-05
-3.68938862176231e-05
-3.63116269644457e-06
-2.81955116756779e-05
-1.01793069074422e-05
-1.64822038399674e-05
-8.04660725267704e-06
-3.02305356671368e-05
-3.43622735307844e-05
-1.71755119227682e-05
-2.51649208669921e-05
-2.39178784179676e-05
-3.05404148415843e-05
-3.67363057832148e-05
1.45727536439208e-07
-3.84949209049323e-05
-3.30797562913521e-05
-3.15967083024936e-05
6.27142097102991e-07
6.08432866992286e-06
-3.06588479919763e-05
-2.42051111330778e-05
-3.34330195064964e-05
-4.04254785246945e-06
-2.26100249340032e-05
-2.55578670720177e-05
-3.89813070570221e-05
-1.64510856532673e-05
-1.85536082952297e-05
-2.01782560781491e-05
-4.02523571270903e-05
-3.76028339731376e-06
-1.90133900393242e-08
-1.362419375165e-05
-2.72059194028461e-05
-2.25877299163781e-05
-3.00983087898224e-05
-4.67976701723554e-06
-3.09629381908412e-05
-1.88535490722282e-05
-7.1278736676052e-06
-2.31933348998471e-05
-3.93983597987097e-05
-7.47675492797773e-07
-1.35854040035945e-05
-1.23861568140755e-05
-2.53198730690112e-05
-4.46308628629885e-05
-2.21124394580767e-05
-2.97824820387492e-05
-2.04844695316633e-05
-2.34389318005729e-05
-8.25771764158039e-06
-1.47802119051229e-05
-2.61191606477014e-05
-2.36125050360552e-05
-3.23523017818486e-05
-4.10732022131144e-05
-3.14571892915894e-05
-2.13881866036811e-05
-1.84352850789136e-05
-3.53883994496344e-05
-2.46971967760538e-05
-3.66943290604699e-06
-4.50489743160593e-05
-3.16978848904726e-05
-2.39806145193316e-05
-2.27003073692282e-05
-2.88386066459662e-05
-6.346950691977e-06
1.41986878306709e-06
-2.71446400567821e-05
2.57951362180428e-06
-8.81492867616977e-06
-2.07354705590055e-05
-1.50095735835823e-05
8.71260786808827e-07
-1.30556582393237e-05
-1.7127618245422e-05
-2.17821104764597e-06
-3.01646466428962e-05
-1.27099776863142e-05
-2.85047075844741e-05
-1.53444857139626e-05
-1.4217614717718e-05
-2.55611555339121e-05
-1.3519211360859e-05
7.5076783431516e-06
-2.36411570432606e-05
-5.80551626956193e-06
-1.53747622445904e-05
-2.33241579566582e-05
-1.17198104427146e-05
-5.09757190126597e-05
-2.55661157347799e-05
-1.08578937655001e-05
-2.12796765794699e-05
-3.25399213380041e-05
-2.76656318676142e-05
-2.47339770297323e-05
1.53376260664408e-06
-2.39628913009611e-05
-2.14151449470919e-05
-1.61322838511295e-05
-2.82680021398299e-05
-2.29020782311937e-05
-1.16231731872625e-05
-2.99377112462717e-06
2.46500924013588e-06
-4.61581664154467e-06
-3.52237758690431e-05
-2.0401672059218e-05
-1.04192887872818e-05
-1.93801460302444e-05
-2.68411807952185e-05
-6.60511293563697e-06
-2.17873896551572e-05
-1.80168938313294e-05
-2.12894954225169e-05
-2.97090398400945e-05
-3.09457494772265e-05
-1.94771575508363e-05
-2.83336058856849e-05
-2.04715648233098e-05
-1.86317709457892e-05
-1.22854548195328e-05
-3.72843218685264e-06
-1.7986602457998e-05
-5.42193115610667e-05
-2.37362256401878e-05
-2.93286856236502e-05
-7.63814303254455e-06
-3.54450130460561e-05
-2.81733932410853e-05
-4.23605575745036e-05
-1.83637884701833e-05
-1.59666817455429e-05
-3.1348819765146e-06
-3.63230891252251e-05
-4.34514270629364e-05
-1.40732796311892e-05
-9.25286711089166e-06
-2.31340882653689e-05
1.49220993093451e-06
-2.05294083098973e-05
-2.46803624326881e-05
-3.45430399725956e-05
-1.21702863319102e-05
-2.90430949277388e-05
-3.49866888787803e-05
-4.75699163436086e-05
-2.85619618416408e-05
-1.3908411326569e-05
-1.66377565128422e-05
-2.54476574514503e-05
-2.81251244769244e-05
-5.20639194841253e-05
-2.11318477865279e-05
-2.80707746614926e-05
-9.96661626660302e-06
-3.99857513510796e-05
-1.48707588268824e-05
5.62114827964722e-07
-4.16813409533449e-05
-2.8273570538897e-05
-1.52868253133093e-05
-3.06331634992549e-05
-1.21653674272356e-05
-1.46407841073773e-05
-2.97063009266726e-05
-6.03482901684405e-06
-2.66429658126983e-05
-3.41478252591522e-05
-3.58806224072157e-05
-2.35956593284896e-05
-3.31662443740455e-05
-8.94064433110961e-06
-2.14349237530171e-05
-2.42474525403156e-05
-1.56372473102952e-05
-1.39005611928927e-05
-2.19758858519406e-05
-2.34510843791449e-05
-1.40824507251179e-05
-1.24983374188373e-05
-7.69537560495455e-07
-2.73231932210661e-05
-4.91176936468477e-05
-1.28110689225785e-05
-2.64894898622134e-05
-3.46407491622609e-05
-3.79491126871416e-05
-2.45230309918473e-05
-2.84556850779443e-05
-5.77232681211777e-06
-3.55234714589073e-05
-1.43628030895837e-05
-3.57347875280154e-05
-4.07670908332255e-05
-5.16007680864577e-07
-3.27800883229069e-05
-2.18459464512929e-05
-6.51530809052364e-06
2.29780846913532e-06
-4.34505097995087e-05
-1.69470481386668e-05
-2.47452196645301e-05
-1.15055394091181e-05
-3.97263365901478e-05
-4.21877478671479e-05
-2.53101947444515e-05
-2.42856929177469e-06
-3.99617854247593e-05
-3.54981343029608e-05
-1.18197731788986e-05
-5.90153310126415e-06
-4.25007750548903e-05
-1.30167645961566e-05
-2.19364824119542e-08
-2.70067383651941e-05
-1.5039011475197e-05
-1.11922635190988e-05
-3.88402001114727e-06
-3.44085027899893e-05
-3.62388144894047e-05
-3.51709036509819e-05
6.03269286752093e-06
-1.64461682176195e-05
-3.56586447687854e-05
-4.17524793276589e-05
-2.294719205251e-05
-1.5996560071244e-05
-1.34211763751736e-05
-2.04809134472011e-06
-3.38934838444182e-05
-3.83535004596393e-05
-3.51813618897782e-05
-4.46523377179763e-05
-2.26927673185455e-05
-1.31042076222719e-05
-2.95520253587594e-05
-1.50114997507777e-05
-9.62331154872802e-06
-1.88894411872871e-05
-4.77700479071968e-05
-1.55440791069973e-05
-3.7489517362708e-05
-1.18867215851467e-05
-2.45795477424594e-05
-1.96639413587463e-05
-9.87745775226007e-06
-2.9444228769926e-05
-1.09163719629321e-05
-2.14291610496943e-05
-4.26946156801885e-05
-7.26624463854636e-06
-7.42173357001359e-06
-8.77775708795692e-06
-1.11016840238996e-05
-7.02376321041485e-06
-3.17646298607058e-05
-3.54295869567969e-05
-1.23991377509374e-05
-2.82764203801828e-05
-2.32964618601614e-05
-1.09555197396714e-05
-3.42449797928136e-05
-2.88474220410017e-05
-2.03062303897978e-05
-4.03447271538575e-05
-1.24411424900394e-05
-1.99287453885336e-05
-7.64516601631025e-06
-2.79259792175289e-05
4.32040982691927e-06
-3.01654976511201e-05
-2.8897009373607e-05
-3.29194156519036e-05
-3.40749770534192e-05
-2.5149770889292e-05
-1.97112507815797e-05
-5.46401799803686e-06
-2.81325733322111e-05
-2.59727370547376e-05
-2.64519365024018e-05
-2.32420552974244e-05
-4.05595838039281e-06
-2.04226481358032e-05
-2.56813097690452e-05
-2.35966394514271e-05
-2.5677754033434e-05
-3.45687577887161e-05
-1.86393421152231e-05
-1.47002261887133e-05
-5.80750489193263e-07
-3.05917554614264e-05
-2.14642707604367e-05
-1.6761097344265e-05
-2.2732423297706e-05
-7.11764532459174e-06
-6.04994985442317e-07
-1.04615310064681e-05
-9.82284183152493e-06
-2.51093426023023e-05
-1.96215689186857e-05
-1.76561854266653e-05
-1.61194938662486e-05
-1.56589940814831e-05
-2.61227088735984e-05
-2.99518297315868e-05
-2.94833553017473e-05
-1.15031497068761e-05
-5.91489316879467e-06
-2.00475091719839e-05
-1.85922646428983e-05
-1.44625326068231e-05
-2.09994322328019e-05
-4.08374690771486e-05
-1.1970597968907e-05
-2.77238479558192e-05
-2.17309071580987e-05
-2.07680526525991e-05
-2.39903414206336e-05
-1.07698599364112e-05
-1.38460602123946e-05
-1.41364652400953e-05
-1.74801615287537e-05
-1.60088876890474e-05
-1.76499418390881e-05
-2.56458738816779e-05
-2.40181714964469e-05
9.75942118352871e-08
-1.19999747183069e-05
-2.77013698858821e-05
-2.7260292938053e-05
-1.44343127073489e-05
-3.48210057275619e-06
-3.13355020748059e-05
-1.38890771921609e-05
-4.19301492129689e-05
-3.15239572887623e-05
-2.31544225897069e-05
-1.33454729886401e-05
-9.47814752563852e-06
-2.27355235521811e-05
-1.36733943837787e-05
-2.08986490291723e-06
-2.03281738157162e-05
-3.16962037924295e-05
-3.48245517324377e-05
-3.20005014892219e-05
-1.56429936459979e-05
-3.45870234354659e-05
-1.58121462521906e-05
-2.79380491355868e-05
-2.50478901838934e-05
-2.58055162071278e-05
-3.65935982950573e-05
-1.46354081332771e-05
-7.93217219758953e-06
9.80035899867227e-07
-8.40097547594318e-06
7.5825368915673e-06
-2.9267443580608e-05
-1.1271787396848e-05
-4.12043607890499e-05
-2.22137422048211e-05
-4.13433939771659e-05
-1.65848407959401e-05
-3.15200081895617e-05
-2.19575387795005e-05
-4.16346137487554e-06
3.24880388358631e-06
-1.29840226553441e-05
-2.14703899853578e-05
-2.16374702664002e-05
-1.3098066366111e-05
-3.17752738141168e-05
-1.36869102922135e-05
-3.45758930002164e-05
-8.11271277810688e-06
-1.82526024122166e-05
-2.11803287446064e-05
-3.2022561448878e-05
-1.88466972922167e-05
-1.87615804623798e-05
-1.71416036129992e-05
-1.65826544411105e-05
-1.50159566915353e-05
-1.33328212088364e-05
-2.45383501333653e-05
-2.91573814133044e-05
-1.95261184467656e-05
-3.81189305694789e-05
-1.23900920977981e-05
-8.9087280310919e-06
-2.49706799260049e-05
-7.68775533115049e-06
-2.43670408086892e-05
-4.91245985262486e-08
-2.79392615147002e-05
-1.2774319437689e-05
-3.28725429787928e-05
-2.44431954201777e-09
-2.83252681283219e-05
-3.90576252263254e-05
-2.47839926057623e-05
-3.25508383623771e-05
-3.9429121620151e-05
-2.3230748203519e-05
4.26361511317059e-06
-1.79197752881466e-05
-1.66359050766223e-05
-1.87959779696782e-05
-3.33682508010185e-05
-2.78034552365293e-05
-1.12679617381804e-05
-3.56457512632098e-06
-3.15994277681897e-05
-2.53219902355612e-05
-2.97640692370269e-05
-2.63927778123234e-05
-6.01303954054845e-06
-6.52108501024726e-06
-3.00378060774151e-05
-3.0757884573679e-05
-2.09403221648096e-05
-9.92733345420371e-06
8.07161881545394e-07
-3.24320164140511e-05
-3.45107794723965e-05
-2.45256762937398e-05
-2.95254631003012e-05
-2.1420296173475e-05
-4.23464592488627e-05
-2.34662681548943e-05
-2.87506193196339e-05
8.14361355259636e-06
-3.45536492372538e-05
-1.13037805158985e-05
-2.20458849428469e-05
-1.05764308067577e-05
-2.4217814706834e-06
-1.4799427704853e-05
-1.31754304469262e-05
-3.44856248732036e-05
-1.5050259332706e-05
-2.4721484368365e-05
-1.52837287076701e-05
-2.09809930703378e-05
-3.36792586029608e-05
-7.86102389213457e-06
-4.05778031492348e-05
-1.69205402101709e-05
-1.40403324910805e-05
-1.77963657408291e-05
-1.4696504324542e-05
-6.89370412219623e-06
-2.58110640817963e-05
-4.66349150895098e-05
-2.04215140245651e-05
-3.34619897526692e-05
-1.15220748022102e-05
-3.51020418754994e-05
-3.51125934620891e-05
-4.09861427747619e-05
-3.59057735929665e-05
5.04936889854424e-06
9.75500286286012e-06
-2.24911623746143e-05
-4.3080966903133e-05
-4.94528423877875e-06
-7.75968634121792e-06
-4.3600748186957e-05
-2.21873911658651e-05
-1.9289733285189e-05
-2.05479120421178e-05
-4.11352582012654e-05
-2.83457525356871e-05
-4.3700301026426e-05
-1.96744810223094e-05
-1.78433583836851e-05
-1.5284759741461e-05
-2.10703014278412e-05
-9.20864075823316e-06
-2.36829129255344e-05
-2.756359494021e-06
-1.66865758017919e-05
-2.58223748254911e-05
-2.13537751842238e-05
-3.46398089436586e-05
-4.87556722890158e-05
-4.05978371176429e-05
-4.1570242710375e-05
-2.05285515272054e-05
-1.38315838568442e-05
-2.07397737180511e-05
-2.09266488625435e-05
-1.58898743505256e-05
1.14642142932509e-06
-2.2682378885674e-05
5.63092971505656e-06
-2.56954072794864e-05
-2.48594039025726e-05
-2.20062727683215e-05
-2.63048603523485e-05
-2.47460982266301e-05
-3.64513344672155e-05
-4.1398724130297e-06
-2.59111500779055e-05
-8.64723326582692e-06
-2.04428415416257e-05
6.71907849231484e-06
-1.44211502565053e-05
-3.83264119791023e-05
-2.22677290227563e-05
-3.01343894299494e-05
-2.7657328200546e-05
-1.3290768370489e-05
-1.68615021944566e-05
-3.66775960247869e-05
-1.31308562337476e-05
-3.88103951025144e-05
-1.6554133583787e-05
-1.67473748015217e-05
2.66269100690106e-06
-3.09908822968175e-05
-3.42799609935144e-05
2.74377697941565e-07
-2.80200839835005e-05
-2.87000170621493e-05
-1.2243684464002e-05
-3.51608141891425e-05
-3.01856955183329e-05
-2.52487882085275e-05
-3.72767182354154e-05
-3.69238034660585e-05
-3.60008459269069e-05
-3.92998280834276e-05
-3.42139262407901e-05
-2.15787039768503e-05
-4.049077305331e-05
-1.38497786142513e-05
-1.07899245909436e-05
-1.62469089041498e-05
-1.74341664994355e-05
-9.43505519128702e-06
-3.46721316309399e-05
-2.45987660998424e-05
-2.36048484435219e-05
-2.09394794981251e-05
-2.08897328413867e-05
-1.35933801159168e-05
-3.4460243137767e-05
-1.39663751703012e-05
-1.25283345211156e-05
-2.09028496541558e-05
-2.27314545216774e-05
-9.05081895119757e-06
-1.09544229030398e-05
4.94084197013772e-06
-1.89360340870989e-05
-2.60707797618433e-05
-2.82077247682404e-05
-2.54946181677865e-05
-5.07003685178065e-07
-1.41291055698717e-05
-1.13689089179885e-05
-1.73424252330114e-05
-1.35681304555446e-05
-1.93511367756706e-07
-2.5279782654432e-05
-5.3892406484885e-06
-4.09294845004142e-05
-4.1408716663818e-05
-1.94925958678262e-05
-3.11420580070419e-05
-6.52411576773344e-06
-2.30781972805827e-05
-2.34047957052484e-05
-2.51130535217796e-05
-4.02083926365881e-05
-1.49610450413678e-05
-1.41480862613393e-05
-2.96074685985164e-05
-4.03161902583862e-05
-1.66494477323311e-06
-3.02882185667015e-05
1.71302521323952e-06
-3.2601616670235e-05
-3.34797534472669e-05
-1.22992572864117e-05
-1.77892904169012e-05
-2.92796300941294e-05
-3.96875558711618e-05
-2.63049919101594e-05
-2.56311114699048e-05
-5.52206545833346e-06
-1.46900440431902e-05
2.59899486051562e-06
-1.2911591074603e-05
-3.1255940551778e-05
-4.40170006293461e-05
-3.41736221188466e-05
-2.35986414320226e-05
-2.30698035248859e-05
-1.82506117913324e-05
-9.44562721098297e-06
-1.63498291103684e-05
-2.95102224608954e-05
-7.48148480938555e-06
-3.26285135890197e-05
-2.47636945170094e-05
-2.11689050484744e-05
-3.00177952298117e-05
-7.52137850518438e-06
-2.07540824237145e-05
-4.09010062388226e-06
-2.02041346675572e-05
-2.00700605337255e-05
-4.06304192657981e-05
-2.77538585853215e-05
-1.23470362509003e-06
-3.93800556293426e-05
-3.28896334222019e-05
-1.05416604087014e-05
-2.22604962742326e-05
2.57624738822989e-07
-2.90593009302359e-05
4.04937468584066e-06
-1.80645417717252e-05
1.56663830792749e-05
-6.91724360281982e-06
-1.70390303787628e-05
-3.01363074716601e-05
-9.42601693655015e-06
-2.07803145866619e-05
-2.55821950173933e-05
-1.13478396243965e-05
-3.61507383651528e-05
-2.0640778355913e-05
-2.66218014777281e-05
-3.85800779796855e-05
-2.3209751035473e-05
-2.62786981405598e-05
-2.34438474145176e-05
-3.14268700518373e-05
-2.19004083476731e-05
-3.01397985006696e-05
-3.85587230227651e-05
-1.68476080257985e-05
1.05248338395854e-07
-3.21794481230836e-05
-8.0816926073041e-06
-4.56153983334947e-06
-1.24249191778404e-05
-2.08080563440222e-05
-4.05976272311307e-06
-1.98712178419489e-05
-2.19479215363417e-05
-2.90148862082336e-06
-2.48242516440569e-05
-2.23063507701385e-06
1.08293584424248e-05
-2.55869788512542e-05
-2.31187869359796e-05
-3.69957788739725e-05
-4.12463846899704e-05
-3.53432525061758e-05
-8.25106395751175e-06
1.73604388253919e-06
-7.80097257745746e-06
-1.42626618354094e-05
-1.7334118317256e-05
-2.48719292220404e-05
-3.87125109387425e-05
-2.12084521054736e-05
-5.82683557715941e-06
-1.94785045500189e-05
-9.18628961023231e-06
6.43423368400603e-07
1.20125462087764e-05
-1.50473055948762e-05
-2.47402049770829e-05
-2.0301514656586e-05
-1.03191754312687e-05
-3.85628267121441e-05
-2.3416738157466e-05
-3.59129150137523e-05
-3.28412242551211e-05
-1.35576777094037e-05
-1.77103991861768e-05
-3.0183136924642e-05
-1.98157728494722e-05
-3.70863576751184e-05
-4.1777475976335e-05
-5.81849776685651e-06
-3.91069386458408e-05
-1.4338008583318e-05
-3.82272334306983e-05
-4.79745180692367e-05
-1.17409312170692e-05
-2.75090868794249e-05
-3.1857120315237e-05
-2.45107972450915e-05
-6.14781095090525e-06
-1.32273202926324e-06
-2.11198030026235e-05
-3.41415257704233e-05
-1.06977128234237e-05
-2.2808658100312e-05
-4.08444840147562e-05
-2.51554590559807e-05
-3.37226864734544e-05
-1.4433050436478e-06
-2.20051166426999e-05
-1.26122044610532e-05
-2.83435757927931e-05
-3.71038459073763e-05
-2.66197249990816e-05
-1.88163713833575e-05
-2.13033373577117e-05
-1.86198399467923e-05
-9.93517185227394e-06
-1.39205821973705e-05
-4.29294340065421e-05
-2.18298591753684e-05
-1.75426802901479e-05
-3.60111559711445e-05
-9.47951906653892e-06
-1.69694179893906e-05
-6.5675676979521e-06
-2.46534231413566e-05
-9.41986597567458e-06
-4.11980029128706e-05
-1.37566970573207e-05
-3.57098611111561e-05
-3.74453807710969e-05
-7.93325467154737e-06
-3.07836675705794e-05
-9.58075903940744e-06
-2.72179758933195e-05
-3.48940353441807e-05
-2.25750198473339e-05
-2.37189319496457e-05
-3.49298398219178e-05
4.66908528977671e-06
-1.23624686429199e-05
-9.09545308931309e-06
-2.64974774089698e-05
-9.94984978796643e-06
-1.00574300864632e-05
-1.63003510723559e-05
-3.12934564616997e-05
-1.51625570641577e-05
-4.97795723599029e-05
-2.36628528024298e-05
-1.55847947576275e-05
-1.53926664046531e-05
-2.85331434677658e-05
-3.29115188381113e-05
-3.35309648768499e-05
-2.14221417878786e-05
-1.85541021789653e-05
-1.53070668382886e-05
4.27398367918641e-06
-3.19890406501459e-05
-2.55866508665572e-05
-2.1188048503876e-05
-1.50831645099586e-05
-2.67976163548687e-05
-3.56468344542049e-05
-8.07779533456876e-06
-3.58467885918402e-05
-1.11419181089422e-05
-1.80806119173176e-05
-3.43974780850288e-05
-3.82351917665093e-05
-2.15447231028167e-06
-2.82829542361954e-05
1.61297852221717e-06
-1.43675535410828e-05
-3.17844462540274e-05
-1.03752197408473e-05
-2.20622754080275e-05
-2.21317140715991e-05
-2.08002915732781e-05
-2.41217859563145e-05
-1.47574677424671e-05
-2.60533238131241e-05
-2.18375761598171e-05
-1.18700920407425e-05
-5.04453960409849e-05
-1.74823885087708e-05
-2.90171497015097e-05
-1.00089355075499e-05
-1.92116797678845e-05
-1.71263161013729e-05
-2.41737622154835e-05
-2.67693059288961e-05
1.05309401628211e-05
-1.8210722687401e-05
-3.44825772293101e-05
-1.3031783126797e-06
-2.03255426115099e-05
-5.27009190941256e-05
3.84338595865084e-06
-1.16847279792497e-05
-1.88256588456472e-05
-4.03759461053664e-06
-2.75670658881987e-05
-1.27554556640493e-05
-2.34234665788974e-05
-7.58874439242618e-06
-1.06755157371151e-05
-2.94008581965819e-05
-3.71316507495095e-05
-1.86868869341607e-05
-2.79883276469792e-05
-2.37083072642574e-05
-6.50675709091652e-06
-3.61024092196972e-05
-2.64770529021997e-05
-2.30002055869755e-05
-2.6426489463143e-05
-3.60810836519974e-05
2.65224279417055e-06
-2.39870229865427e-05
2.15990005263887e-06
-2.51600961098459e-05
-3.73168985802765e-05
-4.22385889662334e-05
-2.65595364884881e-05
-2.04624646304186e-05
-3.63777574381914e-05
-2.35112102201807e-05
-2.83170673282776e-05
-2.68169560281646e-05
-1.96180755206069e-05
-3.38492205808286e-05
-3.03981931879541e-05
-2.92951974934189e-05
-1.93090531049301e-05
-1.8788022428672e-05
2.03369215664013e-06
-8.06709671425047e-06
-2.63846203029433e-05
-3.09562209593097e-05
-5.67784214059643e-06
-2.31706022593936e-05
-2.04686074134719e-05
-1.03882725478005e-05
-3.0811713171846e-06
-2.77723973331108e-05
-2.58569961660926e-05
-1.36429238818293e-05
-1.73102571430526e-05
-1.70659106463367e-05
-7.13745207433637e-06
-1.97695605805078e-05
-3.78308310698387e-06
-2.43136448891922e-05
-1.09632594300077e-05
7.80644124544463e-07
-2.48679826481185e-05
-2.05265875242883e-05
-2.10126418651586e-05
-3.74382710623705e-05
-1.05722208838282e-05
-6.62962439895761e-06
-1.34624929537561e-05
-8.99367785590809e-06
-2.85804294901022e-05
-4.9038863476154e-06
-2.46318667035265e-05
-3.83849071516958e-05
-3.78758799858359e-05
-6.51598334974258e-06
-2.43531803516029e-05
-2.14026389539799e-05
-3.18480362826837e-05
-2.26561494720093e-05
-2.68134660784996e-05
-1.68532018799702e-05
-1.61947674696081e-05
-2.48113563112692e-05
-4.26782014448757e-05
-2.69809137405564e-05
-1.20414826215345e-05
-3.14828077373479e-05
-4.82805603258675e-06
-2.98776210014879e-05
-2.16341688819831e-05
-2.16420449207501e-05
-2.8068654653311e-05
-1.32665466271119e-05
-1.8820841782227e-05
-8.8938586615597e-06
-1.0209878611767e-05
-2.4814978962855e-05
-9.71308217260554e-06
1.97996152250537e-06
-1.73035676665864e-05
-4.03829041781983e-05
-7.66521006557962e-06
-1.17774366257075e-05
-2.22209439405439e-05
-3.13444039007289e-05
-3.52683694510691e-05
-1.01325374089038e-05
-2.38090209005539e-05
-3.34880370084233e-05
-3.63875082449354e-05
-2.49882812311518e-05
-1.63775654007262e-05
-2.24467564146668e-05
-1.88869374990659e-05
-4.72687635424696e-05
-2.62468291557675e-05
-4.51270244489707e-05
-9.51114468530728e-06
-2.42781380519908e-05
-1.83183774427778e-05
-7.85797547575466e-06
-8.02086084700856e-06
-2.10334415614806e-05
-2.54040803886141e-05
-2.37497504709227e-05
-2.87102072515863e-05
-1.77514466080937e-05
-3.49223593776629e-05
-3.33772436592006e-05
-2.12244338647992e-05
-9.81240672453361e-06
-3.57912864128878e-05
-3.63234907766259e-05
-2.58799306720767e-05
-3.46829436248047e-05
-4.00008185014705e-05
-1.02592357462586e-05
-2.23920801345453e-05
-2.60309965915887e-05
-2.49952417352488e-05
-2.73432674118956e-05
-3.98702453052574e-05
-2.29928804323865e-05
-1.37976247756008e-05
-1.91648307799734e-05
-4.69636937481137e-05
-1.87768460576812e-05
-2.86869501406333e-05
-1.95219947876132e-05
7.16210522302798e-07
-2.38519161502396e-05
-1.48189515233785e-05
-8.58878525682692e-06
-1.98536752087033e-05
-1.75233606508208e-05
-1.06170032912385e-05
8.81449979655669e-07
-1.63617850423167e-05
-1.72447311198695e-05
-2.24901932441032e-05
-1.76961995702028e-05
-1.30481170189184e-05
-1.60076075461788e-05
-1.25977455812991e-05
-2.55356988373939e-05
-1.84599331929834e-05
-1.19604093111606e-05
-3.0243205477771e-05
2.39330102639702e-06
-1.54866358790881e-05
-3.00572263219794e-05
-2.04603324202705e-05
-1.54784822386022e-05
-3.04232234108195e-05
-1.50831091272331e-05
-1.62914080014888e-05
-2.44621889810251e-05
-1.38970810323458e-05
-2.20301226824509e-05
-4.88753961044613e-06
-2.03100587407028e-05
-9.92369436485768e-06
-3.43700301131551e-05
-2.48664317860524e-05
-4.42858643689407e-06
-2.71464740582964e-05
-1.01660244204944e-05
-1.91568100716511e-05
-2.59429799320708e-05
-2.18748681627216e-05
-1.47174817685189e-05
-3.10210290641042e-05
-6.5402781584068e-06
-1.60226178497486e-05
-2.24018018745451e-05
-2.18400574614766e-05
-3.08853048537666e-05
-1.10017225965858e-05
5.39170642660062e-06
-4.93243796988717e-05
-2.03679886230327e-05
-1.21078446240988e-05
-2.71284482234582e-05
-1.69815124283443e-05
-2.25050101920169e-05
-2.93619945451669e-05
-3.87245069032467e-05
-1.22265648877567e-05
-3.06767519712575e-05
-5.47257036562186e-05
-1.53806746077925e-05
-4.67723755995075e-05
-1.34492875004811e-05
-3.19338590745659e-05
-3.92081739132864e-05
-1.30858198779243e-05
-3.29985563342883e-06
-2.49333621190253e-05
-2.44401683968115e-05
3.99535872610643e-07
-1.96280557662793e-05
-1.94829848895995e-05
-3.00592568662049e-05
-1.11927727491682e-05
-2.57532889418938e-05
-3.0948874059192e-05
-3.94187381238896e-06
-3.46550680665354e-05
-1.54340439248488e-05
-8.61923567034783e-06
-3.19915371001705e-05
-2.70305538388349e-05
-2.7681054455338e-05
-2.56726556794568e-05
-1.46345227050539e-05
-1.052645445928e-05
-1.92810490606488e-05
-8.8696572643077e-06
-2.90432069452441e-05
-2.75234992425415e-05
-2.95370374276533e-05
-1.06829693289062e-05
-6.94551646078834e-06
-1.51746818775681e-05
1.09904660341553e-05
-4.17871416538595e-05
-2.6018364561355e-05
-2.63842947643214e-05
-3.08048821717545e-05
9.2999486157426e-06
-1.83239093885982e-05
-1.33234627824475e-05
-1.56718752552277e-05
-2.40595999215709e-06
-3.144103240735e-05
-3.15179383841942e-05
-1.62294398442605e-05
-2.93181275751653e-05
-8.89605510438142e-06
-2.34717644312882e-05
-2.48831143158097e-05
-2.41616842475402e-05
-4.56198556529792e-05
-1.05525605575031e-05
-1.15445451907995e-05
-1.65760479636635e-05
-1.5605525364387e-05
-3.17181817349212e-05
-6.03897778744889e-06
-1.95825772675324e-05
-3.51809161000753e-05
-2.74168956828203e-05
-1.21114904008143e-05
-9.31097923930081e-06
-2.35541045637713e-05
4.4624264862602e-06
-2.11408835555706e-05
-2.13034919884833e-05
-2.63558440882903e-05
-1.54065180188448e-05
-3.85524805286276e-05
-2.30416320312028e-05
-2.8613158745519e-05
-6.13783982935208e-06
-3.46110147175567e-05
-3.38867751130099e-05
-2.93733555494378e-05
-1.51008652161612e-05
-2.87035289908425e-05
-2.61154396911371e-05
-3.10460614240338e-05
-1.17376984486822e-06
-1.59237428638584e-05
-1.84912468156962e-05
-2.19534955739551e-05
-4.27570117013534e-05
-3.02268640135506e-05
-3.73631191425692e-05
-3.07568137966079e-05
-4.59972545082864e-06
-1.50994090225932e-05
-7.10618365482315e-06
-4.78097361821825e-06
-1.91718063615122e-05
-1.66685476469682e-05
-2.29514195265951e-05
-2.36932451862972e-05
-1.7784543139264e-05
-2.08142624808243e-05
-8.3227267322083e-07
-2.36553137588282e-05
-3.39880349184566e-05
-2.2437749612987e-05
-2.24549973045992e-05
-3.13882116472215e-05
4.79974171043813e-06
-1.88571628107985e-06
1.62140243064903e-05
-3.83354725033278e-05
-2.43309409468907e-05
-1.7437576783487e-05
-1.17266401358303e-05
-8.43637683637683e-06
-2.89003273200502e-05
-1.81260781418878e-05
-3.18519696488641e-05
-2.93005178083632e-05
-5.36747312550856e-06
-2.80690316065726e-05
-2.02892732804301e-05
1.94745941915929e-06
-3.09086718009854e-05
-3.43477353108422e-05
-3.83623069228633e-05
-1.250400566365e-05
-1.87889407198837e-05
-1.88101142086958e-05
-4.61529757966611e-05
-1.48196631787137e-05
-1.33471316631357e-05
-1.10065369737301e-05
-1.10841170751334e-05
-2.95687616999876e-05
-2.91909741294256e-05
-1.44003035224947e-05
-1.21987376254351e-05
-2.05918888417515e-05
-1.35868845972986e-05
-2.22064066758689e-05
-2.05366198110448e-05
-4.46027301263531e-05
-3.244518936053e-05
-2.5430293814949e-05
2.8974913110318e-06
-2.11755560435017e-07
-2.38341091827925e-05
-1.70486771626396e-05
-1.62452493765658e-05
-9.25563676454107e-06
-1.56900356474008e-05
-1.91954134698217e-05
-3.31811072420219e-05
-1.96819041544113e-05
-2.981554707938e-05
-2.51583430746132e-05
-1.38716830218022e-05
-1.16788480833217e-05
-2.69324782215766e-05
-1.90177326306105e-05
-2.48575919897775e-05
-3.77523060680142e-05
-2.00420639906851e-05
-9.82955557669358e-07
-1.20037465322131e-06
-1.38579998066697e-05
-2.60014472415987e-05
-2.0930043849605e-06
-1.43155943194647e-06
3.88885576048107e-06
-1.0538081292291e-05
1.05136086792737e-05
-1.28316271129933e-05
3.9741719127274e-06
3.45336343793223e-06
-7.64653015858227e-06
-3.0852604635145e-05
-1.65250145834032e-05
-9.28596301098968e-07
-1.06764719910881e-05
3.86948050712651e-06
-3.50455577878148e-05
-6.26869524738178e-06
-2.39282033331179e-05
-1.75512552632827e-05
-1.91451208928412e-05
-2.27285024197311e-05
-1.59476966778449e-05
4.36795787842116e-06
-1.32450305583781e-05
-1.99350302683808e-05
-1.29138623287736e-05
-2.12710967399552e-05
-1.89195745598856e-05
-1.7814813400799e-05
-1.1804542159991e-05
-2.7645698603305e-05
-2.40279971901648e-05
-7.64037587428839e-06
-1.19409675502265e-05
-1.74484930409686e-05
-2.2713913370825e-05
-1.38096958012981e-05
-2.32142677235116e-05
-1.82449717552717e-05
-3.94919508491327e-05
-2.59080661139677e-05
-3.12219388207319e-05
-2.43253702617375e-05
-1.69932467998093e-05
-8.05327287437828e-06
-7.34141534228148e-06
-3.14673173867229e-05
-2.48008844857226e-05
-1.26797820396736e-05
-1.34423925343083e-05
-2.67187815778132e-05
-1.19296317147482e-05
-1.90799104690779e-05
-1.80341688974699e-05
-2.72899159190508e-05
-3.78929987114578e-05
-8.2450156187902e-06
-2.14875452822564e-05
-1.9631373645142e-05
-3.62092228492076e-05
-1.95579967610981e-05
-1.56994817177522e-05
-5.15286708590297e-05
-2.52522863706271e-05
-3.53338687742418e-05
-3.15757461374701e-06
-4.24988003994451e-05
-8.55960198375449e-06
-1.33045738082498e-05
-3.74432591822296e-05
-1.55069927527394e-05
-1.07313574997698e-05
-2.75940344496687e-05
-1.35772505289032e-05
-2.5476613052586e-05
3.82093281675741e-06
-4.10658090620676e-05
-1.9738105349064e-05
-4.69133973807588e-05
-2.15125049715105e-05
-1.72864272719598e-05
-2.46231609793275e-05
-9.51716802085222e-06
6.8956300050756e-06
-1.77183436620704e-05
-4.67071845479241e-05
-4.58738293265845e-06
-2.36456297667521e-05
-3.94578204514232e-05
-1.40970253058319e-05
-3.15324209995958e-05
-3.35224517114938e-06
-1.22977525038074e-05
-1.58512283258653e-05
-2.26670783846192e-05
-8.70898479034789e-06
-1.39445576445364e-05
-2.17431595722276e-05
-2.93957468769339e-05
-7.56172596655017e-06
-4.67363267698063e-05
-5.23436131431327e-05
-1.92272919189126e-05
-1.75650308057059e-05
-8.30847688475857e-06
-3.41863135056093e-05
-6.31279864613146e-06
-1.84900175355875e-05
-1.46051633934322e-05
-2.61786005659586e-05
-1.28266430481519e-05
-3.3128213550134e-05
-1.13051379211577e-05
-3.41604063850153e-05
-1.72499152312533e-05
-2.41713882266575e-05
-1.49316382279733e-05
-8.34243621204542e-06
-2.85211283062069e-05
-2.34401006382593e-05
-3.09340542317432e-05
-3.44434083495725e-05
-2.21494120829754e-05
-1.99183845514394e-05
-1.20460662446275e-05
6.31243425003693e-06
-2.25671696821391e-05
-3.53852137475065e-05
-2.64966648068198e-05
-1.17119196241483e-05
-2.32412173744361e-05
-1.15143317125413e-05
-2.38805545360967e-05
-3.53670710855594e-05
-2.41429418119981e-05
-4.52088555092412e-05
-3.52829490264462e-05
-2.0164307433264e-05
-2.07442603369581e-05
6.4801568561481e-06
-2.75645747813946e-05
-3.20110042224738e-05
-9.68434278075993e-06
-2.2189941162737e-05
-2.89001412707295e-05
-3.565063886582e-05
-2.66970710565411e-05
-2.00019536305877e-06
-2.44918578652231e-05
-1.98855519768172e-05
-3.2150663595294e-05
-1.59218982616538e-05
-2.47587764170487e-05
-1.3148880460174e-05
-1.94376951829621e-05
-2.34781280756115e-05
-2.00310401058893e-05
-2.22524633815178e-05
-2.43717619058345e-05
-1.44798728428081e-05
-2.76890116825812e-06
-1.53899563788132e-05
-9.68229433183456e-06
-8.93472609980131e-06
-1.12338914076049e-05
-1.42178068745228e-05
-6.39672842850639e-06
-2.55645041232364e-05
1.3708013872604e-05
-5.03326579272831e-05
-7.0030562109764e-06
-1.0343355554555e-05
-2.08216927948955e-05
-8.32586679779494e-06
-2.38801795576106e-06
-2.3162596796786e-05
2.12874907119121e-06
-7.6193825484525e-06
-1.42128821356867e-05
-2.06826828567589e-06
-3.56736508665413e-05
-2.85187608901361e-05
-1.84802830179549e-05
-9.4402594031226e-06
-5.77085476897945e-06
-2.21558687682313e-05
-2.718162270314e-05
-9.37722673050372e-06
-1.58934486768709e-05
-9.48850455681038e-06
-3.92672035140899e-05
-2.49479061539404e-05
-1.82354080640562e-05
-1.86660041509096e-05
-2.16731481426007e-05
-2.38581650340359e-05
-1.36107873204704e-05
-1.14945712033929e-05
-1.36008326939209e-05
-3.2347576603311e-05
-2.2413500197074e-05
-4.12513361596194e-06
-1.13518656820672e-05
-2.86912889865072e-05
-2.77211263444364e-05
-3.32106741697286e-05
-3.68408062187228e-05
-4.46047453985442e-06
-1.28614811013832e-05
-2.51362323656121e-06
-2.49008825760491e-05
-3.31456698927972e-05
-2.63187879110078e-05
-6.61453944080278e-06
-1.12132196253852e-05
-2.19092286315966e-05
-2.4405459949067e-05
-1.53123875710812e-05
-2.33209394632133e-05
-1.16039263347453e-05
-2.40194319618071e-05
-4.39382807990652e-05
-2.10241377198427e-05
-4.47001110353914e-05
2.81089781887548e-06
-3.69904029721574e-05
-9.99316403220566e-06
-2.16667974808196e-05
-2.76702630138771e-05
-3.34891732350643e-05
-1.96755963300607e-05
-3.23196185742272e-05
-2.82123148008424e-05
-1.84596842571464e-06
-1.44081720579457e-05
-1.43017496283919e-05
-3.35072851014294e-05
-3.54111816598359e-05
