# Supplementary material for: Research on computational propagation and identification of mine microseismic signals based on deep learning
Source: PLoS One. 2025 Oct 22;20(10):e0334641. doi: 10.1371/journal.pone.0334641 (PMC12543183; doi:10.1371/journal.pone.0334641)
Supplement: S2 Data — (ZIP) [file pone.0334641.s002.zip › 000100500001850.xlsx_0.txt_24.txt.txt]

-2.4207954788825e-05
-3.67530123172245e-05
-1.69830940255403e-05
-3.93954449257453e-05
-1.5316525220664e-05
-1.17886201446505e-05
-1.52750466855605e-05
-3.01926678886589e-05
-1.69507656112845e-05
-1.79928383080483e-05
-1.61784872201082e-05
-3.66756972938053e-05
-4.20261003588777e-05
-2.98200476922584e-05
-2.29066155913484e-05
-1.72353368321873e-05
-2.50158061646027e-05
-2.02350385031118e-05
-3.38490444837241e-05
-2.59237211832235e-05
-2.43210309477051e-05
-3.03777911086273e-05
-3.35247052156758e-05
-2.98012565301055e-05
-1.4235020228191e-05
-2.18374570261407e-05
-3.32785785136294e-05
-1.01936927481115e-05
-3.06931533566861e-05
-2.01503861901094e-05
-1.91496765121054e-05
-1.49686351321881e-05
-2.8567087107413e-05
-5.13946412304371e-05
-3.36083213377831e-05
-1.35745473552434e-05
-2.13479366809789e-05
7.72646320570419e-07
-3.90945211079947e-05
1.30748342304493e-07
-3.78535422481694e-05
-3.8753318863434e-05
-3.87645842971574e-05
-1.25028374360428e-05
-2.06656582834974e-05
-1.13634187203247e-05
-1.46673790706513e-05
-3.07656197343588e-06
-5.84348698632218e-06
-1.24159808306574e-05
-2.99740598818426e-05
-9.02084964054115e-06
-2.08437939462207e-05
-3.61510587587605e-05
-6.09959441943339e-06
-4.44870605944087e-05
-1.95726410679598e-05
-3.76232944190719e-06
-1.26089975220011e-05
-3.46313270973311e-05
-4.33862610096466e-05
-1.78041283511942e-05
-1.49729053040533e-05
-1.83775121011609e-05
-2.60734491900942e-05
-2.14300577154904e-05
-3.34870526925616e-05
-1.84251773613745e-05
-3.23127181130524e-05
1.52087450611966e-07
-1.89091167413232e-05
-2.43371585790848e-05
7.36308040878515e-06
-1.87479830481966e-05
-2.0478258455316e-05
-2.79061160725151e-05
7.83290478585537e-07
-2.5540862311313e-05
-1.66091121062237e-05
-1.91466654807251e-05
-4.32170198026314e-05
1.79864154790752e-06
-3.1072823572789e-05
-1.84685673887031e-05
-1.28945446091113e-06
-4.16839514848904e-05
-1.78305531604161e-06
-9.21832709431631e-06
-2.55475205343845e-05
7.10883907685259e-06
-1.93138534337173e-05
-2.50591360370722e-05
-4.03339406552679e-05
-2.54895536215094e-05
-2.265548131192e-05
-3.59757103473662e-05
-3.89449404326599e-05
-8.73725407683734e-06
-3.74867876961227e-05
-8.52759996289082e-06
-2.45587623213469e-05
-2.53159122788272e-05
-1.65209452950891e-05
-2.46027741343482e-05
-1.3262252405593e-05
-1.08244851464463e-05
-3.75922970047947e-05
-2.47438681582677e-05
-2.3730709364347e-05
-2.99941023666113e-05
-3.77063764254521e-05
-1.56920165501869e-05
-9.60848210215739e-06
-1.09954420455409e-05
-3.48364899277707e-05
-3.6388293361083e-05
-1.35866154602995e-05
-9.58579016881116e-06
-1.88846381924378e-05
-1.00237390548751e-05
-3.44765022965673e-05
-2.28743269019698e-05
-1.95234612219104e-05
-1.45152089486967e-05
-1.33106125260604e-05
-2.11316135501956e-05
-3.40592406617842e-05
9.26639735312864e-06
-2.30222175108605e-05
-1.40360683462048e-05
-7.56824389452757e-06
3.40872953428792e-06
-1.04928308113992e-05
-2.47992727404059e-05
-2.96736045954233e-05
-2.41703409951189e-05
-1.16383272211557e-05
-2.05328734505478e-05
-3.68238865740718e-05
-8.980899527688e-06
-2.75958922159639e-05
-2.79740187849427e-05
-1.64508297382677e-05
-1.27330374485663e-05
-1.90405915936156e-05
-4.55571955299697e-05
-2.720055758054e-05
3.11343202575704e-06
7.08144588393828e-06
-1.29344002635787e-05
4.29355577886182e-07
-1.25033490875683e-05
-1.00453608071515e-05
-7.38353182663209e-06
-1.53426440825783e-05
-2.03924374908197e-05
-1.46165839522444e-05
-1.85097118136113e-05
6.20720956624774e-07
-1.18908776199863e-05
-1.24507348524096e-05
-1.47399754984432e-05
-3.64041506355038e-05
-2.9810026900844e-05
-3.7345577641891e-05
-2.71103182192812e-05
9.14448030884414e-07
-2.70079959509331e-05
-1.24314775213226e-05
-2.60019742699584e-05
-3.57482482608932e-05
-2.60394900272522e-05
-2.92439944451943e-05
-4.54648709351758e-06
3.0292040281892e-06
-1.79701001188138e-05
-2.58012980218739e-05
-3.2702395360206e-05
-2.52809898174208e-05
-2.21087758022919e-05
-1.12953571610337e-05
4.69190668209972e-06
-8.7224909040614e-06
-1.0305404782882e-05
-2.40286651914028e-05
-5.00988654917718e-05
-2.70025317799169e-05
-1.83826177824806e-05
-1.56882584370683e-05
-2.20957350681051e-05
-3.58459167567583e-05
-2.45562953889415e-05
-3.41284682722527e-05
-1.83150649461464e-05
-2.81841692376134e-05
-2.04619611381173e-05
-2.40443141822359e-05
-5.20668035763681e-06
-2.08222284264972e-05
-3.10354382611071e-06
-3.42397006770403e-05
-1.34709592885405e-05
-2.70568558678781e-05
-2.1888536546674e-06
-2.3506463854144e-05
-2.01412452554439e-05
-3.42529211342198e-05
-1.84575537307669e-06
-2.72373762194446e-05
-1.1192666154302e-05
-8.83859402771527e-06
-6.45240161517078e-06
-2.54894931173026e-05
-2.7767122142015e-05
-1.76504443119249e-05
-2.45329436649098e-05
-1.45820480613486e-05
-3.84273650202667e-05
-2.15555067219086e-05
-3.51127576154084e-05
-2.17238114802167e-05
-1.39222389639697e-05
-1.80540725492419e-05
-3.31420161716439e-05
-3.08726511230521e-05
2.68268933073556e-06
-1.54895548775214e-05
-3.29901100958808e-05
-3.03073507484072e-05
-4.54448315682564e-06
-2.05087579800141e-05
-2.07840322807195e-05
-4.49852710597218e-05
-3.66698342248753e-05
-1.97820280589603e-05
-2.13725423383138e-05
-2.24840682045895e-05
-5.52060829401112e-06
-2.02814761221744e-05
-2.27960020642058e-05
-3.41390090569709e-05
-1.05996382863046e-05
-1.43506289422295e-05
-3.95090167679928e-05
-2.89935960168624e-05
-4.31158305443742e-05
-1.57735424159352e-05
-2.83742675696867e-05
-3.412246317261e-05
-3.68195889463994e-05
-1.44538033359517e-05
2.05003146727245e-06
-2.17925604914107e-06
-3.92489184588173e-05
-1.4707785021187e-05
-2.73982084422996e-05
-3.96447206539818e-05
-1.35947548359358e-05
-2.58648088599738e-05
-3.87062270470738e-05
-1.1272450664753e-05
-1.57202606372184e-05
-2.37413448074985e-05
-3.97552941412551e-05
-3.03088324892173e-05
-3.25712455450182e-05
-1.59094030561477e-05
9.27641988852155e-07
-1.11910413545188e-05
-2.01048083184415e-05
-2.05089238406749e-05
-3.35377918215451e-05
-1.20290757825207e-06
-2.77398312994824e-05
-2.19128223087988e-05
-2.84640225832212e-05
-2.34851918638137e-05
-1.5570111334687e-05
-2.33711900050208e-05
5.09213695212548e-06
-5.58640592739545e-06
-2.8847356224751e-05
-2.78772507836935e-05
-3.0245864880432e-05
-1.19984247807678e-05
-1.3024979805975e-05
-2.41210228744975e-05
-2.85944888001095e-05
-3.32788163659745e-05
-1.10763645323267e-06
-3.58020950341699e-05
-1.2900805148034e-05
-2.82312832105514e-06
-1.71997717387571e-05
-1.94491416522156e-05
-3.48301905414874e-06
1.52860971092567e-06
-1.92358147013872e-05
-3.21817894588514e-05
-1.73749806267494e-05
-3.67734521953861e-05
-3.33011790947382e-05
-1.1708179824635e-05
-1.05952618762861e-05
-4.87980791085477e-06
-2.26016917227998e-05
7.32649941790699e-06
-2.90721727258497e-05
-2.81114487869823e-05
9.97610151612565e-08
-1.83490859044451e-05
-3.06079312123693e-05
-3.82707493168718e-05
-7.93180880428194e-06
-1.89751732186e-05
-2.32903330387996e-05
-1.52621307245664e-05
-2.44182322555676e-05
-5.07911806344517e-05
-1.5411140062642e-05
-1.30818165845512e-05
-7.9877995580156e-06
-2.02565946744935e-05
-3.25708693247506e-05
-1.17257216003371e-05
-2.54540820097631e-05
-3.42595988310733e-05
-2.84579544934731e-05
-2.63210462123568e-05
-1.00833282391189e-05
-1.83531948204289e-05
-6.75016586301412e-06
-1.0045975992606e-06
1.41772738676355e-05
-2.02769002104336e-05
-1.74425962810358e-05
-2.6694559501667e-05
1.31400601929682e-06
-2.08090401331172e-05
1.62311166075789e-06
-1.67298933471354e-05
-1.95072247587435e-05
-2.34818435301304e-05
-3.33916176178113e-05
-6.28797507137469e-06
-3.07145173570642e-05
-6.11002483044457e-05
-3.44559277756816e-05
-2.21229680257813e-05
-1.60786545520495e-05
-2.60075336688578e-05
5.80321609275798e-06
-1.95516553417179e-05
-2.78854158265946e-05
-1.44470034121158e-05
-2.93892826497687e-05
-8.68670998204373e-07
-2.45939300658548e-05
-2.69356705695927e-05
-7.68192760063033e-06
-7.95866051329994e-06
-1.69168347294716e-05
-2.17616828764832e-05
2.988123849679e-07
-1.60910629512978e-05
-7.11027731543078e-06
-2.49501045697382e-05
-3.52355394287748e-05
-2.27220119840244e-05
-3.41917002892871e-05
-1.57025742155841e-05
-1.4869226629937e-05
-3.79200207942919e-05
-1.35745175069073e-05
-3.82299209273314e-05
-2.8800020627274e-05
-2.0838967530484e-05
-3.77690049911312e-05
-2.14612278605461e-06
-3.04496897049263e-05
-2.01382808491961e-05
-2.12241059496217e-05
-1.67274619340207e-05
9.48753570019716e-06
-4.06741280166279e-05
-1.02777096700264e-05
-1.00408584407201e-05
-1.99652393996688e-05
1.46316456000293e-06
-1.7867469421155e-05
-3.56558011348066e-05
-3.18712731687353e-05
-1.82494442668718e-05
-3.95697838731408e-06
-1.9212711426748e-05
-2.66913995872792e-05
-3.1582904705144e-05
-2.07122873095198e-05
1.49847737073233e-06
-1.91451962882179e-05
-1.97361358606686e-05
-2.05882645645984e-05
-1.99935216140582e-05
-2.00351099765503e-05
-2.15176223575788e-05
-2.73756635170981e-05
-2.30341583980094e-05
-3.82876376556783e-05
-1.01331716874016e-05
-1.67512244345965e-05
-1.90283922580456e-05
-4.59538345924546e-05
-3.68795740843508e-05
-2.98453245929557e-05
-3.35022870084423e-05
-4.04551384088642e-05
-1.14416201060532e-05
-2.23891992251488e-05
-3.73873565097538e-05
-3.42844912471666e-06
-2.70270926072869e-05
-3.89104213716002e-05
-2.72041645442846e-05
-4.86550438101065e-05
-2.31416489218611e-05
-1.33728153496956e-05
-1.37080456016069e-05
-2.44105757068696e-05
-2.41129650553435e-05
-2.0793575004314e-05
-1.01574287507412e-06
-2.04101220274666e-06
-2.41177132375271e-05
-1.05349164346587e-05
-1.19410940842229e-05
-2.79080053719699e-05
-1.29519189420796e-05
-1.7890254898267e-05
-2.28963649783342e-05
-1.04289455219103e-05
3.77291899991925e-06
-2.49609936021617e-05
-2.38039274052476e-05
-1.56510048143296e-05
-1.97144267158656e-05
-1.1308197318216e-05
-8.82046815620716e-06
-4.27396838234956e-05
-2.9766196869228e-05
-7.3186008433482e-06
-1.96386071977689e-05
-2.6037136431738e-05
-2.62250213974104e-05
-2.08038532560945e-05
-2.32990531206892e-05
-2.53936226284e-05
-2.74371636705141e-05
-3.63852976362186e-05
-1.88786166446562e-05
-3.48565382957086e-05
-2.8476375929506e-05
-9.50687951719344e-06
1.77856869345934e-05
-1.10520421599149e-05
-2.95364664523076e-05
-2.32488455388274e-05
-2.34066941245409e-05
-2.55786876091971e-05
-1.56511726760676e-05
-4.2438181264178e-05
-1.24658948231832e-05
-2.99254356138657e-05
-1.00555991793038e-05
-1.13895892267901e-05
-2.15489428182863e-05
-3.61283466746377e-05
-2.5046727812154e-05
-1.36162525569258e-05
-3.19802706124423e-05
-2.80709905087338e-05
-2.5038763738277e-05
-2.01077621001836e-05
-2.28211980937218e-05
-1.78568733091629e-06
-2.58934756623734e-05
-8.55867955734685e-06
-8.80843313391257e-06
-3.69879734756691e-05
-1.27245984831053e-05
-3.82347583866404e-05
-3.22454309874047e-05
-1.82891455918601e-05
-9.67633737982026e-06
-7.33049046759761e-06
-2.35506114581107e-05
-1.58606332791185e-05
8.51670239049723e-06
-3.29950718073636e-05
-8.53928164321569e-06
-1.53726029063958e-05
-3.27242248295147e-05
-1.63504167981247e-05
-9.04972133014749e-06
-2.72872923635623e-05
-2.51779882920602e-05
-2.89482763946628e-05
4.84334792275181e-06
-2.22532281831823e-05
-1.23462804973707e-05
-2.28639504766453e-05
-3.64576538157016e-05
-3.52676607309077e-05
-6.90987833040051e-06
-3.72663119841151e-05
-7.05054557403306e-06
-1.83492662352321e-05
-1.26702794349992e-05
-6.23252305612616e-06
-4.76501329606453e-05
-4.02284675045734e-05
-1.67863588187227e-05
-2.95828267962178e-05
-4.06915238420074e-06
-1.34429979321172e-05
-3.78529880390029e-05
-3.26852570150616e-05
-2.85715075566875e-05
-2.40184121348365e-05
-3.27777119153863e-05
-1.51681106477558e-05
-2.16157181922851e-05
-6.61334935838335e-06
-2.79169068588642e-05
-2.55817710897301e-05
-2.97452474559032e-05
-4.38736529994349e-05
-1.92786847769611e-05
-1.68808238594899e-05
-1.97737070404134e-05
-4.63280038797003e-06
-1.6080626659509e-05
-2.21466196119717e-05
-2.7274732390172e-05
-1.01765172886823e-05
-2.1152521607214e-05
-9.33208711660759e-06
-2.47992367495762e-05
-3.64415881649771e-06
-2.00398634774825e-05
-3.77846083907614e-05
-8.58049666493067e-06
-2.75473511698856e-05
-1.8901183312237e-05
-1.04153630619036e-05
-1.14410572090191e-05
-1.58612143567701e-06
-1.18433800969192e-05
-1.52470019832536e-05
-3.03066560377156e-05
-9.15390908528863e-06
-2.48520873955399e-05
-3.43446068563523e-05
-2.50902170586699e-06
-1.40088132909581e-05
-3.6334770585798e-05
-1.4093984794365e-05
-2.08430234466891e-05
-3.07810407197486e-05
-3.95833040412779e-06
-3.08002116993664e-05
-2.91449697603711e-05
-3.95884762598925e-05
-2.72024488514513e-05
-2.4592842703358e-05
-1.3378861549924e-05
-3.52298052181958e-05
-1.28244187979151e-05
-1.14731734069728e-05
-7.2668792634154e-06
-1.81621792088106e-05
-4.09046643047143e-05
-1.35779927575234e-05
4.48011672357551e-06
-1.90671427953662e-06
-1.219934679308e-05
-4.23580588777846e-07
-1.10448770862798e-05
-3.79901393708236e-05
-3.99249551604579e-05
-4.9957567312683e-05
-3.38543244735309e-05
-2.59995160878734e-05
-1.40055368839001e-05
-1.87401778182863e-05
-1.00690846840764e-05
-8.07525506059894e-06
-3.16339748275937e-05
-3.09807493751173e-05
-8.11534252588805e-06
-4.53981594286199e-05
-3.31316451966253e-05
-3.86523638543905e-05
-1.88657478028551e-05
-2.06905631950699e-05
-1.57388601512883e-05
-4.86471679685173e-06
-1.41523717370636e-05
-5.02719720214138e-06
-1.6071316096302e-05
-2.05981684262301e-05
-2.56975044947301e-05
-2.70196544209722e-05
-2.20550687671779e-05
-3.26833827850593e-05
-8.44305408394229e-06
-2.41904501490275e-05
-3.89218664609086e-05
-2.018187966302e-05
-2.47322929813488e-05
-6.35824584604475e-07
-8.29065823906658e-06
-7.02583858070817e-06
5.30206966507261e-06
-2.4216830871002e-05
-2.95651450649099e-05
-3.52898128392332e-05
-3.32378529683869e-05
-3.27758906658492e-05
-5.7313228500639e-06
-6.94052842786694e-06
-2.73848166692517e-05
-9.43069369706692e-06
-1.68745806725475e-05
-2.46271648869627e-05
-2.47826452643955e-05
-2.84521796267619e-05
-1.92906589907e-05
-2.7223727729306e-05
-3.11977652312299e-05
-5.40700588194244e-06
-3.04039141713748e-05
-3.1269629018452e-05
-1.98964146476934e-05
-2.95742578385775e-05
-2.35744994694396e-05
-1.2002785532376e-05
-2.45802539611036e-05
-2.33240263556053e-05
-3.04390603245374e-05
-2.19685614842778e-05
-2.5768539857682e-05
1.49487023212478e-06
-2.75467639489697e-05
2.80438577337304e-06
-3.36114953131941e-06
-2.88548487960483e-05
-2.88782478466826e-05
-1.65306150299298e-05
-3.17061579030393e-06
-2.99366688802773e-05
-9.46425581741635e-06
-1.63954710978927e-05
-2.26233785891543e-05
-2.4258778918757e-05
-3.86012199906585e-05
-5.3512916220187e-06
2.50514853331245e-06
-2.78089537358169e-05
-1.89908816925833e-05
-1.09640136722708e-06
-2.0594933074999e-05
-2.37954674635672e-05
-1.78278865643588e-05
-4.59791747725216e-07
-1.21959186800108e-05
-2.88337117603872e-05
-2.17983116001207e-05
-2.64091696882337e-05
-3.94899490229153e-05
-2.21073169510128e-05
9.62291960441635e-06
-1.10728937314238e-05
-2.73738383570741e-06
-2.95898837078779e-05
-1.72179366779724e-05
-1.93360879900855e-05
7.60171740383799e-07
-1.38790542347186e-06
-2.30370425404764e-05
-2.5164346177797e-05
-1.44008189086786e-05
-3.88984724060931e-05
-1.57225247401247e-05
-1.64728755259919e-05
-3.09011952784135e-05
1.78718355142751e-05
-1.85118961570958e-05
-8.21953654497394e-06
-1.57669558595887e-05
-1.22163260198194e-05
-1.45850906564114e-05
-1.11838908508338e-05
-1.33303760235829e-05
-4.03989573920198e-05
-5.25296875786387e-05
-8.74281011276956e-06
-5.17049781824303e-05
-2.99860405302703e-05
-2.59163681448839e-05
7.68031328140559e-07
-2.8029562693741e-05
-9.86130982386577e-06
-2.57479801275215e-05
-2.25851963660151e-05
-1.05789326220797e-05
-1.86101378190133e-05
-2.87541731243121e-05
-5.37516672550693e-06
-1.88524732828194e-05
-4.03602282208306e-05
-3.26345896893533e-05
-2.92541204495884e-05
-1.75405884824886e-05
-2.37924392128195e-05
-2.7713043922819e-05
-1.93477776419155e-05
-4.40545804407072e-06
-2.76853611919375e-05
-1.57644170549789e-05
-2.19152589795694e-05
-8.96286871652614e-06
3.15154188384564e-06
-3.57851863123295e-05
-3.23626563179103e-05
-1.83508882089982e-05
-2.66847764166102e-05
-4.58897027853372e-05
-3.55753853168787e-05
-4.10224990925143e-05
-2.51822692836374e-05
-3.88211096258276e-05
-1.31401045648861e-06
-1.23773063114788e-05
-2.95116469416162e-05
-2.74836559656625e-05
-4.70582190606078e-05
-2.84668097657346e-05
-3.50164581462091e-05
-3.51620059895648e-05
-3.36571439974661e-06
-2.75743835005582e-05
-1.03503535994837e-05
-5.84515954648036e-06
-3.85768928892459e-05
-3.01269283423373e-05
-3.14886740689918e-05
-2.05450695800201e-05
-1.81992458565666e-05
-3.68809505023435e-05
-1.39020339679642e-05
-2.5634149182445e-05
-3.88005079759548e-05
-3.09849991461861e-05
-2.49451260549424e-05
-1.46803943721381e-05
8.96142474758344e-06
-1.52590864601267e-05
-2.08471180845172e-05
-2.23341495930178e-05
-2.23308266466138e-05
-3.74694709802659e-05
-5.08646392048945e-05
-2.9409813236164e-05
-1.27047347570441e-05
-1.26728886915732e-05
-1.31292349363166e-05
-1.19861454937988e-06
-1.33862161961595e-05
-1.49980010097184e-05
-5.10993228567073e-06
-7.30993903955539e-06
-1.86833302607097e-05
-2.49643141145878e-05
-1.59914361828995e-05
-3.374765529542e-05
-4.09663584904759e-05
-8.7783405321425e-06
-2.27459218613093e-05
-6.08334823964618e-06
-2.89584187186519e-05
-1.5178322786132e-05
-4.39537130713545e-06
-4.47071333148773e-07
-2.41765384802471e-05
-1.84777912122165e-05
-8.69022501207332e-06
5.23352344739911e-06
-2.77205778008463e-05
-4.12288218382062e-05
-4.27691157979911e-05
-2.90425452323375e-05
-2.74730895149124e-05
-2.77354750875665e-05
-9.6937028065386e-06
-2.64408534443664e-05
-2.42094701487264e-05
-2.33115320233752e-05
-1.2828715032852e-05
-1.81341565358559e-05
-1.94394012545627e-05
8.36156121068988e-06
-2.88994041599743e-05
-5.74360450703471e-06
-2.23383531237889e-05
-1.87091454918104e-05
-4.33829201236659e-05
-2.15410020559334e-05
-2.12925065210903e-05
-1.92209908229749e-05
-1.51031092607169e-05
-2.3978353112386e-05
-1.13613946726929e-05
-2.64004425939309e-05
-1.40681619096756e-05
-1.55318130268676e-05
-3.91229253760327e-05
-3.58163961059342e-05
-9.88133444899842e-06
1.34450245935586e-06
-1.08315612533038e-05
-8.99181117902086e-06
-2.99867186329213e-05
-2.39565760242164e-05
-2.83357904012952e-05
-1.49613383415911e-05
-2.49072975047572e-05
-3.67806583996364e-06
-1.41752103878221e-05
-2.00108463502236e-05
-2.64157710290514e-05
5.52591373090029e-06
-1.78872893034011e-05
-1.78249289555013e-06
-2.9410688583562e-05
-1.38287951290222e-05
-3.38288988601811e-05
-1.43169820990296e-05
-2.88946569965584e-05
-2.32825143771535e-05
-2.14453718332515e-05
-7.52955864996527e-06
-1.46870644765864e-05
-2.34682168720312e-05
-9.55704183319222e-06
-2.20372408156598e-05
-4.18678299627634e-06
-3.33097774349496e-05
-1.36490823490093e-05
-1.08605364656455e-05
-1.29664029548725e-05
-7.27397977717426e-06
-8.3089636262952e-06
-1.25144685138087e-05
-2.47916404020531e-05
-2.23737562088373e-05
-2.25290678357856e-05
-1.73202704842861e-05
-2.97249494294014e-05
-6.80965292530375e-06
7.95454171939804e-07
-4.16263179638622e-06
-3.24002596052266e-05
-2.57341128447679e-05
-2.45264539572221e-05
-3.20321911266616e-06
-5.22808110884367e-05
-2.7091097794559e-05
-5.80645743797783e-06
-3.57284647521313e-05
-1.1735911758139e-05
-2.43540952751267e-05
-1.53445972227443e-05
-2.21405313839262e-05
-2.10492589427165e-05
2.86081771279443e-06
-3.1340769016437e-05
-1.50875168351636e-05
-3.43367542173334e-05
-2.81358776062499e-05
-2.02077920207578e-05
-3.43546430702113e-05
-6.88541400430122e-06
4.61829215901751e-06
-2.86869086512357e-05
-4.21482949918522e-05
-2.8910381192348e-05
-1.5835922597993e-05
-1.48181568001072e-05
-3.23326510694474e-05
-8.70728876001755e-06
-3.123794452824e-05
-1.40391800169584e-05
-2.89121686400766e-05
-3.00290022158034e-05
-2.47017345924569e-05
-3.5076022475781e-05
-2.21885252708015e-05
-1.93232019432337e-05
-4.31332311020749e-05
-4.19576045741955e-06
-4.2899908552581e-05
1.85506956196203e-06
-2.1676725192657e-05
-3.1957492299613e-05
-2.67284749682936e-05
-1.26116038591786e-06
-3.24456999753544e-05
-1.6775188578514e-05
-2.62444894220773e-05
-1.11268546824941e-05
-2.83139749895136e-05
-2.33572967008627e-05
-3.92109829752309e-05
-1.19011786314789e-05
-2.90270404997289e-05
-1.11159236056115e-05
-8.83679790621921e-07
7.18943890973908e-06
7.37282287937508e-06
-3.75960359697489e-05
-2.78971093315762e-05
-9.01616753690871e-06
-2.61853073920091e-05
-2.7545979271812e-05
-4.68512405986199e-05
-3.06714186649277e-05
-2.61563293267639e-05
-3.29061304216878e-05
-1.73723258640587e-05
-2.39647571165563e-05
-2.04052767292306e-05
-3.21439517117979e-05
-1.57087734274807e-05
-2.19637483128286e-05
-3.3637880421697e-05
-3.35877414578485e-05
-2.40617075495413e-06
-1.71672008013475e-05
-4.17429882644435e-05
-1.35705602613277e-05
-1.74978910662499e-05
-7.99401265125821e-06
-3.84762602962565e-05
-6.83894271491115e-06
-2.06593629309131e-05
-7.7881053697136e-06
-1.55934485929419e-05
-5.04119612387937e-06
-1.84917184772557e-05
-4.78799972155295e-06
-1.99293798436254e-05
-9.87862684217776e-06
-2.12918696647759e-05
-3.77332193882507e-05
-3.17694319419644e-05
-2.92446830333356e-05
-3.0073131467589e-05
-4.48792662493201e-05
-4.21916802160596e-05
-3.28524635713961e-05
-2.10827190752528e-05
-1.55020622833533e-05
-3.77748701884382e-05
-2.94872062559399e-05
-8.04592326316172e-06
-3.44729966538989e-05
-2.53184110545583e-05
-2.39833183607921e-05
-2.97012060334299e-05
-1.57443425663496e-05
-1.90298119030875e-05
-1.13223801405095e-05
-3.87915686512877e-05
-2.91406214831119e-05
-2.44618934551348e-05
-3.07887886298878e-05
-1.53844276518399e-05
-2.70379992877803e-06
-7.74450834375226e-06
4.04727935670192e-06
-3.14231720443833e-05
-2.99300900657526e-05
-4.31347350355222e-05
-2.47985583485934e-05
-1.00410023771007e-05
-1.76592313122429e-05
-3.0234784360339e-05
-2.60015580601665e-05
-4.7394986555531e-05
-7.28853103551775e-06
-2.03841926260473e-05
-2.6517429108371e-05
-1.17152319667468e-05
-1.9111272118584e-06
-2.12366477512979e-05
-2.10777894507313e-05
-2.78363665162109e-05
-2.27194478198334e-05
-9.1253908153216e-06
-1.28273071270519e-05
-2.36490932694864e-05
-1.71036927146363e-05
3.22995521735025e-06
-9.33574122668073e-06
-3.82427086679839e-05
-2.00127682791293e-06
-2.13429409375537e-05
-7.53110684440619e-06
-2.52727271781861e-05
-1.89696883121859e-05
-1.96596800484662e-05
8.1408575640397e-06
4.72563961536956e-06
-3.66846212774758e-05
-5.94349879945503e-06
-2.25638519574126e-05
-2.25661329737991e-05
-1.05239074974532e-05
-1.61941835847356e-05
-2.79890642389584e-05
-6.59236769715803e-06
-1.25843430306775e-05
-2.90227847237985e-06
8.5888404617767e-06
1.2134510792042e-05
-2.82755666176691e-05
-1.50407787851708e-05
-1.21760916611104e-05
-3.01614125254428e-05
-4.73816027305017e-05
-1.00824489363932e-05
-3.68972110168522e-05
-1.56716413348026e-05
-1.27121112827523e-05
-1.60297233283753e-05
-2.3030502619489e-05
-1.87655990467383e-05
-2.44638996603262e-05
-3.80557920451634e-05
-2.23651630790697e-05
-2.67439816007201e-05
-1.87837032001361e-06
1.99197583269842e-05
-1.10189731456686e-06
-3.7040657632612e-05
-3.86727939125274e-05
-2.83290289525322e-05
-1.44120564876779e-05
-2.78483784311225e-05
-1.00318236403241e-05
-3.14207758917997e-05
-1.36874159506493e-05
-1.90783350492888e-05
-4.39600815622318e-05
-1.26160170277326e-05
-1.92289928395818e-05
-3.68709376669149e-05
8.90871714522122e-06
-6.54037050740091e-05
-4.72652124416146e-05
-2.43890111786068e-05
-4.00602605832695e-05
-2.75395862048432e-05
-1.52409403101933e-05
-4.73908067984126e-05
-2.88155985523772e-05
-8.86930009898537e-06
-2.29798785559037e-05
-3.66570730419829e-05
-3.28753260851955e-05
-1.92202978290545e-05
-3.10237392443284e-05
-4.26791873983378e-05
-3.3299721506598e-05
-2.18378959301832e-05
-3.16542531881825e-06
-1.15145708652149e-05
-2.78332287349501e-05
-1.45838459961741e-05
-7.00031439411241e-06
-4.57158943099551e-06
-2.72845305845181e-05
-2.23849308141268e-05
-1.96319529054995e-05
-1.82528214373415e-05
-3.57929955041275e-05
-3.53866763879628e-05
-2.57607204497333e-05
-2.96510576144763e-05
-2.76700965590728e-05
-1.55668631588525e-05
-4.08218559887195e-05
-2.74962219247925e-05
-1.55168658502583e-06
-1.16346100039127e-05
7.54288255997474e-06
-1.26098818330558e-05
-1.37729076267513e-05
-1.90659017269363e-05
-2.16263163252241e-05
-2.20695234101175e-05
-1.07617851351877e-05
-2.52761886168207e-05
-4.57434141568625e-06
-1.72296319141892e-06
-6.94170999763302e-06
-3.513521848861e-06
-4.03472211996914e-05
-2.21765923990305e-05
-1.75161397145762e-05
-3.72676143963801e-05
-3.79913418843745e-05
-1.13533528607557e-05
-2.36721867099784e-05
-2.04786325709254e-05
-3.19489464495474e-05
-3.46601033584499e-07
-1.09138667501687e-05
-1.26232303563493e-05
-2.88179405464979e-05
1.50516593978043e-06
-4.0710634550365e-05
-8.32605312493505e-06
-1.60419978531843e-05
-3.76857090069537e-05
-3.08874656343097e-05
-1.82524688105199e-05
-3.29391776303518e-05
-1.24272862215253e-05
-1.54545465844062e-05
-3.45434878817363e-05
-4.76703986041317e-05
-3.88238310671083e-07
-2.55336711510982e-05
-1.76650427030307e-05
-1.50777149276388e-05
-2.95922078216836e-05
-5.05396278385222e-05
-2.49223338046109e-05
-2.30117145714683e-05
-2.17041395506641e-05
-3.83166050578449e-05
-2.57190834912998e-06
-1.96622857699098e-05
-6.8547060192193e-06
-1.36666749574619e-05
-4.10227635028722e-05
-3.7524301605707e-05
-6.92256111046e-06
-3.28319215579776e-05
-1.77714194545775e-05
-2.19786112998428e-05
-1.45921743353706e-05
-2.27277591650406e-05
-1.77906127205459e-05
-1.0872183357134e-05
-1.50584208744621e-05
-6.91728341302735e-06
-2.24267849831651e-05
-2.08357609701029e-05
-1.67693828225836e-05
-1.44997088171691e-05
-1.7222094233101e-05
-2.74113763582909e-05
-9.48482864613384e-06
-1.64051464841498e-06
-5.26893658674734e-06
-8.89522332148483e-06
8.13417229881978e-07
-3.25727727630893e-05
-1.13869918354052e-05
-1.16765161115083e-05
-1.88124935891007e-05
-5.06812593088203e-06
-1.25925488170187e-05
-2.07351575791731e-05
3.75919683368724e-06
-8.07606069438377e-06
-3.24078172326629e-05
-1.24070641701561e-05
-1.36393086657968e-05
-3.55159003076983e-05
-4.99118549920408e-06
-2.12611836339549e-05
-2.51568150098782e-05
-3.0154151018139e-05
-7.93638380889892e-06
-4.22888283105274e-05
-1.14156819727551e-05
-1.97626219547424e-05
-3.12511461178815e-05
-8.93693544744409e-06
-3.15151451169322e-05
-1.5037252878027e-05
-3.61435154787811e-05
-2.22859546174671e-05
-1.83378768453821e-05
-1.51374008213625e-05
-2.14488192279091e-05
-7.1765232512149e-06
-3.03578848567609e-05
-1.25764330471683e-05
-2.41127969885438e-05
-5.75265476838738e-05
-4.18166748703282e-05
-4.87519197512216e-06
-2.60776288383704e-05
-2.50484645883239e-05
-3.46253492706364e-05
3.96494863489377e-06
-1.2894019186013e-05
-3.18396578972701e-05
-7.08712955461989e-06
5.49903530171455e-07
-4.67514493635894e-05
-2.20700310150274e-05
-6.85508636547608e-06
-3.53936628697451e-05
-1.89330431891411e-05
-1.68405901218916e-05
-3.58347632123555e-05
-2.63936780357235e-05
-3.2981559618397e-05
-2.0659844495632e-05
-3.81052565905891e-05
-2.9095427321385e-05
-1.21123025245686e-05
-1.83842174886382e-05
-2.57764023232746e-05
-4.9642133734678e-05
-2.31937598909492e-05
-4.43270642291945e-06
1.08670257224102e-06
-1.66212255783285e-05
-1.25115695762957e-05
-2.31880894062662e-05
-2.32865559391555e-05
-2.02188442172712e-05
-1.57445881417196e-05
-3.41704815556998e-05
-2.54126340365407e-05
-4.58518641577654e-05
2.80294622460366e-06
-4.15740676448831e-05
-3.28581424718545e-05
-4.04147942353175e-06
-3.32103484327786e-05
2.23336571188699e-06
-1.18604485457145e-05
-3.13768048440199e-05
-2.02497633640275e-05
-1.01770508985607e-05
-2.73385748329821e-05
-5.98460317420504e-06
-2.36191722291248e-05
1.49696315505656e-05
-7.85507484318102e-06
-1.40548621655596e-05
-3.75273034995885e-05
-1.41277845539795e-05
-1.53316130174404e-05
-3.1131537453403e-05
5.82372701251844e-06
-2.18384781720589e-05
-3.52807951089632e-05
-2.30927346903915e-05
-2.61197257070465e-06
6.31808579218373e-07
-1.18317075548619e-05
-3.46106855423551e-05
-2.69442009772292e-05
-3.67279640591265e-05
-4.61304897023641e-05
-1.41287520312657e-05
-3.55176865473904e-05
-8.26639438561315e-06
-2.50720653010282e-06
-2.34116704852441e-05
-1.4989767590507e-05
-2.50839441897869e-05
-1.40995278023282e-05
-4.8136006380539e-05
-1.7694785798971e-05
-1.93312446561809e-05
-3.03239688344936e-05
-1.56605196873127e-05
-2.07822538312557e-05
-1.23654912364967e-05
-3.53103018574042e-05
-4.14333825037792e-06
-1.66836932021471e-05
-4.55953015787252e-05
-1.13820057317964e-05
-7.42655626162265e-07
-3.12594577860835e-05
-1.31671765126177e-05
4.54469654712758e-06
-3.6136982234976e-05
-4.14674387313472e-05
8.93573960685716e-06
-8.39790940456841e-06
-5.11766305560334e-05
-2.49861925152084e-05
-1.34829949016196e-05
-2.23424834980595e-05
-2.79165006317359e-05
-2.8938070119694e-05
-1.26332620379765e-05
-2.32750267305572e-05
-1.8189315982525e-05
-2.52522600631146e-05
-8.77566505225736e-06
1.14896469856282e-05
-5.12891067615392e-05
2.44698562539741e-06
-1.33083771992821e-05
-2.85907781986474e-05
-1.35123065581306e-05
-1.18173989914937e-05
-2.76341261573634e-05
-1.30920196496419e-05
-7.82646154694536e-06
-2.02490236437881e-05
-1.75695353002453e-05
-4.43110463552501e-06
-3.37303778601731e-05
-1.20054625644914e-05
1.21134234963431e-05
-2.48601601770025e-05
-1.71355909887675e-05
-4.27851408128016e-05
-2.65044444238566e-06
-3.57285604612169e-05
-2.85358265096914e-05
-2.44294231609875e-05
-4.63422105919526e-06
1.43378925488111e-06
-8.27620323417318e-06
1.79274492143737e-06
-9.70061872723252e-06
-2.24195039291651e-05
-2.9335887344289e-05
-1.87562127820159e-05
-5.06480100300123e-06
-2.73992928263476e-05
-1.4733600411411e-05
-2.00727781063292e-05
-3.02904533042852e-05
-1.69745584446674e-05
-2.760781872187e-05
-3.49049928607179e-05
-3.94970097939662e-05
-2.52173254219153e-05
-4.04791584956273e-06
-1.69527262729405e-05
-1.34185008088364e-05
-1.69448136510591e-05
-1.90932440557709e-05
-3.05212422045227e-05
-1.56261711402957e-05
-1.75963672883565e-05
-1.50779732446912e-05
-1.90362546686959e-05
-2.03591127309155e-05
-2.75494370600582e-05
-7.43565847565748e-06
-3.6898263445956e-05
-1.94011539709224e-05
-2.04645826244759e-05
-1.79572444427051e-05
-2.31057707036793e-05
-4.75905386039708e-05
-2.53697199619198e-05
-1.0136492927759e-05
-2.57625768091967e-05
-2.83935372387924e-05
-8.04757266501196e-06
-3.56303106216031e-05
-9.41990282332687e-06
-3.40630170824496e-05
-3.4308669383183e-05
-2.17393799620758e-05
-2.75198730345633e-05
-3.19634613539734e-05
-2.44019218267932e-05
-6.79096983770824e-06
-3.35667642547098e-05
-3.26326831994953e-05
-3.08323302571158e-05
-1.7559784611211e-05
-2.34697117211571e-05
-3.29744726732753e-05
-1.02693310343653e-05
-2.29575237043925e-05
-4.09033786072572e-05
-2.74174611542227e-05
-2.31492049636612e-05
-6.50338311217798e-06
-2.43553113615271e-05
-1.47679664443647e-05
-2.277401726139e-05
-1.54316909242714e-05
-1.04781378853452e-05
-4.97340595745684e-05
-2.20356574670239e-06
-2.82908455585737e-05
-3.25654548442411e-05
-9.03891626875838e-06
-1.88685450782533e-05
-2.31505852653408e-05
-1.34195675635827e-05
-1.21943773455011e-05
-1.05711334359667e-05
-1.37467349631389e-05
-3.28841263298745e-05
8.72117540358218e-06
-1.34447952722923e-05
-2.45508504986271e-05
-2.64840636430367e-05
-1.68480769787208e-05
2.17300917194044e-06
-3.12408040686508e-05
1.64512197953956e-07
6.81621501482547e-06
-1.12797879947722e-05
-1.16514068007037e-05
-1.83036329001317e-05
-2.01921814965616e-05
-1.08106756433396e-05
2.16376920734484e-06
-3.18346647513319e-05
-2.03852488481237e-05
-3.88617518777297e-05
-2.13739892153185e-05
-2.15775649289116e-05
-2.14847045171001e-05
4.79976418519281e-06
-2.74542781057681e-05
-1.72047058050414e-05
-2.34064218056997e-05
-1.63731866949419e-05
-1.83513045500268e-05
-2.11284535974896e-05
-4.6507965993583e-05
-1.25838374695248e-05
-4.03238370263785e-05
-2.59010924967064e-05
-1.31924306823374e-05
-2.70579590729602e-05
-4.79425551997585e-06
-2.75425115888564e-05
-1.61966120183767e-05
-1.5501363204272e-05
-7.97244197419245e-06
-3.51832945236957e-05
-3.11857366420536e-05
1.24735124074472e-07
-9.1223254739971e-06
-4.46595551010138e-05
-3.42817492263198e-05
-2.36412069653456e-05
-2.40933295222931e-05
-1.43921325968489e-06
-2.66787856402008e-05
-3.15095143421216e-05
-3.50199882905907e-05
-2.62502937405389e-05
-2.31677006217953e-05
-1.44473929956211e-05
-3.51990476707749e-05
-1.82856438503862e-05
-2.6740011961036e-05
-2.8519678718831e-05
-1.93054513400574e-05
-1.83100155236174e-05
-3.84582638561549e-05
-1.12216152027364e-05
2.50866093160981e-07
-1.61150296268382e-05
-1.25671959842026e-05
-1.78375964836433e-05
-1.32860641109584e-05
-1.99843892694716e-05
-1.40077086013142e-05
-3.50331001221876e-06
-2.30997317751143e-05
-3.91582711908438e-05
-2.44542439836094e-05
-1.62644692795705e-05
-2.82623906222388e-05
-2.72023112652663e-05
9.71535585544019e-06
-9.55147634037319e-06
-3.68139095264952e-05
-3.10296699312443e-06
-1.95528885719095e-05
-2.89325159548211e-05
-2.30127121883983e-05
-1.41655514158959e-05
1.35421746702428e-05
-2.9865172131892e-05
-7.03244653687308e-06
-2.58679499769327e-05
-1.62923522222611e-05
-1.95424328113319e-05
-1.22831228381396e-05
-2.19148050757968e-05
1.16706421053082e-05
-4.2075369256239e-05
-4.49328552764376e-05
-4.91303335417474e-05
-2.31428620875233e-05
-3.37158842836552e-05
-2.88805614415969e-05
1.60200028560742e-05
-3.10738226166179e-06
-5.29781496317445e-06
-4.34707235922585e-05
-1.03197849204986e-05
-3.0586517427148e-07
-3.38276773383414e-05
-1.65352999342177e-05
-8.88022620909432e-06
-1.1957553510846e-07
3.92890128449638e-06
-2.80398370776161e-05
-3.04127115777496e-05
-1.93322598125255e-05
-2.37965332253719e-05
-5.22536527110543e-06
-2.45841774345755e-05
-3.17524657591081e-05
-3.79308335772379e-05
-5.36689097580463e-05
-1.54891751101496e-05
-5.16709742959664e-06
-2.59128484544225e-05
-3.11822719374629e-05
-7.98143952099404e-06
-3.75188986968244e-05
-2.66302844428754e-05
-1.45922338476693e-05
-3.57898197888284e-05
-3.47875858123714e-05
-7.3526441260912e-06
-2.09380481166132e-05
-3.4718046493863e-05
-1.88369326732758e-05
6.62510330633172e-07
-2.2879594761397e-05
-4.29806668162254e-05
-4.95609191296841e-06
-4.1286194879667e-05
-4.38961121914962e-05
-4.21529153317284e-06
-4.94072452732014e-06
-2.64276980720256e-05
-2.24921109571347e-05
-1.14969420624231e-05
-1.88650280689971e-05
-2.08525727963543e-05
-4.34356714615959e-06
-3.89570267549301e-05
-1.88333132206561e-05
-1.12136339805641e-05
-5.10648011077804e-06
-1.3626140865154e-05
-2.01398345353555e-05
-8.5978878079496e-06
-1.53133250942918e-05
-1.93688146085558e-05
-9.49742725568888e-06
-4.33829210326589e-05
-1.24391199240172e-05
-1.21272382194771e-05
-3.23618968651763e-05
-1.21760872942295e-05
-2.18740440714286e-05
-1.31352515535553e-05
-1.56103376266365e-05
-1.44072525576502e-05
-7.39843422876268e-06
-2.6965431329181e-06
-1.03480055359406e-05
-5.23820151642757e-05
-3.30841347825356e-05
-1.10570888040616e-05
-1.76140466292796e-05
-2.21265733024051e-05
-2.21244141869833e-05
-1.73769990776286e-05
-4.42741298111318e-05
-2.45396998196135e-05
-2.10045181712858e-05
-2.31577829396345e-05
-1.45084265564098e-05
-3.33930818424161e-05
-2.3140483622995e-05
-3.28692014348573e-05
1.57142864075743e-06
1.67077810963915e-06
-1.75826405979162e-05
-4.31638527747379e-05
-6.41728351609425e-06
-2.29811274762538e-05
-2.19115308588365e-05
-1.59261607873157e-05
-2.90600927249517e-05
-3.23969703774281e-05
-2.37798408165322e-05
-2.93180836600779e-05
-3.17105089732359e-05
-1.42148636741899e-05
1.71903234832126e-06
-2.3174872996695e-05
-2.66495645647709e-05
-3.56830566334301e-07
-4.26564595981882e-05
-3.00890640178374e-05
-1.21268482889305e-05
-3.21644021527816e-05
-2.00107418169995e-05
-1.0352744490031e-05
-1.93191155549541e-05
-2.19158481341558e-05
-3.67354263087967e-05
3.93973367707757e-06
-1.9418511182878e-05
-1.32691472146871e-05
1.54003397112639e-06
-1.59336559809633e-05
-2.38002995706043e-05
-2.06986632723674e-05
-1.51512931428858e-05
-3.14747184043872e-05
-3.35196546961273e-05
-2.73970288176682e-05
-3.069989677322e-05
-4.00673161574608e-05
-2.57544514512079e-06
-3.64221640386572e-05
-2.41661094855678e-05
-1.96877615502924e-05
-1.79022316114342e-05
-1.49880576669718e-05
-1.90532122301774e-05
-3.52576876822187e-05
-1.49454915019126e-05
-2.9560428192709e-05
-2.6303889448693e-05
-2.86370213937746e-05
-2.89580436093163e-05
1.33162309357157e-06
-3.30060561234282e-05
-5.69235089917378e-06
-2.19163161182268e-05
-2.92649997963927e-05
-1.14585615126604e-05
-3.26085781815138e-06
-1.35935090819487e-06
1.63574052719721e-05
-1.52490183836115e-05
-2.65770818809198e-06
-2.33057635058902e-05
-2.52205111727871e-05
-2.87162297871699e-05
-1.44922415257306e-05
-3.69293105421933e-05
1.87813237158292e-06
-3.1285377395127e-06
-1.59884688744919e-05
-3.3320689363635e-05
-2.85214859515511e-05
-3.80482340073344e-05
-1.07107337289098e-05
-1.10660010838766e-05
-2.44981379855448e-05
-1.04851732436619e-05
-1.7910775107509e-05
-2.17503692738195e-05
-1.24391669420597e-06
-2.72165826704352e-05
-2.15939852719983e-05
-1.7415486875799e-05
-9.979946668553e-06
-1.89300775008903e-05
-3.32922409701478e-06
-2.68496260881889e-05
-1.52300953988053e-05
-2.26746816652845e-05
-2.01413447198805e-05
-2.10169472340484e-05
-3.48184992523082e-05
-1.24089007346844e-05
-2.59978987681444e-05
-3.32090031202566e-05
-4.8077299487134e-05
-2.19497366562593e-05
-3.78995770209252e-05
-1.79787064662316e-05
-2.04227860559115e-05
-4.01207816041477e-05
-3.6594282047717e-05
-5.50120869414107e-06
-3.31765530505833e-05
-3.49147361922923e-05
-1.79767975442695e-05
-2.21199911338085e-05
-2.03418712481317e-05
-3.18255418305953e-06
-3.06597759221812e-05
-1.33608221437021e-05
-2.34813986373459e-05
-5.01821617736474e-05
-2.05910778074262e-05
-1.06442566423642e-05
-2.88178450601199e-05
-1.37701653984014e-05
-3.13900154551592e-06
-1.15834703732689e-05
-1.88864474226988e-05
-1.9178635760974e-05
-2.74455997124633e-05
-1.70433624582117e-06
-2.35673160474284e-05
-1.59212851755693e-05
-2.90418346664938e-05
-3.78155974908073e-05
-3.26047494520433e-05
-2.98709687812475e-05
-5.45313668321068e-06
-7.75791820176097e-06
-2.3622250939547e-05
-1.05531290237847e-05
-1.07832947414043e-05
-1.59916591799108e-05
5.74473771645485e-06
-2.46047570341428e-05
-1.15336724084193e-05
-3.32828439020726e-05
-1.139386332613e-05
-2.48741191472894e-05
-7.63421928232255e-06
-1.47716911277121e-05
-1.22604957071678e-06
-8.2285109920223e-06
-1.7537593533257e-05
-4.04572130360865e-05
-1.92873586693858e-05
-2.0494612240022e-05
1.05872238592331e-07
-1.54530643536151e-05
-5.46409321451355e-06
-2.05080048159102e-05
-3.10330919352226e-05
-1.87385210162897e-06
7.58903909675552e-06
-1.01956394568615e-05
-3.96880828040557e-05
-2.17460878041988e-05
-2.36135697854934e-05
-2.13653103750122e-05
-3.35537907187625e-05
5.83257665057301e-07
-1.25257248074641e-05
-1.66349727892882e-05
-3.96513055920745e-05
-1.70900601066833e-05
-1.57445141116415e-05
-2.7181659293261e-05
-1.05421441310884e-05
-2.1311515187254e-05
-3.51782394089591e-05
-2.17930903696988e-05
-2.3084021993288e-05
-3.48445458886901e-05
-4.07384021352394e-05
-4.57513942287953e-05
-3.72510217873722e-05
-2.84486874432002e-05
-1.66035362987711e-05
-2.63500193251934e-05
-1.11643895123036e-05
-2.90778466859726e-05
-4.72516351189471e-05
-3.30119520037874e-05
-3.05329090978449e-05
-2.66238334074005e-05
-2.00196988513547e-05
-2.19719962143219e-05
-1.81447168574652e-05
-9.52552272258739e-06
9.25282563317852e-06
-2.71940768057021e-05
-4.54670114873918e-06
-3.30857911525261e-05
-4.77451150268808e-06
-2.33261384179574e-05
-4.12278289385332e-05
-2.78393098364879e-05
-2.14114222455109e-05
-5.99095800728897e-06
-3.12347143090369e-05
-1.82102772867957e-05
-2.01316448407676e-05
-2.50899734101008e-05
-3.77257371023495e-06
-4.52249435381159e-05
-3.45132843308249e-05
-2.29582998261206e-05
-1.11707855072125e-05
-1.16616704864468e-05
-7.6487801201482e-06
-5.18299721919568e-06
-2.93241544785806e-05
-2.46573762458021e-05
-6.10023033424166e-06
-2.57782393907342e-05
-2.72071028402348e-05
-4.48055656270178e-06
-9.17135801800036e-06
-4.69683508847148e-06
-5.40471124591328e-06
-1.47510369088932e-05
-1.18927633785198e-05
-1.26621100105975e-05
-2.33829923151639e-05
-1.77928257531155e-05
-2.94310435168991e-05
-4.1452108343415e-05
-2.85814863660931e-05
-4.56491766769657e-05
-4.68418603238358e-05
-3.16697782748951e-05
-7.14947880284905e-06
-1.22468195607376e-05
2.91176155681276e-06
-2.82143342802314e-05
-4.45566643672602e-05
-5.99534500423539e-05
-3.91762595403392e-05
-2.00723282599254e-05
-2.5870442103103e-05
5.45728622563629e-06
-5.35949396763898e-06
-1.06258007098798e-05
-3.51877652948917e-05
1.63641422256772e-05
-3.62375357174477e-05
-2.59200414451482e-05
-1.58483800942641e-05
-2.23973507993596e-05
-5.55500095016341e-05
-3.51292585013518e-05
-1.95256127982831e-05
-1.61142549010092e-05
-2.08200130356995e-05
-2.06770749775587e-05
-9.7685801591659e-06
-3.49848429878011e-05
-2.23247215781778e-05
-3.72421794158246e-05
-4.34304366228322e-05
-1.80289353663432e-05
-2.83263248727119e-05
-1.51041924394641e-05
-2.26840392952891e-05
-1.43754305240018e-05
-3.44731617371154e-05
-1.1398655371471e-05
-1.20340270681148e-05
-1.38565627662848e-05
-1.84546900453636e-05
-2.79008895773811e-05
-1.53582885507379e-05
-2.00316729852363e-05
-3.37590736597328e-05
-2.47146986335688e-05
-2.40051431922693e-05
-2.46182732213023e-05
-2.35646176612086e-05
-2.2261910829405e-05
-4.26750435527155e-05
-3.60621636694285e-05
-4.7065017422315e-05
-1.80268920842829e-05
-5.40719750092952e-06
1.3185063700981e-06
-1.11199431873098e-05
-1.2870129069079e-05
2.45465479093033e-06
-1.23275234383926e-05
-2.32526160332484e-05
-2.58614421798709e-05
-1.97091961084246e-05
-2.86973892756584e-05
-1.66343166085159e-05
-2.98032992767435e-05
-4.01406540839147e-05
-2.48978148030672e-05
-7.11545449624165e-06
-7.30386908629621e-06
-2.14692012438198e-05
-1.55833932481129e-05
-1.8884139838118e-05
8.81028250834869e-06
-1.6242152698181e-05
-2.12167819934958e-05
-2.53332643878008e-05
-3.37168262563241e-05
-2.95171755441616e-05
-1.06973026811771e-05
-1.79561175584945e-05
-1.39242252098076e-05
-2.50203231997542e-05
-2.22391469842499e-05
-1.93174196246775e-05
-5.82687031436554e-06
-2.13822393505718e-05
-2.8826185745588e-05
-2.13427862541558e-05
-2.15283305772699e-05
-1.19337919832241e-05
-3.99852880545536e-05
-2.90716634071875e-05
-1.406736156133e-05
-3.54408862708305e-05
-3.59204328473986e-05
-2.41136522674475e-05
-3.49597752330521e-05
-3.5644890313867e-05
-8.44626071585416e-06
-8.19487812803381e-06
-2.36087770717403e-05
-3.20051595334222e-05
-3.34859732833481e-05
-1.22619691989984e-05
1.09537200145271e-06
-6.40541107183238e-06
-2.447171233619e-05
-2.85960360954412e-05
-4.85101909098512e-05
-2.47343343579608e-05
-2.23847320338837e-05
-1.13261442576005e-05
-2.57030535259485e-05
-3.18348364333264e-05
-1.44407969760282e-05
-1.81844813075815e-05
-2.01151665624173e-05
-2.20171749677156e-05
-3.9779611869263e-05
-4.5411545979842e-05
-2.98970355618221e-05
-2.3112068894613e-05
-1.07409990267874e-05
-2.18238153327006e-05
-4.10583477113813e-05
-3.51048758677829e-05
-2.08430597066592e-05
-3.67499938114658e-05
-3.80304820669677e-05
-2.56028478680186e-05
-1.71107663655507e-05
-2.97320318877926e-05
-2.64352334967241e-05
-9.62573429994753e-06
-9.38309726786933e-06
-1.52092859072685e-05
-2.48012529861195e-05
-2.07551784960301e-05
-3.61994114580144e-05
-4.22857426130272e-05
-1.63893259383028e-05
-5.89137334562647e-06
-2.15175611436184e-05
-4.07620045651465e-05
-2.17524981458488e-05
-6.36674069105451e-06
-1.11086343211495e-05
-2.27491815491681e-05
-4.62299843989539e-05
-3.69696913699119e-05
-3.10855638102122e-05
-5.23433842097639e-05
-9.9986887203853e-06
-1.53662181226657e-05
-9.48942101331036e-06
-2.64058914369459e-05
-2.08479265563406e-05
-2.20917987567325e-05
-2.0468279681647e-05
-3.32903312281809e-05
-4.22726508012584e-05
-3.93447693545018e-06
-4.22778273736622e-05
-2.65462872709129e-05
-1.00827098256309e-05
-4.82655626650784e-05
-2.82298876091874e-06
-3.58600679166959e-05
-2.82638738045138e-05
-2.18860013178646e-05
-1.22605080665587e-05
-3.49595794870726e-05
-1.38998724441774e-05
-3.45471463757082e-05
-1.10190017410762e-05
-3.63447737062508e-05
-3.83824724762272e-05
-3.19387753322877e-05
-2.60337266110217e-05
-3.04483961956383e-05
-1.02399532824245e-06
-2.10130917844363e-05
-2.4084970869512e-05
-3.64536796820642e-05
-1.21132229369558e-05
2.14700187864653e-06
-2.55849791659089e-05
-2.08069516247357e-05
-3.02492050789061e-05
-3.68999503030085e-05
-3.31844307464651e-06
-2.46745430894607e-05
-2.90841119217239e-05
-3.58220067944376e-05
-4.11560579334268e-06
-2.67876909088114e-05
-3.03695068317414e-05
-2.99377460185008e-05
-6.79801511438336e-05
-3.49570528302773e-05
-1.97671403579996e-05
-1.87215173156893e-05
-1.9931854402866e-05
-2.11408815355888e-05
-2.45258093813887e-05
-2.45504853429098e-05
-1.5485714791256e-05
-1.75100251191704e-05
-2.13713700441454e-05
-1.19335488786604e-05
-8.37774065869784e-06
-1.06656319794727e-05
-2.45828050014591e-05
-1.66078622886377e-05
-2.71394445483973e-05
-1.30399286069797e-05
-6.78284810179564e-06
-3.65425114419723e-05
-2.4457963206137e-05
-2.66853541593048e-05
-2.43802207923771e-05
-2.2227429152003e-05
-4.86955911608725e-05
-1.25156365497921e-05
-5.48417809298596e-06
-5.93360810967222e-06
-2.01787247874458e-05
-1.29964473248675e-05
-4.38898139876382e-05
-2.3204729236096e-05
-1.03059278361141e-05
-1.97966347694314e-05
-7.60758163008533e-06
-1.80243926162153e-05
-1.24172470854392e-06
-4.53963806663641e-05
-3.88537611668601e-05
-3.05320371340532e-05
-6.90864214237474e-06
-1.72430513495217e-05
-2.68069199067112e-05
-4.52818435669126e-06
-1.73757134335965e-05
-1.68458415263762e-05
-3.65388654883897e-05
-2.3661027807918e-05
-1.7425015964675e-05
-1.4396573258096e-05
-2.43474624016868e-05
-5.31539665012375e-05
-4.80718426149076e-05
-2.51160126428252e-05
-1.69288974282921e-05
-9.00609666623693e-06
-3.36580271492498e-05
-8.73373907044206e-06
-2.04162467591337e-05
-2.97304685280372e-05
-2.00917237973978e-05
-1.62635159458404e-05
-1.26275288752192e-06
-2.0698795727939e-05
-2.93868503175075e-05
-3.88292256479549e-05
-1.87601970194213e-05
-5.09682496419148e-06
-4.15693530001482e-05
-2.84051513851653e-05
-2.71180826852275e-05
-1.15428085455271e-05
-2.55232360511862e-05
-1.4783854583818e-05
-3.03707000945367e-05
-1.71528061163631e-05
-3.38815349970327e-05
-2.21989327070875e-05
-4.52936002217641e-05
-4.02638122772957e-05
-1.64131363468168e-05
-2.466769416219e-05
-2.45396716245885e-05
-3.43869338115893e-05
-3.21830347480505e-05
-2.31084303354829e-05
-3.4705642649134e-05
-2.66020685315184e-05
-1.07471824906148e-05
-2.67275729371647e-05
-2.16497351891446e-05
-2.10899706989101e-05
-3.07725568037984e-05
-2.21331208973295e-05
-1.87147959094141e-05
-2.60895809127718e-05
-4.09629391493114e-05
-1.01311193127251e-05
-1.56426053408825e-05
-2.34011660496374e-05
-2.88221894736881e-05
-8.2496121951358e-06
-2.68511444463528e-05
-2.04609762057623e-05
-4.04999345533706e-05
-2.4999762229606e-05
-9.52383210752257e-06
-4.54916101115219e-06
-2.28640964141308e-05
-3.77398302824696e-06
-3.00504393790718e-05
-1.04218374447491e-05
-1.52164620980059e-05
-1.95752848770969e-05
-3.11271482783363e-05
-4.66499443674887e-05
-1.44775862477105e-05
-2.53455157531523e-05
-1.78489871150284e-05
-3.37199907483342e-05
-3.28929637288239e-05
-1.55340014769875e-05
-2.49636344315453e-05
-3.10737994354033e-05
-1.667608940438e-05
-3.84820063077404e-05
-7.96914245476265e-06
-9.04440110260229e-06
-1.79356128725129e-05
-1.44111526446633e-05
-1.71863773464868e-06
-1.7024132240835e-05
-2.57850164968663e-06
-2.5851203801115e-05
-2.87461554345182e-05
-2.30568766991592e-05
-3.15102808532498e-05
-5.456023102422e-05
-4.35373922354189e-05
-1.87255384185322e-05
-1.50091131477154e-05
-2.27290398022032e-05
-9.16838221181267e-07
-2.44170903246153e-05
-2.43974269706974e-05
-2.56287243722767e-05
-1.18474005693563e-05
-2.11865733933362e-05
-3.41114128088997e-05
-2.5374362174411e-05
-3.60099876518264e-05
-3.2330381655383e-05
-7.31068220071483e-06
-7.71696580193842e-06
-3.48509939005143e-05
-5.22081956334614e-05
-1.01916201343918e-05
-1.20974742288305e-05
-3.72801228870667e-05
-2.13219666579109e-06
-4.36793749012614e-05
-4.09947229089857e-05
-4.3147230639898e-05
-3.17200516925665e-05
-1.25905071517901e-05
-3.89524682929728e-05
-2.24941493531202e-05
-2.33662449726286e-05
-4.31664539481012e-05
-2.26604905892519e-05
-2.91067521061881e-05
-1.245125780566e-05
-1.95978556662904e-05
-3.24232167942264e-06
-3.52760209795123e-05
-1.43752989897114e-05
-1.45326385138251e-05
-2.31864824292493e-05
-3.24580920784578e-05
-2.79525166907907e-05
-4.02361732349925e-05
-7.32595232186653e-06
-2.23661670855955e-05
-3.51548054451896e-06
-8.88358272322399e-06
-1.95852371887163e-05
-4.11880820640643e-05
-2.29109369187502e-05
-1.07422872047318e-05
-1.17443893191367e-05
-1.7948749223617e-05
-2.3105218148159e-05
-1.68211147927024e-05
-2.29450985872037e-05
-3.90372642039311e-06
-4.34774325293012e-05
-3.22743117583947e-05
-3.30640029269959e-05
-2.60530127065135e-05
-3.23766781223967e-05
-2.22903244010121e-05
-9.7772601450559e-06
-3.45463028788408e-05
-2.48622002478153e-05
-2.44848332594761e-05
-4.38356690256422e-05
-3.98545011354398e-05
-2.15416125851751e-05
-9.97654568479434e-06
-1.77403444767924e-05
-1.98985941697548e-05
-8.47702926219117e-06
-4.24880874612339e-05
-2.92485827229083e-05
-3.26767780711473e-05
-1.71810938758436e-05
-1.99625794649646e-05
-1.39258554407834e-06
-2.32141627827827e-05
-1.8205823395987e-05
-2.07341619824946e-05
-2.66579496312592e-05
-2.10996902029295e-05
-3.84632789110624e-05
-2.40552479865157e-05
-2.81232636782531e-05
1.17113412615162e-05
-1.21575434755607e-05
5.76431701530754e-06
-1.37272288657859e-05
-3.45013698328689e-05
-3.37692798892858e-06
-1.66831256417744e-05
-1.00740299232585e-05
-3.06001197741781e-05
3.68101751829067e-07
-4.08896270383152e-05
-1.61698142262926e-05
-8.91197326741436e-06
-1.46938471938299e-05
-2.83098085486782e-05
-1.08417871195558e-05
-1.67752015850138e-06
-2.05009188716516e-05
-5.13112667065997e-05
-1.96809233603756e-05
5.2128078933204e-07
-2.96710948390986e-05
-2.82294729753899e-05
-5.58136798405479e-06
-1.91210232443347e-05
-1.17941346531816e-05
-8.31653976842264e-06
-1.25332018451563e-05
-8.64251517611457e-06
-1.06316890475587e-05
-1.17011860576854e-05
-1.63274604599404e-05
-3.19999407154987e-05
-2.81944864088703e-05
-1.9939836614242e-05
-2.30945666977605e-05
-2.70763406098761e-05
-2.93573584243809e-05
-1.20748791813393e-05
-3.63370871419545e-05
-3.51661831346093e-05
-1.80908501157805e-05
-4.42826058067787e-05
-1.65547933993888e-05
-2.46440834410543e-05
-2.38956306382004e-05
-1.92838589795493e-05
-6.06114289611718e-06
-2.23297400025223e-05
-3.12232116457037e-05
-2.42458164989868e-05
-9.79269928766108e-06
-9.68161986514498e-06
-5.73541912587104e-05
-2.84510319739355e-05
-1.95341724114897e-05
-1.51021098579191e-05
-4.15258426707701e-05
-2.68077433214885e-05
-2.93659809415583e-05
-1.99989712365046e-05
-3.15385303317861e-05
-3.19105747288159e-05
-9.19024249572955e-06
-1.85755700520287e-05
-1.72457785802829e-05
-1.33691722520125e-05
-3.27549271993512e-05
-3.58279441042399e-05
-2.29791164277444e-05
-2.30266340511543e-05
-4.41222976380051e-05
-1.55145521845274e-05
-1.9603752986299e-05
-2.42594769329999e-05
-2.00025188726387e-05
-1.98915369141669e-05
-1.40090405822135e-05
-2.31721891281585e-05
-8.48862635517157e-06
-2.18947111289201e-05
-3.97695105281163e-05
-2.96407210410825e-05
-1.18850568054727e-05
-2.65545065511057e-05
-1.53309192019436e-05
-4.28212564721068e-05
1.41615394945438e-06
-2.53476818734233e-05
-3.63783197778171e-05
-2.98870096338494e-05
-2.96144068467958e-05
-2.98530260444059e-05
-1.20031006046569e-05
-3.44981017194033e-05
-2.61066824267284e-05
-4.65313462536187e-05
-1.25269042146449e-05
-2.72434163735391e-05
-2.7683918283167e-05
-1.95068417173182e-05
-1.67838084108629e-05
-2.9373339613981e-07
-1.29880483268004e-05
-1.04340340726219e-05
-7.43808770253104e-06
-2.61633131718272e-05
-2.58350265722951e-05
-2.78764295705788e-05
-3.3388904706093e-05
-9.63496082761739e-07
-1.61457249174773e-05
-9.51069794443227e-07
-2.55619220216272e-05
-2.88570843006195e-05
-3.36613505871979e-05
5.78905293269405e-06
-3.16848032101175e-05
-1.81735508199989e-05
-2.66335172648375e-05
-3.55400568721748e-05
-2.00966309608403e-05
-1.00652395096085e-05
-2.66203136681821e-05
-9.28913902860454e-06
-2.88607669528623e-05
-4.5367736900684e-05
-3.27651938320671e-06
-3.47213209719077e-05
-2.29953258951813e-05
-1.75506774643145e-05
-4.8046952089794e-05
-1.60545127532182e-05
-2.43164504304981e-05
3.7420667746688e-07
-1.88601415224828e-05
-2.40972865467065e-05
-1.32469029562852e-05
-3.58175025067595e-05
-2.6976936313065e-05
-1.91318574055395e-05
-1.98092302487011e-05
-1.30767731513455e-05
-4.12360936766627e-05
-2.62851023305691e-05
-2.99496726793244e-05
-2.73994305061517e-06
-2.5020375954674e-05
-1.44618466741772e-05
-2.25297301364348e-05
-2.22467659222125e-05
-3.41717844291882e-05
-1.56569244005917e-05
-3.3134458750531e-05
-3.05440393835894e-05
-2.93286631407285e-05
-1.88406806519506e-05
-1.3141485560226e-05
-3.10146536427445e-05
-3.04087114493723e-05
8.1537990514363e-06
-2.31259247257653e-05
-3.01282898983372e-05
-1.18811518360247e-05
-2.20702381419096e-05
-2.40579599630598e-05
-1.89903317468243e-05
-3.42153353054832e-05
-4.98065418107572e-06
-4.615281251486e-05
-4.81051534547019e-05
-5.94873650467455e-06
-3.1226873166531e-05
-2.12527870313523e-05
-2.10285202067618e-06
-9.29286288893915e-06
-2.89798338584307e-05
-1.65054058955842e-05
-3.61760388562115e-05
-1.39086862326601e-05
-1.55548031631755e-05
-3.90926738909362e-05
-1.86934430860735e-05
-1.09321194605529e-05
-2.89848235966386e-05
-2.38141369238257e-05
-3.91585708766716e-05
-1.94307487837447e-05
-3.32130065063989e-05
-5.97952213074507e-06
-1.23425847348487e-05
-2.68941336516135e-05
-2.44708386545692e-05
-2.82013807827882e-05
-2.90712908278423e-05
-3.24542227468722e-05
-7.08365382648796e-06
-3.30243397454521e-05
-2.64758640628275e-05
-4.43422601926523e-05
-1.91257337311002e-05
-2.41708782050879e-05
-2.11341998466959e-05
-8.56743088907807e-06
-1.33156384770008e-05
-2.64908128247737e-05
-3.69572769479352e-05
3.98075519855094e-06
-3.83318154002583e-06
-3.24374962868764e-05
-1.70676648562781e-05
-1.18148907572404e-05
-2.18254480200684e-05
-1.37682083600601e-05
-1.28449472411126e-05
-2.29470329300901e-05
-1.09307472603933e-05
-2.83432074915228e-05
-3.94887598486299e-05
-2.89051048758228e-05
6.68093265667539e-07
-2.08182373270169e-05
-1.75032224231989e-05
-4.54181945081524e-05
-2.59878416791942e-05
-6.49708499822834e-06
-2.85755763287226e-06
-2.45586156098511e-05
-4.90882801089821e-06
-1.8127554995649e-05
-3.29671760687069e-05
-2.85281604523887e-05
-1.94122171208834e-05
-3.16289213272254e-05
-4.98294300740678e-05
-2.20127636774506e-05
-7.88108151195172e-06
-3.07979443829107e-05
-1.81733432287703e-05
-3.98248266717768e-05
-3.87954819091473e-05
-2.54665409360869e-05
-2.68671269377461e-05
-1.32912171847851e-05
-3.05249724273399e-05
-1.73181878643484e-05
-3.90083065462257e-05
-3.01331426155336e-05
-1.26729069701371e-05
-2.44431648138946e-05
-3.2689382249537e-05
-1.51577854409598e-05
-1.38408298667749e-05
1.30922069206652e-06
-2.51654930628208e-05
-2.96559781243961e-05
-1.41507142476046e-05
1.12182770088146e-05
-3.60181845357804e-05
-1.09426660157527e-05
-3.37753061859688e-05
-1.75809727975816e-05
-2.99069155895607e-05
-3.31830755697731e-05
-9.02890377562278e-06
-2.99477056503298e-05
-1.89625403212083e-05
-2.60518415633063e-05
-1.68063416227734e-05
-1.37792373888189e-05
-8.0189858147248e-06
-2.19074890612819e-05
-7.93729789585326e-06
-4.35106563906405e-05
-2.7157284958673e-05
-5.35545176050012e-06
-2.16782190704329e-05
-2.14584083629328e-05
-3.07037855815137e-05
-2.88472208203883e-05
-1.80376923825644e-05
-8.92551601202784e-06
-4.08446580606594e-05
-2.63266540980837e-05
-2.8373431002007e-05
-5.96710684141683e-06
-2.40240080337858e-05
-1.16752482460933e-05
-2.56606984951476e-05
-2.6693626340485e-05
-2.13905747331336e-05
-3.87242367212071e-05
-3.02076544493168e-05
-3.31419300893502e-05
-7.66918435380253e-06
-4.03914334727149e-05
-9.94805751686597e-06
-2.11358685235583e-05
-3.16133829807439e-05
-1.24231560799444e-05
-1.84748465756393e-05
-3.01394979082378e-05
-4.25621628914632e-05
-1.26564742026412e-05
-1.79226711589244e-05
-2.8795402997781e-05
-2.92235161480514e-05
-2.82081065624227e-05
-2.77799005778865e-05
-2.2949892006298e-05
-5.1129929102004e-06
-2.92111363656178e-05
-2.46038008437951e-05
-1.61363311863764e-05
-2.18746573152677e-05
-2.23177416471497e-05
-3.83545524549144e-05
-9.5009649252514e-06
-4.07104134384154e-05
-4.25971554374419e-05
-2.88744563187162e-05
-1.9717466987697e-05
-1.92577573617598e-05
-2.83621589275439e-05
-2.27854361984233e-05
-2.82465251928318e-05
-3.27821257975043e-05
-3.08091427304804e-05
-1.33381935959444e-05
-3.45828551677565e-05
-1.45515980556354e-05
-1.29290117007035e-05
-2.69625416291595e-05
-2.70787713616165e-05
-8.04202749497574e-06
-3.32398520131273e-06
-2.47288925403924e-05
-2.41539377752218e-05
-1.76498357072736e-05
4.99834722722985e-06
-4.20639480939186e-06
-1.39889153735072e-05
-2.10835707981142e-05
-3.6874453199375e-05
-3.03893193357453e-05
-4.71227944882152e-05
-2.67150859657273e-05
-1.9004205056712e-05
-2.54712471644219e-05
-4.18295433706716e-05
-2.64861220613635e-05
-2.16660513914466e-05
-2.4425800078289e-05
-2.78298544152192e-05
-2.03980495017159e-05
-1.9355113312841e-05
-3.6801016153102e-05
-3.45908378438864e-05
-1.87254123997316e-05
-1.54873223604247e-05
-1.34259304182362e-05
-3.42676008092655e-05
-8.29317281232444e-06
-4.83460282103868e-05
-3.22557300984049e-05
-2.27760098995125e-05
-1.50656411140897e-05
-3.21885898266599e-05
-4.6718059620359e-05
-4.30095020829765e-05
-3.03940759837117e-05
-2.91263590007536e-05
-3.61414012966129e-05
-1.7562826892208e-05
-1.02341490677306e-05
3.57374920108599e-07
-3.20353877339208e-05
8.66342693307359e-06
-2.5944160087409e-05
-6.14858335264454e-06
-2.10430344512488e-05
-8.47281394648917e-06
-3.95796017128895e-05
-2.56066029764944e-06
-2.20399001997798e-05
-2.0281526948933e-05
2.60822372423284e-06
-1.3863150200849e-05
-2.86356385337675e-05
-3.12876881199336e-05
-3.76821816629841e-05
-1.46335542833434e-05
-5.10290061362094e-05
-5.96919332494418e-05
-2.73393480862751e-05
-2.15541349203864e-05
-1.76016513270961e-05
-1.64195881345151e-05
-9.89715314187624e-06
-3.41002391666194e-05
-2.25869012448223e-05
-2.14197028986643e-05
-8.86540244443563e-06
-3.32210360740997e-05
-1.49244350227914e-05
-1.67321248138318e-05
-1.50442848348143e-05
-3.97147826470426e-05
-1.77537883794947e-05
2.29588091497232e-06
-1.20592471049722e-05
-1.40132090593378e-05
-3.84168098747614e-05
-2.98122136541472e-05
-1.56093710529572e-05
-2.37280934461643e-05
-2.77653242961957e-05
-3.40495463240346e-05
-1.35133652325956e-05
1.79882877323514e-05
-1.2267057887962e-05
-2.24931917267539e-05
-1.93592485071601e-05
-2.75359277254758e-05
-1.8643976548183e-05
-9.3482059408931e-06
-9.41584629788419e-06
-2.16729168256536e-05
-2.10969973242316e-05
-2.7832699852062e-05
-2.93093008065049e-05
-1.35193838214181e-05
2.48730884612762e-06
-2.57253999551922e-05
-5.07956129342417e-06
-2.78703312239214e-05
-2.09497533466389e-05
-4.73592672475531e-05
-3.08056808517141e-05
-2.00634047678894e-05
-4.06510765655115e-05
-2.38806522232818e-05
-3.4970381594837e-05
-2.08610034909479e-05
-2.68837479181279e-05
-1.55200110173369e-05
-2.05281904191914e-05
-1.76219101491118e-05
-1.50800450424891e-05
-2.43201214186601e-05
-4.88698049503181e-05
-2.22764453628587e-05
-4.84307883955758e-05
-2.83663484023858e-05
-6.40809132017098e-06
1.09172613700399e-05
-2.65581887968332e-05
-2.36922865938771e-05
-2.45055229864847e-05
-2.88830863244253e-05
-1.71821588265958e-05
-1.07519990298291e-05
-2.58961190899555e-05
-2.80092309880313e-05
-3.92434247527581e-05
-2.52883915541006e-05
-1.31980266324639e-05
-2.7167922562633e-05
-3.16195591021577e-05
-1.96873218697211e-05
-1.49904768900626e-05
-1.58043209390438e-05
-2.58393581539863e-05
-9.09282372044074e-06
-3.55865363262549e-05
-2.67271807819844e-05
-1.71693916886421e-05
-3.11112928572215e-05
-3.33801758671373e-05
-3.69552081366269e-05
4.71193429287269e-06
-5.51119336244841e-05
-2.41465305240739e-05
-4.66417245759548e-06
-2.87945947591207e-05
-1.50248725133075e-05
-3.54569099022555e-05
-2.45979603786825e-05
-2.35574253621323e-05
-3.29591086170222e-05
-3.49083639280009e-05
-4.09791099380782e-05
4.81346231685391e-06
-3.6562549711625e-05
-9.31215561216688e-06
-4.33958459406469e-06
-3.4602531271476e-05
-4.05609756043037e-05
-1.2621448231085e-05
-1.70183130747021e-05
-1.81036958336276e-05
-1.45666893728486e-05
-2.05988772217689e-05
-2.57895501931599e-05
-2.42989483054473e-06
-5.8254159131485e-06
-2.39372924533802e-05
-1.98179507629583e-05
-3.27759613495637e-05
-2.9237700685482e-05
-5.47318501996925e-06
-2.2512925739969e-05
-1.19374965409874e-05
-9.29133121299833e-06
-2.44641505116688e-05
-6.8477187333243e-06
-4.76821513925756e-05
-1.46653748726448e-05
-1.95192403664108e-05
-2.0523867625999e-05
-1.9487590566762e-05
-3.19028167419575e-06
-1.38525270493463e-05
-2.11426766679674e-05
-1.69676627238491e-05
-2.07537775332416e-05
-2.27068696680024e-05
-3.14539635747115e-05
-4.66945722884039e-05
-3.79795008416315e-05
-2.43914105561449e-05
-2.4208244730479e-05
-1.16269448079367e-05
-3.86290859747081e-06
-4.52760602623296e-06
-2.47045940725524e-05
-4.72003490310621e-05
-4.01561078139041e-05
-1.20729098906307e-05
-2.02067064114878e-05
-2.55600514486036e-05
-1.22574492736331e-05
-4.04644550152397e-05
-2.18186580427725e-06
-2.28319185210863e-05
-3.12595323813964e-05
-1.4944009583827e-05
-2.33227649297579e-05
-2.36176695807974e-05
-4.94389957297411e-05
-1.67240392749392e-05
-2.90056167808663e-05
-4.95270903981273e-05
-2.12825254215089e-05
-2.37901796653405e-05
-1.1865095983142e-05
-4.30192087188262e-05
-7.13296355530048e-06
-1.44020521201023e-05
-2.00616611678518e-05
-2.46807634638591e-05
-3.01778204631015e-05
-2.97155944054683e-05
-3.49151120471662e-05
-1.32735479109945e-05
-4.56261455878716e-06
-2.69481469522272e-05
-2.26829697027161e-05
-1.74926920466876e-05
5.70825210511977e-07
-2.68025035297523e-05
-4.30793088238025e-05
-3.12097341064574e-05
4.40071480963739e-06
-9.3532894473369e-06
-1.56944148288738e-05
-3.74339227351773e-05
-5.88250611010259e-06
-2.46133394837712e-05
-6.68124269268473e-06
-1.6993094168795e-05
-4.49302486471381e-06
-3.63274850240193e-05
-3.16243293504274e-05
-2.47839185810249e-06
-9.92799580570534e-06
-1.7417676883595e-05
-3.28067203725849e-05
-1.01149577310695e-05
-3.24360937719241e-06
-1.24672477623941e-05
-2.39172076145212e-05
-3.61420639092228e-05
-3.87711265136383e-06
-3.96616106643026e-05
6.29520596935929e-06
-1.16646731994359e-05
-5.0352682297411e-05
3.10283390189111e-07
-1.35809864908914e-05
-2.36631809878766e-05
-2.3009560037125e-05
-1.71005062513672e-05
-3.73090891610538e-05
-1.04314443936961e-05
-2.18982348318191e-05
-2.42903638363912e-05
-6.97182288190102e-06
-2.21447968883694e-05
-1.94429644675418e-05
-6.46258419149136e-06
-8.75582724964338e-06
-3.32708645347226e-05
-1.79832384867409e-05
-2.30827414654486e-05
-1.2386601560922e-05
-2.98642036796357e-05
-2.72180561555267e-05
-2.74496885013067e-05
-2.97544765613284e-05
6.82385826960854e-06
-4.78296617908571e-06
-3.08759088816602e-05
-3.2221076154532e-05
-1.98870455567032e-05
-4.29632655179733e-05
-9.61711360972524e-06
-1.10027401436228e-05
-1.48277594958721e-05
-2.39835546692691e-05
-2.72205490584409e-05
-1.65628634379111e-05
-4.03471145729331e-05
3.65050817118159e-06
-8.04029605164491e-06
-1.31884317788183e-05
-2.6789929448766e-05
-1.66627966682909e-05
-3.10784196500674e-05
-2.40188763688337e-05
-1.39515469105989e-05
-1.47444379173031e-05
-8.92624752112732e-06
-4.47519547641166e-05
-2.08575225607742e-05
-3.12413870905786e-05
-2.94076655754474e-05
-1.85554752086611e-05
6.38028435705338e-06
4.73983805630671e-07
-1.33043036708158e-05
-2.65813589334529e-05
-2.23873911268146e-05
-1.38788975584849e-05
-3.37255738800511e-05
-1.6450340400788e-05
2.451258597098e-06
-3.20234613321126e-05
-2.35933820842107e-05
-3.49730890269876e-05
-2.63782140239243e-05
4.98594249874346e-06
-5.63216763077783e-06
9.66780020288249e-06
-1.55295388071806e-06
-3.65592137126043e-05
-2.41159380118596e-05
-2.43527454510685e-05
-1.93566328937764e-05
-1.23168156510308e-05
-2.51394894350379e-05
-3.60992214148208e-05
-1.5115564036002e-05
-1.38029465653533e-05
-2.06106416019011e-05
-2.75046147445522e-05
1.08189539937886e-05
-2.09573831535045e-05
-2.77474506633284e-05
-2.69356837587426e-05
-7.80333412247324e-06
-2.03976005241565e-05
-1.59090880293359e-05
-1.55080317856734e-05
-2.16840368767136e-05
-2.38320329932391e-05
-1.77442267656816e-05
-4.01210719001166e-05
-2.4081849215789e-05
5.55553223674541e-06
-3.37287186494988e-05
-7.72147147337687e-06
-4.60420071575083e-06
-2.83160586173179e-05
-2.46426051554737e-05
-4.04697344044713e-05
-8.33824247727478e-07
-2.22796169096772e-05
-3.98299916035785e-05
-2.13770478355929e-05
-2.81731340703474e-05
-4.2210597388507e-05
-3.28970649930667e-05
-3.23837264292201e-05
-3.25746145951406e-05
-2.36509337176981e-05
-1.62845381709556e-05
-8.19293611243744e-06
-3.49005629232929e-05
-9.25206986662404e-06
-2.1193356225173e-05
-3.37196978191347e-05
-7.98735377125758e-06
-2.63045848668391e-05
-3.21261938547266e-05
-2.45326517836709e-05
5.87864939702028e-07
-2.74682974361381e-05
-1.73535668140307e-05
5.09557039933943e-06
-2.59443569593887e-05
-3.50644130132361e-05
-3.58478094756183e-05
-2.57261190316638e-05
-4.34811724988844e-05
-3.77610082092065e-05
-2.32017930662041e-05
-1.27334715318784e-05
4.00277386565215e-06
3.64032376770686e-06
-1.70464679746045e-05
-1.42665310640226e-05
-7.5231534672064e-06
-1.69701812359266e-05
-2.36344393290584e-05
4.13793147218733e-06
-3.50703978870344e-05
-2.90974791684291e-05
-1.43205394932681e-05
-5.33888385890115e-05
-2.16114236522497e-05
-8.77387371482032e-06
-7.70326579887086e-06
-1.71278603877517e-05
-2.17511304426921e-05
-2.77056120143648e-05
-1.20181702780506e-05
-1.39689581743531e-05
-4.15195977941693e-05
-1.22001287916848e-05
-2.40738545284202e-05
-3.20738875009295e-05
-1.64150209067687e-05
-2.50942270328211e-05
-1.91606793344938e-05
-2.4654106299872e-05
-2.73855292324195e-05
-2.32059548233945e-05
-1.99204216258186e-05
-2.74285569519826e-05
-1.07960354246971e-05
-1.19763837887635e-05
-2.87073381859104e-05
-1.44148157199285e-05
-1.02666677454033e-05
-5.78400853427531e-06
-2.59146960818951e-05
-1.43382106918499e-05
-2.85404246543698e-05
-2.11401739323585e-05
-3.32743132066009e-05
-3.35765096895149e-05
-6.75403872189305e-06
-2.69470007884473e-05
-1.54757685495775e-05
-1.69286773623858e-05
-2.35850747694342e-05
-2.67769530570821e-05
-5.60776377745122e-06
-3.57927346020089e-05
-2.64662780088346e-05
-2.33409518921443e-05
-2.06642408424861e-05
-1.86893277439431e-05
-2.79584128352913e-05
-1.91941978762651e-05
-4.46998301575488e-05
-2.33725737933069e-05
-1.57196976468458e-05
-1.90902274211326e-05
-2.73277539721688e-05
-2.72816691400277e-05
-2.86307580273335e-06
-2.78508283609399e-05
-2.40745977620214e-05
-2.64852163844578e-05
-2.11811576885706e-05
-3.1273506841021e-05
-3.23957749618428e-05
-1.04711045602401e-05
-1.50911785275154e-05
-1.20340241682409e-05
-2.54341898312895e-05
-3.9934216122953e-05
-2.66808132031805e-05
-2.32480502763338e-05
-2.25558623085663e-05
-1.64574608507253e-05
-2.47885710132288e-05
-2.60961757720101e-05
-2.36616018840026e-05
-2.86346706843387e-06
-8.67214468820213e-06
-3.61414684879107e-05
-2.04719983120449e-05
-1.43007468032402e-05
-2.37267974807279e-05
-2.3121918005223e-05
-2.40352305175138e-05
-2.4365353156871e-05
-2.10622134609138e-05
-1.6320709454174e-05
-4.22637396369462e-05
-1.34384657704664e-05
-3.87404221271271e-05
-2.61337018251746e-05
-8.61204798492595e-06
-2.75751994382547e-05
-2.98562862681504e-05
-1.5797371402684e-05
-3.74366874590761e-06
-1.94332155598401e-05
-2.61915183634524e-05
-2.85736307393945e-05
-1.5233600528114e-05
-1.84884812445554e-05
-4.54106111629989e-05
-2.33163110035022e-05
-3.00210652240057e-05
-2.85154556765494e-05
1.52876891599049e-05
-1.85634322838458e-05
-3.3821084484593e-05
-1.971201063918e-05
-7.39201419118996e-06
-2.28465086057114e-05
-1.70668274436626e-05
-4.79385041523705e-06
-2.4595858076351e-05
-1.39518057708475e-05
-1.20881236741885e-05
-4.41327292566279e-06
-1.21725623253796e-05
-3.81137365018417e-05
-3.40795887885093e-05
-1.70907089543289e-05
-2.29176683323799e-05
-3.01837117725746e-05
-4.16702909564867e-05
-6.25904377535319e-06
-5.44150228492518e-05
-3.01668955491736e-05
-2.25985720122325e-05
-4.23626082883113e-05
-2.8064906590287e-05
-2.7813935246116e-05
-2.7109041504297e-05
-1.74814727336061e-05
1.47893734620674e-07
-5.68906136049917e-05
-2.81751645856605e-05
-2.48321626091939e-05
-4.60227897325281e-05
-2.04454034201339e-05
-4.02618326525871e-05
-3.3529059986835e-05
-1.65093621333614e-05
-1.08490543103405e-05
-2.52345390074331e-05
-5.31721223327115e-05
-4.05345054303223e-05
-4.18891102718582e-06
-2.98408223879605e-05
-1.72624613162705e-05
-4.03332430316763e-05
-2.47568016343093e-05
-3.59510075109722e-05
-1.77487551880528e-05
-4.77901362426837e-05
-6.73776909953831e-06
-2.83419154884543e-05
-9.7197124348011e-06
-3.309279034588e-05
-4.87217716264169e-05
-1.87879559388013e-05
-1.78424333457598e-05
8.15897840608448e-07
-1.53793490721398e-05
-1.80437103827515e-05
2.76698918188713e-06
-1.56339761344486e-06
-1.23715907181076e-05
-3.73246889915457e-05
8.85098915025006e-06
-3.85989027910771e-06
-2.79258438428637e-05
-1.58968425023396e-06
1.07501092838497e-06
-2.85101360035817e-05
-2.84569231998707e-05
-5.11451481896101e-06
-2.57057855753801e-05
7.4588407875426e-06
-2.79647493781887e-05
-2.06391348390749e-05
-2.21962665063333e-05
-2.90799029805185e-05
-3.92731380929534e-05
-4.3761576945321e-05
-3.12407064135895e-05
-1.74924706279128e-05
-1.19940063622593e-05
-2.69409302944592e-05
-8.90084056089179e-06
-1.70673444641245e-05
-4.78839790864905e-07
-2.10172470062251e-05
-1.70030814994991e-05
-1.28413391598791e-05
-1.5488505950178e-05
-5.88700582211645e-05
-2.82653194018649e-05
-1.47498143790901e-05
-1.53741807527542e-05
-1.46613871000388e-05
-1.73615093883017e-05
-2.48718922656937e-06
-1.25895334730553e-05
-2.04392056276328e-05
-4.50645418085415e-05
-3.55014552210114e-05
-7.28375750372599e-06
-4.48666354316817e-06
-4.62217228440839e-08
-1.93291453303485e-05
-4.23128723721922e-05
-1.54172704029013e-05
-1.54288615866524e-05
-2.2076014192014e-05
-2.50885497447849e-05
5.23635373383165e-06
-1.43304343726109e-05
-2.97197808519543e-05
-4.9182339512077e-05
-2.80738560647831e-05
-2.84403446340593e-05
-5.39946516351775e-05
-3.67214078461769e-05
-1.56207463256703e-05
-3.11236206559974e-05
-1.05661038741992e-05
-1.44382258248935e-05
-3.61460297515455e-05
-1.93984310672276e-05
-4.95976878060248e-05
-1.45483640474711e-05
-2.6407492806527e-05
-2.75674713217663e-06
-1.9059481152024e-05
-3.62708847978026e-05
-6.47058104610236e-06
-1.41363591028796e-05
-2.04436609542042e-05
-3.1322079790593e-05
-2.2333420342757e-05
-1.0898869258562e-05
-1.55050796159787e-05
-9.93225081461002e-06
-4.17678730758078e-05
-4.00984857524247e-05
-3.02221090507178e-05
-5.70410355177039e-06
-1.30086494377117e-05
1.88505047893646e-05
-3.696123436731e-06
-1.61831644438893e-05
-2.01825658741972e-05
-1.24265824643548e-05
-1.8107493976422e-05
-1.17507505302403e-05
-4.15771296701889e-05
-3.85226813003826e-05
1.14921482371358e-06
-4.10288229806502e-06
1.79762378499735e-06
-4.54672995255238e-06
-7.35222003832447e-06
6.50748860384618e-07
-6.09440990680402e-06
-3.69999147779655e-05
-1.72409550073347e-05
-2.34874905793954e-05
-1.35611852397362e-05
-1.67979201278946e-05
-2.77729845524863e-05
-3.37711642727666e-05
-2.74744005352869e-05
-3.19192498189159e-05
-1.32892206602942e-05
-1.68627987120497e-05
-1.96242056780016e-05
1.72708120540899e-06
-3.99403994405817e-06
-3.82902524202225e-05
-4.79416506076141e-05
-1.68635104290754e-05
-1.61303416361215e-05
-2.47621263013768e-05
-3.50526337764021e-05
-2.64160819633606e-05
-2.09636480309067e-06
-4.60536432913525e-05
-1.46965681869514e-05
-2.04295572936137e-05
-1.22738650603912e-05
-1.42189304168643e-05
-2.14571905316556e-05
-9.45170036905274e-06
-1.18817466415033e-05
-2.12063358238654e-05
-2.52531911497756e-05
-1.67256300719489e-05
-1.28288382110303e-05
-2.30797435266989e-05
-1.33446080245406e-05
-9.03419225528538e-06
-2.0968392405862e-05
-7.2068154056774e-06
-1.52174051774979e-05
-2.53244814023165e-05
-3.98225070241691e-05
-4.20771631317335e-05
-1.82131553317976e-05
-3.00090654639793e-05
-2.75250000159135e-06
-3.73824410188204e-05
-1.11660587283441e-06
-2.27773709375004e-05
-2.85849758077172e-05
-2.04464644554674e-05
-2.71653764824478e-05
-1.80269292797958e-05
-2.47505653402976e-05
-3.22782310963187e-05
-2.60464658054386e-05
-3.44926202175469e-05
-1.55413535491982e-05
7.41951185266401e-06
-3.09662520806897e-05
-1.33751770598384e-05
-2.06803076797772e-05
-2.34190060267335e-05
-2.76763499785172e-05
-2.50500691794471e-05
-4.48005371610747e-06
-1.41243930105548e-05
-8.29294108060507e-07
-9.34470303486273e-06
-1.36943812015868e-05
-2.78233319021979e-05
-2.93112853496979e-05
-3.74429162896581e-05
-1.23450826134367e-05
-2.00202557738142e-05
-3.2296736382226e-05
-1.15261873761357e-05
7.3690569242241e-06
-2.34219865605219e-05
-3.19672390662132e-05
-5.83928918389991e-07
-2.11946912811037e-05
-5.32891306482177e-05
-9.37294268939776e-06
-2.95679191874729e-05
-2.6257081529748e-05
5.00776318515738e-06
-4.67779033907915e-06
-1.40878498938261e-05
-7.28340022977767e-06
-4.75166254146449e-05
-3.40648991775495e-05
-2.30016719708971e-05
-3.24707930556091e-05
-9.28597703496569e-08
-2.54125747267674e-05
-4.04463096262966e-05
-3.51574129473808e-07
-1.62013058049382e-05
-1.09493079697063e-05
-2.30806936009444e-05
-1.54697849565552e-05
-4.39672170728601e-05
-1.74901887145077e-05
1.29607731446169e-06
-1.63810658680567e-05
-2.95550299242965e-05
-3.73749299641766e-05
-2.14712580188524e-05
-1.22686250082364e-05
-2.14127480143819e-05
-1.97930554804248e-05
-1.40199013101921e-05
-1.57881514962015e-05
-3.9471664971076e-05
-1.82026053417654e-05
-1.88745873252038e-05
-2.09387494889772e-05
-9.72691432319489e-06
-1.65348490668535e-05
-3.49882776379938e-05
-3.33817272255994e-05
-2.01426250631794e-05
-2.22897719148684e-05
1.11230967210924e-05
-3.08297625301697e-05
-2.82596005298854e-05
-8.41209538211756e-06
-1.95850567297124e-05
-8.93822926699465e-06
-2.02135311644171e-05
-2.18278232612066e-05
-1.0638185419906e-06
-5.99868158403086e-06
-2.69317752331238e-05
-2.37128777015241e-05
-2.72088441834037e-05
-1.94873913344888e-05
-2.08420243232824e-06
-7.70170913316559e-06
-1.54401921142426e-05
-8.1017061859725e-06
-1.80353031341277e-05
-1.90459973186311e-05
-2.57206214249175e-05
-3.84500377493286e-05
-2.51617105791209e-05
-4.30511007025599e-05
-7.56388143965926e-06
-2.1103680371589e-05
2.45365543524745e-05
-6.31772475679448e-06
-1.45372846464188e-05
4.47459023948908e-06
4.22178978789879e-06
-7.49051191569215e-06
-3.59148269985842e-05
-3.25969174642865e-05
-2.12324590651859e-05
-1.38886495064785e-05
-3.41887521137406e-05
-3.07687780181246e-05
-1.70429698624955e-05
-4.66283164489724e-06
-1.66602740306736e-05
-6.36461411243816e-07
-1.75997476256693e-05
-2.49526984436576e-05
-2.15731159561705e-05
-1.72043213652635e-05
-4.29788605868353e-05
-3.49772424205937e-05
-1.13538744534956e-05
-1.31143328394186e-05
-3.83068386856456e-05
-1.83458948071661e-05
-1.17746933654721e-06
-1.77705599310766e-05
-2.49947645899953e-05
-2.05022148097679e-05
-3.08146895146506e-05
-3.38198599789749e-05
-2.00112538745363e-05
-1.98440576458009e-05
-2.8165219183124e-05
-4.00095693357509e-05
-1.27614073515417e-05
-2.67572497280136e-05
-3.64044054902841e-05
-4.0483879216792e-05
-3.31903110202712e-05
-4.70729484103175e-05
-2.95558229126115e-05
-5.19636863108541e-05
-2.52813306041477e-05
-3.21977605808105e-05
-3.19211993345586e-05
-3.73285195695252e-05
-3.1972638289031e-05
-2.6851115273831e-05
-1.49937836335369e-05
-3.18816374407693e-05
-4.01963670000382e-06
-3.57919805093336e-05
-3.43693648441687e-05
-1.2562016377542e-05
-2.30082586980683e-05
-3.09521057636765e-05
-3.70432261345478e-05
-2.62942543146954e-05
-2.39791793963057e-05
-7.53903349816515e-06
-2.5608987059816e-05
-8.11885782360657e-06
-2.99430009489301e-05
-1.03823515233151e-05
-9.44386684010839e-06
-1.57445154514916e-05
-1.43909575000816e-05
1.06210870703342e-06
-1.44639190801425e-05
-3.0950205345822e-05
-2.50319459233793e-05
4.8144834817388e-07
-2.02380838781652e-05
-8.04350119967985e-06
-1.96588323215523e-05
-1.00600429187406e-05
7.74788498213959e-06
-2.06234755742053e-05
-2.04160339622506e-05
-2.32694579137057e-05
-9.45305190722907e-06
-1.24423154700889e-05
-1.53112693133025e-05
-1.26744815357929e-05
-2.74426530555399e-05
-1.66636030683058e-05
-2.2079365425068e-05
-1.20424813612044e-06
-3.10159958664673e-05
-1.87496304497189e-05
-6.42193246457027e-06
-5.97098687370209e-06
-1.55156457616743e-05
-1.60174899165147e-05
-2.63948514669519e-05
-1.87673789852408e-05
-4.3173752040002e-05
-3.60249024569756e-05
-9.36842806845664e-06
-2.85866888374188e-05
-2.41923946444635e-05
-1.53630798071789e-05
-1.92185887761055e-05
-1.43856067852731e-05
-2.43512756486559e-05
-1.37511541386755e-05
-2.32890466470067e-05
-4.15319747328551e-05
-1.84852168026461e-05
-7.77462337654153e-06
-2.38384119290503e-05
-9.11037108734115e-06
-6.06940482575097e-06
2.39868687144114e-06
-2.94601679327491e-05
-2.47123972044547e-05
-1.64630640608381e-05
-1.14851192282521e-05
-2.25099053080357e-05
-5.12660814862446e-05
-2.3486239707131e-05
-2.30675495978068e-05
-1.15346447607104e-05
-3.02490219826288e-05
-2.11856443908261e-05
-2.5375849217198e-06
-4.62818657756688e-05
-1.54706658217373e-05
-2.01416417573418e-05
-2.41426437003765e-05
-2.0880277794333e-05
-3.10504527742649e-05
-2.8634063051366e-05
-3.70106579171965e-05
-1.06571715280083e-05
-1.09270198106387e-05
-3.71754136929337e-05
-1.52862993905519e-05
-3.33238588020146e-05
-1.42488508847185e-05
-1.62079292210251e-05
-3.19157533906138e-05
-2.56390292302658e-05
-1.70159315553445e-05
1.13281914176215e-05
-7.47284891892398e-06
-2.49993889104041e-05
-6.98073306570417e-06
-1.63866483932303e-05
-9.88514969889696e-06
-1.63847676714484e-05
-1.97257692827814e-05
-3.43827897437498e-05
-2.03186083536346e-05
-1.83948985198554e-05
-1.08404039637519e-05
-2.81285727311206e-05
-1.8869249745167e-05
-2.75376087671211e-05
-2.56675948653003e-05
-1.42119529032894e-05
-1.73410892425671e-05
-1.06760150518063e-05
-3.98964469825573e-05
-4.03092216023502e-05
-2.53695855720396e-05
-1.50199495273215e-05
-8.75829279982917e-06
-4.03213472520955e-05
-1.77668439602213e-05
-1.45683330442658e-05
-1.49635136561197e-05
-2.74070487357649e-05
-2.86158391110494e-05
-1.83576645211685e-05
-3.03964788409262e-05
-3.58181904197276e-05
-1.05480446633663e-05
-6.04575700552512e-06
-3.32049427090597e-05
-3.46940179181111e-05
-1.07705485866212e-05
-2.40437611029933e-05
-1.95342706786382e-05
-5.63821807604862e-07
-3.14664537447021e-06
-7.33822094841486e-06
-1.82188101694408e-05
-6.91203898541431e-06
-9.18817337728441e-06
-2.01098074441156e-05
-2.8188833913116e-05
-3.23241669282181e-05
-2.95415917485731e-05
-1.48069802596567e-05
-5.49636332031324e-06
-4.78500385616463e-05
-1.6988017349975e-05
-2.76474220605544e-05
-2.39036648649035e-05
-2.97560270430415e-05
-3.32407716663422e-06
-9.73221182165545e-07
-3.95129424343048e-05
-1.15052908175566e-05
-2.88767791337124e-05
-1.3967604351288e-05
-2.73030229715905e-05
-2.76481028341298e-05
-1.70466185831981e-05
6.05561647121403e-06
-1.57293337078163e-05
-1.62250765252613e-05
-2.10482894500486e-05
-3.06272373309052e-05
-2.75191693276749e-05
-9.82957888394806e-06
-1.51501010354149e-05
-2.14218762483102e-05
-5.37165882924853e-06
-6.54335052539403e-06
-1.94954008848198e-05
-3.38227268901209e-05
-2.24241998392082e-05
-2.594511570558e-05
-2.1248829885425e-05
-1.73659419163454e-05
1.16364902388587e-05
-1.8385919100572e-06
-8.82912745192698e-06
-3.21105146419882e-05
-4.85139727551744e-05
-3.19394204852817e-05
-1.27712967674415e-05
-2.58617596977848e-05
-3.07148192370442e-05
-4.16718990535156e-05
-2.08964503155376e-05
-3.29723046040952e-05
-1.68705588660455e-05
-8.98144860870043e-06
-1.27432919767905e-05
-1.74515647723789e-05
-2.28909432504011e-05
-2.94268221959355e-05
1.43556913922681e-06
-2.07508375150259e-05
-4.05464706674695e-06
-2.18353495244554e-05
-2.21997162303898e-05
-1.58915551232699e-05
-2.2939369012391e-05
-2.58856792040313e-05
-1.76286238151551e-05
-2.66819831722829e-06
-2.99477536764848e-05
-2.52059527410962e-05
-1.90109480107778e-05
-1.41007890326124e-05
-3.2046924294919e-05
-2.16616522791086e-05
-2.29283815733547e-05
-3.1896714554001e-05
-3.29688476007037e-05
-1.81826830542728e-05
-1.3079018694366e-05
-2.70229621709583e-05
-2.29739845455919e-06
-2.07442825750189e-05
-1.98216642078284e-05
-2.98385425810384e-05
-3.00314382749196e-05
-2.0875733904346e-05
-1.9479294402746e-05
-5.19475148667941e-05
-4.50778804302155e-05
-4.13912668711734e-05
-4.87700633603702e-05
-8.1260408287575e-06
-1.12138939228549e-05
-1.18170204964846e-05
-2.98390221360829e-05
-3.2759837551486e-05
-3.99145780840539e-05
-2.58442686544293e-05
-2.614492287375e-05
-2.92492717888399e-06
-2.83512548224523e-05
-1.08865569919627e-05
-1.04186946610341e-05
-2.10914070521372e-05
-2.80357259667942e-05
-4.76947178632406e-05
-2.13678671102657e-05
-2.95509850654207e-05
-2.2267413397005e-05
-4.72999797633292e-05
-2.48367810520518e-05
-4.45424981169902e-06
-1.66570257326397e-05
-1.26556729258801e-05
-2.48836734724061e-05
-3.79615876747236e-05
-1.01997120663165e-05
-1.66501508538805e-05
-3.68367671322514e-05
-4.78439246993103e-05
-2.41976414911408e-05
-1.70756894805648e-07
4.46680048359364e-06
-7.21386360002927e-06
-9.62243987376266e-06
-1.64886544180405e-05
-3.53551646963424e-05
-2.48164313299507e-05
-2.02082963855225e-06
-4.15099077590489e-06
-1.23853093034361e-05
-3.29045127338193e-05
-2.90339809144967e-05
-2.60563401379994e-05
-6.08156965277095e-06
-1.24367779829222e-05
-2.05276297813289e-05
-2.70828353918643e-05
-7.02678962584268e-06
-3.36172027788084e-05
6.74547693230386e-06
-3.8480102976314e-06
-1.87658223369154e-05
-6.73113275200352e-06
-2.00318749122426e-05
-6.00431140501666e-06
-1.4222777604179e-05
-3.92170651790559e-05
-2.39380796258712e-05
-5.82267144977587e-06
-3.8877768257181e-05
-3.97172939188888e-05
-2.14199677330389e-05
-2.14297011755055e-05
-1.0626895877062e-05
-2.11788388795776e-06
-1.40315272884653e-05
-3.51971352823129e-05
-1.79213078943263e-05
-3.18881105951104e-05
-4.07273498361454e-06
-2.44427634897076e-05
-3.38337374490083e-05
-4.17663855960813e-05
-2.5190327895826e-05
-2.64056095989903e-05
-2.15422101535433e-05
-1.84338946219445e-05
-9.16966868760038e-06
-4.54278332470641e-05
-1.83288478227921e-05
-2.59145435049918e-05
-3.36806049601468e-05
-2.05420929089947e-05
-4.45223493089083e-05
-2.47669572979227e-05
-3.70592554052404e-05
4.23602808838209e-06
-3.91254609946288e-05
-5.65396013337971e-05
-3.34250996828968e-05
-2.97469764923522e-05
-2.11925236629355e-05
-2.50643326959549e-05
-3.97464058282198e-07
-2.67324139461218e-06
-3.45641401904861e-05
-1.71297445374251e-05
-1.23889489668056e-05
-2.53775912914861e-05
-1.21954048046565e-05
-4.50498057699619e-05
-2.50584687662004e-05
-4.04423016156925e-05
-1.91654694643374e-05
-3.82593320655426e-05
-1.57054846955734e-05
-1.76180753451621e-05
-7.63881101473453e-06
-1.86193482980846e-05
-2.91122133450165e-05
-2.28934734298603e-05
-3.53611216716069e-06
-3.43343726424939e-05
5.5181714358214e-06
-2.59379764078454e-05
-1.84860671996719e-05
-1.96676619597001e-05
-1.31202959771306e-05
-5.08872170309952e-05
-4.56229686327412e-05
-1.19747352028963e-05
-1.88505693489644e-05
-5.11949110301025e-06
-3.39419384873918e-05
-1.51746786270201e-05
-1.60263447575876e-05
-2.47713693863879e-05
-1.28661976363608e-05
-2.91973896339749e-05
1.63486641690108e-06
-1.13565846323437e-05
-3.8378132584952e-05
-3.20908708764616e-05
4.80376955347824e-06
-3.04423421729549e-05
-6.59424907899687e-06
-1.32526279022566e-05
-1.30585037907241e-05
-4.96904645589446e-05
-1.64746432769312e-05
-1.13287072762114e-05
-1.22146995577356e-05
-1.91912380277514e-05
-5.72300329916062e-05
-1.9962377522334e-05
-2.7065250188023e-05
-3.5879368764635e-06
-9.79750486333082e-06
-9.11380316153604e-06
4.91873099088326e-06
-1.45973154947112e-05
-6.81304820184319e-06
-2.97511588275459e-05
-3.60790471156972e-05
-3.2451806234113e-05
-2.15947338240863e-05
-2.03352977998659e-05
-1.50105683782471e-05
-4.13377438660239e-05
-3.43785468931816e-05
-3.43146498120618e-05
-1.97148490870391e-05
-1.94917687065855e-05
-1.90264014379558e-05
-2.21917561182151e-05
-3.57106021989771e-05
-3.54068270015866e-05
-2.63708522474491e-05
-2.90627776881348e-05
-3.79247070609449e-05
-1.96615358543225e-05
-1.51261420951711e-05
-4.80683528862741e-05
-2.86124253731639e-05
-2.51408031285115e-05
-9.65666795607299e-06
-2.62982032665514e-05
-2.34336367238065e-05
-2.26591348962419e-05
-3.7446851473573e-05
-3.28260983398689e-05
-1.75668403211858e-05
-1.83190914363856e-05
-3.57777927661182e-05
2.57502606411947e-05
-1.74194071977343e-05
-1.69276399441638e-05
-5.06016758245828e-05
-4.20319563936804e-05
-2.53287311263264e-05
-2.13607911975734e-05
-1.75536027092222e-05
-4.17548096736052e-06
-1.43505526465793e-05
-2.67227974721539e-05
9.15028509710565e-06
-2.01668639655872e-05
-2.0670501583511e-05
-3.10923379474115e-05
-3.23365571110192e-05
-3.28024064163392e-05
-2.29939074191389e-05
-1.1618878988191e-05
-3.91440068008992e-05
-3.47028209777674e-05
-4.92571321404565e-07
-1.7693800707204e-05
-1.47044452810164e-05
-1.10317571566311e-05
-3.52295209309804e-05
-1.95622035461895e-05
-4.09110461748432e-05
-2.3905719950975e-05
-8.35366604873268e-06
-2.29327222472192e-05
-1.91629269088684e-05
-1.75246599632395e-05
6.10210200129686e-06
-2.42476344493925e-05
-2.51006212636238e-05
-1.81709158434498e-05
-1.2938189894905e-05
-3.42284818039443e-05
-5.358513744133e-05
-3.27638990102919e-05
-1.7836216511167e-05
-3.40358092408221e-06
-2.84462991525328e-05
-2.60915094821905e-05
-2.4235228291878e-05
-2.99545451571015e-05
-3.60841439222719e-05
-1.97224020948002e-05
-2.308593099382e-05
-3.46003434973911e-05
-1.21224499627021e-05
-4.27754313813528e-05
-1.47946979624857e-05
2.85647422760171e-06
-2.76534755544777e-05
-2.37129055206698e-05
-5.97125888034184e-06
-8.78872311800406e-06
-1.21110951752379e-05
-2.34803534425346e-05
-2.43482234141079e-05
-4.75037860345949e-05
-2.4558248135678e-05
-4.14012187686712e-05
-1.12619749096473e-05
-2.12765827748022e-05
-3.14344948476825e-05
-5.4729951837375e-05
-2.79316192991669e-05
-5.78137998983701e-06
-6.01496579472792e-06
-2.48993135080558e-05
2.05833254736935e-06
-3.63644835456972e-05
-3.6622393256016e-05
-4.3888194039463e-05
-2.34276855136345e-05
-6.68520353412317e-06
-2.0466866706567e-05
-1.92617689896671e-05
-3.50019912592878e-06
-4.18915416284492e-05
-1.67527139518365e-05
-2.33329799969517e-05
-1.37918500052661e-05
-2.19863560817758e-05
-3.13678951385186e-05
-7.39071650553914e-06
-4.56872688106508e-06
7.9717600406155e-06
-1.95726001115666e-05
-5.2206125651421e-06
-3.07958389129094e-05
-4.40729148133643e-05
-2.62514595722669e-05
-2.63113757403612e-05
-1.99492509981879e-05
-4.43123716894237e-06
-2.62703411904254e-05
-5.19639579524406e-06
-3.06375221393275e-06
-1.18350680342354e-05
-1.8225626433822e-05
-3.62886522568318e-05
9.77807622437502e-06
-1.35647930339318e-05
-2.31449223145398e-05
-4.54376617625029e-05
-2.90310542020775e-05
5.52292708281416e-06
-4.73302200222661e-06
-1.94703876073756e-05
-3.45237087179304e-05
-2.86142951645068e-05
-2.63240444048437e-05
-2.82630625088634e-05
-3.0681920010031e-05
-3.42135622443439e-05
-3.96603176235475e-05
-1.45185711631313e-05
-7.86761585954714e-06
-5.05510481059266e-06
-3.87943704908847e-05
-2.72829457523937e-06
-1.80638621970876e-05
-3.80787050885141e-05
-5.25111855037042e-06
-4.44019741914649e-05
-3.09287005420224e-05
-3.4937983023545e-05
-1.44613356330248e-05
-5.09638686035283e-05
-1.35996113377452e-05
-3.83955250841513e-05
9.70691564760906e-06
-4.45622923174939e-05
-4.10131367152151e-05
-2.11678589831359e-05
-1.33233109335058e-05
-1.61488231289406e-05
-1.91003355505557e-05
-7.92191166609452e-06
-3.15371381076059e-05
-3.35281101219263e-05
-2.38866348967364e-05
-1.64458514320421e-05
-3.16046008253397e-05
-4.00376016772673e-05
-4.50302144131028e-05
-1.94061918549342e-05
-2.80216636879486e-05
-2.62762829121897e-05
-4.29919048548614e-07
-1.56458346385195e-05
-3.17944642454747e-05
-2.83362556760449e-05
-9.98073027999702e-06
-1.0888195525418e-05
-2.21656427665045e-05
-3.6997411104541e-05
-4.30171778843484e-06
-1.07863959145074e-05
5.09452281917616e-06
-2.07769761336831e-05
-1.57556975765477e-05
-2.34645702711619e-05
-2.72100410141792e-05
-1.07704561118614e-05
-6.43284420762165e-06
-2.82063445793248e-05
-2.92157319716026e-05
-2.7047042898921e-05
8.93256519354904e-06
-2.54434158780623e-05
-2.51094065558963e-05
-6.04053286942053e-06
-2.55632764043551e-05
-8.10350979922221e-06
-7.78487892731085e-06
-1.78188221091238e-05
-2.92982520718474e-05
-3.5785761857299e-05
-1.81010038342536e-05
-1.41400954407983e-05
-2.16843901540989e-05
-2.98120570879217e-05
-4.68211657475189e-05
-3.32617308072263e-05
-4.30608088410051e-05
-1.99352377200238e-05
-2.38745811420903e-06
-1.15744459511988e-05
-2.59965993231367e-05
-3.09493681373404e-05
-1.48805262723577e-05
-1.27263015378181e-05
-2.56755154302672e-05
-3.38684677797401e-05
-2.4776734846597e-05
-2.57519687036961e-05
-3.04990259076489e-05
-2.06340857431683e-05
-1.60828274580063e-05
-1.6481431537986e-05
-1.88464162428553e-05
-6.025168960684e-06
-1.67835781496228e-05
-2.02494776424222e-05
-3.68142454808319e-06
-1.5597333720956e-05
1.44794040316816e-07
-2.14068381951843e-08
-2.42802971075367e-05
-2.37068367882918e-05
-3.36597442160941e-05
-3.11025437752239e-05
-2.59400311629163e-05
-2.89561943141896e-05
-2.01546119726698e-05
-6.51913673516473e-06
-2.57273074726538e-05
-3.20530182725041e-05
-1.60278593158049e-05
-2.21210548362838e-05
-3.62358546782856e-05
-2.51019396204685e-05
-3.02886308264734e-05
-1.64096941542518e-05
-2.35767700459702e-05
-1.41864729138921e-05
-3.92219889394371e-05
-1.89304817768844e-05
-2.29957482767314e-05
-2.16454173692882e-05
-2.71381188692547e-05
-2.43903378686632e-05
-2.34035457660714e-05
-2.76339460155827e-05
-3.06252663553201e-05
-2.43316848880881e-05
-9.98637231000495e-06
-2.50550291296558e-05
-1.28503856696097e-05
-1.49921101232385e-05
-9.71839331674165e-06
-2.27444183460092e-05
-2.29532843255334e-05
-2.34362340560833e-06
-3.36887257829532e-06
8.60809220818272e-07
-2.35170296633482e-05
-4.35325640855219e-05
-3.63666298181985e-05
-2.9530909167363e-05
-1.34791390968624e-05
-3.9435860419735e-05
-3.41770043299967e-05
-4.17916130321373e-05
-1.58853137218741e-05
-2.28312674386023e-05
-2.01321615373926e-05
-1.43122222864466e-05
-4.63620364224242e-06
-1.98584596581822e-05
9.94440647952091e-06
-1.43228856386877e-05
-5.43299670761018e-06
7.27290064434061e-06
-3.13367060390616e-05
-4.13288184012135e-05
-2.2274514488056e-05
-3.33908232171895e-05
-2.35837551635346e-05
-2.37788145974951e-05
-1.86680364343077e-05
-1.23546007289862e-05
1.6594783922573e-06
-2.47089718555757e-05
-3.04515495887307e-05
-5.02478946281747e-05
-2.82908238676848e-05
-2.59645702224464e-05
-1.80839560365737e-05
-9.77335815190454e-06
-5.23595701269568e-06
-3.37391217616849e-05
-4.25237627592606e-05
-5.69925509796128e-07
-5.27484208378927e-06
-2.52203208092073e-05
-4.33522491314277e-06
-1.69886077271184e-05
-3.70538768272026e-05
-1.03605028357826e-05
-2.97015774477898e-05
-4.7857046588654e-05
-3.44988752788504e-05
-4.30544235698821e-05
-2.17883330555321e-05
-3.97552557176426e-05
-1.97993192463747e-05
-1.96961973497663e-05
-4.50742708807181e-05
-1.83186338493188e-05
-1.97408421811261e-06
-3.20392577048259e-05
-4.007544890736e-05
-2.23748367383542e-05
-2.15420031474854e-05
-2.76171786571423e-05
-2.55103248205146e-05
-2.68196294414031e-05
-1.22871843250731e-05
-3.08057358152861e-05
-2.5893508430436e-05
-2.90252487277195e-05
-2.33904752419366e-05
-3.76444924484675e-05
-8.93412240060095e-08
-1.13996778832748e-05
-1.4084811606178e-05
-3.66436550356173e-05
-3.16080792226517e-05
-5.11618673001492e-05
-1.75020809880824e-05
-7.78305636483643e-06
-2.71047021786705e-05
-1.90308777749173e-05
-3.5952313541392e-05
-1.88101524890458e-05
-4.52898797291935e-05
-3.80176502235016e-06
-1.01921878757702e-05
-1.32201023893124e-05
-1.41680687765269e-05
-2.40388566149506e-05
-4.32645692540433e-05
5.42246128758852e-06
-2.33837670913356e-05
-3.83317965367199e-06
3.55001082242918e-06
-9.67131266440209e-06
-2.34106697890616e-05
-4.65918388588872e-05
-6.58330999349452e-06
-3.34382455952987e-05
-2.22340043315832e-05
-1.51848547134854e-05
-2.17138045026239e-05
-1.03300950558976e-05
-3.555126148708e-06
-4.10897095479234e-05
-1.65252424382635e-05
-1.77028927584887e-05
-2.59948310945656e-05
-3.59969584475761e-05
-1.05042506341613e-05
-2.83195133471188e-05
-3.35629954297756e-05
-1.69918629062861e-05
-4.00804761651312e-05
-1.76352899556832e-05
-3.77475297576656e-05
-9.73691479877531e-06
-9.72788894252441e-06
1.60649555105582e-06
-7.42925770756418e-06
-1.30924481266328e-05
-1.955454662666e-05
-3.46054901600552e-05
-4.81178640793975e-06
-2.14562040383012e-05
-3.00024494209744e-05
-2.07374351892003e-05
-6.40367029212918e-06
-3.10386717230335e-05
-3.77152584270125e-05
-1.74291934410863e-05
-5.65940716217819e-06
-2.06359179522723e-05
-1.15876772022476e-05
-4.22573331914415e-05
-2.11229064763824e-05
-4.86267187321235e-05
-1.39883982663204e-05
-3.1762320254769e-05
-1.81046656002184e-05
-1.11522780587409e-05
-3.71678626000341e-05
-1.7016342002337e-05
-1.49289890982443e-05
-4.98073848021919e-05
-3.97184865982393e-05
4.71484350035997e-06
-1.63052771167349e-05
-1.11978887906701e-05
-3.86966308159951e-05
-4.11115841413973e-05
-1.1440513362569e-05
-1.50681555871898e-05
-3.12088650159903e-05
-7.32167600862321e-06
-2.71620109418426e-05
-3.63859015059181e-05
6.47705454438779e-06
-3.02587116561849e-06
-8.52920251352692e-06
-1.63629161788154e-05
-9.85482707092754e-06
-2.4423711220485e-05
-3.16442594638416e-05
-9.42347585661e-06
-1.46111095500027e-05
-3.03439699957471e-05
2.86697408214288e-06
-1.11528329671397e-05
-1.82198441100396e-05
-1.39282292055464e-05
-2.0836614525141e-05
-7.40635047006643e-06
-2.40967202440937e-05
-2.65982586810193e-05
-3.66960476377763e-05
-2.0796924687012e-05
-3.43777267174775e-05
-2.61574610594998e-05
-3.44808177820217e-05
-1.97035730329425e-05
-2.47520487723353e-05
-1.05528677717862e-05
-2.49468996039852e-05
-1.8437662003647e-05
-2.83399570846581e-05
-1.9932570229121e-05
-2.66859894077621e-05
-1.73721712333655e-05
-3.55896039748087e-05
-2.01872964982695e-05
-3.56050768210603e-05
-2.55630470606279e-05
-2.29278795279441e-05
1.20264256767244e-06
-2.30117061672696e-05
-2.4395288973097e-05
-3.79389498041891e-05
-2.52705829035975e-05
-3.21469283754921e-05
-1.04468000995121e-05
-2.4643566854272e-05
-2.71917591195366e-05
-2.52605040312919e-05
-2.27116981303476e-05
-2.32607368408508e-05
-3.67280259100201e-05
-1.76664994642319e-05
-2.22853917104677e-05
-1.84849721135324e-05
-3.24975230610522e-05
-1.70777340318826e-05
-3.63286419426938e-05
-1.72740141991799e-05
-2.40980543010539e-05
-4.6254067357516e-05
-2.53329434495558e-05
-5.28523310705457e-05
-1.58096033095538e-05
3.78459065188144e-06
-2.10324632932586e-05
-3.41896305923992e-05
-1.75158647154654e-05
-2.7725707697584e-05
-1.7285807998254e-05
-2.15296735004613e-05
-2.63322405799817e-05
-1.68482553130567e-05
-2.90317359242915e-05
-3.37971785467521e-05
-2.93684160242766e-05
6.54397720860545e-06
-2.12028062951431e-05
-1.20206700561095e-05
-3.60432471937345e-05
-3.54039575299252e-05
-3.25446730921108e-05
-2.86977887394747e-05
-1.19004861334821e-05
-4.66565013155599e-06
-9.54822199455645e-06
-2.38089650450761e-05
-4.17473952901298e-05
-2.95762006748371e-05
-2.8910002877844e-05
-1.75142702802932e-05
-1.34420901451173e-05
-2.51940942233617e-05
-1.82235291751932e-05
-2.0025862215822e-05
2.56763064279674e-05
-3.17417706111045e-05
-9.32705220479685e-06
-1.67960684879492e-05
-1.876246480875e-05
-2.17010624924127e-05
-6.99934056558317e-06
-2.64979669103147e-05
-3.5662649020668e-05
3.71755214799545e-06
-1.78193581334921e-05
-4.03439454099468e-05
-1.7228025722945e-05
-2.51921617021579e-05
-1.92936610857042e-05
-1.11396940794275e-05
-6.8028072687287e-06
5.38794007329002e-06
-2.89422544665669e-05
-3.87488038080485e-05
-2.32609449845093e-05
-5.93366669420527e-06
-3.3275532489734e-05
-5.21214893104486e-05
-1.5318344715681e-05
-2.36006244419068e-05
-6.50095261348304e-06
-2.48228691212366e-05
-1.06343553079804e-05
-9.11879560919545e-06
-1.50133258139131e-05
-1.29251513988091e-05
-4.08355373799434e-05
-2.32058734234245e-05
-2.31392147031311e-06
-1.54092127664261e-05
-4.15933122104518e-05
-4.26635019987786e-05
-1.27262357224284e-05
-2.16992726303219e-05
-3.65904660592243e-05
-3.48197003697853e-05
-4.09401677265656e-05
-3.33529268027771e-05
-6.79329591895207e-06
-2.34392723752736e-05
-5.18127663986303e-05
-1.73634908093129e-05
-3.01850563363113e-05
-1.60004268719263e-05
-3.72853742445265e-05
-8.40772379501213e-06
-2.28340682325193e-05
-2.87604957465424e-05
-2.64082387643811e-05
-2.22094906274031e-05
-3.33870740975032e-05
-1.07004182741857e-05
-1.29573603952125e-05
-1.42626214163057e-05
-3.01105576312447e-05
-2.79622769878048e-05
-2.88325847578713e-05
-4.24760627199411e-05
-4.24526484068651e-05
-1.8776940759768e-05
-3.1516713157459e-05
2.73970781483303e-06
-2.0643155558407e-05
-2.44024920158767e-06
-1.78824764034886e-05
-1.87296349187684e-05
5.15449668555994e-06
-2.10601068550241e-05
-2.66973677325671e-05
-8.07094889168932e-06
-1.9040267230644e-05
-1.70726075555487e-05
-2.50219958938372e-05
-1.50104228094915e-05
-3.02812602009884e-05
-2.51096650473692e-05
-5.56881337195513e-05
-1.63513246153137e-05
-4.19985755875197e-06
-1.50007252533398e-05
-1.11008539033486e-05
-4.60362594096394e-06
-7.99968627408095e-06
-2.05987149391382e-06
-4.29970182479168e-05
-7.32450560289436e-06
-2.34782602853693e-05
-3.2164869529015e-05
-1.57065234253667e-05
-8.98333252307159e-06
-3.25705080806191e-05
-1.809025293169e-05
-2.65969128429648e-05
-1.04645170712637e-05
-2.7388551048744e-05
-1.39437644989613e-05
-2.07272822442985e-05
-9.85286062874146e-06
-8.84324513263481e-06
-2.13914105845046e-05
-1.15499073046354e-05
-3.25632080033913e-05
-3.28026207580923e-05
-1.65634679421687e-05
-3.13563474893501e-05
-1.74909221174346e-05
-1.93697235811594e-05
-5.49541283696564e-05
-2.03684558153646e-05
-3.38457782520652e-05
-8.6009212010836e-06
-1.32438251884971e-05
-2.86683137578123e-05
-2.81433719872004e-05
-3.70564619640555e-05
-2.3339991861237e-05
-3.46010067234835e-05
-1.17525168699902e-05
-3.80467059283921e-05
-1.142967547636e-05
-2.66135806152953e-05
-3.06542251460009e-05
-1.25221550743646e-05
-3.38428100841715e-05
-3.85040301262506e-05
-1.16695612832176e-05
-2.56636661195277e-05
-1.37650218481152e-05
-4.49467298600611e-05
-2.79933938375363e-05
-2.59174155177062e-05
-4.16914070646111e-05
1.19324548159776e-05
-2.24800790936735e-05
-1.62647510570592e-05
-4.23916045449995e-05
-2.76329365145145e-05
-2.08697750294487e-05
-1.14430613853224e-05
-3.02501102428776e-05
-2.47832442172773e-05
-1.57912811166325e-05
-1.2740750811987e-05
-1.67715736490986e-05
-2.42316419512621e-05
-2.68104240270013e-05
-1.4836659168513e-05
-3.50048696303658e-06
-1.9945841943108e-05
-1.9831389272356e-05
-3.13277845119673e-05
-1.62074842050502e-05
-3.03557358534602e-06
-1.98611337614908e-05
-1.86055468856222e-05
-1.43171309760159e-05
-2.77494927204541e-05
-3.13908193514966e-05
-1.42367747533856e-05
-1.95169182189437e-05
-2.15140693037523e-05
-1.03757777568026e-05
-3.36129205820452e-05
-4.80657086778144e-05
-1.85290191796803e-05
-2.03900961398323e-05
4.75724967875521e-06
-2.42977863731159e-05
-2.05594272486474e-05
-3.44548467253705e-05
-5.03843011068449e-06
-2.44779194999563e-05
-1.99009740028185e-05
-2.45794454658315e-05
-2.61660639082219e-05
-3.97485677154319e-05
-1.90456973848405e-05
-1.04620877911355e-05
-4.04823092010235e-06
2.87316833748638e-07
-3.10524583367703e-05
-2.28485233225199e-05
-2.92018376443016e-05
-2.81035475886508e-05
-9.99442150361914e-06
-1.50960817164649e-06
-3.29374083556936e-05
-2.77223760327103e-05
-3.92917131672275e-07
-2.21490798006766e-05
-2.65345930816663e-05
-2.66044486505083e-05
-2.32313514774035e-05
6.6503051050031e-06
-1.14761817597713e-05
-4.17174745501902e-05
-3.59618773813581e-05
-7.48859087155998e-06
-5.06972165399891e-05
-4.13387310922488e-05
-3.44843751351229e-05
-3.43390921533891e-05
-8.52838976992123e-06
-1.48997152440588e-05
-3.53717640077251e-05
-4.10577939856886e-05
-3.59328552497357e-05
-1.43368154395349e-05
-7.34689610805788e-06
-3.11133816585299e-05
-2.45178466408639e-05
-3.95738911282496e-05
-3.47985787516171e-05
-3.15273621303086e-05
-2.3342429969547e-05
-2.15851048220766e-05
-3.67644541103214e-05
-4.80168639806124e-05
-2.94521566250681e-05
-3.39375226640859e-05
-2.36219723984157e-05
-9.32610997831912e-06
-5.7467474825567e-06
-1.71508728766116e-05
2.90852879795268e-06
-2.30561561153399e-05
-1.30912997715493e-05
-1.74325887330005e-05
-3.49142513008582e-05
-1.36689742387615e-05
9.77307562687744e-06
-8.43653610212999e-06
-1.64475354622895e-05
-1.04308777660313e-05
-2.38063028189843e-05
-8.61609000064575e-06
-1.72805976302717e-05
-2.94488379704104e-05
-1.15669937105895e-05
-2.50925025495357e-05
-5.15954260697075e-05
-1.6148379613416e-05
-1.83203241449927e-05
-1.7598765837205e-05
-1.88683153186774e-05
-3.69422619826525e-06
-2.26110948443928e-05
-2.68235411791088e-05
-2.04612856486846e-05
-2.46931361584686e-05
-3.61684722277989e-05
-2.07764379246229e-05
-3.74002438105525e-05
-1.83679528856581e-05
-2.11128800853655e-05
2.19670751595668e-06
-2.14624238066724e-05
-2.42368471853357e-05
-1.62609129784512e-05
4.98253268202294e-06
-2.68665063066792e-05
-3.29035513774275e-05
-2.56659327934587e-05
-3.66536738386475e-05
-3.45879903256544e-05
-2.37509604434684e-05
-3.38463656457447e-05
-2.95379580677136e-05
-2.29001990659801e-05
-2.61052049641779e-05
-3.30876451125781e-05
-1.36000471765757e-05
-1.72924658716854e-05
-3.06097097829477e-05
-1.77388048069579e-05
-3.32906044377037e-06
-1.34941027858239e-05
-3.68540866412282e-05
-3.71397896983336e-05
-1.54533638950231e-05
-2.79417290429905e-05
-1.1579191655921e-05
-3.01466041556564e-05
-1.13564737353943e-05
-2.24353573176751e-05
-1.58720021836983e-05
-2.23648557531245e-05
-2.3876609076265e-05
-6.65571852175453e-06
-3.40979563654591e-05
-5.25105128990728e-05
-8.93104670959917e-06
-1.82836261257863e-05
-3.03576251068471e-05
-1.46466902622742e-05
-2.2121542050035e-05
-2.83512566683772e-05
-1.26327249201401e-05
-2.50278664334772e-05
-3.57933025547897e-05
-4.98538427094518e-05
-1.54361251748208e-05
-2.03175221491705e-05
2.41147665507031e-06
-3.14948897157136e-05
-2.44482966138634e-05
-1.69240499594141e-05
-3.5160132661566e-05
-9.01479228257829e-07
-2.17231169946714e-05
-1.18138081535312e-05
-2.77430374676667e-05
-1.39902663609028e-05
-9.22308497343207e-06
-3.37660002147185e-05
-2.9853989626827e-05
5.05096904356654e-06
-3.99868867296491e-05
-2.44782314203212e-05
-2.48602935900826e-05
-2.98196725179098e-05
-1.73511331808082e-05
-2.88845835650133e-05
-8.96649551894219e-06
-2.95932407598512e-05
-1.60822482973968e-05
-2.54028967517826e-05
-8.35368430067106e-06
-1.13739893193835e-05
-9.51145143836485e-06
-4.42927101265282e-05
-3.37968701868144e-05
-2.75107076086758e-05
-1.31296966923316e-05
-1.96510519578421e-05
-6.22867687026148e-06
-4.43935742064627e-05
-3.25465443561041e-06
-3.08697076828222e-05
-8.05700136370742e-06
-2.62551887653715e-05
-2.96332604384182e-06
-2.14571669214832e-05
-2.43394000493983e-05
-3.03366495362658e-05
-1.53200059267423e-05
-4.9859647186273e-05
-2.81525135097066e-05
-2.76175910047169e-05
-3.68187556574262e-05
-2.47537880224198e-05
-2.62374168556936e-05
-2.22560552356171e-05
-2.96448066854152e-05
-2.24962693324138e-06
-2.52428490836964e-05
-2.06104368883469e-05
-2.58908119182928e-05
-3.82500280653072e-05
-1.94523031592348e-05
-1.77626109495624e-05
-3.6127441696149e-05
-4.47133629858243e-05
-2.18454214371492e-05
-2.3680636081092e-05
-1.38020064936335e-05
-1.95970492698033e-05
1.35736957831535e-05
-2.25678647025735e-05
-2.63296631741411e-05
-3.01189003826353e-05
-1.03100232440484e-05
-1.88896653720796e-05
9.02158041942525e-06
-5.81342090879426e-06
-2.79146529924577e-05
-3.31784302103333e-05
-3.59781649594561e-05
-1.83212855004161e-05
-1.33650277212421e-05
-3.62894430927826e-05
-1.61178874744298e-05
-2.70794587063225e-05
-3.58346443097157e-05
-1.32189176353029e-05
-3.06975271391717e-05
-1.6977423783448e-05
-3.96722820183682e-06
-3.18240124894745e-05
-3.19080277589243e-05
-3.50430994190547e-05
-3.11048599498621e-05
-2.77682874751681e-05
1.06335056239806e-05
-1.15334424984939e-05
-3.60201087261841e-05
-4.04447377393796e-07
-2.20387955688062e-05
-2.25142866245278e-05
-2.1661217467925e-05
-2.52693604542458e-05
-1.66808642327654e-05
-3.13440115835955e-05
-1.88182970221628e-05
-2.42347686107499e-05
-4.69718739363697e-06
-1.95983391829496e-05
-1.21696939158186e-05
-1.82323467323571e-05
-1.34923117279592e-05
-2.02471068524854e-05
-1.90877833749194e-05
-2.91270859152815e-05
-2.02838201623092e-05
-3.35904446051282e-05
1.28650138779961e-06
-1.88215222404924e-05
-5.25277535850371e-06
-3.54465786894804e-05
-3.52049266091727e-05
5.04125502448599e-06
-3.10979271884243e-05
-3.20325537455089e-06
-2.20699447308054e-05
-2.18002701643975e-05
-4.28758027799633e-05
-4.31697859964134e-05
-1.12875039114805e-05
-1.94014770473181e-05
-2.76725494135937e-05
-2.52065623147424e-05
-1.0209567554196e-05
-2.80327688813865e-05
-2.27873748735529e-05
-9.65927169456955e-07
-7.06617782691055e-06
-3.69224661455624e-05
-2.33827771349775e-05
-1.22747153744152e-05
-1.7007666532835e-05
-4.70489411687621e-05
-1.43089738590198e-05
-2.53907953840974e-05
-7.78147981225648e-06
-4.6997283684668e-06
-4.92221730496799e-05
8.35584438119408e-06
-5.27823985224214e-05
-4.76869537956586e-05
-3.42984939375126e-05
-1.20899946124185e-05
-2.07319119891349e-05
-2.33966644481306e-05
-1.76211038151022e-05
-1.32208143657067e-05
-1.82267990071333e-05
-2.87951496833416e-05
-2.27688262850489e-05
-2.23008283728677e-05
-1.7439762737172e-05
-2.08449602687201e-05
-2.46097759145717e-05
-3.72695604578275e-05
-3.04928564096093e-05
-2.06647931372319e-05
-2.52927748520726e-05
-8.16625994413898e-06
2.21988102432822e-06
-1.02110561100171e-05
-1.06473629135905e-05
-2.84896373183103e-05
-1.13177524971559e-05
-3.21556372884303e-05
-7.16377500201304e-06
-1.34558371096151e-05
-1.38508971363906e-05
-2.23953802134668e-05
-2.35478613788157e-05
5.93734007892468e-06
-2.02450119639936e-05
-1.68972293829596e-05
-2.42739988467022e-05
-2.25116655964836e-05
-4.16798494602377e-05
-1.89962191650127e-05
-1.10064955572685e-05
-2.58032871535902e-05
-1.85621862063665e-05
-3.43281947727139e-05
-1.93391833767674e-05
-2.34454892278186e-05
-2.36582048604396e-05
-2.9882091786759e-05
-1.52741659767644e-05
-4.5268826162202e-05
-1.68832614177383e-05
-3.16905373397134e-05
-1.19407880993941e-05
-1.60061760357273e-05
-3.23136646568747e-05
-1.50868448633291e-05
-2.3229854228231e-05
-3.61109510924442e-05
-2.03582046452098e-05
-1.22115820022945e-05
-4.26209224860314e-05
-1.49300986979131e-05
-2.82726931321834e-05
-7.37276153107127e-06
-3.41691467295225e-05
-1.14990099085563e-05
-1.66912005860082e-05
-3.33766792034499e-05
-4.41111825043277e-05
-2.89533881781051e-05
1.27385342282394e-06
-1.38186066764912e-05
-2.55101563601658e-05
-2.76785318980605e-05
-2.39706174673683e-05
-2.30662207879247e-05
-4.54847924791616e-05
-2.31080447416969e-06
-3.813361210381e-05
-1.65431954534683e-05
-2.50849698216927e-05
-7.50978803484765e-06
-5.84039168145628e-05
-1.62887047753504e-05
-2.94042930727935e-05
-1.35999541693023e-05
-2.73553679509116e-05
-3.39472697900319e-05
-1.27636264802238e-05
-1.13097336809435e-05
-4.02514336746878e-05
-9.37924668859131e-06
-1.38849307764041e-05
-2.38227837099337e-05
-1.90994643554665e-05
-2.93974125411489e-05
-2.14666454995745e-05
-2.60808531769783e-05
-2.19345179126094e-05
-2.14207053807051e-05
-4.04055627903438e-05
-3.01245906688069e-05
-2.48335520592073e-05
-2.2435263691534e-05
-2.43573548112552e-05
-9.00369362732565e-06
-6.83037429115738e-06
-3.26243676237511e-05
-2.9611460886577e-05
-2.94544087337649e-05
-6.75424142494736e-06
-3.00764031643272e-05
-2.76754246908112e-05
-3.75037582240546e-05
-1.45619739171146e-06
4.05598415686087e-06
2.25278947182918e-06
-7.16848230498913e-06
-1.45266525341354e-05
-4.93807382662612e-05
-1.30341096639321e-05
-2.34329788058293e-05
-2.66113695318122e-05
-2.41160180048828e-05
-3.17065293301014e-06
-4.42657051302889e-05
-2.06674900476299e-05
-4.68667460715689e-05
-1.22112877130776e-05
-1.42212596501501e-05
-2.62639044736553e-05
-2.44814152076899e-05
-2.40896358016746e-05
-1.35603110884268e-05
-1.1242987482272e-05
-1.57099598511709e-05
-5.67828841195522e-05
-1.18388062588287e-05
-4.74555500925711e-05
-2.80218767504382e-05
-1.99213476894625e-05
-2.44156824278794e-05
-4.03114519808152e-05
-4.51824214974657e-05
-2.10596380498292e-05
-3.19747348284791e-05
-2.4940798718663e-05
-2.92104367880853e-05
-2.17847612761855e-05
-1.01644734681764e-05
-1.5227896849104e-05
-3.47571916415185e-05
-1.5418987080981e-05
-2.67885171791015e-06
-1.59490251454432e-05
-1.27852312286965e-05
-2.9664514079828e-05
-2.26907001247807e-05
-3.03214334162051e-05
-1.27809628853299e-05
-4.006971069963e-05
-2.20220037841096e-05
-1.03519263344543e-05
-4.02061781462116e-05
-3.31209535997929e-05
-3.35687694829952e-05
-2.19266484721902e-05
-4.13782127541288e-05
-3.59218090991946e-05
-2.1178223188429e-05
5.36746722312302e-06
