# Supplementary material for: Research on computational propagation and identification of mine microseismic signals based on deep learning
Source: PLoS One. 2025 Oct 22;20(10):e0334641. doi: 10.1371/journal.pone.0334641 (PMC12543183; doi:10.1371/journal.pone.0334641)
Supplement: S2 Data — (ZIP) [file pone.0334641.s002.zip › 000100500001851.xlsx_0.txt_24.txt.txt]

-4.53313166611465e-05
-3.38185025930673e-05
-2.1387265138527e-05
-1.6638054126018e-06
-3.42999277299882e-05
-1.75127344119697e-05
-1.90102726595356e-05
-3.25977221578954e-05
-1.25787319819199e-05
-8.14328300463744e-06
-3.74004754451753e-05
-2.84263072329068e-05
2.50369167386734e-06
-2.03300019149943e-05
-4.00839943219536e-05
-4.01682805915465e-05
-6.56589183375697e-06
-4.65372111257921e-05
-2.1938225344895e-05
-2.42461478589632e-05
-3.03157943712502e-05
-2.62334114013959e-05
-3.94805331714667e-05
-3.20457891653392e-05
-1.99842586733696e-05
-1.59655609984862e-05
-4.22957686458197e-05
-2.6815474152052e-05
-3.56481485434356e-05
4.14088451690854e-06
-1.52476474332613e-05
-2.18800181775001e-05
-3.99074147098298e-05
-2.45426276607441e-05
-2.74394094867917e-05
3.49211422932624e-06
-5.6758318337919e-06
-1.26505990977667e-05
-8.84611116494687e-06
-4.06434770614689e-05
-1.17947422343386e-05
-3.5588521600145e-06
5.64785047576093e-07
-2.24611410650126e-05
-1.97313449026138e-05
-2.35109922584032e-05
-2.92695359764188e-05
-2.5680872710497e-05
-1.68714932496262e-05
-1.32465929962668e-05
-9.55096336152877e-06
-2.59490288086307e-05
-1.40511553017254e-05
-4.71507248510903e-05
-2.70109035854658e-05
-1.55772951936044e-05
-2.40366133071575e-05
-2.15643784310548e-05
-3.43364221647252e-05
-1.72122374298753e-05
-2.71954054735945e-05
-2.00136187079239e-05
-2.19100010571951e-05
-2.99041875310281e-05
-1.44241429515098e-06
1.05619741997833e-05
-2.10348092421544e-05
-6.34450885666557e-06
-7.01314936829551e-07
-1.24741820197789e-05
-4.43303497626505e-05
8.8274087241062e-07
-1.82595486798611e-05
-2.93603057203294e-05
-1.23338479312926e-05
-1.45876659506485e-05
-2.56789038666133e-05
4.96180285155416e-07
-2.84042130156189e-05
-2.81607852296293e-05
-3.60900091631996e-05
-3.3557700333647e-05
-2.9919103314637e-05
-2.16485335467605e-05
-1.92016628077909e-05
-1.23519521178881e-05
-2.26083131768899e-05
-3.97135054606689e-05
-2.84157977355233e-05
-2.17708084672891e-05
-4.74146678039408e-05
-1.88062876228163e-05
-1.12972950336358e-05
-4.43935896862801e-05
-6.89650413175304e-06
-2.3466357585541e-05
-2.6208766598076e-05
-3.48904183975227e-05
-5.31201157654133e-05
-2.33310731331462e-05
-3.85043480159846e-05
-8.51897398248651e-06
-4.0994015500795e-05
-1.80119795500803e-05
-3.89772192713207e-05
-3.78816342166067e-05
-3.6080061299387e-05
-3.04602262375418e-05
1.51557182836792e-05
-2.07099829223711e-06
-2.97549067184326e-05
-3.42672936117209e-05
-3.28388322940038e-05
-1.39697014363572e-05
-3.50108148249448e-05
-4.33587277511608e-05
-2.59868512176055e-05
-2.19311739023375e-05
6.80594948571111e-06
-2.48399472917425e-05
-3.8189819843631e-05
-2.84436628451978e-05
-8.91575304092137e-06
-1.53142304992208e-05
-1.47965573883575e-05
-2.90373651538016e-05
-2.95398897820306e-05
-2.64829670362792e-05
-3.46442189669291e-05
-3.08250897366739e-05
-1.37406202771175e-05
-8.88248237644626e-06
-2.24037696714925e-05
-1.34227725211e-05
-2.1478524027518e-05
-6.33138976704216e-06
-8.9855683176145e-06
-3.59007989654082e-05
-1.72198668358129e-05
-3.06366664756463e-05
-2.20001035159463e-05
-1.31537637264537e-05
-3.82328064372725e-05
-5.54921434034805e-06
-2.38048500680952e-05
-3.59370403062e-05
-2.57518075036608e-05
-2.51575732066094e-05
-2.67608739700171e-05
-4.9116620032182e-05
-2.42292545095931e-05
-2.91364409949144e-07
-3.03866072897424e-05
-1.36165778519874e-05
-1.12672475953514e-05
-7.34060168301006e-06
7.65556425581032e-06
-3.98036503397384e-05
-2.50962024473522e-05
-7.73708180879924e-06
-2.12656708632061e-05
7.53528161188457e-06
-1.32047336783441e-05
-2.0893746107388e-05
-2.49329364930435e-05
-3.11865714006266e-05
-1.85971524216865e-05
-3.34769341017016e-05
-1.76680225058232e-05
-1.03826267727088e-05
-3.86691052680068e-05
-7.5703095456562e-06
-6.30688799282277e-06
-3.3169537570513e-05
-3.08364035294591e-05
-2.22857112608177e-05
-2.00694079231967e-05
-3.22334913957556e-05
-2.11665004512921e-05
-3.58103343361074e-05
-1.90711942566726e-05
-2.78682171382899e-05
-1.90949815465392e-05
-2.63401551587452e-05
-7.74442409861867e-06
-1.94895827694001e-05
-3.12714708926113e-05
-2.96203570614467e-05
-8.48474139783459e-06
-1.94419302951781e-05
-3.05149077017447e-05
-4.02746861762237e-05
-3.25122916965093e-05
4.77443319242022e-06
-2.83741754351676e-05
-2.49101291022169e-05
-1.47123321905123e-05
-2.30837245701409e-05
-4.73801353410898e-05
-2.40309919750238e-05
-1.4495084212454e-05
-2.69047899268082e-05
-2.59282094056557e-05
-2.87097036626526e-05
-4.96069562920794e-05
-1.79147309718416e-05
-2.67093796000111e-05
-1.24926382616482e-05
-1.98064062519508e-05
-3.78363060369414e-05
-2.332997793912e-05
-2.16442908777672e-05
-1.86369512740392e-05
-1.39727484474322e-05
-1.99088673356825e-05
-1.77332325904366e-05
-4.52325244368811e-06
-2.23840285503801e-05
6.88250042082917e-06
-2.37374555975413e-05
-1.09164179843622e-05
-1.88431011765949e-05
-1.71252873960869e-05
-2.63929882667293e-05
-7.19512055975705e-06
-2.72658365641151e-05
-1.94519254812044e-05
-1.95513439477165e-05
-1.86406329756348e-05
-2.2755588301538e-05
-4.14106059311548e-05
-2.9677839357707e-05
-2.2645054226898e-05
-2.30926307612809e-05
-1.23566368805301e-05
-3.08235354648657e-05
-3.17361391428438e-05
-1.83221766189165e-05
-2.09497833937451e-05
-3.10937048146222e-05
-4.94492108516684e-05
-2.97652501608858e-05
-2.12241916021528e-05
-1.05242133371137e-05
-1.74277109720967e-05
-4.7570642261959e-06
-2.90649843920555e-05
-9.67145096700023e-06
-2.53781640083148e-05
-2.37042417221553e-05
-1.4389479366174e-05
-5.99887842973106e-05
-1.54278202778483e-05
-1.19151913194523e-05
-4.019897722664e-05
-6.3384538234142e-06
-4.71298073486885e-05
-2.21477360973599e-05
-2.36646840797169e-05
-1.3752287113633e-05
-1.22989928784794e-05
-1.19844592633915e-05
-1.33194870547005e-05
-2.15272732583806e-05
-8.41277233907829e-06
-1.6633911863911e-05
-2.66932417334295e-05
-2.28886305154497e-05
-2.52832667736465e-05
-1.41479523882564e-05
-4.40938655082714e-06
-3.23862804314991e-05
-5.66097142326289e-05
-3.3885845588333e-05
-1.29754377025788e-05
-2.26842579735994e-05
-4.79463205610225e-05
-1.68153378794494e-05
-3.47081283290993e-05
-1.39652696923382e-05
-2.0996167470371e-05
-3.1400520192359e-05
-2.428127065001e-05
-4.03054501339959e-05
-1.29169645867626e-06
1.71510237875957e-06
-4.16287470293854e-06
-1.47723075608901e-05
-3.45996312254619e-05
-1.64044662048961e-05
-2.3048056330822e-05
-2.38934486174588e-05
-1.73610566284819e-05
-2.2477218067029e-05
-1.57804939932672e-05
-1.88514016766329e-05
-4.42779894410297e-05
-3.05654605630703e-06
-3.10661738505519e-05
-1.56692824456398e-05
-2.07240059578992e-05
-1.64973515766819e-05
-2.98268180817879e-05
1.02099356762661e-05
-1.63519081866e-05
-2.99246133871453e-05
5.07648493268461e-06
1.53875488360766e-06
-3.7897417172259e-05
-1.38716397138525e-05
-3.16785706853006e-05
-2.9803531570314e-05
-1.95785686887673e-05
-3.14835126195186e-05
-2.67386168883318e-05
-3.27474493416798e-05
1.85507043323142e-06
-2.62563496094386e-05
-2.77607373589891e-05
-2.54069857820967e-05
-3.86006887457557e-05
-1.81818273931173e-05
-3.11181927060365e-05
-3.71832456709911e-05
-2.19539172622395e-05
-2.15337267745407e-05
-1.9727360828897e-05
-2.55268787701462e-05
5.75895849073831e-06
-3.650870524094e-05
-2.2211780882781e-05
-3.22168158759223e-06
-2.54964636943631e-05
-2.82578020077418e-06
-3.03829922967896e-05
-3.34295069656519e-05
-2.02211349170047e-05
-2.21853295106402e-05
-4.10973345347384e-05
-2.36649173101244e-05
-2.86086398899363e-05
-1.63395238225984e-05
-3.13240293479344e-05
-3.1618588373645e-05
-1.08537599132441e-05
-4.07403175183994e-05
-2.9519646621139e-05
-1.82769542050377e-05
-3.51401202770194e-05
-8.26586549559353e-06
-1.24525432500146e-05
-8.07549486298664e-06
-4.05151669241163e-06
-1.06716178683687e-05
-1.40770308699178e-05
-2.13392147880614e-05
-1.81611953169853e-05
-2.11249376939274e-05
-5.52533997851246e-06
-3.2755678627013e-07
-5.91922312207514e-06
-1.29768149107842e-05
-7.2966490437248e-06
-2.78716116790312e-05
-2.1837232746741e-05
-4.20443827794798e-05
-1.78006263854134e-05
-3.13099634903199e-06
-3.53940774962265e-05
-4.0606107831816e-05
-4.2558366434266e-05
-2.28030765448206e-05
-2.07533705323002e-05
-4.40747599382807e-07
-1.69754762022053e-05
-7.76567141083631e-06
-4.49695976184495e-05
-1.75653469492882e-05
-4.84722172266905e-06
-2.27602898918472e-05
-8.68185590699923e-06
-1.9626790260083e-05
-1.84828249035381e-06
-1.91194844433907e-05
-1.69808312202105e-05
-1.33479499145573e-05
-1.96058521687954e-05
-1.07860286807624e-05
-2.63430499902733e-05
-7.73970399570741e-06
-4.27459626359128e-05
-5.67994630124329e-05
-2.07633638894038e-05
-3.01191035534711e-05
-3.2430129208873e-05
-3.11358175316963e-05
-2.41284524427015e-05
-2.60166038666176e-05
-3.52850487466347e-05
-3.26494973138669e-05
-2.75752206587129e-05
-1.21170527128221e-05
-2.75482933601085e-05
-2.79146580254616e-05
-1.13435149752327e-05
-2.84106475493019e-05
-2.6479384457606e-05
-2.52103916246236e-05
-1.17792299721719e-05
-1.98880635516034e-05
-2.88168348117746e-05
-2.1964531123239e-05
-1.95330647534623e-05
-2.28702979263895e-05
-4.77704824731471e-05
-2.54735034910651e-05
-4.88692939724654e-05
-4.35991644501759e-05
-3.54364048566629e-05
-1.60165310207379e-05
-1.60394895103711e-05
-4.00800224067634e-05
-3.29478933083103e-05
-4.22995130992844e-05
-3.69563250296594e-05
-2.80940613074874e-05
-3.48076361268051e-05
-1.73998304164551e-05
-2.16643842446327e-05
-1.89587948174626e-06
-6.30993233717179e-06
-2.61523890962669e-05
-1.7827803243051e-05
-5.12047830851749e-05
-1.84793802259365e-05
-2.52072023600446e-05
-2.65982498403854e-05
-2.56986810782477e-05
-3.07576048186089e-05
-4.68927590093404e-06
-5.74880848771262e-06
-3.69837793165861e-05
-1.96673270406454e-05
-2.10735046122071e-05
-1.27490870828533e-05
-3.11373055591404e-05
-1.81853417022906e-05
-8.34910493700203e-06
-1.70269875467914e-05
-2.69560507970298e-05
-1.54213297290733e-05
-2.00512086016895e-05
-1.03237780282836e-05
-3.11419754873505e-05
-2.47358961086272e-05
-1.10318326952855e-05
-3.73266102852612e-05
-3.94217005326266e-05
-9.6140812095409e-06
-1.96974692799282e-05
-8.04840358016306e-06
-2.76264390231476e-05
-1.81991806180228e-05
-2.46411531253868e-05
-5.78804874553071e-05
-4.07114783924192e-05
-1.93085540062868e-06
-2.67676988343162e-05
-4.33216228976804e-05
-2.62383358282541e-05
-1.46509539259461e-05
-3.25356195388261e-05
-4.45680942103687e-05
-1.54536524193252e-05
-7.6761980479666e-06
-1.11734811965657e-05
-2.6113584297996e-05
-2.19550210503134e-05
-1.06303977050671e-05
-2.41898814768304e-05
-5.52604416811273e-06
-2.80746099573797e-05
-2.33836316210536e-05
-1.83264764123062e-05
-2.32911641552351e-05
-2.70430582804984e-05
-1.18320911071893e-05
-2.26856693031226e-05
-1.32741762602905e-05
-2.1230135057381e-05
3.29747924410284e-06
-2.70605481171524e-05
-2.18180975201956e-05
-3.54538370160328e-05
-1.571444378961e-05
-4.77619954352298e-05
-3.03858852645794e-05
-1.9973709720599e-05
-4.49834538346567e-05
-2.38990168353424e-06
-1.89140871849606e-05
-4.65417844349985e-05
-9.30623624899506e-06
-2.25569242797448e-05
-3.08286059112918e-05
-1.63468282045061e-05
-2.35864001998639e-05
-1.38561827511805e-05
-2.01911688561048e-05
-1.64886065765326e-05
7.51108545988767e-06
-4.01566278253843e-05
-1.46791265922625e-05
-4.10418127407976e-05
-3.75895939635519e-05
-2.79054052126344e-05
-1.5005344105617e-05
-1.96547600426787e-05
-1.06018174739207e-05
-1.59362759878661e-05
-1.84518411732769e-05
-8.04458695633139e-06
-1.32256541329459e-05
-3.15324472085341e-05
-1.01534274443717e-05
-2.589484437725e-05
-3.39944502239448e-05
-1.74049418351232e-05
-2.66745587535386e-05
3.20377561117714e-06
-3.32587703340638e-05
-1.84374732968068e-05
-3.86509597167505e-05
-3.8740329518813e-05
-1.61379815140973e-05
-1.93141969235552e-05
-3.35235301977567e-05
-2.02332862232248e-05
1.13530388608573e-05
-2.8053584404305e-05
-2.18261235991342e-05
-1.71578204217073e-05
-2.98807009700748e-05
-1.52908853944046e-05
-7.36292973446069e-06
-1.18798847776975e-05
4.17435304156133e-06
-4.00305379601164e-05
-1.98472424830146e-05
-2.55714514612403e-05
-3.02144558516868e-05
-2.54153790740728e-05
-2.60359071620717e-05
-4.19692354271479e-05
-7.43074457072204e-07
-1.1310871857103e-05
1.26802534656466e-05
-2.55839706891909e-05
-3.03936747715507e-05
-6.13471345314044e-06
-2.78717748417125e-05
-2.09199524257582e-05
-2.82868023481041e-05
-1.88392978239271e-05
-1.97648785274086e-05
-2.51479905819663e-05
-2.93275047549091e-05
-1.61938986628444e-05
-1.21901389704382e-05
-1.43327985899258e-05
-1.32560895868654e-05
-2.23131505968202e-05
-1.1917944844773e-06
1.55981490195407e-06
-3.0986812093724e-05
-3.21845620689861e-05
-8.58507226947284e-06
-1.02951735838972e-05
5.19340810502757e-07
-2.64124604693079e-05
-2.66596416178288e-05
-3.18014769116618e-05
-2.22268091495785e-05
-1.3658222882636e-05
-3.38687370698674e-05
-2.09273496701731e-06
-9.01393546038612e-06
-6.02695258875696e-06
-1.92944600853902e-05
-2.50626947002586e-05
-1.40859581222039e-05
-1.14098302570862e-05
-3.69229671683784e-05
-2.32757180373258e-05
-2.10731698715005e-05
-1.21458795782671e-05
-3.34258736650005e-05
-3.24511870183553e-05
-3.70120252841568e-05
4.98180851622115e-06
-2.68214025700206e-05
-2.15581462517817e-05
-1.29768091357819e-05
-4.01549004024028e-05
-1.35875498817516e-05
-2.78689339104594e-05
4.23384335228033e-06
-2.2023995171751e-05
-3.94026294070042e-05
-2.09339416721583e-05
-7.78136346088977e-06
-1.04874482250262e-05
-1.92526985539173e-05
-1.68536218915643e-05
-3.3704261884444e-05
-2.37908819272757e-05
-1.50742115590103e-05
-1.81233150618357e-05
-2.59553142076542e-05
-3.45209178280011e-05
-2.65253679041117e-05
-1.22622669683005e-05
-2.26544152245368e-05
-2.44518980476714e-05
-7.65282438740841e-06
-1.83104576798329e-05
-2.42820854571946e-05
-2.90452494463166e-05
-2.85135605135679e-05
5.21866321877194e-06
-1.31494017580679e-05
3.13460555734899e-06
-4.38176404869672e-05
-1.83520233379801e-05
8.80368317007912e-06
-2.53497419790354e-05
-1.03137995809116e-05
-2.4972037425983e-05
-1.06855394790617e-05
-3.14007055493412e-05
-3.25255516241674e-05
-3.19868827647867e-05
6.92540040649827e-06
-5.91581705943792e-05
-2.34138080356882e-05
-3.08676740272733e-05
-5.22047889441399e-06
-2.195177214952e-06
-1.96548032786075e-05
-1.494814193045e-05
-8.89502332870656e-06
-3.08350382064047e-05
-1.14582533629781e-05
-3.46182377073363e-05
-4.47562644775416e-05
-2.12067157380283e-05
-1.16972874806312e-05
-3.26557363712885e-05
-1.9196546859306e-05
-1.72568681677673e-05
-1.94347331948439e-05
-1.93590255376913e-05
-2.9347842234423e-05
-4.34876095244327e-05
5.45259106731501e-06
-2.31611157313575e-05
-2.86277809524901e-05
-1.7498708184026e-05
-1.63484044615666e-05
-5.15481552422554e-06
-3.76530943731191e-05
-3.91654388651721e-05
-2.26244465417926e-05
-1.88045621177521e-05
-5.67699305133325e-06
-1.82158091895236e-05
-9.77326390779273e-08
4.23264672616141e-06
-3.89416757933161e-05
-2.18240445170761e-05
-2.855924424611e-05
8.30206384856452e-07
-1.37661413521701e-06
-1.91070640807823e-05
-3.39436657770819e-05
-2.23594683991706e-05
-1.19323584590872e-05
-2.99709194119053e-05
-8.3532599304267e-06
3.70676590863851e-06
-1.70205135132359e-05
-2.3363874187231e-06
-2.16977708765512e-05
-1.33737743440915e-05
-2.05995777747713e-05
-2.71581734769201e-05
-2.73862516414948e-05
-2.81559414584605e-05
-3.69441033627623e-06
-3.06116557349203e-05
-2.82453672794144e-05
-4.28081372310271e-06
-2.96270303947941e-05
-2.13787910155321e-05
-2.32815877548228e-05
-2.38369643443595e-05
-1.67513944111936e-05
-1.09511646514757e-05
-3.33598873477104e-05
-1.04251594037193e-05
-8.9600988046802e-06
-5.21208726942421e-05
-1.84761131214811e-05
-2.13031139132665e-05
-1.52527007895728e-05
-1.84157554345057e-05
-1.64937035306102e-05
-3.13168792156674e-05
-2.24029733732716e-05
-1.00332699760058e-05
-4.94426634366559e-06
-8.77059325082954e-06
2.90715343344064e-06
-2.36253985152317e-05
-2.76502024878133e-05
-3.92892782857638e-05
-5.53095019970086e-05
-2.6118461353252e-05
-2.34639151805676e-05
-2.01951417631707e-05
-1.8910706495091e-05
-3.3114752756084e-05
-4.1133250377701e-05
-3.33167687924921e-05
-5.24574688351451e-05
-5.42690957487278e-06
1.38614506964551e-07
-2.31431895580525e-05
-4.14301383859402e-05
-3.01246286326636e-05
-3.00199920742157e-05
-1.03161819587067e-05
-3.32130721191719e-05
-2.7941639406504e-05
-3.90179605260079e-05
-3.99651022276668e-05
-4.16335729636205e-05
-3.51040326779768e-05
-3.05689216793719e-05
-1.02159907219003e-05
-3.29535145444327e-05
-3.82809288490731e-05
-2.32819014871919e-05
-3.43741732677528e-05
-2.4501469885788e-05
-4.99216045021945e-05
-3.91743230421321e-05
-2.06714352878101e-06
1.23023521956855e-05
-1.56899123670193e-05
-4.25130312769679e-05
5.84252557080799e-07
-2.40021705073277e-05
-2.67381167989405e-05
-6.1293942686339e-06
-1.77012207347492e-05
-4.49344956923801e-05
-3.39076476946785e-05
-3.41020130893638e-05
-3.43754716977992e-06
-3.21282267111905e-05
-1.40014893954072e-05
-3.32381689652764e-05
-2.58466611190655e-05
-2.20895474774452e-05
-2.19110000393729e-05
-1.60151036065024e-05
-1.49234920345644e-05
-4.73672860006504e-05
-1.52055509283875e-05
-1.67453794696382e-05
-2.65726942369686e-05
-6.75086781863049e-06
-4.26598785357785e-06
-2.50841702761983e-05
-6.22990301818141e-06
-1.62489850739479e-05
-1.7926282580989e-05
-4.36678213361959e-05
-3.02737707919627e-05
-1.34645948349326e-05
-2.07943017805748e-05
-2.0317549654323e-05
-4.12712211072217e-05
-2.13967291721373e-05
-2.07487287993415e-05
-1.55575887328145e-05
-1.17050977074582e-05
-3.63364276753019e-05
2.02029731557042e-07
-3.85454613929849e-05
-3.34665712388802e-05
-2.32608924069107e-05
-1.65729969788139e-05
-2.53814835261813e-05
-3.33813720835959e-05
-3.07991734094757e-05
-1.72533113219217e-05
-3.59066762435179e-05
-1.55370547788891e-05
-2.09266118235575e-05
-2.1106685260317e-05
-5.09805760138485e-05
-1.98225885086795e-05
-1.38013911184645e-05
-1.37605950494297e-05
-2.69742436354172e-05
-5.338235227325e-05
-3.45663011970619e-05
-1.98975742992118e-05
-3.04499005593109e-05
-1.88724667945929e-05
-1.5021299422489e-05
-2.2758093780413e-06
-2.12299555146559e-05
-5.0417067450454e-05
-1.1213089082785e-05
-1.37581345397009e-05
-2.73827026438838e-05
-2.38883509639526e-05
-1.47011823489168e-05
-1.35175891693709e-05
-1.08995489381817e-05
-2.27230649867576e-05
-6.47833781969345e-06
-3.51780365984057e-05
-2.39638746530419e-05
-2.27810305454326e-05
-2.52498337965459e-05
-8.28486227112466e-06
4.54360533072119e-08
-2.61092760374213e-05
-4.36867889889026e-05
-2.81300167654725e-05
-3.60683523624876e-06
-3.20703019919889e-05
-1.53033284799387e-05
-2.31122839087494e-05
-1.56662154508289e-05
-2.25885682642515e-05
-4.11804118481511e-05
-2.90907638616702e-05
-3.06671828453485e-05
-1.826688065863e-05
-2.01664621287447e-05
-1.64663797315637e-05
-1.62547877507549e-05
-2.57845123408045e-05
-1.46494726896748e-05
-2.21812876610838e-05
-3.71033804355596e-05
-1.02076456115222e-05
-3.20148487914905e-05
-3.0023843908585e-05
-3.0262068004559e-05
-4.99945088703229e-05
-2.77456203810102e-05
-3.15566505747423e-05
-1.24609870946557e-05
-4.34892167924432e-05
-1.9564348540664e-05
-1.91762253197919e-05
-3.04507850140679e-05
-4.14702215026843e-06
-3.88470485147608e-05
-1.40086683312579e-05
-1.88074312762815e-05
-1.63086123211572e-05
-1.24334357156186e-05
-1.30230608446267e-05
-3.90508051946149e-05
-8.3553477640179e-06
-2.22808183656507e-05
-4.87665507168009e-06
-4.00122159822187e-05
-1.87483049142901e-05
-9.25850148503172e-06
-3.46139208174331e-05
-2.1984193145135e-05
-1.77385441436534e-05
-2.49943121822218e-05
-2.78872877280966e-05
-2.9642860992601e-05
-1.79967626483898e-05
2.27055908806666e-05
-1.97656472543944e-05
-2.44782421184525e-05
-2.07595477044926e-05
-2.38635440969627e-05
-1.1963206172917e-05
-2.60174045698374e-05
-2.64817211808883e-05
-2.45834939084365e-05
-3.40011486233446e-05
-2.30246257578326e-05
1.91169122918505e-06
-1.83238183541255e-05
-3.99987870465405e-05
-2.84199360262243e-05
-1.48467253362769e-05
-2.32871204582445e-05
-1.68978346122307e-05
-3.3708979192938e-05
-1.181026351247e-05
-2.33507920152658e-05
-3.46598773441387e-05
-2.76146901576834e-05
1.36657739201604e-05
-1.92868815660994e-05
-2.17061086754186e-05
-4.78843657605085e-06
-1.52311466476534e-05
-4.65173742402916e-06
-2.87732930287519e-05
-1.42555066150225e-05
5.42157638072567e-07
-1.68580488516588e-05
-2.06881573174742e-05
-2.65302135192373e-05
-1.571345241495e-05
-1.20821619482396e-05
-2.53082419824109e-05
-1.87594537589183e-05
-3.29558657000577e-06
-3.26482097957428e-05
-4.11510223939234e-05
-1.25479760427841e-05
-4.51698853186105e-05
5.09696536003104e-06
-2.28626864542208e-05
-3.48817189281461e-05
-3.98100425077447e-05
-2.04377912482717e-05
-1.51855184795747e-05
-2.83626364606242e-05
-1.21468592374704e-05
-4.87888757314266e-06
-5.2846347904432e-05
-2.95419314409811e-05
-6.15745337426593e-05
-1.18789466677313e-05
-5.86841934336147e-06
-1.54369633318598e-05
-1.59104988070192e-05
-5.25359427194813e-05
-3.82209867534846e-05
-1.83822111107385e-05
-5.70837083059358e-05
-3.5468452299795e-05
-4.16605810969937e-05
-4.14964100771252e-05
-2.5167615361127e-05
-3.03448630671146e-05
-9.59570646722739e-06
-2.24514061923921e-05
-1.62073572250223e-05
-1.29756062713204e-05
-8.15184319970566e-06
-1.93128510445244e-05
6.09688813613733e-06
-1.41670795117044e-05
-1.84169404458758e-05
-9.55901000672017e-07
-2.09720355635278e-05
-2.44285710063506e-05
-3.39384456305868e-05
-9.03286218626921e-06
-2.78117208621509e-05
-1.97262190245227e-05
-3.03811136109937e-05
-2.67069333087583e-05
-3.17942585617487e-05
6.98889177846234e-07
-1.92319625665798e-05
-2.42995908543647e-05
-3.44277412271904e-05
-6.06428479849002e-06
-1.14364274688138e-05
-6.0726012389521e-06
-3.87315731688726e-05
-3.56093551596349e-05
-3.17502235400694e-05
-2.54270665369243e-05
-2.64201193475556e-05
-5.42714722500684e-05
-3.99751211357326e-05
-5.15354904766888e-06
-1.69146837226699e-05
-1.47435667601886e-05
-2.73985366721855e-05
-1.77642121442492e-05
-1.62465986617358e-05
-1.4968638244616e-05
-2.27147623141326e-05
-2.89392207850334e-05
-3.85597022102515e-05
-1.80465894320123e-05
-2.39518902313085e-05
-2.90887950396441e-05
-1.77310345752838e-05
-2.41043785539388e-05
-2.74761469397843e-05
-9.09256917489173e-06
-2.51902721937015e-05
3.29332335541983e-07
-1.70971208714295e-05
-1.59175582083688e-05
-1.99692138085999e-05
-1.98056342262585e-05
-1.85085185222088e-05
-1.47862733887811e-05
-2.53641711788541e-05
-2.7332020086375e-05
-7.21499596286999e-06
-1.76992668101351e-05
-1.78566004450819e-05
-3.08201367384836e-05
-7.04707780964673e-06
-2.80245025858795e-05
-2.64566288712086e-05
-2.22163208822526e-05
-2.17919593373071e-06
-3.58676150915411e-05
-3.59140577280226e-05
-2.2415898981149e-05
-2.21525747415496e-05
2.9022629847778e-06
-2.1109966246387e-05
-1.37858243657744e-05
-1.88656825782961e-05
-3.98929574659005e-05
-3.28424255405785e-05
-2.09735839103993e-05
-2.3540698756633e-05
-3.28233262898455e-05
-1.77399939406266e-05
-1.66890959525245e-05
-2.04662614604661e-05
-3.11498411789507e-05
-1.54255517930176e-05
-1.06275838952176e-05
-2.21817427662543e-05
-2.44498649824767e-06
-1.80934145488085e-05
-1.9693627425961e-06
-2.46062784672027e-05
-3.52216146254742e-05
-2.03586259403161e-05
6.95851510044701e-06
-3.51988905768567e-05
5.90887205990007e-06
-3.50440060299151e-05
-1.68201777942289e-05
-2.52725934537911e-05
-2.80502597689915e-05
-2.57023175992821e-05
-4.34511945266287e-05
-2.74697927806475e-05
-3.05090782400769e-05
-3.85937852796153e-05
-2.33555346514628e-05
-1.42197080354308e-05
-3.32812571080883e-05
-3.24762219835043e-05
-2.37275506096995e-05
-3.43401254434147e-05
3.76202624621839e-06
-3.93308126162306e-05
-2.19562442216057e-05
-8.7870929533546e-06
-3.04434864319673e-05
-1.80813384171513e-05
-2.91851667376877e-05
-1.44186062127501e-06
-1.90205543565591e-05
-2.91854088996625e-05
-2.18297649854314e-05
-1.35915919358379e-05
-4.23109920943326e-05
-1.80444830481439e-05
-3.36750084432354e-05
-3.67968892559127e-05
1.67724104532163e-05
8.07862821930265e-06
1.86009479167329e-06
-4.65698590292347e-06
-7.45177999071414e-06
-1.78312097040302e-05
-1.746337398061e-05
-4.30215045732022e-05
-1.45460126154144e-05
-1.64037085595372e-05
-1.73109328632487e-05
-2.67409970741263e-05
-3.02444642293514e-05
-3.93468867791913e-05
-2.77537766999143e-05
-3.24495404566086e-05
-2.91638356303809e-05
-3.44725698368946e-05
-2.39070386390194e-05
-2.67879301034966e-05
-2.25836814875801e-05
-4.94031888674271e-05
-2.1432081174086e-05
-2.50029010881118e-05
-3.4455471732825e-05
-2.72018716142428e-05
-3.827935310772e-05
-1.66195000407848e-05
-3.33014466370681e-05
-2.08095200473546e-05
-2.6585089356274e-05
-1.25476462230051e-05
-3.40642608302513e-05
-1.7659010461518e-05
-3.80336808947621e-05
-2.58656676711105e-05
-1.67717786899832e-05
3.99413181676099e-07
-2.94279825420121e-05
-2.71308873430593e-05
-3.02230102891097e-05
-3.03624821029928e-05
-2.60400812729791e-05
-2.97130324194452e-05
-4.00226624295438e-05
-2.12421758618411e-05
-1.07202728739711e-05
-2.87995288923911e-05
-3.55993805169626e-05
-1.4795653896247e-05
-2.16282596855933e-05
-1.54991802524964e-05
-2.67008987605969e-05
-3.46460074326414e-05
-3.29015211871772e-05
-2.2715586348827e-05
-2.26810147090349e-05
-3.98854118973861e-05
-1.51634702327871e-05
-1.91852313003854e-05
-2.40029928616864e-05
-1.79688922970609e-05
-2.61227791390479e-05
-1.5568201929118e-05
-7.4036790108645e-06
-9.52877374539224e-06
-2.59950260010611e-05
-2.33428445052171e-05
-3.04084796374765e-05
-2.98793225807185e-05
-2.32986468501485e-05
-3.00372820361718e-05
-3.61108493333105e-05
-1.78905265132418e-05
-3.40035551251947e-05
-1.34273154288818e-05
-1.06267088678355e-05
-2.31164263052033e-05
1.28584671624148e-05
-3.25941239418844e-05
-5.35418776001096e-06
-1.40798064775028e-05
-2.01217058170076e-05
-1.77052332926394e-05
-1.04565208911296e-05
-8.06069909839794e-07
-2.00548337282639e-05
-1.04709733329461e-05
-3.59316024466999e-05
-1.0845780649707e-05
-3.47053572772426e-05
-1.50193875558686e-05
-1.38917533842896e-05
-2.50175780736033e-05
-1.70110626688033e-05
-5.43532809332945e-05
-2.43447060254347e-05
-1.76357654408683e-05
-2.64362150950159e-05
-5.01878101822608e-06
-2.38561347185168e-05
-1.38198365892745e-05
-4.14534492243738e-05
-2.75167266377733e-05
-8.66026581844216e-06
-4.207757232517e-05
-3.19803914363726e-05
-3.73979436059491e-05
-5.2737697426898e-05
-2.45648572476707e-05
-1.56778499621084e-05
-2.91003951751654e-05
7.58400501470818e-06
-2.21587366749744e-05
-1.39418129081741e-05
-3.99632989062131e-05
-2.77369954119833e-05
-2.26225368092362e-05
-4.10427796914378e-05
1.00463790605021e-06
-3.81173473032709e-06
-1.70735344797798e-05
-2.54171528652439e-05
-1.72472587385052e-05
-2.47972075788927e-05
-2.60317978429749e-05
-1.28038699843997e-05
-1.61716165366843e-05
-2.96732034461466e-05
-3.92505831628459e-05
-2.13995441356348e-05
-2.76539912280742e-05
-9.86629534365913e-06
-1.54510962821124e-05
-1.58968389779896e-05
1.66686012681719e-06
-4.38702233537036e-05
-2.46416322130513e-05
-9.7879972467231e-06
-1.78018456868107e-05
-3.09985926860656e-05
-1.53835336457675e-05
-2.38134561918855e-05
-1.27977688534629e-05
-3.2401024488679e-05
-7.04335701573445e-06
-1.94370659357812e-05
-3.3116254969475e-05
-3.19942991020658e-05
-2.01096790479357e-05
-1.73551924306033e-05
-2.18090957154457e-05
-7.72150915101622e-06
-1.38445446043131e-05
-3.06208555703857e-06
-2.56165135541329e-05
-2.22255782465876e-05
-7.30625781801666e-06
-3.37873105076154e-05
-1.45410091783733e-05
-3.51567347636436e-05
-5.15481495429953e-06
-2.85326477103868e-05
-2.15768483397803e-05
-1.6726017802349e-05
-1.18874869237021e-05
5.71596400268162e-06
-3.32769556710569e-05
-3.51670862470845e-05
-1.74364411883492e-05
-1.47343128806504e-05
-2.40816715622101e-05
-3.72969432681674e-05
-3.80749181003401e-05
-2.86847904581783e-05
-6.9734172951358e-06
-1.69038181949283e-05
-3.85729494299965e-05
-1.17165104135313e-05
-1.33114614883121e-05
-2.07776666076224e-05
-3.05518660487507e-05
-1.00349092399799e-05
-1.93083806077926e-05
-1.81651654178085e-05
-1.96795646479068e-05
-2.73597290159355e-05
-4.1380372898812e-05
-3.05492409654541e-06
-1.84181887825601e-05
-2.37278368297699e-05
-1.42292890428e-05
-4.9623506287376e-05
-4.22121920935892e-05
-3.16238372449755e-05
-3.96723635353941e-05
-2.95694642635783e-05
-3.25205903265901e-05
-1.47324572224457e-05
-3.41438728674872e-05
-4.95229049401195e-05
-3.29948080595117e-05
-2.10298657449355e-05
-3.78157208342251e-05
-2.02291435442673e-05
-2.45214863816556e-05
-2.47492526519358e-05
-1.40059731654525e-05
-8.31324442310116e-06
-2.83071701791318e-05
-1.26898045803479e-05
-2.74729651787843e-05
-1.83754207416926e-05
-3.99181034134665e-05
-1.58998068926698e-05
-4.91219401338117e-06
-1.77680860663607e-05
-2.42955406741452e-05
-4.87372955368489e-06
-4.93304997317427e-05
-2.78697652129162e-05
-2.37549792374281e-05
1.80169244500067e-06
-3.95511413858703e-05
-4.41041716919854e-06
-7.19441227597205e-06
-4.60187417928973e-06
-5.28907128595492e-06
-1.67089720107652e-05
-2.60479769639286e-05
-2.37631776262618e-05
-2.43630167476396e-05
-1.65962641722556e-05
-2.96398279769585e-05
-2.60979705679527e-05
-7.0731141249949e-06
-1.14270768552697e-05
-1.86106335881301e-05
-1.22895140998715e-05
-1.21072197672892e-05
-1.85747953396914e-05
-1.64732269259157e-05
-3.68965561556985e-06
-1.63134573319645e-05
-1.95234021698951e-05
-1.39310562756624e-05
-1.80045475594301e-05
-3.34375850191216e-05
-1.77353623757259e-05
-2.69184551136239e-05
-1.27558973306982e-05
-4.20379057384568e-05
-3.23248488190669e-05
-1.80257838099623e-05
-2.49580097605991e-05
-1.36018497711462e-05
-2.85697079824539e-05
-2.20471649154806e-05
-1.37853513391592e-05
-3.36010245736681e-05
-3.95154742634186e-05
-1.30886298496401e-05
-1.72707461593216e-05
-3.44095894465264e-05
-1.36695223301514e-05
-1.78894466694111e-05
-2.453900657549e-05
-2.2569014938364e-05
-2.55966328221687e-05
-3.67554011407737e-05
-7.27423996171958e-06
-7.24818478961521e-06
-4.815048534152e-06
-2.57557380651019e-05
-4.92156900419834e-05
-3.73340140097972e-05
-2.56765491425422e-05
-2.3764793456123e-05
-2.48295172012281e-05
-2.49974340435067e-05
-1.60338694954561e-05
-3.78949637452205e-05
-1.82981776907669e-05
-3.24074744312457e-05
5.62695775390943e-06
-3.64243114954852e-05
-2.60705221205018e-05
-1.62220579567521e-05
-9.60221685548637e-06
-3.81557279354735e-05
-1.94670385631557e-05
-1.61911004029127e-05
-3.84330713374243e-05
-1.92862017640564e-05
-4.91722753516904e-05
-1.23242378028469e-05
-4.16604066469838e-05
-2.72300900855014e-05
-2.10764528131393e-05
-3.44216237191139e-05
-6.21837707769562e-06
-4.27978464669569e-05
-2.0497593304158e-05
-1.54894823449172e-05
-3.65221344595798e-05
-1.13319752143943e-05
-2.29773864858899e-05
-3.03473585503731e-05
-5.126965895214e-06
-1.85101076436974e-05
-2.98426737683019e-05
-1.56001561010353e-05
-1.8004606314733e-05
-2.31903254550755e-05
-1.6964042382932e-05
-9.65228833699729e-06
-2.75196515135183e-05
-1.94197707110792e-05
-1.2526134943479e-06
-1.24911345240393e-05
-2.67523945384783e-05
-1.74684071893198e-05
-8.97438373941007e-06
-1.77790854481002e-05
-3.33553355329405e-05
-2.09387150050215e-05
-3.1590265327866e-05
-3.99115076735991e-05
-3.41559037236517e-05
-8.00852285488024e-06
-2.04139354055697e-05
-3.10185016709257e-05
-2.28211840934532e-05
-1.00237649262731e-05
-1.22927682113201e-05
-8.54444523969064e-06
-3.41635395053879e-05
2.13285492754287e-06
-2.55903463639162e-05
-1.97207760059235e-05
-2.08857158347265e-05
-2.06763366841363e-05
-1.84118245730369e-06
-5.0266400619598e-06
-2.536841394514e-05
-3.5644498630774e-05
-1.20977760364171e-05
5.36565012570975e-06
9.21217486767739e-06
-7.64389074229221e-06
-2.74574237600547e-05
-1.20078456252982e-05
-2.73593696920026e-05
-2.81921414218655e-05
-2.87616663707683e-05
-3.19765199026194e-05
-2.67287580727255e-05
-1.58706345501137e-05
-2.80224555857636e-05
-3.80687539527639e-05
-4.10022498462047e-05
-3.08085398500832e-05
-2.67470398532311e-05
-3.56803662669983e-05
-2.67038851831659e-05
-3.42098722982326e-05
-2.44646314632292e-05
-2.3227790949566e-05
-2.34530969478607e-05
-1.73433696350356e-05
-1.53335367397691e-05
-1.8166503682535e-05
-2.33056143218093e-05
-4.80473606183511e-05
-2.20195696779224e-05
-2.26092883470827e-05
-3.29844459891081e-05
-4.13131242642333e-05
-2.58614081348772e-05
-1.90410492194368e-05
-2.19175366215692e-05
-1.68876971928887e-05
-1.93168585689929e-05
-3.25931057953849e-05
-5.622418767614e-06
-1.67384045254343e-05
-2.87022217565765e-05
-2.39785449738482e-05
-2.1104148344128e-05
-1.38395389710798e-05
-1.32478640983586e-05
-4.12318163614132e-05
-1.02638137135878e-05
-1.73907310088414e-05
-3.4416712241565e-05
-2.81434951412562e-05
-3.0908241763695e-05
-1.20951642350429e-05
-1.97647591936896e-05
-2.84348281052189e-05
-1.36540114042647e-05
-2.69068965388269e-05
-7.74743123665374e-06
-3.2012830996079e-05
-1.96900161383428e-05
-2.90971238600556e-05
-1.15229010265173e-05
-2.46436701558593e-05
-2.29960105918979e-05
-1.15999132303172e-05
-2.08761708887598e-05
-3.24164897674321e-07
-3.19872071098917e-05
-5.68639630202647e-06
-5.10225512804709e-06
-1.33029397373358e-05
-1.2168512754736e-05
-7.88091961396196e-06
-3.18628704369939e-05
-1.14565136081482e-05
-1.33976563656136e-05
-6.3574749631249e-05
-1.6139247354003e-05
-2.5156592418065e-05
-2.02146958491057e-05
-1.76116916218208e-05
-4.16783120392584e-05
8.58632974226921e-07
-2.80791090335949e-05
-1.47537116457724e-05
-1.18349197453302e-05
-1.15078138003472e-05
-2.75736842315021e-05
-1.82784086337252e-05
-1.93835928994829e-05
-3.35607564391855e-05
-3.20238379312953e-05
-2.7565093728445e-05
-3.40134580698416e-05
-3.50842536945096e-05
-4.73792793632494e-05
-3.66688536307178e-06
-2.70660455543529e-05
-4.24481160334079e-05
-2.02121645176024e-05
-1.71405289235368e-05
-3.72309457184624e-05
-1.24401410986356e-05
-1.49220949825832e-05
-3.77620138027088e-05
-2.36662259571477e-05
-1.36151306181344e-05
-1.10413074045984e-05
-1.48347123107991e-05
-5.11105088132534e-05
-1.48697746066106e-05
-2.12759327464044e-05
-3.37549905535814e-05
-2.61655442438323e-05
-2.8926142157893e-05
-1.77373178438671e-05
-3.67223005141876e-05
-2.04119127203352e-05
-1.85165145224432e-05
-1.52798743974613e-05
-2.06124035860558e-05
-7.54860815505711e-06
2.70095090091369e-06
-1.43120527996001e-05
-1.51189739638263e-05
-1.77282380733263e-05
-6.84838391519277e-06
-1.23571542058922e-05
-2.31013311354159e-05
-2.63307288147152e-05
-2.17596776431691e-05
-6.71804496377879e-06
-1.92896496268273e-05
-1.91946566663261e-05
-1.71928041874786e-05
-2.08119768440903e-05
-2.23713053163455e-05
-3.99782333750728e-05
-2.28844656631789e-05
-1.22155278766197e-05
-9.97250740024792e-06
-4.00423513783765e-05
-4.09259800820726e-05
-3.15240891156605e-05
-2.14522491236611e-05
-3.48191967069298e-05
-5.43344583165297e-06
-2.87793942049278e-05
-1.08592387471068e-05
-2.12893343579864e-05
-2.76117369301804e-05
-1.3289358055954e-05
-8.86596062569208e-06
-3.25604261585768e-05
-2.93548394630974e-05
-2.52264241818886e-05
-2.00563494407148e-05
-3.0212770311371e-05
-1.88857171714263e-05
-3.34276408692625e-05
-3.04937385886131e-05
-9.16015708699189e-06
-3.70114703535293e-05
-4.24909556938157e-05
-1.98895697523281e-05
-2.02159055158142e-05
-4.21757883759476e-05
-2.45783775391265e-05
-1.40722567230844e-05
-7.01209401672526e-06
-2.45332688898079e-05
-6.78214411119446e-07
-4.71875998940125e-05
-4.3233231270421e-05
-2.87859351586542e-05
-2.38847042607166e-05
-1.81974296191143e-05
-2.02105425228762e-05
-3.92040507570666e-05
-3.14528919797741e-05
-3.96680760835807e-05
-2.80416689090186e-05
-2.18178404521982e-05
-7.07043759937442e-06
-3.29281810290144e-05
-2.36227222090142e-05
-4.42431413781249e-06
-4.62013401990334e-05
-9.14661064565787e-06
-1.49254949303214e-05
-2.34582051211361e-05
-3.6896556191576e-05
-4.60778158044278e-05
-3.40520262021144e-05
-3.74669048422926e-05
-3.19058990311779e-05
-9.156525171272e-06
-3.00518169600706e-05
-3.06979007263322e-05
-2.4065314128854e-05
-3.29731055162443e-05
-2.13860118944162e-05
-4.77015309617743e-05
-3.71153913120136e-05
-1.43600103605138e-05
-2.63959421306766e-05
-2.4665852669175e-05
-4.66289131226162e-05
-5.62632605366018e-06
-1.73292683386985e-05
-3.4235938153666e-05
-3.68038498968729e-05
-2.93796481253294e-05
-2.39600216325249e-05
-1.74122532281737e-05
-4.05122455787716e-05
-3.47438356290151e-06
-1.2302159678949e-05
-1.16238874732064e-05
-3.37495593647469e-06
-3.78870192204264e-05
-1.61129757971288e-05
-2.00160820818351e-05
-3.23441930456345e-05
-1.90403979603141e-05
-2.25623930043613e-05
-3.67583148710713e-05
-9.7990526975178e-06
-2.17051698644341e-05
-2.67962613242495e-05
-1.89996582635784e-05
-1.07663499132741e-05
-1.39432061725865e-05
-3.29950212142014e-05
-5.23186152723226e-06
-2.68123156205467e-05
-2.23432559564983e-05
-2.10114773273765e-05
-2.93994196816486e-05
-1.206925138659e-05
-3.92704522482432e-05
-4.73765439038885e-05
-2.61387638281498e-05
-4.58944134188519e-06
-2.36560190551871e-05
-1.93507919164417e-05
-9.4148133091576e-06
-4.20577365319851e-05
-1.63885390528676e-05
-2.1226494214762e-05
-2.55150284130007e-05
-3.50532482774005e-05
-3.0949583108897e-05
-1.20537022301553e-05
-2.00890646843678e-05
-2.626325493875e-05
-1.92980308699723e-05
-1.76822246649025e-05
-2.45246920755343e-05
-5.18697470319067e-06
-2.47546069601367e-05
-6.54133316412416e-06
-2.86180388043842e-05
-2.92466869612239e-05
-4.49765823629564e-05
-1.12002389178078e-05
-2.07995727812946e-05
-1.44454821941311e-05
-2.62202973551305e-05
-7.30059648041613e-06
-3.49798925913774e-05
-2.19923764329906e-05
-1.89256433665551e-05
-2.91412839612978e-05
-1.34948879353008e-05
-2.48237786429902e-05
-2.82939685480284e-05
3.5203780947442e-06
-1.22697089377642e-05
-1.8156516136715e-05
-5.53286431147217e-06
-4.99004608762023e-05
-4.09363821400128e-05
-3.35443850571794e-05
-3.33594318718916e-06
-2.70957005276247e-05
-4.48531897001791e-08
-2.6475217057436e-05
-3.52491757354975e-05
-6.74300750997556e-06
-8.64113964716208e-06
-1.47534893274055e-05
-2.03738639587581e-05
-2.83080848214677e-05
-2.61907185554098e-05
-1.97000919880164e-05
-2.51302310153772e-06
-3.01212469371259e-05
-5.92687062029478e-06
8.50316233292149e-06
-2.96505314139561e-05
-2.58285049313678e-05
-2.68594302761497e-05
-5.23997200776593e-05
-2.13002858148826e-05
-1.73810418478904e-05
-5.94666790090373e-06
-2.29699770427241e-05
-8.27286509323059e-06
-3.02004683220563e-05
-3.22933437206626e-05
-2.037724616466e-05
-2.03337656820524e-05
-1.48420300520179e-05
-2.73560486429615e-05
-1.85951913017848e-05
2.37751534826874e-06
-1.83182545190889e-05
-2.3358175114519e-05
-4.39230724480116e-05
-1.35587765788597e-05
-2.99837810860661e-05
-1.7903710231188e-05
-2.30731451862584e-05
-1.67436721783484e-05
-6.61004339524552e-06
-1.12979163821187e-05
-8.51984344318013e-07
-1.66940921725201e-05
-3.47446558991771e-05
-2.43781514898527e-05
-2.74214697520791e-05
-3.17633984913087e-05
-2.36566929871941e-05
2.60194212600694e-06
-6.5376931930584e-06
-3.25513638154985e-05
-2.09324634592071e-05
4.37847245576277e-06
-1.64739815043952e-05
-4.82814202398847e-05
-2.12075738606383e-05
-5.48352026670342e-05
-3.15548301661529e-05
-2.95401723346556e-05
-2.76241023682708e-05
-4.89165871750681e-05
-2.50124358971817e-05
-3.17998062013931e-05
-3.7293565883185e-05
-5.14430960520686e-06
-1.10279557882075e-05
-3.28929480083338e-06
-1.28845888184331e-05
-1.08465751717472e-05
-1.78091073416831e-05
-2.57601464791712e-05
-2.91841773978585e-05
-2.55736589809387e-05
-3.5208933296711e-05
-1.16301363033689e-05
-1.62302485922408e-05
-1.57888771186482e-05
7.32391268091513e-06
-1.8252993595278e-05
-3.26908069651197e-05
-2.10814809503898e-05
-6.18743665157274e-06
4.97947065348408e-06
7.80310158086193e-06
-3.9527547591787e-05
-2.95037115198526e-05
-1.35972845566188e-05
-9.56676034853036e-06
-1.68604855443749e-05
-1.99338480711023e-05
4.36488190909675e-07
-1.71404951959488e-05
-1.05188425641259e-05
-2.1697764969882e-05
-2.59526350413763e-05
-2.10460174032685e-05
-1.36734591060668e-05
-3.48768193100926e-05
-1.93254892431303e-05
-2.99016391977404e-05
-5.75658189886487e-06
-3.10765891155788e-05
-2.56758234719994e-05
-3.36190426132188e-05
3.36255023622435e-06
1.00685152499813e-05
-2.20481072022219e-05
1.09458644852263e-05
-2.12391647183455e-05
-1.09576445138629e-05
-4.21513045103734e-05
-1.52055521949136e-05
-1.0336956718811e-05
-6.28445571636881e-06
-4.54484164690985e-05
-1.09224875589315e-05
-1.606424608484e-05
-1.62201044336434e-05
-3.04620494357607e-05
-2.67751435896012e-05
-4.72400522634483e-05
-2.59397146369194e-05
-1.75012493504928e-05
-3.57565053732953e-05
-1.06702262007406e-05
-1.90526649653344e-05
-2.64540868801609e-06
-2.05760834880208e-05
-1.11339025499964e-05
-2.26926911761212e-05
-5.31992814154214e-05
-2.10523012042253e-05
-1.85881558191977e-05
-2.9403461469527e-05
-3.1274105338667e-05
-5.37883671689832e-05
-2.93647488714477e-05
-3.28732753485374e-05
-2.85011655329286e-05
-4.91010990590057e-05
2.58780076979011e-06
-1.53655858065529e-05
-2.79427781575311e-05
-2.39682106340506e-05
-2.66922089828105e-05
-3.71680622379589e-05
-3.61870167657842e-05
-3.21568863927568e-05
-2.23736876969974e-05
-3.96309663749815e-05
-1.98695828802572e-05
-1.83669578974524e-05
-1.00091918708055e-05
-4.09268825624864e-05
-3.90989401400336e-06
-3.80705224718929e-05
-2.87551243297618e-05
-1.73295436930754e-05
-1.499526574309e-06
-4.23857908767047e-05
-1.53674824377069e-05
-3.9371737717863e-06
5.63685310913346e-06
-2.97530959421428e-05
-3.62652036232083e-05
-3.08828868761354e-05
-1.97748424213269e-05
-2.68200619390786e-05
-6.34590121725586e-06
-1.8617130198295e-05
-1.52220137456851e-05
-1.58339254169346e-05
-1.90680744960446e-05
-2.10614134742138e-05
-3.05632615229679e-05
-2.30748766626105e-05
-1.31654489172198e-05
-2.60152254723224e-05
-1.16468140564979e-05
-4.07668915060792e-05
-2.99346444814633e-05
-3.45924612951855e-05
-3.39234493639542e-05
4.24294142879847e-06
-9.25138027295295e-06
-2.35000364323374e-05
-3.55143272820692e-05
-4.87989246153284e-05
-1.37154875799785e-06
-6.60947062079471e-06
-4.04092728469226e-05
-2.01561118701519e-05
-2.08398138257085e-05
-2.05363861709238e-05
-2.80512195554474e-05
-2.65697614100209e-05
-1.46125460357207e-05
-4.29684239962519e-05
-2.75417730453124e-05
-3.44301162540082e-05
-1.17886411515398e-05
-2.64557795472341e-05
-2.47969930600631e-05
-2.7555512473141e-05
-4.42885542841103e-05
-2.96988968791025e-05
-3.93511360248759e-05
-1.86803485721561e-05
-9.14848328479412e-06
-2.2323746543446e-05
-8.66430619113714e-06
-2.04985077322902e-05
-4.539305960211e-05
-2.51939954365124e-05
-1.92181756604542e-05
-2.3400083697327e-05
-4.65273290197235e-06
-2.66220443523308e-05
-2.69022237886908e-05
-1.03405336166467e-05
9.47954273996974e-06
-3.85879747304036e-05
-9.76315805400201e-06
-2.69842240213743e-05
-3.55577710582108e-05
-2.34634586504004e-05
-3.79308048917641e-05
-2.29161324573764e-05
-1.06087495110227e-05
-1.17465828112792e-05
-2.4418008722449e-05
-2.92305822367802e-05
7.75129939964275e-06
-2.40067414038326e-05
-2.50289807203346e-05
-8.67295203209471e-06
-3.5917527245705e-05
-7.65766349467029e-06
2.40637432579953e-06
-2.97635968063767e-06
-2.15718023767108e-05
-1.51918221111079e-05
-3.23868306349445e-05
-2.84822321629851e-06
-1.43385450282128e-05
-8.08279594455402e-06
-1.99146503361401e-05
-2.99543326467313e-05
-2.01446581182233e-05
1.06214791578354e-05
-1.62086766777951e-05
-4.01300313576827e-06
-2.60244336936448e-05
-1.09772433940631e-05
-3.18777942136232e-05
-4.6970239960013e-05
-2.3356756015689e-05
-2.06769942760655e-05
-1.88132500468122e-05
-1.33598992493239e-05
-1.45127272344867e-05
-1.75623490503949e-05
-1.01447317084009e-05
-3.91383560005896e-05
-2.92516157733651e-05
-7.38803659903358e-06
-8.20973147502351e-06
-2.3330644337984e-05
-6.79916303305152e-06
-2.66031935373019e-05
-6.59310474610788e-06
-3.8434966707653e-05
-3.19338984340072e-05
-3.2862809227502e-05
-1.95103814324621e-05
-3.61098629766083e-05
-2.10400732726672e-05
-3.6348942217403e-05
-2.80871179265341e-05
-2.94220516887791e-05
-2.83243217227397e-05
-1.45716141648893e-05
-2.97153920708961e-05
-1.40874224323392e-05
-3.42232632193723e-05
-5.80051553650396e-06
-3.21575649157015e-05
-1.4860053603784e-05
-4.34195015969053e-06
-1.47078349126828e-06
4.7494593405878e-09
-2.10968539633444e-05
-1.84743168162334e-05
-2.81953714353073e-05
-2.4024256994664e-05
-1.2031290172845e-05
-3.65217707497577e-05
-1.87045352552e-05
-3.05773105221966e-05
-4.9766592663866e-06
-2.83832226126878e-05
-1.15509049369616e-05
-6.66664731068974e-06
-1.27927945090782e-05
-4.06643938639907e-05
-3.49420600770181e-05
-4.09681955103705e-05
-3.08806461349288e-05
-3.16553253647635e-05
-2.58185730789558e-05
-2.12717940184347e-05
-1.69113553406809e-05
-1.06704083990486e-05
-1.46856172213231e-05
-2.01681393983967e-05
-2.95923987787314e-05
-2.30831066232057e-05
-2.08129321060976e-07
-2.44552478041811e-05
-1.58522488207834e-05
-2.14314502858862e-05
-2.65226923483281e-05
-2.00811411441894e-05
-6.75126848142931e-06
5.11719353481575e-06
-1.13593750163424e-05
-9.64297702543514e-06
-2.51721480739778e-05
-2.38271026402942e-05
-9.95165793607041e-06
-3.38735921392332e-05
1.38027031756886e-05
-5.53231537848222e-06
-3.90816493300247e-05
-4.16488932646361e-05
-3.71800558833212e-05
-3.8861824240827e-05
-4.25989121708349e-05
-1.44126268263981e-05
-2.09523553647727e-05
-2.3285255830007e-05
-2.4279675718226e-05
-1.67742179610263e-05
-1.2612315382415e-05
-2.87653672947887e-05
-3.8136215153355e-05
-1.85581065660771e-05
-3.12517875401281e-05
-5.08046773199699e-05
5.26735099788127e-06
-2.32836088342141e-05
-6.70159318487519e-06
-2.36310044830781e-05
-3.49683044070071e-05
-3.34918815956588e-05
-3.46544598801809e-05
-1.81921878056554e-05
-1.70135921457879e-05
-4.02146534526145e-05
-4.17626489025161e-05
-3.32484544252558e-05
-3.41432680623931e-05
-3.75100061947937e-05
-2.41477178465422e-05
-1.23198884589322e-05
-1.20843615851213e-05
-1.80629095774963e-05
-1.70412275435891e-05
-4.75769863947033e-05
1.19171611740028e-05
2.39650077359377e-06
-8.86897821683418e-06
-4.44722341265692e-05
-2.52221176149494e-05
-1.90405126174483e-05
-2.06520168190919e-05
-1.78040483646516e-05
-6.24759354895758e-06
-1.21497709151213e-05
-9.46281819731e-06
-2.3641635148547e-05
-2.85092242037357e-05
-1.42453914147065e-05
-1.81204889423597e-05
-1.40080992005316e-05
-2.04012679102326e-05
-3.03090339380967e-05
-1.44598021101694e-05
-1.45510799766457e-05
-1.66289307947412e-05
-3.61763837627524e-05
-2.45609077227033e-05
-5.25684067416785e-06
-1.52091163255655e-05
-2.14601273687607e-05
-3.09159886106569e-05
-2.6854119906038e-05
-5.91346027585184e-06
-1.22393782957697e-05
-1.45298857263442e-05
-2.550661068743e-05
-1.14164533359172e-05
-1.6598460324131e-05
-4.41005269702388e-06
-1.92545657202882e-05
-5.82743629790048e-06
-3.1503948755605e-05
-2.02855889465273e-05
5.71601581349132e-06
-1.61152500640369e-05
-2.04730281317223e-05
-1.11349070219725e-05
-2.95890181379721e-05
-1.66638317639495e-05
-2.18185348384555e-05
-1.75414294813705e-05
-3.241318996855e-05
4.05854538584195e-07
-9.50337917682833e-06
-2.0491273775317e-05
-1.59489538922228e-05
-2.70420236390215e-05
-3.26581557782284e-05
-1.24062778336017e-05
-1.32831865623344e-05
-3.04919517109118e-05
-3.86197674589938e-05
-1.93922951881259e-05
-8.17471283547241e-06
5.94256793463164e-06
-1.55409629395372e-05
-1.61407732992877e-07
-9.63394812069073e-06
-2.40349770419571e-05
-1.17780279418011e-05
-2.74956774856699e-05
-1.78749433335798e-05
-1.38363659601146e-05
-1.35250601075889e-05
-2.69744169006971e-05
-7.82970090364257e-07
-4.81590724156347e-05
-2.0382546586543e-05
-2.4222284181609e-05
-6.4797542898169e-06
-8.54761643507584e-06
-3.63233888457098e-05
-1.43729568814863e-05
-1.10528715051544e-05
-5.85819740813756e-05
-1.53106655855162e-05
-2.03645972566579e-05
-1.63374246999187e-05
-6.36404283187762e-06
-3.83441888908292e-05
-5.43776358080493e-05
-1.31197601318182e-05
-2.30644563368339e-05
-1.03368225470857e-05
-2.58563607638091e-06
-2.51962139035363e-05
-1.17691646372339e-05
-2.10102338976022e-05
-2.8365358057946e-05
-4.79787316880954e-06
-1.86684713811473e-05
-1.34147761458732e-05
-1.07303726804767e-05
-2.1062261821699e-05
-1.92025020911633e-05
-2.06124724159306e-05
-3.10690320388865e-05
-1.52628602031063e-05
-2.76398579021819e-05
-2.10619825807485e-05
-1.26413863658049e-05
-7.73008732104571e-06
-1.25171147309062e-05
-2.13539134728032e-05
-1.71552212733347e-05
-9.17971257856431e-06
-1.59407875255582e-05
-2.5284821254606e-05
-2.85744527728323e-05
-2.19913409259754e-05
-8.80402793805752e-06
1.25599357684028e-06
-2.75575447673691e-05
-1.66481329877999e-05
-2.60363190981028e-05
-3.17973070089421e-05
-1.52728319951927e-05
-1.76786635568385e-05
-1.68402410249013e-05
-5.49761769657214e-06
-1.2195534819175e-06
-1.07586665557519e-05
4.70261052997251e-06
-1.36426683648468e-05
-3.72855767468411e-05
-1.43448244838272e-05
-5.07363417202945e-06
-1.00095879185103e-05
-1.45987127393209e-05
-2.64565014044673e-05
-2.9950628485314e-05
-2.52479347206342e-05
-1.66619717923557e-05
-3.71257441131975e-05
-2.49804358899548e-05
-3.58729888330554e-05
-1.66274494122605e-05
-1.89814659647996e-05
-5.9836544182409e-06
-2.28318526099404e-05
-3.98674454842069e-05
-3.28209650183134e-05
-2.81439894035743e-05
-2.94176087096108e-05
-2.42150486270426e-05
-5.42637290647496e-05
-4.18102915245616e-05
-3.72280248275211e-05
-2.70536081958786e-05
-3.38115940932943e-05
-1.98140073567767e-05
-3.75848665295924e-05
-1.23004256010528e-05
-5.38897132994975e-07
4.03506877976643e-07
-2.65455735624286e-05
-4.16480023508197e-05
-2.22117289503857e-05
-1.2755161268108e-05
-2.2622450325875e-05
-2.31763450899256e-05
-2.76984005179764e-05
-3.06796345930744e-05
-1.45771463238858e-05
-1.9063568487755e-05
-2.57040027798845e-05
4.68774453621482e-06
-4.59526495133611e-05
-2.33700001689825e-05
-2.99211297698063e-05
-4.66747737110189e-05
-2.90670647694494e-05
-2.6692267475377e-05
-3.65370313970492e-05
-3.23957114538284e-05
1.26560443827417e-06
-3.97091535801909e-05
-4.81169393201614e-05
-3.6761811114167e-05
-1.21449659568656e-05
-2.80637471768604e-05
-3.2040619582111e-05
-8.84277071085098e-06
-9.71760036395384e-06
-2.27648244603327e-05
-3.24302340261914e-05
-6.9459209980182e-05
-2.50402601299812e-05
-2.71059368913641e-05
-2.05712975709987e-05
-1.5074571509576e-05
-2.66811382637747e-05
1.76547340201874e-06
-2.12652197090722e-05
-2.66924787908114e-05
6.99093740651692e-06
-3.45515310488181e-05
-3.0715238016021e-05
-1.38598171694398e-06
-1.92307937927002e-05
-1.82468730363436e-05
-5.19445464112154e-06
1.04421934349034e-05
-1.3005692349053e-05
1.16482279853537e-06
-1.94924492592056e-05
-1.01561361265267e-05
-1.80701656324982e-05
-2.70486977525675e-05
-2.47850045252952e-05
-2.46999671617238e-05
-3.03986131614706e-05
-3.75171729555324e-05
-1.91922679138275e-05
-2.61606310059777e-05
-4.38884560932573e-06
-2.30042901879101e-05
-1.48267698710758e-05
1.93352808561819e-06
-1.34651472327893e-05
-2.66171623042364e-05
-1.77633313811844e-05
-1.7949436761524e-05
-2.67125899000393e-05
-3.66500123805834e-05
-1.68631999738426e-05
-1.47302446952261e-05
-3.06635976014598e-05
5.46935560485529e-07
-1.52024142461735e-05
-3.03737921726787e-05
-2.44326953512003e-05
-1.65519338818169e-05
-1.44488838821202e-05
-1.16873459245953e-05
-6.86166893503987e-06
-2.72373042087322e-05
-4.66047221099123e-05
-2.67233064830537e-05
-9.64234114590018e-06
-2.22501499485787e-05
-3.00290571484852e-05
-2.74496010113037e-05
-3.14150781759665e-05
-2.98327463918121e-05
-2.58680604093726e-05
-2.21255530004135e-05
-2.22404238703064e-05
-3.39721919061225e-05
1.37851362165458e-06
-3.80428667658245e-05
-1.83210652441428e-05
-3.15470978009529e-05
-2.68396430620022e-05
-1.5773179055239e-05
-3.54549971385676e-05
-2.77350537259808e-05
-2.8317181229691e-05
-1.44661109256368e-05
-1.77952174707078e-05
-3.12629543186852e-05
-8.4808326033004e-06
-1.06028157458083e-05
-9.00732970771916e-06
-3.99401527112442e-05
-2.72147249463405e-06
-1.29050785290715e-05
-2.55826425966729e-05
8.88257175971987e-06
-4.4453991121307e-05
-2.76751697792638e-05
-9.75823959547847e-06
-9.36900119766331e-06
-9.23502007356387e-06
-2.76238681117745e-05
-1.08921483046713e-05
-8.82132883111906e-06
-1.46717006521569e-05
-1.92329346213134e-05
1.36238157442547e-06
-2.08655358757785e-05
9.67699756751445e-06
-4.81254598510048e-06
-1.32506950405987e-05
-2.46194648718736e-05
-1.69171999324182e-05
5.1925809390611e-06
-2.16995913713347e-05
-2.33166432344431e-05
-1.63608208834853e-05
-2.7315996137202e-05
-1.63105360305345e-06
-1.45644776498313e-05
-4.10087661067731e-05
-2.80440954828056e-06
-1.35475969894276e-05
6.79371227174697e-06
-1.8522374740273e-05
-4.08189842983702e-05
-2.71547435509111e-05
-4.09362253151322e-06
-4.37920393122448e-06
-2.87713891411339e-05
-1.85665791170095e-05
-3.41355652660376e-05
-1.14571140027106e-05
-1.41079138237215e-05
-2.98180544041523e-05
-4.2818530657758e-05
-3.38137589160643e-05
-2.07586427974812e-06
-7.42512206439203e-06
-8.80949644566829e-08
-8.77662521616257e-06
-2.08541005356004e-05
-7.94805377858743e-06
-3.02220878972781e-05
-4.37635234678874e-06
-2.15029884485255e-05
-3.50151357456545e-05
-2.81859564802277e-05
-1.6445004882404e-05
-2.48946931944445e-05
-6.44985823506633e-06
-3.41201727528693e-05
-2.81309071388595e-05
-1.45642706748017e-05
-7.23443019392693e-06
-7.04681358984183e-06
-2.13093333132772e-05
-2.00705851190544e-05
-1.05419629035432e-05
-1.98859641709194e-05
-5.62085052363561e-06
-1.44951136891092e-05
-1.98836083663985e-05
-4.75637850121659e-05
-1.09107184437374e-05
-3.0460197569235e-05
-2.24045827206597e-05
-1.81077487799779e-05
4.99570121180897e-06
-5.00347667534737e-06
-1.98379777719587e-05
-2.07064849068437e-05
-1.98883302503396e-05
-2.42536807995504e-05
-2.55329304771647e-06
-2.32138701949105e-05
-2.72409077035333e-05
1.88779225068885e-06
-1.77891166111036e-05
-2.54556640472098e-05
3.8527819643952e-06
-1.40766255034115e-05
-2.36516604987789e-05
-1.07546477626454e-06
-2.86277070349278e-05
-2.13238200972645e-05
-1.1187233495585e-05
-2.50464168072224e-05
-2.0248149474234e-05
-1.65037819873171e-05
-3.04247737973847e-05
-1.28913812249656e-05
-5.84734426478406e-06
-2.4434385698442e-05
-1.48784773564112e-05
-2.27637747189518e-05
-3.04808170472007e-05
-8.03096612877675e-06
-3.99191827161994e-05
-3.3895193971646e-05
-4.67167164180447e-05
-2.34643730406709e-05
-1.04302987113862e-05
-4.24562958261845e-05
-7.48743303599243e-06
-2.71852715127988e-05
-2.29474173937733e-05
-1.580381508699e-05
-1.5577037800915e-05
-9.90450578388543e-06
-2.29296352149654e-05
-1.36344355767322e-05
-1.7633038783002e-05
-2.25225196096685e-05
-1.38162859872743e-05
-3.13206811522024e-05
1.29309991235975e-05
-1.88082329838345e-05
-1.70321136612404e-05
-6.69935185473797e-06
-3.60020625104172e-05
-5.90652401687246e-06
-3.67901199618895e-06
-2.63535045235327e-05
-8.6846147857322e-06
-2.19545760143125e-05
-3.38125067555899e-05
-1.82933052740373e-05
5.13730661470622e-06
-1.04540951919995e-05
-2.15172025260281e-05
-1.18071411667571e-05
-9.63932043777674e-06
-2.82589563060308e-05
-1.99796793238219e-05
-3.24655794385221e-05
-2.32434017085251e-05
-5.19467760845904e-06
-2.88690552840009e-05
-2.5564858670642e-05
-1.17344172734191e-05
-4.55164223832749e-05
-2.2778086551565e-06
-2.29884475279914e-05
-4.06122379914593e-05
-9.93254726626487e-06
-2.13838523168221e-05
2.86442595725411e-05
7.64604238088524e-06
-1.74564130037402e-05
-3.14344156893549e-05
2.60074043928096e-06
-1.57682258973159e-05
-1.14901750787553e-05
-1.25324380078703e-05
-1.65930221641588e-05
-9.50698898724979e-06
-1.0061888688567e-05
-2.21212667894344e-05
-5.63976975832053e-06
-1.81259210924218e-05
-1.68212985305861e-06
-2.11355456179079e-05
-1.12417837699044e-05
-3.41481733631559e-05
-6.72361568840149e-06
-1.61249344202176e-05
-2.48013217422247e-05
-1.47081543804299e-05
-2.30498482112825e-05
-2.4272280272919e-05
1.05796390045226e-05
-2.74960364622377e-06
-3.43442516237017e-05
-1.78129261877059e-05
-3.25872481179343e-06
-3.10577751644831e-05
-2.21677463863363e-06
-2.81674064629501e-05
-3.45438950658054e-05
-1.24647920884564e-05
-3.9966789317519e-06
-1.63893261437278e-05
-2.17996066768939e-05
-4.25329075854378e-05
-3.24280075599014e-05
-6.5861130782998e-06
-1.94983232557396e-05
-3.12112596675369e-05
-3.09431371660647e-05
-1.03518914281092e-05
-2.60448410324159e-05
-1.05390268124386e-05
-1.3457366189782e-05
-2.50468517969938e-05
-3.08933525309814e-05
-2.73345487071158e-05
-4.33051798182661e-05
-4.95945465800104e-05
-3.37185240402458e-05
-1.68615882121886e-05
-1.73064756393969e-05
-2.94150810497709e-05
-3.49202335942885e-05
-2.4831558369027e-05
-2.57104227458867e-05
-1.62076513409774e-05
-8.76314804655445e-06
-2.35536857978216e-05
-1.85814893350192e-05
-4.61267239433177e-05
-1.8734818449316e-05
-2.33463555453161e-05
-3.29269271550126e-05
-1.89637272009881e-05
1.24908810686648e-06
-2.34110384375693e-05
-3.16705438650116e-05
-3.50346766981285e-05
-1.75257555857719e-05
-1.37702763299325e-05
-8.28149718987243e-06
-1.25606768044704e-05
-1.6889269524513e-05
-1.71443621396537e-05
-2.94019603875649e-05
-7.12945789449652e-06
1.0398680401838e-05
-1.81320739704783e-05
-1.69530099221198e-05
-1.96944200987456e-05
-1.5933320167118e-05
-1.82549817394574e-05
-5.51441400363053e-07
-1.22766686231904e-05
-2.09735321705609e-05
-1.70117532271962e-05
-4.85420154261619e-06
-1.73479463475083e-05
-4.22764409721446e-05
-1.01449718970438e-05
-2.74186191661512e-05
7.68329730139318e-06
-2.5839404757599e-05
-3.85517687609439e-06
-2.51645717106801e-05
-3.20605979865e-05
-2.2291304822106e-05
-3.71712362137111e-06
-2.22855027442713e-05
-1.88061295982221e-05
-2.05702235934988e-05
-3.28419887763602e-05
-1.6282207927489e-05
-3.21490928195404e-05
-2.65684252527849e-05
-2.92871360356982e-05
-2.68045392114491e-05
-1.85494404372843e-05
-8.93385295361595e-06
-7.37027506434686e-06
-2.76632239094033e-05
-8.64491213210626e-06
-2.21377854595014e-05
-1.12337376974891e-05
-3.76970143431853e-05
-2.46530676348709e-05
-4.66066092246878e-05
-1.2335711222568e-05
-1.77870047359114e-05
-2.4995418872254e-05
-2.12183835615698e-05
-1.02031832266642e-05
-1.86144349808503e-05
-2.38953491648988e-05
-2.40657295299531e-05
-1.57546715327905e-05
-2.01381607770767e-05
-1.28803980071512e-05
-3.97017145971749e-05
-2.36432012311547e-05
-1.03531255873626e-05
-2.48752501947406e-05
-4.89015652010567e-05
-1.69178465613629e-05
-2.71747095515609e-05
-3.0077751393723e-05
-5.56377587727196e-05
-2.76135992340892e-05
-3.51266502911624e-05
-9.46894467550621e-06
-2.39733340486057e-05
-1.14244053318931e-05
9.90281748886221e-07
-2.53908450728528e-05
-9.07733825548502e-06
-3.29004759614153e-05
-2.02580219055632e-05
-3.34274992264971e-05
-1.55890998932412e-05
-4.36572293518175e-07
-1.75280038587715e-05
-2.25021472983196e-05
-1.84350563655974e-05
5.54087246538109e-06
-2.15907559776665e-05
-1.68136985042275e-05
-2.98356364955828e-05
7.59335576134339e-06
-1.31158627260369e-05
-3.34663274367548e-05
-1.45768959991118e-05
-4.89927368793228e-05
-5.01912343411199e-06
-1.39147965373937e-05
-2.15039607035047e-05
-2.20795623865334e-05
-3.08703654839254e-05
-8.65435773776941e-06
-2.77440415749879e-05
-2.21311801407775e-05
-2.32099713638529e-05
-1.05681912677212e-05
1.20469249433762e-05
-1.09766110366583e-05
-1.19112970685096e-05
-2.54578483002411e-05
-2.163974765896e-05
-3.92371984702936e-05
-1.99007128620469e-05
-1.91765673818833e-05
1.09300520895019e-05
-2.92152932111095e-05
4.82776591065357e-06
-1.21594507969161e-05
-3.03462857272975e-05
8.31134904980805e-06
-7.23653822582689e-06
-1.80460723648884e-05
-2.4742162119009e-05
1.70161069879324e-08
-3.73619672390786e-05
-3.28316503719061e-05
-2.55818490768277e-05
-2.94143522156227e-05
-4.68846278138129e-05
-5.61932394409472e-06
-2.30487777063701e-05
-8.22416398473382e-06
-2.19872610140312e-05
-5.56016562199984e-05
-1.22549336012782e-05
-3.04464077737606e-05
-1.5063568101532e-05
-1.94499454891096e-05
-7.57997345156464e-06
-2.49389866878836e-05
-2.57898528858158e-05
-3.03160004902201e-06
-5.09677635707055e-05
-1.67064447459063e-05
-3.94741378988952e-05
-8.94088245960794e-06
-6.57424263649896e-06
-7.12884169816256e-06
-3.16161006879196e-05
-2.79950393535188e-05
-3.06596735375255e-05
4.33749956983439e-06
-3.5505759236737e-05
-1.52171118260503e-05
-9.46521340745736e-06
-2.03669518922418e-05
-1.71748883431427e-05
-3.81784743286716e-05
-3.81463456688712e-05
-6.96468228470939e-06
-6.95503013524782e-06
-7.91786054093321e-06
-1.46293673431312e-05
-1.99395210378114e-05
-4.25229008652427e-05
-1.18769252420529e-05
-3.74616634030149e-05
-2.91727136581886e-05
-1.56379292660391e-05
-1.40304461809181e-05
-1.41038975091933e-05
-3.8929868641545e-05
-3.17510698808303e-05
-1.1171640413206e-05
-1.36177293929342e-05
-2.60330737796552e-05
-7.54044520280222e-06
-6.71862760072886e-06
-2.31926415298752e-05
-9.35598353512043e-06
-2.53215415110753e-05
-3.70598037284779e-05
-9.34157141642522e-06
-2.31724322993462e-05
-5.75997211041048e-07
-2.19356132921192e-05
-3.22560591661867e-05
-1.81989733867335e-06
3.09374682532079e-06
-1.8772011837843e-05
-3.67253982966436e-06
-4.15059160369432e-05
-2.80642067245676e-05
6.26606987713666e-06
-2.25487084387915e-05
-6.79390439355915e-06
-2.99158502844445e-05
-3.88920372822515e-05
7.56980858655299e-06
-1.45797355788154e-05
4.1976434584025e-06
-2.25175783699174e-05
-3.08862107178588e-05
1.17311224422505e-05
-3.30050403908883e-05
-1.96350924790589e-05
-4.98917738573401e-06
-2.39451039679848e-05
-3.25984575386832e-05
-1.31263828799089e-05
-2.2624811852141e-05
-2.19325938524431e-05
-2.06332227553766e-05
-3.07146489398631e-05
-3.62160837224882e-06
-2.21529584660999e-05
-9.33730135310825e-06
-1.02432965122963e-05
-4.43020919197032e-06
-4.06475110508052e-05
-1.58802446566413e-07
-3.4813018991508e-05
-1.42010833806322e-05
-2.25961836229085e-05
-1.20147034618675e-05
-4.60446702853574e-05
-2.16144125914851e-05
-3.41307704088813e-05
-2.68434748572391e-05
-3.8441771102358e-05
-1.34046814855227e-05
-3.29000808004762e-05
-3.30621791562128e-06
-1.32062241986389e-05
-2.55520517544154e-05
-1.52114130533468e-06
-7.0101517744091e-07
-4.02363476833844e-05
-2.47276994403465e-05
-3.68917666341874e-05
-1.77058348836221e-05
-3.79422027852792e-05
-3.11071992701813e-05
-2.3737780944964e-05
-2.19973174106735e-05
-1.49129220114598e-05
-2.09187713074948e-05
-1.78252255722989e-05
-3.10897716421867e-05
-1.37050783936e-05
-5.20436422575587e-06
-2.56927129827248e-05
-2.12475423862521e-05
-1.93877418811997e-05
-1.99163798658045e-05
-2.53528765733352e-05
-3.1035818100321e-05
-3.26743827047179e-05
-9.81908248340957e-06
-2.51904513729647e-05
-2.10883436772074e-05
-3.17519423077132e-05
-9.22912220147306e-06
-2.06073886700419e-05
-6.96281561968717e-06
-7.91185617125977e-06
-1.07164439701247e-06
-2.70131026328865e-05
-3.37297771912516e-06
-2.76824052712901e-05
-9.44796350402177e-06
-2.26873505180872e-05
-2.27970857219455e-05
-1.22894573229056e-05
-1.54658173485599e-05
-2.56580663847473e-05
-3.87800644485056e-05
-1.94285821538942e-05
-2.93431282615084e-06
-3.04504088771777e-05
-1.42826386186848e-05
-3.09852105699916e-05
1.49416307181443e-05
-6.4738439323012e-06
-2.77825114160586e-05
-2.64694392505852e-05
-3.71689376434274e-05
-7.54980999800779e-06
-3.44311578645647e-05
-2.6335805110945e-05
-1.80056836373257e-05
-2.13420931539388e-05
-1.85246808697001e-05
-2.26854784770156e-05
-2.01602685466728e-05
-2.23779450762934e-05
-2.57263047273968e-05
1.15343169720453e-06
-2.28066635202328e-05
-3.54528873182244e-05
-4.17786387473706e-05
-1.50108453556007e-05
-2.74236748679167e-05
-1.71947946380019e-05
-1.55886835518339e-06
-5.55045191833707e-06
-8.27884786900149e-06
-3.03388003622401e-05
-2.42491637723063e-05
-1.75253686994218e-05
-1.87481137967465e-05
-3.59583209070591e-05
-9.30378968824602e-06
-1.41007650226227e-05
-1.87943945379554e-05
-1.56909819417762e-05
-3.64182271938491e-05
-1.46865032199207e-05
-1.19296038225987e-05
-2.65873889564656e-06
-2.78734357280784e-05
-2.42547398488647e-05
-9.10920567228868e-06
-6.35101556873758e-06
-2.18865562308098e-05
-1.88009303954606e-05
-4.26862293677863e-05
-2.49599886831427e-05
-2.91891400903268e-05
-9.69888708128883e-06
-6.40244923471881e-05
-1.59415416164027e-05
-1.83630707538023e-05
-1.72218038433058e-05
-1.67804840552672e-05
-7.36141493991902e-06
-5.47874577768042e-05
7.29390427408339e-06
-3.54069845859094e-06
-1.00779357532791e-05
-1.91740607554806e-05
-1.02822691008643e-05
3.24013823034399e-06
-2.38591982742532e-05
-1.80916229517514e-05
-4.00658635410815e-05
-2.52575033127146e-05
-1.81593548727885e-05
-9.50698311689431e-06
-3.21198619807476e-05
-2.54984966880122e-05
-1.31812750405115e-05
-5.26990335121696e-06
-4.41601242193585e-05
1.03863950790711e-06
-4.07017770891821e-05
-1.88215367367224e-05
-3.11252048427228e-05
-2.48418861114532e-05
8.36957607670377e-06
-1.93466336741571e-05
-3.19291976136788e-05
-3.04637735533385e-05
2.55766303503406e-06
-2.29724526986438e-05
-9.79358283435446e-06
-1.57387440735249e-06
-1.4603108514716e-05
-1.46068443268511e-05
-3.24363700310745e-05
-3.40147392574674e-05
-4.89444658465552e-05
-2.27805409125844e-05
-1.96777787318663e-05
-8.68222347043937e-06
-2.57585416396281e-05
-2.62858277072409e-05
-3.4288952774799e-05
-3.08777178898173e-05
-3.20149764119332e-05
-1.60921991516855e-05
-1.07532413844286e-05
-2.43400664526268e-05
6.5325113374627e-06
-3.79760558184645e-05
-4.7836374325315e-05
-2.86841543119734e-05
-1.00564655482814e-05
-4.32240281506966e-05
-2.52211374187353e-05
-1.76339354579107e-05
-1.838720338337e-05
-1.39185663740373e-05
-2.8471163929051e-05
-3.91532932652e-05
-1.60581809755693e-05
-2.78663623143902e-05
-2.66574445881625e-05
-1.41118700755933e-05
6.53042287174452e-07
-1.31351859949378e-05
-1.50317169413454e-05
-3.32188809390404e-06
-8.65886728417879e-06
-4.60889218485889e-05
-2.45231688750083e-05
-9.44846203178053e-06
-2.88957762124169e-05
-2.43258579386302e-05
-1.76922522858332e-05
-3.31043950576683e-05
6.89949571208129e-07
-2.11538351348782e-05
-3.05801683450174e-05
-2.73665594244993e-05
-1.47365596405829e-05
-8.5482513054801e-06
-1.50049624191089e-05
-3.82979404186126e-05
-1.71896436725028e-05
-1.46999555445247e-05
-7.76062639684375e-06
-1.36878713933231e-05
-1.21317307354527e-05
-5.31305961284669e-05
-3.87837862172816e-06
-1.20616219520828e-05
-1.78839164502422e-05
-1.02624721408379e-05
-1.28119518319018e-05
-1.24221781918674e-05
-1.31810993929459e-05
-2.64988772030864e-06
-1.9554704919983e-05
-3.60210084081011e-05
-1.86537007605671e-05
-4.61612573053745e-06
-4.29615565857682e-05
-1.19819226212726e-05
-1.10376342794812e-05
-2.8216635135727e-05
-9.6777197050378e-06
-4.05886224153824e-05
-1.75498967728333e-05
-1.7630272819059e-05
-3.32586153809776e-05
-1.89281122456691e-05
-2.55508982326496e-05
-1.71055607849948e-05
-1.65138288866348e-05
-1.80540942097882e-05
-1.27474607218398e-05
-3.08375326887676e-05
-3.09319671497586e-05
-4.47660339159041e-05
-1.58291928324365e-05
-8.77956441539982e-06
-2.22033470225221e-05
-9.37095140991978e-06
-1.41867970738395e-05
-7.22632282388919e-06
-4.82847711759491e-05
-3.1930482991403e-05
-3.00223107994644e-05
-3.80950236046573e-05
-3.37672399195321e-05
-2.42720894498134e-05
-3.09251806906665e-05
-1.81490471805645e-06
-2.83549102159767e-05
-1.80434949015756e-05
-2.11097380927697e-05
-2.56570069267199e-05
-2.68601911308268e-05
-2.52418782844202e-06
-8.73462050284341e-06
-3.24673117298481e-05
-1.46051842006789e-05
-2.21057561646497e-05
-3.19963310289711e-05
-7.28587588961625e-06
-3.14913156847878e-05
-2.58865136547906e-05
-2.44193941354869e-05
-1.14604169952366e-05
-1.72642277899396e-05
-1.36994408264967e-05
-1.8290225819537e-05
-1.04925745893084e-05
-1.18175715990169e-06
-3.28077293231172e-05
-4.35539365690378e-05
-2.9920185638206e-05
-1.13647036562372e-05
-1.53247323342246e-05
-3.82398874948803e-06
-2.62407356144281e-05
-2.37753959159119e-05
-3.07259439490597e-05
-2.65014922162387e-05
-2.10389151113492e-05
8.25214249825984e-06
-4.35216472901012e-05
-2.30724888699739e-05
-3.72654372610098e-05
-3.22514707320003e-05
-2.17400975624335e-05
2.46329272582399e-06
-3.13523881109262e-05
-1.50128086007287e-05
-1.5741715705356e-05
-1.41232347464923e-05
-9.46523875686419e-06
-1.41013392112077e-05
-2.05800014290077e-05
-2.84276026638875e-05
-3.21446104117603e-05
5.95601238990451e-06
9.32935922913758e-07
-6.67981349714023e-06
-2.14117841741792e-05
-3.20475355313371e-05
-2.45349919193451e-05
-1.9964912499452e-05
-2.98603438150807e-05
-9.39903256101459e-06
-2.35928377120455e-05
-1.55538862717215e-05
-1.48745523461662e-05
-1.23237111179598e-05
-1.92010806710675e-05
-2.51397837568324e-05
-1.47739852776772e-05
-3.06461905850847e-05
-2.96472622384975e-05
-4.88012434803167e-06
-3.57098200200392e-05
-2.32475123513721e-05
-1.2842222119774e-05
-1.30948176590577e-05
-1.85119367105568e-05
-3.58377827635701e-05
-7.25364125956458e-06
-3.97517655000671e-05
-2.66472539142588e-05
-9.10926438875905e-06
-1.10013715968388e-05
-2.09908129901402e-05
-4.70885955924358e-05
-1.72177416715557e-05
-1.38870102150262e-05
-4.8047334085285e-05
-2.90019262897014e-05
4.38015714389966e-06
-8.43438611005806e-06
-2.44548100057522e-05
-1.35009134042265e-05
-2.96787006995975e-05
-2.4268568805161e-05
-1.05191968559117e-05
-1.01545641201609e-07
-2.58404843615075e-05
-1.35051828712077e-05
-3.52550362274079e-05
-8.96470323099903e-06
-4.20530774621862e-05
-2.30530755477497e-05
-7.51323321209764e-06
-1.31875837294253e-05
-3.31636703197166e-06
-1.54453815129622e-05
-2.52135050270638e-05
-2.95142899772277e-05
-1.50970147488819e-06
-1.63686701177363e-05
-2.46844478518725e-05
-1.99084260625603e-05
-3.15758234118339e-05
-1.36952937743477e-05
-9.371742087915e-06
-3.6068416255082e-05
-2.48250842712295e-05
-1.72777983079471e-05
-4.83956889465658e-05
-2.14552575228522e-05
3.14366935424769e-07
-2.39257032936848e-05
-1.62511895760403e-05
8.73334716120611e-06
-1.18687028526422e-05
2.58141306849617e-06
-1.4678063945654e-05
-2.94771543513006e-05
-1.76380184569039e-05
-2.65116733123129e-05
-3.66569064996949e-05
-1.63631505469185e-06
-3.06723511948821e-05
-3.29483510830179e-05
-4.92743062657036e-06
-3.21444583149086e-05
-4.02143893417698e-06
-2.05430285118768e-05
-4.85776935714686e-05
-1.9199302017961e-05
-1.52266772768073e-05
-3.61959859627124e-05
-1.41127595877772e-05
-1.53737059897809e-05
-2.17794246644678e-05
-2.4983525121783e-05
-1.84549384422274e-05
-2.18589375017345e-05
-3.40786150186345e-05
-1.68374756880144e-05
-2.91684738853935e-05
-3.14869859445988e-05
-1.43379210839537e-05
-3.35302832195986e-05
-1.39561751191949e-05
-2.39873146403871e-05
-2.36847375157172e-05
-1.29756039446588e-05
-3.3859708170571e-05
-7.80870873039751e-06
-1.64257572481866e-05
-2.84634646078936e-05
-2.81244891679046e-05
-1.63054963342802e-05
-1.59811452237711e-05
-2.42939625183049e-05
8.03117644513389e-07
-1.97758378131603e-05
-9.33595474163308e-06
-2.40480750053261e-05
-3.55002422217375e-05
-1.2103211759718e-05
-7.33425439298832e-06
-8.44279062572445e-06
-2.60489610361465e-05
-2.75000660799937e-05
-1.29486344006538e-05
-1.50520994739852e-05
-1.48804860381012e-05
-5.96316573008984e-06
-2.38962164922254e-05
-1.9448308249336e-05
-8.93481088366525e-07
-7.14843071790174e-06
3.01729997171514e-06
-3.88931569257661e-05
-6.60596548767471e-06
-1.12279499939759e-05
-3.65546308114907e-05
-8.73575921590475e-06
-1.39304802767586e-05
-1.31624778846925e-05
-4.11030535128696e-05
-1.28367784415631e-05
-1.33693532327284e-05
-2.16046850697183e-05
-2.50341626509699e-05
-1.09376516338057e-05
-7.2951339314644e-06
-1.55333481747158e-05
-1.28801372826672e-05
-2.00582278049756e-05
-1.27537073728805e-05
-1.41736092638313e-05
-1.98638261184405e-05
-1.31055343582978e-05
-1.44893994731011e-05
-1.38780364543625e-05
-4.28145595723338e-06
-1.48823459059187e-05
-1.99297846009205e-05
-2.15283231487867e-05
-1.083217244969e-06
-1.71100726749587e-05
-2.02052479132955e-05
-1.30321998919781e-05
-2.11034565895475e-06
-3.04426716013746e-05
-2.18409273594185e-05
-2.19430289546818e-05
-2.72845336141496e-05
-2.17651160647518e-05
-4.34721206715618e-05
-4.05577633705051e-05
-5.43750466055922e-06
-3.04216705719684e-05
-1.41145696282309e-05
2.81622738560127e-06
-4.89465342354735e-06
-3.04442749025245e-05
5.2934518973777e-07
-2.23023166713659e-05
-3.99337768822458e-05
-2.75066656526842e-05
-1.50406377969325e-05
-3.13461521966544e-05
-1.7658480487885e-05
-1.29192984799206e-05
-1.45987141397366e-05
-1.11217630697365e-05
-1.21917451359424e-05
-8.23811149930144e-06
-1.22876031696305e-05
-4.027077792085e-05
-2.50430036867654e-05
-3.07482400005989e-05
-4.1504799116334e-05
-3.53594830194415e-05
-4.64951771465395e-06
-3.05396306689248e-06
-2.65312104552754e-05
-1.80849192405541e-05
1.24842487867653e-06
-2.52888738268027e-05
4.01373748752184e-06
-2.10210915611626e-05
-3.59318861683914e-05
-2.4624820511592e-06
-1.44409680708816e-05
-1.84040097892719e-05
-3.13034841131992e-05
-3.01176073656337e-05
-3.88037025483955e-05
-8.86000305746346e-09
-6.96850302940241e-06
-1.71242166408987e-05
-1.13467506568333e-05
-1.99709098892578e-05
-7.07534317463867e-06
-1.18332251679306e-05
-7.34707193323073e-06
-2.14781754541444e-05
3.26294060049878e-06
5.40687461616589e-06
-2.72173435541668e-05
-1.48122495900137e-05
-1.69500439794482e-05
-3.10768422476886e-05
-2.33727876597035e-05
-1.56639504998658e-05
-2.5090969822775e-05
-2.7180242853099e-05
-2.56214646310349e-05
-7.65349164551837e-06
-1.4537933429323e-05
-1.55594742694656e-06
-1.36491021646693e-05
-3.45217114422636e-05
-2.37347244555976e-05
-3.15263876906385e-05
-1.10896896713011e-05
-3.16472804026242e-05
-9.58742383239726e-06
-2.89848444144458e-05
-2.2373888895774e-05
-2.67418285696002e-05
-2.91767952859482e-05
-1.46188106628933e-05
-2.80185756088147e-05
-5.91811666591168e-06
-2.81388511637111e-05
-9.72132376195879e-06
-8.52537384372638e-06
-1.56624805319375e-05
-1.58787642454333e-05
-5.41453580967183e-06
-4.51610312573784e-06
-9.76431412026466e-06
-4.38345770154128e-05
-2.85563914038783e-05
-3.82236271560387e-05
-3.05108791737606e-05
-5.05425058002264e-06
-2.73394750285183e-05
-1.82781775126206e-05
-2.56359491784591e-05
-3.71702803738314e-05
-1.71972943907707e-05
-1.72110356784326e-05
-3.90753830183175e-05
-6.10232756315259e-06
-1.39086948506094e-05
-3.96285581616584e-05
2.82554230484838e-07
-1.87376617334121e-05
-3.35433685984316e-05
-2.60928295477619e-05
-4.53175336211323e-06
-3.00842024452942e-05
5.50014699839752e-06
5.87150935846353e-06
-1.80812857133717e-05
-2.9288275856602e-05
-5.55415021950248e-05
-5.05593379169683e-06
-2.4614444431369e-05
-2.77164190480007e-05
-2.55799067545772e-05
-1.56269177580351e-05
-2.20775593307941e-05
-2.93254884889824e-05
-1.89849996779201e-05
-7.30909839468204e-06
-8.5412824793496e-06
-7.71399131363145e-06
-1.75360618045575e-05
-4.88746324147461e-05
-1.77578730696869e-05
-3.65239817585167e-05
-2.50647074291964e-05
-1.78940270447988e-05
-1.53901534029183e-05
-4.13574194697343e-06
-2.25788490287894e-05
-2.70360572347877e-05
-2.48658933194814e-05
3.4436323418617e-08
-2.83459030129977e-05
-4.85949063189393e-06
-1.67612423842194e-05
-3.33612861821587e-05
-1.28841834190069e-05
-1.24480208394562e-05
-1.27487838753277e-05
-2.20967822326132e-05
-1.94023323330165e-05
-1.93029997582196e-05
-3.63939756742137e-05
-1.64970571995657e-05
-2.11315226304735e-06
-5.2276998141505e-06
-3.93394507632537e-05
-2.76329795585228e-05
-1.67798132359635e-05
-2.44932992144651e-05
-8.42979934205327e-06
-3.76322648294337e-05
2.47560068203449e-06
-1.08286646960852e-05
-4.98250046461316e-05
-2.50452694671127e-05
-1.12440531604566e-05
-1.53289487114832e-05
-2.2753742425174e-05
-2.20536089579221e-05
-2.95950371792096e-05
-5.86586359375993e-06
-1.184700797776e-05
-9.66001869604613e-07
-2.99074659334684e-05
-2.54643932262248e-05
-1.03332059369327e-05
-1.43493901257167e-05
-2.19696751348169e-05
-2.70483311604688e-06
6.58687378419394e-06
-2.81573735504873e-05
-4.15822692502872e-05
-3.68602612689118e-05
-3.1471668171088e-05
-1.98652396441351e-05
-3.29822550766484e-05
-2.51408103524396e-05
-1.07711654002719e-05
-4.20128791092158e-07
-4.10487110854225e-05
-3.12913859432954e-05
-9.44428023251039e-06
-2.81451522474726e-05
-2.88251047900768e-05
-8.37041066451974e-06
1.22299296025794e-05
-2.59315756506065e-05
-1.99540828854188e-05
-2.46689478898326e-05
-3.05152476383812e-05
-3.08745707567802e-05
-1.96953542439492e-05
-3.0130134398388e-05
-2.03398790217962e-05
-1.03123266165373e-06
-2.4094208489931e-05
-1.5953027660274e-05
-4.72497827461127e-06
-2.52673988824809e-05
-2.81116612895347e-05
-3.91369778412515e-05
-1.8032767968491e-05
-3.66452851176161e-05
-9.53312956555362e-06
-2.09818290641865e-05
-2.83926331173655e-05
-4.63691413981167e-06
-3.29148490100541e-05
-1.92803106822884e-05
-1.30453146790082e-05
-3.67631401911883e-05
-2.45856021747341e-05
-3.05445521538125e-05
-1.16266341437557e-05
-1.24982619612243e-05
-1.4963553424185e-05
-2.64710343845689e-05
-2.48289029883664e-05
-1.8447648611959e-05
-1.7011748765335e-05
-3.16737236148927e-05
-1.19604977934231e-05
-3.45515188561957e-05
-4.91520281262472e-06
-6.38792134045598e-06
-4.59096168977918e-05
-3.31421221994986e-05
-1.17346718010522e-05
-1.57581683637929e-05
-2.89975327056048e-05
-3.58075933054826e-06
-4.35647838311594e-05
-4.11012569525781e-05
-2.40720863701073e-05
-3.1420120100657e-05
-1.82037164275041e-05
1.85384210766498e-06
-1.74688239945145e-05
7.24684861762443e-06
-2.5795192065522e-06
-1.54092121021876e-05
-1.59507157468888e-05
-2.62932281497564e-05
-2.76542197277882e-05
-5.32420362001474e-06
-1.00476335574243e-05
-1.06696903785575e-05
-6.86108626403806e-06
-1.1889810092509e-05
-1.55093009514542e-05
-2.03791771616113e-05
-3.03051934471335e-05
-2.96835594792181e-05
-2.89612372479333e-05
-1.43165056595156e-05
-2.1145359402575e-05
-3.3406861600592e-05
-2.43309902738217e-05
-1.00360393182098e-05
-9.30975139213921e-06
-4.7393273043381e-05
-5.62802875736632e-05
-2.36727490442222e-05
-2.22810481723608e-05
-1.7975942002054e-05
-1.17155602125754e-05
-3.1877583547126e-05
2.49545913603856e-06
-3.35566223228725e-05
-1.94555450871752e-05
-1.76104359185959e-05
-4.99603885313216e-05
-3.50608405598195e-05
-3.03084615679005e-05
-2.76878275535858e-05
-2.22345140634947e-05
-2.22377790591362e-05
-2.69125392257091e-05
-2.23799341774013e-05
-1.86549832325598e-05
-2.71816500387901e-05
-3.11543573266969e-05
-7.79495636773152e-06
-2.91299410012006e-05
-3.74840526807651e-06
-2.63868033317168e-05
-1.31189852339503e-05
-2.34908263184473e-05
-1.07294071273058e-05
-3.29864921166758e-05
-3.02714914405571e-05
-4.68162019858642e-05
-1.38706104271488e-05
-4.24494572752443e-05
-5.06037994694914e-06
2.53478030925288e-06
-2.13636900275041e-05
-7.39515548877451e-06
-1.30628528701222e-05
-3.17873649196761e-05
-2.68573533099253e-05
-3.01290249280972e-07
-1.88395840932058e-05
-6.23296361524098e-06
-1.69123155459041e-05
-3.1061189625072e-05
-2.87866375015156e-05
-1.98685876132411e-05
-2.93526076292006e-05
-3.53489668409074e-06
-6.12777725437209e-06
-3.73792641450396e-05
-2.81290156244085e-05
-1.20647254774162e-05
-1.66782188019768e-05
-2.39362775822274e-05
-3.16758650537113e-05
-1.21466258436924e-05
-6.41270697235357e-06
-1.6575208729062e-05
-4.87891767088208e-05
-1.73059720753541e-05
-1.43382311052104e-05
-2.58746829638612e-05
-1.76567140428172e-05
-3.23352736168361e-05
-3.22727686976463e-05
-2.72244255559026e-05
-1.72722971576235e-05
-3.66369251727591e-05
-1.9365578781644e-05
-2.74904719102573e-05
-1.48459289978496e-05
-2.1655779728926e-05
-3.20263328327336e-06
-2.493240606333e-05
-1.0143482753266e-05
-2.19339068289843e-05
-1.70686159514208e-05
-3.87111575835841e-05
-2.25098328225864e-05
-1.94513955121509e-06
-2.99178608258059e-05
-2.13689989630569e-05
-3.17810870612234e-05
-3.37453822576589e-05
-2.87547051969418e-05
-1.90496331203285e-05
-2.28283149278535e-05
-1.88090835819572e-05
-3.93558295088995e-05
-3.72256443623611e-05
-6.62761081135551e-06
-2.18042001012332e-05
-3.70547728511625e-05
-1.55817246442815e-05
-1.2913919753949e-07
-3.0726133405254e-05
-1.79269663241136e-05
-4.26233524126405e-05
-2.34975154714209e-05
-2.92889167515531e-05
-1.92984657372889e-05
-8.17056631533726e-06
-4.12850554940029e-06
-2.58128593375259e-05
-2.0600292169731e-05
-1.20033561661832e-05
-2.54055988279834e-05
-3.30700809510125e-05
-3.25878171740345e-05
-1.0338442068221e-05
-3.68638727545154e-05
-8.67924405949995e-06
-3.13997892367947e-05
-2.18357155617411e-05
-3.41044578566055e-06
-4.9504348852368e-06
-3.46501005377393e-06
-1.44850456159758e-05
-2.21813076946509e-05
-1.78037152863568e-05
1.85317955635044e-06
-4.31467244465688e-05
-8.55476436269806e-06
-2.40498693802552e-05
-1.42192457815931e-05
-2.16909488205112e-05
-2.12221506786229e-05
-2.57637389410625e-05
-5.23323905360691e-06
-1.96815487126958e-05
-4.56040902731155e-05
-2.72376035696071e-05
-6.7377583081278e-08
-1.21735486542138e-05
-2.48521570571188e-05
-2.36165148120355e-05
-2.11548708108394e-05
-2.18552208353301e-05
-3.36237761018526e-05
-1.82969574152979e-05
-1.37837911752614e-06
-4.80603162747389e-05
4.30351104339805e-06
-2.19000259154455e-05
-4.64603586594392e-05
-1.58480447887937e-05
-5.06664615750076e-06
-3.08891011282144e-05
-3.72308209301258e-05
-1.49246830875584e-05
-2.72257422992526e-05
-3.79620674028822e-05
-1.86569381378902e-05
-7.14323965027297e-07
6.20760358076082e-06
-1.43924914042524e-05
-3.41759711195971e-05
-3.21341878666611e-05
-2.86428191570101e-05
-9.13364304688939e-06
-1.55520241022293e-05
-7.19882765331997e-06
-3.91774323921417e-05
-2.55251423126653e-05
-8.2863382055254e-06
-1.96014943822397e-05
-7.11342115842649e-06
-2.77313928044213e-05
8.53829143916533e-07
-2.3843499962837e-05
-4.33300993908127e-05
-3.64427406838234e-05
-5.5491146080055e-05
-2.94762944180574e-05
-2.5500875421254e-05
-2.58063264478396e-05
-5.09420072697001e-05
-1.77587075539206e-05
6.61776063848866e-06
-3.1313711442001e-05
-1.05918978318264e-05
5.14187522793494e-06
-1.96605342159612e-05
-5.88383848986758e-06
-1.13708659802617e-05
-7.97942647983926e-06
-2.41677525930819e-05
-2.05963643565108e-05
-1.39260848330552e-05
-1.01394041040667e-05
-3.57874053310207e-05
-1.72249264862699e-05
-1.77677670751758e-05
-1.30723384003413e-05
1.99565448003845e-06
-2.03389689776544e-05
-4.27355342527339e-05
-2.20352370027356e-05
-1.03202694909506e-05
-1.54753812411394e-05
-4.817166539366e-06
-8.45282845701408e-06
-1.27291680438249e-05
-1.42134381737573e-05
-1.69508017424185e-05
-1.69477072573284e-05
-5.1188238487375e-05
-2.74222738311964e-05
-8.70874006528783e-06
-2.08593210568587e-05
-2.2756443225558e-05
-9.9618258261093e-06
-1.57535229325169e-05
-1.39832070348943e-05
-2.06983811639002e-05
-3.2597328747183e-05
-3.14562864018938e-05
-1.02523840807594e-05
1.08039335111261e-05
-1.18331362734718e-05
-2.8339082773832e-05
-2.04914860315727e-05
-3.6845882557648e-05
-3.87716971667672e-05
-1.90077449540362e-05
-8.09183293451867e-06
-2.71842779508319e-05
-3.26732370533745e-05
-3.05923638594682e-05
-2.25983778436195e-05
-3.5991194835751e-05
-4.43897837207339e-05
-3.51936833411347e-05
-1.79482089450009e-05
-3.86933129848271e-05
-2.01694728508285e-05
-1.81757980459989e-05
-1.97055415466918e-05
-2.98173143581636e-05
-8.19488747556818e-06
-9.76869458185608e-06
-1.60489813548633e-05
-2.65201750671435e-05
-1.92777581981406e-05
-1.82152482530222e-05
-2.42592911517793e-05
-1.61694142994815e-05
-1.85470241675047e-05
-2.4610348212096e-05
-2.81640613462251e-05
-1.36605828845984e-05
-1.11844534198291e-05
-5.66715441781768e-06
-3.45867445728157e-05
-1.00403093925606e-05
-1.32345399382736e-05
-3.8547026038732e-05
-2.60699501697871e-05
-4.14377372609309e-05
-2.57374426603953e-05
-2.84226856355039e-05
-7.61519812250796e-06
-2.31938772972042e-05
-1.58658734692553e-06
-1.58672003247999e-05
-1.97699425411388e-06
-3.10399891921023e-05
-8.55073794666184e-06
-8.58797015088049e-06
-3.25198147403633e-05
-2.02952668040375e-05
-2.26932315019533e-05
-3.699998253386e-05
-1.92108544294128e-05
-4.93318195540331e-06
-2.30479578247352e-05
-7.52335588278262e-06
-3.01174687818462e-05
-2.68186980021673e-05
-1.44040734308219e-05
-4.65349395787438e-06
-4.47518924061725e-06
-2.82634744858478e-05
-2.92798899002941e-05
-2.84061840944781e-05
-1.38302146062502e-05
-2.20705184145855e-05
-2.93754493167368e-05
-1.39769030299572e-05
-2.50785742810341e-05
-2.43842651622831e-05
-2.70169787844402e-05
6.29723543567628e-06
-9.13764403135599e-06
-8.66686692676741e-06
-1.86737816871114e-07
-2.10312520378521e-05
-7.97145540597474e-06
-1.01187195876812e-05
7.95999239673239e-06
-1.37414212392465e-05
-3.59540827086234e-05
-2.62053696636563e-05
-1.59117292018307e-05
-3.35687992577312e-05
-3.83967737700977e-06
-2.21837650866237e-05
-2.9877173509643e-05
-3.39185445123301e-05
-1.71639140784086e-05
-3.5846609214559e-05
-2.59630028121661e-05
-9.04693787515259e-06
-2.97910391482562e-05
-2.55543403029061e-05
-4.16325620244075e-05
-5.28087612512628e-07
-1.41222120846494e-05
-1.98688079437577e-05
-3.85485881522172e-05
-2.72915747010302e-05
-2.51349605131691e-05
-3.10861919907912e-05
-1.76174428029739e-05
-2.93622636708002e-05
-1.7432021328251e-05
-2.6706678598895e-05
2.19282544826694e-06
-5.2310154533429e-06
3.91475225591888e-06
-2.15152514528129e-05
-8.80525116090248e-06
-2.0185999364901e-05
-2.30256827576282e-05
-3.99487481302228e-05
-1.51765333970661e-05
1.46727148822057e-06
-2.96079122084024e-05
-4.70410947824064e-05
-1.55269126614071e-05
-3.0097104169106e-05
-1.7379408509694e-05
-1.10636697878541e-05
-5.17134491491587e-06
2.31828849522088e-06
-2.01703349097904e-05
-2.27685274374197e-05
-5.79712178617503e-06
-2.58430640698645e-06
-2.11156759601147e-05
-2.13265393793737e-05
-1.47508431836765e-05
-2.78735641541492e-05
-2.59867245353655e-06
-1.61771597033231e-05
-2.57838428944602e-05
-2.65710943778672e-05
2.64483401611848e-06
-4.33739876745901e-05
-2.82827749123744e-05
-2.23592382237423e-05
-1.98942351065402e-05
-2.16729276843438e-06
-2.52906347412698e-05
-3.61087832224321e-05
-5.26617887299624e-05
-1.17083134408841e-05
-2.61457563647442e-05
1.20431407525014e-05
-3.30952462067463e-06
-2.41242024153678e-05
-7.00760256539846e-06
-2.98290736825237e-05
-3.53211767534173e-05
-1.11822796398356e-05
-1.40785754745614e-05
-1.51149031607321e-05
-2.20501443795655e-05
-4.53648844750224e-06
-2.49259583441525e-05
-2.34365598228655e-05
-3.48099066754426e-05
-1.48983384807221e-05
-2.10467669584422e-05
-2.44013766199654e-05
-2.41937306767464e-05
-9.87649560272434e-06
-3.52024437813596e-05
-1.22855051363858e-05
-1.0118699511635e-05
-1.03511144642213e-05
-1.48539580820034e-05
-1.64143090684511e-07
-2.92792138141393e-05
-5.06546106308654e-07
-3.51603483055406e-05
7.40771165755829e-07
-1.24921260181796e-05
-1.39865161407176e-05
-2.75292551747131e-06
-2.39025607578435e-05
-3.04650854417093e-05
-1.33462685681053e-05
-1.11518081729648e-05
-6.48999639296956e-06
-2.84484304365438e-05
3.89065187031037e-06
-4.69156052487402e-06
-2.31499761354358e-05
-2.27224751650971e-05
-1.2074927853248e-05
-2.03396072036672e-05
-1.94893577838595e-05
-1.85403997356811e-05
-1.56685133556114e-05
-2.7521319480687e-05
-1.06942081176422e-05
-2.20040600084733e-05
-2.45468290138194e-05
-2.7383309527296e-05
-2.36456955734894e-05
-3.71899025214162e-05
-3.96179019219986e-05
8.97790764567359e-07
-2.38301155735541e-05
-1.44609627087201e-05
-2.54305370421433e-05
-1.82206373703071e-05
-1.56968852224383e-05
-2.61500599483078e-05
-2.90565740470024e-05
-2.06344107715155e-05
-2.48768410141277e-05
-2.05596309360627e-05
-2.61177388644821e-05
-4.47463844457285e-05
-2.53824839962911e-05
-2.53400557850909e-05
-2.6299477910132e-05
-7.62384652952651e-06
-1.85469022146622e-05
-4.64619713628759e-06
-4.74291881782841e-05
-8.57704370536882e-06
-1.38720311610471e-05
-2.85337845283893e-05
-5.97590711646146e-06
-2.8680185624012e-05
-1.9385482506136e-05
7.34334034292581e-06
-3.31712288478352e-05
-3.61598283259209e-05
-1.31169943857501e-05
-2.10377524429577e-05
-1.85553227679694e-05
3.38052818489873e-07
-4.31485576831433e-05
4.54152743617447e-06
-3.35455188558237e-05
-9.04937820389126e-06
-3.37701217369081e-05
-1.59518785864235e-05
-1.51512919856766e-05
-1.81172582733834e-05
-2.01051631388724e-05
-3.42160240222883e-05
-2.95535424063451e-05
-3.0490463751895e-05
-1.34474198838615e-05
-2.16043432433405e-06
-3.06909080663483e-05
-3.29196407284909e-07
-3.22689398964052e-06
-1.78129047034449e-05
-1.33581165812505e-05
-1.89734924263879e-05
-4.0406240934171e-05
-2.00029975794877e-05
-2.30516913288134e-05
-3.05768592297319e-05
-2.73100239249167e-05
-2.6201535327428e-05
-5.20614777619774e-07
-2.11411237645995e-05
-1.04129476401008e-05
-2.87831669933182e-05
1.00108942355838e-06
-2.17904118004783e-05
-3.38126528179845e-05
-1.8924527393614e-05
-3.88450497991861e-05
1.7904334034479e-06
-1.58406658333865e-05
-2.18835507605981e-05
-6.4973582896937e-06
-1.00545382798121e-05
-1.60892481453666e-05
-3.31578303294859e-05
-9.60801853114859e-07
9.22093680663658e-06
2.89249425672555e-06
-8.64341728566597e-06
-3.93478175384435e-06
-1.61557759088348e-05
-3.32792426171366e-05
-2.859866292109e-05
-2.28020571042691e-05
-5.84699372863316e-06
-2.17544983849347e-05
-3.79565733665781e-05
-3.15080290949216e-05
-2.74471435474179e-05
-2.9789667680235e-05
-2.46449044379199e-07
-5.75381679568905e-06
-2.21768184765296e-05
-1.35018226516982e-05
-3.04181657418258e-05
-1.74685245374315e-05
-1.2004920695519e-05
-2.34231191563901e-05
-2.20822947445313e-05
-3.05629907915911e-05
-2.17376609762126e-05
-1.97777896729778e-05
-1.50025439640745e-05
-1.21844892092222e-06
-1.45581286691687e-05
-2.6817097942567e-05
-1.12603683071542e-05
-2.39155279650847e-05
-5.23048731505324e-05
-3.19483656429124e-05
-2.1526267550828e-05
-4.06414070628505e-05
-1.87745782925785e-05
-1.84734961103074e-05
-3.31944453140573e-05
-5.47265982047091e-06
-2.78868083193712e-05
-2.08274042876153e-05
-2.46429124865664e-05
-3.91729813052889e-05
-4.43228134329538e-05
-3.04105150471063e-05
-4.86306561429564e-05
-3.84588680668646e-05
-3.06187203132341e-05
-1.74318675207195e-05
-1.83033085060719e-05
-2.18554246150745e-05
-2.27350557198536e-05
-8.92283377513204e-06
-1.01694872326433e-05
-3.05409605554715e-05
-2.97588624274189e-05
-2.13607066663333e-05
-2.39970052825004e-05
-2.69883688749263e-05
-2.65016035364271e-05
-1.70991918806385e-05
-2.53699633682228e-05
-9.562047251373e-07
-3.77727443131619e-05
-1.84362732736278e-05
-2.14040735461108e-05
-2.52101575728243e-05
-1.26815576279062e-05
-1.15916136057194e-05
-8.03091080307963e-06
-2.54993544385765e-05
-1.70273649294902e-05
-3.08338881755441e-05
-2.20335729780304e-05
-2.33096125441567e-05
-1.69100529167021e-05
-4.75132693942192e-06
-1.82808432810254e-05
-2.87725987657156e-06
-1.57216221653731e-05
-2.87407586966883e-05
-2.17660126223882e-05
-1.62683775136555e-05
-1.69480127810445e-05
-2.00663429907728e-05
-2.05863945506244e-05
5.64832450650008e-07
-2.12511053569413e-05
-1.19611426018105e-05
-4.47868546033621e-05
-1.51325012658171e-05
-2.89693207209731e-05
-2.53969779787003e-05
-1.74081590570599e-05
-1.12428502325091e-05
-6.25386539009478e-06
-3.38874898225912e-06
-1.46321513781021e-05
-3.8111638701655e-05
-1.99255885833525e-05
-2.51510707438867e-05
-1.8441839457847e-05
-1.85435523742429e-05
-3.43699441755039e-05
-2.66882910447278e-05
-2.35222858731374e-05
-3.8511383642589e-05
-2.03855056894717e-05
-4.00108106180102e-05
-2.29058583669665e-05
-2.35860700627105e-05
-2.52043423916284e-05
3.32438749452668e-06
-9.76054132325475e-06
-3.5314731936867e-05
-2.79221828265003e-05
-7.17059131241225e-06
-4.55186173370991e-05
-1.67795232816087e-05
-3.63539825826858e-05
-1.6035488488008e-05
-5.25214055144407e-06
-1.04188820157061e-05
-1.80004562845955e-05
-1.25369003384002e-05
-2.39988091896789e-05
-4.52873825149684e-06
-3.79739825934057e-05
-1.56996965774075e-05
-4.76815894707222e-05
-3.47445302253895e-05
-3.68786793622409e-05
-7.08069729696732e-07
-3.21005589080742e-05
-2.39490506778398e-05
-6.17643459033298e-06
-1.61379988718084e-05
-1.90160554093475e-05
-2.00395067653867e-05
-2.03308632744746e-05
-2.67788199922264e-05
-3.47291542064016e-05
-1.62666082906744e-05
-3.16071135275711e-05
-2.54924301051834e-05
-1.71654428635871e-05
-9.68002302802188e-06
-1.23860972460541e-05
-4.2074862119994e-06
-3.12964775644254e-05
-8.34141246463788e-06
-1.72756141364471e-05
-2.89207297103207e-05
-2.30012678861039e-05
-4.82009923023186e-05
-2.99613632147854e-05
-1.20036561135068e-05
-2.82160925532148e-05
1.53446149596062e-06
-2.37555814858638e-05
-1.31380134669307e-05
1.22681965540738e-05
-1.52515626157674e-05
-1.08836506147094e-05
-3.97678847904518e-05
-2.14130139797411e-05
-3.21024405226829e-05
-2.21917061692921e-05
-3.25061318881334e-05
-2.54929361859839e-05
-2.1150459656492e-05
-2.04142147602473e-05
-3.62027572321147e-05
-2.83994283852754e-05
-2.43047210195116e-05
-3.28438775753862e-05
-1.2400885786781e-05
-1.2872217612488e-05
-1.39868482753423e-05
-2.69542345535997e-05
-3.03349952962662e-05
-3.52764339183779e-05
-1.03051916862138e-05
-3.1062425926083e-05
-3.77373814608339e-05
-2.22491824664937e-05
-3.22826438862292e-05
-3.05940457340939e-05
-8.01090838573734e-06
-2.02693326284719e-05
-2.71982668997914e-05
-1.56825553585867e-05
-3.35184209532282e-05
-1.15476687831206e-05
-2.80653066492889e-05
-2.27839122054068e-05
-3.92559837741533e-06
-1.95174617082013e-05
-3.69650228868368e-05
-2.8723189121188e-05
-2.07610043373651e-05
-2.44332695780558e-05
-2.27803501538459e-05
-2.64064290805425e-05
-1.79314250574867e-05
-4.15856921312441e-05
-1.97014113785403e-05
-4.58733530555614e-05
-2.06073774805121e-05
-2.87799013061686e-05
-2.88086757592061e-05
-2.8291740055005e-05
-3.60105712559486e-05
-4.66039223138712e-05
-3.29518363345121e-05
-1.28681034627403e-05
-1.61455631452389e-05
-5.16319233785745e-06
-1.7401675431925e-05
-2.26171543745425e-05
-2.37690343166431e-05
-3.23607289522491e-05
-1.04291444251625e-05
-2.18444676869568e-05
-9.79228498176518e-06
-4.14906368884823e-05
-2.79779883792402e-05
-1.69807966308384e-05
-2.47616548786451e-07
-1.11430113975473e-05
-1.83026136819183e-05
-3.75010504014713e-05
-2.91376002613251e-05
-4.30796881267483e-05
-1.38038358774424e-05
-1.17348102956985e-05
-4.04879074310828e-06
-7.36340673506575e-06
-2.73882363163094e-05
-3.08554230688132e-05
-1.70164755515798e-05
-1.86745885845801e-05
-3.84620902792376e-05
-5.19082671185278e-05
6.79963793513589e-06
-2.94098719832157e-05
-3.47707873691133e-05
-2.81732735375625e-05
3.42122342338338e-06
-2.22355753750643e-05
-3.19961668981271e-06
-2.05476967461417e-05
-1.81929793403332e-05
-8.37542559105932e-06
-3.12701965201499e-05
1.02761458220979e-06
-2.76191007299643e-05
7.68603186600734e-06
-7.19520104771091e-06
-3.81644791300502e-05
-1.10703346926999e-05
-1.80122806680395e-05
-2.20163284178824e-05
-3.1252197395006e-05
-3.09174989233504e-05
-2.72161749207673e-05
-3.03489196601387e-05
-3.71804514435942e-05
-5.92806527672749e-06
-5.03739045152313e-05
-2.50124563126554e-05
-2.23385989734867e-05
-4.20479354703674e-05
-2.69278590273614e-05
-8.57224981042956e-06
-6.12827682767267e-06
-2.2145274453572e-05
-3.10718539069466e-05
-8.88551549399787e-06
-8.81947464486636e-06
-5.36694797210795e-06
-2.4055372124581e-05
-3.33312253018132e-05
-2.52312017917478e-05
-1.59230763713796e-05
-2.51939921338944e-05
-2.96520070815789e-05
-2.13129205609404e-05
-1.09892229863871e-06
-3.04055293166102e-06
-3.22953932268424e-05
-6.90380230536944e-06
-3.01288653931568e-05
-3.15920900823592e-05
-3.67728893614198e-05
-2.47998405934245e-05
-1.07832267637091e-05
-1.07405651357894e-05
-6.42083800427706e-06
-5.07571172414374e-05
-2.6488882575288e-05
-1.61517355972107e-05
-3.02359053187013e-05
-1.16451011254377e-05
-8.99922118106835e-06
-1.27975324297014e-05
-1.12532804323776e-05
-1.77925700921824e-05
-1.54447874068979e-05
-2.17022226307632e-05
-1.86095736637566e-05
-2.9038892718683e-05
-2.93267350708715e-05
-4.26273679872744e-05
-9.8002752559685e-06
-5.26882777767781e-05
-1.34805565998011e-05
9.11397691885945e-06
-4.36281257026688e-06
-4.31541902936969e-05
-3.24840138588139e-06
6.91647124960914e-06
-1.6838388814278e-05
-1.96923469768298e-05
-2.65551253170505e-05
-1.76317316006176e-05
-2.73231709406607e-05
-8.16449589939602e-06
-4.51931270140821e-05
-2.19217555653227e-06
-2.17218604584836e-05
-2.26939247948915e-05
-3.73036668919784e-05
-2.30921673299027e-05
-4.30851626564513e-05
-2.879915996709e-05
-9.95706842618976e-06
-7.38103799171398e-07
-2.53554556598247e-05
-5.2922129701706e-05
-3.55393932079866e-05
-3.15875173526834e-05
-1.96413032654526e-05
-1.24210314169004e-05
-1.72274243040787e-05
-2.07907890340591e-05
-8.15096228788826e-06
-4.81092568192389e-06
-1.88055292554292e-05
-5.94461161713995e-06
-2.39213196587464e-05
-2.04067680773561e-05
-2.31080793238214e-06
-2.64211206871885e-05
-1.11826392714577e-05
-3.62863113638092e-05
-4.13761780363828e-05
-6.58256786355073e-06
-1.51301617077844e-05
-2.18917323811931e-05
-3.18385793888009e-05
-2.07007957549159e-05
-3.61254372020018e-05
-2.41974792035724e-05
-2.72375527186313e-05
-5.24406177087932e-05
-1.89855447734528e-05
-1.79011265024255e-05
-4.7958675349218e-05
-1.6513290128832e-05
-9.85471313126281e-06
-2.56720625399695e-05
-2.37868606462118e-05
-1.83452563687601e-05
-6.11978054673794e-06
-2.25982023774752e-05
-2.50367351264511e-05
-4.30853970093657e-06
-3.02627646831769e-05
-6.6148386011335e-06
-2.2152303570131e-05
-2.05732906685131e-05
-3.03078405096805e-05
-6.96041294486628e-06
-5.22848014857017e-05
-2.28375954254228e-05
-1.15979768398684e-05
-5.80801871860329e-05
-2.64663027000539e-05
-3.15743834243389e-05
-3.18208674640801e-05
-1.29357140874199e-05
-7.98278178191725e-06
-5.52114685745762e-06
-2.81845515929767e-05
-2.16342929631784e-05
-5.31418051041318e-06
-1.47112916603237e-05
-2.3562179518757e-05
-4.05744187071723e-05
-3.023759774334e-05
-2.14192595092145e-05
-2.8529044500971e-05
-3.86807006191537e-05
-4.38791985674464e-05
-9.6031584566184e-06
-5.26896771298269e-06
-6.89158537452758e-06
-2.63995329047988e-05
-1.9439884135841e-05
-1.34179466764109e-05
-3.93602678205681e-06
-1.41881471620729e-05
-1.73548195346888e-05
-1.04786852404468e-05
-3.14422435750274e-05
2.72632230542866e-06
-3.65816583168618e-05
-2.07329089754114e-05
-4.07357991650507e-05
-1.9174138451678e-05
-5.8824676355181e-06
-4.38899598145166e-05
-1.53203861979989e-05
-1.05149015595277e-05
-6.94796554643087e-06
-2.46650393671497e-05
-5.68766832146037e-06
-3.22825433874244e-05
-2.44845613632857e-05
-2.93059711072544e-05
-3.59723788660058e-05
-7.56810901180584e-06
-1.48799524917588e-05
-6.68471751769351e-06
-2.48092691450938e-05
-1.84622353932679e-05
-9.26336871606538e-06
-2.93147213626798e-05
-4.08616913188613e-05
-3.01050411856703e-05
-1.4006552496613e-05
-2.91862242454313e-05
-2.36977317204793e-05
-1.48263881889702e-05
-4.59399976440925e-05
7.54890960316664e-06
-1.840302413607e-05
-3.63303586881429e-05
-2.98666309350163e-05
-2.51755990797419e-05
2.84481581039203e-06
-1.79770538011089e-05
-3.82145025662591e-05
2.29486726088063e-06
-2.37964566385326e-05
-1.88228857448677e-05
-2.47696042115198e-05
-6.8243866813182e-06
-1.46094305052942e-05
-8.60284878442001e-06
-1.99985646297953e-05
-2.04046423756179e-05
-4.03433481051399e-05
-1.00328163837685e-05
-1.80165222535889e-05
-3.57492395465062e-05
-1.03273997811599e-05
-3.129758399027e-05
-2.64340426173217e-06
-2.52359261998211e-05
-2.61506915838955e-05
-1.48224061477781e-05
-2.07064663741306e-05
5.07070844853433e-06
-1.41316407155363e-05
-1.5547378118999e-05
-9.87438463674184e-06
-2.77233176928123e-05
-2.53457260974103e-05
-4.39237990731812e-05
-2.30938135655595e-05
-3.33092550876877e-05
-7.93067711896568e-06
-1.52843557069426e-05
-4.74081232303023e-05
-1.39594897912294e-05
-1.160377242521e-05
-1.81782340037772e-05
-2.41994726281239e-05
-7.68362102869675e-06
-3.87675507898047e-05
-1.37230767003226e-05
-1.89732197060155e-05
-1.12472457325083e-05
-2.62381176079425e-05
-2.86169366383876e-05
-1.56174226412717e-05
-3.8378378450701e-05
-1.7980422307905e-05
-2.0159100666683e-05
-1.28628905233623e-05
1.1336051841981e-05
-3.8101995571699e-05
-3.68871048705516e-05
-1.90509771296772e-05
-1.06793770692916e-05
7.93098002280818e-06
-2.46465130896704e-05
-2.33747792476726e-05
-2.60418073627156e-05
-2.41787186051584e-05
-1.27600636097476e-05
-3.48915041536542e-05
-3.20917166740077e-05
-1.36102839671103e-05
1.09033671344221e-05
-4.26115954076666e-05
-6.50603199636801e-06
-2.88392535365418e-05
-1.67375825703142e-05
1.72114845183288e-06
-3.69172265222887e-05
-3.41521225541404e-05
-3.6629409408555e-05
-3.20209213749074e-05
1.06267300008655e-06
-2.65879187435021e-05
-4.32209786411971e-05
-3.11978504167978e-05
-1.44510311707067e-05
-1.09614242841213e-05
-3.2060342182839e-05
-1.70886740340827e-05
2.10752175269624e-06
-2.84661128374356e-05
-1.19455565239669e-05
-6.46569322722413e-06
-8.95242521894585e-06
-3.98245462162362e-06
-2.59169973554306e-05
-2.7201728460993e-05
-1.69793445770699e-05
-1.76174516938975e-05
-2.76309916222482e-05
-3.173263875636e-05
-1.0761771165505e-05
-2.89544036052415e-05
-1.21900983034202e-05
-8.22364739855033e-06
-1.82572918728231e-05
-1.73632786274496e-05
-2.28925545551037e-05
-1.38770807332235e-05
-1.42363213947793e-05
3.48890708450205e-06
-5.3957904832365e-05
5.46485710207523e-06
8.62156231931464e-06
-1.95838849343982e-05
-2.78726644278485e-05
-8.43206789441176e-06
-2.48802493078881e-05
-2.51236969687594e-05
-8.34546941193781e-06
-3.63882554475679e-05
2.10803437727035e-06
-3.86422566982404e-05
-7.32397610439275e-06
-2.00900109999211e-05
-2.24144540854736e-05
-3.07023697941522e-05
-2.39178423057363e-05
-1.34545148778193e-05
-3.56874034462781e-06
-3.10245096900947e-05
-1.54265350007153e-05
2.34070971561145e-06
-1.0096189024654e-05
-6.34674011638244e-06
-3.09263170915233e-05
-1.58760957041181e-05
-4.25871135008456e-05
5.15911989038817e-07
-3.38162637663732e-05
-2.6788174255143e-05
-1.9756489521944e-05
-1.25080188584674e-05
-2.74360488599154e-05
-4.44133453040759e-05
-1.03347913722814e-05
-2.91018149275232e-05
-3.89966925272734e-05
-1.93693464438977e-05
-9.21986366836856e-06
-1.31468241497858e-05
-2.43771936086503e-05
4.78308996350436e-06
-3.88146185992449e-05
-2.32573442901026e-05
-5.08487126632153e-05
-3.09903739984168e-06
-2.35168786760294e-05
-1.59139870242041e-05
-3.71935261931591e-05
-8.57786429933493e-06
-2.76989899444502e-05
-3.12748351141725e-05
-5.3305044971525e-05
-4.00873411837991e-05
-1.44817465677986e-05
-3.98487138463817e-05
-3.21211677310657e-05
-2.84554122020955e-05
-2.69035375501989e-05
2.85446106818792e-06
-2.12658386954155e-05
-1.27191741544702e-05
-2.11174977879509e-05
-1.72324329456091e-05
-2.78712646523861e-05
-3.17635371594303e-05
-1.26054586497727e-05
-2.45538876393664e-05
-4.38425324361377e-06
-2.16424111266467e-05
-2.11800606503289e-05
-2.83636668345314e-05
-3.67949461140733e-05
-2.54517299910662e-05
-3.28574833061271e-05
-1.55064898651562e-05
-1.32651663848936e-05
-1.22621816136067e-05
-3.80041824761114e-05
-2.89378876084444e-05
-1.36483071722161e-05
-8.88862368974859e-06
-1.98413535126216e-05
-1.44867225267473e-05
-2.90917367805057e-05
-3.03739998238176e-05
-1.48513712962046e-05
-1.84104478187118e-05
-7.95048117742885e-06
-1.0672818856825e-05
-3.14473903423207e-05
-2.43855146337152e-05
-9.85553296515153e-06
-1.7122461997534e-05
-3.8503559973716e-05
-3.35023229500373e-05
-1.48573248130423e-05
-1.81339636796732e-05
-2.26392980387385e-05
-1.21862991459356e-05
-1.78825600566808e-05
-3.00694260472807e-05
-2.36619991508154e-05
-1.79833882403832e-05
-1.21339801429383e-05
-5.10308271743208e-05
-4.04338680203892e-05
-1.23315618037767e-05
-2.12343652596532e-05
-2.82171241412905e-05
-1.18573571352433e-05
-2.6592600964812e-05
-1.31041740587466e-05
-3.55032983104238e-05
-9.39014039413697e-06
-1.1453314544084e-05
-3.15309441240276e-05
-1.16020813850636e-05
-1.10743327349984e-05
-2.71427021629492e-05
-9.891579592955e-06
-9.3293994127826e-06
-2.67703734493778e-05
6.06596806954559e-06
-1.44696543078691e-05
2.20743034072029e-06
-5.60825805137123e-06
-6.63862551489596e-06
-3.82634270767749e-05
-4.26320366093784e-05
-2.06438210020444e-05
-2.20406310966195e-05
-2.34049335772425e-05
-2.54968140026184e-05
-2.52807248665816e-05
-2.93297088800502e-05
-2.40954328945466e-05
-1.45082495143953e-05
-2.38673133227189e-05
-2.97242446252791e-05
-1.27328228649146e-05
-1.5263106205532e-05
-1.11697131584924e-05
8.34267469589934e-06
-6.47396363293757e-06
-2.76096701241516e-05
-2.76049605228699e-05
-1.72047423934412e-05
-2.65141492946748e-05
-2.70097025130783e-05
-2.31519614512401e-05
-1.26376362470227e-05
-2.98083703584411e-05
-3.64187777667322e-05
-3.83831498838926e-05
-2.43009008883923e-05
-2.06840484184641e-05
-3.56221610053642e-05
-1.82827353209394e-05
-1.08323827801575e-05
-1.92432716432139e-05
-1.30288322237203e-05
-4.19016473639045e-06
-1.46743361737407e-05
3.75480282519902e-06
-1.82523961022082e-05
-1.88136895937754e-05
-5.00442436432811e-06
-3.2919423628882e-05
-2.19162599290223e-05
-2.92143207178651e-05
-2.18558852308986e-05
-1.85370397377145e-05
-2.55211094788114e-05
-3.20145583649017e-05
-1.7455028425147e-05
-4.65935282857663e-06
-3.15594892021676e-05
-3.87262356438829e-05
-3.88903458391961e-05
-1.70394951917676e-05
-3.22140378858745e-06
-1.39246238961783e-06
-1.42270521235261e-05
-6.70354557952831e-06
-7.59314966001498e-06
-3.18271381070674e-05
-5.24031179616663e-06
-4.44865309469939e-06
-2.3350317144991e-05
-3.15644172226284e-05
-1.77260712196398e-05
-1.37769635903232e-05
-1.64102323078545e-05
-2.23829908395573e-05
-3.39080031435632e-05
-1.30278075157106e-05
-1.54476004386503e-05
-4.10670741193365e-05
-2.78649355525504e-05
-1.19584856702664e-05
-1.01552593204068e-05
-2.04145271606227e-05
-2.6234950455767e-05
-1.54859928737083e-05
-1.88154742236768e-05
-1.28716996953724e-05
-2.59762481469679e-05
-2.01714966704057e-05
-1.00486703853094e-05
-2.49811849758508e-05
-3.2330993077305e-05
-2.78192538348019e-05
-2.83132544583215e-05
-2.74317244459799e-05
-2.04589036377597e-05
3.92618918955217e-06
-1.85618861317269e-06
-4.0059931623428e-05
-2.49035142107201e-05
-3.29443746586305e-05
-1.86708377137092e-05
-1.99786790332607e-05
-1.39418545745517e-05
-2.81346829083073e-05
-2.10423162432185e-05
-1.88378033124476e-05
-1.19550360926832e-05
-2.0998806647013e-05
-3.18970983812478e-06
-1.51949485840027e-05
-1.27446487017007e-05
-2.48014519827872e-05
-1.47784745377732e-05
-3.23728922885972e-05
-1.10963244515871e-05
-4.75621467947768e-05
-3.97591663739988e-05
-4.64502962073169e-05
-3.46136800754153e-05
-3.58305229908961e-05
-1.72614435237549e-05
-2.83732480261452e-05
-4.09022014127844e-06
-3.55656712327327e-05
-1.31706105274215e-05
8.02047399052198e-06
-1.25290381224374e-05
-3.79628146732513e-05
-2.82389386038812e-05
-6.52859666605975e-06
-2.86488782073706e-05
-2.15895939352364e-05
-2.79788419050563e-05
-6.51595107365655e-06
-2.01816406321742e-05
-1.65685426778223e-05
-1.99537730289488e-05
-1.72638111092728e-05
-3.72517334702908e-05
-4.29901207551219e-05
-4.09253560591869e-05
-3.62928319351445e-05
-1.37203868430343e-05
1.76507732605566e-06
-2.02548584823894e-05
2.90659373692388e-06
-8.95288667379902e-06
-3.28004630886119e-05
-3.12212454423009e-05
-4.12889057255288e-06
-1.43658291429464e-05
-3.68406979119662e-05
-4.44659112290704e-05
-1.63405220526467e-05
-4.93357936004435e-05
-9.11160983323019e-06
-1.47187015224536e-05
-4.50707509311555e-06
-2.89253234723283e-05
-2.17602315271406e-05
-2.5896365131598e-05
-3.45084000609838e-05
-2.49728096238382e-05
-1.93793369201212e-05
-3.9996536470043e-05
-3.31241455655279e-05
7.34146622529247e-06
-4.16751371818247e-05
-2.25028422619603e-05
-2.42371902017082e-05
-2.49822018386159e-05
-1.64690478667455e-05
-6.99862796570236e-06
-2.73944931783225e-05
3.80007749805517e-06
-1.91024131355463e-05
-9.69595674023736e-06
-1.65491505892879e-05
-3.01148174391702e-05
-2.22030595925203e-05
-1.22057918805757e-05
-2.99629640679607e-05
-3.2981432465486e-05
-4.20579455343263e-06
-2.27781301257683e-05
-2.47490092626273e-05
-3.7466844841375e-05
-1.58508692940437e-05
-1.88273215539062e-05
-1.32071492391125e-05
-2.50678691800435e-05
4.42334090700406e-06
-2.74031082115444e-05
-4.9224212207531e-05
-5.38525137431268e-06
-2.24999939967714e-05
-3.48287918616286e-05
1.08725921651281e-05
-2.76027323557265e-05
-1.46884340968156e-05
-2.88619528681629e-05
-1.41616917677229e-05
-2.08361912038106e-05
-2.67641146196369e-05
-1.08483949333556e-05
-2.53622495600825e-05
-9.27951159735016e-06
-4.44531563952688e-06
-5.39366033150912e-06
-4.88404152997716e-07
-7.4449542911983e-06
-2.4588570303426e-05
-2.03350803189675e-05
-4.30736439673642e-05
-1.38316915968352e-05
-1.78225011476836e-05
-2.21333120650798e-06
-2.9474667348826e-05
-2.08822496784742e-05
9.41714104329788e-06
-3.48885032899138e-05
-1.42750406778121e-05
-3.76763527328389e-05
-7.06315001914668e-06
-1.88684729508937e-05
-1.20371722149918e-05
-1.04477098753216e-05
3.41643626096628e-06
-1.15185065255134e-05
-2.82683259869942e-05
-2.60363184790846e-05
-2.63770339061258e-05
-2.66907809291656e-05
-1.40144483257721e-05
-2.48946966598317e-05
-2.61941031046434e-05
-3.46474215945071e-05
-3.9544159004946e-05
-2.67354501741555e-05
-3.32102415328817e-05
-3.63280960029135e-05
-2.08278715445971e-05
6.19211261000564e-06
-2.07093775880659e-05
-2.00678181853937e-05
-2.33573148060939e-05
-2.14903333460754e-05
-1.29107190902781e-05
-2.95790519553811e-05
-1.11777058246428e-05
7.86485607592024e-06
-3.23270416991584e-05
-1.05118008851787e-05
-3.51250588186865e-05
-3.4057509337878e-05
-2.64915436059213e-05
-1.31317964670244e-05
-2.49026998885039e-05
-2.92859645616626e-05
-5.64476326482855e-06
-3.19918041268119e-05
-2.83293450490565e-05
-1.2029083520434e-05
-1.90763671622552e-05
-2.46155423755044e-05
-2.03201898616101e-05
-4.00875471471007e-06
-7.96536140153181e-06
3.293696166941e-06
-6.10242229682894e-06
-2.82158629959745e-05
-6.66662571393636e-06
-1.55985915572374e-05
-9.36898238906422e-06
-3.40923805146188e-05
-3.19200253732646e-05
-6.97665213178033e-06
-2.24116107956267e-05
-1.89495822640137e-05
-2.43155429491743e-05
-2.05699301652699e-05
-2.3022720838735e-05
