# Supplementary material for: Research on computational propagation and identification of mine microseismic signals based on deep learning
Source: PLoS One. 2025 Oct 22;20(10):e0334641. doi: 10.1371/journal.pone.0334641 (PMC12543183; doi:10.1371/journal.pone.0334641)
Supplement: S2 Data — (ZIP) [file pone.0334641.s002.zip › 000100500001852.xlsx_0.txt_24.txt.txt]

-5.24733134243028e-05
-2.26076793961468e-05
-1.40039883878777e-05
-1.51147914356053e-05
-3.3304215218295e-05
-1.60589215411546e-05
-3.69211354835428e-05
-3.76298846724512e-05
-5.13275749539889e-05
-3.73347232970504e-05
-2.84819605960418e-05
-2.50834745830911e-05
-1.73339886131722e-05
-3.00064134923607e-05
-1.94037070540113e-05
-1.29181942261668e-05
-2.70494979113763e-05
-2.94434676005175e-05
-2.12758968196433e-05
-2.70690779145628e-05
-9.22653724343091e-06
-3.18022340676992e-05
-6.79974409141622e-06
-3.98571196496297e-05
-3.59157463526681e-06
-2.46107950040225e-05
-1.60182002670873e-06
-2.02179472369051e-05
-8.34548766280087e-06
3.87669624114958e-07
-2.53049329138104e-05
-1.55677983136276e-05
-1.76571177146278e-05
-2.51414869131547e-05
-8.04074733399924e-06
-2.13435178412397e-05
-2.31021554856613e-05
-1.05517048185059e-05
-2.51316091239371e-05
1.65149654327072e-05
-3.11232347444931e-06
-1.54260781834624e-05
-2.60745384639192e-05
-2.98743349733659e-05
-9.4405985265379e-06
-2.67176949003616e-06
-2.14507487409144e-06
-2.55045798098286e-05
-4.07017234108394e-05
-1.69623825814918e-05
-1.63968487860851e-05
-2.04877572425005e-05
-2.5510622363033e-06
-4.18194807565391e-05
-1.64825408812196e-05
-1.24353448185011e-05
-2.12633610807887e-05
-1.16170030170531e-05
-1.72100699504813e-05
-1.44617236642844e-05
-2.18739558044835e-05
-1.35225089416149e-06
-3.08102904977963e-05
-2.02853805127286e-05
-2.35636634636532e-05
-3.21866950754454e-05
-5.87075132469299e-05
-2.55135112545428e-05
-2.41817386213538e-05
-6.43681464896056e-06
-2.5101064097772e-05
-1.36669082494751e-05
-5.34636769301795e-06
-2.73702931137762e-05
-2.66988566049624e-05
-1.49583293612146e-05
-1.092405453902e-05
-3.58993193998113e-05
-2.58573148981174e-05
-1.44281162072259e-05
-2.96551651561177e-05
-8.71438700825273e-06
-3.68208747616117e-05
-2.48751440617918e-05
-1.62837898138704e-05
-2.06719904894579e-05
-2.46869913259382e-05
-2.66762830597068e-05
-3.10839281026698e-05
-2.5679922482388e-05
-3.64235032863098e-05
-2.70165562014742e-05
-2.0111058676619e-05
-2.19762461827752e-05
-1.85053053133609e-05
-2.63468825027247e-05
-1.55730431359818e-05
-4.98977833902795e-06
-2.72843856524492e-05
-3.67794127957241e-05
-2.17805432161115e-05
-1.00282531289474e-05
-3.1162517417893e-05
-2.87026149346598e-05
-2.75781199296227e-05
-2.24828676029798e-05
-2.99122628135495e-06
-2.63992180349103e-05
-4.44050290760629e-05
7.58962425654456e-07
-4.68444036932521e-06
-1.17494788457945e-05
-4.76661692328664e-06
-2.95407540894877e-05
-5.31376734588555e-06
-2.20608320315397e-05
-8.09761116072929e-06
-2.17214662101175e-05
-2.47163174850582e-05
-4.44380427754248e-06
-2.44486373606638e-05
-1.2666597789639e-05
-2.84732008980984e-05
-1.01430133488803e-05
3.82204426364655e-06
-5.94118166037358e-06
-2.57489615168696e-05
-1.21980912536654e-06
-3.69216789907465e-05
-1.46787336965383e-05
2.64122686824365e-06
-1.65555752067608e-05
-2.87854551666734e-05
-3.22937062573289e-06
-6.86901173537666e-06
1.20807041443888e-05
-1.22049979847196e-05
-1.6261087508548e-05
-2.73008469470083e-05
-4.75054811230676e-05
-1.72677773133639e-05
-3.672498171894e-05
-1.60922478243813e-05
-9.95213160091477e-06
-1.26123396610922e-05
-3.62780840177945e-05
-2.21303202965726e-05
-2.06837466918891e-05
-1.56595886411573e-05
-1.38672909378595e-05
-2.07946816556926e-05
-2.26468503711961e-05
-1.03992839837375e-05
-3.59241802968856e-05
-3.0026862655012e-06
-2.31227111416281e-05
-2.48394631023038e-05
-1.82412847042755e-05
-3.36217809731979e-05
-2.25038663199819e-05
-4.00775582008986e-05
-3.76677615434207e-05
-1.23813784710376e-05
-3.06881547636576e-05
-3.37930549428495e-05
-1.75487814777284e-05
-8.97628183392471e-06
1.65722812708085e-06
-3.19919090218049e-05
-3.59937670901526e-05
-3.64942245627295e-05
-1.91704179627505e-05
-4.13064574623147e-05
-2.66401754783214e-05
-2.44535782227119e-05
-1.30239661550715e-05
-2.0622568699284e-05
-1.76990516689177e-05
-1.71468045194475e-06
-2.21449017665452e-05
-1.37214369096592e-05
-2.32249088126265e-06
-1.50862934887124e-05
-1.49678403821572e-05
3.23932008911729e-06
-2.41752401903298e-05
-1.58222969867592e-05
-4.22510926688282e-05
-2.47237410101226e-05
-2.85557980707956e-05
-1.41679466198333e-05
-1.22373545519084e-05
-2.54633046594045e-05
-3.44717262214263e-05
-2.99510163340226e-05
-2.23600811894943e-05
-4.16317102926532e-07
-1.84070920291628e-05
-3.45519133497159e-06
2.59738209211244e-06
-1.20447130614732e-05
-5.82405767940749e-06
-4.96937483531292e-06
-1.22793715148382e-05
-2.41387482484636e-05
-2.4977668663207e-05
-2.09071642522249e-05
-2.69592253210651e-05
-2.18062950298313e-05
-3.09219768871261e-05
-2.78269830972688e-05
-2.55327963854951e-05
-1.56854291174455e-05
-3.57214201934728e-05
-2.22396601221519e-06
-3.39756962672533e-06
-2.22699082699097e-05
-2.22850913735026e-05
-1.5226427504483e-05
-3.151148360005e-05
-4.11361083316611e-06
-3.89311038308107e-05
-2.37614698601536e-05
-3.5721565862685e-05
-7.82926044124741e-06
-3.44945004658639e-05
-2.04677662826709e-05
-1.96373625149033e-05
-2.51056647092461e-05
-1.53773702518883e-05
-5.26621080149839e-06
-4.24650090830026e-07
-1.36222380311401e-05
-1.01495426666906e-05
-2.9211709967459e-06
-3.17484520800983e-05
-2.3586444794382e-05
-2.89712897866384e-05
1.43866384205071e-05
-1.37186907106656e-05
-5.23225170312752e-05
-3.48552098018486e-05
-4.11959734532682e-05
-1.54238697125417e-05
-2.51052916844515e-05
-2.01288568453488e-05
-2.33461311317765e-05
-2.42104674499481e-05
-1.0182575967302e-05
-3.01221190515004e-05
-1.54059209205398e-05
1.18037259511065e-05
-1.65571758532935e-05
-4.54151357920748e-06
-1.85258315687234e-05
-1.97978551279139e-05
-3.13117480716105e-05
-2.87117892916448e-05
-4.09834312236365e-06
-3.01479971064308e-05
-5.63716195030422e-06
-2.80535122886731e-06
-1.32363561505218e-05
-1.68711614364645e-06
-2.90344709089349e-05
-3.2628027697887e-06
-2.17644503719635e-05
-4.35856855191212e-05
-2.63755824085558e-05
-1.90987348185161e-05
-1.54622148244427e-05
-4.27047766715489e-06
-2.4303260967609e-05
-3.52602089716702e-05
-1.89459628990182e-05
-2.54091564366907e-05
-2.92687320076755e-05
-4.04058213777962e-05
-4.25582980866664e-05
-1.52001337520911e-05
-1.37198290501407e-05
-5.07789171137518e-06
-6.70415630912225e-06
-3.2180902680435e-05
-3.45477983011196e-05
-1.58226731385782e-05
-3.74159905858651e-05
-2.01259468706371e-05
-2.45253585160566e-06
1.05997332699306e-05
-2.53626175218831e-05
-2.63405107634284e-05
-2.0477592746272e-05
-1.46905499335248e-05
-4.09577923167819e-06
-2.68196546120361e-05
-1.2270953172484e-05
-6.09094942654951e-06
-2.61524338704049e-05
-7.59111747180156e-06
-3.76472175421399e-05
-3.43301878185758e-05
-1.2571693300787e-05
-3.42144012845177e-05
-3.30081559527645e-05
-1.29581176909669e-05
-2.78439387309372e-05
-1.69810131815552e-05
-1.833705708245e-05
-2.52848730937222e-05
-1.31305308566476e-05
-1.88419651395511e-05
-2.55333399151032e-05
-3.68575219278618e-06
-2.14847535960752e-05
-3.04241239032734e-06
-4.29903551285798e-05
8.91905812952512e-06
-1.3536273355983e-05
-4.93536559112609e-05
-4.03613562507331e-05
-1.93324130968392e-05
-3.09704107046508e-05
-1.22015782679105e-05
-4.22560691431563e-05
-2.19505591683409e-05
-4.2392176609732e-05
-2.07101333204654e-05
-1.0550046349258e-05
-1.8432922556954e-05
-2.58838696553619e-05
-3.14618152366267e-05
-2.03070744470108e-05
-2.55727570970232e-05
-2.39811014897283e-05
-2.24922194885175e-05
-1.40569262082361e-05
-4.8255335019135e-05
-3.01152852226846e-05
-8.399163518609e-06
-5.1713465416302e-06
-1.04067140058479e-05
-1.28017273207995e-05
-1.153650369063e-05
-2.29247242660499e-05
-1.61385592581863e-05
-8.78956970422652e-06
-2.80325875552768e-05
-3.31326226526768e-05
-2.72910851310304e-05
-2.61994751491651e-05
-4.22095640001522e-05
-3.27182776991943e-05
-1.00846687416642e-05
-4.65288753489294e-05
-1.30310400459102e-05
-1.44253222984178e-05
-2.51695656333475e-05
-1.84761971088011e-05
1.00940955326523e-06
-5.02650869403247e-06
-1.44999394999971e-05
-3.28462980766611e-05
-3.24255963753772e-05
-2.11093056980208e-05
-2.74278116338839e-05
2.28704108143803e-05
-1.12088505449688e-06
-1.29271566766995e-05
-9.22894856808106e-06
-3.00394370936193e-05
-4.93168680414112e-05
-7.16293100158564e-06
4.83839697038042e-06
-1.76918206479932e-05
-1.9600628995109e-05
-3.53009767693885e-09
-2.1872411133197e-05
-2.99860402701929e-05
-3.38022175537695e-05
-2.30381109222493e-05
-2.13926703424345e-05
-2.02953594272066e-05
-1.56556916952395e-05
-2.45441133681659e-05
-2.513381971012e-05
-5.14810627749609e-05
-2.07659794244419e-05
-2.41874928866908e-05
-1.8854342372359e-05
-1.01905570423423e-05
-1.12094096728967e-05
-1.91393477286709e-05
-2.24414016701992e-05
-3.91083894495137e-05
-9.79622403295975e-06
-3.9343717363072e-05
-2.93184617258978e-05
-3.35703923814362e-05
-1.99257447533398e-05
-9.65199212457826e-06
-2.42878426812845e-05
-3.19793548820047e-05
-2.29061800206918e-06
-1.65784310442092e-05
-1.48105457991056e-05
-1.29643299814222e-05
-2.09662304326303e-05
-8.49788553644169e-06
-2.38273094488942e-05
-3.41882325517585e-05
-1.30257639431049e-05
-2.1238133318813e-05
-1.83382283540363e-05
-1.3439990917173e-05
-6.23503288762971e-06
-3.02335788178382e-05
-2.24099245846727e-05
-1.79788282112168e-05
-9.93909627520739e-06
-3.59609716199797e-05
-2.48429965597272e-05
-1.86904086885192e-05
-4.08613663737685e-05
-2.12063672009209e-06
-2.25604921200241e-05
-4.22761866234342e-05
-1.07768652614907e-06
-3.02021856379977e-05
-1.8840810994413e-05
-3.14160249595738e-05
-2.20847337439817e-05
-2.99335934007262e-06
-7.45369972797997e-07
-1.35096349401936e-05
-1.67616004171247e-05
-3.26210896431065e-05
-3.17229743212992e-05
-6.11128667271359e-06
-2.46653084552285e-05
-3.28726169429976e-05
-2.78260612142601e-05
-1.08224387458856e-05
-3.59832997207334e-05
-9.46170843258756e-06
-2.6391309612057e-05
-3.48331186153839e-05
-2.65126866451933e-06
-3.07548362331599e-05
9.4854431949419e-06
-1.03182659165642e-05
-2.10623142449878e-05
-2.79507464908741e-05
-8.05125554153817e-06
5.91220005178458e-07
2.20406433441378e-05
2.42453042625226e-05
-2.13860401451233e-05
-9.76425658709984e-06
-2.93914088656892e-05
-2.05320423695957e-05
-1.53987331369757e-05
-1.18721336631169e-05
-3.99913438400252e-06
-1.28067754266629e-05
-1.44048128298808e-05
-1.2056272600681e-05
-1.14094321388706e-05
-1.68601645476919e-05
2.89525232705513e-06
-7.05905086204495e-06
-3.56337138192562e-05
-2.75499964682127e-05
-4.7770463259361e-06
-2.2422745218502e-05
-2.69853719915511e-05
-2.40018459661349e-05
-1.74530754882484e-05
-5.8845350759305e-06
-2.32932560754079e-05
7.17068804535328e-07
-6.80057141089143e-07
-1.56515645672548e-05
-2.74137134728621e-05
-1.47295542353133e-05
-3.91916657303175e-05
-9.71592135391587e-07
-1.7175029398374e-05
-2.96078975758985e-05
-7.46677781211755e-06
-7.05748137122072e-06
3.8040335707465e-06
-3.58895726958561e-05
-2.18073856371525e-05
-1.88177126409441e-05
-4.34890641832901e-05
-1.93418030599978e-05
-1.64396761329685e-05
-1.4527930458958e-05
-4.44942501714698e-05
-2.88091959567884e-05
-2.2582136008648e-05
3.26989868094089e-06
-2.47171045123856e-05
7.40413739682115e-06
-8.04967188447309e-06
9.35465727124892e-07
-2.56248236721232e-05
-1.24362925043057e-05
-2.86877367949422e-05
-3.46819069878934e-06
-1.82858389097631e-05
-6.958245951173e-06
6.20848768644172e-06
-4.83290187914791e-06
-2.13350735265606e-05
-2.08720630796257e-05
-1.37675268178542e-05
-1.60557741179012e-05
-1.17918258466266e-05
-1.61909071255189e-05
-7.68397139238819e-07
-1.59703148640149e-05
-2.48893111990873e-05
-3.29911983649862e-05
-1.00428095492214e-05
-1.97335853611554e-05
-4.12654228360118e-06
-2.33174850211907e-05
-2.57166087727739e-05
-2.74280940582344e-05
-9.28993534961789e-06
-6.28566162915102e-06
-1.99465531771765e-05
-2.02084697776666e-05
1.62514914736794e-06
-2.84652851250987e-05
-1.90980791507706e-05
-2.67947168881376e-05
-2.59788401542851e-05
-1.00491218751739e-05
-2.72564115043124e-05
-1.37420312422381e-05
-2.23323359436961e-05
-1.99884096872321e-05
-1.51020833858077e-05
-1.59184716583645e-05
-3.54857574092621e-05
-4.25310447152321e-05
6.46419879208767e-07
-2.40875087885224e-05
-1.3637524523749e-05
-1.95232868496537e-05
-1.5206782363118e-05
-1.13827932087203e-05
-2.42442998276659e-05
-1.93426457167104e-05
-3.45246873122128e-05
-1.58437109824466e-05
-3.3139514365917e-05
-1.35879864485749e-05
-3.19801824899471e-05
-2.98436379389685e-05
-1.23978836108331e-05
-1.68082492977361e-05
-1.40472680019353e-05
-2.22944469117177e-05
-1.71068862320488e-05
-2.32280222394706e-05
-3.16267252420439e-05
-1.00456962044974e-05
-3.43128539557969e-05
-2.55328646422368e-05
-2.9770883974597e-05
-8.99982588034388e-06
-4.85656879609815e-05
-8.13355741371358e-06
-3.87165955581954e-05
-3.1142778520589e-05
-1.4671394610994e-05
-2.61756082204698e-05
-2.02162134949693e-05
-3.3007933699094e-05
-4.26794230041673e-05
-1.95118080844639e-05
-2.68629445565072e-05
-1.6630867715359e-05
-3.83320986285173e-05
-7.94657619058249e-06
-2.0411304889011e-05
-5.71574277322008e-06
-2.45627646082234e-05
-3.76143988347991e-05
-6.72351243258474e-06
-2.53394821107529e-05
-2.06624800551957e-05
-2.05247259020378e-05
-1.6185967069986e-05
-1.14622747070269e-05
-1.01707783598648e-06
-1.74939588866801e-05
-6.98491396448454e-07
-2.07667897525386e-05
-2.44303795273487e-05
2.39125893602905e-06
-1.89659935592369e-05
2.67245856711437e-06
4.24748535672679e-06
-1.29800306736551e-05
-2.32534901548014e-05
-1.0886847780706e-05
-1.02924498156458e-05
-3.3234764315458e-05
-3.1228231500699e-05
-1.21159894108288e-05
-1.64713308935909e-05
-5.3848089355134e-05
-2.34475769512307e-05
-4.23939798434305e-05
-3.84736134219125e-05
-2.59799643916265e-05
-3.47872741742927e-05
3.64711834480916e-06
-1.53724867856227e-06
-1.9900827011881e-05
-2.32533081151989e-06
-2.83984428389941e-06
-1.77464371579251e-05
-3.36175353553826e-05
-2.38481952216245e-05
-2.57951385490288e-05
-6.72580564729586e-06
-1.94500734895334e-05
-1.66511454716008e-05
-3.46190776972487e-05
-3.26276496346897e-06
-2.91809589569295e-05
-7.31497226794752e-06
-4.68332270321594e-05
-1.61175690761276e-05
-2.73137708751106e-05
-3.04957552602028e-05
-5.55166581501998e-06
-3.05344462274394e-05
-1.06381483366824e-05
-2.64403485200113e-05
-9.60626167682847e-06
-1.80636895939459e-05
-1.68578408255128e-05
-2.02756688481204e-05
-1.2887923802366e-05
-2.18284383107746e-05
-3.36873528900787e-05
-1.872210886602e-05
-1.96023378816024e-05
-1.99074431724824e-05
-3.54576073672172e-05
-2.67170358212437e-05
-5.07875554407971e-05
-1.60681195998358e-05
3.21903995940842e-06
-2.65321294047003e-05
-2.32625002417182e-05
-5.69707740478989e-06
-1.31944082430925e-05
-7.60392256051947e-06
-1.60613460841229e-05
-1.25342570455671e-05
-6.59692296835814e-06
-1.54575998667754e-06
-1.31997351839522e-06
-3.01714305588075e-05
-1.0277315875615e-05
-2.91629175090122e-05
-3.40665698505305e-06
-2.39727098393325e-05
-2.35403171157683e-05
-9.42267724557165e-06
-4.05178527560988e-06
-1.33341512659111e-05
-2.20259909513084e-05
-3.2410341363331e-05
-1.01270246398417e-05
2.21575013617786e-07
-1.4523876155508e-05
-2.64930565931618e-05
-1.71549865505741e-05
-1.39188262386098e-05
-1.12498734475215e-05
-2.1959365953954e-05
-2.26059312597322e-05
-2.8107609747007e-05
-1.01982037862151e-05
-3.26958570393843e-05
-2.01496772747597e-05
1.04955949179293e-06
-7.37124969928894e-06
-1.45374566061032e-05
-2.37423505145792e-05
-2.12576657137061e-05
-1.39650947194642e-05
-3.72707997223466e-05
-1.07101841246937e-05
-2.8434897705338e-05
-2.8948523548694e-05
-3.74620163014417e-05
-2.54111023947752e-05
-4.81509083874645e-05
-1.51101105315445e-05
-2.69909234613167e-05
-3.31325385759288e-05
-1.20525268300137e-05
-1.00563228410287e-05
-8.65579197510976e-06
-2.0382336269358e-05
-2.02960119598446e-05
-2.64154282051701e-05
-3.54906603831272e-05
-2.0984781494388e-05
-1.85425522945174e-05
-2.7912052132934e-05
-3.40985581272451e-05
-1.66783192555163e-05
-4.2522088560426e-05
-2.73308191456003e-05
-4.29814587421688e-05
-2.89997855117578e-05
-8.45262062138085e-06
-2.55506726883644e-05
-2.98293055144619e-06
-4.34085410227885e-05
-5.43105874317122e-06
-9.44316611898641e-06
-9.61508722452725e-06
-1.39566059352071e-05
-1.55886907093272e-05
-1.37662861135645e-05
-2.90685210477119e-05
5.97141464568956e-06
-6.71651559778446e-06
-2.56430807990401e-05
-2.73814255425209e-05
-7.2948463678115e-06
-3.37839932362243e-05
3.69163338709904e-06
-2.07465234898488e-05
-1.23666488863834e-05
-1.45688765433745e-05
-3.91627966400902e-05
-1.63635489228709e-05
-2.37683257947487e-05
-8.71291592358972e-06
-3.55140885497627e-05
-1.94385427746368e-05
-1.75386067075864e-05
-1.9783897643108e-05
-2.79818817819405e-05
-1.23948420518929e-05
-9.55307322527759e-06
-2.90396360515997e-05
-1.54081206751609e-05
-2.80517393807613e-05
1.06060605272251e-06
-8.94791706319536e-06
2.81769715528738e-06
-1.06461928110823e-05
-2.13889337171377e-05
-2.49904113635044e-05
-3.15178503925835e-05
-8.27238966503626e-06
-1.35572176559556e-05
-2.03435798398871e-05
-2.39271038495756e-05
-2.62461149981914e-05
-3.16951455523426e-05
-5.61137374189846e-05
-1.16244023569424e-05
-1.54078399109619e-05
-1.63124251564185e-05
-6.78971441607524e-06
-2.31175322539768e-05
-3.15449211348977e-05
-8.93153355180532e-06
-7.42389732547465e-06
-3.36667361230526e-05
-7.90438655490001e-07
-2.62330324009002e-05
-1.11926090498677e-05
-2.87634685960279e-05
-1.74314588321222e-05
-2.14385252963837e-05
-2.94674373185781e-05
-1.48245940540556e-05
-2.13957031782812e-05
-1.22723530894478e-05
-1.29449970248329e-05
-2.36171722263624e-05
-3.18587031450474e-05
-2.75317765324961e-05
-2.71872666630005e-05
-1.97669522051565e-05
-1.02355396028096e-05
-1.6175862883265e-05
-2.00633264054814e-05
-1.53655913457352e-05
-1.3847321355136e-05
-1.88876753377985e-05
-4.2811958985061e-05
-4.28612201905525e-05
-3.72961096007324e-05
-2.60952553158371e-05
-3.06256005144302e-05
-1.96420251167672e-05
-4.12199443770256e-05
-3.13239524432694e-05
-2.62484859898942e-05
-1.87231119149513e-05
-3.13429074465775e-05
-3.04110897130487e-05
-2.92385275474039e-05
-2.63642255419117e-05
-2.74618671884512e-05
-3.15265696465183e-05
-1.75048538529048e-05
2.00873148707614e-06
-1.6551229286983e-06
-2.58738857529278e-05
-1.37032811061784e-05
-2.12639923834607e-05
-2.16007857831451e-05
-2.0252673727984e-05
-3.17503065040202e-05
-5.72591748034611e-06
-2.72716301014868e-05
-2.01849318658266e-05
-1.89893025918916e-05
-1.22258606983779e-05
-3.63062739275516e-05
-2.69482048974422e-05
-3.84582551547338e-05
-1.91451468628992e-05
-2.52005575638128e-05
-9.86141358921883e-06
-1.03427324225999e-05
-1.33136373442591e-05
-2.39783664118278e-05
-1.70502012205494e-05
-2.67032498196479e-05
-1.01236465031986e-05
-2.47054075678403e-05
-2.4656645254662e-05
-3.13780087959444e-05
-3.45016620597435e-06
-3.42826253004214e-05
-3.83054720088925e-05
-1.50786343793949e-05
-2.18687567223273e-05
-3.47343016247752e-05
-2.84752331258781e-05
-4.60693039070472e-06
-3.19261251383614e-05
-2.41118287622902e-05
-2.05141624555999e-05
-3.82359798545465e-05
-8.28897883863846e-06
-5.47113059330261e-05
-2.94600203828272e-05
-3.59030848830371e-05
-3.72209256786308e-05
-1.9223909954421e-05
-2.58376877890054e-05
-1.37097788879518e-05
-1.28535057265827e-05
-1.75268357117633e-05
-3.0756514872045e-05
-3.29672733367987e-05
-1.86901806385454e-05
-2.0494529780012e-05
-3.71384451564706e-05
-3.0745724157972e-05
-8.07280582648548e-06
-1.50103466115322e-05
-3.03062961048972e-05
-4.70794477703957e-05
-2.40752953765084e-05
-3.55086741079974e-05
-2.03867573875242e-05
-1.70315393133777e-05
-1.90896882980163e-05
-1.47796756840154e-05
-9.12133404254083e-06
-3.52590218849567e-05
-3.10388921788761e-05
-2.18150554151662e-05
-3.99946047290763e-05
-3.83183303975726e-05
-1.45806408925816e-05
-1.81462789714258e-05
-3.10743155059542e-05
-1.39330565762165e-05
-2.07252176137624e-05
-3.41395107115345e-05
-9.60853209953456e-06
-1.17099465605803e-05
-1.55022935186593e-05
-2.55395901660594e-05
-2.09477030179803e-05
-1.57635683565265e-05
-1.46885780929059e-05
-2.76150335908663e-05
-2.91568754080371e-05
-3.07678428308228e-05
-5.54816859772409e-05
-1.38795110582275e-05
-7.30436080505463e-06
-2.23501755874766e-05
-3.32872460817417e-05
-1.62693722184916e-05
-2.43338863059696e-05
-2.38709511026825e-05
6.6464445818589e-06
-4.00114408086415e-05
-2.33534441964906e-05
-1.83557066472937e-05
-1.76560567717489e-05
-2.22279562502135e-05
-4.2761577493509e-06
-3.09989909162268e-05
-1.50599624141698e-05
-1.72455815292094e-05
-1.64002427875513e-05
-1.42325109112096e-05
-2.73797527950877e-05
-2.45788604442055e-05
-3.77434962050292e-05
-2.12196518570115e-05
-2.28068736552738e-05
-3.23846973721125e-05
-1.87622827176634e-05
-6.66245754392446e-06
-3.88328127499144e-05
-2.04356864377022e-05
-1.82377358517116e-05
-9.26868116119352e-06
3.68509546025151e-06
-1.4615419082277e-05
-7.85424464275582e-06
-2.35361040813467e-05
-2.55167874238325e-05
-1.78274326188525e-05
-2.45194447615815e-05
-3.97959080816748e-05
-2.16342951406446e-05
-2.2126534380686e-05
-5.15893080409059e-06
-1.73028355105461e-05
-2.84950285707235e-05
-2.96101329813054e-05
-1.33361768943789e-05
-3.09592783544374e-05
-2.24781115994908e-05
-1.73319151353441e-05
-3.3941297430499e-05
-4.13918310909161e-05
-3.41268460022757e-05
-3.23582564661457e-05
-2.97613730245292e-05
-1.33527328230948e-05
-2.63973376201952e-05
-1.67113200105667e-05
-1.66090662638343e-05
-3.69463284500445e-05
-1.32778540515483e-05
-1.9810035957837e-05
-3.094379322271e-06
-2.09493305328743e-05
-2.09410243112296e-05
-2.75668038273708e-05
-2.71678691956834e-05
-1.34482233620668e-05
-1.85616967638559e-05
-2.74757528893394e-05
-1.30026890684679e-05
-4.90750760769417e-05
-3.68225340825703e-05
-1.21312078506054e-05
-2.68880674487833e-05
-1.71221323457951e-05
-2.02154623638649e-05
-4.16603473832216e-05
-3.8453270414286e-05
2.35561216695055e-06
-7.4632527944546e-06
-1.34344392751753e-05
-1.73680639631961e-05
-2.78033920302201e-05
-2.7280685397588e-05
-2.61652843126161e-05
-2.53175977415386e-05
-2.82011342358331e-05
-9.20150542662164e-06
-1.66850136431756e-05
7.78053409972128e-06
-2.79673035395847e-05
-8.40306692901943e-06
-2.34995430652283e-05
-1.51000127595638e-05
-2.55443705425701e-05
-2.17873120426874e-05
-3.14979372710752e-05
-2.79099638381997e-05
-3.4915884182177e-05
-2.47794461755534e-05
-2.98662726963813e-05
9.84318177146505e-06
-5.01056742474648e-06
-2.01826127787951e-05
-2.78575930427002e-05
-1.88712649670856e-05
-2.86118000528375e-05
-4.27085033892484e-06
-1.9094368519946e-05
-1.10030620113261e-05
9.56153676596277e-07
-3.61449715285209e-07
-1.04264233763754e-05
-2.0093162457711e-05
-5.25596140756476e-06
-4.54323505923283e-05
-3.47547422418405e-05
-3.11254012686561e-05
-5.70236741605721e-06
-1.60621323582107e-05
-3.24353136349212e-05
-3.56502866481228e-05
-1.64644434769064e-05
-4.19757590164147e-06
-1.91065403089314e-05
-2.29741018961288e-05
-1.50429149301191e-05
-1.18394983511363e-05
-2.35907447430244e-05
7.50465984536061e-07
-9.85982865483307e-06
-9.80997665747515e-06
-3.56098239206242e-06
-3.66798221078314e-06
-2.76155098925466e-05
-3.5986456008617e-05
-3.28084805811801e-05
-3.8686968505261e-05
-2.09292339667854e-05
-4.35170471351623e-05
-2.14168176506103e-05
-2.79646319596429e-05
6.14718639277e-06
-1.38829862888107e-05
-3.43119386274173e-05
-1.51618339229485e-05
-3.53120187881489e-05
-2.67736123781783e-05
-5.54311589674996e-05
-1.48277323807503e-05
-2.13122463365661e-05
-1.35927104584988e-05
3.11304832740627e-06
-1.58582976889615e-05
-1.9933742282595e-05
-3.40715868712717e-05
-2.88623275365055e-05
-1.82635504471898e-05
-2.51654444985308e-05
-1.05732973782216e-05
-1.58565570942735e-05
-3.38222589165359e-06
-1.85813694201372e-05
-9.46857693147946e-06
-2.10924720312271e-05
-2.63783098003595e-06
-2.69062825538338e-05
-1.75042399480407e-05
-2.38533083460567e-05
-1.9198302252541e-05
-1.90994139926799e-05
-3.0999571024754e-06
-1.87512576509524e-05
-2.56685128311335e-05
1.93454625612323e-07
-9.3289197023821e-06
-2.75482814364667e-05
-2.0883689574e-05
-1.54420347873519e-05
-2.13504132033281e-05
1.59808648491209e-05
-2.21683672803566e-05
-9.91155488565085e-06
-1.25508680645793e-05
-2.2842043732031e-05
-2.8597413440097e-05
-5.17369758504917e-06
-1.48181284453644e-05
-1.31896889013425e-05
-1.26668472004628e-05
2.20589077234008e-06
-1.27744817730788e-05
-3.22677236066236e-05
-1.97476484999889e-05
-2.76295576419804e-05
-1.46061964348547e-05
-3.38196830961088e-05
-1.73017894804776e-05
-2.38595035338787e-05
3.33019425257381e-06
9.33289031916755e-06
-2.02786833517913e-05
-3.37215546469376e-05
-1.99081237512216e-05
-2.27493784872368e-06
-5.15653830956249e-05
-2.78455344654101e-06
-7.3705334474792e-06
-2.79273638530089e-05
-1.94202200390242e-05
-5.90006554640879e-06
-2.05791940413258e-06
-1.62023840457022e-05
-1.42567991226458e-05
-1.54916488570091e-05
-3.12284472590105e-05
-3.55018392261675e-05
-4.79459091567476e-05
-1.81271396580147e-05
-2.82844729754694e-07
-3.27858039617971e-05
-9.73336795697082e-06
-4.31497546514764e-06
-4.0895383042933e-05
-1.64917731479514e-05
-2.19316224867217e-05
-1.15239128227143e-05
-1.11857726065488e-05
-1.10007773185325e-05
-3.77827935718866e-05
-1.0238424938112e-05
-2.04675767560748e-05
-1.51248047060067e-05
-2.19524004298955e-05
-7.06048459265464e-06
-1.47016133400379e-05
-1.77791459877003e-05
-3.22033342604039e-05
-1.4994804024419e-05
-2.49194826600576e-05
-2.75817945262279e-05
-2.86735893771124e-05
-2.09035280070424e-05
1.82689103113515e-05
-1.85447375874884e-05
-2.54913488701059e-05
-1.46129036914031e-05
3.52619540722779e-06
-1.06425879392939e-05
-1.27846044802482e-05
-9.77607324174059e-06
-1.02781043118337e-06
-1.96649804400503e-05
-1.63759734824154e-05
-3.40807601153245e-05
-8.89849972115075e-06
-1.09486785980549e-05
-1.23105546546743e-05
-2.86418338538959e-05
-3.89924164742408e-05
-1.14283569951043e-05
-2.26269151280043e-05
-2.9944126992039e-05
-1.39657901196124e-05
-1.07964689180514e-05
-3.88200237897718e-05
-5.4253535047257e-06
-4.43701359722821e-05
-3.20698939852462e-05
-5.84958186951391e-06
-1.63391850344504e-05
-7.45927781194785e-06
-2.52595111198842e-05
-3.10396935834255e-05
-1.27907821525e-05
-1.60315541995379e-05
-3.80149804326249e-06
-3.64068913106629e-05
-1.41703877230743e-05
1.25293338917871e-05
-2.07848005721123e-05
-8.20933698918914e-06
-2.98960396958213e-05
-2.47028703747238e-05
-5.35537641958905e-07
-2.69150435556647e-05
-7.87614216841508e-06
-2.41409300893572e-05
-2.72249212716507e-05
-3.1746591983495e-05
-3.16807125296137e-05
-2.68871050512332e-05
-4.18660205317739e-05
-1.92236252519811e-05
-8.54074221407967e-06
-2.62104176329036e-05
-2.07885432693945e-05
-2.37901799266084e-05
-4.56015921478305e-05
-6.41717951648097e-06
-2.1720512397004e-05
-2.08328680254002e-05
-3.03300943423611e-05
-1.6793529382663e-05
-1.40192259951144e-05
-1.53678879920892e-05
-3.39769447659961e-05
-6.9246247056719e-06
-1.36060165015196e-05
-1.9584362855697e-05
-1.46143464136964e-06
5.16072278006475e-06
-3.38819142275912e-05
-1.7694059835617e-05
-2.99011647437529e-05
-1.04075766351018e-05
-2.16263655634753e-05
-2.1541651320459e-05
-1.77813806056197e-05
-4.07634703129537e-05
-1.05862424547959e-05
-1.55414572466423e-05
-2.59479694939938e-05
-2.94670028350401e-05
-2.68219940549547e-05
-3.38142129697576e-05
-2.09686825926163e-05
8.90099678485877e-07
3.43229979922936e-06
-1.9518447152396e-05
-1.95580618614717e-05
-1.03385316900155e-05
-1.59610200432191e-05
-3.88882309738372e-05
-1.61079777981045e-05
-2.77696361268688e-05
-2.29867631684682e-05
-2.9924744836745e-05
-2.36494592221638e-05
-1.91769704883022e-05
-3.4645789922715e-05
-4.26953976966e-06
1.55612782177516e-05
-4.70906313778078e-05
-1.06777926121459e-05
-2.9129173031642e-05
-3.2094969922509e-05
-1.58744672266898e-05
-2.49619468499461e-05
-2.54405458783853e-06
-1.17400870244636e-05
-2.36302130070752e-05
-2.5946236309404e-05
-2.45009079424957e-05
-3.43504627747299e-05
-1.84331556797497e-05
-3.03231236491793e-05
-8.79354617131972e-06
-1.28611765891344e-05
-1.37802148252678e-05
-1.54821663028369e-05
-2.34822078632496e-05
-2.40911183259575e-05
-3.12286409177321e-05
-1.97899667772257e-05
-1.65103986085737e-05
-1.0962428324876e-05
-1.95924709552766e-05
-3.22092228052751e-06
-4.44439936224923e-05
-4.80480823716077e-05
-8.62291528222854e-06
-2.90662544348679e-05
-3.1201081308751e-05
-5.42443398974253e-05
-4.42347847701698e-05
-2.90201647884038e-05
-2.27637573828025e-05
-2.14707511201398e-05
-2.13643021916968e-05
-1.71216303709682e-05
-3.16134412897344e-05
-3.21939720876452e-05
-6.2797085201267e-06
-2.72116999150615e-05
-2.27324187391835e-05
-2.79855425780353e-05
-2.26754804995933e-05
-2.87382555439155e-05
-3.25060155203346e-05
-1.54944115914764e-05
-1.11266097415582e-05
-1.15787886623767e-05
-2.28631387591591e-05
-4.65327971125382e-07
-2.29354549207244e-05
-2.56470658824786e-05
-2.32835680458583e-05
-2.45260635107661e-05
-1.92704705394429e-05
-8.12030061877338e-06
-1.87900387701128e-05
-2.19977902598581e-05
-7.88152158895377e-08
-2.35595099052671e-05
-3.67574340954849e-05
-1.6694062245538e-05
-2.26570843165058e-05
-2.29341932906104e-05
-1.10502174557467e-05
-2.60872746393957e-05
-2.32590192660793e-05
-1.30962883436709e-05
-4.72579133404761e-06
-2.94079842836767e-05
-4.49166524002918e-06
-1.3606243990762e-05
4.42305566707864e-06
-3.56009267188384e-05
-2.82016838772932e-05
-1.95210930876332e-05
-2.82416136390292e-05
-1.98737351169501e-05
6.07774237345422e-07
-2.19470320153479e-05
-1.88404807953015e-05
-1.20797555296257e-05
-1.06633616025351e-05
-1.49734318894625e-05
-8.67336646510113e-06
-1.69339465291785e-05
-2.78104436527787e-05
-4.7339939688919e-05
-3.68946250079535e-05
-2.36818290981775e-05
-1.74858974141455e-05
-4.42600360327753e-05
-1.2846292360173e-05
-2.07020916831866e-05
-1.61675299988847e-05
-2.45579409524848e-05
-2.87410972115224e-05
-2.28836534444398e-05
-1.08175199878654e-05
-2.08529006000453e-05
-3.3404547870723e-05
-2.2851679512437e-05
-8.44904168228706e-06
-4.13529251176267e-05
-1.99310132003985e-05
-2.76785071871816e-05
-2.66676233638764e-05
3.52276056045186e-06
-3.06437652753582e-05
1.33899113435741e-06
-1.39481477925733e-05
-3.72148091279195e-05
-1.07715946473128e-05
-1.38196773289146e-05
-2.68191609617883e-05
-1.99291215063587e-05
-5.63925544172592e-05
-2.23655976132916e-05
-2.82499194031902e-05
-2.69070344051658e-05
-1.89335843963371e-05
-4.19829519694758e-06
-2.09744182616628e-05
-3.56804536956298e-06
-4.34134431887102e-05
-1.87660605345046e-05
-1.8361194244121e-05
-3.7384656971576e-05
-2.44091470237703e-05
-4.3688370780567e-05
-3.7112046693526e-05
-2.11192333529578e-05
-1.20361140928219e-05
-3.14933798691696e-05
-1.13540506417744e-05
-3.63018853390625e-05
-2.81560312430966e-05
-1.48769214592383e-05
7.06237663408966e-06
-1.70738652012716e-05
-2.02410222670489e-05
-2.75706063538014e-05
-3.38283863952876e-06
-1.7186355693277e-05
-3.81342421547224e-05
1.89437241370725e-06
-3.53044962749327e-05
-3.47342030265997e-05
-2.43201114906745e-05
-4.84978804461676e-06
-1.33642500264308e-05
-3.35605714259151e-05
-9.68635522226602e-06
-2.51633553910896e-05
-2.41806152377225e-05
-1.28626723797952e-05
-2.40039184801147e-05
-1.53735918144614e-05
-7.03424092995555e-06
-3.7297697393558e-05
-1.42546556970836e-06
-3.6776675623826e-05
-7.69098851101549e-06
-1.98492289906632e-05
-1.64870008951162e-05
-2.01407427607778e-05
-1.31787917872254e-06
-3.57281868979504e-05
-6.89849577598951e-06
-1.96428287355656e-05
-3.58811865381681e-05
-2.09680011833921e-05
-2.22414586640394e-05
-1.46943517814181e-05
-2.31958683996547e-05
-3.80390184870096e-05
-1.67011656355896e-05
-2.10355227502899e-05
-3.38661843246369e-05
-1.37435035628883e-05
-2.39821798464165e-05
-2.87887206475e-05
-2.33898744313431e-05
-1.27303031762585e-05
-3.54814978428458e-05
-1.62961234364966e-05
-1.57702181579925e-05
-2.12837278318521e-05
-1.98690572352463e-05
-6.38282757062252e-06
-1.16301929198789e-05
-2.26255403935316e-05
-7.93511860210849e-06
-2.66204685536209e-05
-1.43252789931272e-05
-3.5642101230972e-05
-3.95601064369265e-05
-3.91509363809667e-06
-3.43405351663059e-05
-3.93646806657838e-05
-2.46390561650335e-05
-3.65842444138062e-05
-2.15311445720836e-05
-9.64822488494976e-06
-1.98197276810036e-05
-8.7699948169296e-06
-2.02988598471093e-05
-2.17037933065062e-05
-1.54656202453617e-05
-3.31241021801941e-05
-2.49452638670549e-05
-1.75727706150896e-05
-1.93780727893416e-05
-1.22609234782329e-05
-1.72456445285256e-05
-2.74935657472609e-05
-2.06170765812805e-05
-1.3478739991649e-05
-2.81636489559018e-05
-3.52576213469244e-05
-1.39159460826968e-05
-3.4960050080714e-05
-2.18559486413152e-05
-3.86096127543584e-05
-7.09246956756544e-06
-2.47328347272121e-05
-1.30241938577886e-05
-2.19443996897264e-05
-1.21484776433591e-05
-1.62496508965544e-05
-3.79619488598098e-05
-4.41417449338784e-06
-9.10993360945314e-06
-3.70620334819323e-06
-2.41171239937489e-05
-2.97239057515994e-05
5.58149810866492e-07
-2.30293681396528e-05
-2.01019601046667e-05
-1.36099263578e-05
-1.80741461754044e-05
-1.98380403145693e-05
-1.39617276033574e-05
-6.86744042358818e-06
-1.97780253979341e-05
-2.88451631917372e-05
-3.00635537499915e-05
-8.00593092070224e-06
-1.25998355441816e-05
-2.52559880923872e-05
2.73879992837915e-05
-1.7184291908346e-05
-6.25225304809626e-06
-4.59448267281139e-05
-3.35313153988413e-05
-4.63020592743164e-06
-2.94334253441271e-05
-1.34354644620561e-05
-1.58609441272067e-05
-1.43337386693061e-05
-9.49857405289107e-06
-2.23180941365328e-05
-2.85072189128564e-05
-2.96080002705289e-05
-4.66657503261227e-06
-3.32382078546966e-05
-2.47506367066712e-05
-2.30964743445189e-05
-1.16751070155516e-05
2.91641023261058e-06
-2.85840394411961e-05
-1.92976956427028e-05
-2.2505303544319e-05
-3.07954692139488e-05
-2.67913398347485e-05
-1.69436844655166e-05
-7.16680129489418e-06
-2.33003972992277e-05
-2.80817623197308e-05
-2.06148687154387e-05
-1.95702697928785e-05
-2.70106234096639e-05
-1.49925407981783e-05
2.34441620275318e-06
-2.91465270096171e-05
-4.43051713415334e-06
-3.22647653250722e-06
-3.99785332960085e-05
-1.3010382171559e-05
-1.02585557121488e-05
-2.44870517039659e-05
-2.81063816365076e-05
-2.63844867379854e-05
-2.26804511101843e-05
-1.95592863420063e-05
-3.09030696071465e-05
-1.80286517450157e-05
-1.25438434293086e-05
-2.3936130615128e-06
-5.822777206471e-06
-2.29046447907559e-05
-2.06498570442935e-05
-3.14971276192615e-05
-4.80331699260591e-06
3.11072757423401e-06
-6.15753120392185e-06
-2.88169925490296e-05
-2.03794513320506e-05
-4.8986740433331e-05
-1.88874969712508e-05
-7.98028344750029e-06
-3.00170397989196e-05
-4.62514647738231e-06
-2.08976272990027e-05
-9.17298744605084e-06
-2.932253606367e-05
-1.78321851387434e-05
-2.77349819735683e-05
-2.07640166692469e-05
-2.13897924160427e-05
-2.34008481567064e-05
-1.13339535504316e-05
-2.75195333423139e-05
-6.46617532519098e-06
-1.40271330460573e-05
-1.6900417452014e-06
-1.59643103507176e-05
-1.79250508008466e-05
-3.10088726841998e-05
-3.07864053431049e-05
-3.48551359259883e-05
-5.77931430698253e-06
-2.52580803584733e-05
-3.52329728191836e-05
-2.12410240828788e-05
2.33279669958422e-06
2.7536260257207e-06
-2.11509918569144e-05
-1.4619093386953e-05
-1.24643057036043e-05
2.1940167458182e-06
-1.11684148005051e-05
-5.21495394823765e-06
-3.55781846889837e-05
-1.92123229762996e-05
-2.45413465113689e-05
-4.63291213527622e-05
-4.58576197321106e-06
-2.78748891801939e-05
-2.01554846987986e-05
-9.76129758691869e-06
-2.7442931571708e-05
-2.96197846166835e-05
-3.55278668013021e-05
-4.08789470506567e-05
-8.86041471339046e-06
-3.47244719201288e-05
-2.3064161120759e-05
-1.84116529112449e-05
-1.88125451999956e-05
-1.00481233428143e-05
-1.6178658258323e-05
-4.01051097560271e-05
-4.26729929288195e-05
-1.23346684764566e-06
-2.3118335596223e-05
-3.87831356460471e-07
-2.11551149956165e-05
-3.58589783875461e-06
-2.51068414518655e-05
-3.27270867216544e-05
-2.9910562518694e-05
-2.28357189473426e-05
-4.3590168319031e-05
-7.23918192564245e-06
-6.48352369495324e-06
-2.96543257942906e-05
-1.03897729268586e-05
-2.14703803524691e-05
9.95104890683622e-09
-9.3492190651075e-06
-2.27227187405041e-05
5.4182628972187e-06
-6.77953856851735e-06
-2.23056477034053e-05
-1.16489100489683e-05
-2.89748558819744e-05
-1.24260219775842e-05
-2.61231000457235e-05
-3.10163047881063e-05
-2.6213275649144e-05
-2.63732499658475e-05
-4.17952161219708e-06
-6.47590725377503e-06
-2.73308084396152e-06
-2.7708766167851e-05
-9.27913330233895e-06
-1.08622006147831e-05
-1.49417908116751e-05
-2.6918670273238e-05
-2.37481181515868e-05
-9.46026356070897e-06
-4.19888553674872e-05
-1.77513487514142e-05
-1.77258608434678e-05
-2.72587273840268e-05
-1.33993575667493e-05
-1.44291938378683e-05
-2.9113032064865e-05
-1.58512098904596e-05
-1.58734226578046e-05
-2.89958516640678e-05
-4.1113363941738e-06
-2.87837739285936e-05
-1.09169523703217e-05
-4.30376900774299e-05
-2.04724478860029e-05
1.86507393274794e-06
-2.78305157593305e-05
-4.25675044128581e-05
-1.00248150553842e-05
-1.92653762438395e-05
-1.79607324150478e-05
-1.37348392023909e-05
-2.88407090314413e-05
-1.31093380038078e-05
-2.59190992724271e-05
-2.85788152905715e-05
-2.03910695807157e-05
-3.84123589766061e-05
-4.22641787172117e-05
-3.66101501289804e-05
-1.9296950901396e-05
-1.65907834782076e-05
-3.77608669190726e-06
-2.78374975349243e-05
-2.23754557580559e-05
-3.99279814203802e-06
-2.1500505420532e-05
-2.2508768830517e-05
-2.06789292640383e-05
-8.15350194582883e-06
-2.58547115056426e-05
-4.3602850051733e-05
-1.21831827607425e-05
-7.36949976378862e-06
-3.15277186278401e-05
-2.12389105702253e-05
-1.117768045184e-05
-1.8743904231932e-05
-2.91788071462871e-05
-3.33393698047219e-05
-2.18752092543702e-05
-1.24869300860743e-05
-3.30725098534011e-05
-3.55488064121162e-05
-1.99458725726345e-05
-4.09558014181781e-05
-1.21412348786954e-05
-2.92910889797171e-05
3.39887711570884e-06
-1.98968080064868e-06
-3.2479661708951e-05
-4.30210057752108e-06
-3.2687412559398e-05
-2.23279168571071e-05
-1.46709699641755e-05
-2.71409847099401e-05
-2.82686825097754e-05
-1.93246066822349e-05
-1.54345968465186e-05
-3.22554873163438e-05
-1.08374606619765e-05
-2.39492451801226e-05
-3.29928902625148e-05
-2.51069615912515e-05
-2.9740760640154e-05
-3.4143992098467e-05
-1.79578971221931e-05
-1.62952377625563e-05
-1.024660208544e-05
-6.27008813680646e-06
-1.06648149608296e-05
-2.0820765930696e-05
-6.62520610780746e-06
-1.17597988100634e-05
-7.45350712514448e-06
-1.46002315945696e-05
-4.91834940268687e-06
2.46437984536337e-06
-1.67278256633224e-05
-1.36038372024234e-05
-2.40854083328758e-05
-1.81784016535433e-05
-2.09082365877629e-05
-2.58214642353968e-05
-5.23614750380151e-06
-2.66569602099419e-05
-2.37292623019625e-05
-4.69518913100669e-05
-1.97200481270353e-05
-3.32332402306358e-05
-4.44040762108323e-05
5.26163657891389e-06
-4.23448965135181e-06
-2.395281463733e-05
-5.39668659491399e-07
-1.97653354175841e-05
-1.97006223539231e-05
-2.5037441810791e-05
-2.38064953440063e-05
-1.71806103553704e-05
-1.62615340336885e-05
-2.17239834397875e-05
-4.1350320591597e-05
-1.01832323771657e-06
-1.45716134415455e-05
-2.2249901400354e-05
-2.23996039759576e-05
-4.26708765719646e-05
-1.42238887658359e-05
-3.27547170354796e-05
-4.43616750928966e-05
-2.31702170447025e-05
-1.79364845796446e-05
-3.17517528169512e-05
-2.38473301159292e-05
-1.4561870687158e-05
-2.49339507624984e-05
-4.03311997484963e-06
-2.29949523414322e-05
-1.70137693568304e-05
-4.79071744225756e-05
-3.21239246550835e-05
-1.91565419431176e-05
-1.89817184455891e-05
-2.75254506646579e-05
-1.20638337281653e-05
-4.8693784226162e-05
-7.1239209969439e-08
-2.22506944999756e-05
-1.3562203867858e-07
-1.61797142098808e-05
-7.11690151529627e-06
-2.23761511284881e-05
-1.00210409668141e-05
-1.43824707228186e-05
-1.19846670117729e-05
-3.5924133824851e-05
-2.65821504357835e-05
5.16616353624151e-06
-2.60285133208593e-05
-2.49621997446915e-05
-1.746467525028e-05
-2.75971676959293e-05
-1.92286729741174e-05
-1.91379253121384e-05
-5.50337306138991e-06
-2.64084578419205e-05
-2.63366476002208e-05
-1.85112596992959e-05
-1.18488230262154e-05
-2.48578690730626e-05
-3.97717370208294e-05
-1.2434083404156e-05
-9.061751096025e-06
-1.84434690428133e-05
-3.188656353001e-05
-1.50400265060661e-05
-2.29917830073029e-05
-3.95282303212115e-05
-3.37949005298637e-05
-3.05831593944787e-05
-2.66621671024792e-05
-1.39806380709373e-05
-2.35424804698739e-05
-3.27738412900247e-05
-1.55903697387422e-05
-1.14688419148327e-05
-3.53207478210084e-05
-3.55408152790084e-06
-2.41689254517815e-05
-2.5635575663001e-05
-2.1031298046311e-05
-1.37892578671655e-05
-2.4698821156508e-05
-8.67268688396275e-06
-1.83942699205456e-05
-3.19281857554063e-05
-2.63791083722622e-05
-3.50962172273774e-05
-6.18103851780953e-05
-4.62796360464202e-05
-3.1293148737661e-05
-3.03359165353165e-05
-2.26832552761664e-05
-1.91281834754225e-05
-2.04627100237523e-05
-1.98315943088961e-05
-4.38173717298341e-05
-3.06598398719231e-05
-1.44974852695583e-05
-3.93342620646811e-05
1.78308224903578e-07
-3.2206779635682e-05
-1.02437681983822e-05
4.30794912199662e-06
-8.11367592209797e-06
-2.54250357344354e-05
-1.71763327013633e-05
-2.62570184267201e-05
-2.70571017310738e-05
-2.1472170606543e-05
-2.64200617039173e-06
-8.36848492397179e-06
-1.05810771178538e-05
-9.23258384847302e-06
-2.36483532707948e-05
-1.28628914561754e-05
-3.76727831121747e-05
-3.29588700616694e-05
-3.51347844652454e-05
-2.25259408278418e-06
-1.38730273597475e-05
-2.31146470440421e-05
-1.91713744253597e-05
-1.73538683495034e-05
-3.07640863063195e-05
-1.75993976433065e-05
-1.9088658387039e-05
-3.25953828141997e-05
-2.37636518694422e-05
-9.86963509337161e-06
-2.8505845121961e-05
-3.06020694288299e-05
-1.6917992632567e-05
-3.08120761682374e-05
-1.96306018928884e-05
-2.4905849139141e-05
-2.54062062543225e-05
-4.25218193165576e-05
-2.44965194966647e-05
-3.30671840456027e-05
-1.93141208200369e-05
-1.8514914879864e-05
-1.41324289590395e-05
-1.68551126688188e-05
-1.46777561796656e-06
-1.09165255466142e-05
-3.10249056624138e-05
-1.53934735076268e-05
-2.61797021851279e-05
-4.26411644163938e-05
-3.25274256253451e-05
-3.28847348250041e-05
1.05699356010165e-05
-1.3891811923979e-05
-8.36122576138274e-06
-2.78885111399143e-05
-1.02076897834487e-05
-1.30901485232748e-05
-3.1881525239785e-05
-1.03770681022904e-05
-4.31604673660469e-05
-2.0153494209139e-05
-2.55956896945016e-05
-3.48062345468059e-05
-2.98518140742201e-05
-4.27564814535154e-05
-2.569464129159e-05
-4.61579606958333e-05
1.24370808316202e-07
-1.67060821577545e-05
-2.10428434047349e-05
-1.56900528449717e-05
-3.97205578935539e-05
-2.08063675802209e-05
-3.89348761253559e-05
-2.57603868463116e-05
-1.1649291609676e-05
-9.17651194282176e-06
-3.17087389059494e-05
-9.23610119668548e-06
-3.51785374932027e-05
-4.84360000323512e-05
-2.7227149967394e-05
-3.43330931210507e-05
-2.18784491026181e-05
-5.72357390383931e-06
-1.84217132109891e-05
-4.44877183292727e-05
-1.89911822582897e-05
1.26518950296805e-06
-2.66517090917405e-05
-3.37800164502461e-05
-1.00645997968879e-08
5.27235588685138e-06
-1.23735653104917e-05
-9.09789228046577e-06
9.92072021740978e-07
-1.86725033595803e-05
-1.99722279610936e-05
1.13828197609506e-05
-8.39202100754006e-06
-1.8050391050859e-05
-7.24196128962953e-06
-2.6537826072048e-05
-1.89270153540452e-05
-3.08214202827647e-05
-3.17050832879911e-05
-4.61997208681493e-07
-3.38191919302976e-05
-1.53127478440383e-05
-1.75525417331762e-05
-3.95850619554325e-05
9.99429772339193e-06
-6.89577098269049e-06
-2.41114167865903e-05
-2.05841702093131e-05
-1.24184455915726e-05
-2.4916383088401e-05
-2.63820350838548e-06
-1.62250597309501e-05
-3.53244294790068e-05
-1.93174465106406e-05
-3.90286581512254e-05
1.82202509077044e-05
-3.3228707602431e-05
-3.068398359157e-05
-3.9576204894676e-05
-1.65951474517012e-05
-2.00566923212774e-05
-6.63896304068831e-06
2.27861318494128e-06
-3.08961992141741e-05
-1.91675488017489e-05
-2.54185670602255e-05
-2.2023669887121e-05
-9.31846031696855e-06
-1.40216304868608e-05
-3.67825796672201e-05
-2.75028605529468e-05
-3.29734878888278e-05
-2.45110362358409e-05
-3.53166622832127e-05
-2.67051281069859e-05
-7.60743316976159e-06
-1.25638669659127e-05
-3.70738629360503e-05
-1.06410200332734e-05
-2.61158294973006e-05
-2.24027255431698e-05
-4.23506409590113e-05
-2.7385961311841e-05
-3.59277322838561e-05
-2.11450791108445e-05
-2.98815947862836e-05
-2.44667708319943e-05
-3.52079444877932e-05
-1.79522909743887e-05
-1.8049572131272e-05
-4.38833228804961e-05
-7.64081959047589e-06
-2.3431569142046e-05
-1.12034727563497e-05
-7.9832257815898e-07
-2.64703481886972e-05
-2.94911033129983e-05
9.35730163170378e-06
-2.67073821302761e-05
-3.51802414757363e-05
-3.42212216671434e-05
-1.98623684584991e-05
-1.88887544126833e-05
-6.56606097045928e-06
-3.27688941491899e-05
-6.33333815229254e-06
-1.0918527873807e-05
-3.78122630630115e-06
-1.74845106523652e-05
-1.47669072302985e-05
-2.33110043880537e-05
-1.69270206409579e-05
-3.32987445722105e-05
-3.0919430694875e-05
-3.4412316758904e-05
-2.90946945555729e-05
-9.18329590997219e-06
-2.4550519950146e-05
-9.70106103399347e-06
-1.11769362201393e-05
-8.88965218074212e-06
-1.4007597345731e-05
-1.31867964654057e-05
-2.53450573315242e-05
-1.75225982142057e-05
-3.01968792584787e-05
-1.39513700267464e-05
-1.49741693173441e-05
-3.46263613425811e-05
-6.50070324759342e-06
-3.72867392630286e-06
-3.87896809018272e-05
-1.50183007514588e-05
-1.46200670585839e-05
-2.4027967589995e-06
3.28327910419199e-06
-3.95266992106751e-05
-2.15818948367132e-05
-3.0633442676871e-05
-3.5178564212655e-05
1.89552225689785e-07
-2.30037934101833e-05
-1.71621518106884e-05
-2.81138478888844e-05
-1.7946030402973e-05
-1.30569029873272e-05
-2.7267041458697e-05
-2.55637627425145e-05
-3.2851265044168e-05
-2.75193400055046e-05
-2.91768289632453e-05
-2.53266862393785e-05
-1.03763356367066e-05
-3.30664812535962e-05
-1.58116547210663e-05
-1.63239576334107e-05
-2.72201960448044e-05
-3.46465582830996e-05
-3.12544551745586e-05
-6.29338157667751e-06
-4.61864498712434e-06
-2.12228918081096e-05
-3.47392508839313e-05
-2.28819790419855e-05
-2.00711722595588e-05
-7.44584914637312e-07
-3.09743122835816e-05
-3.05577104910806e-05
-1.28172412523345e-05
-1.34178085085351e-05
-1.83924645792036e-05
-1.77795013378605e-05
-1.60216480565944e-05
1.9867607164292e-07
-3.27656085388619e-05
-1.74721799034805e-05
-2.26545336638905e-06
5.86722112167503e-06
-6.02229938954062e-06
-5.14766089077204e-06
-1.67654291475374e-05
-1.51034347674638e-05
-2.33187010809639e-05
-2.92939098256745e-05
-2.53703429699684e-05
-1.67100266306324e-05
-2.23896089484892e-05
-3.18703537279544e-05
-4.69459494233877e-06
-2.04952962051704e-06
-4.27071536899862e-06
-2.70150500168312e-05
-2.08100592838799e-05
-1.04687513585819e-05
-1.36098957105693e-05
1.52341150723696e-06
-1.14902970291676e-05
-1.62960988284084e-05
-2.75178582393469e-05
-1.33557566194432e-05
-1.34115337196049e-05
-2.18669897277239e-05
1.83580714019244e-06
-1.5111494199849e-05
-3.17844335338616e-05
-4.31571189299334e-07
-2.19938498371821e-05
-4.65126264906172e-05
5.57625296412151e-06
-1.05266775678777e-05
-1.65855950137378e-05
-3.28868300244472e-05
-1.85792790153586e-05
-2.31616350409696e-05
-7.13934890097843e-06
-4.02777239474292e-05
-3.39292180083039e-05
-1.79258737859068e-05
-1.2572103743952e-05
-1.82454707205144e-05
-1.90722601588967e-06
-1.29224402572726e-05
-1.02263474276568e-05
5.38770249292164e-06
-4.69963169904069e-06
-1.10268613854468e-05
-2.04073887318227e-05
-1.69537779662739e-05
-3.4238161715607e-05
-3.47554120394275e-05
-2.64285925963994e-05
-2.6344836560107e-05
-2.22646045203694e-05
-3.6302612526724e-05
-8.75845766776391e-06
-2.26776937682381e-05
-3.89350783861759e-05
-2.48154664563158e-05
-2.76967627111802e-05
-3.25028112965333e-05
-1.38380234582652e-05
-3.19668795338007e-05
-2.03310936379455e-05
-1.76041139251197e-05
-1.07000498810411e-05
-2.12784351865166e-05
-2.18840703221644e-05
-3.39836887881154e-05
-3.6858551433012e-05
8.37133682506205e-06
-2.5927162749253e-05
-1.43253932959786e-05
-2.54702345150617e-05
-2.7981926020614e-05
-1.79626828752855e-05
-2.29734060799882e-06
-1.42294453114555e-05
-2.75068367576474e-05
-9.10269423542318e-06
-1.89601688839154e-05
-1.66515119603029e-05
-1.03443206827293e-05
-2.42632110992289e-05
-1.65351833127867e-05
-8.36048895313144e-06
-2.60576979626736e-05
-1.5164054093463e-05
-1.44020578403219e-05
-5.64014917954581e-06
-1.95864355612542e-05
-1.7715755973417e-05
8.60231548404318e-06
-5.36826881971919e-06
-3.35787220450309e-05
-1.99330912540413e-05
-1.85870959607451e-05
-1.59013308823475e-05
-3.80107060310057e-05
-1.75349039462819e-05
-2.9706478802922e-05
-1.87435165940618e-05
-1.74634052269028e-05
-1.4759039402566e-05
-2.13853484261536e-05
-7.76362702991544e-06
-1.25223674155828e-05
-1.27988390634555e-05
-8.73177063446965e-06
-2.89168655190428e-05
-3.42318031327621e-05
-9.92774179986332e-06
-6.29600707167207e-06
-4.51658702765716e-05
-2.76239857113918e-05
-1.78785128648099e-05
-3.24412103554852e-05
-1.93158298459321e-05
-3.64936852849271e-06
-2.72306342997729e-05
-1.47097019714931e-05
-2.10813681912898e-05
-2.02196948889602e-05
-2.45303942544631e-05
-2.74176134003109e-05
-9.78499294010415e-06
-2.74226118859064e-05
-8.43124327985931e-07
-1.64451007270327e-05
-1.34304614301819e-05
-9.91356913472861e-06
-1.03199121853178e-06
-3.80879538497634e-05
-2.35677437432836e-05
-2.72770553655466e-05
-1.13597147645414e-05
-8.64368160411087e-06
-1.22247035462426e-05
-2.61480914900838e-05
-2.76636647425861e-05
-2.44666523527797e-05
-1.32282531258857e-07
-1.87341692054265e-05
-5.56259772136055e-06
-6.88815487875612e-06
-2.19151063130711e-05
-1.08612503452535e-05
-1.00637877438935e-05
3.69116828541235e-06
-3.06875731739414e-06
-2.19459533570713e-05
-4.08485016647588e-05
-1.66587137521727e-05
-1.38899995405107e-05
-6.14255073610526e-07
-1.44100356768045e-05
-1.68232855004694e-05
-1.56125522424558e-05
-2.09601052027707e-06
-9.34757030197555e-06
-2.60381623595262e-05
-3.84095809753921e-06
-1.23281477620361e-05
-9.74454826664372e-06
-1.45474708594087e-05
-1.26834237884419e-05
-2.18222392197844e-05
-3.2161206147683e-05
-3.25720766068059e-05
-1.01575723971912e-05
-2.77612861229655e-06
-2.1924190525326e-05
-2.5900738447251e-05
-2.4838325002497e-05
-1.97185616674607e-05
-2.64601350233386e-05
-3.05571384400765e-05
-3.33529177123715e-05
-1.0617167111092e-05
-3.94001548842697e-06
-3.84203722571904e-06
-2.12229536591766e-05
-2.81840890547686e-05
-8.64701860652821e-06
-1.68710287803365e-05
-2.80359466580861e-05
-8.27720817516786e-06
-2.76705895742514e-05
-1.20328152494805e-05
-2.09757555255329e-05
-1.83894721624623e-05
-2.20412166650985e-05
-2.72749471757372e-05
8.14972557464298e-06
-2.09574274018627e-05
-5.14369031881499e-05
-1.22110126753806e-05
-2.67588686141241e-05
-4.18598578697862e-05
-1.37132058832095e-05
-1.69799584595041e-05
-7.82755282448134e-06
-4.36721499959306e-05
-2.69882284265335e-05
-2.67896418359308e-05
-3.66802865607014e-05
-4.52495598778227e-06
-3.30920923218123e-06
-1.99893895370726e-05
-4.16415369822138e-05
1.11829043076358e-05
3.61920023422626e-06
-1.28837089758412e-05
-2.52372802540631e-05
-2.4319836308798e-05
-2.57655621346276e-05
-2.40031702748449e-05
-1.28925841522449e-05
-3.62628514631761e-05
-1.60660183056289e-05
-5.91913140571205e-06
-3.54346593820126e-05
-1.66962896502874e-05
-2.73286091359052e-05
-3.96000004688767e-05
-2.66485281993375e-05
-1.26347134913055e-05
-2.75775583303217e-05
-1.04953462574709e-05
-3.00175570221472e-05
-9.03762401197414e-06
-1.46152694186452e-05
-1.35102666158999e-05
-2.51211075209044e-05
-3.32099579252376e-05
-3.04924828462957e-05
-1.65442909858244e-06
-3.31423693248024e-05
-1.6536842141751e-05
-3.23977987336809e-05
-9.62705540619947e-06
-8.90994034199467e-06
-2.75546522904305e-05
-1.61232809746449e-05
-2.20795831258138e-05
-4.38524787188003e-05
-2.13713513963265e-05
-4.03683054297785e-05
-1.01200994444432e-05
-8.58983605158703e-06
-3.94746913082089e-06
-2.78621488069844e-05
-4.52717557060004e-05
-2.9921408386105e-05
-3.05886632697988e-05
-3.28469503261107e-05
-2.9943877293511e-05
-2.19815679560803e-05
-2.63863797587829e-05
-4.44341520175311e-05
-2.39375580756258e-05
-2.54228130621734e-05
-2.5524951749035e-05
-6.63626258808206e-06
-4.56367767717732e-06
-2.29430657973033e-05
1.17472265423246e-05
-2.37241635160703e-05
-3.9095640461179e-05
-8.44761851843436e-06
-3.21138472947429e-05
-3.02819390349648e-05
-1.66520520662473e-05
-1.28335050488745e-05
-2.06999921865153e-05
-2.34178814347626e-05
-1.70310754232569e-05
-1.51017109204664e-05
-3.78516058207096e-05
-1.39203019509513e-05
-1.30150022583034e-05
-2.49058843566663e-05
-1.389353590333e-05
-3.17611858831971e-05
-2.75781382508046e-05
-3.04097040042153e-05
-1.02436784571843e-05
4.08513351440409e-06
-3.25863358510177e-05
-1.5060507810083e-05
-1.8836696047159e-05
-7.62555192892439e-06
-4.12351777833758e-05
2.71232602947557e-06
-1.98979119607051e-05
-1.72344490654877e-05
-4.45665331078922e-06
-4.01893689733126e-05
-1.5647440384979e-05
-2.56778928186494e-05
-2.47248544878699e-05
-3.26237898953976e-05
-4.42640542606204e-05
-1.42314142654256e-05
-1.65339029168679e-05
-2.61349385133425e-05
-2.57223634955198e-05
-4.03563077559215e-05
-3.8376148722436e-06
-3.31923182393772e-05
-1.94183933473194e-05
-3.02106355972167e-05
-2.88028802601079e-05
-1.68345007766493e-05
-1.04947802536988e-05
-1.61139990793066e-05
-4.95688232401406e-05
-3.30373844576239e-05
-2.6465406204031e-05
-3.56196690815874e-05
-2.55152863337427e-06
-6.93189847110332e-06
-1.255618035147e-05
-4.30256792055272e-05
-9.63280378596568e-06
-3.01536585799973e-05
-3.13340021638708e-05
-3.71897642587974e-05
-2.8970669352486e-05
-1.58534914698279e-05
-3.62190556989302e-06
-1.7431862076707e-05
-1.95966548610414e-05
-2.52524029382957e-05
-3.54901953179584e-05
-2.48427544909693e-05
-1.71434503743382e-05
-4.09150666054716e-06
-2.22422718406099e-05
-2.79276489063777e-05
-2.4127931633204e-05
-9.50642872848871e-06
-9.98658695501735e-06
-4.23305153587693e-06
-4.06974206189736e-05
-1.1992444268915e-05
-2.27291546726091e-05
-3.98987451258403e-05
-2.6699151597861e-05
-9.2512400544007e-06
-1.7453240400087e-05
-2.55522159862498e-05
-7.42573680918043e-06
-2.87686448229496e-05
-2.42513015506878e-05
-1.53807536133168e-05
-4.69595294800113e-05
-8.04330757550508e-06
-7.8062533929065e-06
-7.75718912890781e-06
-2.09338029220827e-05
-3.05832893196849e-05
-2.23855354044326e-05
-1.79633659949281e-05
-5.06317166847176e-05
-1.27185294134722e-05
-3.52607284940866e-05
-1.92192551527249e-05
-9.33645400092467e-06
1.36334393900589e-05
-1.33738288021068e-05
-3.70748032216548e-05
-8.68694697196044e-06
-2.05949808434547e-05
-1.61580483263622e-05
-2.30298691403957e-05
-1.89754518105811e-05
-3.16048294560193e-06
-2.02517624787495e-05
-1.34641535023423e-05
-3.15582460064809e-05
-3.38755217263921e-05
-1.14117623771689e-05
-1.38876855332181e-05
-2.64945611192045e-05
-1.31467089679899e-05
-3.92062629432475e-05
-1.30984998389647e-05
-1.22851641399686e-05
2.12909553523987e-06
-3.38629332844129e-05
-2.1234301216979e-05
1.93762071114915e-06
-1.31630947976426e-05
-2.75676336532582e-05
-1.20961536527044e-05
-3.92257251871417e-05
-4.3705987930302e-05
1.90089890453928e-06
-2.31682915742298e-05
-2.57420255507796e-05
-7.98026494058314e-06
-1.35636009124902e-05
-8.98736983005109e-06
-1.46945859759225e-05
-2.07167693307948e-05
-1.22242502383469e-05
-3.04537256145925e-05
-3.28979351040995e-05
-3.89947899570742e-05
-2.72884059549501e-05
-1.36841653157258e-05
-3.45058851228502e-05
-2.9873644295239e-05
-9.29917521787641e-06
-2.43188330112009e-05
-1.47398204206584e-05
-2.02932969237897e-05
-2.08087987586524e-05
-2.76930268896723e-05
-6.02755897191168e-06
-2.80892260584806e-05
-2.07471808066621e-05
-2.61271666529646e-05
-1.472434743169e-05
-2.68972597713172e-05
-2.87219808948383e-05
-1.65163541246722e-05
-2.1643769950587e-05
-3.31394701617616e-05
-1.12135226345741e-05
-3.36231659404489e-05
-2.78719356261719e-05
-2.14976606786509e-05
-1.82383437956608e-05
-8.58388801521388e-06
-1.87233084297375e-05
-6.76141114261631e-06
-6.3630785197204e-06
-3.25063708615941e-05
-9.55365417464007e-06
-3.31843334976073e-05
-1.63895298667849e-05
-1.58490551764166e-05
-1.23104214815699e-05
-1.19258418375146e-05
-1.12404545762573e-05
-3.36860844727079e-06
-6.11289369152114e-06
-1.94861244978133e-05
-3.24837445625245e-05
-2.868316275961e-05
-2.20458232601671e-05
-1.15204854332785e-05
-2.48777360059905e-05
-3.03001031668546e-05
-2.09402496198568e-05
-1.70272045104567e-05
-2.5564116698008e-05
-2.1243268196511e-05
-3.56891604548787e-05
-9.14547995583508e-06
-1.87307889666353e-05
-3.73841223905172e-05
-2.34866950179383e-05
-4.36401821525324e-05
-1.91420503114832e-05
-2.08668069262379e-05
-9.51429178306852e-06
-4.6698984614144e-05
-2.56318827071256e-05
-3.56786729924621e-05
-1.64169270615211e-05
-4.03856264000392e-05
-1.83693494361733e-05
-5.16448196167308e-05
-1.11106024765242e-05
-2.26977207104991e-05
-2.24325424334493e-05
-2.27762659065134e-05
-2.70384700931798e-05
-1.74873395375385e-05
-3.21266006248429e-05
-1.14519749270548e-05
-3.06322152132605e-05
-2.73579290916942e-05
-2.45757362152649e-05
-3.02703743136468e-05
-1.17181289953098e-05
-1.88838370472694e-05
-5.88854747075111e-05
-3.26470380564662e-05
-2.63191462808769e-05
-3.065473118244e-05
9.77158841707187e-07
-2.29444525421148e-05
-4.92309291572744e-06
-2.06534900142203e-05
5.45368683732513e-06
-1.67172193269911e-05
-2.08123903256743e-05
-2.57480983493183e-05
-2.40022509266318e-05
-3.04573156922617e-05
-7.19561149794798e-06
-2.26378741691267e-05
-1.73429955491788e-05
-1.77731964325506e-05
-4.21659731557185e-05
-2.82719505427436e-05
-1.63005426594056e-05
-1.2351126370259e-05
-2.36210165295795e-05
-1.11820138397495e-05
-1.228167937965e-05
-2.39057531677596e-05
-2.39963436480315e-06
-3.04564968173158e-05
-1.51954014798487e-05
-1.26735390334932e-05
6.24046324399839e-06
2.89364585038217e-06
-1.65933502550751e-05
-2.41543534639853e-05
-1.6766700107221e-05
-1.41703213756733e-05
-6.60676280003459e-06
-2.50115925738974e-05
-2.5796295193553e-05
5.33959712682132e-06
-2.19406193713368e-05
-4.47516684541957e-05
-3.39628164084109e-05
-9.02607733922076e-06
-2.13243644870518e-05
-1.65483853197954e-05
-1.86190982095598e-05
-1.40799038159123e-05
-1.06093928568989e-05
-8.70902034153508e-06
-2.27418258118617e-05
-1.56364072259743e-05
-2.5095604766551e-05
-2.48460830478272e-05
-1.94448846306113e-05
-4.62582502497112e-05
-7.9496893135785e-06
-3.30443799325268e-05
-2.85728347741805e-05
-1.99673261969567e-05
-3.25500414215574e-05
-1.26818648286779e-05
-1.59743325559757e-05
-1.8162364782544e-05
-2.24372271047773e-05
-1.23333683792402e-05
-1.5091895456546e-05
-3.50610611258913e-05
-2.02027034607869e-05
-1.91458909298817e-05
-3.94498951156022e-05
-2.81781010787199e-05
-2.26586735694238e-05
-2.18573908642961e-05
-1.538303124941e-05
-3.73925145990509e-05
-2.18417891064241e-05
-2.59102623050678e-05
-8.60030023365368e-06
-8.72342482448903e-06
-3.61042409476903e-05
-1.87649317333322e-05
-3.41722729871145e-06
-1.10817650904905e-05
-1.45072183599056e-05
-2.48214690054691e-05
-2.21277066026973e-05
-1.40192046100286e-05
-2.71938861870621e-05
-1.65221075266196e-05
-6.80296414659853e-06
-4.23123163165296e-05
-4.79529077110984e-05
-1.86763879834031e-05
-2.03064922348921e-06
-2.07006312784898e-05
-3.79551928626781e-05
-7.42285647340078e-06
-1.02118614931256e-05
-1.51714759487929e-05
-2.71288729316643e-05
-2.26353432450512e-05
-1.49652805045191e-05
-1.22032736712163e-05
-2.73839784394961e-05
-1.86533638534343e-05
-2.34340835407482e-05
-2.07038840922871e-05
-7.8921080267374e-08
-1.67987818110687e-05
-2.94003653016206e-05
-1.92442195163798e-05
-2.51973199991754e-05
-1.29501664630452e-05
-2.39807763665358e-05
-2.7318995952483e-05
-1.70533827908867e-05
-1.36931947892482e-05
-1.0133234524764e-05
-4.21077438177259e-06
-3.66725882702175e-05
-2.55322739457153e-05
-6.4554815805314e-06
-2.92874952466339e-05
-6.72730800430327e-06
-2.0989804775827e-05
-4.60248204995321e-05
-1.64206068796068e-05
-2.39545919824568e-05
-1.65846512944127e-05
-3.0664920846682e-05
-3.26962862397978e-05
-3.45215401095141e-05
-1.87081766109914e-05
-1.74881988249093e-05
-3.2900911500797e-05
-1.55966649105636e-05
-2.80998434240024e-05
-2.03546540988806e-05
-4.564012497413e-05
-2.35298477958193e-05
-5.10480463186712e-05
-3.70666341711252e-05
-2.94096306368208e-05
-3.43533097238653e-05
-1.33976683775935e-05
-7.39442805789811e-06
-3.94776161678143e-05
-1.39596287354532e-05
-2.02249825328751e-05
-3.59536888973766e-05
-1.56813950035494e-05
-1.20633988689012e-05
1.25416040120947e-06
-3.14833743897886e-05
-1.75168583035586e-05
-1.70928422223345e-05
-1.69272359663686e-05
-8.24631302447045e-06
-2.57035752186724e-06
-2.81619839446667e-05
-2.98622090836961e-05
1.01610894996619e-05
-8.11207855804007e-06
-3.84765427637102e-05
-1.78909594444005e-05
-2.87921239931127e-05
-6.79622183960826e-06
-1.60893652191972e-05
-6.23411615430397e-06
-8.46255257929764e-06
-1.897701009218e-05
-7.55945233058975e-06
-2.82336239844772e-05
-2.30697250779656e-05
-3.84001808907043e-05
-1.76903039511392e-05
-4.58513240644215e-06
-3.28585306489268e-05
-1.96374271794483e-05
-4.32974343545703e-05
-4.42483966740879e-05
-1.38933096294074e-05
-4.12717278217754e-05
-1.91863489731858e-05
-9.1177099404231e-07
-2.90621944455266e-05
-2.98468272116605e-05
-2.33157906956168e-05
-2.77642921055654e-05
-9.9543433853826e-06
-1.61968257512656e-05
-1.08104230580059e-05
-2.0098438809189e-05
-4.7674080157667e-05
-3.57583739497153e-05
-7.76913701504786e-06
-4.3043291428061e-05
-1.632918043766e-05
-2.20540468570963e-05
-1.63548914946524e-05
-3.68576935703671e-05
-2.1979891484207e-05
-2.97275097380609e-05
-1.30875598954001e-05
-3.59852767928164e-05
-8.21919750581144e-06
-1.73903846560011e-05
-4.77332479341949e-05
-2.44546919516222e-05
-4.7270877820995e-06
-1.3381266681889e-05
-9.55784123465474e-06
-1.45952477603538e-05
-4.03154525193427e-05
-3.88754165239505e-05
-2.63303359819614e-05
-4.07244776608881e-05
-4.11977198946058e-05
-1.76955451288676e-05
-3.66606541127064e-05
-4.63381939722985e-05
-1.93727523165464e-05
-2.02588167130488e-05
-9.02755131215177e-06
-3.49919766518578e-05
-2.02339735995332e-05
-3.53105578095725e-05
-4.67667707177211e-05
-2.57676778523297e-05
-1.59702446386177e-05
-1.69583302790305e-05
-2.99361347870115e-05
-2.82259741119506e-05
-2.23207336330835e-05
-2.73268376888449e-05
-2.62568203387423e-05
-1.48049954628754e-05
-2.35457436824987e-05
-2.87915090531713e-05
-6.87602155232579e-06
-3.6790506800511e-05
-3.56059528369927e-05
-2.97785628863555e-05
-1.50856430731923e-05
-9.04236655578485e-06
-1.77119042724501e-05
-1.87842138379994e-05
-1.94568321454157e-05
-3.82756240916303e-05
-1.43217041713085e-05
-4.16377392730385e-05
-1.85412354693936e-05
-2.05793661079482e-05
-1.47761010458947e-05
-1.56106629522254e-05
-1.99917254214939e-05
-6.4533570903382e-06
-3.71478838582359e-05
-1.02693273748189e-05
-3.97231182455993e-05
1.32259180909713e-05
-2.28574876008438e-05
-4.00083867900729e-05
-1.39861402294344e-05
-1.87499046908619e-05
-1.33364904611377e-05
-2.2571243162889e-05
-8.59567680854496e-06
-1.51465806078844e-05
-2.32433014305751e-05
-1.64070496499751e-05
-1.74127520400759e-05
-1.01830054808602e-05
-1.40459789737398e-05
-2.66441339081808e-05
-2.45924377837506e-05
-2.48703834940176e-05
-2.96246704580096e-05
-3.41255428591328e-05
-2.75502232664999e-05
-1.5424351013551e-05
-1.83668194171114e-05
-3.53040195037812e-05
-1.81109526714676e-05
6.52691933268704e-07
-2.66831949428069e-05
-2.89056662616088e-05
-1.20274367655e-05
-2.54088365023665e-05
-2.92507279253191e-05
-1.51733329116597e-05
-1.62487576393542e-05
-9.57735059963321e-06
-4.46045245575712e-05
-2.52232964699282e-05
-2.75066604286779e-05
-2.86805642471685e-05
-4.19717290881437e-06
-1.32753234961409e-05
-2.47480527066061e-05
-1.25136952010909e-05
-1.2425162041131e-05
-5.28842170882891e-05
-1.61555811157573e-05
-1.81630908357311e-05
9.0542642205211e-06
-3.03633836557852e-05
1.32799189655174e-06
-1.89339193835031e-05
-2.02121924406222e-05
-2.8323481398404e-05
-2.1910381457562e-05
-1.85305391372643e-05
-4.58794437228323e-06
-2.39380712903508e-05
-3.26459490669369e-05
-2.26650912969491e-05
-2.46793202956656e-05
-4.39345488543745e-05
-3.92886131514734e-05
-2.42190102373235e-05
-3.68772186914665e-05
-2.63588810603775e-05
-4.13525179323105e-06
-1.45835831230841e-05
-2.30909813480343e-05
-1.32926422365625e-05
-1.97324676870426e-05
-5.56183130986817e-07
2.22733033945682e-06
4.67289954935445e-06
-3.88966614478766e-05
-1.4784094825651e-05
-4.29904025438816e-05
-8.64181421428674e-06
-2.94762339966431e-05
5.35166211046684e-06
3.27506207616743e-07
-3.55073396345049e-05
-4.47499072168321e-05
-2.58952985320622e-05
-3.57348211222231e-05
-3.67783126874268e-05
-1.45569377368525e-05
-3.7030811440233e-05
-1.25771400456782e-05
-2.51857738062359e-05
-3.20855463086667e-06
-2.96611392971235e-05
-2.93214883305116e-05
-2.90728103841572e-05
-1.89368454965731e-05
8.41391227853408e-06
-1.72095830487633e-05
-7.96768380813788e-06
-1.79489247881636e-05
-9.78216168447777e-06
-1.41714697928869e-05
-1.92842367783196e-05
-1.0551114594299e-05
-1.37352872745007e-05
-4.59821418641368e-06
-2.76672933450761e-05
-9.7845212269081e-06
-4.11127953143917e-05
-2.96347826993463e-05
-1.58096433128994e-05
-1.03419330744628e-05
-2.35634646131631e-05
-2.92954322832902e-06
-2.71457644761089e-05
-3.02039495019574e-05
-1.82093997375642e-05
-2.11690315926152e-05
9.52913698609869e-07
-2.33653066672145e-05
-1.97517124424486e-05
-1.25146649591108e-05
-2.43165626023e-05
-3.91829285049759e-05
-2.00902482269811e-05
-9.07241355618564e-06
-3.52672677102343e-06
-2.18716498471598e-05
-3.29338048628483e-05
-2.30867981796179e-05
3.7028987737935e-06
-2.16451220654714e-05
-2.66947500324086e-05
-1.56287163577864e-05
-3.84983936409529e-05
-2.76109684156044e-05
-1.42426979005367e-05
-2.36552690711707e-05
-2.4879967777746e-05
-1.47605182004788e-05
-2.18692554691672e-05
-1.41083689501413e-05
-2.45083659237766e-05
-1.15578803234771e-05
-2.89144671006189e-05
-1.7366106198932e-05
-1.67965042180268e-05
-5.99595009564523e-06
-1.52140631086274e-05
-2.61323978647415e-05
-1.08985344726633e-05
-2.12821569830432e-05
-7.49494507991774e-06
-1.98441931075656e-05
-6.48873421857026e-06
-1.28567223618198e-05
-4.27681903268989e-06
-1.66634055793199e-05
-2.29405852573202e-05
-2.26883233632339e-05
-2.83794299151416e-05
-4.04981090818561e-05
-1.06286345204989e-07
-4.11150145944406e-05
-2.66123601332433e-06
-4.02993246379247e-05
-3.40556042077205e-05
-3.0162710214451e-05
3.87734077705173e-06
-1.57719058643874e-05
-3.10738373021941e-05
-2.01542342009083e-05
-2.01078449168208e-05
-3.97269230690116e-05
-2.39747151938885e-05
-1.2148340424794e-05
-2.57196725521318e-05
-3.47404369445178e-05
-3.61533364422268e-05
-3.12204754973943e-05
-2.32126841329962e-05
-8.5079992294137e-06
-3.42158683971406e-05
-9.06638374892117e-06
-1.84483794466945e-05
-1.93873621900756e-05
-1.98201165115763e-05
-2.98750383027378e-05
-6.40215863384761e-06
-3.3525472154779e-05
-3.3694797680727e-05
-2.90053629921761e-05
-1.95171393870992e-06
-3.0253418001356e-05
-1.42170635171223e-05
-1.46807930878474e-05
-2.05459494102937e-05
-1.53513752428718e-05
-1.8129390790007e-06
-2.18313891040955e-05
-1.17708011748837e-05
-3.19885930225009e-05
-1.26788418987226e-05
-8.92525344497485e-06
-2.37958054915704e-05
-2.29253796700288e-05
-1.56573055428107e-05
1.80250319582236e-05
-1.25258591469538e-05
-3.99710318327929e-05
-4.03072258281051e-05
-1.30614174018792e-06
-1.13222364657073e-05
-3.06023708978874e-05
-1.98829097944225e-05
-1.60314233425361e-05
-1.13193590283017e-05
-2.58240382997259e-05
-9.54533622443053e-06
-1.64525739096965e-05
-3.577613758351e-05
-2.59489457850145e-05
-3.8290071294142e-05
-1.29595572327226e-05
-2.45181928698126e-05
-4.72563307298762e-05
-3.80334242506813e-05
-1.63460027943543e-05
-1.22759075301395e-05
-2.71854761221698e-05
-3.00576436662421e-05
-1.37769241312523e-05
6.95277587419567e-07
-2.06656196785543e-05
3.56763598219092e-05
-2.74522736419139e-05
-5.16139075337165e-05
-5.38542772849496e-06
1.08513970014897e-06
-2.30964221824098e-05
-4.38277170889484e-05
-9.30386360833969e-06
-7.56776420373765e-06
-1.82877816156035e-05
-1.56825421835975e-05
-1.64516020509042e-05
-2.22386304614816e-05
-2.20204757011808e-05
-2.5043768843264e-05
-1.21346634836527e-05
-2.08914520060662e-05
-2.42119574615151e-05
-1.73987094687389e-05
5.13284220141998e-06
-3.57935618069237e-05
-1.58197694858111e-05
-1.70258648020136e-05
-1.94878272027691e-05
-2.42385676964924e-05
-3.38040682645481e-05
-4.15152862152023e-05
-1.03250907716396e-05
-9.70073670004689e-06
-1.39886862813504e-05
-1.40339349710123e-05
-3.47157569128063e-05
-2.89793460220723e-05
-3.03088225255976e-05
-2.12628172362248e-05
-2.30918884659708e-05
-3.18600726893449e-05
-6.52753335340206e-06
-1.56316548890908e-05
-2.14415176004112e-06
-7.85813293226094e-06
-1.44624985827618e-05
-5.72312647454879e-07
-2.1715218225856e-05
-9.39275766791525e-06
-3.54482187857499e-05
-3.23365493561148e-05
-4.32011894497036e-06
-1.48665073864178e-05
-1.57846207143758e-05
-4.53943373958651e-05
-2.3969997555694e-05
-3.08353595887713e-05
-3.59864120942405e-05
-1.57681152892385e-05
-2.24475716129827e-05
-1.46057378584448e-05
-1.34075164622256e-05
-4.31214411733086e-06
-2.6653022395837e-05
-2.97962852755361e-05
-2.69746767281011e-05
-3.14293151116507e-05
-2.60985243634098e-05
-7.17913925335152e-06
-2.19883227900181e-05
-3.53836428184889e-06
-1.75985467902395e-05
-3.47867842134934e-05
-2.64902976135327e-05
-4.05257437832931e-05
-1.31114736470503e-05
-1.87982698395202e-05
-2.14927326176437e-05
-3.59766920073995e-05
-3.0359129136409e-05
-1.92184701823465e-05
-2.68293140493582e-05
-7.07242024009819e-06
-1.20918759333385e-05
1.01414076068306e-07
-9.39835999707293e-06
-6.52721243314452e-06
-3.93027193863917e-05
-2.00104843082867e-05
-2.48565148744353e-05
-2.12730429667338e-05
-2.91566440862833e-05
-1.03889301025653e-05
-2.68237167382082e-05
-1.99825671120087e-05
-3.94153399711327e-05
-4.57641626275047e-05
-2.52327034165036e-05
-3.18727991010957e-05
-1.25079730091258e-05
-7.17831164774082e-06
-1.79674250435383e-05
-7.20893242818429e-06
7.11740020514861e-06
-3.50618462164007e-05
-2.7116049101786e-05
-2.08812314447301e-05
-1.57699882434367e-05
-2.64577298294299e-05
-2.00365735017701e-05
-5.01601377179941e-06
-2.81227649200425e-05
-4.05260831894214e-05
-4.49670079040414e-05
-3.75741331008351e-05
-3.10401326980394e-05
-3.25628858564802e-05
-3.31945517554759e-05
-3.83523528974999e-05
-2.12588776234577e-05
-3.31069989116912e-05
-8.70003381418961e-06
-1.71887453099504e-05
-2.87441971207309e-05
-2.04876341811375e-05
-2.8967596702917e-05
-3.13655987330229e-05
-2.60765840908447e-05
-2.96973930574756e-05
-3.60592931067451e-05
-2.31964401190986e-05
-1.08423061347892e-05
-1.84688197546009e-05
-2.93900361993805e-05
-2.03163837629883e-05
-1.88125616872447e-05
-3.24120098932468e-05
-3.54963275797808e-05
-2.42302555732028e-05
-3.43708414435283e-05
-2.54037330000375e-05
-1.82235970651617e-05
-2.9800528931819e-05
-1.70264524345623e-05
-2.74622879698282e-05
-6.56356395293576e-06
-9.52548760127551e-06
-1.04883161150356e-05
-6.58180760484001e-06
-1.00954761791636e-05
-2.67355569736092e-08
-1.79356394732944e-05
-4.41901310859714e-06
-2.93661024428365e-05
-2.79747667117628e-05
-2.16869767797826e-05
-2.20328428797825e-05
-1.82343340779359e-05
-1.74040148059377e-06
-2.41207977450955e-05
-1.4646368716724e-05
2.14446041313497e-06
-2.13366441114132e-05
-3.65538291513814e-05
-9.13469549695929e-06
-1.57417094836409e-05
-3.00204722043045e-05
-1.17189096474971e-05
-3.31014110041098e-05
-3.38205523006956e-05
-1.86061268584018e-05
3.36955908971214e-06
-2.55152122228114e-05
-1.91755398951614e-05
-3.74876283246004e-05
-1.28948449967502e-05
-2.32945192081746e-05
-1.96866478886317e-05
-1.38412539415086e-05
-2.1256836072886e-05
4.43876774108173e-06
-3.55710626399416e-05
-2.07415259818732e-05
-1.10611411596583e-06
-2.43594488774865e-05
-2.24475902987679e-05
-1.31777254433122e-05
-1.44636953589703e-05
-1.9632349275087e-06
-2.11455154657642e-05
-7.34878435210843e-06
-5.86594391886972e-07
-4.74086923231299e-06
-1.88454345545549e-05
-1.9132840568101e-05
-2.70977212530554e-05
-1.79690524847703e-05
-3.17743409532918e-05
-3.14988464617614e-05
-1.64015455529621e-05
-6.0713488093615e-06
-3.62764605038927e-05
-2.71495279488577e-05
-3.32853378181249e-05
-6.58348120130494e-06
-1.6910755500044e-05
-2.21185173205386e-05
-2.74505277223208e-05
1.63282972028558e-06
-1.23018235945103e-05
-2.85418615609461e-05
-4.23256444349377e-05
-2.81003071207123e-05
-2.24405594725453e-05
-8.94194690375314e-06
-4.35170875608075e-05
-1.45623048175133e-05
-8.73600398202309e-06
-6.72263718147915e-06
-1.30520734458616e-05
-3.52162137202193e-05
-1.3077285337463e-05
-3.48252944875346e-05
-3.08252147450894e-05
-2.89290410271555e-05
-3.01834303541954e-06
-4.75578321136115e-06
-4.170695982012e-05
-2.41079680029063e-05
2.65028306517241e-05
-1.1295512280161e-05
-3.82439202342234e-05
-2.32193041483884e-05
-2.09836038621405e-05
-7.57093245972992e-06
-6.88118199686366e-06
-1.85361934613259e-05
-3.51407718997825e-05
-3.43091003922232e-05
-1.90707492068967e-05
-4.76289806176833e-05
-2.05886047428431e-05
-2.24741094698037e-05
-1.13649278215039e-06
-3.16732664689538e-05
-1.11129450789524e-05
-8.94748826801225e-06
-1.05523680738377e-05
-3.64742618361449e-05
-2.8291308843174e-05
-9.99708574073297e-06
-1.80924437484084e-05
-2.32978022943854e-05
-3.05462815544355e-05
-3.00003801878714e-05
-1.47210812190618e-05
-8.63477224897706e-06
-2.09455090812814e-05
-1.80751519086602e-06
-1.4133451727875e-05
-1.12883646309632e-05
-6.98835862564677e-06
-1.44563440761634e-05
-9.03086438831262e-06
-3.26757219569013e-05
-2.32516348824472e-05
-2.44396473902171e-05
-9.82329742980956e-06
-3.26135100044914e-05
-1.86172016443912e-05
-1.94943141803032e-06
-2.08342501031581e-05
-1.91747052118339e-05
-3.85890434582182e-05
-8.62927200771075e-06
-2.80284939533155e-05
-2.10671949118333e-05
-1.80659237027017e-05
-3.04182749919677e-05
-1.00735866617424e-05
-3.13315548710534e-05
-6.88398137015874e-06
-4.3024004729878e-05
-2.38228916662127e-05
-1.9930209257867e-05
-3.10620005601255e-05
-2.72814076226239e-05
-2.5088839281324e-05
-3.0969846256027e-05
-3.40864944501737e-05
-2.04428640503776e-05
-1.89036571881374e-06
-1.38829410450079e-05
-4.51029871836641e-05
-1.0710514086665e-05
-4.12754020877747e-06
-3.96656568508952e-06
-1.46963767918748e-05
-1.11855519153441e-05
-3.50573142877616e-05
-5.38674008906733e-06
-3.58726235288924e-05
-4.25849259914407e-05
-3.89314972089371e-05
1.80813029964975e-05
-8.25647150001112e-06
8.17165808978177e-09
-1.41602687889435e-05
-2.48026812533889e-05
-1.76970674308043e-05
-3.02700905035873e-05
-2.54222217480754e-05
-2.6117934556211e-05
-1.5805963305974e-05
-1.7109083232739e-05
-2.73501154737398e-05
-1.76460532366834e-05
-1.83082549193168e-05
-7.58555025364812e-06
-2.51931097348436e-05
-4.33157443187252e-05
-1.59822560752556e-05
-2.81651500577659e-05
-2.60274128031913e-05
1.05016017089112e-05
-2.58224077111961e-06
-1.35766373121461e-05
-3.50976347206964e-05
-3.04511462548836e-05
-1.09462895636271e-05
-1.54207617669885e-05
-3.45749010935433e-05
-2.14049687340523e-05
-1.53138495983982e-05
3.01867423792187e-07
-4.45805002304637e-06
-2.71555620316156e-05
-1.29720174782339e-05
-1.98040233024239e-05
-2.76161616121997e-05
7.26596548782699e-07
-2.01550787611546e-05
-3.50679252950922e-05
8.59525986463046e-06
-2.73001178779937e-05
-1.77197245732785e-05
-2.36777821066001e-05
-1.95067453489829e-05
-2.26835061912654e-05
-2.77520793506639e-05
-3.36503767870662e-05
-9.903960863917e-06
-1.75965863220701e-05
-1.75943769017256e-05
-1.50812534224335e-05
-3.64271858546729e-05
-3.69222911876406e-06
-2.4660085882878e-05
-1.7505456791577e-05
-5.48673477889568e-06
-1.9875958974762e-05
-4.55433237247297e-05
-2.55658156272593e-05
-6.15226856194051e-06
-2.77971727179087e-05
-4.08495399831234e-05
-4.14742713402029e-05
-3.51093842768386e-05
-1.56233780710169e-05
-3.77214216171598e-05
-7.84099347072733e-06
-1.46228099249624e-05
-1.09255782832285e-05
-1.03735386750989e-05
3.32532423582828e-06
-3.23075078254894e-05
-4.06318898645196e-05
-1.32668875544573e-05
-5.96681028041298e-06
-1.02259561495169e-05
-2.3576259700149e-05
-1.13353705430258e-05
-3.37830227329935e-05
-3.1654370765024e-05
-1.47049838434961e-05
-4.86579024843621e-05
-3.09681878810306e-05
-2.89262551359516e-05
-1.34406364720074e-06
-1.84334960976895e-05
-1.574718257115e-05
-1.42484941999772e-05
-2.13967987826373e-05
-2.92171675194142e-05
-1.44710319530339e-05
-2.92526251198871e-05
-2.16126621966249e-05
-1.76065020794601e-05
-1.77673108838877e-05
-1.93734450607641e-05
-1.14279708392952e-05
-1.76704401494702e-05
-3.38232847701259e-05
6.19369657660906e-06
-1.18401981716667e-05
-2.08710355607002e-05
-2.94964691104945e-06
1.94791949632224e-07
-1.52110954986273e-05
-2.34669491577646e-05
-2.06206983784295e-05
1.46445317472603e-05
-2.21174099472389e-05
-2.07287937956084e-05
-2.31094687054465e-05
-3.29909366581795e-05
-3.52325635232656e-05
-3.55324094925962e-05
-2.04974419061101e-05
-2.88125029430211e-05
-4.39168511340609e-05
-2.32497621241413e-05
-1.73255105662104e-05
-1.63022396458459e-05
-2.12896612990079e-05
-1.52954014973654e-05
-2.16087525741592e-05
-4.09484306898738e-05
-1.96024440255725e-05
-1.45503142716564e-05
-2.42915391556001e-05
-1.33088964586384e-05
-2.03093519083073e-05
-8.75656918851606e-06
-3.54545358078638e-05
-1.12035412422356e-05
-5.17702151325836e-05
-1.154141416619e-05
-3.44601713883284e-05
-3.37329637654076e-05
-7.33459926900626e-06
-3.69667859765357e-05
-1.34614558006075e-05
-4.52122478222632e-05
-1.22427578569771e-05
-2.96612848406684e-05
-3.6111814183811e-05
6.78417791435096e-06
-1.86082969126309e-05
-1.53784327967368e-05
-1.06948426005147e-05
-3.59905298632877e-05
-2.24802504607447e-05
-1.57665953813011e-05
-2.91746428642421e-06
-3.41536833900599e-05
-3.16462502370411e-05
-1.84502771594471e-05
-7.74872497148733e-06
-3.53849654878851e-05
-4.09999222656342e-05
-1.81021335817197e-05
-4.20717321795017e-07
-1.62261426248677e-05
-5.66978355207091e-06
-2.10142170312632e-05
-1.33941991963734e-05
-1.2489154507763e-05
-2.89770410033455e-05
-3.4550085717004e-05
-2.14274304144441e-05
-1.43665058651113e-05
-1.06034810815174e-05
-4.52217329480246e-05
-1.76953592816236e-05
-1.33313134193592e-05
-3.63011749529626e-05
-2.00979365663174e-06
1.48946233379265e-07
-9.46292053203607e-06
-1.63059637115727e-05
-2.62847626886086e-05
-4.56456996769878e-05
-8.13464573051941e-06
-2.34920451584664e-05
-1.55036885460495e-05
-1.44671280099655e-05
-2.79194986050312e-05
-1.30615088665279e-05
-1.99908857684086e-05
-2.5427129530323e-05
-2.24803832320066e-05
-2.34437705596567e-05
-3.31448805679254e-05
-1.48573589848806e-05
-1.55087133837334e-05
-3.98204296741423e-05
-1.41313438546354e-05
-3.66332368909298e-05
-3.28148143967757e-05
-3.33275535200602e-05
-2.04250972919547e-05
-3.20880441876262e-05
-2.78670572073586e-05
9.72576635224294e-07
-4.82921334859842e-07
-1.07365572683147e-05
-2.29217394419832e-05
-2.35215589329111e-05
-3.26266013940193e-06
-2.29210828705454e-05
-3.03140523273725e-05
-6.842153766848e-06
-2.90688032031758e-05
-2.02534876337879e-05
-3.16442946125633e-05
-4.28804213036366e-05
-4.17609788213562e-05
-2.66141112886816e-05
-3.43528151561122e-05
-2.27662804246136e-05
-3.35886685366259e-05
-2.19156777199658e-05
-2.8961243540942e-05
-2.58988039658622e-05
-9.17498242912166e-06
-1.94050310673355e-05
-1.46823731616496e-05
-2.29618402135341e-05
-7.81665180065941e-06
-5.31707748228462e-06
-2.48245213076102e-05
-2.67299551209602e-05
-2.58501299902504e-05
-3.72525560145522e-05
-2.49708845536378e-05
-2.72695362197047e-05
3.79032115055923e-06
-1.64468169204748e-05
1.46017348012146e-06
-3.5483894188826e-05
-2.37928192973902e-05
-8.31043224521845e-06
-1.34271577581322e-05
-1.2943691547461e-05
-2.9956262047044e-05
-4.32880306117979e-05
-9.34884440091858e-06
-4.15646242527143e-06
-2.98187204035348e-05
-2.7510566562077e-05
-2.48833188514073e-05
-2.57514360517186e-05
-4.67531009317501e-06
-2.71651810136146e-05
-2.8787846367281e-05
-1.69769765303072e-06
-1.21838966008426e-05
-1.38796398055727e-05
-1.79803200457169e-05
-2.29948722529032e-05
-1.14159613152343e-05
-2.13374903895191e-05
2.23432302670317e-06
-2.02516973370779e-06
-2.82354821682718e-05
-2.56595495151605e-05
-1.78817565885218e-05
-2.8429770503129e-06
-1.99773976038795e-05
-1.99595516286769e-05
-2.88842658215417e-06
-1.93140117996543e-05
-1.20706600236085e-05
-3.15651284648472e-05
-1.45984903216022e-05
-2.27865329587367e-05
-9.92584173829373e-07
-2.50262977853193e-05
-5.97192471282436e-06
-8.59833746690513e-06
-3.00833672885748e-05
-1.30515525806172e-05
2.31188738635044e-06
-3.96902431922402e-05
-3.81068264515346e-05
-4.19317432872501e-05
-1.82858430256518e-05
-5.69210487075505e-05
-3.04138151177759e-05
-2.42726298977504e-05
-2.2251225262005e-05
-4.28757527540134e-05
-1.9784287976893e-05
-2.70835398315407e-05
-6.13503356685721e-06
-5.1452471623401e-05
-3.24203832162136e-05
-2.13753034794589e-05
-8.86449111700445e-06
-2.82233605637629e-05
-6.15928233550823e-06
-2.31361366114995e-05
-2.72632319937822e-05
-1.76342539856079e-05
-1.28470013682256e-05
-1.84239405890572e-05
-3.10864490632947e-05
-4.1826387824091e-05
-2.42867965646827e-05
-2.32864528062305e-05
-3.21260440598628e-05
-1.18166142342857e-05
-1.3963031646216e-05
-6.92213645839517e-06
-5.3020660174112e-05
-2.31167194644486e-05
-2.35746857140029e-05
-4.10119243777395e-05
-1.61666019730438e-05
-1.04169495750366e-05
-3.06110562894671e-05
-2.82714706315313e-05
-2.0891385906882e-05
-2.37596564125801e-05
-6.97897453362491e-06
-3.76006021559755e-05
-3.83695851286928e-06
-2.73333212906527e-05
-3.41280569399437e-05
-1.44792564698168e-05
-2.86529681879363e-05
-2.91569686677732e-05
-1.17329375944629e-05
-4.23331101094713e-05
-1.50504304015624e-05
-3.01689770312567e-05
-2.86545142318711e-05
-1.3774987645124e-05
7.35786941185392e-06
-3.02756915397423e-05
-8.67214272046106e-06
-1.80141482444088e-05
-2.80659718961622e-05
-4.87342275303023e-05
-1.57129612458441e-05
-3.39825034464616e-05
-2.45271292199167e-05
-1.45293180637681e-05
-1.05616101047355e-05
7.71537867465153e-07
-8.74164906369108e-06
-2.17923310800328e-05
-2.09468010876801e-05
-9.49728373589346e-06
-5.25992911147162e-06
-2.29705730289868e-06
-9.11442769172007e-06
-1.39120621010319e-05
-9.85086260192679e-06
-3.98307585477455e-05
-6.72214739831178e-06
-8.09866030145667e-06
-2.18631322390577e-05
-1.24196823831121e-05
-1.73875541437568e-05
-1.6455522130228e-05
-3.31682542395937e-05
-8.47559071730579e-06
-2.28111828559207e-05
-1.73172959998866e-05
-3.78229428661405e-05
-1.93318893541699e-05
-2.47640033899462e-05
-4.09956600511788e-05
-1.6943666012353e-05
-3.30904123990447e-05
-1.63474931136101e-05
-1.63846004219266e-05
-1.897156152657e-05
-3.0481897320996e-05
-1.09906824310793e-05
-4.51023226812535e-05
-1.35287929065053e-05
-2.30003954654502e-05
-2.23288346768439e-05
-3.99448569016301e-05
-3.95115011550546e-05
-2.22384675605762e-05
-3.72000749747105e-05
-3.36317413458853e-05
-5.88401211904444e-07
-1.08086363155309e-05
-3.16253172693547e-05
-2.73405271320193e-05
-1.46442211613442e-05
-2.5669804640911e-05
-1.40181341947933e-05
-4.25004998153863e-05
-2.0139994990416e-05
-1.92663610674818e-05
-3.8330392761231e-05
-9.38017937287907e-06
-3.80565470003325e-06
-9.44838328759649e-06
-1.47774023754803e-05
-2.20090433474589e-05
-2.14293128205522e-05
4.48070732247817e-06
-2.85483703626329e-05
-2.32200468439676e-05
2.91330027512603e-07
8.41411584832984e-06
-3.08416580388621e-05
-2.911197365177e-05
-2.51566931914228e-05
-2.69536976763383e-05
-2.76564742796415e-05
-4.75698265362243e-05
-1.90604260864675e-05
-2.15837828543774e-05
-1.16368607657883e-05
-9.98418877663755e-06
-2.67479469031928e-05
-1.17396640308729e-05
-1.43395766241148e-05
1.2964326468324e-06
-3.13251903336693e-05
-1.96492143949509e-05
-1.47493617351546e-05
-7.34305799834365e-06
-1.81581621119934e-05
-1.54300912771553e-05
-1.69469779586187e-05
-1.56817626116287e-05
-1.62574328472434e-05
-1.45095094695437e-05
-1.0172764374129e-05
-1.6525531007205e-05
-1.43019317444697e-05
-1.73350260119295e-05
-2.04802273464217e-05
-2.97944084876539e-05
-3.54231903662836e-05
-4.59034695315888e-05
-2.16953321518072e-05
-3.21220982723717e-05
-1.36357533719229e-05
-1.18123443787519e-05
-1.25247905712735e-05
-3.86810869637506e-06
-1.65511014755405e-05
-2.95663651803631e-05
-5.03424547565412e-05
-2.1194789775955e-05
-1.15273199424064e-05
-2.03911677197251e-05
-2.12395023462546e-05
-3.25415071490227e-05
-1.83592639323502e-05
-3.13869333371853e-05
-4.05976628876953e-05
-1.07464389757276e-05
-3.48569466922802e-06
-3.23947043086125e-05
-9.8458074881575e-06
-2.99948042488399e-05
-2.65556039097428e-05
-1.33481177725397e-05
-9.45394579987438e-06
-1.81386287034811e-05
-1.38917426678936e-05
-1.20413937231495e-05
-2.29135939373673e-05
-2.75625046120857e-05
-1.07699432453177e-05
-1.92988704641955e-05
-2.3136548059531e-05
-1.80108838690216e-05
-4.17475038504767e-05
-1.36420183524089e-05
-3.61677599351197e-05
-2.61448630212043e-05
-1.36924481751934e-05
-3.19019298503144e-05
-3.14110740927763e-05
-1.58757152554561e-05
-3.39420346291471e-05
-2.24244729253481e-05
-8.00076468281107e-06
-9.26877783142468e-06
-1.93529858595826e-05
-1.58037159053406e-05
-2.91855321953999e-06
-1.93367759875151e-05
-3.62072885189266e-05
-3.2230639404825e-05
4.86713266712448e-06
1.14442150654654e-06
-2.35945490323362e-05
8.28944526407603e-06
-2.41654192978377e-05
-7.57511032923384e-07
-5.97609721595809e-06
-1.79009223680782e-05
4.46112057411367e-06
1.46763220468817e-06
-2.33081647687086e-05
-4.33835689134251e-05
-3.64874280041458e-05
1.25309961134565e-06
-4.09516278324375e-05
-4.77424106479633e-05
-3.08280712247361e-06
-3.98752600298821e-05
-3.79812938562602e-05
-3.57193182042781e-05
-4.32523562598829e-05
-1.69078860668794e-05
-2.32121114647763e-05
-3.41218523463335e-05
-1.61470011792288e-05
-3.38582355806199e-05
-2.68320007374051e-05
-1.91939039454183e-05
-3.75698759614424e-05
-2.70213747889113e-05
-2.03066329409675e-05
-2.3518037089135e-05
3.05455598145864e-07
-4.83995927069363e-05
-3.22475064190908e-05
-2.22641940351281e-05
-1.16600270354193e-05
-1.03521141801067e-05
-4.42599149167907e-05
-1.70208305302132e-05
-1.52737601147954e-05
-1.97570412472966e-05
-2.84170806925965e-05
-2.8249524851199e-05
-1.44117404848345e-05
-1.39597351577863e-05
-3.52630408225168e-05
-1.32700689285939e-06
-1.87856668522071e-05
-3.57726987573175e-05
-1.99671128499712e-05
-1.46571170492949e-05
-4.00662258660425e-05
-9.78054770268563e-06
-2.64731743650604e-05
-1.2820217664939e-05
-3.45196884233834e-05
-1.55827851835107e-05
-1.24195128040048e-05
-2.11274202237157e-05
-7.67826640328084e-06
-2.20961056717942e-05
-9.12448270377033e-06
-2.35364740246977e-05
6.83775870296344e-06
2.08458880959971e-06
-1.73754618184837e-05
-3.82779903087064e-05
-2.27837753158104e-05
-3.83887762941867e-05
-1.69839215913584e-05
4.01005650827213e-06
-1.37616709735129e-05
-7.49034733889441e-06
-3.37543879212735e-05
-2.44514277038784e-05
-6.8462930353724e-06
-2.24977246327768e-05
-6.03622437675369e-06
-5.6116181311563e-06
-2.03925950484553e-05
-2.74443669398386e-05
-3.30020278759594e-05
-2.17288209230432e-05
-1.33845757408025e-05
-3.20666776021496e-05
-5.25483947878464e-06
-2.34476567821778e-05
-3.10317977690501e-05
-2.8333864121349e-05
-3.13835309671478e-05
-1.91950632936907e-05
-1.09535113229211e-05
-5.13196655051298e-06
-6.71355927107053e-07
-2.50003096587301e-05
-2.26391353343239e-05
-1.07144075909684e-05
-2.59987930028897e-05
-3.31310914496627e-05
-2.32779894491899e-05
-3.15242700624487e-05
-5.54591830771585e-05
-1.69541529609292e-05
-2.84111481409188e-05
-5.10885586374695e-05
-3.20784007240988e-05
-1.63165612978574e-05
-3.41161656898964e-05
-1.90100405482001e-05
3.00728251870913e-06
-2.64252899611939e-05
-1.82930846342872e-05
-2.27805136236532e-05
-3.31813978933672e-05
-2.58081470858385e-05
-2.65584984311332e-05
-2.0207677556421e-05
-2.67947916195603e-05
-2.89777867020072e-05
-1.10009268285617e-06
-2.39323451598424e-05
-1.14246021527685e-05
-2.02644411051848e-05
-1.3425055766879e-05
-9.72959913912664e-06
-3.07920672736548e-05
-3.21911215469378e-05
-2.61762013923459e-05
-2.93772478135651e-05
-1.79398352083804e-05
-5.65179554315551e-06
-1.59888848550476e-05
-2.54943779814206e-05
-2.13172702051094e-05
-2.54405966003997e-05
-1.83437576686758e-05
-1.07489372034204e-05
-3.27677371386993e-05
-3.08513583210119e-05
-2.84172692666382e-05
-3.48508801392533e-05
-1.73428027548762e-05
-1.73077986573103e-05
-1.47990744232335e-05
-4.24670085116399e-05
-3.74792941405548e-05
-2.2780222786074e-05
-2.24798557083382e-05
-2.04692962038255e-05
-2.22347587365196e-05
-2.66642257826986e-05
-4.07780760406694e-05
-1.48796687796215e-05
-1.89066424808185e-05
-9.61722122049081e-06
-1.73910352452988e-05
-1.31336393608018e-05
-1.09080942497023e-05
-1.60926126168682e-05
-1.71126552719964e-05
-3.89329422938469e-05
-8.00439597781201e-06
-2.71419121887867e-05
-2.21764586632945e-06
-4.65029190923856e-05
-4.68821097020259e-07
-1.34605752840968e-05
-2.10231693204447e-05
-4.44961776361788e-05
-2.99331108569751e-05
-7.05647924482141e-06
-4.69557185268247e-05
-3.64248336899451e-07
-3.59603016432606e-05
-2.27342541193317e-05
-2.02233647886772e-05
-2.88907298132398e-05
6.85424250550421e-06
-1.76893839865166e-05
-3.84562417911998e-05
-3.32458320078134e-06
-6.97757939888201e-06
-1.74535740556003e-05
-2.00002380782957e-05
-6.13394749553536e-06
-2.17632335636533e-05
-2.32886889376049e-05
-2.07016057898745e-05
-1.71143400964805e-05
-3.13209455938666e-05
-3.13594900194529e-05
-1.7091520387574e-05
-3.99817780087442e-05
-4.06919064023568e-05
-3.11115685641864e-05
-2.17856197336428e-05
-2.23575761508938e-05
-1.08076823263676e-05
-1.61053833149907e-05
-1.32426847103723e-05
-9.91053459309677e-06
-6.58208651640322e-06
-2.49312274478839e-06
-5.66581339844705e-06
-4.20056357367405e-05
-3.78012512849706e-05
-2.22145429441274e-05
-1.23052387624891e-05
-3.23941315172751e-06
-3.80308652529076e-05
-2.6229323000037e-05
-1.94516600082942e-05
-3.06079850910588e-05
-1.62231370400241e-05
-3.08004058982793e-05
-1.56671641182979e-05
-3.41520035645079e-05
-1.61044871909943e-05
-7.67918869642367e-06
-1.50653004397179e-05
-1.49147373750759e-05
-1.56095248814916e-06
-4.98527331133021e-05
-3.47068749171303e-05
-3.34208024842451e-05
-2.74025558070048e-05
-1.04501851750615e-05
1.83146315586413e-06
7.35432714340065e-06
-3.35201073142853e-05
-1.68139511485869e-05
-1.45007332757837e-05
-3.07902337482124e-05
-7.71488450117652e-06
-1.26858515494953e-05
-6.43896278050547e-06
-1.12004546794213e-05
-3.47451119377872e-05
-1.58347567569342e-05
-2.90452676116631e-05
-1.86691882664697e-05
-7.01490093868722e-06
-7.32927462814251e-06
-2.85232648824875e-05
-2.95078083931641e-05
-2.36620775328427e-05
-7.89289556876742e-06
-3.15175924512525e-05
-1.4828396578591e-05
-1.73818053572413e-05
-1.76483086656078e-05
-2.87849431980674e-05
-2.87159714879386e-05
-3.0661056242517e-05
-1.6896471972804e-05
-1.64751034689805e-05
-3.9165291818732e-05
-1.98064953958863e-05
-1.79630318062311e-05
-7.5699659789321e-06
-6.95573468481148e-06
-1.3660563056653e-05
-4.32940058949232e-05
-4.09285210111814e-05
-4.59265570350435e-05
-6.9141702963927e-06
-1.10294487991669e-05
-1.69591687575734e-05
-4.17955475881502e-05
-2.43206634363941e-05
-3.30074775045265e-05
-2.87685761172761e-05
7.83291459345996e-07
-7.99328082817555e-06
-2.81480648528197e-05
-2.38691750527829e-05
-2.10526324231675e-05
-1.50025041608832e-05
-5.11215107613196e-05
-2.08512548523581e-05
-3.27423243820532e-05
-1.9796187462029e-05
-1.76759505657974e-05
-1.86619809279967e-05
-1.20162401480331e-05
-4.294026342746e-06
-2.91572597635982e-05
-3.21439385202699e-05
-3.54624040623158e-05
-1.82008052292869e-05
-1.22091730563807e-05
-3.72246473772225e-06
-3.19466037332063e-05
-2.44772424538448e-05
-2.26710543746686e-05
-1.08702628754507e-05
-5.18500912711011e-05
-1.50822274923065e-05
-2.36493287856195e-05
-1.33353950135386e-05
-7.49262710198599e-06
-2.79053308577921e-05
-1.19810494405241e-05
-1.54950067034154e-05
-3.89725564504491e-05
3.73924081141673e-06
-4.11069908222407e-05
-3.6242445356267e-05
-1.28491493622209e-05
-3.53521854680995e-05
-3.57561401355454e-05
-3.38093656041166e-06
-8.20782782780584e-06
-3.79229104343633e-06
-2.69358865841854e-05
-1.65265104625222e-05
-8.4255066247134e-06
-1.34960816755097e-05
-3.50932544275921e-05
-2.25624871121957e-05
1.19836722819631e-05
1.35535151387494e-06
-4.73031305268244e-05
-3.55947623067286e-05
-1.33823181441318e-05
-2.39656349868319e-05
3.37940388198567e-06
-4.2674981438869e-06
-1.31362024644281e-05
-1.91225571627716e-05
-2.3186873935591e-05
-1.83026255279269e-05
-3.11599248050514e-05
-5.58543872192122e-05
9.60757071343808e-07
-1.15636993053286e-05
-3.01704563557366e-05
-9.73146682866927e-06
-2.93119966482957e-05
-3.70871207055702e-05
2.99983716938937e-06
-3.82743757890903e-06
-2.51517119630679e-05
-2.083968255663e-05
-2.41721768156998e-05
-2.89138961544115e-05
-3.40715489174397e-05
-6.11663671561093e-06
-3.78051750822516e-05
-1.83693651587031e-05
1.28020781683641e-05
-2.43677346318272e-05
-2.32051151488938e-05
-1.72219486430679e-05
-3.22604848325442e-05
-1.06048458504467e-05
-2.80772920445781e-05
-3.22542514970757e-05
-4.11804004708159e-05
-9.63713141570928e-06
-3.21916152002364e-05
-2.76909551300054e-05
-1.91623589498984e-05
-2.03626421406435e-05
-7.48117723730509e-06
-1.56623559408819e-05
-3.74207038082375e-05
-3.64767486552963e-05
-2.17189157116369e-05
-1.59349775501628e-05
-2.37296110819604e-06
-2.90169105629377e-05
-1.98614492753843e-05
-1.99587459704888e-05
-1.09113393343518e-05
-1.05971219229011e-05
-6.44394053051982e-06
-3.00592129641787e-05
-2.1816966511032e-05
2.79268574980107e-06
-2.36961940241092e-05
-6.31164898549416e-06
-7.68524915223568e-06
-1.47759745912659e-05
-4.53674809315804e-05
5.03517816695767e-06
-1.6590668974002e-05
-1.02350377370287e-05
-2.75791004607404e-05
7.05403420916875e-06
-1.31508246842692e-05
-2.30330805444294e-05
-1.25219935475998e-05
-1.05306765046316e-05
-3.54229548449499e-05
-1.6335408515966e-05
-1.45655535133704e-05
-1.34649410879051e-05
-2.85038119111037e-05
-1.47787436002157e-05
-2.15800442088896e-05
-2.9197413707517e-06
-8.60798474956095e-06
6.51883106989941e-06
5.33584994235435e-06
2.4255482088769e-06
-1.51834867222113e-05
-3.83748798379716e-05
-9.48399319385345e-06
-2.35202114002191e-05
-3.60865934387632e-05
-1.84713649953407e-05
-5.93862982327464e-07
-1.75120462826924e-05
-2.62116228646975e-05
-1.44351902910942e-05
-3.33810495281806e-05
-2.05320575686581e-05
-3.19006423515576e-05
-2.28105441259638e-06
-3.66406671672341e-06
-1.63195263824451e-05
-2.73362889962483e-05
-2.31834335129807e-05
-1.44843130361741e-05
-2.46956603304292e-06
-2.60964629949686e-05
3.78264747166683e-06
-2.06391164344447e-05
-1.72879055522418e-05
-3.9394134456893e-05
-6.67314905398793e-06
-3.17426573768479e-05
-3.6027347089243e-05
-2.0946951555232e-05
-2.71142749665273e-05
-3.16188094827929e-05
-6.00653180745315e-06
-2.84344482216811e-05
-1.17269339252235e-05
-2.90772655508826e-05
-1.26798509931011e-05
-2.66119104479357e-05
-4.70916359251577e-05
-3.73058867870099e-05
-2.49649168652061e-05
-3.82084736646636e-05
-1.46146452796423e-05
-2.88075428733632e-05
-9.57704576372254e-06
-2.79263711231345e-05
-3.22347515505101e-05
-1.04159336141881e-05
-1.84302577376921e-05
-2.63816119427495e-05
-2.2436262433843e-05
-1.06227266988824e-05
-1.500005852604e-05
-8.41475950308669e-06
-1.69169947235072e-05
3.09190171058274e-06
-2.37174615879887e-05
-2.10912641329753e-05
-3.01919804100878e-05
-1.87260889764233e-05
-1.52704311092286e-05
-1.13698047836953e-05
-1.45633724669752e-05
-2.08141438246173e-05
-4.33990025170581e-05
-3.85303797458701e-05
-1.76087567817504e-05
-6.91306591540525e-06
-2.08417784392352e-05
-4.53732397480581e-05
-2.96030930998658e-05
-1.05112159463917e-05
-3.51110956922925e-05
1.33823820381873e-05
5.88122794859266e-06
-4.02548278249784e-05
-1.73425969737299e-05
-3.23898775796246e-05
-1.25948277902712e-05
-2.2058430852829e-05
-4.32802902730663e-05
-1.16761215048015e-05
-4.14930785859856e-05
-3.60349487848743e-05
-5.33859531592763e-05
-3.19375368970608e-05
-7.28173124296769e-06
-3.5367744558364e-05
-1.68979502609753e-05
-9.9686605325057e-06
-1.80575611320173e-05
-3.07842607091143e-05
-9.1750747096167e-06
-3.62545295065921e-06
-6.51342064542402e-06
1.23742990951368e-05
-2.60418817609519e-05
-1.63797093123437e-05
-9.47527058377278e-06
-6.99023073258462e-06
-2.96276481304981e-05
-2.71118976854588e-05
-3.07986546433529e-05
-1.01515014481808e-06
-1.38451420908543e-05
-1.09602509877929e-05
-3.09371831129632e-05
-2.99685731234887e-05
-3.14426239736365e-05
-2.41875608670977e-05
-1.83681395522054e-05
-3.09694542720778e-05
-1.15480637704839e-05
-2.92361673618357e-05
-1.74368892910609e-05
-2.65020514164401e-05
-7.47219318594825e-06
-1.71253233693278e-05
-3.5785287432676e-05
-2.26213778284427e-05
-3.91436568558216e-05
-1.81520739944004e-05
-3.93949106786836e-05
4.40326542950844e-07
-2.23211915227562e-05
-4.47964602937942e-05
6.31907889787747e-07
-2.56082417201236e-05
-2.43744909558656e-05
-3.03322996339116e-05
-4.37827635389004e-05
5.32391713975737e-06
-1.6635238073466e-05
-2.47404665225762e-05
-4.36673067324139e-05
-6.20409915982809e-05
-2.18622863020331e-06
-2.54963433004176e-05
4.07500466454776e-06
-1.75210576251057e-05
-5.48907573412803e-05
-1.86725243824794e-05
-7.97675443822062e-06
-7.63476140565069e-06
6.60460352391054e-06
-2.87879234952415e-05
-2.86381194033935e-05
-3.50608916826166e-05
-1.70409825362975e-05
-1.1105831996355e-05
-2.70542185429905e-05
-3.92432653671329e-05
-1.99249436530983e-05
-3.92570359947451e-06
-1.68044154392456e-05
2.44680178350067e-06
-1.01514761328055e-05
-2.33416861569203e-05
-3.2892309275369e-06
-2.6742023205665e-05
-8.71754387549049e-06
-2.72899721125471e-06
-2.35738584250202e-05
-1.0127758003672e-05
-9.28483680435127e-06
-3.10203741792003e-05
-2.09307856998911e-05
-5.82664432371235e-06
-1.54688806487985e-05
-2.20942669702854e-05
-2.38782542267741e-05
-6.93807433102269e-06
-3.08749168349502e-05
-3.62585307965255e-05
-2.0528035459307e-05
-1.53239159192826e-05
-1.71442914749457e-05
1.46741451202329e-05
-3.5102424762277e-05
4.34768431821649e-06
-2.17048200722262e-05
-1.89274861997536e-05
-3.75729688454606e-05
-2.4193429838888e-05
-1.79899391523347e-05
-1.85239484304822e-05
-1.18762592197761e-05
-1.04306589519932e-05
-6.83447907400039e-06
-1.26256870309766e-05
-3.59988768036911e-05
-1.10775139455646e-06
-9.80947124979811e-06
-2.94515245431963e-05
-2.50897891968733e-05
-1.83964570473915e-05
-1.67959292369739e-05
-1.65373686169811e-05
-2.28207467335815e-05
-3.332129007267e-05
-1.99606042075154e-05
-1.92582434841568e-05
-3.00680504419148e-05
-4.00456326938037e-05
-7.4417703960628e-06
-3.95952142606726e-05
-2.53356723674412e-05
-3.0177692881901e-05
-4.35184442532262e-05
-2.86492617148955e-05
-1.25930377704569e-05
-2.9092492406353e-05
-3.84858765958656e-05
-1.70506750799694e-05
-1.53724561659603e-05
-4.21938054867271e-06
-2.31310782918696e-05
-3.09531978288984e-05
-2.34715904049949e-05
-2.29493333421048e-05
-3.4978656038456e-05
-2.23052746017345e-05
-1.24268066156789e-05
-1.1310826422464e-05
-6.41487823668189e-06
-3.57639847930096e-05
-4.92614951465581e-06
-2.06463290314243e-05
4.96159032394094e-06
-2.30980278740909e-05
-1.97874953470341e-05
-2.00266630194084e-05
-1.83805776615456e-06
-1.61086914160674e-05
-3.52227765501946e-06
-2.797027770984e-05
-2.31182029599269e-05
-2.54344243108258e-05
-2.19537130457287e-05
-2.49862886569815e-05
-2.07552996125392e-05
-1.84654002399779e-05
-2.40544241393776e-05
-8.40743856865103e-06
-1.91557015976205e-05
-2.15944450722875e-05
-1.82262438741372e-05
-3.43170713947392e-05
-1.59788908936314e-05
-2.68891976351323e-05
-1.91376852113405e-05
-2.81887514278149e-05
-1.5914705284131e-05
-4.05016822555492e-05
-3.54022597804315e-05
-2.14140329529641e-05
-5.57428716063347e-07
-2.64533642217679e-05
-3.01977894057778e-05
1.48080559200579e-05
-1.75791931157768e-05
-2.02464912016155e-05
-3.31717545238955e-05
-1.81280643017697e-05
-1.97199431451921e-06
-1.19397603288891e-05
-1.50205522706135e-05
-1.42377563623164e-05
-2.15236788500039e-05
-3.58679273597373e-05
-2.6402312763845e-05
-3.11421314897672e-05
-1.5324754317651e-05
-4.10757851099835e-05
-1.6438998806325e-05
-3.2093689307554e-05
-2.37994604583458e-05
-3.04968150871493e-05
-2.72051901324214e-05
-2.02559328351242e-05
-2.73780252122003e-05
-1.83478423705138e-05
-1.12647354360219e-05
-8.82652741128865e-06
-3.51934775181888e-05
-2.2346674773267e-05
-2.35920119544019e-05
-1.47052979751792e-05
-2.40520476669025e-05
-3.07083547846654e-05
-8.69337635539364e-06
-2.82466676145953e-05
-1.34348487909377e-05
-2.67649850666476e-05
-1.20963469932892e-05
-2.67935940452254e-05
-1.62802986692692e-05
-2.43588926324631e-05
-3.96649286953788e-05
-3.76339868590728e-05
-1.77571964737502e-05
-8.89284354830026e-06
-7.08511436485372e-06
-3.74724178111381e-05
-7.64679656738715e-06
-1.80535138012585e-05
-1.82934042637836e-05
-5.44034277579559e-06
-5.72184966806822e-06
-1.97493630556145e-05
-2.07383319248372e-05
-1.64649161437242e-06
-2.73970369718116e-05
-9.43545425708265e-06
-4.77802670048097e-06
-1.16690758632022e-05
-1.68150979918288e-05
-1.18073548317051e-05
-4.07559098333343e-06
-2.74141392687492e-05
-4.50356187120984e-05
-2.64816026494463e-05
-1.80487473319935e-05
-3.17278437893943e-05
-1.84852954449322e-05
-1.69494242776602e-05
-2.26241232252603e-05
4.15693885035823e-06
-1.59357861737814e-05
-5.14901424804327e-06
-2.44022766466336e-05
-1.54282552488274e-05
-1.86106548104068e-05
-2.77406069516353e-05
-3.46614640532163e-05
-1.0127704876245e-05
-4.10365085483572e-05
-3.18006093368529e-05
-1.9785659817146e-05
-6.0973474378066e-06
-3.66826188669723e-05
-1.21720741652155e-05
-2.70407473409306e-05
-1.28724526518804e-05
-1.18177887002333e-05
-3.32441017636342e-05
2.77588056072414e-06
-3.62981446331462e-05
-3.41549561744765e-05
-3.82230917109545e-05
-5.4299051412326e-06
-6.70539216410878e-06
-2.35458913075809e-05
-2.97972482593277e-05
-4.78974041238049e-05
-4.0841847717055e-05
-4.034065679718e-06
-1.15473085571947e-05
-2.30859321926079e-05
-3.51305024473869e-05
-2.27800784414904e-05
-1.27197907438816e-05
-2.91752884266898e-05
-1.5328835754375e-05
-4.17979216407948e-05
-1.77083130816455e-05
-1.79380466532281e-05
-4.68685503819752e-05
-3.79432420555039e-06
-5.74085277560044e-06
-3.00444974366708e-05
-3.15352376122129e-05
-2.62018609983508e-05
-4.0839149158915e-05
-1.59646048648057e-05
-1.14703756930845e-05
-3.66303299873467e-05
-4.31559377659475e-05
-3.37724995140701e-05
-3.14180764935847e-05
-1.65596013881898e-05
-1.01541238914428e-05
-4.05505152112776e-05
-1.04043287253851e-05
-3.35602808486006e-05
9.53184237409135e-07
-1.99231531494698e-05
-2.94901297172917e-05
-2.79000031356043e-05
-2.01043633859584e-05
-1.56962389368584e-05
-3.26900004297798e-05
-1.11373687423895e-05
-2.88056423249391e-05
-1.6800395398185e-05
-1.50396021780174e-05
-2.73477734192228e-05
-7.8773175053911e-06
-3.98124537752223e-06
-1.32604869506562e-05
-4.19700841935819e-05
-1.51397423053616e-05
-2.12793493164144e-05
-2.91958140295152e-05
-1.61504412000535e-05
-1.1577937031765e-05
-1.26302969470169e-05
-3.20390285073554e-05
-3.67202687652248e-05
-4.02314146532366e-05
-2.60734165726069e-05
-3.01286349813517e-05
-4.02331517149162e-05
-6.20878822697579e-06
-3.03742141192806e-05
-2.1297753013446e-05
-2.09417904152005e-05
-1.821494071465e-05
-4.65495673634166e-05
-2.36859364011671e-05
-3.25097795061441e-07
-3.09389951249769e-05
-8.44701839331538e-06
-2.09850449251629e-05
-3.07891025358048e-05
1.40577625775611e-06
-2.70695793379899e-05
-2.50291239034731e-05
-2.7410299699407e-05
-3.31425440288988e-05
-1.88128231195395e-05
-3.06341898506791e-05
-3.25981979007464e-05
1.31658970628441e-06
-3.16883520798894e-05
-3.28900797244844e-05
-3.96382885693883e-05
-1.80280402772378e-05
-2.2913441954679e-05
-1.0980639340363e-05
-3.17064340400651e-05
-4.35345600929185e-05
-4.77756238143893e-06
1.64424631429612e-06
-1.27891022021926e-05
-2.7078456781813e-05
-6.46564929243347e-06
-1.01538496073342e-05
-1.48598726595121e-05
-1.68890099435687e-06
-2.33049899571322e-05
-1.19611103091818e-05
-1.39617380779928e-05
-1.23591404893997e-05
-2.84715765886492e-05
-7.46502544347626e-06
-6.28103693544812e-06
-2.52186929438339e-05
-9.34426554408014e-06
-3.28993565436218e-05
-9.40478981832953e-06
-1.26491616247531e-05
-6.05935822963257e-06
-1.49588851060122e-05
-2.5321420065148e-05
-1.48997173750004e-05
-2.81749024048601e-05
-4.21661157010491e-06
-3.96615519715221e-05
-2.16980262385166e-05
-2.70962941958879e-05
-6.29849486771351e-06
-1.74691418042476e-05
-2.76080170585508e-05
-1.63540661654633e-05
-1.20173800757234e-05
-9.09900666473401e-06
-3.70749624503864e-05
-2.79694824320687e-05
-3.04383617159538e-05
-2.39177203450469e-05
-3.75457650216036e-05
-6.58976586711465e-06
-2.32343257554693e-05
-6.18806612791544e-06
-6.60324617490687e-06
-1.07313066239607e-05
-2.82237292347993e-05
-2.5393658786514e-05
-1.54347693628922e-05
-4.54833690149829e-06
-1.92857440248111e-05
-1.30995351983391e-05
-2.83770164718786e-05
-1.96974498325203e-05
-4.65807630674211e-05
-1.39149500350695e-05
-1.08536796554093e-05
-2.61895173560093e-05
-9.40680507606795e-06
-2.33989230358942e-05
-4.47696580025003e-05
-1.94949395201921e-05
-1.11112362078818e-05
-3.10015657885034e-05
-3.71267226193596e-05
-2.4127257165364e-05
-1.98799137978005e-05
-2.20849977478277e-05
-3.13963216925952e-05
-4.02969989214953e-06
-3.26926546042879e-05
-4.04189914242919e-05
-1.44148692112043e-05
-1.61897735476612e-06
-3.75711378229223e-06
-3.01596376033704e-05
-2.82381335576806e-05
-1.14902941596407e-05
-9.38679002731949e-06
-2.21534929614753e-05
-4.03266050947652e-05
-1.78510781587535e-05
-4.1232427682372e-05
-9.65146543869633e-06
-3.26325475015162e-05
-1.30150482319986e-05
-1.02292620193531e-05
-4.0747358027574e-05
-1.42109955419387e-05
-8.22692119244353e-06
-2.26890860563158e-05
-2.80942494396185e-05
-1.93737985367858e-05
-1.25980634019718e-05
-1.19196441039696e-05
-2.52191212107032e-05
-3.3199626589917e-05
-2.28124054113328e-05
-4.43430606903918e-05
-3.19182673297615e-05
-9.44436708834718e-06
-1.52358724286201e-05
-1.00020130865755e-05
-1.59322474108621e-05
-3.46107523313703e-05
-1.51371482628906e-05
-1.68534928222066e-05
-8.74262515952912e-06
-8.94388090442399e-06
-1.74576177148634e-05
-3.73177848430804e-05
-2.78183679558834e-05
-2.96969834911622e-05
-2.67226345187655e-05
-1.80482308774107e-05
-1.09557001451541e-05
-1.17272266640299e-05
-3.10357652793799e-05
-4.2958662585064e-06
-3.22613389671083e-05
-1.41220057089611e-05
-3.01081926280068e-05
-2.45718810255788e-05
-1.97456019830437e-05
-2.36740921497165e-05
-4.79634864301187e-06
-4.03229490202329e-05
-2.66025191139508e-05
-1.59771568017289e-05
-1.225435122723e-05
-2.3571679540618e-05
-3.20949755260048e-05
-2.6319681537229e-05
-3.60965066266583e-05
-1.31064265598745e-05
-1.92799991742543e-05
-2.74868058844256e-05
-5.1954011709039e-06
-2.27285367430526e-05
-2.22916401470503e-05
-1.34197245664465e-05
-2.65362151491271e-05
-1.12262192398323e-05
-1.4674003797294e-05
-5.68496690906563e-06
-2.36061142845792e-05
2.35809614498924e-06
-4.38174094459616e-05
-3.44623162418352e-05
-3.70028036239236e-06
-1.41545113164863e-05
-3.59730754779029e-05
-5.01309563593e-05
-8.25015566377702e-07
-2.90519453469684e-05
-4.39431171427233e-05
-3.88463584605594e-05
-3.93264755162823e-05
-1.66050761941008e-05
-3.39856701034734e-05
-2.42572200887274e-05
-4.71160383157001e-05
-1.59006215105439e-05
-4.45346617030272e-05
-1.46291778034647e-05
-2.81581325116252e-05
-1.2708504699802e-05
-1.99279626469289e-05
-2.79685145042247e-05
-2.66004106603963e-05
-2.18006380152883e-07
-2.05551954184408e-05
-1.00715357427899e-06
-3.43316341739012e-05
-3.0384138216353e-05
-2.08621315823281e-05
-3.32028288224598e-05
-3.47406401721186e-05
-3.93612081222427e-05
4.10096653082643e-06
-9.21370388343497e-06
-1.57440923293544e-05
-2.21461780911985e-05
-3.99203445980706e-05
-4.33637568910871e-06
-3.17765825157968e-05
-7.17617155159459e-06
-5.68315272068074e-06
-3.70673092503507e-05
-3.83565825467235e-05
-4.00232765621415e-05
-3.75892144614437e-05
-7.11435819900792e-06
-1.87787064120296e-05
-2.94442298670871e-05
-2.17489263085754e-05
-2.31443265661092e-05
-1.98924663581029e-05
-2.54080113165608e-05
4.61508036080838e-06
-2.82550889885016e-05
-2.22260477176495e-05
-4.71326108715772e-05
-2.416754906539e-05
-2.36237903177029e-05
1.24513947659993e-05
-3.73383314985962e-06
-2.19233416467528e-05
-1.20859500362532e-05
-1.34533856624948e-05
-5.65030493294471e-06
-9.59220031013715e-06
-3.06625839232574e-05
-3.88831283597754e-06
-2.61524706220286e-05
-4.36568726667688e-05
-8.90702502072177e-06
-1.58080428933484e-05
-6.25431349059241e-06
-1.58886493892979e-05
3.20369875933291e-07
-2.23986181312415e-05
-1.08564083277771e-06
-2.5412278324921e-05
-3.60972638580907e-05
1.2488714725949e-05
1.16075776882212e-05
-5.17865932460382e-06
-2.39676539518773e-05
-3.24934637226153e-05
-5.246836902205e-05
-4.54266038594016e-07
-2.77189076246872e-05
-9.19198376474089e-06
4.84849143033151e-07
-2.90087621452076e-05
-5.76442318767826e-05
-1.201914794885e-05
-1.28025351041519e-05
-1.29136919869129e-05
1.00351955890439e-05
-3.35996421428345e-05
-4.18294879055244e-05
-3.78011204082882e-05
-2.89100431945096e-05
-3.70646483237548e-05
-2.85531640935101e-05
-2.23393710426253e-05
-2.03883368159568e-05
-1.02534947784205e-05
-4.40271551134259e-05
-4.33594530088726e-05
-3.49640403702318e-05
-2.51866842865656e-05
-1.60161806682072e-05
-2.38782045462688e-05
-1.33738964213647e-05
-1.00468298742724e-05
-1.13170299632258e-05
-1.93150158688032e-05
-1.30059719912006e-05
-1.38968638286299e-05
-3.47915098971919e-05
-4.13584163414255e-05
-2.35569120254825e-05
-2.62986937678812e-05
-2.24973590798009e-05
1.12858421657391e-05
-1.69391222247963e-05
-1.49614984583742e-05
-2.66462656147539e-05
