# Supplementary material for: Research on computational propagation and identification of mine microseismic signals based on deep learning
Source: PLoS One. 2025 Oct 22;20(10):e0334641. doi: 10.1371/journal.pone.0334641 (PMC12543183; doi:10.1371/journal.pone.0334641)
Supplement: S2 Data — (ZIP) [file pone.0334641.s002.zip › 000100500001853.xlsx_0.txt_24.txt.txt]

-2.45561224071367e-05
-3.39543632338241e-05
-2.43327364028535e-05
-3.84814610718853e-05
-3.16508182714199e-05
-2.11174570065233e-05
-2.17082067522204e-05
-2.82028120881699e-05
-1.06219297610787e-05
-4.47153126338104e-05
-2.1988997536055e-05
-2.95974198173182e-05
-2.78016479004578e-05
-2.48243735902888e-05
-2.0521612133602e-05
-3.50992724345465e-05
-1.14880990220154e-05
-3.76256947642861e-06
-8.85800452314532e-06
-1.46053161305927e-05
-2.33376468851925e-05
-2.35683289342364e-05
-2.85390913504876e-05
-3.2180242993393e-05
-1.89277709761066e-05
-1.16591828423303e-05
-3.2673610732585e-05
-2.73847871819304e-05
-1.55185391764649e-05
-1.68683814479596e-05
-2.33227843643398e-05
-2.17102424929215e-05
5.66581590341482e-06
-2.72143302182367e-05
-1.46214397619938e-05
-2.03214618158626e-05
-3.18930961709707e-05
-8.8440816475942e-06
-1.51879606553306e-05
-4.03377011503915e-06
-2.20562359736909e-05
-2.87483960056722e-05
7.01164135886901e-08
7.71010466871885e-06
-3.36091219728676e-05
-1.07306766644747e-05
-2.16458783134535e-05
-1.75160016334593e-05
3.05936505290604e-06
-3.52329922585848e-05
-1.33538417381515e-05
-1.38383829081837e-05
-2.33144176385152e-05
-1.06622618184754e-05
-1.48621133026072e-05
-2.32345459751299e-05
-4.87396525877949e-06
-4.38147205987526e-05
-3.20846769564559e-05
-2.15288696766502e-05
-4.0398722889655e-05
-2.92269576040794e-05
-9.6786458888976e-06
-2.87818006127673e-05
-1.35918572903373e-05
-5.22779842608796e-06
-1.97182622588769e-05
-5.49676258388066e-05
-3.02921515137332e-05
-3.93995031642945e-05
-3.92144825189876e-05
-3.02966618137688e-05
-2.57386843184668e-05
-2.85371548285187e-05
-2.26247867990374e-05
-2.55847336767902e-05
-2.45510899379568e-05
-3.88757778765012e-05
-2.44360240884624e-05
-9.26707892208241e-06
-3.86641303829949e-05
-2.08005880679526e-05
8.85229566938063e-07
-1.5922896627756e-05
-1.62331790332828e-05
9.81962211294776e-06
-1.09549370745631e-05
-1.08159465621157e-05
-2.16687617822267e-05
-9.44130253405892e-06
-2.32447128151936e-05
-3.29261121067827e-05
-1.19750077761382e-05
-2.72510621709935e-05
-2.45655248176232e-05
-1.50573853239945e-05
-1.26412102008385e-05
-2.29793857952738e-05
-1.36267821583345e-05
-1.76073687630582e-05
-2.27481311893775e-05
-1.56031023351147e-05
-3.5796217147187e-06
-1.3764992839232e-05
-5.40597977836663e-06
-2.70983698695287e-05
-6.54652141785104e-06
-4.9012217680862e-05
-4.64647548477285e-05
-2.61897302498088e-05
-3.73554122843662e-05
-1.47724639336406e-05
1.81731140543687e-06
-3.46543353520697e-06
-2.78533075516646e-05
-1.31052733857967e-05
-2.47488073377509e-05
-1.92793714799765e-05
2.49943115828039e-06
-3.06374247525533e-05
-2.04359385209629e-05
-3.73659387179857e-05
9.60461128889377e-07
-2.1779271109899e-05
-1.94352684300533e-05
-2.1781837689592e-05
-3.31496137911979e-05
-1.0858644006963e-05
-1.18337864877661e-05
-1.96741534707801e-05
-1.7443298649921e-05
-2.53893554452688e-05
-1.81094701962329e-05
-2.92224230779516e-05
-2.13785410617067e-05
-2.45312798106187e-05
-1.69855772344886e-05
-3.91639061964876e-05
-4.66591215709845e-05
-2.63807209484552e-05
-1.53406675003249e-05
-4.04765758140737e-05
-1.18250172725968e-05
-2.43216815999326e-05
-2.19109489387167e-05
-1.24873602275699e-05
-4.8080560965778e-06
-3.36921999389729e-06
-2.82377720069505e-05
-2.13868679398998e-05
-3.90567516392731e-05
-2.92890968298233e-05
-1.58505587397337e-05
-2.95535870262754e-05
-2.7790917307025e-05
-4.28555691272127e-05
-2.51979828134664e-05
-1.6685142604692e-05
-2.53189455502677e-05
-3.19486187536697e-05
-3.50519676002076e-05
-2.60545944782324e-05
-1.63998463365737e-05
-3.04869395322411e-05
-2.62572390677601e-05
-1.55413685499589e-05
-3.22340197558439e-05
-2.69243199299071e-05
-2.11622577146157e-05
-1.57040545633653e-05
-1.22706401833489e-05
-2.09907087974459e-05
-3.310028156771e-05
-3.01071843522703e-05
-4.9977027765802e-05
-2.37457920846134e-05
-7.88049166315343e-06
-2.08393494376408e-05
-1.75341442806345e-05
-7.69883772726443e-06
-1.48161398551588e-05
-1.22941785823885e-05
-2.03531360024395e-05
-1.30165463221801e-05
-1.36689185516282e-05
-2.33046368111473e-05
-1.31847181885389e-05
-1.90294051439323e-05
1.04794844997837e-05
-2.30750617718733e-05
-1.08405794040818e-06
-6.18298438543131e-06
-2.79300670583367e-05
-4.26667587550266e-07
-1.50966009272086e-05
-3.94449535505647e-05
-3.00040017344273e-05
-2.65543766019389e-05
2.5949262520317e-05
-2.78179703632116e-05
-8.43381123614828e-06
-1.54764284381129e-05
-2.19451524889329e-10
-1.79793757046564e-05
-1.81636411365851e-05
-4.14493421988523e-06
-2.32334781365316e-05
-4.13384453406333e-05
-3.61613588068027e-05
-5.78596293726585e-06
-3.87906575660035e-05
-7.40245438323568e-06
-1.43947793764781e-05
-6.6045781800263e-06
-1.32427281854049e-05
-2.03667348914951e-05
-2.39494514853502e-05
-2.47129359058417e-05
-2.6326824214075e-05
-1.29913866115439e-05
-1.84559810045151e-05
3.31000002251689e-06
-1.57675208478972e-05
-1.97970445878091e-05
-2.07919736646976e-05
-1.67079125819851e-05
-1.66162638101195e-05
-2.47176530169968e-05
-2.63818115272045e-05
-2.9193784260458e-05
-3.34220064364668e-05
-2.06872669768637e-05
-2.34570353012731e-05
-6.71885910586613e-06
-9.85187832935166e-06
-2.72829636458982e-05
-3.11328162804264e-05
-1.72549787003591e-05
-9.71444398774193e-06
-2.81700314631662e-05
-2.53565161597838e-05
-4.30469273874318e-05
-1.5397576028707e-05
-1.59906079557196e-05
-2.82527970079856e-05
-3.4055855196267e-05
-3.33051026508215e-05
-3.60949886569922e-05
-2.06133786676941e-05
-3.1339179979329e-05
-2.09877701378242e-05
-4.33489300589521e-06
-1.60166786093152e-05
-1.22935392801238e-06
-2.79339765128143e-05
-2.69785170046444e-05
-1.06417785029092e-05
-1.54961945998945e-05
-8.91681272666628e-06
-1.85196154448028e-05
-1.9631925903351e-05
-8.86158329846794e-06
-2.85001029980547e-05
-2.45258823638769e-05
-3.02514351998406e-05
-2.01894569623242e-05
-2.42921857218793e-05
-2.98210081744694e-05
7.88743246434295e-06
-2.74437640275519e-05
-3.46937152365332e-05
-3.43562786328443e-05
-2.73271375082433e-05
-7.73170892668802e-06
-2.64155123277032e-05
-5.23758404748932e-06
-2.57678197389395e-05
-2.27601378604023e-05
-2.07557185914138e-05
-8.1561582285122e-06
-1.12697255108927e-05
-9.29727782051028e-06
-5.83602662521019e-06
-1.24650206523916e-05
-7.78621102672224e-06
-2.18351962569486e-05
-1.2136904337225e-05
-2.31800037785955e-06
-1.60299805116574e-05
-2.64646129798242e-05
-3.01924047205209e-05
-2.22379784755808e-05
-1.66157828461811e-05
-1.75457168016197e-05
-2.49007088201846e-05
-2.62177346235857e-05
-3.75365298160579e-07
-1.05932914777591e-05
-2.68787424726185e-05
-2.74456759422104e-05
-2.08878628095387e-05
-3.30282416704869e-06
1.91991063101353e-05
-4.22469264522695e-05
-2.32227402787282e-05
-8.19588782364604e-06
-2.62248060072349e-05
-7.73619258636032e-06
-1.15049089945768e-05
-3.56179595833359e-05
-2.35427130287103e-05
-3.10277512361148e-05
-9.43728906880255e-06
-3.1503354616252e-05
-3.69745348347821e-05
-2.78443522699248e-05
-2.81808606505441e-05
-2.82985814550864e-05
-1.57555627597855e-05
-1.34780035974685e-05
-2.67745353579068e-05
-5.508818884445e-08
-2.45320759840874e-05
-3.00765680443039e-05
-4.32364336247836e-05
-1.19301484712508e-05
-3.03644817824397e-07
-1.20528638296143e-06
-2.57369001481523e-05
-1.46191704532854e-05
-2.6200970003897e-05
-1.54458580064099e-05
-2.62257506552153e-05
-1.58042007863551e-05
-1.84879104359301e-05
-1.34564003065152e-05
-2.41938699697911e-05
-2.40433296039167e-05
9.85010506556144e-06
-1.03894776493345e-05
9.36260602650432e-06
-1.66855795076805e-05
-3.73029191993224e-05
-3.34296997167655e-05
-3.01145774660462e-05
-3.07128442793575e-05
-4.450210479646e-05
-1.59864172803929e-05
-2.14238931346755e-05
-2.02610201046883e-05
-1.15101177432521e-05
-1.83241022835308e-05
-8.76070581007426e-06
-1.67757120078715e-07
-1.33907314470124e-05
-3.9312443014261e-05
-1.7556615888602e-05
-1.9307437938974e-05
-2.02377896983614e-05
-3.22158316237675e-05
-9.51887692096789e-06
-3.23736770629941e-05
-2.41326746936554e-06
-1.9198520660214e-05
5.74062421842277e-06
-1.74460829345795e-05
-3.69845401250345e-05
-1.40678888076882e-05
-1.5045970155394e-05
-2.08322162863062e-05
-2.61633432993705e-05
-1.18972805860335e-05
-1.03995818404175e-05
-1.44493411914718e-05
-2.2792903702431e-05
-4.72385874571624e-06
-1.28589975664057e-05
-1.99413074555383e-05
-2.16891880787207e-05
-1.56932675731423e-05
-4.72149292540137e-05
-3.99791219416619e-05
-2.70489548123696e-05
-5.05896880283099e-06
-4.40429155245425e-05
-1.67121984073927e-05
-1.8054575514612e-05
-9.31809095310804e-06
-4.09840379754085e-05
-2.52237528031518e-05
-1.09079922351861e-05
-3.27348155508344e-05
-2.42419539355948e-05
-4.02151273416039e-05
-2.25846065929697e-05
-2.05566347843879e-05
-1.04516954622553e-05
-1.34396654408008e-05
-1.17440172273013e-05
-1.65879030456158e-05
-2.20484211355662e-05
-3.71040105844979e-05
-3.89667419766525e-05
-4.39446043465028e-05
-1.22809739944036e-05
-2.99608481488939e-05
-4.81736444238745e-06
-2.99797781564018e-05
-6.27639802149544e-06
-5.62173468465903e-06
-2.75143624495421e-05
-1.79570561319648e-05
-2.33513253733912e-05
-1.79795648788016e-05
-2.44207267004466e-05
-2.07001373729195e-05
-3.99417098460489e-05
-1.19342680892505e-05
-4.88494158598465e-06
-2.75667124291571e-05
1.10330313913635e-06
-1.56717371302015e-05
-2.25019106519929e-05
-2.07296573741339e-05
-7.33727831822893e-06
-2.11557442143691e-05
-9.45455041991255e-06
-2.18324717345726e-05
-2.76237240350775e-05
-9.96203484404335e-06
-3.39785281965884e-05
-3.14711993404915e-06
-5.74665861430456e-06
-1.55051050683774e-05
-3.16023187655833e-05
-1.55792204114899e-05
-1.65906485256231e-05
-2.94936385215103e-05
-2.38044711106389e-05
-1.30589200252344e-05
-3.84626490614396e-05
-2.24003515051277e-05
-2.29085489739268e-05
-1.5348224820046e-05
-2.76858504107129e-06
-2.8503466323802e-05
-4.86894631575119e-05
-9.61179028368419e-06
-8.36449891968713e-06
-9.70963183969159e-06
-2.31123845879852e-05
-1.67794430042285e-05
-3.11678239964508e-05
-2.5527858982067e-05
-1.55329794276462e-05
-2.59457361668051e-05
-2.65606492278054e-05
-4.43576803344785e-05
-8.77165827254013e-06
-3.24240329391755e-05
-2.32805735405203e-05
-1.16422826145767e-05
-2.80742432631367e-05
-1.84463788653501e-05
-2.42771877224715e-05
1.37880387971891e-06
-1.4606906509752e-05
-2.31361580599942e-05
-1.50729659462193e-05
-1.81319904051149e-05
-2.4750920790307e-05
-2.4977624099197e-05
-1.89743312973084e-05
-2.53121756586534e-05
-1.04997809379781e-05
-2.83796839911844e-05
-1.96619695733456e-05
-2.03479897814962e-05
-2.1867323538568e-05
-2.4834844114523e-05
-3.00273642044333e-05
-3.67526618852525e-05
-6.75239840999433e-06
-1.01488378260276e-05
-1.7410277128928e-05
-3.27400438327104e-05
-3.24949849161497e-05
-3.09355848434681e-06
-2.35646078041567e-05
-2.75883458997131e-05
-4.89793579877483e-06
-3.78837769264516e-05
-6.79019437808316e-06
-1.43266860013185e-05
-3.00097958511157e-05
-1.6270998560146e-05
-1.89941781685612e-05
-2.3369825665086e-05
-1.83350783657323e-05
-1.23666807698476e-05
-1.91965194059754e-05
-9.42678359964746e-06
-1.92450812659466e-05
-4.3794028968628e-05
-1.51473650140179e-05
-4.01312991337842e-05
-1.79233876486671e-05
-2.97082981033146e-05
-1.18551393714998e-05
-1.24582596319455e-05
-4.50608175381024e-05
-3.07293616547958e-05
-4.71797526387775e-05
-1.71141800215482e-05
-3.37570228303258e-05
-1.35402749776998e-05
7.96512727453893e-06
-1.98102519779003e-05
-3.17735327917247e-05
-9.55763287042977e-06
-2.04776665369191e-05
-1.72494518383273e-05
-4.26155825821279e-06
-4.53773036578614e-05
-2.31422341410616e-05
-1.8890724091281e-05
-6.28873243656293e-06
-2.50143481409976e-05
-2.69012941201149e-05
-2.03878437336236e-05
-1.68366763632289e-05
-2.89380160109341e-06
-1.42600869120766e-05
-4.76815558809496e-06
-2.16205092291544e-05
-2.00211936153273e-05
-2.64712820951412e-05
-1.95778618506032e-05
-1.78415375543219e-05
-2.24855848595604e-05
-1.36139337598889e-05
-2.00801984934117e-05
-1.49180268126447e-05
-2.54138874713003e-05
-2.01328560487415e-05
-2.46020061766497e-05
-1.47680307251461e-05
-2.31324478810992e-05
-2.85610487995256e-05
-8.75416308524782e-06
-7.61098467859625e-06
-3.46353444853827e-05
-1.56021904399586e-05
-3.23083842244313e-06
-7.27445862805283e-06
-2.9547889911899e-05
-3.55890107025012e-05
-3.07837870364441e-05
-2.97536361963572e-05
-1.27602607876842e-05
-2.2407415385643e-05
-2.44329598500364e-05
-2.4848212809887e-05
-2.52734429417254e-05
4.34169482756452e-07
-9.90381546537682e-06
-4.65219984715179e-06
-4.87866173046367e-06
-2.99921557431605e-05
-6.7855041986259e-06
-4.92991337719627e-06
-2.69195470455873e-05
-2.53448171215253e-05
-4.19909610499883e-05
-2.32987946090515e-05
-2.59104463324839e-05
-1.31206005409752e-06
-2.14167112812852e-05
-3.02215602810034e-05
-2.1425707447567e-05
-4.13752720615157e-06
-1.6399469351613e-05
-2.58235381243921e-05
-2.04096489450485e-05
-1.67739833965865e-05
-3.03074338025677e-05
-2.82517775064366e-05
-2.50876441521413e-05
-2.66285076288262e-06
-2.07041023045311e-05
-1.87514427054946e-05
-1.26747021859952e-05
-2.68240818899125e-05
-3.03288462239362e-05
-3.06171738317418e-06
-3.0762588828127e-05
-4.46890481963837e-05
-4.05589443712575e-06
-1.40269397075364e-05
-2.87665568172309e-05
-6.57024189768858e-06
-2.16627607589882e-05
-2.3514513472922e-05
-2.8815184778673e-05
-2.08580160407695e-05
-2.65642225729369e-05
-2.69359173120154e-06
-1.9034838834896e-05
-1.32620122114507e-05
-7.59944629143703e-06
-3.6636826591552e-05
-3.40387329209623e-05
-3.21288097551898e-05
-1.58076364387036e-05
-3.50147152910855e-05
-1.48781595398403e-05
-6.04011953583502e-06
-1.64153581358098e-05
-1.63988914655856e-05
-1.46711825839191e-05
-2.69373178265826e-05
-4.07194431225449e-05
-1.75706572548598e-05
-1.44849682911634e-05
-2.05863737131934e-05
-4.44406325323582e-05
-4.51782047461906e-05
-1.03622497709562e-05
-3.98708649601159e-05
-3.9013915475876e-05
-3.07789438978777e-05
-2.29730960061265e-06
-8.74640832180514e-06
-1.58756627619459e-05
-1.66124129419212e-05
-4.17089599164401e-05
-2.32895938755358e-05
-4.25908027309898e-05
-1.20497097932924e-05
4.62109353074953e-06
-3.10328006131517e-05
-2.49289277371119e-05
-3.67112106715753e-05
-3.04537748387273e-05
-4.29361614962564e-05
-2.97876086188446e-05
-3.08345003467781e-05
-2.0208976049556e-05
-3.74628312838259e-05
-3.71101179612249e-05
-2.43097317532902e-05
-3.66241745981922e-06
-2.72509693305126e-05
-3.87822525491932e-05
-4.40357813700482e-05
-2.54010095014162e-05
-1.43427297666063e-05
-3.68519050681626e-05
-1.84731274180396e-05
-3.61150145628046e-05
-4.55335638773367e-05
-5.23242185414924e-06
-2.02479643269358e-05
-3.07357310701718e-05
-8.75194488687121e-06
-2.26531025552825e-05
-2.17181518589553e-05
-3.85379067297901e-05
-1.10159651603833e-05
-3.98867466304194e-05
-5.99623219296479e-06
-3.14000802519988e-07
-1.8808338611556e-05
-4.01904171437614e-05
-7.67137315231762e-06
-9.30931554434596e-06
-7.96447778840454e-06
-2.05098491054263e-05
-3.10969709015768e-06
-3.54932647567205e-05
-4.53505847753729e-05
-2.95194603861642e-05
-2.41200420420135e-05
-8.2291410607634e-06
-1.09171245954285e-05
-1.58712408241554e-05
-1.64598367696405e-06
-3.42798593967592e-05
-1.25330238847395e-05
-9.85801058450776e-06
-1.09982452224928e-05
-3.7653452583475e-05
-2.32999535093362e-06
-4.22675027797617e-05
-2.356070765443e-05
-1.60577408225493e-05
-4.62269634019186e-05
-5.19277342366449e-06
-1.25601864057204e-05
-8.4067775711739e-06
2.55378572506713e-06
-6.53055123978672e-06
-3.33988786481218e-05
-2.5715857857573e-05
-2.01889530916757e-05
-1.84952823971548e-05
-4.52970361826094e-05
-2.03034363889416e-05
-4.56275876612367e-05
-1.51342424871824e-05
3.91313659791826e-06
-3.81071030821055e-05
-2.67072472535075e-05
-1.95233337085827e-05
-2.60648755485661e-05
-2.18137033664107e-05
-6.07331835250676e-06
-2.45108554706607e-05
-1.96052333236976e-05
-2.46107531505561e-05
-6.86333792414354e-06
-3.99747370030241e-05
-3.62432569166654e-05
-1.86437970387026e-05
-1.64900647093651e-06
-1.37329275403634e-05
-2.20681977936337e-05
-1.08656473403927e-05
-3.02775533008227e-05
-1.56023312021098e-05
-5.03412324333827e-06
-3.70831791618193e-05
-4.52551561772012e-06
-3.23020584622601e-05
-2.24566614402093e-05
-1.5152547764043e-05
-2.72173779023784e-05
-2.29000532724494e-05
-3.80992944965318e-05
-6.03188124424063e-07
-2.99332683050816e-05
-7.36454480594732e-06
-3.0533751526471e-05
-1.39641168164712e-05
-3.53352302061536e-05
2.61975176799976e-06
-1.63045363028972e-05
-1.29901120399741e-05
-1.64184914923599e-05
-1.70591948266316e-05
-1.34489923138765e-05
-4.06016429235101e-06
-4.17156958442167e-05
9.74042114537227e-06
-1.21341647660716e-05
-1.44738715083271e-05
8.59810423675359e-06
-1.58326813294833e-05
-3.15543170586196e-05
-4.73141733784642e-07
-2.59373173043893e-05
-3.57703381829917e-06
-3.49677645075245e-06
-8.04944341778826e-06
-4.65864302704216e-05
-1.99567662740486e-05
-3.07404555057951e-05
-2.52056226799161e-05
-1.19635660645592e-05
-2.25791860710619e-05
-1.35849186392292e-05
3.72658080019789e-06
-7.53331179270152e-06
-3.55655324112026e-05
-2.88158965047665e-05
-1.25149011427241e-05
-3.6752252916269e-05
-1.511485272389e-05
-1.84121644330395e-05
-3.52309216903189e-05
-3.50285998374703e-05
-1.37337423811094e-05
-1.97829301704184e-05
-2.81335899999779e-05
-5.37410032670199e-05
-4.06230788234239e-05
-1.73249202980683e-05
-1.75182124241212e-05
-1.63669782037054e-05
-2.07780895489188e-05
-8.09850691742594e-06
-1.83661806104227e-05
-2.01574137209943e-05
-1.65962283586968e-05
-3.24784006931876e-05
-3.49429052555445e-05
-1.60422036587788e-05
-2.64679142324312e-05
3.77176778286336e-06
-1.88621600281402e-05
-2.86523873104996e-05
-4.0688759073969e-05
-1.71035962975663e-05
-3.95573328441256e-05
-1.94252033883455e-05
-4.08038124370333e-05
-2.18931831991498e-05
-1.09220561181322e-05
-2.61421453119788e-05
-1.86334650009145e-05
-1.62585365137349e-05
-1.78087969134015e-05
-2.28504503753009e-05
-3.90293270594986e-05
-2.01710158699662e-05
-2.54612487325683e-05
5.84687549414691e-06
-2.78760747473686e-05
-3.40476364448147e-05
-1.8270417375743e-06
-1.21052740220894e-05
-8.5606217834893e-06
-2.80851828262002e-05
-2.16822096531514e-05
-4.08107105005442e-05
-2.95114396145803e-05
-1.6060583414242e-05
-1.15373630071706e-05
-2.33868881688602e-05
-1.5669505414494e-05
-2.12892122580293e-05
-5.05827296418355e-06
-2.17724223004654e-05
-2.64338886195054e-05
-2.79542545042857e-05
-3.74299709672703e-05
-2.76591834405509e-06
-1.51514873642411e-05
-1.56242663043025e-05
-2.62096519690634e-05
-3.21280950952782e-05
-1.72211702964009e-05
-2.28491206735203e-05
-2.15380778693045e-05
-1.67088449264324e-05
-2.04743614726716e-05
9.59413896989111e-06
-9.39886189595538e-06
-1.34047709612279e-05
-4.01513664154639e-06
-1.74305845892649e-05
-1.37751597074601e-05
-1.75024357906599e-05
-3.36948859682818e-05
-1.03903330163774e-05
-1.4904762034011e-05
-8.29001298162539e-06
-1.88938869156122e-05
-1.93371670960179e-05
-4.45572019057993e-05
-3.00687386781788e-05
-3.12154206024369e-05
-1.82994466884486e-05
-8.81056005437329e-06
-1.65969907207572e-05
-2.21089260017347e-05
-4.14844350421183e-05
-1.49981539632777e-05
-1.94492993278838e-05
2.69494340597331e-06
-8.16176320353532e-06
-3.67386563018519e-05
-1.98352395916007e-05
1.67523307715937e-06
-4.93161596550073e-06
-3.10789678070201e-05
-3.9364964112683e-05
-3.72578181411259e-05
-6.46881699719342e-06
-1.36843519951109e-05
-7.16499172600628e-06
-2.78880428226695e-05
-4.80356844695089e-06
-2.11822678828683e-05
-2.58703627072245e-05
-2.26819029477364e-05
-6.92884899722099e-06
-3.43236919348497e-05
-3.0986546664993e-05
-2.36113249462729e-05
-8.83358802327042e-06
-1.61220427143315e-05
-7.8071997232543e-06
-7.62519741603226e-06
-1.36624319545162e-05
1.05523850897122e-07
-2.90069978380101e-05
-2.74734042736082e-05
-2.90667258477713e-05
4.42621817092372e-06
-1.8345488316251e-05
-1.1652065368003e-05
-2.62930845405212e-05
-3.31413520264982e-05
-3.64329419961383e-05
-1.06333569763269e-05
-1.8006104150307e-05
-2.78146823359095e-05
-2.73117599346587e-05
-2.88727464770618e-05
-7.90095032457298e-06
-3.94089045101213e-05
-1.60061619310872e-05
-3.13062442956439e-05
-9.1357592005273e-06
-1.21537875443504e-05
2.52787767101134e-06
-1.54508917031331e-05
-2.23105638602392e-05
-2.45760554664121e-06
-1.55518699883604e-05
-1.35982465112465e-05
-6.72290353140747e-06
-2.69739845215349e-05
-1.54039085206924e-05
-7.30051059628512e-06
-2.73130904970986e-05
-1.3566373829577e-05
-2.86245065262801e-05
-1.56851528788814e-05
-2.99949681584825e-06
-3.63663049454379e-06
-1.33033126117413e-05
-2.91572612537216e-05
-2.23523572683275e-05
-2.50740144499901e-05
-7.98376574663871e-06
-2.02438647504748e-05
-2.52982885274662e-05
-2.05156273990415e-05
-2.31709855772576e-05
-2.33285618823387e-05
-2.68933029244257e-05
-9.54836136199315e-06
-7.01908430673919e-06
-8.1684114913923e-06
-3.20481860407891e-05
-3.1220226568374e-05
-9.24056285296434e-06
-3.01897921090963e-05
-5.78729781191983e-06
-3.98914703392101e-05
-1.86976075402611e-05
-1.22084343538276e-05
-2.82125788167101e-05
-7.98059886607101e-06
4.87839032577289e-06
-1.2355078273358e-05
-4.01409575414896e-05
-3.36036709043139e-05
-1.65016369885995e-05
-1.64845559327764e-05
-2.7170640240436e-05
-3.72238541696697e-05
-2.45179339223936e-05
-2.15258375719193e-05
-1.20997473557837e-05
-1.35527351311687e-05
-3.17539137179911e-05
-2.28738780245392e-05
-2.78768365315458e-05
-2.66878760279667e-05
-8.0813320172236e-06
-3.09499708493145e-05
-4.71494352079307e-05
-5.7350078362171e-06
-1.27125259441184e-05
-3.13173372189391e-05
-2.97410817030985e-05
-3.83424062376888e-05
-4.12524802633829e-05
-6.88162715612772e-06
-3.62626165526879e-05
-1.50283443311847e-05
-1.88580143613376e-05
-3.55475462712968e-05
-2.08904658599656e-05
-2.33580601973464e-05
-1.34676291832966e-05
-2.0575913406009e-06
-2.79237789118235e-05
-1.53268211589489e-05
-4.2372280338774e-05
-3.25686530636542e-05
-2.04406088361246e-05
-6.6542051357305e-06
-2.53488723099148e-05
-1.45970381652924e-05
-3.18768141897328e-05
9.72149730043243e-06
1.00894289034736e-05
-7.3936951222521e-06
-1.17708650897798e-06
-7.16728477885946e-07
-1.13648658372398e-05
-2.64467850174742e-05
-1.82857748908169e-05
-8.30968829645498e-06
-1.20584309940343e-05
-2.06770472673498e-05
-1.66310031467894e-05
-2.45308683041654e-05
-2.96092986976477e-05
-3.50381921117383e-05
-1.69673782077232e-05
-2.39399797287896e-05
-2.1794987764124e-05
-3.49544837359893e-05
-2.61983929365113e-05
-1.66993499863292e-05
-2.30822319542542e-05
-2.34179709565046e-05
-2.58293825761783e-05
2.98682088385664e-06
-1.85155355854753e-05
-2.36739705347887e-05
-1.84995205728876e-05
-3.50923702759525e-05
1.02075579362035e-05
-2.04989370446076e-05
-5.37121854083282e-06
-3.24472427497986e-05
-2.64674513843192e-05
-1.68849013294186e-05
-4.23069423437943e-05
-1.33633845158436e-05
-1.56811510315932e-06
-1.66060256353063e-05
-3.08659443229984e-05
-2.45601806442714e-05
-1.62574561755576e-05
-2.62903679583794e-06
-2.95598019201419e-05
-1.5784748378901e-06
-5.18410927066163e-06
-3.09560249571567e-05
-2.92918230879365e-05
-8.83476874850948e-06
-1.65540276275149e-05
-3.0895528020579e-05
-2.18651257903957e-05
-6.14454457154213e-05
-8.37312005147806e-06
-1.53194667127493e-05
-1.42553736720305e-05
-3.10258464425453e-05
-2.29452893356513e-05
-2.20883072252359e-05
-3.1391590771889e-05
-6.97428370443359e-07
-2.39569136261545e-05
-1.52890584158786e-05
-1.26139910874468e-05
-1.04549115389206e-05
-5.34954417364415e-05
-5.06800391735967e-05
-1.65663267529642e-05
6.30542042600631e-06
-3.25731532562349e-05
-1.91837434523577e-05
-5.99718702563064e-06
-4.11122828386846e-05
-1.84888320842289e-05
-3.65572584795446e-05
-1.27110412566074e-05
-6.88928381359202e-06
-1.65273016070776e-05
-5.31313101551027e-05
-3.29107950415635e-05
-1.77057206732837e-05
-3.52208240104871e-05
-4.63814829919681e-05
-3.40305797305987e-05
-2.53819515133672e-05
-1.51143692431897e-05
-1.42943360268482e-05
-1.22060427965378e-05
-2.2146400728318e-05
-4.02449601529555e-05
-1.61892226756452e-05
-1.55491889359101e-05
-3.00094193646136e-05
-2.51981909972671e-05
-4.25263239985422e-06
-2.69610893230863e-05
-3.74646377385733e-05
-1.00215651949646e-05
-2.26815050080635e-05
-2.01823324349967e-05
-2.67510076869565e-05
-2.20943897534668e-05
-1.93079426226021e-05
9.34320466981895e-07
-2.93044661524165e-05
-1.00273987678153e-05
-3.3369510197983e-05
-2.23841174282345e-05
-2.84845395856645e-05
9.92619178532151e-06
-2.5880811598087e-05
-2.96078262259212e-05
-6.1651040402401e-06
-2.96293611098319e-05
-2.00618312984573e-05
-1.22347233223636e-05
-2.20023950228099e-05
-1.53249719278951e-05
-2.43787846030584e-05
-2.02764935218989e-05
-2.35032497887755e-05
-4.05614577046611e-05
-4.44619196757483e-05
-1.17511251307515e-05
-3.12258089533339e-06
6.82444551649168e-06
-3.03475454240406e-05
-2.12594628360163e-05
-4.27283760686407e-05
1.49596598059566e-06
-3.0266632367699e-05
-1.84316678438553e-05
-2.48260165836505e-05
-2.43582516062334e-05
-3.98181635964508e-05
-2.39081857228913e-05
-3.97084143745308e-05
-6.38519220882906e-06
-1.07636412208796e-05
-8.8382090577846e-06
-2.5450573884949e-05
-2.06633180890221e-05
-2.40361354097329e-06
-1.54609602135814e-05
-1.53821693579801e-05
-5.67065437549499e-06
1.16196451116893e-05
-7.15821659153716e-06
-2.31123080002732e-05
-1.95735827378013e-05
8.53164244436601e-06
-2.50538778143424e-05
-1.79936232548863e-06
-1.94382711943779e-05
-8.26990648574936e-06
-1.53545603077374e-05
-2.43651233725287e-05
-2.22214746420057e-05
-2.73277875342883e-05
-8.61631770304739e-06
2.63389331332912e-06
-1.60711014234443e-05
-2.19249742703887e-05
-1.72573889572143e-05
-4.44353196137861e-05
-4.58700400073175e-05
-1.98707415025409e-05
-7.93694892294891e-07
-1.462836349588e-05
-9.77566228554955e-06
-3.60148702332102e-05
-1.79987200494042e-05
-2.08255503538554e-05
-9.71791210029596e-06
-9.4459122381902e-07
-2.65757893625755e-05
-1.75555402631015e-05
-6.22322970334923e-05
-1.52067257749606e-05
-4.30831528684179e-05
-1.80146712022269e-05
-1.74718450038823e-05
-3.85867785172622e-05
-2.77131218670049e-05
-2.01197780448272e-05
-3.65548244673091e-05
-5.96848252976983e-06
-4.29727406660327e-05
-3.47530902018214e-05
-7.23162859015646e-06
-3.07356421057044e-05
1.68285965053624e-06
-2.74860323098476e-05
-2.7473193144452e-05
-1.00927025741535e-05
-1.49669749452975e-05
-3.69316223337734e-05
-1.02083981806625e-05
-3.02249716683462e-05
-3.81682728303715e-05
-3.2911004290357e-05
-3.47660967036597e-05
-1.35559978263825e-05
-1.35279090277982e-05
-9.00606457352013e-06
-8.20481986989717e-06
-3.96604219517819e-05
-1.21225721835367e-05
-2.21713476111274e-06
-1.06080500272083e-05
-4.11319099800274e-05
-1.80425903049103e-05
-2.82405788806432e-05
-3.67895192311244e-05
-2.84613137182368e-05
-3.05288408399946e-05
-4.55133740434727e-05
-2.12758264403473e-05
-3.03510871964772e-05
-6.39044591181378e-06
-2.42375924758231e-05
-1.81936888239041e-05
-1.6694634417167e-05
-1.41833877948857e-05
-3.38946054371301e-05
-1.85354722306417e-05
9.82181683037036e-06
-1.19069718381114e-05
-1.90996209205748e-05
-2.99580517262387e-05
-1.78684707613275e-05
-2.06662100509934e-05
-3.51006054725816e-05
-1.76307594323017e-05
-2.40049795740261e-05
-3.01147980625066e-05
-2.71253371209963e-05
-2.09376135154689e-05
-3.58624092618281e-05
-1.32632867148356e-05
-1.60743469300093e-05
-2.35628696184976e-05
-2.78720201870415e-05
-2.48321037574838e-05
-1.81678041709508e-05
-2.3632604796846e-05
-1.74083653737771e-05
-9.97100728558123e-06
-2.09005223002434e-05
-8.73948445587869e-06
-1.24631841632053e-05
-2.78958701813639e-05
-1.74964603663922e-05
-3.44188677081825e-06
-3.00307919986369e-05
-2.72143447200985e-05
-3.98267605425046e-05
-1.01000053173885e-05
-1.12507350585527e-05
-2.28525032626196e-05
-1.20528790013986e-05
-2.86305502398496e-05
-1.10324933734246e-05
-3.24882321703527e-05
5.12979709543813e-06
-1.00096477099387e-05
-2.53721174200285e-05
-4.71895348587839e-05
-3.33881788665511e-05
-6.95889824664787e-06
-4.96317422861391e-06
-1.04755570434857e-05
-1.53987990002552e-05
-1.46123210675362e-06
-5.03784841011277e-05
-3.4355505379135e-05
-1.99839127500334e-05
-3.57825229540303e-05
-2.36194511746114e-05
-2.63324060259466e-05
-2.28825417173568e-05
-1.61494584284238e-05
-9.33650526478263e-06
-2.75411214375062e-06
-9.67740955657702e-06
1.16142706006338e-05
-1.06259014324636e-05
-9.19794191655783e-06
-1.08791042758051e-05
-3.67311696696988e-05
-3.85630716753481e-05
-2.89192136041165e-05
-5.24210018858749e-05
-1.20695219655636e-05
-1.24461945984402e-07
-1.94542147191053e-05
-2.62250601495433e-05
-2.0488997344126e-05
-2.88108657084298e-05
-1.66022330575436e-05
-3.44266036845423e-05
-9.78722559207819e-06
-1.64001623505657e-05
-2.65341040133032e-05
-1.89273416962007e-05
-2.79229095066592e-05
-1.75375283016768e-05
-8.50239400507259e-06
-2.64176511948731e-05
-3.23727400223203e-05
-2.45669866483048e-05
9.53645180735518e-06
-3.22748660754298e-05
-1.76557219410565e-05
5.54463066971141e-06
-1.0731180619626e-05
-4.18673751472522e-05
-3.84034988963218e-05
-2.95790937417698e-05
-2.1509515419326e-05
-1.05838325208751e-06
-1.32898345322889e-05
-2.1941331736858e-06
-3.80648701591036e-05
-4.61112593490358e-05
-1.65714450690031e-05
-1.4347423452652e-05
1.41468156470703e-06
-1.92486044016456e-05
-2.81818668552258e-06
-1.59443369604633e-05
-3.69782411834141e-05
-1.14941340317867e-05
-2.76404807190448e-05
-1.14405249811831e-05
-2.89530716211707e-05
1.23234489334142e-06
-1.81954611536986e-05
-9.54981338130336e-06
-2.60012179618353e-05
-9.37960064795669e-06
-9.39272293555415e-06
-1.67257682755704e-05
-1.80298723045849e-05
-2.49784495094705e-05
-2.38630509881504e-05
-2.83179489262072e-05
-5.67764591301513e-06
-4.67414490114409e-05
-2.63311224481615e-05
-3.50233954118883e-05
-2.25951003921182e-05
-3.49982976657654e-05
-2.58235621702553e-05
-3.18007476185248e-05
-2.13895743389925e-05
-2.56950459245011e-05
-2.31727683999261e-05
-1.89982110222983e-05
-1.16857356255987e-05
-1.03818942782976e-05
-1.14106556750247e-05
-2.03226201337999e-05
-1.42019255873024e-05
-6.24515592737473e-07
-2.75837770738248e-05
-4.2151927171306e-05
-4.37736478158385e-06
-2.77115593451221e-05
-2.0160028697749e-05
-2.2511048225799e-05
-1.47964139750611e-05
-3.89928182524421e-05
-1.03809787837265e-06
-7.50123708032031e-06
-2.94252149494665e-05
4.17526629126648e-06
-3.14719582503355e-05
-2.69873992511147e-05
-2.31389976065302e-05
-1.32037848051848e-05
-1.07043928270547e-05
-2.86521790016233e-05
-2.7843069934749e-05
-2.85715066557679e-05
-1.55894737120283e-05
-1.05724715956236e-05
-9.58422300244125e-06
-1.84828209023451e-05
-4.0514940036702e-05
-2.13429059393163e-05
-3.82779812009019e-06
-1.63041916322454e-05
-2.62467645073745e-05
-1.8682804366753e-05
-1.78337368347813e-05
-7.12288786185225e-06
-2.65276460423309e-05
-4.21772176872788e-05
-2.82378529311939e-05
-2.50401631985247e-05
-3.84933130834766e-05
-1.53162952618178e-05
-4.43423370291452e-05
-2.87386941869224e-05
-1.39377964740018e-05
-2.13249621249479e-05
-2.12256808444856e-05
-3.19590277537053e-05
-1.76691709768135e-05
-2.32521714879553e-05
-1.83047908197282e-06
-1.90078362759657e-05
-2.80952731266477e-05
-3.49908501994465e-05
-9.7462447780566e-06
-3.53800373557846e-05
-8.89258038250921e-06
-1.40250737223597e-05
-2.54585762565314e-05
-3.58972206060757e-05
-3.31521191850086e-05
-3.44791299524288e-05
-1.96522251025722e-05
-2.28782449109084e-05
-1.60051952683004e-05
-1.85819159024907e-05
-1.22664408625704e-05
-2.72429070807929e-05
-2.30649774383846e-05
-4.2235366662758e-05
-4.09101437260175e-06
-1.81648831194273e-05
-1.88227702395804e-05
-3.31638688450798e-05
-5.05415570314392e-05
-2.13951616416934e-05
-1.87934742184875e-05
-3.42132586095984e-05
-3.1899525829356e-05
-1.21433366426635e-05
-9.43813533058351e-06
-2.89233577076736e-05
-2.41310908200874e-05
-1.80653180981394e-05
-1.60192989090601e-05
-3.57666525854403e-05
-2.31478706008014e-05
-1.13521564484948e-05
-2.09341982119435e-05
-1.80074731904108e-05
-1.78171267947316e-05
-3.14877985113451e-05
-2.47202903114654e-05
-3.17664586705244e-05
-2.08343180672211e-05
-2.34499495551762e-05
-1.25475799082363e-05
-1.80923764869833e-05
-2.59246279801464e-05
-3.2833506302041e-05
-1.13039630394852e-05
-2.73503571500782e-05
-3.15243327032115e-05
-1.42140129977674e-05
-1.83356896050702e-06
-5.25571108584669e-05
-1.67675085212039e-05
-2.42691232961124e-05
-3.55790809025217e-05
-2.26425708045321e-05
-3.42396893852182e-05
-1.73610957468272e-05
-2.17975901870331e-05
-2.92205449912098e-05
-7.55005883723698e-06
-4.57344300642896e-05
-8.8108049856548e-06
-2.61094077542603e-05
-7.24643368658167e-06
-3.15988952556347e-05
-1.49235446742082e-05
-2.17325906751821e-06
-1.710338533367e-05
-2.38619320345686e-05
-2.90906245591518e-05
-1.15030867780709e-05
-3.29795823108146e-05
-1.01677058259199e-05
-1.25233582199921e-05
-2.70894828955093e-05
-3.91704735382074e-06
-1.22627127167792e-05
-6.57876620171707e-06
-3.44629212153407e-05
-1.39154937952873e-05
-1.16796870906624e-05
-9.05052307522695e-07
-1.93172976371639e-05
-4.01997300688814e-05
-9.66066891450164e-06
-3.95246911219698e-05
-3.0511688887431e-05
-2.78363135872741e-05
-2.5971345170368e-05
-2.2122423927078e-05
-3.50496764271791e-05
-1.57104672722631e-05
-2.85994422782369e-05
-2.98686066264853e-05
-3.6975730980724e-05
-2.34197500929064e-05
-3.22441598889832e-05
-2.1190102064369e-05
-3.06633739098196e-05
-3.60747811255677e-05
-2.69460784094234e-05
-3.20256809330245e-05
-2.03102756701876e-05
-3.72091562303403e-05
-2.06189751891555e-05
1.57840731502554e-06
-3.12491756225483e-05
7.79352045777662e-07
-3.35372297502048e-05
-1.6567857744038e-05
-1.48999091838376e-05
-4.28856297192217e-05
3.66821964266179e-06
-2.98338962024956e-05
-1.32968391603327e-05
-1.82986891399221e-05
-1.58572509511338e-05
-1.96454844727827e-05
-3.7428489604102e-05
-9.49758394604585e-06
-1.25300108000014e-05
-8.29574890920046e-06
-2.29422166366198e-05
-3.08562647281861e-05
-1.54488668388902e-05
-1.14274843299845e-05
-2.39702700970962e-05
-1.39116549669139e-05
-1.83502397522566e-05
-3.70346423736239e-05
-3.39801880943391e-05
-2.62872066386194e-05
-2.97258070238343e-05
-7.858445111029e-06
-3.24950066125168e-05
-2.7928116259085e-05
-1.79002813911367e-05
-2.38982230828337e-05
-5.45729739713369e-06
-6.59949771882293e-06
-8.93310667284715e-06
-1.91435376730595e-05
-1.78036514742576e-05
-8.14437573371207e-06
-1.51744390746275e-05
-3.03666159675333e-05
-3.20938686779937e-05
-2.3340233800289e-05
-1.80909414107891e-05
-3.65810169430692e-05
9.75822866682952e-06
-1.24471988375418e-05
-2.4458289435545e-05
-4.06241458546047e-05
-2.50827493408002e-05
-2.09006671383165e-05
-3.79015345173043e-05
-1.41572570020445e-05
-2.86971572851583e-05
-2.68052103526156e-05
-1.94976584875302e-05
-2.16887951003968e-05
-4.27536122640626e-05
-1.87180769953233e-05
-8.06916466100528e-06
-1.19925094217133e-05
-2.28045566410151e-05
-2.18423554156676e-05
-6.72016786902092e-07
-2.61742670509495e-05
-3.09792580795903e-05
-1.58054313231454e-05
-3.33678714086082e-05
-1.44859277011248e-05
1.89721806473536e-06
-2.40410868897998e-06
-2.61262456412538e-05
-1.2950257821422e-05
-8.85812915211163e-06
-4.176718425571e-05
-4.0484531476788e-05
-2.16815692940906e-05
-3.13842482605588e-05
-4.03957025231897e-05
-3.32123826856083e-05
-3.63856947789746e-05
-2.39363808642951e-05
-1.89485042667628e-05
-2.23208227804925e-05
-3.42714007461565e-05
-1.44417395356082e-06
-3.55274628048484e-05
-1.36390381795855e-05
-2.44966429703804e-05
-3.41408624219435e-05
-1.9930629559453e-06
-2.21329571494602e-05
-2.05801225590579e-05
-1.68941628287371e-05
-2.30663635016408e-05
-4.19007320300623e-05
-2.1320160649077e-05
-1.34859058319189e-05
5.74194897854825e-06
2.90652922829753e-06
-9.32173837196204e-06
-6.20254902348848e-06
-2.72223076745173e-05
-2.75524821913987e-05
-2.79321054907318e-05
-1.636924699672e-05
-1.40536049016421e-05
-3.52025115825687e-05
-2.02501846338027e-05
-2.3063898126099e-05
-6.06284479670344e-06
-2.54098226594544e-05
-2.07423215484758e-05
-2.3459033780077e-05
-1.07186715322496e-05
-3.17163705812919e-05
-2.41655587331493e-05
-5.85170513812986e-06
-3.01181560037105e-05
-2.79160837317584e-05
-1.3946799699645e-05
-1.18279827897275e-05
-2.83951359912534e-05
-3.0618906233251e-05
-1.80139414326382e-05
-1.96806973652925e-05
-1.93437145376196e-05
-2.43454120639261e-05
6.8306561592633e-06
-1.63838812604331e-05
-2.12116730775499e-05
-2.56755936491413e-05
-3.6979741237995e-05
-2.68991497187007e-05
2.5651618683248e-07
-2.43530285041175e-05
-1.26551532270816e-05
9.98316998194135e-06
-9.37397116906281e-06
-2.89635013422781e-05
-1.94720260017721e-05
6.33302107526311e-08
-3.61293130102098e-05
-3.44085687385827e-05
-1.56775626642011e-05
-1.7450759506315e-05
-3.87507053204487e-05
-2.0249128453118e-05
-3.92252304573313e-05
-6.23322275068202e-06
-3.52742709956368e-05
-2.64380558746281e-05
-7.28335979194158e-06
-2.59409518638723e-05
-1.51267790877536e-05
-2.31178467344559e-05
-2.36809200191646e-05
-1.45454815523487e-05
-2.48241207020009e-05
-1.22847859938641e-05
-3.1270455301372e-05
-1.89448533340005e-05
-3.96680966500152e-05
6.06944373277633e-06
-3.33097335062478e-05
-4.95498502400617e-05
1.17985473324144e-06
-1.36875728162139e-05
-3.87985991165903e-05
-6.0624842278231e-06
-3.23229887075091e-05
-4.35246621689349e-05
-1.90251612365072e-05
-2.28643017026238e-05
-2.81830425375603e-05
-1.43808457237338e-05
-1.7631311473121e-05
-1.87833106768916e-05
-2.0553616892216e-05
-3.6096754057772e-06
-2.77676507550033e-05
-3.66612282184453e-05
-1.04413245530351e-05
-2.32533613315176e-05
-1.31298100041918e-05
-1.60527546473904e-05
-3.58566797858233e-05
-1.93644241113225e-05
-4.94881226921784e-05
-1.93927373418918e-05
-2.15948752521445e-05
-1.84578735191265e-05
-2.25013812245309e-05
-1.09504334946716e-05
-2.09527123214579e-05
-2.48102831685053e-05
-7.98691813183017e-06
-2.81254209262826e-05
-8.28612024139914e-06
-2.82471250985944e-06
8.89597268340042e-07
-1.87271061168913e-05
-1.23237750411822e-05
-1.80450676168347e-05
-7.14583798579422e-06
-2.13323678955306e-05
-1.48753364424216e-05
-3.24904279496696e-06
4.45873038586499e-07
-2.42226382543901e-05
-2.10628270421513e-05
-3.73223714529564e-05
-1.86315088913457e-05
-2.66050920533598e-05
-3.93220519715039e-05
-1.71460454332523e-05
-1.64676284449821e-05
1.39405890123275e-06
2.50855879927483e-08
-8.65705462409477e-06
-4.31426011155008e-06
-3.61455542341848e-05
-8.10610368112182e-07
-3.53285295271777e-05
-2.02921875085927e-05
-2.05043998727937e-05
-3.17820780074975e-05
-1.07471280073196e-05
-2.89897414323741e-05
-9.57059586503488e-06
-1.87469877571456e-05
-3.65541115110079e-05
-2.29848568447399e-05
-2.30604041616474e-05
-3.34671043545692e-05
-2.97629708255358e-05
-1.93007513306977e-05
-2.82455573931786e-05
-3.93783797518509e-05
-2.59789584200845e-05
-3.82189060311984e-05
-3.59487865812325e-05
-1.24819555526516e-05
-3.61518782684061e-05
-2.43066922022618e-05
-1.03714412339207e-05
1.89268547328413e-06
-2.69031908322618e-06
1.05910786163689e-05
-1.43440961154169e-05
-2.85619473303847e-05
-8.80990700230203e-06
-1.40391949037748e-05
-1.0608597883504e-05
-2.72563372353473e-05
-7.13162707621409e-07
-9.35511484921074e-06
-7.6828176161788e-06
-2.1747699856446e-05
-2.59323034741844e-05
3.94533763960917e-06
-4.55282395916829e-06
-3.88857762815556e-05
-2.88708073782775e-05
-1.95235217031635e-05
-2.88517582192271e-05
-1.70901862121985e-05
-3.31885657407006e-05
-3.06411928787918e-05
7.93454655192261e-06
-3.08539883104816e-05
-2.87080184570075e-05
-2.59163628953192e-05
-1.25856554254301e-05
-2.2252895579686e-05
-2.31258158844526e-05
-1.48560487855388e-05
-1.50974148840463e-05
-5.90282812178826e-06
-2.3291180442208e-05
-7.73791926681415e-06
-2.11381634249315e-05
-4.5367402795304e-05
-2.98600733679992e-05
-1.6518631382038e-05
-4.57221711803255e-05
-5.14833259873266e-05
-4.99644479249891e-06
-3.37583202457653e-05
-2.5373064925458e-05
-2.19138692768393e-05
-8.64451754371079e-06
-2.87288410852651e-05
-8.48893922181709e-06
-4.86294861999058e-05
-2.62609167830248e-05
-4.07782852823265e-07
-2.4370253437886e-05
-2.3269481076026e-05
-3.32858107316142e-05
-3.83688271915026e-05
-4.01424082048105e-05
-2.2783304201827e-05
-2.92032520776018e-05
-1.15797143462974e-05
-1.51622841869932e-05
-3.80724688045981e-05
-3.40294890328356e-05
-9.87587799304613e-06
-3.6017042280656e-05
-1.59752082954925e-05
-1.88169966260145e-05
-2.14062944923449e-05
-1.34445569779944e-05
-1.26379618032642e-05
1.51275642934032e-05
-1.51562476804182e-05
-1.32421409282093e-06
3.70434763574214e-06
-1.13019725951802e-07
-8.4768646075427e-06
-3.40829947320194e-05
-1.32601020491408e-05
-1.3814097709531e-05
-2.10062823975436e-05
-7.02996077658714e-06
-1.94666960468034e-05
-3.8225355543501e-05
-1.03097848020808e-05
-1.96398212135169e-05
-3.16609701466467e-05
-3.06763575395502e-05
-3.47751175627609e-05
-6.87022137165334e-05
-2.43868979283411e-05
-2.05355425068775e-05
-1.96992939770361e-05
-3.67281110469267e-05
5.16424327555293e-06
-2.64794643676099e-05
-1.03542921693225e-05
-2.69440203528635e-05
-1.15985793079228e-05
-2.30392493113609e-05
-1.11070902979872e-05
5.78566082200978e-07
-3.66018958365706e-05
-3.69107041630849e-05
-3.17651102537064e-05
-2.06101031162062e-05
-1.44863161144137e-05
-3.5945962745015e-05
-4.13364342902564e-05
-1.34433767398541e-05
-3.22447790443951e-05
-1.54058784090683e-05
-3.75484385531877e-05
-3.78461500211592e-05
-1.31201651125674e-05
-2.69296395353114e-05
-2.64523089518923e-05
-1.86910486726205e-05
1.86957861618293e-05
-3.56160762942472e-05
-3.39594984324216e-05
-1.79272921695042e-05
-7.56838251162422e-06
-1.86058879950809e-05
-1.60196083150488e-05
-3.64413453410411e-05
-2.76388077745921e-06
-2.43672698829649e-05
-8.25252215965514e-06
-2.93251928949839e-05
-9.38614674844245e-06
-1.49881861491832e-05
-1.46840459344542e-05
-1.50170900279038e-05
-1.05626978734344e-05
-3.52138664259581e-05
-2.77842392769498e-05
-1.75866482400664e-05
-8.85026950325167e-06
-4.41452720451947e-05
-2.17094671013812e-05
-2.40396960649624e-05
-1.08188220459864e-05
-2.27391660061099e-05
-3.48069429158573e-05
-2.4799597451595e-05
-3.76381260176915e-05
-1.38302747663087e-05
-3.21884703852288e-05
-1.08678555751391e-05
-4.07005994838942e-05
-2.17134634799026e-05
-3.10886243370203e-05
-7.63173170934995e-06
-3.27235824653628e-05
-2.58294154542626e-05
-3.61046648800971e-05
-1.58651561898972e-05
-1.52898689636636e-05
-9.67742377362051e-06
-2.04126144907193e-05
-3.22927777386081e-05
-1.6586485855731e-05
-1.40205519367119e-05
-1.49162021372542e-05
-2.83227233603129e-06
-5.04192319945039e-06
-2.13514806769798e-05
-3.67725115391112e-05
-2.0430754111307e-05
-1.03259283865488e-05
-1.17984661036341e-05
-4.19107146794172e-05
-1.59521409434943e-05
-4.58541330529488e-05
-4.16750029904851e-05
-1.9640490702944e-05
-1.32191117358944e-05
-2.3901502866674e-05
-1.9852472305539e-05
-3.0240128663402e-05
-2.25961137638037e-05
-3.39298156987808e-05
-1.12680143228711e-05
-1.07484424079559e-05
-2.41941475837845e-05
-2.26818787392598e-05
-1.72181786655683e-05
-4.48779851244288e-05
-1.70927197351008e-05
-4.1017094921431e-05
-8.96176490886286e-06
5.09561838700675e-06
-3.86805903343092e-05
-2.10569692839657e-05
-2.65047736800947e-05
-8.22329773770522e-06
-2.91921065353687e-05
-1.8094715598587e-05
-2.3732691510978e-05
-1.88594623702514e-05
-3.25062903430877e-05
-1.32730362521673e-05
-1.7309180330345e-05
-2.39521477856348e-05
-1.59865582661752e-05
-1.85256133297791e-05
-1.58340400654788e-05
-2.27034951221611e-05
-1.93287426122778e-05
-2.55730323008913e-05
-1.59510343746115e-05
-1.2702246438832e-05
-4.68517200376051e-05
-2.6693032751683e-05
-2.02070486002734e-05
-2.96879928434694e-05
-2.362095044937e-05
-3.70709436603818e-06
-2.34225285049039e-05
-1.41834942073443e-05
-1.40397551407601e-05
-1.13185251941741e-05
-1.8453531741242e-05
-1.76538407569514e-05
-2.3877208275089e-05
-3.35740833658901e-05
-1.66099780576573e-05
-1.9474611147774e-05
-5.50256985386362e-06
-1.84832737616603e-05
-3.26134725365317e-05
-2.86433496851378e-05
-2.71197963147201e-05
-1.43554113262308e-05
-4.23743179449539e-05
-5.41105276070503e-06
-3.45053510311438e-05
-2.12972151703276e-05
-2.42885129618631e-05
-2.78843528224623e-05
-5.51002523160782e-06
-1.61461410878033e-05
-2.0988313983031e-05
-4.18559268681353e-05
-2.59002867140934e-05
-2.18275873784767e-05
-3.21091524587289e-05
-9.44931601085534e-06
-2.90280119684832e-05
-1.73146837334295e-05
-1.47619140696948e-05
-5.92977081151275e-06
-1.56894153680722e-05
-3.0404890999405e-05
-2.2048116715452e-05
-1.0051897976205e-05
3.05787740730245e-06
-2.43681575591467e-05
-2.96172264453044e-05
1.16318253618853e-06
-2.45172950393031e-05
3.94796301511473e-07
-1.96079021924108e-05
-2.28984313652443e-05
-7.69540015763921e-06
-3.08687505609092e-05
-1.6429740111317e-05
-1.23630758580855e-05
-1.73595833451613e-05
-1.88408910281861e-06
-2.65173364919796e-05
-6.15559759411147e-06
-1.3180306479042e-05
-6.81637263069502e-06
-1.00762991295745e-05
-2.31048607939419e-05
-3.70425692739871e-06
-3.0972388232808e-05
-3.39558536836932e-05
-1.01099538611274e-05
-1.51607685242113e-05
-3.03823667453359e-05
-2.23416682956329e-05
-1.97038380094494e-05
-1.89380613510019e-05
-1.69977484556906e-05
-1.74281799925912e-05
-1.57197777973542e-05
-1.20852971281337e-05
-1.00422408285595e-05
-1.77986420490613e-05
-9.60042501566136e-06
-2.58055925543074e-05
-2.27963135472397e-05
-7.41919769415731e-06
-2.09634213083142e-05
3.45555155316321e-06
8.10446935917267e-06
-2.23687953420755e-05
-2.21045909946571e-05
-2.48722765290043e-05
-3.11709508122673e-05
-2.35639908742351e-05
-1.28274776100415e-05
-1.40299649902835e-05
-2.90568405523197e-05
-3.88941885003681e-05
-4.09995604196911e-05
-3.04500190262818e-05
-4.7283582299969e-06
-3.58986297383063e-05
-2.88275146989093e-05
-2.43212590244295e-05
-3.54616226350776e-05
-1.90392859371234e-05
-2.18405280670126e-05
-2.27553240737146e-05
-1.48985091793855e-05
-1.28220597021008e-05
-1.2248573880316e-05
2.03073453902537e-06
-2.89206158587789e-06
-2.62115788818591e-05
-4.78581126852808e-06
-1.41675622796683e-05
-1.89419402707695e-05
-2.59678394665004e-05
-1.28160453278502e-06
-1.42031367566749e-05
-4.40969158786952e-05
-1.26264287173887e-05
-2.17103811841483e-05
-6.47949457561264e-06
-2.16471613768143e-05
-1.73373509367679e-05
-2.07546301885951e-05
-1.83889698291743e-05
-2.08231792338442e-05
-2.34906277607837e-05
-4.54732725399371e-05
9.50152702716535e-06
-2.56650072872939e-05
-1.02871827793293e-05
-3.04956354107313e-05
-2.10333460221276e-05
-2.90074052486213e-05
-1.48529649279245e-05
-4.96817043723329e-07
-3.85158470855432e-05
-1.00213328041209e-05
-9.36407714161989e-06
-2.08301644618675e-05
7.28736513142506e-06
-4.78831246839507e-06
-3.44970771753287e-05
-3.87815203452306e-06
-6.70575056290057e-06
-3.50507917276867e-05
-3.90532865835539e-05
-2.52432270159259e-05
-2.6258488971795e-05
-2.23356919563565e-05
-1.32283420262165e-05
-2.07962688437349e-05
-4.30866501357345e-05
-2.24438517732397e-07
-4.4046589531603e-06
-1.2586640325309e-05
-2.9427251979316e-05
-3.07640495344517e-05
-3.87708889924559e-06
-1.96292389262936e-05
-1.42270380986217e-05
-3.04781989529479e-05
-3.2831281396194e-05
-1.72240511812453e-05
-3.69665461615753e-05
-2.18867288846917e-05
-1.68409053652138e-05
-2.95823678163162e-05
-2.2023320889312e-05
-1.36665693597113e-05
-3.25181882341611e-05
-1.99859912432756e-05
-2.6996121231802e-05
-1.11238273925975e-05
-1.93266563242579e-05
-4.61545108604845e-05
-2.25692627339274e-05
-4.7371162564703e-05
-1.35030808721286e-05
-4.47622418906914e-05
-3.15094016547253e-05
-2.20791569560944e-05
-2.80048544189817e-05
-1.72881247883053e-05
-2.13362767074605e-05
-3.08972771445337e-05
-1.79855061151382e-05
-3.36144706252237e-05
-1.8586026146018e-05
-4.43933218471077e-05
-3.74462765374603e-05
-4.05276035231883e-05
-6.78916734016026e-06
-3.63315327582409e-05
4.31143303499455e-06
-2.37570169608248e-05
-2.86113992881352e-05
-3.08083710164649e-05
-4.24693431986876e-05
-2.91921238917377e-05
-1.5946925506376e-05
-2.51789757245127e-05
-1.98693184131609e-06
-2.85948769644545e-05
-2.28772079376761e-06
-2.07953862687053e-05
-3.11640020082633e-05
5.96709417957274e-06
-3.69587558224656e-06
-1.30204819953825e-05
-4.00060044032362e-05
-2.99442505622333e-05
-1.92821355647826e-05
-3.14404682672924e-05
-2.6541919004492e-05
-3.79474321157759e-05
-1.47065472271281e-05
-3.83386321482901e-05
-2.41265295159538e-05
-2.28048568559952e-05
-1.51812355863677e-05
-3.88783195123699e-05
3.15230299096375e-07
-1.29247042561965e-05
-1.8319972692127e-05
-2.74295142393486e-05
-4.76029439010757e-06
-4.22657187143974e-05
-3.45667197266307e-05
-1.94531093370284e-05
-3.40589914935606e-05
-7.46627989659488e-06
-3.51976459465349e-05
-3.55316044269358e-05
-2.11309450634945e-05
-2.42368905452224e-05
-2.70552676584921e-05
-2.78936729509648e-05
5.98465165778459e-06
-2.5421569060402e-05
-4.34725491452894e-05
-2.61153671649775e-05
-1.41196937362903e-05
-2.11086209693552e-05
-2.09666151748736e-05
-3.01825677557603e-05
-2.10694968824091e-05
-2.909688424537e-05
-3.34051503033184e-05
-4.06989495695674e-05
-1.8340002979364e-05
-1.21221442920332e-05
-1.02927619126423e-05
-2.69632242894119e-05
-2.96661177427979e-05
-1.91148134137867e-05
-3.4057796525977e-05
-1.10432034135519e-05
-8.12455898682946e-07
-1.19801168761126e-05
-1.03144058150128e-05
-2.7938860777153e-05
-2.17092624086247e-05
-2.04942131115529e-05
-2.65678143633254e-05
-2.46764964706663e-05
-2.59321026307278e-05
-2.30777167344674e-05
-2.12029353128081e-05
-3.29093280329561e-05
-3.79888214179579e-06
-2.5855954299505e-05
-3.42164368376082e-05
-4.24310341262005e-05
-3.8788616487517e-05
-1.28496592102266e-05
-1.40132027127318e-05
-3.15717118015649e-05
-1.31665591951258e-05
-2.48462676749077e-05
-1.39384297967566e-05
-4.0134172978994e-06
-3.92833541328458e-05
-3.72333520708752e-05
-3.5113182066555e-05
-1.70898644326922e-05
1.36058491148966e-05
-1.15896578908653e-05
-7.15653718621651e-06
-2.76411655838678e-05
-1.09656400906255e-05
-4.29943053699823e-05
1.26715677649573e-07
-6.14777019330742e-07
-2.16763922686275e-05
-2.06904789399163e-05
-1.40853250272318e-05
-4.89583437791498e-05
-6.03771055908996e-06
-6.97546798157836e-06
-1.74133961793948e-05
-1.77159340199469e-05
-6.42634293564292e-06
-2.13881754690814e-05
-3.93529147160417e-06
-8.32379881637926e-06
-2.12051557959199e-05
-3.75304238216431e-05
-1.77166037633089e-05
-2.20345491242614e-05
-1.07238363301521e-05
-3.122780120373e-05
-1.16323298818364e-05
-1.97731615128451e-05
-2.46738647682948e-05
-2.33338427629848e-05
-3.87126340239153e-05
-2.29269500257834e-05
-1.46020416940533e-05
-7.79893703277939e-06
-1.77423375831869e-05
-1.24357922830456e-05
-4.3306430612639e-06
-5.07182235265435e-05
-3.67117436786233e-05
-4.5503269874808e-05
-2.78023830879845e-05
-1.29284061288589e-05
-1.09403721881156e-05
-2.5471849626112e-05
-2.2589999580946e-05
-1.97813812392844e-05
2.06365651438182e-05
-3.43532930692126e-05
-2.40813528886193e-05
-5.46201846533399e-06
-2.43501881858025e-05
-1.29287617136127e-05
-1.48393695208152e-05
-8.87207196739439e-06
-1.18098234738442e-05
-3.63972604150202e-05
-2.53981823476047e-05
-2.9967960361447e-05
-1.0035312157304e-05
-3.28856600095546e-05
-2.85740242416105e-05
-1.43140068068031e-05
-1.75741430839512e-05
-3.10646603191865e-05
-1.88292963274853e-05
-2.61294424175424e-05
-3.30086561565034e-06
-3.3271064831968e-05
-2.70149913999579e-05
-1.53469805463451e-05
-3.22854860785705e-05
-3.58300629121583e-05
1.57325298243412e-06
-1.81470807042405e-05
-3.22289715821051e-05
-2.9550820140404e-05
-8.78870165278789e-06
-2.7986784130318e-05
-2.02812115664607e-05
-4.53787491703531e-05
-3.11274631774131e-05
-2.1360323902387e-05
-2.30219171219881e-05
-1.72010698361114e-05
-1.59782063380664e-05
4.89694344493703e-06
-1.08843977081976e-05
-1.73824509679693e-05
1.65160374542934e-06
-2.37866493234621e-05
-2.39430632080905e-05
-2.79261005798487e-05
-2.49187997427755e-06
-2.15005640675213e-05
-2.30143657386691e-05
-2.23472471873285e-05
-1.76951866052395e-05
-3.78457321763095e-05
-2.32118780516897e-05
-2.10104735688662e-05
-8.47628960736426e-06
-2.04050558325618e-06
-1.9479170998749e-05
-1.85045355576383e-05
-1.39215446138208e-05
-1.98385762740937e-05
-4.47684007262542e-05
-3.37429284752247e-05
4.444578852239e-06
-9.44521611165162e-06
-2.0072413351122e-05
-4.04820586851219e-05
-4.3566382387211e-05
-3.03202444544226e-05
-4.20775139611517e-05
-2.42772044590238e-05
-1.51002718747976e-05
-4.12424383059679e-05
-4.62566032418017e-05
-7.06890648612465e-07
-1.55523190145133e-05
-4.65486479972739e-06
-2.81434334957608e-05
-4.2839464364309e-05
-1.65289946372534e-06
-2.61000786021096e-05
-2.89243605798368e-05
-7.03259459314868e-06
-1.42660323501016e-05
-1.72470048904574e-05
-4.75689386898548e-05
-1.68953222039194e-05
-2.66491346369334e-05
-2.91820236835507e-05
-2.66759617166147e-06
-2.75263458283488e-05
-3.11966375075663e-05
-8.31206750870851e-06
5.12082085881122e-06
-1.02734262754212e-05
-1.16534027796606e-05
-2.23938777739195e-05
-2.45953467744338e-05
-3.34438661760958e-07
-1.36367002751471e-05
-1.7486321789834e-05
-2.11094107680069e-05
-1.32500385886174e-05
-2.46104943081954e-05
-2.00292055384887e-05
-1.36813983238693e-05
-1.78678180184435e-05
-1.36597134398305e-05
-2.55477912951327e-05
-1.31723935937343e-05
-3.78081753315525e-05
-2.37225477019427e-05
-1.69968455428938e-05
-2.20051643042125e-05
-1.28575997806784e-05
-2.27049704298889e-05
-1.94349137311234e-05
5.24767835884345e-06
-1.69911453103204e-05
-1.51010220241126e-05
-1.57347552102642e-05
-3.37766226849707e-05
-1.12337620261159e-05
1.43452149710999e-05
-7.58534232898585e-06
-1.04449920722638e-05
-1.90239343681247e-05
1.81877299474278e-06
-1.76493890037227e-05
-1.87953563381245e-05
-8.61084561330854e-06
-2.61214754550667e-06
-1.05274319383048e-05
-3.4240534046721e-05
4.34051279418647e-07
-5.66019255953733e-06
-2.63950122554244e-05
5.82888728089943e-07
-2.36206405790334e-05
-1.24474731002986e-05
3.90010863441153e-07
2.81486244951714e-06
-1.50883336800633e-05
-4.21175430998966e-05
-2.70870826357827e-05
-2.08084417705589e-05
-6.68122740131294e-06
9.75498136693547e-06
2.36658874843754e-06
-2.6769152182861e-05
-2.62162041693836e-05
-3.35008333796858e-05
-1.84158127746228e-05
-3.94081588250972e-05
-2.0954292574972e-05
-3.10479980148055e-05
-2.59144414633054e-05
-3.52813260846393e-05
-4.05271982095437e-05
5.2478575846018e-08
-2.60327795612851e-05
-3.6824402839182e-05
-5.45797653227739e-05
-3.00667609221647e-06
-2.26966916595735e-05
-5.6526957050469e-06
-6.77072750586194e-06
-1.70999809146084e-05
-1.03735295639693e-05
-1.12314837696074e-05
-2.00639234602486e-05
-1.15855099771995e-05
-2.74848564316064e-05
-2.25784734320134e-05
-3.43569092342582e-05
-3.44088116445031e-05
-2.9397160326035e-05
-1.03358753985687e-05
-3.34359474125211e-05
-1.61068256086266e-05
-3.21944470972962e-05
-1.55892658198195e-05
-1.61731874725634e-05
-4.56423921266778e-06
-2.60333806652912e-05
-4.14447666915155e-05
-2.62164426477851e-05
-1.85938489624738e-05
-3.28986866396197e-05
-1.04800902005694e-05
-4.14597387060935e-05
-5.27362119622834e-06
2.06729328122077e-05
-3.13448479532095e-05
-2.715135545679e-06
-1.94444619205451e-05
-3.27884585447718e-05
-3.53663586985077e-05
-7.51754784612725e-06
-1.35500875715155e-05
-4.23392434176528e-05
-1.10477980711138e-05
-1.29766665721787e-06
-3.06538607731915e-05
-3.20686416543184e-05
-3.86813867878242e-05
-3.52363891241688e-05
-1.89060850539344e-05
-3.61702653328559e-05
-1.28323363416628e-05
-1.79941869436513e-05
-1.8694517735277e-05
-1.39972985252934e-05
-1.56207755972665e-05
-2.4742692957121e-05
-2.16512030069728e-05
-1.31364077061813e-05
-3.12652319383822e-05
-1.89508449838415e-05
-1.65934302289978e-05
-2.29414899130384e-05
-4.16262125262721e-06
-2.74172496975407e-05
-2.92501760164116e-05
-9.45485145022932e-06
-2.1265440514602e-05
1.38778445368027e-06
2.35017658960166e-06
-1.74788956785683e-05
-4.43623246280563e-05
-2.84735250512158e-05
-7.87444339708307e-06
-6.06788499396518e-06
-4.45756559495238e-06
-2.7357515198064e-05
-1.9802011482631e-05
-2.01086434660888e-05
-1.52244728899788e-06
-1.28599773844357e-05
-3.85126007943048e-05
-3.78146088736196e-05
-1.43428128680537e-05
-8.0900355761372e-06
-2.83811304016234e-05
-2.24189296104753e-05
-1.66152215951012e-05
-6.28142621629609e-06
-1.6543145758668e-05
-2.32822137256255e-05
-2.91174921545073e-05
-3.69618051667615e-05
-1.72028824190392e-05
-4.2157853803735e-05
-2.13451382175004e-05
-1.51242198667233e-05
-1.00643066803561e-05
-1.3504978395977e-05
-2.87285018880685e-05
-2.86424094047019e-05
-1.91478242551658e-05
-1.31353986381613e-05
-3.44949982635544e-05
-3.70656131300222e-05
-2.30719191067295e-05
-3.20203745653934e-05
-1.68213532981533e-05
-1.43099292933976e-05
-2.38029785634672e-05
-1.15134232160416e-05
-1.89119670514281e-05
-4.16522006919536e-05
-1.33915293403235e-05
-8.62737691421335e-06
-2.5119355840098e-05
-1.30888880486085e-05
-2.22885600677464e-05
-4.59044342157742e-05
-2.89731135576879e-05
-1.49060208935465e-06
-3.21321452752567e-05
-7.08035393794188e-06
-2.80317329473623e-05
-1.63791638926657e-05
-1.55493128251295e-05
-1.97101691439e-05
-2.88029332947906e-05
3.86228885207856e-06
-3.90580041080229e-05
-2.12181608447192e-05
-2.25790277059009e-05
-2.29047943213624e-05
-3.72415442021993e-05
-1.86553917590915e-05
5.01283982028791e-06
-2.65889009897886e-05
-1.47684588563792e-05
-1.91642193202343e-05
-2.61491162944453e-05
-3.23523510008786e-05
3.64074201851886e-06
7.47375466100031e-06
-1.19656059724988e-05
-1.42392323389876e-05
9.26317582390839e-06
-4.04766073103126e-05
-3.39191425555837e-05
-2.43177359545568e-05
-5.28842002303982e-05
-2.55195963248535e-05
-1.9349069832441e-06
-9.16674473947624e-06
-3.84700184327343e-05
-1.76256112914601e-05
-1.42646236050163e-05
-2.18193866897733e-05
-3.22724004001317e-05
-1.93109082155286e-05
-1.15041901308626e-05
-5.23023528029034e-05
-1.89358614427694e-05
-2.95795238853964e-05
-1.57198846225218e-05
-1.16559161504775e-05
-4.79187398725712e-05
3.00966699659938e-07
-2.20958016698686e-05
-8.03754347853223e-06
-1.74570231384412e-05
-2.16066629697202e-05
-2.06826936007865e-05
-2.84361772004214e-05
-2.00673569202818e-05
-2.36789730940822e-05
-1.70953567684784e-05
-2.15070813731162e-05
-3.38169441566146e-05
-3.2326611173127e-05
-3.02378113947273e-05
-3.25242233728718e-05
-3.33610879262589e-07
-1.63339510645263e-05
-8.47643849689051e-06
-8.3005390873562e-06
-5.01450353232545e-06
-1.88795474440856e-05
-2.15641703038313e-05
-4.28039873465908e-06
-2.07141859913969e-05
-2.33693754396124e-05
-1.96588521595999e-05
-1.19473372430227e-05
-2.34722721472247e-05
-2.81081210564973e-05
-3.56820502524637e-05
-3.67331328723272e-05
-1.62457779768395e-05
5.38195059905714e-06
-4.6742295438219e-05
-5.90390128840753e-06
-6.86285216490347e-07
-2.22860266574499e-05
-9.55307176319854e-06
-1.41734533124683e-05
-1.61350523423873e-05
-2.47939060001658e-05
-1.46927707902238e-05
-3.02027162377828e-05
-3.26967510155581e-05
-1.63786770194996e-05
-7.64159509874596e-07
-9.9528110321504e-06
-1.32443618781923e-05
-2.77261044964803e-05
-1.82313196820348e-05
-1.28034275323852e-05
-1.52492228885601e-05
-1.29751136438008e-05
-3.40163980251352e-05
-2.94380350789935e-05
-8.49727656456884e-07
-3.06970737447473e-05
-2.86591838562843e-05
-2.0325971849848e-05
-2.25431925256899e-05
-3.15058569716359e-05
-1.90747260760676e-05
-7.68705434603872e-06
-3.88578344692416e-05
-6.37460427962829e-06
-2.87211173287991e-05
-1.83170638932908e-05
-3.93172789256572e-06
-2.56651947091418e-05
-1.9984471142714e-05
-1.63598836973935e-05
-1.48988483906797e-05
-2.17231500144553e-05
-3.25347743601804e-05
-2.66899539817435e-05
-5.40176834224332e-07
-3.93258721025077e-05
-1.89473756335276e-05
-3.4884845504373e-05
-3.5160551687e-05
-2.99189815150314e-05
-2.40282623672853e-05
-2.88876231487448e-05
-2.44522564537841e-05
-9.600343171483e-06
-3.86635140093893e-05
-1.7885545410929e-05
-3.3653430079513e-05
-4.78679666456467e-05
-1.91382788973176e-05
-3.22061915855905e-05
-3.33046617934294e-05
-1.68927288256149e-05
-6.20690557364631e-06
-5.65814962459864e-05
-1.71925938826823e-05
-2.02378633661357e-05
-2.65889195372444e-06
-3.12698340784776e-05
-3.10736186484632e-05
-1.50297777769139e-05
-3.22745517027281e-05
-3.08182989154935e-05
-1.75860911807247e-05
-1.35911205436271e-05
-2.17606393890769e-05
-7.73465313527772e-06
-1.10867790643634e-05
-4.36725438661099e-06
-3.68509605083502e-05
-2.36147292073472e-05
3.65248102037056e-06
-1.25909046284556e-05
-2.86375952972044e-06
-9.73020127715812e-06
-1.86660499591149e-05
-1.60233452904535e-05
-1.50162530750726e-05
-3.39695030822965e-06
-1.62216194876262e-06
-2.13751433781256e-05
-5.01009584234318e-06
-2.10939780383598e-05
-2.6538715324023e-05
-1.1396434236311e-05
-3.22124494282289e-05
-2.11938261117813e-05
4.84373740607626e-06
-1.60641406159029e-05
-1.16279696246819e-05
-4.24733086714001e-05
3.13270524086519e-07
-1.98349768480152e-05
-2.20274429546056e-05
-1.88834888964705e-05
-1.57707736064444e-05
-2.25829539327486e-05
-1.79957970264077e-05
-3.6793733778142e-05
-3.5645367601272e-05
-1.2202430123984e-05
-1.69094746163259e-05
-1.66988934289124e-05
-3.13585101978837e-05
-1.45448125747716e-05
-1.6108493715968e-05
-1.90170900041202e-05
-2.2269203523243e-05
-1.48072124123532e-05
-7.83224987263678e-06
-3.81996051119102e-05
-1.56753979778924e-05
-1.39354657256508e-05
-3.58938872550318e-05
-7.18128858404788e-06
-1.20877134838938e-05
-8.70403108771049e-06
7.05825826616144e-06
-2.96760575965637e-05
-1.65367235265386e-05
8.29983159534187e-06
-1.33323466245754e-05
-2.71242590754778e-05
-1.61057829553776e-05
-1.01730127105443e-05
-1.35881336516379e-06
-2.5147546409238e-05
3.87341511033795e-06
-2.23383789171702e-05
-4.29262054069674e-05
-3.223405518672e-05
-9.35395733386629e-06
-2.2298145282447e-05
-2.47443933846771e-05
-1.99852695891225e-05
-2.2921613537043e-05
-1.0853774486107e-05
-3.29815609096443e-05
-3.20522811185117e-05
-2.23911232166391e-05
-1.37236379107649e-05
-2.70000360817666e-05
-3.2319970185087e-05
7.66406478193574e-06
-2.08743178814694e-05
-1.5124774411635e-05
-1.23739681840373e-05
3.85208444727829e-06
-8.41818311505998e-06
-2.19019405544015e-05
-5.06045448388302e-06
-8.52265757619617e-06
-2.14400007328919e-05
-2.87051366164842e-06
-2.04641943622291e-05
-1.75553985936097e-05
-1.4325195066516e-05
-1.48150043459916e-05
-1.97543462924697e-05
-1.8605708310763e-05
-1.79556305954078e-05
-4.72079862448745e-06
-3.38071358714357e-05
-2.86200739318223e-05
-8.26498775484284e-06
-3.47916984494909e-05
-2.26905531567511e-05
-1.79091917016794e-05
-1.65262973077189e-05
-2.0015497542854e-05
-3.52813896943268e-05
-3.16757497275039e-05
-4.3931407181195e-05
-2.56085890910446e-05
2.96614945494094e-06
-9.33694748644562e-06
-1.62988513696203e-05
-1.45426056673482e-05
-3.33045391453493e-05
-9.03010733913173e-06
6.4281923386246e-06
-4.06424362050461e-05
-3.71518028568848e-05
-2.75276682423394e-05
-2.86330496271348e-05
-3.66520411390114e-05
-4.09436849194556e-06
-4.54984167516461e-05
-3.80619544819978e-05
-1.27711610284836e-05
5.3882859698269e-06
-1.98165702047677e-05
-6.7436768242151e-06
-1.81216108945045e-05
-2.35821076768417e-05
-1.18555222134576e-05
-2.44406350456609e-05
-3.62250683437306e-05
-4.58032782877983e-05
-4.48852661811781e-05
-7.27790377390523e-06
-4.41611410948549e-05
-7.05957728900823e-06
-2.54142079204602e-05
-2.60133399488196e-05
5.61819540787324e-06
-1.21863488594544e-05
-2.70841622841307e-05
-9.42621888707286e-06
-4.27521363359155e-05
-7.88688896650097e-06
-1.76991984595884e-05
-3.21699378245169e-05
-1.61066943131927e-05
-2.91776183543254e-05
-4.51615183559079e-05
-9.52399048808373e-06
-4.95496590872129e-05
-3.48989410975337e-05
-2.39584414755322e-05
-3.00677042604385e-05
-2.25025229727504e-05
-2.48902833927947e-05
-4.54114268950519e-05
-1.97181920593e-05
-1.02672923950936e-05
-2.0627427519499e-05
-8.2361278067853e-06
-9.06499446686892e-06
-1.77909086364442e-05
-1.03441324837717e-05
-2.90486571585803e-05
-1.28181185428245e-06
-1.97428734410251e-05
-1.78852596505982e-05
-1.32178129782686e-05
-2.86503640287199e-05
-2.90589050861345e-05
-2.02481231262916e-05
-2.33225511184965e-05
-2.28703542469872e-05
-1.30959641937575e-05
-4.43278449339309e-05
-5.59747206840688e-06
-2.39701275572123e-05
-2.07186301772208e-05
5.22241421157676e-06
1.4594129041395e-06
-1.83931519234867e-05
-1.29319169785523e-05
-2.05441051329777e-05
-2.83034941597247e-05
-4.34937064655914e-05
1.00175011508204e-05
-1.31978209694606e-05
-3.42538284573346e-05
-2.33015456010753e-05
-1.79892447798762e-05
-1.97727055326389e-05
-1.79563167806105e-05
-3.29348208971799e-05
-1.35124298028973e-05
-1.29463713549186e-05
-7.26087919686169e-06
-2.4403534028441e-05
-1.12173177308793e-05
-3.29953428727097e-05
-2.927977460591e-05
-1.99683473796442e-05
-1.7512351920264e-05
-1.82555819952269e-05
-1.50608671713629e-05
-3.45974056864826e-05
-3.62613868171355e-05
-1.25040714298802e-05
-1.53077330639259e-05
9.38694781017044e-07
-5.06916718575947e-05
-2.99498921417494e-05
-2.50349346778186e-05
-1.78118294566404e-05
2.61342455769204e-06
-1.9334903667404e-05
-2.1450478595405e-05
-2.41437918394739e-05
-3.77417145417372e-05
-3.30158125458985e-05
-3.65710128211389e-05
-3.17968861426304e-05
-1.79471276568557e-05
-5.57555543084171e-06
-2.49569006599778e-05
-2.90669645122842e-05
-3.35124048538186e-05
-4.13967226276678e-05
-1.53167753520246e-05
-1.32527805212068e-05
-2.63930598240886e-05
7.50986288494512e-06
-2.15331547834881e-05
-1.56895348855333e-05
-2.12023458179017e-05
-3.21460813935287e-05
-2.47211506764824e-05
1.08686476525744e-06
-1.56192816527323e-05
-1.46131299790897e-05
-1.50452726950748e-05
-1.90179748999165e-05
-2.65844686052258e-05
-3.0215305439316e-05
-8.19205864361817e-06
-2.67945512707844e-05
-8.78779338341551e-06
-1.78736646583917e-05
-3.86508347750773e-05
-1.87254595020891e-05
-2.83484959439387e-05
-2.50409112688399e-05
-1.71614932340175e-05
-4.13211981720388e-05
-8.99134416059271e-06
-1.1692441913028e-05
-1.18849367939601e-05
-8.33405009553988e-06
-1.26911320199519e-05
-3.34505936185201e-05
-8.81227729932525e-06
-1.4596288299005e-05
-2.6175190516415e-05
-4.91925129634512e-05
-3.45781046042705e-05
-2.07600699378578e-05
-1.43676427970596e-05
-1.81106181507158e-05
-2.75869824802501e-05
-9.08255825863605e-06
-3.10284488483956e-05
-1.32769019698952e-05
1.76055019684497e-06
1.29894009973478e-07
-4.27876846599325e-06
-3.37161868042233e-05
-1.30471449975828e-05
2.20239245884507e-05
-9.34971056665531e-06
-3.7915011227411e-05
-1.155343966074e-05
-3.2815349483008e-05
-5.74424076848091e-06
-1.49483585448625e-05
-7.48094712503681e-06
-1.90355223757693e-05
-7.10196458128098e-06
-8.95877699428318e-06
-3.71362434393687e-06
-2.82645344725151e-05
-3.01648817186042e-05
-2.11626425085232e-05
-3.54668989920148e-05
-1.80409785577336e-05
-2.74304351584316e-05
-1.54990124780399e-05
-3.50821938242932e-06
-2.43218141458561e-05
-2.77363399164697e-05
-2.71021143611229e-05
-2.54928420318876e-05
-1.49371651427257e-05
-2.73061076252275e-05
-2.5798868933429e-05
-2.09193458347894e-05
-3.06010607702384e-05
-1.59879890060199e-05
-3.59589078344258e-05
-1.83141473605992e-05
-3.88334855137387e-05
-3.53924078341977e-05
-2.74407583144168e-05
-2.0605316227708e-05
-2.72771963060995e-05
-3.73284185579386e-05
-3.5843425997045e-05
-1.43969575179014e-05
-1.74839990719099e-05
-1.67060456186276e-05
-9.97649553829381e-06
-3.34172016028081e-05
-2.96838420407884e-05
-2.08285775622227e-05
-2.8916095017094e-05
-2.96917862462686e-05
-2.48919059254877e-05
-1.14108665506078e-05
-1.44457533003696e-05
-2.69909221082385e-05
-2.83702790401888e-05
-1.46020481474042e-05
-1.20663152845432e-05
-2.10569621497668e-05
-1.92427748781434e-06
-1.27609275451781e-05
4.02057155412896e-06
-6.6048504382356e-06
1.28165101426446e-06
-1.31091027758834e-05
-2.50062013063264e-05
-1.66929006020782e-05
-5.21283943544669e-06
-1.54884960151849e-05
9.66346093076443e-06
-2.07520685310044e-05
-3.5723581078965e-05
-6.51828102720095e-06
-9.90617038100047e-06
-3.01394599221898e-05
-4.05369578638643e-06
-4.82632603328353e-05
-2.82788906224267e-05
-1.58214207990943e-05
-2.21740059316938e-05
-1.58887654741799e-05
7.94866621327072e-06
-4.77675849331473e-05
-9.32927252793408e-06
-2.12522671252014e-05
-9.97686856143973e-06
-7.04209269217881e-06
-8.94223925220697e-06
-1.01960196080488e-05
-3.9640078089452e-05
-1.42771509280687e-05
-2.66135284402582e-05
-2.53318940895643e-05
-9.53125974598394e-06
-2.47286956369767e-05
-9.47028688048868e-06
-1.69179449894545e-05
-3.51443903217778e-06
-4.83497898776315e-06
-2.13231298875507e-05
-4.29290196699724e-07
-1.80066316672804e-05
-3.14415842673992e-05
-2.60643506189083e-05
-2.55019384662808e-05
-2.77867033665457e-05
-3.07559489793393e-05
-3.34362305163147e-05
-2.75194500488308e-05
-4.23794597746097e-05
-1.41743905163137e-05
-1.15162748815834e-05
-3.51771458657695e-05
-2.57066085615568e-05
-2.36050789426357e-05
-2.13381393239924e-05
-4.16093936160755e-05
-4.73664225267432e-05
-3.7695454640348e-05
-4.04474155118158e-05
-2.00278817536172e-05
-4.26520130145156e-05
-4.10954790736864e-05
-1.92583018851013e-05
-3.32126214597715e-05
-2.20050262200602e-05
-2.94017189050805e-05
-3.08532465101105e-06
-1.64243141146999e-05
-3.16137059534504e-05
-3.23770026912597e-05
-2.40786672552994e-05
2.97646318695618e-06
-2.42564673621014e-05
-5.98478883982912e-06
-1.62307413180103e-05
-2.39366005548091e-05
-4.01139036169901e-05
-2.6041807347441e-05
-2.37080965806306e-05
-3.2076462446265e-05
-2.80177105096971e-05
-8.71568513534539e-06
-2.46224733184006e-05
-2.04949226820487e-05
-9.1365984828277e-06
-4.23709974806651e-06
-1.69730350852702e-05
3.00750051369162e-06
-2.14385168334064e-05
-3.74098474578167e-06
-1.57547055916234e-05
-1.06693925511842e-05
-2.91641542062204e-05
-1.18523703064278e-05
-1.28893463106286e-05
-1.38282208319916e-05
-3.12171782412399e-05
-1.22161593209945e-05
-3.30818182680563e-05
-1.54589630315507e-05
-2.77528198504106e-05
-2.52933950293422e-05
-5.7822615451133e-06
-3.23598807502839e-05
-7.76360170419428e-06
-4.24715218704599e-05
-3.14003671071294e-05
-1.8822235909846e-05
-1.74844411539922e-05
-3.67164897945869e-05
-3.33619371708772e-05
-2.53879388725989e-05
-3.02896091951932e-05
-4.8987216337546e-05
-7.16712408907357e-06
7.2532326263941e-06
-4.46756247032435e-06
-2.62498154807713e-05
-2.56015285626393e-05
-1.61764021904412e-05
-2.98144440946183e-05
-9.16437942157005e-06
-2.96126968677988e-05
-7.78785421420285e-06
-1.44867410050899e-05
-9.88045433452835e-06
-8.08332163229781e-06
-2.30974285519273e-05
-1.50602255077362e-05
-3.04144949852958e-05
-2.52924874623771e-05
-9.23514208252737e-06
-3.71827791650145e-05
-1.40253248836408e-05
-2.62421711651143e-05
-3.34544801000746e-05
-2.52230330363e-05
3.63227924109541e-07
-8.49486520886525e-06
-2.7427399983144e-05
-2.84647217524356e-05
-3.5151145317426e-05
-2.88309756107856e-05
-2.32713314144447e-05
-2.56711993285231e-05
1.02570599292234e-05
-2.36997183194854e-05
-1.15495995398038e-05
-2.43262208512907e-05
-2.01595154724177e-05
-1.87554978065838e-05
-1.61867359294637e-05
-1.46230239290187e-05
-1.75856870303184e-05
-1.77015766188949e-05
-2.04202158924735e-05
-2.0737866884737e-05
-4.05252485339477e-05
-6.54563458140109e-06
-2.21154504542315e-05
-1.46388715357755e-05
-6.34493381861896e-06
-1.035913438558e-05
-2.92558739024453e-05
-2.32326011797445e-05
-3.53173386552637e-05
-4.10401118337561e-05
-1.60560289158517e-05
-3.94811279226968e-05
-2.26945065985074e-05
-3.21468645216035e-05
-1.77307317265923e-05
-3.27488885243616e-05
-1.45843564499914e-05
-2.61374992220103e-05
-1.51326016741299e-05
-1.32829578364801e-05
-2.84676763597948e-05
-1.58399321503426e-05
-2.83947408939034e-05
1.83536783047174e-06
-4.32788942122681e-05
-2.48865391055419e-05
-2.6623262307922e-05
-7.03600010543645e-06
-2.25100634971915e-05
-1.48739236653221e-05
-2.52825333138449e-05
-1.57897375363687e-05
-1.16920254888423e-05
-2.5206384797754e-05
-4.09546197138542e-05
-1.46796828566577e-05
-1.33630570762929e-05
-7.71516033469686e-06
-2.12242868995511e-05
-6.34214775029511e-06
-3.17806087093272e-05
-2.22171517957214e-05
-2.25938629696467e-05
-4.05328849014694e-05
-3.03432915092579e-05
-5.95960918905261e-06
-1.0638556637764e-05
-4.51876377302012e-05
-1.87108752129499e-05
-4.20070704436666e-05
-2.22561689688385e-05
-2.36063783053417e-05
-1.58275164136742e-05
-1.06818726964035e-05
-3.28653044118767e-05
-2.10221630937113e-05
-2.31914145299959e-05
-1.77508774951616e-06
-2.46210921740521e-05
-1.20213875878989e-05
-3.30795581214671e-05
-1.76613953685545e-05
-2.09699225190123e-05
-1.20552055911907e-05
-1.12447517893837e-05
-3.93520329729166e-06
-1.60575203944144e-05
-1.97049448169686e-05
-1.47780841285944e-05
-3.73196759051917e-05
-2.30820089994287e-05
-2.47487147214587e-05
-2.4638497411831e-05
-1.88113556233189e-05
-1.85274013261719e-05
-3.28585446700404e-05
-1.34767107742957e-05
-1.04924793217884e-05
-3.08792281247861e-05
-2.94697201563666e-05
-1.8454523306304e-05
-2.05664203292313e-05
-4.17366465380017e-05
-4.71159548163313e-06
-1.26589376663275e-05
-1.91225061636117e-05
-4.05069310414903e-05
-1.95924429756114e-05
-1.47052583771263e-05
-6.5868281444146e-06
-6.98606742595943e-06
-4.44377808364354e-07
-2.91331737786087e-05
-1.73480902790704e-05
-1.83262255755217e-05
-2.79249132085132e-05
-2.85665452903823e-05
-1.08470545613254e-05
-1.81909391986615e-05
-9.01517800381736e-06
-2.54004944650767e-05
-6.69519575558277e-06
-7.52360627580935e-06
-2.32492878863961e-06
-3.32662321130871e-06
-6.05632390918478e-06
-1.35425853979678e-05
-4.30513636406146e-06
-4.63224076802597e-05
-8.24102847864105e-06
-2.7890471473268e-06
-3.10083363504781e-06
-3.63863473501416e-05
-2.81417413625761e-05
-3.80784316846453e-05
-2.99828211080016e-05
-1.45162041041867e-05
-4.25524404714251e-05
-2.94594263932636e-05
1.73131852370373e-05
-7.06066942447549e-06
-1.54689950266551e-05
-3.61615481386495e-05
-2.46845405058186e-05
-2.54713313583458e-05
1.71846481567169e-06
-2.48174963202061e-05
-3.85599240706621e-05
-1.69961960200979e-05
-1.45058819022036e-05
-1.41355893318876e-05
-1.10208141503561e-05
-1.62612798078836e-05
-3.36721316218119e-05
-2.70160392590998e-05
-3.64968699903224e-05
-4.07557611016283e-05
-1.32118243677342e-05
-2.20001811058574e-05
-2.53619183123866e-05
-1.45458398948391e-05
-1.15036234753508e-05
-3.41396527388691e-05
6.65754388422382e-06
-2.98089326524114e-05
-3.05003335003292e-05
-1.09572490273767e-05
-1.25654794134244e-05
-1.53088369734177e-05
-3.44736336494931e-05
-1.10699970005641e-05
-1.22968401758229e-05
-1.50646955351363e-05
-2.30495153641697e-05
2.07007705021228e-06
-1.1570154266139e-05
-5.9843706675722e-06
-1.69763653607415e-05
-3.46381390632832e-05
-1.52557441107181e-05
-5.02875717747526e-06
-4.94241538505613e-05
-7.1633614983614e-06
-4.71902885703263e-05
-9.01408261807021e-06
-2.33425941918801e-05
-3.62632283163523e-05
-2.20730901661034e-05
-2.13717584588935e-05
-2.36250390288657e-05
-1.18271885696895e-05
-2.06528390636686e-05
-2.44436086170072e-05
-1.15376192719063e-05
-4.70792667076692e-05
-2.71882005773993e-05
-1.27618166443486e-05
-1.60387212231196e-05
-2.9048335148061e-05
-3.56423439037075e-05
-3.08869574638878e-05
-1.14547427650128e-05
-3.3275923964614e-05
-2.48573680563075e-05
-1.7656553735171e-05
-9.31190260734124e-06
-2.63555070973811e-05
-2.26902765218768e-05
-1.09602852751167e-05
-1.59158576952316e-05
-1.54589613089707e-05
-3.61783228687445e-05
-5.14542350925594e-06
-1.20667735166721e-05
-1.12571035536207e-05
-3.77172965022184e-05
-2.20558562512491e-05
-1.81328989220305e-05
-3.70120457120439e-05
-2.69684681443715e-05
-1.013811962967e-05
1.51578586569174e-06
-2.61111176806738e-05
-2.15806485011568e-05
-1.49178619482337e-05
-3.45483398922116e-05
-1.43670982431297e-05
-3.28502537421871e-05
-1.51915215540248e-05
-4.16250690236973e-05
-5.41970336595325e-06
-2.19377016152623e-05
-4.16354954818488e-05
-1.76142161749146e-05
-2.37768580662919e-05
-1.69985733425308e-05
-3.56933980881684e-05
-1.68067177764117e-05
-1.2966030106173e-05
3.95733553114576e-06
-3.19115617227335e-05
-1.61354289077805e-05
-2.72212711983207e-05
-2.74674199816851e-05
-3.08227327280712e-05
-4.10974202167416e-05
-1.54606412448106e-05
-1.37732107741659e-05
-3.54813198236544e-05
-5.28687052986475e-06
-1.23535752866011e-05
-2.15346667148177e-06
-1.85331823173905e-05
-1.07004417844501e-06
-4.2503196984943e-05
-2.98386047386736e-05
-1.31548325610688e-05
-3.01445365584933e-05
-2.27842922702239e-05
-2.47042869443919e-05
-1.7127140372197e-05
-4.36961229177342e-05
-1.07525311164024e-05
-2.20308938739566e-05
-3.2087488495391e-05
-3.15294105407782e-05
-2.11319604922664e-05
-1.10148592807888e-05
-1.81957664695483e-05
-3.01389010977314e-05
-1.92780750447601e-05
1.443908979355e-06
-1.67859537409422e-05
-8.75549552419563e-06
-2.04903461591883e-05
-1.09657725429106e-06
-1.49109600637271e-05
-1.73030234698524e-05
-1.43134091934214e-05
-2.79141605077936e-05
-3.1249854578136e-05
-1.52423149299086e-05
-1.11694041711785e-05
-2.65539963957834e-05
-5.78334716871496e-06
-2.67100904704907e-05
-7.22567711602079e-06
-2.85571477201203e-05
-2.91822368793789e-05
-1.92408489200689e-05
-1.87241153810356e-05
-1.52946133086771e-05
-1.98090170179877e-05
-9.67227508812006e-06
-2.00149528518828e-05
-2.34456431701471e-05
-1.11745448499767e-05
-3.84208093714854e-05
-3.73347889161478e-05
-2.48838226816374e-05
-1.63512959774368e-05
-4.17709699685867e-05
-2.09015576310276e-05
-2.08721573085912e-05
-2.24450444935419e-05
-2.46444950786662e-05
-2.76769362687445e-05
-3.53787097930916e-05
-2.31200480955303e-05
-1.29668314966297e-07
-4.33532527289647e-05
-9.8983346430444e-06
-2.04837224185005e-05
-3.12002721181428e-05
-3.01332568195125e-05
-2.91723078635074e-05
-4.03243369227945e-05
-3.72101142807496e-05
-2.31448043936224e-05
-2.79186435712663e-05
-3.00830542790634e-05
-2.72809894515787e-05
-3.8324275829062e-05
-1.45356414892311e-05
-1.28884364280992e-05
-7.79482534786213e-06
-5.50756600051679e-06
-1.42237727992228e-05
-1.63946023659535e-05
-2.76310566157347e-05
-2.3334614384822e-05
-7.89803548356342e-06
-3.60622436198848e-05
-2.18516898266077e-05
-2.88293319459949e-05
-2.53567820090641e-05
-1.70758341036888e-05
-3.53698489076683e-05
6.92889797751906e-06
-3.76415966105979e-05
-3.75100895572354e-05
-2.00359529547923e-05
-2.39769218648808e-05
-4.05931498274037e-05
-2.090962680727e-05
-2.49345761233938e-05
-8.38245678784338e-06
-2.67303355752665e-05
4.48725847320409e-06
-5.33486583387436e-06
-1.74108266900075e-05
-1.35956823331832e-05
-1.90949781892989e-05
-2.54265401456697e-05
3.91476757583373e-07
-3.09762238839647e-05
-6.79921547183232e-06
-7.90355869184343e-06
-2.83873883931524e-05
-3.17148293943524e-05
-1.9359592666846e-05
-1.87104119278924e-05
-2.11869567039491e-05
-3.98911535630023e-05
-1.26234720375126e-05
-2.49687633888434e-05
-2.40749407635023e-05
-3.08811493393633e-05
-3.84764929106987e-05
1.51416404189286e-05
9.10069642108025e-06
-1.10624235451711e-05
2.62517576427098e-06
-2.67994385923873e-05
-7.50692703453079e-06
-2.95853698512552e-05
-1.41159949472113e-05
-6.86265110667961e-06
-1.13893403991278e-05
-2.03098999692832e-05
-1.75472398078236e-05
-4.66931500102175e-06
-1.68457746496325e-05
-3.33606683669244e-05
-4.32264298007555e-05
-5.34208505248552e-06
-2.59595489926092e-05
-9.00368570802554e-06
-1.95839001548954e-05
-2.40321587477049e-05
-2.29294060162457e-05
-2.21093334472006e-05
-4.82924602391552e-05
-3.95003077417963e-05
-2.46989216556253e-05
-6.91470096578081e-06
-1.83815907808849e-05
-2.30446839367338e-05
-4.06841377809834e-05
-2.38127871955547e-05
-2.17162299270716e-05
-2.88685233181396e-05
-1.29580997266768e-05
-1.29988517459001e-05
-9.16605682866803e-06
1.07488485297587e-06
-9.86298021894271e-06
-8.26533652762125e-06
-2.16938923215188e-05
-1.54737175849748e-05
-1.88993664615156e-05
-1.26573670949879e-05
-3.11152336658728e-05
-2.16665799359423e-05
-2.52955187997463e-05
-8.25201027242916e-06
-8.07211322212817e-06
-2.21632153038137e-05
-7.42396766940068e-06
-7.24609553421734e-06
-4.04871637822019e-06
-1.62318054343292e-07
-4.1420525730592e-05
-1.86708331169595e-05
-3.18306681181382e-05
-6.66361475528577e-07
-2.38785354725908e-06
-2.12275666185955e-05
-1.86567101453154e-05
-3.56250081116727e-05
-2.47827596717082e-05
-3.33319225266974e-05
-2.12783265473511e-05
-1.44152165852682e-05
-2.02477473350167e-05
-4.32807987169881e-05
-1.63053882471124e-05
-3.59657227797683e-06
-2.09884348798125e-05
-1.90322641869053e-05
-1.7714490717423e-05
-1.107855538893e-05
-1.92585004945981e-05
-2.47764699888793e-05
-1.56987386685941e-05
-2.65015763055036e-05
-1.03441450130991e-05
-8.05170968844932e-06
8.65586109566654e-06
-2.46012947015268e-05
-1.35192736407721e-05
-2.03350092896623e-05
-1.15944464586668e-05
-2.08594328678289e-05
-1.57838471639497e-06
-4.53187040151104e-05
-2.87028327975945e-05
-3.14360922125651e-05
-1.17831901141711e-05
-2.41061837419246e-05
-5.63386413875518e-06
-1.20174671337122e-05
-1.28894149819203e-05
1.36411663920348e-06
-1.26134364642255e-05
-8.73825117185535e-06
-9.58140836188756e-06
-4.11230766217109e-05
-2.4331585004478e-05
-7.97251863452859e-06
-1.87570745284237e-05
-4.99537247663238e-05
-1.67380025880021e-05
-2.55061972354571e-05
-1.28695206941283e-05
-4.23764301255951e-06
-2.43551961802525e-05
-2.68149068952376e-05
-3.14384016347972e-06
-9.79917080917108e-06
-1.66367039783796e-05
-1.38854770469281e-05
-1.87786059547272e-05
-1.27681956587147e-05
-2.50709412637533e-05
-1.81902837883697e-05
-1.24333260822255e-05
-1.79466908432366e-05
-1.92502534661082e-05
-1.78778334572155e-05
3.95178410835583e-07
-8.15038613519701e-06
-1.69846709635314e-05
-3.36994280776026e-05
-1.64026421329411e-05
-4.1935988581332e-05
-3.07521895410261e-05
-1.87132457578876e-05
-9.25801946874282e-06
-1.53726318686959e-05
-2.42082526506975e-05
-1.17166345578171e-05
-2.4034922054914e-05
-3.00840772146011e-05
-1.33821749733465e-05
-1.04672338890207e-05
-2.16505733655471e-05
-1.07887197920644e-06
-1.22206000313148e-06
-1.70030883642129e-05
-3.1686459864577e-05
6.51996029621024e-06
-3.02252921614343e-05
-2.66777897649248e-05
-2.04215293519005e-05
-3.10873847500759e-05
-2.3943508399748e-05
-3.0628708826624e-05
-2.20716270417034e-05
-4.78960625151274e-05
-1.3056202022643e-05
-1.78142521792094e-05
-3.56215736553826e-05
-1.40648156170355e-05
-1.85607361981376e-05
-1.0653003905732e-05
-1.59723569979437e-05
-2.25455549812319e-05
-1.43356607903072e-05
-2.69442901499158e-05
-3.01265284923756e-05
8.5892054801765e-07
-1.40911970842731e-05
-4.6297692456598e-06
-1.90637157369742e-05
-2.64593843781491e-05
-2.22471403625814e-05
-3.12079463971008e-05
-1.6240210772221e-06
-2.91886272969216e-06
-1.58457863895327e-05
-1.13930794527174e-05
-1.74640488005445e-05
-1.18422129717724e-05
-9.9008868205281e-06
-1.39713242393015e-05
-2.47721023336498e-05
-3.70514467738296e-05
-2.09079712260727e-05
-8.96299524863741e-06
-2.55145288421504e-05
-2.26455814955968e-05
-9.70226087382802e-06
-4.58266143115901e-05
-3.44717099208371e-05
-3.08868305496688e-05
-2.51779901034716e-05
-2.00636499170585e-05
-1.69299846996844e-05
-4.33955018510752e-06
-2.78658919532938e-05
-4.23310151152023e-05
-2.37971895367211e-05
-1.34710513857686e-05
-1.94333790690977e-05
-3.17490027372579e-05
-1.9337161389491e-05
-1.44101722722851e-05
-6.23777529242821e-06
-2.17703870651409e-05
-3.50405191525386e-05
-4.15545937950444e-05
-3.45969239005838e-05
-1.11209556391378e-05
-3.137149361702e-05
-4.14188738668903e-05
-4.45657771534585e-05
-1.07779758397431e-05
-1.22812963542214e-05
-2.91469994650318e-05
-9.71660501990515e-06
-1.52909887645299e-05
-3.49773576554374e-05
-1.17121057354776e-05
-1.54194800149733e-05
-2.11403445056524e-05
-2.64933826913193e-06
-2.08531936337081e-05
-1.44918309863395e-05
-4.04472957760749e-06
-2.20270833162847e-05
-1.0033336494167e-05
-1.42671779729039e-05
-3.98708004515963e-05
-6.63780948637266e-06
-3.5432724960791e-05
-4.22409709188632e-05
-2.73213818503985e-05
-9.94768347732621e-06
2.15055764993307e-06
-2.5572636500124e-05
-9.38809504042889e-06
-2.05990931671004e-05
-2.86748485342001e-05
-2.2637198367665e-05
-2.78653176975835e-05
-1.90960446463472e-05
-1.56217621812159e-05
-1.35855510105224e-05
-1.68241272057199e-05
-1.92209261691251e-05
-6.03689389710072e-06
-8.92908486699972e-06
-1.93043573084478e-05
-3.65210038439865e-05
-2.406469395757e-05
-2.25944068596729e-05
-2.35022424233511e-05
-1.4651640451719e-05
-1.31107674915617e-05
-2.15331586227897e-05
-1.94895974635634e-05
-2.2408356212288e-05
-1.08231656388684e-05
-2.76779330711555e-05
-2.33998166500552e-05
-2.66596056955257e-05
-3.82249299123494e-05
-1.76789016525195e-05
-2.74238679954267e-05
-3.80120806413629e-05
-3.23140407782966e-05
-2.49434588354589e-05
-1.65774831436482e-05
-1.06671895004744e-06
-1.03150689963555e-05
-3.53611372932191e-05
-1.84327983176834e-05
-3.45404957768606e-05
-2.93337635433722e-05
-2.56614001820449e-05
-1.24997427522878e-05
-1.97185415909591e-05
-2.60088766619982e-05
-2.12152636382966e-05
-1.77734716433678e-05
-2.60585443335152e-05
-8.7929464249213e-06
-2.3127822062763e-05
-4.32241980573133e-05
-1.69681064748545e-05
-7.23864631074608e-06
-2.21094149276073e-05
-1.35471880597109e-05
-3.70324892243005e-05
-1.7984330516673e-06
5.66238121832279e-06
-4.21766069420989e-05
-2.73672126370189e-05
-8.64544653731455e-06
-7.32153937803559e-06
-1.87609301264412e-05
-3.46449393582267e-05
-2.99111829376363e-05
-1.66026182191952e-05
1.0387004971598e-05
-2.78839267434901e-05
-3.09919428173284e-05
-3.87018257344706e-05
-2.44290792622402e-05
-2.70973439723315e-05
-7.63370197908484e-06
-2.4275370016527e-05
-2.01980211193244e-05
-1.84898149886174e-05
-3.24168645633682e-05
-4.26166114950365e-05
-2.11461109166591e-05
-2.71680868061411e-05
-3.33283923285511e-05
-1.64642110715867e-05
-1.30631992651489e-05
-1.56568483370394e-05
-3.28215020930304e-05
-3.30319105941893e-05
-2.18791820637676e-05
-3.55935015946562e-05
-3.68882453555529e-05
-1.6035644133732e-05
-1.67115319951429e-05
-1.41561208619506e-05
-3.33386339981163e-05
-2.53776723579669e-05
-4.65934568291937e-05
-1.40967749802563e-05
-1.35154934594616e-05
-3.90696124662002e-05
-3.17099977377474e-05
-2.15642723371717e-05
-3.57608604392935e-05
-2.34322928566962e-05
-3.97223572039442e-05
-2.81043622843418e-05
-1.44096388338942e-05
-3.07650393412934e-05
-1.99814054393951e-05
-1.56897760138798e-05
-2.40322000515243e-06
-2.35001861039493e-06
-3.10976890475143e-05
-3.10121140837549e-05
-5.43279601459943e-05
-2.23815920898616e-05
-1.49793275389746e-05
-1.97757617486657e-05
-2.40820115503822e-05
-5.39303448315302e-06
-1.25180333683272e-05
-3.40208149168528e-05
-1.63886543358281e-05
-1.70908267611069e-05
-1.35232770617871e-05
-2.54094894909106e-05
-1.29972288430409e-05
-1.15054170351e-05
-4.11778906610446e-05
-1.48737326275728e-05
-2.0577430776934e-05
-1.75237005543079e-05
-1.91167108420059e-05
-2.56780245229267e-05
-2.81764716822479e-05
-5.56203570200776e-06
-1.16431579615069e-05
-2.86102439550026e-05
-3.67436930301588e-05
-1.6337004553413e-05
-2.87462445947803e-05
-3.78710056095599e-05
-2.70172909487005e-05
-5.23241510259573e-06
-1.32660147841482e-05
4.77885312779691e-06
-2.51847224839663e-05
-9.20008923888632e-06
-2.21515992514004e-05
-2.28489586928598e-05
-1.93311598373745e-05
-2.92046368838165e-05
-2.28094039187124e-05
-1.01779339508621e-05
-2.21591162283641e-05
5.37098642201066e-06
-1.81892004403008e-05
-2.29109563782214e-05
-2.76463342712044e-05
-2.24344561281923e-05
-6.42364473930312e-06
-2.7596611832043e-05
-2.10295956863621e-05
-1.39626444845953e-05
-4.92151434481179e-06
-2.62074106072403e-05
-3.72104004300677e-05
-1.1733023888376e-05
-2.39064076171357e-06
-1.87495273451385e-05
-3.06153715713254e-05
-2.07596349414177e-05
-4.02867680209024e-05
-1.6175607835811e-05
-2.19632649459974e-05
-1.10702999673751e-05
-1.9194737556791e-05
-4.51764837212784e-06
-1.29587004776818e-05
-1.72363587147773e-05
-2.92333127404966e-05
-2.28486418683568e-05
-1.58981450021271e-05
-1.57486944695321e-05
-1.77290986264892e-05
-6.27333484792719e-06
-3.33319515705087e-05
-1.46946457813404e-05
-9.31015103690907e-06
-3.21283395807739e-05
-2.10292787157891e-05
-2.68533451218438e-05
-2.1785476991881e-05
-1.71383656575443e-06
-3.89783583738024e-05
-2.6903917059297e-05
-1.8597572496168e-05
-2.31201642286225e-05
-2.75918197887247e-05
-1.76235946816892e-05
-1.37324242354647e-05
-1.89282193793833e-05
-2.4182481725755e-05
-3.1014690454718e-05
-2.49980300975778e-05
-2.61012671521325e-05
-1.66296181605529e-05
-6.77521326271169e-06
-1.33633444022919e-05
-2.1091256326395e-05
-3.27161867859039e-05
-1.21801365391955e-05
-2.32744287111489e-05
-1.04384765654364e-05
-2.75587959005875e-05
-2.27470026278908e-05
-9.92617391570686e-06
-1.20706260103012e-05
-2.34841959444037e-05
-1.59068724067877e-05
-3.38883387821396e-06
5.47342080208259e-07
-4.77898269673644e-06
-3.10772040892851e-05
-1.47568454302814e-05
-2.33365274894485e-05
-4.00471683315019e-05
-1.78963664540036e-05
-2.34557285691107e-05
-3.33454821359035e-05
-1.2615268635585e-05
-2.55365503248834e-05
-1.94425870979341e-05
-1.37123654489556e-05
-3.26635328862556e-05
-2.44024455074098e-05
-1.90823073358597e-05
-1.44216719668132e-05
-6.65349181671313e-06
-1.89690177591867e-05
-2.78901292507811e-05
-1.78842087178265e-05
-1.95648404785931e-05
-3.48754654708891e-05
-1.81088852357215e-05
-1.87263837484746e-05
-2.18713933046789e-05
-1.16651594173368e-05
-3.06600589215664e-05
5.71941214165368e-06
-2.1981038679172e-05
-2.18794045806206e-05
-1.31707006062698e-05
-3.15625223590718e-05
-1.83971526228732e-05
-2.75260417502574e-06
-2.30569743942206e-05
-2.53521775847101e-05
-1.78160822343344e-05
-2.81146694380496e-05
-1.06601172738524e-05
-1.1125989596576e-05
-1.10396310358284e-05
-1.14613745522431e-05
-1.79086946013987e-05
-1.71523109524583e-05
-1.70483802815454e-05
-2.04799055983581e-05
-4.08570970351476e-05
-1.81829518184375e-05
-1.28418082127159e-05
-3.59176661643261e-05
-3.08975187932763e-05
-1.39064511921613e-05
-2.99314702083143e-05
-2.2055734639115e-05
-3.09689887529699e-05
-3.58415185533111e-05
-1.68107060558815e-05
-3.02675611410728e-05
-3.07573612823723e-05
-1.2870567264718e-05
-3.3242190274064e-05
-9.88233770207444e-07
-2.69517119812785e-05
-2.78629996289191e-05
-1.70809298313129e-05
-1.47731550139553e-05
-1.53491951387543e-05
3.13394751159225e-06
-1.84529256112782e-05
-1.27462598433036e-05
-1.81731201426304e-05
-1.23268143540036e-05
-1.01292944848931e-05
-1.11483392813566e-05
-7.33455137788195e-06
-3.42995020021411e-05
-5.7299520544257e-06
-2.00117309083586e-05
-2.85240066883888e-05
-1.29801991061959e-05
-1.05811561019904e-05
-2.41560871907859e-05
-1.77482328514443e-05
-1.5515306428098e-05
-2.18480812193035e-05
-2.46899112707384e-05
-1.90148243322985e-07
-1.56938734412803e-05
-2.83638177931007e-05
-1.25607687223127e-05
-4.28055554625925e-05
-1.59452040577132e-05
-3.22927651456386e-05
-2.00139364429981e-05
-1.19878800269185e-05
-1.98537469905337e-05
-3.75241744210075e-05
-3.99106380527296e-05
1.00113616763525e-05
-2.29313709073104e-05
-8.39653351198684e-06
-1.63201449109527e-05
-4.5447102628714e-05
-3.07210732997336e-05
-3.14595887722405e-05
-2.33294464358026e-05
-1.61877454291188e-05
-1.73373147372273e-05
-1.84797525650906e-05
-2.78866475209246e-05
-1.89781947504211e-05
-2.75223695937434e-05
-1.34421686243668e-05
-1.61994441747488e-05
-2.34508798372763e-05
-2.32959655973307e-05
-2.24402153713117e-05
-2.35820783429655e-05
-1.7821474185372e-05
-1.18680777326587e-05
-8.42968453971712e-06
-3.77936002711537e-05
-2.07296927863958e-05
-2.66597960112686e-05
-4.65931910024482e-05
-2.19666608478853e-05
-9.6347734020263e-06
-4.45223531088569e-05
-1.54180870239414e-05
-1.76187121415818e-05
-2.3334922534158e-05
-2.69729457961443e-05
-3.06210016889381e-05
-2.63936573644088e-05
-8.54748062902815e-06
-2.48992285029092e-05
-2.02933652527053e-05
-4.295039914182e-05
-1.83269375461988e-05
-3.89190675644512e-05
-2.06487530480079e-05
-2.31486371761745e-05
2.01606314188278e-05
-2.36916406599457e-05
-3.31042178178537e-05
-3.26975701993596e-05
-1.59695013151897e-05
-3.89888061404744e-05
-2.36829848829826e-05
-2.19572256382763e-05
-8.48727092815371e-06
-4.26496797783568e-05
-4.56207720575951e-05
-6.48843539313083e-06
-2.00098217023726e-05
-2.5889603425145e-05
5.46504903723477e-06
-3.46122253936935e-06
-2.44858338251657e-05
-2.48762599353695e-05
-6.90656541558979e-06
-3.24233213373045e-05
-2.70610520593014e-05
-3.95944920679027e-05
-4.05571905198848e-05
-7.64634168805002e-07
-2.45135877115098e-05
-3.25773314475788e-05
-1.20555986143786e-06
-1.63786147768475e-05
-1.96604979525512e-05
-6.0922467394127e-08
-4.22901338831466e-06
-2.09252939258383e-05
-8.01437244482195e-06
-3.4479743309457e-05
1.11339099786334e-05
-1.4141199395544e-05
-2.17075849879586e-05
-1.11547343121334e-05
-1.06182370269908e-05
-6.08362741247827e-06
-1.15839110604905e-05
-4.09661221898939e-06
-3.24321521335019e-05
-3.01376328462692e-05
-1.79295192182766e-05
-2.56347627693046e-05
-3.40061928153547e-05
-2.7922995486168e-05
-4.47242346030439e-05
-2.0163073043352e-05
-3.62391262986869e-05
-2.40807766023753e-05
-2.84220088323035e-05
-2.43930982599332e-05
-1.69858563111979e-05
-3.10445665917579e-05
-1.12453892518685e-05
-1.96381443329546e-05
-9.59252463818264e-06
-2.46305889263775e-05
-1.57460116041525e-05
-3.13919145955359e-05
-2.60528244838174e-05
-1.82700165449603e-05
-3.71099660370878e-05
-3.48324661621393e-05
-3.27388947059597e-05
-2.89608417438751e-05
-2.96755646995803e-05
-3.22853633643597e-05
-2.22599987896369e-05
-3.02021927504779e-05
-2.17347736210205e-05
-3.65146407278818e-05
-2.86108373272816e-05
-2.09288100183399e-05
-2.38329933323773e-05
-2.71740759149598e-05
1.01670047074087e-05
-1.4673837075756e-05
-1.98217607834429e-05
-1.85056451370095e-05
-1.98297380810175e-05
-2.38117851569637e-05
-1.51887848341515e-05
-4.15984124189676e-06
-1.564322664879e-05
-2.64654945656065e-05
-3.48946053226937e-05
-1.49631810830343e-05
-8.13564258660048e-06
-2.55586461954706e-05
-2.1429848230524e-05
1.2207229052087e-06
1.49107060521785e-05
-8.40104483493694e-06
-1.59482589345466e-05
-1.47026395923249e-05
-4.63254884514966e-05
-2.02891385186057e-05
-1.9791222964121e-05
-5.15504715734503e-06
-1.32558447719109e-05
-1.91130659807352e-05
-2.05446311435815e-06
-8.970650233568e-06
-2.27704823771576e-05
-8.31647814037343e-06
3.46367211498666e-06
-3.26668342715164e-05
2.02168859119221e-06
-2.07131025355117e-05
-1.13831078277584e-05
-1.80082261537504e-05
4.30430196739411e-07
-8.65579655977574e-06
-3.18500778088966e-05
-2.3129359198039e-05
-5.21769986708548e-06
-2.6839898200566e-05
-2.57827309745342e-05
-1.83147061573378e-05
-3.59074013418237e-06
-1.11634651138976e-05
-3.11757454584793e-05
-1.10608879020553e-05
-2.62058952614135e-05
-1.47851704555162e-05
-1.04204148321462e-05
-9.98419778859327e-07
-1.19794024837657e-05
-3.01832205766339e-05
-1.76412360961303e-05
-1.99425516826784e-05
-1.39312256887606e-05
-2.00496753153391e-05
-2.43805797344725e-05
-6.39745097798088e-06
-2.12450688372838e-05
-3.14421792080028e-05
-1.05982821108215e-05
-2.82250043438049e-05
2.64452997521068e-06
-1.18925260808201e-05
-1.54263575143459e-05
-3.21470888354185e-05
-2.93029194338477e-05
-1.43081712171541e-06
-2.61086465249818e-05
-8.57070796980009e-06
-2.66579882190716e-05
-1.36702582957287e-05
-9.66477883061168e-06
-3.7252597185938e-05
-8.96234166833488e-06
-2.0480787047234e-05
-2.08766166107315e-05
-2.57153753184838e-05
-8.66149620246515e-06
-2.71859532885064e-05
-3.52276005331985e-05
-1.9799469602124e-05
-2.64661686257613e-05
-3.3588450734576e-05
-1.93101161306985e-05
2.93349499868435e-06
-2.76370848459871e-06
-2.2926703349435e-05
-1.49531944742013e-05
-2.11449876764976e-05
-2.42156870125038e-05
-2.05463651833005e-05
-9.54853149020485e-06
-2.47306030688911e-05
-1.48665598034606e-05
-1.29515333271989e-05
-5.18027748325589e-06
1.12759434280245e-05
-1.0543593664034e-05
-5.6206839581411e-06
-8.20628676347342e-06
-8.32232430816163e-06
-1.64300529824201e-05
-3.31487994068421e-06
-5.49815764782684e-06
-4.74183281999552e-05
-1.78495720164656e-05
-2.97094281805702e-05
1.00560488445184e-05
-1.46178099747302e-05
-2.7903914447255e-05
-1.83661684591059e-06
-1.48274511877463e-06
-6.15421713930114e-06
-2.01119241561065e-05
-3.39473206098824e-05
-3.20835919070962e-05
2.48479462066355e-06
-1.71827019422807e-05
-4.60499858685069e-05
-1.82688400698955e-05
-3.19208026470268e-05
-2.29291373800478e-05
-1.90547470627645e-05
-3.40158413408448e-05
-2.8847943798611e-05
-1.69046276478966e-05
-2.95520486424019e-05
-2.31759206379413e-05
-1.89834991746146e-05
-1.71309597803684e-05
-3.21942134358557e-05
-2.03388503992906e-05
-2.75787251222533e-05
-2.52192959654927e-05
3.61551217163083e-06
-3.42009741512348e-05
-9.2709583580297e-06
-8.17977170680654e-06
-2.28110231400441e-05
-3.37199038156452e-05
-3.66936658319911e-05
-2.82256025676024e-05
-3.04307780907618e-05
-1.79513899990961e-05
-1.64799651249604e-05
-2.71475698255923e-05
-3.28024930649329e-05
-4.19605421372538e-05
-3.05215089284638e-05
-3.84971330269573e-05
-1.44604687649796e-05
-2.47790811263326e-05
-1.72468462988301e-05
-2.75503791073556e-05
-2.92836976371123e-05
-8.66048363801498e-06
-2.1260172440009e-05
-4.03772783510129e-06
-3.5314056954094e-05
-1.680524618849e-05
-1.33606601315848e-05
-2.77848989126574e-05
-2.08658388181637e-05
-1.86987141790774e-05
-2.13390518366539e-05
-2.33033796994321e-05
-2.60014909919756e-05
-2.04205425093622e-05
-2.47229024537469e-05
-3.6245317682825e-05
-1.47649612557264e-05
-1.56012612932404e-05
-4.21574063092498e-05
-2.65568653047185e-05
-1.21322033519976e-05
-3.98199433771125e-05
-2.77366011366885e-05
-1.09680208096039e-06
1.2399029180616e-05
-1.98730858725903e-05
-4.5475024924703e-06
-6.89835773722188e-06
-2.02033162757095e-05
-2.43054608149213e-05
-1.08437057259571e-05
-1.79078087059889e-05
-7.49853133994724e-06
-2.25999632178763e-05
-2.03583595106669e-05
-1.62075898736509e-05
-2.12511033124228e-06
-2.93305612718106e-05
-2.86427497952935e-05
-2.34969255671204e-05
-3.22674490148997e-05
-2.51191630408134e-05
-2.72178873680227e-05
-2.0315944311349e-05
-1.31075939832084e-05
-3.21193898781438e-05
-1.40829677589871e-05
-2.54723212484723e-05
-1.07226496059824e-05
-4.81414807268605e-06
-2.14994835918608e-05
-7.06800242011156e-06
-1.09978462993395e-05
-1.02975486585278e-05
-7.99969050253553e-06
-1.88877120033593e-05
-2.19748133230122e-05
-3.27466141984379e-05
4.22084500077298e-07
-9.80464181135012e-06
-3.08750930476877e-05
-2.49424111617276e-06
-8.72826934731426e-06
-2.53148308560351e-05
-3.29391862453276e-05
-2.39272241022933e-05
-2.30857446548395e-05
-2.30591964221208e-05
-1.61199276092656e-05
-2.28536104310116e-05
-2.87222614333654e-05
-2.83583905332361e-05
-3.95132736748487e-05
-1.51932522671565e-05
-1.22310236231748e-05
-3.58384391361558e-05
-3.04608435465711e-05
-2.92858087903274e-05
-2.13317640684028e-06
-1.01667560566765e-05
-3.32553518006979e-05
-2.37090324495195e-05
-4.20416520309193e-05
-1.05157097188232e-05
-1.43050282292096e-06
-1.67977128318114e-05
-3.03125062808941e-05
-1.31610475407016e-05
-1.62590071309624e-05
-2.74594164817573e-05
-2.07064548236362e-05
-3.60388845340753e-05
-4.22026223654611e-05
-1.61983376755211e-05
-2.30817713724371e-05
-6.58405110885787e-06
-1.41591981259476e-06
-1.74405995271384e-05
-7.37852196271071e-06
-1.80293497467734e-05
-5.20059602906922e-06
-2.16900686862539e-05
-7.64618768531826e-07
-6.2690058421868e-06
-8.43975416540682e-06
-3.81567167251069e-05
-4.0008831926143e-05
-1.87790447581314e-05
-2.96686072446361e-05
-2.31906822501786e-05
-2.23087121241526e-05
-1.3769392587732e-05
-5.69131793608547e-06
6.32664996656088e-07
-1.70573226293761e-05
-6.54765961998154e-06
-1.95549509936979e-05
-9.39917457427255e-06
-8.63628970072499e-06
-2.00684319697381e-05
-1.81274703611329e-06
1.49730129647375e-05
-1.39343583345442e-05
-1.84330332948505e-05
-2.36111487930413e-05
2.36043577177639e-06
-1.41359625019211e-05
-7.95939366003619e-06
-3.57489137752466e-05
-2.67276072094495e-05
-2.27119317949403e-05
-1.24437587449759e-05
-1.60081570462264e-05
-3.13018822460656e-05
-2.7554658748437e-05
-4.67474744013547e-05
1.44152620968497e-05
-3.73080303905809e-05
-1.27677525062631e-06
-2.82344824768221e-05
-2.52412663934899e-05
-3.1857988761199e-05
-1.42010429952216e-05
-1.25474919793809e-05
-4.74754130524735e-05
-3.57396542249633e-05
-2.52335410743196e-05
-1.92160261404657e-05
-5.5090504895749e-05
-3.90175485855081e-05
-4.63170569198221e-06
-2.46372549138168e-05
-7.57982464457983e-06
-2.31165461646904e-05
-2.83266411291943e-06
-2.65046849326527e-05
-1.13139835293334e-05
-4.81613739119256e-05
-2.40345034377319e-05
-2.68613409553821e-05
-2.2148558649433e-05
-2.21927866438292e-05
-3.51986672168824e-05
-1.44393106633503e-05
-1.09431948913195e-05
-3.63856097361675e-05
-2.22278967284507e-05
-2.71942864866073e-05
-2.52835430002969e-06
-2.25732285097099e-05
-2.87834797841285e-05
-8.40452599224805e-06
-1.15595042052222e-05
-3.49906651419189e-05
-8.42201609597871e-06
1.87329224910609e-06
-1.10515604221822e-05
-2.88845423761385e-05
-3.97174043253916e-05
3.96074438534792e-06
-3.57034348485093e-05
-1.80834381729378e-05
-3.27272620080439e-05
-6.00322398263254e-06
-1.01095918267307e-05
-4.45503199099962e-06
-2.58049059094382e-05
-2.27982499003966e-05
-2.31168020491569e-05
-2.7495767612707e-05
-2.79104554171842e-05
-1.62465533356018e-05
-1.74816159880754e-05
-7.01126371098466e-06
-2.42791226195505e-05
-4.19226591731392e-05
-2.31884202638493e-05
-2.30464820143793e-05
-3.75534676184016e-05
-1.53670831535965e-05
-3.37266959968409e-05
-1.51196270099664e-05
-3.14996852027032e-06
-3.63067334595361e-05
6.43110142588263e-06
-2.78589420115313e-05
-6.06724709315268e-07
-2.4072486859549e-06
-2.6310052128364e-05
-2.42168153854654e-05
-1.03135347958607e-05
-2.25701941381757e-05
-2.80991615883828e-05
-1.96699057662661e-05
-2.81490286175594e-05
9.74576302315261e-07
-1.44231653767465e-05
-1.92414930640264e-05
-2.03925644363454e-05
-2.18937943246422e-05
-2.54565598091371e-05
-1.6413233825928e-05
-5.58313353346652e-06
-2.90831283363901e-05
-2.25266923978535e-05
-1.84676355923437e-05
-2.67341857167336e-05
-6.94209021113979e-08
1.79255925126638e-06
-5.23576323878824e-05
-2.93760007161453e-05
-1.74116504280973e-05
-2.02286617699339e-05
4.2267622128541e-06
-1.90867747099002e-05
-3.78343057681727e-06
-2.56619961549738e-06
-2.46321512505407e-05
-4.1647621400223e-05
2.64519379325131e-06
-2.36571303472503e-05
-1.20495505901425e-05
-4.01809309804349e-05
-1.84991826405074e-06
-3.19489155655248e-06
-3.78567305668758e-06
-1.06239594356624e-06
-2.47612929439079e-05
-1.07379283259555e-05
-4.55184718031825e-06
-2.56295573564939e-05
-2.24723187916742e-05
-2.06974688478055e-05
-2.22406444462287e-05
-1.6008342744663e-05
-3.17608771041896e-05
-2.94728491485153e-05
-1.61130362958653e-05
-1.91868258343214e-05
-2.77076066408462e-05
-1.57286444053224e-05
-2.48477552871574e-05
-2.02402194562913e-05
-2.15349126106683e-05
-2.08359238554708e-05
-1.95772367188979e-05
-2.54944743597595e-06
-2.98324642792877e-05
-3.3907931480158e-05
-2.50609074836615e-05
-6.78064610891709e-06
-3.20494194787792e-05
-2.8119265574933e-05
-2.70390684610231e-05
-1.88130311185185e-07
-9.68486572588131e-06
-2.23162867583464e-05
-3.69898833571919e-05
-1.6253879834028e-05
-8.39056114654862e-06
-2.11721704105042e-05
-1.55503884220008e-05
-3.27550046190128e-05
-1.60310196491117e-05
-3.88850996214571e-05
-3.57029226296648e-05
-5.4031331503361e-06
-1.70952888897864e-06
-4.065968228069e-06
-4.36075752754944e-06
-1.85322661853861e-05
-1.35651518171023e-05
-1.25427158663711e-05
-2.96056378662914e-05
-2.9494432461214e-05
-2.89148275276023e-05
-3.78959538110582e-05
-2.42976684160261e-05
-1.54091759860636e-05
-2.21728021997527e-05
-2.28810033953555e-05
-9.80163178490531e-06
-3.68704380300169e-05
-2.09878009029142e-05
-1.62789913918462e-05
-3.60571290170635e-05
-1.6879721633133e-05
-2.20049818126711e-05
1.8643447014203e-06
-1.60432423763391e-05
-2.23487876042134e-05
-2.15982265474448e-05
-2.81729013821039e-05
-2.09341294610284e-05
-3.21930871414459e-05
-2.98158025640905e-05
-3.54224159198779e-05
-3.76482270259271e-05
-2.43259583957168e-05
-4.71609565448997e-07
-2.37994779944571e-05
-2.84948211800761e-05
-7.10702029413168e-06
-8.92118392400085e-06
-2.49840452321065e-05
-1.10242663431708e-05
-2.36164875564093e-05
-1.09724133155913e-05
-2.06851033387129e-05
-3.53478140511179e-05
-4.81557594029516e-06
-2.08916206043593e-05
-1.91934330151405e-05
-2.5158791321086e-05
8.94650372471758e-07
-4.44321485015402e-05
-4.76831970411789e-06
-2.55731753316477e-05
-3.84522987697312e-05
-1.67948045816654e-05
-9.62520177915513e-06
-1.99104680770246e-05
-4.41951199260826e-05
-1.97070049762012e-05
-9.44379810161323e-06
-1.22752100192571e-05
-3.15587705463338e-05
-2.2393338971632e-05
-1.29766010046478e-05
-2.48294825316884e-05
-2.37761947117433e-05
-5.32953565307795e-07
1.46060591279728e-05
-4.76807669181285e-06
-2.79607688073435e-05
-3.79457591674493e-05
-1.83642584443248e-05
-2.71300626250213e-05
-2.66521360199076e-05
-7.43735072804731e-06
-1.17528932735174e-05
-2.25158706080087e-05
-1.80883492195724e-05
-2.58796576406027e-05
-1.5027012459998e-05
9.7830172017002e-06
-1.51266665913927e-05
-1.89804220935585e-05
-1.26722701723462e-05
-2.89941683647885e-06
-1.40187762957685e-05
-1.94075760370229e-05
-2.12562963305568e-05
-3.25865293123082e-05
-2.01699894139328e-05
-9.73734694040623e-06
-2.88989535368773e-05
-3.38256372113058e-05
-5.47612215485829e-06
-1.29717930689904e-05
-4.46865599052714e-06
-6.33929523817658e-06
-1.31290149594039e-05
-8.4953021955301e-06
-1.97255352310675e-05
-2.33957171807574e-05
-1.67111411305867e-05
-2.2790635718463e-05
-1.09050311382361e-05
-2.64073336688182e-05
-1.88812894744458e-05
-2.70325843568677e-05
-1.30154677370147e-05
-5.39831894557627e-07
-4.40916781709521e-05
-2.28284535079557e-05
-2.73836438602469e-05
-2.48042944170661e-05
-2.06821667618812e-05
-1.18089785503742e-05
-1.53189301787244e-05
-2.31213484775377e-05
-1.6192009955323e-05
-2.08711684915413e-06
-2.49493707620337e-05
-1.7364682503253e-05
-9.34327222576687e-06
-3.45982934553241e-05
-2.44286724692645e-05
-3.36988094433033e-05
-2.33365129007961e-05
-2.08917641345917e-05
-4.12371278915076e-05
-1.93548544876489e-05
-1.45774964464664e-05
-2.29867424481158e-05
-1.20763150758585e-05
-1.1532354147117e-05
-1.81714371652322e-05
-5.22044537751622e-05
5.12673194183396e-06
-1.66229940909109e-05
-1.10287605685298e-05
-1.92055612094029e-05
-3.29027547326221e-05
-4.18611715255482e-05
1.99793745517022e-06
-1.19657401552542e-05
-1.57426760909653e-05
-2.12347524232467e-05
-1.41373612715523e-05
-5.62923620387477e-06
-3.28099674600529e-05
-3.93196381785683e-05
-5.69635147369053e-05
-3.85437210772926e-05
-6.25524510880479e-06
-1.72952717783958e-05
-2.09680771058423e-05
-7.0410379896875e-06
-3.6925254930501e-05
5.07829874163861e-06
-3.79880895566998e-05
-1.0011922674545e-05
-2.46869402688318e-05
-2.11280563661673e-05
-3.11049981775989e-05
-8.48391959578137e-06
-2.84389982876322e-05
-2.4927341954429e-05
-1.22000435158154e-05
-3.47249880337044e-05
-1.38267513949191e-05
-1.03739734952704e-05
-8.44088760098911e-06
1.49805914263436e-05
-1.52067660127104e-05
-4.24677517577572e-05
-2.36351047681313e-05
-4.51186953025468e-06
-1.26653530759689e-05
-3.24080209526399e-05
-1.42501747835939e-05
-2.288920306503e-05
-4.69025058532956e-05
-3.50895370163547e-05
-3.81972734369812e-05
-3.70645694491386e-05
-1.75815184655858e-05
-2.53162126463452e-05
-3.85194143622597e-06
-1.90659480317152e-05
-2.71396191895426e-05
-1.06960217067944e-05
-3.63043304288833e-05
-2.12642823898367e-05
-2.67145332435991e-05
-4.39163518674814e-05
-6.4454732227216e-06
-5.01937114050978e-05
-1.66485885033284e-05
-2.13087061930576e-05
-1.69777265842957e-05
-2.31220479715937e-05
-3.56193148436155e-05
-2.94594271521084e-05
-1.69261674884487e-05
-5.36402592863153e-05
-2.64177172369236e-05
-2.75406979781341e-05
-3.38347068828745e-05
-4.24171051353762e-05
-2.16222990813772e-05
-4.11560910885523e-05
-2.07072262435212e-05
-1.82521044766133e-05
-6.34313065222813e-06
-1.96076473658844e-05
-1.47121464898671e-05
-4.15813532136532e-05
-1.35777791316045e-05
-1.37261818216629e-05
-2.60611163908843e-05
-8.89646373031465e-06
-1.85863092728393e-05
9.25262085256525e-07
6.44095628096417e-07
-3.25509295918029e-05
-2.32464986635037e-05
-2.29802824046744e-05
-9.1067887397758e-06
-2.24799549716988e-05
-2.44280701700578e-05
-2.99101549795905e-05
-1.80805889342993e-05
-1.96719762886795e-05
-8.38345286467676e-06
-2.03029743743409e-05
-3.26729961905433e-05
-3.63870361819041e-05
-3.55682266300996e-05
-1.29713251787664e-05
-3.63686338038401e-05
-2.05777072739833e-05
-1.10159562853085e-05
-4.19273524235204e-05
-2.1026446132097e-05
-1.64608910319052e-05
-2.59868369794691e-05
-3.2966962453979e-05
-1.18376729023637e-06
-2.81735452619707e-05
-7.3930190603147e-06
-2.58718215188827e-05
-1.42951125984838e-05
-4.57958598446029e-05
-6.44310928460566e-08
-5.1004451099969e-06
-2.17536830346572e-05
-7.68393054455032e-06
-2.89780992092947e-05
-3.38134030355515e-05
-1.27061607592239e-05
-1.43170634008606e-05
-2.9251260808088e-05
-2.70589967682715e-05
-9.28541380606763e-06
-2.2834070813653e-05
-1.68960161706783e-05
-3.29861077964231e-05
-9.24271209339776e-06
-9.78657535315794e-06
-2.5954145536031e-05
-1.31557234645986e-05
-1.63309490725499e-05
-3.08406272652338e-05
-5.10376522422302e-05
-2.64338466754539e-05
-3.37041865809421e-05
1.33013261819841e-06
-2.3982851081489e-05
-1.27332091962009e-05
-1.47273675412038e-05
-3.23655877652642e-05
-2.37337529976183e-05
-3.56082989449937e-05
-2.2891415173831e-05
-2.74116098375395e-05
-3.34080577216864e-05
-1.47806537852793e-05
-1.97978801811483e-05
-2.7532488771569e-05
-3.06540620903056e-05
-3.54669191043095e-05
-1.33682409925527e-05
-3.37937924070689e-05
-3.14126399883696e-05
-5.38269768216726e-06
-3.90113692824383e-06
-1.83686928731768e-05
-6.22777116621219e-06
-1.89705783725371e-05
-5.69859781101258e-05
-3.29612852942971e-05
-4.09245515705103e-05
-3.49162363481968e-05
-2.41476400306195e-05
-2.37292582308835e-05
-5.92194522458096e-06
-1.48101414758995e-05
-2.66560019656213e-05
-2.01760405306652e-05
-2.27510879264319e-05
