# Supplementary material for: Research on computational propagation and identification of mine microseismic signals based on deep learning
Source: PLoS One. 2025 Oct 22;20(10):e0334641. doi: 10.1371/journal.pone.0334641 (PMC12543183; doi:10.1371/journal.pone.0334641)
Supplement: S2 Data — (ZIP) [file pone.0334641.s002.zip › 000100500001854.xlsx_0.txt_24.txt.txt]

-2.65838075184019e-05
-1.85087901923979e-05
-2.14326305033603e-05
-2.91675907248516e-05
4.84072235683379e-06
-1.70438370053924e-05
3.2191470720137e-06
-1.54189974096765e-05
-1.6203130938815e-05
-6.82902974253036e-06
-7.84834114110742e-06
-3.45942732619562e-05
-9.27771668414036e-06
-8.60756382926939e-06
-7.76005290193418e-07
-3.21355803692669e-05
-1.68661765782851e-05
-1.07030126916517e-05
-2.69275590658674e-05
-3.21744008272216e-05
-3.27364300073356e-05
-2.22322395509388e-05
-1.56357082346937e-05
-1.65846028839512e-05
-2.86915301774577e-05
-2.51710118180852e-05
-2.85214749921373e-05
-1.49296782709071e-05
-3.5688987652204e-05
-1.81020299932438e-05
-4.24855723565115e-05
-2.08482495237065e-05
-2.34958858478047e-05
-2.39652944137306e-05
-1.71391779564618e-05
-2.06383137972024e-05
-1.13015932048974e-05
-5.84296029248637e-06
-2.76642867991634e-06
-1.76241351666481e-05
-2.12694018389352e-05
-2.35213171946602e-05
-9.95850183460407e-06
-2.09673507359819e-05
-3.40839630086615e-05
6.24584379571834e-06
-2.32482748574406e-05
-1.83140657068177e-05
-9.00956862220283e-06
-2.89036803488451e-05
-4.09440693759053e-05
-1.38376047218635e-05
-4.74105962253108e-05
-5.33535284690405e-06
-1.62690385663769e-05
-3.18060577497968e-05
-3.12642452923015e-05
-2.47955354658306e-05
-1.1568399996769e-05
-3.65696386932718e-05
-3.85792103999032e-05
-3.07445109524764e-05
-1.31508079436427e-05
-5.03455444690849e-06
-1.8267312570808e-06
-2.3060918915252e-05
-1.30005046743361e-05
4.4079578340292e-06
-4.7040725702768e-05
-6.28177674038835e-06
-1.74570696807323e-05
2.50537390660704e-06
-2.84392477536466e-05
-2.66809165701626e-05
-3.26172762833812e-05
-3.11154673800849e-05
-1.78530375612751e-05
-1.19585043370393e-05
-3.87361442543028e-05
-1.98343795543884e-05
-4.16645301277066e-05
-4.15035518169755e-05
-1.86018003467516e-05
-1.10891661343585e-05
-1.64691680824401e-05
-4.99274872908641e-06
-3.03015957574818e-06
-2.11911146706802e-05
-3.40433536110292e-05
-3.81008086759976e-05
-3.50603806160258e-05
-7.56550703514482e-06
-1.23047135082735e-05
-3.064932590637e-05
3.57599517836388e-06
-3.58825381747538e-05
-2.78105773309549e-05
-3.7120356631118e-05
4.99631437791441e-06
-1.92958862577812e-05
-2.31250675843684e-05
-2.68577012804955e-05
-1.67117469819436e-05
-2.55281977105969e-05
-2.11356648374743e-05
1.42310115040569e-05
-1.24258989621441e-05
-1.54621042956722e-05
-2.79462531746303e-05
-1.88621537809549e-05
-1.36813058837903e-05
-2.29712734116618e-05
7.38939056316657e-07
-3.3316544564825e-05
-1.91662950983213e-05
-1.67580382626393e-05
2.86857291158847e-06
-3.09531850743608e-05
-1.00025370059225e-05
-9.838790745461e-06
-1.85206472529724e-05
-2.36408992795254e-05
-2.70823900193964e-05
-1.75459581855828e-05
-3.86467087878613e-05
-1.26857473492935e-05
-2.49634679354546e-05
-4.27525640887141e-05
-3.09510556447724e-05
3.75470151959428e-06
-9.61982112451234e-06
-1.28419947780424e-05
3.91355526215242e-06
-5.4412059209895e-05
-3.06026490102491e-05
-2.64676124433921e-05
-2.08056261989425e-05
-3.76575762586846e-06
-2.33896133476576e-05
-1.57954893002852e-05
-2.01146233142198e-05
-1.41310643100733e-05
-1.44100717675084e-05
-2.14388486161755e-05
-1.17698124970024e-05
-1.26048248879525e-05
-1.95937482828339e-05
-1.31624400980045e-05
-1.57060881404662e-05
-4.14481397758185e-06
-2.25588222049942e-05
-1.90025972701106e-05
-1.35208135271002e-05
-2.05643434773684e-05
-1.83361746123778e-05
-1.62174641542216e-05
-9.59450375914152e-06
-2.7065777850416e-05
-3.87004727881e-05
-3.4520816661901e-05
-2.24188889319261e-05
-1.17469709782687e-05
-1.38638892480537e-05
-1.04162632886289e-05
1.0946311074922e-06
-1.0555259639578e-05
-9.50512660283542e-06
-2.92266901953491e-05
-2.08114195372776e-05
-3.99447172859465e-05
-7.05399788914362e-06
-3.11197492752406e-05
-3.40697830929768e-05
-2.79316159204473e-05
-3.04187153589628e-05
-2.90676853233922e-05
-2.11090751489654e-05
-1.05564981798e-05
-6.78180377523256e-06
-3.17539113519021e-05
-9.43457426713981e-06
-2.01818293496973e-05
-2.241144644714e-05
-1.31030004836579e-05
-8.11092598752104e-06
-2.52940179333353e-05
-2.53011183433013e-05
-3.30187138886888e-05
-2.15042225686194e-05
-1.40358564813848e-05
-1.21473533801918e-05
-1.58345336572589e-05
-3.6997699727486e-05
-1.2998363350022e-05
-1.63565353043997e-05
-3.37374509361002e-05
-2.73265563407487e-05
-1.30244117733155e-05
-1.13715601231921e-05
-3.56392902543615e-05
-3.50134934120319e-05
-2.85359951403263e-05
-1.07894925468139e-05
-4.04336567683578e-05
-1.54258767454139e-05
-3.80972820906218e-05
-2.54442821171812e-05
3.23400080093169e-06
1.24135649586454e-06
-9.45781756813219e-06
-2.02940355845572e-05
-1.59375908015675e-05
-2.55014886380303e-05
-6.70667931421047e-06
-2.79648295169289e-05
-3.84906730358772e-05
-5.47050796925183e-05
-1.97089744739864e-05
-8.48871907179055e-06
-4.07572003501224e-06
-1.8458856392078e-05
-1.10556996342316e-05
-2.37922448526113e-05
-3.81560800700662e-05
-2.54099938584978e-05
-3.19863389751649e-05
-3.81320019910604e-05
-2.79065766076526e-05
-4.46380180700208e-05
-1.1722425678231e-05
-1.69442044808822e-05
-3.12334698049683e-05
-1.17566137097343e-05
-1.01228253540043e-05
-2.48754746807898e-06
-1.99335544109413e-05
-4.34402623554741e-05
-4.82920565815207e-06
-1.12891077192742e-05
-4.09720668108161e-05
-9.18259832171079e-06
-1.78677167105796e-05
-4.67687031383895e-06
-2.14183171836282e-05
-1.67922078444151e-05
-3.77402230637547e-05
-1.76483216457956e-05
-5.08272344622618e-05
-4.00967735410954e-05
-3.62468801897047e-05
4.21985345205833e-06
-2.64587454932979e-05
-2.36659429208693e-05
-1.02394322107635e-05
-1.27373243267385e-05
-1.11313208103343e-05
-1.82333986207586e-05
-2.47671799518383e-05
-2.55759117451288e-05
-2.94875443388869e-05
-2.90746254694332e-06
-1.39811212105171e-05
-6.04016280641841e-06
-2.79088838090059e-05
-3.55072137589415e-05
-3.02588021434997e-05
-1.80834504546196e-05
-1.30539213768226e-05
-2.31586932424252e-05
-3.78294956780016e-05
-1.36283372323205e-05
-2.09479589295453e-05
-3.20103532191741e-05
-3.57434656428322e-05
-9.37990550491353e-06
-3.91325073183219e-06
-3.67122847792638e-05
-7.18799025845037e-06
-2.78526515746782e-05
-1.03631907868738e-05
-1.06308040883249e-05
-1.36434221873857e-05
-2.48961841286036e-05
-1.50114788774023e-05
-1.21275365350858e-05
-2.08520449422073e-05
-3.82026480090029e-05
-2.2352891664382e-05
-3.64381595341416e-05
-1.62975146319312e-05
-2.07236419792471e-05
-1.76826187124105e-05
-3.07326613017428e-05
-2.1666251056268e-05
-3.22463187221688e-05
-2.27965021785825e-05
-3.0455400746412e-05
-8.09899819711756e-06
-3.33672042283402e-05
-3.46052658071423e-05
-1.12243607227249e-05
-1.64420663686344e-05
-2.68423584268247e-05
-2.2216822427783e-05
-3.0502669204993e-05
-6.47656261391141e-06
-1.4640987798898e-05
-1.80404517935175e-05
-2.33343605834825e-05
-2.2552995139124e-05
-1.19221989795247e-05
-1.76206512603694e-05
-2.59515370653305e-05
-1.73609205661429e-05
-2.5777387099524e-05
-2.30373862108746e-05
-1.12187498041971e-05
-3.8755990338005e-05
-3.65975210195105e-05
-1.45438151192954e-05
-1.76600520414005e-05
-1.80539950419692e-05
-3.51963019674714e-05
-4.3290747206729e-05
-2.65681907870708e-05
-2.66775238666337e-05
-5.91289476485035e-06
-3.14455026895883e-05
-1.97211390334242e-05
-1.45174609851396e-05
-4.71033890470584e-06
-3.44118702206101e-05
2.8457823240807e-06
-3.46169319814854e-05
-1.17221294872719e-05
-1.80168701326333e-05
-3.54482644829681e-05
-2.43828121269252e-05
-1.81930629172371e-05
-2.04443590687931e-05
-2.32028207671783e-05
-1.31960910169196e-05
-2.0165041004125e-05
-1.31528139363009e-05
-1.82734613419919e-06
-1.60750872909378e-05
-3.97633356716441e-07
-2.65789301585372e-05
-3.30226458156398e-05
-7.15060790098682e-06
-1.33143884800258e-05
-2.72512058649247e-05
-3.84384788839364e-05
-4.41191710623129e-05
-9.14989928746753e-06
-2.69658050857742e-05
-2.3668020858271e-05
-3.23726435992683e-05
-2.74096546388173e-05
-1.61587939449899e-05
-2.26484949866298e-05
-7.56508745402563e-06
-2.45547702999701e-05
-5.82370268861266e-06
-2.38962887954883e-05
-2.8051460465181e-05
-3.2776710617432e-05
-1.41670838368078e-05
-1.56286169051615e-05
-1.39133548602748e-05
-1.42881336487709e-05
-3.34945092200583e-05
-1.80607745400702e-05
-2.2706378618641e-05
-4.8360556420055e-06
-8.83711972382922e-06
-1.64259983397144e-05
-1.59693889069561e-05
-3.76643708689651e-05
1.40260835889591e-05
-3.36162026625385e-05
-2.67197489879778e-05
-1.64427913982192e-05
-2.34814704094851e-05
-2.53106743859599e-05
-2.01424345621461e-05
-1.8325569045537e-05
-1.40783907519222e-05
-2.40113088628173e-05
-2.37696919754332e-05
-3.37928013499175e-06
-2.26503045859274e-05
-3.06916596102826e-05
-1.51450759359577e-05
-2.12394180763534e-05
-3.42904400730407e-05
-1.81424138823354e-05
-2.55658144573308e-05
-1.33320066589597e-05
-9.88093028192085e-06
-3.83237390008573e-05
-1.62000912191469e-05
7.61275941827915e-07
-5.86985673245568e-06
-1.50515821215137e-05
-3.604393933666e-05
-1.10557160912679e-05
-1.99999595252049e-05
-1.56316060084919e-05
-6.80007738205029e-06
-3.72091563554069e-05
-2.30804512118437e-05
-2.80461416025692e-05
-2.32125100133909e-05
-3.24355430653248e-05
7.60537694640653e-07
-2.92508871354542e-05
-7.73365603799931e-07
-1.94384523260235e-05
-2.91167521906952e-05
-1.47451074924326e-05
-1.58782471988678e-05
-1.70946816493508e-05
5.11500903092155e-06
-7.27354611033205e-06
-2.369177612308e-05
-1.66209097671667e-05
-1.73677600127346e-05
-3.57922303165042e-05
-2.65245521993922e-05
-1.7229735285452e-05
-1.13176547758626e-05
-1.52918846976084e-05
-1.69366221890006e-05
-3.24833227285231e-05
-9.31556178981914e-06
-1.88008402412029e-05
-3.03197534546003e-05
-1.22335064280701e-05
-8.91145019706131e-06
-5.2255115115978e-06
-2.93418242154431e-05
-1.14337061271661e-05
-1.30081449506797e-05
4.27241801815062e-06
-1.02360201005528e-05
-3.11818442587828e-05
-2.05269625325321e-05
-1.75702197904849e-05
-2.66405734276516e-05
-2.67546685131576e-05
-3.55003787159017e-05
-1.04603785558354e-05
-2.85899285713632e-05
-2.75389080925634e-05
-4.63299530590295e-05
-3.96199502363694e-05
-8.15693517112357e-06
-8.91378102587643e-06
-1.41265999333702e-05
-3.2165292922347e-05
-1.63158524114192e-05
-4.26776379206719e-05
-4.07247981693051e-05
-2.15518687127115e-05
-8.91352433901319e-06
-2.71261291771251e-05
-2.4959263178391e-05
-3.38243384312164e-05
9.28433481494662e-07
-1.77488791968396e-05
-2.99904005755298e-05
-2.06686834325833e-05
-1.04060030570769e-05
-8.08808018698023e-06
-1.24642776378604e-05
-2.07284939107284e-05
-1.19218664737014e-05
-2.47551964568471e-05
-2.1803869688056e-05
-2.25555309723465e-05
-3.0221081990411e-05
-3.16940319614569e-05
-1.81884970209951e-05
-2.75289632622973e-06
-4.1408674742676e-07
-4.56607805142429e-06
-1.42009795531474e-05
-3.30621847031461e-05
-1.02081258420285e-05
-2.18237076361808e-05
-3.5854572307613e-07
1.05323067859422e-06
-1.22161490395116e-05
-4.00333060070098e-05
-7.32306545175023e-07
-3.05185184499053e-05
-1.12320601647932e-05
-2.49379332043327e-05
-2.84845107254734e-05
-2.7766300481641e-05
-2.09135267232582e-05
-3.53335661693612e-06
-1.52341713116185e-05
-2.87302094248733e-05
-3.2531064605352e-05
-2.20647477575432e-05
-3.16089265203495e-05
-1.45332995499453e-05
-9.67585636148181e-06
-1.35253002639505e-05
-3.22324349114348e-05
-2.69427973708299e-06
-1.65394435778585e-05
-1.74238418207857e-05
-2.66832795508247e-05
-2.20386738377977e-05
-7.79453336943816e-06
-1.06589150890813e-05
4.70790687411424e-06
-5.29663095352362e-05
-2.57815698025079e-06
-2.61968457407136e-05
-1.60770333314809e-05
-2.38261823127751e-05
-1.01308601149555e-06
-3.81435405719175e-05
-2.38205697574897e-05
-2.04651881392849e-05
-2.80644878925723e-05
-1.99146480226961e-05
-3.09699335990971e-05
-2.96675611088481e-05
-2.41958789384855e-05
-2.72123315917538e-05
-2.74730685610492e-05
-1.1786983555023e-05
-4.86478936941479e-05
-3.10729162771173e-05
-2.97584029848568e-05
-2.35497339794612e-05
-1.39747493816699e-05
-1.77581515117185e-05
-3.58374768959951e-06
-1.33029110962629e-05
-2.74395563073148e-05
-1.68111477951537e-05
-2.02433638956987e-05
-4.59527576908824e-05
-4.29838492151881e-05
-6.04138811777976e-05
-6.57038328545323e-06
-1.78895676685639e-05
-3.41647414136914e-05
-5.65741895497729e-06
-1.93143379672453e-05
1.21669634214412e-05
-2.04421213320452e-05
-1.47634717929103e-05
-3.72090053184244e-05
-1.82887430927778e-05
-3.02795134068049e-05
-3.61533586996951e-05
-3.68387831090085e-05
-3.52959209240804e-05
-1.74124855129895e-05
-3.38892006461735e-05
-5.97902928009998e-06
-3.49454830234539e-05
-8.80829798700098e-06
-1.35890143412375e-05
-2.64260528515174e-06
-2.9992588060177e-05
-1.28784660111026e-05
-1.31524754159571e-05
-1.24469720382818e-05
-2.98303044773161e-05
-1.34607741373939e-05
-1.9698063375824e-05
-1.62618598310803e-05
-4.36278243436262e-05
-4.05135827064416e-05
-3.74382760655013e-05
-4.59332911756796e-05
-3.33369112104684e-05
-4.85955960674127e-05
1.09120577143349e-06
-2.38181825978602e-05
-1.73993236132771e-05
-1.51737573895627e-05
-8.91427543431041e-06
-2.43989301773813e-05
-2.72018261137152e-05
-1.54834985336614e-05
-1.93506929272229e-05
-1.15368175451928e-05
-2.66511097796395e-05
-8.84027059692847e-06
-2.00886750536548e-06
-9.00454403547614e-06
-3.17171333667454e-05
-2.21905885246496e-05
-6.56135829530708e-06
6.11595034329926e-06
-1.40537051717854e-05
-1.45206362046701e-05
-4.95651668148059e-06
-2.12112499347957e-05
-2.10787883243534e-05
-1.49595174353287e-05
-3.5282509623756e-05
-3.39576975241016e-05
-1.99727494513134e-05
-1.52722049207996e-05
-2.71289152989803e-05
-6.55415641031228e-06
-9.99430570747947e-06
9.20898016920291e-06
-1.93635221637166e-05
-8.01240652011617e-06
-7.89758205756206e-06
-3.47369233703565e-05
-3.19539864418556e-05
-3.92991500469186e-05
9.02853050436834e-07
-3.91204454210898e-05
-2.34093347082632e-05
-1.44492616323624e-05
-3.9171890623616e-05
-3.63626210727655e-05
-1.26256034992151e-05
-3.20114810710801e-05
-2.50341649998709e-05
-1.28766741700894e-05
-1.56256737309626e-05
1.1399621985799e-06
-8.74097428867489e-06
-2.8257531062943e-05
-1.43928765036551e-05
-4.51287056450934e-05
-2.5199008696036e-05
-1.64438526138243e-05
-2.2540264338168e-05
-2.46795078598115e-05
-1.68672359003424e-05
-1.06574666672113e-05
-4.46018502933936e-05
-2.42832224929469e-05
-2.78381773318514e-05
-2.3730068198846e-05
-1.10116497554585e-05
-1.54831048634765e-05
-2.26203047438721e-05
-1.57708119680768e-06
-1.13483159821058e-05
-2.01009722118721e-05
-1.76378569862179e-05
-1.5731841343432e-05
-1.76045311780947e-05
-1.91093323731081e-05
-1.26762204852407e-05
-4.43076423710347e-05
-1.10061883968572e-05
-2.33700666431337e-05
-2.44985038962881e-05
-5.50957415880578e-05
-3.61044930559376e-05
-2.38268443344452e-06
-6.74288945834371e-06
-1.03264892744711e-05
-2.08372225616619e-05
-2.71132729795483e-05
-3.56676460455079e-05
-1.81815468354604e-05
-4.15347553482956e-05
-3.86215852600402e-05
-2.84222270209832e-05
-1.88440255992393e-05
-8.72714135994345e-06
-1.72198604975502e-05
-1.67588868106009e-05
-2.84705602668172e-05
-1.43765287891993e-05
-1.63716455234127e-05
-2.30213960515449e-05
-1.39115826340849e-05
-6.19896219111109e-07
-3.4223937299996e-05
-2.96560215446644e-07
-2.65835345397595e-05
-1.09054916851592e-05
-5.93972432591216e-06
-2.20971294393022e-05
-1.23316940419432e-06
-2.06401050926598e-05
-2.20989367657842e-05
-1.07656310749748e-05
1.0630175478688e-06
-1.72437529667465e-05
-8.99407570311734e-06
-2.60740733720308e-05
-1.41123818370512e-05
-5.90634455402157e-06
-6.49471941460039e-06
-2.33514001106838e-05
-2.05053878081658e-05
-5.79480236173609e-06
-5.72231504451041e-06
-1.22608213853075e-05
-1.17986800529748e-05
-2.9002577835424e-05
-3.09949759608817e-05
-2.2849676307053e-05
-2.74393699784156e-05
-1.10125530070071e-05
-3.68409011116798e-05
-2.16026633496738e-05
-3.58182390735934e-06
-2.8237627372887e-05
-1.09422307088883e-05
-1.40790885598761e-05
-1.07324204947053e-05
-5.646659239904e-06
-8.0376484280167e-06
-2.17045095911617e-05
-5.11667513371237e-05
-6.19847179766595e-06
-1.99252757268266e-05
-2.31040513180499e-05
-1.88325268258952e-05
-1.85142402202795e-05
-2.4993316439133e-05
-2.47989965196997e-06
-2.46056157273999e-05
-2.95247587998216e-05
-3.181763622458e-05
-3.26114909308114e-06
-3.54581394296909e-05
-3.54937039049951e-05
-2.39407433556627e-05
-3.16827150719426e-05
-8.77224943540796e-06
-2.35742678870996e-06
-2.37558079287955e-05
-1.5222531633298e-05
-3.47116755828575e-05
-1.84121598582444e-05
-2.72249481828307e-05
-1.89296736859813e-05
-3.32828803293718e-05
-1.67432728017811e-05
-2.22942208809173e-05
-2.44765213812079e-05
-3.82980977379016e-05
-3.16707921511377e-05
-4.02316904623341e-05
-1.78797169894184e-05
-2.2110918138279e-07
-3.42182514440378e-05
-9.13633881121045e-06
-2.33934991145579e-05
-1.90364120281783e-05
-3.93401299821951e-05
-3.88229658216653e-05
-1.67686813066053e-05
-1.33507679197529e-05
-1.46513018646502e-05
-3.0799232482052e-05
-1.82253625624657e-05
-2.60955711073503e-05
-2.67674886052366e-05
-2.48869636061552e-05
-3.12380622525616e-05
-2.8541909722767e-05
-1.24489080853423e-05
-2.90295333767034e-05
-2.44969719829836e-05
-2.56655846118238e-05
-1.89644582312322e-05
-3.25474741349221e-05
-2.04169836888591e-05
-2.21423079187996e-05
-1.61691078139189e-05
-3.53932734298632e-05
-3.71438637699201e-05
-1.92474068987244e-05
-3.9546605462968e-06
-1.6468355673616e-05
-2.0747270432595e-05
-2.00263562059894e-05
-1.86759140776869e-05
-1.29791107104876e-05
-1.13668307737847e-05
-1.07148872773187e-05
6.84702456248059e-07
2.09847696873069e-07
-8.84276109764644e-06
-1.51484386484477e-05
-3.01995291157699e-05
-2.84605252869818e-05
-3.30323444152248e-05
-5.29190259310966e-05
-3.87086963311345e-05
-3.59750902211286e-05
-1.92727742431526e-05
-1.42890096919921e-05
-1.06705605469135e-05
-3.56828205449997e-05
-8.20380542199876e-06
-2.34725588487808e-05
-1.29159072639703e-05
3.40374760590413e-06
-2.61496177442343e-05
-3.97309736971098e-06
-1.6988506896061e-05
-2.23490258742284e-05
-3.09755186900097e-06
-8.3849713851961e-06
-5.30650863323886e-06
-3.13711092931412e-05
-2.48507822089963e-05
-3.74595615726957e-05
-5.10159421971517e-06
-2.46837809992919e-05
-1.55200490948125e-05
-2.42252470849602e-05
-2.05670894344541e-06
-8.1445781680183e-06
-1.03348039254395e-06
-2.60467681476936e-05
-1.57295517305468e-05
-1.9512854153257e-06
-2.3320235264498e-05
-1.76141577944639e-05
-2.4333604654554e-05
-2.48138011211982e-05
-3.20854317764197e-05
-2.88131431550961e-05
-3.1301263160013e-05
-7.847969413021e-06
9.60144943818222e-06
-2.95420613385982e-05
-2.65658235054421e-05
-3.43009180014697e-05
-1.29481839655288e-05
-1.29038618754638e-05
-4.87855404735668e-05
-2.58881972747988e-05
-8.23881378349866e-06
-2.71646854523937e-05
-3.00660581424524e-05
-2.66740531209576e-05
-2.96571930066146e-05
-2.8647269822416e-05
-3.12637407930663e-05
3.84092652765211e-06
-1.08996856409372e-05
-3.50463934290064e-05
-3.17189324086945e-05
-2.0844970154846e-05
-2.48498441642134e-05
-5.45467403995546e-06
-2.98964182510927e-05
-4.11839273555935e-05
-1.43118683753493e-05
-1.11761163815305e-05
-2.24501333325218e-05
-9.86758716000319e-06
-1.02579891189315e-05
-1.53816159847273e-05
-2.81939714851302e-05
-2.62063361494821e-05
-1.41418892674061e-05
-8.19919788772852e-06
-2.29895187981892e-05
-4.94639458872658e-06
-1.18294889205101e-05
-4.61590927506399e-05
-3.63681147777515e-05
-3.60081128548956e-06
-1.89908784283975e-05
-2.08330331437531e-06
-4.02053082339468e-06
-1.09517472187184e-05
-1.10579480576082e-05
-2.13794509102739e-05
-1.16804837451893e-05
-4.45891932874087e-05
-3.29960208046181e-05
-4.06707741541949e-06
-9.87243878208065e-06
-1.4209072038147e-05
-9.36470868851682e-06
-3.72247950434294e-05
-2.16300449590413e-05
-2.64491964156589e-05
-1.11018092853481e-05
-2.61244125966944e-05
-3.03055038879587e-05
-2.03794412138335e-05
-1.6845122107476e-05
1.55288566423996e-06
-1.02586392470765e-05
-2.82489396960644e-05
-3.59001416576788e-05
-3.52887489704963e-05
-4.71165815128979e-05
-1.80098528360122e-05
-2.56945077744517e-05
-3.20837539955172e-05
-2.29784076607167e-05
1.18013307443901e-05
-5.13156518919791e-06
-3.01789000416369e-06
-2.41978432027787e-05
-2.25642478815179e-05
-2.72959583168178e-05
-7.89976261453394e-07
-3.83604335695213e-05
-3.71650667990203e-06
-3.50155286227601e-05
-4.79866431155284e-06
-1.70603892377551e-05
1.09187815184365e-05
-3.31145527427711e-05
-3.68564165586603e-05
1.81740380421527e-06
4.16385360716277e-06
-1.61419326551407e-05
-2.89978684378909e-05
-1.293900917224e-05
-3.55323741202548e-05
-2.0956838323855e-05
-4.03138202901099e-05
-6.15075939858419e-06
-3.98541721506672e-05
-1.86568446150021e-05
-2.50979460373715e-05
4.4790668604978e-06
-7.04820620702763e-06
-1.57597753965814e-05
-2.86633772310888e-05
-3.69881824336555e-05
-3.4835520158733e-05
-1.35225820772364e-05
-4.22596948293784e-05
-4.86924528839193e-05
1.56677674534433e-06
-4.94751729679706e-05
-2.49952257067296e-05
-8.13343742451719e-07
-2.22328045503979e-05
-1.82666164614426e-05
-1.80095478877594e-05
-2.42151058091755e-05
-2.86913891693867e-05
-1.97132234525206e-05
-2.24510481576683e-05
-1.09190680623717e-05
-1.49658413133806e-05
-1.8213666982177e-05
-1.4769920129676e-05
-2.09641110561268e-05
-2.06419467553169e-05
-1.78307825926961e-05
-1.47867937621086e-05
2.81763697410182e-06
-2.98859958890175e-05
-1.58169332971117e-05
-3.21031996041952e-05
-2.24125968253441e-05
-1.12776532008017e-05
-1.96295092464183e-05
-8.53040290220329e-06
9.90250857408064e-07
-3.20190046398165e-05
-6.00488913809888e-06
-2.12554698767738e-05
-2.6276370016837e-05
-2.00752891834586e-05
-2.77110825812414e-05
-2.09321354325488e-05
-3.190589656131e-06
-1.00440880322397e-05
-5.08286706249089e-06
-2.30347247944258e-05
-1.23171632135444e-06
-3.81879663105756e-05
-1.89044847663679e-05
-1.63948145033271e-05
5.84469705223677e-07
-4.17814864807241e-05
-3.72493866357797e-05
-1.80801163268526e-05
-2.80234823900338e-05
-2.85856763069873e-06
-3.7464164048021e-05
-1.44569969171485e-05
-3.06515617716258e-05
-3.83936336165993e-05
-3.52432553072233e-05
-9.67060382233529e-06
-4.41934489113386e-06
-9.69469481360386e-06
-2.79590853752876e-05
-1.10432440203321e-05
-3.2982022142564e-05
-2.46010280122173e-05
-1.10668672043807e-05
-1.07454406351221e-05
-1.45144867505702e-05
-3.10951612847594e-05
-3.29354679340921e-05
-1.63757924117757e-05
4.69429798122754e-06
-3.46410013995145e-05
-2.55471120767696e-05
-1.93136677489517e-05
-1.42373818169351e-05
-3.61009260732048e-05
-3.45003159173744e-05
7.57154947768764e-07
-9.91711929185719e-06
-7.94448077049638e-06
-3.44235367355055e-05
-3.06427565271127e-05
-3.03939034928075e-05
-3.88105667585639e-05
-2.89997566569141e-05
-3.88126721912588e-05
-3.47099282850319e-05
-3.93198617298478e-05
-2.45175682013512e-05
-2.40122519538487e-05
-3.58505730618528e-05
-3.647423117203e-05
-1.71060039601272e-05
-3.94893013078892e-06
-7.88802609598201e-06
-2.42916730508946e-05
-1.43472135740889e-05
-7.9098697745169e-06
-2.8522017692196e-05
-2.92539720913892e-05
-1.89965128413729e-05
-1.95621956593549e-05
-1.67067376068207e-05
-2.27775874044431e-05
-2.33080574090025e-05
-7.87971330451749e-06
-1.46245539231116e-05
-3.07912645662734e-05
-4.81331767932416e-06
-2.04249487330943e-05
-1.86098640744054e-05
-2.09181345133475e-05
-1.43267112279219e-05
-3.17450773569297e-05
-3.70210575951442e-05
-2.82353755354962e-05
-1.40109366489811e-05
-3.36271894845248e-05
-3.23195186257956e-05
-9.29781752965443e-06
-5.07736936894567e-05
-5.67205818445808e-06
-9.24471564553767e-06
-2.13374151659083e-06
-6.78041547525582e-06
-1.14861360659712e-06
-1.71396759710024e-05
-3.89610289078288e-05
-2.00631639283834e-05
-1.5941820713969e-05
-7.46830844589493e-06
-9.075891439248e-06
-3.20421281782525e-05
-2.30515067287294e-05
-1.98394516527217e-05
-5.89895652258017e-06
-8.84998132751941e-06
-1.17348099909707e-05
-6.53189894395337e-06
1.38473825329433e-06
-9.27525100916677e-06
1.81730481417873e-05
-4.81974225834281e-05
-1.35669854446896e-05
-3.58630057816511e-05
-2.05946668202022e-05
-3.11541256030774e-05
-3.31883638405964e-05
-2.81476349904768e-05
2.04568601806374e-06
-1.46594521019123e-05
-6.22248956492623e-06
-8.53118684929645e-06
-1.74921206062941e-05
-4.94859645114189e-06
-3.50510183582904e-05
-3.67351462702701e-05
-1.73160061924586e-05
-1.90555549890889e-05
-3.53772452477365e-05
-2.40550854564681e-05
-1.5977930469194e-05
-1.4797852751351e-05
-3.40587211685765e-05
-5.6931424865728e-05
-2.8361720870933e-05
-1.25646852109983e-05
-4.26429645222129e-05
-3.91880557671036e-05
-1.99224979843939e-05
-4.211533614291e-05
-2.05658958933897e-05
-2.62850264483036e-05
-2.10516175681938e-05
-3.50537058638913e-05
-4.19557573292614e-05
-3.04273114960158e-05
-2.40013566033866e-05
4.51402022778448e-06
-2.45109415091493e-05
-2.03409086301755e-05
-2.43296784710364e-05
-2.53867575292531e-05
-1.07124809351747e-05
-3.93447948017499e-05
-8.99775864750807e-06
-2.80173012615348e-05
-1.67278153589793e-05
-2.19580759344984e-05
-1.67870762964434e-05
-3.28213829934312e-05
-5.55874608124738e-08
-2.32000883405124e-05
-4.36172713422953e-05
-3.97206787086535e-05
-3.80229916491638e-05
-1.1785206350892e-05
-2.81299331449448e-05
-2.26053191171534e-05
-6.53683366406778e-06
-1.72984956578426e-05
-2.05901641156771e-05
-3.44991067271708e-05
-2.25579703110905e-05
-2.35302875014602e-05
-4.68790513445836e-05
-2.80942550609964e-05
-2.11858630065952e-05
-2.42442234525484e-05
-5.17883352521007e-06
-1.66190478481723e-05
3.47430056070076e-07
-2.85204466238556e-05
-2.0067637581591e-05
-2.33563621876145e-05
-2.33794919334545e-05
-9.43229806741372e-06
-3.41206345332821e-05
-1.70040993842595e-05
-2.78582313843381e-05
7.93155125331448e-07
-2.59837140592573e-05
-4.42801842861984e-05
-1.97926412465269e-05
-2.05142594408651e-05
-1.90611385962329e-05
-1.63971371406518e-05
-2.12872344294548e-05
-1.14067913320981e-05
-8.7299481473501e-06
-1.66752672229478e-05
-2.56969767104841e-05
-3.17851684965878e-05
-3.61107756473295e-06
-1.36597110350597e-05
-1.39990832887271e-05
-9.17440678825566e-06
-3.33993019797262e-05
-1.07164896847713e-05
-3.84094532558567e-05
-2.29572126202366e-05
-1.72891515945541e-05
-2.43039680714629e-05
-2.96950219399356e-05
-1.7856849748204e-05
-3.40333086643983e-05
-4.77286021734236e-06
-7.67292388622495e-06
-1.79811979505788e-05
-1.11762779409422e-05
-2.86591849206973e-05
-3.89611519439651e-05
-3.44229823501005e-05
-1.01586238149346e-05
-3.13312200304e-05
-4.36499042161906e-05
-1.7221584557806e-05
-3.26039480902523e-05
-3.42517256949074e-05
-1.54961925186476e-05
-4.14437430156178e-05
-3.49552138676411e-05
-3.12030259403721e-05
-6.4295950610468e-06
-2.71246307411403e-05
-2.58348500083729e-05
1.24962389517677e-05
-2.32479642356227e-05
-2.8986619566823e-05
-1.35865297411607e-05
-1.30589672340666e-05
-1.75063533382821e-05
1.94485827258344e-06
-1.39692771037757e-07
-4.27377948853866e-05
-3.16419889134913e-05
-1.89380244821811e-05
-2.50516407832941e-05
-2.74596157153374e-05
-2.05060289243901e-05
-1.03191726037435e-05
-1.10623119330799e-05
-6.88921221418873e-06
-2.31179633040569e-05
-3.0649631609063e-05
-1.37481733452746e-05
-2.95720867468289e-05
-2.15745007509492e-05
-7.00322743886892e-06
5.34245840983128e-06
-2.49461409881709e-05
-2.73632284373329e-05
-1.14345367078549e-05
-3.67241506157784e-05
-3.4455896979992e-05
-2.94801708682653e-05
-5.19648400526149e-06
1.03937260653488e-05
-1.19507212788593e-05
-1.1307857174938e-05
-1.65651153312259e-05
-2.65553877355523e-05
-2.72042982899725e-05
-1.86675980325723e-05
-1.38945548876303e-05
-2.11893409658821e-05
-3.99666725148453e-05
-1.6623619782062e-05
-1.20274502237134e-05
-3.99844278680302e-06
-2.92524552226857e-05
-2.94380591671126e-05
-4.29733362685492e-05
9.49316845432752e-06
-1.45744510820541e-05
-2.3491949776349e-05
-1.77112428652732e-05
-1.24387368892895e-05
-1.89983149879528e-05
-2.06959355529034e-05
-2.09514145044836e-05
-1.4656557070301e-05
-1.03784935265757e-05
-3.80139798852119e-05
-6.32920292228551e-06
-2.76152499432354e-05
-1.41445743784776e-05
-3.85514587324353e-05
-1.92230994045966e-05
-2.82106584907849e-05
-2.53889350591539e-05
-2.99975918035951e-05
-4.32578819248709e-05
-3.28420718406159e-05
-3.45914025314481e-05
-2.93513013724251e-05
-3.08885261445863e-05
-3.33740421445901e-05
-3.15038499753398e-05
-2.67157093551057e-05
-3.11053740328004e-05
-8.1197245201648e-06
-2.49043193012857e-05
-1.72699184440007e-05
-1.84289996603883e-05
-1.57431321620022e-05
-4.96801811628575e-06
-1.92707781567715e-05
-9.64063686005579e-06
-2.47754763935539e-05
-8.7584536708947e-06
-4.15865227965887e-05
-9.67218060374359e-06
-9.52374293108683e-06
-3.20388720432518e-05
-2.76571359423868e-05
-3.66809523206659e-05
-2.03850469136585e-05
-2.08382470455653e-05
-1.3761965425493e-05
-4.18162467113679e-05
-3.03711747187594e-05
-8.04885237029212e-06
-1.14977786979571e-05
-1.73363397399201e-05
-7.50232028899857e-06
-2.51264296948352e-05
-2.15183574406242e-05
3.40854710671205e-06
-2.88142108174645e-05
-3.77281369879078e-05
-8.92127156583499e-06
-2.9940201644632e-05
-4.14595797780692e-05
-2.29159141786127e-05
-3.456351675887e-05
-9.8089084169605e-06
-1.70011073739529e-05
-3.77008375416988e-05
-1.0151910763075e-05
-9.89063053997786e-06
-1.78868341016276e-05
-1.46703138945971e-05
-3.1186860185634e-05
-1.04000760232534e-05
-4.42332152374248e-06
-1.65749150117764e-05
-2.25279987135931e-05
-3.59739596667294e-05
-1.3465265961697e-05
-1.3102586785872e-05
-2.96368144300185e-05
-2.69292746370007e-05
1.13218011782462e-05
-1.58082896081789e-05
-2.67718738278871e-05
-2.00949483977697e-05
-2.36435115094285e-05
-2.18199878354765e-05
4.99726834499339e-07
-2.56717453888787e-05
-2.09735426346754e-05
-2.17851653693722e-05
-2.57851669723363e-05
-9.98422667037888e-06
-3.52760866598084e-05
-3.31900653674446e-05
-3.5437941748323e-05
-1.20520361467629e-05
-1.71129284243463e-05
-2.68554422972951e-05
-3.25191238142032e-05
-2.11280538322007e-05
-2.89686081856065e-05
-3.06370003341542e-05
-2.5071534934723e-05
-3.14140155065621e-05
-3.18233641858689e-05
-3.91234890532827e-05
-2.33428221065903e-05
-2.52082072517999e-05
-4.05557289289307e-05
-2.59100172637672e-05
-1.58638316118135e-05
-2.42759745374608e-05
-1.14787224303601e-05
-2.42723716267799e-05
4.54509196734788e-06
-2.04334742162269e-05
-2.23924009653191e-05
-1.48718976451768e-05
1.75246376788216e-05
-4.54554138316813e-05
-6.38398686188278e-05
-4.28492302651243e-05
-1.0156253274255e-05
-2.89513176461573e-05
-2.84047728640894e-05
-1.95623732654619e-05
-6.50510753200207e-06
-2.70091146300849e-05
-2.47462214980015e-05
-2.85905905359575e-05
-2.62595266282502e-05
-9.72798502263873e-07
-4.69433878807695e-06
-3.13533451286161e-05
-2.51963725494914e-05
-2.72336253204546e-05
-1.34786675680381e-05
-5.74344232202968e-06
-1.02694436663843e-05
-1.36112458536302e-05
-9.44048655857979e-06
-2.0762591254154e-05
-2.22631633524051e-05
-3.7359713873222e-05
-3.20054086596202e-05
-3.75707531869388e-05
-3.15167937596332e-05
-3.15602290783145e-05
-9.99961245890571e-06
-1.26673299283709e-07
-1.43568888439669e-05
-1.56793710951687e-05
-1.95164297996972e-05
-2.93536092434393e-05
6.08182868600933e-06
-2.68948444175646e-05
-2.29243877365986e-05
-4.09002190559473e-05
-5.68712669622427e-06
3.83329274100766e-07
-1.02029944776221e-05
-1.76005782193479e-05
-1.62237712508876e-05
-2.42605039506676e-05
-2.15603866759437e-05
-2.62558893199223e-05
-1.79684071633058e-05
-3.49993327560995e-05
-2.88985236599992e-05
-4.32225608086252e-05
-5.17067544512713e-06
-1.72183926878147e-05
-3.68914347330305e-05
-1.47066869011043e-05
-2.86432024352319e-05
-1.58555127600712e-05
-3.57584424072654e-05
-7.81790139697928e-06
-3.5289467442095e-06
-3.0511237240849e-05
-2.34723241128069e-05
5.86444741727777e-08
-3.78843341054771e-05
-1.36496216497187e-05
-3.71930115908725e-05
-2.25235928845392e-05
-1.24898758624698e-05
-7.03196550633699e-06
-2.81928460748493e-05
-2.6205325002711e-05
-6.94086401156836e-06
-4.5740424944596e-05
-2.38328648985701e-05
-5.39751099508446e-05
-1.23393580360507e-05
-2.19323790554258e-05
-2.91944717576017e-05
-2.82943158418823e-05
-9.6924850205045e-06
-1.79872133973367e-05
-9.84347443662955e-06
-1.87882532439838e-05
-2.71035996000339e-05
-4.20546517539614e-06
-2.04707714357419e-05
-2.48058823649284e-05
-1.4250984778309e-05
-2.90683104189315e-05
-2.20414383895879e-05
-4.19920650071738e-05
-5.11255262242128e-06
-1.579833940743e-05
-1.52625390183278e-05
-3.45995058528856e-06
-2.64443386907221e-05
-3.84555764361977e-05
-2.32066058752797e-05
-3.14239259850628e-05
-8.91524453801328e-06
-3.34998181909099e-05
-2.00172657161024e-06
-2.58892393535593e-05
-2.14431853188186e-05
-1.6025898834803e-05
-1.0971024872672e-05
4.60931754214869e-06
-1.44480816860446e-05
-1.64059834693136e-05
-1.88654568715451e-05
-3.44819682110994e-05
-4.07518297935042e-05
-1.02780081407722e-05
-2.10089407399142e-05
-3.46047689041286e-06
-3.53313033649546e-05
-2.453833165064e-05
-2.44878925104037e-05
-5.32885365179089e-05
-3.19461497448446e-06
-3.88383231551001e-05
-1.85741647346102e-05
-3.38773435586268e-05
-1.26751785965818e-05
-2.72267911042317e-05
-1.70932907318592e-05
-3.21762225108133e-05
-1.18042826293643e-05
-3.1442441888399e-05
-1.3322144899402e-05
-3.54777547449237e-05
-2.6085571995741e-05
-1.12457042344378e-05
-4.44634795664187e-05
-1.55022791515343e-05
-2.17615735022455e-05
-1.90318107937301e-05
-3.16609793059143e-05
-2.22882321298016e-05
-1.48940368459074e-05
-7.16559029281333e-06
-4.08724725708801e-05
-1.51073965253587e-05
-9.13936707377736e-06
-2.09058779402224e-05
-3.09138617135981e-05
-2.2544152866919e-06
-1.81588738346642e-05
-2.74780961032311e-05
-2.33680250609648e-05
-3.96667253499053e-05
-7.80576997025802e-06
-1.22479564554475e-05
-9.56586199860051e-06
-2.15674760752853e-05
-2.45906803123006e-05
-1.19394427781312e-05
-3.55230111735372e-05
-1.63126291660951e-05
-2.12726576305054e-05
-7.52804036199474e-06
-1.70412055309069e-05
-3.01475410748408e-05
4.9802488250818e-06
-2.65972732367571e-05
-9.8195247235143e-06
-1.06963020375747e-05
-1.47932132789752e-05
-1.57591044382539e-05
-3.64447136372118e-05
-2.97734421286645e-05
-1.75604770334137e-05
-1.1311554746358e-05
-3.02464868343245e-05
-2.07315182786124e-05
-7.58409818792847e-06
-2.37378987123391e-05
-2.4684046885316e-05
-1.32797018094104e-05
-3.62437278252752e-06
-3.10146163389581e-05
-2.71339972877292e-06
-8.94506664474684e-06
-8.8456873803222e-06
-1.92129396773544e-05
-2.33847049707522e-05
-1.41934428645037e-05
-7.28615803366408e-06
-2.14892795370798e-05
-4.19844315457864e-05
-2.72538427499065e-05
-1.4952056480085e-05
-2.89463396808799e-05
-5.53347818989472e-05
-2.74381857198625e-05
-1.91530989170293e-05
-3.61474674553346e-05
-2.78893775740597e-05
-1.20770733815393e-05
-2.58746388907318e-05
-5.03394879853072e-06
-5.19812060645613e-06
-3.35385262294469e-05
-1.50318373914391e-05
-2.32457192551499e-05
-3.92930254825257e-05
-2.48558498882316e-05
-3.94952453880731e-05
-9.04751833674315e-06
-3.1303553582097e-05
-3.66654267757795e-05
-1.69943269909258e-05
-1.60565639840319e-05
-2.00135643633838e-05
-2.1221374035581e-05
-9.93799933025478e-06
-2.41545708067282e-05
-1.58355105945314e-05
-3.8770976595205e-05
-2.05813643262137e-05
-2.01551584930865e-05
-2.05363037561466e-05
-1.4093945650245e-05
-4.36106161142742e-05
-2.71755734509617e-05
-2.53655710680123e-05
-3.38156140655013e-05
-2.61625747967237e-05
-1.99453441894044e-05
-2.93064947863939e-05
-1.41619970225497e-05
-4.66665394826459e-05
4.8221371465312e-06
-2.74100645635316e-05
-3.74723201759346e-05
-2.73322488776646e-05
-1.65080876908893e-05
-2.19900687854832e-05
-3.07455908538758e-05
-9.43521513973216e-06
-2.39647943830705e-05
-3.43914915555513e-05
3.41362348075927e-06
-1.4439170183169e-05
-3.11689826399367e-05
-1.56819724067605e-05
-2.7185404571413e-05
-3.84879053182114e-05
-8.24852362672985e-06
-2.050758616809e-05
-3.20180653809691e-05
-2.51738298402693e-05
-3.61432616745638e-05
-1.56981946603937e-05
-2.67155061271717e-05
-2.5272447602836e-05
-1.65711787763449e-05
-2.9366870353548e-05
1.06193576040654e-06
-1.41720976725007e-05
-1.68658727005601e-05
-4.18784430234119e-05
-2.250440095049e-05
-1.66092548808094e-05
-3.28409384541324e-06
-1.57871047999938e-05
-1.86254007572462e-05
-6.16736971866478e-06
-3.05084691877461e-05
-1.82631893936345e-05
-1.41353225422661e-05
-3.97565668072121e-05
-1.66571003662732e-05
-1.6556692185537e-05
-1.60190360763904e-05
-2.67818594930598e-05
-4.21207205628807e-05
-1.79884558261454e-05
-7.17254804549693e-06
-4.5914631100511e-05
-9.89380654091674e-06
-3.08546986390504e-06
-1.14151471178743e-05
-2.44559245019687e-05
-2.28506654019322e-05
-9.32083951927045e-06
-4.63841047175248e-05
-4.04790522974064e-05
-2.67945655900194e-05
-2.30378740136608e-05
-3.17183698274564e-05
2.18069013935549e-06
-3.28891995473756e-05
2.34963352632396e-06
-1.15025403924932e-05
-2.37546377693011e-05
-3.37431448152636e-05
-3.64352800841383e-05
-1.94880068758665e-05
-2.51466828418143e-05
-3.14570317610391e-05
-6.75784001033081e-06
-2.38239362203886e-05
-1.03804748520469e-05
-1.60849078358302e-05
-3.77099834731479e-05
-2.90733458218599e-05
-2.0593133760528e-05
-1.5474666560907e-05
-2.93644541399534e-05
-2.23173515051983e-05
-1.30988874115294e-05
-3.43623649388065e-05
-2.39891453578161e-05
-8.95926652003988e-06
-2.60702762309638e-05
-3.25754183369918e-05
-2.3228027999758e-05
-2.12535979275882e-05
-3.45543097873899e-05
-1.5775179938479e-05
-2.28926645757017e-05
-2.41539039621587e-05
-2.75058857280598e-05
-2.95564070899383e-05
-3.53705691202028e-05
-4.60655855914295e-06
-1.33419380814689e-05
2.94998530688164e-06
-1.47160818388608e-05
-2.802501401913e-05
-2.04412345542437e-05
3.09270599868481e-06
-1.91272040249005e-05
-1.45444724357421e-05
-1.69659896348543e-05
-6.11733206837435e-06
-1.73399688975748e-05
-3.45622399161368e-06
-3.21494072817134e-05
-1.22193318377507e-05
-3.50446874311788e-05
-2.96456027384595e-05
-1.73340554486273e-05
-2.06922681370094e-05
-2.44785579379397e-05
8.16829755380618e-06
-3.21345666447326e-05
-1.10422570087369e-05
-5.26990783243207e-06
-1.52678510159937e-05
-1.14355472774346e-05
-1.93016323990869e-05
-2.39493480775739e-05
-2.9384201587232e-05
-2.33213875008119e-05
-2.17692508048062e-05
-3.26089211606269e-05
-1.21165497634498e-05
-2.02743679056794e-05
-2.22811296885961e-05
-1.19764598470933e-05
-2.90661950910883e-05
-2.9276693540509e-05
-3.59495406623087e-05
-8.59456280846384e-06
-2.11108810011714e-06
-2.76004960005347e-06
-2.65984446124301e-05
-4.76619776732252e-05
-2.21687998750785e-05
-2.40346171192049e-05
-1.59246504614481e-05
-2.24727970256183e-05
-1.32349863442341e-05
-3.4985966519471e-05
-4.57339691954264e-05
-6.69512951830065e-06
-2.96048281694528e-05
-1.92910008926983e-05
-3.32812885562945e-05
-6.17051044348084e-06
-4.73555233437711e-06
-1.61168161151559e-05
-2.68775603337521e-05
-3.6433580062926e-05
-1.46971241044382e-05
-1.74439591021326e-05
-2.56437740754299e-05
-3.4819530089706e-05
-3.51313580879342e-05
-1.67568635029857e-05
-3.18574268569644e-05
-1.87997888809323e-05
-1.5122416571264e-05
-1.8599833525614e-05
-1.77999221563218e-05
-1.51840002354602e-05
-2.25594077136031e-05
-3.1133752856563e-05
-1.99345470588011e-05
-2.87253718816127e-05
-3.93732454307597e-05
-4.05047385797819e-05
-9.32935197885285e-06
-2.11322152021546e-05
-1.98939607527434e-06
-3.40952907861982e-06
5.59795114105701e-06
-1.65279373546127e-05
-1.24598400001609e-05
-1.88309860329098e-05
-2.2677504178376e-05
-2.37794121064328e-05
-1.93920507404919e-05
-2.0157697066669e-05
-5.5650599296162e-06
-1.90169926054307e-05
-1.8470029638735e-05
-2.50974676164138e-05
-2.77233689703323e-05
-2.13723900614309e-05
-1.46610903571194e-05
-6.70002080083762e-06
-8.72620449367744e-06
-4.47453840178414e-05
-3.73694345821327e-05
-3.86365623316872e-05
-1.91351525936904e-05
-2.77666183590444e-05
-1.16484063563229e-05
-2.99461652411784e-05
-7.39055132295616e-06
-4.41552592911161e-05
-8.13161902798346e-06
-1.06365833672684e-05
-4.8719983196186e-05
-1.30664752925514e-05
-4.91665355187527e-06
-2.98971599378556e-05
-2.39728291908612e-05
-1.62050335005728e-05
-2.05330602166436e-05
-8.49615969655481e-06
-2.96903349929163e-05
-2.5712771845031e-05
-4.08155865306558e-05
-2.58659432547798e-05
-1.12265943026943e-05
-1.04491530881484e-05
-1.89536033627074e-05
-2.5936498615751e-05
-2.6358807953324e-05
-4.54828485578762e-05
-1.83373102623344e-05
-1.71591716840402e-05
-2.84394358734054e-05
-3.50432651744729e-05
-2.72420789475188e-05
-3.71951708256271e-05
-3.57526558497327e-05
-1.4995515182413e-06
-4.1591748536521e-05
-2.44452695722205e-05
-3.42803636661399e-05
-4.28197219253138e-05
-1.9986575764269e-05
-2.63483095498383e-06
-2.72867588277494e-05
-2.60689355668589e-05
-1.61329835278535e-05
6.53257867880895e-06
-1.82473730849257e-05
-3.53836375792411e-05
-2.77787637174998e-05
-3.03542502784329e-05
-2.34679377108976e-05
-2.53688048188948e-05
9.84664389145172e-06
-3.0941478861498e-05
-1.62142837489183e-05
-3.04858224737002e-05
-1.40123568934677e-05
-6.3358423200625e-06
-2.01267609824277e-05
-1.7449883834487e-05
-1.16131837749304e-05
-2.84653913072648e-05
-1.62801213932089e-05
-2.19298765884859e-05
-1.36952354573735e-05
5.34667358501455e-06
-3.28744201394826e-05
-4.31081133102649e-05
-2.71574709141735e-05
-3.30640815588431e-05
-1.06747869671911e-05
-4.14454011938583e-05
-2.13335422258513e-05
-2.12608710802238e-05
-8.23468382675373e-06
-2.28605816160894e-05
-4.17717562547821e-05
-1.35127660733431e-05
-2.39633322224258e-05
-6.26251062168858e-06
-1.36465488060892e-05
-1.1170877852423e-05
-1.55495061806589e-05
-1.25481411892526e-05
-1.07204095721962e-05
-4.40893215430998e-06
-2.48247634089758e-05
-3.0402346416891e-06
-1.66277170279854e-05
-2.67776560321797e-05
-3.02934135517284e-05
5.35850238163284e-06
-2.41292652224007e-05
-2.25569471931959e-05
3.75129276600568e-06
-3.07679800524982e-05
-5.53649067500315e-06
-2.40343532500343e-05
-2.91404394247976e-05
-1.05436417629367e-05
-3.72922575552707e-05
-3.51132009554316e-05
-3.568459728989e-05
-1.52901401656732e-05
6.77938362361818e-06
-3.19627652585895e-05
-2.12582912838755e-05
-2.86480762777533e-05
-3.53216499744911e-05
-2.13965807494881e-05
-1.06671146429401e-05
-6.18360343274374e-06
-4.25967132868752e-05
1.85814014436064e-06
-3.45188706084809e-05
-4.01761772972921e-05
-5.95002866853402e-06
-2.13968095805501e-05
2.30370762045292e-06
-4.27959754223792e-05
-2.54203271790711e-05
-1.94593556193287e-05
-1.95804464099016e-05
-2.46258602338069e-05
-1.62256888463051e-05
-2.85885816862832e-05
-4.12939065928364e-05
-1.83190996777451e-05
-3.25257357770048e-06
-1.6738961557428e-05
-4.28275754627375e-05
-1.92400337666838e-05
-1.61997067370889e-05
-2.528152218034e-05
-1.91332830513842e-05
-2.54204936954113e-05
-3.44240490981773e-05
-3.76452893363581e-05
-1.48681925677151e-05
-2.6920119432774e-05
-1.4364204600479e-05
-1.23528958455361e-05
-1.66623171019462e-05
-3.18728334833543e-05
-2.03380995807652e-05
-2.60233846743335e-05
-1.37005177138874e-05
-3.33992325326753e-05
-3.81000807549314e-05
-2.99642943946017e-05
-1.95182549646254e-05
-9.88732925740542e-06
8.84266715516684e-07
-3.39511069281031e-05
-2.08786691160776e-05
-3.19869487804307e-05
-1.71909255275293e-05
-2.33620920692502e-05
-4.55238539518459e-05
-1.50966649716869e-05
-2.17965685626864e-05
-2.60594731046021e-05
-1.58461278974355e-05
-1.56320381093721e-05
-7.73030311682797e-06
-1.71241201877565e-05
-1.211664926055e-05
-2.33865503760999e-05
-3.02981158571902e-05
-1.46770633849035e-05
-1.43807791136404e-05
-1.15791480514726e-05
-2.21623969221944e-05
-8.48861913858115e-06
-9.38238713363625e-06
-1.32547293410962e-05
-3.643614603536e-05
-1.54852272658037e-05
-2.20044742481697e-05
-3.59607069829591e-05
-3.37500449564058e-05
-1.55099040909875e-05
-1.89607442272803e-05
-1.04275702397611e-05
-3.91208878005977e-05
-1.79208845238432e-05
-4.02726131424799e-05
-3.7234445465714e-05
-9.23487934060798e-06
-1.9486260911919e-05
-9.9890304581083e-06
-1.52884619073495e-05
-3.05085361559039e-05
-1.44891788651374e-05
4.37120612595035e-06
-1.91092547271414e-05
-3.02315579651614e-05
-3.94128769276018e-05
-2.88745512633817e-05
-5.61648488747283e-06
-2.9406651941918e-05
-4.98381888721388e-05
-1.06010281542675e-05
-2.74963412407225e-05
-2.91904927034442e-05
-2.42271990275374e-05
-2.35531889438299e-05
-1.53159027234935e-05
-1.42228901400519e-05
-2.69626951629928e-05
-2.97524059684007e-05
8.80449697177353e-06
4.73697737062456e-06
-2.40505752700389e-05
-2.30646006592234e-05
-3.56208463695347e-05
-3.84057566438268e-05
-2.72040047585043e-05
-3.16915775707293e-05
-2.86928379014129e-05
-9.02075745119705e-06
-7.47575556618006e-06
-1.36668981007735e-05
-2.86795512340014e-05
-9.77209069853433e-06
-2.0400249820013e-05
-1.41766740321542e-05
-2.24847892331147e-05
-3.12995677061879e-05
-2.39277480948725e-05
-4.16916031946587e-05
-2.80472648860538e-05
-1.19797307954181e-05
-2.19729885685473e-05
-3.22945512616053e-05
-1.73136786038499e-05
-2.17041702450754e-05
-2.26536735759549e-05
-3.24242256518859e-05
-2.24144648545657e-05
-2.14961731505864e-05
-1.27364358735886e-05
-2.28366808078443e-05
-2.21687198912881e-05
-1.05973052363811e-05
-4.94837112837538e-05
-5.39554176251491e-06
-3.91165566377593e-05
3.45386485602986e-06
-3.15971418233101e-05
-3.19938772200528e-05
-2.42493456091279e-05
-2.57117563678408e-05
-3.45468565148833e-05
-1.28980569916369e-05
-3.82743231957963e-05
-6.72993656106068e-06
-2.84730863383892e-05
-3.34530683519863e-05
-1.48280293592553e-05
-1.56620925830384e-05
-8.48416265479447e-06
-3.07868016336755e-05
-1.80631605773766e-05
-2.57205175379872e-05
-2.93354737779455e-05
-2.72358358738936e-05
-4.7967059309244e-06
-2.71905017989089e-05
-3.59790706302462e-05
-1.54106673295007e-05
-9.42182508083214e-06
-2.23752691396514e-05
-2.3885367547402e-05
-1.05696596158216e-05
-1.74618069233599e-06
-1.73356152290911e-05
-1.91716701333768e-05
-3.80259779983311e-05
-2.29443083693676e-05
-8.41692309126957e-06
-2.38725029999308e-05
-2.65873321529206e-05
-2.17812314035677e-05
-3.10881277988226e-05
-1.24565111872604e-06
-2.70681002194316e-05
-2.20827207115965e-07
-9.63804018497641e-06
-3.84262028850234e-05
-3.11082117503622e-05
-1.12959588992234e-05
2.27277621254059e-06
-3.88052868685301e-06
-3.29250434473856e-05
-2.68912691474882e-05
-1.82841319716086e-05
-1.01124472332217e-05
-1.2896433767841e-05
-1.9053680850882e-05
-8.87442464943812e-06
-2.68244575773036e-05
-3.43653180939971e-05
-2.11356989748195e-05
-2.16267802117197e-05
-3.44670633221609e-05
-2.51921198107783e-05
-1.78709950653846e-05
-2.20675979106605e-05
-3.07797878545687e-05
-3.01741307141779e-06
-5.97011946633663e-05
-1.20073302037388e-05
-1.42769909678326e-05
-2.00213070826321e-05
1.33350742821979e-06
-1.61169720423914e-05
-1.87561230804502e-05
-3.32611523894596e-05
-3.44873637983259e-06
-1.31424081951326e-05
-8.48181712877742e-06
-2.38725880239683e-05
-2.20686441356773e-05
-1.08174951998886e-05
-2.52484419006076e-05
-2.98829369825693e-05
-1.54554031123934e-06
-1.81575126020326e-05
-3.22108294567587e-05
-1.68381683029007e-05
-3.4928533169755e-05
-2.2062482731268e-05
-3.39361177887443e-05
-1.27644348471273e-05
-2.55472997406252e-05
-2.89961615279989e-05
-2.36323123362873e-05
-2.59400090243244e-05
-2.50929276555813e-05
-2.22875001603373e-05
-4.31419736045644e-05
-9.48243854543759e-06
-2.14788051385711e-05
-1.47330292722874e-05
-4.29598542484938e-05
-1.77119547608013e-05
-2.9221720058414e-06
-2.29121523877523e-05
-2.16281922545089e-05
-2.93773147306663e-05
-2.07508382137602e-05
-3.23544436047516e-05
-3.43983872590813e-05
-8.36401027593531e-06
-3.60247189109409e-05
-3.05443013497684e-05
-2.61524360548155e-05
-1.12744999299627e-05
-1.41743975839029e-05
-9.04786678876693e-06
-2.98528820368209e-05
-3.08652132785137e-05
-3.87880153787356e-05
-1.07907402771295e-05
-1.50614484724745e-05
-1.65568013412345e-05
-2.87501490897508e-05
-3.88207999945443e-05
-2.17380744834482e-05
-7.81763887060419e-06
-1.16651753659164e-05
-1.11800585209833e-05
-1.23453605208962e-06
-9.24379504743803e-06
-9.04273337301883e-06
-8.87225701829705e-06
-6.22174664141149e-06
-1.41370246449422e-05
-6.64707012856268e-06
-3.24379152837009e-05
-2.16756183857163e-05
-3.20793354710876e-05
-1.30322561023438e-05
-2.63039148360253e-05
-3.23976006643944e-05
-1.91353443281318e-05
4.10554888636197e-06
-2.35501398714885e-05
-2.37336819869305e-05
-1.41119995378833e-05
-6.21450869710958e-06
-1.945774089036e-05
-8.05712454409174e-06
-3.21885615061193e-05
-1.10673143093559e-05
-2.86560068180806e-05
-1.92628853184943e-05
-2.2666229808905e-05
-2.23207525335666e-05
-1.85593616121418e-05
-3.38978397897367e-05
-1.59291311030026e-05
-6.67185669196469e-06
-8.38276866850095e-06
-3.26626525371867e-05
-5.16346093482682e-05
-3.03295510678193e-05
-3.15289512980261e-05
-1.40282387323928e-05
-2.71636250612252e-05
-3.66019343148329e-05
-3.17213766403194e-05
-2.57680836710024e-06
-4.7954079164144e-05
-3.43886357327059e-05
1.80135061580016e-06
-4.13778355693037e-05
-9.08748445686137e-06
-4.54625108786939e-06
-1.74339561411613e-05
-2.30854590508826e-05
-2.01879925498488e-05
-2.88638687448845e-05
-2.74734636853543e-05
-1.5556802604844e-05
-2.02694165230913e-05
-3.98977204291233e-05
-2.20913207948153e-05
-4.35971926714037e-05
-8.09071538168251e-06
-2.04449121630197e-05
-2.34158462209465e-05
-1.48083479024705e-05
-4.1215338218576e-05
-2.4942024909259e-05
-2.60397150422054e-05
-1.73318968569298e-05
-3.30596072849052e-05
-3.5609296634045e-05
-1.40511337868449e-05
-3.48846633976084e-05
-1.98340444820311e-05
-4.03038197100563e-06
-1.11733713494004e-05
-3.15927885746765e-05
-1.58377974032202e-05
-3.64783366115887e-05
-1.86239023621709e-05
-2.6001823004929e-05
-2.9652163949544e-05
-1.07111328234524e-05
-7.88717831261817e-06
-2.21435233161537e-05
-8.18674595023673e-06
-4.28616249949821e-06
-1.06695166996641e-05
-1.00789830038255e-05
-2.31063458417877e-05
-4.44363119869465e-05
-1.49779837948276e-05
4.22086286965692e-06
-2.55047562945684e-05
-1.70926817059929e-05
-2.47782743928923e-05
-1.56795521911965e-05
-2.08233800568756e-05
-2.12395013642516e-05
-3.13762437656465e-05
8.50081714463775e-06
-2.3317509474547e-05
-4.32726801037417e-05
1.11548091775387e-05
-1.00422007099156e-05
-2.64735580857746e-05
-2.49308294256215e-05
-8.23376427969105e-06
-2.81799714369396e-05
-2.68113389472038e-05
-2.09671576395704e-05
-1.14777904738532e-05
-3.57547409164945e-05
-3.28320749192669e-05
-3.1049852625794e-05
-1.08991648116079e-06
1.35096117046124e-06
2.32610496841404e-06
-2.79159471576532e-06
-1.56266502224226e-06
-7.37021398077786e-06
-1.81724443607937e-05
-1.7409228865873e-05
-1.34590255108485e-06
-3.70713951599069e-05
-4.39610962808954e-05
-1.22311384560686e-05
-2.09638362375606e-05
-1.4709159813342e-05
-2.33438119445101e-06
-2.20541428694873e-05
-2.77088058660661e-05
-1.07398344221551e-05
-2.0084726694001e-05
-2.55657180974765e-05
-8.47921611812696e-06
-2.04501883914503e-05
-1.82714281519357e-05
-3.39678723058929e-05
-2.66504862871629e-05
-8.38930614467839e-06
-7.27467344754728e-06
-1.25303580200496e-05
1.72661625940497e-05
-7.39598551047502e-06
-1.59778640407426e-05
-1.12979021784374e-05
-2.64412043451848e-05
-2.4805955168932e-05
-3.04864515971422e-05
-1.26427852533026e-05
-3.20244777811078e-05
-1.69610463816692e-06
-1.40600137549472e-05
-3.21133265655295e-05
-4.53383845439876e-05
-1.75542859591246e-05
-3.31183655124729e-05
-2.10432760266844e-05
-2.38466795252994e-05
-1.46357174618649e-05
-2.97863717747227e-05
-1.67178319536387e-05
-9.2239152293029e-06
-8.78070923694929e-06
-2.36923937299153e-05
-2.43738050353691e-05
-2.40386927174689e-05
-3.96809095624409e-05
-2.40397424677884e-05
-1.90432346739432e-05
-3.83264512494966e-06
-9.71715018843319e-06
-1.48114995656333e-05
-1.90675285732766e-05
-1.09384920918161e-05
-1.10586076726815e-05
-2.31300090146202e-05
-3.04405373497346e-06
-1.98790093939706e-05
-8.66690906943947e-06
-4.94622085298605e-06
1.54458972999811e-05
-9.44242202565927e-06
-1.53081450779118e-05
-3.22041711509925e-06
6.72949882220622e-06
-5.70116878807628e-06
1.6552443081424e-05
-2.55545831210177e-05
-4.73990950929346e-06
-2.34218272653725e-06
-1.2087271824844e-05
7.05234099648782e-07
-1.84600508157047e-05
-4.14012559172997e-05
-1.18168092756498e-05
-1.8119164568472e-05
-2.255530265569e-05
-2.24100273387075e-05
-3.7426309688126e-05
-2.73424134407089e-05
-2.3977330095026e-05
-3.84820164157679e-05
-3.44987444407118e-05
-1.65509737675656e-05
-2.7324209870174e-05
-2.92296635627086e-05
-1.91029659650285e-05
-3.81367335457241e-05
-2.84413113821819e-05
-2.85452685311555e-05
-1.7387205740475e-05
-2.29008965333631e-05
-1.18210912512505e-05
-2.75753821402849e-05
-1.95287385810746e-05
9.79044413138377e-06
-1.62416618936711e-05
-1.33597190519035e-05
-5.78691046021842e-06
-3.39039421076517e-05
-2.69334940738556e-05
-2.54036888468819e-05
-1.69899786073256e-05
-1.19885018316202e-05
-2.62645328163546e-05
-8.54450464193798e-06
-3.88769788021408e-05
-4.29146230434939e-06
-1.19913666518944e-05
-1.95421771038357e-05
-1.28244422763514e-05
-3.60097537505059e-05
-2.01114713909721e-05
-2.20186081181145e-05
-1.72442285672363e-05
-2.06657083814241e-05
5.23185611295917e-06
-3.26759059926426e-05
-3.44603234613242e-06
-3.52527903981811e-05
1.66320697753985e-05
-3.11471815999103e-05
-2.2789556370243e-05
6.39941663316495e-06
-1.87103773821263e-05
-3.1875561651068e-05
-6.53737921800903e-06
-1.31536779590307e-05
-4.26182048535485e-05
-2.32629171983048e-05
-2.17582107582173e-05
-1.08581131844677e-05
-1.64893811742425e-05
-6.98592680855095e-06
1.62089876938272e-06
-2.91716311472342e-05
-2.97233429075297e-05
-1.78910456663443e-05
-3.48820293536822e-06
-2.68567758863101e-05
-2.51413642603992e-05
-8.75956239567683e-07
-9.74527977106612e-06
-6.00724726542173e-06
-1.96275298042478e-05
-2.81791168614582e-05
-2.75501217988133e-05
-6.99925831765761e-06
-3.47997646677407e-05
-2.80603022980398e-06
-2.14009515667261e-05
-3.37913105699219e-06
-2.08825707296741e-05
-2.78298951108067e-05
-2.94436174156887e-05
-2.25114457659602e-05
-1.04486002233817e-05
-2.91730016245588e-05
-4.02912778492661e-05
-3.84851005093314e-05
-1.74266247054861e-05
-3.873883590438e-05
-3.53378613113671e-05
-1.0673818289931e-05
-2.57014928786129e-05
-2.01717549904936e-05
-6.89461893526802e-06
-3.01097989894094e-06
-3.04003455928339e-05
-2.01502218639777e-05
-3.55605680803752e-05
-2.57481773511962e-05
-1.74608471159744e-05
-2.38465388162725e-05
-2.00008515610125e-05
-3.83279172709811e-05
-3.4040923124332e-05
-3.22213655319951e-05
-1.39180392668174e-05
-1.10554783902222e-05
-2.03445583726513e-05
-3.67670954514815e-05
-2.23792353242562e-05
-3.1033226142864e-05
1.18361755649324e-06
-7.67307713114921e-06
-3.64293538367641e-05
-3.85464291979556e-05
-2.05549722972824e-05
-2.59901189861012e-05
-2.11422958178781e-05
-1.67294846939655e-05
-1.75109637771707e-05
-1.75672287684119e-05
3.35993079043242e-06
8.45260052075552e-08
-3.4133889128962e-05
-3.02851999766194e-05
-2.29500236474213e-05
-4.31098021022259e-05
-2.13658000696827e-05
-2.21200337476402e-07
-1.23938109425911e-05
-2.72653567051542e-05
-2.99854925968374e-05
-2.59756853093197e-05
-3.40786534835494e-05
5.01704249827106e-06
-1.29766211638952e-05
-1.67206149682398e-05
-8.2833061654166e-06
-2.53015246122199e-05
-3.73866300539523e-05
-2.6982720264638e-05
-3.11221188161205e-05
-1.30426754905368e-05
-3.42153455891692e-05
-4.39117248065816e-05
-2.31737592010377e-05
-1.10023909610661e-05
-2.08630485256532e-05
-6.58412873786853e-06
-7.28221310520943e-06
6.02230275127528e-06
-3.33648035019795e-05
-1.63293907719983e-05
-2.52873262178095e-05
-3.34283398065136e-05
-2.73617673007469e-05
-6.4675210632983e-06
-1.97057011902789e-05
-2.38658684504598e-05
-2.23590825944392e-05
-4.05848713217361e-05
-2.36563392697869e-05
-1.67414369810798e-05
-1.75975272084078e-06
-3.51875729749913e-05
-2.29456498281596e-05
-1.58138384485157e-05
-3.0614988066315e-05
-1.28478802865663e-05
-2.41890616611069e-05
1.06716343199595e-05
-7.23448104619432e-06
-2.97606844135867e-05
-1.71493273035585e-05
-4.46309846628433e-05
-2.4651255756436e-05
-1.99718449781596e-05
-2.4138827848059e-05
-3.0204426553817e-05
-3.19028947452073e-05
-2.09703049816378e-05
-3.05925014992076e-05
-8.84401522523603e-06
-2.38540635324794e-05
-2.6008526911767e-05
-5.59042614359436e-05
-4.10200795443415e-05
-3.16885882532324e-05
-2.52962193747349e-05
-1.97210661042218e-05
-8.71145669181631e-06
-1.06824391402381e-05
-1.26358617284395e-05
-1.6982472681022e-05
-2.29987710973414e-05
-2.42417867964652e-05
-6.12322934287877e-06
-2.96492070468848e-05
-3.44837650815171e-05
-3.3763624212105e-05
-2.00201174554641e-05
-2.46886261561491e-05
-2.69629561526177e-05
-2.21587993553391e-05
-3.44623509597372e-05
-1.21207201693053e-05
-7.22184394125147e-06
-1.78098872498755e-05
-2.25210388728083e-05
-2.97239147798889e-05
-1.10265327388363e-05
-4.60119702999424e-06
1.37018256937861e-06
5.68139157478492e-06
-3.86104177022128e-06
-2.02960811607232e-05
-8.08367198380329e-06
-1.00419766825093e-05
-1.62868918901205e-05
-1.79914849699731e-05
-1.93720039710322e-05
-2.68790019548473e-06
-8.66269584503475e-06
-2.41686191902558e-05
-1.95258566123973e-05
-1.79188795624924e-05
-1.2884621345695e-05
-2.66811854359044e-05
-1.75849602340057e-05
-2.44405800255602e-06
-1.65659235178118e-05
-1.57955610414002e-05
-1.48865496747124e-05
-9.33057000328011e-06
-1.86528673427989e-05
-3.78452642074945e-05
-1.20105105955352e-05
-1.57967484259245e-05
-1.0547929682756e-05
-4.40785187944914e-05
-1.78191603994128e-05
-2.8802739580044e-06
-6.25889430582268e-06
-7.49728604327298e-06
-7.05971822661377e-06
-1.89530766943679e-05
-2.24775463950026e-05
-2.5393257231208e-05
-2.72550229804233e-05
-2.08293204358439e-05
-1.72725921533211e-05
-1.45687685740497e-05
-8.1087899500848e-06
-3.44974482153113e-05
-2.53796769170324e-05
-7.24822520823428e-06
-2.6869729226241e-05
-4.01150685799558e-05
-1.45032404469069e-05
-2.40818130179444e-05
-1.85588355824712e-05
-1.05452218833525e-05
2.13343387635424e-06
-1.98092942195343e-05
-1.92521813763652e-05
-2.45907132944751e-05
-3.95109404718417e-05
-2.01920007262824e-05
-3.88239288553494e-05
-3.39795149495576e-05
-3.28586739480176e-05
-3.39457939583958e-05
-3.63949919157245e-05
-2.56091702932084e-05
-1.01619514222537e-05
-2.76264759196927e-05
-1.50042245247022e-05
-7.59486467850825e-06
-2.46426938569697e-05
-3.37807562497217e-05
-2.47396714088544e-05
-2.6340187259684e-05
3.70010044752877e-06
-4.12196862631407e-05
-1.62782958179574e-05
-1.46795010650764e-05
-3.03084283085626e-05
-3.70184816936423e-06
-1.75626947670615e-05
-3.04553643774688e-05
-3.13501297649493e-05
-3.25023414946398e-05
-1.42116971088662e-05
-8.5900270743033e-06
-8.20212683632322e-06
-1.8949038605792e-05
-1.39983825644628e-05
-3.64083934201626e-05
-1.40824214896108e-05
-9.45604051851011e-06
-2.61170890350991e-05
-1.49006796955589e-06
-2.21712908408154e-05
-2.07663358259133e-05
-1.52744463547802e-05
-3.07427921907392e-05
8.95598998677108e-06
-3.28497593379819e-06
-1.85759365663086e-05
-9.63902502949122e-06
-2.35326912549302e-05
-2.69487217036621e-05
-2.04623707549487e-05
-7.69197983367226e-06
-2.64192228495203e-05
-2.1632038912388e-05
-3.06176181977191e-05
-4.11661336493822e-05
-5.05101376625508e-05
-7.63520008431596e-06
-1.63014562924869e-05
-6.73306132243773e-06
-1.18908745525562e-05
-3.06801497027384e-05
-2.05931957797829e-05
-3.1279588779276e-05
-2.51898099042665e-06
-1.72060966006264e-05
-4.97528439184499e-05
6.06724666028678e-06
-1.72095784410197e-05
-1.38524695012424e-05
-2.21888511909071e-05
-1.4868709320515e-05
-1.24293599110945e-05
-2.8924850585832e-05
-4.16091332094396e-05
-3.0758743039428e-05
-3.18251709245563e-05
-1.96283023502759e-05
-1.90424012994942e-05
-3.33010873771924e-05
-1.0745722817533e-05
-1.25267445068218e-05
-2.4286743132853e-05
-3.23964407518357e-05
-2.05857009639726e-05
-2.17485110960799e-05
-2.61992200618839e-05
-2.66099080372058e-05
-8.17876262183747e-06
-1.03877733350447e-05
-2.42657495655247e-05
-1.80928510811218e-05
-3.91984439543321e-05
-5.63571708910506e-06
-1.65958105433273e-05
9.87952715988935e-06
-2.63018940197789e-07
-2.01014080712463e-05
-2.34180852273518e-05
-4.41974107237127e-05
-2.48428420477032e-05
-3.65113744385421e-05
-1.44482968926853e-05
-1.83717608583513e-05
-1.39683067152033e-05
-2.50875650783788e-05
-4.73009374104089e-05
-1.73780746114239e-05
4.34656551361238e-06
-1.19588896613455e-05
-1.62765332267338e-05
-3.76995917018062e-05
-6.35431661293686e-06
3.90635610493206e-06
-1.34872957838809e-05
-9.52156976241521e-06
-1.1306819626587e-05
-2.67164767942545e-05
-1.90604611220606e-05
1.26192556714507e-06
-1.43129448878603e-05
-3.5278421839663e-05
-1.06952991391299e-05
-9.84703630198822e-06
-2.63478653954427e-05
-1.90759503248575e-05
-2.42275503475359e-05
-2.30835491060546e-05
-1.82714312370113e-05
-2.65325065542298e-05
-6.75486725399628e-06
-2.53833909439273e-05
-4.2664914151448e-05
-3.01077021504458e-05
-3.25400739799833e-05
-3.04817705760871e-05
-1.00081935122106e-05
-3.73071973427744e-05
3.89839925516512e-06
-1.14809089923423e-05
-3.77140184360312e-06
-6.49954468390833e-06
-1.27688526022311e-05
-2.24308665275849e-05
-1.97171266111027e-05
-1.90286299533805e-05
-2.78166251824629e-05
-2.0877578047794e-05
-3.72134086307316e-05
-8.66634234854877e-06
-3.61369782771876e-05
-8.78334174547406e-07
-2.42818147979557e-05
-8.17320489167101e-06
-2.96293740058241e-05
-4.00003242493608e-06
-2.56014254491221e-05
-1.96037567625745e-06
-2.42768387575742e-05
-3.27006816850628e-05
-3.04004764344295e-05
-5.41770184576578e-05
-2.54155564174079e-05
-4.95431756319377e-06
-2.1405441099686e-05
-1.45373584651953e-05
-1.71961168410591e-05
-2.89333548120207e-05
-1.60864698076289e-05
-6.49324187127367e-06
-1.33893339632177e-05
-2.37892401515007e-05
-3.63301555053818e-05
-3.01244258462076e-05
-3.44656488732318e-05
-1.89066378780991e-05
-1.27741518598862e-05
-1.87622795907299e-05
-8.96304664376063e-06
-2.72509455753028e-05
-1.49282513635533e-05
1.05177105395869e-06
-1.85886291185963e-05
-2.30409367669423e-05
-9.77661779707417e-06
-1.63441132099661e-05
-2.97426992146095e-05
-2.14250654212665e-05
-1.60929957146157e-05
-1.85443805041739e-05
-4.19036297939204e-05
-7.82590530196882e-06
-3.59644369409433e-05
-6.55155220933911e-06
-4.3666088495628e-05
-4.00872083878448e-05
-4.95951000264162e-06
-2.67345335228102e-05
-1.34487119924001e-05
-5.64876397664439e-06
-4.58761191228307e-05
-1.05224696036658e-05
-2.72469987743705e-05
-2.13916799967932e-05
-4.91494018103316e-06
-2.70888100635876e-05
-2.26555438440878e-05
-3.51015864249264e-06
-2.39894247074683e-05
-4.09331375778868e-05
-2.72268946613338e-05
-7.3681342581796e-06
-1.73272436794117e-05
-2.11409864116784e-05
-1.76214719825435e-05
-3.78132110035282e-05
-1.50175663594074e-05
-5.30515529270721e-06
-2.71370255663043e-05
-3.44431576025991e-05
-1.78694824983648e-05
-9.59325415129887e-06
-1.32491837166787e-05
-2.34149840877609e-06
7.95567548931241e-07
-2.8628452906894e-05
-3.32621462889407e-05
-1.34137986422965e-05
-1.73949206430521e-05
-1.44205569945125e-05
-2.58481307636612e-05
-2.65141943773798e-05
-5.6894473653143e-06
-3.5729301657585e-05
-2.17011392818921e-05
-2.34728333150218e-05
-2.29922539169256e-05
-1.10154031925813e-05
-3.74857493973768e-05
-4.81247696911435e-05
-2.77929240035796e-05
-2.70919194812949e-05
-1.92162664651965e-05
-2.10793384987238e-05
-8.5316485143655e-06
-2.10860415494318e-05
4.63371862785429e-06
-1.55489258116204e-05
-2.31404840128542e-05
-1.04148297461849e-05
-3.15728410170707e-05
-1.79680204469868e-05
-2.21646689340669e-05
-6.09718703264581e-06
1.09154577154814e-06
-2.48042773795411e-06
8.77559474374837e-07
-2.49322950660998e-05
-2.11813120498568e-05
-3.21776824358936e-05
-3.57791725301808e-05
-2.83687398682889e-05
-2.60117021874881e-05
-1.95647209347017e-05
-2.88572696567688e-05
-4.83300856420206e-05
-3.6904490377503e-05
-1.21243161003749e-05
-1.35575304594978e-05
-1.59371250202001e-05
7.6645636274975e-06
-1.56984407412372e-05
-2.76441723142704e-06
-1.30775933105919e-05
-9.49219463430441e-06
-7.80316377535107e-06
-2.48977284334339e-05
-2.82932171230177e-05
-2.15294441159632e-05
-2.76918446419817e-05
-3.00999979428833e-05
-2.12738532078691e-05
-1.7193383348003e-06
-2.48129523672982e-05
-1.16738171849917e-05
-3.56153935506471e-05
-2.49630741380772e-05
-6.7568879907502e-06
-4.87531279685769e-06
-1.43209112926687e-05
-6.507714875607e-06
-2.31477184109113e-05
-9.72769798492502e-06
-1.69675240209011e-05
-5.36524983995725e-06
-9.19726117131831e-06
-2.15931320652388e-06
-3.89438980642775e-05
-1.44966321618965e-05
-3.03388143988977e-05
-3.20450639811201e-05
-1.57905217022179e-05
-4.41444258424393e-05
-3.13148536481525e-05
-2.16436710265613e-05
-2.92601881657804e-05
-4.21995645952361e-05
-2.89537798909552e-06
-2.76246811127704e-05
-4.7452603211898e-05
-2.20074046977361e-05
-3.02493554942467e-06
-3.65399895168928e-05
-4.52221629980715e-05
-8.37264256766892e-06
-1.61395723336599e-05
-1.13815504796877e-05
-9.59105073963058e-06
-3.92133431178123e-06
3.51115896986873e-07
-2.43105563651673e-05
-1.89978564539235e-06
-1.27709404149209e-05
-2.98662725588143e-05
-2.6121989605138e-05
-4.28294677116186e-06
-1.12366757987943e-05
-2.7868548619754e-05
-1.65660000336301e-05
-2.85264701579136e-05
-2.88019593889021e-05
-9.80361216376892e-06
-1.47282532689444e-05
-3.36581802872615e-05
-1.05614064704708e-05
-1.78653574512915e-05
-1.07144606722851e-05
-3.57514869388114e-06
-6.99951897020936e-06
-1.3567479947993e-05
-4.3532010249209e-06
-2.54632755531172e-05
-2.04565649862756e-05
-1.40765078067924e-05
-1.81869927706496e-05
-2.92544475910762e-05
-3.24356777212889e-05
-5.19830591470781e-05
-2.12045960137338e-05
-4.92300423044153e-05
-9.73868848635586e-06
-1.25863415915437e-05
-2.7618225419494e-05
-3.48695461320236e-05
-6.92435597999229e-07
-3.08754669017582e-05
-1.17853316044746e-05
-1.53058245573999e-05
-3.42955090577544e-05
-7.13810416444645e-06
-4.44642453707279e-06
-1.60156009479055e-05
3.76621621387031e-06
-4.39531446630342e-05
-8.67269152126848e-06
-8.47172220591073e-06
-1.7049682364453e-05
2.30055596757517e-06
-3.04828071263285e-05
-1.84941478669181e-05
-5.27957705914186e-06
-9.11995776627952e-06
-1.79946465486962e-05
-3.61334181037893e-05
-2.05753044872451e-05
-3.28003463145696e-05
-3.39090212569488e-05
-2.18828890075973e-05
-2.39630834147396e-05
-2.42773826258538e-05
-2.0696909836416e-05
-2.04623382797904e-05
-1.99696722447039e-05
-1.68154215553043e-05
-4.59310398721733e-05
-3.81848525542426e-05
-1.7751194412465e-05
-2.15010256746909e-05
-1.1285490917623e-05
-2.30173064709461e-05
-3.30114751790821e-05
-2.05820775889907e-05
-3.2195254626965e-05
-2.73177210018036e-05
-1.93925502101853e-05
-1.23734933972208e-05
-3.86623958469876e-06
-8.47893670391694e-06
-1.343469588093e-05
-3.84314007817237e-05
-6.63802869960396e-06
6.60962395265223e-07
-1.62684755247162e-05
-3.31964711622564e-05
-3.21593530526134e-05
-4.33172316465314e-06
-3.04056730519415e-05
-4.15158863127732e-05
-3.20957798732119e-05
-4.00883316754866e-05
-2.864315617291e-05
-1.48259320664704e-05
-3.61862874558648e-05
-1.22357600254525e-05
-3.41682443613002e-05
-1.44707246819717e-05
3.59618702574712e-06
-8.96888123942071e-06
-2.39868700741507e-05
-8.70389181370663e-06
-3.129291585607e-05
-4.25090067634403e-06
-5.36980845611662e-05
-3.06575073321291e-05
-1.15688604444653e-05
1.76327767234995e-06
-2.83732521585991e-05
-2.27599555576223e-05
-2.32744864911596e-05
-1.56871076862966e-05
-2.88759068883586e-05
5.31609443918199e-07
-1.11821337288001e-05
-2.46466154707114e-05
-2.28730999501144e-05
-2.85512612676359e-05
-2.87356213738317e-05
-8.29600226860203e-06
-1.09884316568571e-05
-1.5506981078233e-05
-2.55385233905406e-05
-3.0713650303962e-05
-3.06529716730659e-05
-2.63243164693767e-05
-2.36782163737201e-05
-3.7476394461725e-05
-3.31407662909184e-05
-1.87459342706639e-05
-2.32123764775186e-05
-1.12791335184104e-05
-1.11991455936338e-05
-2.0586007116611e-05
-1.8669006774749e-05
-3.28812477741117e-05
-1.3583108906882e-05
-1.84623360351612e-05
-1.67241134514439e-05
-2.63644802874425e-05
-2.35550464992072e-05
-1.46249921994492e-05
-2.04533962034987e-05
-2.1116906561578e-05
-1.00873387475025e-05
-2.49831855294205e-05
-2.97055975422585e-05
-2.12175850940821e-05
-3.34859096945233e-05
-4.06965466335779e-05
-2.41001003468625e-05
-2.87894307594992e-05
-1.79277326633265e-05
-3.08948388648656e-05
-2.03632622786663e-05
-1.4530652750441e-05
-3.76191803281801e-05
2.20836996041588e-06
-7.15456957930948e-06
-3.5283200355415e-05
-1.81379934009289e-05
-2.91615666740504e-05
-2.27120617114888e-05
-1.87288586803189e-05
-3.23896247405711e-05
-1.96551004758581e-05
-3.98458708132491e-06
-3.0888467811736e-05
-7.08126557742249e-06
-1.01344943432317e-05
-3.6286032629283e-05
-1.58637985916225e-05
-2.38397114431718e-05
-1.79392085424963e-05
-2.84950648698347e-05
-5.25800241619095e-05
-2.24101302352508e-05
-4.90182592086018e-05
-2.502416303286e-05
-1.25783745935802e-05
-3.73999589466851e-05
-2.2904934218673e-05
1.26853381410207e-05
-7.48310790305577e-06
-1.48549389950776e-06
3.10126759319865e-06
-2.67698713904852e-05
-1.27125333078413e-05
-1.90849319733287e-05
-3.45128794294275e-05
-2.9087614124971e-05
-1.42534611387326e-05
-1.89409269220586e-05
-2.73385973812513e-05
-2.07598480301117e-05
-1.53166457986248e-05
-2.58615222866933e-05
-2.21855343529451e-05
-1.98560751318915e-05
-1.24867026093232e-05
-3.20951698820549e-05
-1.09019664770206e-05
-1.32322277076477e-05
-1.75666864806129e-05
-2.55499644533507e-05
-2.20251334569475e-05
-9.06324641856499e-07
-4.13989690270091e-05
-1.11841857320321e-05
-4.71271960419452e-05
-3.58279044781913e-05
-1.54682943603212e-05
2.6602978260985e-06
-2.60003071433746e-05
-4.49085661092639e-05
-6.62207112619882e-05
-3.54122725117114e-08
-3.97178524857185e-05
-3.01041078614734e-05
-8.67903027710752e-06
-1.92006771107473e-05
-3.75485550459059e-05
-1.82524862965137e-05
-2.11704498064097e-05
-2.40349882304066e-05
-8.82880998136592e-06
-2.26237094571415e-05
-1.3079572781996e-05
-6.61866589613312e-06
-1.66849520321987e-05
-2.74178827707236e-05
-3.12975950178138e-05
1.0025832805497e-05
-2.49448875759949e-05
-7.25236759008395e-06
-6.6345103804906e-06
-1.05686926978905e-05
-1.40061215355063e-05
-2.04880022876356e-05
-1.64429225445692e-05
-1.20447610321342e-05
-7.13713613939312e-06
-9.64654488639506e-07
-1.77734670572441e-05
-2.87533813700286e-05
-2.0296619499193e-05
-2.02170428296946e-05
-2.77787146074258e-05
-2.66650132365423e-05
-1.91499175016991e-05
-1.54995647459165e-05
-1.76489634341135e-05
-1.2454932883173e-05
-3.9168695163233e-05
-1.89669727982621e-05
-2.36661653512505e-05
-2.38290884220515e-05
5.90276387621027e-06
-1.96729453908773e-05
-3.64158030964977e-06
-1.51468937543854e-05
-1.07111221626816e-05
-8.40839171016837e-06
-2.31589853365786e-05
-8.56313511886033e-06
-2.04687877183888e-05
-6.46173146128401e-06
-2.84255018283279e-05
-2.56590832917583e-05
-3.1138324801095e-05
-5.36401017346236e-06
-2.95543768143759e-05
-3.84136996347246e-05
-1.36167632295323e-05
-2.84350680782741e-05
-1.34808098703832e-05
-3.00390739633806e-06
-2.4413725456011e-05
2.6941026027667e-06
-2.14978350560424e-05
-2.40894010569416e-05
-3.32867228583961e-05
-1.26307499529459e-05
-2.15364593052928e-05
-2.32664668370268e-05
1.98322005035454e-06
-1.97214208942744e-05
-3.80452571545183e-05
-3.67344663677691e-05
-1.49507380717341e-05
-2.01175628562896e-05
-3.48159812323654e-05
-1.48831413014923e-05
-2.02269886243478e-05
-9.70866435421947e-06
-3.12956548680227e-05
-2.70812692194759e-05
-1.79900349909402e-05
-4.8141658971008e-07
6.56576670298246e-07
-1.19701534515305e-05
-1.80664812504444e-05
-1.66245875214252e-05
-1.26847283814004e-05
-3.03047853929487e-05
-2.85163657757042e-05
-3.433927858818e-05
-3.70709997197679e-05
-6.79022277940251e-06
-1.09176303444352e-05
-2.16107741420858e-05
-3.53552497813141e-05
-1.99433876360028e-05
-9.40830714585563e-06
-1.34215640039518e-05
-1.69345771591196e-05
-3.54294314511018e-05
-3.10950240852474e-05
-2.71673392235795e-05
-2.06557559020768e-05
-3.81441422658563e-05
-2.1546090440634e-05
-3.07472641521405e-05
-1.73175356035439e-05
-4.27601577217241e-05
-3.51922844966563e-05
-1.6011248207948e-05
-1.64296255358484e-05
-3.16086864186177e-05
-3.95871609235938e-05
-3.29868839028606e-05
-3.87535407772299e-05
-2.82687859644357e-05
-4.07504593621288e-05
-1.91449373268145e-05
-1.45790730746186e-05
-3.99662852627429e-05
-2.0421300970327e-05
1.86240377165737e-06
5.11653936078913e-06
-3.57650440439368e-05
-2.67135288019712e-05
-1.45714794021598e-05
-2.09112613575399e-05
-3.53689639803943e-05
-4.12420737646875e-05
-1.72638466772774e-05
-2.28258210283895e-05
-1.74811398503818e-05
-6.07693319387494e-06
-2.83237715295864e-05
-2.13391885321474e-05
-1.80498697289401e-05
-2.37848317274296e-05
-1.90292833130807e-05
-2.50754283106163e-05
-1.78941912124231e-05
-4.62537408292159e-05
-3.24892367121546e-05
-3.20035966850439e-06
-1.18986063909627e-05
-2.90457364741393e-05
-1.10710315430372e-05
-2.84192843346869e-05
-5.31542908345285e-05
1.36018381407552e-06
-8.64132241260122e-06
-3.30390462992479e-05
-8.94105163354038e-06
-2.35735425912141e-05
-1.51573536880479e-05
-1.0142176649831e-05
-2.99023448886365e-05
-2.00996549492096e-05
-1.01665884303385e-05
-1.97328547248581e-05
-3.16385277512427e-06
-1.49968012011048e-05
-2.2080432423491e-05
-3.06476629449394e-06
-2.68069859938507e-05
-1.14182384532109e-05
-1.02173045484897e-05
-4.04017122951074e-05
-2.56867045287662e-05
-1.95525694173809e-05
-3.95529305389002e-05
-3.78857490400403e-05
-2.38613217448887e-05
-1.37983705876046e-05
-1.2322030003232e-05
-1.00409236533595e-05
-3.52993776832576e-05
-2.51848660840166e-05
-3.98373575815877e-05
-3.36894651692554e-05
-1.31341311682937e-05
-2.82531804254837e-05
-2.67587043674659e-05
-2.45154751168256e-05
-2.71350232541871e-05
-1.41179504263985e-05
-3.31618853734144e-05
-4.60832080161223e-05
-1.32697788441762e-05
-2.27693595472696e-05
-2.63556363384519e-05
-2.26200323160685e-05
-1.50680612962681e-05
-2.56280839178919e-05
-1.66656995505041e-05
-3.38171750026826e-05
-2.23506071939931e-05
-9.12664849257949e-06
-3.77237907753379e-05
-1.44222978649655e-05
-2.34255328650445e-05
-1.44856054680404e-05
-1.12512643865196e-05
-2.87031765867681e-05
-2.05635429770331e-05
-3.31215098976746e-05
-2.1333971667643e-05
-2.46339691099403e-05
-3.39480247763544e-05
-2.2150230604281e-05
-2.87447939612467e-05
-1.86421984340062e-05
5.44121648878589e-06
-2.69569512640303e-05
-6.04104777540031e-06
-1.38292582470501e-05
-1.31413579438554e-05
-6.24375903716448e-06
-3.10764419065271e-05
-2.82621888851373e-05
-7.89161259375647e-06
-1.48820989030893e-05
-1.31546467112246e-05
-4.97743657451883e-06
-3.20985897717818e-05
-4.32978154644265e-05
-1.21899740910327e-05
-2.041690088424e-05
-1.69266563536218e-05
-1.62491644870531e-05
-3.22163333927263e-05
-4.53330554352648e-06
-7.46156854744245e-06
-1.0505439688262e-05
-2.34091142174589e-05
-3.0359543930239e-05
-9.80891776576369e-06
-1.75443835732089e-05
-2.01931990866734e-05
-2.09475318548605e-05
-1.02247422633945e-05
-2.81986747788387e-05
-1.64377658123526e-05
-3.32958122416078e-06
-2.9930430110383e-06
-6.53824902354521e-06
-1.08996106864218e-05
-2.20098429532786e-05
-2.7950725139068e-05
-1.90157887532244e-05
-1.10043824623559e-06
-2.86217959935034e-05
-4.56391972809302e-05
-2.43232451849931e-05
-1.89744847748129e-05
-1.77025061644762e-05
-1.7090079775864e-05
8.28880415188249e-06
-3.62073113218155e-05
-1.36828309533876e-05
4.31134213154101e-06
-3.96143309252825e-05
-8.64410527455083e-06
-1.67138653512528e-05
-3.04546241767229e-05
-3.86271353787349e-05
-1.96993639161947e-05
-5.6610251996961e-06
-1.42298792434458e-05
-2.50918442495404e-05
-1.68843504998666e-05
-3.34094986297042e-05
-2.32076789944719e-05
-1.98930955681418e-05
-2.38255891429665e-05
-3.83019264480309e-05
-1.97483230438437e-05
-3.03547248997807e-05
-3.77358282871913e-05
-2.50640289517445e-05
-1.80102676030937e-05
-2.38002303230274e-05
-2.44665114233085e-05
-2.32160252350785e-05
-2.44005832277899e-05
-2.39919355598095e-05
-2.23181705378505e-05
-2.478645630548e-05
-1.22791839403525e-05
3.73642198356669e-07
-2.11372151406684e-05
-1.38224709433718e-05
-1.22594333533375e-05
3.39416160377655e-06
-2.87458040904659e-05
-1.91539361851371e-05
-1.42035686837572e-05
-3.63728222593693e-05
-2.48787116384909e-05
-3.05380395018935e-05
-2.33311699627031e-05
-1.06474546884699e-05
-2.80971068244781e-06
2.38033019249103e-06
-9.3108906297658e-06
-2.98079122530345e-05
-2.1974411668581e-05
-4.41567315403799e-06
-1.91154138925792e-05
-2.71136570703746e-05
-2.14835366645491e-05
-2.10855054515578e-05
-3.77791421335048e-05
-1.39699777137767e-05
8.62260742327109e-07
-3.35435203822577e-05
-2.62554776411209e-05
-2.56597532149187e-06
-1.60004034338353e-05
-2.74771449473409e-05
-7.70037106550341e-06
-3.2854417878123e-05
-2.25823673337091e-05
-1.54950030833715e-05
-2.50576539500486e-05
-1.40383211912988e-05
-1.68276308174142e-05
2.06841462145193e-07
-2.63486749956809e-05
-3.48982048511541e-05
-2.35044836491677e-05
-1.74192800715104e-05
-1.97605120969114e-07
1.82776317483101e-06
-8.6029979072131e-06
1.86501933566607e-06
-1.75037484181661e-05
-2.03975368595167e-05
-2.82799267792876e-05
-8.26348433705648e-06
-2.80719167924798e-05
-2.7703965462086e-05
-2.27955099096425e-05
-9.87091886511817e-06
-2.80435677582085e-05
-2.98105479620743e-05
-2.31615728625625e-05
-1.19884497767231e-05
-2.81322041107114e-05
-3.42782682760297e-05
-3.91972528206349e-05
-3.74171974341661e-05
-3.83950193394892e-05
-1.59965144881807e-05
-3.24991644309684e-05
-1.77798964293379e-05
-4.58285512501991e-05
-1.97027691166516e-05
-3.54474684733999e-05
-1.46721982387258e-05
1.6059066185901e-06
-1.75994713327475e-05
-2.07167433933136e-05
-7.20510828128263e-07
-4.61260808990962e-06
-1.84024051167775e-05
-5.58534371832271e-06
-2.187717874349e-05
-2.01901939305467e-05
-1.82031643659233e-05
-2.47496839465722e-05
-2.42364944278777e-05
-1.42827344283046e-05
-1.2636530734888e-05
-2.43433512131512e-05
-9.61987858660699e-06
-3.08338261123606e-05
-3.43148044059948e-06
-1.95047812536421e-05
9.76792268040987e-06
-2.22030861351257e-05
-3.13772131811595e-05
-1.55358329897493e-05
-2.06521665919925e-05
-3.9301017819911e-06
-2.138726445117e-05
-4.21303187593813e-05
2.84828012116921e-06
-1.00484562767877e-05
-1.55750835184803e-05
-1.33250390459675e-05
-3.26571806394965e-05
-2.69180169649741e-05
-1.99895940239099e-05
-1.80919876080614e-05
-1.28370405009302e-05
-3.04107396743278e-05
-1.690438189615e-05
-1.333339190654e-05
-2.39125199590607e-05
-1.35210570071053e-05
-1.74591056496095e-05
-4.11621505893623e-05
-1.94574590113381e-05
-1.49276420270015e-05
-2.32369860420266e-05
-4.29800805150161e-05
-1.95120616114618e-05
-3.62157738347101e-05
-1.26286226716049e-05
-1.54112723625242e-05
-1.88003986302487e-05
-2.35073038372241e-05
-4.20172150300014e-05
-2.006666942316e-05
-3.16208312572024e-05
-1.65212640861084e-05
-3.31009987996765e-06
1.19097832864636e-05
-3.38630070000686e-05
-2.55559567749305e-05
-2.65956828254642e-05
-1.56774677043094e-05
-5.29122927762766e-05
-2.53440692666646e-05
-8.5519731077344e-06
-2.93041601667144e-05
-2.01415713882249e-05
-1.69284721219557e-05
-5.21259289641353e-05
-4.50696436682734e-05
-1.95988065127447e-05
-1.52234838176886e-05
-2.76837568843535e-05
-2.35314589609444e-05
-2.68916797728772e-05
-1.34477209359345e-05
-1.63904580466819e-05
-1.18492171694674e-05
-1.15827641371329e-05
2.72926829157912e-06
-1.36542063927395e-05
-1.10195441450999e-05
-1.75865817604004e-05
-4.59070248606949e-05
-1.17530587855185e-05
-3.91175102232202e-05
-2.47730526818256e-05
-2.43612343238994e-05
-3.16027062728669e-05
-2.07690980624601e-05
-4.152842426576e-05
-2.22467979851946e-05
-1.03140682928002e-05
-3.45830898252599e-05
-3.13958732020359e-05
-1.43791925876879e-05
-3.20206133366272e-05
-1.70563745299799e-05
-3.35123932162834e-05
-1.74690187718833e-05
1.27111302207954e-06
-1.86527811798787e-05
-1.1305825129836e-05
-2.87227785275585e-05
3.05174004786624e-06
-2.27909986127756e-05
1.17690826021533e-05
-1.73854820011071e-05
-1.00908405248509e-07
-1.81056970104643e-05
-3.32505284763091e-06
-3.01629721334005e-05
-1.52034818714118e-05
-1.52998959609457e-05
-2.649746748399e-05
-2.51111752750749e-05
-7.4162790799943e-06
1.17355446099834e-06
-3.08980179867572e-05
-2.30835567228744e-05
-2.30552151792066e-05
-3.39002725757264e-05
-3.93831372134076e-05
-1.14422405732456e-05
-1.35992374209697e-05
-2.97831302286376e-05
2.36794633109393e-06
-7.11592148183164e-06
-1.77818521217938e-05
-2.9242980060975e-05
-1.87555476867284e-05
-1.45459199728703e-05
-1.42521686375613e-05
-2.88534868899624e-05
-6.18520305889956e-06
-4.49897239335563e-05
-7.98388194242014e-06
-1.63071829474464e-05
-2.18573082852201e-05
-1.65936064702345e-05
-1.37520037664841e-05
3.63467190014781e-06
2.22862765294424e-06
-2.26709343269842e-05
-2.51153370736575e-05
-1.13126452706482e-05
-4.68116256333667e-05
-1.48506122750208e-05
-1.93362107369739e-05
-2.99078151561326e-05
-3.15496402538185e-05
-2.43041988697294e-05
-1.96484096187335e-05
-1.91790098576242e-05
-1.88509244440815e-05
5.11685173218785e-06
-1.85312292591919e-05
-5.11828271445292e-06
-9.64095828348415e-06
-2.47290038990423e-05
-1.34428669021595e-05
-1.87748893122952e-05
-3.82313772064362e-05
-2.39635217313858e-05
-1.13790785004045e-06
-2.43201253822637e-05
-2.97714827998585e-05
-7.46169396506198e-06
-9.76575267244945e-06
-1.53336258344377e-05
-3.57354247561043e-05
-3.54351897991126e-05
-2.68750060656443e-06
-1.88657104173136e-05
-2.11929089168214e-05
-2.07721522662369e-05
-2.11976775968953e-06
-7.22098681073692e-06
-3.83863289412894e-05
-2.12219533505121e-05
-1.59211208923075e-05
-2.58985283356611e-05
-2.61181975215311e-05
-2.03528251666344e-05
-2.64475308846464e-05
-7.57061369804457e-06
-2.32067598414231e-05
-6.8608693154187e-07
-2.27427910112127e-05
-1.20525678242127e-05
-1.19596636994407e-05
-1.15669279867611e-05
-1.84470483270312e-05
-1.02068714512868e-05
-1.15160313276157e-05
-3.43828328493229e-05
-2.33646990280179e-05
-8.11322531233845e-06
-1.76181249658509e-05
-3.83242967130441e-05
-1.58826158646549e-05
-2.82503453474699e-05
-2.09255991245102e-05
2.24762000055729e-08
-1.66082840092795e-05
-2.32895245198629e-05
-1.94282272344485e-05
-3.76475083157088e-05
-2.84865497771523e-05
-3.30862696585763e-05
-2.2052107924281e-05
-2.06341804370165e-05
7.47233494284916e-06
-4.61896284283647e-06
-2.27069731861643e-05
-1.94207159972675e-05
-1.02495505739846e-05
-8.86264610001168e-06
-2.51053932846673e-05
-2.92463473520651e-05
-4.19810872653998e-05
-5.63360180787954e-06
-1.00860003004298e-05
-8.5233021341029e-06
-6.58764361944938e-06
-1.55833782049844e-05
-1.13097199842441e-05
-2.72834763443867e-05
-4.08011867704481e-06
-1.86530122958155e-05
-2.26778478357925e-05
-3.39078650683432e-05
-1.05451647157417e-05
-2.07211269737795e-05
-3.60518023123621e-05
2.14478769433056e-06
-1.63264131590389e-05
-1.85153533311709e-05
-2.91893289435453e-05
-1.64652731843475e-05
-2.19107493380528e-05
-4.8649592210824e-05
-2.69617240608334e-05
-8.815729712792e-06
-3.11462867077432e-05
-1.70897916894337e-05
-9.92353607729989e-06
-2.9795272802321e-05
-1.75096073869331e-05
-2.5142366178873e-05
-1.74663690790015e-05
-3.08435635060721e-05
-2.08255855559277e-05
-3.50097367100574e-05
6.20187758069037e-06
-6.78348685840976e-06
-1.88639200488301e-05
4.53363468544235e-06
-1.5659907029684e-05
-1.60652790197048e-05
-3.26258039389082e-05
-3.19444328719447e-05
-2.31641804109379e-05
-2.83595881426028e-05
-1.58405230316336e-05
6.70863211837166e-07
-3.50785197856603e-06
-1.74438244925672e-05
-2.28702599360611e-05
-8.81509627244759e-06
-2.65824603959281e-05
-1.60555430190357e-05
-1.48288667590699e-05
-9.60016293803355e-06
-7.86764469891152e-06
-1.8636962804895e-05
-2.72919748335744e-05
-2.84159857813347e-05
-1.30491669258934e-05
-2.90597998179402e-05
-1.93252622856567e-05
-1.14435285682813e-05
8.99448077419539e-06
-1.62225472576376e-05
-1.12440625163334e-05
-2.21270269568418e-05
-2.17002464879852e-05
-9.66839766606548e-06
-2.72670472157526e-05
-2.95632632739371e-05
-2.39161075143624e-05
-4.32347413398708e-05
-3.51210577503507e-05
-1.40981072598139e-05
-2.53991643002673e-05
-2.08589181059187e-05
-3.24390703874301e-05
-2.18341406069398e-05
-3.31490821022031e-06
-6.333545881612e-06
-4.44279733499996e-05
-4.15757877019634e-06
-4.33151779978645e-05
-9.57184656835036e-06
-1.95919954263221e-05
-4.43684326559765e-05
-1.3457565315285e-05
-2.88637141922702e-06
-1.23423676445217e-05
-1.10311692210292e-05
-6.70363602647058e-06
-2.10363714018122e-05
-2.09866833274918e-05
-1.19099445804848e-05
-9.91591574064819e-06
-8.26794238834274e-06
-2.31314337434937e-05
-1.9473015833305e-05
-1.96868610971039e-05
-4.39258263274084e-05
-3.06289431448627e-05
-3.91996711947925e-05
-1.54544792171788e-05
-3.24872351684258e-05
-3.12750777747811e-05
-2.85668293772494e-05
-2.33876426372902e-05
-2.08568793166133e-05
-3.40538050547249e-05
-3.41089649108419e-05
-1.54852553174069e-05
-1.83058668839197e-05
-3.69925810566648e-05
-2.0152644562805e-05
-1.93146970955703e-05
-1.90579990944521e-05
-2.65710102078819e-05
-2.36918219827593e-05
-1.04694626003543e-05
-2.70628947033737e-06
9.22502808232054e-06
-1.49079946009464e-05
-1.85924187357727e-06
-2.73734442328704e-05
-7.16954039962966e-06
-2.74728124587205e-05
-9.46146652567378e-06
-3.95231021943128e-06
-7.63104906925599e-07
-1.78199809032276e-05
-1.92729725353936e-05
-3.58900356292808e-05
-3.37539160184533e-05
-2.02959271737546e-05
-9.79454587420004e-06
-4.123436700239e-05
-1.81773745333822e-05
-1.55777150920156e-05
-1.55344825129973e-05
3.8675144733015e-06
-2.99967820771973e-05
-1.24182814748745e-05
-3.57509600206197e-06
1.12625700073239e-05
-3.83711240891182e-06
-1.9505691414152e-05
-6.51961372576502e-06
-5.35118022292095e-05
-1.37899749517451e-07
-2.02836340859117e-05
-2.67996300940639e-05
-3.90162697384134e-05
6.05936513921851e-06
-7.65203893783238e-06
-2.90654477534759e-05
-3.58613035652035e-05
3.00018038023012e-06
-1.75240132822155e-05
-5.11503493018975e-05
-2.48954301819673e-05
-1.47815297562465e-05
-7.53957980146047e-06
-1.56616300176407e-05
-1.85137322908066e-05
-3.30966223233912e-05
-4.15170659963726e-05
-6.39174996318749e-06
-3.37860355821409e-05
-2.93678905865858e-05
-1.63225416250321e-05
-3.46442913600108e-05
-1.54001318125197e-05
-1.36423068029177e-05
-3.78369076597482e-06
-2.79738421106141e-06
-1.98361788660523e-05
-1.89500878145094e-05
-4.7041152358131e-05
-2.394982252137e-05
-1.34761050894316e-05
-3.1225475479828e-05
-3.82514635407625e-05
-3.44651883365847e-05
-1.9852777503405e-05
-1.31634815336836e-05
-5.17106604933562e-06
-1.9847713993659e-05
-1.38613414496044e-05
-3.37424587021791e-05
-2.87929644837439e-05
-1.2186573416457e-05
-3.18571415684013e-05
-1.84472242553703e-05
-1.46061677239729e-05
-3.36761470904316e-05
-4.32357490263323e-05
-5.43251120622602e-05
-2.31257950630505e-05
-3.17245158940869e-05
-2.40611302223841e-05
-7.70324708139113e-06
-6.00465548339439e-06
-2.4375609581465e-05
-2.13385512261389e-05
-2.86472746588934e-05
-1.75409705146733e-05
-1.07973971905863e-05
-2.80362555231588e-05
-2.24861650392823e-05
-3.03625222318246e-05
-9.71114431768548e-06
-3.0018352395789e-05
-2.88073863056938e-05
-3.04394284148315e-05
-3.01914748080051e-05
-1.55404988009955e-05
-2.71846290502817e-05
-8.0581413121682e-06
-2.70797360228174e-05
-9.17237248461069e-06
-4.63649642523992e-05
-1.25944277280583e-05
-1.70774499817053e-07
1.1023206561174e-05
-3.99918948775004e-05
-1.17810004735159e-05
-4.75553340594914e-05
-4.18170545611488e-05
-4.84389696285242e-05
-4.02805286329234e-06
-1.73111487195135e-05
-1.42608507777214e-05
-3.91357631390026e-06
-3.19906498004595e-05
-1.89338010153736e-05
-1.69444240995968e-05
-1.85773508050862e-05
-3.62660684780466e-05
-2.21496689861973e-05
-1.50457800424831e-05
-1.64074053458676e-05
-2.44188921044496e-05
1.27412099932113e-05
-9.55392662824803e-06
-4.31787316380214e-05
-3.02045062624798e-05
-1.271114387184e-05
-1.91884196646278e-05
-3.87500375496389e-05
-1.81539642004331e-05
-1.50606994078678e-05
-1.55016699288893e-05
-3.43496724681645e-05
-3.37026544803123e-05
-3.79063540369267e-05
-1.99713016136809e-05
-1.40226658626001e-05
-1.40293446729829e-05
-2.54747808103769e-05
-4.22900212661431e-06
-3.89056936615898e-05
-1.70255056252366e-05
-6.37998575046613e-06
-2.02684404067677e-05
-1.56461278912497e-05
-1.85546240786849e-05
-5.79165254973121e-06
-2.9478821035533e-05
-1.79817633601528e-05
-1.14180036938132e-05
-2.62548909526919e-05
-3.0681530005917e-05
-2.6578126580793e-05
-2.225397061224e-06
-2.27172231702172e-05
-3.05188496020966e-05
-1.22017309601206e-05
-2.22741890577224e-05
-5.08629987215629e-06
-2.63442813572952e-05
-3.27934796763928e-06
-1.75995957201746e-05
-2.95091965968159e-05
-3.14543394690035e-05
-4.7634925555285e-06
1.83183517021847e-06
-3.52637292680395e-05
-1.41634858842875e-05
-2.01904330445796e-05
-1.299951290547e-05
-1.0304408081898e-05
-1.08125676247721e-05
-2.228268231666e-05
-1.22605063368186e-05
-1.50104726227649e-06
6.34207047575102e-07
-2.34184413057908e-05
-1.64539793405565e-05
-1.98567440271616e-05
2.66256229713951e-06
-2.61269352235635e-06
-1.83838583957241e-05
-1.66808793055451e-05
-2.83355564662669e-05
-2.57384330969442e-05
-2.16251430950883e-05
-3.49691630185962e-05
-1.65208946687649e-05
-1.76126839134658e-05
-2.80543019251957e-05
-3.61642010855105e-05
-1.97009952090184e-05
-1.3417484995251e-05
-2.61300003002243e-05
-1.48653794898306e-05
-2.32782011647479e-05
-2.32437740416974e-05
-1.1873037450035e-05
-1.11338249245108e-06
-1.72586880778513e-05
-1.84775284522358e-05
-2.7911913679197e-05
-1.08902403326978e-05
-3.12258603495909e-05
-1.08718334027729e-05
-2.66860533417625e-05
-2.47131428232601e-05
-2.97412793399304e-05
-1.64573886480883e-05
-7.18394166382873e-06
-1.43315366849344e-05
-2.83750657078465e-05
-2.97680429052904e-05
-2.44675745829944e-05
-1.84176347224359e-05
-1.23468192755852e-06
-1.70010108403534e-05
-1.78587821979099e-05
-1.026315588693e-05
3.31570771446982e-06
-2.08656035190774e-05
-2.18301693875249e-05
-3.23455447736641e-05
-1.42325130510854e-05
-2.62646839181393e-05
-1.95230834950599e-05
-1.20940892549535e-05
-1.89541549566021e-05
-5.86313258308253e-06
-8.3979995007332e-06
-2.08985108271438e-05
-2.94093350856428e-05
-4.29275713910437e-05
-2.91365712643977e-05
-2.07186025070064e-05
-2.70086892861377e-05
-3.68287676193904e-05
-7.36490529036519e-07
-1.89525062827475e-05
-2.4330997697712e-05
-2.63859276392157e-05
-5.16880441388576e-06
-1.46597469527202e-05
-1.77924887415242e-05
3.18747750081885e-06
-3.36014844763055e-05
-4.69016221225155e-05
-2.20191883512119e-05
-1.30590534392321e-05
-4.84140490646919e-05
-1.2944322284103e-05
-2.38735112082726e-05
-2.48999512929016e-05
-2.90904178950824e-05
-1.33398743863059e-05
-3.02207789395497e-05
-1.80118779763308e-05
-4.90039248973641e-06
-7.17029561928202e-07
-1.42432889453805e-05
-3.41307161261263e-05
-3.05867550362862e-05
-2.60522680618936e-05
-3.78059311775654e-05
-1.27783787051511e-05
-2.17141676492923e-05
-4.3557343384283e-06
-3.14052871977302e-05
-3.57571610205174e-05
-2.69813286172227e-05
-1.77026860671218e-05
-2.23541382826715e-05
-1.65262491118304e-05
-2.36899609838645e-05
-2.02122387522252e-05
-2.73991372033759e-05
-2.45624932748641e-05
-1.94871283778536e-06
-6.13998254128001e-06
-4.8959665613639e-06
-2.48815930303738e-05
-8.29451169903857e-06
-2.38027934638582e-05
-2.35522060868407e-05
-3.32905095790638e-05
-4.99267615026393e-05
-3.93380060474902e-05
-1.50640681550523e-05
-3.28308177552457e-05
-3.09745671597892e-05
-2.88413332075565e-06
-4.73753054876145e-05
-7.70828583240226e-06
-1.62015047967955e-05
-1.7085385499711e-05
-3.0543061198727e-06
-3.05762248146064e-05
-2.64380481164458e-05
-3.73108291533174e-05
-2.93075301649596e-05
-1.34026859920787e-05
-2.37705223394976e-06
-4.69419778573777e-05
-2.52895507806397e-05
-3.12636388283046e-05
-2.94003229204868e-05
-1.30737373184681e-05
-1.24422465786616e-05
-1.98523559531105e-05
-4.59891522457409e-06
-1.71940991907085e-05
-2.46357574228705e-05
-4.15418127700532e-05
-1.4327861053246e-05
-1.35312913931114e-05
-3.54786683795183e-05
-1.846675783257e-05
-1.54810374153683e-05
-2.76833038093668e-07
-9.74797264530863e-06
-1.68840213891326e-05
-3.76630006174344e-05
-9.4875490922374e-06
-3.19075218074319e-05
-9.09031342378831e-06
-1.57905457525585e-05
-2.3072491543154e-05
-4.47971702653154e-05
-2.51828791062312e-05
-1.00931089464092e-05
-4.32745277431851e-05
-1.03686705651366e-05
-1.67209733881416e-05
-1.82316875529769e-05
-1.19903439846251e-05
-1.84103463105094e-05
-1.36190888140682e-05
-1.86747658292623e-05
-1.2898845243888e-05
-1.51254393598175e-05
-4.59245467228036e-06
1.02187051589772e-05
-7.73123224134435e-06
-4.78992182842724e-06
-3.27022855381395e-05
-2.50794311315522e-05
-1.61918593006648e-05
-1.8157604905934e-05
-3.03547952473892e-05
-5.31630872871663e-05
-4.11485331135014e-05
-1.84693004649034e-05
-2.6307775140791e-05
-9.95410230552758e-06
-3.19159812439077e-05
-9.79528962660344e-06
-1.22732763638171e-05
-2.15398613188009e-05
-1.25331125961857e-05
-1.24353713454788e-05
-1.87672073692981e-05
-8.66545437986126e-06
-1.83518503384933e-05
-1.44529248893452e-05
-2.32564268332746e-05
-2.60951104953557e-05
-3.14917689694518e-05
-2.37586185867289e-05
-2.23603200616758e-05
-3.94469325516535e-05
-2.29618129584572e-05
-4.38791041541341e-05
-2.41296472390578e-05
-1.35348151436314e-05
-4.3632904712582e-06
-3.85203358452011e-05
-3.87738399489909e-05
-8.64467171046786e-06
-4.35767965873469e-06
-2.32922837075317e-05
-2.66640911439914e-05
2.65121627074348e-06
-2.04751314837126e-05
-9.48009608759161e-06
-3.83103613652454e-06
-8.02523750092931e-06
-9.09573896522875e-06
-8.7611450055706e-06
-3.15829733381676e-05
-1.37345429058137e-05
-2.92663067075093e-05
-3.06560026563879e-05
-2.31926132549678e-05
-7.74214212811003e-06
-1.74885901890501e-05
-2.95558483961278e-05
-8.25674209400243e-06
-3.19478963870999e-05
-3.06614227745121e-05
-1.65389919251451e-05
-3.78971693093632e-06
-6.40297269763868e-06
-4.07891191538897e-06
-1.76580900912262e-05
-3.05557532174567e-05
-1.89136915041807e-05
-2.25543227419745e-05
-2.36502363019428e-05
-2.48537315180304e-05
-7.40336948421e-06
9.9123691645336e-06
-7.56622966163429e-06
-1.64392622541647e-05
-1.58617376906246e-05
-5.1226285076145e-06
-1.89211967227499e-05
-4.260698612957e-05
-3.42987543757068e-05
-2.56593851127928e-05
-8.14101406647516e-06
-2.86038852798224e-05
-3.5954294308883e-05
-4.52202586522928e-06
-3.19034753447697e-05
-3.48275720832614e-05
-1.10854410545562e-05
-5.38714442499518e-05
-1.96318927705176e-05
-2.17815117854518e-05
-2.26891012906962e-05
-2.49453390263882e-05
-2.85082402531142e-05
-2.62264154493827e-05
-3.40544321561327e-05
2.26667410008135e-06
-1.17390374871298e-05
1.21524256892596e-05
-1.08603847711391e-05
-3.39816599892414e-05
-2.61516856895641e-05
-1.07894030409866e-05
-2.24544293450428e-05
-1.39719535120332e-05
-4.00259612428794e-05
8.11477458887242e-07
-2.11538449736497e-05
-2.78630203267229e-05
-3.54468092477625e-05
-2.81516903458765e-05
-2.95979483458357e-05
-4.03074544412554e-05
-2.62269223051958e-05
-1.08289673452522e-05
-1.37763769898021e-05
-3.08344610541704e-05
-1.47397853347341e-05
-4.52342526381447e-05
-9.26179151180494e-06
-4.10281860185674e-05
-1.24266878045485e-05
-3.01990131507062e-05
-2.32298748396895e-05
-8.1473416413009e-07
-2.99471985658723e-05
-1.09237687367316e-05
-4.43268259741667e-05
-2.00999504828552e-05
-2.67986149602488e-05
-2.89982239269812e-05
-3.80681111464416e-05
-9.58891640944003e-06
-1.26007502423064e-05
-2.19239084941895e-05
-8.3006744553375e-06
-1.33981540798441e-06
-2.26455074369031e-05
-2.33669374558802e-05
-5.07843328761853e-06
-1.46869624075401e-05
-1.51241819622047e-05
-2.61336177785432e-06
-2.73439392433037e-05
-2.26279438863837e-05
-3.6825595091183e-05
-2.60010774539878e-05
-3.73987487973321e-05
-4.61310146750879e-06
-9.32229248933963e-06
-2.42084092668916e-05
-2.1468072904657e-05
-8.82009301709415e-06
-1.09843530563536e-07
-2.63763344675446e-05
-4.63124231321226e-05
-3.81053730921217e-05
-6.15658881047187e-06
1.73639712033638e-06
-2.92520540430291e-05
-3.10619707633901e-05
3.97509809888726e-06
2.22275211499346e-05
-1.36969853592532e-05
-1.91685866552108e-05
-2.43173011305612e-05
-2.76990929641029e-05
-2.25341321038621e-05
-1.92042040960939e-05
-2.96714684370239e-05
-5.13438293896253e-07
-1.41927061863498e-05
-2.02444452428367e-05
-2.32508679530051e-05
-1.42198221127124e-05
-1.4611040460289e-05
-3.74593742967188e-05
-2.38650869288745e-05
-2.08601689126711e-05
-2.26489660092589e-05
-1.66842841336382e-05
-4.98114179478795e-06
-3.57344727481579e-05
-9.53330465883997e-06
8.67948466431568e-07
-3.42879732990766e-05
-2.86048485590783e-05
-1.86007056584631e-06
-6.26371533915768e-06
1.06110013525529e-05
-3.19594473341448e-05
-1.96228947915523e-05
-2.72096740932034e-06
-1.47704151764833e-05
-1.42509881166643e-05
-2.03238841832287e-05
-2.33538499471297e-05
-3.21893207367443e-05
-2.51090435372823e-05
-2.84204896722732e-05
-3.23092011954884e-05
-4.66468072290688e-05
-5.96846093295928e-06
-4.11400957176848e-05
-2.23452374214364e-05
-2.73602359907122e-05
-2.84020609840546e-05
-2.57408307964772e-05
-7.07835922250146e-06
-2.52308994674057e-05
-4.77919969865069e-06
-2.41976059441046e-05
-5.44249572067435e-06
-1.03110194640327e-05
-9.60285784977889e-06
-1.2695325991634e-05
3.15424679812619e-06
-6.8780912334199e-06
-6.63467632344748e-06
-9.9574405235077e-06
-3.41289162819108e-05
-2.06410249401349e-05
-2.27632450159011e-05
-1.97359518775018e-05
-2.67173569381968e-05
-2.68268177751565e-05
-2.64630560415807e-05
-1.63216519313902e-05
-2.45598715159053e-05
-8.79352386236314e-06
-2.74058965330991e-05
-3.45318415313159e-05
-4.00282641986601e-06
-1.21445892553583e-05
-3.20190074972593e-05
-1.58373517172702e-05
-1.754108788967e-05
-1.3451752838529e-05
6.66463446264628e-07
-1.20759517676721e-05
-2.35407516971017e-05
-4.36123759851299e-05
-2.70829654594062e-05
-2.11600634138917e-05
-2.11148930209028e-06
-1.08247813394674e-05
-3.79128221741638e-05
-2.24752956578402e-05
-4.7266827009852e-05
-8.21352221842948e-06
-2.22433144552103e-05
-1.9383255050546e-05
-2.36250921018903e-05
-2.80824502601792e-05
-2.79025624013621e-07
-2.66666561329267e-06
-4.28594293391816e-05
-2.10368653510707e-05
-1.4575763085104e-05
-4.07040648841136e-05
8.81862488712414e-06
-1.87632689074984e-05
-4.10545845102546e-05
-2.91921524839163e-05
-2.64537257301869e-05
-1.19929787713885e-06
-2.08647348854953e-05
-1.88716439239016e-05
-2.18526787486933e-05
-2.89565563595314e-05
-1.64050761694557e-05
-1.12032355623566e-05
-1.14094633584872e-05
-1.01600344430791e-05
-2.50357227578543e-05
-1.71212078100378e-05
-1.71057159047555e-05
-3.36246491774701e-05
-2.38662477543296e-05
-3.20347538548079e-05
-1.2393700373153e-05
-2.05542269776275e-05
-1.16160211660285e-05
-4.13074671557952e-05
-9.58660452363076e-06
-5.31866620260765e-06
-3.23436514174243e-05
-2.67627018158693e-05
-3.20375662761466e-06
2.51169694734823e-06
-3.94647703500046e-05
-1.57274535925505e-05
-3.45588818917302e-06
-2.87943934922451e-05
2.28264265689955e-06
-2.26059365081164e-05
-3.18810651619803e-05
-2.48761460475989e-05
-3.95692547504628e-05
-2.6520009469608e-07
-8.29298680387661e-06
-1.53548047871362e-05
-1.61476643906256e-05
-4.53602227261904e-06
-2.38559877522397e-05
-1.75924410235722e-05
9.45022701163649e-06
-1.86315938966468e-05
-2.97230554968442e-05
-1.89005394915974e-05
-4.50774880286108e-05
5.45188299412733e-07
-9.88917013522487e-06
-9.09814048384758e-06
-2.40164080412995e-05
-8.90784133316024e-06
-3.99558022935191e-05
-2.00432311885195e-05
-1.31704834323077e-05
-1.87184098534343e-05
-2.24778981685161e-05
-2.47014034484471e-05
-2.89500250561783e-05
-2.47515071488582e-05
-1.46093026747508e-05
-1.49011350419592e-05
-2.27205538292354e-05
-3.42557332928799e-05
-2.3827309303122e-05
-4.43840350193828e-06
-1.26000158027761e-05
-2.70199988516407e-05
-3.17187332700476e-05
-1.31892460032912e-05
-4.28402451395781e-05
-1.25763663878571e-05
-2.32574889332974e-05
-2.47491322491365e-05
-2.70686093099889e-06
-1.72924343056621e-05
-3.83847024814311e-05
-2.43865381722136e-05
-2.55198303162124e-05
-7.22256533653349e-06
-1.17939928159079e-05
-3.03678342011295e-05
-4.25074523175191e-05
1.72301620198049e-06
-3.33938124790877e-05
-1.58147643365045e-05
-1.74494560039508e-05
-9.67482021330174e-06
-3.57466528682528e-05
-2.23458167386151e-06
-2.51055180786542e-05
-1.27583768327789e-05
-1.68295838383564e-05
-1.8982712607129e-05
-7.6455978433738e-06
-9.2909284609951e-06
-4.38317018317003e-05
-2.28414295702356e-05
-3.51495844234454e-05
-3.03546504202434e-05
-4.99367134365047e-05
-3.01376661910148e-05
-2.42973119364911e-05
-2.88361522006335e-05
-3.09418062123668e-05
-1.2988774149694e-05
-3.76011307274671e-05
-1.39603577726374e-05
-2.32817571656055e-05
-3.57792091323555e-05
-6.17492299713943e-06
-3.09985239384943e-05
-1.71802661823296e-05
-3.10976206956848e-05
-2.52888867981349e-05
-3.8928291632691e-05
-1.37669065300655e-05
-1.22547845118957e-05
-2.66362012680374e-05
-2.14801171312853e-06
-1.06758372150596e-05
3.26486651862615e-06
4.1162184966288e-06
-1.24718174506212e-05
-1.8429533115341e-05
-2.00053659818312e-05
-1.32258751192114e-05
-3.85185562763404e-05
-2.35434975455071e-05
-1.75579514170693e-05
-1.34148724334427e-05
-2.53814913962062e-05
-1.8066859446893e-05
-2.02057975075105e-05
-4.65685266819923e-06
-1.58522413248905e-05
-2.47975834261916e-05
-3.01460946783613e-05
-2.01643060894932e-05
-6.55175557776249e-06
-2.4203467111466e-05
-2.50206033326339e-05
-1.41377585162329e-05
-1.09897632033733e-05
-1.34735357680018e-05
-4.11072028493837e-05
-2.72706893741945e-05
-1.45165764118463e-05
-2.38855634771137e-05
-2.58885882830897e-05
-1.51952906841069e-05
-2.19269403511478e-06
-1.30713438060376e-05
-2.36232074803338e-05
-1.55922877449883e-05
-6.36691461509341e-06
-1.60520269176619e-05
-9.77825835249503e-06
-2.71014564642362e-05
-3.18997903898914e-05
-2.32269762026343e-05
-2.71654198703929e-05
-3.31004345547907e-05
-4.79428527131788e-06
-1.12338555015715e-05
-1.25666452630968e-05
-2.94938802196734e-05
-1.66742483437133e-05
-1.2244834854814e-05
-3.22126743881022e-05
-2.09912064990547e-05
-3.06037753213993e-05
-3.41353915702178e-05
-3.4318335512598e-05
-2.93935355034165e-05
-3.0229516336305e-05
-3.38403753960066e-05
-7.03257141270636e-06
-2.31459798066984e-05
-3.3017082687521e-05
-3.1640132163609e-05
-2.06261767346149e-05
-2.03381419737755e-05
-2.19359350493695e-05
-1.59489497056769e-05
-1.81627324132786e-05
2.93223202739212e-06
-4.08476170321384e-05
-4.11545697502482e-05
-3.20483792474935e-06
-1.10734035670768e-05
-1.0198296795649e-05
-7.25000601331754e-06
-3.23294251708045e-05
-1.67499858153138e-05
-3.3409592518678e-05
-2.86519929711116e-05
-2.34554054543303e-05
-1.94718766036334e-05
-1.1589571230202e-05
-1.56190560552573e-05
-1.27776155334921e-05
-2.74325907636871e-05
-1.31643053047693e-05
-1.11659062672444e-06
2.35693680049939e-06
-8.07593435215721e-06
-1.22271397196351e-05
-2.75781692207733e-05
6.1264381405164e-06
-4.74767652836035e-05
-1.61586104512089e-05
-2.10820825288629e-05
-2.24256007305828e-05
-1.10242715736038e-05
-2.94265385985573e-05
-9.96959221946219e-06
-2.34855199777814e-05
-3.27946171953286e-05
-1.28459947677354e-05
1.20543237198331e-06
-3.25260592519558e-05
-1.62661246419646e-06
-2.24859264123732e-05
-2.73204504020064e-05
-2.76951965666501e-05
-4.26380077987684e-05
-3.64672123787417e-05
-1.25355237941622e-05
-2.99067147146105e-05
-1.70501287908826e-05
-1.38439971658441e-05
3.80772501710637e-07
-3.25984368797322e-05
-1.48957783405173e-05
-2.30099951470517e-06
-2.10052950150203e-05
-3.68891518545081e-06
-1.5481332359637e-05
-2.15135917088585e-05
-4.65780942196071e-06
-3.12981854130459e-05
-2.21921822646125e-05
-1.10723466405524e-05
-2.51275186386488e-05
-2.29451498397387e-05
-2.63893419646858e-05
-4.23208174851611e-05
-2.96029094092579e-05
-2.36763737985801e-05
-2.96030306435175e-05
-2.07195840916693e-05
-1.06793249990299e-05
-7.97555175224689e-06
-3.88140745027871e-05
-2.16938930618047e-05
-2.510763309763e-05
-3.2455749480502e-05
-7.48074317630939e-06
-2.5455572596621e-05
-2.09436162200946e-05
-6.999746838632e-06
-4.89521535904485e-05
-2.15408460258904e-05
-1.1537854837179e-05
-4.90600582343425e-06
-4.38761983366734e-06
-2.08698567860282e-05
-3.1711932581667e-05
2.87512923149404e-06
-1.00819055811341e-05
-1.77382326503487e-05
-1.56014217357138e-05
-1.73025126897288e-05
-2.41502525624753e-05
-6.20945669737955e-06
-1.51415964697614e-05
-1.49399674447854e-05
-4.78500975784203e-06
-1.31557595129659e-05
-1.31462860197509e-05
-1.07087424523739e-05
-1.61355634081485e-05
-1.85964329935312e-05
-2.61373308452133e-05
-2.22615814371932e-05
-9.29010120900032e-06
1.16398846948803e-06
-2.52340969586501e-05
-2.82633260839253e-05
-3.11603092541481e-05
-3.90658479581208e-06
1.35487344622422e-05
-2.8215582683085e-05
-3.71999760324437e-05
-9.16706887583715e-06
-6.19495575523367e-06
-7.45413724765326e-06
-2.83116333801947e-05
-4.67578019151816e-05
-1.51803728556495e-05
-3.54242495396123e-05
-3.55569177745342e-05
-2.44378622491749e-05
-1.50919282549822e-05
-2.2563291067815e-05
-2.78213876993784e-05
-2.9875177753643e-05
-1.7512687433444e-06
-4.04855373505578e-05
-4.09908693420965e-06
-3.77377335908801e-05
-1.69025552400304e-05
-2.7580472907244e-05
-2.71532680704489e-05
-1.63849792415853e-05
-2.06788604963187e-05
-2.16279615337062e-05
-6.99494725857565e-06
-3.14715770058915e-05
-3.71376637851109e-05
-3.10058687794642e-05
-2.83249279673005e-05
-3.05975189671047e-05
-2.83438786452441e-05
-4.77259264937356e-05
1.22947214346353e-05
-2.35238965523841e-05
-1.01237110662377e-05
-4.72543877503875e-05
-3.84676866510313e-05
-3.35560234270051e-05
3.5868762166187e-06
-1.79319130015654e-05
-2.16327599053693e-05
-2.42324588539582e-05
-1.63705166627169e-05
-1.17314996599999e-05
-2.52660629581036e-05
-6.59815118267586e-07
-1.65610226813321e-05
-7.16211757853256e-06
-2.35679208118528e-05
-1.60110104930086e-05
-1.82036153419007e-06
-1.50032926540042e-05
-1.60693141031336e-05
-1.65195301086406e-05
-2.71182138920442e-05
-9.18644226851902e-06
-1.10106108487459e-05
-2.06504279400239e-05
-1.22980548433727e-05
-3.5647153308995e-05
-1.82213915586777e-06
-3.36296528362576e-06
-1.27501069472823e-05
-3.04926373993415e-05
-1.78418891333397e-05
-3.85056822776713e-05
-1.49542210299566e-06
-1.9806193147507e-05
-3.31841341691445e-05
-1.59626840957908e-05
-1.13132233971401e-05
-3.44957998471294e-05
-1.58982984432487e-05
-2.99348299281508e-05
-4.06711975153602e-05
-2.26329903386485e-05
-2.85563434480037e-05
-3.66987860092192e-05
2.47618075139778e-06
-3.98264544864478e-06
2.01408093607168e-06
-2.02868254900692e-05
-7.8456200897641e-06
-1.61430984316709e-05
-1.74542039048256e-06
-2.29632681818976e-05
-1.19730383788612e-05
-6.65460271293944e-06
-1.06329399306155e-05
-2.66321706063732e-05
-1.75216657560682e-05
-7.55881743440191e-06
-1.95931566515138e-05
1.60743731811748e-06
-1.18508695138961e-05
-4.701523391084e-05
-1.97301056014287e-05
-2.18255040421419e-05
-2.78517376232452e-05
-3.60110439758034e-05
-3.52128510309713e-05
-5.03732446252556e-06
-2.37596748801754e-05
-1.90657803308136e-05
4.71345146524784e-07
-2.80968222708599e-05
-3.12602394766255e-05
-1.6032671041016e-05
-2.59797203553824e-05
-2.14178413740614e-05
-8.52526455654136e-06
-3.08553433511476e-05
-1.11387978972763e-06
-3.50584993167032e-05
-2.94806717391329e-05
-2.02216434688356e-05
-1.05677508698703e-05
-2.10362266084372e-05
-2.75326059809975e-05
-2.13305000516546e-05
-9.67688634108878e-06
-4.01919750246044e-05
-2.98852669657645e-05
-3.09660038785641e-05
-1.19884736947976e-05
-2.18680043281304e-05
-3.32529060132849e-05
-1.29072319805926e-05
-2.25416003150089e-05
-2.99813782363229e-05
-8.61170635795877e-06
-2.25354362000196e-05
-1.39848577417298e-05
-2.26143774869442e-05
-1.28187640995601e-05
-6.7361787611988e-06
-8.12268798036359e-06
-2.51309948645102e-05
-2.51131419757845e-05
2.32344204472679e-05
-2.55858940514135e-05
-3.21081705752766e-05
-4.76636938535429e-05
-3.07800570353492e-05
-3.23592046565596e-05
-3.11864485647448e-05
1.12197618654823e-05
-1.84519133504909e-05
-2.37599307297866e-05
-1.48178253480087e-05
-1.65994462731331e-05
-2.46980480576997e-05
-1.15180446698486e-05
-2.58878670897344e-05
-2.48328581268492e-05
-2.10188897633541e-05
-2.61532624668404e-05
-3.67127248766316e-05
-3.85177654302816e-05
-4.1030649599826e-07
-2.22610727591652e-05
-3.52556650865438e-05
-3.69160353984848e-05
-1.31115709522181e-05
-2.31267084970062e-05
-1.46879066397777e-05
-1.45959630970724e-05
-2.15342756795496e-05
-2.38815717096494e-05
-2.6598290144883e-05
-2.15497209017457e-05
-3.13811857494584e-05
-1.41466905313424e-05
-1.23044509135919e-05
-3.10282839368356e-05
-3.10565133234128e-05
-1.28596270806711e-06
-2.87239292552192e-05
-2.76106523983737e-05
-2.4658697824408e-07
-2.17837332245354e-05
-7.63001325086425e-06
-3.43316062175927e-05
-2.56780961727362e-05
-1.46569458490429e-05
-8.83295448965156e-06
3.57341094919544e-06
-2.63841089642579e-05
-2.67148090820876e-05
-9.97130127877318e-06
-7.39154344176841e-06
-2.03271327614597e-05
-2.01501801398219e-05
-1.55458046982676e-05
6.05403506683326e-07
-3.23261016569018e-05
-3.63727442710662e-05
-2.37429203831033e-05
-2.84400666708341e-05
-2.82588610238172e-05
-4.39119559502257e-05
-2.12924484452958e-05
-1.02631362236275e-05
-3.28604888427663e-05
-1.29144784886057e-05
-1.95648254608518e-05
-1.25371757436422e-05
-3.3801749164023e-05
-1.1505308170286e-05
-1.18257027246445e-05
-9.49946829304668e-06
-4.96092115564045e-05
-2.11294784848875e-05
1.50500445985905e-05
-2.00926209290643e-05
-1.00747776427613e-05
-3.52821416926725e-05
-2.00305632415283e-05
-4.88122584494202e-05
-2.02799355002362e-05
-8.23923158724968e-06
-3.31035796210699e-05
-3.15485533016807e-05
-1.99121291824663e-06
-1.56441923668894e-05
3.39030990493566e-06
-1.38418365272859e-05
-3.6400395896166e-05
-1.36146735187322e-05
-3.05161179757368e-05
-4.12674137023373e-05
-2.40821113358136e-05
1.24270191291191e-05
-2.08098862813499e-05
-2.30754752872212e-05
-1.61525234061008e-05
-1.60809891207487e-05
-3.49987240427506e-05
-3.4006729876749e-05
-1.88873396879207e-05
-2.59520595444151e-05
