# Supplementary material for: Research on computational propagation and identification of mine microseismic signals based on deep learning
Source: PLoS One. 2025 Oct 22;20(10):e0334641. doi: 10.1371/journal.pone.0334641 (PMC12543183; doi:10.1371/journal.pone.0334641)
Supplement: S2 Data — (ZIP) [file pone.0334641.s002.zip › 000100500001855.xlsx_0.txt_24.txt.txt]

-1.39105865036324e-05
-1.79447209942923e-05
-1.76221645756485e-05
-2.99824254586673e-05
-1.32951392298604e-06
-1.38319705484457e-05
-1.93320749393826e-05
-1.60844074168568e-05
-6.94535346564956e-06
-1.69987936522106e-05
-2.31227299171224e-05
-2.61114859135052e-05
-1.93961885209898e-05
-1.8581190495938e-05
-2.84156263977939e-05
-2.31219982574642e-05
-1.18402118922664e-05
-1.64114053315249e-05
-1.3373136088418e-05
-1.58405124483222e-05
-3.06272005701136e-05
-1.7079623334565e-05
1.36543574304196e-05
-1.73884546849995e-05
-2.51302190501048e-05
-1.1590319996549e-05
-2.59837615144188e-05
-3.52540023714824e-05
-2.54630060251157e-05
6.55018299030167e-06
7.93283982388143e-07
-2.06806547345142e-05
-3.23760904844029e-05
-1.62963130355794e-05
-1.72334856549346e-05
-3.55226749985897e-05
-2.48653618011781e-05
-2.42142613951729e-05
-3.13844421623393e-05
-2.44766437100671e-06
-1.97022372794059e-05
-2.48694851264524e-05
-8.71596423716759e-06
-1.63452651541825e-05
-3.47698390759834e-05
-2.08672363400772e-05
-3.26152744610648e-05
-2.76334316434074e-05
-2.9539535765568e-05
-1.9049531860786e-05
-2.56760278815068e-05
-4.77270364121802e-05
-2.7604741009213e-05
-1.96954833577701e-05
-3.12201259714126e-05
-2.33243802909091e-05
-2.66516278698032e-05
-4.11803292280143e-05
-2.69262808606608e-05
-2.64390124359834e-05
-3.17405206099261e-05
-4.00667780688328e-05
-2.02299109136181e-05
-2.74475649908691e-05
-4.89246749328947e-05
-2.11748704662599e-05
-1.64904574904857e-05
-4.51127863341285e-05
-2.37929273191899e-05
-1.64259289705626e-05
-2.36104428695504e-05
-3.15788308615257e-05
-1.47379462027098e-05
-1.6155734377355e-05
-8.92229544993401e-06
-2.15108690919157e-05
-2.49852972612566e-05
-1.84280927100252e-05
-3.53944877341926e-05
-2.66007891956808e-05
-2.3722532700809e-05
-3.9861661171658e-05
-3.97085182834176e-05
-1.57578018651727e-05
-2.16805327637499e-05
-3.32248106466319e-06
-2.29646246783633e-05
-2.77202177273876e-05
-3.63983587599259e-05
-2.19762158609241e-05
-3.38220680579303e-05
-1.41438601875579e-05
-8.86674061713378e-06
-3.43690889573591e-05
-1.98743397146849e-05
-7.33722161036438e-06
-1.60136548119925e-05
-3.6549969093639e-05
-1.84980830075634e-05
-6.80249021238045e-06
-4.25141805526426e-06
-1.19392400197629e-05
-3.17079797191666e-05
-1.68212476313878e-05
-2.88797514473239e-05
-1.43198877432345e-05
-3.29305432496311e-05
-2.58522748676529e-05
-2.77549416584122e-05
-9.58963248962439e-06
-3.99981062515988e-06
-2.75702792283073e-05
-2.57128996942061e-05
-2.11785057336349e-05
-9.04425113226112e-06
-3.54352773090139e-05
-1.63093528255352e-05
-1.33946475811818e-05
-2.36593779048255e-05
-1.97772542984815e-05
-3.37308854341382e-05
-3.35797266995043e-05
-4.24891359390607e-06
-1.48106016829743e-05
-4.8976945875119e-06
-6.48908710936798e-06
-1.75819677400879e-05
-1.02061976829536e-05
-1.12110050828849e-05
-2.43005562580443e-05
-2.41153596990806e-05
-1.96715794166745e-05
-1.9796279318558e-05
-1.78265666202391e-05
-1.85732000900294e-05
-4.35140893328167e-06
-2.10072012513528e-05
-3.05355895194741e-05
-8.79852350234027e-06
-1.523389211685e-05
-2.54738258343588e-05
-1.6586292179008e-05
-1.53779634822329e-05
-1.94002682052495e-05
-1.10991359669939e-05
-1.29252942369838e-05
-5.79010511735629e-07
-6.8980362759477e-06
-2.86920337905805e-05
-2.11502041813442e-05
-2.37467689494316e-05
-2.1576681421443e-05
-2.57133027822417e-05
-9.92798400474038e-06
-3.79292736406886e-05
-2.48420805095888e-05
-2.26200705493318e-05
-1.36131615808896e-05
-2.06444347823193e-05
-9.95280673312656e-06
-3.32558538734125e-05
-2.97786311390882e-05
-1.25322611964022e-05
1.68695999021768e-05
-2.10560264125867e-05
-1.22285696029873e-05
-2.53486886194359e-05
-2.8742616922465e-05
-1.78943052487076e-05
-3.29663272195436e-05
-1.9428975616724e-05
-1.72708470504616e-05
-2.92248207205207e-05
-3.18812600312942e-06
-1.71769269375964e-05
-1.80871286580086e-05
-1.63277280876427e-06
-2.11076275462471e-05
-3.05288013957507e-05
-1.34612265455983e-05
-1.32379015921173e-05
-2.61020409355152e-05
-1.08042509769308e-05
-2.17060040972771e-05
-2.51058074919304e-05
-1.20032562354443e-05
9.51658996121095e-07
-7.79952923277039e-06
-3.84211360207389e-07
-2.88397609110148e-05
-3.49960623726793e-05
-2.99130659005022e-05
-2.10749860385653e-05
-6.07110864078513e-08
-2.26663039334443e-05
-2.51858335650262e-05
3.60460218599836e-06
-1.28707591619797e-05
-1.79511222812127e-05
-1.41454360508051e-05
-8.49262380881028e-06
-3.39249357016875e-05
-1.54880603482793e-05
-3.521562742249e-05
-3.18774008295133e-05
-2.38231755643389e-05
-1.98431851370363e-05
-1.93874770932378e-05
-1.5985428657192e-05
-2.41843105368414e-05
-1.18931780557245e-05
-1.72589120605385e-05
-1.25267463444686e-05
-2.38680650893667e-05
-1.73359379055437e-05
-8.37014169988594e-06
-2.1575183336014e-05
-2.52889580944161e-05
-1.64489416028779e-05
1.60621302958742e-06
-1.68074617253352e-05
-3.23418261771889e-05
-1.64313079755168e-05
-3.3247569116246e-05
-4.48267608792405e-05
-1.75062785459027e-05
-4.63382439977591e-05
-3.13092928854897e-05
-6.6050360283274e-06
-2.65516160395041e-05
-2.332373311941e-05
-3.78113780439925e-05
-2.12763804049034e-05
-1.41244932034012e-05
-2.24164826724411e-05
-4.07461363836912e-05
-1.48748775565283e-05
-9.26545343453511e-06
-1.70420945209547e-05
-2.80719516481286e-05
-2.09884903051159e-05
-2.34418226530327e-05
-2.85424215446501e-05
-7.97027824560483e-06
-4.97663851857877e-06
-2.06057320065904e-05
-3.8882189065835e-05
-3.13941002568913e-05
-2.28655991982541e-05
-3.61138427209935e-05
-1.95822403298563e-06
-9.15296847096892e-06
-2.33261782843142e-05
-3.39914881285322e-05
-2.42942301201811e-05
-3.50415685785566e-05
-6.96919302057698e-06
-1.32632251504891e-05
-3.6412739791664e-05
-2.31783628893717e-05
-2.49714648814887e-06
-2.76184492211118e-05
-8.61787888442725e-06
-1.98916779985262e-05
-2.94768082527227e-05
-2.3948366017459e-05
-2.66987901450651e-05
-2.90310570353641e-05
-2.14847944329691e-05
-2.3943440131303e-05
-2.53763703136377e-05
1.16981707004418e-05
-2.84464703942091e-05
-5.49771388905486e-06
-2.69762662688641e-05
7.96550079412911e-06
-5.62422922437394e-06
-2.5409955586477e-05
-2.52833528722537e-05
-3.64165469366194e-05
-1.99148208231493e-05
-3.47807778308731e-06
-1.94528152738847e-05
-2.27939372449608e-05
-2.73929581085953e-05
-4.46797981006895e-05
-3.47307504010405e-05
-6.81150687591646e-06
5.92744514053185e-07
-3.38919030055939e-06
9.63385797848086e-06
-3.32163749811655e-05
-3.17899259765158e-05
-1.51516947579691e-05
-1.67399162081769e-05
-4.56248993243446e-06
-1.75439950037962e-05
-3.56143499069387e-05
-2.15300838559685e-05
-1.88042994714656e-05
-1.64487157787469e-06
-6.41626824671186e-06
-1.87444771272648e-05
-2.85150023139501e-05
-2.86751511357821e-05
-1.3058180350473e-05
-3.72864274317422e-05
-2.35656392900937e-05
2.95456302005464e-07
-1.77733427389343e-05
-2.38773942899851e-05
-2.94902846736799e-05
-1.21865904039368e-05
-2.21388068995511e-05
-3.51516911541232e-05
-2.79865525556299e-06
-2.02094658119383e-05
-2.76553615601562e-05
-2.83450567154806e-05
-2.53038171592869e-05
-3.50737199712358e-05
-1.45686873726458e-05
-2.92251011475564e-05
-3.33399213047809e-05
-1.87365122840383e-05
-1.74554033267252e-05
-4.0098789896701e-05
-1.66071768679361e-05
-1.99557549138271e-05
-4.66983257297856e-06
-1.62943296299475e-05
-3.28079913668871e-05
-3.40498699930427e-05
-1.77852280736237e-05
-1.52432593348834e-05
-3.08920338495613e-05
-1.78258362763167e-05
-1.95468904893355e-05
-1.52956792907162e-05
-1.11360880973368e-05
-8.56001281770823e-06
-1.83973179363696e-05
-2.68050910483727e-05
-1.81607479156784e-05
-9.29740091252217e-06
1.6955905772263e-06
-6.75157420759112e-06
-7.57519220504588e-06
-1.82829664363334e-05
-3.98860133090889e-05
-1.20191623610934e-05
-9.64421696958981e-08
-3.52519677447885e-05
-2.45958829659881e-05
-3.87227043463108e-05
-8.55233099204707e-06
-4.47460632712492e-05
-2.36994388954468e-05
-2.99300640332635e-05
-1.41477433438806e-05
-6.26058110942453e-06
-2.26916602735296e-05
-3.30926296975537e-05
-1.98754584192856e-05
-2.51845483686008e-05
1.89395446454361e-06
-1.55427812052548e-05
-6.30278326606893e-06
-1.55683993239463e-05
-6.3098188896394e-06
-1.05099337027547e-06
-6.0144724844115e-06
-7.15261773249707e-06
-2.94388712050302e-05
-8.91605096172311e-06
-3.17663255825021e-05
-4.44609792274922e-05
-2.11890041452163e-05
-1.3522608222706e-05
-4.1676607265298e-05
-2.73328397343901e-05
-2.23510969018731e-05
-3.70595212818532e-05
-1.91617824026392e-05
-1.53702222340707e-05
-1.95684036155604e-05
-7.81970142768094e-06
-2.20077647611658e-05
-6.10892857628029e-06
-2.89938862853362e-05
-3.57495014972398e-05
-5.77325345747824e-06
-2.20247800796727e-05
-2.92046409160634e-05
-1.58180732792176e-05
-3.15818157998348e-05
-1.36450753961316e-05
-2.91190567260375e-05
-3.00127324085267e-05
-1.63884928273496e-05
-2.05255256317396e-05
-1.82324115038773e-05
-7.70195368099907e-06
-3.10478395825151e-06
-1.86993808891594e-05
-2.79642231915757e-05
-3.58531935824527e-05
-4.16956312230155e-05
-6.43110116935427e-06
-2.43946128366316e-05
-1.95966279793649e-05
-3.42830626625775e-05
-3.61215606320056e-05
-2.80631620403541e-05
-1.22479998406356e-06
-3.13101270140803e-05
3.84848204886562e-06
-1.32830423000133e-05
-1.85041553357679e-05
-1.67906713368317e-05
-1.78871543338482e-05
5.34304461494144e-06
-2.85209152403028e-05
-3.87924969063526e-06
-2.1703300957859e-05
-2.4580251662623e-05
-1.64554524832222e-05
-8.6942510958744e-06
-1.25943091336103e-05
-5.48072803354648e-06
-2.2877916982517e-05
-1.20966981149196e-05
-2.32043694582976e-05
-1.2562798253476e-05
-8.7661725307502e-06
-2.19168499106931e-05
-1.83983760243303e-05
-1.65320180037395e-05
-2.99444463305846e-05
-3.52056838001895e-05
-2.24924685518297e-05
-3.01968256383579e-05
-7.85438582391396e-06
-2.49168111204104e-05
-4.58407118459463e-05
-1.44291263487445e-05
-2.32936703785073e-05
-7.57975946471316e-06
-1.19265555895884e-06
-1.61159027098129e-05
-7.34711294192403e-06
-2.51953382624036e-05
-1.10928294352951e-05
-2.87251021510845e-05
-1.60516533531905e-05
-2.74270260284168e-05
-1.93803749105186e-05
-2.6596572478161e-05
-2.03176392147172e-05
-4.09026678291418e-05
-3.72221282734098e-06
-4.51665077038822e-05
-2.37587437954093e-05
-2.69702414301796e-05
-1.75514669908884e-05
-2.33643602431247e-05
-1.09424973839378e-05
-1.25945395936993e-05
-2.93667140515739e-06
-4.08486021189347e-05
-1.78358494066383e-05
3.30404854618593e-06
4.73703257424374e-06
-1.93930758718023e-05
-3.87350051773058e-05
-4.44347788093696e-06
-3.31700167835956e-06
-2.88892276148109e-05
-2.02839583586138e-05
-3.26389253729615e-05
-9.46605192765089e-06
-1.85077557484567e-05
-2.22130644783711e-05
-2.05440582496348e-05
-2.10984261487841e-05
-3.22637114637998e-05
-3.48030071477936e-05
-2.97777690042717e-05
-1.3056548710892e-05
-5.17365198677299e-06
-2.6963690540532e-06
-8.30001109760356e-06
-2.01415342794824e-05
-3.91974789774508e-05
-3.76528517243916e-05
-2.60446983190524e-05
-1.6586324969708e-05
-2.2606188986401e-05
-1.0374401783967e-05
-2.6148882826471e-05
-1.05128043335847e-05
-3.25495940174108e-06
-2.14821182744374e-05
-1.84160829842198e-06
-1.43265141591276e-06
-6.25512172346787e-06
-8.85261649492135e-06
-2.17543248659431e-05
1.7817504625591e-07
-2.75303992002599e-05
-1.89810569821859e-05
-2.30624383792638e-05
-2.68785986564542e-05
-1.70124413203822e-05
-2.65348449220247e-05
-1.45559510991288e-05
-1.22393693630367e-05
-9.30081624180253e-06
-1.74378406656647e-05
-1.96888258419585e-05
-3.20302993515884e-06
-2.0215265442645e-05
-2.25377663567787e-05
-1.51258124634593e-05
-1.63761600427107e-05
-1.7465727502504e-05
-1.54318987031022e-05
-7.60992971846703e-06
-2.09053092557481e-05
-1.18723509427767e-05
-1.4274970431197e-05
-8.86706788713068e-06
-2.63746767311116e-05
-1.68665421764736e-05
-1.109336301362e-05
-3.00639872101717e-05
-2.40784204563132e-05
-2.60698223579417e-05
-2.47445021828288e-05
-3.53032980180754e-05
-1.57559499283685e-05
-3.59923672990211e-05
-2.13788059603027e-07
1.54452318545897e-05
-2.87016015011353e-05
-1.44321982747828e-06
-3.13448840739781e-05
-2.81887714781302e-05
-2.66090928013976e-05
-4.17317508887372e-05
-1.25449166633624e-05
-1.72310308356468e-05
-1.90646702886673e-05
-2.88690630674262e-05
7.54593177600538e-08
-2.45898626425616e-05
-1.58901526535712e-05
-2.36311905687482e-05
-1.43531730399517e-05
-1.70194565355711e-05
-2.05270727492943e-05
-3.60715912805273e-05
-1.82826372310397e-05
-1.55661667824823e-05
-1.02313363799973e-05
-1.4921163075418e-05
-1.74989486374181e-05
-1.41600125970398e-05
-3.31790839153815e-05
-1.0407187828144e-06
-8.08221120650215e-06
-2.14199634823493e-05
-2.44929608336635e-05
-1.80410817557922e-05
-2.87589687921666e-05
-2.64702999077302e-05
-1.38210280245192e-05
-1.44159695924208e-05
-8.95105704233491e-06
-7.76464975823151e-06
-1.94919791602515e-05
-1.66884453813748e-05
-1.53350287627803e-05
-2.07717734391529e-05
-2.05817607803106e-05
-2.39134554562428e-05
-3.15700145166964e-05
-1.42183378532268e-05
-2.15266759762859e-05
-1.80656512088514e-05
-1.17987191009514e-05
-1.83055444857629e-05
-1.38615284585181e-05
-3.0287884484264e-06
-6.18647104192138e-06
-2.03336606361406e-05
-2.85812350860048e-05
-3.10897543010611e-05
-3.4619423339624e-05
-6.31699715235724e-06
-3.1765343147573e-05
-1.66930205189538e-05
8.33409408017641e-06
-2.32208872546341e-05
-1.29236763588717e-05
-3.30349766739358e-05
-3.01638836977502e-05
-2.68056513755193e-05
-3.67723009623796e-05
-2.29980378354427e-05
-1.98415994044145e-05
-2.93976833025247e-05
-1.98650275335623e-05
-2.29410750044257e-06
-9.13763748676327e-06
-9.09499906302332e-06
-1.41247412523868e-05
-1.42140090932994e-05
-2.19369181563062e-05
-4.01016058033502e-05
-1.91648759478246e-05
5.46124423942971e-06
-3.31086793603775e-05
-4.78922730055282e-05
-3.0327275335105e-05
-3.82469335411447e-05
1.03473453246387e-05
-2.56478851077933e-05
-3.53755200179246e-05
-3.42715637272296e-05
-2.26694723336468e-05
-1.25178498688987e-05
-9.24266768708162e-06
-9.9764544862906e-06
-2.32954814432476e-05
-1.98930783337536e-05
-1.44676425249065e-05
-1.14018005046778e-05
-2.43082913208912e-05
-2.93261153936304e-05
-4.74509868252196e-06
-1.34113165429364e-05
-2.83275820239311e-05
-1.75331479642838e-05
-2.11634468247716e-05
-3.89514907343717e-06
-3.38589199409502e-05
-2.99319544512e-05
-3.69259613622331e-05
-1.11199807041289e-05
-1.16157402936427e-05
-1.0254748040133e-05
-3.65366307649105e-05
-1.44760328843457e-05
-2.18754905479231e-05
-1.72845996075574e-05
-3.96477476149912e-05
-6.17260101516132e-06
-1.03691722883811e-05
-4.12468959015538e-05
2.05068090152356e-07
-2.20560112264533e-05
-5.64478007777664e-06
-3.1585806599817e-05
-2.84473940129358e-05
-2.75673615009648e-06
-2.4340767689757e-05
-3.23418623270939e-05
-2.02938856545298e-06
-1.42839956930942e-05
-5.23020395787762e-05
-2.4939832796285e-05
-3.61754615480838e-05
-2.3724450114242e-05
-2.80294805520091e-05
1.5389077565849e-05
-4.3207032390892e-05
-6.15357979682414e-06
-1.24103919604996e-05
-8.29899361511742e-06
1.90710464108795e-07
-2.78110475994297e-05
-8.39939952125602e-06
-1.24919688159614e-05
-2.84294430712457e-05
-2.50444471158811e-05
-1.15063001476578e-05
-3.32427111994164e-05
-2.89146453630266e-05
-4.73897883208627e-06
-2.7092767983427e-05
-2.16826994237771e-05
-3.83538159103199e-05
-2.78288676359342e-05
-2.3629701202433e-05
-2.39244751585331e-05
-4.98624102999592e-06
9.47648187408104e-06
-3.51377983766171e-05
-1.40044812327741e-05
-4.06033425903463e-07
-4.50314104417576e-07
-2.87172242443317e-05
-1.13834694334733e-05
-2.20264143063656e-05
-2.4265204119816e-05
-1.38204902752201e-05
-1.43202374705165e-05
-8.98373517712316e-06
-3.52573907089659e-05
-2.55613234833442e-05
-2.76991282016362e-05
-6.26614445592777e-06
-4.37176606534121e-05
-1.78479013402305e-05
-2.87844862981986e-05
-2.63322857886589e-05
-3.68412964639013e-05
-2.77129192889321e-06
-3.81825553008227e-05
-8.67362318058772e-06
-3.9004127464088e-05
-3.61704088828023e-05
-1.55681423873049e-05
-2.84039765969663e-05
-2.14416426518671e-05
-1.92920247067724e-05
-3.61841613568866e-05
-1.74355596017327e-05
-6.04808798847074e-06
-1.22460698257627e-05
-2.50227459798369e-05
-1.12985005373998e-05
-2.67225385681203e-05
-2.02207743204087e-05
-1.23812856175039e-06
-1.28850291605979e-05
-8.23074154264143e-06
1.5802371297941e-06
-2.72402643443351e-05
-2.63376928023583e-05
-2.6138454374371e-05
-2.39204035256657e-05
-1.55882719064294e-05
-2.44087175746876e-05
-1.69699323725019e-05
-2.69586088421364e-05
-1.86715663215171e-05
-3.31536879724364e-05
5.71082926230688e-06
-1.94445297034316e-05
-4.33664519927041e-05
7.77633587107551e-06
2.28952171995791e-05
-4.28017593255839e-06
-1.9044855053313e-06
-3.10129622196497e-05
-3.71183867599333e-05
-2.65791242121592e-05
-2.31256486358953e-05
-1.76797512279268e-05
-3.58727325033042e-05
-3.5019457185933e-05
-8.09621578287958e-06
-2.46796394551046e-05
-3.35995080275149e-05
-2.73323710455964e-05
-1.48044959617568e-05
-9.35364090893692e-06
-3.95081895384465e-05
-1.7475396165778e-05
-1.06759589141876e-05
-7.71083227818008e-06
-9.29118633434656e-06
-3.19668395090754e-05
-1.54040232863361e-05
-1.43700691363672e-05
-4.06980877013612e-05
-1.74056633527336e-05
-2.86186921451872e-05
-5.37983500254425e-06
-8.54608548204217e-06
-1.61544756995357e-05
-3.62063800145361e-05
-2.06009743118966e-05
-7.34900446126006e-06
-3.10732666315225e-05
-3.21310135298014e-05
-4.63234758110432e-05
-2.09489111015964e-05
-2.71233811635899e-05
-4.29910530556299e-05
-1.18147013894696e-05
-2.98213256590438e-05
-9.07199973908407e-06
-1.17593305707476e-05
-3.33648480829886e-06
-2.31042762198943e-05
-2.11659544121538e-05
-2.83377584399189e-05
-8.75640296280485e-07
-3.92204779064504e-05
-2.26652676385423e-05
-2.12812655221538e-05
-4.68435308020865e-05
-1.05520350532261e-05
2.07315607631528e-07
1.12765669274123e-05
-1.64633071296369e-05
-9.65498336161009e-06
-2.63798501924248e-05
-5.90526855310089e-05
-3.02569518554232e-05
-1.83588614517974e-05
-1.69151022695005e-05
-1.86068180574201e-05
9.92665262883405e-06
-2.99605468032672e-05
-2.05429024110193e-05
-1.86646906929166e-05
-3.15872133611987e-05
-2.04764916919303e-05
-1.80937071874829e-05
-3.20693780794034e-05
-1.55703707841398e-05
-3.75421248833874e-06
-1.36220258540433e-05
-1.8037405759767e-05
-2.42836720398728e-05
-8.81560755452798e-06
-6.64520929870445e-06
-2.18966294389776e-05
-9.49506742756127e-06
-4.07750192731008e-05
-1.00849063305113e-05
-1.69920729284341e-05
-1.8901811719017e-05
-2.02990813053112e-05
-3.37521279020793e-05
-1.13444547470183e-05
-5.59910410926887e-05
-3.25082117084599e-05
-1.04151085187898e-05
-3.74312087889295e-05
-1.19789334763897e-05
-1.0908058426051e-05
-2.52580061469195e-05
-2.22811271634479e-05
-1.94432641942022e-05
-2.75055261230376e-05
-2.95937724962905e-05
-1.07414458119603e-05
-2.89568861133046e-05
-2.49229694709073e-05
-2.71398079555742e-05
-9.22029652256095e-06
-4.61969443850257e-06
-3.19673722567146e-05
-3.41714112012571e-05
-2.63426004266667e-05
-3.28377551553769e-05
-4.01419179332616e-05
-1.58724145306309e-05
-2.16161334752317e-05
-2.37893496350591e-05
-5.44608821413999e-06
-2.58259966975698e-05
4.25178246239202e-06
3.05023694662268e-07
-3.35721904666775e-05
-3.64182069058258e-05
-2.8564862221626e-05
-7.35621135372115e-06
-1.30547524267481e-05
-1.1407631046304e-05
2.70868446341986e-07
-3.97317515365939e-05
-1.45366293931032e-05
-2.55211498785418e-05
-2.29830529052391e-05
-4.27478162433135e-05
-3.78367596402706e-05
-1.42768861030052e-05
-2.01127065505198e-06
-1.32550224135085e-05
-2.10277695909947e-05
-2.34392913673826e-05
-3.71861381271185e-06
-1.54100553624518e-05
-1.01440363450131e-05
-1.09646571196278e-05
-1.74713744454891e-05
2.50767314846044e-07
-1.78666496097484e-05
-2.84717100443395e-05
9.01548989988457e-06
-2.64404566009845e-05
-1.87165929755538e-05
-1.13901540832971e-05
-3.03658985613662e-05
-1.92279423979817e-05
-2.27928067761299e-05
-3.1506101305738e-05
-1.53790900898786e-05
6.89272420573434e-07
-2.9661758521718e-05
-2.14730140795083e-05
-2.44624327746593e-05
-3.61955282349248e-05
-8.41511872654568e-07
-2.01997953494561e-05
-3.15285595377606e-05
-3.04445745195418e-05
-2.77214156255182e-05
-4.90140754441855e-06
-2.54259377277107e-05
-3.97294609465979e-05
-1.9378532022818e-05
-1.80603989393363e-05
-3.63824479815032e-05
-3.30201737470407e-05
-2.3229823448031e-05
-6.15546693191385e-07
-2.38395317384087e-05
-9.77065737548516e-06
-8.67210380260362e-06
-1.51070851166263e-05
-2.36923631883159e-05
1.0202341386757e-05
-7.37614454838935e-06
-3.57506795607743e-05
-2.25670577510595e-05
-1.77917936056096e-05
-3.41622177974821e-05
-2.95255370606453e-05
-1.74768955580196e-05
-2.7921970487826e-05
-1.4102854785753e-05
-1.58776442716504e-05
-1.68069598217447e-05
-2.23368284533118e-05
-3.58386994340046e-05
-2.50277256880942e-05
-3.50426672171926e-05
-2.71941058518223e-05
-1.79600918658595e-05
-2.61548060284121e-05
-2.08398516261546e-05
-3.78127494293806e-05
-1.5677431498909e-05
-3.09636922706713e-05
-5.165896190677e-05
-1.78195767359146e-05
-1.93554773783297e-05
-2.23974198335958e-05
-1.83467387384681e-05
-3.98537445011558e-05
-2.51052654916651e-05
-3.68844671631849e-05
-3.32680958619795e-05
-3.43619772907767e-05
-2.98245982433143e-05
-2.16375545660768e-05
-3.31281354125684e-05
-5.35815990733192e-05
-2.67225808914924e-05
-3.0604347691488e-05
-3.14512890996272e-05
-3.5197872666196e-05
-1.8051661751127e-05
-1.90014172212225e-05
-2.62387352134675e-05
-3.18830158227946e-05
-1.9316986633461e-05
-3.43295474109452e-05
-1.05593001491123e-05
-4.13881226868987e-05
-1.73054348306902e-05
-1.21728229321312e-05
-1.70009788148346e-05
-1.79275987151431e-05
-4.50396252099786e-05
-1.08675894512536e-05
-6.27079296800687e-06
-2.37447174790336e-05
-1.96120588215705e-05
-4.17607490318473e-05
-2.19451797057313e-05
-3.47507282917116e-05
-2.15596862953693e-05
1.99479187920235e-05
-2.81905447574886e-05
-3.29252766058828e-05
-1.62273333618383e-05
-1.85288027932496e-05
-3.10242561597856e-05
-4.21560782074798e-05
-7.23830740255201e-06
3.44966416243359e-06
-1.74980771840159e-05
7.25270517257336e-06
1.50363881642824e-05
-2.86186477432748e-05
-9.74356118430834e-06
-6.8205019151676e-06
-2.23588354078439e-05
-4.06188265311923e-05
-3.17384757899535e-05
-3.68951350262147e-05
-2.09416856151769e-05
-1.4476119217883e-06
-4.3387435756898e-05
-3.35361349450693e-05
-1.1260633572153e-05
-2.91052758908483e-05
-3.00397847375145e-06
-1.24483174318279e-05
-2.82913173404563e-05
-1.8074823960739e-05
-1.92424745788202e-05
-2.79726836506562e-05
-2.82118546575415e-05
-3.05787808032741e-05
-1.60958149852861e-05
-1.55673071496296e-05
-1.39639162420092e-05
-7.33890838909445e-06
-4.03697803217259e-05
-2.83757084964778e-05
-3.28905287711439e-05
-1.98877075767239e-05
-3.41724493743239e-05
-1.50759172967232e-05
-1.56255893486362e-05
-6.43905479534781e-06
-2.60682722866182e-05
-1.10607599226066e-05
-3.61796131250629e-05
-2.93883281216157e-05
-1.62700447997807e-05
-8.88301608176381e-06
-2.10939860689553e-05
-2.71353022683443e-05
-4.10046485392127e-05
-1.77824863935927e-05
-3.28702856476649e-05
-1.41790457113986e-05
-1.80010253323153e-05
-1.04506119385247e-05
-2.86619862897837e-05
-1.94171867796181e-05
-2.0621549374258e-05
-1.0827680016892e-05
-1.71433537934555e-05
-2.74835899423559e-05
-2.40715468004098e-05
-4.73147440319506e-05
-1.92446308074224e-05
-1.09280175866085e-05
-1.50404990792727e-05
-2.46086915133326e-05
-1.43990455400812e-05
-1.34202339774669e-05
-1.88336937195298e-05
-4.2769087646054e-06
-1.21665746831712e-05
-6.0317181565281e-06
2.65873308769254e-06
-2.63940031662312e-05
-2.83715487387156e-05
-2.00292680740429e-05
-1.80876588095681e-05
-4.2518331071208e-05
-3.23939958282305e-05
-5.85263750483023e-06
-1.26713017396229e-05
-1.38349758287646e-05
-1.01636196598393e-05
-3.29985136483171e-05
-1.08935876691849e-06
1.00633998312286e-06
-2.0869041300943e-05
-4.3087518461097e-05
-1.25563154209259e-05
-2.57983680228405e-05
-1.16728412381729e-05
-1.53158292848935e-05
-1.78717291510988e-05
2.48480087350656e-06
-3.92029689905768e-05
-9.40803020027673e-06
-2.34437997907581e-05
1.41956194246222e-06
-1.18870059533694e-05
-6.95600870770287e-06
6.80655628366649e-06
-2.12276902027507e-05
-3.4416802726361e-05
-1.4838724247407e-05
-3.0400484816618e-05
-1.63160940590578e-05
-5.22460557709408e-06
-3.48069805715243e-05
-3.15748624690217e-05
-1.80074265770949e-05
-3.07521775402157e-05
-2.75936411700338e-05
-3.77871052337453e-05
-1.71159855964058e-05
-2.85536675025243e-05
-1.88973712069605e-05
-8.90918893748456e-06
-1.81784826040201e-05
-2.47024063757808e-05
-1.62932411687451e-05
-2.70163709707384e-05
-4.52607176261053e-05
-2.24010787194873e-05
-1.51999865531036e-05
-6.01964179973194e-06
2.90725845777012e-06
-3.58219587569224e-05
-8.25399676423009e-06
3.03469171385574e-06
-2.3009178840493e-05
-3.22694584796909e-05
-1.22104004078219e-05
-4.56263330117417e-06
-1.99863393022835e-05
-1.63973691315687e-05
-3.59294088197158e-05
-2.19879948645956e-05
-2.02768552142352e-05
-5.40855067797333e-06
-1.96297996551902e-05
-2.07799736753618e-05
-1.54808625764014e-05
-2.33790840064362e-05
-8.1820582921306e-07
-3.34106244438048e-05
-4.85620778916227e-06
-3.57798293177251e-05
-9.06941016396587e-06
-5.5208053487869e-06
-2.82526036369264e-05
-1.57346311940075e-05
-3.43593600554078e-06
-1.78881384802491e-05
-2.56247871770754e-05
-3.23783518693379e-05
-4.90237792653436e-05
-1.70078666757019e-05
-6.02402805432173e-06
-1.73714935395439e-05
-2.03136453090752e-05
-1.35086762171988e-05
-1.04812009570164e-05
-1.58840890429274e-05
-6.79878986964303e-06
-3.46144698116052e-05
-2.47506225570028e-05
-3.86794823023045e-05
1.48386522798381e-06
-3.15312639563673e-05
1.37548186236338e-05
-1.97540699376071e-05
-1.26515188555909e-05
-3.47478696702645e-05
-2.72421988351439e-05
-4.09432623168505e-06
-2.83666474326688e-05
-3.80373615803121e-05
-2.32423063888535e-05
-1.59419276905326e-05
-1.9491479595899e-05
-1.11155771134566e-05
6.98845032932974e-07
-1.92526240930001e-05
-2.0988516812771e-05
-2.80885537815583e-05
-3.84474433361438e-05
-2.09571631048031e-05
-3.55122006917973e-05
-2.4470729932566e-05
-2.87222467095826e-05
-2.66109190749848e-05
-4.42422641295715e-05
-1.32665753925711e-05
-7.08763930817255e-06
-2.22018460712574e-05
-3.9237612870023e-05
-2.47092821820464e-05
-2.76164583870026e-05
-1.97298372343191e-05
-2.30997466429798e-05
-3.06980883554101e-05
-3.52938211070177e-05
-1.38900052035517e-05
-1.80508387308646e-05
-1.9448409175864e-05
-2.76182029377104e-05
1.5785590788192e-05
-2.11850951470651e-05
-2.00295315991773e-05
8.32377417647709e-06
4.45981584254992e-07
3.44558288077634e-06
-8.36498216196075e-06
-3.05795721856889e-05
-1.60544357295237e-05
-8.45911809327767e-06
-3.29811130950806e-05
-3.13695820315291e-05
-2.16789284559306e-05
-1.76762529925676e-05
-1.08419563868898e-05
-2.15075145341641e-05
-2.48138381916692e-05
-2.90511685228581e-05
-3.13335915654833e-05
-1.40568690881628e-05
-2.26937483787756e-05
-2.43178254397032e-05
-2.30051366561819e-05
-2.19632078325943e-05
-2.31661936751145e-05
-2.93384191550855e-05
-5.00238728629176e-06
-3.20755323223567e-05
-2.19478292804446e-05
-3.67588066562945e-05
-1.0690762620245e-06
-1.77510028140152e-05
-6.08614364091458e-05
-1.3546241291204e-06
-4.07785543532842e-07
-9.57023190046063e-06
-9.09622531812966e-07
-2.54231013266581e-05
-1.17315165928592e-05
-3.83752412414391e-05
-2.77927387343988e-05
-1.99298326400868e-05
-1.57029224240027e-05
-1.183887862579e-05
-2.91574984315859e-05
-4.7823518853362e-06
-1.04872405955478e-06
-2.1027269292148e-05
-2.20995794203859e-05
-1.39812426160621e-05
-1.45096005629646e-05
-3.49885235911465e-05
-1.65337870148305e-05
-1.21256178189596e-05
-3.88391115496403e-05
7.081715858689e-06
-2.67170024823921e-07
5.13760642261687e-06
-3.33158395966256e-05
8.6708106680926e-06
-1.02479848602596e-05
-3.6452065630418e-05
-2.08504067004958e-05
-2.37101893134032e-05
-5.71889013392725e-06
-1.33408711444198e-05
-3.0467814726788e-05
-2.78312114420502e-05
-3.34069492357109e-06
-3.32628222187566e-05
-9.56623329630101e-06
-3.31097935586763e-05
-1.82402870893624e-05
-3.84527772779971e-05
-3.14083984308597e-05
-2.96629723642051e-05
-3.56284272402836e-05
-1.05320442689519e-05
-9.36094134725929e-06
-2.08133838596753e-05
-2.90349475214864e-05
-1.93559369486419e-05
-1.34989369511747e-05
-1.32384634129832e-05
1.4268553380719e-06
-2.75148271653553e-05
-2.1310989858312e-05
-2.37316574829848e-05
-1.67133228764197e-05
-1.72850974226842e-05
-1.55618055570663e-05
-4.33302558676531e-05
-3.28887811646463e-06
-2.02557282606165e-05
-2.96711181722107e-05
-4.01128375606108e-05
-1.8901173788634e-05
-1.39748087168248e-05
-2.52267698890966e-05
-3.72809123054482e-05
-6.71127497646712e-06
4.0000668755697e-06
4.55411756074332e-06
-3.38646738144497e-05
-9.31832263142314e-06
-1.04407835644121e-05
-1.49479566351227e-06
-6.62160976658532e-06
-1.52748076209894e-05
-4.12854187953862e-06
-7.49119966681456e-06
-3.00345508536781e-05
-1.00254893099709e-05
-2.00812807820877e-05
-3.62863365961566e-05
-4.04400505251444e-05
-5.55382847521891e-06
-7.37223191324917e-06
-2.20420470073211e-05
-1.8348582788409e-05
-1.58443556726858e-05
-2.81426105105279e-05
-3.25357134167796e-05
-1.51626733712901e-05
-2.99620870935453e-05
-1.87646998026721e-05
-2.64738925273991e-05
-2.60814928380603e-05
-2.1830487549631e-05
-2.95188140819247e-05
-1.56869633151179e-05
-2.0098591508399e-05
-2.80168996477288e-05
-1.19162998231583e-05
-2.70992359186753e-05
-5.34220699803793e-06
-1.06552572255295e-05
4.35622095569047e-06
-2.94391734154285e-05
-7.62490258740117e-06
-2.22837503961236e-05
-6.84179522819836e-06
-1.91662622951288e-05
-1.32287496581024e-05
-2.02085355067066e-05
-2.29923266220666e-05
-1.25114975632708e-05
-1.99227700092474e-05
-2.44128093585434e-05
-5.69803637553994e-05
-1.95972000173406e-05
-9.05362973393957e-06
-3.45082642306605e-05
-1.57461319572894e-05
-1.04068620456404e-05
-1.9635009271206e-06
-1.43422286932089e-05
-3.07351165186479e-05
-4.58303176387542e-05
6.69542825540918e-06
-2.4512988752266e-05
-4.02305246053321e-05
-1.23820264767728e-05
-2.8339542718104e-05
-1.5656565350354e-05
8.94116887532424e-07
-2.54498608840018e-05
-2.28006234693444e-05
-2.98468944114236e-05
-1.17275854515283e-05
-3.20184245060179e-05
-2.88361024955806e-05
-3.03567387085166e-05
-2.26758033901255e-05
-1.90574703544897e-05
-1.64421576024425e-05
-1.38094237698235e-05
8.6278748817806e-07
-2.41450212956955e-05
-2.43735663743867e-05
4.11042598663892e-06
-9.64856052673547e-06
-6.66531556289301e-06
-8.64788778583762e-06
-9.32734212745257e-06
4.39365840548041e-07
-2.08462767126858e-05
4.56142580387216e-06
-2.73282517522678e-05
-2.3311826714113e-05
-1.30528372095704e-05
-2.66924330268322e-05
-4.91777577830725e-06
-2.40033113244559e-05
-3.94443330357214e-05
-2.3063963704135e-05
-3.13933798540054e-05
-1.53077514794982e-05
-8.2138966700765e-06
-3.87981512440088e-07
-1.25957297296067e-05
-2.03039757893339e-05
-2.64197673157588e-05
-1.77938999648515e-05
-1.50654930196796e-05
-3.27651420526311e-05
-3.26028327205178e-05
-7.81342173515331e-06
-1.55917570506996e-05
-3.52078849011367e-05
-1.11955331394155e-05
-2.44776341444009e-05
-1.84519479810891e-05
4.39725179673768e-06
-1.52647996742701e-05
-2.53769552537486e-05
-5.05933576414035e-06
-9.60848993770165e-06
-1.93693937814138e-05
-2.92037110329667e-05
-6.131505905001e-06
-1.63420320520615e-05
-1.34286608232221e-05
-2.51310954792524e-05
-3.30813317230055e-05
-2.75763190846503e-05
-3.68794551329077e-05
-2.73872082094811e-05
-2.20164394537888e-05
-2.01648463584464e-05
1.93699218176024e-06
-1.24839258692454e-05
4.70787729817684e-06
-1.11506641460632e-05
-3.6728794885635e-05
-2.48180744888445e-05
-8.22379664809123e-06
-3.36672087556352e-05
-9.8942203242065e-06
-2.02811248908408e-05
-6.61239052055737e-06
-1.5368188905832e-05
-2.990465208912e-05
-3.29559156982057e-05
-1.77009056846205e-05
-1.46405715982584e-05
-2.08361582784607e-05
-2.78364091775053e-05
-2.68672734761799e-05
-1.5568965026006e-05
-2.36430656518651e-05
-2.13974791607717e-05
-2.34219067145312e-05
6.29824631461208e-06
-5.57718329593283e-06
-3.08725613955337e-05
-1.62462392183247e-05
-5.80105699296425e-06
-1.41791020249738e-05
-3.37978989824339e-05
-4.25382411376914e-05
-1.41307590714398e-05
-2.65394054933034e-05
-3.91988327085082e-05
-4.02389319081194e-05
-2.02156380784353e-05
-2.15996131279552e-05
-1.74449191435666e-05
-2.99826969243497e-05
-1.08472909969046e-05
-1.5475594416089e-05
-1.98136879979822e-05
-3.306750173154e-05
-3.02742656818146e-05
-1.82325508050854e-05
-1.33680458297742e-05
-3.34992017693481e-05
5.83468621764424e-06
-5.72941458755019e-06
-4.43897500980397e-05
-3.16488476335368e-05
-8.55054610048643e-06
-1.75851010843027e-05
1.47270459443453e-05
-4.02595797333462e-05
-3.04709681241476e-05
-1.93278438147451e-05
-2.26608514522687e-05
-1.61644922840621e-05
-4.01619693504926e-06
-2.18338158221808e-05
-4.18615284068073e-05
-1.45020707453895e-05
-2.46256517358638e-05
-2.52795223858553e-05
-2.71628670004467e-05
-1.46895917059241e-05
-2.61748744532272e-05
-1.12090217711845e-05
-3.08422612115644e-05
-4.4448996920809e-05
-3.338274560216e-05
-1.80190929846143e-05
-9.48686877271419e-06
-1.2614424650968e-06
-1.10337730560479e-05
-3.2643898407907e-05
-2.67540379127026e-05
-1.91854067622206e-05
-3.44368502529246e-05
-2.11697215916969e-05
3.76465339745851e-06
-3.77665431826613e-05
-2.01049905130891e-05
-3.69791389880309e-05
-1.87056713423144e-06
6.5346259281639e-06
-2.61515830293438e-05
-1.42621100763424e-05
-1.59903166869533e-05
-1.28094414739911e-05
-2.68485845099982e-05
-2.65147795807046e-05
-7.12735236882129e-06
-1.79086946116226e-05
-2.41655096528026e-05
-2.52796953909771e-05
-1.89755260458983e-05
-2.04092877157123e-05
-2.13392926001978e-05
-1.8891251842173e-05
-2.6920569701415e-05
-2.98462227966513e-05
-1.06693573839147e-05
-8.63310692206135e-06
-1.26614865031297e-05
-9.90167444348938e-06
-1.28162484030167e-05
-9.93889247274091e-06
7.72887050395582e-07
-3.34476701446612e-05
-2.38247712348714e-05
-2.78646940602086e-05
-2.87922267038802e-05
-5.22857886587101e-05
-1.11412016442973e-05
-2.21019416234601e-05
-2.56668758898726e-05
-2.7048792812439e-05
-2.99457027282292e-05
-2.31617723767767e-05
-3.58156321343193e-05
-3.16375703421291e-05
-2.60112581328176e-05
2.31236964585111e-06
-1.0519881626033e-05
-2.58824954706656e-05
-5.65766333249685e-05
-7.90763006557178e-06
-2.65010716104477e-05
-1.98979874690483e-05
-3.79926501654614e-05
-2.12443045547774e-05
-3.43588341163453e-05
-1.01423657505245e-05
-9.75730731974626e-06
-1.81905515760077e-05
-2.97074213242536e-05
-7.40486407849089e-06
-2.44867762286634e-05
2.74487056605497e-06
-1.46193249023341e-06
-6.88912874839078e-06
-8.86998038098441e-06
-3.09344168255727e-05
-7.91845912614894e-06
-4.42351121942338e-06
-1.60642458087561e-05
-2.76646124711373e-05
-3.86487183942058e-05
-3.10821733132394e-05
-2.37608282086603e-05
-3.41141293505397e-05
-1.25613263078486e-05
-1.41715540694138e-05
-3.03718170457606e-05
-1.14982536494576e-05
-1.76423078796431e-05
-2.2103552661682e-05
-3.16312733184994e-05
-7.07096500967302e-06
-1.18501347062372e-05
-8.91384939506284e-06
-2.01828658275622e-05
-1.94025811916943e-05
-9.64116885468175e-06
-1.0755296579559e-05
-3.39017574148491e-05
-9.07984525027441e-06
-3.06055017296291e-05
-2.10471423000574e-05
-3.99478420808305e-05
-5.81138305029813e-05
-2.23642840354789e-05
-2.587547545618e-05
-3.09981370248297e-05
-3.76450851389414e-05
-1.76105675216889e-05
-2.30130099864569e-05
-1.59675039583408e-05
-2.34819086004039e-05
-1.04176627759833e-05
-3.57902764779231e-05
-4.25630494523071e-05
-2.25268125112311e-05
-5.68416700076838e-06
-1.48313902811874e-05
-3.11721491510797e-06
-1.82862397797021e-05
3.58037201677218e-06
-1.89211034813967e-05
-2.22025145564573e-05
-6.14351973090242e-06
-2.85570168353522e-05
-2.72339705287308e-05
5.27665738928934e-06
-3.35008526737196e-05
-3.0690729946967e-05
-1.05476288929268e-05
-1.51590570455418e-05
-5.54632941988508e-06
-1.7832775158046e-06
-4.10128192355535e-05
-2.11119867142277e-05
-6.33700641511032e-06
-2.50097621060809e-05
-1.38371394981065e-05
5.05236536697465e-06
-4.81161293518458e-05
-1.72947558638884e-05
-7.69709186595259e-06
-1.63111082604593e-05
-1.40767989816991e-05
-9.07341156781936e-06
-2.75232878370036e-05
-6.24197195798203e-06
-2.34614151169702e-05
-3.07238771412997e-05
-9.88460117238334e-06
3.78149425570442e-06
-3.21888299094815e-05
-1.97052715026329e-05
-9.85922425757903e-06
-4.48038183426833e-05
-9.65671675085587e-06
-5.33808611806352e-07
-4.75637933905754e-05
-6.16582757976572e-06
-1.67490070949039e-05
-2.3395834369107e-05
-8.83359366553359e-06
-1.41494166587838e-05
-1.85780223655376e-05
-9.06694111261912e-06
-8.63660580624295e-06
-1.43182389662651e-05
-5.62056738715485e-06
-3.19156914344423e-06
-2.54015676187239e-05
-2.54399655593168e-05
-1.95122410292732e-05
-2.69350744449526e-05
-2.48659803581175e-05
-2.62243022120134e-05
-4.1145357986906e-05
-9.91626110913711e-06
-4.49332427997241e-05
-1.61990003757985e-05
2.95899517844335e-06
-2.97366781515126e-05
-3.75843053002374e-05
-2.76020521688765e-06
-2.385822273946e-05
-2.6410924393267e-05
-2.05758714261324e-05
-2.09629132331924e-05
-8.97508178695849e-06
-2.07242910770504e-05
-3.88271772414743e-06
-3.15926576223248e-05
-1.08353742824463e-05
-1.80273881233244e-05
-2.22715728949072e-05
-2.73020051692002e-06
7.24181298374526e-06
-2.24475789660866e-05
-4.12611868534178e-05
-3.55319464853511e-05
-1.84322129233382e-05
-4.46697292373636e-06
-1.5422583457329e-05
-1.64900986883912e-05
-7.69880335633757e-06
-3.4566881220731e-05
-2.34513333790531e-06
-1.21219000276357e-05
-4.31759371117859e-05
-5.9662745082323e-06
-1.99857001889455e-05
-1.93344596141653e-06
1.35148877678656e-06
-1.47712604869692e-05
1.00212978160586e-05
-1.32493386386436e-05
-3.45486583414527e-05
-2.04070092713904e-05
-1.92682541441982e-05
-2.02519700475557e-05
-9.76391366902705e-06
-7.36505626874272e-06
-3.76804931569556e-05
-1.47303285422712e-05
-1.61821105009395e-05
-2.52140426712433e-05
-1.33101332703974e-05
-4.00372531639491e-05
-3.33081401370597e-05
-3.06178801628954e-05
-1.66516147983057e-05
-3.27822179489249e-05
-1.72244501190424e-05
-2.20271050053967e-05
-2.42756231546317e-05
-1.0494775481486e-05
-3.29555732235249e-05
-2.72700726556632e-05
-1.39508974880882e-05
-3.12893570236248e-05
-2.33236155930116e-05
-4.31706856029681e-05
-2.32090382225292e-06
-3.16647165676771e-05
-3.5558092751922e-05
-9.50593590891724e-06
-2.15924673119764e-06
-3.50818669613925e-05
-1.62131968740555e-05
-7.09587301924871e-06
3.14370527576534e-06
-3.45743380481225e-05
-3.6774197623933e-05
-2.16861008790111e-05
-1.77051187798845e-05
-9.32564333434313e-07
-3.10019465371195e-05
-4.42288676361031e-05
-3.70648930150884e-05
-3.10371046011858e-05
-4.11978559774447e-05
-2.15302317341273e-05
-1.49201403757568e-05
-2.15790469984114e-05
-3.27085356922392e-05
-2.33476535992866e-05
-1.45271127862863e-06
3.67747361805822e-06
-1.01962734850601e-05
-8.80721302423367e-07
-2.23861328621598e-05
-1.37162600244172e-05
-1.58278438633885e-05
-2.55883763323393e-05
-2.07439404718674e-05
-3.8681608753569e-05
-3.04726981755005e-05
-3.1893821113998e-05
-2.4008941772508e-05
-5.45403256333078e-06
-2.60001646313893e-05
-1.31717317026261e-05
-2.36895355138962e-05
-3.18924541169007e-05
-2.78172857357617e-05
-3.42535652491371e-05
-1.98282217055869e-05
-1.46112581812418e-06
-8.23620209932932e-06
-3.1466988697165e-05
-1.81355350191323e-05
-4.5501201547264e-06
-4.02131199419608e-07
-2.50901935641442e-05
-1.94169868415079e-05
-2.0576382513786e-05
-1.51943096964521e-05
4.36450191945479e-06
-2.39507602325086e-05
-2.31057153780622e-05
-1.79135522839938e-05
-3.17214287602663e-05
-3.6500600993097e-05
-2.58047896474579e-05
-1.29120102585128e-05
-1.1025700885109e-05
-1.23011839764312e-05
-1.71853247345298e-05
-7.95968748030317e-06
-2.9619861437401e-06
-3.24328150979653e-05
3.89873980964647e-06
-1.93916437970793e-05
-3.54778131631674e-05
-2.04731052379065e-05
-3.04816948062391e-05
-2.78951837120597e-05
-3.41907018742394e-05
-2.88174712629421e-05
-9.24262109916524e-06
-2.50910074224221e-05
-1.35538593427883e-05
-2.34573220590513e-05
-3.02237164471766e-05
-7.37819845853796e-06
-2.28872849973574e-05
-1.45130458148814e-05
-9.66060482520039e-06
-2.17365427662405e-05
-3.04856416094793e-05
2.28626991227802e-07
-2.95540354196338e-05
-2.23954792990307e-05
-2.86450357034532e-05
-1.44895889639763e-05
-1.66509904908712e-05
5.73648583793375e-07
-3.38231919520859e-05
-2.8452808608864e-05
-2.19834260994462e-05
-9.89330142847227e-06
-4.11922965137425e-05
-9.60996588207959e-06
-1.74698978639109e-05
-3.20519920850798e-05
-3.87216003430223e-05
-2.78965214302552e-05
2.55300305969468e-06
-1.60047711093697e-05
-4.27615791556429e-05
-3.21229011038705e-05
-2.05534311680819e-05
-2.14211260102443e-05
-1.31682111975495e-05
-1.8498135962816e-05
-4.54344436705042e-05
-1.68354860131384e-05
-1.97767563552252e-05
-1.6737804845489e-05
-2.92451977239123e-05
-2.25442235919803e-05
-2.15740232814648e-05
4.01509348889118e-07
-3.60377751247567e-05
-3.26636573012769e-05
-1.46615914757512e-05
-8.19849988918393e-06
-2.54802492131693e-05
-1.12129271415365e-05
-3.90116889284594e-05
-3.25427509761466e-05
-1.12308451505502e-05
-1.16215517839268e-05
-2.73601786583242e-05
-1.47990030636699e-05
-9.54829480831184e-06
-3.7030548066096e-05
-1.34450505308949e-05
4.85699311905187e-06
-2.9798128020836e-05
-2.87419748719576e-05
-2.59564863794983e-05
-1.76837128850979e-05
-9.88136172759693e-06
-9.8804704623013e-06
-2.16752813143796e-05
-2.0627455887675e-05
-2.66043450219025e-05
-2.43906556618807e-05
-3.48752672971876e-05
-1.82427200631549e-05
-1.78540544232546e-05
-3.18776899480587e-05
-2.28823296875518e-05
-2.29024351221513e-05
-2.57870661415621e-05
-3.721886464833e-05
-9.45944359047466e-06
-1.92937878248343e-05
-2.25197307092073e-05
-1.47939955593517e-05
-4.63483451249894e-06
-2.9089095448263e-05
-1.88204778260436e-05
-3.13140910432922e-05
-3.43536016644625e-05
-1.32663825576684e-05
-4.27028794569784e-05
-1.62686641442683e-05
-1.66329216109759e-05
-4.07685319803302e-05
-2.25680862748764e-05
-2.1976490815038e-05
-2.7624542142756e-05
-2.70904605485641e-05
-3.8317155861169e-05
3.09725488117302e-06
-1.37195932421812e-05
-1.67718618628889e-05
-2.91330381256144e-05
-1.64640895770392e-05
-2.78009844783774e-05
-2.66937780144418e-05
-2.12668921055967e-05
-2.94632045503297e-05
-3.44762583975685e-05
-1.66260864098985e-06
-7.65273181902976e-06
-1.62065824375677e-05
-2.69096514736033e-05
-2.22700790762138e-05
-1.27426434238004e-05
-2.91640071951057e-05
1.2149315434759e-05
-1.52225082084146e-05
-4.62578940960754e-06
-1.97878512347786e-05
-3.26520004937678e-05
-2.22872774038401e-05
-2.95281617019411e-05
-1.50785012230881e-05
-2.21732212613522e-05
-9.63561671278053e-06
-2.14309778376372e-05
-3.13263141852965e-05
-3.49541746477166e-05
-3.09189182271818e-05
-3.71400366529134e-05
-2.72534603000503e-06
-4.70249744032715e-05
-1.46854564734e-06
-4.56945766409771e-06
-3.21406832017427e-05
-6.76940501702722e-06
-9.64579389974981e-06
-4.92017213242464e-05
-1.6895643858439e-05
1.06682199764199e-05
-3.63951052204584e-05
-3.9406407160907e-05
-2.29131889602516e-05
-3.44080282762439e-05
-1.80821923575073e-05
-2.59002482454124e-05
-4.63979239046365e-05
-2.27980567510047e-05
-2.96454145860723e-05
-1.44373042142571e-05
-1.89290344735175e-05
-2.82956282299797e-05
-3.23874421675272e-05
-1.63394313436168e-05
-2.02814537988185e-05
-2.15915271329167e-05
-2.32331298359388e-05
-6.57532493474975e-06
-3.70344029504601e-05
-2.10362270635824e-05
-2.54401125335725e-05
-2.61156596452217e-05
-2.80650023425976e-05
-2.41470515217901e-05
-3.56383244117827e-06
-1.67451223581581e-05
-5.72888444599039e-06
-1.74616417758494e-05
-3.03865526160727e-05
-2.64409801184881e-05
-6.88222961241977e-06
-3.09852061550339e-05
-2.06707623751618e-05
-2.96930774151698e-05
-1.18220909417977e-05
-1.5280437681701e-05
-3.08221332316401e-05
-2.71521325909262e-05
-1.4315870002536e-05
-1.25185731914694e-05
-6.1552071428239e-06
-8.66137476634684e-06
-1.9046166282894e-05
-3.71002546982549e-05
-5.08990464799966e-05
-1.14625615955752e-05
-5.16967211643614e-05
-3.44502363682303e-05
2.8138171370596e-06
-4.06961674805227e-05
-2.2491298957645e-05
-5.07154963504027e-06
-8.50732910999902e-06
-2.40327940369798e-05
-3.9340573553524e-06
-1.30059528414047e-06
-3.46834313995032e-05
-2.06417688479096e-05
-1.64669663790667e-05
-2.99050859519988e-05
-1.30575030738924e-05
-1.16175322506398e-05
-3.47779187389018e-05
-3.08543086517148e-05
-1.85006093269766e-05
-1.29687532041593e-05
-3.83235280237582e-05
-3.90875685969257e-05
-3.05029347342058e-05
-2.45984309627052e-05
-1.6795247894401e-05
-1.53897792719164e-05
-2.77816865533898e-05
-2.07297290175508e-05
-2.99318066397193e-05
1.35897373968548e-05
-1.93702257672968e-05
-4.16303849167377e-05
-1.59959579263542e-05
-1.80314786040802e-05
6.11681557980659e-06
-2.38080348333237e-05
-1.52612953695301e-05
-9.08631509161511e-06
-1.58785311596913e-05
-3.89854626727205e-05
-3.29692317884325e-05
-1.50416045337161e-05
-1.41647080782867e-05
-1.70663903041751e-05
-2.9182343851463e-05
-2.23511793488844e-05
-5.82792984865454e-07
-9.63523087264155e-06
-3.4608912347729e-05
-3.68874996555254e-05
-1.52611884012872e-05
-3.27719915890732e-05
-3.46967716961236e-05
-1.03449655112232e-05
-1.33832253489994e-06
-3.05019707467154e-05
-1.96980577182505e-05
-2.59600372296228e-05
-1.22305538798989e-05
-2.18474061585741e-05
-2.78669648152409e-05
-3.19836444664887e-05
-2.72991978579798e-05
-2.46158676810545e-05
-2.04398967954413e-05
-2.1283194674872e-05
-2.69891489886647e-05
-3.25968756866706e-05
-3.24940937331294e-05
-1.43470637403878e-05
3.02850317873747e-06
-2.06995225647368e-05
-2.22786723762104e-05
-3.11392007085498e-05
-1.25460285981549e-05
2.02722027659343e-07
-3.9978869493725e-06
-4.79841465261956e-05
-1.41655779552411e-05
-2.45678791545494e-05
-1.88120964193637e-06
-6.94905114304552e-06
-5.14407746983411e-06
-1.33065276654837e-05
-1.25135989642182e-05
-2.85138928335417e-05
-4.55821882241817e-05
-2.46958284913696e-05
-2.14992912252837e-05
-8.7594336564578e-07
-3.18219957077567e-05
-1.24728728482178e-05
-3.19051806507322e-05
-3.5594494343258e-05
-3.08116679481803e-05
-1.03896754039089e-05
-7.61346113022761e-06
-1.25710314296755e-06
-1.71179892585195e-05
-2.24514721386378e-05
-1.49072664197419e-05
-1.74502851425002e-05
-7.68079716825307e-06
8.92848757418075e-07
-1.59749490498299e-05
-2.94919807249664e-05
-3.09824971180029e-05
-2.55510481183369e-06
-2.1835426472951e-05
-1.27773184028294e-05
-2.43370116906059e-05
-1.4489083151472e-05
-6.36486546872348e-06
-2.02669146103187e-05
-1.32240350934292e-05
-1.7008945676593e-05
-3.05555521651936e-05
-2.79975755338616e-05
-1.94751846092969e-05
2.83509413557222e-06
-3.48038834261674e-05
-4.47988511977876e-05
-1.61110168771035e-05
-3.66253243108267e-05
-3.01127696747088e-05
-2.33218028023593e-05
-1.79904574532072e-05
-1.02801788315361e-05
-2.04061403344204e-05
-1.18529768349098e-05
-1.9097807436916e-05
-4.4691222101121e-06
-1.51878424987647e-05
-2.04029003223826e-05
-3.02266311239919e-05
-8.67763299044689e-06
-1.76520713802962e-05
-2.26835961621459e-05
-3.24744633387671e-05
-3.63406253273877e-05
-1.21493857242228e-05
-2.57293650255449e-05
-2.06232759473392e-05
-1.0546257817705e-05
-2.67830418938151e-05
-1.26853934428624e-05
-5.09686804813045e-05
-2.62452446232071e-05
-9.69278659062157e-06
-1.65882251010902e-05
-2.64040292156152e-05
-3.84479039056342e-05
-2.3005776696771e-05
-1.78492146303154e-05
-1.73066707440307e-05
-2.41565192718221e-05
-2.47360249598582e-05
-2.75600935733418e-05
-2.13134667827491e-05
-2.25648539392488e-05
-3.44321557221065e-05
-1.07888091021433e-05
-2.49751507957367e-05
-3.02611977553681e-05
-4.80854565726305e-06
-2.53533689022945e-05
-2.37735510798627e-05
-1.56269789916382e-05
9.47388643688859e-07
-2.2530201095954e-05
3.69885379016446e-08
-1.65582814744133e-05
-1.67450910981685e-05
-3.28739026629338e-05
-1.40793327705336e-05
-6.03204135519345e-05
-2.23908164206724e-05
-2.99113391341364e-05
-1.21662783651216e-05
1.63051172358778e-06
-3.06539377931702e-05
-2.74754960059249e-05
-3.10543892302278e-05
2.94222265314624e-06
-1.80481165446078e-05
-1.87492375615617e-05
-2.99709614454795e-05
-9.94325216979577e-06
-2.94928925465167e-05
-1.84640504570264e-05
-2.71082984440769e-05
-2.07718260325858e-05
-1.39341858585644e-05
-2.17454974606982e-05
1.08920572258577e-06
-3.14659299062791e-05
-5.41064938477453e-06
-1.06310952745699e-05
-2.78048525695821e-05
-6.36370710179435e-06
-1.40720060655793e-05
-4.62269829357854e-05
-3.82111776994381e-05
-3.44252386456734e-05
-2.7855398201194e-05
-3.10045578382542e-05
-4.81115440870876e-05
-8.68812052988833e-06
-2.8415112863985e-05
-1.24448352347464e-05
-1.96668840524223e-05
-2.17991145752939e-05
-2.78596854701365e-05
-2.70923849877402e-05
-5.91806153154535e-06
-1.4225413972846e-05
-9.08205324871225e-06
-3.4855847107849e-05
-2.12992879797064e-05
-3.38110810375284e-05
-3.82165515113436e-05
-3.57044459865094e-05
-1.12100416357472e-05
-1.88587595245187e-05
-1.44234766476453e-06
-1.83357249725066e-05
-5.5290736406092e-05
-2.27010472161244e-05
-3.25696123882363e-05
-3.07041158886816e-05
-3.36625637863098e-05
-3.48471586901042e-05
-2.75965902029603e-05
-2.90001566125937e-05
-2.33836473119756e-05
-3.24908387096921e-05
-3.53514270403808e-05
-3.62752531478363e-05
-2.22687052452477e-05
-2.45192408980055e-05
-3.25198662178194e-05
-1.14027798076473e-05
-1.77683575828511e-05
-3.36757812949238e-05
-8.21867385503668e-06
-1.94910982989584e-05
-6.37702578458026e-06
-2.25078701515147e-05
-4.50945046467101e-06
-2.7864486331441e-05
-1.69567931240851e-05
-1.95164652243409e-05
-1.66722304743588e-05
-2.53222783378064e-05
-1.73080831181349e-05
-2.28789005431861e-05
-1.43470153661336e-05
-2.80883799200808e-05
-1.65791985056311e-05
-2.70660936642252e-05
-1.55785994612946e-05
-1.75685490894267e-05
-1.21659412808986e-05
-1.22334896324957e-05
-7.39161715711139e-06
2.88128017629258e-06
-2.62654103079697e-05
-3.26765204468698e-05
-7.49158643869269e-06
-9.84777534946839e-06
-2.28599334275058e-05
-8.05381351262968e-06
-4.19635825182734e-05
-9.90821295831173e-06
-2.09274270198393e-05
-4.01335691852692e-05
-1.82229171641584e-05
-2.6116545606652e-05
-3.98205733661881e-05
-3.60918423969426e-05
-2.2222564525469e-05
-2.09586437463261e-05
-3.5646036828633e-05
-1.97889731349933e-05
-3.54781112908809e-05
-3.73622537217586e-05
-1.55177011380112e-05
-1.78245129473522e-05
-3.25262466282216e-05
-2.98071017658895e-05
-2.94146627868934e-05
-2.72458806112436e-05
-2.2493224190347e-05
-3.16035739349069e-05
-7.74150961035918e-06
-4.25431710995809e-05
2.83602239344403e-06
-2.93614516357616e-05
-2.93428332066559e-05
-3.75219260251897e-05
-3.01745562729259e-05
-2.06323196117649e-05
-1.11314119804369e-05
-3.40341816041573e-05
-4.13080171284234e-05
-1.84756882780723e-05
-2.25635753988976e-05
-4.05110005622874e-05
-3.01311836016524e-05
-1.86973750201295e-05
-1.64513773139132e-05
-4.08558543571731e-06
3.87651998687789e-06
-5.16040063637358e-05
-2.13643679744956e-05
-2.86902935192747e-05
-4.16857978348704e-05
-1.94012720856545e-05
-3.74806207552316e-05
-2.2726624518482e-05
7.32924556717316e-06
-2.25694275065579e-05
-1.48912581095302e-05
-2.55700116427034e-05
-2.40619435884281e-05
-2.49160641292366e-05
-9.82201022993365e-06
-1.11502552027454e-05
-1.3684234298621e-05
-2.9030836265286e-05
-1.47526450449316e-05
-4.00815958350864e-05
-1.69006721768326e-05
-1.10773683629531e-05
-2.56277517997754e-05
-2.55208531337541e-06
-2.22959011093546e-05
-1.20068107518351e-05
-3.5112599624053e-05
-1.74354496989875e-05
-2.78080798911257e-05
-1.02335925820337e-05
-1.80199629975587e-05
-3.06132909154218e-05
-2.25298565586855e-05
-1.65961848385453e-05
-3.44308784921799e-05
6.15906501057814e-06
-2.83439416161545e-06
-1.39475593900102e-05
-1.39401333221729e-05
-2.97613581987365e-05
-1.68698998713145e-05
-4.5558119801686e-05
1.5234131206097e-05
-4.48967583788492e-05
-1.93235097133546e-05
-3.09668510641964e-05
-1.10279936988051e-05
-1.6613957273129e-05
-2.70459499445125e-05
-1.85431268204394e-05
-2.35746309152229e-05
-1.27994038070286e-05
-3.02252232945574e-05
-7.90187503248872e-06
-6.36644735563041e-06
-1.893128872761e-05
-1.00839414027428e-05
-4.99842040233424e-05
-1.38022284276301e-05
-2.07574697694792e-06
-8.47097394141897e-06
-3.14749236646277e-06
1.69781422752263e-06
-3.79142749317373e-05
-2.79782306717549e-05
-3.0595572350224e-05
-2.8269472070498e-05
-1.27738545057154e-05
-1.70950759504136e-05
-1.96262256623416e-05
-2.63857662591544e-05
-3.20094332093357e-05
-2.24840187269906e-05
-2.32026527952063e-05
-3.14469694155584e-05
-1.45625138771063e-05
-1.9937875046474e-05
-1.89415973941279e-05
-1.90996763065652e-05
-2.37419571156084e-05
-3.09267793285229e-05
-3.01551012447802e-05
-2.80499686554585e-05
-2.72812305934486e-05
-3.76593529603785e-05
-2.35854194037443e-05
-2.37923340909006e-05
-3.53731847573244e-05
-1.53208757424441e-05
-1.20404485154807e-05
-2.07555565979779e-05
-4.56852093667008e-05
-1.57231463743051e-06
-1.20928069303185e-05
-2.03062519417108e-05
-2.24176490382733e-05
-2.84658931212599e-05
-3.45727255821999e-05
-2.0070960479781e-05
-3.37534000241889e-05
-1.1007669796265e-05
-2.75465365848909e-05
-2.54228549263049e-06
3.27971926151841e-06
-1.84445589877928e-05
-1.35798232590938e-05
-2.69858750781305e-05
-2.43395480856294e-05
-3.0319147671329e-05
-3.13894484029086e-05
-2.44908830727111e-05
-2.46651414737998e-05
-1.11248510384457e-05
-9.47114795426617e-06
-4.45823453441678e-05
-1.60112250760632e-05
-1.15736268786212e-05
-2.08602065015721e-05
-2.33931979508153e-05
-2.42984130401412e-05
-1.09198993657271e-05
-1.85806722418818e-05
-1.67493963840327e-05
-8.41446246302323e-06
-1.69133017024874e-05
-2.17494569800092e-05
-7.89838653087496e-06
-3.77151845507508e-05
-8.98861411404749e-06
-3.87154087365906e-05
2.90458955161526e-07
-1.61198102304123e-05
5.08534056457343e-06
-1.50659225904232e-05
-5.03672349502949e-05
-1.59135346444326e-05
-2.44363307733181e-05
-3.42871837603238e-06
-1.89247662697546e-05
-8.15910718149794e-06
-1.67519839303748e-05
-4.47670057122478e-06
-1.45650075913388e-05
-2.4638856929122e-05
-1.63141559389651e-05
-3.93933748181291e-05
-1.432396539066e-05
-3.50519070624663e-05
-5.05945069109898e-05
-4.60646668097013e-05
-2.37869889585559e-05
-1.76944338263092e-05
-1.53740542162698e-05
-2.05529508552206e-05
-2.93094095190643e-05
-3.08874848834797e-05
-4.41865929882145e-05
-2.71587647481865e-05
-1.60783992828666e-05
-2.20247363429235e-05
-4.41210934689213e-05
-4.32702471409607e-06
1.21608372515171e-05
-8.7485342146589e-07
-4.09054777032331e-05
-1.95764845095639e-05
-2.92163596685334e-05
8.23695883056244e-06
-3.10024039613159e-05
-2.3200536494788e-05
-2.17372259778775e-06
-5.12828906436241e-06
-2.48561447693344e-05
-1.62637897411897e-05
-1.83614959096659e-05
-1.1051919066746e-05
-2.39447601454024e-06
-1.39438267024693e-05
-1.27291487955838e-05
-1.6355881392505e-05
-1.54281620243699e-05
-4.17592766233202e-06
-1.30341805679797e-05
4.1010292676502e-06
-2.43411882147244e-05
-5.59098988532032e-06
-5.05086505006107e-06
-4.4514966810412e-06
-1.6984317287758e-05
-2.16522765982955e-05
1.18428561130999e-05
-1.71762929029357e-05
-3.48313085091143e-05
-1.97418469608504e-05
-1.9172453592646e-06
-6.17754558747462e-06
-2.49948764052714e-07
-1.49687413255187e-05
-3.62219817484178e-05
3.43365512757662e-06
-3.5500701626425e-05
-1.01265892245964e-05
-3.42324820462846e-05
-3.20672521703147e-05
-2.09216256653794e-05
-2.10811443258574e-05
-1.60298074269792e-06
-4.14780440608312e-05
-1.4576402565776e-05
-2.67910792248754e-05
-2.06732134652866e-05
-2.33009282461384e-05
-2.99803008855236e-05
-1.31068848281876e-05
-1.17403143145113e-05
-7.81820608811002e-06
-4.20236851963108e-05
-4.00301891964372e-05
-8.69138364345608e-06
-1.45692704034756e-05
-3.71055402173831e-05
-9.087926059619e-06
-3.98959333548504e-05
-3.4659306942631e-05
-2.96265567406111e-05
-1.36217258121414e-05
-4.46415946751839e-05
-1.79426157482927e-05
-2.19923430946411e-05
-1.82657138465066e-05
-5.04927330845436e-06
-1.82262927155844e-05
-3.11550557996092e-05
-1.28222108973596e-05
-1.18577329442866e-05
-3.33922118162355e-05
-1.59520766349291e-05
-2.47254784988859e-05
-4.20798353281029e-05
-2.01656690040384e-05
-3.9161148285362e-05
-3.40227478224639e-05
-3.41418205580347e-05
-2.87886353193168e-05
-1.83631427204303e-05
-2.33091930809823e-05
-1.71947052507951e-05
-1.00171915636178e-05
-1.45790156971244e-05
-5.96583741338963e-06
-1.36112777713399e-05
-1.22523556758383e-05
-3.429580817116e-05
-2.35642985107318e-05
-1.92726301131278e-05
-2.95967478720155e-05
-2.67794861903616e-05
-2.65454150306326e-05
-1.72846533104139e-05
-2.3037325417191e-06
-1.40549730746341e-05
-2.5128766817321e-05
-1.55521519426256e-05
-9.15265374602203e-06
-2.40985977582143e-05
-3.53097704470963e-05
-1.74830916181515e-05
-2.7306109589744e-05
-3.4011417835169e-05
-8.31272066641085e-06
-2.96720715746493e-05
-3.36062137221446e-05
-2.02351893268287e-05
-3.55438470111347e-05
4.61825034406677e-06
-1.11413720794465e-05
-4.24114594144729e-06
-1.22755001081495e-05
-1.9952473773517e-05
-4.24745843342744e-05
-1.79818390799462e-05
-1.92993766602841e-05
-1.02103267945923e-05
-3.75357016140529e-05
-4.39215675096154e-05
-1.60352955888199e-05
-4.02826536761834e-05
-3.62163631601321e-05
-1.43696545647333e-05
-4.37600198693093e-06
-1.49947705791136e-05
-8.14515778072232e-06
-3.53052574747336e-05
-1.2378473145707e-05
-4.35204291484789e-05
-4.29777139131313e-05
-1.32571099423968e-05
7.72190407646168e-06
-5.26846403896006e-06
-2.99591108007944e-05
-2.93593494136219e-05
-1.46872348920347e-05
-3.21288071126947e-05
-3.98745147096332e-05
-1.10558730748491e-05
-1.85833038100927e-05
-1.30777520455151e-05
-3.03911491892721e-05
-1.86804303294225e-06
-8.92553670090698e-06
-1.05753285062556e-05
-1.19719030752666e-05
-1.2756715442403e-05
-1.72008959090636e-05
-4.33053205677441e-05
-1.6690037085642e-05
-2.61706442872235e-05
-3.50969818896475e-05
-3.42066828707606e-05
-5.08947753971363e-06
-4.0984839386723e-05
-3.13496286226092e-05
-1.94541653633734e-05
-1.2701613835762e-05
-2.44143434163673e-05
-2.54610281739595e-05
-2.5966250450353e-05
-9.91906477000067e-06
-1.50425497745266e-05
-6.60872792636994e-06
-2.51040590235264e-05
-1.23908135728327e-05
-2.04949581842479e-05
-2.4451346363315e-05
-2.93699714863899e-05
-3.64470422029286e-06
-4.32174921725285e-05
-2.93260506407764e-05
-4.08771287664839e-05
-1.48999490840806e-05
-1.66509913205191e-05
-2.55543438838011e-05
-2.98199288784307e-05
-3.96468244321043e-05
-2.52763073064711e-05
-2.46476609943498e-05
9.84233277139314e-06
-1.24330848723988e-05
-2.28234503198681e-05
-2.93228357293641e-06
-2.9759769972242e-06
-1.36118212995075e-05
-2.28825776217548e-05
-2.76669094925426e-05
-3.83726499683026e-05
-2.92351954966221e-05
-2.27977724522159e-05
-1.2149418663777e-05
-2.99091247560354e-05
-1.64172658988773e-05
-2.25029971382325e-05
-2.23792756086715e-06
-2.05954304736707e-05
-4.01834123341755e-05
4.75927376977548e-06
-4.18868456629684e-05
-2.03739213958302e-05
-2.60870828280892e-06
-3.84481400836335e-05
-8.47737758568236e-06
-3.71983942374562e-05
-2.87058039043079e-05
-3.0463110074347e-05
-2.93101383950233e-05
-3.09755774528599e-05
-3.64316612416835e-05
-2.62911639589139e-05
-3.13178702534283e-05
-1.87271761567807e-05
-4.04024701507095e-05
-1.72403397957018e-05
-1.53540674931815e-05
-3.93249441452842e-05
-2.26903918649434e-05
-1.36009329973012e-05
-1.19807936525268e-05
-1.08278801194196e-05
-1.54808148112072e-05
-1.43196312185195e-05
-1.97733699203512e-05
-4.42320964249569e-05
-3.34570212173894e-05
-1.97801667484538e-05
-2.42853539654189e-05
-3.64258918028601e-06
-2.16523361821665e-05
4.3348578731057e-06
-2.93030319546742e-06
-3.21185767883043e-05
-3.10020811079216e-05
-1.3247516994483e-05
-2.22863741283402e-05
-1.9093823159547e-05
-2.57994524394273e-05
-3.25181080431541e-05
-8.470593699787e-06
-1.21646735249529e-05
-1.81635007342135e-05
-2.2858570183153e-05
-2.52173852671613e-05
-2.53248036807531e-05
-1.73985258943562e-05
-3.87729833656761e-05
-2.91927789283465e-05
-3.1774584040176e-05
-3.70354805124341e-05
-1.5697451848202e-05
-2.15280567938601e-05
-2.63517821104421e-05
-5.89891321940182e-06
-1.36231364543835e-05
-1.45919266276109e-05
-2.15938899353562e-05
-3.60043870650559e-05
-2.78596523872252e-05
-8.46645994777223e-06
-1.20370477534457e-06
-1.96876037179975e-05
-2.80354411825608e-05
-3.09579993496936e-05
-1.34968885923118e-05
-2.69721156106173e-05
-2.88038314589157e-05
-1.26875720908276e-05
-1.26377450581388e-05
-1.54887618466222e-05
-4.09922710450074e-05
-8.95691106751526e-06
-2.29635463912239e-05
-2.49324477829462e-05
-2.65660340800349e-05
-1.74923597765079e-05
-2.78003050587837e-05
-2.84767166713075e-05
-2.75162714682761e-05
-2.20590574763488e-05
-1.73169595703333e-05
-1.1329542877384e-05
-1.62916862170498e-05
-2.86022270704643e-05
-3.76666296827436e-05
-2.91671785955674e-05
-1.19380960081569e-05
-1.23558765913145e-05
-1.37910980611057e-05
-2.20477373789446e-05
-1.83204840723265e-05
-1.79050941406056e-06
-3.05162014113331e-05
-1.57621891805806e-05
-1.71792801857231e-05
-9.4079716626349e-06
-1.88351082627651e-05
-1.05764950093699e-05
-2.68908944297805e-05
-6.03342828222798e-06
-8.29329440143319e-06
-2.22140618524706e-05
-1.41842472592622e-05
-1.76466622598418e-06
-2.50637206267791e-05
-2.04903564873839e-05
-1.95858965717628e-05
-5.72487627323845e-05
-4.49175371851161e-05
-2.25283092432579e-05
-3.8998930481494e-05
-6.81778799742532e-06
-6.27480879705398e-06
-2.3412193276189e-05
-2.15166524048499e-05
-1.52724015148581e-05
-3.51018327361628e-05
-1.3129645090095e-05
-1.02422570439731e-05
-3.01145171666762e-05
-3.02484743393563e-05
-2.46029428937136e-05
-2.16885397402173e-05
-8.53644237280051e-06
-1.8253488084943e-05
-2.42818636771789e-05
-1.28578250339567e-05
-7.35439708525715e-06
-1.19087941723763e-05
-2.39522386391489e-05
-9.6614298518222e-06
-3.06686716770756e-05
-2.02487087148423e-05
-3.32138938968234e-05
-2.95803699587628e-05
-3.29845636213027e-05
-2.43271222237962e-05
-7.87795234556194e-06
-1.03304176056985e-05
-5.8282439508708e-06
-1.99891372680354e-05
-2.40031121368709e-05
-1.23822318504913e-05
-2.58308430086197e-05
-2.03596566864326e-07
1.84431300043456e-06
-1.33455071689832e-05
-2.15848878033787e-06
-3.80811289755329e-05
-7.16195699485633e-06
-2.92927496449776e-05
-2.60302769574623e-05
-2.25628088233138e-05
-2.8896527319156e-05
-2.66504558626954e-05
-1.81892964916769e-05
-2.90050187125342e-05
-1.9122273202333e-05
-4.50003729969616e-05
-1.73299940336138e-05
-3.19648266697718e-05
-2.49260868032104e-05
-5.41144047390139e-06
-1.53255799698309e-05
-2.3630537519955e-05
-3.15650162398059e-05
-1.76625031646195e-05
-1.98117297641463e-05
-4.28626238774112e-05
-1.70846757661956e-05
-3.10443689176183e-05
-1.80342910969609e-05
-2.49498404061954e-05
-3.30474975135314e-05
-3.80468683556249e-05
-2.73427095169157e-05
-4.54100182980326e-05
-2.422143906041e-05
-1.53534950992591e-05
-2.59137566454729e-05
6.89151317125175e-06
-2.15724484713891e-05
-1.93873660715402e-05
-1.38400594150769e-05
-2.85993073043105e-05
-2.37480552498592e-05
-1.13244643008832e-05
-1.98891274583202e-05
-3.91559617080425e-05
-2.94750198317892e-05
-2.01793902828801e-05
1.3015489168959e-05
-2.86298797390842e-05
-2.34882704196031e-05
-1.98452393757308e-05
-1.77804175124033e-05
-2.664364707284e-05
-2.96786061364013e-05
-3.46779076082706e-06
-1.79784587774279e-05
-2.1851389018295e-05
-2.50631314032287e-05
-2.16688059157298e-05
-3.87341067568025e-05
4.66815376027754e-06
-2.79097075314446e-05
7.69829120562168e-06
-2.14701279226265e-05
-8.82629711317275e-06
-9.84989280498998e-06
-1.85069646576407e-05
-3.82212013317349e-05
-1.29428518906017e-05
-1.07801609763136e-05
-1.75896109656348e-05
-2.65111878971979e-05
6.13270406436201e-06
-1.34367411675911e-06
-4.16235830771344e-05
-2.15485252559277e-05
-1.77147996774012e-05
1.79790972839219e-05
-3.47422888872282e-05
-2.09612238126797e-05
-4.30272149663586e-05
-7.57347961426911e-06
-1.23651293624158e-05
-3.16573948655887e-06
4.2843604452076e-06
-3.12271231257663e-05
-3.36840767437322e-05
-1.67977747140252e-05
-3.79620917641874e-05
-3.47086751362562e-05
-2.18432145789053e-05
-1.11594092306581e-06
-2.15806018748979e-05
-2.22105978255391e-05
-6.62154690169592e-06
-5.50363158844161e-06
-1.57847457615641e-05
-2.73603235675523e-05
-1.20697627078362e-05
-9.68833310969508e-06
-1.90371503017574e-05
-1.35271434238476e-05
-2.77569768025449e-05
-3.10652321004073e-05
-1.15609308040187e-05
-2.72273328345404e-05
-6.48394771545231e-06
-7.91799128020616e-06
-2.67682397007855e-05
-3.53902822978523e-05
-3.55854985275536e-05
-1.48635570312669e-05
-1.03621960103255e-05
-1.24189307825702e-05
-1.52295678330429e-05
-3.67865131820914e-05
-3.66016229478377e-05
-2.70995634655795e-05
-4.00890797162989e-05
-8.66588821291293e-06
-1.9216513037518e-05
-3.16204457432102e-05
-2.74638902850998e-05
-4.14506018176588e-05
-1.70579840791362e-05
-3.82252165165511e-05
-3.02250759642512e-05
-4.32344903300706e-06
-2.46639992643173e-05
-3.40888775449843e-05
-1.02794410420359e-05
-1.72623230683014e-05
-2.31293104606119e-05
-3.55141597269359e-05
-3.60737675811552e-05
-3.09565036595649e-05
-3.39282377201517e-05
-1.45250428811442e-05
-2.56157298425752e-05
-1.80316394040075e-05
-4.08792790085097e-06
-2.15025245618702e-05
-3.53821182746517e-05
-3.23291790659413e-05
-2.61983463050187e-05
-2.96933194080521e-05
-9.20731935684506e-06
-6.82533160573522e-07
-2.20902515702766e-06
-3.00770140819509e-05
-2.45071818114909e-05
-1.03331831128381e-05
3.68448127564035e-06
-3.82762071580643e-05
1.44279823946009e-05
-1.41891608294556e-05
-3.83728146748803e-05
-2.46605664787613e-05
-4.74489920090257e-06
-1.62875864714475e-05
-1.47907526408446e-05
-3.32839070839362e-05
-6.34517633249857e-06
-1.58881100895377e-05
-1.53576077917084e-05
-3.33668630567485e-05
-1.59655731705937e-05
-1.59263285518224e-05
-2.98998870493654e-05
-3.70418934500182e-05
-1.7417725597203e-05
-3.06933859001902e-05
-7.11882348447776e-06
-4.12474698637088e-05
-4.62337754307668e-05
-1.98965429128059e-05
-4.05584774139781e-05
-1.63855272318924e-05
-3.68463014598037e-05
-4.83821720349191e-06
-1.73787685371338e-05
-1.5481133373378e-05
-3.52793638387555e-05
-6.22339499353049e-06
-2.19444793033504e-05
-1.04674905160194e-05
-2.16680360669684e-06
-6.98270832831456e-06
-3.81303695410907e-05
-7.77302873571226e-06
-2.30588567804084e-05
-3.76938765426825e-05
-3.09651159798545e-05
-1.36052915404423e-05
-3.43270020967903e-05
-4.65230634174023e-05
-1.97089184639477e-05
-4.41558014232392e-05
-3.90369102197428e-05
-1.63181403030319e-05
-2.96572799277825e-06
-1.65740422239177e-05
-3.01252515194387e-05
-2.58218629817447e-05
1.02691264789714e-05
-2.94170300216283e-05
-1.89059194843699e-05
-3.43643200513934e-05
-2.4826269434338e-06
-4.02729930474401e-05
-1.41827434080652e-05
-1.20353647089935e-05
-3.61544058701688e-06
-4.11099166950603e-05
-9.95994848119931e-06
-2.73366047269704e-05
-1.72880450816134e-05
-2.01237652089566e-05
-3.64454158887124e-05
-3.34322035794881e-05
-1.5730851323136e-06
-3.60675306804105e-05
-1.94851488493031e-05
-3.30583583539862e-05
-2.05611616639335e-05
-1.15595802195763e-05
-1.43791997379607e-05
-1.40945383914098e-05
-2.09447375914984e-05
-2.26215073776523e-05
-2.11636470564333e-05
-1.39427894534177e-05
-1.04330983880819e-05
-3.70950804655017e-05
-8.89526433039048e-06
-1.11590590732548e-05
-2.49756775566647e-05
-2.51427147162915e-05
-1.62036733526741e-05
-6.24052725978305e-06
-2.40750929607817e-05
-1.00972738978604e-05
-3.65708158147483e-05
-3.76664919532377e-05
-1.26683436508419e-05
-1.90244805285593e-05
-1.72265091726297e-05
-2.99037427022401e-05
-1.70047259515276e-05
-1.52114792163839e-05
-1.10772204795014e-05
-3.30221247170078e-05
-1.7215594333851e-05
-3.44313733994874e-05
2.76494379638209e-06
-3.77024800529368e-05
-2.77849283406801e-05
-2.55612400059419e-05
-2.66300792487371e-05
-1.53677487092275e-05
-4.04987995708231e-05
-4.49344252826348e-05
-8.18184368952126e-06
-2.87163492857182e-05
-1.39214113127052e-05
-2.93816576101844e-05
-1.35793344190033e-05
-1.73432407161513e-05
-2.35276115853523e-05
-4.00554620111928e-05
-9.02109996359976e-06
-2.30183459896409e-05
-1.51399841726038e-05
-2.82593043452972e-05
-1.985807150705e-05
-1.00713181567973e-05
-3.98225065986757e-05
-2.6432516460793e-05
-3.41798091820899e-05
-1.98384564544569e-05
-2.113223964897e-05
-2.25043273943156e-05
-3.57303039528876e-05
-2.85802950764168e-05
-6.81896144425339e-06
-8.13218818273368e-06
-9.70144254168417e-07
-1.4115696156137e-05
-2.48160368055121e-06
-2.80179697920242e-05
-1.89018683185464e-05
-6.69671490254354e-07
-2.74902396631606e-05
-1.59889142339347e-05
-9.61749214678574e-06
-2.89934287206291e-05
-2.95439059690532e-05
1.73037422366099e-05
-1.84554020431571e-05
2.95858107748443e-06
-5.61914344990589e-06
1.54032511255222e-07
-1.47634844345628e-05
-3.15730191069935e-05
-2.25377117755505e-05
-1.96569867687111e-05
-2.92083464221052e-05
-1.93076959036625e-05
-1.60070653346354e-05
-1.84359972785783e-05
-1.9025179271585e-05
-1.46381581586683e-05
-2.07083651589986e-05
-2.37124437304655e-05
-2.81878834606458e-05
-3.77814823853061e-05
-1.7841575784168e-05
-3.45205964753628e-05
-1.7251764066488e-05
-1.46297555881319e-05
-1.96578721564175e-05
-1.12216596710321e-05
-2.23833841304294e-05
-1.93033094909706e-05
-1.64755405511254e-05
-4.15727412750145e-05
-9.49238384651785e-06
-2.07017948945276e-05
-1.98546954127875e-05
-3.96927712020895e-05
-1.01691881990627e-05
-3.30737937593667e-05
-1.70463745270433e-05
-3.86779019114707e-05
-8.09747957046564e-06
-3.20251526680872e-05
3.92178667830124e-06
-9.44207561899665e-06
-2.09759372073521e-05
-2.66236044500737e-05
-2.09143248494704e-05
-2.38171086137017e-05
-4.50815336867895e-05
-4.72386783824334e-05
-3.55991950528768e-05
-2.41679379140351e-05
-4.49918682147912e-06
-2.11711845672956e-05
-2.89763172816627e-05
-3.42957022111347e-05
-2.18554945300056e-05
-1.64823940016879e-05
-3.70551829083516e-05
-2.34235205437599e-05
-2.52908613638671e-05
-4.4465553872694e-05
-2.34538893564443e-05
-2.96087959001307e-05
-2.66979039610987e-06
-2.53176514776275e-05
-1.56930291416776e-05
-2.51969854947516e-05
-2.15196198947467e-05
-2.28142490293712e-05
-3.03158944593606e-05
-1.81909121729193e-05
-1.25272286182112e-05
-3.78136213244008e-05
-3.77080771124194e-05
-2.36698883982734e-05
-3.10440190066522e-05
-6.77005476870989e-06
-1.88954116638826e-05
-2.25984330639068e-05
-1.79885170410025e-05
-3.42603437226893e-05
-4.05546396863355e-05
-4.48996206442054e-05
-2.54410469389331e-06
-3.45879460707693e-05
-5.09389658315213e-06
-1.41807148186142e-05
-3.63688322926945e-05
-1.88370329445309e-05
-2.47517708125635e-05
-9.07967498667837e-06
-3.56439020587745e-05
-2.55963099093472e-05
-1.69260969709186e-06
-1.73892473331787e-05
-2.22883246027705e-05
-3.38452785940069e-05
-4.22877963729651e-05
-2.45841199084721e-05
-1.1231204960174e-05
-2.57385672819928e-05
-2.2329070840568e-05
2.36423311617462e-06
-2.21428806600487e-05
-2.60503067724369e-05
-3.38430565177603e-06
-2.18151671428119e-05
-2.96283163611215e-05
-2.31653007691608e-05
-4.71356199739514e-06
-2.19024579474441e-05
-1.02567754498637e-05
-2.32006657554403e-05
-1.8088619144486e-05
-8.03684250364852e-06
-9.21930565033234e-06
-2.3520065062751e-05
-1.31505913209364e-05
-1.54013471726628e-05
1.8227972484697e-06
-2.23394427629487e-05
-2.32072961268877e-05
-2.35893952276196e-05
-2.29276292174009e-05
-3.25431060675172e-05
-4.34858068793374e-06
-2.11500081816351e-05
-1.65381197324592e-05
-1.56550220867629e-05
-2.32325538824031e-05
-2.37376410070363e-05
-1.13468817930442e-05
3.85742364326421e-06
-5.54058842620008e-05
-1.48812225362199e-05
-2.39095993549833e-05
-5.9781859759497e-05
-1.90895294440925e-05
-1.24086999823179e-05
-5.37163214560687e-05
-1.21943378048119e-05
-3.22130201499743e-05
-8.67193718838019e-06
-2.40171648433538e-05
-2.75595291488285e-05
-1.99201414077222e-05
-1.17352514717214e-05
-1.93069134474917e-05
-1.60252691192693e-05
-2.97853851902898e-05
-2.82298606390102e-05
-3.89213968275437e-05
-2.84026122284834e-05
-1.23211270955374e-05
-2.91102381538854e-05
-1.63803642502117e-05
-3.60272466761564e-05
-2.81271801587286e-05
-1.21058420064762e-05
-2.92920310887727e-05
-5.28709173183408e-06
-3.36784608653904e-05
-3.26755779810599e-05
1.57114446735912e-05
-3.9374534490868e-05
-4.32189718945205e-05
-1.38157903635405e-05
-4.63918896270236e-05
-2.22403637522809e-05
-2.33113225595077e-05
-4.10335768807147e-05
-3.12114251133857e-05
-6.20922404486214e-06
-2.58278043598523e-05
-1.14635902533234e-05
-2.69219558156762e-05
-2.4791917270061e-06
-2.5501097033462e-05
-1.7726950912658e-05
8.13763550049188e-06
-3.2871444823093e-05
-3.15550175381643e-05
8.43056758717337e-06
-1.1450770222702e-05
-3.26098731156194e-05
-2.11775540342282e-05
-2.522388951879e-05
2.87790489748916e-06
-3.68486171305948e-05
-9.14271417320807e-06
-1.74726348067522e-05
-1.54123969904476e-05
-1.9169606557523e-05
-2.04775508116794e-05
-1.34486455410593e-05
-1.64669726889371e-05
-1.87644510690769e-05
-2.56427048365721e-06
-6.38131727943288e-06
-8.15858555943988e-06
-2.76181936827699e-05
-3.15190689398091e-05
-2.80751703231259e-05
-2.54363764841196e-05
-3.14123836578534e-05
-1.66329816774826e-05
-1.78189388376093e-05
-2.41502942061815e-05
1.0979369368114e-06
-3.26587698639387e-05
-2.3763618196263e-05
-2.57746726485918e-05
-3.78385772149571e-05
-1.66849640775156e-05
-3.25672000257866e-05
-1.70453076924907e-05
-7.01390480402988e-06
-1.66431573228004e-05
-1.46787431557085e-05
-2.11622674478626e-05
5.82101864679225e-06
-4.01408364088256e-05
-2.21392616354512e-05
-2.41299074096848e-05
-2.6160560719898e-05
-2.37645564752822e-05
-1.44330353106954e-05
-2.77840163236933e-05
-2.48111204848014e-05
-1.64725017105497e-05
-1.09818339641337e-05
-2.72789297367723e-05
-1.55872604192922e-05
-3.10547403612737e-05
-2.4811003775931e-05
-7.13945726557716e-06
-2.77165307360684e-05
-1.38449721741527e-05
-2.22042165705396e-05
-3.15785997466173e-05
-3.64998588504808e-05
-1.87638965788376e-05
9.35076570109925e-07
-1.35138050883167e-05
-1.38863871883891e-05
-3.44067426880056e-05
-2.32721021201301e-05
-1.57958275157342e-05
-4.8956886524222e-06
-1.79099410030569e-05
-2.12280386999331e-05
-1.81970344590293e-05
-9.76613906274733e-06
-2.92082745847411e-05
-1.76402514596075e-05
-1.69946234635831e-05
-2.92782627666869e-05
-2.91896476977814e-05
-2.9626305235393e-05
-2.52363495694869e-05
-1.5587083161435e-05
-1.50417229176453e-05
-2.1252937887291e-05
-2.08908731112517e-05
-1.6299171286099e-05
-1.28508991699103e-05
-2.9396408303522e-05
2.57806463023829e-06
-5.94295576278082e-06
-1.82463104075519e-05
-3.4749538397095e-05
-1.59712082040646e-05
2.88891577879433e-06
-1.95259103238257e-05
-1.27896233350043e-05
-3.39915527353e-05
-2.48253838640251e-05
-8.50881439158418e-06
-1.62516303691033e-05
-1.34679629965172e-05
-2.33268883078702e-05
-2.11607878757683e-05
-1.78188050994648e-05
-9.2933712823996e-06
-8.24498944616364e-06
-3.08825427377177e-05
-1.88364392784429e-05
3.22424931382564e-06
-1.70969949501716e-05
-1.09364023370056e-05
-2.1768994301095e-05
-1.0605805131697e-05
-2.88976144369722e-05
-3.04788636767871e-05
3.22631935022028e-06
-1.62064346991413e-05
-1.45647390415072e-05
-3.52772787956553e-05
-1.9878734772792e-05
-2.29550282407649e-05
-1.93079102974953e-05
-3.51027664249401e-05
-2.12123243554519e-05
-5.14672337501649e-05
-2.30103431324661e-05
-1.23748330545697e-05
-7.6662104973571e-06
-2.81230300361341e-05
-1.56224558921829e-05
-1.86080572493831e-05
-2.3658257571828e-05
-2.32027893589321e-05
-2.61107605904024e-05
1.1654797528817e-06
-3.18352343083887e-05
-3.27382972170344e-05
-3.6246033080144e-05
-3.36790718056696e-05
-1.11516701615939e-05
-1.74338217189154e-05
-2.23345578956849e-05
-8.17639368879341e-06
-8.10372456593696e-06
-2.96575591328417e-05
-3.02495721669816e-05
-3.6674794197864e-05
-2.65861673270182e-05
-4.58602795666441e-06
-1.68398075722939e-05
-4.04834709268679e-05
-3.32676920152599e-05
-3.94884667109513e-05
-4.07588859739569e-05
-2.58999497740197e-05
-2.83382952045581e-05
-1.20342938087124e-06
-1.69304955652073e-05
-9.40712483666211e-06
-3.20433048580011e-06
-1.08351525066916e-06
-2.52668392295476e-05
-4.62510096241533e-05
-2.52988100078859e-05
-1.24567991980398e-05
-2.90924194707782e-05
-2.70129955831836e-05
-3.53216369212094e-05
-1.49462283714983e-05
-1.87685759217108e-05
-2.87560831183054e-05
-8.20964753941693e-06
-2.01289971515591e-05
-2.12353114542951e-05
-1.63266193704141e-05
-2.37464157736393e-05
-3.44397949604313e-05
-3.09954348938739e-07
-6.9769747908947e-06
-2.91866637686133e-05
-3.66672807064109e-05
-3.40050159062538e-05
-1.68575800981609e-05
-8.79707277104294e-06
-2.51341172055623e-05
-1.64007898710041e-05
-2.45309855996911e-05
-1.55599178380043e-07
-1.35819794087803e-05
-2.89183808713271e-05
-3.24961469855526e-05
-1.85914284228613e-06
-2.09798237848381e-05
-2.20812104201582e-05
-4.99908344315438e-06
-1.60224147601635e-05
-2.93489201275024e-05
-2.47859051766322e-05
-8.50330055763581e-06
-1.72819712429924e-05
-8.57096964678011e-06
-4.25932952681215e-05
-1.08145824394824e-05
-5.9698108342841e-06
1.24666045323845e-05
-2.53979557732531e-05
-3.36383133117068e-05
-3.32313049822033e-05
-1.02363144909331e-05
-3.81186114890855e-05
-3.23049114888967e-05
-4.12121249009251e-05
-3.0912104605161e-05
-7.89408206393747e-06
-8.25047469558739e-06
-3.3523278213838e-05
-2.20891444701256e-05
-2.31138106993402e-05
-1.0252508684604e-05
-2.19392569594582e-05
-9.5340622530465e-06
-3.01545862846161e-07
-3.14641373158386e-05
-3.19406262644802e-05
-1.87778409364193e-05
-2.49765755093819e-05
-1.87299171913628e-05
-1.61802278948244e-05
-1.84752474871115e-05
-1.96070261437509e-05
-3.97720765690362e-05
5.27407473879363e-06
-2.51733360615304e-05
-1.23622836980494e-05
-1.87121615757539e-05
-1.59023729834764e-05
-1.18130394785413e-05
-2.00226496120731e-05
-8.19391645321515e-06
-2.51995501081908e-05
-2.21440893705311e-05
-1.85286327053135e-05
-1.52745755441315e-05
-2.24462608103889e-05
-4.11893464636182e-05
-2.73659329107121e-06
-1.27972984634429e-05
5.81827009885981e-07
-1.55417935898637e-05
-1.11638825464488e-05
-2.12885674176944e-05
-2.06110300987827e-05
-2.89231052057025e-05
-1.15810722517232e-05
-2.38086841833222e-05
-2.35635071325539e-05
-1.34592376798484e-05
-3.66654950784895e-05
-7.12621020735585e-06
-3.00865020306704e-05
-2.79606332112512e-05
-1.84932697010748e-05
-1.35829713257003e-05
-5.37875016773381e-06
-2.67779564213866e-05
-2.66542118325106e-05
-2.72736812614051e-05
-2.95848567077509e-05
-2.20928016948346e-05
-2.55134712439716e-05
5.2366769899458e-06
-2.66045195933115e-05
-1.7144681555703e-05
-2.9682400395978e-05
-3.12889504872476e-05
-3.45281256440217e-05
-3.20555859658157e-05
-1.33414818767754e-05
-8.95395579716764e-06
-8.86564129419475e-06
-3.45756978111605e-05
-1.21470622046494e-05
-1.27048893697167e-05
-7.25442716258248e-06
-2.86764100706663e-05
-1.80871312823415e-05
-3.50348037145079e-05
-2.17247989900769e-05
-1.17805956843688e-05
-2.26853033299496e-05
-2.34291651563445e-05
-1.21768487560169e-05
-3.37315249329044e-05
-3.26017366619149e-05
-3.43542375122128e-05
-3.37524096826469e-05
-1.4110781851826e-05
-2.4764600086831e-05
-2.61926695996414e-05
-2.91192139829391e-05
-2.63979769346883e-05
-3.4503986439929e-05
-1.97915463818726e-05
-1.34714826036691e-05
-1.6319050196177e-05
6.49835448170439e-07
-1.27917720376381e-05
-1.96361982040517e-05
-8.69008094027688e-06
-1.2136931212202e-05
-2.91626627538645e-05
-3.82634405272636e-05
-2.1591449221729e-05
-4.24633196665286e-05
-4.99812812550968e-05
-3.09407090263257e-05
-1.12060250736076e-05
-3.36165369061767e-05
-3.68459803984726e-05
-1.78519195813476e-05
-2.36749311264669e-05
-4.03921762750877e-05
-2.06886466541462e-05
-1.81761500826478e-05
-2.08114057934618e-05
-2.21423436654457e-05
-1.53148014358549e-05
-2.11421966954149e-05
-8.23319238625123e-06
-2.44294260848163e-06
5.42838083343271e-06
-3.9975418164745e-05
-3.51950718088395e-05
-6.970400879977e-06
-2.41963796938414e-05
-2.12030973435216e-05
-1.64838656945269e-05
-2.88506440541409e-05
-1.03531204663277e-06
-1.25871048393209e-05
-3.0931319888548e-05
-4.10627941295619e-05
-3.85426095538579e-05
-1.48919320809777e-05
-1.63711260501279e-05
-3.01597553426688e-05
-1.218950910275e-05
-2.81503902345579e-05
-9.11271657215955e-06
-3.33163214774929e-05
-2.9512458335747e-05
-3.14596764100594e-05
-2.91239868641911e-05
-1.79040058910353e-05
8.08361305534888e-06
-2.19292082854249e-05
-2.2325886928441e-05
-3.21857804020385e-05
-1.81872841029713e-05
-1.67596066521297e-05
-2.92484293049618e-05
-5.94377524645006e-06
-4.003692891469e-05
-4.57090955209701e-05
-2.26735181949108e-05
-5.21981123786302e-05
-3.40025070025181e-05
-2.32857237094358e-05
-2.78764722411991e-05
-2.30521616336131e-05
-1.93057685318757e-05
-4.10278408771872e-05
-3.94343872963998e-05
-2.71087264844863e-05
-1.95631094331283e-05
-1.57612645415401e-05
-1.93398989329237e-05
-1.864612651398e-05
-3.19282332990865e-05
-3.39252392229365e-05
8.13893721291902e-06
-2.38074561566777e-05
-2.31872901485029e-05
-2.62091682758594e-05
-4.03230332700665e-05
-1.28154977245236e-05
-6.65081185140619e-07
-3.18941841080675e-05
-1.52823021904894e-05
-1.58680159600656e-05
-7.26346722640952e-06
-1.56960988592119e-05
-2.03110166508741e-05
-1.04623832837095e-05
-2.08908616091429e-05
-2.8427108688864e-08
-1.18607082964923e-05
-1.28714450926251e-05
-1.08656510815405e-05
-2.58972058948179e-05
-1.26974312564578e-05
-8.14137747680039e-07
-1.62267543221763e-05
-1.65100972818036e-05
-9.64617777071946e-06
8.79104780341183e-06
-2.48176107308445e-05
-4.55026491268745e-06
-3.21803303575802e-05
-2.48191506693884e-05
-2.63173976185828e-05
-1.93807801607609e-05
-3.65599282467768e-05
-9.86146970603665e-06
-3.4545987305612e-05
-2.88947580290729e-05
-8.63011216474082e-06
-1.83436114875309e-05
-7.78083947493195e-06
-3.61411827815939e-05
-1.33061675488071e-05
-2.18721580787779e-05
-1.62787902984953e-05
-1.69355476467922e-05
-2.36680920310391e-05
-3.05660630173936e-05
-2.46300291218487e-05
-2.25535334003573e-05
-2.03613042860983e-05
-4.24358942646154e-06
-1.90437567958222e-05
-1.52651563562441e-05
-1.40778940681802e-05
-7.82092316515519e-06
-3.14092833110587e-05
-1.5385555599546e-05
-1.00496915750896e-06
-1.69221581507692e-05
-2.42472792553412e-05
-1.75445786439582e-05
-2.62851463882216e-05
-2.45576568958405e-05
-2.83507530316323e-05
-1.42840418262913e-05
-1.21879215895167e-05
-2.25580284085876e-05
-2.97089691469603e-05
2.49328404862003e-06
-1.66687858482889e-05
-4.75726554684674e-05
-1.16247534725912e-05
-1.76878733238958e-05
-1.12600236137689e-05
-2.35029574563511e-05
-1.19806981409226e-05
-1.97164704341541e-05
-3.33634346253447e-05
-2.50447522458143e-05
-2.14148977571201e-05
-3.10008429883308e-06
-1.98659017521715e-05
-1.02899424645559e-05
-3.4546958496843e-05
-1.48307205157734e-05
-3.14714030908732e-05
-9.03730151644664e-06
-2.69403796621381e-05
-1.25066645352374e-05
-1.84865628519565e-07
-3.40365361919462e-05
-1.02389392185519e-05
-1.67476938260566e-05
-5.22357806978448e-05
-2.82782711674194e-05
-1.07533020821104e-05
-2.78107284812058e-05
-2.47658236240713e-05
9.90519047383256e-07
-9.17523049897165e-07
-2.15554109504016e-05
-3.37423771199746e-05
-7.82732972667057e-06
-4.27170281160766e-06
-8.69750469163793e-06
-1.77160300351174e-05
-3.96966460320597e-05
-2.24865048341698e-05
-1.23850443523195e-05
-4.53336858293061e-05
-1.65655109148745e-07
-7.26337486690936e-06
-2.88134360178118e-05
-2.95774262235542e-06
-6.88206854963433e-07
-1.04468809825835e-05
-2.6532128511368e-05
-2.757126704132e-05
-8.35260105572595e-06
-1.0210803524389e-05
-4.05332345227583e-05
-1.98388864044679e-05
-1.05669461509743e-05
-1.73243931244575e-05
-3.07164711203053e-05
8.05904367002835e-07
-1.31945309351175e-05
-1.94830461333939e-05
-2.19042416767573e-07
2.84334717742224e-06
-2.46813501147983e-05
-2.47020037734508e-05
-3.95557604226909e-05
-2.51332555149449e-05
-2.90313062327283e-05
-3.93188214033232e-05
-3.73530742196869e-05
-7.74048339294235e-06
-3.66830587211219e-05
-3.57053890130849e-05
-2.82373953591767e-05
-4.88985947175753e-06
-2.37431830204175e-05
-2.5350610755952e-05
-2.75931945304188e-05
-3.40954749255541e-05
-3.42833783430328e-05
-5.24784933911307e-06
-5.79670616349238e-06
-2.37904656981876e-05
-1.72612937988418e-05
-3.7948630824435e-05
-3.65674449367917e-07
-2.61216208493178e-05
-3.1588539939455e-05
-1.99434756920366e-05
-2.79042492421198e-05
-1.21466757926502e-05
-3.33979208706959e-05
-2.24746401906342e-05
-4.42815732057809e-05
-1.90055320795321e-05
-2.30099368823304e-05
-2.36912676351445e-05
-3.90734616317721e-05
-2.40058084252479e-05
-5.63452520740816e-06
-4.00196623969611e-05
-2.50015905674058e-05
-3.31650346740049e-05
-3.50141267760764e-05
-1.0835143874366e-05
-1.51126461201826e-05
-2.78812004880147e-05
-3.27508732925799e-05
6.79026092354709e-07
-2.30008396294762e-05
-2.81636262876052e-06
-2.70300476046445e-05
-2.7518046056287e-05
-3.64017842014931e-05
-1.88674197400393e-05
-2.22369295628386e-05
-2.96068853848001e-05
-3.52622297229903e-05
-1.77320045041536e-05
-2.32303148913516e-05
-2.03895835367031e-05
-1.1858463764732e-05
-1.44118185169577e-05
-3.76529896458898e-05
-3.67355967552792e-05
-2.73082133880292e-05
-1.68559485502229e-05
-4.81747634761802e-06
-9.21501600755008e-06
-2.29669117746639e-05
-4.85785910742115e-05
-1.28632385083332e-05
-6.33007561694412e-06
-3.11432044198783e-05
-7.86402374507481e-06
-2.23153587516865e-05
-3.77779750274587e-05
-1.65050798522476e-05
-2.00152738260839e-05
-1.48331125548776e-05
-1.7935021335375e-05
-7.56669757343576e-06
-2.05517787783049e-05
-4.90495472224168e-06
-2.41736195748885e-05
-1.95052452545993e-05
-4.52189386005673e-05
-3.75928619953226e-05
-2.4570538248208e-05
-2.70852078180436e-05
-2.76183446330611e-05
-1.47514306335397e-05
-1.08427076536354e-05
-8.9576728838379e-06
-3.57734684710248e-05
-1.38137135867805e-05
-2.684204181676e-05
-2.80842279813796e-05
-1.77388552722519e-05
5.00070148980631e-06
1.73245510167971e-07
-2.95351986617542e-05
-2.97822608692436e-05
-1.87673762350376e-05
-2.81915000082694e-05
-5.40459683488828e-05
-2.15922242923537e-05
-4.12081509295366e-05
-3.6048584285567e-05
-2.98025843763282e-05
-3.42993106230045e-05
-2.28635900061108e-05
-2.19007008712392e-05
-7.41994849085494e-06
-5.5557383125253e-06
-1.03833283437031e-05
-3.01842538305624e-05
-3.32915803024334e-05
-1.47316071809522e-05
-1.66374377674558e-05
-3.41350351126845e-05
-2.64634772676711e-05
-2.91266272302332e-05
-4.9195695513032e-05
-1.62322223554246e-05
-2.15765648174231e-05
-3.96526083822857e-05
-1.7898259082084e-05
-3.03760227991601e-05
-3.06875200526416e-05
-2.66830132848954e-05
1.0318616940369e-05
-2.12716883044796e-05
-2.74324517958766e-05
-1.12912998551809e-05
-1.87015969918517e-05
-8.09413323564998e-06
-1.67898397338733e-05
-7.88505704182299e-06
-2.26873976079166e-05
-2.22747733214857e-06
-1.76184991305512e-05
-2.45066184862882e-05
-2.6070006142026e-05
-3.12383793874176e-06
-3.24901788015414e-05
-1.2325724043174e-05
-1.87060536487169e-05
-2.1606194801243e-05
5.95566160188342e-06
-2.20537672122012e-05
-4.15300178694583e-06
-2.8098249226114e-05
-2.57012172554087e-05
-1.79132805119342e-05
7.3985809969176e-06
-3.6349959929623e-05
-3.06480021271158e-05
-1.18556829160454e-05
-1.80299188089487e-05
-1.93378371179666e-05
-8.98883889546378e-06
-2.44912455273528e-05
-2.9854312148034e-05
-2.19873313979237e-05
-2.15890739224208e-05
-1.42564132710317e-05
-2.16751370757504e-05
-1.06607571323415e-05
-3.52538433036713e-05
-2.14635741539082e-05
-1.44193347057914e-05
-3.19351917812794e-05
-1.88335994777079e-05
-2.2638972067808e-05
-4.20820180296488e-05
-6.94805231959212e-06
-9.60427115053268e-06
6.17119483038567e-06
-1.86686557503825e-05
-1.62574212207021e-05
-4.16261844730768e-05
-2.51787602728768e-05
-1.54200404864457e-05
-3.00162743815337e-05
-2.07992518315474e-05
-1.97330977307391e-05
-9.82713581693748e-06
-2.89370059723602e-05
-1.76119835374724e-05
-2.61814614953896e-05
-1.77339873304716e-05
-1.17613169580218e-05
-1.89150801515955e-05
-1.9542643954346e-05
-9.12520824738227e-06
-2.97795951491361e-05
-1.01903991712898e-05
-5.24940669170204e-06
-7.89646120984756e-06
-2.31448665678831e-05
-1.76374461170087e-05
-2.6498927438438e-05
-2.9153297643092e-05
-6.42596492237893e-06
-8.3330439512768e-06
-2.04359388019196e-05
-3.35442592178256e-06
-2.31439860743427e-05
-3.71248811311523e-05
-2.3688031036477e-05
-3.62588636034886e-05
-3.51754443492759e-05
-3.48831055678063e-05
-9.74855397268345e-06
-2.64681638342872e-05
-3.10056444932662e-05
-2.1656434877763e-05
-2.80626176554615e-05
-3.83343561043381e-05
-1.7452081058201e-05
-3.26454726847152e-05
-3.11951518884134e-05
-2.56667598745972e-05
-1.36893150801444e-06
-3.5089727787716e-05
-1.90879105867397e-05
-7.33735845851286e-06
-2.23105270353527e-05
1.35790221421856e-05
-3.19512369158375e-06
-2.01342501215911e-05
-3.38526284828678e-05
-3.87436447139207e-06
-1.14445906858677e-05
-1.24968476418292e-05
-5.56649672253073e-06
-1.84802714957559e-05
-4.17245519630716e-05
-2.14805253078518e-05
-4.13970837093148e-05
-3.53846106166216e-05
-4.37848928529015e-05
4.25542041654379e-06
-3.66135610305607e-06
-3.36167434484548e-05
-2.58042813617715e-05
-3.36125257513706e-05
-7.76068649577347e-06
-3.09929827319907e-06
-3.07427274802217e-05
-8.57811349658645e-06
-2.11524672752805e-05
-3.73398871500935e-05
-3.1506646965875e-05
-2.24982298880529e-05
-1.86792312548733e-05
-3.46900340938307e-05
-8.98351857550867e-06
-1.73825640078467e-05
-6.00413496947389e-06
-2.4869228827929e-05
-2.29041385086408e-05
-6.59651042402625e-06
-8.97718424702526e-06
-2.14891387101689e-05
-1.48411008856466e-05
-2.17418843550874e-06
-3.00131839970873e-05
-2.6238641437868e-05
-2.80612281649604e-05
-1.27385889547163e-05
-9.24029510176862e-06
-1.31629483582951e-05
9.220463758673e-06
-2.22351009079759e-05
1.22514874354666e-06
5.21800297960131e-06
-1.44967850648734e-05
-7.70888591849869e-06
-1.74416294521562e-05
-1.68207865913926e-05
-2.24011627873659e-05
-3.65618686552804e-05
-7.20623751992392e-08
-6.72139557898645e-06
-1.61310661884529e-05
-1.21727646824533e-05
-3.43359996462059e-05
-2.39531880747909e-05
-9.37222631409615e-06
-5.66303023759097e-05
-1.37676876738605e-05
-7.43470549711571e-06
-5.54783633005071e-06
1.0569577958749e-06
-1.07904466781727e-05
-2.84827998553456e-05
-5.82627367311713e-06
-1.63617712813142e-05
-3.94601755593486e-06
-2.22196522724602e-05
-3.7687997100125e-05
-7.94570756193573e-06
-2.02963450409445e-05
-3.65819656106201e-06
4.86235875002552e-06
-1.91640302263869e-05
1.09483376570569e-05
-1.51356968264172e-05
-1.96992629343953e-05
-2.0180982029202e-05
-3.01860653850165e-05
-2.73344193949698e-05
-2.72588192860269e-05
-1.73527028611767e-05
-1.58505826611918e-05
-2.41299501537268e-05
-2.86748513242598e-05
-3.4227944556881e-05
-3.59637713022228e-05
-2.88822717715071e-06
-1.36526050872997e-05
-7.11218036417867e-06
7.87202320837468e-06
-2.48599491526564e-05
-4.73335208553541e-05
-2.53106473874571e-05
-2.97888611427066e-05
-4.30872164139567e-06
-3.92032365716711e-05
-2.56093803942128e-05
1.80017091372445e-05
-2.64768805576589e-05
-2.06394908200902e-05
-2.30195595074174e-05
-1.52330323190345e-05
-1.81447837075155e-05
-5.34997360703432e-06
-2.61182275212344e-05
-1.75746310838616e-05
-4.27359461595126e-05
-9.77460508747022e-06
-2.92880566201632e-05
-1.10945038852678e-05
-3.64076643710495e-05
4.52717210785568e-09
-3.36493263316278e-05
-1.12574118507697e-05
-4.1210151955737e-05
-1.71987536810466e-05
-5.76602822709701e-05
-2.60446360801361e-05
-7.88348600923701e-06
-1.88932182885828e-05
-3.56213153429925e-05
-2.22831612543647e-05
-2.20888183014113e-05
-9.46454560230909e-06
-1.66734714879348e-05
-2.44312514253582e-05
-2.72499263202839e-05
-3.40262090284965e-05
-1.64627419006167e-05
-2.29940596295103e-05
-1.10627898792304e-05
-3.47803094560449e-05
-2.12689725841826e-05
-1.67595430171084e-05
-2.891013680806e-06
-1.552592261023e-05
-2.20662089987726e-05
-1.86488975516224e-05
-2.96230936295887e-05
-1.66442616668659e-05
-2.1844577784796e-05
-1.04068059973267e-05
-1.72501728450271e-05
-1.03469019300817e-05
-1.28231451825163e-05
-2.63918767292691e-05
-3.48929264035066e-06
-1.37018448419999e-05
-3.20939563372558e-05
-6.44426987008749e-06
-1.03970963660141e-05
-9.26296059480003e-06
-5.70365282082763e-06
-4.93284284181659e-06
-2.31772162699633e-05
-1.61276807412326e-05
-2.54963360909157e-06
-8.69807508816958e-06
-2.76845402228281e-05
-5.07587139324242e-05
5.02230141270239e-06
-2.80152997211761e-05
-1.61671100279909e-05
-3.10885168410919e-05
-1.73311575928341e-05
-1.15118572042523e-05
-2.41263541327184e-05
-1.4473721548069e-05
-2.14247031762199e-05
-6.34506081178371e-06
-2.10000381529033e-05
-4.44784125908407e-05
-4.48407000151917e-05
-2.14867966354402e-05
-1.93430403534601e-05
-1.94499994882723e-05
-2.16199843155031e-05
-2.79604044895695e-05
-8.92006114467454e-07
-3.6735861220277e-05
-4.85058057862469e-05
-2.90010748628479e-05
-2.70735712240199e-05
-3.73141644772446e-05
-2.74806473132443e-05
-2.38841901511575e-05
-1.15532488916478e-05
-1.05155824305676e-05
-5.09750430460649e-07
-2.45816366419082e-05
-1.41306193959772e-05
-1.52930569524633e-05
-8.76768575254598e-06
-2.95089963151721e-05
-1.45392467211091e-05
-9.47689309288329e-06
-7.72791972988892e-06
-2.75882725058657e-05
-2.29775061839627e-05
-1.55371723622947e-05
-2.77575332441104e-05
-2.24764018988449e-05
-1.38445613596293e-05
-1.03404428536177e-05
-8.8186081806874e-06
-1.86328351424725e-05
-2.05471898097793e-05
-2.0064029025077e-05
-3.64134720781596e-05
-3.17697711269571e-05
-1.69717896696036e-05
-1.55782110444864e-05
-3.41352755894592e-05
-2.52460777499597e-05
-4.05492319692825e-05
-2.6711302687803e-05
-1.73905965278654e-05
-2.68425142198455e-05
-9.74957606433786e-06
-2.13356848674305e-05
-3.00011050144188e-05
-2.28196352210597e-05
1.89881705027188e-05
-1.10965492417904e-05
-8.84433640910761e-06
-1.86674762230665e-05
-2.46956926192295e-05
-3.43457187266658e-05
-4.91357577985081e-06
1.98243534232611e-07
-2.69518088223702e-05
-1.85336849086186e-05
-2.34443717402021e-05
-3.61023681894186e-06
-6.9246024399149e-06
-1.08119883892572e-05
-3.55277567408692e-06
-3.20310114224622e-05
-5.13356695141952e-05
-2.83449074178406e-05
-3.26299963342113e-05
-5.66159427018433e-06
-1.35583769324367e-05
-1.65271221457712e-05
-3.4568923587464e-05
-1.75514955776256e-06
-5.41785261873015e-06
-4.67335659630075e-06
-3.70907755376342e-05
-3.85629056325496e-05
-1.80902714366185e-05
-1.70477900504822e-05
-3.31764890963205e-05
-3.28600670728657e-05
-2.13045014052126e-05
-2.26428441567436e-05
-6.87595790973296e-06
-4.02452224690376e-05
-1.90244604993892e-05
-3.26628864136562e-05
-5.841089673752e-06
-3.08653856279383e-05
-1.90708421769324e-05
-2.44251072804323e-05
-1.72127811018557e-05
-4.13485295097263e-05
-2.86222886708693e-05
-1.7245399400804e-05
-1.10669669108824e-05
-1.78548048991004e-06
-8.86367976662369e-06
-2.91345231870625e-05
-1.21461118016734e-05
-1.14367749304624e-05
-2.63903727988758e-05
-1.09698857853073e-05
-2.44749557956114e-05
-3.26471121054171e-05
-9.09274712948742e-06
-1.47891672371941e-05
-1.59779867283384e-05
-5.66710057783206e-06
-1.97495569883106e-05
-8.58595356764726e-06
-1.15878514502325e-06
8.45728129758448e-06
-6.39988813525453e-06
-1.82732306736654e-05
-1.15208230793408e-05
-1.5171297930083e-05
-2.19814269877525e-05
-4.19918735999034e-05
-1.95093987198323e-05
-2.97600940506249e-05
-2.06463837161427e-05
-4.59329973825028e-05
8.96784234117959e-06
6.71485638884117e-06
-1.93225410290884e-05
-3.66500622958635e-05
3.04054257495872e-06
-1.85721926928129e-05
-3.40924165766805e-05
-3.18251838438789e-05
-3.39115888005852e-06
-4.15732286536484e-05
-9.35462416388067e-06
-1.85275673768104e-05
-3.50487841475914e-05
-1.62082175353373e-05
-1.95412406025067e-05
-1.95263491374721e-05
-4.76452089511106e-05
-1.84456107588915e-05
-2.91474852342343e-06
2.05823672900082e-06
-1.67625120201008e-05
-1.72604159797491e-05
-1.70283902797232e-05
-1.38535433315604e-05
-1.85188247799857e-05
-5.93096243574714e-06
-2.54182248583773e-05
-2.38910707890279e-05
-1.11538346811154e-05
-3.11778803186506e-05
-1.02622330191156e-05
2.10832092172054e-06
1.76284555843839e-06
1.04389176170333e-05
-6.65513823879216e-06
-2.78354980460703e-05
-5.65521909905392e-06
-3.02667378147744e-05
-3.92576330524197e-05
-2.45368510116068e-05
-1.67874636020132e-05
-1.2020460735317e-05
-2.06070810641305e-05
-2.63535245799625e-05
-2.94573782756701e-05
-2.70880900376274e-05
-4.6862142684301e-05
-1.85683239913243e-05
9.53318195422338e-07
-3.77327965352427e-05
-1.44195956346076e-05
-2.7022953321168e-05
-4.39017122858459e-05
-2.73600941660886e-05
-2.03275795659205e-05
-3.77218993654849e-05
-3.18360386403689e-05
-2.42384892935881e-05
-4.20604728323223e-08
-3.25898438887269e-05
-1.38057222176208e-05
-3.60035551874399e-05
-2.89496722957198e-05
-3.94428397071312e-05
-2.6563174387678e-05
-1.73286506456245e-05
-2.20810873297896e-05
-1.20412839323235e-05
-7.01908025288312e-06
-1.66980741333308e-05
-1.9827280008647e-05
-3.49817446749683e-05
-2.06625703120545e-05
-3.40213529122579e-05
-1.4326922918891e-05
7.81887977548687e-06
-2.53296019533832e-05
-1.87546354654057e-05
-9.75611903671577e-06
-2.46726295226129e-05
-3.13664938230511e-05
-9.36382930540797e-06
-3.25441553895477e-05
-1.67758811984555e-05
-1.15897528366142e-05
-7.18888684585175e-06
-2.69961371575668e-05
-5.56528585896834e-06
-2.15641898189887e-05
-2.63706849069441e-05
-2.16669543085433e-05
-6.006249216166e-06
-2.07761460687796e-05
-1.45896723701125e-05
4.56355469354367e-06
-2.74865515930689e-05
-4.12705892297235e-05
8.22351592777734e-06
-3.37976007410233e-06
-2.57615575708971e-05
-1.7093530557866e-05
-2.42496381261508e-05
-4.23727428124468e-05
-4.70871698099261e-05
-2.04231540103278e-05
-1.52137644702601e-05
-1.45647948912668e-05
-2.21065455672613e-05
-1.56204233655369e-05
-2.00491212962118e-05
-2.17145489368306e-05
-6.63327454067807e-06
-1.78046719658627e-05
-3.58975560774076e-05
-6.16417974395969e-06
-7.8109283856312e-06
-2.15411718640912e-05
-6.90122701972079e-06
-2.4432674453034e-05
-3.13107863846358e-05
-9.43940450132089e-06
-1.20626745416959e-05
-1.64922938824116e-05
-1.09976601484975e-05
-3.98111531775343e-05
-1.45467506938541e-05
-1.50565943306298e-05
-4.95888310471417e-06
-2.69856244248039e-05
-7.15107652132167e-06
-1.39612518821079e-05
-1.06207854367247e-05
-1.56678599805735e-06
-2.93224653684779e-05
-1.62639805206782e-05
-1.49720353244184e-05
-8.79249587958152e-06
-3.65248361419071e-05
-2.79740629270071e-05
-7.50668680020145e-06
-3.81461278959772e-05
-1.29539999719503e-05
-1.19242540525557e-05
-6.82031482250639e-06
-2.70525166416977e-05
-1.14695072427743e-05
-2.40532121788766e-05
-2.13446684406782e-05
-2.36238667265405e-05
-4.03461730299562e-05
-2.39091806745929e-05
-1.79746570568044e-05
-1.38651365137591e-05
-2.61248943399958e-05
-1.07927067529565e-05
-3.79394577599562e-05
-3.25563781264675e-05
-2.96062304549904e-05
-1.57716701327241e-05
-2.6322494652727e-05
-1.70121015396732e-05
-4.09127852836877e-06
-1.24667275126004e-05
-1.16197373702438e-05
-2.32145092498162e-05
-2.16604574491618e-05
-1.93140922662665e-05
-1.14241879940033e-05
-1.85777852013607e-05
-1.95411509959862e-05
-1.17954157295333e-05
-1.33760716192098e-05
-3.05520045829824e-05
2.71407579902969e-07
-2.31462163582451e-05
-1.87068545698627e-05
-3.08388669856784e-05
-2.20257631250173e-05
-1.93998538834382e-05
3.87117491913027e-07
-3.41973365357614e-05
-3.17537961875049e-05
-3.19316218858147e-05
-1.36664030027806e-05
-2.39269325856549e-05
1.11594646371809e-06
-1.19101214028886e-05
-3.56044916781727e-05
-2.96774637679064e-05
-8.99886300902217e-07
-2.8791709508179e-05
-1.79560519167824e-05
-2.6566181080962e-05
-7.88357624896419e-06
-7.32913332152824e-06
-2.96631238722943e-05
-1.54122694304691e-05
-2.21391565593406e-06
-2.32142348512644e-05
-6.08822828826823e-06
-1.00313034381072e-05
-1.5956986418941e-05
-1.02702575429926e-05
-2.7399117847433e-05
-1.04561703565303e-05
-1.48830357953315e-05
-5.71161924156221e-06
-1.62892050989088e-05
-2.37337768510198e-05
-3.50761986442329e-05
-4.21804658836902e-06
-1.62426678458055e-05
-1.83126371724654e-05
-2.61849118184837e-05
-3.5237031260234e-05
-2.16615888079134e-05
-2.61506847266413e-05
-2.86068164769467e-07
-2.68161446409603e-05
2.80675868316025e-06
-5.46085823380842e-06
5.83639877049321e-07
-2.18697200296117e-05
-6.38994112637321e-06
-4.20433403183377e-06
-1.5757205608367e-05
-2.57353334906838e-05
-4.17843835008389e-05
-2.37944726509934e-05
-2.37709903531824e-05
-3.78609652306505e-05
-1.89715375045014e-05
-2.90852049906347e-05
-2.84920826077689e-05
-2.24087711281387e-05
-3.20010483344002e-05
-1.2356243450307e-05
-1.30840019992484e-05
-1.10095696065441e-05
-2.18222274521275e-06
-3.69924064604333e-05
6.71845756780195e-06
-3.23774198332724e-05
-2.2905323676692e-05
-6.16676467476033e-06
-3.92575590260548e-05
-2.79520454669712e-05
-1.00622102755577e-05
-4.21051988623082e-06
-1.14503951689348e-06
-1.39647611283322e-05
-2.38613820527694e-05
-2.31207568451226e-05
-1.87146827646333e-05
-2.89168467636287e-05
-1.38937761088371e-05
-2.11244621496148e-05
-1.41210024489002e-05
-1.65876359099922e-05
-1.99782749248159e-05
-1.66041037566041e-05
-4.24467281842574e-05
-1.34845467469269e-05
1.41585944945009e-06
-1.02830942508246e-05
-5.3794270871674e-06
-6.22223984775138e-06
-2.63234965037856e-05
-1.25987213468581e-05
-4.07904217547477e-05
-1.57807532707192e-05
-1.2716992569638e-05
9.66477847077348e-06
-2.2973540009846e-05
-1.82472819030071e-05
-3.26987635513335e-05
-2.5879402104481e-05
-1.57263548241285e-05
-2.55173697145488e-05
-1.39099111187087e-05
-2.65259466452337e-05
-2.57109468888714e-06
-1.31232994722101e-05
-3.07495999602695e-05
-1.59657722265746e-05
-2.52070571662681e-05
-2.56777115505307e-05
-1.16963814011776e-05
-1.32829187760853e-05
-1.12491386720586e-05
-2.2152451810757e-05
-1.10382482731811e-05
-1.48857592883105e-05
-2.13307416506224e-05
-2.12627182728245e-05
-1.07616346387472e-05
-2.6479452627365e-05
-6.18446630168455e-06
-1.28774928162716e-05
-2.09676283729268e-05
-1.31406647380221e-05
-3.56393333074928e-06
-3.97320603891808e-05
-1.59706734707342e-05
-7.00993742300015e-06
-2.59922356754514e-05
-3.51517516611718e-05
-2.04735475245752e-05
-3.41566711559105e-05
-2.87052158430291e-05
-3.68316734003613e-05
-2.11734860114365e-05
-1.18314591702821e-05
1.28363182886998e-05
-1.09365593229926e-05
-2.15124534787641e-05
-1.50658767565173e-05
-1.5594886896022e-05
-8.25916793711186e-06
-1.20604800315996e-05
-3.09099219278685e-05
-2.08144593953782e-05
-8.90176658298905e-06
-1.2319191872246e-05
-2.3095637432175e-05
-1.38419366627902e-05
-1.16861374850347e-05
-2.35381009874956e-06
-1.85981734120226e-05
-2.91267657416487e-05
-4.16446930403526e-05
-9.93608028215777e-06
-1.88113406352525e-05
-6.213373827079e-06
-2.46928396351721e-05
-3.77616449101266e-05
-2.707907864668e-05
-1.99318355412624e-05
-2.08706394187968e-05
-2.91546739930354e-05
-1.16153059789499e-05
-1.81527237001974e-05
-2.35323565290652e-05
-1.66307295495129e-05
-3.30649612202154e-05
-2.8023621393313e-05
-2.65812784198082e-05
-1.03205967912315e-05
-2.69172032044468e-05
-6.34077863231629e-06
-5.43698956978168e-06
-4.02456568817782e-05
-1.21124056936411e-06
-5.74988578377211e-06
-1.13993302870776e-05
-1.5412780185397e-05
-1.7355107114033e-05
-3.47514647960301e-05
-1.36284372243078e-05
-2.86453326279676e-05
-2.42850997862673e-05
-1.96234650600658e-05
-1.78817841788079e-05
-1.65525690187993e-05
-2.13787760042649e-05
-2.5722229425826e-05
-1.70799080816027e-05
-3.6713315220462e-05
-1.49255310439929e-05
-8.29617122568326e-06
-5.19321737756873e-06
-2.89918282508162e-05
-4.00128758531548e-05
-2.25725451764004e-05
-2.58922755582765e-05
-1.88600877510257e-05
-3.86158907780661e-06
-1.69495199167392e-05
-1.24527610873566e-05
-3.85387029864909e-05
1.59514939814019e-05
-1.88288028042984e-05
-2.46677383350727e-05
-1.36621200279399e-05
-2.22978590058766e-05
-2.56871044447971e-05
-4.53975298273321e-05
-2.33370632594351e-07
9.03132712623145e-06
-1.89295426483981e-05
-2.12204117190097e-05
-3.13462890825849e-05
-4.26791961707704e-05
-3.02849452591375e-05
-3.19451350551306e-05
-1.98565558151775e-05
2.37550309116008e-06
-2.38100303267677e-05
-2.24443529159903e-05
-2.50999759257149e-05
-3.80363656155413e-05
-3.7826782788205e-05
-2.0146088258715e-05
2.9938355119323e-06
-1.1047312220476e-05
-1.58042195334347e-05
-1.04448168649834e-05
-2.89754855678923e-05
-1.92699785860338e-05
-1.22107986369647e-05
-2.48140937803569e-05
-4.28352228565789e-05
-1.51990146423754e-05
-3.80055249373373e-05
7.01894987480997e-06
-1.29426941973511e-05
-2.37740139882721e-05
-7.2353135737818e-06
-2.8720454729492e-05
-2.12499606453021e-05
-6.1342945015878e-06
-1.39618734200357e-05
-3.46351487029888e-05
-1.05332880395336e-06
-3.43733594255918e-06
-2.60912144360475e-05
-2.5115949769397e-05
-1.9406933583281e-05
-2.71184659255066e-05
-3.48088350892729e-05
-1.69013507136142e-05
-3.76489693448636e-05
-2.63944863325535e-05
-1.77236447808898e-05
-3.66670795384964e-05
-2.85748918995923e-05
-2.98338481502354e-06
-3.6706166260097e-05
-3.42992907563401e-05
-3.04715446978773e-05
-8.43897564732448e-06
-3.13519724852485e-05
5.13042727471924e-08
-2.92384892329404e-05
-2.16376381161234e-05
-1.71880443221499e-05
-1.04507475471358e-05
-1.45531443943452e-05
-3.30134918321223e-05
-1.81915273228376e-05
-3.65546417162869e-05
-1.89425641688351e-05
-3.36729645917472e-05
-3.27734223436214e-05
-1.5149795937289e-05
-1.90719998031034e-05
-3.26010246281385e-05
-2.44135667617098e-05
-2.64151261140748e-05
-3.4692412268073e-05
-2.1741852299482e-05
-2.09483151152888e-05
-1.60034415954075e-05
-1.48537183619523e-05
-2.77286969878467e-05
-3.36596018677959e-05
-5.76069462288651e-06
-3.21294883075548e-05
-1.94336317913346e-05
9.26317473662743e-07
9.58652396602365e-06
-3.01203308678991e-05
-2.11431352224716e-06
-1.40772834718249e-05
-2.42096237985904e-05
-4.03113997654025e-05
-1.12648219209188e-05
-1.77729028600486e-05
-2.66491087630215e-05
-2.42786368434429e-05
-1.94870330631644e-05
-9.98423140135229e-06
-1.27591959688243e-05
-1.32266689873671e-05
-2.08828187764419e-05
4.59475216435934e-06
-6.09153936664238e-06
-1.32629224906347e-05
-1.26405968763759e-05
-1.16292395083525e-05
-6.48481179100217e-06
-5.25035197139355e-06
-8.84233983900634e-06
-2.11543975734479e-05
-3.11194046743722e-05
-3.37868650891635e-05
-3.82170860146806e-05
-2.18865037545432e-05
-3.24211820688306e-05
-3.30313732588578e-05
-3.34428858171181e-05
-5.71839678067748e-06
-2.26126639065731e-05
-1.50426566753337e-05
-3.68063432112707e-06
-2.1355780945391e-05
-1.19660850414717e-05
-3.18611910211256e-05
-2.01071342943351e-05
6.01260982800959e-07
-2.03526493809218e-05
-2.45092257011402e-05
-2.90580678270215e-05
-1.92279747704508e-05
-3.56550227452957e-05
-4.09049992694345e-05
-9.21323392393724e-06
-9.28343008791411e-06
-1.84063506496692e-05
-2.00669693506908e-05
-3.66144951826377e-05
-3.1270209868213e-05
-1.84329590427614e-05
-1.04571204640805e-05
4.08318737026961e-06
-6.30541511361005e-06
-7.74563605838864e-06
-2.96383733809032e-05
-9.48702025035346e-06
-3.47634377972395e-05
-1.3783853664828e-05
-1.46351857117032e-05
-9.03028307143503e-06
-4.71077666745402e-06
-2.03691830679221e-05
-2.58239601976388e-05
-1.95082363499372e-05
-3.14157507125217e-05
-3.31131497137007e-05
-3.34268356316097e-06
-7.16656777944326e-06
-1.28387493562897e-05
-3.436199971283e-05
-1.95462314428615e-05
-1.56310470311354e-05
-1.37225258948785e-05
-2.44090329798152e-05
-8.05998580995886e-06
-3.05988804652326e-05
-1.67909673379277e-05
-3.60331457151635e-05
-5.08594795210809e-06
-1.8933970058402e-05
-2.37952713382526e-05
-2.57853714659302e-05
-1.61695604636712e-05
-2.24346216692964e-05
-3.77535128888882e-05
-4.76913440741249e-05
-2.93370612380584e-05
-2.90190252431928e-05
-2.81712558656382e-05
-4.07716830809327e-05
-2.73641685674449e-05
-1.8663781599245e-05
-3.43181919009126e-05
-1.23879723052376e-05
-2.8465934289405e-05
-1.76335017812751e-05
-1.45736377963776e-05
-1.77061548275111e-05
-1.95821001554107e-05
-1.94158854504082e-05
-2.94355286442247e-05
-2.94014899942961e-05
-2.18967727641548e-05
-1.0174093020247e-05
-1.12895357916935e-05
-4.73139605695511e-05
-3.32578440973676e-05
-2.03524029362499e-05
-1.79008341337561e-05
-4.86955118841093e-05
-1.13634420312581e-05
-2.75399797015066e-05
-1.07653376678951e-05
-3.97395909413478e-05
-1.83824809807691e-05
-2.15667015774532e-05
-5.11496322802003e-05
-2.72137133378804e-05
-2.06552477635997e-05
-1.49872498166378e-05
-9.95631226265473e-06
-9.0464513464057e-06
-1.01412038972849e-05
-1.12230947130418e-05
-2.41085821003255e-05
-3.31963054205673e-05
-3.38995175498205e-05
-3.30372080963575e-05
-2.03550739733358e-05
-1.86245857888255e-05
-1.26939205664674e-05
-9.64179601629001e-06
-2.97660702467212e-05
-1.37231786083844e-05
-2.18220195005224e-05
1.07479877358449e-05
-7.6987570675846e-06
-1.33191275581483e-05
-2.53650799177869e-05
-2.54536415116934e-05
-1.60815183536978e-05
-3.78230976324783e-05
1.95531645310587e-07
-1.97439544324918e-05
-1.90340469597982e-05
-2.58835467563455e-05
-1.43448252939006e-05
-2.47181920538431e-05
-2.17953622563365e-05
5.40734104433631e-06
-2.34140167233156e-05
-2.14295153249453e-05
-2.6458029197548e-05
-4.54561494976462e-05
-1.47523454922672e-05
-5.75014645092807e-06
-1.55364232242483e-05
-3.99951188149201e-05
-4.2991640411408e-05
-2.89039733130062e-05
-2.34026694020993e-05
5.24526768117516e-06
-2.5626729697146e-05
-2.15088443879703e-05
-3.1376753319557e-05
-2.65667251452406e-05
-1.66957378724361e-05
-1.85424502161058e-05
-1.14972210608629e-05
-3.04276693456181e-05
-2.88437685745253e-05
-2.30260398369522e-05
-4.54906319211179e-06
-2.76151001701301e-05
-3.21377572270069e-05
-8.03188753423353e-06
-2.28441404172751e-05
-2.34939136366462e-05
-3.10752989501037e-05
3.13467834830319e-06
-2.6987284512149e-05
-2.76828201301792e-06
-1.36589775369758e-05
4.30503113947212e-06
-3.81600882399004e-05
-7.52056969110203e-06
-2.23244323928686e-05
-3.53270686632874e-05
-2.95655435701221e-05
-2.8841791987667e-05
-1.23885135087629e-05
