# Supplementary material for: Research on computational propagation and identification of mine microseismic signals based on deep learning
Source: PLoS One. 2025 Oct 22;20(10):e0334641. doi: 10.1371/journal.pone.0334641 (PMC12543183; doi:10.1371/journal.pone.0334641)
Supplement: S2 Data — (ZIP) [file pone.0334641.s002.zip › 000100500001856.xlsx_0.txt_24.txt.txt]

-3.23430154370624e-05
-1.20173373589618e-05
-1.40593488856717e-05
-2.54207808777613e-05
-1.89116310698456e-05
-7.18974532285489e-06
-1.74948116866975e-05
-2.56247538314166e-05
-2.88165219531179e-05
-3.32334050834077e-05
-3.5548230999596e-05
-3.05592486044758e-07
-1.82642827555022e-05
-1.06066606688562e-05
-5.2558001590904e-05
-1.54807510160762e-05
-2.23404415337935e-05
-1.4702746895578e-05
-6.90230269966928e-06
-2.63736405685605e-06
-5.36700763468774e-06
6.63751448633107e-06
-4.12128320837235e-05
-2.86705254816166e-05
-9.91407995639083e-06
-2.50940025436273e-05
-1.71261920206845e-05
-1.63874597355186e-05
-2.31225596234313e-05
-4.33729870557223e-06
-1.91807981148893e-05
-1.1142469361193e-05
-2.14979080621064e-05
-3.61199401099689e-05
-1.19612422732462e-05
-1.20780385950559e-05
-1.45173103920675e-05
-3.49006661885918e-05
-2.41153370095885e-05
-2.79629494440611e-05
-9.02907636074103e-06
-2.47131388359327e-05
-2.54006112731622e-05
-1.6965987845714e-05
-2.7943013286569e-05
-9.0771546611306e-06
-2.55799821922013e-05
3.62501774056455e-06
-1.11976413665855e-05
2.39209229905047e-06
-4.99070311640794e-05
-7.48463954646006e-06
-2.32192866089692e-06
-1.38211738832685e-05
-2.26321800634839e-05
-1.05733941969817e-05
-7.05410534289816e-06
-1.42373195735592e-07
-3.83596705967035e-05
-3.963218102326e-05
-2.00707917792283e-05
-1.38593163429007e-05
-2.70658533194541e-05
-3.77344233150035e-05
-8.06163527654567e-06
-2.06266910320889e-05
-4.30361324711213e-05
-3.19565784497965e-05
-3.98779646286181e-05
-2.89775773797197e-05
-1.47369063956165e-05
-9.46905839598347e-06
-8.32510779985071e-06
-1.59007766156754e-05
-1.09739255497689e-05
-2.74506353453022e-05
-3.82581888632726e-05
-1.48214353792059e-05
-1.6886351104638e-05
-4.58888865245108e-06
-3.23886842387878e-06
-2.38082296999444e-05
-3.66897681839685e-05
-5.33749436507182e-06
-9.65787967029211e-06
-1.65288014649842e-05
-5.03232782723621e-06
-8.04065988971659e-06
-3.61097698851197e-05
-1.44902138303746e-05
-2.89748285537725e-05
-2.10084354053667e-05
-2.60648572707065e-05
-3.76011068025416e-05
-1.64256823901857e-05
-1.51061082113221e-05
-3.36124201842607e-05
-7.682342796018e-06
-3.82426076242482e-06
-4.90473242071144e-06
-1.50332696709795e-05
-2.10801651591213e-05
-1.15232082081496e-05
-3.95248747593698e-05
-2.25465130355764e-05
-1.14334239668132e-05
-3.22775786141968e-05
-3.95797318818172e-05
-5.27363170669153e-06
-1.06975746566385e-05
-3.55404100311343e-05
-3.13340136898069e-05
-1.510925690467e-05
-3.40826292937974e-05
-2.20886783195852e-05
-9.19500432539158e-06
-5.50114075581677e-06
3.12230276749221e-06
-1.491340304295e-05
-2.63346366490476e-05
-2.92524721266016e-05
-3.30404513488817e-05
3.01699501108793e-06
-2.00927008346251e-05
-1.56875484148996e-05
-8.39925690710732e-06
-8.96473780970646e-09
-4.94293025501096e-05
-2.4876664040434e-05
-1.28568538331322e-05
-3.4412800556564e-05
-4.05275660672203e-05
-9.9529505024046e-06
-1.55180405314074e-05
-3.01877358844758e-05
-2.27745467810779e-05
-4.68201734187129e-05
-3.2997538391497e-05
-1.89596345919927e-05
-3.42786551070847e-05
-2.76841487752118e-05
-1.06633039606641e-05
-2.27000528142674e-06
-2.29131700851701e-05
-2.06464872153844e-05
-1.53232507740669e-05
-4.04315599811109e-05
-1.86862660948663e-05
-4.67851125187019e-05
-3.36644140312614e-05
-2.62652251577533e-05
-2.21495484191048e-05
-2.71004249749673e-05
-9.17701709499745e-06
-5.77828167751989e-06
-3.2839417293233e-05
-3.24910155539057e-05
-2.21604356855722e-05
-3.83266792843722e-05
-1.27110984147865e-05
-3.1126955368111e-05
-2.7231134478561e-05
3.4382274600521e-06
-2.82951788076922e-05
-4.82416284115615e-05
-1.32444061579597e-05
-5.61304112610897e-06
-4.01368293035915e-05
-3.0877249769869e-05
-8.3687569409123e-06
8.83971320282176e-07
-3.45345993537464e-05
-2.57526442341585e-05
-1.01955018805622e-05
-1.75544745188679e-05
-1.19836405290512e-05
-2.468899203084e-05
-9.33085101552754e-06
-1.59525134845949e-05
-3.70310237481794e-06
-9.22155310666178e-06
-2.0136256018202e-05
-4.32819357352112e-06
-1.10008622029459e-05
-2.41860893970586e-05
1.30615943784606e-06
-1.94428463428856e-05
-2.42874895831908e-05
-1.22591029906621e-05
-3.28300596686193e-06
-9.65165999529086e-06
-1.65116721640966e-05
-1.98938754517748e-05
-1.50076500688791e-05
-9.79451867652238e-06
-5.11944128420717e-06
-3.56225777310435e-06
-3.51390609831018e-05
-9.4053162623328e-06
-2.81041096287484e-05
-1.79958011710635e-05
-4.31196054949044e-05
-4.09775794033311e-05
-3.83626802042822e-05
-1.89520239362064e-05
-1.74182378300081e-05
-2.89695427718941e-07
-2.19173384567717e-05
-1.01214193645642e-05
-1.57708113618969e-05
-1.59197425872492e-05
-1.93431762786981e-05
9.10221135314419e-07
-1.96902702817434e-05
-4.52546244785134e-05
-3.61534745467398e-05
-2.56901670393868e-06
-3.46414930134528e-05
-1.47664962134121e-05
-2.31924109700153e-05
-1.48989847547729e-05
-2.00582131251182e-05
-2.49469751398714e-05
-1.87198361845827e-05
-2.93256285555065e-06
-3.81403338924933e-05
-1.72446113420872e-06
-2.68175763678562e-05
-2.7609296672399e-05
-2.5590104034202e-05
-3.74195798029239e-05
-1.12956818099444e-05
1.57407714272032e-06
-2.25247589488374e-05
-3.97394079553737e-05
-1.76305726423385e-05
-2.84920308503868e-05
-8.5477894645122e-06
-2.35360922975242e-05
-2.83618304847847e-05
-1.3827887735562e-05
-6.66333670581932e-06
-1.96877152750685e-05
-2.37480404722605e-05
-3.30613808906888e-05
-4.10767585598333e-05
-1.63948082431605e-05
-4.31891950650853e-05
-1.72807470782979e-05
-9.46231588736777e-06
-3.19693648076324e-06
4.22989093565714e-06
-3.9235438762768e-05
-2.20467099389173e-05
-1.89974499562893e-05
-1.09139592858553e-05
-3.84976838894743e-05
-3.19217850723699e-05
-3.74644617283818e-05
-1.92227882780599e-05
-2.36078794032041e-05
-1.43768824895365e-05
-1.69100348822729e-05
-1.28760874699378e-05
-7.97155388709393e-08
-3.0081593563786e-05
-3.99569367003988e-05
-1.54771061132792e-05
4.63941935438954e-06
-2.27681156767134e-05
-1.47847032404637e-05
-1.89226203724062e-05
-1.59949147213419e-05
-3.5815701270575e-05
-4.02955263338607e-05
6.71483630753865e-06
-2.51006370891791e-05
-3.22696021970364e-05
-1.31894799028414e-05
-4.37370869174793e-05
-1.40201202830487e-05
-3.68676929575518e-05
-2.48651095816172e-05
2.20825968471557e-06
-2.50096185479497e-05
-7.66498076055249e-06
-9.73373320423141e-06
-2.39542396093181e-05
-3.39961024513952e-05
-7.59963343950025e-06
-2.00432351190849e-05
-1.85425383332694e-05
-2.74419558894354e-05
-9.77946511702294e-06
-1.03125770815228e-05
-2.22043544610892e-05
-2.76203441998713e-05
-3.07848420707114e-05
-2.04772869549474e-05
-3.65331749344762e-05
-2.9455903795825e-05
-1.14460876513076e-05
-2.23268086486305e-05
-2.80864250430607e-05
1.15896516346986e-05
-3.10488113732584e-05
-4.19280620941355e-05
-4.82490747109123e-05
6.35247977809758e-07
-4.64033104606011e-05
-2.97115398063502e-05
-3.89104888886945e-05
-4.36389427520606e-05
-3.08948811950094e-05
-3.20008539148434e-05
-1.58735138606961e-05
-2.24738846152509e-05
-2.07038980127173e-05
-1.57961746096392e-05
-1.67327905459417e-05
-2.47285450239906e-05
-1.52810463043287e-05
-1.67476091164057e-06
-1.44427015860747e-05
6.06120393310176e-06
-4.65353342313355e-05
-4.70218662781762e-06
-3.33954121912677e-05
-3.05408261717217e-05
-4.50878716499938e-05
-2.04995860436499e-05
-9.16492651486424e-06
-2.63133842135734e-05
-1.43054587959078e-05
-2.13270726173463e-05
-3.20973528528266e-05
-3.33773027329328e-05
-1.40351490674117e-05
-2.68604041678422e-05
-5.1207699802642e-05
-3.75304966818334e-05
-1.50461259954632e-06
-1.04515996790591e-05
-3.57841097289472e-05
2.62906112685933e-09
-1.70890049676695e-05
-1.56273277973403e-05
-1.35313230111126e-05
-5.14684161386676e-06
-2.91681803521417e-05
-1.55590350303581e-05
-2.33365625335644e-05
-1.89223725212543e-05
-2.51901645585659e-05
-1.71908257733142e-05
-3.17747408003526e-05
-7.96377197975642e-06
-2.4877495871023e-05
-2.72916660315158e-05
-1.64935389137088e-05
-3.47431375962669e-05
-2.44005734789857e-05
-1.34898606429876e-05
-2.8066334180107e-06
4.88091256062459e-07
-2.92561306797309e-05
-1.31998901329141e-05
-4.72309101293892e-05
-2.80530158357358e-05
-8.32335930816395e-06
-1.49180109432675e-05
-3.50138385019408e-05
-2.03567756025318e-05
-2.44261681965334e-05
-4.46852930491634e-05
-2.30007934411601e-05
-1.65556999406071e-05
-3.91324261827869e-05
-6.1499979186504e-06
-1.6215424095838e-05
-8.53329970259505e-06
-3.53236454155513e-05
-4.56677629831967e-05
-3.55702656157516e-05
-1.57169464957592e-06
-5.85649774014554e-06
-3.50025051247165e-05
-2.40064356282785e-05
-2.73156494850727e-05
-7.02264327897825e-06
-1.35870772474264e-05
-2.18735274119617e-05
-1.72188335167143e-05
-1.83902694936982e-05
7.29709309726971e-07
-2.58259611550394e-05
-2.72005155325242e-06
-2.61245578581499e-05
-1.83020733808556e-05
-1.81434907566722e-05
-2.79204694588839e-05
-2.9067272928833e-05
-3.25036495395901e-05
-1.32604779082023e-05
-2.69593749400075e-05
-2.25158671084564e-05
-9.01286908302114e-06
-4.01906740089445e-05
-2.78176616544906e-05
-2.07131280152134e-05
-2.47176591709558e-05
-2.88789588455337e-05
-3.34535865250833e-05
-2.57928893686126e-05
-1.1119859725898e-05
-5.01014077489468e-06
-2.3197259298774e-05
-6.81588279138933e-06
-4.86849844830848e-06
-1.29942537179989e-06
-2.54296763533734e-05
-3.13629077937488e-06
-2.34631974342972e-05
-2.15771017917189e-05
-2.75521586744206e-05
-2.65741482163958e-05
-2.44466010926585e-05
-2.39122085799352e-05
-2.23957356001519e-05
-1.08716307549748e-05
-2.62514800754564e-05
-1.59240864570545e-05
-1.66624772852466e-05
-3.04614614758421e-05
-1.36874251327399e-05
-4.45342718931472e-05
-3.02164119548266e-05
-2.11522084048488e-05
-2.34610432046797e-06
-2.05639319437397e-05
-3.74537599385638e-05
-2.732298923525e-05
-3.17758897584918e-05
-1.69405725728708e-05
-1.10248014625015e-05
-2.84773098744184e-05
-2.54618193975809e-05
-6.98005432286359e-06
-1.7411196072979e-05
-2.55603622438948e-05
-3.34193961840929e-05
-1.95780551346862e-05
-1.24038824840728e-05
-7.89680216075682e-06
-2.04010370911199e-05
-1.58867345009415e-05
-1.89026213894775e-05
-1.88472924186202e-05
-1.99855411043353e-05
6.90411831854936e-07
-5.24874041176678e-06
-2.19610981021934e-05
-1.39861695115117e-05
-3.2734016182955e-05
-3.03597277288304e-05
-1.67180231523518e-05
-3.65933904082204e-05
-1.46150146494984e-05
-1.98767798736839e-05
-3.1036710266431e-05
-1.45898148749364e-05
-4.13250079473305e-05
-1.42418929470465e-05
-1.82854276718438e-05
-3.07756976451658e-05
-1.67111333926781e-05
-2.49990500654822e-05
3.57256705449345e-06
-2.35336036531731e-05
-7.15564061937435e-06
-3.12086463859028e-07
-9.18555794326085e-06
-4.58575370912957e-05
-3.72387488503632e-06
-4.20137656420631e-05
-3.0451424593051e-05
-1.74022260174045e-05
-1.76964094733461e-05
-1.27508628225751e-05
-7.71745151840875e-06
-2.60478875697288e-05
-1.26339186001974e-05
-2.73344264806496e-05
-3.53257882979171e-06
-1.77187337732823e-05
-2.16368352305621e-05
-1.43454961862899e-05
-1.62065149877841e-05
-1.13039636858046e-05
-1.96619428706096e-05
-2.14343040843738e-05
-3.15380532718064e-05
-3.12295834727933e-05
-1.63872821150184e-05
-1.49325809678787e-05
-5.30971082100594e-06
-1.89829196668116e-05
9.01485603196904e-07
-3.85319109528075e-05
-3.03669240146038e-05
-1.8512721510595e-05
-1.43034789458471e-05
-1.16181023185029e-05
-5.50716709593102e-05
-1.13063706252085e-05
-1.19365580662371e-05
-2.5496502580679e-05
-3.09562433537094e-05
-1.47223948106877e-05
-4.34042766650848e-05
-2.12132993557408e-05
-6.77484735289843e-06
-1.52969939050557e-05
-1.77589784503867e-05
-1.62394703881549e-05
-3.22072137749502e-05
-1.95421574968623e-05
-1.26774540698738e-05
-1.86557859635394e-05
-2.81896722362265e-05
-8.99022715614462e-06
-2.33943014596651e-05
2.77647356208432e-06
-2.98650936757693e-05
-4.92542880296161e-05
1.11608065942218e-05
-3.88727145133818e-05
-2.1020347885871e-05
-2.86734777026381e-05
-1.30129531333258e-05
-6.92823381679331e-06
-2.81713985006159e-05
-2.72352966219914e-05
-2.64757157700136e-05
-3.51585039254121e-05
-1.47683958602294e-05
-2.22665842681565e-05
-8.84749588037659e-06
-1.48909129955835e-05
8.52420895041442e-06
-3.26469258854445e-05
-6.00824282756355e-06
-6.92841111629501e-06
-2.58909181661791e-05
-1.60584322966056e-05
-3.53242007739569e-06
-3.35663975066833e-05
2.57093700607343e-06
-3.5480800651014e-05
-7.07836515164488e-06
-9.34441272910887e-06
-3.66097322503604e-05
-2.41528173649596e-05
-2.05213324404889e-05
-1.54586459943077e-05
-2.75855998247922e-05
-3.04382901615676e-05
-1.30231404557475e-05
-9.90996026792661e-06
-2.21083770100013e-05
-1.96879648018018e-05
-2.6773203591877e-05
-3.07480383650525e-06
-9.0342414731661e-06
7.26174630925273e-06
-8.58848245157076e-06
-8.58999496009436e-06
-2.93945123700543e-05
-1.36732770678291e-05
-2.14426859745817e-05
-1.60382157833414e-05
-2.87413135799355e-05
-2.27609634107547e-05
-4.53825589414259e-07
-3.51790674111783e-05
-1.07155164155654e-06
-1.7514119971963e-05
-1.68232679678538e-05
1.94748880264635e-05
-2.58305887100554e-05
-2.85562227432902e-05
-2.46253287441625e-05
-2.59418872631521e-05
-1.81350832628345e-05
-4.96994655289599e-05
-3.85606581738758e-06
-1.44249389123281e-05
8.21711964736997e-06
-2.22110109283439e-05
-3.90122283509194e-05
-6.13582612353145e-06
-1.60756832728845e-05
1.13648919016055e-06
-1.60107163863784e-05
-2.41992685513433e-05
-1.90668533560038e-05
-7.92542912489983e-06
-2.64933771322243e-05
-2.55406317132385e-05
-2.0357237835017e-05
-2.69067522273468e-05
-1.77501185649742e-05
-5.18024589310049e-06
-1.67156097187553e-05
-2.12528876686806e-05
-4.27754699693654e-05
-1.03749997578664e-05
-7.7991976125832e-06
-2.93731625916742e-05
-4.03620021295041e-05
-3.26935669669538e-05
-3.08747945830482e-05
-3.4163377167784e-05
-2.77923782903951e-05
-2.37906563419506e-05
-2.71055338998212e-05
-7.90466724940312e-06
-2.00299325061878e-05
-1.73037709973121e-05
-1.5856425842304e-05
-3.61684351551762e-05
-1.4525369457364e-05
-1.8009019442731e-05
-1.64628659119424e-05
-3.61640839880159e-06
-2.91830956749716e-05
-1.12580003874042e-05
-9.74223212221181e-06
-2.22356205803681e-05
-3.98060987857899e-05
-2.76607233863393e-05
-3.64985295603768e-05
-3.32685339934331e-05
-2.60210256442068e-05
-2.7705469478809e-05
-1.45892333587846e-05
-2.48915446238054e-05
-1.30530511626473e-05
-2.32440563904191e-05
-3.66856445119279e-05
-6.94506443956329e-06
-2.21475276713248e-05
-1.55554881205727e-05
-1.07637218485906e-05
-4.96546639226348e-06
4.35870705045405e-06
-1.32815548674814e-05
-1.62562807669089e-05
-1.46723962967638e-05
-3.22121048173828e-05
-2.66266585540064e-05
1.4627093952498e-05
-6.56655585396775e-06
4.45879798240417e-06
-3.355827245643e-05
-4.1775799903242e-05
-1.95061280601292e-05
-9.75691759861723e-06
-4.05952841424256e-05
-5.28419606112264e-06
4.82873716835396e-07
-1.12871077728536e-05
-5.56508586980239e-06
-1.8409262025208e-05
-1.01766295271135e-05
-2.20963953067132e-05
-9.60672390553588e-06
-1.2759257286413e-05
-3.58990195558199e-05
-1.7308737643071e-05
-4.01490618163045e-05
-2.35268728930374e-05
-2.24530191246689e-05
-8.98524033576511e-06
-3.47882821613463e-05
-1.92294609895378e-05
-3.08249606476273e-05
1.53737688608204e-05
-8.44176828851937e-06
-1.63724366502147e-05
-2.1246960696625e-05
-1.14633881901964e-05
-2.40191166320438e-05
-1.41266383769258e-05
-1.21179344952966e-05
-2.8374208469558e-05
-1.64486811939261e-05
-2.56943260381973e-05
-2.26908135331612e-05
-2.18883607917935e-05
-2.9437567903106e-05
-2.07539689600212e-05
-2.70305671118913e-05
-3.00865812119653e-05
-3.2706113858701e-05
-2.39511908503859e-05
-3.77437090604956e-05
-1.31491072721771e-05
-2.98623072356556e-05
-2.53777336058219e-05
-2.46560557251372e-05
-1.81049489363314e-05
-2.75747703617524e-05
-9.84531569656001e-06
-1.35266523883164e-05
-3.02686010058342e-05
-1.34560892093844e-05
-3.1750665271622e-05
-1.48373325036978e-05
-5.71396562522313e-06
-1.28542246580068e-05
-8.54326581906554e-06
-3.97277666928881e-05
-1.47004720556239e-05
-2.43660324170164e-05
-1.37926651034366e-05
-4.09762932373399e-05
-1.38256376546353e-05
-3.62544215196853e-05
-2.0248900269825e-05
-1.8625574436507e-06
-1.95851885933405e-05
-1.30377816641047e-05
-3.20107851729077e-05
-5.16124631660255e-06
-3.03952263893712e-05
-3.12611950545467e-05
-2.91307094225479e-05
-3.10596569770074e-06
-2.71820821265375e-05
-1.74885793038271e-05
-2.56208288376471e-05
-4.87744978343141e-07
-3.28228188421099e-05
-1.83713253573837e-05
-4.81898167370628e-06
-5.30137607280141e-06
-2.15734195844396e-05
1.55293090214073e-06
-3.94843005335232e-05
-2.25781288375017e-05
-3.0017007335628e-05
-2.28621134631277e-05
-2.37253013673945e-05
1.43814533009961e-06
-2.42081107654876e-05
-3.18258033134435e-05
-1.15046648455011e-05
-4.2045156134333e-07
-1.74135726156522e-05
-3.59523967073984e-05
-2.92748802249271e-05
-1.32768158352998e-05
-3.39341880467518e-05
-1.80387710875017e-05
-1.96220331502108e-05
-6.48705830012152e-07
-3.26796599389716e-05
-1.8038887476226e-05
-2.91017798987483e-05
-3.94069722000075e-05
-3.03391703966377e-05
-1.72265607279986e-06
-1.0654916720311e-05
-1.77590093207785e-05
-8.81747760480295e-06
-1.29314202232412e-05
-2.30147906389025e-05
-2.79046360600593e-05
-1.54349313918107e-05
-1.28836469284013e-05
-5.09540554735954e-05
-3.7545776382442e-05
-5.90195065401442e-06
-3.95147905902954e-05
-2.53469015784344e-05
-2.4650695161904e-05
-3.38744637591785e-05
8.91168116841649e-06
-1.44524936042511e-05
-3.14446068187852e-05
-1.27611207922204e-05
-2.77541526261465e-05
-2.64235273209636e-05
-2.87192310730569e-05
-1.61967354603244e-05
-3.89606040706086e-05
-3.08817924077122e-05
-1.57321266257557e-05
6.51733111768708e-06
-2.91681846947758e-05
-1.89671224219028e-05
-2.79745125706413e-05
-3.72628002592544e-05
-1.06431251502653e-05
-2.05515999073936e-06
9.63332356974421e-06
-3.95426004938792e-05
-7.61288386748261e-06
-7.94483072569127e-06
-2.35886158821223e-05
-1.2235112563332e-05
-2.07542107325874e-05
-8.48475292180427e-06
-2.31172269850728e-05
-6.68062023512197e-06
-1.96125434792977e-05
-1.71640499131823e-05
-4.5565779372277e-06
-2.72997228264677e-05
1.13066969186043e-05
1.60182832553412e-06
4.19738978184064e-06
-2.37009686210682e-05
-2.18072191446937e-05
-1.80464707894088e-05
-3.60494324404954e-05
-1.02411058782741e-05
-2.58997389266676e-05
-1.56974785152045e-05
-2.46867238337354e-05
-3.67282041161953e-05
-3.72977481044868e-05
-4.69987906995875e-05
-3.94723018899141e-06
-2.69997365373044e-06
-3.0906935169709e-05
-1.22490696562647e-05
-3.44814774920626e-05
-1.71081695571149e-05
-3.70545496532578e-05
6.52258347897677e-07
-2.93244826872972e-05
-1.90249397424796e-05
-2.33748460443578e-05
-2.20706456923458e-05
-4.70040828164099e-06
4.26104779908101e-06
-2.13223435306092e-05
-2.10531649659853e-05
-3.13737279303783e-05
-1.88306780967297e-05
-1.91132162235679e-05
-7.1372874800311e-06
-1.93859468049745e-05
-1.92932033962801e-05
-3.91975199444063e-05
-3.39168211302483e-05
-1.65950716187996e-05
-1.94251533513499e-05
-2.22609998309986e-05
-2.84287996172564e-05
-1.97649160110776e-05
-2.13318614598276e-05
-6.95311059357e-06
-3.16207178247417e-05
-2.04833350594207e-05
-1.35802714973549e-05
-1.58123851167204e-07
3.93851347535088e-06
-2.38256783377849e-05
-3.0018832908704e-05
-1.92332113189507e-05
-1.83668319911124e-05
-3.8512356534991e-06
-2.45620551634785e-05
-2.6746732874079e-05
-1.12516431519108e-05
-2.69892371750036e-05
-3.30026686379175e-05
-1.08232838987065e-05
-1.41061301897508e-05
-1.16911691484272e-05
-5.61288596426105e-05
-2.59657795708172e-05
-1.04997250188581e-05
-1.23403292766292e-05
-6.0062267287227e-06
-2.13094283247099e-05
-3.08301999453653e-05
-9.58500436852191e-06
-2.12087130545358e-05
4.46988759473273e-06
-6.33882698150572e-05
-4.31180777501565e-05
-3.64921122003588e-05
-1.90693713621338e-05
-8.05306310274164e-06
-2.57244256671315e-05
-4.16654985823715e-05
-3.0245193577774e-05
-2.95707369495018e-05
-2.13700261313832e-05
-1.04725233991584e-05
-2.81348953652145e-05
-4.51425399884644e-05
-1.13020518009263e-05
-1.30010890695234e-05
-3.31615714214136e-05
-1.31203111232605e-05
-1.96536553400518e-05
-1.26993922120224e-05
-2.79792989751166e-05
-1.34191620047291e-05
-3.33070773238608e-05
-2.37274842688433e-05
-3.25633008832448e-05
-3.41236948391293e-05
-2.78179202348368e-05
-4.65284648079191e-05
3.39724726030431e-06
-2.23414880190521e-05
-1.15843068727014e-05
-1.80371223229067e-05
-2.00529073644289e-05
-1.38699365336228e-05
-2.94089809276636e-05
-2.57259611394511e-05
-1.83647888679227e-05
-1.50094655539057e-05
-1.91421807850213e-05
-1.07645763583968e-05
-1.5371284577524e-05
1.48614146667937e-06
-1.44748462683379e-05
-8.24524209570133e-06
-2.10378614875664e-05
-3.14482633552809e-05
-1.59502440170627e-05
-2.19640450303224e-05
-1.65135223240295e-05
-1.74760572251386e-05
-3.18868765494262e-05
-4.51131696046586e-06
-1.33514524412158e-05
-9.05914183708538e-06
-2.75339356103159e-05
-6.57479043497108e-06
-1.51587485184268e-05
-1.55476174297959e-05
-3.64447055273665e-07
-1.74722094743402e-05
-2.88394204387679e-05
-8.87314246382764e-06
-1.75184821113943e-05
-2.31380799768424e-05
4.24028664140739e-06
-2.28183122621372e-05
-1.80276007374845e-05
-2.07667169123052e-05
-2.90302790996836e-05
-2.32541647908301e-05
-2.98689037628465e-05
-2.34983744922194e-05
-3.00421828354625e-05
2.18568595092963e-06
-3.16601344131853e-05
-2.11628631440967e-05
1.49760841423793e-06
-3.70695391528965e-05
-2.00392061255996e-05
1.37592564092044e-05
-1.03785831042913e-05
-1.39698071783385e-05
1.71053808063571e-06
3.15406801581359e-06
-1.60746853026516e-05
-2.84442904638224e-05
-1.26964208196626e-05
-1.57689551522594e-05
-1.65269134777516e-05
-1.69253289731928e-05
-4.89892200559594e-05
-2.2631586040341e-05
-2.40665368114787e-05
-2.67756464333951e-05
-1.70508624459097e-05
-7.63832956649053e-06
-1.89564808088969e-05
-1.94364786790409e-05
-1.06106439803732e-05
-5.62747858542881e-07
-1.83074220560417e-05
-2.59812119505103e-05
-3.83589384237461e-05
-2.41058587679725e-05
-4.94672957797164e-05
-4.28707856433227e-05
-3.34987679790832e-05
-2.56276865363104e-05
-8.21037657350477e-06
-3.30884908783001e-05
-8.54093672473273e-06
-3.27826733026054e-05
-2.1792146748917e-05
-3.1816443240144e-05
-2.36358691447135e-05
-4.72344117316007e-07
-1.80526158058435e-05
-1.43694345838577e-05
-1.48929738658553e-05
-6.38570855365788e-06
-3.20809165635712e-05
-1.59814169184294e-05
-2.25090441434312e-05
-2.40301392150612e-05
-1.80820406345906e-05
-1.29801656421749e-05
-2.38220443277235e-05
2.39865680722266e-06
-1.33873646450583e-05
-2.0466139594773e-05
-2.81499260023216e-05
-1.47499844305773e-05
-1.49967757655739e-05
-2.03302857124078e-05
-3.94062381517246e-05
-2.97045101976431e-05
-1.43838399706391e-05
-2.2622909150471e-05
-2.19686435259188e-05
-4.16411610850326e-05
-2.23780675522805e-05
-2.63164218015844e-05
-1.30818856371841e-05
-1.57260106176672e-05
-2.89784453670852e-05
-2.79145825932967e-05
-3.69903268792939e-05
-3.15467964276694e-06
-2.01613396710591e-05
-1.17886818535486e-05
-2.92841995301927e-05
-2.20510769203225e-05
-1.79102951205158e-05
-6.3975358033393e-06
-1.01810298672235e-05
-1.98138239785096e-05
-2.02252766830483e-05
-9.63871419021919e-06
-2.91750719247197e-05
-1.4482426411719e-05
-2.50458640593659e-05
-2.00269617201672e-05
-2.86132319850558e-05
-2.0397985592316e-05
-1.91879111498874e-05
-7.32030839179743e-06
-4.9993313987416e-06
1.05919363649562e-05
-1.22150326924706e-05
-9.46500047765098e-06
-2.2878080008714e-05
-3.19301424192689e-05
-1.9889826899293e-05
-3.06616883695979e-05
-4.8492934935963e-05
-2.86470469030222e-05
-2.02920562270682e-05
-2.48997786001645e-05
-1.83722136847067e-05
-2.60014115144584e-05
-1.38431311142515e-06
-3.06480684666112e-05
-3.02387055978289e-05
-7.42833512371583e-06
-1.35240940863486e-05
-3.015726487175e-05
-2.94541085019074e-05
-2.71383538203399e-05
-2.93515024903659e-05
-2.63078530393284e-05
-1.07502247953021e-05
-3.62565859633562e-05
-4.53132946783065e-05
-2.50902157571552e-05
-2.41319766804432e-05
-3.11488741016374e-05
-1.82017510290739e-05
-1.73171626015852e-05
-8.1314837966948e-06
-1.37820080183011e-05
-1.5168018387623e-05
-1.58326092270086e-05
-1.32666314383949e-06
-4.5608986130486e-05
-2.56985017312474e-05
-1.35429078259042e-05
-2.04661110295234e-05
-4.82146185731545e-06
-2.05728568444339e-05
-1.57998881312889e-05
-1.08267311299428e-05
-6.67103243253713e-06
-3.31276131849467e-05
-1.98626629294294e-05
-1.48149159002042e-05
-5.19927339052705e-06
-1.50469209661961e-05
-2.19147084313542e-05
-3.50257539643724e-05
-2.06793162757492e-05
-5.79867228978434e-06
-3.16959996055498e-05
-3.28719784540676e-05
-3.70152368118786e-05
-2.28667853131759e-05
-2.35830785234137e-05
-3.2304696401854e-05
-2.90436006603141e-05
-9.72147719174993e-06
-2.99973734587204e-05
-1.54335523214277e-05
-1.55512996283996e-05
-1.72712524410863e-05
-8.63898703271266e-06
-2.02811674704608e-05
-1.16537086354949e-05
2.55505176532478e-06
4.91733635650957e-06
-2.08397972048107e-05
-4.20036303004205e-05
-3.43954213822724e-05
5.57021898237909e-06
-1.41589131706949e-05
-8.4736428592144e-06
-1.97980959927218e-05
-1.79578650174376e-06
-3.58369691724835e-05
7.01175483832684e-06
-2.06033023031417e-05
-1.65349906342214e-05
-2.96697940809238e-05
-1.78379998338325e-06
-3.13664402282337e-05
-3.34484603730451e-05
-2.00929451834077e-05
-8.94425515353409e-06
-4.67649152852309e-05
-2.67955088369424e-05
-2.90471949664306e-06
-1.2723957708209e-05
-1.60640566044366e-05
8.58366581532088e-06
-2.94625588020607e-05
-1.9483420882399e-05
-1.91741234252806e-06
-1.25618288695927e-05
-2.55989610429541e-05
-1.54949053577497e-05
-2.2872140952591e-05
-4.04614703550874e-06
-1.52316647518961e-05
-1.79306901943522e-05
-1.16777873008496e-05
-3.52632490277616e-06
-1.51237661956522e-05
-2.72998994834958e-05
-1.04722677600957e-05
-3.08497781044319e-05
-2.8259309324654e-05
-2.859317717239e-05
-2.73435871950119e-05
-2.98695421824867e-05
-3.73831855398259e-05
-4.06859762353065e-05
-2.0991811841289e-05
-3.61983436641368e-05
-1.66054656279146e-05
-7.79480227345151e-06
-1.34647668767993e-05
-7.22315525841194e-06
-1.60985986676585e-05
-3.52458663436931e-05
-2.78826683004403e-05
-1.5183138412555e-05
-4.28180334254041e-05
-2.24816553873519e-05
-2.73210722786796e-05
-4.07688879787981e-05
-2.81232721126181e-05
-2.55779570275145e-05
-2.25579455015817e-05
-3.0050919017843e-05
-3.07100849061202e-05
-3.01476669136581e-05
-7.85310364081547e-06
-1.94139802248907e-05
-3.88599356660131e-05
-1.80440229511897e-05
-3.0633633713106e-05
-1.88573046711814e-05
-1.84516466057178e-05
-3.06199492193892e-05
-2.68875727468324e-05
-1.47668814343615e-05
-1.2987198802677e-05
-1.78449417724779e-05
-1.7844390466727e-05
-3.03697215281396e-05
-2.28038324424318e-05
-4.02792399019705e-05
2.72349346880859e-06
1.89821804490585e-06
-3.38270788973659e-05
-1.91794928467261e-05
-3.5680545401757e-05
-4.12840986530012e-05
-3.44486204485546e-05
-8.35238066950301e-06
-3.25206125615427e-05
-3.40306924373859e-05
-2.21821357691754e-05
-6.91874258323265e-06
-2.35900925904374e-05
-2.46626711802496e-05
-2.43878519789968e-05
-4.36789892400381e-05
-2.53402945816608e-05
-3.74814358004877e-05
-1.95994593806894e-05
-1.90367542449606e-05
-2.27797098688915e-05
-1.08411176979996e-05
-1.81937545042675e-05
-1.7126918191436e-05
-5.6380010601646e-06
-7.17557658601917e-06
-3.00461805021262e-05
-2.22153082831195e-05
-3.07424041578282e-05
-2.46194060391922e-05
-2.04145174241654e-05
-2.62158861207827e-05
-2.03269010589335e-05
-1.32213964903996e-05
-3.18950337053606e-05
-1.59111902895785e-05
-2.91872453911398e-05
-3.26484476212468e-05
-1.82745850173429e-05
-8.85064156600847e-06
-2.56716632256101e-05
2.26400012947196e-06
-3.57716355111734e-05
-3.68477837348259e-05
-2.30054641800912e-05
-3.17795799624256e-05
-3.7023730563429e-06
-2.78600793098954e-05
-2.85461903544743e-05
-1.30735738399577e-05
-1.57173424438476e-05
-2.17794982875143e-05
-2.15798585589275e-05
-1.94795483709537e-05
-1.89399905003703e-05
-4.2393337809923e-05
-2.46233556220231e-05
-8.16881099506844e-06
-4.0208890721366e-05
-1.72542927411886e-05
1.06143375098534e-06
-2.63469214303739e-05
-1.72067981955085e-05
-3.51305235835842e-05
-1.54266832964911e-05
-6.48902796361122e-06
-1.79646882998693e-06
-4.07773139303561e-05
-3.39475792501837e-05
-1.44041465079188e-05
-4.77429180059117e-06
-3.3937299816532e-05
-3.09041188250316e-05
-1.23481778773652e-05
-4.96991684401174e-05
-2.56355092276764e-05
-1.80242908756324e-05
-3.7331480272162e-05
5.77414197797885e-06
-1.13800788032427e-05
-1.1263896252644e-05
1.55248298057777e-06
-1.30597776838851e-05
-1.28930844952946e-05
3.62057366998635e-06
-2.36339494084469e-05
-2.37844991310953e-05
-1.35896804290477e-05
-2.54302619960656e-05
-3.20984289131584e-05
-3.58134659100354e-05
-2.45178028518954e-05
-1.04379609802071e-05
-1.68453436419551e-06
-3.37754932360575e-05
5.7155953877562e-06
-3.23879816998619e-06
-1.40769559118532e-05
-2.73312385170947e-05
-2.36822461547909e-05
-3.24952722462919e-05
-1.16735228567145e-05
8.30823871645414e-06
-1.19175516308687e-05
-6.92984821379844e-06
-1.15975461925662e-05
-6.97391340299267e-06
-7.96502699354559e-07
-2.94877766304147e-05
-2.71472438224305e-05
-1.0992634200482e-06
-3.56742709800712e-05
-1.87760877759376e-05
-3.63853817509449e-05
-2.39489871213523e-05
-5.30081951480781e-06
-5.206630384826e-05
-3.88118388057539e-06
-3.92795561819625e-06
-4.17595670545589e-05
-2.4188216529006e-05
-1.28365551445962e-05
-2.34758179313809e-05
-2.22297739179497e-05
-2.41620540194998e-05
-3.96598477201981e-05
-1.69074309992734e-05
-2.58632955291193e-05
-2.77497333881755e-05
-1.00016755988007e-05
-7.74906872140278e-06
-3.10339477344817e-05
-1.85665664158048e-05
-1.74531451531745e-05
-3.86599675642927e-05
-8.50252303033202e-06
-1.65948973516661e-05
-1.70748645355823e-05
-4.37486412834006e-05
-8.4893639368633e-06
-1.40435319324262e-05
-2.06368230668388e-05
-3.24488237831096e-05
-5.3010403854829e-05
-3.41685520020071e-05
-4.44563492636685e-05
-1.10411756001382e-05
2.09233320722578e-06
-3.15734203379605e-05
-8.95520938526389e-06
-1.69997224667213e-05
-1.71234631209017e-05
-1.60595247181848e-05
-6.27555619998429e-06
2.82073185314805e-06
-2.73716257134594e-05
-1.46647925407356e-05
-2.22241919530068e-05
-1.7988243310197e-05
-2.4319933191514e-05
-1.84673108540725e-05
-2.31304234032713e-05
-3.72774568112209e-05
-3.52452554757874e-05
-1.33222520505998e-05
-1.43471570041677e-05
-4.32308955869294e-05
-3.01187734204681e-05
-3.13369137780665e-05
-2.37930867149511e-05
-2.59527160151622e-05
-1.15472744098576e-05
3.77082993132145e-06
-4.29675049113174e-05
-9.40928419110469e-06
-1.75075206956937e-05
-3.51149651405077e-05
-1.98633685783362e-06
-2.46888971944837e-05
-4.4080655204038e-05
-2.19096764906635e-05
-2.61871861314762e-05
-1.1566702000016e-05
-1.27942841430161e-05
-2.9768380840794e-05
-6.02793040682456e-06
-1.92023353194392e-05
-3.08409224202514e-05
-1.73121626456364e-05
-4.12144602116048e-06
-1.618959904292e-05
-8.7355784327614e-06
-3.10072749405097e-05
-1.75579111479918e-05
-3.40924426044383e-05
-1.13954233469752e-06
-2.44674291412817e-05
-3.58455234700999e-05
-3.38278133154126e-05
-1.41440511974469e-05
-2.34352228750063e-05
-2.47310968989695e-05
-3.68603832745672e-05
-1.83990697588984e-05
-7.76406805232019e-06
-2.02580391024804e-05
-3.71270587862727e-05
-4.61675829496174e-05
-1.47173606268191e-05
-2.17426379448236e-05
-1.80549940064559e-05
-1.69802311130124e-05
-3.5069117239825e-05
-3.45198429609726e-05
-1.09656579738211e-05
-4.4603241168067e-05
-2.5438870363726e-05
-3.82793019317433e-05
-1.54293261037722e-05
-7.88608822557968e-06
-2.76187320462911e-05
-2.5617744540888e-05
-1.9139262357501e-05
-2.6708991413376e-05
-1.69394502825386e-05
-1.99015593770536e-05
-1.52086362949284e-05
-2.96299505191373e-05
-5.02875170010285e-05
-3.17523568223562e-05
-2.71881556270836e-05
-2.91621584195882e-05
-2.39460035805393e-05
-2.05425102633161e-05
-2.40071255136828e-05
-1.59242525558364e-05
-9.3324012878193e-06
5.67809099299766e-06
-8.52269867162275e-06
-3.39289861104118e-05
-4.12307844767668e-06
-2.47634639914575e-05
-1.94090813964386e-05
-2.64666314156593e-05
-1.09988361151839e-05
-2.58731600946923e-05
-3.52391906360712e-05
-1.04020111746154e-06
-2.8149703165594e-05
-8.17667171024107e-06
-2.20216795228754e-05
-4.91613539374181e-06
-5.96828356584693e-06
-1.85875797580243e-05
2.86660105828802e-06
-3.74890709740263e-05
-3.36661196184551e-06
-1.52057287698905e-05
-7.54461897902762e-06
-1.66493983351416e-05
-1.67000150968195e-05
-4.14367755850513e-05
-2.34180432849987e-05
-1.18408802005235e-05
-1.88221281356578e-05
-1.33079977096788e-05
-9.40907375538723e-06
-1.10332344591875e-05
-3.27366454752655e-05
-1.82902964267477e-05
-1.06756620144014e-05
-5.12020368750733e-06
-1.00774759846925e-05
-3.07028685259667e-05
6.48825468239753e-06
-2.18344045939139e-05
-5.72499728304685e-06
-6.68413571825507e-06
-4.48839720904833e-05
-3.02344759629813e-05
-3.67695017702607e-05
-2.46207639907897e-05
-1.84226910713297e-05
-2.01266417777676e-05
-3.86751845798609e-05
-8.72771595160299e-06
4.6446495661686e-06
-2.2147507063787e-05
-2.82370365873003e-05
-2.18304077724198e-05
5.88019865364669e-07
-1.2256220473368e-05
-1.64497426077843e-06
-3.18388373068686e-05
-1.31332735804202e-05
-8.16201380289287e-06
-3.87797287523909e-05
-1.4934713247735e-05
-9.72976488824011e-06
-2.66873745254534e-05
-3.70570351855234e-05
-1.33490128460619e-05
-3.20974351269686e-05
-1.62667134350026e-05
-1.33315286762928e-05
-1.71484404931565e-05
-1.97052826402241e-05
-1.95703760446785e-05
-2.94867886697653e-05
-2.57802417947837e-05
-2.27580925077201e-05
-2.97294780140167e-05
-3.4099632914801e-05
-2.73135366899232e-05
-1.44233453502541e-05
-1.6895890192488e-05
-2.32205016801165e-05
-2.0164484813236e-05
-1.93205431226153e-05
-1.91261706646977e-05
-3.22936878748057e-05
-1.63302245186504e-05
-2.54780889181368e-05
7.28232420298919e-06
-1.31538546691348e-05
-3.238681781444e-05
-1.96859806111589e-05
-2.61650667698629e-05
-3.98041451997414e-05
6.75795043403764e-06
-3.46572736108872e-05
-2.13406376188189e-05
-2.25071556231621e-05
-3.38654376800388e-05
-2.35798595183546e-05
-5.96078430237172e-06
-3.83844953402119e-05
-2.61331856135715e-05
-1.08229952446089e-05
-3.70839979600499e-05
-4.18770489194047e-05
-1.28607769683144e-05
-3.18701211156276e-05
-3.71940156393119e-05
-2.49061377391925e-05
-2.29944188213828e-05
-3.0126758461352e-05
-1.70824280470483e-05
-2.45696570997961e-05
-1.60638255710568e-05
-2.1965245306293e-08
-2.24698618279366e-05
-2.91052323605623e-05
-2.9018847033799e-05
-4.19409143800226e-06
-2.79330453416185e-05
-3.34780352942787e-05
-1.64422892716821e-05
-2.43224263816382e-05
-5.55197197952891e-06
-2.90772829514105e-05
-2.2896517357554e-05
-3.78426756030375e-05
-2.56995818086947e-05
-2.37337283224029e-05
-7.69105989304426e-06
-1.73586000879401e-05
-9.46292046849265e-06
-1.13746107641493e-05
-3.47231198113201e-06
-5.01986720952536e-05
-2.31475276738339e-05
-3.06955207288213e-05
-1.31309490568295e-05
-1.26085570867177e-05
5.47106164140676e-06
-3.95970259600038e-05
-2.65298150827487e-05
-3.80059228583133e-05
-2.1308923231222e-05
-3.74257488633316e-05
-4.62771464365115e-05
-2.22290016169495e-05
-2.42959228995151e-05
-3.6623626593716e-05
-2.54934371324163e-05
-1.14932013874557e-05
-3.81018621937889e-05
-1.85875223675099e-05
-3.4021649082698e-05
-2.77920520274318e-05
-3.37965130896837e-05
-2.67537383621916e-05
-1.01718594533733e-05
-9.39092490381334e-06
-8.99656725701777e-06
-2.22278008492929e-05
-2.88651886664308e-05
3.59315127366514e-06
-3.2940283013214e-05
-1.27330090976101e-05
-6.41307259925629e-06
-3.16748224596251e-05
-1.0197820930034e-05
-2.38684198169244e-05
-2.21293615212014e-05
-5.77679256877206e-05
-1.21262902496007e-05
-2.41178031988516e-05
-3.50674818628876e-05
-8.19042680032621e-06
-3.26055423650847e-05
-2.00870523903226e-05
-1.37194419382948e-05
-1.40253005128728e-05
-3.20726598504723e-05
-9.3541391337091e-06
-4.03799989024623e-05
-1.20079141799819e-05
-1.51910823692614e-05
-2.70722375292246e-05
-2.23675748053371e-05
2.77813781817458e-06
-2.29701701258379e-05
-2.36944301973662e-05
-3.27736299558466e-05
-4.35868085841823e-05
-1.75623447522547e-05
-4.20913253341212e-05
-3.54806761647075e-05
-2.25600361292678e-05
-2.9095783697461e-05
-3.78603199528701e-05
-2.32623876151966e-05
-4.13353120218332e-05
-2.30388732163426e-05
-2.43635606234751e-05
-2.0292115707675e-05
-2.76435380072877e-05
-2.308280265181e-05
-2.76124042960783e-05
-1.73100013405227e-05
-2.03359676417485e-05
-3.44118514785162e-05
-1.07553666464199e-05
-1.18241859096511e-05
-3.92952510968352e-05
-2.69654326558526e-07
-3.83897945080308e-05
-2.76658810503651e-05
-1.88610802438443e-05
-2.46425261025797e-05
-2.4879697901973e-05
-1.41955941483525e-05
-2.52327177867808e-05
-3.12561865776114e-05
-2.26056317578668e-06
-2.19951668691444e-05
-6.34011424125476e-06
-3.71613453574348e-05
-2.26910328678653e-05
-3.11140392979323e-05
-1.27683139531643e-05
-2.21505705090688e-05
-1.33156473629036e-05
-2.58624473023826e-05
-2.35127060703931e-05
-1.23560213850345e-05
-2.98179258004793e-05
-3.09997729251504e-05
-1.3366720256791e-05
-3.06560763957098e-05
-1.67201938712355e-05
-3.8462993473687e-05
-2.05941040000574e-05
-2.11205096351012e-05
-1.98965914810833e-05
-2.71249466411964e-05
-2.06477273500597e-05
-1.99967133488255e-05
-1.06470361777418e-05
-3.24583675670326e-05
-1.25838948795416e-05
-3.18577610475695e-05
8.2874665708802e-06
-2.0274892396618e-05
-8.25011222750824e-06
-2.9283888790225e-05
-2.41096168889093e-05
-2.3130612921999e-05
-2.65490826135206e-05
-3.81708813446972e-05
-1.90976538245644e-05
-9.84901329623679e-06
-1.23898179870198e-05
-2.91913781598243e-05
-8.71939460964419e-06
-1.84370301813532e-05
-2.35126562063936e-05
-1.51455665133895e-05
-1.64843421929238e-05
-2.96425253915069e-05
-1.85724131822835e-05
-2.31036366219149e-05
-2.84712605689052e-05
-2.93342832673002e-05
-2.3720052846655e-05
-2.43717056541958e-05
-3.16517527455175e-05
-2.49736926618723e-05
-1.81669938935388e-05
-4.68542596288572e-05
-3.66977277733539e-05
-1.59176142332296e-06
-2.64579204299782e-05
-1.69946078570715e-05
-1.96455761815675e-05
-1.20647992010322e-05
-2.15556013770929e-05
-1.81745878884383e-05
-2.00481208876921e-05
-1.72834346166322e-05
-2.92683907820459e-05
-3.96352179633632e-06
-2.71327047488835e-05
-3.1003543463051e-05
-3.21928465178998e-05
-1.22861100546735e-05
-1.88400638664262e-05
-6.69030055596685e-06
-1.27360661073412e-05
-1.63505595313511e-05
-8.28102798501313e-06
9.27176483969134e-06
-1.77218108155871e-05
-1.20309212189426e-05
-3.60684649203772e-05
-1.22587081675189e-05
-6.62647609654229e-06
-1.71821977450269e-05
-3.23618175217361e-05
-2.72818281780841e-05
-8.38218688793206e-06
-1.91716268289823e-05
-2.1451181145713e-05
9.8063748178124e-06
-1.58495093578455e-05
-2.91513497276037e-05
-2.11664108953689e-05
-2.67723819719488e-05
-1.04823678781806e-05
-3.42742937696677e-06
-3.65475710154097e-05
-2.66337187263976e-05
-4.86584268735217e-06
5.6676162614381e-07
-2.46905939575617e-05
-2.73280470510028e-05
-2.58843446213156e-05
-1.34296606425613e-05
-5.29322972999349e-06
-2.61472632473755e-05
-1.12232868035689e-05
-2.43997403951895e-05
-9.90624081302392e-06
-6.96364082345687e-06
-2.58288786958612e-05
-1.00558950298715e-06
-3.15309180105629e-05
-1.16397173641676e-05
-1.5203900633669e-05
-1.7424852265119e-05
-2.23369144454648e-05
-1.61674968929358e-05
-4.90065676887724e-05
-3.01093882876713e-06
-6.37234343696017e-06
-2.56888567894864e-05
-1.20592157975973e-05
-1.7102408691603e-05
-2.14164709011284e-05
-2.38475649371116e-05
-3.73376615211216e-05
-1.85492812494505e-05
-2.30446964073488e-05
-4.53360357255076e-05
-8.8883469721453e-07
-1.62220066366332e-05
-4.69703653225164e-05
1.3825548219472e-06
-4.83547067387819e-06
-2.78369410787935e-05
-2.35909792479079e-05
-1.53859746087948e-05
-3.52261538021579e-05
-1.96798550177956e-05
-3.19213200099364e-05
-3.79232315314755e-05
-2.4919514644602e-05
-4.24009527223032e-06
-2.5163236616056e-05
-9.33580815348371e-06
-2.48757876299852e-05
-3.46670028151648e-05
-7.8679847983574e-06
-2.07538728095073e-05
-4.27217923688441e-05
-3.28553643476795e-05
-2.32482074088313e-05
-3.03425471012988e-05
-1.63362001357481e-05
-1.33910399827812e-05
-3.24133701422784e-05
-3.19424318736527e-05
1.08520464584598e-06
-4.00269376077615e-05
-2.92067476913081e-05
7.46157232971071e-07
-2.22295729168212e-05
-1.81784236379432e-05
-3.15978493200296e-05
-2.44513973793041e-05
-3.55837506956597e-05
-3.7292152552666e-05
-2.69640515536628e-05
-3.09992526487469e-05
-4.74978972299886e-05
-1.16434768448795e-05
-3.59574195832485e-05
-4.47961061648742e-07
-3.33492287705667e-05
-1.59172084911599e-05
-1.37306717496945e-05
-1.51916311802224e-05
-2.86078246819757e-05
-2.18822183598382e-05
-2.78694839758141e-05
-3.24347880914001e-05
-1.1702014830005e-05
-2.45259855947062e-05
-2.94083320251622e-05
-6.1259984865759e-06
-2.5096823798478e-05
-2.75323341657408e-05
-1.75391684991507e-05
-2.24415718300715e-05
-1.64955701761584e-05
-4.24623607892084e-05
-1.54860686258228e-05
-1.04687058955533e-05
-7.41557535897433e-06
-1.24021946179011e-05
-2.02353879569723e-05
-2.63276705364865e-05
-3.06044573986729e-05
-3.85273707389621e-05
-2.22987630239449e-05
-6.43605056390577e-06
-1.16537405684385e-05
-3.16843878804344e-05
-6.34528763095484e-06
-1.60065357705221e-05
-1.88421170945141e-05
6.46158581903981e-06
-6.99051144810627e-06
-1.19467395631695e-05
-2.02344876649961e-05
-2.24052321186607e-05
-2.28488971626133e-05
-3.09885521203145e-05
-2.39243252928899e-05
-3.68379973254392e-05
-4.53177604677024e-05
-1.76755000765347e-05
-2.14276956985999e-05
-2.1983945004542e-05
-2.33597120364286e-05
-3.05916003994427e-05
9.01439017265351e-06
-1.56150092746983e-05
-1.67049801859628e-05
-1.52867893836118e-05
-2.58524379287357e-05
-8.64225394381695e-06
-1.55253226316414e-05
-8.49496854434237e-06
-1.41996643178587e-05
-1.51173165744075e-05
-1.93476161978067e-05
-5.64880026558593e-06
-3.87716557690778e-05
-2.2707784445509e-05
-2.5674818408835e-05
-2.24270256781999e-05
-3.20672323491143e-05
-3.68428274730018e-05
-3.31925549269246e-05
-1.53377684339328e-05
-2.65579322859264e-05
-1.70222551425288e-05
-5.09715702900474e-05
-3.76419335645619e-05
-5.53144697632978e-06
-2.43449334660445e-05
-3.41644023233309e-05
-2.95775135776011e-05
-2.68061157210369e-05
-1.01198479947231e-06
-3.69535084420631e-05
-3.28301603539424e-05
-1.09225021642773e-05
-1.51485756544702e-05
-1.68794109538944e-05
-1.20692199135601e-05
-2.24252030953771e-05
-2.07476911698994e-05
-3.29944690276699e-06
-2.92332065068871e-05
-1.56308856284597e-05
-3.07422067045628e-05
-2.43393999954031e-05
3.57781382393681e-06
-2.84353436953965e-05
-3.34176983415934e-05
-2.86988389779913e-05
-3.02894422200521e-05
-1.95013417388362e-05
-3.01399964471221e-05
-8.89315342109083e-06
-6.5059402201448e-06
-1.5473931839857e-05
-1.46096520489973e-05
-4.27273507530398e-06
-2.86190646709255e-05
-3.97372585278298e-05
-2.35944578838259e-05
-8.0750271275266e-06
-4.04519180987874e-05
-1.56431689586315e-05
-2.08449762744293e-05
3.96450533116938e-06
-2.46486977327818e-06
-2.31954869139027e-05
-3.19915290444891e-05
-4.45174395769755e-05
-1.19235564595781e-05
-2.64710207144716e-05
-2.00422706663868e-05
-1.65444756892885e-05
-2.60512833142639e-05
-2.68536211481916e-06
-1.19865081043702e-05
-1.94899990420199e-05
-1.9480802798148e-05
-1.77155877104988e-05
-1.16855406584484e-05
-1.51353041053562e-05
-4.05115077651499e-05
-1.86681066714893e-05
3.81848348103333e-07
-1.61314624204905e-05
-4.06975327831745e-05
-3.80622468805147e-05
-7.97989337225642e-07
-2.6390986565555e-09
-5.39753294409948e-06
-7.63789192265938e-06
-3.13386819642796e-05
-3.77682046799204e-06
-4.18264441657212e-05
-3.84479111057688e-06
-2.70331309666813e-05
-1.84362046463515e-05
-2.65427528349452e-05
-2.30736530171755e-05
-2.68194581012193e-05
-2.51450801080565e-05
-2.45519629349347e-05
-3.92648705566563e-05
-3.96639142045638e-05
-1.37193217206277e-05
-2.96079746144364e-05
-3.49122510297102e-05
-1.11431816648673e-05
-1.60061353271504e-05
-8.51657456928826e-07
2.96806423419929e-06
-3.40929008111687e-05
-1.96686480548642e-05
-1.04875697579291e-05
-3.01956892990933e-05
-2.61553746362681e-05
-2.68498505965328e-05
-1.3125157451304e-05
-1.21000382237563e-05
-2.99234292985215e-05
-1.87810064963544e-05
-7.96905147045154e-06
-9.38011558487166e-06
-2.99537473217082e-05
-1.71591618799927e-05
-1.98681194425958e-05
-1.48844157114851e-05
-1.59588872576833e-06
-1.55715807183545e-05
-2.90968034287569e-05
-2.04328080899305e-05
-1.53323967270479e-05
5.62196234854077e-06
-2.71955383661028e-05
-2.30290660367152e-05
-5.58554193036031e-06
-1.06940480514317e-05
-1.64875311138287e-05
-6.36194651991088e-06
-4.53979033051523e-06
-1.30850942948294e-05
-1.03019434355305e-06
-3.1365731062501e-05
-3.30736442054819e-05
-6.41657933717754e-06
4.21329786735959e-06
-1.94384943637988e-05
-3.43161316561386e-05
-4.20703426278058e-05
-2.53361993858706e-05
-2.42142647944085e-05
-1.45674134456769e-05
-3.02776267598071e-05
-2.67053146508058e-05
4.81695583089469e-06
-5.40132836014762e-05
-4.54135454111294e-05
-1.84735380713225e-05
-2.44736897235007e-05
-1.88386305979452e-05
-1.5999601532178e-05
-1.32121148897436e-05
-2.58390497678537e-05
-1.88045125125607e-05
-8.3060306786742e-06
-3.62431145904025e-05
-1.85853032667692e-05
-2.73957734610683e-05
-1.68566577394321e-05
-2.52486334072999e-05
-4.17420563879734e-05
-1.34958305001914e-05
-3.34320383399419e-05
-1.21768119145545e-05
-1.83712147484996e-05
5.48589363391826e-06
-3.76211842423794e-05
-4.08841903894018e-05
-2.99619265670187e-05
-4.27826360376407e-05
-4.43709832125637e-05
-8.42329167514054e-06
-2.23134396681677e-05
-3.26546889370132e-05
-1.64557072507031e-05
-2.57149745789464e-05
-1.29445218724434e-05
-2.22312925795592e-05
-1.69430441032806e-05
-8.37876466373436e-06
-2.54206703965059e-05
-1.09400504865796e-05
-2.42100316289004e-05
-2.24764893612715e-05
-1.85792907268476e-05
-3.19152987941882e-05
-2.65483107887133e-05
-1.69575583079194e-05
-1.63792189300544e-05
-1.48465707059707e-05
-1.76867236958742e-05
2.53327672179562e-06
-1.35813882525276e-05
-2.33387681385709e-05
-1.85478470170391e-05
-1.59057822870768e-05
-3.13272797017187e-05
-6.4485474092433e-06
-1.99187103154548e-05
-2.22036371040655e-05
-1.3926851304941e-05
-2.10311241718994e-05
-1.60304003086111e-05
-4.41114137160289e-05
-1.50785278792264e-05
-1.15151022609545e-05
-2.77566546934166e-05
-1.01997228079784e-06
-1.68011091132353e-05
-2.57440649788391e-05
-3.05938156874244e-05
-1.0799240916518e-05
-1.64577465675667e-05
-1.19877615735885e-05
-2.39230595393872e-05
-2.48978960376685e-05
-1.83163179038656e-05
-1.86334392611462e-05
-1.7999795472035e-05
-2.1645105762998e-05
-1.70299476419342e-05
-2.80621127012327e-05
-2.2321689502459e-05
-3.69128415750869e-05
-1.05472262314076e-05
-7.61658851748192e-06
-3.00661873546318e-05
-1.65544198382963e-05
-8.74648916366187e-06
-2.95716849309641e-05
-3.62398236897339e-05
-2.45069782351676e-05
1.45342953359932e-05
-2.1123040087889e-05
-2.98916031979997e-05
-2.47536322703595e-05
-2.50302206697837e-05
-3.26969413729428e-05
-1.63304037415914e-05
-1.8749548556862e-05
-1.70894880934421e-05
-4.59529154260461e-06
-2.43467791282685e-05
-3.62508018276466e-05
-6.61865750925262e-06
-3.23951921534423e-05
-2.96714895399196e-05
-2.15721475117687e-05
5.37788833438483e-06
-1.94237601372131e-05
-1.58993377344326e-05
-3.30583730642018e-05
-2.44513559816235e-05
-3.47685307644076e-05
-1.54274680215885e-05
-2.51478669464751e-05
-2.11223078550951e-05
-3.79324755835813e-05
-2.5989864543213e-05
-8.79978315366402e-06
-2.65172760700874e-05
-2.39023784201594e-05
-2.32345580593572e-06
-1.00853466954413e-05
-2.01734006559727e-05
1.13426734548273e-05
-2.0392987337817e-05
-3.45097325998922e-05
-3.58131292400686e-05
-3.2906855500457e-05
-1.50335777558778e-05
-1.45934627414466e-05
-2.09945339269945e-05
-2.38835513468509e-05
-2.39096514889001e-05
-3.4903266608064e-05
-1.0252981759619e-05
-4.55130232684478e-05
-3.13844317343272e-05
-3.56623598743682e-05
-1.30759178154203e-05
-3.77324971870024e-05
-3.52709870922406e-05
-8.8108117072636e-06
-2.65589146544141e-05
-4.60419395070836e-07
-1.59588015898525e-05
-2.59289099742547e-05
-1.42317696158046e-05
-1.6032503247297e-05
-3.26001635051135e-05
-2.07024856671549e-05
-3.86078909838596e-05
-1.79148115019797e-05
-7.83887831103356e-07
-2.7080938813268e-05
-1.37422529074636e-05
-3.36662715633263e-05
-2.24833123196573e-05
-1.63633089477276e-05
-2.28438988279177e-05
-2.05745699142144e-05
-2.74436494354918e-05
-1.24195889834708e-05
-1.54106402734405e-05
-3.31809275470589e-05
-1.43286105677369e-05
-1.14996757794762e-05
-1.63909061087749e-05
-2.8713793930134e-05
3.34729278617273e-07
-2.37804334288149e-05
-2.02613586866123e-05
-3.82103113518228e-05
-5.26861281694991e-06
-2.68201927830889e-06
-3.05150041867171e-05
-2.3813263572965e-05
-1.7547459774152e-05
-5.37023527226838e-06
-8.26175696601001e-06
-2.04435575281579e-05
-4.1748713881978e-05
-3.44440499591361e-05
-9.4174408749602e-06
-2.0235913497722e-05
-1.47112986944776e-05
-2.03044999024895e-05
-2.81953620218216e-05
-1.5951708378183e-05
-5.05029083325759e-05
-1.43856810746785e-05
-1.68992996844421e-05
-1.17647672747774e-05
-2.18611157467729e-05
-2.47364987912163e-05
-2.94554816549012e-05
-3.7215735110219e-05
-3.09612633566023e-05
-3.02315906761397e-05
-2.19252840276615e-05
-3.71759731493857e-05
-1.55224402644158e-05
-2.70599582230322e-05
-2.32566197461936e-05
1.15923212501888e-05
-1.67659132684878e-05
-4.30561291335315e-05
-1.85573124756722e-05
1.58791206456157e-05
1.44527647581652e-05
-1.45043481386231e-05
-1.92751218520262e-05
-2.44781913029076e-05
-3.83243722074858e-05
-2.4081462349122e-05
-2.03051135139409e-05
-1.97750925874749e-05
-3.58032803373056e-05
-7.00583137467357e-06
-3.00010721622224e-05
-1.26348272266934e-05
-2.35026030041827e-05
-8.85213622349661e-06
-1.88609513484408e-05
-1.84789376865143e-05
-1.72577056036021e-05
-3.55527846379299e-05
-3.10173913395904e-05
-3.48401190672203e-05
-2.34561436742383e-05
-1.10347281260178e-05
-2.48809350636442e-05
-4.14724615495047e-05
-2.54677832649195e-05
1.23788633149933e-05
-1.21531967874764e-05
-3.30292079309672e-05
-2.30881611763729e-05
-2.82680621096954e-05
-3.87720982196058e-05
-3.77905544857906e-05
-2.66456470940354e-05
-3.08570113384124e-05
-8.47615959390095e-06
-2.17356356116142e-05
-8.88078570700451e-06
-2.38519673870883e-05
2.8201078235657e-06
-2.85077832107593e-05
3.06721474309603e-06
-2.05725792633283e-05
-3.22049566468815e-05
-8.66906388333583e-06
-2.08904344765273e-05
-2.76517178692168e-05
-4.16287144365904e-05
-1.57381781544343e-05
-1.76277291707435e-05
7.25234749820611e-06
-2.28721899720848e-05
-1.58804788131272e-05
-2.74241380337858e-05
-3.21422916704934e-05
-1.25971698861059e-05
-5.11675219243764e-05
-8.07669977316641e-06
-1.35293731395197e-05
-5.98408395036502e-06
-2.96453911351002e-05
-4.14788184896422e-07
-1.17243193217673e-06
-1.35386146739952e-05
-2.86393504906144e-05
-1.38965025945943e-05
-1.89883236259571e-05
-3.89891452136863e-05
-1.12705584951383e-05
-2.91317076449043e-05
-8.18894080986061e-06
-1.84395951813337e-05
-6.00011866244979e-06
-3.79185699291033e-05
-1.67419616463034e-05
-4.68877404289758e-05
-2.68917857121201e-05
-5.21478596715749e-07
-1.70109316275294e-05
-4.1732048051954e-05
-1.93053338047779e-05
-2.57420012161227e-05
-1.82748733081361e-05
-3.61704765942362e-05
-2.62229179497537e-05
-3.89311002497493e-05
-3.44827129187116e-06
-1.23811837538236e-05
-5.72239245049463e-06
-3.93524820415855e-05
-1.09103150962936e-05
-1.19594228816271e-05
-3.29347865645005e-05
3.76086272617317e-06
-1.13839818077443e-05
-4.33940365851635e-05
-2.49028988036249e-05
-2.17062785475297e-05
-3.29568100520151e-05
-4.01129883025961e-05
-2.07778389033172e-05
-6.07309628329003e-06
-4.07150250084018e-05
-1.06123385029409e-05
-1.91700201803469e-05
-1.11003857729705e-05
-2.08282976564945e-05
-1.76551688758618e-05
-2.33503259120481e-05
-1.64702705103803e-05
-2.70807028471433e-05
-2.48159244241671e-05
-3.12261473184365e-05
-2.18348924812237e-05
-2.46457846208178e-05
-2.7557881495879e-05
-1.86242815467156e-05
-1.02587284000735e-05
-2.91179908319007e-05
-3.96057563068056e-05
1.79394218105377e-05
-2.14123582058541e-05
-2.22186146130724e-05
-6.37450138817795e-06
-3.26737337057174e-05
-2.92519805401061e-05
-3.26896287478982e-05
-1.10627763237735e-05
-3.6937513859821e-05
-7.05213085308144e-06
-1.90447885808817e-05
-2.40622662656242e-05
-2.51271680344148e-05
-4.29565141447289e-05
-1.94649710072779e-05
-1.37922756864993e-05
-1.84791420244466e-05
-2.17250295618304e-05
-3.45180887674891e-06
-3.1085216216301e-05
-9.71686177490648e-06
-4.06437170979224e-05
-2.71470497328206e-05
-1.25032841422641e-05
-2.60860598748206e-05
-3.68159161522551e-05
-3.55183170642226e-05
-3.06671719893539e-05
-1.18796296408082e-05
-1.8980436569004e-05
-2.71307603157816e-05
-1.20874596425049e-05
-2.82019455577729e-06
-4.58767572463245e-05
-2.40077803384961e-05
-1.13052086503176e-05
-2.7835463599975e-05
-1.56922840560964e-05
-1.19922968024762e-05
-2.56479657369851e-05
-2.03747586017292e-05
-2.08657722676355e-05
-3.26350350505223e-06
1.18506600588168e-06
-1.85235121079264e-05
-7.50377219466614e-06
-2.34448394301396e-05
-1.42438220815921e-05
-2.06330811073062e-05
-1.95741826389698e-05
-2.467241249448e-05
-2.02799429643169e-05
-2.51216519601917e-05
-2.55278330626309e-05
-1.03174278802882e-05
-2.30463500925942e-05
-2.37943866408162e-05
-1.63109872659187e-05
-3.47880002376514e-06
-2.53960755631262e-05
-2.24418068903884e-05
-3.7851332081332e-05
-2.57934397702993e-05
-4.12689787071416e-05
-1.24158804663242e-05
-2.01973926876939e-05
-2.72647123298649e-05
-4.58328554596464e-05
-1.58448149154872e-05
-4.73357526163522e-06
-6.97929981700479e-06
-2.16588445013083e-05
-1.75628915441792e-05
-3.15424614832054e-05
-2.7492782614389e-05
-2.73912020597069e-05
-2.69623679875762e-05
-2.31150929640825e-05
-1.90982516123475e-05
-3.73519324363416e-05
5.43488140187893e-06
-4.71972559930696e-05
-1.71603370412705e-05
-2.82291350205906e-05
-1.06235042656929e-05
-1.56746832341198e-05
-9.98899212135392e-06
-2.83161446562139e-05
-1.78935675896518e-05
-2.51553351656224e-05
-2.86095198432948e-05
-1.97692958163974e-05
-1.06827144372855e-05
-1.57333356784664e-05
-3.68215427362993e-05
-5.45369248545688e-05
-4.95636901926533e-05
-1.66210991949593e-05
-2.1456846931587e-05
-2.02519999825927e-05
-1.97177070756453e-05
-1.82974278960902e-05
-3.86831136407892e-05
-4.25517835566712e-06
-4.5273335065229e-05
-2.50531846261903e-05
-4.25555859345206e-05
-1.88893195263147e-05
-2.84931220092566e-05
-3.5151220884866e-05
-2.09946064974651e-05
-2.05955998875504e-05
2.13875470308534e-06
-1.63176722600849e-05
-5.47079011894343e-06
-3.11806354519253e-05
-1.78507858043612e-05
-3.9100185845377e-06
-2.57897168243575e-05
-1.93533662179114e-05
-3.83729758052127e-05
-2.14214287487101e-05
-9.24163298498578e-06
-3.49616599910207e-06
-8.28224806875895e-06
-3.14612659696018e-05
-2.88550150247284e-05
-2.83699975555274e-05
-1.26643145904518e-06
-8.41535399375417e-06
-2.51850501531893e-05
-1.74768108211852e-05
-2.166860330672e-05
-4.56821835991798e-05
-1.72921778613979e-05
-2.82923049819575e-05
-2.57688688389217e-06
-1.75093337617719e-05
-1.97153454080909e-05
-1.65760993520062e-05
-2.47218583750759e-05
-6.91255471042175e-05
-3.33990336072447e-05
-5.59566029878666e-07
-2.25751015354567e-05
-4.16624736985777e-05
-3.07409203894288e-05
-2.70547759464404e-05
-1.56211778680709e-05
-1.94797345069051e-05
1.27002739601889e-05
-7.25736534271384e-06
-2.60725129086405e-05
-9.13337240748053e-06
-2.75341656323264e-06
-5.78822316176267e-06
-2.23963611130008e-05
-2.29346409464645e-07
-2.15355104720946e-05
-1.57974457105544e-05
-4.62836623917039e-05
-2.07278655374476e-06
3.67471324501815e-07
-1.72559856742997e-05
-3.47479614832472e-05
-2.1476787286579e-05
-9.18509786359984e-06
-2.0521190826099e-05
-5.99722682505972e-06
-1.18493821300811e-05
-1.08628836711557e-05
-4.45305303262117e-06
-2.94493784017222e-05
2.1265009706224e-06
-3.93734123433718e-05
-4.31900327324909e-05
-1.44966316255814e-05
-2.82982427654829e-05
-3.53161462256228e-05
-3.52422023331069e-05
-1.58445338547002e-05
-1.71601583649345e-05
-3.50922568868052e-05
-3.37816821381316e-05
-1.64656029600119e-05
-2.65611270580232e-05
-1.85846310485466e-05
-3.37307223082077e-05
-1.51562216724396e-05
-1.56365913413623e-05
-1.29696934422401e-05
-2.69954318611621e-05
-3.89766530010684e-05
-3.48407950868957e-05
-8.48892811801898e-06
-1.55485344441504e-05
-1.89195876296174e-05
-2.11147673208872e-05
-4.34211931617218e-05
-1.71522639478459e-05
-2.80753805489069e-05
-1.11651983316649e-05
-3.85254247278651e-06
-2.83914098343853e-05
-2.45898869500297e-05
-2.45883271828451e-05
-3.07721764685468e-05
-1.68524951460157e-05
-2.20479243201432e-05
-1.57146425739075e-05
2.76506413734915e-06
-1.88557125564302e-05
-2.27636056816607e-05
2.94704347589186e-06
-2.9643381620199e-05
-1.20086758603761e-05
-1.69983759840029e-05
-2.12832390702215e-05
-2.90361731779331e-05
-1.06526745030712e-05
-3.14089701033345e-05
-1.78573129221373e-05
-2.07026919716834e-05
-2.03078777320749e-05
-9.34078632559575e-07
-1.76165141183827e-05
4.38301795955292e-06
-2.31800970234041e-05
-2.1828692036709e-05
-2.24292347404758e-05
-3.23180665549871e-05
-3.04877790192818e-05
-1.72318546897871e-05
-3.35906511703532e-05
-2.00941178821395e-05
-3.94000830923509e-06
-7.38102490676365e-06
-1.15036659259096e-05
-3.15141504602286e-05
-2.48913179011387e-05
-1.81256437052798e-05
-7.56313252629434e-06
-4.30610455097297e-05
-2.11906103621878e-05
-1.69650239035927e-05
-2.63205007640701e-05
-7.97061144396811e-06
-1.3933944474599e-05
-1.12793218795946e-08
-4.23640197120467e-05
-1.37904387422079e-05
-1.20923036400599e-05
-1.00417420265935e-05
-1.62621707134682e-05
-3.48546462953977e-05
-2.01929791597547e-05
-3.62842504780449e-05
-8.81479856927031e-06
-3.94455917185955e-05
-2.45531576219607e-05
-2.06785125921509e-05
-2.69831012120972e-05
-1.79957602430537e-05
-2.02664540349729e-05
6.29675408564263e-06
-2.97440959153812e-05
-4.02459313433017e-05
-2.8179697479541e-05
-3.21057631926833e-05
-3.69005250534552e-06
-2.20836160649699e-05
-2.71666396498686e-05
-2.36159005841125e-05
-2.84287091137536e-05
4.83345281300609e-06
-7.63701169011451e-06
-1.35991085611316e-05
-1.98030089320281e-05
-5.25511932356321e-05
-2.70073714431115e-05
-1.48770271105125e-05
-3.41097289060062e-05
-2.57952156817824e-05
-1.26024528210669e-05
-2.15893131897697e-05
-8.39418322903852e-06
-2.29090953393408e-05
-2.40278017207999e-05
-1.90222795982901e-05
-1.58586098232779e-05
-4.06785974107726e-05
3.29045407133736e-06
-3.17282852846741e-05
-2.12964432686794e-05
-1.8891002569621e-05
-5.55977531026463e-06
-4.23537672232962e-07
-9.96112465088509e-06
7.60854791090361e-06
-1.63912396878207e-05
-1.95110609566011e-05
-1.45478241702147e-05
-1.9466684076938e-05
-2.8358013493185e-05
-2.25448381200327e-05
-2.91151289436572e-05
-1.56120321847516e-05
-5.41333671697511e-06
-2.30209165331665e-05
-3.99821586349768e-05
-1.98419448997385e-05
-2.32971079316625e-05
-1.09186201292778e-05
-3.7551770975406e-05
-2.62111762866586e-05
-8.46351214045528e-06
-2.42758147353309e-05
-2.34085353539781e-05
8.39257963741647e-06
-2.11201930992307e-05
-4.60224137095322e-05
-2.55237280715396e-05
-3.8500822510719e-06
-3.25070472039426e-05
-1.36981811973581e-05
-2.05835459375412e-05
-2.57190479101879e-05
-2.80014623971028e-05
-7.23462936931993e-06
-1.69171889400243e-05
-3.24317018172014e-05
8.06752582517095e-07
-1.14880619798298e-05
-2.74003330643279e-05
-1.60697411704617e-05
-6.41722120032099e-06
-2.32999462274319e-05
-7.09796735321333e-06
-5.08633582307807e-05
-2.48869597022878e-05
-2.14924999699579e-05
-2.89310290321106e-05
-3.09035180586114e-05
-6.30880360108457e-06
-1.99688606565128e-05
-3.09992153162376e-05
-7.38542056947096e-06
-2.06644917972875e-05
-1.05361081170006e-05
-3.12090954332191e-05
-3.84280977386781e-05
-1.66489176871072e-05
-2.28519048519225e-05
-7.17395122677499e-06
-9.01455190607006e-06
-2.88589728286424e-05
-1.42401834886175e-05
-1.37790406301757e-05
-6.84235439111544e-06
-3.56042695085247e-05
-8.57256303059747e-06
-1.63909743597865e-05
-3.02556824435039e-05
-1.13946882335199e-05
-2.39944978355538e-05
-2.50199502675491e-05
-1.30087774871309e-05
-5.28696485165453e-06
-1.65147468700015e-05
8.93344505753353e-06
-3.19824470848982e-05
-3.60548097877669e-05
-1.12124009497948e-05
-2.95197092668194e-05
-1.75718663979262e-06
-2.38200888530958e-05
-1.73495286656913e-05
-3.91872797213727e-05
-3.79938273473812e-05
-8.99728581106772e-06
1.0642256201254e-05
-1.0877410969324e-05
-3.06485812828303e-05
-3.21332450187279e-05
-1.89584025710922e-05
-1.95404420855005e-05
-1.83106793054025e-05
-2.86250334985444e-05
-2.28899496893512e-05
-2.745594069703e-05
-3.38295072399658e-05
-2.30325062285667e-05
-4.10359186847857e-05
-3.35526059430804e-05
-2.96426029058587e-05
-2.47396248420568e-05
-2.84528586415454e-05
-3.57681650244362e-06
-2.61434338115453e-05
-2.02192559411048e-05
-1.81717961683472e-05
-8.50724563806445e-06
-1.32127477249976e-05
-4.63083692337727e-05
-2.10800661999338e-05
-1.7010870430651e-05
-1.61045748213474e-05
-1.35106350241394e-05
-6.60318103660537e-06
-2.89179155830928e-05
-1.18923220105841e-05
-5.45815034844965e-06
-1.52772675905256e-05
-5.10851033209541e-05
-3.31443682785169e-05
-1.15853142489202e-05
-1.76604472606215e-05
-4.24776100921511e-05
-1.09496890068558e-05
-2.6790194576636e-05
-3.40558201166646e-06
-2.12369078645481e-05
-1.66773996229363e-05
-2.76150873567725e-05
-2.01653588940047e-05
-2.76208040931824e-05
-2.62680774830344e-05
-5.09198305772684e-05
-2.48280442013049e-05
-2.77207337570276e-05
-3.08889482325561e-05
-3.51218248653838e-05
-3.78770130224424e-05
5.06792804423008e-06
-8.97520503992414e-06
-1.86905488892175e-05
-3.51998088444957e-05
-2.96686700081087e-05
-1.71858615403591e-05
-3.96900288925129e-05
-2.63236659868557e-05
-2.37084188133526e-05
-1.04659688920421e-05
-3.61726901311276e-06
-1.96821642310588e-05
-3.54613765911691e-05
-4.11350158021482e-06
-2.69667309842982e-05
-2.32605854097045e-05
-8.68605205456249e-06
-3.56686627044922e-06
-4.1453681363331e-06
-1.92024721902545e-05
-1.24701350839143e-05
-3.02955010431874e-05
-1.04592246556271e-05
2.26063051655464e-06
-1.20390267832422e-05
-5.32223840803085e-05
-1.64975549929123e-05
-2.5170979756277e-05
-1.12041492565271e-05
-2.83865538883902e-05
-3.39140071550331e-05
-1.74508768562087e-05
-3.82689232389907e-05
-3.25909027529237e-05
-3.13916484206325e-05
-3.00682581764583e-05
-1.83808085195101e-05
-3.85354951304509e-06
-1.81667979182657e-05
-1.95609790347575e-05
-4.24103042842055e-05
-4.88238305313873e-07
-1.3933134880515e-05
-3.38217202558934e-05
-3.54214400461175e-05
-2.88899353482567e-05
-2.29995546402116e-05
-2.54423128815449e-05
-1.24988099468147e-05
-3.04865912514066e-05
-3.20043731744249e-05
-2.34003902273045e-05
-2.83251961286023e-05
-2.01678178138458e-05
-2.27006401759093e-05
-1.4808006209032e-05
-4.69907273176304e-05
-2.3670766666455e-05
-1.63547889857408e-05
-1.17116842829347e-05
-3.86508837818743e-05
-1.19448064813594e-05
-3.92983268034341e-05
-2.46890571941168e-05
-3.7666143360862e-05
-3.57592805894652e-05
-2.43413513467663e-05
-2.95854583798866e-05
-1.27253565992038e-05
-2.44332216292367e-06
-2.33835837225407e-05
-3.74964609772029e-05
-4.71668623006008e-06
-1.52697966194381e-05
-2.5351537958402e-05
-3.68879191522384e-05
-2.48626674914851e-05
-1.36607204291968e-05
-2.24577899917023e-05
-2.01495833943858e-05
-4.15200731278761e-06
-2.25963463118281e-05
-2.43786442509601e-05
-1.63970595889333e-05
-6.81030026641685e-06
-3.76466123430804e-05
-2.36636891944354e-05
-7.87389529479543e-06
-1.76203488955252e-05
-3.18120654936981e-05
-9.18978158188234e-06
-5.93288097267962e-05
-2.94320866045851e-05
-9.99493094808623e-06
-2.82553497091757e-05
-2.32538231373011e-05
-1.40519323890629e-05
-8.33791814609512e-06
-1.20901192097395e-06
-2.16349317845865e-05
-3.7236703196733e-05
-2.70637443819677e-05
-1.62443588287546e-05
-7.75556254509661e-06
-7.70671705593148e-07
-6.8927128934771e-06
-2.68692846648158e-05
-2.39842099239893e-05
-3.83738041310315e-05
-2.29481132261585e-05
-1.22056125780365e-05
-2.61234832922356e-05
-2.64469328252868e-05
4.66898643710689e-06
-1.93286585439766e-07
-1.48290625098895e-05
-1.38186252943498e-06
-1.7224655150745e-05
-3.34578532340862e-05
-1.72900646647787e-05
-2.05653484984436e-05
-2.10608345929412e-05
-1.65590654381353e-05
2.53567285037653e-06
-2.28309947020456e-05
3.48819272942499e-07
-6.12685065367939e-06
-2.12007742790192e-05
9.35767762627315e-07
-2.50269390072628e-05
-1.69462863907886e-05
-2.74513011956156e-05
-9.6515353405485e-06
-7.82512360839022e-06
-3.00990220348497e-05
-1.99904334609253e-05
-2.71820497908268e-05
-4.56892910838243e-05
-2.96350826952804e-05
-1.6547069271343e-05
-2.52802861063461e-05
-3.17527337692676e-05
-2.89374619170506e-05
-1.53475823896237e-05
-7.67558205979753e-06
-7.74363548557502e-06
-2.11659039081253e-05
-3.63656750830382e-05
-2.20090912497014e-05
-1.8653542237968e-05
-1.79526014032543e-05
-3.71591210636585e-05
-3.94475877749156e-05
-2.16839954928791e-05
-3.4536319312214e-05
-9.21402673825453e-06
-2.73338700371755e-05
-2.79753633499676e-05
-4.06006131840352e-05
-3.6032040714925e-05
5.76565676345036e-07
-2.37992858830242e-05
-1.80515396831823e-05
-1.27112714831225e-05
2.87604987130621e-06
-1.723272992663e-05
-2.26865159367478e-05
-1.91839458509245e-05
-2.72187042017466e-05
-2.85747138962548e-06
-1.02175491612982e-05
2.76154514522497e-06
-4.72510924993666e-05
-2.38975987372829e-05
-7.82534893109311e-06
-2.0452898001217e-05
-2.46481280982796e-05
-1.97311367618967e-05
-1.51547240281572e-05
-3.5870587321879e-05
-4.52997643757946e-06
-2.59773377722321e-05
-2.52550836455664e-05
-2.3480165478928e-05
-1.05059328418255e-05
-1.47408516918882e-05
-1.73496019700848e-05
-1.85442609200744e-05
-2.37031924568786e-05
-1.03392657335786e-05
-2.08507167918913e-05
4.35792965134636e-06
-1.7370666590358e-05
-3.72641217827317e-05
-2.20773851147134e-07
-1.61738130229115e-05
-1.39488608299685e-05
-3.26747990410353e-05
-2.8993502784137e-05
-7.49822487024443e-06
-5.76267970409892e-06
-7.67958645059557e-06
-1.35823829558041e-05
-2.58409055008178e-05
-9.57346712057752e-06
-1.4333346042089e-05
-3.39961344652298e-05
-3.29724957724884e-05
-1.95690699055043e-05
-9.5263741835676e-06
-2.66369210903517e-05
-2.45439208051504e-05
-3.12533322720693e-05
-7.27269966507872e-06
-3.52893989672608e-05
-3.06065222625426e-05
-2.02087821860267e-05
-1.48192549873496e-05
-1.66573952105431e-05
-9.04344102326087e-06
-2.52441546169282e-05
-1.21156252156759e-05
-6.20569116252091e-07
-1.91232442183483e-05
-5.03145536140074e-06
-1.84017824078987e-05
-2.58303686027473e-05
-1.76675628862172e-05
-8.98056269314902e-06
-1.28383834273143e-05
-2.63133150256964e-05
-3.17141907416463e-05
4.12334916048713e-06
-3.28968066626305e-05
-3.62699041400043e-05
-2.04672881972517e-05
-2.5860375674491e-05
-2.77371673647788e-05
-2.40999793999628e-05
-2.40714331586552e-05
9.03376065251379e-06
-1.07302424945188e-05
-7.28497872904932e-06
-3.34521634733527e-06
-9.28989275840909e-06
4.1234549242661e-06
-3.22525015246581e-06
-8.40755585980899e-06
-2.65616348827665e-05
-1.24546980649205e-05
-9.72383544821447e-06
2.29584863843391e-06
-2.00018809840588e-05
-1.77859893264267e-05
2.99171387511115e-07
-5.79230870177107e-06
-2.04816588646953e-05
-1.78382508061177e-05
-2.36054658932323e-05
-3.1101461588145e-05
-3.41748601283105e-05
-1.89487928957879e-05
-9.45461827035667e-06
-1.41697191741528e-05
-3.90742703465914e-05
-3.01988575252543e-05
-2.31681260900287e-05
-1.31620939087458e-05
-2.28676090112061e-05
-1.64166887204174e-05
-1.84138733364135e-05
-9.50478406560089e-06
-2.4111784308142e-05
9.31643246417728e-06
-2.16594689185343e-05
-1.8331915029731e-05
-1.91430017882519e-05
-3.35499131889739e-05
-2.46732703911569e-07
-1.56427998203433e-05
-3.13948881804647e-05
-3.13849146854141e-05
-1.00242001825482e-05
-9.89820180558767e-07
-2.37775169948916e-06
-1.03822934574162e-05
-1.25827654131116e-05
2.91689617253101e-08
-4.59224272542751e-05
-7.6830139897854e-06
-1.18318438043892e-05
-5.83951261469234e-06
-2.43153332075153e-05
-3.96341605615598e-06
-1.98205612000624e-05
-2.02623033269203e-05
-3.47589370860784e-05
-4.59943888723229e-05
-1.20959114765777e-05
-9.19101821844616e-06
-1.94609492136787e-05
-2.84911775510782e-05
-2.17670246465252e-05
-2.69103763567716e-05
-1.28646925720546e-05
-2.37538090206804e-05
-1.58191194872954e-05
-1.96947234901466e-05
-2.46113104973928e-05
-9.22570764172554e-06
4.34928590245257e-06
-2.99040250524872e-05
-3.70969391164478e-06
-2.0058897148738e-05
-4.51420711346314e-06
-3.83743467942649e-05
-2.52631162189749e-05
-1.29848578300873e-05
-3.5589432000688e-05
-2.27331859875838e-05
-3.15922208448323e-05
-8.5605576991807e-06
-1.17658238995352e-05
4.96713608383664e-06
-1.97051958135542e-05
-2.19496832818307e-05
-1.35472998621961e-05
-5.50966270905635e-06
-1.81143866524925e-05
-1.07488675582191e-05
-2.23148069492277e-05
-3.41667592918457e-05
-7.46336843236214e-06
-3.30510727718929e-05
-1.57393649664586e-05
-1.29024242265604e-05
-1.96048270209064e-05
-3.22624789409859e-05
-1.45234829773481e-05
-2.52635781594287e-05
-1.2619637123645e-05
-1.20185396014456e-05
-2.4717158072339e-05
-4.24450834712797e-05
-1.72657237076427e-05
-2.20025894725444e-05
-1.92482480101123e-05
1.63809137296078e-06
-1.78996701107027e-05
-2.08000283217394e-05
-1.67532338578769e-05
-1.85325836697429e-05
2.70206698808191e-07
-1.19968552465487e-05
-2.67977176827995e-05
-4.52767056828552e-05
-2.20547325130534e-05
-6.994171014094e-06
-1.42769002623763e-05
-2.11161961291911e-05
-1.40621310762573e-06
-2.96412346443471e-05
-1.69417788048882e-05
-3.51158513061974e-05
-1.36349772956329e-05
-1.00178745545031e-05
-1.94740295932128e-05
-2.62469738652096e-05
-7.37755454332982e-06
-2.87983993394949e-05
-2.54321659836668e-05
-2.95933180581066e-05
-2.28410397737937e-05
-4.05085945534606e-05
6.37873277210512e-06
4.1317904175802e-06
2.9169792907529e-06
-1.48407933644716e-05
-7.3671598308919e-06
-4.07903389027325e-05
-1.75585877604824e-06
-1.41550569418032e-05
-1.42581681109191e-05
-3.67531198564521e-05
-4.62092859699777e-06
-2.32487472413456e-05
-3.73396191943802e-05
-1.93116275685738e-05
-1.48787950864423e-05
-2.71323684558947e-05
-3.73032314173681e-05
-2.8896170965103e-05
-2.16839710200839e-05
5.49744929441137e-06
5.11496182312664e-06
-3.02322138035507e-05
-2.52399298270132e-05
-1.25456320009241e-05
-2.8705805767967e-05
-2.51853032711791e-05
-1.93593748389368e-05
-1.70956555363492e-05
-2.54815359733723e-05
-1.56682659936883e-06
-5.70907268243609e-05
-2.10223696600658e-05
-2.57387548363538e-05
-2.21061566890627e-05
-3.08243833612819e-05
-5.57304891738749e-06
-1.1878200298838e-05
-2.65107748245606e-05
-4.32832165077933e-06
-3.64551630277575e-05
6.52374774300004e-06
-6.18717621591616e-06
-1.91620126447245e-05
-3.41786413715623e-05
-2.74912615893423e-08
-1.59842389110707e-05
-2.50766751957033e-05
-1.14344898940225e-05
-2.19181138256196e-05
-1.641696608677e-06
-2.41217121987181e-05
-2.76757758054342e-05
-1.66505822181704e-06
-8.49719825258978e-06
-2.60579900322699e-05
-4.20534009543234e-05
-2.24370091702909e-05
-2.36526240857389e-05
-6.71892351660702e-06
-2.70565764972242e-05
-3.43116971974231e-05
-1.69771356084396e-05
-1.3639409366876e-05
-2.40727069649508e-05
-2.18305991384729e-05
-1.28526462294654e-05
-2.32249986201687e-05
-1.81849529708102e-05
-2.53066529010347e-05
-1.94624161969192e-05
-8.64487880188139e-06
-1.52391786791978e-05
-8.3661122331431e-06
-1.52573470141298e-05
-1.33053240659383e-05
-8.73876598148848e-06
-2.55408176144415e-05
-1.37707646407026e-05
-1.81481846537639e-05
-2.1414931131213e-05
-2.44407456302892e-05
-1.61606954664661e-05
-2.22814929056891e-06
-2.51568476006789e-05
-2.61240912642512e-05
-1.35281796702609e-05
-3.91757824868218e-06
-2.77667474617014e-05
-2.27098136842601e-05
-4.71036370034801e-05
-2.34607342008565e-05
-1.895022413597e-05
-2.85144842721965e-05
-1.23202899697315e-05
-1.41066579860068e-05
-2.55633387060008e-05
-2.38967284514559e-05
-2.92055288821567e-05
-8.22582314033552e-06
-1.73443430569093e-05
-3.91470169789557e-05
-2.19062349888915e-05
-1.50408629716918e-05
-4.05850287482746e-06
-2.79502035839661e-05
-8.63288343072967e-06
-3.59098795409832e-05
-2.86352174439468e-05
-1.7299574099096e-05
-1.27399155956576e-05
-3.49378658097406e-05
-3.23740160263938e-05
-1.41414891079781e-05
-1.2442408863423e-05
-3.81529414057993e-05
3.01679152025517e-07
-1.08591802847058e-05
-3.55139954692984e-05
-3.15309424085821e-05
-1.20334627212872e-05
-3.17357664939393e-05
-1.95200108876273e-05
-9.07801212110251e-06
-3.12656859678097e-05
-2.95347646320995e-05
-3.30163263013673e-05
-2.95506513968793e-05
-3.84998258231121e-05
-1.79704543559806e-05
-1.90807153800463e-05
-3.42025776678468e-05
-3.67374714205993e-05
-1.84428488750371e-05
-1.92182876613369e-05
-4.83182055832127e-05
-2.4504506033072e-05
-2.40709894631094e-05
-2.21351264018828e-05
-2.55985356173587e-05
-1.30707854261717e-05
-1.98527983876062e-05
-2.27322546219688e-05
-3.81709556001605e-05
-8.67393151268314e-06
-3.22861160874478e-05
-2.07938917216268e-05
-3.85403170845946e-05
-2.13039598582961e-05
-2.07982327824841e-05
-2.91415856737487e-05
-1.75556317770521e-05
-1.94911998316921e-05
-2.34102680436242e-05
-1.87903377932452e-05
-8.20458124882496e-06
1.31352252108205e-05
-2.02765022048479e-05
-1.61817177486066e-05
-1.29572748117189e-05
-4.75965603559893e-05
-2.87558416190722e-05
-1.64468853127064e-05
-4.23848141936928e-05
-2.600984159592e-06
-1.45394554872319e-05
-1.81703730336882e-05
-1.20492171220718e-05
-4.16537555951881e-05
-5.78959059670463e-06
-1.24720903273046e-05
-1.32913667498712e-05
-1.02434312782864e-05
-9.07619021868313e-06
-2.65456984921723e-05
-5.07515906301412e-06
-3.31478095375231e-05
-1.21113133263841e-05
-1.33827849805115e-05
-2.07543819811061e-05
-3.25026667796671e-05
-3.30682173522866e-05
-3.14578560920651e-05
-1.98115717291138e-05
-2.93713778407426e-05
-7.07398661067278e-06
-3.92029960109664e-05
-3.38325719833774e-05
1.03141639144506e-06
-5.75346256080579e-06
-1.86567288415209e-05
-1.02269539078541e-05
-3.59873801596372e-05
-1.05664551362703e-05
-1.85089796611739e-05
-2.82956786118525e-05
-1.67262338989871e-05
-2.36269218179703e-05
-1.62495979761496e-05
-2.4881233040834e-05
-1.95293094262566e-05
-1.18560240618049e-05
-3.12989923666941e-05
-3.21340284755051e-06
-4.10810970833067e-05
-1.2480102397084e-05
-1.63484133322871e-05
-9.43536276698087e-06
3.52125315957881e-06
-1.30709866438383e-05
-8.19624073680591e-06
-1.53122431552282e-05
-3.15604208242362e-05
-4.30853785779885e-06
-2.52092871575752e-05
-4.16272656537098e-05
-1.70709767683323e-05
-3.67111094486927e-05
-4.20768142641804e-05
-1.8014665202005e-05
-2.32399490802302e-05
-9.13582082844602e-06
-2.23672705883917e-05
-2.42351167013266e-05
-1.81365837822115e-05
-3.46276467420263e-05
-1.44576182885465e-05
-3.02922392220774e-05
-3.85295667164589e-06
-2.89952345481777e-05
-2.33270902222617e-05
-2.40918775572841e-05
-9.39767507830055e-06
-3.19294939081097e-05
-2.60009888997486e-05
-7.46209057165101e-06
6.8457443174314e-06
-1.01028468093101e-05
-1.42102065376996e-05
-2.76571554254908e-06
-2.65288282474548e-05
-2.07835831995308e-05
-3.22689697686946e-05
-3.935430299397e-05
-3.2104300353594e-05
-2.34069154474305e-05
-2.65096832401736e-05
-2.31733302621012e-05
-1.85622351941414e-05
6.16906453881118e-06
-2.60175116706271e-05
-3.39680122671289e-05
-5.7987719101922e-06
-4.25291131265009e-06
-1.80823744926396e-05
-1.66707891861943e-05
-6.02360874097605e-06
-7.98134942306705e-06
-2.9476064564551e-05
-3.83341938596505e-05
1.47892097241042e-06
-2.40582351520578e-05
-1.98240846708322e-05
-1.11144256408535e-05
-3.27866023299248e-06
-3.68836685926532e-05
-2.38853728061209e-05
-3.1624766937688e-05
-2.47853736433952e-05
-3.04393303602129e-05
-2.4634325596216e-05
-2.86025284689554e-05
-4.00142880581168e-05
-3.39273128632192e-05
-1.82932435802147e-05
-3.01084122811136e-05
-8.37772724712424e-06
-2.74125114718018e-05
-5.80585374485772e-06
-2.07083591163897e-05
-2.02917995612496e-05
-2.90088253437284e-05
-2.13121722356657e-06
-1.18135642927576e-05
-3.05699520608947e-05
-2.05576576017067e-05
-1.16117238191678e-05
-2.23067327717264e-05
-4.47488937852417e-05
-2.01003408945577e-05
-1.1203079331418e-05
-2.82404891718112e-05
-3.46371104748765e-05
-2.16705828115102e-05
-1.66632891202403e-05
-3.69833184785684e-05
-2.60427492325452e-05
-1.92098489966015e-05
-2.40074870524555e-05
-2.55785554848416e-05
-2.51259518008796e-05
-2.61402538463383e-05
-1.58061187275054e-05
-1.51815867659812e-05
-1.46008915577844e-05
-2.8136458355072e-06
-1.80505382053678e-05
-7.85236887085684e-06
-3.79513849010896e-05
-4.27795418686967e-05
-2.4353271099776e-05
-2.78880175191443e-05
-2.70504557829367e-05
-5.92099936867186e-06
-1.9305930594645e-05
-1.91008275800424e-05
-2.82741852630013e-05
-2.42358566839259e-05
-3.98958080584166e-06
-5.15820342072292e-05
-1.54476445653222e-05
6.13517172273775e-06
-2.10013586290386e-05
-2.03498587709243e-05
-6.11273903575515e-07
-3.59794030696626e-05
-2.45987150245417e-05
-1.79524937409252e-05
-3.30154578092383e-05
-3.72717099141956e-05
-2.14239718998399e-05
-4.54807629244839e-05
-8.91770638076759e-06
-5.19305457532496e-05
-1.23217408803226e-05
-3.06796357859219e-05
-4.21704472169906e-05
-5.29552711523024e-06
-1.06934772351402e-05
-2.11188802769781e-05
-1.58325546300655e-05
-8.87670730108448e-06
-2.1473205516676e-05
-1.30082916666044e-05
-3.37386367220548e-05
-8.00084429374579e-06
-3.34176126331157e-05
-1.71334127875526e-05
-2.55165710736759e-05
-1.22949851463073e-05
-4.39649075889976e-06
-1.82211781639904e-05
-1.70175044419804e-05
-2.52467123547563e-05
-1.86586839448846e-05
-1.29313792651823e-05
-2.73552510148371e-05
-3.80746831878067e-05
-3.26548224521258e-06
-7.66777468282385e-06
-2.07429996340269e-05
-1.16964390685402e-05
-8.34494097970093e-06
-4.09082328828579e-06
-6.19046203946131e-07
2.1372355699274e-06
-9.98555790194611e-06
-2.11665904069908e-06
-4.83771833008114e-05
-5.51631204303488e-05
-3.49323564787098e-05
-1.17260452871649e-05
-2.77163542511875e-05
-2.35307643204998e-05
-3.49726909454809e-05
-6.74762918795211e-06
-1.24322922325821e-05
-1.11273720762183e-05
-3.5274553825191e-05
-2.145462881959e-05
-2.49707833934694e-05
-1.82244820112814e-05
-2.62017860548129e-05
-2.62028331833088e-05
2.27939604231212e-06
-1.9563031985458e-05
-1.64828415922443e-05
-1.82687834299913e-05
-3.4272306965322e-05
-5.19554056579353e-06
-2.89799512874848e-05
-2.22071744648216e-05
-2.55561781478274e-05
-1.84262092717976e-05
-2.44590889809857e-05
-1.23749493535283e-05
-1.96281649624406e-05
-2.21361328690355e-06
-2.8187854823171e-05
-2.37727190527235e-05
-1.79533867087786e-05
-2.83986902505738e-05
-2.84417263372568e-05
-2.07260796177194e-05
-3.82675793047301e-05
-6.37923090905009e-06
-3.51807271513409e-05
-3.99475889837721e-05
-3.35235034705273e-05
-2.22060142902601e-05
-2.77617243052912e-05
-2.34624729224457e-05
-3.38702770036331e-05
-1.53023973525439e-05
-1.83265190237452e-05
-2.54067698479635e-05
4.79930205532208e-06
-1.61478276068389e-06
-3.78653831059177e-05
-3.26105496405488e-05
-2.73086269974667e-05
-3.11429928892774e-05
-2.27277578585726e-05
-1.71903931713634e-05
-1.68204806099842e-05
-1.91305156546879e-05
-3.10756788186605e-05
-3.01026209326112e-05
-3.30159441020339e-06
-2.49973861469842e-05
-1.81053937492885e-05
-1.11710994212461e-05
-1.97394315781592e-05
-3.8585449048268e-05
-4.09074099003521e-05
-3.81312642428549e-05
-1.26243102512132e-05
-1.00730611459978e-05
-1.18987737105542e-05
-2.42503254358206e-05
-2.07574059733669e-05
-1.72352726662207e-05
-8.68201409631514e-06
-2.11823012447171e-05
-2.34759188198321e-06
-1.39937739150463e-05
-2.0453967718486e-05
-3.07723718063501e-05
-2.8912730988556e-06
-2.72469442487401e-05
-1.34302570178221e-05
-4.02684719408981e-05
2.39239769427662e-05
-2.18346494162681e-05
-2.05362625752276e-05
-1.34316569556603e-05
-3.64130610744111e-05
-2.92710855988228e-05
-2.78847022996742e-05
-3.9891519868801e-05
-1.12090815579992e-05
-2.08707412073313e-05
-1.50176260482631e-05
-3.03667652274839e-05
-2.7418353207472e-05
-7.23103777214368e-06
-1.32203278417216e-05
-2.26901381288063e-05
-1.4023052663362e-05
-2.19202414395763e-05
-3.26808132439168e-05
-1.25643522231931e-05
-1.64292777997334e-05
-1.73584554898666e-05
-2.83280045610201e-05
-2.02479208678204e-05
-2.68225479924464e-05
-3.27042728870544e-05
5.04356307643387e-06
-3.20131362833576e-05
-1.57841141235009e-06
-2.70393930697362e-05
-1.33380904183262e-05
-2.00893019995254e-05
-3.63430995667742e-05
-5.26935079359067e-06
-3.19792214445883e-05
-4.09019454454148e-05
-3.44566940813515e-05
-7.99993007247512e-07
-1.2769176637312e-05
-1.65048884825636e-05
-9.12617441184026e-06
-1.02228315423458e-05
-2.7868510924448e-05
-4.25884386723648e-05
-3.35580840645661e-06
-2.9781241986784e-05
-2.58496032933292e-05
-1.05343412701182e-05
-2.21623685071276e-06
-2.15964449186625e-05
-2.36391487525224e-06
-4.591657531511e-05
-1.78860110247536e-05
-1.6087095398669e-05
-1.58248405786103e-05
-1.2471541954979e-05
-7.71529562859466e-06
-3.49555059606344e-05
-1.45319367895835e-05
-3.94409846404067e-05
-2.67504165905152e-05
-2.83965760584829e-05
-1.56257625850853e-05
-1.56467592731606e-05
-9.24490108944135e-06
-1.46907466295663e-05
-2.07263734534076e-05
-2.80017968330392e-05
-2.13294038531216e-05
-2.19680324704626e-05
-4.92295726575313e-05
-3.07466340141322e-05
-5.63314881934688e-06
-3.96231632246186e-05
-2.16068788454415e-06
-5.46626404980523e-06
-1.43461481303539e-05
1.26569051741315e-05
-2.18426260896775e-05
-1.2384744400741e-05
-1.35920474498769e-05
-3.08994847243954e-05
-2.96350425183081e-06
-3.42569992154448e-05
-1.92765149151465e-05
-4.71178358925485e-05
-3.40641835927635e-05
-2.50193083621717e-05
-2.80131278912428e-05
-3.8145220889179e-05
-3.16540519393945e-05
-1.1361073663647e-05
-2.20889956277814e-05
-4.26045983102633e-08
-1.71649604718489e-05
-1.4604584443701e-05
-2.99299609894724e-05
-1.9727407279517e-05
6.18917222086328e-06
-1.13126998333952e-05
-1.64809297109099e-05
-1.63245589723885e-05
-1.42136478528709e-05
-1.28879662628004e-05
-3.25451953141182e-05
2.06708885989412e-05
-3.61154636295744e-05
-2.30632324064683e-05
-7.29149296188543e-06
-3.56335792111419e-05
7.59693782545965e-06
-2.3766442271172e-05
-7.31709413699066e-06
-1.61537400128572e-05
-2.16073952290808e-05
-1.1106805576046e-05
-1.61922103317123e-05
-2.08239015133101e-05
-2.04957488811479e-05
-2.31600863144193e-05
-4.91315501404734e-05
-1.33828614712333e-05
-1.54759400433542e-06
-1.8528589184006e-05
-4.89023540394811e-06
-2.14836982468715e-05
-2.05665186748999e-05
-2.73878523935474e-05
-1.50109364698417e-05
-1.13595645901622e-05
-4.18408182016602e-05
-2.12192291455081e-05
-4.10974617818126e-06
-2.52558229695709e-05
-2.74943123678331e-05
-1.79609254677307e-05
-2.71524130500167e-05
-2.08801023175882e-05
-3.27209594930752e-05
-2.61535013056542e-05
-2.59313863365553e-05
-3.16246453838324e-05
-2.13858712387612e-05
-1.48749255279348e-05
-6.89994254925209e-06
-2.53402016405714e-05
-3.10067719227708e-05
-6.90745692938424e-06
-2.60589911405967e-05
-1.36780138701479e-06
-3.77188490302483e-05
-3.51239372992923e-05
-1.64768665296883e-05
-1.81863842224317e-05
-2.37765777775485e-05
-4.43355677777466e-05
-3.06658899815063e-05
-1.56965291946882e-05
-2.92985579628408e-05
-1.05748837779655e-05
-2.06336795798693e-05
-2.0718899709091e-05
-3.22135085981393e-05
-8.99847033804603e-06
-3.04308085806763e-05
-2.0424866003768e-05
-2.21209978589597e-05
-6.0730088133349e-06
-6.12445916463776e-06
-3.19192097614913e-05
-3.60221880977253e-05
-1.92122158724027e-05
-9.0695472080915e-06
-5.44511031732427e-05
-3.65156835597173e-05
-2.26519408143306e-05
-1.56166820680636e-05
-1.94252021559728e-05
-3.9856048359408e-05
-1.60493530336849e-05
-3.00768076514609e-05
-2.56168860179811e-05
-1.39673093206961e-05
-1.23687867233875e-05
-4.77521342029561e-05
-2.29248577416267e-05
-3.1814021988037e-05
-1.9057974592769e-05
-1.55448333620323e-05
-8.03409488733301e-06
-1.24861605227121e-05
-2.91637476150825e-06
-1.71727986088515e-05
-2.52128309787568e-05
-1.91327917468897e-05
-2.39447375765541e-05
-1.99407198490359e-05
-1.67752443745126e-05
-2.57954654543481e-05
-3.63101019214566e-06
-3.09504966801707e-05
-2.8896651497973e-05
-2.58139308441982e-05
-2.6627775578871e-05
-1.52142996232188e-05
-4.20180957302304e-05
-4.59249609894558e-05
-1.96383235238e-05
-5.89374774489646e-06
-9.98038947075651e-06
-2.3494015999257e-05
-4.82135820644388e-05
-3.0341565235974e-05
-3.4188825053952e-05
-1.21104799648921e-05
-8.81828837255403e-06
-2.14782096221326e-05
-3.8215919541154e-05
-9.4027934519786e-06
-1.2045144866258e-05
-1.97773751056503e-05
-1.3795504354144e-05
1.18462437776037e-06
-2.80000091196443e-05
-2.66576290885876e-05
-4.33098171394251e-05
-2.20898455776022e-05
-2.31167547068488e-05
-3.40744419595698e-05
-3.87311878806733e-05
-7.01983233245435e-06
-3.32278602447121e-05
-1.8117367318892e-05
-3.63335038276695e-05
-2.1178085748872e-05
-7.68316991931444e-06
-3.00916774798494e-05
1.07610645346245e-05
-6.25905773255888e-06
4.45783026686487e-06
-2.80634783621233e-05
-2.61866552468644e-05
-3.89541158144332e-05
-1.11864237117689e-05
-2.41712702134379e-05
-1.93602697317456e-05
-1.62468060188911e-05
-3.13042091902839e-05
-1.76780169927125e-05
-2.07293950391439e-05
-4.0024082340417e-05
-1.28214255923769e-05
-2.67474827694561e-05
-2.74139075558324e-05
-3.59101203571021e-05
-2.46068902877379e-05
-2.68967944442959e-05
-2.72841886873335e-05
-1.79309044021988e-05
-2.36067984998217e-05
-6.66904302345767e-06
-2.64110977326199e-05
-2.53799103084068e-05
-8.60456630685487e-06
-2.69260129446045e-05
-8.59823687555476e-07
-1.35750580802893e-05
4.24220845954685e-06
-1.86852665989632e-05
-2.06437994855856e-05
-2.24963392355926e-05
-4.51549073258021e-06
-1.09451871414456e-05
-2.57790917811805e-05
-1.72594985290166e-05
-2.52886962503477e-05
-2.94103252572096e-05
-1.62813933758225e-05
-1.63954485514624e-05
-5.6370427667959e-05
-2.89076231617807e-05
-5.80486572894125e-06
-3.32226874024482e-05
-1.13554785272246e-05
-1.99784435292521e-05
-2.2457727834155e-05
-2.34124659397714e-05
-1.87531285439253e-05
-1.71138415283032e-05
-1.74019869828494e-05
-1.90385974169299e-05
-1.65103751211139e-05
-2.31621729359003e-06
-7.53322083558597e-06
-3.21744096036712e-05
-2.28678828831352e-05
-3.33499549509079e-05
-1.81186686785667e-05
-1.73192117822813e-05
-2.7486242804377e-05
-2.02468233454933e-05
-1.31248778499621e-05
-2.22154026925367e-05
-3.45336847045309e-05
-1.98523617929987e-05
-5.77514015787128e-06
-4.80124514528124e-06
-1.23524049682536e-05
-3.22974644886766e-06
-1.28238191114814e-05
-2.52950800952073e-05
-4.98075245718166e-06
-1.59857352102722e-05
-1.72535389827589e-05
-1.00627682731299e-05
-2.74727272724726e-05
-2.68231779916115e-05
1.0725701872384e-06
-3.37161655338266e-05
-5.92897306525555e-06
-1.18070654724829e-07
-1.67452333187361e-05
-5.64283194822647e-06
-1.90864013077849e-05
-4.05954471363669e-05
-2.34315719105401e-05
-3.25720311928547e-05
-1.14894591029565e-05
-5.12610622294787e-05
-1.50325380667488e-05
-3.48365921364847e-05
-1.20605564009912e-05
-1.42396350839474e-05
-8.39683662155005e-06
-1.6708358638672e-05
-3.03204676116262e-05
-1.89508250089716e-05
-1.24054542026537e-05
-1.04724994348127e-05
-2.32989874771036e-05
-5.57220146016694e-05
-1.52253707255526e-05
4.5479114260462e-07
-1.35343667472619e-05
-2.48842775150397e-06
-4.95765555460489e-06
-2.7934104859535e-05
-2.9344433710275e-05
-1.08871116188884e-05
-1.00851632954551e-05
-4.28266537696201e-05
-1.8056299198809e-05
-2.06327934070516e-05
-2.57338784925775e-05
-3.29199853507078e-05
-8.1943835778632e-06
-3.30665050762993e-05
3.15959027515916e-06
1.11367703788386e-06
-2.76571964722688e-06
-2.61673604502306e-05
-1.19920945877265e-05
-2.32932069620618e-05
-2.14739009508632e-05
-2.08306364654368e-05
-2.14914356248086e-05
-5.37872408678215e-06
-1.43857363453933e-05
-2.08488807694797e-05
-2.96883572933633e-05
-1.02364966328855e-05
3.07584657203443e-06
-1.18924234794419e-05
-1.05723511991708e-05
-2.32367190066232e-06
-2.65356873113269e-05
-3.04390666148165e-05
-2.8108088245653e-05
-2.01687246810503e-05
-2.6968669117946e-05
-3.00742833917511e-06
-1.08770536949791e-05
-8.44046046191963e-06
-1.36968989988832e-05
-3.59426940620567e-06
-1.60315580288763e-05
-1.33062560663191e-05
-6.16491564740328e-06
-4.36563185093609e-05
-7.74255861827258e-06
-1.6058745399717e-05
-1.79227990327144e-05
-1.92801933689743e-05
-1.87594740275662e-05
-2.52186161407477e-05
-1.16031428943644e-05
-2.19171307176785e-05
-3.37035633410563e-05
-2.87448128160053e-05
-7.02379914176484e-06
-1.50281404299909e-05
-1.58363065989324e-05
-3.26796903174956e-05
-3.61677032696056e-05
-2.14229745894062e-05
-1.48648086519901e-05
-1.51376350956153e-05
-4.55732976548362e-05
-4.04736534990939e-05
-8.04033320563044e-06
-2.19218551608504e-05
-2.93825508814037e-05
-2.83660896839431e-05
-2.66875680945385e-05
-2.40395834309111e-05
-2.61669303302334e-05
-1.9737163840695e-05
-3.54077852008774e-05
-3.77973167969648e-06
-2.29578433615257e-05
-3.88542700447752e-06
-3.45939287689993e-05
-1.23883721967968e-05
-3.11989723344978e-06
-2.02108889339168e-05
-1.62494271245083e-05
-5.1302351727404e-06
-1.46276400736722e-05
-2.65266225505388e-05
-1.607909152671e-05
-2.16723756727692e-05
-2.32197345604516e-05
-2.74164355124287e-05
-3.33377468896368e-05
-9.62559359590946e-06
-6.67910326840293e-07
-1.96413323197871e-05
-3.14808239039474e-05
-1.24444606947813e-05
-4.20328509280037e-05
-1.54334195207976e-05
-3.02003184527147e-05
-3.34519369545329e-05
-2.56000451808167e-05
-2.97203807435329e-05
-7.8987568903154e-06
-2.31236855624321e-05
-2.21491999374138e-05
-2.71785820037801e-05
-1.5226343566723e-05
-1.52930871858956e-05
-2.86234675054341e-05
-4.31944669052696e-05
-2.65443841286582e-05
-3.79108552109846e-05
-1.97525598767545e-05
-2.69818443814294e-05
-2.57779603879361e-05
-1.48760808844565e-05
-1.92359751214962e-05
-1.85760925409453e-05
-3.10073821717461e-05
-1.38133888326288e-05
-2.16112049038e-05
-1.99603680535643e-05
-4.57969507558198e-06
-3.25479508818639e-05
-2.10104467117802e-05
-2.46745875849565e-05
-2.61957846836304e-05
-1.84850243978542e-05
-3.1767456195372e-05
-4.60396796244464e-06
-9.03875139667358e-06
-2.59649978743164e-05
-2.75083154286781e-05
-2.58631928394384e-05
-2.95505857395714e-05
-1.11623441527355e-05
-2.06502302756721e-05
-2.42163247447568e-05
-1.88168698272881e-05
-5.92959596670773e-06
-1.55750682322745e-06
-1.88297996565373e-05
-1.98833332867498e-05
-1.76051475455963e-05
-2.08482435933504e-05
-2.79869239939355e-05
-1.99640145431886e-05
-2.36501924379245e-05
-4.61408384163494e-05
-2.46672583793622e-05
-2.60764072584012e-05
-1.5735630914069e-05
-1.62454386806071e-05
-2.81441169739518e-05
-2.39319728276001e-05
-1.80963594547491e-05
-1.08171283431213e-05
-2.23047074698008e-05
-6.46614888794383e-06
-9.51629454657455e-06
-1.36217870437568e-05
-1.49590749391891e-05
-2.94023532517147e-05
-9.54185662495476e-06
-4.04560280471451e-05
-3.11706070425525e-05
-1.87341816512533e-05
-1.71829882462047e-05
-1.10051231439262e-06
-1.90678055316497e-05
-2.73026622625722e-05
-3.44635908959115e-05
-3.45322297081629e-05
-1.70766203670782e-05
-3.40174322808309e-05
-2.64215714161141e-05
-2.43424798526828e-05
-3.42536758037757e-05
-2.83057960763015e-05
-1.12125504684195e-05
-1.62657675354094e-05
-3.33028425993809e-06
-2.53700398010669e-05
-1.43504356697721e-05
-3.08432555912652e-05
-2.75953122413691e-05
3.68020840266543e-06
-1.09300436053106e-05
-1.78766766762405e-05
-2.49995378603016e-05
-2.15560705543091e-05
-3.5043341413603e-05
-2.93136537822593e-05
-2.2207531608235e-05
-4.05040390001374e-05
-1.1675595004377e-05
-3.03045736187467e-05
-9.92555252399904e-06
-2.34533853550061e-05
-6.14483717020259e-06
-3.50220421936446e-05
-5.15628847428189e-06
-1.48041389891295e-05
-1.29768859592889e-05
-1.35721941819117e-05
-8.5863120303219e-06
-8.18089735271149e-07
-3.23034660925502e-05
-3.72578760862528e-05
-2.42239739915815e-05
-2.30439762858871e-05
-7.44026163800326e-06
-1.13839015797854e-05
-1.34053834632215e-05
-1.85186255890843e-05
-2.81718897269232e-05
-3.08880950961523e-08
-2.75015463903965e-05
-3.6947527583086e-05
-2.42848769638224e-05
-3.70377486697353e-05
-1.95066329813018e-05
-1.43963861511753e-05
-2.77650165962418e-05
-1.88824925596826e-05
-1.13919271630816e-06
-1.47377374307318e-05
-5.66433647362404e-06
-1.89367126953051e-05
-1.18514622304492e-05
-2.00158269842376e-05
-4.13222017994082e-05
-2.30895255597135e-05
-3.26135650792419e-05
-1.5846850895559e-05
-2.52107167068242e-05
-2.68470884818736e-05
-2.91976695326264e-05
-9.2826491942431e-06
-2.95128136416477e-05
-9.65747737327506e-06
-1.76974633433648e-05
-1.07163832360389e-05
-3.32423384381958e-05
-1.66036723488359e-05
-2.51420759073428e-05
-2.9568354334047e-05
-2.87770899375715e-05
-4.16894188680385e-05
-2.66798404912419e-05
-1.93500192581304e-05
-5.52685811662687e-06
-1.391052702675e-05
-1.62970653439676e-05
-8.26244688204814e-06
-5.02903336057488e-06
-4.3512380989679e-06
-6.49319382346261e-06
-3.37219953884973e-05
-3.15600178904003e-05
-3.33742498082821e-05
-2.58719110027109e-05
-3.41668815798603e-05
-2.19965610298497e-05
-3.38150707242461e-05
-1.62655164275094e-05
-1.6296669939914e-05
-3.28416110776249e-05
-1.99250449755147e-05
-2.74729439896782e-05
-9.33680985362452e-06
-2.55783657603973e-05
-3.84293064601039e-05
-3.41639698578543e-05
-2.26365693516175e-05
-2.60291647442302e-05
-2.8865796904147e-05
-1.83519602588157e-05
-2.1072373573117e-05
-4.85043581024409e-06
1.68792939542898e-05
-1.32223842466246e-05
-6.09696898475386e-06
-1.14516347019253e-05
-2.45745797262375e-05
-2.7065375818969e-05
1.69320599758102e-06
-1.28562367588692e-05
-2.07216819990317e-05
-2.3528864298567e-05
-2.61170506522445e-05
-2.17105036404101e-05
-3.43276433355964e-05
-7.1997259682113e-06
-3.07196739403895e-05
-1.96906360944405e-05
-1.7785800452273e-05
-2.80463186556402e-05
-3.99262206750237e-05
-4.29071365249231e-05
-2.24575753970833e-05
-3.34859858521022e-05
-1.34392273177571e-05
-2.91421652139541e-05
-2.69058674126771e-05
-1.64627921848876e-05
-5.140804472304e-06
-2.98235858978263e-05
-1.26204153042934e-05
-1.01053483922808e-05
-1.04985078441216e-05
-3.20821126680551e-05
-5.96365477210579e-06
-1.52054435724199e-05
-1.452013882378e-05
-2.50634538736462e-05
2.66379292783651e-05
-2.84719584097957e-05
-2.63107102188179e-05
-3.94112532158043e-05
-2.71347128327901e-05
-1.04914298162249e-05
-2.24722115694232e-05
-2.03348194132646e-05
-2.81252869128746e-05
-2.44824917139337e-05
-2.73622668031102e-05
-3.34569393838517e-05
-2.84834443120319e-05
-2.04397353235791e-05
-2.96139180223402e-05
-1.63885117217438e-05
1.37779847870031e-06
-1.77995334653536e-05
-1.13278177363593e-06
-2.01451907797772e-05
-3.50034870889382e-05
-2.7570917814e-05
-1.75734890560791e-05
-4.07339787886554e-05
-1.53240357561727e-05
-2.77442648710088e-05
-5.03636902502557e-06
-9.33936589832779e-06
-4.56290946741227e-05
-1.33992142626474e-05
-2.80193366620862e-05
-2.23332105102196e-05
-9.0631432179947e-06
-2.80133903276278e-05
-2.81616518366442e-05
-1.07506672268702e-05
3.00502178968138e-06
-2.1633417755696e-05
-2.63194566520956e-05
-3.35377270661643e-05
-3.54154892991185e-05
-2.62327965216702e-05
-4.15697002287043e-05
-7.89905291654169e-06
-4.81593442890882e-06
-3.02325899158339e-05
-1.50140872155902e-05
-2.62851141066487e-05
-1.98544790349736e-05
-2.36072576478792e-05
-3.23651329915895e-05
-4.05998288488331e-05
-2.44044059867954e-05
-2.3396148733455e-05
-1.0468091486744e-05
-5.75583030975242e-05
-2.65734779877781e-05
-2.34730687713136e-05
-3.05163827680015e-05
-8.71078252194339e-06
-3.79229657250517e-05
-3.1560144892076e-05
7.50081486461088e-06
-2.83256522446033e-05
-3.94993659246294e-05
-2.58417639671661e-05
-4.34640321344204e-05
-1.92783652010806e-05
-3.12962708320843e-05
-3.53376011056056e-05
-2.24929515736431e-05
-6.96083306061504e-06
-9.87162814830433e-06
-2.84075139013656e-05
-3.53485117414716e-05
-1.09429327137586e-05
-2.34422211438395e-05
-1.51102042046252e-05
-1.66662403410083e-05
-3.17732462169793e-05
-2.1479617603043e-05
-3.71060538088553e-05
-7.10224134746853e-06
-2.78569955772308e-05
-1.66677770588129e-05
-3.58554415906596e-05
-2.43099212606799e-06
-1.75328010552697e-05
-2.87553145667616e-05
-2.52946731162224e-05
-1.25838082518532e-05
-1.51265679643278e-05
-1.81848173474804e-05
-1.55804832143561e-05
-3.85895898600753e-05
-2.49605998505661e-05
-8.59707352264171e-06
-2.75451448570489e-05
-2.85227490155729e-05
-1.42780184906872e-05
-5.50305477621137e-06
-3.06657475997964e-05
7.88034674526843e-06
-4.50060389560888e-05
-2.81970037371007e-05
-2.37847204329571e-05
-2.30256468507226e-05
-1.93787610884167e-05
-8.11394113281009e-06
-4.26792039544945e-05
-3.90537032347575e-06
-2.09633371044929e-05
-2.05658632136178e-05
-3.48453307639704e-05
-3.12928076749686e-05
-4.07879629585382e-05
-2.41850632899658e-05
-2.60799126854435e-05
-1.00751386648914e-05
-4.0073944261997e-05
-2.78132202622325e-05
-3.05648289540723e-05
-2.38426458153004e-05
-4.16185232459186e-05
-3.90574817629958e-05
-1.58384495420173e-05
-4.66908865939068e-05
-9.69838324272102e-06
-1.70087105839034e-05
-4.23747578439052e-05
5.34603937682714e-06
-1.00156506829938e-05
-2.65923845506097e-05
-2.01501489310552e-05
-3.45482565285744e-05
-2.42326581617718e-05
2.04146727897981e-06
-1.75451437074084e-05
-1.38795835364177e-05
-1.14917865129763e-05
-4.302682703465e-05
-2.11586686110418e-05
-1.79542927235476e-05
-4.03615854376364e-05
-6.35794758966558e-06
-2.62970392271522e-05
-3.75241447275689e-05
-1.18698495479673e-05
-1.40534472434408e-05
1.96673176099575e-05
-1.42329323323453e-05
-2.36430490732952e-05
-2.37666781156631e-05
-6.20137416919779e-06
-1.00284820576662e-05
-1.40063919642606e-05
-2.26778924310244e-05
-2.60197665190875e-05
-2.24985656449048e-05
-2.71785737415683e-05
-1.53582609203909e-05
-3.54701942513909e-05
-2.33522300650102e-05
-2.03335754774493e-05
-2.87656409299206e-05
-2.21299889725354e-05
-2.3710737569305e-05
-4.39871238006371e-05
-3.44121130785274e-05
-3.29364346501832e-05
-2.04306584293366e-05
-7.28507376600246e-06
-2.37310517143737e-05
-2.2106601128212e-05
-1.45876266724183e-05
-2.16636755904802e-05
-1.2001942945796e-05
-3.53277587624511e-05
2.23774363811632e-06
-1.53247727749239e-05
-1.67926256722432e-05
-3.14308289389267e-07
-3.88232135502297e-05
-4.54342957977904e-05
-2.97311311091362e-05
-1.35244029918889e-05
-3.57930571236674e-05
-2.3430740094697e-05
-4.43149462729313e-06
-2.20298088442416e-05
-1.70997724878147e-05
-1.41852834676466e-05
-2.0326344239435e-05
-3.48060078835413e-05
-2.16086326712686e-06
-3.22077328776976e-05
-8.56205050125303e-06
-1.91583205232927e-05
-2.36940485556648e-05
-3.04028148239517e-05
-4.31650792855498e-05
-1.68673234990773e-05
-2.04469465188551e-05
-2.29531949984152e-05
-4.50398556742948e-05
-3.54812677721563e-05
-7.90269335027277e-06
-1.40904534928729e-05
-2.50792080211618e-05
-2.79191038578209e-05
-2.68464654600856e-05
-1.3095743675659e-05
-1.86285695093711e-05
-1.83183167937851e-05
-1.6296240061986e-05
-1.52671597487457e-05
-1.27250930092782e-05
-5.26977082861639e-05
-1.98646431507607e-05
-9.69469147923618e-06
-7.45889492006086e-07
-3.32959641296417e-06
-2.11818735350186e-05
-1.48678992540421e-05
-2.7673372944579e-05
-3.62445062112411e-05
-1.92140931905339e-05
-5.45961074703726e-05
-4.03600298383457e-05
-1.69528917322991e-05
1.7277255186407e-06
-3.01519403355369e-05
-1.38043992625944e-05
-2.81917800640588e-05
-1.65860761036036e-05
-2.49771769368388e-06
-3.74341259193456e-06
-4.76958026429038e-05
-2.62763548339058e-05
-2.520357951394e-05
-2.08124512997614e-05
-1.85215496347414e-05
-1.03683368702915e-05
-1.84105156615717e-05
-1.3632961949381e-05
-2.7919194644222e-05
-1.58859327158519e-05
-3.11228478798425e-05
-1.77421987981872e-05
-2.49946844152735e-05
-1.18521518667016e-06
-2.34517449930733e-05
-1.8738777591142e-05
-1.44464590461888e-05
-2.84155965164749e-05
-2.20189297573601e-05
-3.92657620564667e-05
-5.39632395723103e-05
-4.57045795294634e-06
-1.49061063625164e-05
-2.98596600101134e-05
-1.38631189729635e-05
-2.27873264233278e-05
-2.65775543063798e-05
-6.01924323223782e-06
-3.11860692491893e-05
-3.47849732171392e-05
-4.07697097540201e-05
5.55386883864244e-07
-1.27920524760108e-06
-6.00969609796728e-06
-2.91126040581879e-05
-3.58707845332998e-05
-1.47881750676752e-05
-1.81206340302305e-05
-2.28703270262204e-05
-2.01723185587435e-05
-4.48662161608217e-05
-2.45807677704381e-05
-1.09104077958965e-05
-3.44742178203979e-05
-2.66763671617439e-05
-3.84009816988867e-05
-1.77030290388955e-05
-1.87106867091607e-05
-1.19167077477817e-05
-7.87309861153098e-06
-2.18615946957714e-05
-2.52573463147957e-05
-1.85568532573827e-05
-4.22176336009461e-06
-2.17804995523495e-05
-2.17947399918992e-05
-1.75889204249547e-05
-2.8501962451972e-05
-2.15031886782547e-05
-2.42525909175521e-05
-9.56038540333862e-06
-1.36534229705435e-05
-3.27474460833704e-05
-1.42096641453483e-05
-1.25600145821245e-05
2.35425583806876e-06
-2.37404778470141e-05
-2.95731335954678e-05
-1.35523955638404e-05
-3.27999160911938e-05
-1.49893154181481e-05
-1.57940711487142e-05
-4.03867072245508e-05
-1.35862967775212e-05
-2.72739182878918e-05
-2.28556161299077e-05
7.66297896000774e-06
-2.57077521146212e-05
-1.42082250858815e-05
-2.45816114873599e-05
-3.17218527887467e-05
-2.43340892663405e-05
-3.48017842232552e-05
-6.70421518934851e-07
-9.92789423147088e-06
-1.32099829620121e-05
-2.21042274103622e-05
-1.28201164893705e-05
-1.37727217256594e-05
-2.8580649550529e-05
3.37422858130111e-06
-1.36525415793039e-06
-8.75403671725524e-06
-2.95033807238869e-05
-3.31298220215269e-05
-1.42885353585664e-05
-2.82366394625964e-05
-5.77160408526428e-05
-2.01662840038574e-05
-2.70178776277219e-05
-4.36946777520654e-05
-1.00119480063875e-05
-1.20380367174084e-05
-1.09093914106773e-05
-4.15290442913865e-05
-4.12539106007236e-05
-2.99957077158439e-05
-4.34607378402495e-05
-2.91718487232648e-05
-2.60074193404176e-05
-2.26053803642535e-05
-5.27934156470016e-07
-6.43558500355298e-06
-1.91367457049734e-05
-5.30827627177846e-06
-3.39958144292182e-05
-2.45698152589315e-05
-3.79059336917587e-05
-3.88415842616812e-05
-2.12688848326892e-05
-2.32181385928637e-05
-4.23808887634238e-05
4.4644788860455e-06
-3.41424343490889e-05
-2.09302014210143e-05
-2.20248238395863e-05
-5.43515958886326e-06
-2.87730948183266e-05
-1.50362940719516e-05
-1.8746237246428e-05
-2.18799214055981e-05
-2.66856221807686e-05
-2.19355411544663e-05
-2.86338828958035e-05
-2.68786437114283e-05
5.24244063296334e-06
-1.63753368611931e-05
-1.09427840633047e-05
-5.13339675004964e-06
-2.75685822825521e-05
-3.25022634462147e-05
-3.27764240963902e-05
-3.54435646030125e-05
-1.53408450177649e-06
-1.67222672021661e-05
-2.89239892946216e-05
-2.13356890723393e-05
-2.02780884521852e-05
-2.28484248294113e-05
-1.74019839208088e-05
-1.93240896874606e-05
-1.98266621194427e-05
-1.05747083095226e-05
-1.9360267218975e-05
-2.53302218637729e-05
-1.79427278413707e-05
-3.60697855234384e-05
-9.52224313088883e-06
-1.73304855914411e-05
-1.19028097078079e-05
-2.73481465167782e-05
-1.93304932419564e-05
-2.3567701677727e-05
-2.49967917989549e-05
-7.65569040136054e-06
-3.08956578151539e-06
-6.09671589735138e-06
-1.92681540423941e-05
-1.35645836057894e-05
-3.21490320571426e-05
-4.09791979591403e-05
-2.5770656383765e-05
-1.28976666396314e-05
2.37083064342135e-06
-2.23530275248909e-05
-3.13191112104463e-05
-8.94734666914432e-06
-1.93622104705908e-05
-8.98923455874881e-06
-2.58425258924852e-05
-2.17663846206908e-05
3.79546152159691e-06
-2.96431502367761e-05
-3.60070219497668e-05
-1.2992905931083e-05
-2.9373405854568e-05
-2.63424253106688e-05
5.73384558176993e-06
-2.21415023130526e-05
-4.70093122136658e-05
-9.60565584267325e-06
-2.10735714344186e-05
-1.82588802968308e-05
-2.94323723059052e-05
-2.71298365028872e-05
-3.02692790588465e-05
-5.70675290647301e-06
-1.00014579389729e-05
-1.85491887723995e-05
-2.00672310955726e-05
-7.23944941603644e-06
-2.87261289834599e-05
-2.88828327656182e-05
-3.0627533933387e-05
-4.015200564314e-05
7.761550676407e-06
-4.68370437272784e-05
-2.92647208518645e-05
-2.16559405140534e-05
-1.4091319980085e-05
-1.83882574263418e-05
-4.06847311188335e-05
-4.66195155344667e-06
-1.15773696162616e-05
-3.06050634795556e-05
-2.10300812539206e-05
-2.30805490570055e-05
-2.48063487356818e-05
-1.94056071636934e-05
-3.89840391951916e-05
-5.98659082291545e-06
-2.74366846180146e-05
-1.70261240090871e-05
1.10652768468655e-06
-2.53899155743773e-05
-3.7322117187705e-05
-3.47058290313146e-05
-1.26279077723731e-05
-2.26402469490894e-05
-3.1689649218581e-05
-2.43601582733189e-05
1.55715540631942e-06
-8.30774683051175e-06
-1.64715244324792e-05
-1.87316307416711e-05
-3.00590378316521e-05
-9.86299473745505e-06
-6.47931220544695e-06
-1.67411004453947e-05
-3.55804114298096e-05
-1.80982510857933e-06
-1.73375625239728e-05
-2.52792124088416e-05
-9.23396371086524e-06
-1.5210364702875e-05
-2.15748889888913e-05
-5.45627072902895e-06
-9.78608897315307e-06
-3.66670440428122e-05
-5.84095486342534e-06
-2.09157314871789e-05
-2.24501840962299e-05
-1.60198049057643e-05
-2.1961492082018e-05
-4.03583396031008e-05
-2.55800817991046e-05
-1.89343857340417e-05
-8.30496961310113e-06
-9.77582579313897e-06
-5.8015506176033e-06
-3.00902936913253e-05
-1.00306172575564e-05
-3.75737014776919e-05
-2.52744641726422e-05
-2.78198512358685e-05
-3.62455119284958e-05
-2.82980432525983e-05
-2.92318935380645e-05
-4.35189371667548e-07
-1.99204929162378e-05
-2.18235868461985e-05
-1.36696389226586e-05
-9.4082594608032e-06
-2.01268379996815e-05
-3.36237109715449e-05
-1.87001624624726e-05
-2.19433748357426e-05
-1.81772843076971e-05
-3.57373505954947e-05
-1.44799495084923e-05
-3.29429071934017e-05
-3.47684317079596e-05
-1.45581468483431e-05
-1.01406564972834e-05
-8.37944652727207e-06
-1.22742474886478e-05
-1.34712455820823e-05
-4.28691260731769e-06
5.06241557910161e-06
-4.01026897973954e-06
-3.49120040276257e-05
-2.03925934733809e-05
-1.00646449088248e-05
-5.44980094958399e-06
-5.60532247723298e-06
-4.30306049332535e-05
-1.8626040283886e-05
-1.81839623709611e-05
-3.0098975784417e-05
-2.21943828824227e-05
-1.99235556968701e-05
-3.01414529868305e-05
-3.6315171181295e-05
-1.37186575769546e-05
-3.10185854516392e-05
-1.96494325005319e-05
-1.6340922701569e-05
-1.09380617880557e-05
-3.08303025578118e-05
-2.33654841586277e-05
-2.8864704018228e-05
-5.01091691994561e-06
-1.22033367389899e-05
-1.04958857441466e-05
-5.3572118098755e-06
-1.84752283375629e-05
-1.6577864855822e-05
-3.37758898972809e-05
-1.15841514669099e-05
-1.35409207841814e-05
-7.06038413629434e-06
3.62945881158288e-07
-8.47934648450239e-06
-1.98083507711331e-05
-3.79394777112753e-05
-1.58335731508352e-05
-2.42492385546346e-05
-2.79174717835492e-05
-1.83026478704272e-05
-1.64595719870465e-05
-1.52096097963628e-05
-1.34498803900366e-05
-3.77500105179189e-05
-4.58430039089297e-06
-3.36149967366526e-05
-1.36610618637356e-05
-2.4801744374416e-05
-8.56815819637149e-06
-1.32191947603747e-05
-3.11906754731853e-05
-1.95687996509234e-05
4.98882322678279e-06
-4.44547327447385e-05
-9.36583727827865e-06
-1.16592492933582e-05
-1.53131026047113e-05
-2.74327616795783e-05
9.27276957079422e-07
-5.48093670097272e-05
-3.30884863588525e-05
-3.5304565712266e-05
-3.2402536487341e-05
-2.60715866369774e-05
-1.35036034028973e-05
-2.12436978075989e-05
-2.47823648333425e-05
-2.54279875825535e-05
-2.2601304932628e-05
-1.24897258582006e-05
1.83923590316216e-06
-6.674316272314e-06
-1.52256838427712e-05
-1.78497998280562e-05
-1.29286094268026e-05
2.65519210093032e-07
-2.95521984920904e-05
-1.69376003526213e-05
-2.63124274114135e-05
-2.31199972509904e-05
-1.85503655466171e-05
-2.78009506256758e-05
-3.59880295324926e-05
-2.13367033150976e-05
-1.18813741706215e-05
5.41601170353346e-06
-6.15384175109135e-06
-1.57486218680878e-05
-2.70845400456031e-05
-1.14261109298177e-05
-1.75914461735508e-05
-2.81099464821516e-05
-5.9224418034969e-06
-1.48121559801055e-05
-3.78363084115715e-05
-6.9499039485481e-06
-1.4545850730212e-05
-2.49198066159071e-05
-2.98749343306374e-05
-1.81393274129919e-05
-1.85520236913995e-05
-8.63745636239511e-06
-2.7032962887389e-05
9.60514331201321e-07
-3.24581919847777e-05
-6.19156200085479e-06
-1.53212412836406e-05
-2.93627257721051e-06
-2.85546100869114e-05
-1.17846992165911e-05
-9.78507006542218e-06
-3.62137094490072e-06
-9.6440384506365e-06
-3.54936209195815e-05
-2.00633087743439e-05
-2.31879848334369e-05
3.03086267473187e-06
-3.59700482207044e-05
-2.93691639144862e-05
-1.60902812431805e-05
-1.06401673461061e-05
-2.55264796318518e-05
-1.81918153052034e-05
-1.65904432238112e-05
-3.35121091117652e-05
-1.49868139625485e-05
-1.99400377128018e-05
-2.67342082535742e-05
-2.58040105180723e-05
-3.49404865275385e-05
-2.80241341559231e-05
-2.12944263795562e-05
-3.24352335684443e-05
-3.29817050170598e-05
-8.94523937308618e-06
-2.6409633279585e-05
-2.39812127597201e-05
2.38029531965444e-06
-2.56530389801498e-05
-9.36633165353764e-06
-9.41126620820632e-06
-2.54655670698142e-05
-8.70206238784944e-06
-2.18900987134256e-05
-1.97271865676442e-05
-3.78011371357744e-05
-1.67151083211448e-05
2.21703213042135e-06
-2.31131654575654e-05
-5.44812086256474e-05
-3.08250613287117e-05
-8.24484175367732e-06
-1.23894147520847e-05
-1.04154111330329e-05
-3.06646294688736e-05
-2.22066818372796e-05
-3.41577746285435e-05
-7.58334248951624e-06
-7.68122001247627e-06
3.37031869537396e-06
-1.20411308763318e-05
-1.5260774845062e-07
-7.18381630452831e-06
-8.31567648937976e-06
-2.39932065231351e-05
-1.30112664747951e-05
1.1302600804531e-05
-1.82872479596133e-05
-2.46751022155759e-05
-2.01594088771624e-05
-4.57741075625319e-06
-1.65810282236719e-05
-2.14593935398279e-05
2.508590229471e-06
-9.11038423424963e-06
-1.87070777951384e-05
-2.12852263703078e-05
2.83421491290729e-06
-6.90208605650895e-05
-2.34171086040273e-05
-1.83473063043874e-05
-1.77486951013497e-05
-3.16381597969162e-05
-2.80138789634663e-05
-1.18520247855258e-05
-5.75755815655339e-05
6.96935666209316e-06
-2.8358669120223e-05
-2.60830832328641e-05
-3.12688692456307e-05
