# Supplementary material for: Research on computational propagation and identification of mine microseismic signals based on deep learning
Source: PLoS One. 2025 Oct 22;20(10):e0334641. doi: 10.1371/journal.pone.0334641 (PMC12543183; doi:10.1371/journal.pone.0334641)
Supplement: S2 Data — (ZIP) [file pone.0334641.s002.zip › 000100500001857.xlsx_0.txt_24.txt.txt]

-1.03324083669297e-05
-3.3842634556871e-05
-6.06649255504986e-06
-6.01926236858645e-06
-3.26271887163324e-05
-3.63638510788178e-06
-4.57488634576471e-05
-2.79667354571245e-05
3.83532487029775e-06
-3.07797180420239e-05
-2.78434430167856e-05
-1.45024974295004e-05
-1.15293547188652e-05
2.50647868446822e-06
-1.33753850092664e-05
-7.28494596774007e-06
2.74363622778889e-06
-1.5802700226557e-05
-2.26717079297034e-05
-3.7911494034601e-05
-2.29022797035393e-05
-8.81840862404918e-06
-2.15733852652265e-05
-2.07375050922162e-05
-3.35321541806094e-05
-1.00726186733795e-05
-1.80493848043944e-05
-8.59678520507465e-06
-1.25894970608582e-05
-1.48518001767901e-05
-3.48690683957554e-05
-1.56906490200571e-05
-3.56626006391447e-06
-2.8044854067788e-05
-5.22558608478328e-06
-5.26381651266646e-06
-3.38808213175677e-05
3.91237261030432e-06
-4.42531595747944e-05
-4.02404605990787e-05
-3.11220890785073e-05
-1.646945682426e-05
-1.12004817434014e-05
-2.68248531481535e-05
-1.96375661637139e-05
-2.04140899509349e-05
-1.7793509183314e-05
-1.29258882290025e-05
-2.68211109578403e-05
-1.43280879599412e-05
-2.62633145591228e-05
-2.63272491320448e-05
-1.17203541544546e-05
-1.56510316549687e-05
-2.39304587481325e-05
-1.70264411125207e-05
-2.58924698199518e-05
-1.19632248287684e-05
-7.63388159699989e-06
-3.55793989537473e-05
-2.88060449258613e-05
-7.30770958828815e-06
-1.1402753886161e-05
-5.64590321760997e-05
-2.94783211880184e-05
-2.17316653677104e-05
-3.61612128322911e-05
-2.1785384435834e-05
-1.97015030474449e-05
-2.78446749371301e-05
-2.88918838993529e-05
-1.04168173553926e-05
-1.73895593907836e-05
-1.40874361530005e-05
-2.54184813940078e-05
-1.47242841144666e-05
-1.54919816411236e-05
-1.53507356045636e-05
-1.72890533167396e-05
-3.62822671798347e-05
-2.24060808881491e-05
-2.25420407876529e-05
-2.36528336827969e-05
-4.29531880778209e-05
-2.76460972624306e-06
-1.61769296963449e-05
-4.22393535322316e-05
-1.98928784319606e-05
-2.12327662440486e-05
-3.51312230255055e-05
-1.61573079130098e-05
-4.49170533423824e-05
-4.40532038095054e-05
-1.19136156458003e-05
-2.23561341436686e-05
-8.38504227572978e-06
-3.62167338270053e-05
-2.99644485230194e-05
-1.70586914116869e-05
-4.28662524738384e-05
-2.14678238759999e-05
-3.0973260821072e-05
-3.14064466995835e-05
-1.13789821993189e-05
-8.70620979810772e-06
-1.96563510937799e-05
-1.60464726568668e-05
-1.48480873730405e-05
-2.47113572832208e-06
-1.4648037585007e-05
-2.86666618435093e-05
-2.43472213008214e-05
-2.34442913661865e-05
-1.30582863276386e-05
-3.43977467330058e-05
-1.22687700853477e-05
-3.08593027630628e-05
-4.0836941365669e-05
-1.47753237253944e-05
-1.97365887141831e-05
-1.92640881909028e-05
-2.69404211090132e-05
-4.94753261478999e-06
-1.85445027148382e-06
-5.31182348270539e-06
-9.80858761413459e-06
-1.53310117539277e-05
-2.03812171094332e-05
-3.83268183333992e-05
-7.48903922858801e-06
-6.66783746465511e-06
-2.60175297478255e-05
-1.71500395631159e-05
-3.93775516172902e-05
-3.75687034408344e-05
-6.1636288820088e-06
-3.8629738593031e-05
5.13754526210165e-06
-4.77680265414346e-06
-1.03643174813018e-05
-2.79207351889736e-05
-2.57795720653372e-05
-2.40205231667504e-05
-2.74996687545353e-05
-2.06098970672696e-05
-2.35112469171379e-05
-2.0791997331264e-05
-2.56704790510342e-05
-4.67180908678693e-05
-4.49785696889967e-06
-3.58617290725807e-05
-2.51969044255008e-05
-1.13525660590548e-05
-4.17593996940077e-05
-3.22952301105212e-05
-1.90645424955963e-05
-3.79771194982619e-06
-2.01191613492657e-05
-2.49952052342297e-05
3.75463393620358e-06
-2.83951514838169e-05
-1.47100817545245e-05
-1.37473748627081e-06
-6.86458152413742e-06
-6.9445010696566e-06
-1.72380807499669e-05
-1.72905962001767e-05
-2.22166632828633e-05
-2.35359536352127e-05
-2.37403289872907e-05
-2.8849663973828e-05
-2.76974688976484e-05
-1.83944415066835e-05
-2.67752154529651e-05
-5.46834877731598e-06
-5.08486996519258e-08
-1.22772757826118e-05
-2.82118452257636e-05
-4.07934543361642e-05
-2.30359950838825e-05
-1.19887772443122e-05
-2.78300590955079e-05
-1.96273586841288e-05
-2.72258323527652e-06
-4.87273359682942e-05
-2.47206847373634e-05
-3.80369705223368e-05
-1.05594404815593e-05
-6.85629840478782e-06
-6.05419945351658e-06
-1.36141806117872e-05
-3.10529764790112e-05
-1.94143792779237e-05
-9.17996008062468e-06
-2.51526468633204e-05
-1.26009299097622e-05
-1.11270779131128e-05
-1.90248672625989e-05
-3.36612127067004e-06
-1.86710284668992e-05
-2.14915781969224e-05
1.61024914857584e-06
-1.28930664069091e-05
-1.5428504501551e-05
-2.3583781887933e-05
-3.0418136530943e-05
-2.94141474378458e-05
-3.71268500044555e-05
-2.6881976700418e-05
-3.27809676448449e-05
-3.75135276592964e-05
-1.97495522050506e-05
1.7219713381839e-06
-2.8611305301323e-05
-3.28355879584205e-05
-3.12169808186121e-05
-2.65098245502816e-05
-2.77302484976517e-05
-4.75944729317044e-05
-2.9736658308639e-05
-2.64654259227163e-05
-2.5912821917073e-05
-2.23224132080423e-05
-5.07514388783074e-06
-2.27878724498416e-05
-2.1016236520548e-05
-2.67476152964097e-05
-1.43066400965802e-05
-1.06997164198996e-05
-2.41762547308974e-05
-4.59564282756576e-05
-3.78157301318291e-06
-4.25597292631655e-05
-4.29680106735102e-05
-1.67301278907631e-05
-1.89823044024369e-05
-6.53174238893839e-06
-2.12718232303769e-05
-2.98542562518181e-05
-2.31769859580864e-05
-3.17893492372422e-05
-9.6664331691792e-06
-2.15475651319253e-05
-3.39794099423549e-05
-1.44672226919832e-05
-1.73235931947704e-06
-1.64785638114193e-05
-1.39576489954111e-05
-1.9188221610488e-05
-1.11601309116466e-05
-1.07432759599758e-05
-1.35120908952076e-05
-2.12823774796959e-05
-4.60423326402967e-05
-2.34000555638751e-05
6.31295900887574e-06
-1.75370491813894e-05
-3.5174907277412e-05
-2.7334378144058e-05
-2.67855343077635e-05
-7.89580874812752e-06
-2.32922987294566e-05
-2.0357695155865e-05
-2.7218346769175e-05
-1.20857113540853e-05
-4.43795069669435e-05
-1.51493965642728e-05
-2.88694432014423e-05
-1.8178590660729e-05
-1.13944949980709e-05
-1.82821763511418e-05
-1.85922773700334e-05
-2.59449716236734e-05
-2.14820329056494e-05
-8.05473761708739e-06
-8.22301065996861e-06
-1.38443676156697e-05
-2.54457059986591e-05
4.68652588288282e-07
-1.54158624742079e-05
-2.80315915876302e-05
-3.02624547768607e-05
-2.5781297444074e-05
-2.82304776907617e-05
-2.79101594891147e-05
-3.32059150153467e-05
-2.07351935681834e-06
-8.56880988203684e-06
-5.03157435121539e-06
-1.34099596056063e-05
-2.10668988066876e-05
-1.06372967933189e-05
-2.54303055450441e-05
-9.84827165953124e-06
-9.04586296291193e-06
-5.92955680079855e-06
-1.44652433005814e-05
-3.42718260020928e-05
-4.7473160355765e-06
-9.16015683249396e-06
-1.38937439965628e-05
-2.27356705086752e-05
-1.88236319551721e-05
-1.30639072956738e-05
-1.0902788284825e-05
-1.3051939877879e-05
-2.61027944991516e-05
-9.95477900810189e-06
-1.75767649937444e-05
-2.00661558812722e-05
-5.99949431538668e-06
-3.19872355800678e-05
-1.6371074880738e-05
-3.68267154223507e-05
-1.17831796085742e-05
-2.52361171687935e-05
-4.21692475476125e-05
-1.25368664615585e-05
-8.49609315275856e-06
-2.35102261121217e-05
-2.55774129174847e-05
-1.15616474916545e-05
-1.01937446379029e-05
-1.62272270804653e-05
-1.66755766413342e-05
-1.13419487825638e-05
-5.2422310399893e-05
-9.81678086504318e-06
-6.84981414802279e-06
-1.26965211978994e-05
-2.28587428366024e-05
-9.92666616896389e-06
-5.68916471029088e-06
-7.70010804840527e-06
-4.17921649141574e-05
-1.35315208846773e-05
-2.71668107636583e-05
1.1894468067898e-06
-1.39206990064806e-05
-1.91757546800814e-05
-3.44936809400515e-06
-2.27627063074731e-05
-5.44725406714325e-06
-1.97119919045546e-05
-2.12307706599307e-05
-3.01332188260388e-05
-1.76595446637478e-05
-2.05370737375031e-05
-3.90091041065027e-05
-3.01045288301408e-05
-2.43643127569807e-05
-1.86818060329139e-05
-2.41289563409363e-05
-3.12318016037631e-05
-1.32731764447496e-05
-2.80822947174924e-05
-1.28226917396034e-05
-2.1174884610677e-05
-3.26096452288632e-05
-2.72165209994976e-05
-2.35355389743376e-05
-2.46520650175433e-05
-1.49325764538477e-05
-9.44943054166095e-06
-3.01874611428231e-05
-5.5370538111856e-06
-1.08923418336084e-05
-2.43648555678846e-05
-4.2983330836934e-05
-3.74727954630974e-05
-1.85393642415826e-05
-3.17071449713042e-05
-1.80329127045104e-05
-1.81780928885383e-05
-1.7632925481924e-05
-5.48501503886905e-06
-1.81089776871965e-05
-4.29932298682995e-05
-2.54434348447419e-05
-2.31802669555459e-05
-1.79748689039089e-05
-1.07621633238139e-05
-1.54064263216973e-05
-2.52586458241812e-05
-4.02272180695098e-05
-1.46143571214159e-05
-3.32817808358749e-05
-1.87930930501452e-05
-1.13619984618906e-05
-4.974998677203e-05
-1.74671961622227e-05
-1.65519301752625e-05
-2.5744427567242e-05
-7.11648433986141e-06
-2.19052105699686e-05
-7.86789868758159e-06
-4.0690644227101e-05
-8.36970036891613e-06
-5.35706558076363e-06
-9.62563617417922e-06
-2.33500755297158e-05
-3.35422273902477e-05
-1.67731469727622e-05
-1.59321742133651e-05
-1.46536482853257e-05
-5.68266836807832e-06
-3.4954122863537e-06
-1.80603802775531e-05
-1.76966834502273e-05
-6.82415841783901e-06
-1.66101323453253e-06
-6.85632831599315e-06
-1.51837944649441e-05
-1.97070203527408e-05
-1.91216760296334e-05
-3.84979348071956e-05
-1.17917402846066e-05
-3.34669056999171e-05
-6.69887681847987e-06
-1.55586771475606e-05
-1.56354492808398e-05
-4.62332182231858e-05
-3.70363215132091e-05
-2.7459902822216e-05
3.26532916705119e-06
-3.02868204488599e-05
-5.02733728571393e-06
-2.00301487465383e-05
-2.01885346868558e-05
-2.50783137696658e-05
-1.4197844762828e-05
-2.40147229956158e-05
-4.10454685558003e-06
-1.01091791867565e-05
-3.18455039420916e-05
-1.7592488062837e-05
-3.79870646411867e-05
-1.54817600793565e-05
-8.86995223868796e-06
-3.1285709258115e-05
-1.59554528711975e-05
-4.24066048670129e-05
-3.4164552586499e-05
-1.3945283023717e-05
-9.65424815198293e-06
-1.65931507855035e-05
-2.1222043175395e-05
-2.21636229491734e-05
-5.76710102365106e-05
-2.19801745809209e-05
-6.52045298168051e-05
-1.22865219648409e-06
-5.896230925733e-06
-4.7333287365655e-05
-1.71153854439884e-05
-4.48098606883353e-05
-2.36225533308609e-05
4.67678536072067e-07
-2.72855711666619e-06
-2.15440774657541e-05
-1.8196650799617e-05
-1.12313779003443e-05
-1.07689772386071e-05
-2.68445645381426e-05
-3.96806718467567e-05
-2.93099356762669e-05
-5.32492634539997e-05
-9.49578641942761e-06
-2.18629464835194e-05
-6.76939658469671e-08
-2.26152322711486e-05
-1.89041260078831e-05
-3.83669387572519e-05
-1.20837391897277e-06
-3.15202774379558e-05
-3.30784844426899e-05
-2.47394899392649e-05
-3.1924931077753e-05
-2.07502817036759e-05
-2.3307061243867e-05
-2.0429573159521e-05
-9.02658588325214e-06
-7.34707536183888e-06
-2.3594130165115e-05
-8.94534210529585e-06
-1.74405980706436e-05
-1.74237224567135e-05
-4.01252066060746e-05
-5.64569214161978e-06
-2.64546084324478e-06
-2.37551539561249e-05
-4.43668517613071e-05
-2.71469968431282e-05
-1.70588602870163e-05
-2.22859521496094e-05
-1.87445248012519e-05
-1.62072945397231e-05
-3.12401167250792e-05
2.42744754303672e-06
-2.42801543844948e-05
-2.87841543422819e-05
-2.2028332306173e-05
-2.76381314146007e-05
-2.22312988655308e-05
-1.7380260411229e-05
-5.1284408785206e-06
-1.46041897225707e-05
-1.32365270568445e-05
-2.85606710399989e-05
-1.70571089288609e-05
-5.87395868791289e-06
-1.82041384387536e-05
-2.20866620092662e-05
1.19221737289207e-05
-3.30624107480445e-05
-1.49762656693152e-05
-2.71639009471529e-05
-2.74457529881564e-05
-2.27760768141974e-05
-1.21464783805313e-05
-5.31766496549319e-06
-1.27939572294377e-05
-2.51979948507213e-05
5.14935013500523e-07
-2.08873538409399e-05
-1.4210555416548e-05
-1.90876375755895e-05
-2.73874911971228e-05
-3.01352228409007e-05
-3.98159883675923e-05
-1.42165201153548e-05
-1.79175513329304e-05
-1.71051179820252e-05
-4.29397506506284e-06
-2.52726181474738e-05
-3.51082857445895e-05
-3.82262153293903e-05
-1.6345890517085e-05
-2.40870473445882e-05
-1.3858846029172e-05
-5.21887115702206e-06
-2.21225391757459e-05
-1.12818627455284e-05
-2.3993483586123e-05
-3.33168660553463e-05
-2.9359532102655e-05
-2.01658515228767e-05
-1.08693201830847e-05
-2.78989356552389e-05
-4.8612563647689e-06
-2.255757510718e-05
-2.54164740775519e-05
-9.82173586422581e-06
-2.55841677084958e-05
-3.40176131874515e-05
-4.63461205295971e-06
-2.34210648528695e-05
-1.61927816357232e-05
-4.69956634197568e-05
1.16862064657733e-05
-9.45624841620563e-06
-1.35385154473032e-05
-1.80030357131915e-05
1.76620844504596e-05
-2.34025430017133e-05
-5.86540690834034e-06
-6.6404836871067e-06
-2.70562890016663e-05
-1.73734872721294e-05
-3.04408894443166e-05
-1.29862308169698e-05
-2.82883291593453e-05
-2.46298191416166e-05
1.39892247772669e-05
-4.3636462503437e-05
-1.35568971608772e-05
-4.66516476984898e-05
-2.34814443468559e-05
-3.16275664073623e-05
-2.06127237918775e-05
1.20442839561701e-06
-2.72057803095192e-05
-1.1302998819844e-05
-2.78661854512839e-05
-2.53415066874716e-05
-5.91084142378232e-06
-2.37306785075664e-05
-2.775736013753e-05
-2.73597364100597e-05
-1.06567444675119e-05
-1.84931848278943e-05
-1.59771073219544e-05
-1.98746690652773e-05
-1.54136418190983e-05
-1.89993893944065e-05
-3.45652276852418e-05
-2.06855483879877e-05
-1.84571416804518e-05
-1.79121050289396e-05
-2.5581562879121e-05
-1.27266363943283e-05
-1.95158192871611e-05
-2.10914729638801e-05
-2.05061403046693e-05
-3.40899033016144e-05
-3.5088728344668e-05
-4.23952872918346e-05
-2.64261793674732e-05
-3.7753455758482e-05
-1.45988382171364e-05
1.5426360293725e-05
-5.29583796788996e-06
-2.38237207055164e-05
-3.03979521231587e-05
-3.49457219262468e-05
-3.04190671505728e-05
-2.33325248111845e-05
-2.97700553414871e-05
-3.86756521001277e-05
-2.83117000636922e-05
-2.49550709873783e-05
-2.6388950909032e-05
-3.83784399180682e-05
5.21665955289277e-06
-4.80852809943862e-05
-2.05722139887867e-05
-2.34422506463034e-05
-2.3938275251864e-05
-8.27639469819024e-06
-3.79832605975623e-05
-4.12428340197486e-05
-6.05074918709699e-06
-7.44111695524352e-06
-5.42806049723004e-06
-2.41009660274678e-05
-2.95692647898204e-05
-6.148121417806e-06
-3.80434132564177e-06
-1.56696266266291e-05
-2.84223811657433e-05
-2.13566380446215e-05
-1.29013648257111e-05
-1.43640728176217e-05
-1.01836262887636e-05
-2.97296618300245e-07
-1.6063586380645e-05
-1.85290725529011e-05
-1.08370810044809e-05
-4.60326328837475e-05
5.32302020423921e-06
-2.35482997666009e-05
-1.50541574740657e-05
-2.1374303301969e-05
1.06686451299444e-05
-8.40172400854986e-06
-3.24691075009761e-05
-2.95454333147248e-05
-5.17878629024253e-05
-1.37532719683163e-05
-1.69159230956111e-05
-2.16831137119671e-05
-2.45865085029973e-05
-2.93045515242912e-05
-1.88309958575304e-05
-4.85379803382709e-06
-1.77772356038726e-05
-2.84703622551606e-05
-1.9486302927401e-05
-3.27354374620703e-05
-3.88236222477131e-05
1.73366743849139e-06
-2.11147762417983e-05
-8.41165856240054e-06
-5.46225154549306e-06
-2.10600646729602e-05
-2.25086236057537e-05
-1.15867870491745e-05
-6.64420513919303e-06
-3.14967326900955e-05
-1.42322037930185e-05
-3.60816208161741e-05
-1.49400382021145e-05
-2.78536734307871e-05
-1.71414983378039e-05
-1.45069598407726e-05
-8.59277232214245e-06
-2.44728953798853e-05
-2.85375684514785e-05
-2.24597868219089e-05
-2.53009014202465e-05
-3.93073724020538e-05
-1.85172040793507e-05
-6.95046873025702e-06
-1.70395098081745e-05
-3.85601074144677e-06
-9.30739198189992e-06
-2.02652457990741e-05
-2.45019081950171e-05
-1.12089599869579e-06
-2.23197308971829e-05
-2.30598464254517e-05
-2.62724601665223e-05
-3.021201203382e-05
1.02310754352108e-05
5.18078245892444e-06
-4.15705541904813e-05
-2.60912637224176e-05
-3.39092032791269e-05
-2.79946381899928e-05
-1.75369723627637e-05
-2.91359788943846e-05
-3.10678652900586e-05
-1.233138284174e-05
-2.55532173520723e-05
-2.84277701807125e-05
-2.10765025090745e-06
-2.51881669638602e-05
-1.96212655479731e-05
-1.78450521490222e-05
-4.39709420612463e-05
-1.579195514959e-05
-1.02280746649234e-05
-2.1781831687161e-05
-9.99727645042255e-06
-6.1769872371929e-06
-1.72860433339283e-05
-1.69566067603846e-05
-2.00999953520332e-05
-4.84927506654491e-05
-2.0235439335958e-05
-1.97400908242961e-05
-2.0395253350387e-05
-8.94433578040002e-06
-1.07817938638571e-05
-2.29044412642826e-05
-3.02519852936287e-05
-1.40108143147285e-05
-1.51717653930442e-05
-4.1244097950383e-06
3.49777992977972e-06
-2.41831485637679e-05
-4.34122248639276e-05
-2.39363251945283e-05
-2.07768432575675e-05
-5.67452434932919e-06
2.49408787429479e-06
-3.25059593721254e-05
-1.78705758620282e-05
-1.75878525172718e-05
-2.65321989155518e-05
-1.70034095851401e-05
-2.68723093513629e-05
-2.67504825641747e-05
-2.08629281340115e-05
-1.18564823602689e-05
-2.70839633948856e-05
-2.84645325479788e-05
-2.3833538753811e-05
-1.02385639214393e-05
-1.37190661083718e-05
-1.20772710722175e-06
-1.89622071866571e-05
-3.93550806434466e-05
-2.48083312560749e-05
-2.01178613676695e-05
-1.11679124865602e-05
1.40199228792113e-06
-2.0876429783575e-05
-3.34013444822009e-05
-3.19167235158385e-06
-1.99018378061098e-05
-1.72510025159875e-05
-1.87063017509058e-05
-2.10407472313669e-05
-2.07886005145731e-05
-3.16212624025937e-05
-1.26828132237079e-05
-2.86922842966545e-06
-1.56136890838452e-05
-9.14786990695842e-06
-2.14476685972399e-05
-3.4822889875331e-07
-3.44767858829073e-05
-1.16189056938468e-05
-1.49295658545213e-05
-1.96639638573388e-05
-9.23773913444067e-06
-3.01226207143924e-05
-3.8810921016245e-05
-1.74229129944817e-05
-7.82410959960592e-06
-4.08369732339685e-05
1.04139252852803e-06
-1.34103790500542e-05
-1.91321373456931e-05
-3.8678737696331e-06
-2.61614805096099e-05
1.43824025734828e-05
-3.78929153820907e-05
-2.04136062445004e-05
6.74415983727746e-06
-2.76734652539237e-05
1.34690976742757e-05
-2.64684522479481e-05
-1.80989316347286e-05
-5.34388933482151e-06
-2.83919772446123e-05
-7.7065329085594e-06
-1.50676530250978e-05
-3.11503194988761e-05
-2.08590526890298e-05
-1.1357812667557e-05
-1.77212627856303e-05
-2.5234508134267e-05
-3.46168343025144e-05
-2.27978588097549e-05
-7.84725202746387e-06
-3.48442757263681e-05
-2.57739853610276e-05
-3.3667576988659e-05
-2.89381362844168e-05
-1.44005882447586e-06
-1.1925780391629e-05
-1.87665067534839e-05
-1.5199883966324e-05
-2.97263355413344e-05
-1.07408884336875e-05
-1.52669515342041e-05
-1.49754313473975e-05
-2.82142696251309e-05
-2.20881594023056e-05
-9.58161830830816e-06
-3.39706742977016e-05
-2.39984298588314e-05
-8.00077514281845e-06
-2.12139371675694e-05
-6.67630768501989e-07
-1.24582661597099e-05
-1.84010253696291e-06
-1.9806771214535e-05
-3.65089766134432e-05
-1.23547030905659e-05
-1.20063706695542e-05
-2.04424588830288e-05
-2.50658626468871e-05
-2.20420348827943e-05
-1.43114280494356e-05
-2.93865957331148e-05
-2.98784508518947e-05
-1.4893461641037e-05
-2.3300584280553e-05
-3.10123106287112e-05
-2.42741957384866e-05
-1.76810531476186e-05
-2.09500663544422e-05
-4.22488845824955e-05
-2.463142303197e-05
-3.0759251821725e-05
-2.32734766131296e-05
-1.78303348900819e-05
-4.75909791220787e-05
-3.87663438529496e-05
-5.03267240769982e-05
-1.3798479449499e-05
-3.18758279021984e-05
-3.18864256364061e-05
-4.84938252627734e-05
-2.51173790215082e-05
-9.0588698688204e-08
-3.59757592266289e-05
-1.8079329425795e-05
-2.483956453706e-07
-3.33579964256951e-05
-4.09513955235191e-05
-4.35014063622073e-05
-9.89498773570421e-06
-1.69458811690909e-05
-1.58434958645227e-05
-1.14803623530897e-05
-1.15146455870434e-05
-5.45240160113691e-06
-1.56229169322159e-05
-6.19514307850925e-06
-1.0542651389515e-05
-2.07801631965377e-05
-4.40191605910991e-06
-1.55265961325739e-05
8.30527538262169e-06
-1.92481661944195e-05
-1.55440721710608e-05
9.92013963301806e-07
-9.94743331864382e-06
-1.8405214361117e-05
-1.75028896670963e-05
-1.23021168871167e-06
-2.24154390026877e-06
-5.63711229557889e-06
-4.08092514433004e-05
-2.07154938212999e-05
-1.41664598714945e-06
-2.59104965469585e-05
-3.33604899129732e-05
-2.74211660217749e-05
-3.43817921142377e-05
-8.05815101214987e-06
-1.54230513186039e-05
-3.29433595169383e-05
-4.08822584088964e-06
-3.92784524155862e-06
-1.14080516601163e-05
-2.44996811039168e-05
-2.67113980658667e-05
1.90385158938654e-06
-1.87261446705743e-05
-3.29092551491223e-05
-1.93611959776168e-05
-1.02886723229722e-05
-3.62560250871776e-06
-1.03466267409928e-05
-3.88648158346574e-05
-7.68389137963473e-06
-1.51860797491794e-05
-3.15357221286066e-05
-1.39209559588352e-05
-6.84567081349615e-06
-9.52105198584752e-06
1.22462568127437e-05
-1.20786163778714e-05
-2.72852581392108e-05
-2.63486639188579e-05
-2.82564510146981e-05
-1.85196677597756e-05
1.79050132407396e-05
-2.53911676479287e-05
-6.56031571493455e-06
-2.34753759451364e-05
-2.24830680593177e-05
-2.15251198043214e-05
-2.78072989561944e-05
-2.33877869503711e-05
-2.92784304456048e-05
-3.34548038547497e-05
5.77728859008294e-06
-1.85251762978684e-05
-2.96241320633177e-05
-2.5300557788037e-05
-1.58972059805809e-05
-2.69402256338742e-05
-7.05337279526539e-06
-7.12049374118928e-06
-2.72331238411606e-05
-1.81309413912937e-05
-6.81862660844231e-06
-1.38971465880626e-05
-1.0199945156449e-05
1.28786741570117e-05
-9.76641306901728e-06
-2.20300044781809e-05
-2.4760338474583e-05
-2.37449739131829e-05
-4.04169684887525e-05
-1.9119826363053e-05
-3.79902386942641e-05
-3.61679313591652e-05
-1.57967628841476e-05
1.80305403525982e-05
-5.89022115598067e-06
-2.72685385063756e-05
-7.5046617339311e-06
-3.15156685196373e-06
-2.45597190134844e-05
-2.55159505013266e-05
-2.70774415232545e-05
-2.97432667503213e-05
-2.55112634159273e-05
2.37785016213302e-06
-3.31838545306164e-06
-3.22943770006192e-05
-1.82641746603902e-05
1.0738504038923e-05
-1.5089029175088e-05
-2.25821632230522e-05
-4.57806913631012e-07
-2.11954698701624e-05
-1.02182897034011e-05
-1.95066195943095e-05
-2.07109115424327e-05
-1.23827690132149e-05
-2.25457991744286e-05
-1.74696905477282e-05
-2.79855984129345e-05
-1.56190757441462e-05
-3.12274672258903e-05
-5.65593124666448e-05
-2.14439355962383e-05
-2.7416177843866e-05
-2.02297913795454e-05
2.23322867309106e-06
2.64700694687802e-06
-1.70281072754213e-05
-3.00222701240807e-05
-1.88790177508253e-05
-1.54268811086707e-05
-1.13398191398011e-05
-2.83554144190752e-05
-2.31375853878206e-05
-2.47139298359738e-05
-2.87989695983329e-05
-2.11984327143088e-05
-4.25689988945618e-05
-3.54038947919389e-05
-3.84222175636997e-05
-2.24635595670817e-05
-4.32385713927206e-05
-3.43655643800624e-05
-2.28874457413718e-06
6.02334531827768e-07
-2.32930858990362e-05
-1.40972927420236e-05
-4.39956421602602e-05
-1.95489900789585e-05
-2.0686292095029e-05
-2.84116210117535e-05
-2.11370884500739e-05
-2.8741601542974e-05
-2.99218131411692e-05
-4.07272280234672e-05
-2.30047278412457e-05
-1.76451292296888e-05
-2.00097849452673e-05
-1.65163688100149e-05
-6.70669088424604e-06
-3.43780784684474e-05
-3.36263754843306e-05
4.58350223276061e-06
-9.34685603988318e-06
-1.46117382210775e-05
-1.9878893596906e-05
-8.052861649147e-06
-3.27192782809132e-06
-2.71171024785404e-05
-1.69146132969345e-05
-1.08628829582363e-05
-3.45837046943665e-05
-1.22765594824866e-05
-3.62624858032282e-05
-1.53481530368011e-05
-3.69030389921079e-06
-2.57583627408869e-05
-1.21554887871459e-05
-1.57695372164964e-05
-3.4258511020523e-05
-1.8172878062754e-05
-2.42408625615372e-05
-2.60607606443846e-05
-1.51582822121882e-05
-2.7779981351698e-05
-1.61327513627987e-05
-1.47988048915465e-05
-4.02219072518998e-05
-1.34030924889388e-05
-1.57512740710426e-05
-2.3028160920556e-05
-9.83668579413683e-06
-2.87665638429453e-05
-3.02597046502639e-05
-1.38662028151077e-05
-2.76292403482715e-05
-1.75956240233161e-05
-1.49487711082921e-05
-1.82307454843871e-05
-1.4585276217365e-05
-3.16553010018138e-05
-8.86744678668298e-06
-2.03652180490198e-05
-2.38143889131921e-05
-6.85176241002595e-06
-1.30810324430038e-05
-2.05386936663122e-06
-2.73761176485463e-05
-2.14256819086856e-05
-2.34481151174551e-06
-1.93493575256148e-05
-2.88959551448304e-05
-2.19690273397484e-05
-2.41123824912929e-05
-2.84862915133296e-05
-5.37687678604262e-05
-1.42972012289033e-05
-2.19171050038545e-05
-1.81661750583665e-05
-3.86551845641682e-05
-5.46752317387692e-05
-6.33211886683635e-06
-1.14335792479951e-05
-5.47567227589204e-06
-2.71225545974827e-05
-3.08887882015009e-05
-3.96821285114364e-05
-2.24033060516894e-05
-3.99080001786474e-05
-3.82872473042678e-05
-9.51984519375018e-06
-3.11391161519129e-05
-1.66793313369303e-05
-1.24374446389275e-05
-2.24849015982494e-05
-2.19587206052739e-05
-1.34059180164917e-05
-2.54379095996733e-05
-1.1145317171026e-05
-3.12765213002804e-05
-2.08849731377549e-05
-1.94025433844934e-05
-1.64070630226802e-05
-4.70782731139204e-05
-2.36123498038106e-05
7.82382600702673e-07
-8.02811350820219e-06
1.50844799636344e-07
-2.81253555498783e-05
-3.15747538429316e-05
-3.74924215982026e-05
-1.71298558858257e-05
-6.55894390310973e-06
-1.91536382562146e-05
-1.67983697708078e-05
1.54727514731276e-05
-6.41201590834009e-06
-2.17170948990426e-05
-9.40341974972153e-07
-1.18468876990691e-05
5.48004905060037e-07
-1.98175144939943e-05
-1.33897200763486e-05
-5.378123650786e-07
-1.19103850610168e-05
-7.27727671535214e-06
-4.65126904748625e-05
-2.84028770097707e-05
-1.0654998961413e-05
-2.49619551197857e-05
-2.04201301546201e-05
6.00621942861603e-06
-1.55964203074486e-05
-3.3497591136546e-06
1.42734197299006e-05
-1.39446027280746e-05
-3.26481727449899e-05
-1.11678783999048e-06
1.18481207437799e-06
-2.09404018269771e-05
-4.08182012593252e-05
-1.84035630762849e-05
-2.39774184591732e-05
-2.8167048754848e-05
-3.59471111514953e-06
-3.64269707243393e-05
-1.22598785173947e-05
-3.02072001697275e-05
-3.1040267869185e-05
-1.02659450142428e-05
-2.61030328218973e-05
-1.55916450611391e-05
-8.83333352732791e-06
-1.33929853364405e-05
-4.66245038713443e-06
-1.76698064675857e-05
-1.69599999415994e-05
-3.16029189406998e-05
-4.8267274829054e-05
-2.3867922287453e-05
-1.93234577922577e-05
1.18507892033605e-06
-2.38357142893458e-05
-1.92080748258769e-05
-1.56242815931576e-05
-1.74702308594467e-05
-1.22668646831334e-05
-1.54511872577193e-05
-2.03357732557687e-05
-3.16746311319485e-05
-2.30935833836876e-05
-1.05142246747425e-05
-3.29255651608355e-05
-2.42324860265339e-05
4.05981750872343e-06
-3.00524599424717e-05
-9.96411044286877e-06
-4.33504791240578e-05
-3.6306609879554e-05
-2.4048750622855e-05
-3.5821490574235e-05
-2.42916533824768e-05
-1.13944697476358e-05
-2.19345363438296e-05
-2.6023770816491e-05
-3.21158099419471e-05
-2.08383188464717e-05
-1.2909529796624e-05
-3.04293967527011e-05
-3.41119773575673e-05
-1.03806468850252e-05
-2.20338418983617e-05
-3.02099165424983e-05
-1.59021299077368e-05
-2.79253105459882e-05
-2.28140488900934e-05
-1.61584121592544e-05
-4.0211919247812e-06
-2.05516934244076e-05
-1.061088919451e-05
-1.66104235780836e-05
-4.29784987633615e-05
-2.36637956149387e-05
-2.23490020461088e-05
-1.85463261875345e-05
-2.51436997476154e-05
-1.3488280609976e-05
2.83242930050667e-06
-1.61084480969925e-05
-1.82293762183036e-05
1.05978296051518e-05
-7.91096771810756e-06
-2.93974003301746e-05
-2.44925929570441e-05
-9.97586132871042e-06
-1.75552667982782e-05
-2.12852044305172e-05
1.74926236731124e-06
-2.53252954364895e-05
-1.54244302438736e-05
2.4776594824745e-05
-4.19455525484596e-06
-1.6689278399938e-05
-1.98904874762403e-05
3.53588442348643e-06
-3.41225638270368e-05
-3.1493842931432e-05
-7.89034152864709e-06
-3.8732137837134e-05
-1.65775917768405e-05
-2.93157562130636e-05
-1.4387503478383e-05
-6.15060337877425e-06
-2.06685929483458e-05
-1.12988189589639e-05
-2.72778802280064e-05
-2.77697901771689e-05
-1.97626277271756e-05
-1.51862819847861e-05
-7.46204236620946e-06
-6.45855474394922e-06
-3.25950503704636e-05
-1.84522594145619e-05
-8.37639607523508e-06
-3.31568138960075e-05
-1.99191694585782e-05
-7.36931785919213e-06
-1.69624251195204e-05
-8.52825335009916e-06
-1.2884164368804e-05
-1.44299322039052e-05
-2.27157769282515e-05
-4.97389865077339e-05
-2.26763725801801e-05
-2.16453500513607e-05
-3.78340187622745e-05
-4.5244731446904e-05
-5.60865597061135e-06
-3.57407269153649e-05
5.86714752981914e-06
-1.11540794596202e-05
-4.77973207508875e-05
-1.73785868379698e-05
-2.532611469546e-05
-1.89761637566172e-05
-2.62647281948147e-05
-5.7535330986904e-06
-1.26523283386915e-05
-4.54054564462984e-05
-3.33974448315368e-05
1.47424228873417e-06
-2.2828116893049e-05
-1.69575879167734e-05
-2.41826843533323e-05
-2.12339810616206e-05
-1.4473025169179e-05
-1.85507477635135e-05
4.34672172603763e-06
-3.19836742516932e-05
-2.50528867010336e-05
-1.44832295615294e-06
-2.94657248176131e-05
4.21935576112971e-06
-2.63209895046205e-05
-2.36785040963733e-05
-2.4961673987934e-05
9.54246247650597e-06
-9.09486622408375e-06
-7.84084740779731e-07
-2.28718069188152e-05
-2.87175973438955e-05
-2.3099182764008e-05
-1.80283635628831e-05
-1.39797446322869e-05
-1.99740029743581e-05
-7.18282912752731e-06
-1.93628990984955e-05
-3.28015821244133e-05
-1.97608570476065e-05
-1.77477301965907e-05
-1.54813653889548e-05
-4.19659598450549e-05
-7.61263691857471e-06
-3.55483083199436e-05
-9.97233151011761e-06
-8.17861956142708e-06
-1.61397188174483e-05
-4.6437985033842e-05
-1.37752047106445e-05
-3.40596043057231e-05
-7.15828790694475e-06
-1.57444150163881e-05
-8.89917403320404e-06
-3.06940313314945e-05
-2.37267596055864e-05
-3.65861688648519e-05
-3.94870085713671e-05
-3.19057454851506e-05
-2.41506027032606e-05
-9.8783236803975e-06
-2.3342819595581e-05
-2.58482845917307e-05
-3.3689666170982e-05
-1.17617778307498e-05
-3.32582274843601e-05
-2.2629207547956e-05
-2.37560519715167e-05
1.85580783365633e-06
-2.79409799659984e-05
-2.28675698266462e-05
-1.92424655572068e-05
-2.66216705691634e-05
-2.38322187519338e-05
-3.0203331287163e-05
-2.54579899216501e-05
-3.08433532302954e-05
-2.92502250928882e-05
-5.27367350148204e-06
-1.76981609538535e-05
-4.21042373797164e-05
-1.35489748038738e-05
-4.59674725659845e-05
-1.15388172267376e-05
-1.50023468080646e-05
-2.05595112921883e-05
-1.33257184661379e-05
-2.03742800268495e-05
-6.33843933151077e-06
-2.27190280036416e-05
-1.38451969153167e-05
-2.91479653265928e-05
-2.985707921667e-05
-2.18672042060604e-05
-1.0767293303228e-05
-1.77149809196089e-05
-6.55932739249161e-06
-3.59051596494673e-05
-6.82826164443736e-06
-1.46810142214112e-05
-1.04504169422389e-05
-3.88130994805799e-05
-2.95104354384871e-05
-2.2191055196308e-05
-1.21019860568246e-05
-2.0929198935603e-05
-2.3950505962626e-05
-8.2041813797734e-06
-3.70218925683264e-06
-7.29149991723082e-06
-2.09856869198309e-05
4.49457260292858e-06
1.05505081354521e-05
-4.08037979497432e-05
-8.49620006989327e-06
-1.06694658143607e-05
-2.43758366812725e-05
-3.02141786695995e-05
-1.36071557653475e-05
-2.84627690299908e-05
-1.84975084069621e-05
-3.50472087395106e-05
-2.56064076395053e-05
5.22322249467674e-06
-5.51567979017665e-06
-1.53645115307808e-05
-1.69442667204241e-05
-3.58133777335956e-05
-2.48250852127658e-05
-2.42465591406292e-05
-9.26420964348359e-06
-1.79596073295035e-05
-1.65635548413683e-05
-1.63721962863423e-05
-2.70645044393803e-05
-2.96066785554542e-05
-2.36716079747931e-05
-1.39895722531702e-05
-1.34233442656332e-05
-3.67988571414176e-05
-1.3064408062419e-05
-2.57608053819446e-05
-1.94862929068806e-05
-3.1312636802935e-05
-1.87854267269837e-05
4.13569161771473e-06
-4.49032355857778e-05
-2.49154260909397e-05
-1.35408719325291e-05
-3.80433277516543e-05
-2.24332881477038e-05
-2.53770031168114e-05
-7.14924315107933e-06
-1.08939055865756e-05
-1.29327545813551e-05
-2.04141617916972e-05
-1.56761597680639e-05
-3.9791476834142e-05
-3.73020237338163e-05
-1.66905079191335e-05
-3.06198520338118e-05
-1.46489436856626e-05
-3.19182028185833e-05
-2.90292053658913e-05
-1.59685544770445e-05
-3.54539313740443e-05
-4.00438802033342e-05
-2.69631032634766e-05
-5.63023685973118e-06
-3.87813235905978e-06
-1.93328298332592e-05
-3.66415361053146e-05
-1.89203619335344e-05
-2.06021728804106e-05
-3.42177406868095e-05
-1.77108969525082e-05
-2.13665474428091e-05
-2.75273700104139e-05
-1.75981425882452e-05
-1.50616723301187e-05
-1.28436617377292e-05
-3.22585716428198e-05
-1.36030867929378e-05
-2.73619120363718e-05
-2.065363647025e-05
3.57866279517242e-06
-1.85050876687361e-06
5.83738004050054e-06
-3.34493711163492e-05
7.32949729334651e-06
-9.87861672263015e-06
-1.84393556702002e-05
-1.28857690491282e-05
-7.81925029811651e-06
-2.59551296847961e-05
-1.56184995003333e-05
-2.59704495264595e-05
2.91750204805026e-06
-2.28120159434067e-05
-2.58839529707584e-05
-2.22780227989218e-05
-1.42378199187209e-05
-3.32004421682622e-05
-2.82776512526926e-05
-4.8154332262564e-07
-1.74559299926513e-05
-7.15458225499251e-07
-2.34711876334926e-06
-2.04962026010109e-05
-1.20789328304267e-05
-6.81322491155771e-06
-2.02448832672967e-05
-1.07063834427695e-05
-1.90141542041125e-06
-5.52484707628686e-06
-2.61262047595162e-05
-2.70866148003666e-05
-1.58026789109791e-05
-1.27879421347029e-05
-1.38826891138516e-05
-2.20273251129496e-05
-4.79137151645176e-06
-4.33702460630257e-06
-3.06400378137074e-05
-2.78908901107526e-05
-1.98124574751409e-05
-3.87189208630359e-05
-2.72486716176594e-05
-2.52433355852415e-05
-4.30593702799203e-05
-1.96564236991822e-05
-1.1535391245768e-05
-3.18881206368989e-05
-1.97072512484715e-05
-2.31231034503783e-05
-1.31860185912744e-05
-3.48173266926016e-05
-1.59400130982189e-05
-1.10244200765979e-05
-1.86049896102692e-05
-1.50872771753189e-05
-2.67450557613599e-05
-1.92556618554368e-05
-1.62619748700763e-05
-2.21526941338153e-05
-2.1373383173481e-06
1.75420854649629e-06
-2.21400607979461e-05
-2.08566610164522e-05
-2.96562725119369e-05
-1.75609609819515e-05
-2.78731487954275e-05
-1.54758801369782e-05
-2.72302014772546e-05
1.84927971387728e-05
-2.15653323123772e-05
1.63736474147972e-05
-1.84259258107239e-05
-2.86052428002762e-05
-2.05976825889238e-05
-2.04216222252858e-05
-2.15066635389769e-05
-2.32235030255373e-05
-1.87137295477037e-05
-3.03408843131155e-05
-2.35035951089354e-05
-2.01512674676824e-05
-1.58406520821159e-05
5.90269868684373e-06
1.09649261991536e-07
-1.72407656535969e-05
-1.97150213090123e-05
-2.6380210379113e-05
-1.28521259240326e-05
-5.24156331214484e-06
-2.94446087335398e-05
-1.07319828081663e-05
-1.22911762241005e-05
-3.99089499753847e-06
-2.59533488809279e-05
-2.57542056753237e-05
-2.23673856585922e-06
-1.92790641861484e-05
-2.45810445456403e-05
-1.70124100282284e-06
-4.11200193635645e-05
-1.70119756664711e-05
-2.81812048991125e-05
-1.50778235638573e-05
-3.84603695134827e-05
-1.06759259696364e-05
-1.37323482066116e-05
-1.61597512204436e-05
-2.35782717246335e-05
-2.84524207729955e-05
-3.64953604066997e-05
-3.58861998592359e-05
-4.23947999360006e-05
-2.68827224023351e-05
-1.73581863128552e-05
-2.44474421996056e-05
-2.60121113387689e-05
-8.79132511683671e-06
-2.64674713761487e-05
-2.09270898354929e-05
-5.92289208228987e-06
-2.85963575314865e-05
-1.7478436702816e-05
-2.39543765660656e-05
-2.85293328917032e-05
-4.85114035813368e-05
-2.48308936712641e-05
-2.51153009622615e-05
-1.94750732726211e-05
-2.5606870219196e-05
-2.81742630856853e-05
-3.58101472341986e-05
3.87242492985653e-06
-1.25763102753759e-05
-1.05500216336716e-05
-7.28657048896735e-06
-2.86211585476329e-05
-2.33281815208963e-05
-4.20008976303666e-05
-2.94898906664612e-05
-1.82511050352995e-05
-2.43027917787153e-05
-2.11525948028796e-05
-2.68725603841758e-05
-9.77642373392171e-06
-1.94160283245658e-05
-2.08179906359973e-05
-2.99328679646716e-05
-1.27205570009546e-05
-1.14886378507818e-05
-2.13216522136023e-05
-2.23236508941076e-05
-1.73498611833296e-05
-2.12223615083003e-05
-2.29709771687692e-05
-3.03554469865297e-05
-1.09573920326316e-05
-1.73777014540401e-05
-1.27777574981086e-05
-1.37750209853018e-05
-2.3846683994014e-05
-1.77916214126591e-05
-1.84693717862259e-05
4.28717293809626e-06
-1.68119346302038e-05
-3.09346003538815e-05
-4.28448441937806e-05
-2.02642991627154e-05
-1.17284988868955e-05
-1.294595418525e-05
-1.56340026513719e-05
-2.3021063473414e-05
-1.97543207763532e-05
-1.96709523241419e-05
-4.27771495634754e-05
-3.95547152871921e-05
-2.03585838681405e-05
-2.62311654011204e-05
-1.05723112314157e-05
-2.00482829388257e-05
-1.34507631509623e-05
-2.08485477950679e-05
-2.8792291042883e-05
-1.31446314216352e-05
-2.13575481251091e-05
-1.56056965048424e-05
-3.05975985929962e-05
3.45472370343791e-06
-1.86581785402702e-05
-4.4412371610904e-05
-3.73182023834068e-05
-1.36382547303947e-05
-3.87153925480484e-05
-3.23137155577184e-05
-2.20191001898453e-05
-2.56090467319088e-05
-4.18945237186898e-06
-4.26099019528364e-05
-1.53629226962157e-05
-2.2550689545971e-05
-1.91788704193099e-05
-3.04300240198517e-05
-1.98014633778593e-05
-3.35040209277519e-05
-3.81448354392885e-05
-2.37004012680504e-05
-2.73408080207801e-05
-2.13279481773567e-05
-2.61815792176519e-05
-7.19313048573081e-06
-2.55115031145135e-05
-2.67180117066256e-05
-2.41868409325943e-05
-1.21746623252748e-05
-1.17650458047304e-05
-3.25335016427941e-05
-1.758213344257e-05
-2.68632586131185e-05
-2.22812178426932e-05
-1.41956476131335e-05
-1.85757162648671e-05
-2.45527105799564e-05
-3.36036713094448e-05
-2.52547174832483e-05
-3.46485409640739e-05
-2.08560013456346e-05
-2.20764826205607e-05
-1.01095304802308e-05
-1.18927912864948e-05
-2.24998343901641e-05
-2.15531567452587e-05
-7.88749544894631e-06
-2.13306336193969e-05
3.64014177214088e-06
-3.35455145896465e-05
2.58685195076178e-06
3.3623036226455e-06
-3.2229932852545e-05
-1.39575069511316e-05
-1.49452410463822e-05
-1.26527444216537e-05
-3.41245777804143e-05
-3.44582234146034e-05
-1.11658685713415e-05
-1.9568540460691e-05
-4.84232208371126e-05
-2.06599573318856e-05
6.19272068050857e-07
-2.5840190990778e-05
-9.07282263062344e-06
-2.21819986010629e-05
-3.21882260803988e-05
-4.77669822174517e-05
-1.97301006917115e-05
-1.07944660444775e-06
-6.00513922096614e-06
-1.42242038896041e-05
-1.33190458945719e-05
-2.91421292456839e-06
-2.98400589466287e-05
-1.34847513006229e-05
-1.29695731482283e-05
-1.08678915374863e-05
-1.93047552700406e-05
-4.10919328985631e-06
-3.97419427388149e-05
-4.10748624261238e-05
-1.06834075292978e-05
-1.42195033314774e-05
-2.59369236019607e-05
-1.72359533835961e-05
-2.72831433183455e-05
-1.32069711047664e-05
-1.70177295591592e-06
-1.9669110774332e-05
-2.60310694633529e-05
-3.38561977963767e-05
-4.19113532737766e-06
-2.67666334222387e-05
-4.30955335077678e-05
-9.54308359008967e-06
-7.93785368622321e-06
-2.66366407617018e-05
-8.49210004841183e-06
-4.7305054321127e-05
-2.84578400909953e-05
-1.34360097528333e-05
-2.73207442568462e-05
-2.60802338624864e-05
-1.50182127459404e-05
-2.49505358136833e-05
-2.60407572526496e-05
-3.22284159191411e-05
1.15873627663453e-05
-1.13514234808141e-05
-1.10729376086486e-05
-1.81973688210016e-05
1.38430875876457e-06
-3.5073414848557e-05
-2.93401739257235e-05
-3.64036472020065e-05
-2.53493283051121e-05
-2.38098769948497e-05
5.05883143438029e-06
-3.43966616273128e-05
4.00418486395268e-06
-3.91582987799396e-05
-2.72846855191235e-05
-1.42117152468783e-05
-2.67567213441765e-05
2.71446079579981e-06
-8.61596865366702e-06
-3.42382426392172e-05
-1.14697754846088e-05
-2.54422379068893e-05
-2.31169846368733e-05
-1.08431326909856e-05
-3.1940821835978e-05
-2.43962009753042e-05
-1.38628015765364e-05
-2.20639665384662e-05
-2.8048867297575e-05
-1.52351746369299e-05
-2.91530174847453e-05
2.09238044584261e-06
-2.23312532886417e-05
-2.66716329089398e-05
-4.16241856940212e-05
-7.38812571134866e-06
-1.08025280899504e-05
-2.52171709825766e-05
-4.03448637071175e-05
-2.08617070974483e-05
-1.64591170039912e-06
-8.777193132745e-06
-4.19866498426622e-05
-2.50528269828004e-05
-3.83808103279773e-05
-1.62351329145024e-05
-4.17593460647856e-05
-2.39283860999126e-05
-2.79146375142969e-05
-4.67653342424111e-05
-1.87743118990418e-05
-1.88325127408481e-05
-2.05505675845396e-05
-7.0127006974145e-06
-1.65635357599875e-05
-1.81406237926747e-05
-4.14338684171945e-05
-1.21190917699977e-05
-7.61644720281031e-06
-1.21137959322726e-05
-2.98776904873181e-05
6.41879613836374e-06
-2.57990655192994e-05
-1.19668982477612e-05
-3.34029517441028e-05
-8.59203547391529e-06
-2.24279828247953e-05
-2.7623878365206e-05
-7.18112789965771e-06
-7.82773988876311e-06
-1.15251035401132e-05
-1.34081836677587e-05
-1.77013608765351e-05
-3.8586658762025e-05
-1.79834657966408e-05
-3.10032008138474e-05
-1.30216046507744e-05
-1.50445902549783e-05
-2.31366683146178e-05
-2.62804783484844e-05
-1.34512790417943e-05
-1.5492375166209e-05
-3.16485317286227e-05
-3.13540519229319e-05
-1.49182930957037e-05
-2.24889676644688e-05
-2.87494081973037e-05
-1.09229296092103e-05
3.48091181695594e-07
-1.31417982927832e-05
-3.0656510232118e-05
-1.75055672931291e-05
-5.24714723254226e-06
-2.77062974434586e-05
-2.53819371820956e-06
-1.11882622657647e-06
-2.92969546351333e-05
-2.0009029280136e-05
-3.31564209677648e-05
-1.55292305935902e-05
-3.29317793087329e-05
-3.33299602959329e-05
-4.37087692981358e-05
-3.21469646065979e-05
-2.23645276628781e-05
-3.2057898175453e-05
-3.26753902189978e-05
-1.37449288213806e-05
-1.11167846485217e-05
-1.77253482000511e-05
-2.97331977113501e-05
-1.49475708133073e-05
-3.91112492391638e-05
-1.0284696095263e-05
-4.84205767671023e-05
-1.42324571330791e-05
-4.22273419548631e-05
-6.49645284463612e-06
-5.47446631617411e-06
-2.21490860589796e-05
-2.04268188312171e-05
-1.62863565380643e-05
-2.07548546329004e-05
-1.16234730871732e-05
-3.54971012308751e-05
-8.51019161057089e-07
-8.01189134875399e-06
-4.5568345251116e-05
-1.58285888057312e-05
-2.82553616334159e-06
-1.85410863449204e-05
-1.90995231072785e-05
-2.13144361507565e-05
-2.99863888311641e-05
-6.98267962286251e-06
-2.92550655589969e-05
-3.12456135651318e-05
-1.36585684655265e-05
-1.80429184516284e-05
-3.7094698531086e-05
-1.91206021343655e-05
-2.2188111617952e-05
-3.50017758539809e-05
-2.08636869981408e-05
-1.98905483346086e-05
-1.95091908508099e-05
-7.85808210060132e-06
3.34854638678213e-06
-1.68576314444269e-05
-9.20758490751605e-06
-4.75690650913672e-06
-3.13085660779336e-05
-2.36565270600268e-05
-1.43307760598997e-05
-2.67050325262938e-05
-2.0665515584515e-05
-3.99997924642902e-05
-2.8482241354103e-05
-2.48209879394366e-05
-7.77282601553616e-06
-1.46513052229327e-05
-2.5698001881722e-05
-2.00515218355124e-05
-2.70769810333774e-05
-2.48138053518102e-05
-3.31497050709045e-05
-1.56912236610933e-05
-3.24937299764173e-05
-2.71034251817425e-05
-2.49125170175322e-05
-2.60758556392434e-05
-4.9609932876837e-05
-2.64727935233458e-05
-2.31798329933888e-05
-7.56893127201524e-06
-3.42177478330278e-05
-6.00828884161935e-06
-3.28420611736895e-05
-2.43809520395405e-05
-1.36671558976312e-05
-2.2995059376304e-05
-4.58174497892681e-05
-3.92296339880335e-06
-3.75734946009382e-05
-2.94177797296052e-05
-2.70661015953669e-05
-2.32712063661346e-05
-1.58685141143891e-05
-1.94610882609404e-05
-1.96892001272652e-05
-2.15806547944444e-05
-3.85037587405678e-05
-4.33648421942788e-06
-3.30658514683925e-05
-3.13227691841743e-05
-9.89858095562626e-06
-3.52707721390287e-05
-1.80284045100324e-05
-2.52957368101604e-05
1.02480492277175e-06
-4.02803102778748e-05
-3.83289103623371e-05
-1.79739861506225e-05
-4.25430582114277e-06
-3.44979351450296e-05
-1.60487084762432e-05
-2.57367934467695e-05
-2.99655592426121e-05
-3.46055187021095e-05
-4.28078847438757e-05
-9.36937880073274e-06
-2.53928136898306e-05
-1.64437392274218e-05
-9.50007870937459e-06
-1.59511621001922e-05
-4.64419648001732e-06
-2.52357016063966e-05
-9.33783217387868e-06
1.32428905335057e-07
-1.92799509698525e-05
-4.48258010067068e-05
-2.80017793665876e-05
-1.55145189542828e-05
-3.79500499723984e-06
1.42584201198908e-07
-2.77868383415675e-05
-1.26207158940758e-05
-2.77017189641979e-05
-3.28403150336833e-05
-3.66279960322122e-05
-8.64069723094989e-06
-9.14665995104039e-06
-4.83475334557337e-05
-3.92447434714826e-05
-4.25993745016288e-05
4.78071351056091e-06
1.04372887216021e-06
-1.49752303267644e-05
2.4346418105516e-06
-5.69155468324029e-06
-6.63505005713847e-06
-2.09000107436673e-05
-2.15698104915919e-05
-4.04732131982738e-05
-1.72626379151143e-05
-2.46236372804883e-05
-2.62709435170686e-05
-3.5815788159309e-05
-2.02241552912324e-05
-1.71840378173341e-05
-3.16554128879329e-05
-2.91042866286366e-05
5.31019164053401e-06
-2.27101384523504e-05
-7.92216576148041e-06
-1.27530389119092e-05
-2.07026097664469e-05
-1.5243666526928e-05
-4.97636114714787e-05
-3.03237641279475e-05
-1.3658985610083e-05
-1.94451333643803e-05
-8.89146362170953e-06
-2.32881329411309e-05
-2.3754230157744e-05
-2.75556799339328e-05
-2.83399222186053e-05
-4.03092040364058e-05
-2.8890470788624e-05
-2.23285106549927e-05
-2.1103751279099e-05
-8.81324525999155e-06
-2.73869867329631e-05
-2.65795928630372e-05
1.03292089718429e-06
-2.93560746529706e-05
-2.49080160460673e-05
-2.33856339955175e-05
-6.99493744644691e-06
-3.03167188796253e-05
-3.18683539803202e-05
-3.56152227503696e-05
-1.99372066621199e-05
-1.9015851182656e-05
-1.54168964161431e-05
-2.41112078760926e-05
-3.45349960077438e-06
-1.50589439572957e-05
-2.15557854790367e-05
-3.82005130797079e-05
-2.78592019239418e-05
-2.23423739717538e-05
-2.79237085253727e-05
-1.40552766684451e-05
-1.41415503733456e-05
-1.46748476545029e-05
-3.01103285554487e-05
-2.41944177049708e-05
-2.13583189157446e-05
-6.20528703714815e-07
-3.56597358266509e-05
-3.46830908241994e-05
-2.75064250938583e-05
-1.1968514269893e-05
-2.93306001407122e-05
-1.69527307248954e-05
-2.27705253765051e-05
-3.20887806756508e-05
-2.58657619345027e-05
-4.09459063523761e-06
-2.17844898689266e-05
-3.42984367231322e-05
-1.72021441339456e-05
-1.42454466515314e-05
-1.53891379051601e-05
-2.62654999897911e-05
-1.43946897708577e-05
-2.3123048080462e-05
-2.2794752918595e-05
-1.27124449102997e-05
-3.22963682405223e-05
-2.44058360174889e-05
-4.04327516531558e-05
-2.79757678720953e-05
-1.54799807842055e-05
-2.62999963953423e-05
-4.31394695939646e-05
-2.91564452004259e-05
-2.21376557816574e-05
-2.10110136809211e-05
-6.80809966859931e-06
-1.82522991609356e-05
1.0720948506636e-05
-2.28909600930017e-05
-9.46359447558109e-06
-3.46119016065754e-05
-1.62130218893144e-05
-3.05619848530898e-05
-1.21139964138522e-05
-3.58848402548878e-07
-1.16130519484824e-05
-1.32111608748605e-05
-1.79049345794907e-05
1.04872299285801e-05
-2.57628748385464e-05
1.13690149115296e-06
-9.86358733925991e-06
-2.11467529263354e-06
-4.64971023706068e-05
-2.27848282688235e-05
-1.05472544214393e-05
-1.81763779764802e-05
-2.26231687061832e-05
-2.86320916467367e-05
1.52693081681569e-06
-2.23723744623972e-05
-3.35334085341516e-05
-2.51293076203755e-05
-1.60050367638563e-05
-1.33700363408589e-05
-1.19322551611085e-05
-1.76921090304693e-05
-3.04309787871732e-05
-8.74940379783711e-06
-1.92966928934703e-05
-3.15309556547725e-05
-1.12246710220202e-05
-2.04838522653322e-05
-2.17863394355588e-05
-2.5738098491378e-05
-3.03562377398423e-05
-8.76300159556656e-06
-1.58959471583985e-05
-2.31385027054009e-05
-1.67651391437042e-05
-3.79647372389328e-05
-2.09922062808533e-05
-3.04823676324048e-05
-3.00455100325343e-05
-1.96890127936421e-05
-1.90498501284701e-05
-4.37241252145971e-06
-3.29414107447957e-05
-2.5853330360145e-05
-2.1023622895483e-05
-9.04776676031651e-06
-9.08774364304617e-06
-2.36123060765832e-05
-6.66609058476333e-06
-5.73711043018679e-06
-1.19260532917047e-05
-1.70895840086455e-05
-1.33115131135638e-05
-1.8964198071243e-05
-2.00367355730196e-05
-4.40776188371441e-05
-1.71979885047023e-05
-5.4972716202532e-06
-3.02532002613932e-05
-1.73494094743992e-05
-2.90814980739769e-05
-1.16147554561637e-05
-5.34313350426246e-05
-2.94274024682803e-05
-7.51985105447902e-06
-3.52013557321104e-05
-1.72858893843886e-05
-7.59077316963505e-06
-1.10238494809845e-05
-1.82770711384724e-05
-5.44128798630577e-05
-2.25191133195176e-05
-1.14196647313951e-05
-2.20149544621582e-05
-9.11001729424751e-06
-2.10175101687283e-05
-3.18046255446883e-05
-1.93493046423475e-05
-9.15417494690038e-06
-4.08331898871917e-05
-9.05118845618402e-06
-3.84186836634671e-05
-2.52577671160835e-06
-2.02342455557771e-05
-1.00304714094514e-05
-2.47643531235554e-05
-2.50189123751852e-05
-1.92703180845445e-05
-2.29921579916431e-05
-2.1023968866141e-05
-1.68969614507881e-05
-1.13898631816493e-05
-1.99976099089621e-05
5.63145917288662e-06
-1.06293771368013e-05
-3.70205922732103e-05
-2.43338119689788e-05
-1.59905390310058e-05
-2.61502331273055e-05
-3.78865611344465e-05
-2.57818041325073e-05
-1.16622303862005e-05
-2.28329757024233e-05
-3.30710534916018e-06
-3.3494301486654e-06
-1.17047893125384e-05
-4.49747395713718e-06
-1.45582449104966e-05
-2.57268854956799e-05
-1.20029180091377e-05
-3.26069961978004e-05
-3.62146634280833e-05
-1.2867321870385e-05
-4.02819681413565e-05
-2.67115407166227e-05
-2.79190852136972e-05
-4.49965124697633e-05
-2.14110637773166e-05
-2.19212530240613e-05
-2.74301215744213e-06
-3.5180649014682e-05
-2.76803206290119e-05
-3.58288647607644e-05
-4.48799059978526e-05
-3.34434818899794e-05
-2.95507664107812e-05
-2.20081947168802e-05
-3.06832496769818e-05
-3.16351887262302e-05
-1.38939310602653e-05
-2.65724910704795e-05
-5.1207579946336e-05
-3.35103109193439e-05
-8.0323211013495e-06
-1.17359243949935e-05
-2.82408024119712e-05
-2.97461754701305e-05
-8.4412061463715e-06
-1.25569796090006e-05
-2.45774737664745e-05
-2.08656126334276e-05
-5.70416393145017e-06
-1.3933390838535e-05
-3.67230549711e-05
-3.74694551874425e-05
-1.99782605565947e-05
-3.89981827186188e-06
-2.93572458058377e-05
-2.18864341981001e-05
-1.38515762365807e-05
-2.07008853433029e-05
-2.80050187168524e-05
-1.76416582091361e-05
5.89912254361334e-06
-8.06976475850773e-06
-3.0833249297205e-05
-1.22805888907683e-05
-1.40981340492379e-05
-6.75451458739118e-06
-3.05214677872768e-05
-3.25632050097162e-05
-2.17600885044147e-05
-3.75532316203337e-05
-2.0258115518131e-05
-2.04518288448601e-05
-5.79825870835858e-06
-1.97530268014027e-05
-3.72279852343569e-05
-2.0555607822776e-05
-1.5016383643433e-05
-1.29927597523221e-05
-1.68913418453297e-05
2.32780357874053e-06
-8.13096391134198e-06
-8.8053681622191e-06
-1.23288302850376e-05
-7.82224226420454e-06
-1.59488749643325e-05
-1.29148971966217e-05
-3.80064463329678e-05
-3.62454623205835e-05
-4.52058422804718e-05
-1.25836796483226e-05
-2.09041927810974e-05
-2.94230476557697e-05
-2.64559578837159e-05
-2.5391258930981e-05
-3.42225726080137e-05
-1.38870329256417e-05
-2.75335755488843e-05
-3.38190417187102e-05
-2.50777194261852e-05
1.02487860613467e-05
-4.46623338249162e-05
-4.32447687410057e-05
-2.59978822228589e-05
-3.8182723372651e-06
-2.18828236764254e-06
-3.19080359760462e-05
-4.62819456780796e-06
-1.30948064727394e-05
-3.25804877284851e-05
8.03745353747385e-06
-4.25605136835953e-05
-5.65700325339455e-06
-2.30989966832725e-05
-5.86514312347054e-06
-4.28238705369046e-05
-7.36205746756308e-06
-2.60123999173832e-05
-9.09224345958683e-06
-3.6636356689044e-05
-2.69195244729954e-05
-1.81334762825497e-05
-4.60057018398676e-05
-3.81980367061701e-05
-1.8049738515668e-05
-2.93485389418078e-05
-5.11371640956741e-05
-7.53500737587986e-06
-2.8744984018882e-05
-2.62846772589336e-05
-1.15638202107964e-06
-2.05022307876788e-05
-1.08697845819407e-05
-3.46888464004927e-05
-2.5935035246334e-05
-1.46711759602026e-05
-1.86650037751194e-05
5.28229810568216e-06
-2.31409118291372e-05
-2.56561400670295e-05
-2.66547824472512e-05
-1.91731622752756e-05
-1.98944714374877e-05
-2.10903496113943e-05
-1.01409404085792e-05
-3.06002084858991e-05
-2.47193056078932e-06
-9.64157347065784e-06
-1.09479025918489e-05
-2.7866189690289e-05
-8.56712852313424e-06
-1.80025232062505e-05
-1.19905229385965e-05
-2.91306258707041e-06
-2.39855976152155e-05
-8.0590444231822e-06
-2.83810333971595e-05
-3.52151935738862e-05
-2.80896534951049e-05
-2.08757068980068e-05
-2.56484876909546e-06
-1.45040121094023e-05
-1.16076421564893e-05
-1.68104904698182e-05
-1.07671490244793e-05
-1.25441845823456e-05
-3.35332371957196e-05
-1.61469796048428e-05
-4.80537881139306e-06
-2.72200289373442e-05
-1.96625461289307e-05
-9.72024475870135e-06
-2.34591913462506e-05
-3.25399191919013e-05
8.70073310370218e-06
-6.19470197831004e-06
-1.51932611030097e-05
-1.4933050266594e-05
-2.64085857374156e-06
-2.60132823062699e-05
-2.24967020383655e-05
-1.97417674079119e-05
-3.46655863717646e-05
-3.83301300310899e-05
4.57363648732621e-06
-3.37866447554879e-05
-4.09369683689814e-05
-3.50824250245487e-05
-3.37813199686136e-05
-1.95740946785453e-05
-1.55965106016617e-05
-1.84245758412125e-05
-2.43820456343341e-05
-1.75310799124309e-05
-1.94642631138222e-05
-1.71890759317876e-05
-3.29070034002196e-05
-2.38583840504989e-05
-3.33702091284038e-05
-3.71210942705233e-05
-1.99984962560359e-05
-2.26151685101426e-05
-9.01749623183068e-06
-3.24871892137672e-05
-1.84220974408806e-05
-3.74530948275383e-06
-1.61472025733328e-05
-1.65341922577043e-05
-2.28319290091569e-05
-9.82202750021554e-06
-2.18151029536005e-05
-3.07173990569187e-05
-2.26767249123785e-05
-1.31208071626668e-05
-1.78755731658298e-05
-1.96532267870787e-05
-3.67551408798848e-05
-2.01346899671739e-05
-1.86649485720582e-05
-1.31067959729321e-05
-7.79333039341141e-06
-3.45655407309531e-05
-2.33369321775644e-05
-2.1518391996182e-05
-1.26689781058936e-05
-1.69651244329109e-05
-2.67632568261082e-05
-3.4916951058616e-05
-2.16443618884164e-06
-2.73963879288557e-05
-1.9336074553071e-05
-3.16372382382444e-05
-2.45961098371671e-05
-2.56979260341445e-05
-2.43329853732351e-05
-3.01293273421146e-05
-2.25069079009598e-05
-3.59765685683705e-05
-5.99637940086143e-06
-9.01540122690838e-06
3.39185537724551e-06
-8.7088661643103e-06
-2.14186970234758e-05
-1.26389350976241e-05
-1.96097228379383e-05
-2.22776532796737e-05
-2.13440817231774e-05
-2.60351414353244e-05
-3.3709210022005e-05
-2.9072575682823e-05
-2.65527495659224e-05
-2.25792866569864e-05
-4.19769307134329e-05
-1.30363652458441e-06
6.74882454645095e-06
-2.03561235734157e-05
-4.13352490126641e-05
-4.57301819168118e-05
-1.10713615219962e-05
-2.19008628001099e-05
-2.14977094072573e-05
-2.89216789370676e-06
-2.77475924869827e-05
-4.08824140536482e-05
-4.11806788565062e-05
-1.35918045877547e-05
-1.50081241034116e-05
-3.07306394813111e-05
-1.48271467316075e-05
-3.63478731654177e-05
-4.16053365103654e-05
-2.10335308135005e-05
-2.14124712174393e-05
-2.52551165522332e-05
-2.78508119854184e-05
-1.87909673905633e-05
-2.29492359451876e-05
-2.96390621236468e-05
-2.26725575566855e-05
7.25716421302372e-06
-1.50294188427509e-05
-6.08598455345381e-07
-1.47768323091125e-05
-1.10996452215031e-05
-2.82158739116222e-05
-2.07708988334919e-05
-3.17398549455647e-05
-2.22814855388318e-05
-1.93758262500935e-05
-9.4191975591943e-06
-4.17840752159987e-05
-3.9609902709035e-05
-2.26596715034347e-05
-2.49098977127119e-05
-1.35420082337395e-05
-2.93663021959728e-06
-3.67800319014595e-05
-5.6333827238029e-06
-3.9597958293403e-05
-1.64597993365809e-05
-2.40941933868756e-05
3.92851378068412e-06
-2.35264322573448e-05
-1.24812880509049e-05
-1.59437497416507e-05
-4.27982076612536e-05
-1.1257077866467e-05
-4.72249002331013e-06
-7.73971449958811e-06
8.91773726313151e-07
-2.78722147489263e-05
-1.38377052225808e-05
-2.16503375529852e-05
-7.15510962151007e-06
-1.79123699173849e-05
-1.25299118804476e-05
-2.1241280243293e-05
-1.73201040098557e-05
-2.02134962484015e-05
-1.61711775011518e-05
-1.03608663849464e-05
-3.86303442565089e-05
-2.99749126583899e-05
-1.90136856014053e-05
-2.22638577244744e-05
-1.23282025693398e-05
-7.81600370547354e-06
-1.69297781742504e-06
-8.66683465832622e-06
6.15672802813701e-06
-1.23956710114511e-05
-9.33689592663442e-06
-1.66232320403181e-05
-1.24565786871e-05
-4.33312648417527e-05
-1.70395886101277e-05
-2.48752253439628e-05
-2.10289254543065e-05
-1.35868267261534e-05
-2.03804245376399e-05
-1.11838097204103e-05
-9.15201860980549e-06
-2.50508984959019e-05
-2.62607124021369e-05
-3.07242390841289e-05
-4.3813745586247e-05
-2.46222792274486e-05
-4.43429328004151e-05
-3.99628588385061e-05
-1.34900997039245e-05
-1.3032018649213e-05
-9.99249533742818e-06
-1.62532287437185e-05
-2.70284693481461e-05
-1.56455700078321e-05
-2.95399147111698e-05
-3.41643320276616e-05
7.12050942294615e-06
-2.16184656768305e-05
-2.93189208384826e-05
-1.61969311432333e-05
-3.77583780434922e-06
-2.41910334778315e-05
-1.37858648696173e-05
-1.22125028520965e-05
-2.88175357150958e-05
-2.19238313682982e-05
-2.27839598008e-05
-9.74900575845493e-06
-1.60211732819155e-05
-3.43346880888937e-05
-2.26954836198125e-06
1.02044108384593e-05
-1.13159642746991e-05
-1.57191382321507e-05
1.84336111081074e-06
-1.74786406963191e-05
-2.36261037444825e-05
-1.24508666290878e-05
2.16553003474307e-06
-6.2404881825401e-05
-2.2190921173259e-05
-2.17170612264532e-05
-8.58280705183032e-06
-1.80225752130896e-05
-1.88467129686153e-05
-1.01918402288719e-05
1.64334209874277e-06
-1.3628235487322e-05
-2.60115254004544e-05
-3.38473998527704e-05
-2.06636963424786e-05
-9.73424710123096e-06
-7.7183300054088e-06
-3.36507572697465e-05
-1.6450895798667e-05
-1.38789511703437e-05
-2.38268409806209e-05
-3.51744873138617e-05
-8.46399454221188e-06
-2.28390288894554e-05
-4.14897340614303e-05
-3.54724551279564e-05
1.92945993767646e-06
-1.46823825155059e-05
-2.94093764946402e-05
-3.22692842462736e-06
-4.34338479502335e-05
-3.4640831908324e-06
-3.01657777000872e-05
-3.27112282878706e-05
-2.65123718828703e-05
-4.12881076772563e-05
-2.63991191024051e-05
-5.70874646125383e-06
-1.09104505264781e-05
-4.27133007447271e-05
-1.87157496821585e-05
-1.72431922108012e-05
-2.89234360024538e-05
3.66895674869219e-06
-2.18280858548499e-05
-3.14063731604423e-05
2.50420176178134e-06
-2.34336699444172e-05
-2.67567420082667e-05
-1.47901722052884e-05
-2.49219966289224e-05
-1.10191422408881e-05
-2.67609464547924e-05
-2.45756663358643e-06
-6.31906290428217e-06
-2.89387338769001e-05
-3.3543835625771e-05
-2.11328135852162e-05
-1.66666438649414e-05
-1.76087599036775e-05
-3.65823050707723e-05
-4.81836889557092e-05
-2.28663779481873e-05
-6.57974557785639e-06
-3.57944783066623e-05
-1.05000665408375e-05
-3.04155199032669e-05
-2.89835701700725e-05
-3.72964443008322e-05
-7.91477246968493e-06
-2.2540454103561e-05
-2.7512124659755e-05
-1.34660695512121e-05
7.0885000544001e-06
-3.15907273584166e-05
-2.98472118858897e-05
-7.96075667575633e-06
-2.17881282477195e-05
-2.33084565181687e-05
-1.38053819004935e-05
-1.56316004591582e-05
-7.18211178136379e-06
-2.41355106851013e-05
-1.18712145987217e-05
-2.17246299298344e-05
-1.39083598494955e-05
-1.77081454137727e-05
-4.62308369195211e-06
-2.4512333076594e-05
-1.80422332482688e-05
-4.05214894329312e-06
-2.56516172657431e-05
-1.48740913234904e-05
-9.05420459933705e-06
-2.24238452707587e-05
-2.19671500601616e-05
-1.93143134041376e-05
-2.36077730893472e-05
-1.07608645505452e-05
-4.09860580640805e-05
-3.04263585154317e-05
-1.16659534926716e-05
-7.18220152336738e-06
-3.09762447193212e-06
-3.6782909044798e-05
-3.85514610249874e-05
-3.55593602827066e-05
-1.20678424712176e-05
-2.77353486956727e-05
-1.47841481884646e-05
-3.45224329796272e-05
-4.68871205022981e-05
-1.47746524246422e-05
-1.08793272115493e-05
-3.97495583412538e-05
-3.82791953248022e-05
-3.3770248761549e-05
-3.29234071387191e-05
-2.65476830752824e-06
-1.86807935541903e-05
-1.40488787647477e-05
-3.08923551909721e-05
-1.98848202792475e-05
3.31303431434742e-06
-3.01800024860026e-05
-1.82366141079971e-05
-1.6860459433984e-05
-4.44917763697962e-05
-3.36706690640594e-05
-1.01894877831074e-05
-3.08553730854233e-05
-5.09376573558168e-05
-1.43163337606754e-05
-1.21306542293936e-05
-2.66910040462127e-05
-9.74332816115277e-06
-5.20898285067217e-06
-3.85014593981266e-05
-1.93436885234913e-05
-3.31472887976869e-05
-3.24850534504046e-05
-3.36909909907383e-05
-1.39648596568915e-05
-6.9477681412826e-06
-2.95390632291825e-05
-1.67274769181218e-05
-1.89102815813604e-05
-3.40857958999998e-05
-1.4191776887774e-05
1.15372277448337e-06
-3.08731574777678e-05
-1.89822278134868e-05
-3.86441768583256e-05
-2.18818191160656e-05
-4.40603390050268e-07
-3.63003639179678e-05
-1.18081569644116e-05
-7.76709583648191e-06
-7.98146680223694e-06
-8.258604728156e-06
-2.93496934298818e-05
-5.93331579935532e-05
-2.36228638063705e-05
-1.53216081938605e-05
-4.4459514368547e-05
-3.73815812028867e-05
-2.3963068387311e-05
-1.7114234474992e-05
-2.09946022396677e-05
-1.96577390235775e-05
-1.81587277812983e-05
-3.15068731301854e-05
-2.5369164341523e-05
7.56944332135189e-06
-2.43787759815825e-05
-2.58851737243357e-06
-6.12777596374768e-06
-1.26075615710034e-05
-2.63070376258312e-05
-7.68099924324734e-06
-2.01671301575525e-05
-2.10565172845201e-05
-1.50439245307354e-05
-3.80260717289287e-05
-1.24931309238144e-05
-2.81551082873619e-05
-2.15894447876649e-05
-1.18165936994587e-05
-2.1556064266798e-05
-3.2543115706662e-05
-1.53422284242983e-05
-2.57471870957756e-05
-1.96906406536611e-05
-1.15153739496709e-05
-8.91972927124026e-06
2.57496640372427e-07
-4.121275976179e-05
-9.41006258726837e-06
-2.27552552204913e-05
-2.08407843440566e-05
-1.94332263148567e-05
-1.23611837504412e-05
-3.14110064201731e-05
-1.55596344889521e-05
-4.33305504278287e-06
-1.06061319224227e-05
-2.78766743405689e-05
-3.22622318137679e-05
-1.62066962614889e-05
-4.28386859790313e-07
-3.67475612925351e-06
-1.39636527989882e-05
-2.06276106582178e-05
-7.27931479846658e-06
-2.63163134726185e-05
-2.18733339161651e-05
-1.02537558172872e-05
-3.20973660402058e-05
3.15542827740207e-06
-2.29576622408201e-05
-2.2350879487029e-05
-3.36050903301717e-05
-3.94604938341584e-05
-2.98331131644974e-05
-8.80318382226056e-06
-3.25842925906028e-05
-2.918426206476e-05
-1.67903301152667e-05
-1.7341662611926e-05
-2.70839692516626e-05
-2.42027765615143e-05
-2.05938074790453e-05
4.30003916446456e-06
-3.05441048368049e-05
-7.67216164108143e-06
-2.80744410675611e-06
-2.10931768843793e-05
-2.6014527350954e-06
-2.70858862975953e-05
-1.60704661716186e-05
-2.76791564124397e-05
-1.2886720201094e-05
-1.96809445563016e-05
-8.67083994139525e-06
-3.91323892746268e-06
1.99474802175741e-05
-6.52064656791665e-06
-3.23912675725611e-05
-1.67144826843266e-05
-1.67583017708481e-05
-3.70983370814813e-06
-4.0435526375224e-06
-1.78052308840412e-05
-1.86915482564065e-06
-3.10440735152219e-05
-9.81507205542026e-06
-3.39746938527097e-05
-1.34018617820214e-05
-4.0964866039041e-05
-1.99829436289118e-05
-3.1627180905527e-06
-2.36834936136957e-05
-1.79430031525131e-05
-8.6854592329747e-06
-1.16364335347333e-05
-1.9141730981792e-05
-3.80365980045385e-06
-3.97378196399007e-05
6.69125176996065e-06
-2.5410817285564e-05
-2.07321118650764e-05
-4.1271820141632e-05
-2.21476217342638e-05
-2.29408043273698e-05
-1.5035661425833e-05
-7.11391841221758e-06
-2.31846193104244e-05
-2.30155073040831e-05
-5.65850925697056e-06
-4.22028928288195e-07
-3.15242044595419e-05
-1.50494217722929e-05
-3.20570704436074e-06
-1.28689955272558e-05
-9.29138620548633e-06
-3.53786739634102e-05
-1.45644766830054e-05
-5.0746069664098e-06
-2.78982397579615e-05
-1.6429558371803e-05
-2.00663190606155e-05
-4.79663240560791e-05
-1.27325196087183e-05
-4.18830383866812e-05
-2.39500550354911e-05
-1.02255205711437e-05
-2.25867206934594e-05
-2.48442943770583e-05
-2.63172627785668e-05
-3.19479622880489e-05
-1.65476562816612e-05
-2.13329122601814e-05
-2.51481926273916e-05
-2.65188861575952e-05
-1.76614716573177e-05
-1.42808793401899e-05
-1.37111993908232e-05
-1.00089164769716e-05
-1.41174150959603e-05
-3.29113098155598e-05
-6.45053533079152e-06
-1.6107885186878e-05
-8.50088313613501e-06
-1.23642312773204e-05
-2.45943628589256e-05
-8.09417668529241e-06
-5.73571514663272e-06
-3.77921728835161e-05
-2.3409217560036e-05
-1.00420983237453e-05
-2.28976776149225e-05
-4.78720157488232e-05
-1.20052250090011e-06
-2.7299588265748e-05
-2.69556324698076e-05
-4.02496773571234e-05
-1.84295861428564e-05
-2.71089811350035e-06
-1.90339606556191e-05
-1.23882661380584e-05
-3.13679118051755e-05
-3.56365306731352e-05
-2.36911114087106e-05
7.32949857930392e-06
-2.0996072263469e-05
1.40679870635736e-05
-1.68934299558568e-05
-2.65962920281604e-05
-9.30018975380386e-06
-1.56071060689836e-05
-2.93075552371765e-05
-2.27284845573264e-05
-2.06419674055416e-05
5.0180486830804e-06
-2.17414775358626e-05
-1.24692973384698e-05
-2.28764895533612e-05
8.56067510041684e-06
-8.17312906882267e-06
-2.36574899547944e-05
-5.19837094394302e-05
-2.76926058793811e-05
-3.13588146999523e-05
-1.52465808976659e-05
-3.20438168639383e-05
-2.54273809188562e-05
4.56931946677168e-07
-1.22629762619904e-05
-2.5289691026721e-05
-6.8686277235003e-06
-1.85518730449099e-06
-2.32182507704724e-05
-2.10823742234737e-05
-1.58371784762672e-05
-4.55961478751016e-05
-2.61183709824781e-05
-2.7612731750647e-05
-2.47968800891356e-05
-3.27050458895154e-05
-3.09584325216327e-05
-2.1265888656717e-05
-2.30296102799019e-05
-1.56555056260848e-05
-1.36977588008246e-05
-1.73540447363802e-05
-3.55503806832938e-07
-3.54636617477504e-05
-4.30806212146771e-05
-2.43991390363995e-05
-2.97873132643132e-05
-2.4643965723891e-05
-2.88850379472421e-05
-3.66705546803818e-05
-2.54352745419962e-06
-1.06680382211904e-05
-3.06913113711262e-05
-6.61014795789825e-06
-3.56012219584884e-06
-1.80546376195443e-05
-1.23905153850944e-05
-2.19464701585151e-05
-2.68734147380019e-06
1.63743805738865e-06
-1.23936990531086e-05
-1.67867163606728e-06
-1.97561494519089e-05
-2.46413829157312e-05
-2.4271111123396e-05
-4.68343110355319e-05
-3.03454957128591e-07
-5.15309037157784e-06
4.79864129897659e-07
-4.32318992579493e-05
-2.10611504931212e-05
-3.35579733783674e-05
-2.5783500744993e-05
-3.37516129163495e-05
-1.88573463377002e-05
-3.22250261731666e-05
-1.26672884765941e-05
-3.03850459694518e-05
-1.47232218951801e-05
-1.51756452807363e-05
-9.83690559626774e-06
-5.2241155945029e-06
-2.51536020016507e-05
-4.08624077184635e-05
-1.69712423602522e-05
-4.33566767006852e-05
4.55385772311543e-06
-1.02311056506118e-05
-4.37477452011376e-05
-1.03826823415294e-05
-1.91403146148897e-05
-7.25093247524313e-06
-1.62795580989228e-05
-3.50466835951658e-05
-2.70383503007085e-05
-1.16486419400069e-05
-1.06284430671445e-05
-3.87587236870793e-05
-2.74754298421558e-05
-3.40713602833204e-05
-3.73382078554482e-05
-3.75669123066684e-05
-3.39894690533919e-05
-1.12262391672071e-05
-1.25496116546226e-05
-2.59717636538507e-05
-3.17490102720426e-05
-2.00582582751433e-05
-2.85327436497245e-05
-5.83048855653416e-06
-5.06273384231872e-06
-2.84944900260124e-05
-4.49706816767487e-05
-2.7774252300169e-05
-2.1002186561599e-05
-1.98838371861173e-05
-1.56377037042282e-05
-1.18098574284608e-05
-2.3052111190067e-05
-1.83165252518629e-05
-1.79991881696699e-05
-1.41191063571218e-05
-7.94579016972823e-06
-1.44547911022852e-05
-9.99470520030792e-06
-3.47503348843184e-05
-1.8755704137547e-05
-1.21506164107094e-05
-1.63387038584489e-05
-1.93687643978423e-05
-1.63108607603977e-05
-3.72640525524918e-05
-6.40899411793161e-06
-1.85966777012959e-05
-1.1429396564043e-05
-1.05786580219962e-05
-1.43968239607655e-05
-4.10330578464763e-05
-2.22896961416113e-05
-1.43819991275115e-05
-1.92698833909539e-05
-1.13984673665717e-06
-1.96349636022807e-05
-2.45005949760673e-05
-2.71924462961546e-05
-2.04759304136526e-05
-7.75452294424567e-06
-8.08499582068886e-07
-1.91966773908167e-05
-2.47690730333083e-05
-2.56111091442729e-05
-2.62705680267362e-05
-1.1552662327737e-05
-2.06943518018925e-05
-1.54622884953651e-05
-2.9757015740133e-05
-4.79236720308989e-06
-2.09270116883251e-05
-5.47666185524406e-06
-2.14935967024449e-05
-2.39324617815323e-05
-1.02523273135476e-06
9.0834563998521e-06
-3.63756399254693e-05
-1.38159252313871e-05
-3.63563303747642e-05
-1.58282405793966e-05
-2.08819472105826e-05
-2.61176579392839e-05
-8.05452025264323e-06
-1.76401614290211e-05
-2.05478391248265e-05
-2.01869489826568e-05
-1.70624999729074e-05
-3.75346921203456e-05
-3.57573762238777e-05
-3.65176495621973e-06
-1.57543350338957e-05
-3.0656753608446e-07
1.53447412762929e-07
-7.11301591924714e-06
2.1799321438375e-06
-1.44260242674598e-05
-3.39915789892616e-05
-1.27881359058147e-05
-4.61079774768338e-05
-2.10942720398322e-05
-4.12251042846968e-05
-3.80170519367625e-05
2.2970099749054e-06
-2.12936578308617e-05
-7.54893502358598e-06
-2.52962093875368e-05
-1.48035823791158e-05
-1.54087282978246e-05
-2.2076314546873e-05
-3.53876001868481e-05
-3.21043167138083e-05
-2.54806871910016e-05
-1.72822192017614e-05
-2.2541816260302e-05
-3.02648055802874e-05
-6.27728854528564e-06
-2.58738481027143e-05
-2.0084985804997e-05
-1.93862503761823e-05
-2.08340031765976e-05
-9.29810507729967e-06
-1.89243102012709e-06
-3.25521883603998e-05
-2.26846714354597e-05
-4.00355597467083e-05
-7.7002963222166e-06
-1.56175687005077e-05
-1.94744706094697e-05
-3.33081283187135e-05
-2.35520161158796e-05
-2.27792961766933e-05
-3.47395235055988e-05
-4.01496707037722e-05
-2.12513792972079e-05
-3.56957810585386e-05
-4.35703165963906e-06
-1.58706085693514e-05
-2.17786661080957e-05
-3.36643814310819e-05
-2.62156759420653e-05
-1.92928284714122e-05
-1.01707512015783e-05
-2.41709694864958e-05
-2.884474775649e-05
-1.93881867725379e-05
-8.54722335320486e-06
-2.69117848269096e-05
-4.40148392466416e-05
-3.53635913719942e-05
-1.49095955384805e-05
-2.69175232226562e-05
-2.60197840475351e-05
-2.24772645732016e-05
-1.06063946608295e-05
-2.43994046886581e-05
-1.7595329948471e-05
-2.94111192494759e-05
-9.90766068625258e-06
-1.4451029817411e-05
-8.74365867511599e-07
-1.15248231226584e-05
-4.58509326386184e-05
-2.08905832385766e-05
-2.76283723901071e-06
-1.81119820433673e-05
-5.31376633269269e-06
-2.14392447195774e-05
-4.59728842952248e-06
-1.38188379065363e-05
-5.57844175162002e-06
-2.2146918111743e-05
-2.18651127642693e-05
-1.45663371138318e-05
-1.33478059930361e-05
-9.74871678333391e-06
-1.6010480500693e-05
-3.46872435808071e-05
-2.21443653061665e-06
-1.55349641573813e-05
-3.16842101751066e-05
-3.1966837376685e-05
-4.00000323433243e-05
-8.91492898858795e-06
-2.81052108570596e-05
-2.22009601459465e-05
-2.20127698507303e-05
-2.79929276905599e-06
-3.41848368623438e-05
-2.72172218323425e-05
-1.97901559037969e-05
-6.31923760495449e-06
-2.58290961975905e-05
-3.29171764432871e-05
-1.26644265437083e-05
-2.39502556345596e-05
-3.74441635415717e-05
1.95232793631945e-07
-1.29516229034158e-05
-7.94372734454127e-06
-1.32903207143877e-05
-1.05889604488974e-05
-8.62656268477749e-06
-2.57472216010706e-05
-1.19590097035656e-05
-2.80119293769463e-05
-2.14037564645234e-05
-1.22689083721351e-05
-3.77849194966538e-05
-2.85629798698316e-05
-2.02545479312625e-05
-2.74693993311153e-05
-1.68902718173418e-05
-2.68851881967303e-05
-3.51555083588887e-05
-1.8027275845073e-05
-1.4682266616131e-05
-2.17868420837708e-05
-1.26712291978433e-05
-1.87047454004098e-05
-1.10276967996319e-05
-1.67622234329512e-05
-3.95910295030597e-05
-9.77600018226249e-06
-2.17983804626749e-05
-3.62905627458226e-05
-2.51347255140734e-05
-2.51291470447826e-06
7.57829317965104e-06
-1.3363146677785e-05
6.68216799635903e-06
-1.86632612348354e-05
-2.0768249776651e-05
-3.18069901734677e-06
-1.59593198193916e-05
-1.2780680036845e-05
-2.90043760049434e-05
-2.49420328026153e-05
-1.98198514484155e-05
-1.22683390588246e-05
1.33084390250881e-05
-1.37999577051882e-05
-2.26781317775781e-05
-3.27733847057663e-05
-2.12957111995723e-05
-3.55404586562191e-05
1.27105565061286e-06
-6.97746802054575e-07
-2.73632056170211e-05
-5.37426286406758e-06
-1.39288143444091e-05
-2.03184147525901e-05
-4.30309636222366e-05
-3.99378429191414e-06
-1.66394991144425e-05
-2.09247775477016e-05
-1.68792871059949e-05
-1.90079335600934e-05
-1.97669662470982e-05
-1.48387435051399e-05
-1.03330984203387e-05
-1.15546189865609e-05
-2.62399199123439e-05
-3.37933005758104e-05
2.72023919613311e-06
-4.04923189307613e-05
-6.87734947081837e-06
-1.94655390788721e-05
-2.22356530290913e-05
-2.88647156582611e-05
-6.72805332315059e-07
-4.11817349122441e-05
-3.82387036420321e-05
-2.65920072455712e-05
-4.5416147621326e-05
-3.67712759139102e-05
-1.97620656138645e-05
-3.99367181344324e-05
-3.61484731980127e-05
-2.10903310436934e-05
-2.68267006302856e-05
-3.49951862697987e-05
-2.90399465128881e-05
-2.36217419868686e-05
-1.91414051118885e-05
-2.98739514471818e-05
-4.14246507909832e-05
-1.71465362481383e-05
-2.45163154878377e-05
-1.03357560111768e-05
-2.1027838813156e-05
-2.8550162273614e-05
-1.70167734587994e-05
-4.28525817890502e-05
-2.81562161080763e-05
-5.57559305157664e-06
-2.07184863132353e-05
-2.38951622730742e-05
-1.11726396495946e-05
7.47979749479832e-07
-1.65215304084243e-05
4.66727368629187e-06
-2.04636167634108e-05
-1.09616683490883e-05
-2.07779719914339e-05
-6.34470577454646e-06
-1.52916536619998e-05
-1.03606594070085e-05
-3.17826460390117e-06
-2.01711925955415e-05
-1.89297073773143e-05
-2.08880953826168e-05
-8.78648839828625e-06
-2.14035153285757e-05
4.25753756578011e-07
-2.69595082178311e-05
-9.91712021660726e-06
-1.37323620673482e-05
-1.93330746293342e-06
-8.63373015718608e-06
-3.23907582715707e-05
-1.98112280053139e-05
-2.69402421532176e-05
-1.05164717610109e-05
-6.62557183658564e-07
-1.47510721988916e-05
-1.71596100431878e-05
-2.8046182810793e-05
-1.78162754685081e-05
-3.01830373556162e-05
-1.57991232590688e-05
-2.9614346521581e-05
-1.40503426418353e-05
-3.28527187847924e-05
-3.63586899245113e-06
-7.39294789158937e-06
-3.11789656116941e-05
-2.62948665174708e-05
-2.86205001025506e-05
-1.58812297591331e-05
-4.47961085483118e-05
4.88655599440624e-07
-3.25547544207971e-06
-1.05852721128766e-05
-4.57321994952363e-05
-3.67187745789286e-05
-4.69644238784813e-05
-3.05122487063845e-05
-2.87261807167974e-05
-2.60308158632367e-05
-1.22348731211125e-05
-3.06447180209163e-05
-3.84403779375495e-05
-4.93136886295048e-05
-3.77800003573664e-05
9.95213795216651e-06
-3.29424679484834e-05
-2.30084077027743e-05
-9.00602797534905e-06
-1.17415752148919e-05
-2.90090481736511e-05
-9.27418266227995e-07
-1.87087703851762e-05
3.49415702218998e-06
-2.85249796084745e-05
-1.76797624015712e-05
-1.82335071852535e-05
-4.73006777762396e-05
-5.62137450779936e-06
-5.45364978929217e-06
-2.28757988203381e-05
-2.86404041472989e-05
-5.39897378502056e-06
2.15919876188092e-06
-2.71684829487839e-05
-1.10099861379972e-05
-2.96724766637296e-05
-2.60352348836543e-06
-2.05886036849531e-05
-6.71219373319627e-07
-2.01406180094755e-05
5.55409669018486e-06
-2.42819071440385e-05
-3.45978167091488e-05
-2.55218945598731e-05
-1.40368803568675e-05
-1.98836129402993e-05
-2.9052304796336e-05
-1.07718317615172e-05
-1.38107334313066e-05
-1.88211963353356e-05
-6.7824390378473e-06
-1.18513723684356e-05
-2.11044249678136e-05
2.08604542692152e-06
-3.21212593155757e-05
-3.09475388172821e-05
-2.40590000905983e-05
-1.22890110847637e-05
-1.91087868252931e-05
-2.4873918407074e-05
-2.19869707555343e-05
3.25857745723451e-06
-2.75694070447192e-05
-3.32959512232189e-05
-7.0277243024712e-06
-1.97915774735017e-05
-4.10885308627038e-05
-2.9407632421321e-05
-1.23542076838165e-05
1.2130488321501e-05
-3.89883696187533e-05
-2.25489252187483e-05
-3.1311218940975e-05
-1.63823288750097e-05
-1.49061546500995e-05
-1.83806826766148e-05
-1.73434584140951e-05
-2.97503397156963e-05
-4.7417994935199e-05
-2.20741918170005e-05
-3.00549400530612e-05
-1.30418155663198e-05
-2.83641164607996e-05
-5.24766590362091e-06
-1.58940811190988e-05
-1.37623338394152e-05
-6.34874333736832e-06
-2.174781992902e-05
-2.15385135150558e-05
-3.28398138401129e-05
-3.20503727839394e-05
-1.77108598989039e-05
-2.71802554327272e-05
7.73251807720756e-07
-9.34013417792876e-07
-2.73890072009975e-05
-2.10863534168303e-05
-1.57874413979923e-05
-1.76938350455982e-05
-9.70057754949327e-06
-9.26788969333071e-06
-2.56269602833359e-05
2.75628997984573e-06
-3.54416759388404e-05
-2.55483961242386e-05
-3.44958140221957e-05
-3.26725122539722e-05
-7.41962676470731e-06
1.26078833142862e-06
-3.08817684888649e-05
-2.58562835974659e-05
-1.287892940649e-06
-3.65981798913606e-05
-2.62341426485607e-05
-2.92406070726273e-05
-1.33770570192638e-05
-2.48827459667895e-05
-2.58994635738307e-05
-1.04333176157219e-05
-2.91301098962783e-05
-4.46482168224849e-06
-3.51347489797449e-05
-4.12507404143022e-05
-1.75692726746904e-05
-3.22917956774981e-05
-1.67923777645555e-05
-8.57548683756284e-06
-2.80816363324362e-05
-6.35347230725531e-06
-3.25082957746703e-05
-4.204131275463e-05
-4.8323393767003e-05
-3.10693409707152e-05
-2.41181333862345e-05
-2.83095137174619e-05
-1.92412136870825e-05
-1.76283166022344e-05
-1.56298309498281e-05
1.79994735873054e-06
-3.02001849681402e-05
1.59412077133751e-06
-2.27146745347349e-05
-1.45430409404682e-05
-1.64780627836443e-05
-8.8253462895597e-06
-3.01408244014645e-05
-1.34568772057353e-05
-3.51486679596231e-05
-1.0615153901611e-05
-2.39466931437582e-05
-2.60127400607509e-05
-2.86869427712327e-05
-1.43441006701466e-05
-2.45336840678518e-05
-3.14787728840176e-05
-7.2804820358325e-06
-2.38526887815421e-05
-3.93780916614953e-05
-3.57206723493704e-05
-1.6751038901119e-05
-6.81505842581871e-06
-2.2266637176077e-05
-1.04892310072333e-05
-2.12013807921434e-05
-3.631389429477e-05
8.08245428176703e-07
-2.59930681108767e-05
-2.46846791159067e-05
-1.87286129522669e-05
-3.79329365988739e-05
-1.54145096757526e-05
-1.53534498890865e-05
-3.51313948902507e-05
-2.41607414223894e-05
-3.10390338347169e-05
-4.10028935310309e-05
-3.92837548399533e-05
-4.1113868386356e-06
-3.32211391088476e-05
-2.98499860119942e-05
-9.33317542450287e-07
-1.70656160991165e-05
-9.43900612499468e-06
-1.54091255791581e-05
-1.32089525029871e-05
-3.67184188297205e-05
-1.96882503555181e-05
-3.46948906903527e-05
-1.57369738602545e-05
-1.6208783097558e-05
-2.78896381366527e-05
-1.74174553394526e-05
-1.73740360215661e-05
-2.19849241726828e-05
-4.5589335345803e-06
-2.44441818187043e-05
-5.07851727675928e-06
7.99261985106047e-06
-1.45639637392988e-05
-1.3318554921091e-05
-1.12052183958079e-05
-5.63472977463682e-06
-1.38141385333081e-05
-3.75186793505354e-05
-3.08942900094761e-05
-1.27577554047503e-05
-1.53208182040389e-05
-3.2387416844391e-05
-5.81774492157217e-06
2.26008332256063e-06
-2.08546697681502e-05
-2.29777622392996e-05
-4.66629810027611e-06
-4.3937222528897e-06
-8.83401820209339e-06
-4.91749383849355e-05
-5.42428584793029e-05
-3.48742453818062e-05
-5.46263202313236e-06
-1.26135246706844e-05
-4.01508451456828e-05
-1.55855709206466e-05
-9.82459218966472e-06
-1.66197351272146e-05
-3.7721079102933e-05
-3.24737599990439e-05
-2.49531109276184e-05
1.99852506318653e-06
-4.20749704254208e-06
-2.08832044943604e-05
-2.99129306718815e-05
-3.51925587761971e-05
-3.27382181249421e-05
-5.09303413951255e-05
-4.30493392219801e-05
-1.77987743180914e-05
-8.06445897829568e-06
-6.51552886209026e-06
-2.7413038017855e-05
-9.03832166761323e-06
-3.00094638805725e-05
-3.50074629168957e-05
-1.00470258021277e-05
-6.92655771087999e-06
-1.47399326509715e-05
-7.40756117763806e-06
-3.75066586825904e-05
-2.82259895526689e-05
-3.02634810429398e-05
-3.63833227270538e-05
-1.00977022943764e-05
-2.38873156075697e-05
-1.37884086550196e-05
-6.79530401469319e-06
-2.0181655013311e-05
-2.68962890005958e-05
-5.14008927619259e-06
-2.2224825411935e-05
1.46428708378855e-06
-7.09192345576156e-06
-2.01643358553836e-05
-3.37530177840989e-05
-3.49387448818122e-05
-7.6417986082826e-06
-3.04321216356044e-05
-3.38769325070829e-05
-1.41397040297535e-05
-1.07771716335714e-05
-2.25683532152333e-05
-3.55764475801465e-05
-5.76407306091669e-07
-6.2146422825568e-06
-7.98475788067035e-06
-1.5344274134684e-05
-1.09384853202485e-05
-1.19950748390604e-05
-3.24701815127869e-05
-2.40767697900904e-05
-2.61681212452942e-05
-2.82480720037227e-05
-1.58625313896795e-05
-1.57347712142973e-05
-8.91403952850464e-06
-1.94608561431636e-05
-7.09638370731875e-06
-2.2907711636096e-05
-1.94610946037674e-05
-2.76234958384537e-05
-8.90651566670199e-06
-1.50509259242911e-05
9.03799729257611e-09
-2.67691448943464e-05
-2.27826147759579e-05
-6.22121244038526e-06
-1.19620348690772e-05
-1.19608006803106e-05
-3.31062491395071e-05
-3.32576458396945e-05
-2.67105857003981e-05
-5.25303314783808e-07
-1.51823437952869e-05
-2.10995708841432e-05
5.26773559720413e-06
-2.6093627196986e-05
-1.58312292192476e-06
-1.56113975514812e-05
-2.00431853973421e-05
-1.66280960934932e-05
-3.15653031572894e-05
-3.04853734335421e-05
-1.14147497103987e-05
-3.04547573952851e-05
-3.68208297526067e-05
-5.16975686746308e-06
-4.92586475781517e-06
-1.06488599729072e-05
-2.84549376276082e-05
-1.46921175645693e-05
-2.46350323986666e-05
-2.25254519665878e-05
-1.99195665277433e-06
-2.29940633664985e-05
-1.79937536862735e-05
-3.85668833514972e-05
-9.39533922403468e-06
-2.6710272993418e-05
-2.93311182752947e-05
-1.16944226974724e-05
-2.05550698785214e-06
-2.38073135395469e-05
5.61862006866807e-06
-3.9881546122698e-05
-3.23666361852505e-06
-2.02276313438133e-05
-3.99968595062237e-05
-2.09202794103625e-05
-2.28442125342833e-05
-3.05680589827951e-05
-9.79975440346558e-06
-2.39885312504673e-05
-2.7796148715278e-05
-1.78226546448407e-05
-2.86143905146766e-05
-9.52018155865748e-07
-3.50717164538245e-05
-2.87131868808101e-05
-2.17863425068291e-05
-4.13791358126912e-05
-3.42693515274763e-05
-1.68812183851791e-05
-2.24491698226618e-05
-1.65887812675595e-06
-1.45917169142207e-05
-3.91513810507442e-05
-3.40808640914349e-05
-3.17239361150403e-05
-2.41604898452962e-05
-2.38944222848815e-06
-5.71881206785943e-06
-2.20025562260275e-05
-1.71201882392849e-05
-1.00853562590589e-05
-1.15664504675591e-05
-9.54130964754359e-06
-1.95635640407325e-05
-3.84793165807651e-05
-1.75949595539342e-05
-1.00037353955004e-05
-1.64207568261645e-05
-3.00353314049297e-05
-1.66043777977011e-05
-2.28603434093611e-05
-1.78756032834151e-05
-2.08865867315537e-05
-2.93596967767568e-05
-1.61203679401506e-05
-3.18591970797436e-05
-3.22471643550044e-05
-2.82109597339396e-05
-4.01045616668065e-05
-9.74643931351231e-06
-2.55584850437779e-05
-2.67023095770843e-05
-1.93311858536028e-05
-1.03561453273755e-05
-4.18849406798603e-05
-1.93441710806286e-05
-3.08259889160102e-05
-3.66188084936735e-05
-1.94442955536784e-05
-1.51890979555758e-05
-1.47080920592563e-05
-2.3634542107195e-05
-1.89111862470254e-05
-2.69297885034991e-05
-2.25708392786787e-05
-2.513017464921e-06
-2.88218704211558e-05
-3.96128645186983e-05
-1.94711524152336e-05
-1.59797069085562e-05
-1.42819188419279e-05
-2.108810267068e-05
-2.70575101778925e-05
-1.65796769296263e-05
6.20405197913942e-06
-1.96581849637203e-05
-2.01527513495472e-05
-2.36444410616564e-05
-7.60871451592488e-06
-9.00061495593443e-06
-2.9830808585256e-05
-3.12325101566383e-05
-2.40921681620083e-05
1.98917707030392e-06
-2.81086701419561e-05
-3.02620524093201e-05
-1.30973777704641e-05
-7.81098096305173e-06
-2.62867257512931e-05
-3.339997301965e-05
-2.17775344068554e-05
-1.09289219722674e-05
-2.03926627797921e-06
-1.55870822804929e-05
-2.88122907148424e-05
-3.32530058825949e-05
-1.76441094024766e-05
-2.00831562530478e-05
-2.70556297653218e-05
-3.28874017741727e-05
-3.41585825893261e-05
-3.47919437799318e-05
-1.76839384392752e-05
-2.22563193375268e-05
-1.41984326165935e-05
-5.34863672808647e-06
-1.5917657378152e-05
-7.95629199578507e-06
-2.24533178870553e-05
-6.88108603906986e-06
-3.46190068355894e-05
-1.98792612798105e-05
-2.16882665577213e-05
-1.06946258792359e-05
-1.66550414872859e-05
-1.96932374734336e-05
-1.46229115449467e-05
-9.45953779027732e-06
-2.60516611764365e-05
-1.35037680171218e-05
-2.81172069586475e-05
-3.28899327173682e-05
-4.19720107534241e-05
7.99603131677052e-07
-1.32939736087573e-06
-1.06812395386296e-05
-1.25752370339546e-05
-1.03126646848136e-05
-3.09556320512075e-05
-2.8425730559134e-06
-2.75465970197476e-05
4.04908214655564e-07
-2.15572719338089e-05
6.17753128648774e-07
-2.40900522363714e-05
-1.2567409221818e-05
-1.94073388350144e-05
-2.24343492608018e-05
-2.47487133288022e-05
-4.19996231559378e-05
-2.22853894325795e-05
-1.76261837844276e-05
-7.16788091599212e-06
-6.53724238615836e-06
-2.01949024155264e-05
-2.7029603718081e-05
-4.67623729456349e-05
-3.5672847754286e-05
-3.37859016028882e-05
-1.41663592071299e-05
-2.06948916295383e-05
-2.18770866119311e-05
-3.26399664225206e-05
-1.4020699039408e-05
-3.79505428196665e-05
-1.93125400422587e-05
-2.7356435669908e-05
-2.28744104269456e-05
-6.11988943116526e-06
-1.11080446282305e-05
-2.00226334380535e-05
-2.69351332354264e-05
-2.38377637506773e-05
-1.11259619753501e-05
-1.14252441966722e-05
-2.90065172482011e-05
-4.10133942154446e-05
-1.3784041836592e-05
-3.3000950396511e-05
-5.81512693591934e-06
-2.55345638969309e-05
-1.52154690621066e-05
-3.38201445246495e-06
-2.60227887516662e-05
-2.34385281423171e-05
-1.80455486306818e-05
-1.21379362146355e-05
-8.53592707669925e-06
-2.41325342993149e-05
-2.36575165112525e-05
-2.07616623132856e-05
-3.48289783586256e-05
-1.74283298848197e-05
-9.09588147908548e-06
-3.0044284053258e-06
-1.52108711494135e-05
-3.79214538871688e-05
-5.12832771344528e-05
-1.28025102223716e-05
-1.72506640521776e-05
-2.66949177148404e-05
-2.40440660663469e-05
-2.1745203979235e-05
-3.22563144969448e-05
-1.05991515865071e-05
-1.41306647641876e-05
-8.24913161920541e-06
-3.67498739012159e-05
-8.10628701519929e-06
-2.42789555256042e-05
-2.08111064328599e-05
-6.82561346861541e-06
-1.51234430817296e-05
-3.01477505842588e-05
-7.31805788396095e-06
-2.82562284379887e-05
-1.67242402700337e-05
-1.68669455096587e-05
-6.35561787939176e-06
-3.76735851538653e-05
-1.25384656939046e-05
-6.48943806297206e-06
5.66646533473853e-06
-9.91872303045616e-06
-2.1884692324485e-05
1.50279840556967e-05
-6.69589825109054e-06
-3.87255771173096e-05
-3.51106877149658e-05
-1.76224624858029e-05
-2.18261138283473e-05
-3.0701679819646e-05
-2.09474736916149e-05
-2.64268920688127e-05
-4.54239146687138e-05
-2.91438730384235e-05
-7.97187291925934e-06
-6.1504693535378e-05
-1.68685242697118e-05
-3.13464203930575e-06
-1.65027755047454e-05
-2.29776827724286e-05
-2.70645957162655e-05
-1.72398854655995e-05
-2.97329152427683e-05
-6.08621238527419e-06
-1.23002443331028e-05
-3.79275803971387e-05
-1.4746684459201e-05
-1.19038548833301e-05
-3.60157169932297e-05
-3.63334429004363e-05
-2.63531779017769e-05
2.23723145279982e-06
-3.12275480777359e-05
-6.37377521633508e-06
-3.82470986322228e-05
-2.25343145651121e-05
-3.4917549800146e-05
5.86698762543884e-07
-1.1885649698857e-05
-4.53627745470224e-05
-1.8128596579259e-05
-1.21605052826844e-05
-1.9894931500308e-05
-2.26415102862355e-05
-4.6856958603542e-06
-1.62680472120001e-05
-6.20359850136543e-06
-9.32231789124192e-06
-3.43091582827687e-05
-2.96030074806516e-05
-2.31694527182658e-05
-1.85153114198513e-05
-2.25716429632718e-05
-1.0478943016469e-05
-3.43653826556321e-05
-3.12411373494539e-05
-1.11634044798251e-05
-1.15389508508174e-05
-1.78326443333102e-05
-1.33099037436404e-05
-9.96553480986075e-06
-2.69440334630561e-05
-2.74543941599051e-05
-3.55146284500352e-05
-1.96077493228675e-05
-1.26052024869196e-05
-3.0794052425054e-05
-2.31768775736925e-05
-2.04259582348896e-05
-2.0705830466415e-05
-1.37889022519857e-05
-3.20756060391115e-05
-2.97135680555848e-05
-2.8363766971735e-05
-2.61724541644548e-05
-2.02040467206368e-05
-2.35744943883021e-05
-2.27166134932514e-05
-1.36955872594039e-05
-2.15906990430882e-05
-3.85269798230514e-06
-3.58730609013568e-05
-8.2018182669452e-06
-1.38586795737509e-05
-1.54324894670446e-05
-5.66317816008946e-06
-1.95465741452141e-05
-2.42204043235947e-05
-3.77383367217712e-05
-2.82676839409543e-05
-3.4152303442218e-05
-2.10933774638859e-05
-2.84436072344578e-05
-1.19712028537636e-05
-3.85680963458181e-05
-2.71606196047935e-05
-2.1708092048704e-05
-1.50656622148185e-05
-1.98777673645127e-05
-4.83801973660803e-06
-2.4710103183244e-05
-1.14886051792737e-05
-1.75657531234719e-05
-3.79033168884577e-05
-1.51166993960447e-05
-3.8771057165995e-05
-1.27349767773622e-05
-8.42249245547812e-07
-1.67681810972656e-05
-1.15249612676917e-05
1.34552603143099e-05
-1.01554384624972e-05
-1.80745211970695e-05
-1.15875903656315e-05
-1.02484286301518e-05
-6.43007244889685e-06
-2.3285594528939e-05
-3.17780152213513e-05
-9.80057684340617e-06
-1.18032599796278e-05
-1.77928458406081e-05
-1.62038393698241e-05
-4.79804159987752e-07
-1.94637650026332e-05
-2.14176170904416e-05
-4.76793879021944e-06
-1.49894607494187e-05
-2.45912002630876e-05
9.13683090768714e-06
-3.32466292684047e-05
-3.81304111015539e-05
-2.47971815797295e-05
-2.01609416290789e-05
-1.79771189743864e-05
2.44588344050096e-06
-9.85884834151049e-06
-4.53521209150767e-06
-1.83709294039591e-05
-2.37206069395122e-06
-1.53546930886628e-05
-1.51556638921663e-05
-1.02989479975791e-05
-1.5663183632671e-05
-2.41100013602233e-05
-1.6613820389758e-05
-2.87334129442001e-05
-2.40068502499425e-05
-1.63756895921889e-05
-2.93016853588289e-05
-3.77688483750582e-05
-2.02347347021836e-05
-2.63788969598393e-05
-3.1063242853616e-05
-2.41921203612013e-05
-1.58543617179659e-05
-3.58285936069052e-05
-2.45217834254158e-05
-3.14837553412503e-05
-3.01922924038414e-05
-3.21000761965247e-05
-1.08629667967538e-05
-1.91116800306997e-06
1.56166526436745e-05
-1.65449739431713e-05
-1.82559582120571e-05
-3.24062040287222e-05
-8.94762075264942e-06
1.84056862438069e-06
-1.56942594243414e-05
-1.35165265297394e-05
-5.44877937766355e-06
-3.39097657045839e-05
6.52114588981012e-06
-1.45079587396767e-05
-1.02116344820985e-05
-2.19302293069969e-05
-1.49694452927715e-05
-8.01543078087945e-06
-8.61561764043394e-06
-2.75797629330164e-05
-2.1242064354318e-05
-4.4037107069479e-05
-4.10125011160957e-05
-3.92049758053499e-05
-6.44932355298306e-06
-2.55541395375806e-05
-3.49394850998026e-05
-1.78316723717476e-05
-2.69627986877496e-05
-2.73813794933023e-05
-1.38383237818248e-05
-1.13654912460261e-05
-2.4767361598446e-05
-3.04309470846696e-05
-2.0060283671325e-05
-2.89312355425025e-05
-2.84281884483706e-05
-3.92962403163004e-06
-2.41954637399549e-05
-2.91265702579687e-05
-2.89044323005017e-05
-7.32043915271126e-06
-3.28001601062688e-05
-2.18310305082462e-05
-2.3799103438303e-05
-2.99400131052888e-05
-1.79689827692723e-05
-2.41195939088881e-05
-2.77932371625181e-05
-2.37185310952702e-05
-1.39422653718483e-05
-3.32464985875379e-05
-1.79702495896219e-05
-1.65673911202147e-05
-2.01071818114773e-05
-4.85454346124433e-06
-3.43702688046015e-05
-1.93688834151895e-05
-3.24244935739788e-05
-2.49511720185112e-05
-2.71458713542015e-05
-3.24746009975799e-05
-2.13529682996506e-05
-3.27809791407238e-05
-4.53758597738109e-05
-2.45506945436794e-05
-1.24956494366693e-05
-9.11824506969419e-06
-4.63524184849455e-05
-2.6880079315766e-05
-3.36839953393898e-05
-3.23455244577353e-05
-2.96141697438313e-05
9.31763810075516e-06
-2.45263586543062e-05
-3.0789583570014e-06
-1.54572792314706e-05
-1.84527029810852e-05
-2.35268464566601e-05
4.80328670617593e-06
-1.80050415196351e-05
-1.43886858016409e-07
3.74054159828807e-06
3.17365134195766e-06
-2.79675842725024e-05
-2.36758070138031e-05
-4.16805195061221e-06
-2.47836492503384e-05
-1.94236528858832e-05
-1.85583331291485e-05
-1.79667521674928e-05
-1.65171968893767e-05
-1.54628549949565e-05
-2.16872023131151e-05
-1.44355781423504e-05
-1.29822848664772e-05
-2.82913323139851e-05
-2.61963717953117e-05
-1.42746789051167e-05
-2.29389554542078e-05
-5.22792370834253e-06
-2.40707708396559e-05
-1.64923312691091e-05
-2.33457363624296e-05
-1.18329938339722e-05
-3.02642919185009e-06
-1.98737856186774e-05
-2.18081437724361e-05
-2.97287585194559e-06
-3.93998842421044e-05
-3.16223150966003e-05
-1.54113882669031e-05
-1.27653150920019e-05
-2.09101456128118e-05
-4.82967648916069e-05
-1.27052589793947e-05
-2.8100255223971e-05
-2.44529805253017e-05
-1.30904992610705e-05
-2.77720337219016e-05
-3.13950088748651e-05
-1.86001731682221e-05
-1.47884951118498e-05
-2.42272241823811e-05
-2.35590468315448e-05
-2.86811067018258e-05
-2.77658563274634e-05
-2.00107102683556e-05
-1.48847790093992e-05
-3.10696692317625e-05
-3.06868590639644e-05
-2.16186370155493e-05
-2.95934718831233e-05
-1.38663098607789e-05
-2.42578414829104e-05
-1.19924572129767e-05
-1.68072390097772e-05
-1.46385870773531e-05
-3.73399018820006e-05
-6.30153262479865e-06
-4.26587822953345e-05
-3.31614335093784e-06
-3.40008463180092e-05
-2.63270406028466e-05
-1.72133854088278e-05
-2.17614623961426e-05
-3.15063124617064e-05
-1.04928490264894e-05
-2.99234626338812e-05
-1.16253676190342e-05
-1.10670005835841e-05
-3.88863345910649e-06
-2.22667695209382e-05
-1.40655397696096e-05
-4.81409569631087e-06
-1.21992314920071e-05
1.22146272431693e-06
-3.78402022481553e-05
-2.62786060410591e-05
1.60226036772071e-05
-1.91823526035798e-05
-2.47573651661915e-05
-5.94472393981158e-05
-5.74675761353595e-05
-5.21207311219019e-05
-2.08015286648882e-05
-1.24796172343815e-05
-2.15142348175093e-05
-1.174890006517e-05
-2.76724488058079e-05
-1.69014185427263e-05
-2.56728161076694e-05
-8.43036641059565e-06
-1.10759492553195e-05
-9.67453433062109e-06
-1.33285044949767e-05
-2.56762208192526e-05
-7.28392067195227e-06
1.74671393908573e-06
-2.1321291608446e-05
2.25429711435576e-06
-4.61597036406333e-05
-1.07148657909724e-05
-1.36957399881103e-05
-9.11993030502871e-06
-1.17580210437471e-05
6.45894826853173e-06
-2.39798490062113e-05
-1.33763265927166e-05
-1.66436181661468e-05
-2.20620306168492e-05
-3.05439671004617e-05
-3.54849401932141e-05
-2.91817050619625e-05
-3.28676500580628e-05
-3.2045059095728e-05
-9.69471907525985e-06
-3.1119008885909e-06
-2.79352716939743e-05
-1.17981784499574e-07
-3.40809168366035e-05
3.14742397147613e-07
-2.45041003629785e-05
-1.42066357104777e-05
-2.77883843995489e-05
-1.89783737106441e-05
-2.51815219057099e-05
-2.34789287947867e-05
-2.71119654811186e-06
-2.8953009696909e-05
-3.85680776468282e-05
-7.79096581546386e-06
-1.87956669214555e-05
-2.21485489235158e-05
-2.16203082899454e-05
-1.56499346557951e-05
-5.28309914269423e-05
-1.34762218401611e-05
-1.64375579484698e-05
-2.25622518023188e-05
-2.00386908214621e-05
-1.68627519444323e-05
-3.1230273605522e-05
-1.10335402218058e-05
-2.87527386533895e-05
-2.27132313227314e-05
-2.20615248616957e-05
-1.78163810800412e-06
-6.26241673587163e-06
-2.75334911412908e-05
-3.07827609946289e-05
-8.65690243402413e-06
-2.45412330303195e-05
-3.23125190531872e-05
-4.25572601916779e-06
-2.79199717339291e-05
-2.42219006241668e-05
-1.23151198877589e-05
-2.92700916900939e-05
-4.94456063245166e-05
1.11924052894745e-06
-1.52517044092341e-05
-4.6897713533583e-05
-2.78216138275638e-05
-2.30664055626995e-05
-3.13297785810879e-05
-2.47555827388861e-05
-1.54731508284257e-05
-2.34854924278561e-05
-3.12620464113053e-05
-1.09638143968975e-05
-2.0409588082651e-05
-8.92223565473261e-06
-2.19930570506323e-05
-2.17315453301672e-05
-2.89147286700872e-05
-1.57025195588883e-05
-2.3383427748139e-05
-2.28143190286029e-05
-1.3108761397246e-05
-3.25877064692436e-05
-3.39088143183146e-05
-4.13543266596633e-05
-1.72991087298483e-05
-2.08909904022423e-05
-1.33139836284518e-05
-1.98637428647777e-05
-2.54738860731167e-05
-5.06498506464708e-05
-1.82218247268494e-05
-3.47636507443279e-05
-3.52422779673608e-05
-7.49099674711262e-06
-2.24104841067622e-05
-2.4995283700532e-05
-9.57403903533025e-06
-4.33180910411201e-05
-2.44481867280309e-05
-6.09663214165753e-06
-3.65908075507302e-05
-1.12384177685928e-05
-4.18859405157203e-05
-3.76792256923469e-05
-1.5782738518317e-05
-2.46812151286611e-05
-1.07889816858122e-05
-1.808284538838e-06
-2.97028752137018e-05
-1.5992853947073e-05
-1.844605363688e-05
-8.87343682354854e-06
-4.05503058173619e-05
5.71765838501922e-06
-3.35908550705636e-05
-3.18208018983169e-05
-2.22523099157801e-05
-3.61223938605026e-05
-2.34296612501755e-06
-2.06874517304406e-05
-3.39970879453049e-05
-2.59394203654112e-05
-6.34341903057089e-06
-5.17996124972743e-05
-9.35651483200396e-06
3.61278810453654e-06
-1.82480094838825e-05
-1.80894891163476e-05
-3.6601123976016e-05
-2.61388868808217e-06
-4.30382972491262e-06
-2.86120899006827e-05
-8.79004464547983e-06
-2.08329692131475e-05
-1.25744927547894e-05
-1.59020088052933e-05
-2.24566781808595e-05
-1.41809883272151e-05
-1.36350988935213e-05
-3.09160877310243e-05
-2.42998415932307e-05
-1.95900027385816e-05
-1.09927411979709e-05
-7.17966016421262e-06
-3.90839872341154e-05
-3.65163834198721e-05
-2.97446858693304e-06
-1.69696472231723e-05
-2.72673283432936e-05
-2.50801197467692e-05
-7.94309788814095e-06
-5.11496173162789e-05
-1.37726277448407e-05
3.98843647537187e-07
-2.28503285443768e-05
-1.36707380543962e-05
-1.74617838495714e-05
-4.10291710482371e-05
-1.95070574545798e-05
-3.51600959807401e-05
-2.75377995072824e-05
-1.73035121012885e-05
-2.16634815998965e-05
-1.91621737331877e-05
-3.79278694848178e-05
-3.08749380934589e-05
-2.12224302762539e-05
-2.99348890409368e-05
-4.27928793860685e-05
-2.79197126490173e-05
-2.22962014351008e-06
-2.7311232995211e-05
-2.03059896357168e-05
-2.24815292880089e-05
-2.37486017712392e-05
-2.62718508479797e-05
-3.4114112698651e-05
2.40512058522911e-06
-1.84459621424179e-05
-3.55275091761012e-05
-5.35829022979003e-05
-2.95870634391902e-05
-2.71775384357238e-05
-1.02048547149675e-05
-4.35095648817009e-06
-8.30108671369204e-06
-3.80465784686539e-05
-2.51224240780853e-05
-3.20981626300113e-05
1.7922386333654e-06
-1.97727230357943e-05
-1.67203222092876e-05
-1.14055965568885e-05
-3.7459274743942e-05
-4.0156765362875e-05
-2.53177559445808e-05
-2.74887526921226e-05
-1.10494927574864e-05
-2.02481261215329e-05
-1.90041332100222e-05
-3.494088130994e-05
-2.97269408196822e-05
-2.88879196633459e-05
-1.11920554399549e-05
-1.04960616940946e-05
-3.67474953757624e-06
-1.37276183570969e-05
-6.89828068345613e-06
8.42004047107853e-06
-2.00390450299888e-05
-3.27314816219887e-05
-2.02438123165558e-05
-1.85194561616364e-05
-2.53645052446216e-05
-5.82688026435826e-06
-2.45835269802638e-05
-5.08939332872599e-05
-1.85246672710475e-06
-2.10801743941664e-05
-3.87813082977835e-05
-2.48658484961399e-05
-5.63846689058735e-06
-2.61049466361853e-05
-3.87323241557025e-05
-1.98412542970615e-05
-2.34943286087206e-05
-2.10126990621441e-05
-3.36793299340438e-05
-2.59668245979627e-05
6.65371411319957e-06
-2.43935132714094e-05
-3.10915171698842e-05
-2.30688329870458e-05
3.04070592028739e-06
-3.2144847810733e-05
-1.85617937563021e-05
-3.38539758250032e-05
-2.84894673586792e-05
-2.72319385686332e-05
-3.56683615871418e-05
-1.21713412155916e-06
-1.41642489455417e-07
-4.10547052892578e-05
-3.42439010701939e-05
-3.31400577819758e-05
-2.00954073631881e-05
2.76176247456435e-06
-3.19179291042002e-05
-3.65719751407338e-05
-2.18227371039681e-05
-1.82560283568009e-05
-1.3575237752642e-05
-1.48926960691619e-05
-3.10285979599444e-05
-2.4979026225652e-05
5.84053481785993e-06
-2.68055407261964e-05
-1.09530619728236e-05
-1.62672209283522e-05
-5.87845967623349e-06
-3.73979980415178e-05
-4.09436890302226e-06
-1.41476151559684e-05
-4.81873782285693e-05
-1.45439389463437e-05
-1.3547330939961e-05
7.52238292758372e-06
-2.5283863257823e-05
-2.18367295606799e-05
-1.44648297304571e-05
-7.39809535048678e-06
-1.36670692639106e-05
-1.83160609325647e-05
-1.71019546626328e-05
-3.29682845139428e-05
-3.76479744223502e-06
-2.14110567849212e-05
-7.88417635056622e-06
-1.19828712309569e-05
-2.55943986759718e-05
-1.48684112308495e-05
-1.01419420700821e-05
1.22409260917847e-05
-2.65742543411122e-05
-1.62865890596593e-05
-3.4459723652093e-05
-6.35313408305082e-06
-2.75530528686024e-05
-2.21106308692604e-05
-3.55944582865771e-05
-1.51104867032155e-05
-2.7852919588596e-05
-1.78882488887437e-05
-3.94305984852945e-05
-1.04812310358916e-05
-1.11137566126254e-05
5.54877080069912e-07
-3.98971430832067e-05
-2.85555973801544e-05
-4.26731677384243e-05
-1.84724304358602e-05
-1.46276827265649e-05
-7.99467279309027e-06
-1.52531385043928e-05
-1.71730940780485e-05
-2.33354588551137e-06
-2.9795774411206e-05
-2.94370638071552e-06
-1.19949477369501e-05
-3.56508876437508e-05
-2.22735154569267e-05
-1.9218959865473e-05
-2.63116449865176e-05
-1.42575351294272e-05
-6.00756973313714e-06
-3.55255872090409e-05
-8.67315941853775e-06
-8.4461665789612e-07
-2.80257179929278e-05
-9.65463120334292e-06
-3.29902091352659e-05
-3.13867327013168e-05
-1.09874620473961e-05
-2.89854869540091e-05
-2.95833804720064e-05
-3.18319810944346e-05
-1.20972830334767e-05
-2.10312007801041e-05
-3.56644983214811e-05
-4.11135756891998e-05
-2.63365792846349e-05
-3.43202519160731e-05
-9.87864946728353e-06
-1.23341664366523e-05
-2.77753915589765e-05
-2.64855828506342e-05
-2.69353471702356e-05
-2.92068473902145e-06
-3.60944532914702e-05
-7.83127875985592e-06
-2.67032758388075e-05
-2.16259248324163e-05
-1.79239187758335e-05
-5.38282218763039e-06
-6.84993404522714e-06
-1.10355329087657e-05
-1.14220457165327e-05
-3.50407156426434e-05
-1.99265751052335e-05
-2.36652659955225e-05
-2.27233068565011e-06
-4.68934810714121e-05
-2.40848073293488e-05
-4.65521879369155e-05
-2.02888671168432e-05
-1.79947983767582e-05
-3.02929006674122e-05
-2.97241742887177e-05
-1.6542935392343e-05
-1.01113223039508e-05
-3.11435933063161e-05
-4.2846044958891e-05
-3.18486520582276e-05
-3.16981492242491e-05
-2.18372091026705e-05
-3.15595275876732e-05
-2.62019745889697e-05
-3.59652182397879e-05
-3.18325680348523e-05
-2.11252150923144e-05
-3.97440178175133e-05
-1.31797862782293e-05
-1.75193302075333e-05
-1.0631612830183e-05
-1.88479400958098e-05
-3.17610689738052e-06
-3.55038450989951e-05
-5.57350507044548e-06
-3.77577391438117e-05
-1.14703294094033e-05
-3.68140839300677e-05
-1.945578825798e-05
-3.04157971769918e-05
-1.37842529993932e-05
-2.97354133663614e-05
-2.64453104591115e-05
-1.05985949121855e-05
-1.37758025762789e-05
-1.25362769636639e-05
-2.23154372647609e-05
3.10688993849125e-07
-1.11429846424825e-06
-2.18058219678746e-05
-1.48016480417558e-05
-2.60155175905799e-05
-3.03855381205573e-05
-1.2295975032188e-05
-2.5911519687494e-05
-2.45674531510271e-05
5.79957976258298e-06
-2.00403865056722e-05
-2.03453489059709e-05
-2.77789244569481e-05
-1.15986475460256e-05
-2.09091172238658e-05
-2.96497292999083e-05
-3.64990583881787e-05
-3.14492782198591e-05
-4.10342403663537e-05
-1.83306080785234e-05
-7.41833137972995e-06
-1.72657643072122e-05
-2.34566808792965e-05
-2.25696807793138e-05
-1.09419402200569e-05
-2.29286517642788e-05
-4.64928975148755e-05
-3.86577532213255e-05
-1.37380033750949e-05
-4.68632172093649e-06
-4.59769791172636e-05
-1.186153972886e-05
-2.46294964323621e-05
-7.95699394473636e-06
-2.22462474553957e-05
-1.0702380769618e-05
-3.08446387916718e-05
-2.87917648417349e-05
-1.43091229803989e-05
-1.77090120264389e-05
-1.86302754024807e-05
-1.66401266950974e-05
-2.15672434922531e-05
-1.49953646323673e-05
-2.17957046349679e-05
-1.54852529668223e-05
-2.5230526260581e-05
-1.18250321472353e-05
-3.62334497181442e-05
-1.51507696167722e-05
-1.95041735572127e-05
-3.29916710714845e-05
-2.80748063272979e-06
-2.36762949915929e-05
-2.68277573247792e-05
-3.04683829939544e-05
7.42127722302337e-06
-2.50040369117062e-05
-3.92194004446161e-05
-1.78680938569488e-05
-7.82503289664201e-06
9.3139476738387e-06
-2.21470495199093e-05
-2.14974213335037e-05
1.67007187359556e-06
-2.87901396874593e-05
-5.91054412069025e-06
-3.35257279034323e-05
-2.46181949493638e-05
-1.74219016784362e-05
-7.75787877090178e-06
-2.22414910261491e-05
-2.1542723147177e-05
-8.71290407578482e-06
-1.31976785342633e-05
-3.84718289127933e-05
-1.61558392487758e-05
-2.32156039251125e-05
-2.87700392704596e-05
-3.21765439104822e-05
-8.07663350112626e-06
-2.91116862348817e-05
-1.40367297845095e-05
-2.19407158663731e-05
-4.86865160921899e-05
-1.84689598392537e-05
-3.80742816300666e-05
-1.58644362510176e-05
-2.90287336299859e-05
-1.40999204885619e-05
-1.72788438137392e-05
-3.65588203626538e-05
-1.71233407421397e-05
-2.43574469495689e-05
-2.09946459416485e-05
-8.19240154876336e-07
-2.73071855742378e-05
-2.61729819877305e-05
-2.50385330557797e-05
-3.07855996327548e-05
-1.87170240990376e-05
-2.62704892963706e-05
-4.30166451872993e-05
-1.19002723869656e-05
-1.71969648328197e-05
-2.76232918018186e-05
1.33672586423709e-05
-2.08205603715366e-05
-4.11331772869882e-05
-4.60621673992928e-05
-2.94026856201856e-05
-6.76033480319884e-06
-9.81863853584741e-06
-4.14125799925702e-05
-1.63758849167168e-05
-2.43333089144659e-05
-2.60715545842625e-05
-2.51301791171321e-05
-4.6162961087746e-05
-3.1526829544557e-05
-3.38217068752254e-05
-1.03996283196882e-05
-2.58449083198345e-05
-2.82117292603496e-05
-2.31871040101893e-05
-1.91570889591509e-05
-2.14648414374949e-05
-4.73366441773381e-05
-1.19362442774881e-05
-3.06399101649508e-05
-1.60698048055887e-06
-1.53401044758623e-05
-1.87219471745543e-05
-2.4224972058228e-05
-9.11627740380638e-06
-2.30602415576822e-06
-2.00493713609152e-05
-2.18897949424475e-05
-2.23488976467343e-05
-2.674551316323e-05
-2.76027885971687e-05
-6.16965362232118e-06
-2.18207075528035e-05
-4.06319875562859e-05
-1.80402703396271e-05
-2.56310440005576e-05
-1.87495397781843e-05
-1.91456886296606e-05
-5.54624171384366e-07
-1.0580786926144e-05
-3.18092262945581e-05
-2.50392870131223e-05
-3.31095854847703e-05
-4.31187862823274e-05
-9.00747901313236e-06
1.09554909663956e-06
-4.55883045738415e-05
-2.82505448497574e-05
-1.90183720600942e-05
-5.64274664721629e-06
-1.50114835806605e-05
-3.18492694121712e-05
-5.06303424343636e-05
-4.60315895775945e-06
-2.73276172217505e-05
1.16555789883679e-05
-2.35353918853608e-05
-2.12358690407636e-05
-1.10373968751498e-05
-1.63828826325229e-05
-3.25653083939186e-05
-8.25009241897684e-06
-4.46014928537892e-06
-1.20460468245163e-05
-1.78810013069951e-05
-2.42483811569473e-05
-2.23535711917671e-05
-1.87943239871032e-05
-3.509306004692e-05
-4.07245487470171e-06
-1.67430028663819e-05
-3.51884225473488e-05
-2.59906115660174e-05
-2.60663553980374e-05
-4.55703255178504e-05
-3.15699845557106e-05
-3.36634175686811e-05
-3.37119390255955e-05
-1.24285372247465e-05
-1.62318099361101e-05
-3.37429290164781e-05
-1.967843142271e-05
-1.48641087419534e-05
-2.77215484483306e-05
-3.65357522792922e-05
-1.53128803746299e-05
-1.01554680940001e-05
-9.66639953624722e-06
-1.94007101083015e-05
-2.38272598593998e-05
-4.12693384493462e-05
-1.67971422732732e-05
-1.30648695834438e-05
-1.69841206070017e-05
-3.17566660065662e-05
-1.50887630733976e-05
-5.38592583097216e-06
-1.40663751612163e-05
-4.34293010001722e-05
-1.82190761510328e-05
-2.30160813725624e-05
-5.12544285423959e-05
-2.18829863383984e-05
-2.32288598596794e-05
-2.50880223321903e-05
-2.67928929372457e-05
-1.2755186451487e-05
-3.56595016340279e-05
-1.99411959584295e-05
-1.81097458182657e-05
-9.11208255741199e-06
-1.97245374859444e-05
-1.20567260014799e-05
-1.36903414899983e-05
-1.850209178709e-05
-1.79768292793325e-05
-2.43682245015967e-05
-1.97478699084024e-05
-2.49225678645269e-05
-5.75281129119818e-06
-2.84841693577803e-05
-1.87496751545191e-05
-1.14514462372441e-06
-3.18305989329391e-05
-3.93046856510613e-05
-3.48358838234504e-05
-1.76148604341882e-05
-9.42968223987252e-06
-2.6380907175217e-06
-2.09298402769622e-05
-1.26695493472419e-05
-2.74196283556729e-05
-5.13787362172604e-05
-3.2317740297964e-05
-4.08445835817542e-06
-2.28175440162928e-05
-4.47495172304684e-05
-2.02443368995234e-06
-1.80653793641879e-05
-1.03483545675143e-05
1.64137841863547e-06
-3.12029291091966e-06
-2.2175142303865e-05
-1.80119797512386e-05
-1.38534560840446e-05
-1.90044783724906e-05
-2.17997009449447e-05
-2.24138987959273e-05
-4.75876419881879e-05
-2.34468071312868e-05
-5.74966169121727e-06
-3.28525081028195e-05
-2.7348142472952e-05
-2.50452482259673e-05
-5.77084599981666e-06
-2.69444128971688e-05
-2.04274320311466e-05
-3.12348925555831e-05
-4.65855713562172e-05
-1.80990005881938e-05
-3.27363165480262e-05
-1.27346385853981e-05
-1.77605522412967e-05
-1.59820541845151e-06
1.15623953889138e-05
-3.26730928698346e-05
-3.59614047169234e-05
-2.10751303618888e-05
-1.25607502033563e-05
-3.97896469954159e-05
-2.65329419822591e-06
-9.85404698418875e-06
-3.67833648141925e-06
-1.3140368689265e-05
-2.83055944989127e-06
-1.86048954177379e-05
-4.35255245862014e-05
-2.49600932490706e-05
-1.82267806704803e-05
-2.08816134181871e-05
-3.6274244174398e-05
-2.92074892875678e-06
-2.98523153511548e-05
-1.80265897135085e-05
-1.87550355055934e-05
-2.28998859492677e-05
-2.09526333792338e-05
-1.46656148807457e-05
-2.78289504771077e-05
-2.91882567846081e-05
-1.98464040757428e-05
-2.62653477123839e-05
-4.58949901331052e-06
-2.03960830618008e-05
-3.13201493022002e-05
-2.96257015480707e-05
-1.37445011543546e-05
-4.34626578486525e-06
-2.90506704514651e-05
-2.53854508257316e-05
-3.99918126490014e-05
-3.42781202074318e-05
-3.18956834405692e-05
-3.51840382005563e-05
-3.19561871422273e-05
-4.07315931078504e-06
-1.07271978668864e-05
-2.0282979628728e-05
-3.13392312184567e-05
-2.04421867189201e-05
-2.129924844483e-05
-1.0741445364538e-05
-2.3320568647964e-05
-2.59587049289427e-05
-3.95342756438477e-05
-4.69484568432791e-05
-3.17459708551102e-05
-8.46692495698179e-06
-2.26776518085091e-05
9.3932073956685e-06
-2.15916277496944e-05
-1.40001415131974e-05
-2.69079286400885e-05
-2.40661267661903e-05
-1.39744897701779e-05
-2.43971245737324e-05
-3.04488989293833e-05
-1.92856004645239e-05
-2.47708132337887e-05
-3.05559860512867e-05
-1.05959637871603e-05
-3.2078763751119e-05
-4.7702493122021e-05
-1.42646339375305e-05
-2.19142577869158e-05
-1.40224886969426e-05
-1.70492665238217e-05
-3.87318511623914e-05
-2.33759461911749e-05
-2.67628539837435e-05
-2.68581375572256e-05
-2.48767394681982e-05
-1.2139700729457e-05
-1.89219913242239e-05
-1.28729951106013e-05
-8.31722408425577e-06
-1.90557661598351e-05
-2.66068334726952e-05
-2.45954787559264e-05
5.31022823413975e-06
-3.1668860486783e-05
-1.01624808476022e-05
-3.6857846159674e-05
-2.38073436553628e-05
3.86665460675023e-06
-3.81914250166042e-05
-3.36024200096618e-05
-1.97240793163212e-05
-3.07202121144688e-05
-2.0940420404197e-05
-1.30767339776023e-05
2.51949615937815e-06
-3.4042148166536e-05
-2.33933916914919e-05
-2.4552209722582e-05
-2.43563827240837e-05
-1.28298687580405e-05
-1.07132159459982e-05
-1.7379906545128e-05
-1.72870517293261e-05
-3.31799737170317e-05
-2.15810150950413e-05
-1.3612626160475e-05
-1.27135693368598e-05
-1.83565417173694e-05
-1.12692061961024e-05
-1.0564063903249e-05
-3.76591830414356e-05
-3.00151183786374e-05
-8.42203089557164e-06
-3.47884701122974e-05
-3.36376896214364e-05
-3.21052512845852e-05
-4.12567937421039e-05
-1.43128842480939e-05
5.0884388585549e-06
-1.51354918339349e-05
-3.05190172073457e-05
-2.31912546416835e-05
-3.75031413489868e-05
6.75450042242641e-07
-3.65578442754033e-05
-1.81487988703088e-05
-7.86601779554881e-06
-3.03602392233439e-05
-1.67610738672281e-05
-3.73748235075444e-05
-2.29566475416854e-05
-2.34812086489547e-05
-4.65690073237986e-06
