# Supplementary material for: Research on computational propagation and identification of mine microseismic signals based on deep learning
Source: PLoS One. 2025 Oct 22;20(10):e0334641. doi: 10.1371/journal.pone.0334641 (PMC12543183; doi:10.1371/journal.pone.0334641)
Supplement: S2 Data — (ZIP) [file pone.0334641.s002.zip › 000100500001858.xlsx_0.txt_24.txt.txt]

-1.48327285720755e-05
-1.64261487496071e-05
-6.73995109862246e-06
-3.96644025133194e-05
-1.28072891491884e-05
-1.51358355047953e-05
-1.50905300636006e-05
-2.04166115148301e-05
-2.66371804874062e-05
-6.69932348234773e-06
-2.82776259148535e-05
-2.85332544884734e-05
-3.58680728385267e-06
-1.54373079264276e-05
-1.30016197983142e-05
-2.81097820545007e-05
-3.130655976324e-05
1.13021961271344e-07
-3.8262373531399e-06
-2.08714847181173e-05
1.92687373342907e-06
-2.8835504448824e-05
-3.44716199062514e-05
-2.19929338840392e-05
-1.73886965320555e-05
-2.43450174832326e-05
1.74851434180643e-05
-9.94746893476178e-06
-3.36757756789712e-05
-1.38320734210535e-05
-1.53109861200043e-05
-3.4004201770489e-05
-1.38698807451774e-05
-1.20324793710017e-05
-2.57071087434876e-05
-2.71094505901077e-05
-6.03361031193816e-07
-4.28743631222018e-05
-1.66383141941536e-05
-2.67358715072046e-05
-1.58630659023932e-05
-5.32124846792931e-06
-1.17715191231078e-05
-3.06554988683225e-05
-1.41906966570722e-05
-3.21246342012571e-05
-1.74445997274841e-05
-3.5824478854029e-05
-3.23436309474359e-05
-3.64581455890641e-05
-1.94328767130848e-05
-2.79750395797865e-05
-2.72980041425794e-05
-2.39251000316095e-05
-1.29723242543047e-05
-1.5891008783564e-05
-3.14602086141142e-05
-2.66990010851061e-05
-2.48940168329646e-05
-2.84085535548348e-05
-3.25419423662799e-05
-4.05874984109103e-05
-3.54977868141581e-05
-2.67801467418079e-05
-1.87428885841087e-05
-3.13446521758727e-05
-4.4500910352895e-05
-2.90796802168493e-05
-2.1694984582673e-05
-3.90244171937765e-05
-7.09492545403098e-06
-2.09853936648876e-05
-3.81173778333058e-05
-2.46717595833259e-05
-2.27292618289695e-05
-2.03561614558541e-05
-2.77282869228432e-05
-2.76580767476171e-05
-1.4106160073499e-05
-3.26679208545164e-05
-1.98904028969702e-05
1.13208529424716e-06
-1.7627494908292e-05
-2.13220972268053e-05
-1.99380736683668e-05
-2.95158092095666e-05
-7.32856126176563e-06
-1.20473567886611e-05
-2.45551760028896e-05
-1.4829455676278e-05
-4.36083080852614e-06
-1.53278716734562e-05
-2.55830651279881e-05
-6.08127863709394e-06
-2.10750405797316e-05
1.1123198339228e-05
-2.19205202561669e-05
-1.74980681660787e-05
-9.86754606579099e-06
-3.38061449165527e-05
-2.07562079690482e-05
-3.46537185352969e-05
-7.28601470235308e-06
-6.27568436052337e-06
-2.34769830004023e-05
-6.00163701682581e-06
-2.80078163939216e-05
-1.08940573758022e-05
-2.891436419688e-05
-1.27694967006185e-05
-1.88728138092807e-05
-1.15512473875729e-05
-1.26252199531427e-05
-2.90157420587852e-05
-2.05760536397714e-05
-1.32225439191987e-05
-1.95412526847954e-05
-1.49643115677787e-05
-1.84372001091428e-05
-2.6504737856383e-05
-3.04374253878627e-05
-1.04925655232272e-05
-2.69893330053183e-05
-1.65447706173363e-05
-1.33622735933912e-05
-3.84256256052283e-05
-1.95190830212832e-05
-1.88404917538941e-05
-2.276842264125e-05
-1.05089340047692e-05
-2.76432663641504e-05
-1.2012731596363e-05
-8.49553853787394e-06
-3.08535271435966e-05
-9.670726218716e-06
-1.45663888755095e-05
-2.53306117726949e-05
-6.9491216930876e-06
-1.96692731958117e-05
-2.61962741899863e-05
-1.43726135028184e-05
-2.87624569793421e-05
-8.47059231388175e-06
-2.26403534118169e-05
-3.13822468391925e-05
-3.18567781919342e-05
-1.9226650106018e-05
-8.08922572292282e-06
-2.6971170406562e-05
-3.42503919003727e-05
9.69570639971361e-06
-2.03763592126187e-05
-2.0267075782951e-05
-4.00272308292919e-05
-3.2294104687746e-06
1.83119295628973e-06
-1.02315126503689e-05
-2.9395505677839e-05
-3.16225029515411e-05
-2.72665298479638e-05
-2.78514662883246e-05
-2.85978001070169e-05
-1.55281470163037e-05
-1.63670626884584e-05
-1.73708895366625e-05
-1.21046124692902e-05
-2.52428459559011e-05
-1.6508605359627e-05
-3.55368967172248e-05
-1.62360622381247e-05
-1.8833241174305e-05
-4.23296335930774e-06
-9.05747934420055e-07
-2.92050787425155e-05
-1.08405565089404e-05
-1.7520389930289e-05
-2.04161994700696e-05
-1.44658610642217e-05
-1.54398845765364e-05
-2.77435298332727e-05
-4.38167476306299e-05
-1.31529248317395e-05
-9.47451285628241e-06
-3.44672625154151e-05
-3.61894245252424e-05
-4.34284738556177e-05
-1.77132738089648e-06
-1.3653367337746e-05
-2.60824361474835e-06
-2.54534792325822e-05
-1.54909756554923e-05
-3.21956489597278e-05
-1.68190534885129e-05
8.93323573980543e-08
-4.5345803863329e-05
-1.763687139315e-05
-3.15489422993695e-05
-1.56295908576513e-05
-4.75992714295551e-05
-5.21448073323375e-06
-1.66998580834364e-05
-1.90523584133036e-05
-1.66882899572311e-05
-2.82448342712933e-05
-2.09345137954307e-05
-3.83779706532019e-05
-1.99291483273215e-05
-3.0524413440028e-06
-1.29869950346953e-05
-1.45551683246308e-05
-2.62049674634957e-05
-1.52342280539608e-05
-4.80166382008929e-05
-2.90258466132424e-05
-1.16016312832341e-05
-1.43325865330638e-05
-3.31223369540179e-05
-1.65535259258885e-05
-2.73185552251152e-05
-7.99535230795521e-06
-1.42794688431543e-05
-1.7573850959515e-05
-3.17953876220279e-05
-1.55503575270819e-05
-2.9019785696411e-05
-2.01485933636159e-05
-3.80260659469086e-05
-1.4744214199369e-05
-2.91578766949371e-05
-2.21713286134965e-05
-3.70102822763169e-05
-1.98291555755345e-05
-1.87760281100249e-07
-1.33717580182123e-05
9.43705325685544e-06
-1.84856668650165e-05
-3.94039617563404e-06
-2.56847869979118e-05
-1.58179532822406e-05
-8.04133109297444e-06
-2.90599767571895e-05
-6.13562270902681e-06
-1.1141572092675e-05
-2.99968302111094e-05
-4.39185152506907e-05
-2.44816955552642e-05
-2.89994580547098e-05
-4.45902542305792e-06
-8.39474114063997e-06
-7.16004718312768e-06
-2.44378602816341e-05
-5.34781825606743e-06
-1.37646331970481e-05
-1.15030214955962e-05
-2.35156802642485e-06
-2.25580711427318e-05
-2.30347659645005e-05
-3.86688954668845e-05
-2.7083462936526e-05
-1.79014924787231e-05
-1.62884269090974e-05
4.15551916088764e-06
-1.46737639244636e-05
-3.87349729844481e-05
-1.01615721010865e-05
-3.11726877585236e-05
-2.96740640980775e-05
-1.07945314099626e-05
-1.7346953774565e-05
-1.14182717504109e-05
-3.60379954277686e-05
-2.29224561321641e-05
-2.93483835371916e-05
-3.611030338605e-05
-1.53885898915503e-05
-1.09421409154093e-05
-1.92013701111675e-05
-1.43571151397955e-05
-1.72675454778371e-05
-1.12604320628099e-06
-5.46484923380555e-06
-2.62200711096986e-05
-1.57806717880374e-05
-5.21712570263603e-05
-1.22497465722114e-06
-1.46356252604148e-05
-2.3500676184127e-05
8.69940793097358e-06
-2.22318702308066e-05
-2.47105768376796e-05
-4.01853317462609e-05
-3.09063735925982e-05
-3.50510852771391e-05
-1.24019155556411e-05
-2.44090817916e-05
-1.36210829016746e-05
-2.73884966642026e-05
-1.64289100273687e-05
-3.54258475730485e-05
-2.12961643183112e-05
-2.10451071147523e-05
-5.09441236368946e-05
-6.77275356809775e-06
-1.7650671391178e-05
-3.61337367202088e-05
-2.13194177870047e-05
-3.51165911581649e-05
-1.4008191739679e-05
-6.51108717712451e-06
-1.6189475777619e-05
-4.74403322596862e-05
-1.1261059654969e-05
-2.28102719055903e-05
-1.78061447419495e-05
-2.56450158408091e-05
-1.29063199028918e-05
-2.5481618071557e-05
-1.25429085973366e-05
-2.34661069282442e-05
-5.27182995814995e-06
-8.88104467207332e-06
-1.8152037871434e-05
-9.15573403644829e-06
-2.0530461293849e-05
-3.48057161756915e-05
-2.11183059073016e-05
-3.16671175580519e-05
-4.62300513169688e-06
-2.3389639229451e-05
-2.07419932690803e-05
-1.59825273599615e-05
-2.10925824094766e-05
-2.01140796378799e-05
9.38909592841841e-07
-1.75983884624931e-05
-2.84097132474267e-05
-2.14785875623898e-05
-2.19594153661235e-05
3.82424091106742e-07
-2.69109176651574e-05
-6.4096544774001e-08
1.28254638271187e-06
-4.25365774940384e-05
-2.26436094976358e-05
-2.03677571578791e-05
-1.42186680312175e-05
-2.14943538956085e-05
5.85368500207706e-07
-2.75331526576491e-05
-2.60924853047812e-05
-1.56788092717694e-05
-1.6868744778561e-05
-5.35347868553088e-06
-1.38486150504875e-05
-1.11683503885962e-05
-1.0592322472497e-05
-1.52154473716864e-05
-1.52444967266382e-05
-2.05539150925515e-05
-1.75151392082319e-05
-2.52490415365005e-05
-1.57212809076754e-05
2.29848118675493e-05
-1.86831952027976e-05
-6.75064444535251e-06
-3.97867703830583e-05
-2.32945766708516e-05
-2.73151447058433e-05
-1.31549651032775e-05
-2.15677530265476e-05
-1.85583941941704e-05
-3.62835970718483e-05
-2.37177225500472e-05
-1.98177012986142e-05
3.27318125495057e-06
-3.56652830943648e-05
1.712580636041e-05
-1.93015773717586e-05
-1.88087301377255e-05
-2.95623814264039e-05
-1.72109335436263e-05
-9.0637898844654e-06
-3.12052569876179e-05
-5.23299179645532e-06
-6.72727911678789e-06
-5.84815769848934e-06
-2.3122054441952e-05
-8.86558591775082e-06
-2.11990348925852e-05
-6.55576757602454e-06
-1.40997079562185e-05
-1.3282826462351e-05
-2.5469826569772e-05
-1.10266020130607e-05
-2.68618940326855e-05
-2.72665687264707e-05
-9.83740551130429e-06
-3.05393726300031e-05
-1.63161002648264e-05
-2.43271255351008e-05
-3.73330125358925e-05
-2.47893444986381e-05
-4.62021818026177e-06
-1.80927536523566e-05
-5.68261132767589e-06
-2.51373452004651e-05
-2.01242434828833e-05
9.11848438757321e-06
-3.36547604727727e-05
-3.08991463252615e-05
3.48357064705627e-07
-1.17299505821209e-05
-2.27692123195169e-05
-9.8023656575424e-07
-2.93207731753155e-05
-2.11377059794446e-05
-1.26269169761306e-05
-1.70641959798717e-05
-1.61890478616948e-05
2.90199071101495e-06
-1.90736691851459e-05
-1.39729545621398e-05
3.2618051654291e-06
-2.28969965866034e-05
-1.37272270912021e-05
-2.93449722779868e-05
-2.09073652530186e-05
-1.07921667315691e-05
-2.88617110398649e-05
-2.32936410611687e-05
-2.04592153798237e-05
-7.39639105340321e-06
-1.35630806881153e-05
-8.15528044263675e-06
-2.2710861868123e-05
-2.49632351482815e-05
-1.76726342578147e-05
-7.47644542310996e-06
-3.29831275029861e-05
-2.00365011780828e-05
-2.96277391217806e-05
-1.58048837581703e-05
-2.34672457028808e-05
-1.33835115221939e-05
-5.46059862867758e-06
-6.92504893804952e-06
-1.96967350462254e-05
-2.23842570161231e-06
-2.21614706239426e-05
-2.48458299634852e-05
-3.1595504195635e-06
-1.33624496702952e-05
-1.72706261926684e-05
-5.30410269008546e-06
-2.47008599164361e-05
-2.16984520352218e-05
-1.78563545584936e-05
-2.92863784424671e-05
-1.38748765612084e-05
-1.30734363170868e-05
1.44917781392593e-06
-1.54537280046984e-05
-3.66581750407711e-05
-6.48895838442337e-06
-2.32949650837407e-05
-2.7304042452007e-06
-1.12649385828031e-05
-3.4027811684431e-05
-1.0615100754642e-05
-1.54214015631751e-05
-1.04720662614743e-05
-1.80689261281949e-05
-1.89494437371433e-05
-8.8451743380373e-06
-2.2574046730152e-05
-1.81564260421408e-05
-1.75239173611748e-05
-1.85230713650732e-05
-1.44059439194994e-05
-2.10733243353667e-05
-1.0973029698758e-05
-2.79193606510118e-05
2.52711108478534e-06
-1.78729223361221e-05
-8.41177268585371e-06
-1.36790378324972e-05
-2.42916450839193e-05
-1.38015743592812e-05
-3.73734206987603e-05
-1.48549590552444e-05
-3.17239211681305e-05
-5.09271509487844e-05
-2.4722074223633e-05
-7.86775345870293e-06
2.2463985209443e-06
-3.45385481885832e-05
-7.03222914531445e-07
-1.08256935417441e-05
-5.31390474630902e-06
-2.60458105024889e-05
-1.45997984002864e-05
-1.71297857206902e-05
-3.65187087257678e-05
-1.80124283565559e-05
-1.65386727180645e-05
-1.41706770484773e-05
-2.42229184014321e-05
-1.95268705962373e-05
-2.64549893857919e-05
-6.5039780576611e-06
-2.77980490352031e-05
-2.1472031487416e-05
-3.53702314569834e-05
-1.37768031599929e-05
-2.04793711445853e-05
-3.51561702096964e-05
-1.69270891042846e-05
-1.90740435842496e-05
-1.62535944858654e-05
-1.52514135015658e-05
5.00668129923822e-08
-2.61557393513012e-05
-1.30622271807131e-05
-2.97816878720762e-05
-1.43330118335483e-05
-1.46378260090751e-05
-2.02778110453301e-05
-2.43246841444365e-05
-2.62710640028007e-05
-2.35767141462982e-05
-1.20008313514596e-05
-2.68281519584013e-05
-1.86255860946342e-05
-3.06865411441649e-05
-3.92172875634867e-05
-1.74490320079246e-05
-3.6911224102534e-05
-2.44004518629377e-05
-7.39402437469788e-06
-3.37138604216828e-05
-6.089560700486e-06
-2.97490723622757e-05
-2.53112646154445e-05
-2.37759044606707e-05
-3.91571140176776e-05
-2.55458844028754e-05
-3.63318345132828e-05
-7.51113626368465e-06
-2.83701135377016e-05
-3.72719714133712e-05
-5.32766356417569e-05
-1.36979740157129e-05
-1.07248692294023e-07
-2.37564901451364e-05
-2.82530030945316e-05
-2.06796271394815e-05
-1.46328352455969e-05
-1.17167534859424e-05
-2.06811815878398e-05
-3.9032905588841e-05
-3.33075461218212e-05
-4.45465309599943e-05
-3.91639051203387e-06
2.19611278662343e-06
-2.26624651421432e-05
-3.16713027863207e-05
-4.35891691399938e-06
-2.42997107576022e-05
-1.20381977492705e-05
-2.08292917151787e-05
-2.63365470607469e-05
-4.22472104019599e-06
-2.9769889046037e-05
-8.58484778988081e-06
-4.05190784502918e-05
-4.21779286335876e-06
-1.56645230024947e-07
-4.48968996457618e-05
-2.43482578123821e-05
-1.38718559011523e-05
-2.52453719267287e-05
-3.12965014016434e-05
-4.33159768969034e-05
-3.22597077670438e-05
-1.92875587034379e-05
-2.22968173064979e-05
-1.79427545662002e-05
-2.95061063513805e-05
-1.55426922653913e-05
-3.80045642949659e-05
-1.39396661743252e-05
-2.32309180268476e-05
-7.25241330070838e-06
-2.8637377996738e-05
1.35805892556904e-06
-1.3635594028203e-05
-6.17384524981035e-06
-2.43441695269e-05
-5.68077171757837e-06
-2.89044548518091e-05
-3.04699313094196e-05
-2.32936671646384e-05
-3.66088827588306e-05
-2.49475956803679e-05
-4.53488017502466e-05
-3.90982722226233e-05
-2.33313731140447e-05
-2.12068126168593e-05
-2.55053342534317e-05
-3.05997974379172e-05
-1.7360048024279e-05
-1.83699457819956e-05
-1.5721948293744e-05
-3.68986732431201e-05
-1.95462815323303e-05
-3.54289296709505e-05
-1.77468003606414e-05
-8.3720401416878e-06
-1.48616741936183e-05
-2.03116914051513e-05
-3.1948046683063e-05
-2.06730229120197e-05
-2.07864982246904e-05
-1.24631670961515e-05
-2.94422263304217e-05
-1.19795276553171e-05
-8.68007303669613e-06
-4.52828518102047e-06
-4.882781491073e-05
-2.94962322987713e-05
-1.66197469756574e-05
-2.98798300255327e-05
-2.91471616167243e-05
-1.30466879499155e-05
-1.12168741096933e-05
-1.21609708319802e-05
-1.382630628148e-05
-5.52874856914808e-06
-3.44506286580711e-06
-9.9308390990864e-06
-1.18475547467961e-05
-1.04195165088584e-05
-2.03885269846014e-05
-3.92719996838343e-05
-1.90278920913938e-05
8.88572862812975e-08
-2.06863399756758e-05
-2.90758006325192e-05
-3.89214237413521e-06
-2.81880589348294e-05
-2.91796140247095e-05
-1.82210914184601e-05
-3.20943971127486e-05
-8.57848732914107e-06
-2.14381791856667e-05
-2.02771265652441e-05
-3.17174829975784e-05
-3.35128419135684e-05
-5.20538463265351e-06
-1.40151283265953e-05
-2.21334824832562e-05
-3.13799740379969e-05
-3.07725446081523e-05
-1.17586994126391e-05
-3.06852263389688e-05
-1.0427106228052e-05
-1.20455698017065e-05
-8.23543943578462e-06
-3.40296224755831e-05
-2.6334584762903e-05
-8.57580667788698e-06
-3.63218945542381e-05
-1.78089134087094e-05
-3.31266298798838e-05
-3.6152346587988e-05
8.42605351378332e-06
-2.05961609969825e-05
-2.12669711983445e-05
-3.77520579441896e-05
-2.69490863120111e-05
-2.16890944537566e-05
-2.74838271508714e-05
-4.70884814544547e-05
-2.84721447494343e-05
-3.56783905227665e-05
-2.26437332538729e-05
-2.04371386808176e-05
-9.35471213182417e-06
-5.38808423332018e-06
-2.20423163087966e-08
-1.45987854097991e-05
-3.32289050734394e-05
-3.71839802263624e-05
-1.59859796769393e-05
-3.51456488292757e-05
-1.45039074212437e-05
-3.30433788544194e-05
-8.40838162231885e-06
-5.37417697671766e-05
-2.15654319354055e-05
-3.94672039835946e-05
-3.59284016737192e-05
-2.22951514925031e-05
-2.68441050202942e-05
-5.91583734409985e-06
-4.22816572377416e-05
-2.92060698444166e-05
-3.50513674849201e-05
-1.05131518686905e-05
-1.05227140591613e-05
-3.84684943148906e-05
-1.22792389189904e-05
-1.49167265565382e-05
-1.22609904370119e-05
-3.83120539810769e-05
-2.4675858430262e-05
-1.55546759613413e-06
-3.69874406688583e-05
4.12606400146491e-06
-2.9020258980758e-05
-6.3881442407152e-06
-1.40758164175102e-06
-2.65852939515036e-05
-2.08552141770221e-05
-3.4338535573492e-07
-1.79581685518521e-05
-1.52466372642648e-05
-2.40898701557294e-05
-3.95743584282436e-05
-1.26684168915247e-05
-2.7953053147005e-05
-2.67150848869158e-05
-1.7195077174906e-05
-2.798777607387e-05
-3.05860984645775e-05
6.13849154220723e-06
-3.17614079508373e-05
-1.81599800087241e-05
-1.33960558172535e-05
-1.54712363835858e-05
-3.2825704873069e-05
-2.36030056479601e-05
-3.03773246809549e-06
-1.5634236954825e-05
-1.32618506278496e-05
-8.78047661754286e-07
-3.0690416386885e-05
-2.801212861125e-06
1.99459666902724e-06
-3.37652112161405e-05
-3.75381964381527e-05
-3.05457992525581e-05
2.83871198681285e-06
-2.45454929287586e-05
-3.84623557246504e-05
-2.07192991147488e-06
-1.61021255741788e-05
-3.12656903114836e-05
-2.1932850338784e-05
-1.30018263507519e-05
-1.69935438897295e-05
-2.60651668165169e-05
-2.63877542522103e-05
-9.80650754997107e-06
-4.90301805785017e-06
-9.43255550396336e-06
-8.23704563437474e-06
-3.05103704024052e-05
-1.88562716066143e-05
-2.4575537901569e-05
-7.924412455841e-06
-3.70513183134453e-05
-1.79137285604698e-05
-2.26671036960011e-05
-2.94872410251235e-05
-3.6258315941878e-05
-2.94094074489153e-05
-1.82941139518058e-05
-3.5552064380606e-05
-1.00531257492329e-05
-4.24060218572449e-05
-2.98140410479403e-05
-1.01190224689417e-05
-1.24459139228153e-05
-4.85065159215355e-05
-3.02018557667888e-05
-1.98152946644614e-06
7.01896092485268e-09
-1.48958296511721e-05
-3.15683362596226e-05
-2.47825158876085e-05
-1.15377274540982e-05
-1.17650135770828e-05
-9.77146428011889e-06
-1.78934902292096e-05
-2.15631868382054e-05
-1.74247820045489e-05
-2.81552173585676e-05
-2.86855302842125e-05
-1.39090621346867e-05
-3.56811330014638e-06
-2.0056955484376e-06
-3.18344022823885e-05
-1.91297225957945e-05
-1.07139826682355e-05
-5.02173932256307e-05
-8.28743994766751e-06
-3.31762448131251e-05
-2.51117324942285e-05
-3.15913682969652e-05
-2.20516755265578e-05
-3.80606627218839e-05
-5.35070046973321e-06
-2.57133467742546e-05
-3.63058705128462e-05
-3.62895129700188e-05
1.93330205240022e-06
-2.60084072564375e-05
-1.27366137599033e-05
-1.28953611590547e-05
-4.13802438935623e-05
-3.02406533711465e-05
1.00305025784502e-06
-1.21817093431915e-05
-2.96311593552857e-06
-3.09717399628564e-05
-1.2069668247087e-06
-2.10045578955744e-05
-1.34468719737792e-05
-2.47411621403031e-05
-7.96594283432914e-06
-1.09756647920109e-05
-2.46998881475777e-05
-1.9121562879187e-05
-1.63815836816884e-05
-1.94628479911496e-05
-2.17203179337779e-05
-1.57624923748993e-05
-9.04169655679717e-06
-2.09110870670854e-05
-1.69132061728274e-05
-1.87396398392443e-05
-4.33939631175654e-05
7.0322467756911e-06
-2.56955402377837e-05
-2.32043468996167e-05
-2.18017213443414e-05
-1.50826048541195e-05
-1.5346336006903e-05
-2.64765529403251e-05
-1.93911929437833e-05
-2.34944153720704e-05
-1.58981040844679e-05
-2.84569028417063e-05
-4.46005881331147e-05
-3.29516408309989e-05
-2.2494313423126e-05
-2.42418652023867e-05
-2.09795921276652e-05
-2.07325472852653e-05
-1.76007747629692e-05
-2.35204247031843e-05
-1.83933056391616e-05
9.04269166936751e-06
-1.70739078881117e-05
-4.15654071981969e-06
-3.1915982250066e-05
-3.15440671510506e-05
-1.86450545474809e-05
-6.60566769763106e-06
-1.64731526052929e-05
-3.76922170546179e-05
-2.75208250744056e-05
-3.59913900817202e-05
-2.68711793993899e-05
-1.83557095054608e-05
-1.21408751200329e-05
-1.087081247621e-05
-3.90094248951942e-05
-2.50262050884705e-05
-6.17065109450655e-07
-2.41790012009282e-05
-1.91323779109505e-05
-6.4855410127318e-06
-2.35780157828916e-05
-1.51358127286643e-05
3.75107080722617e-06
-2.63837647285067e-05
-8.33427258236283e-07
-1.68251399389543e-05
-5.05768410356484e-06
4.88974273340602e-07
-2.75206617641066e-05
-1.6310417499056e-05
-1.09038700992143e-05
-2.7716760081462e-05
-1.41106891730691e-05
-1.48892538436928e-05
-1.36969331094091e-05
-1.55931369603903e-05
-4.20733769680663e-05
-2.16071910032686e-05
7.32390169984899e-06
-1.20541037657143e-05
-2.22763589858256e-05
-1.39199666271934e-05
-2.03364085364103e-05
-2.3511006294807e-05
-8.29592088128033e-06
-2.61228312598111e-05
-1.82118452865075e-05
-1.94534548469986e-05
-2.62746971997642e-06
-1.53293516166416e-05
-5.11615400678036e-06
-7.83831116119775e-06
-2.15512304462708e-05
-1.72418946715853e-05
-8.60330206943361e-06
-7.95645824134856e-06
-3.48427874283277e-05
-1.99367795523995e-05
-2.08068396114326e-05
-2.00966039634948e-05
-2.18136108263659e-05
5.88205894008351e-06
-3.62217776017601e-05
-1.37980569146996e-05
-1.89106490530489e-05
-5.34636975044589e-06
-2.116141000044e-05
-4.47568678975016e-05
-2.85524276970981e-05
-2.85614284948336e-05
-2.14551821882728e-05
-3.25688927328925e-05
-2.49699444610929e-05
-1.96273068876659e-05
-8.22991409727725e-06
-2.96908579382272e-05
-1.1043943886181e-05
-1.16265160585248e-05
-3.49423815715079e-05
-5.75610017547138e-06
-2.7234802487934e-05
-4.01672047823619e-05
-2.92379641881254e-05
-3.46897780362174e-05
-2.96143897688613e-06
-2.26437582773876e-05
-5.9038142897512e-06
-3.05135854151443e-05
-2.7500019755543e-05
-2.77954208991077e-06
-2.43913072411016e-05
-2.93464337228754e-05
-4.60183623901108e-06
-2.49382266030023e-05
-4.45156448724397e-05
-3.14797500355963e-05
-2.50667658429356e-05
-1.30177357441356e-05
-7.69920136905434e-06
-2.79119136859591e-05
-8.87578899903585e-06
-2.94107614876954e-05
-2.27184287866699e-05
6.45414966520726e-06
-3.0776433880518e-05
-6.23930687070975e-06
-3.62798471786541e-05
-1.89366700447753e-05
-1.9931789096564e-05
-2.77124665991658e-05
6.97977464790766e-07
-2.58940013333156e-05
-1.68514290651116e-05
-3.11394306915378e-05
-2.48868366526262e-05
-1.70397449812441e-05
-4.35703497710275e-05
-2.76632157691444e-06
-9.50847676491969e-06
-2.61575717591423e-05
-1.36761102687701e-05
7.35665057758828e-06
-1.29518498854403e-05
-9.32958500462411e-06
-2.31718961509612e-05
-2.38962888276562e-05
-3.2313532211585e-05
-4.83520395710462e-05
-1.30873455394048e-05
-2.50244628502365e-05
-3.09970000703729e-05
-2.35827080035246e-05
-9.58083171798899e-06
-3.69713040030658e-06
-2.55324389438763e-05
-2.28775289325492e-05
-2.61934302528115e-05
-2.7129250140695e-05
-1.8662063211559e-05
-6.51911058272902e-06
-8.92626089807111e-06
-2.19471921953891e-05
-1.89907544750866e-05
-4.21592920554326e-06
-2.69612494611534e-05
-2.77025460153693e-05
5.9130442122474e-06
-2.80700710643965e-05
-2.12650077230902e-05
-5.015331704722e-06
-1.37521947892194e-05
-3.35782703494366e-05
8.90058319898105e-08
-2.96255798245241e-05
-2.4747918475362e-05
-1.19683293868133e-05
-1.50362292138352e-05
-9.37398208078821e-07
-3.56724242682325e-05
-2.63539527687236e-05
-2.67946560154491e-05
-3.05977958053948e-05
-3.39987185491604e-05
-3.21222485307145e-05
-1.74773399087717e-05
-1.3094652722064e-05
-1.39295423414304e-05
-3.43977803256283e-05
-3.81614306170442e-05
-8.13396354539959e-07
-3.31499376218228e-05
-1.28504927763562e-05
-2.47790276308896e-05
-1.04195214084637e-05
-2.66516494315398e-05
-2.34826399234686e-05
-1.72807267826217e-05
-2.01507514653488e-05
-2.59079456370917e-05
-1.38763429348246e-05
-3.34272135514321e-05
-3.27972976779749e-05
-1.94658264541091e-05
-2.7943833910655e-05
-1.18427368791726e-05
-1.90577702684216e-05
-2.94322086617245e-05
-1.66146289095582e-05
-3.77701510805242e-05
-5.98990683509594e-06
-7.38133960338422e-06
-4.00183562893926e-05
-2.1068898006877e-07
-2.75029193077986e-06
-1.16838342078826e-05
-1.49117001527481e-05
-4.98954828678093e-06
-2.1644198618942e-05
-9.71851899567514e-06
-1.37261997884535e-05
-2.21592060383505e-05
-1.46818433233232e-05
-9.47683175139773e-06
-2.02535921475407e-05
-1.43709346442781e-05
-2.43636758244652e-05
-1.3045510636588e-05
-1.80472897714478e-05
-1.49062658178976e-05
-1.27900416150615e-05
-3.69470951929411e-05
-3.14634851029903e-05
-3.34842978317737e-05
-2.35115302133162e-05
-1.07277892080776e-05
-5.29509259636475e-06
-2.09581233177917e-05
-2.05962764889019e-05
-1.65175632964608e-05
-3.74996597077718e-06
-2.30865526529363e-06
-2.60884939719435e-05
-2.40287328438825e-05
-2.0887672304781e-05
-2.94695702705815e-05
-3.03014736154851e-05
-3.87987657277708e-05
-1.79908598723557e-05
6.68043968762089e-06
-1.41877927748569e-05
-1.00615041745038e-05
-1.2335496934963e-05
-2.29158000309679e-05
-3.74499916313754e-05
-1.72504361676836e-05
-1.85376841320063e-05
-4.35747031068529e-05
-2.22506805135294e-05
-9.83837971518009e-06
-1.59665569655616e-05
-7.40040117335045e-07
-9.83497122847237e-07
-4.44275106846545e-06
-1.50426458482824e-05
-2.02437421450368e-05
3.26689509784744e-07
-1.9223278510749e-05
-2.6771765498392e-05
-2.49698326862469e-05
-9.351013155349e-06
-2.76356845870682e-05
-4.52578467402317e-05
-1.99836812061459e-05
-1.56562909442962e-05
-2.58053145379345e-05
-2.62563567533096e-05
-1.85665073138704e-05
-1.55185003335617e-06
-3.01431502310315e-05
-1.74538608615857e-05
-2.13497155345785e-06
-3.41340913310487e-05
-3.18071297556849e-05
1.06752425145568e-06
-1.28840461884808e-06
-2.89447956725509e-05
-9.14895677507795e-06
-3.30418095686444e-05
-3.48633057789724e-05
-2.56021745962076e-05
-1.51372661688586e-05
1.96449539248864e-06
-1.03091484171389e-05
-3.10525982031329e-05
-1.91770691947474e-05
-7.21337249826292e-06
-2.11823279758202e-05
-5.17260238808298e-05
-2.30803463676562e-05
-2.94030127198595e-05
-2.78626327501846e-05
-1.86719767312737e-05
-2.81283325299139e-05
-1.26085132742798e-05
-3.35678848530427e-05
-3.31297823925628e-05
-3.66498663880437e-05
-2.73983104513752e-05
-1.84161197122642e-05
-1.35983674828132e-05
-2.09293036406276e-05
-1.09045578686651e-05
-4.91430319762101e-05
-3.12044020248595e-05
-4.04190427926189e-05
-9.53966544858865e-06
-6.70423678862131e-06
-2.3863083404798e-05
-4.49692600157372e-05
-1.33795658170656e-05
4.68076153399793e-06
-3.80439543183228e-05
-6.74597085083015e-06
-5.47887602914841e-06
-3.56244282193509e-06
-3.30171395936554e-05
-4.44670921146469e-05
-3.08413019666e-05
-1.17201925413903e-05
-1.30472754417015e-05
-2.76980328537031e-05
-3.63758619357337e-05
-2.01964890257714e-05
-1.22490415947581e-05
-2.07001308912722e-05
-1.69017548452471e-05
-3.46498272395323e-05
-3.33845007073244e-06
-2.79837782193165e-05
-3.82338315484443e-05
-1.53084174676571e-05
6.02063255166287e-06
-2.77453702130145e-05
-2.889735898586e-05
-3.97440385501737e-05
5.54950678644233e-06
-2.52101776222332e-05
-2.38392053445518e-05
-1.79280603494228e-05
-2.90788091761101e-05
-2.7092333524084e-05
-1.61318522927491e-05
-3.663933135928e-05
-1.82467828536519e-05
-1.85554333870919e-05
-3.4252323975585e-05
-1.43309989489023e-05
-1.27668959291966e-05
-1.43323968356239e-05
-4.66959128186867e-05
3.63268707105448e-08
-1.47097531707949e-05
-2.57738876596877e-06
-6.4203352569016e-06
-1.30135859607349e-05
-2.26135545772053e-05
-1.35616141898813e-05
-1.98315850538878e-05
1.39299350180634e-06
-2.90703942249116e-06
-3.39667835412589e-05
-7.89557391425189e-06
-1.97270257936425e-05
-2.68978911289835e-05
-2.35310222583236e-05
-5.7196609631823e-06
-1.61593122010701e-06
-2.52102799858333e-05
-4.12236744230491e-05
-3.22984516539374e-05
-1.63308511558302e-05
-2.10119604155678e-05
-2.24163707094629e-05
-2.76178170966808e-05
-1.38309552428148e-05
-2.04103734450462e-05
-2.28684103782193e-05
-6.12962977203555e-06
-1.76989546894698e-05
-3.91153215591548e-05
-5.5509168528915e-06
-4.24830288486708e-05
-1.53232520784928e-05
-1.91826795182961e-05
-4.86566349715348e-05
-4.35770625756811e-06
-5.76405618934179e-05
-1.57847046272853e-05
-2.56247718381983e-05
-1.68480441763964e-05
-4.34871648884335e-05
-3.11931052304961e-05
-2.37738039356875e-05
-2.10377306327598e-05
-3.19688498423519e-05
-3.27823562806695e-05
-1.93169556584274e-05
-4.47938974613348e-05
-3.0322288599494e-05
-3.64783784388082e-05
-2.42719488577178e-05
-3.31758686747047e-05
-2.31201615964794e-05
-2.61045562098239e-05
-1.05905628551705e-06
-2.75478673781322e-05
-1.87362403043061e-05
-4.77315812437367e-05
-1.25059164189352e-05
-2.61121822515463e-05
-1.39422332041492e-05
-7.07930700275375e-06
-8.03732077429612e-06
3.18096505119512e-06
2.50683392406414e-06
-2.98102650901422e-05
-2.05656763386771e-05
-3.91701031534561e-05
-2.93648061186542e-05
-2.94837377440411e-05
-2.52055645944829e-05
-1.55465752517653e-05
-3.31255495576812e-05
-2.17868810572649e-06
-2.98193341796224e-05
-1.79322856060482e-05
-3.35029879797488e-05
-1.96620357864001e-05
-1.45568826661162e-05
-8.30050889752215e-06
-2.78093575585932e-05
-1.35166015225845e-05
-2.47323509540751e-05
-3.26978648903232e-05
-3.72020421683828e-05
-7.10232270812965e-06
-5.24586794177577e-06
-2.47779823205376e-05
-3.16636269434895e-05
-4.59572668076873e-06
-2.85082549946411e-05
4.01895440651137e-06
-2.7784159209866e-05
-3.61292960601508e-05
-3.52803848265671e-05
-5.25846864075226e-06
-2.30499237602341e-05
3.66454067161919e-06
-2.38458190827306e-05
3.58490888433458e-06
-6.75656303747654e-06
-2.39384268308142e-06
-1.54782762822567e-05
-2.28357864193191e-05
-3.4156949632647e-05
-2.036409239782e-05
-2.72705898389253e-05
-2.7791329298981e-05
-1.7089448350987e-05
-2.42976091637007e-05
-2.04937531184559e-05
-2.42919211347237e-05
-1.87975010247966e-05
-1.05159862263926e-05
-2.08459060106477e-05
-9.7427454250354e-06
-2.85064902962682e-05
-1.42633127959955e-05
-2.0795647156564e-05
-2.44137415942934e-05
-2.12001046617649e-05
-8.999117310412e-06
-3.4909701988111e-05
-4.20884942067957e-05
-2.7167951716914e-05
-2.25808784363305e-05
-2.16257338718824e-05
8.00169428078447e-07
-1.78622125358756e-05
-1.39669980178833e-05
-1.66395312951736e-05
-3.93573843907296e-05
-2.63111536410054e-05
-3.01517705523133e-05
-2.87977912083824e-05
-2.12211369730274e-05
6.10863045112999e-06
-7.50846065325667e-06
-2.30236356244896e-05
-1.94185148300197e-05
-4.37756150899818e-05
-2.13033183007348e-05
-3.43089570206986e-05
-4.15237861947826e-06
-4.57358724721141e-05
-3.60894947079873e-05
-5.47345511323647e-05
-3.49393429881035e-05
-1.15520731839147e-05
-2.47229874517846e-05
-3.66802517672155e-05
-1.90947673365411e-05
-2.19898902504095e-05
-3.25918221829416e-05
-2.42446253971129e-05
-2.24507851974685e-05
-3.16111970355778e-05
-3.66614902185102e-05
-4.43117288635169e-05
-3.12416641649225e-05
-1.40332924781028e-05
-2.72213064930495e-05
-3.71240453031656e-05
-6.95690037011712e-06
-1.82635824487282e-05
-5.29703257989657e-05
-1.70076907367979e-05
-7.18241484563503e-06
-3.17204657903137e-05
-1.57536066326035e-05
-1.7488690641439e-05
-3.32090903162643e-05
7.91428942095443e-06
-1.76071044653651e-06
-3.4056988012558e-05
-1.41262229006341e-05
-2.02265920008005e-05
-2.37123546682748e-05
-2.90922155581238e-05
-2.33003835679583e-05
-4.08503041894142e-05
-4.24247902091934e-06
-1.98886222096342e-05
-2.04090469959475e-05
-2.87965868816892e-05
-4.27563729806857e-06
-1.60974933219144e-05
-3.84060509733941e-05
-1.58016327989952e-05
-1.7339233555968e-05
-1.8490664204604e-05
-3.513754003747e-05
-2.39178119636494e-05
-2.0562970356566e-05
-3.13944930954979e-05
-3.76362818732614e-05
-2.09225977780546e-05
-1.54535415736688e-05
-2.44944445167942e-05
-2.62985839132883e-05
-4.47762398635389e-05
-1.30615602970202e-05
-1.86690913959825e-07
-9.33923033508165e-06
-3.21108654625495e-06
-3.4567476075692e-05
-2.19567419315004e-05
-2.67455043157622e-05
-3.23058803843811e-05
-6.25020512693867e-06
-2.12408936489755e-05
-1.02065855931399e-05
-6.96235870871312e-06
-2.83440526358e-05
-4.97647524256596e-05
-1.97130211498913e-05
-2.58862798200361e-05
-3.16195556494706e-05
-2.28341462731202e-05
-2.94869031907673e-05
-2.42757454594689e-05
-3.78079737780198e-05
-1.37067516634169e-05
-3.1972050356438e-05
-7.10071602407303e-06
3.31820943093108e-06
-1.82546406363082e-05
-1.72545938563354e-05
-1.08656557636177e-05
6.13097683745113e-06
-1.54438570870675e-05
-8.43476641977625e-06
-1.44176670916744e-05
-2.5313244569175e-05
-3.36780066463252e-05
-1.63301977447489e-05
-9.80663967954306e-06
-2.43581231987134e-05
-2.73012255911508e-05
-1.19025936598736e-05
-1.84499257557532e-05
-2.76112731425082e-05
-2.11615606268102e-05
-1.47498504216861e-05
-1.17637989166203e-05
-2.1360305885712e-05
-2.15625606251028e-05
-2.93198327191066e-05
-2.70713322259902e-05
-1.17232136380529e-05
-9.11349869690628e-06
-1.89782452538363e-05
-2.56010009649896e-05
-1.56096860061275e-05
-1.69193696264821e-05
3.28788346952989e-06
-2.2932843872039e-05
-2.69000940589993e-05
-1.65564187900042e-05
-2.41400020326304e-05
-1.33434181896744e-05
-2.77761384052983e-05
-5.5153838163411e-06
-3.10606412715502e-05
-6.85237351162195e-06
-1.39840628464784e-05
-3.95193222032827e-05
-3.2398682119527e-05
-2.28130859263858e-06
-1.95666626931676e-05
-2.27965130960606e-05
-1.54115906395517e-05
-2.97309087638001e-05
-3.17766807085907e-05
-9.07993579650233e-06
-8.02574648321153e-06
1.23784016323583e-05
-3.50694867447191e-05
-2.52761043380368e-05
-1.23788595655186e-05
-2.73475650538394e-05
-3.73764013381646e-05
-9.49786105077938e-06
-2.94295155897319e-05
-1.86009367420793e-05
-1.37013716812614e-05
-1.35850634142888e-05
-3.04485781601171e-05
-2.95169922660097e-05
-9.75989645277027e-06
-1.36773010378549e-05
-2.48023196877714e-05
-1.08956070257865e-06
-2.18677242238329e-05
-2.03979771941226e-05
-4.28947321961983e-05
-2.48234047165223e-05
-3.15431235197849e-05
-1.13415309174379e-05
-3.02419904648869e-05
-8.0539476969987e-06
-3.1998651336918e-05
-2.23988150417517e-05
-2.16578345011802e-05
-2.89322183215873e-05
-4.03194321681702e-05
-2.36692512391476e-05
-8.70099641682765e-06
-2.46241298765209e-05
-3.4520440857023e-05
-2.60315473528693e-05
-1.18843129006766e-05
-1.89884404373148e-05
-1.03477221976264e-05
-3.01192487609283e-05
-2.31222264419153e-05
-2.21550799495078e-05
-3.09912025491947e-05
-9.7992913283487e-06
-1.66465867765172e-05
-1.72721371655056e-05
-6.39446536098543e-06
-1.17856147823773e-05
-2.62903064201485e-05
-2.34673652570415e-05
-3.74978462066962e-05
-1.49055399411973e-05
-3.25698694367996e-05
-1.57611822888675e-05
-3.63928014274535e-05
-2.0112523424934e-05
5.14692418813226e-06
-2.01444977655678e-05
-1.7252008677047e-05
-1.47432195798973e-05
-2.67546676359585e-05
-2.54813080243391e-05
-3.14434602761823e-05
-1.97150046800301e-05
-3.44085654062727e-05
-1.27307353786947e-05
-4.17575252680981e-05
-3.83085944683564e-05
-1.06374433387123e-05
1.54398887408293e-05
-2.42518319777064e-05
-2.26260012512802e-05
-4.47800546749918e-06
-2.30762606628328e-05
-5.87942601334288e-06
-2.84362258775012e-05
-2.51359243362104e-05
-1.72208871269089e-05
-4.36531137907664e-05
-1.5823548011371e-05
-1.92038334150056e-05
-3.50259229156171e-05
1.58257737528569e-05
-1.65094529892668e-05
-1.62188355828911e-05
-1.68322970655825e-05
-1.78293408143465e-05
-7.05500888738421e-06
-2.70572299639961e-05
-2.73694032126476e-05
-1.53903537161647e-05
-9.03879007716672e-06
-2.67243648158324e-05
-2.9634866403738e-05
-4.00934672649224e-05
-3.42389543130156e-05
-2.65502222428526e-05
-2.42807940671563e-05
3.09043217266857e-06
-4.00722687439644e-05
-3.33504328571106e-05
-2.72576662596791e-05
-1.61213836423661e-05
-1.39451472150094e-05
-3.86689382121326e-05
-1.57568430782324e-05
-2.39267290640629e-05
-1.03163896465843e-05
-3.00593732227643e-05
-2.28633229086486e-05
-3.35289667525067e-05
-3.29784170819076e-05
-2.47489435469313e-05
-1.64490313434632e-05
-2.55837882614643e-05
-1.60176126154624e-05
-1.59882723790517e-05
-2.64488152525773e-06
-2.50235398933925e-05
-2.39783542670702e-05
-8.29420358173839e-06
6.09411264278694e-06
-1.76833868334563e-06
-4.34816061674955e-06
-9.95186600079782e-06
-1.13121662656231e-05
-3.10410864422493e-05
-1.29139577342252e-05
5.42750467532461e-06
3.01188573609875e-07
-2.74941499270457e-05
-1.10565031493811e-05
-1.00958854807381e-05
1.02220633021501e-05
-1.77947276575645e-05
-3.24772243331132e-05
-2.03828879153357e-05
-2.93706344063559e-05
-2.75234344580075e-05
4.95029162442666e-06
-1.10130338596898e-05
-2.21498301240991e-05
-2.7226271845846e-05
-2.35026892062822e-05
-2.0685242465446e-05
-2.3435327385768e-05
-2.9264050097912e-05
-2.84016398172758e-05
-4.05408226462597e-06
-1.60720528144264e-05
-2.31593667786842e-05
-3.47218212949538e-05
-1.31742011640704e-05
-2.37199610273295e-05
-3.00615678656617e-05
-1.57203963025577e-05
-4.25208011887381e-05
-1.07233687002078e-05
-2.31093621463982e-05
-7.27625867150969e-06
-2.13706984868166e-05
-3.86788669556448e-05
-2.6493975575182e-05
-2.92925026849912e-05
-2.54494296550509e-05
-1.37315728663545e-05
-1.99248136532634e-05
-2.61949223361257e-05
-1.32512281514473e-05
-4.51584801433895e-05
-1.76695617037976e-05
-1.42401619719813e-05
3.11984511002143e-06
-7.55389871551822e-06
-1.49156953815422e-05
-2.31389242079556e-06
-2.20547315776475e-05
-2.31833305411088e-05
-4.36419253425444e-05
-1.08143559244494e-05
-2.93290668080987e-05
-2.75653258696601e-05
-2.62133452898457e-05
-1.40924556486216e-05
-2.65914496359359e-05
-3.44127860936707e-05
-1.34297450717118e-05
-9.35307931309453e-06
-2.59097187446839e-05
-3.98812961539192e-05
1.24947803301169e-06
-2.78142302955835e-05
-1.28138670337445e-05
-3.98796647795535e-06
-3.34437357698133e-05
-3.52391178127621e-05
-2.38399324070059e-05
-3.06615211218016e-05
-2.13376896234809e-05
1.22745269624195e-05
-8.73383224692877e-06
-6.93402636801586e-06
1.99432317146149e-06
-5.95045445732457e-05
-2.16406824722971e-06
-2.6676869190243e-05
-2.58565305342234e-05
-2.1281104548249e-05
-7.77902949741488e-06
-3.13499881603256e-05
-6.01208417195644e-06
-1.57178223850283e-05
-3.39931246386807e-05
-1.90085715313528e-05
-2.16501092736604e-05
-1.14686886645539e-05
-1.15422623334056e-05
-1.75051425810324e-05
-1.97810686226313e-05
-2.25019737421956e-05
-2.3747286230172e-05
-1.93940137592502e-05
-4.72169594103886e-06
-1.47029372446109e-05
-1.38354100172772e-05
-1.48145812945822e-05
-3.72171314788697e-05
-4.01435203603673e-07
1.31280334717774e-06
-2.79535473611789e-05
-3.0193012633902e-05
-1.60891518537629e-05
-2.34346222163786e-05
-1.81552896751911e-05
-2.84394961319777e-05
-2.37986127435198e-05
-3.01865577379002e-05
-2.09434491508496e-05
-2.52952868398143e-05
-3.98227760627055e-05
-1.49682577276789e-05
-1.38066000833981e-05
-1.89392820998722e-05
-1.89239021783043e-05
-3.86120833512905e-05
-1.65873313472446e-05
4.39897110193424e-08
-3.22221652836181e-05
-9.50650899418216e-06
-4.9523278300481e-05
-2.9406207604457e-05
-4.78433994951486e-05
-3.32325299917193e-05
-1.37110192687166e-05
-2.1889924374297e-05
-7.67160258391057e-06
-3.41463105959888e-05
-3.19058248361981e-05
-1.18865651073332e-05
-9.85580469069152e-06
-3.47794640285133e-05
2.80244308512456e-06
-3.88358851396706e-05
-2.90153281273578e-05
-2.50704368520973e-05
-4.06444143893834e-05
-1.61378172204348e-05
-3.37471042779369e-05
-5.7100738149933e-06
-1.44109845296135e-05
-3.43033936106676e-05
-1.16623575753325e-05
-1.85818294868671e-05
-3.71836953793803e-05
-2.49494353949435e-05
-3.76991662536756e-05
-2.20692274036737e-05
-2.534568341781e-05
-2.20670852597372e-05
-3.5381995988513e-05
-2.29035818361014e-05
-2.24918276411468e-05
-2.13682559157084e-05
-1.09865118750577e-05
-1.57975019534307e-05
-9.3163560053814e-06
-2.84140803681225e-05
-3.4730670282949e-05
-2.15711029497515e-05
-7.08741292349983e-06
-1.59795789489341e-06
-2.63199287928168e-05
-2.68554486011274e-05
-3.42968227077812e-06
7.07200392114286e-06
-2.48265835375256e-05
-2.40646742724916e-05
-2.17552853089927e-05
-1.8122780874384e-05
-3.57579763946361e-05
-1.01995341354379e-05
-1.18886130782935e-05
-1.77212578448456e-05
-1.42801854527361e-05
8.04994066625414e-06
-4.86899743487978e-05
-2.04782419278067e-05
-9.39177003266767e-06
7.52949332804264e-08
-1.46150869972187e-05
-2.36156068325358e-05
-3.57031363950172e-05
-2.63500661283169e-05
-2.58841875303633e-05
-3.65812396224511e-06
-2.92906523487606e-05
-8.65803260433706e-06
-1.58435349030125e-05
-1.82849735417839e-05
2.57502790972822e-06
-1.55142523655113e-05
-2.67149162211559e-05
-4.44459779787706e-05
-4.75886187674728e-05
-1.88165021538805e-05
-5.88026929018744e-06
-2.66528231160115e-05
-2.83391061318199e-05
-2.22701698862861e-05
-4.44464685288168e-05
-3.71705249744193e-05
-2.91501645079134e-05
-3.40010176756296e-05
-1.91848803148628e-05
-3.88966857520702e-05
-6.72261134939881e-09
-3.59762512674341e-05
-3.38755800716952e-05
-3.72770486830548e-05
-2.93388572926004e-05
-2.07055179893487e-05
-1.93280103298424e-05
-6.37901083543121e-06
6.05260159743431e-06
-2.75524689636059e-05
-2.28396871367634e-05
-1.00658787272733e-05
-2.23775626280399e-05
-2.65303763621865e-05
-2.44496625717033e-05
-3.65085475825403e-05
-1.31318662625255e-05
-9.30396009408491e-06
-2.25080473449669e-05
-3.95910138393221e-05
-4.4838947762351e-05
-2.84193591033297e-05
-2.65285891950697e-05
-2.50960875528512e-05
-2.90554862344093e-05
-3.72235230882774e-05
-2.38133923047422e-05
-7.01110585179855e-06
-3.92858911721873e-05
-1.22542299972964e-05
-1.76232954849615e-05
-3.00035109704218e-05
-2.8684201925533e-05
-1.14106192126379e-05
1.97133192122829e-05
-2.50261639676775e-05
-4.56942697289969e-06
-1.13714940394011e-05
-2.92535233398187e-05
-3.60328131226747e-05
-5.62912488557777e-05
-3.00085233715514e-05
-1.6228567728176e-05
-2.2469180401598e-05
-4.63689316319924e-05
-1.54054672039714e-05
-1.07189796818325e-05
-2.99301965898264e-05
-2.79935202984821e-05
-3.78614359283136e-05
-1.77257197062298e-05
-1.89256191404073e-05
-3.85466941278917e-05
-2.22972570949938e-05
-1.58937685232521e-05
-1.51761724085497e-05
-2.4436287780834e-05
-7.93450109474988e-06
-2.8982971402143e-05
-1.95766229937395e-05
-1.46616489890944e-05
2.84350618532475e-06
-2.29716716558408e-05
-4.12140207510849e-05
-2.21446920381736e-05
-4.02114954056433e-05
-4.06472060791389e-05
-1.79561399729284e-05
-3.02986122101711e-05
-1.13461341178503e-05
-2.47328382891848e-05
-2.07271949092684e-05
-1.11730503300195e-05
-5.55660189542945e-05
-2.81485103066124e-05
-2.05360040925052e-05
-7.39849268860981e-06
-2.24533125025907e-06
1.11009476680186e-05
-1.87775646490096e-05
-1.51096894437596e-05
-2.46135220765001e-05
-2.8325234272751e-05
-1.2575567445227e-05
-2.49168994772176e-05
-1.6480862487419e-05
-1.51024898401956e-05
-4.42878696198853e-05
-3.73513394566007e-05
-1.50005813488488e-05
-1.92591428841739e-05
-3.46299371396069e-05
-1.13593636282532e-05
-2.68257868020874e-05
-1.46137723862496e-05
-7.629416607901e-06
-1.93902430220347e-06
-2.08918540327181e-05
-3.50310035239366e-05
-2.74015132111402e-05
-3.24282544324936e-05
-9.52998319661022e-06
-2.93891901428808e-05
-2.89527178177323e-05
-3.34194535026934e-05
-1.23860960479883e-05
-6.2815519065331e-06
-2.30790981681652e-05
-1.25741100385093e-05
-3.2383833405971e-05
-4.09322134019097e-05
-3.68808377426563e-05
-1.82832954206165e-05
-3.99193376750872e-05
-2.08785479547654e-05
-2.51871067951124e-05
2.05447910697405e-05
-3.32096202540154e-05
-3.23133384245913e-05
-7.44976538285075e-06
-3.38232073907952e-05
-1.85254245436663e-05
-5.17664033974867e-06
-2.41322967942199e-05
-1.6518633214329e-05
-2.82354972544225e-05
-1.02462439279531e-05
-2.08562059017361e-05
-3.11928258358484e-05
2.78882188770674e-06
-2.82246106053962e-05
-1.38131508085516e-05
-5.68479495135911e-06
-3.34363401262698e-05
-1.93447769502259e-05
-6.48803487295226e-06
-2.8719944773481e-05
-2.19394089967791e-05
-9.32943518708376e-06
-4.8639253250116e-05
-3.18762263609895e-05
-1.02716970971351e-05
-1.75941995163523e-05
-2.4516179528037e-05
-4.59647954329749e-06
-3.15528359448839e-05
-3.57157612098232e-05
-2.12114467250337e-05
-1.10195007031204e-05
-2.40407655804846e-05
-2.50446120847569e-05
-3.87949112261518e-05
-3.87456011668952e-05
-3.92873975862734e-05
7.15297538772238e-06
-1.40213120178804e-05
-3.74492243454398e-05
-2.68937102505997e-05
-1.23200625904029e-05
-2.83833907155599e-05
-1.57629622934753e-05
7.15983617034441e-06
-1.11811206192242e-05
-1.45477976939252e-05
-2.6579137172942e-05
-3.60508973775371e-05
-3.28139168892899e-06
-3.0533245733268e-05
-2.210901606685e-05
-2.74232779463822e-05
-2.30914305275932e-06
-2.61024086911861e-05
-4.05509907149056e-06
-2.14764024466948e-05
-1.31162348436053e-05
-3.19125668673005e-05
-3.2522189522068e-05
-9.75203375658195e-06
-7.16378398539139e-06
-2.39916783535586e-05
-1.98400582316046e-05
-1.95107011135091e-05
-1.16223821213173e-05
-1.43171203341306e-05
-2.07978458553537e-05
-2.03378736678637e-05
-2.12126502036839e-05
-4.75567658451132e-05
-2.773040742559e-05
-2.93231888712301e-05
-2.32319508825639e-05
5.56668644556905e-06
-2.84281918356672e-05
-2.36750767822777e-05
-1.90979985033391e-05
-2.55617377137712e-05
-4.52138177877997e-05
-3.09916805525514e-05
-1.41340709461305e-05
-1.50855011916522e-05
-1.00935667468358e-05
-1.58421379442952e-05
-4.74852888560922e-05
-1.9030793088184e-05
-1.79252086073983e-05
-1.8748281963045e-05
-2.78147678145299e-05
-1.42152134448346e-05
-2.01065974713124e-05
-2.58352727522592e-05
-1.05555144772632e-05
-3.34494674083337e-05
-1.97480383324914e-05
-2.45236172193454e-05
-2.44344454453246e-05
-3.36153894728666e-05
-3.27408190240401e-05
-2.08029660277661e-05
-2.14231726519661e-05
-2.98420713029232e-05
-2.15984360400808e-05
-4.83929739504785e-06
2.14672116969118e-06
-2.2039625323958e-05
-3.2080440435174e-05
-1.55167646217106e-05
-2.78585028770569e-05
-2.34228370518925e-05
-2.14754013378616e-05
-3.61801675115035e-05
-3.37093742634152e-05
-1.68678960948029e-05
-4.2952378069502e-05
-2.26169546945227e-05
-3.74118352126753e-05
-3.42369559253926e-05
-5.17638436670594e-07
-3.62826696450271e-05
-2.05015901240515e-05
-3.26870329850272e-05
-1.90434724350628e-05
-2.33085306812285e-05
-1.61415377736508e-05
-3.87399977540926e-05
-5.1756839431814e-05
-2.41559328226985e-05
-4.32720967337221e-06
-2.07660905533904e-05
-1.77587936776297e-05
-4.51376547160085e-06
2.7677077857141e-06
-2.14243254862497e-05
-4.93614869744964e-05
-1.70232170541232e-05
-1.12562367679406e-05
-1.11816530960969e-05
-3.96908173191903e-05
-9.1424042760546e-06
-3.00341131039645e-05
-4.05948196477476e-05
-2.31360879397891e-05
-2.65110348780735e-07
1.5529746418599e-06
-2.00614570635212e-05
-1.34286275129618e-05
-4.10730593377582e-05
-3.54949566960993e-05
-3.92718324543267e-05
-5.14926208926938e-05
-1.75937863378781e-05
-2.6949343062051e-05
-1.96731475572562e-05
-1.91232147992939e-05
-2.77707528349896e-05
-1.61450637622697e-05
-2.97264490062817e-05
-2.16567181616975e-05
-1.69998057603541e-05
-9.36809688478523e-06
-9.38657048551023e-06
-2.27677893434058e-05
-1.68100689941167e-05
-9.78675738645872e-08
-1.32043024247517e-05
-3.2910191501534e-05
-1.19239170383224e-05
-2.3398052789028e-05
-6.23304910478572e-06
-1.63280536720744e-05
-3.04205307609837e-05
-7.73688019140299e-06
6.88000334400035e-06
-1.91732547661703e-05
-3.94489043014211e-05
-5.31315674079749e-06
-1.81138610489636e-05
-4.44490146939264e-05
-4.07590226229978e-05
-2.18594272163481e-05
-2.18195715138305e-05
-2.60430341624755e-05
-2.62046674687515e-05
-1.87958190353019e-05
-4.51732770031572e-05
-2.10576995336273e-05
-1.37268417999006e-05
-2.91187073391516e-05
-3.15086413479288e-05
-1.39365106306287e-05
-6.9497839418233e-06
-1.39426012631855e-05
-3.5082180927024e-05
-1.8111622166379e-05
-4.22294554197669e-05
-2.92110912015893e-05
-4.61363948535466e-05
-1.20167602045223e-05
-3.09983830860793e-05
-5.42630171243914e-05
-3.44664491033565e-05
-2.95088755647096e-05
-1.88113595157292e-05
-1.11566613554602e-06
-2.78360202740102e-05
-4.4719924046357e-05
-3.67517762480811e-05
-1.77860954207099e-05
-1.29206864944778e-05
-3.31211043505225e-05
-1.50409746121845e-05
-5.01342601417679e-05
-7.8524683296899e-06
-8.00930482155382e-06
-2.31669055539134e-05
-2.65863081791024e-05
-2.36069869589699e-05
2.11247677570916e-06
-2.42028704190805e-05
1.20784479488695e-06
-3.39754770813393e-05
-1.21741289689404e-05
-4.52535229196414e-05
-1.2778910704156e-05
-1.36304484392186e-05
-1.08156641494452e-05
-2.80800411047191e-05
-2.61468876466399e-05
-1.27989825581357e-05
-1.17425897480363e-05
-8.23364914510969e-06
-7.71637252199807e-07
2.03568920072015e-06
-5.85154911160166e-06
-2.04510562390778e-05
-3.71684101391774e-05
-1.79508102354601e-05
-1.56520496643922e-05
-1.94716799282384e-05
-1.15724885442804e-05
-2.37743413904648e-05
-1.82016482181621e-05
-7.9564487654449e-06
-4.57113662392938e-05
-2.98461362643079e-05
-1.04887382559458e-05
-1.29820215540179e-05
-1.66967566688537e-05
-8.76717144231935e-06
-3.39038914421832e-05
-2.77216219759592e-05
-1.96692160100968e-05
-2.05073491417961e-05
-1.98292219094353e-05
-2.97341620953092e-05
-1.82625384206451e-05
-1.30636280990208e-05
-1.08155825616639e-05
-3.07581876446865e-05
5.67748797179345e-06
-2.83009769935922e-05
-1.32552050942433e-05
-2.02855998728091e-05
-4.77319831024179e-05
-2.61430149828659e-05
-4.48193886722374e-05
-3.67107220848117e-05
-1.01765359667295e-05
-2.12368791043473e-05
-1.03398494027699e-05
-9.68083068543513e-06
-1.95932790606778e-05
-3.63863986260419e-05
-3.64600113654931e-05
-1.71575255387543e-05
-1.01608840838858e-05
-9.60532958360037e-06
-4.72856165363985e-05
-9.67572165103525e-06
-1.67304508217411e-05
-3.42598527250171e-05
-2.74332766481092e-05
-2.13368916321004e-05
-2.63431111294628e-05
-3.3764096957986e-05
-1.74338765906866e-05
-3.55138407684523e-05
-2.2718588429196e-05
-5.67470795047999e-06
-2.99055211695478e-05
-1.25202013652576e-05
-3.44784564947231e-05
1.80269337247216e-06
-1.29887772209433e-05
-1.7653119571892e-05
-2.97965488992126e-05
5.40745185165915e-06
-3.48134653395906e-05
-1.43437875467836e-05
-2.05446320897784e-05
-1.30506130134037e-05
-3.94146969047877e-05
-9.67370320827619e-06
-8.40698726324225e-07
-1.36840675607798e-05
-3.41395691560482e-05
-2.86039425432592e-05
-2.09726681600179e-05
-1.09326237697372e-05
-2.85798684415506e-05
-2.15291048204594e-05
-3.08364242261178e-05
-1.83057664547194e-05
-2.75908485771079e-06
-2.14862343264898e-06
-2.89252052311583e-05
-9.65589361199772e-06
-5.94531110013517e-06
-1.47171738461474e-05
-2.87324189759428e-05
-2.46701582430243e-05
-7.8248275136098e-06
-2.52331895372136e-05
-3.66331658916941e-05
-1.24810069178658e-05
-9.85042907035218e-06
-2.06626566985507e-05
-4.37286368615997e-05
-4.92004244187058e-05
-7.56880414114654e-06
-1.99022498635612e-05
-1.27944211397404e-05
-1.09022524242771e-05
-1.75033941580021e-05
-1.20455420284839e-05
-3.25434519822904e-05
-1.92788989640617e-05
-2.96524103497902e-05
-1.07530080247593e-05
-3.04928864068017e-05
-3.58307212206194e-06
-4.6771267190609e-06
-4.00976784843807e-05
-1.98532990839712e-05
-1.7332416084878e-05
-3.34566265356196e-05
-3.19662868675703e-05
-2.44851686578165e-05
-3.91532684668616e-05
-2.81148895860556e-05
-1.0204447382012e-05
-1.66253402365418e-05
-2.18533201469597e-05
-3.21860038119644e-05
-1.74683626818236e-05
-4.3286696460289e-05
-2.98034912499115e-05
-1.07832526238987e-05
-3.1214644290429e-05
-3.52673028507662e-05
-3.38437251692146e-05
-8.38132967574031e-06
-3.18381959777154e-05
-1.90311860616652e-05
-1.60532868428092e-05
-1.32806542107693e-05
-3.31986228200527e-05
-7.40867535307499e-06
-1.48674783918326e-05
-3.89970008153338e-05
-2.061032005895e-05
-1.84323532722931e-05
-3.41375233549559e-05
-4.32019872237702e-05
3.19637620367138e-07
-3.89793585511981e-05
1.70703582714399e-06
-1.06329117647129e-05
-2.18592518395354e-05
-2.7362140266362e-05
-4.20817650196947e-05
-2.48853060932404e-05
-1.59898103260675e-05
-6.05628110361843e-06
-2.42130423429816e-05
-7.45170737039044e-06
-1.57304918220404e-05
-7.39975694821074e-06
-1.47535755443214e-05
-2.58882852903711e-05
-8.88684697363668e-06
-2.87476098878206e-05
-3.38977823440516e-05
-5.72733385422878e-06
-3.06258507354174e-05
-1.96805350485349e-05
-3.57993886263874e-06
-3.30720372597636e-05
-3.14100155383674e-05
-3.56549416106369e-05
-6.26087021165031e-06
-1.58039731431622e-05
-2.89176773096351e-05
-3.47029309259794e-05
-2.12367360760069e-05
-2.89625247601082e-06
-2.01019600300529e-05
-3.58332740428508e-05
-1.24078141828217e-05
-1.53740147204509e-05
-3.35720311904726e-05
-8.46733918911244e-06
-1.47245244253334e-05
-2.79704430860664e-05
-2.90297513816118e-05
-1.79796460545007e-05
-2.50156500797634e-05
-2.88500428895686e-05
-8.16718956976978e-06
-2.42896241707726e-05
-1.09120941143902e-05
-2.04471298251847e-05
-1.29071027775952e-05
-1.9049622147016e-05
-8.58638726579485e-06
-4.53447947450911e-05
-2.69167598978345e-05
-1.90016306073292e-05
-4.01682022677107e-05
7.88722279281852e-07
-3.82114046881952e-05
-3.20661420121694e-05
-1.57338595048388e-05
-1.06554215380718e-05
-2.63720122489921e-06
-1.79785722523803e-05
-1.11884692191573e-05
-1.43256365227359e-05
-1.65543900636208e-05
-3.60901212997758e-05
-5.83412926900122e-06
-1.72445497063703e-05
-1.99720404119488e-05
-2.51753802247052e-05
-1.0347060711119e-05
-3.77505512717363e-05
-1.44784096188888e-05
-1.67524009254315e-05
-1.83204390399931e-05
-9.57174484426576e-06
-2.66526489861775e-05
-1.25137207251778e-05
-3.19486359691407e-05
4.29923251293402e-06
-1.2782152939355e-05
-1.58862813858167e-05
-2.98705315487437e-05
-2.24645299802607e-05
-1.67771154632319e-05
-7.52196506222437e-06
-4.51179241248907e-06
-1.8214022708073e-05
-3.48253625832588e-05
1.16199352574723e-05
-3.46130511047104e-06
-2.77425810751865e-05
-2.62651459089009e-05
-3.79563724856645e-05
-2.07397261572205e-05
-2.37052086726999e-05
-1.59106458622168e-05
-1.50086568012402e-05
-1.56820325768119e-05
-1.08881880158795e-05
-1.71718801170159e-05
-6.48580570444584e-06
-2.05109911685099e-05
-2.66988627378954e-05
-2.44650497486666e-05
-2.15403027381581e-05
-6.65879903130408e-06
-1.28185500525785e-06
-1.91407941344695e-05
-4.09225017471417e-06
-2.2636561231493e-05
-7.55989853700134e-06
-1.47281878678019e-05
-2.21398881329761e-05
-5.36420510817303e-06
-3.79786937706802e-05
-4.34773360114678e-05
-2.59936365783449e-05
-1.48920304879102e-05
-1.48899099503928e-05
-2.94438245268112e-05
-2.9599627709695e-05
-2.03299863395568e-05
-1.81185232224717e-05
2.09138605236656e-06
2.80274900802395e-06
-3.26299323241319e-06
-3.53634662427064e-05
-1.59166147937758e-05
-1.39846641479656e-05
-3.08487172875064e-05
-1.94917828273869e-05
-1.36681774796353e-05
-1.8700827895411e-05
-4.63613447085658e-06
-1.24783465045629e-05
-5.60678033188152e-06
-1.23559839751734e-05
-3.87796696465176e-05
-1.99242707390541e-05
-3.37262323679481e-05
-1.57795680360758e-05
1.93499277455476e-06
-2.98091301247286e-05
-2.43811178597779e-05
-1.43635924511112e-05
-9.74310317865722e-06
-3.53206666899669e-05
-7.04741901671485e-06
-2.71349064613777e-05
6.06689495080075e-06
-3.44865383743863e-05
-3.84776462024839e-05
-3.04197094610156e-05
-5.68089739867356e-06
-1.01905086375e-05
-3.17933489275068e-05
-1.0111059070937e-05
-2.18282028258722e-05
-8.58537039626732e-06
-1.74400472141106e-05
-3.12007569812061e-05
-3.67519469384773e-05
-2.6652757957268e-05
-4.02639667328465e-05
2.69367069752968e-06
-1.79243727604167e-05
-2.4826301929094e-05
2.3802166745577e-06
-1.15416635289554e-05
-2.60175141718833e-05
-1.28301059839384e-05
-9.94833256684094e-06
-9.98595764459578e-06
-1.86296084176591e-05
-2.89425452441577e-05
-2.49756191242746e-05
-8.11123824905589e-06
-3.05064707642465e-05
-1.41986517288544e-05
-1.78110340107128e-05
-1.61325227112546e-05
-3.33877392117182e-05
-3.37116508580141e-05
-1.66327170991179e-05
-1.54275814862873e-05
-2.60509019251388e-05
-2.18612587632487e-05
-3.39609385298063e-05
-2.25291003582227e-05
-1.53612543416213e-05
-2.18156272207334e-06
-3.77195800742263e-05
-3.05836425215769e-05
-2.92058988893122e-05
-5.83606088676397e-06
-1.04576705232484e-05
-4.12198467630057e-05
-1.93088403219771e-05
-2.36967075234221e-05
-3.33693435318603e-05
-2.96151501179026e-05
-1.10175788780182e-05
-3.43466119905009e-05
-1.48149039048901e-05
-2.7902976730942e-05
-1.31615173235783e-05
-1.70056643270395e-05
1.71132670731825e-07
-2.50836775997669e-05
-2.30399369515169e-06
-2.65937444004495e-05
-4.00384586154322e-05
-3.26331028721416e-05
-2.82421222692586e-05
-3.72796110263888e-05
-2.97256020068583e-05
-2.47962889439173e-05
-2.06329606672644e-05
-2.25139882422554e-05
-2.47815838454268e-05
-2.55509741833444e-05
-1.54502090351813e-05
-2.53945124787332e-05
-1.88310606470346e-07
-2.90482006066838e-05
-3.42837689289012e-05
-2.51862776570997e-05
-4.34153994724194e-05
-3.86775492852441e-05
-1.60431868935703e-05
-2.19976855461511e-05
-1.95011225225569e-05
-3.53172124179827e-05
-4.5805983119152e-05
-2.98624264363874e-05
-2.35308814922336e-05
-1.32922765910291e-05
-2.99062551560948e-06
-2.51592547923293e-05
-4.63563180052879e-05
-1.45520778561021e-05
-1.3350865847586e-05
-6.05320658400038e-06
-2.18131867443098e-05
-1.98227567271395e-05
-2.76984588919813e-05
-2.48197423096403e-05
-6.39065092950186e-06
-7.15723445776974e-06
-1.39828449641789e-06
-2.07275243651999e-05
-3.58957187263481e-05
-2.06882470985539e-05
-1.8423665240703e-05
-1.40678920052244e-05
-2.47353064147325e-05
-9.19072408021824e-06
-1.87418364126302e-05
1.28060258875993e-06
-1.27652010029668e-05
-6.62987551025062e-06
-6.50173520341348e-06
-5.71579523283235e-06
-1.58967077937047e-05
-1.41293168428259e-05
-8.03961822901145e-06
-9.89327601309242e-06
-1.09941498282548e-06
-1.51723731985967e-05
-9.15200109268427e-06
-1.37796736606081e-05
-1.78941756894931e-05
-9.3226348432027e-06
-1.04023087379804e-05
-3.18010453819319e-05
-1.04136492241278e-05
-7.70276949065825e-06
-1.77679309112445e-05
-2.42574114856811e-05
-2.79297633585422e-05
-1.02959232570081e-05
-1.86540939489806e-05
-5.0147371522148e-05
-2.43653810793404e-05
-1.43360243440663e-05
-2.49463296303672e-05
-1.83819295953486e-05
-1.5066346725585e-05
-3.59087066889945e-05
-9.58145399115265e-06
-1.81737592734152e-05
-2.04650079634919e-05
-4.992954964895e-06
-2.50696421938931e-05
-3.02527603085271e-05
-3.09560510063205e-05
-1.80251189587235e-05
-2.92187257760455e-05
-2.05881943739738e-05
-5.88775705365639e-06
-2.79498292260406e-05
-2.66011348961143e-05
-3.03622555358524e-05
-2.59438805194458e-05
-2.60995046471846e-05
-2.70431184542098e-05
-1.73861408029366e-05
-2.90150021210936e-05
-1.87409637879013e-05
-1.03338275382581e-05
-3.14025294827377e-05
-4.13681201423531e-05
-2.72812496105734e-05
-4.07413944550322e-05
-3.5581549364169e-05
-2.98485515882117e-05
-5.12113114289523e-06
-1.47142797682394e-05
-1.66058387373193e-05
-1.52679536294178e-05
-3.4846890991727e-05
-3.05579627695751e-05
2.0670746282386e-05
-1.01682761299318e-05
2.14234073979992e-07
-2.16219216425529e-05
-3.73044749539209e-05
-3.9941759802756e-05
6.71525217880511e-06
-1.39693703704143e-05
-2.01703848015661e-05
-2.48319505306994e-05
-3.32360826522518e-05
-1.13749247419855e-05
-7.57648874987311e-06
-3.07002752606193e-05
-1.21579752638332e-05
-1.81937722197848e-05
-2.2417356747968e-05
-2.82836493389628e-05
-2.3452731630201e-05
-1.62420767048727e-05
-4.42789674510596e-06
-1.9563589488232e-05
-5.73532333269077e-06
-3.34508595627092e-05
-4.13980561741418e-05
-1.56738883199241e-05
-3.38923498908606e-05
-3.17506300417372e-05
-3.20450707899568e-05
2.1016258832936e-06
-1.26496097396725e-05
-2.88151889423916e-05
-2.85168363682395e-05
-1.7464949984515e-05
-3.09764304983323e-06
-2.89879311662042e-05
-1.41360002996062e-05
-1.34797624466538e-05
-4.49241914699352e-05
-7.39356674519129e-06
-3.87317797924851e-05
-2.16517765295023e-05
-2.95063188822996e-05
-3.47856010356634e-05
-4.00725646472943e-05
-1.51684183838044e-05
-6.24606654716001e-06
-2.49692810027051e-05
-1.29252363639928e-05
-9.67139994724746e-06
-6.7332830840475e-06
-1.91456302519266e-05
6.39538736016699e-06
-3.42361439349168e-05
-2.87508976907865e-05
-1.69903521656934e-05
-7.6355383768807e-06
-3.23603612148028e-05
-2.97775004445749e-05
-1.73651300936691e-05
-2.97105753770652e-05
-2.55420302255775e-05
-1.97271295316427e-05
-9.57543337594916e-06
-2.86996006163116e-05
-9.72918380403362e-06
-3.99243070481856e-05
-3.84191471436942e-05
-6.55098386955978e-06
-2.18315367926692e-05
-3.13514953395794e-05
-3.35147157996573e-05
-2.06238697674672e-05
-2.33760830606209e-05
-2.87528683584348e-05
-1.10746625140549e-05
-2.79755100557462e-05
-1.27515920287127e-05
-1.61934154432796e-05
-2.04168358842523e-05
-7.61587946836354e-06
-3.09279845372266e-05
-1.06737546372262e-05
-5.96435571118622e-06
-6.82105593085016e-06
-1.06495810333176e-05
-2.5061397152562e-05
-1.61123875612316e-05
-9.32867459325407e-06
-1.96613623384558e-05
-1.17202637329535e-05
-4.9338801447775e-06
-1.30380622742987e-05
-7.09769123656752e-06
-3.89263369542137e-05
-9.69256956490434e-06
-1.30324305840538e-05
-2.20431136363186e-05
-1.7355171638791e-05
1.20644037587819e-06
-1.50197798314185e-05
-9.98946224523342e-06
-1.2570710415587e-06
-1.16192553172513e-05
-2.75803896620193e-05
-2.64408173487025e-05
-4.09129608355718e-05
-1.08651570456264e-05
-1.90918378680338e-05
-3.50033194081624e-05
-2.86686200640575e-05
1.59557445033872e-06
-1.62824513138005e-05
-1.19239202270579e-05
-2.11787169643306e-06
-7.11834633964641e-06
-3.9087262117712e-05
-3.66744689418767e-05
2.22728277387012e-06
-9.02155384454475e-06
2.58116696566961e-06
-3.65433566024222e-05
-1.99577954986537e-05
-3.43159431615549e-05
-3.15055946585924e-06
-1.10069547204891e-05
-3.42299423968776e-05
-8.46657589284897e-06
-2.05985608717332e-06
-3.38268168692342e-05
-1.99713651705322e-05
-2.08429328072341e-05
-5.97491809495277e-07
-2.31298293153415e-06
-1.86147597161049e-05
-2.4358097109461e-05
-7.58570919315684e-06
-1.78268038486685e-05
-2.55601275028999e-05
-6.64641717612419e-06
-2.3151988852386e-05
-1.880619853364e-05
-3.87375458555178e-05
-1.16466017170511e-05
-4.24096161833263e-05
-2.33339116500474e-05
-1.84530179509956e-05
-3.07691157580877e-05
-2.60659556884739e-05
-1.42317637122002e-05
-1.75055137553384e-05
-1.0685555421618e-05
-3.10471702576758e-05
-3.71078555503367e-05
-3.84393557485966e-05
-2.36297975422544e-05
-3.35866937274904e-05
-7.39127702890532e-06
-1.85130533421363e-05
-2.46386867210409e-05
-1.701219405512e-05
-5.07606374622869e-05
-2.79418290166808e-05
-1.50644866368731e-05
4.09427532316414e-06
-6.56720003707966e-06
-1.13374034344623e-05
-1.12138269090224e-05
-2.85088665262385e-05
-8.7822178723411e-06
-5.07813805188962e-06
-3.02229138168637e-05
-1.20144897823472e-05
-8.8271344016797e-06
-1.01140670445243e-05
-8.68552861405806e-06
-1.12009605402476e-05
-2.6014586344356e-05
-1.77903056961423e-05
-2.5917858719951e-05
-3.46381788519033e-05
-4.07150201021453e-05
-3.9622886129108e-06
-1.94592496847906e-05
-1.43705764430877e-05
-2.7493125620401e-05
-1.62095593524821e-05
-2.83177669493657e-05
-1.87660723916377e-05
-2.27252368927932e-05
-2.82322409570821e-05
-1.4542558147316e-06
-8.08360680196898e-06
-3.00408266677843e-05
-1.24130544455939e-07
-3.59700416561003e-05
-1.79013255992067e-05
-2.6192270761989e-06
-1.54870012140239e-05
-5.80600456469768e-06
-1.88924079862291e-05
-2.19677929193886e-06
-1.9242685640107e-06
-2.20684543028021e-05
-2.76102762815263e-05
-2.41179046161436e-05
-2.00855652820704e-05
-1.07925123545789e-05
-2.66244520501541e-05
-2.08351544881101e-05
-3.75141509891868e-05
-7.40207500301927e-06
-2.48600898084603e-05
-5.64503754731262e-06
-8.34431576769051e-06
-4.02667725826037e-05
-1.84428257854017e-05
-2.23091618236318e-05
-1.69831231229115e-05
-3.37269942768226e-05
-2.64946562552264e-05
-2.01646523941919e-05
-1.40754325000262e-05
-8.86317336650201e-06
-1.06313490239935e-05
-9.79617023609312e-06
-2.59276964936997e-06
-8.46004877385042e-06
-2.3284554541131e-05
-2.97937005491275e-05
-3.03197362431181e-05
-3.02787080699216e-05
-4.8893191813152e-05
-3.59560402972112e-05
-3.81901890143514e-05
-3.41614077089931e-05
-1.63196813654421e-05
-1.56310920177698e-05
-3.15274582510726e-05
-1.9768596663162e-05
-2.43261750004174e-05
7.29368172070174e-07
-1.13681549647054e-05
-1.17614400764277e-05
-1.34152289319861e-05
-4.72851035966288e-05
-2.89452446696511e-05
-2.46359108424108e-07
-2.09070770260134e-05
-1.31151834827989e-05
-2.59904662827313e-05
-1.89253652968724e-05
-1.61623286887541e-05
-1.8904021242929e-05
-1.9408646541859e-05
-2.71954348031863e-05
-3.39732270572421e-05
-8.00599382234225e-06
-1.75419130478558e-05
-4.55906742886208e-05
-1.28318793299605e-05
-2.64108541442526e-05
-5.50410692388049e-06
-1.71524102388805e-05
-4.33464378237561e-05
-9.50228623147227e-06
-1.00068681036756e-05
-1.01997588624013e-05
-1.59676465990428e-05
-1.81750049564443e-06
-1.07351382237608e-05
-4.48305310354886e-06
4.71920767606883e-06
-1.35006185925982e-05
-1.50194013065052e-05
-1.97314100889749e-05
-5.48961265040207e-06
-2.73825652877678e-05
-3.49163331115835e-05
-2.38979233951452e-05
-2.11612616218533e-05
-3.06483453194572e-05
-2.56933433486833e-05
-2.86067943524202e-05
-1.59247766512336e-05
-5.91345258365231e-06
-2.71685642379287e-05
-1.19866217681172e-05
-1.37482999996761e-05
-3.87417640680024e-06
-1.88956923160465e-05
1.23301813937785e-05
6.05578776810912e-07
-3.52485726337512e-05
-3.13429654407637e-05
-3.13503300701487e-05
-9.49136872141355e-06
-2.15499599106989e-05
-2.45333579010103e-06
-2.04977623389832e-05
-2.74771359524361e-05
-2.28032968557683e-05
-1.39865533076277e-05
6.59137641429228e-07
-1.1270877106822e-05
-3.19427472135222e-05
-2.94259949956048e-05
-2.73729083953788e-05
-3.56897035348988e-06
-2.76561396065316e-05
-3.37862529836928e-05
-1.401808541899e-05
-3.27950177851126e-05
-2.10262485832316e-05
-1.38796488263524e-05
-2.02671034277139e-05
-1.93914754149406e-05
-7.64791970634195e-06
-1.83317892427035e-05
-1.98381446283416e-05
-5.3201911191608e-06
-2.45680140436417e-05
-5.16264970393238e-05
-1.26252309228999e-05
-3.37008011413755e-05
-2.28188628348731e-05
6.53384633939392e-06
-2.65566120398063e-05
3.52285172836711e-06
-1.81333389515138e-05
-2.50870658659389e-06
-1.36639162837234e-05
-1.58571130110325e-05
-2.18200187279682e-05
-7.62707633966203e-06
1.33690449879622e-06
-6.55225078520429e-06
-2.65409028380104e-05
-2.47371512153184e-05
-1.92603187427133e-05
-1.78296204367278e-05
-3.70929258587471e-05
-1.63029581066544e-05
-2.86544641442556e-05
8.44053095523577e-07
-2.43772698879527e-05
-2.89927934084094e-05
-8.61392583593351e-06
-1.05665417106073e-05
-2.80970230051148e-05
-2.23370563506811e-05
-1.86170089441374e-05
-2.11592670130291e-05
-5.15868701100013e-06
-2.19715742166514e-05
-3.59693874058707e-05
-8.74347879313642e-06
-4.48003320473151e-06
-1.07732828850125e-05
-3.00970971349175e-05
-3.46312854601272e-05
-7.41229709043233e-06
-1.24873474569567e-05
1.62100482297613e-06
-2.23777291820505e-05
-1.87538283761416e-05
-2.82453132187498e-05
-3.73943445142014e-05
-2.4485361858216e-05
-2.35556439851039e-05
-1.12994839238697e-05
-1.84128853591013e-05
-1.06318792914089e-05
-3.63609241011993e-05
-1.00787888719304e-05
-3.21130664456098e-05
-1.94830922547819e-05
-5.07250597206556e-05
7.71597776622772e-06
-9.56304921883024e-06
-1.16155388131385e-05
-2.52037024245687e-05
-2.43892562808792e-05
-6.63001259454665e-06
-1.29852575296162e-05
-2.87364978669398e-05
4.9786467433575e-06
-3.1663974668133e-05
-6.13940591728782e-06
-3.57100221222814e-05
-2.29882985920566e-05
-3.44521506431294e-05
-1.26796329309506e-05
-1.03492628230546e-05
-6.96310358534906e-06
-2.09550582548411e-05
-7.7761703820954e-06
-1.84910440820917e-05
-3.31457819039284e-05
3.63683591389394e-06
-2.02361713162082e-05
-3.77895835685812e-05
-2.14081154964954e-05
2.89353704502021e-06
-1.4071710181425e-05
-3.13495361473176e-05
-3.06106744306642e-05
-2.16080079743278e-05
-2.03325013546507e-05
-5.84824569046176e-06
-2.13975148824789e-05
-1.53024579844561e-05
-3.83018032299021e-05
-1.90103036479105e-05
-1.22230388853407e-05
-2.48742540813258e-05
-2.85009609108239e-05
-3.19523357206827e-05
-7.41208507522513e-06
-9.94543349422488e-06
-2.93344926950511e-05
-3.13185982864445e-05
-2.07324602890786e-05
-6.01086548553104e-06
1.0166673738953e-05
-1.47005247034282e-05
-2.9026996885639e-05
-9.91665645106794e-06
-2.02514739944217e-05
-2.45335847315817e-05
3.15348753158399e-06
-1.46291222489914e-05
-2.80361759563169e-05
-2.44614436380781e-05
2.79523697033328e-06
-6.10694580213652e-06
-9.47185712661663e-06
-3.65160713604277e-05
-1.25613163442161e-05
-3.74837275219645e-05
-8.24015271065306e-06
-2.05432095558352e-05
-8.5600093345971e-06
-3.05684715959844e-06
-1.34287063071387e-05
-2.56283832223247e-05
-1.23431563118177e-05
-3.6447404760897e-06
-4.29179441838888e-05
-3.12858587040422e-06
-3.72378918028031e-05
-6.72608726500512e-06
-5.56099053140325e-05
-2.05402239488256e-05
-9.94763730586936e-06
-3.09329785278933e-05
-3.73271407218299e-05
-1.59602370145758e-05
-3.40139673958703e-05
-2.68003987752599e-05
-1.53214735860792e-05
1.22992154713006e-05
-5.26878582213645e-05
-3.04782737772527e-05
-2.11150291750754e-05
-1.99122241926753e-05
-4.1767348140753e-06
-2.64337333215295e-05
-2.11863923517555e-05
-1.67493399328901e-05
1.61099481746038e-06
2.78944777158774e-06
-1.27940161421868e-05
-2.45215474949641e-05
-3.6687500029676e-05
-1.69937205550906e-05
-1.58139909932799e-05
-2.33064397888671e-05
-1.7201632859989e-05
-1.20928001234216e-05
-1.43714452217008e-05
-2.04430414155474e-05
-2.26718548879056e-05
-1.63620743639933e-05
2.50849306413449e-06
-3.19845047323509e-05
-3.22119130158683e-05
-2.55731161893542e-05
-2.036291860887e-05
-3.69009640843855e-05
-3.36283671086558e-05
-1.63412533679602e-05
-3.53722504775894e-05
-4.78157774463805e-05
-1.92261095058295e-05
-2.63874049640484e-06
9.64025271035052e-06
-1.97036798328271e-05
-2.11811298908148e-05
-3.3782972144908e-05
5.85397190283747e-06
-2.12789723541212e-05
-6.4603793606439e-06
-3.32372673472152e-05
-5.44090303387168e-06
-3.05206210138476e-06
-2.70239242493464e-05
-4.3284641302831e-05
-2.98343295337434e-05
-1.79607768381165e-05
-1.26749318990502e-05
-2.4905791372062e-05
-2.66992031293617e-05
-2.05696535852475e-05
-1.795593718406e-05
6.17723210980707e-06
-7.40514500516528e-06
-1.62855342217655e-05
-3.53815459380774e-05
-7.33755932666739e-06
-1.39484838401243e-05
-2.66307454090133e-05
-1.23771990598512e-05
-2.74523518435534e-05
-4.17310924620488e-05
-2.70418082848351e-05
-2.12332609842501e-05
5.0891162338142e-07
-2.5998053121687e-05
-5.58654125513177e-06
-1.99831664277863e-05
-1.63081763452603e-05
5.19783953277591e-06
-2.8104324957258e-05
-4.47081674476547e-05
-2.18977641563892e-05
-3.45920050798517e-05
-2.33067433332676e-05
-2.76647016934231e-05
-1.93832059528466e-05
-4.0697074857913e-05
-1.1808036626897e-05
-2.79532062377481e-05
-1.45376065703199e-05
-3.38773414376947e-05
-2.34001704475017e-05
-2.90150493327805e-05
-9.74694570726583e-06
-2.14234874545164e-05
-3.32290722250002e-05
-1.35637148048231e-06
-1.20313268248443e-05
-3.7572813643174e-05
-1.61250659239993e-05
-2.1861149236364e-05
-4.80651914947728e-06
-3.07139832820611e-05
-2.73944787366173e-05
-2.13602184053818e-05
-2.99789458548595e-05
-1.73679592975803e-05
-1.5467849501151e-05
-3.51086937056e-05
-3.45222091143606e-06
-2.10495916875792e-05
4.30887375126767e-06
-2.19246480956638e-05
-3.72829370814773e-05
-1.03113307684024e-05
-1.34566332906041e-05
-2.11496450029728e-05
-1.2649471215769e-05
-2.15559367150643e-05
-3.26033212755723e-05
-9.174099974171e-07
-3.07961926249979e-05
-2.3150239760892e-05
-3.46163604379444e-05
-3.04287004480345e-05
-2.98512161665435e-05
-3.11943953617691e-05
-3.35829478843541e-05
-2.24737270980363e-05
-3.33729255896085e-05
6.56933536868617e-06
1.67251381243305e-05
-2.37373558308657e-06
-1.91829847027373e-05
1.97412496280955e-05
-1.27297759859114e-05
-1.32798197368639e-05
-1.99552838350513e-05
-2.68137651958861e-05
-3.94489577145955e-05
-3.2115577645593e-05
-1.84036694210193e-05
-2.36093435336002e-05
-6.0222094918116e-06
-1.59779461636647e-05
-1.78161894293635e-05
-1.16589516794993e-05
-6.24361321256171e-06
-1.69185067896569e-05
-3.05383264212197e-05
-1.94938889545257e-05
-2.53932154594068e-05
-3.09095398967504e-05
-2.60805870544762e-05
-2.13195826892094e-05
-2.84392441839872e-05
-2.60373891052577e-05
-2.77686775019982e-05
-2.26767729382971e-05
-2.66454808828322e-05
-1.50679998087145e-05
-2.06197362186746e-05
-2.20578003042753e-05
-1.80691510485028e-05
3.41872986584649e-06
-1.84631859765715e-05
-5.42279352313152e-06
-2.87185839115673e-05
-1.26252015271107e-05
2.04749685471285e-07
-9.75760163550532e-06
-2.82794026606887e-05
-2.43257053243823e-05
-1.68592638208621e-05
-2.0260032540891e-05
-1.85427999474246e-05
-1.67100480409058e-05
-4.7448301213879e-05
-2.7038153121767e-07
-4.22993148097933e-06
-5.52863072879081e-05
-2.29291246350197e-05
-2.39909108571733e-05
-3.27613094406388e-05
-1.00264207619495e-05
-1.22096575806457e-05
-2.01965934151955e-05
-1.87339528539592e-05
-2.33202454912274e-05
-2.08962309021046e-05
1.27997415562156e-06
-1.34517959052487e-05
-2.28831822126811e-05
-1.81650991481984e-05
-1.58732919946595e-05
-1.02269159901476e-05
-1.72836366797902e-05
-4.26410361174436e-05
-1.06764170619775e-05
-3.23566549534725e-05
-3.57024738803731e-05
-6.74972670404841e-06
-3.02260419507808e-05
-5.59038229659209e-06
-3.11139354345964e-05
-1.55161909821675e-05
-2.79709578396257e-05
-2.47100901917989e-05
-1.45597797065356e-05
-1.37016978406027e-05
-1.35394856059188e-05
-1.41714150253441e-05
-1.86150506149425e-05
-1.44524026757407e-05
9.29550233248715e-06
-2.34410807978332e-05
4.16212263067187e-06
-1.64278781096005e-05
-2.11238330952443e-05
-2.86785051040584e-05
-1.19551658571786e-05
-3.13984127917844e-05
-3.62151852603727e-05
-3.64222422266528e-05
-7.58292211738461e-07
-2.7845331078768e-05
-7.80915803167604e-06
-1.21222618259842e-05
-4.79299185116763e-05
-3.45871125355079e-05
-1.02163225412365e-05
-3.11362611565749e-05
-3.68010848677076e-05
-2.25731005943461e-05
-2.88611701765225e-05
-1.75415076354728e-05
-7.14034810941331e-06
-1.53691151495724e-05
-3.70366144356693e-05
-2.74929909476742e-05
-2.28000634968595e-05
-2.43794121457044e-05
-2.26500633906205e-05
-3.44855864292564e-05
-2.76158152538605e-05
-2.87112254574524e-05
-2.43628126547263e-05
-1.31337995405948e-05
-7.80186178503332e-07
-9.72142294842811e-06
-1.27904220654753e-05
-1.27698650312303e-05
-2.54393755812971e-05
-1.65834346301378e-05
-1.59595930947913e-05
-1.22189013439906e-05
-4.46922736605617e-06
-1.83730536690772e-05
-1.59024740028236e-05
9.23293046337277e-06
-4.09517375377096e-05
-6.34799415451378e-05
2.48019624021486e-06
-3.020052187741e-05
-3.64891215190452e-05
-2.85180705400187e-05
-2.27943740459437e-05
-3.12343147067784e-05
-2.50464647805642e-05
-2.49173378496368e-07
-1.7082133236612e-05
-2.88149298728216e-05
-2.68253116301874e-05
-1.9189443097518e-06
-2.45445956992691e-05
-2.36649626813819e-05
-2.63173738763161e-05
-2.2659893421183e-05
-2.8245162421115e-05
-4.97641844533216e-06
-2.3763292728516e-05
-3.13066971008258e-05
1.84030560898362e-06
-8.05818205332349e-07
-1.79330789801334e-05
-2.15199377203399e-05
-6.7721248952817e-06
-6.72293084513946e-06
-8.0795230894272e-06
-3.26245403462001e-05
-1.90404586864681e-05
-1.87553082392361e-05
-2.06187384423639e-05
-6.0290522994099e-06
-2.98495553289051e-05
-3.3490896871303e-05
-1.70542811701436e-05
-1.21798815549372e-05
-2.93610890804863e-05
3.13829301095171e-07
-2.50849538148358e-05
3.10385891045282e-06
-2.70322473742791e-05
-3.48079342220482e-05
-2.10671894119817e-05
-4.18446791454298e-05
-2.09329147981913e-05
-2.70500227631072e-05
-2.40059386053334e-05
-1.85556461730892e-05
-2.33107063325123e-05
-1.07305815343198e-05
-2.56462506029504e-05
-9.70966594116728e-06
-2.86087977221901e-05
-4.25425647083146e-05
-1.07054593382503e-05
-1.89943017737434e-05
-1.55738203624398e-05
-2.24837920574815e-05
-8.9987774790606e-06
-4.71709231187984e-05
-4.50096481097557e-06
-5.31796621963512e-05
-1.85237999058082e-05
-2.92507525511994e-05
-8.44131494743283e-06
-1.03122319186301e-05
-1.26183989667936e-05
-3.1771554359534e-05
-1.85150771426862e-05
-2.46438985018471e-05
-5.44356507958115e-05
-3.11077394793108e-05
-2.72614774143787e-05
9.65440147412019e-06
-1.3864903289318e-05
-8.77948377434832e-06
-3.46515822944355e-05
-4.03325180252218e-05
-1.122816054755e-05
-1.65699958338961e-05
7.63998706583772e-06
-4.81232963474844e-06
-1.25045824417608e-05
-4.52916194572652e-05
-4.72957698276393e-06
-2.77089206239255e-05
-1.43623976137249e-05
-3.00313286906679e-05
-6.83746077558999e-06
-2.59603273404096e-05
-1.377868771766e-05
-3.39032921390716e-05
-3.57766871485815e-05
-9.72331236794242e-06
-2.75350146884424e-05
-8.10208115992567e-06
-1.2736920466622e-05
-1.07704402296034e-05
-2.55885599879872e-06
-8.56008202502231e-06
-1.81690470749422e-05
-2.76690815364373e-05
-1.77515670599111e-05
-1.92775059201548e-05
-3.18704308156894e-05
-3.68540034356674e-05
-3.19152282247485e-05
-2.80436189785986e-05
-3.06773286747056e-05
-5.79231094716108e-06
-1.5036230562174e-05
-2.45854616478757e-05
-9.48378944616947e-06
-1.62479048214363e-05
-7.46939791873132e-06
-2.7594190712638e-05
-2.67795959723295e-05
-1.19995581136023e-05
-1.37422351156643e-05
-2.83619528473026e-05
-4.17842563697796e-05
-3.40303121730703e-05
-3.56154079726414e-05
-3.4987704489256e-05
-2.91650453197388e-06
-3.67817492550831e-06
-2.28945927046984e-05
-2.54356681528284e-05
-1.16302427474258e-05
-1.75516115268176e-05
-8.71623778323919e-06
-2.89173088811388e-05
1.18433041021424e-05
-8.92354827829688e-06
-2.34080763821307e-06
-1.35062239801129e-05
-3.30187924803006e-05
-2.86345126673895e-05
-2.71621589592146e-06
-3.69617455782738e-05
-2.44554667082624e-05
-1.0690831681083e-05
-2.43405998045905e-05
-3.42249244753494e-05
-3.03226306408483e-05
1.33095147083585e-05
-3.90055253574967e-05
-2.67547859721578e-05
-2.03467203757663e-05
-8.51971250704906e-06
-2.73923899793325e-05
-4.7604851973919e-06
-1.85726905943248e-05
-1.77857755611504e-05
-8.21932573542504e-06
-3.80612314538365e-05
-1.86355355371021e-05
-4.43416386572029e-05
-9.34638009637653e-06
-2.59729976505051e-05
-8.5197549411957e-06
3.17853666124065e-06
-1.74396877766055e-05
-8.00215588255444e-06
-1.71121650211024e-05
-3.9529935212561e-05
-3.76534203570741e-05
-2.67747509829236e-05
-9.81176824842324e-06
-5.4837296638488e-06
-2.5035781171092e-05
-1.38907451051089e-05
-1.30713290441072e-06
-1.4234353431391e-05
-1.61691805894627e-05
-1.56364262774475e-05
-8.98874427552461e-06
6.21893982808222e-06
-1.31892393137105e-05
-1.3520222608858e-05
-3.56059653454528e-05
-1.94617066913871e-05
-3.55255569438649e-05
-2.9380274167701e-06
-4.55943615777918e-06
-1.66830026066879e-05
-1.52886101861715e-05
-2.06366863162991e-05
-1.05997518769753e-05
-9.95518526734158e-06
-1.21586323798399e-05
7.94232918990267e-08
3.49715636282551e-06
-3.55195969278934e-06
-4.77624420319721e-07
-1.22963904424141e-05
-3.31138839441819e-05
-3.78368708579732e-06
-1.59488201274295e-05
-1.67294164873711e-05
-1.37901549158314e-05
-1.58075136410875e-05
-2.24980064087946e-05
-2.82297711890297e-05
-2.482802748954e-05
-2.19779905580393e-05
-1.49714236302699e-05
-2.74227953385283e-05
-4.00362509033293e-05
-2.87283163100889e-05
-1.91377929108171e-05
-7.27124487182457e-06
-1.00432416147443e-05
-4.03672750171082e-05
-3.24988861740832e-05
-2.79354382264271e-05
-3.64535751881521e-05
-4.19897362614833e-05
-7.83202038045585e-06
-1.21072782998607e-05
-1.79043523601223e-05
-2.74732695006225e-05
-6.71804196583141e-06
-1.81855186573666e-05
1.89842877865759e-06
-3.41813503664645e-05
-1.70699553879564e-05
-3.3560410863044e-05
-2.33269948270925e-05
-3.42458784695346e-05
-3.20595438171301e-05
-2.40364156367375e-05
-3.2368858789887e-05
-2.53553327640654e-05
-1.7753754302109e-05
-1.23771718171202e-05
-6.75496848436315e-06
-2.44749151278253e-05
-2.27526908849477e-05
-2.10232657567249e-05
-1.52351064786652e-05
-2.8936471442437e-05
-8.01055199871395e-06
-1.67927579202415e-05
-2.95555108080863e-05
-3.97766584628006e-05
-1.52655858598694e-05
-2.392828207535e-05
-2.62812037064252e-05
-2.21799516662864e-05
-1.5581979553838e-05
-1.6065635894641e-05
-2.78174831770563e-05
-9.42394775839671e-06
-1.00657424958022e-05
3.6793146790663e-06
-2.39865917189129e-05
-3.37566455975433e-05
-1.71647867468446e-05
-1.46016805619521e-05
-3.12913665053677e-05
-6.68461340258423e-06
-1.46263627328249e-05
-8.91308388510959e-06
-1.72868877582328e-05
-1.86967063477351e-05
-1.28269139903342e-05
-2.49665440434075e-05
-2.33140977967051e-05
-1.72152634090859e-05
-3.28615052355042e-05
-1.75619987575308e-05
-1.63409218141542e-05
-1.73045353144369e-05
-2.06899513549361e-05
-3.16472795560514e-05
-1.48058100178497e-05
-1.61499351050961e-05
-2.513904904904e-05
-2.17338252330497e-05
-2.28510791365306e-05
-3.58397781311717e-06
-1.19219048313202e-05
-2.25021989748018e-05
-1.47162613403658e-05
-2.99613485934534e-05
-2.36608343949058e-05
-1.32780759861424e-05
-2.80688768065092e-05
-3.16974981492042e-05
-2.62707253782721e-05
-1.80866521735182e-05
-3.67322773020968e-05
-1.57104753841854e-05
-3.62231590452136e-05
-2.05925552542821e-05
-1.77571904356205e-05
-2.29299736250472e-05
-1.88980827122965e-05
-1.789118498038e-05
-2.85168671983115e-05
-4.36655148303318e-05
-2.07964237031895e-05
-2.05820291481026e-05
-2.95527915056298e-05
-3.13838012444231e-05
-9.18447388793289e-07
-8.20061409967426e-06
-2.26382444016761e-05
-2.70573139983242e-05
-2.04369295419613e-05
-3.43622831968112e-05
-2.44503864486032e-05
-1.73838485342064e-05
-7.99237318386576e-06
-4.48351956474263e-05
-2.2132541747103e-05
-2.46665796006416e-05
-1.5942785585582e-05
7.71883444481545e-06
-2.82530819370514e-05
-2.28738680765946e-05
-2.70519025499881e-05
-3.93162820821956e-06
-5.94256869660758e-06
-2.03502904437929e-05
-1.16353458818032e-05
-2.68842930183921e-05
-4.04911181096707e-05
4.31656193067922e-06
-4.34009179541768e-05
-1.78551646199148e-05
-4.30884922403644e-05
-3.66606039250391e-05
-1.79806408719606e-05
-2.75721028615635e-05
-6.75094240206282e-06
-2.3372725534932e-05
4.62984354401229e-06
-2.58983182150348e-05
-1.56246952166155e-05
-3.16545732367747e-05
-7.91020238176695e-06
-2.63250498128637e-06
-9.94132455217728e-06
-3.8686199510753e-05
-1.70778503475288e-05
-1.04396409252085e-05
-1.41665805150054e-05
-1.59426856617678e-05
-1.82461433977671e-05
-1.46213885398466e-05
-7.04115990823397e-06
-1.7134807222866e-05
-3.3295044280049e-05
-1.18011561796767e-06
-1.90952354089603e-05
-1.39005001495991e-05
-2.74359858997041e-06
-3.55461946667009e-05
-2.78287477762177e-05
-2.3658213334632e-05
-1.25673992916558e-05
-3.87095882139361e-05
-1.68305222453893e-05
-2.16509726794638e-05
-2.15408904839572e-05
-1.49968446883109e-05
-2.63634905873006e-05
-1.91824611499312e-05
-5.8717120914843e-06
-2.24805375727105e-05
-2.52997774413438e-05
-1.03798635436447e-05
-8.0010024081562e-06
-1.41438313093401e-05
-4.63417474854826e-06
-5.12193916066609e-05
-2.75663600260451e-05
-2.1212234700338e-05
-4.41045044348381e-05
-2.57131903595044e-05
-1.49406518610069e-05
-3.27972207465988e-05
-3.15486745170234e-05
-2.36726920068143e-05
-2.17369049642765e-05
-1.18766133683293e-05
-1.08950350936626e-06
-4.66924353979299e-05
-5.44218775104332e-06
-3.49784889420852e-05
-3.52892527305951e-05
-3.37094126562091e-05
-6.34529843579298e-06
-2.95816368109813e-05
-3.12343587594347e-05
-6.80321807735807e-07
-2.34437658811898e-05
-1.22604510383056e-05
-2.58378340884538e-05
-3.00620715016264e-05
-3.46692098816285e-05
-1.06569830793851e-05
-1.25800148421692e-05
-3.75830612877264e-05
-2.64129065866636e-05
-1.59788062075735e-05
-3.84398573800262e-05
-1.72284528754412e-05
-1.83329309179938e-05
-3.50233206339322e-05
-1.27869490134836e-05
-2.13740039865311e-05
-3.61089423781636e-05
-3.62645732617745e-05
-2.16990013520483e-05
-1.80332518547153e-05
-3.62855326033743e-05
-3.62408003462087e-05
-1.87812122562407e-06
-2.0905132250294e-05
-3.20434822676074e-05
-2.75197534640258e-05
-1.13831672434874e-05
-1.66118675764587e-05
-3.8369256145277e-05
-3.51023094574121e-05
-1.88716893359994e-05
-3.05533101854003e-05
-3.23111439230361e-05
-3.63957981723218e-05
-1.59058319888058e-05
-4.84080951669211e-05
-1.94834347010731e-05
-1.9172136485389e-05
-1.97801389775889e-05
-5.094204292403e-06
-2.64828373318917e-05
-5.97345174698372e-06
-2.28307064452166e-05
-2.39409855732977e-05
-3.02567536693326e-05
-3.45351173222099e-05
-2.22637002338226e-05
-2.32670615273776e-05
-2.32788124057488e-05
-2.72969496514746e-05
-4.9337498839612e-06
-4.42546312407495e-06
-2.45783418115525e-05
-1.07981026173732e-05
-3.04382488233588e-05
-2.93232606918751e-05
-2.1620745848069e-05
-7.71029122283977e-06
-2.31461221254727e-05
-7.01825916638898e-06
1.69106772275315e-06
-2.962033334771e-05
-2.61677295853283e-05
-2.95036410215179e-05
-4.17881606249012e-05
-2.99253652600877e-06
-1.42210672090141e-05
-4.27996930789349e-05
-1.9667544637608e-05
-3.14516563287309e-05
-2.76907146509612e-05
-1.05770921546348e-05
-3.81675735426163e-05
-1.8858337252664e-05
-2.22920015591767e-05
3.41384927932607e-06
-3.30817312642596e-05
-3.6425528315007e-05
-2.93259384665362e-05
-4.162641054058e-06
-6.62945861937055e-06
-2.96410821617538e-05
-3.25312453283414e-05
-2.37789874608437e-05
-8.95899775737827e-06
-3.41515234428635e-05
-2.9604966906438e-05
-3.72176444503399e-05
-2.24160641374261e-05
-3.28051075180962e-05
-2.05510958148574e-05
-2.78839273479848e-05
-4.25451140340089e-07
-3.19961533982088e-05
-1.17760604732151e-05
-2.77318827661858e-05
-4.17164270073125e-06
-1.91022894671158e-05
-2.68177792812582e-05
-1.23763460723655e-05
-1.94357823324806e-05
-8.9755655065936e-06
-6.12240943813849e-06
-2.31130203293557e-05
-2.26290549119814e-05
-1.74248584547751e-05
-2.05260530752727e-05
1.85841037224772e-06
-1.31921400350348e-05
-5.09037461775832e-06
-2.05391970704921e-05
-1.31357730834769e-05
-4.08830622472698e-05
-3.02940014580135e-05
-1.79660400222014e-06
-3.30228385203929e-05
-2.76713163126238e-05
-2.22509673194757e-05
-1.47613689511502e-06
-2.16087270874998e-05
-4.93712014981426e-05
-1.8744771583141e-05
-4.34009496787038e-05
-1.75817301074574e-05
-2.10817329761648e-05
-2.16287180196654e-06
-2.6576201516729e-05
-2.37247077918201e-05
-8.38433256172467e-06
-2.03676059544025e-05
-2.73876756026438e-05
-1.91025567216812e-05
-1.75745428198428e-05
-2.82007076703857e-05
-2.00795286068999e-05
-3.88647145148807e-05
-1.18206196075456e-05
-1.41459004652523e-05
-2.40387180760538e-05
-1.18486898757632e-05
-3.22458916034173e-05
-4.17759098864967e-05
-2.08392677461428e-05
-2.34409568861093e-05
-3.41878624026249e-05
-3.61765657149736e-05
-1.6940275451365e-05
-5.12973383501059e-05
-1.76290911925646e-05
-2.39254622415356e-05
-7.11402834517927e-06
7.99960016989265e-06
-2.70895626931934e-05
-2.83996256665185e-05
-2.98760713297498e-05
-3.42935809491925e-05
-2.14663880778502e-05
-2.16358163164167e-05
-1.09351280753304e-05
-2.82299649950761e-05
-3.84881621148352e-05
-3.95188256276635e-05
-1.84087885322124e-05
-3.0953207091783e-05
-1.95406150633989e-05
-2.29758784329923e-05
-3.43377051491702e-05
2.60218210367907e-06
-2.02366108808683e-05
-3.99905857876858e-05
-3.15410662641596e-05
-8.2913427010496e-06
-6.32616600819552e-06
-2.84316323054304e-05
-3.00558392219434e-05
-1.30076287057863e-05
-3.46991063934571e-05
-3.8979675238285e-05
-1.03692272788727e-05
-2.15196176666041e-05
-1.44261974180465e-05
-1.40839522978514e-05
-2.40771135675109e-05
8.9953870723754e-06
-4.0065063060815e-06
-2.65497237449381e-05
-2.16566667286953e-05
-1.3054638640807e-05
-2.63079295938708e-05
-3.2135966814648e-05
-1.18072316762153e-05
-2.35279195819475e-05
-2.06297112096855e-05
-1.09878855632886e-05
-3.16986710990601e-05
-5.03353432208425e-05
-3.35736224004498e-05
-3.92195111017589e-05
-1.21871893642047e-05
-9.0233344018563e-06
-2.00865391104715e-05
-1.6135758449488e-05
-2.45638151914076e-05
-3.27273909048021e-05
-3.02253038868758e-05
-1.37729725836992e-05
-1.29053161358785e-05
-1.59848856377616e-05
-1.14300013596226e-05
-2.46849966354757e-05
-3.04128655780355e-06
-2.11764571579543e-05
-1.81247238640056e-05
-1.61255335995287e-05
-2.95505472205218e-05
7.26405173709342e-06
-1.1534916435964e-05
3.71952711651599e-06
-2.71599709852523e-05
-1.94727357491086e-05
1.81803397579173e-05
-3.11408125808254e-05
-5.49391921792571e-06
-1.07410738325125e-05
-2.34188296053742e-05
-1.28920327085219e-05
7.44905047300346e-07
-6.47488557858138e-06
-2.80349173889703e-05
-2.55829979800724e-05
-2.48823410066603e-05
-2.28166473013186e-05
-2.07891072718373e-06
-2.62292852265338e-05
-1.65735367145699e-05
-1.69983949779646e-05
-2.70086710995954e-05
-3.89925747155902e-05
-3.4404262407808e-05
-2.10443086096274e-06
-3.15555739903824e-05
-1.01105802422738e-05
-1.45648464180872e-05
-1.81251842381003e-05
-1.47564538320772e-05
2.56737237559181e-06
-3.0276694574033e-05
-1.21211884651127e-06
-8.05564719613034e-06
-2.81704327076964e-05
-2.59456024923198e-05
2.22217202873603e-05
-2.1752694582818e-05
-1.02591957881597e-05
-2.28987806851107e-05
-3.83004436296161e-05
-2.41572889379657e-05
-1.6765633272473e-05
-1.43752269672783e-05
-2.74338636688479e-05
-2.21528669691936e-05
-3.03561886576636e-05
-1.98922765428085e-05
-2.12337282978147e-05
-1.19708086387392e-05
-1.31475083781161e-05
-2.53382592759582e-05
-1.25673116921264e-05
-2.35174530886667e-05
-2.8921672589751e-05
-1.22723105937188e-05
-9.13993464322349e-06
-2.59938024280776e-06
-2.66344948504936e-05
-8.4793492237038e-06
-3.06794477144929e-05
-1.42746686346615e-05
-2.68404061668447e-05
-3.05871166410372e-05
-5.63042247141592e-06
-3.04114457022327e-06
-1.31592493187418e-05
-3.54168756195245e-06
-3.48497576412389e-05
-1.37820630924877e-05
-1.58049588944629e-05
-2.00297022403242e-05
-3.39076811849795e-05
-2.83382711293164e-05
-1.21692474449945e-05
-2.24917521140339e-05
1.72445615415648e-06
-9.44582036364105e-06
-5.53860259561351e-06
-2.53981188492448e-05
-3.14103064245435e-05
-6.98719377376438e-06
-1.61134822142475e-05
-1.16901941782252e-05
-1.3954343518931e-05
-2.09114097256627e-05
-2.08784095539576e-05
-1.69068968442821e-05
-8.2828129534117e-06
-2.23929299922271e-05
-2.57226458000239e-05
-2.01526408063373e-05
-2.8862637763945e-06
-2.34043739959071e-05
-7.98945044518358e-06
-1.97601253620213e-05
-6.13558109413573e-06
2.42340611944505e-07
-3.14336699427871e-05
-3.05566429809642e-05
-2.5801384667408e-05
-2.94902842438532e-05
-1.70159352449925e-05
-1.6261101878959e-05
-1.55609908947626e-05
-3.35124899930024e-05
-2.82303627621373e-05
-2.63747633001198e-05
-1.45579693473388e-05
-5.65324997137176e-05
-1.02327027149666e-05
-3.85154010286896e-05
-1.59696613321916e-05
-1.00058557989141e-05
8.8173168740327e-07
-3.26838675275973e-05
-1.69366321931545e-05
-1.48875948497552e-05
-2.17650503683376e-05
-1.79898718500213e-05
-1.0315481528279e-05
-2.88657386703138e-05
-1.81092616224517e-05
-2.08897018551251e-05
-1.35400427044025e-05
-2.8431768019577e-05
-2.14958592112776e-05
-6.96476290726721e-06
-7.10030976131857e-06
-2.60951089820714e-05
-2.70565830951642e-05
-5.46350720053987e-06
-3.09733628426566e-06
-3.64927007869582e-05
-1.56365200420889e-05
-1.74394306989851e-05
-2.49326096781781e-05
-9.56584630448404e-06
-1.61521501859963e-05
-1.54712025574269e-05
-1.47215344240221e-05
-2.69273462514343e-05
-3.75753525524557e-05
-2.60056657241093e-06
-2.2992633876171e-05
-1.1482302618478e-05
-3.2011285824242e-05
-1.53227892176251e-05
-2.22386964013454e-05
-3.3656247034303e-05
-7.26621762466279e-06
-2.69949869596438e-05
-3.30988575517815e-05
-1.78271516656372e-05
-8.31898425416762e-06
-1.40902739844077e-05
-4.03397130776447e-05
-7.53441105305631e-06
-2.47867431943222e-05
-4.15014547228133e-05
-6.29947675988927e-06
-2.03345757965361e-05
-1.97667864908301e-05
-2.99857210014062e-05
-1.86383898181269e-05
3.95008629121493e-06
-2.16487565814574e-05
-3.65479682916821e-05
-3.55114258705167e-05
-1.75469329901761e-05
-1.2111457575669e-05
-2.48798314518266e-05
-1.52689736979471e-05
-1.25851487266412e-05
-4.6064249792042e-05
-1.78116872350422e-05
-3.23306198487502e-05
3.10007540692268e-06
-4.01475914287499e-05
-1.63895283693723e-05
-2.46495016802038e-05
-8.23092367209207e-06
-1.90616295813906e-05
-9.68201127368341e-06
-1.02255595222769e-05
-1.25137229042639e-05
5.53234932466743e-06
-2.63938153239244e-05
-1.78507291290817e-05
-2.85462487814151e-05
-7.84464079515004e-06
-2.92471067156687e-05
-1.73889087200761e-05
-3.43586716733844e-05
-3.0180526541384e-05
-1.04771804968905e-05
-1.52619561397711e-05
-1.94136843094434e-05
-4.62775495036451e-05
-1.71728727896567e-05
-2.42533264611913e-05
-2.9783635719989e-05
-2.91953810615183e-05
-1.92217141516203e-05
-6.72099068085293e-06
-3.85855045868517e-05
-1.36466921444616e-05
-1.89249055429132e-05
-3.60965279776844e-05
-1.89232345544428e-05
-4.28798245203148e-06
-2.95048595801072e-05
8.32638638625627e-07
-3.67013310576072e-05
-2.42379962980298e-05
1.76008835819771e-06
-1.36908191477955e-05
7.59318860108088e-06
-3.28314877908654e-05
-5.6594912673643e-06
5.53803667470204e-06
-2.13056181783541e-05
1.26968385311012e-06
-3.6439038932731e-05
-1.87851681350039e-05
-2.73595502726572e-05
-2.28907659839165e-05
-1.28464929021831e-05
-2.09317814263267e-05
-2.23873180728751e-05
-2.84914716963283e-05
-2.65643048622909e-05
-3.58074052337584e-05
2.09856006172035e-06
-3.04935911650912e-05
-2.00603315766799e-05
-3.74034979549165e-05
-2.87743800105689e-05
-7.95503123383503e-06
3.11860992950689e-06
-2.95325236031385e-05
-7.72426576724661e-06
-7.19928472751726e-06
-3.11835638649151e-06
-1.24651306375283e-05
-1.02014780335395e-05
-1.51398748996597e-05
-2.97859891667506e-05
-1.46181830644042e-05
-2.27942535711257e-05
-3.89392959900169e-05
-2.19524549291324e-05
-3.75298699574302e-05
-3.33068479732556e-05
-2.66557490329047e-05
-2.27171221389837e-05
-2.34477649914535e-05
-1.32439105226988e-05
-1.13682843907484e-05
-4.51894955705959e-05
-3.7561159589858e-05
-2.35063749778428e-05
-7.48284582718408e-06
-1.99421133936192e-05
4.19284959641555e-06
-4.09238602282791e-05
-5.18873079402532e-06
-9.26766989477246e-06
-2.0894639008082e-05
-1.60891499818368e-05
-1.22201410988228e-05
-1.79961851558033e-05
-2.27400771240377e-05
-1.8822147608493e-05
-1.54632709951869e-05
-1.7272757555529e-05
-2.99720291111492e-05
-3.05449652872422e-06
-3.33220274846113e-05
-1.46179480434207e-05
-1.76860173320439e-05
-1.3164962515164e-05
-1.1361930509993e-05
-6.13906926703448e-06
-1.7493089471997e-05
-1.22859543576429e-05
-1.95527798181976e-05
-7.8901432063461e-06
-9.95032831019452e-06
-4.0443757487463e-05
-1.2159896955717e-05
-2.40783966392558e-05
-9.93683168998213e-06
-4.84086704071244e-05
-3.50130349641297e-05
-7.78985828438821e-06
-2.3420695784496e-05
-2.49861504575131e-06
-1.5647640381772e-05
-2.87327326399571e-05
-1.69127088671684e-05
-1.46798521237818e-05
-7.66904989189107e-06
-8.67050624640829e-06
-1.21560848525867e-05
3.75042252315483e-06
-1.54454287936418e-05
-2.22018252386617e-05
-2.81629927570389e-05
-1.18480045102269e-05
-2.99778660948098e-05
-4.96634502640455e-06
-2.38074218715731e-05
-3.164355562157e-05
-1.82383194574417e-05
-1.47025037399063e-05
-2.7047721323792e-05
-8.17684859829298e-06
-1.02376188155043e-05
-3.29508715157356e-05
-1.07928006408838e-05
-1.88988331501929e-05
-1.19259894249491e-05
-4.20287810973892e-05
-1.62896582822836e-05
-5.37365255556782e-06
-2.49169018248405e-05
-3.59228005854565e-06
-4.09732127806218e-05
-2.76860764667159e-05
-1.1323602232915e-05
-1.09531564693497e-05
-1.10388569804461e-05
-2.57675060883016e-05
-1.35371369668059e-05
-2.05145960616083e-05
-2.05076878439654e-05
-2.70202215693916e-05
-1.35167090831597e-05
-1.45801146424226e-05
-2.49512034802602e-05
-2.50045956059305e-05
-1.0141353285174e-05
-3.15069190323808e-05
-3.39396146182877e-05
-2.20681281412551e-05
-2.47023669051429e-05
-1.35548149359545e-05
-2.00721291472689e-05
-1.29061684351357e-05
-6.99751234047174e-06
-1.26524650182916e-05
-2.93302981143233e-05
-4.31458532772404e-06
-2.06560103465817e-05
-1.77318460039907e-05
-1.05459937839275e-06
-3.42220579323798e-05
-2.35931722826643e-05
-1.7783083656714e-05
-3.32674224865886e-05
-2.42914964136414e-05
-2.53280338330972e-05
-1.44731381883943e-05
-1.72663204261993e-05
6.40100767239581e-06
-1.45601165178427e-05
-2.13068754802947e-05
-2.12630108116991e-06
-1.43009286539194e-05
1.15735874280556e-05
-2.17215188869874e-05
-9.92084739989124e-06
-2.57274135570644e-05
-3.65736949407823e-05
-3.73895283708342e-05
-1.18324544344758e-05
-2.06042168998119e-05
-2.79249788095051e-05
-3.62116545862675e-05
-2.92108888251184e-05
-1.26733491117691e-05
-4.05809298885984e-05
-2.04472374269279e-05
-7.34111139669422e-06
-2.71850541869002e-05
-1.34522573265556e-05
-1.58214457412621e-05
-1.39606487852477e-05
-2.50198410766267e-05
-1.60777232018494e-05
-2.23826527816326e-05
-2.06300944784372e-05
1.41799120293714e-05
-1.77036934378767e-05
-2.76901968246968e-05
-2.84858005466262e-05
-2.69443458705951e-05
3.41946472879843e-06
-2.28142500099566e-05
-1.47006367836783e-05
-1.5128043359458e-05
-3.02291479614503e-05
-3.57825101128609e-05
-2.67488500571088e-05
-1.54156889944132e-05
-3.98212682391039e-05
-5.35297571808379e-05
-2.03362698714572e-05
-2.87027137385348e-05
-2.20385596010176e-05
-3.61847405740223e-05
-2.27328900275901e-05
-8.03470897870205e-06
-3.5557535487956e-05
-4.39865904644388e-05
-1.19353339316369e-06
-2.54271493330015e-05
-3.21738403321946e-05
-4.99059949778099e-06
-1.4388557246823e-05
-1.89229890522761e-05
-1.25542865449091e-05
-2.26973980437614e-05
-2.66608169628361e-05
-2.24438278691216e-05
-1.59818832897868e-05
-3.88143228280078e-05
-1.04514255214077e-05
-2.37767905115976e-05
-2.02080396956005e-05
-1.71709476121632e-05
-4.39017775157137e-05
-3.37858863026085e-05
4.88255550024629e-06
-1.52211458324337e-05
3.14120731226313e-06
-2.04033621766493e-05
-1.79308930196357e-05
-1.53928600566976e-05
-1.16859010723081e-05
-8.92916338573498e-06
-2.69609452154279e-05
-3.08488805078232e-05
3.60735693423248e-07
-3.07765966692068e-05
-2.97456219873058e-05
-1.31257372939948e-05
-2.79132649910174e-05
-1.14811150888209e-05
9.28831272112541e-06
-2.26819849829713e-05
-2.41607575162396e-05
-3.4035019466527e-05
-3.18772512189692e-05
-2.28735403996544e-05
-1.23547415714042e-05
-9.7433367257841e-06
-2.62746231490306e-05
-1.65829308836816e-06
-4.8799477749427e-06
-4.51311072761385e-06
-1.11704992778842e-05
-1.82116408607292e-05
-2.25581401939509e-05
-4.12239604783496e-05
-3.79477499131379e-05
-9.67340315974777e-06
-2.64094987790053e-05
-3.19405741000283e-05
-3.63792823947429e-05
-2.34502651276363e-05
-1.27828448670316e-05
-2.59997703987556e-05
-1.54742911492486e-05
-1.93008018271868e-05
-1.95996205479749e-05
-4.32179622651694e-05
-1.7354637402498e-05
-3.42306674466977e-05
-2.48643296108601e-05
-3.53266091540588e-05
-1.72987717102922e-05
-1.03613399153979e-05
-5.16168349789529e-06
-1.10168024874031e-05
-3.69690382384885e-05
-9.10070223230919e-06
-1.77291944357909e-05
-3.0694589450394e-05
-6.32719827670594e-06
-1.28818539595567e-05
-4.84620629507513e-05
-7.3510928480614e-06
-1.06482673223424e-06
-2.46479821876807e-05
-3.45281130741676e-05
-1.81798559783045e-05
-1.30529392617035e-05
-2.02278624672499e-05
-2.49843732046107e-05
-1.24023749192776e-05
-1.18240868595726e-05
-1.35866535877928e-05
-1.59870857542951e-05
-1.79799293526326e-05
-3.68738576448961e-05
-2.32648315744215e-05
-5.4839690126135e-05
-2.64236170755354e-05
-2.86827260776657e-05
-2.94051620922534e-05
-1.75928308127593e-05
-1.83297739542699e-05
-3.53583286979712e-05
-5.73375391549744e-06
-5.74187350652146e-06
-1.63826156052235e-05
7.45143228795345e-06
-3.31161480767683e-05
9.67489149760422e-06
-9.90353504789706e-06
-2.06258979744998e-05
-2.99320367269229e-05
4.64556101896714e-06
-2.10377207367669e-05
-3.15044123473043e-05
-1.48886439933431e-05
-2.28577963008346e-05
-2.24803743061298e-05
-3.02913981496082e-05
-1.54532768424992e-05
-3.03145113185216e-05
-1.2988935189783e-05
-3.64188264950535e-05
-1.66292042531611e-05
-3.16611376368669e-05
-6.70179894511742e-06
-2.11118158815948e-05
-2.60452924936693e-05
-1.41143475549083e-05
-3.96897901676665e-05
-1.21997127178455e-05
-2.37111337704174e-05
-6.50272747514091e-06
-1.9823274874059e-05
-2.56208416098763e-05
-1.04936643210114e-05
-1.40435119766884e-05
-2.1929369161432e-05
-2.34353308993269e-05
-2.82255053920582e-05
-1.72037487409276e-05
-5.81284936320386e-06
-5.64033963056434e-07
-2.01052830019737e-05
9.23377552522338e-06
-2.17799706002418e-05
-1.30679876626654e-05
-4.04174155204641e-05
-3.68771857070091e-05
-3.69585016835099e-05
-3.76516435627026e-05
-2.13987786889612e-05
-1.12306954549968e-05
-2.74410453025985e-05
-1.63028262552224e-05
-2.37343715632781e-05
-3.52203056597726e-05
-1.42168902666729e-05
-3.08086155358938e-05
-3.91478373289973e-06
-1.59100928764648e-05
-2.56320091657074e-05
-2.46831355995575e-05
-3.20262427479846e-05
-1.89436601773798e-05
-3.51294669845703e-05
-5.94361124818729e-06
-1.09851890581548e-05
-3.66047279554773e-05
-1.96375364208303e-05
-2.61955512039482e-05
-2.33334685355424e-05
-3.31529753263189e-05
5.9987239421005e-06
-1.89650997606583e-05
-1.62447153231239e-05
-1.2951558865094e-05
-1.54079321382224e-05
-6.3481169014314e-06
7.72386779066551e-08
-6.7627521405575e-06
-1.58972363506773e-05
-6.06303354776767e-06
-6.247037763198e-07
-3.22113778947015e-05
-3.68331674396882e-05
-1.13232824105579e-05
-1.95702236578304e-05
-1.55798882200544e-05
-1.80961682027292e-05
3.69037229224262e-06
-1.80646480956109e-05
-1.80219766329846e-05
-2.49059827588066e-05
-1.42886424776041e-05
-2.149500207913e-05
7.68427027585288e-07
-1.11265691840326e-05
1.68636342308903e-07
-2.25429095963096e-05
-2.04227092129965e-05
-7.8764949420641e-06
-1.35881008678753e-05
-1.71080960270033e-05
-1.91280310233713e-05
-3.55218795745352e-05
-3.09263522126783e-05
-2.89917684065325e-05
-2.40993233142257e-05
-4.31960389830274e-05
-2.13610616398311e-05
-2.18390471414562e-05
-3.86006683085332e-05
-1.01270414767215e-05
-9.79816282836562e-06
-1.96269888792355e-05
-1.83909242710781e-05
8.92628261536445e-06
-3.66626017607028e-05
-3.26774014598672e-05
-1.82717759380484e-05
-1.76434506595874e-05
-3.68212938820927e-05
-1.90930030904542e-05
-2.110835545409e-05
-2.62528360267803e-05
-1.99256716134994e-05
-3.60934309095612e-05
-2.09285643065066e-05
-3.14764513652114e-05
-1.57352286126295e-05
-1.6038531312167e-05
-2.71426351797494e-05
-3.71685912622299e-06
-3.09498155476995e-05
-2.49400673366715e-05
-1.75325077982656e-05
-5.26501013008703e-05
-8.24763953448251e-06
-2.44218523966295e-05
-5.22590124700225e-05
-1.93117207528422e-05
-1.78274755896684e-05
-3.42471839261293e-05
-2.49641453574088e-05
-2.07843459461557e-05
-8.00939178910326e-06
-2.75398808681932e-05
-3.57107724382914e-05
-3.35762811361686e-05
-4.53269788032067e-05
-9.50563483972296e-06
-4.39834307933638e-05
-1.14365871817778e-05
-3.83434584841005e-05
-1.76262507151889e-05
-7.48573289428642e-06
-9.26929386232409e-06
-2.74408376477244e-05
-5.47171486490631e-06
-1.59123473244056e-05
-1.08710803201699e-05
-2.26370224013626e-05
-1.82418751272804e-05
-1.40625783821785e-05
-2.36610740769148e-05
-3.36480779160671e-05
5.24742615467465e-06
-2.20772952212501e-05
-8.52063373505905e-06
-9.53419640659398e-06
-2.16048488268136e-05
-2.43601771367553e-05
-8.89539653553764e-06
-1.39989588117808e-05
-2.17319999006467e-05
-2.93070270954085e-05
-3.01864315324804e-05
-1.79848815472625e-05
-2.96634246215396e-05
-2.40240409014049e-05
-1.38940701173129e-05
-1.22431259073622e-05
-1.99278390248428e-05
-1.41908758452898e-05
-2.23627707932647e-06
-1.34606826545466e-05
-1.18819877270098e-05
-1.32988323494005e-05
-2.43790575438618e-05
-1.44413970279307e-05
-1.56224764578934e-07
-2.9204236816025e-05
-1.18173402586975e-05
-2.47933625186186e-05
5.73559445942383e-06
-2.74591222260601e-05
-1.88290431058348e-05
-1.91628089051977e-05
-3.24544963185508e-06
-3.47610145274429e-05
-1.18957699438516e-05
-1.91786361773742e-05
-3.46223343411775e-05
-4.32377788008291e-05
-2.87272066499585e-05
-1.27040050747655e-05
-2.21675755336143e-05
-1.81700771939188e-05
-4.120300632157e-06
-2.90783851622722e-05
-6.62763892742515e-06
-1.23403689662784e-05
-2.43834416307139e-05
-5.53832504693872e-05
-1.91208220542833e-05
-1.72059479998485e-05
-1.24690839072745e-05
-1.78526827592892e-05
-1.71563012791502e-05
-2.17996293023885e-05
-3.36501558725217e-05
-2.39608581101876e-05
-9.33841545416982e-06
-2.43369993984597e-05
9.9228804470621e-06
-2.31052255755985e-05
-2.23449649929778e-05
-1.87241419316693e-05
-1.49855140992489e-05
-6.78427209758815e-06
-2.69438250035732e-05
-2.7573459913455e-05
-9.07465920825551e-06
-2.45039364626098e-05
-1.13504016151794e-05
-2.23131215450367e-06
-1.83827987117231e-05
-2.06160887382079e-05
-2.73162656046192e-05
-2.50400220610687e-05
-2.05105403251327e-05
-1.54394231009003e-05
-2.61713944044604e-05
-4.29913213222821e-05
-2.36339887833806e-05
-3.17402257922813e-05
-3.11656607403792e-05
6.75338006722473e-06
-1.83202873938199e-05
-1.22718438259253e-05
-1.70981216922168e-07
-1.47384074413835e-05
-1.85407154203627e-05
-2.43179857265407e-05
-2.23220639664021e-05
-1.95087345498863e-05
-2.35915547960642e-05
-3.38691333523756e-05
-2.35068098516452e-05
-1.32701448843678e-05
-3.19536666093788e-05
-2.11254313845973e-05
-1.49150533184418e-05
-7.01341061287635e-06
7.43965164414426e-06
-1.5456123890205e-05
-3.63541944436653e-05
-2.41300192917372e-05
-2.71218067964256e-05
-1.76780255585034e-05
-1.1848358423361e-05
-2.33283792580494e-05
-7.49608967886258e-06
-2.19567664627447e-05
-3.42541220531972e-05
-2.5481133733898e-05
-2.8248081140054e-05
-1.86129199021955e-05
-1.66060641027155e-05
-2.1599711944798e-05
-1.77069821648373e-05
-2.14501414217027e-05
-6.06873980400965e-06
3.2022627148921e-06
-1.76901049350936e-05
-2.31793885213848e-05
-2.47979269654843e-05
-2.02274266213262e-05
-1.96886485536941e-05
-2.31477609060497e-05
-4.33228837191447e-06
-1.24273789322437e-05
-1.2103263384107e-05
-3.8478975436506e-05
-1.87797169947018e-05
-4.88100573932282e-05
-3.40511944008981e-05
-3.91974710933292e-05
-2.29127063718161e-05
-2.48120211589126e-05
-2.34625547297022e-05
-3.58462944098226e-05
-1.43052873507837e-05
-1.07513979692354e-06
-1.93440601608472e-05
-2.95636019342591e-05
-3.24169387193114e-05
-9.21717874681807e-06
-3.24452443546155e-05
-3.07056454737079e-05
-1.9381166435601e-05
-2.20589620479448e-05
-8.92140005770917e-06
-1.82889508473563e-05
-1.47550365555928e-05
-2.87879822008413e-05
-1.95454647805075e-05
-1.51783248692001e-05
-2.94455670798627e-05
-1.90158259949279e-05
-1.25946292206054e-05
-9.90778490914547e-06
-1.9336701556044e-05
-1.72968553188853e-05
-2.52169750121023e-05
-1.76682886409203e-05
-1.98316808371223e-05
-3.00660975383853e-05
-1.42544171125046e-05
-7.30145285380917e-06
-3.32228665907254e-06
-2.47398140025256e-06
-3.4312391939103e-05
-5.08696239699586e-05
-1.63768369240395e-05
-7.97153445591453e-06
-1.10436735739299e-05
-4.37443803578564e-05
-1.50595974736093e-05
1.29125589200269e-06
-1.58912187706688e-05
-1.1529131261044e-05
-1.54606618992899e-05
-1.96074065911288e-05
-3.35822850671413e-05
-2.81372124896288e-05
-9.93206012857329e-06
-5.41248534671643e-06
-3.36148786300272e-05
-2.09307257503415e-05
-4.31137050770546e-06
-5.89919413960217e-06
-1.659223318777e-05
-2.45461168100243e-05
-4.99807077548781e-05
-9.65889956128878e-06
-3.34991699664291e-05
-2.45005480788175e-05
-4.10060455037775e-05
-3.30416301685396e-05
-7.5875288424852e-06
-3.12783821758042e-05
-9.86840048529329e-06
-1.35081787106179e-06
-8.44976749349789e-06
-7.26676922994665e-06
-1.62915798131673e-05
-1.67709935777834e-05
2.03426563465987e-06
-1.56251985835112e-05
-4.59062668535754e-06
-1.6390989254621e-05
-2.21980855310171e-05
-2.37564070860924e-05
-1.96392803556318e-05
-2.84150211195671e-05
-2.26742027681758e-05
-1.73660618393574e-05
-1.18845339280511e-05
-1.07089235771325e-05
-2.61570199573814e-05
-3.06648544417642e-05
-2.99350163789939e-05
-2.16281850286968e-05
-1.71510364832829e-05
-1.54525905820221e-05
-2.39902741146536e-05
-1.69059462620426e-05
-2.91078639758072e-05
-2.4936916029943e-06
-3.68133941473277e-05
-2.39917743089589e-05
4.0778448167686e-07
-1.10801918472754e-05
-9.81993924358707e-06
-1.34370469501333e-05
-1.14701365472135e-06
-1.07645181924109e-05
-4.98855617625653e-06
-2.75100225317984e-05
-2.12967691776764e-05
-1.62224841972714e-05
-3.25245687780256e-05
-7.28751720331478e-06
-6.0402878409715e-06
-2.20594092866892e-05
-1.38045711991794e-05
2.05593277615459e-06
-3.45119391454513e-05
-1.46696931381494e-05
-2.03865697357013e-05
-1.40184886517957e-05
-2.04577989828363e-05
-1.92043593997406e-05
-2.7789039782567e-05
3.76513626039259e-06
-1.92687654630099e-05
-1.16838024274062e-05
-7.41777809431731e-06
-1.58762970529056e-05
-5.10379291119148e-06
-1.4612997132839e-05
-2.69532287489986e-05
-1.3891630139946e-05
-4.00445802384917e-05
-2.25932355744967e-05
-1.04468214927265e-05
-3.6038499270624e-05
-2.17130562248112e-05
-1.16566053538965e-05
-3.03302661066544e-05
-1.40881766338441e-05
-2.73979500320482e-05
-1.74643648115699e-05
-6.43295658248525e-06
-2.60127584459438e-05
-1.18554871122991e-05
-2.45342812187361e-05
-1.97423879846688e-05
-1.2409116589543e-05
-2.84364691853494e-05
-2.83512852661853e-05
-4.55269441308432e-05
-2.85694825037675e-05
-1.83761479335567e-05
-3.7558496173479e-06
-1.21799022498437e-05
-3.01153544321129e-05
-2.44550154532732e-05
-1.99356370541007e-05
-2.28455756927796e-05
-1.94174397091629e-05
-8.30575434850803e-06
-1.67207059256768e-05
-2.73201608437392e-05
-2.73379134028735e-05
-2.04813545326055e-05
-1.08059552389617e-05
-1.89415926100532e-05
-3.04554973773534e-05
-1.54725523301598e-05
-4.91171072007095e-05
-2.08800022453571e-05
-2.45572344745182e-05
-2.17018224801895e-05
-3.33349218900626e-05
-5.51934142414057e-06
-1.32759656795737e-05
-1.71311120620144e-05
-1.69103462315266e-05
-1.0149002949492e-05
-2.32790176537109e-05
-6.28536130099626e-06
-3.83963155909364e-05
-1.76915959235844e-05
-1.60084621007918e-05
-1.57742803642003e-05
-2.05065600740601e-05
-2.35460577886057e-05
-2.17669742287903e-05
-1.84752447273516e-05
-3.60453942683343e-05
-9.42384639673798e-06
-2.96297590160072e-05
-5.00566300022861e-07
-2.33514338726663e-05
-2.90826665976172e-05
-2.11612749112954e-05
-5.06115462714792e-06
-2.01288991957821e-05
-1.47892716742256e-05
-2.84703331774557e-05
-3.32585946205946e-06
-1.45211080516836e-05
-1.72766042838817e-05
-2.49257569862182e-05
-1.02168771090187e-07
-2.62544039057596e-05
4.9511169491196e-06
-2.84587487539047e-05
-2.26053516906253e-05
-5.6074981601753e-06
3.59366665976974e-06
-9.77389729874719e-06
-2.79038547993578e-05
-2.83986209144017e-05
-2.58684381135257e-05
-2.97441231757705e-05
-3.54670678891213e-05
-4.41931365577277e-05
-2.11080714481802e-05
-1.71397904748288e-05
1.0240304468745e-06
-2.60166570313759e-05
-2.23444393537339e-05
-5.60009779295401e-06
-3.3693337802308e-05
-8.6667575720038e-06
-3.8240816455989e-05
4.76468279112987e-06
-1.68768731318066e-05
-3.49295545142626e-05
-2.09513099936821e-05
-3.31661204553104e-05
-3.41021113712992e-06
-1.94516910624805e-05
-1.94862878015101e-05
-1.88640049468136e-05
