# Supplementary material for: Research on computational propagation and identification of mine microseismic signals based on deep learning
Source: PLoS One. 2025 Oct 22;20(10):e0334641. doi: 10.1371/journal.pone.0334641 (PMC12543183; doi:10.1371/journal.pone.0334641)
Supplement: S2 Data — (ZIP) [file pone.0334641.s002.zip › 000100500001859.xlsx_0.txt_24.txt.txt]

-1.36318510318048e-05
-1.06996574610166e-05
-3.49673336342287e-05
-4.67253665219609e-05
-4.36578204248471e-05
-3.47894644166376e-05
-1.19393046739609e-05
-8.36258946511845e-06
-3.14536580695995e-05
-4.70676233638645e-06
-2.88080442178035e-05
-3.13324372669077e-05
-2.43415626002437e-05
-1.96452282580033e-05
-2.44358688785669e-05
-2.31507162191498e-05
-1.54833375081109e-05
-1.27805901238156e-05
-3.34996422597799e-05
-2.65349192618222e-05
-3.18395242461955e-05
-1.39681856681297e-05
-1.14490096411858e-05
-2.28446637899033e-05
-7.24189085015068e-07
-1.20839486453208e-05
-3.78371335460816e-05
-1.46047707421385e-05
-1.29412334769552e-05
-1.27874557278962e-05
-1.72790017243079e-05
3.75087719527811e-07
-8.41309600297836e-06
-2.72266929923984e-05
-1.93550465968892e-05
-9.01399855329378e-06
-3.35516990508384e-05
1.16040614489714e-06
-2.83144118696604e-05
-1.10949713080531e-05
-2.79014189107617e-05
-2.43617761873014e-05
-1.54676512842582e-05
-1.50657491571576e-05
-3.54715915027215e-05
-5.17369744880645e-05
-2.21415837227692e-05
-1.79065751660265e-05
-2.40245791055449e-05
-3.63690776453559e-05
-2.28962389044676e-05
-4.7271011460915e-05
-3.40176202986183e-05
-3.93998125343658e-05
-1.35764715167364e-05
-7.69503939017682e-06
-1.23456793714133e-05
-1.60606032076717e-05
-1.41567715100167e-05
-1.35609909606171e-05
-2.6485988408582e-05
-3.67746935164656e-05
-1.64468870472867e-05
-1.39118630518016e-05
-1.89786998625707e-05
1.61082350105465e-05
-1.35114629254305e-05
7.00763999992209e-06
-1.55037097913773e-05
-1.92873474660611e-05
-1.61572624401862e-05
-3.38154344072859e-05
-2.52224837242337e-05
-2.33753962487963e-05
-3.95807215773949e-05
-3.04955999380803e-06
-4.25412323638657e-05
-2.23985026802509e-05
2.94372426532611e-06
-2.01091233914502e-05
-4.07859696785819e-05
-2.04041857440898e-05
-2.90088444684041e-05
-1.5613745920379e-05
-1.7491796321222e-05
-4.06039662451182e-05
-3.56332806912311e-05
-2.63198133177409e-05
-7.94096792141675e-06
-2.44949576297182e-05
-6.38423330446552e-06
-2.24557629697622e-05
-2.73730982500213e-05
-2.6705678688574e-05
-1.40083918128413e-05
-1.31132925050584e-05
9.71699678058934e-07
-1.33549162789487e-05
-4.01383527513143e-05
-2.34406499697153e-05
-4.68263452744843e-05
-6.38567394760313e-06
-3.72332238598989e-05
-4.11334990333778e-06
-2.30663962387614e-05
-1.94712778702672e-05
-2.63451496814799e-05
-2.79689444037254e-05
-2.64481758337364e-05
-2.84598398383494e-05
-6.08625874890003e-06
-4.59828115925463e-06
-2.5416382575531e-05
-2.10302358623769e-06
-1.98934427412231e-05
-1.164750511518e-05
-3.94977174959916e-05
-1.76671917089809e-05
-3.02403582981117e-05
-9.17565542391404e-06
-1.14432623755727e-05
-3.65619005841807e-05
-2.87468066914501e-05
-2.58303377115849e-05
-1.39671877282053e-05
-3.94303736028e-05
-3.53002351540999e-06
-9.69463763968973e-06
-3.1835029956505e-05
-2.47903150542644e-05
-4.93860703811287e-06
-5.22535404634276e-05
-2.1281844722978e-05
-2.23459119379507e-05
-1.51725190343721e-05
-2.04581248288864e-05
-1.45384552500312e-05
-1.72880915486029e-05
3.48026308930755e-06
-2.11990144036558e-05
-1.29398651984334e-05
-1.51089135914157e-05
-1.92379282381524e-05
-3.55878153210583e-05
-6.30705832657885e-06
-1.40957419710107e-05
-2.08996561134228e-05
-5.87849498624771e-06
-3.42393307097368e-05
1.1150827905875e-05
-2.20511176046214e-05
-1.95303551065313e-05
-7.66388982312138e-06
5.17042397940791e-06
-2.6681011463604e-05
-2.16676619324389e-05
-1.75622020309517e-05
-3.62728772832807e-05
-1.74398742948056e-05
-1.83716814971627e-05
5.27996180250348e-06
-3.19247406953567e-05
-1.70651195388893e-05
-3.52944252737549e-05
-6.58107898761474e-06
5.11653042287905e-07
-6.180880359434e-06
-3.02386995525045e-05
-2.99762038357934e-05
-9.41086589835803e-06
-2.56279300232468e-05
-2.29440192137558e-05
-2.12748329746204e-05
-1.24670820067183e-05
-2.39268761440526e-05
-3.00328845439416e-05
-1.43638710917633e-05
-5.26310938331761e-06
-1.64747867785059e-05
-1.91407150709605e-05
-3.20200591734435e-05
-4.92828089007215e-06
-1.04490596867874e-05
-1.98011358733697e-06
-3.1019745046168e-05
-1.94470871435637e-05
-3.65125819121523e-05
-2.39115907199217e-05
-2.37211547740233e-05
-3.36357370963597e-05
-3.41815743188047e-05
-8.18763087297266e-06
-5.47439463895842e-06
-1.47013268715462e-05
-8.95500396692407e-06
-1.84663120256477e-05
-1.69666333816968e-05
7.30819736682754e-07
-2.47113771981872e-05
-3.07589161036064e-05
-2.66529053662206e-05
3.43363966211656e-06
-1.99693910446307e-05
-1.78885307029502e-05
-2.98369017519819e-05
-1.82409843327656e-05
-1.88481231802229e-05
-1.24691275646809e-05
-3.91868164659258e-05
-1.46358572664795e-05
-3.37567963453487e-05
-1.11354292028582e-05
-2.83936177588002e-05
-1.65810371370693e-05
-2.45436494374528e-05
-2.76242922738659e-05
-4.55943750113604e-05
-3.54922480673077e-05
-1.7801902887735e-05
-2.15843241305779e-06
-6.06797801419314e-06
-1.27881581804956e-05
-3.45039004475635e-05
-3.1713855618616e-05
-4.16824150696838e-05
-1.5958658993794e-05
-2.66018671397185e-05
-2.26391479876072e-05
-1.98537662534293e-05
-3.09437896136973e-05
-1.54111822632217e-05
2.91082155901487e-06
-2.37849656146887e-05
-3.12448170612191e-05
-2.61512163372709e-05
-2.88294537854603e-05
-1.33042744071459e-05
-1.82557130267688e-05
-2.83157865406382e-05
7.98270399091213e-06
-3.33489152123461e-05
2.73567695994274e-06
-3.09502557219364e-05
-3.21189129880115e-05
-1.3862887444575e-05
-1.11768310609558e-05
-3.86529327593986e-05
-1.42157538195894e-05
-1.95337937300051e-05
-2.02859692247073e-05
-2.54167540752043e-05
-1.17977472524765e-06
-2.40494664624367e-05
-1.96511731077421e-05
-6.66371167349534e-06
-4.41445400514165e-06
-2.24555452685673e-06
-2.56350326017652e-05
-1.76524273018525e-05
-3.82325276148628e-05
-2.74463772101003e-05
-2.13926489426255e-05
-9.76415630356453e-06
-1.92408974065405e-05
-3.06535621400797e-05
-9.8042906059905e-06
-1.58503434832954e-05
-3.85279065562749e-05
-2.6116134372401e-05
-9.63084136834141e-06
-2.45783412086033e-05
-2.72847105017731e-05
-1.14175822439451e-05
-2.0783115624915e-05
-3.53852436198937e-07
-1.89145823694184e-05
-1.69723868357064e-05
-2.46693541435878e-05
-6.49045179571899e-06
-1.71354704864958e-05
-1.55083099907612e-05
-1.51687469657225e-05
-3.75284970787174e-05
-3.11944615321064e-05
-1.75234485713978e-05
-3.25642610244592e-05
-2.50133746760917e-05
-4.21143467308108e-05
-4.5607075528832e-06
-4.32134091433698e-06
-4.11154766643184e-05
-1.85829109446055e-05
-2.53198625408774e-05
-2.45351636639279e-05
-4.22315575811622e-05
-1.74520932487013e-05
-5.67049042989083e-06
-1.82804167814552e-05
-2.34324154225285e-05
-6.20322781896985e-06
-2.41524121587478e-05
-2.27035275363323e-05
3.51890727817522e-06
-2.15581357655579e-05
-3.16757787007269e-05
-9.22487189421045e-06
-1.74528641977726e-05
-3.91355764410471e-05
-2.20061417385143e-05
2.90679807105818e-06
-1.36500813356626e-05
-4.81959165334642e-05
-3.72057559797162e-05
-2.7316608476644e-05
8.50133926088891e-07
-2.79581059250822e-05
3.91907230916112e-06
-1.88998374202788e-05
-4.85398641593965e-06
-3.46091585205704e-05
-3.28437400251264e-05
-2.70353965127e-05
-2.50346263192757e-05
-9.69415299201621e-06
-2.16012196014057e-05
-1.7518543559588e-05
-5.65408931760551e-06
-1.92782643512715e-05
-5.30186537268685e-06
-1.40601474692152e-05
-1.45503988677881e-05
-3.59566674777342e-06
-6.31856738858186e-06
-4.50581782253852e-06
-1.67282305492972e-05
-2.24783028250496e-05
-6.59251320177635e-06
-2.24557492217603e-05
-2.15545387478043e-05
-2.24722941836084e-05
-9.51505063707166e-06
-2.43329915816177e-06
-2.9459290681003e-05
-2.87627248702879e-05
-1.49291422228131e-05
-5.15253420250903e-05
-3.32608541037435e-05
-2.6780486810405e-05
-3.02409676802194e-05
-1.8385813745413e-05
-2.57785299888611e-05
-3.29261765712768e-05
-8.25142471699967e-06
-1.47533406758834e-05
-2.72900608983868e-05
-7.95506362936258e-06
2.44355610447259e-06
-2.65438265276338e-05
-1.50134282641607e-06
-1.46679275763603e-05
-3.16030462501985e-05
-1.71318027759543e-05
-2.99063015954074e-05
-3.4680707569061e-05
-2.29980972872283e-05
-3.92749621050457e-05
-3.47915478119214e-05
-2.79366650433505e-05
-2.48366582311565e-05
-3.27589018761768e-05
-3.73688543540441e-05
-3.04020076446868e-05
-5.78159429028462e-06
-3.38715704995206e-05
-1.42813248251096e-05
-1.45657406469625e-05
-1.69972184059071e-05
-3.34305044140078e-05
-4.01883341789292e-05
-1.6564584842153e-05
-3.86720971615261e-05
-1.92898310949033e-05
-3.53314263010977e-06
-2.61105682024182e-05
-1.88347101703385e-05
-2.25956993265254e-05
-1.61144241470106e-05
-1.81398294197747e-05
-2.42258876922488e-05
-2.62177557025936e-05
-5.15890308305328e-05
7.68708293660392e-07
-3.88515618961862e-05
-2.57632764805739e-05
-2.37095795233124e-05
-1.00804849806265e-05
-2.77477626700199e-05
-1.15862620671785e-05
-3.62035732907007e-05
-3.02263821428354e-06
-2.08128704335668e-05
-3.06826955988769e-05
-2.09883641877978e-05
-2.47531381737494e-05
-1.74109031058912e-05
-2.80744742465413e-05
-3.40385046357399e-05
-2.53788279274456e-05
-1.16819327056968e-05
-1.86256840512566e-05
-1.06756823865242e-05
-1.09332363978541e-05
-2.25884303371542e-05
-1.86748063342407e-05
-5.63508338079144e-06
2.00013152552267e-08
-2.02497358718768e-06
1.438814426563e-06
-1.06306279901327e-05
-1.83116086819592e-05
-1.73607669473725e-05
-2.44710036200841e-05
-6.15193348355815e-06
-1.35988380965753e-05
-1.04823963047295e-05
-2.33746734892459e-05
-1.47185848862212e-05
-3.03998818554645e-05
-1.54553209604578e-05
-1.67870378031982e-05
-1.48888784037744e-05
-2.70404813880729e-05
-1.40777520488985e-05
-1.83795864851405e-05
-3.7563021843967e-05
-1.9763480378273e-05
-2.42329163980761e-05
-3.24268458679595e-05
-1.66653128918439e-05
1.66464323663007e-06
-1.46313952407712e-05
-3.36222035993654e-05
-2.69074120798953e-05
-2.23305961409113e-05
1.67143468048106e-05
-3.1432513486382e-05
-1.34587908848707e-05
-1.30580491532588e-05
-1.72043812466775e-05
-9.86600977445749e-06
-1.18316626252908e-05
-4.1788432040357e-05
-2.9883179014704e-05
-1.63071146551799e-05
-3.22542521637576e-05
-2.74498047384558e-05
-3.39567436287194e-05
-2.62980694797958e-05
-8.40002285599114e-06
-2.37320250987154e-05
-1.80737535219895e-05
-6.5058102427311e-06
-1.29821007563103e-05
2.6647263867742e-06
-3.56470575266914e-05
-1.35361089992232e-05
-2.77333717525339e-05
-5.25003615781228e-06
-2.61589284231107e-05
-2.50241484713852e-05
-6.0497097677932e-06
-2.22707290950839e-05
-3.22052605739463e-06
-3.87055574148785e-05
-4.13980998981088e-05
-2.49715705308007e-05
-8.89451540882197e-06
-1.90735751463063e-05
-2.44300311579809e-05
1.03804312536392e-07
-4.92906637377488e-06
-4.15095069730881e-06
-2.16249786404078e-05
-1.77729999073173e-05
3.60165307884931e-07
-1.9006577759973e-05
3.62128009713802e-07
-1.44908430477501e-05
-2.66407724568889e-05
-3.81504275573577e-05
-7.63272758846476e-06
-3.53844426161325e-05
-7.56464785772898e-06
-2.03633181739207e-05
-4.36191955950551e-05
-1.5730511397734e-05
-1.46053878961024e-05
-2.32903225062511e-05
-1.4039988045211e-05
-2.60906204437515e-05
-1.55167949609283e-05
-2.78352552436057e-05
2.03475505456075e-06
-3.34574822878611e-06
-2.17162983123712e-05
-2.03547985899107e-07
-1.51886032221975e-05
1.42801885815262e-05
-1.46752429432103e-05
-3.43533595591307e-05
-1.72565471191615e-05
-1.25746328596106e-05
-1.47701998752165e-05
-1.26410548345476e-05
-3.77795862501826e-05
-3.31184358469177e-05
-2.23070888876009e-05
-2.06784566338353e-05
-3.45630898744083e-05
-7.31220718375678e-06
-2.93464663568415e-05
-3.35268702106085e-05
-2.99883340979691e-05
-2.98075842291356e-05
-2.75743516232752e-05
-2.86921088416181e-05
-1.47201452890152e-05
-2.9087712620468e-05
-1.65555795658835e-05
-3.99046044085182e-05
-2.41355848566609e-05
-2.28853756030644e-05
-4.91305621498872e-05
-2.36010951589885e-05
-5.16527794596285e-05
-2.88087248031363e-05
-4.2543171850445e-05
-3.3743032717914e-05
-2.2118390477193e-05
5.87553909886141e-06
-1.4828877230702e-05
-9.37356850071349e-06
-5.27236777844547e-05
-3.60883491381852e-05
-1.9892030024572e-05
-1.56974300284175e-05
-1.95860026085031e-05
-2.73215768753627e-05
-1.07214250263184e-05
-1.83865729890975e-05
-1.3043695427516e-05
-2.53287879358483e-05
-1.34848272935635e-05
-2.07416422395881e-05
-3.31923138813881e-05
-2.0444798082506e-05
-1.86314507790944e-05
-2.90208402651031e-05
-3.32294215250732e-05
-2.0317381538923e-05
-3.34567926695146e-06
-1.84840190889412e-05
-1.15255457140383e-05
-1.39525208280364e-05
-2.14842158516581e-05
-2.43047112873683e-05
-5.39048661913925e-05
-3.49284277914314e-05
-9.3619029565307e-06
-1.92847349412594e-05
-3.0761683954963e-05
-3.02117542479301e-05
-1.58179486495885e-05
-3.98281801398984e-05
-1.22086217633981e-05
-4.67381862049978e-06
-1.76677468192529e-05
-3.15242982079974e-05
-4.2943802631816e-06
-3.02503464103759e-06
-1.99112489890616e-05
-6.08688107700479e-06
-1.9997391418984e-05
-7.45207254748086e-06
-4.64774559095332e-06
-3.43719172256659e-05
-4.04167481502302e-05
-1.14964121360821e-05
-2.89684194608886e-05
-2.43299083132757e-05
-2.46100503227158e-05
-3.23751483159635e-05
-2.4158646132359e-05
-9.82151305447402e-06
-2.02531737495544e-05
-2.94143574385555e-05
-2.1143641374946e-05
-4.13653697721872e-05
-9.50595303325063e-06
-1.10977455042866e-05
-1.16935130808034e-05
-2.48802483978829e-05
-2.36162514748082e-05
9.87510189386126e-07
-2.26607411228567e-05
-4.09968756665677e-05
-2.84959384187014e-05
-1.96523652186527e-05
-2.22672518739872e-05
-4.95925067524642e-05
-2.31131918147716e-05
-1.27979970489515e-05
-2.25496162327257e-05
-1.42042311259848e-05
-5.55952696039858e-06
-2.74397197006245e-05
-3.23215425589959e-05
-1.82371887763656e-05
-1.56658450082711e-05
-6.43960879176487e-06
-4.41092747682779e-06
-2.31955801377756e-05
-2.93814367711106e-05
-1.568750107361e-05
-3.41916771902243e-05
-2.51199390034508e-05
-6.71163010402428e-06
-3.05783084904808e-05
-3.48892220723563e-05
-1.57821540042648e-05
-1.22584098922242e-05
1.18198537581252e-05
-4.25129980269229e-06
8.97648318396244e-07
-3.49404380430389e-05
-2.65205597249285e-05
-2.5561298044493e-05
-2.05104430046019e-05
-3.37713208803612e-05
-3.76886117648564e-06
-1.78889193252308e-05
-8.61615240130477e-06
-2.49662625939176e-05
-1.15580346727073e-05
-3.11948877856191e-05
-5.4810203920018e-06
-1.90601269718974e-05
-3.06864544750346e-05
-1.14480250771016e-05
-2.20453213018972e-05
-1.92128901854029e-05
-1.56523180376294e-05
-1.96460070114465e-05
-1.75919031940426e-05
-7.2348003022576e-06
-2.81565563704298e-05
-3.50303388748552e-05
-4.86861910122422e-06
1.57921940217735e-05
-7.46698626400163e-06
-2.4284776785212e-05
-6.02975829296153e-06
-2.83201301755078e-05
-2.92167552255995e-05
-2.05404608983061e-06
-2.62760587929898e-05
-2.66781774646351e-05
-1.90312999628609e-05
-5.48571297796395e-06
-2.58482836244876e-05
-2.23695690789905e-05
-3.30552835405378e-05
-1.39403461791356e-05
-2.40259758498302e-05
-1.10605529241898e-05
-3.62270827408389e-05
-3.78057946677557e-05
-3.2872546282594e-05
-2.86369545044577e-05
-1.49814815285304e-05
-1.53178932540098e-05
-2.53723994476451e-05
-2.79553199904793e-05
-4.3352076346737e-05
-4.82112315932234e-05
-4.57668176031572e-05
-1.54319829594564e-05
-1.88404875466198e-05
-2.82230524712915e-05
-3.62143144975918e-05
-3.00925065435797e-05
-7.00026991902677e-06
1.18304056781011e-05
-1.36371327169667e-05
-3.22244213913667e-05
-2.59186992916899e-05
-1.90008972441503e-05
-2.38581350222285e-05
-1.21356956751876e-05
-2.9581751553974e-05
-2.09528414718151e-05
-2.71774776992553e-05
-1.90756467892567e-05
-3.90898898897522e-05
-1.14572748358418e-05
-6.48240103488877e-07
-1.93631186761474e-05
-1.85500057522334e-05
-4.27624106885705e-05
-1.78466205070999e-05
1.06519876342349e-05
-6.44159382345989e-06
-4.09551807281852e-05
-3.15313832099126e-06
-7.43740335084396e-06
-3.34027887949818e-05
-1.10246878118905e-05
-1.48353252200759e-05
-2.41144901584836e-05
-1.06945432862044e-05
-2.48132064340215e-05
-9.8560856602953e-06
-1.61828688701285e-05
-2.38787814150655e-05
-1.3901127231726e-05
-1.75856323656793e-05
-2.03722296913014e-05
-2.27560731424205e-05
-1.7316625858984e-05
-3.07730924828836e-05
-3.42369718435809e-05
-1.66161341725857e-05
-2.51266424586525e-05
-1.96181181183061e-05
-1.60338064469353e-05
-1.10453134686154e-05
-1.03873306735464e-05
-1.83177034902376e-05
-2.96519886974323e-05
-2.7695696993279e-05
-1.81875776667027e-05
-2.52277893178603e-05
-5.86645490887448e-06
-9.78480374755151e-06
-2.11919995999349e-05
-3.60150963213092e-05
-3.18674963805367e-05
-2.19412039908535e-05
-3.89592435628383e-05
-6.26609495977901e-06
-1.38916665985622e-05
-1.17190486256352e-05
-4.2326943849203e-05
-1.66547112656744e-05
-3.38760889206546e-05
-3.15521954163608e-05
-1.08093535532702e-05
-2.85406379626942e-05
-3.09850260148479e-05
-1.47024851853332e-05
-8.17443808697919e-06
-1.4383212634032e-05
-2.28380165897014e-05
-2.06102607938205e-05
-2.44088636287877e-05
-2.91563590359196e-05
-2.01838794750657e-05
-1.22577516624915e-05
-1.80131799362982e-05
-6.53468908524072e-06
-1.13285578731635e-05
7.25681908748334e-06
-1.44079314208934e-05
-2.43226578565304e-05
-3.92129579287431e-05
-1.20354989081738e-05
-1.70432196756531e-05
-8.46744843056153e-06
-3.77083638315751e-05
-1.65479483403521e-05
-2.28944929443228e-05
-2.13524045182706e-05
-2.99064311718738e-05
-4.01656258022363e-05
-2.85828758710228e-05
-3.68937669560651e-05
-1.29926017437134e-05
-3.90580495612021e-06
1.25491010084698e-05
-1.06987810318625e-05
-3.34850428175155e-05
6.50524799536068e-06
-1.57992650151731e-05
-1.86371933741521e-05
-1.22092766691285e-05
-2.79939386346623e-05
-1.06468396897272e-05
-2.59439641172645e-05
-1.0088904031037e-05
-1.60565933114021e-05
-2.46121238077526e-05
-2.63382484981734e-05
-2.22573657634214e-05
-9.26390577556292e-06
-1.98123894610056e-05
-2.47531497942458e-06
-2.25557415435336e-05
-1.4817368914395e-05
-2.73942157065476e-05
-2.30648737756949e-05
-1.67678011827246e-05
-3.10557606369901e-05
-2.46532080459621e-05
-2.18882091103718e-05
-2.47338950076305e-05
-1.0158612722814e-05
5.82066852598498e-06
-2.3949941551031e-05
-1.54189068112533e-05
-1.2933275948287e-05
-3.65764400997632e-05
-2.11642395289315e-05
-2.55858056568489e-05
-1.40097261775699e-05
-3.12951102853757e-05
-1.75150924095404e-05
-1.1314901735131e-05
7.33310176823353e-06
-6.17934766935153e-06
-1.31962872546827e-05
-3.2634780500361e-05
3.67998521476248e-06
-2.66296518241454e-05
-2.67346554805408e-05
-3.67906842159273e-05
-2.23633004620117e-05
-2.57891255616021e-05
-3.157770444044e-06
-1.31061885418463e-05
-2.37498739253446e-05
-2.97221608985559e-05
-3.26916723036296e-05
-6.18413139978104e-06
-1.23489124619739e-05
-3.76113616791866e-05
-2.33148855884405e-05
-4.28827655733855e-05
-6.79465215549279e-06
-3.15351134962394e-05
-2.39823960235228e-05
-2.30577889383429e-05
-2.65784320796947e-05
-1.87191894992518e-05
4.27048210865819e-07
-2.50839644844432e-05
-3.49009116323318e-05
-2.63673508572218e-05
-1.65614813269961e-05
-2.13848316544539e-05
-9.5935436590561e-07
-1.14317184366699e-05
-1.48324033634391e-05
-3.57425963212968e-06
-2.66398927616927e-05
-2.50773162914115e-05
-3.99999018644642e-05
-2.40554546993809e-05
-3.69802500679324e-05
-1.7628156444342e-05
-2.00870191458361e-05
-1.27939567035714e-05
-3.17623604615811e-05
2.07612281791497e-05
-1.4489856495848e-05
-2.80210886226927e-05
-4.26773555974753e-05
-2.3805628804501e-05
-1.6954054114663e-05
-2.08508724774433e-05
-5.93327628253187e-06
-2.65766864374446e-05
-1.78978791869483e-05
-3.3016011414852e-05
-4.6175191547423e-06
-3.09372116717481e-05
-1.55528636398118e-06
1.85982866543995e-05
-4.53634861721173e-05
-2.05491666136633e-05
-1.70398721111116e-05
-1.04371238973087e-05
-2.69267172055176e-05
-1.6515448586753e-05
-4.99079586364652e-06
-2.45723934967156e-05
-1.42395373874032e-05
-3.93345675762415e-05
-2.82710025460823e-05
-1.23050654477307e-05
1.10452834276614e-06
-1.77488597539111e-05
-2.09679707594018e-05
-3.78914597731185e-05
-2.38988244737866e-05
-3.59570319251593e-05
-5.27736910409048e-05
-2.56311537284022e-05
-1.77191908390825e-05
-3.14670677720968e-05
-1.75652648135667e-05
2.47510328003966e-06
-2.07611834862789e-05
-1.62873810880489e-05
-9.74851396762866e-06
-6.5838968177062e-06
-2.38595660236139e-05
-2.43703037279185e-05
-2.54047178042936e-05
-1.40545822164357e-05
1.48521429284199e-05
-2.27134353340956e-05
-7.44688861585903e-06
-1.75139348339431e-05
-3.77665684998783e-05
-2.29832944629771e-05
-1.69608759647692e-05
-2.95766534124854e-05
-1.43738761877695e-05
-2.24451459324139e-05
-2.49142487369881e-05
-1.43184764918301e-05
-3.8607236231932e-05
-1.80171489568731e-05
-2.52321648910525e-05
2.96398380827691e-07
-4.66813421731044e-06
-1.06024071591083e-05
-1.46732746712467e-05
-1.81560836648353e-05
-1.71810957754958e-05
-4.44429378126626e-05
-2.43430236223064e-05
-2.26565151653652e-05
-2.19829570264393e-05
-2.50570616806556e-05
-3.02177605029716e-05
-1.28333370219148e-05
-8.23269150147388e-06
-2.77842391518872e-05
-2.09669240663234e-05
-2.58611858078877e-05
-2.46196486073274e-05
-2.72121842717095e-05
-1.8035215032716e-05
-1.44370759042049e-05
-2.51330113576155e-05
-1.9831070557266e-05
-2.75199312727408e-05
-7.6853189893158e-06
-2.07613882255728e-05
-4.00788155086207e-05
-1.83330668670431e-05
-2.17794468440716e-05
-1.8469074206341e-05
-7.85756713021408e-06
-4.31951181781315e-06
-2.52563875217666e-05
-9.25594753039213e-06
-2.14263855181461e-05
-1.76885475491585e-05
6.04366917301778e-06
-2.89275426434202e-05
-3.12425786320604e-05
-4.93348418290616e-06
-7.65717560444783e-06
-3.0423949427821e-05
-2.48145577958624e-05
-3.46457391649861e-05
-2.17244239889781e-05
-3.83928899041725e-05
-3.71270526379852e-05
-1.32514752648561e-05
-2.29722130308804e-05
-4.09686692449228e-05
-1.8769694719437e-05
-2.86431424971427e-05
-2.08171020466163e-05
-2.70444308412694e-05
-4.43063801024537e-05
-2.3615675561276e-05
-1.86163725740566e-05
-2.42712487586061e-05
-2.90705010303136e-05
-4.24104845594032e-05
-3.59301663097033e-05
-2.05174916131128e-05
-1.83577948908588e-05
-2.25656359945623e-05
-2.69220500140356e-05
-6.62980851428613e-06
-3.29519094787447e-05
-3.23014712761806e-05
-2.8084227467682e-05
-3.81226233167483e-05
-2.932557543865e-05
-3.33471433149716e-05
-1.9579795796856e-05
-2.01214461523156e-05
-2.88345352211615e-06
-2.97091719839432e-05
-2.71266294815485e-05
-5.98173553162363e-06
-2.53280185254751e-05
-2.25830687752437e-05
-3.71976225787281e-05
-2.69601352520163e-05
-2.22161723699761e-05
-1.40672414642949e-05
-4.13982996643044e-06
-1.58789373597991e-05
-9.01226640145964e-06
-6.83329366111352e-06
-1.64564407205653e-05
-1.91607089486429e-05
-2.25061336213922e-05
-1.49196993704279e-05
-1.91613872302825e-05
-2.74023070807067e-05
-3.0788839763917e-05
-1.27832633104305e-05
-2.52160087975466e-05
7.16651590160403e-07
-2.12279732110204e-05
-2.55650814570807e-05
-2.48330554692211e-05
1.96229765629542e-06
-1.1142588470196e-05
-3.05151240190994e-06
-9.88172807169868e-06
-3.16821048034557e-05
-9.54525011654836e-06
-3.18625805200055e-05
-1.19038581497648e-05
-1.21238352504417e-05
-3.22111519737077e-05
-2.70548429220949e-05
3.88557784351253e-07
-1.28173954004495e-05
3.556553337114e-06
-7.10122945958496e-07
-1.48173818597539e-05
-2.78465099556186e-05
-3.08534070764428e-05
-2.91777916435786e-05
-4.24214303278334e-05
-1.30655882647389e-05
-4.33067207316466e-06
-3.07977918087468e-05
-1.67305745408509e-05
-3.50103496423519e-05
-3.11694265071281e-05
-4.41388648869431e-05
-1.81682345996818e-06
-3.45064900739774e-05
-3.96420600843556e-05
-1.71918596906997e-05
-1.51738193862974e-05
-1.00641869439506e-05
9.7763024234101e-06
-4.16283021865127e-07
-1.73634568512882e-05
-2.11058613035667e-05
-1.56983848134987e-05
-3.12000150637967e-05
-1.62053776390799e-05
-1.34735690674169e-05
-1.74525601063515e-05
-2.1611184104433e-05
-1.40520814116422e-05
-8.59187483849261e-06
-1.13227539382446e-05
-3.57760578238268e-05
-2.86160321202215e-05
-1.50737984691669e-05
-1.26216514966874e-05
-2.24352013916674e-06
-5.13062831126366e-05
-2.12456021629327e-05
-2.30355261463152e-05
-1.92456432449244e-05
-6.40871561779414e-06
-1.12681911079863e-05
-1.5778393992573e-05
-3.80705121417746e-05
-1.68561507149094e-05
-1.54047470022796e-05
-2.06167464608367e-05
-1.06679079636071e-05
-1.05888584440775e-05
-3.75819054887578e-05
-2.0482765763085e-05
-1.24134178791038e-05
-2.88768693583456e-05
-3.680744235986e-05
-2.92332280902476e-05
-2.32333220786359e-05
-1.10659868076033e-05
-4.67810673544709e-06
8.99359520765649e-07
-2.88329818700827e-05
-1.47939106042198e-05
-3.10898237076779e-05
-2.17019153073398e-05
-1.86698401086022e-05
-1.09332652339731e-05
-2.45581668374029e-05
-1.31087512788012e-05
-1.04074974795359e-05
-3.64928319421229e-05
-1.47304418379382e-05
1.52627457041892e-06
-3.13817010413441e-05
-4.39229754279825e-05
-1.49441312749335e-05
-3.18306742095734e-05
-3.80325545093523e-06
-8.05596271193753e-06
-2.80798463020429e-05
-2.28206099447294e-05
-1.98142068568309e-05
-2.77054319472548e-05
-9.67194415754193e-07
-1.22434366463109e-05
-3.35858735691517e-05
-4.5953792117957e-05
2.87492069140994e-07
-1.16199584542356e-05
-2.8769410291718e-05
-2.9028895950013e-05
-2.80763452517904e-05
-3.36989476593202e-05
-1.71610289057125e-05
-8.39929714216223e-06
-8.9376926202587e-06
-3.30429106733315e-05
-3.6758621370027e-05
-2.81250081852316e-05
-2.91110266738504e-05
-2.54242231206542e-05
-3.27223929253083e-05
-1.65899718567757e-05
-9.161063701114e-06
-4.7963563353666e-06
-1.99842556113985e-05
-3.45548179906709e-05
-1.06382942873879e-05
-2.69668296539987e-05
-9.43066273302454e-06
-1.16824864103558e-05
-2.9136712603339e-05
-1.66397518718239e-05
3.29131270009414e-06
-1.57570189702976e-05
-3.28391235146014e-05
-1.02248688803861e-05
-3.63896876171357e-05
-8.79536273397062e-06
-4.9849763900342e-06
-1.38410951157223e-05
-2.2078248480107e-05
-1.48375319154736e-05
-9.86445624748256e-06
-2.67099370439492e-05
-2.7499208351283e-05
-1.28504710526878e-05
-3.97556846994556e-05
-5.01139845638403e-05
-4.93048301005416e-06
-2.7949570698599e-05
-3.35456239558332e-05
-1.3217492455515e-05
-3.01297105467058e-05
-1.92186044202057e-05
-1.62417875699031e-05
-2.24383532001041e-06
-7.06851949981945e-06
-3.00309736049594e-05
-2.60019541049925e-06
-2.22814505389555e-05
3.5175610806416e-07
-3.07409501280151e-05
-2.18612612492086e-05
-4.4235022067345e-05
-2.23718529512635e-05
-2.20615374369212e-05
1.44030981533614e-05
-3.25975269104831e-06
-2.77633662394493e-05
-3.25983150135652e-05
-3.13231091951344e-05
-1.43244104706916e-05
-4.06420360926387e-05
-2.83040167979438e-05
-1.57659191701072e-05
-5.89788336396984e-06
-4.14822751876211e-05
-2.54033760169225e-05
5.63470008394785e-06
-1.06420719928108e-05
-3.36410472368728e-05
-1.14054188416769e-05
-2.08543208110572e-05
-2.3689873539307e-05
-2.24476215284622e-05
-2.9525636080919e-05
-1.65129699376183e-05
-7.21313803455361e-06
-2.28601890202278e-05
-3.82622073154487e-05
-1.43687166574746e-05
-8.34816344206386e-06
-2.78516432226514e-05
-1.41584898844862e-05
-2.72645764889287e-05
-3.59986565860285e-05
-1.29769516242029e-05
-3.17241317417029e-05
-3.21889311742335e-05
-1.58209704826313e-05
-2.57212963906563e-05
-2.52643594880669e-05
-2.34307766006088e-05
-4.42243931837305e-06
-1.61320422555409e-05
-1.27607170202121e-05
-4.29236377239965e-06
-7.6102737210215e-06
-2.70203471782964e-05
-1.39914515215012e-05
-2.10581872836363e-05
-1.49927686376146e-05
-1.7785584206192e-05
-3.39576534531835e-05
1.31435242804531e-06
-3.06514786582357e-05
-1.35961939610657e-05
-2.19529538639695e-05
-2.14100048507878e-05
-3.91037436310284e-06
-3.63707764983561e-05
-3.6772294600514e-05
-3.00037150698371e-05
-3.49541616886303e-05
-3.54149715144266e-05
-3.81564317369327e-05
-2.97829481653391e-05
-1.6367352122598e-05
-3.90997903047899e-05
3.52489310365063e-06
-2.24906147197357e-05
-1.67421927270388e-05
-2.62435951086815e-05
-8.82996554250565e-06
5.80712067591876e-06
-1.31786389721518e-05
-1.05804399678754e-05
6.91906590922326e-06
-2.3554545144988e-05
-1.81675866669552e-05
-2.15025471103621e-05
-2.44639560974936e-05
-1.94608517690991e-05
-4.05456413992563e-05
-1.79000802650887e-05
-3.14445095189303e-05
-3.40093834842573e-05
-3.03925732328987e-05
-8.46282390014277e-06
2.32047565984315e-06
-6.28149104500501e-06
-4.39743473263755e-06
-1.66815345864794e-05
-1.18169336134781e-05
-2.92275199685343e-05
-3.48034962433036e-06
-1.72752876439668e-05
-2.16933806929517e-05
-1.42147044178829e-05
-1.90771570939799e-05
-1.10662661831057e-06
-2.40412753967139e-05
-2.11692271579261e-05
-2.45260402548303e-05
-1.55017953757219e-05
-3.37796710240407e-06
-5.54096669030013e-06
-1.74785141869281e-05
-2.00531455474992e-05
-5.34377980448659e-07
-1.69972233696813e-05
-1.49565533233456e-05
-7.3156871465096e-06
-3.19189984308078e-05
-2.01118008728099e-05
-2.96416905095565e-05
-3.71874612696244e-05
-1.66338023655939e-05
-1.20773339736634e-05
-2.09542301382136e-05
-2.19210478405692e-05
-1.4753684315714e-05
-2.52079336103686e-05
-2.36146885857129e-05
-2.67281172783129e-05
-2.54718084460237e-05
-1.74867379508194e-05
-3.76088594121726e-05
-1.44458550672276e-05
-1.44101841002368e-05
-2.99349305008933e-05
-9.79527136275347e-06
-1.94428699092322e-06
-1.96917326615241e-05
-1.23196377501761e-05
-2.58864727741045e-05
-1.75891888672462e-05
-1.56511230774577e-05
-3.82303638358562e-05
1.09473516790115e-05
-4.09457178484191e-05
-2.44180812413824e-05
-6.97748700647476e-06
-4.22398537289188e-05
1.32905356032532e-06
-1.93028216757462e-05
-2.08762557628029e-05
-2.66390051127378e-05
-2.00582686903757e-05
-1.73601998323563e-05
-1.31452746274996e-06
-1.31509712370268e-05
-2.41014352930914e-05
-1.91344079023409e-05
3.87648703044794e-06
-2.22221484208208e-05
-9.02643340026054e-06
-3.08312273366125e-05
-3.55782239128403e-05
-2.42510182188967e-05
-3.09564823950423e-05
-2.77911436215045e-05
-1.51834454236564e-05
-1.01374869362292e-05
-1.91320165699307e-05
-2.96438937191085e-05
-2.23196205957908e-05
2.92450303686005e-06
-1.0671579206841e-05
-1.68795667868413e-05
-2.07556297967127e-06
8.72640930718659e-07
-3.15257522483674e-05
-3.31779234923754e-05
-2.49078916701448e-05
-2.48995877261855e-05
-2.06464248756143e-05
-1.99445210689497e-05
-1.93258010054841e-05
-1.58860287546249e-05
-3.55574434903516e-05
-1.74663201926735e-05
-6.07367242680191e-06
-1.55931759349817e-05
-3.43623562505263e-05
-1.75728554634875e-05
-2.52455402108914e-05
-2.83927782590004e-05
-2.01284681621577e-05
-2.10751095233619e-05
-1.42566551838135e-05
-2.68295797046709e-05
-1.80604516404242e-05
-3.36505043726457e-05
-3.00866586268377e-05
-1.27379707611834e-05
-4.24677457855503e-05
-2.53802115782524e-05
-3.17630001698396e-05
-2.01643005519398e-05
-2.53836835459073e-05
-1.40303722009745e-05
-3.428066383214e-05
-2.1156868697143e-05
-1.51077010537004e-05
-2.34723063961968e-05
-2.51405515483216e-05
-1.74223039268729e-05
-1.63833606413884e-05
-1.97639032128309e-05
-2.19365546047724e-05
-1.56730028455068e-05
-4.04014133776817e-05
-1.68819045039594e-05
-2.86550733731825e-05
-1.85381604553833e-05
-2.08815966881133e-05
-3.69024432718652e-05
-1.99747179991855e-05
-1.0785357414729e-05
-7.83079435948142e-06
-1.24699546196864e-05
-1.4313591866708e-05
-2.91305986322509e-05
-3.335574216277e-05
-1.78842533624422e-05
-4.59882840273212e-05
1.25809417849997e-05
-1.95852583091724e-05
-3.07533994217687e-05
-2.51363499972786e-05
-2.69034474671046e-05
-1.86419900150217e-05
-2.02668565181263e-05
-3.06211161599202e-05
-1.78213035306482e-05
-1.82247574683297e-05
-1.16231040888237e-05
-1.14600218741757e-05
-3.35083668940086e-05
-6.06937648068109e-06
1.51973106122052e-07
-1.73938115965357e-05
-1.89971119610442e-05
-1.13197807143638e-05
-1.92495436632813e-05
-3.01528199358347e-05
-1.36201229595783e-05
-1.656967392386e-05
-3.25428618584469e-05
-2.22548664338719e-05
-1.62309286625837e-05
-1.3102765010547e-05
-1.41315779339056e-05
-2.51638558502451e-05
-2.57545704211412e-05
-3.97623412497324e-05
-4.73678836743025e-06
-2.17398146667274e-05
-1.2079802196393e-05
-1.43936610189823e-05
-2.78258306260373e-05
-2.35577157240904e-05
-1.93260408486938e-05
-3.11526681029876e-05
-2.18038120906179e-05
-7.18910850628775e-06
1.18124285231321e-05
-2.74218288848235e-05
-2.37533765840309e-05
-2.49335568057152e-05
-3.69344063746372e-05
-2.25180906761829e-05
-1.16042330855441e-05
-4.21698146933868e-05
-3.19539789359875e-05
-4.47491459443419e-06
-2.66656287574276e-05
-2.34117494960363e-05
-1.38592234685489e-06
-9.09307874656535e-06
-2.95695899342043e-05
-2.73101064597821e-05
-3.66126547428997e-05
-2.43680295197401e-05
-2.45232101014986e-06
-1.69308264857942e-05
8.73768466113505e-06
-1.02154509626426e-05
-3.28881028296447e-05
1.28339710713055e-06
-3.3380078094754e-06
-2.25428962428479e-05
-3.55191041877287e-05
-2.56351269415142e-05
-4.59641775426635e-05
-1.17521725460571e-05
-2.60806641522847e-05
-3.54347604531705e-05
-2.53827817921966e-05
-3.66450259878215e-05
-1.0946620520502e-05
-2.41956516585636e-05
-1.022907796408e-05
-3.89700175759889e-06
-2.94298878577389e-05
-1.94616744703565e-05
-1.52958945630814e-05
-3.5984336919567e-05
-5.05368174235074e-06
-3.65069088741059e-05
-2.65453414063138e-05
-3.62798017154095e-05
-1.46444118997914e-05
-3.06767517807744e-05
-1.76913751589607e-05
-3.30683188225702e-05
-3.99072675860924e-05
-3.029364042793e-05
-1.18751231025197e-05
-1.08538437002768e-05
-3.22991665178018e-05
-3.02213971325387e-06
8.78585920295919e-06
-1.65613728602308e-05
-2.95289366941321e-05
2.13613491034863e-06
-3.22188562180821e-05
1.61471837900572e-06
-2.2735305243894e-05
-3.16365263208153e-05
-1.44530090264789e-05
-2.69861073912865e-05
-2.89903228018299e-05
-5.3436078733466e-06
-3.45215600542001e-05
-3.10407774828173e-05
-1.36047482371485e-05
-1.55149066544293e-05
-2.59533754287291e-05
-5.23203403549238e-05
-9.66247103380487e-06
-1.40408260192811e-05
-2.78033747563348e-05
6.45989558619424e-06
-8.07769767628513e-06
-4.58363846381792e-06
-1.03706712350527e-05
-2.20772514344761e-05
-7.6240391647469e-07
-1.48746773088931e-05
-2.05069153452104e-05
-1.4048285655468e-05
-1.60121109406312e-05
-1.46813420721036e-05
-1.24852966027595e-05
-8.32398762947436e-06
-3.6258569783936e-05
-4.08508482812427e-05
-5.01335290699311e-05
-1.82428711696258e-05
-1.18822100391296e-05
-3.53082969599233e-05
-3.1316075856664e-05
-3.72051622843773e-05
-1.05784735490295e-05
-1.26706063599543e-05
-3.89559581037549e-05
-3.51277035240556e-05
-4.71555147455032e-06
-1.91156824685503e-05
-3.27687022457025e-05
-2.38073827293725e-05
-2.92229072858943e-05
-2.55069444061068e-05
-2.86209571679566e-05
-1.92534502886287e-05
-9.67614236973502e-06
-1.60086611953677e-05
-2.39501752678326e-05
-3.86996753153874e-06
-1.09911578368074e-05
-2.59027854525138e-05
-3.53010635393927e-05
-2.93452184055165e-05
-2.52244024833929e-05
-8.49300136935692e-06
-2.00985236599549e-05
-4.23151163785225e-05
-2.98357644145994e-05
-1.19616687442426e-05
-1.59980611586492e-05
-3.1862184898182e-05
-2.95644666019598e-05
-3.51201563664474e-05
-3.73317174933195e-05
-2.84616255866163e-05
-1.722600640929e-05
-2.03613464043846e-05
-3.17457810251369e-05
-2.21125539574369e-05
-1.32090122361684e-05
-1.52503554384926e-05
-2.00692634104581e-05
3.63572782699654e-06
-9.11966042771101e-06
-2.35975229964141e-05
-9.26070984412532e-06
-2.44582406781684e-05
-1.10979558208367e-05
-1.46135258568713e-05
-1.40607590782197e-05
-2.13501321888788e-05
-9.87477981505739e-06
-1.78049738050114e-05
-1.54420139971969e-05
-1.68080192608789e-05
-1.10660237559886e-05
-2.91892479816678e-05
-3.04934243894092e-05
-4.16931447584118e-06
-3.26333079337821e-05
-1.90665918144181e-05
-1.74706660868788e-05
-2.84695527965076e-05
-4.24375303619633e-05
-2.06459812806376e-05
-2.91830203493289e-06
-3.3264507155143e-05
-2.04726677118902e-05
-4.56426637518195e-05
-1.4560963153388e-05
-3.95937590687924e-05
-3.46977872433208e-05
-3.78582367336702e-05
-6.47808275027426e-06
-4.87449330118634e-05
-2.02156439756385e-05
-1.2252137742573e-05
-5.19654462207755e-05
-2.14073952717042e-05
-3.52438141358776e-05
-1.15622346725535e-05
-3.34261543943438e-05
-2.75775832986363e-05
-3.10928808342189e-05
-3.21395187213172e-05
-4.2604790038988e-05
-1.12681645522976e-05
-2.38932886692692e-05
-3.22058159396925e-05
-1.98822719191905e-05
-2.37535926460926e-05
-3.03357614570587e-05
-2.15764002378975e-05
-2.32724136184731e-05
-1.72380382890784e-05
1.16637431050788e-06
-4.05574344740929e-05
-2.89185766967784e-05
-1.11385209384463e-06
-3.52752918283712e-05
-2.61108122655793e-05
-2.6473196969064e-05
9.79898162146133e-07
-2.85893182057322e-06
-2.54495886482048e-05
-1.9598419325638e-05
-5.17872509307007e-06
-3.31547471518657e-05
-4.85856431304319e-07
-1.79027195733558e-05
-2.2332663543833e-05
-3.25290298984773e-05
2.2751580466586e-06
-1.7992457105644e-06
-1.52635162637215e-05
-1.28099446227042e-05
-1.83366403690492e-05
-1.7743982775269e-05
-1.31285289175192e-05
-1.60887538654116e-05
-2.39139492260994e-05
-8.58197689554306e-06
-3.50635582786263e-05
-1.6648753359932e-05
-2.59862047231639e-05
-2.76745550582904e-06
-2.4043489080149e-05
-1.20255624874821e-05
-1.2952934664174e-05
7.85485257905686e-06
-1.7956704930367e-05
-2.21878530104429e-05
-1.60672377268907e-05
-1.58110024794092e-05
-9.57712799734435e-06
-4.10878232487812e-05
-2.19156276350491e-05
-1.04886329459996e-05
1.90310113020191e-06
1.11234368921844e-05
-2.53811228598739e-05
-1.63935062260659e-05
-2.65796415202737e-05
6.33160737399297e-06
-2.63872874037192e-05
-2.70351351370755e-05
-3.33573982224369e-05
-2.22396891590464e-05
-1.23611918356593e-05
-1.86017034738557e-05
-1.79765692518245e-05
-3.24571854916008e-05
-1.99798659490269e-05
-3.41128392362461e-05
-2.89970344934275e-05
-2.78138795537549e-05
-3.10300603695654e-05
-4.24041465305271e-05
-1.02294551330063e-05
-1.10754470635787e-05
-1.72780969779309e-05
-2.84286395466877e-05
-1.92141195157724e-05
-9.64032406485014e-06
-2.96517933163547e-05
-2.02563744726034e-05
-1.92395002444437e-05
-4.15387725742281e-05
-4.84204576744598e-05
-4.78593038495673e-05
-2.54987552578403e-05
-2.82821318739306e-05
-1.13102501564834e-05
-3.57009689199097e-05
-3.05326601457054e-05
-1.47406868882673e-05
-1.67233446217104e-05
-4.35732137110994e-05
-3.34168710913871e-05
-9.90720501405898e-06
-3.00452382153095e-05
-2.09895015004312e-05
-1.73679590930674e-05
-2.80407154012779e-05
-1.50657105144306e-05
-3.14763219364535e-05
-2.03590901940531e-05
8.62790048919005e-06
1.04572924700454e-05
-2.91993496753959e-05
-3.64449940656596e-05
-3.45302090550415e-05
-1.71878797669333e-05
-1.63850774739942e-05
-1.90960942984436e-05
-1.47817665468073e-05
-1.29526294583963e-05
-1.27690167816072e-05
-2.21741258339235e-05
-1.55269488595687e-05
-1.19428250002533e-05
-1.84346664825447e-05
-1.79871276140526e-05
-1.4851226694703e-05
-1.47454725249219e-05
3.75875409035767e-06
-1.19467585723808e-05
-1.91108413085111e-05
-2.36682425943264e-05
-2.04539204099814e-05
-2.68474240083644e-06
-3.5219825016139e-05
-5.24248616956669e-06
-2.06794153518474e-05
-1.57528646495467e-05
-1.60308773069386e-05
-2.75297941787834e-05
-1.53828421455249e-05
-1.28565911092675e-05
6.52580698217455e-06
-1.44614652771449e-05
-5.31221030039314e-06
-1.24776067830621e-05
-3.29563039261013e-05
-5.81977352377633e-06
-1.20220349908111e-05
-1.78235231847703e-05
-2.56023597426228e-05
-5.05093215756346e-06
-3.94179475186123e-05
-1.46449532098661e-05
-3.54410982961545e-05
-4.44350703618286e-05
-3.62568939539065e-05
-1.36345377431072e-05
-1.97942250500095e-05
-1.52499357359373e-05
-1.81851435848638e-05
-2.28738390438206e-05
-3.23658667936517e-06
-7.8881396913858e-06
-2.70117085978323e-05
-8.37827512136146e-06
-2.83288266213175e-05
-3.49494181321202e-05
-2.80338672102844e-05
-1.83776674600111e-05
-1.97198191362514e-05
-2.6478148151086e-05
-9.24767307001021e-06
-2.30007493168346e-05
-3.8136980905174e-05
-3.06205641588507e-06
-1.15895758116875e-05
-2.92798710160816e-05
-4.58667240446437e-05
-3.83313484456281e-05
-3.1587718352827e-05
-3.74379532627944e-05
-3.34538106176008e-05
-2.69275177846558e-05
-2.47667686002932e-05
-6.58714713582597e-07
-4.01419826796329e-05
-2.78113808114396e-07
-3.5996707680603e-07
-2.36712960241286e-05
-1.86524135114104e-05
-1.96298324953231e-05
-2.30010475679852e-05
-5.89893447122192e-06
-2.56958523852716e-05
-1.41663815237394e-05
-4.95738073947007e-06
3.26529090456555e-06
-4.23133324865283e-05
-2.12056660381091e-05
-2.12059331491767e-05
-9.67780057938501e-06
2.16168613681306e-06
-2.42286343867217e-05
-3.51513710752486e-05
-2.62889263187712e-05
-1.9806960462515e-05
-3.00954799287818e-06
-1.80901584751874e-05
-1.38392162204349e-05
-4.58080205501908e-06
-2.3153150394965e-05
-6.7167348905872e-06
-2.64527744810518e-05
-2.48593267605857e-05
-3.2162640717726e-05
-2.51707774850193e-05
-2.62134186799975e-05
-1.88122007444632e-05
-1.30375275335849e-05
-1.87085931598913e-06
-1.39552656476254e-05
-3.04769494045369e-05
-2.9051649740101e-05
-1.97357430609427e-05
-2.36520502510219e-05
-1.62276655950718e-05
-2.15118004775154e-05
-1.15281279878618e-05
-3.52092157727844e-05
-4.74484290332932e-05
-2.42292105556146e-05
-1.87959356014271e-05
-1.89476714915373e-05
-4.28753492655632e-05
-1.60754733878482e-05
-1.92661052269848e-05
-1.32445255658009e-05
-1.42167654180728e-05
-1.66766351957476e-05
-4.27796069584458e-05
-9.73394096612223e-06
-3.34984278330924e-05
-2.35133514180194e-05
-2.54136925019529e-06
-1.4415576360015e-05
-9.46999288021262e-06
-1.56013081931416e-05
-2.03109605167526e-05
-3.92394529393665e-05
-1.1163951254889e-05
-1.13578957607426e-05
1.06411709039977e-05
-4.34659927806351e-05
-3.37170881273194e-05
-8.6523380012863e-06
-2.53150691208031e-05
-1.37506444591345e-05
-2.65560140411204e-05
-1.74482229960041e-05
-3.14284766154e-05
-1.02563887112641e-05
-2.02242824902766e-05
-1.50235633900188e-05
-4.45924848291072e-05
-2.03531941975416e-05
2.05048335466095e-06
-1.38953545653925e-05
-2.34525495485426e-05
-1.86152458716448e-05
-8.96699229991032e-06
-1.54157758971619e-05
-2.18953980942086e-05
-7.16715606373246e-06
-2.04107655553656e-05
3.97687394337707e-06
-2.7629179367491e-05
-3.07704191654537e-05
-1.57499261557985e-05
-7.86012716703784e-06
-1.06482065854321e-05
-1.10903496921106e-05
-1.38779155748812e-05
-2.27319139055084e-05
-2.53447066922726e-05
-1.06148462781727e-05
-3.01462538279838e-05
-2.33908619122643e-05
-1.77947075192482e-05
-2.69997646015308e-05
-3.79711397691025e-06
-1.49467948888875e-05
-2.89943776961675e-05
-2.53853507281994e-05
4.85955524971088e-06
-1.03824299639266e-05
-8.04859642614057e-06
-2.14370202657998e-05
-3.78780811766143e-05
-1.84409053846629e-05
-2.64826543745996e-05
-2.63738971814905e-05
-1.3552446290929e-05
-1.68260215360582e-05
-1.81407694878041e-05
-1.3431269949372e-05
-1.28107761391036e-05
-2.77326559167645e-05
-3.49390347867399e-05
-3.60648518443366e-05
-2.79228948299619e-05
-2.82702845622757e-05
-1.54780166077352e-05
-2.60892722477411e-05
-1.58205734954504e-05
-1.88818831533145e-06
-2.952964649185e-05
-2.17603040287664e-05
-3.75342617389292e-05
-1.94532545294015e-05
-1.49132376711295e-05
-3.36683511471854e-05
-2.88875286156977e-05
-1.96940258461669e-05
-2.23201710164753e-05
-3.51514797782371e-05
-5.23309710396392e-06
-2.46189853996013e-05
2.90666374115765e-07
-4.98471387312774e-06
-2.36760970694338e-05
-2.21261449313629e-05
-3.83593590521286e-05
-2.94566962372583e-05
-2.10450318757832e-05
-2.97354284059041e-06
-3.25887299320121e-05
-2.29484146357551e-05
-2.69436459326828e-05
-1.58036883394158e-05
-2.9856122520865e-06
-2.49783398815099e-05
-2.18218941800049e-05
-4.73464285007343e-05
-1.68015985382173e-05
-2.0029526318856e-05
-1.87952514073696e-05
-3.291040389865e-05
-2.22229992361481e-05
-1.33133140983359e-05
-3.43761870506555e-05
-2.31557219371815e-05
-2.69488030816431e-05
-1.02149785130116e-05
-1.47374243857994e-05
-2.27358897474052e-05
-2.29801532697315e-05
-2.01165225923434e-05
-3.61627214467066e-05
-7.85244389758145e-06
-1.30896949140639e-05
-1.37818763224391e-05
-3.06068381833083e-05
-5.35519221769438e-06
-7.42488176662588e-06
-3.51624062063338e-05
-8.95700452271843e-06
-1.14018980710665e-05
-1.8917376308678e-05
-1.27569448455823e-05
-2.76939734181532e-05
-2.56240613081405e-05
-3.12908226649394e-05
-1.61870445664917e-05
-1.87693058919458e-05
-1.90508277880703e-05
-1.75259808902783e-05
-4.05299881170951e-06
-2.83333104080385e-05
-8.19474677002271e-06
-1.74255846601051e-05
7.08984240240234e-08
-2.84116312398784e-05
-2.28939744878935e-05
-3.14583284811659e-05
-1.58174557456739e-05
-2.51751529954487e-05
6.97234957911624e-08
-2.58892372264769e-06
-2.97190095443529e-05
-3.12623194646321e-05
-4.07179942641347e-06
-1.70188686109037e-05
-5.02309932168517e-05
-4.43379293629649e-05
-9.1209175337612e-06
2.67323096276607e-07
-3.98516085559349e-05
-2.55792420050819e-05
-1.24715672907031e-05
-7.32908408597646e-07
-1.86979671285925e-05
-4.02573179204068e-06
-9.54239298494454e-06
-3.66731804940759e-05
-1.36655818239309e-05
-2.12302076343371e-05
-2.65901706624253e-05
-2.90082350298713e-05
-2.90652950159492e-05
-3.39017719197124e-06
-2.13965706670591e-05
5.49573402342493e-06
-1.63349680384328e-05
-2.47421643197286e-05
-3.89786657967724e-05
-3.08053515790037e-06
-1.31656874408652e-05
-2.7821933070151e-05
-2.56645089909561e-05
-3.56343425524266e-05
-4.02156759845323e-05
-2.60808421901885e-05
-1.15575363663388e-05
-4.03776226864001e-05
-2.0232978639612e-05
-3.78856581404186e-05
-4.68243039914299e-05
-2.0158729591581e-05
-2.68760306197309e-05
-1.88499136579809e-05
-3.66463103038326e-05
-1.49044628309613e-05
-4.08203212111547e-05
-3.14751804633935e-05
-1.60666248050689e-05
-1.6908562897761e-05
-2.40081553081255e-05
-1.92037188200819e-05
-2.99709436166398e-05
-4.35195354764726e-05
-2.9525811931697e-05
-3.80072736805153e-05
-1.63689906329338e-05
-3.43287940818981e-05
-7.30595179147229e-06
-2.00989813579159e-05
-2.56718032743846e-05
-1.44127700745559e-05
-2.72615619654707e-05
-1.41959298018965e-05
-1.98802420635083e-05
-1.63742052491721e-05
-8.87731415162722e-06
-3.26220412392452e-05
-2.29908816048911e-05
-1.10686085007294e-05
-1.12288457867936e-05
-2.47598237206874e-05
-2.11708154091198e-05
-1.49149543246757e-05
-2.67765349212436e-05
-1.18252934440837e-05
-3.85475250142114e-05
-3.02357698510359e-05
-4.82526314482493e-05
-2.6984552001165e-05
8.35952853495584e-07
-4.04677913165974e-05
-4.59478808612256e-05
-1.67178515649927e-05
-3.13567209501163e-05
-2.3199630301648e-05
-2.16765512775178e-05
-8.44857630484955e-06
-2.52066249515556e-05
-1.27936307034876e-05
-5.92490124694496e-06
-2.35775972089261e-05
-2.51588127261176e-05
-1.35891243692094e-05
-1.47720134315988e-05
-8.94801798441268e-06
-1.61044587608491e-05
-1.94509704856051e-05
-2.07359639920576e-05
-2.03555023428144e-05
-2.66712505911344e-05
-2.20591176136607e-05
-3.47202072086295e-06
-2.12811624453433e-05
-1.40311989230846e-05
-4.37541914734327e-05
-3.62350066976711e-05
-1.70360852809843e-05
-2.27022620825616e-05
-2.34150257046412e-05
-4.55156196322177e-06
-8.77617028592026e-06
-1.72929493381599e-05
-9.6066961548039e-06
-2.06945802575605e-05
-2.19627314639101e-05
-1.73979968144306e-05
-3.3845410560425e-05
-1.66888932567818e-05
-1.72555165906945e-05
-2.9646242672142e-05
-2.76790715323754e-05
-5.3683298792808e-06
-1.19547584094416e-05
-5.55858868202241e-06
-7.3781138468972e-06
-1.10655440442853e-05
-2.51267098021784e-05
-1.38113994755503e-06
-2.5187312191944e-05
-2.81015034313241e-07
-2.16189308942338e-05
-2.19937506250197e-05
-2.16651318144411e-05
-6.63070750389871e-06
-3.188333810136e-05
-9.70283527050222e-06
-1.11788482037023e-05
-2.65860429843935e-05
1.0924668377262e-05
-1.16292440780923e-05
-1.33124974784577e-05
4.65765791263566e-06
-1.96446066409914e-05
-2.75805536297023e-05
-1.98363048720125e-05
-3.04272282136386e-05
-2.53238110232978e-05
-5.09478281297034e-06
-1.92085521585322e-05
-9.31928961193296e-06
-2.18993185675941e-05
-2.07495734206439e-06
-1.01427680148324e-05
-2.92856554856301e-05
-2.90307435477141e-05
-1.80452135711161e-05
-2.63374969199176e-05
5.01991382620327e-07
-8.53056743106832e-06
-1.96613883035024e-05
-1.54664106718104e-05
-2.59420328416125e-05
-2.01699634180902e-05
-1.4364045787151e-05
-1.5948743530792e-05
-1.12348486676964e-05
-3.64066673030797e-05
3.35744431839073e-07
-1.78609974042955e-05
-2.46589680286929e-05
-1.00201975823364e-05
-1.72298870931491e-05
-1.74614812687206e-05
-2.6375918131794e-05
-1.16176275016634e-05
-2.26401063692914e-05
-1.79256245244896e-05
-1.7646161019251e-05
-5.07171599438178e-05
-1.81940271390221e-05
-1.84215855172608e-05
-2.33923351248117e-05
-3.39582061549718e-05
-1.54594752768827e-05
-2.40082066748188e-05
-1.24421111247831e-05
-1.40545264329132e-05
-2.81260972778322e-05
-2.69071828626602e-05
-2.57728288634215e-05
-1.36325209487411e-05
-2.6545921511887e-05
-2.65964780360786e-05
-5.05799401370774e-06
-2.58560326278537e-05
-5.55857271934263e-05
-1.66119153366342e-05
-3.31080685624874e-05
-1.62149108325139e-05
-2.96569698216944e-05
-1.90353238055254e-05
-1.46422012046193e-05
-7.64754757031422e-06
-1.47032405918151e-05
-1.3196742126351e-05
-6.00673014211537e-06
-3.14149930690516e-05
-2.65033261492945e-06
-2.12648966345004e-05
-2.32257730247972e-05
-1.85460975309999e-05
-1.88750989492325e-05
-2.96629371395091e-05
-4.71029800964845e-05
-1.1516298377055e-05
-2.0011139258088e-05
-2.57993371762284e-05
-1.59665301113782e-05
-1.53606155041969e-05
-2.50623669521969e-05
-1.14472540309541e-05
-2.94769087457469e-05
-2.96318658399695e-05
-3.2235525040973e-06
-2.15252386437586e-05
-3.06793313949317e-05
-5.0931209959349e-06
-2.24358893910253e-05
-1.77162655674348e-06
-4.76749223978222e-05
-2.39255573633671e-05
-3.20834736118835e-05
-2.95944754001593e-05
-3.36129305787149e-06
-2.20434529862691e-05
-1.06950530587764e-05
-3.7483135864682e-05
-1.19726357450584e-05
-9.13930349081609e-06
-1.29964451240923e-05
-1.85399105358414e-05
-1.758292396781e-05
-2.14673597566724e-05
-1.60861894774159e-05
-1.21146197719264e-05
-4.62770667259136e-05
-5.14997288655176e-06
-8.73985347485547e-06
-3.42072149527465e-05
-2.70642462893196e-05
-3.24692412627788e-05
-2.48159279946789e-05
-7.77481841870865e-06
-2.82082603406487e-05
-9.68877543562778e-06
-3.01343759152399e-05
6.39642130275792e-06
-8.14962789637719e-06
-1.08725346838021e-05
-3.7169109586048e-05
-1.68133655622805e-05
2.18230806906552e-06
-2.68834369874268e-05
-1.30396009359147e-05
-3.73499071849411e-05
-1.46797638953338e-05
-2.82778457705788e-05
-3.90790425841758e-06
-6.25130312301367e-06
-2.35739901045313e-05
-1.67026458048468e-05
-2.44556677502955e-05
-3.04061321480784e-05
-3.27756455028092e-05
-4.98009563925644e-05
-3.60742763169861e-05
2.8987964441542e-07
-2.58030081201914e-05
-1.74568842583814e-05
-3.08449874777917e-05
-3.38257423203069e-05
-2.90441650773758e-05
-2.50058242173086e-05
-2.35269602385788e-05
-4.42095857443654e-05
-2.35481109485079e-05
-1.6047613348302e-05
-3.02142820677618e-05
-1.35296460580469e-05
-3.49371130637013e-05
-2.0105604118938e-05
-1.82290281534372e-05
-9.24452889452972e-06
-9.42797246365173e-06
3.86341795979898e-06
-2.52741542257421e-05
-2.36337407286687e-05
-6.68321899451997e-06
-2.90679833793432e-05
5.01224045012858e-06
-2.26648685930417e-05
-3.69328385417825e-05
-2.91866550467934e-05
-1.95802378772566e-05
7.57077800903039e-06
-1.61979464227292e-05
1.29661616348494e-06
5.39760505525001e-06
-2.36631078973719e-05
-2.24659225497015e-05
-2.43436807385011e-05
-4.81080125546663e-05
-2.27217851799689e-05
-3.01961309377582e-05
1.2241863540238e-05
-3.06088955062389e-05
-3.37023349021136e-05
-2.76386188584511e-05
-2.58075398939871e-05
-3.49628110368963e-06
-1.78551262107255e-05
-2.93670461348853e-05
-1.18906172128178e-05
-3.07394571980927e-05
-1.80014079263851e-05
-1.68093548798925e-05
-6.47273458542797e-06
-2.60510673288539e-05
6.31463777909259e-06
-2.4340865240751e-05
-2.32089378432528e-05
-1.27986195021253e-05
-1.54723199070383e-05
-1.89422881785506e-05
-2.73931491627219e-05
-2.52137912855936e-05
-9.50811638419971e-06
-1.33645989614335e-05
-3.71672388842856e-05
-2.38787826572441e-05
-3.62053709043006e-05
-2.73828397074661e-05
-3.9827424917538e-05
-3.57565793658196e-05
-2.84184739915779e-05
4.16761767167457e-08
-4.93380147106647e-06
-5.91083592994226e-06
-4.16499338641692e-05
-1.65832144869944e-05
-1.9262432891621e-05
-2.75015579233852e-05
-2.71108072968345e-05
-2.11925530462473e-05
-7.20060399101561e-06
-1.15932376312488e-05
-2.09600668986598e-05
-9.23887174917496e-06
-9.95223215395804e-06
-3.14312269833458e-05
-1.80783378860619e-05
-4.96093434344209e-06
1.37287453358471e-06
-1.929614920687e-05
-1.61328071560061e-05
-3.80260132198002e-05
-2.08721340169788e-05
-5.11070683763655e-05
-2.99884278288921e-05
-1.67063529968996e-05
8.95690369424008e-07
-2.98670983919945e-05
-3.48591600066994e-05
-9.99622703826917e-06
-1.64692924358451e-06
-4.47263456226939e-05
-2.20092694827479e-05
-6.8037270751425e-06
-3.56922072986145e-05
-1.89611255743797e-05
-2.24347012200191e-05
-9.61114969940711e-06
-2.78683975496282e-05
6.2335032005737e-07
-2.30593639131941e-05
-3.12156833478598e-05
-9.66710848568338e-07
-4.24255551545058e-05
-2.256757908817e-05
-1.94294447924772e-06
-2.35904273869812e-05
-2.54331761883109e-05
-7.68005169257391e-06
-1.79763485377703e-05
-4.63758866278751e-06
-1.77677337765082e-05
-3.07352901752364e-05
-2.32124693851091e-05
9.12592358586456e-06
-1.52013637508109e-05
-2.47993743377117e-05
-2.59318951451341e-05
-1.69268263760215e-05
-1.20167416360874e-05
-5.72290220655495e-06
-8.35921098931375e-06
-3.48697864076848e-05
-2.76619605058166e-05
-1.55204222007809e-05
-2.6054759543592e-05
-1.87939906628604e-05
-2.2984399795821e-05
-1.40846302188787e-05
-2.51524666015129e-05
-2.63844987227469e-05
-4.88585482034995e-06
-1.16100855024448e-05
-1.78610286915294e-05
-1.82875750570384e-05
-3.12245970288011e-05
-5.06239185433973e-05
-4.28349811845807e-05
-1.4527780553975e-05
-1.66942670092462e-05
-2.42622939418544e-05
-2.41621377306235e-06
-2.39110301489683e-05
-2.19024345786308e-05
-3.46287046211254e-05
-2.49008601631547e-05
-2.35700686775222e-05
-8.66966497196766e-06
-2.60331163066554e-05
-2.19982523385241e-05
-1.85523817318657e-05
-1.00090688129783e-06
-1.72263333101882e-05
-3.07064293808132e-05
-1.40318612970013e-05
-2.48592479933456e-05
-1.27956524903756e-05
-4.72789111159651e-05
-1.41546544636983e-06
-2.30956442532051e-05
-2.53062303985004e-05
-3.71343108655763e-05
-4.68531971584526e-05
-9.55034723792373e-06
-1.00075990446262e-05
-1.63228995856391e-05
-9.28906379484635e-06
-2.03178010002316e-05
-3.14826625988127e-05
-4.04706191675204e-05
-2.90137168508609e-06
-6.21960597494751e-06
1.0342983811936e-06
-2.47872226359368e-05
-3.08998740538723e-05
-1.96212575229982e-05
-2.50372830096042e-05
-1.98016992723586e-05
-1.06013470913164e-05
-1.63093723043381e-05
-3.64774002193289e-06
-2.85416757724633e-05
-9.60078133734787e-06
2.49261293599889e-06
-7.01248164644065e-06
-2.09599566520849e-05
-3.01447184197107e-05
-3.55697536032533e-05
-1.10217353160333e-05
-1.42271440425639e-05
-2.88369608123399e-05
-3.80651683778013e-05
-1.61353236310735e-05
-1.17684468619959e-05
-2.28189234659393e-05
-2.69489711924329e-05
-9.20296548554666e-06
-1.69407183686884e-05
-2.42014648408308e-05
-2.0916548130004e-05
-2.84711694662289e-06
-1.18886479893601e-05
-1.87680780453433e-05
-9.99572954625259e-06
-1.64738958974889e-05
-1.14599888868576e-05
-2.40111056380464e-05
-2.6634642155765e-05
-2.34890300450706e-05
-2.26797718471381e-05
-4.40745653223997e-06
-1.83100112050551e-05
-1.08030111571999e-05
-1.84676719566482e-05
-2.53227628328362e-05
-1.78034000534499e-05
-1.82006402758286e-05
-2.59255707912833e-06
-1.60857745438367e-05
-1.31207628442695e-05
-3.08184748517391e-05
-4.59723734915555e-06
-1.28622121585708e-05
-3.61968186314494e-05
-8.31376892664976e-06
-1.58378606551952e-05
-2.02466106476732e-05
-2.66772974358168e-05
-1.98773939196769e-05
-2.40775389284514e-05
-3.9219823984843e-05
-2.10085617166619e-05
-2.28217146393203e-05
-3.4147943318437e-05
-2.31408781181117e-05
-3.01052082903745e-05
-3.48320985074066e-05
-2.92297575511463e-05
-3.15822607280346e-05
-3.3860187609922e-05
-1.83743316789687e-05
5.91922374119557e-06
7.002458107777e-06
-2.99327664120492e-05
-1.87918257963619e-06
-2.60296398205738e-05
-2.29252936633281e-05
-5.19687126928385e-06
-2.76614398826915e-05
-1.61154119115786e-05
-1.24019818080206e-05
-1.73790294945322e-05
-3.14346402638816e-05
-1.88990305216053e-05
-2.28780863118582e-05
-2.01338794507687e-05
-1.78990744872606e-05
-8.11209167282518e-06
-2.76839457954666e-05
-2.56459385996557e-05
-2.80463202438816e-05
-1.4959987126202e-05
-1.95117433776463e-05
-2.48779224088171e-05
-2.38604271973332e-05
-5.27741629388816e-06
-2.59546649689498e-05
-2.00449665409202e-05
-1.40695799851755e-05
-2.77373887334962e-05
-2.73806545134264e-05
-1.36642951691067e-05
-6.60940167491451e-07
-3.01258712868536e-05
4.32335410744775e-06
-2.76839037390423e-06
-9.06704964735346e-06
-1.33892631798022e-05
-6.06900782994773e-06
-1.79813643214528e-06
-2.13836929956071e-05
-2.31374719465292e-05
-1.7051699098767e-05
-1.42058349350578e-05
-2.17053379178599e-05
-8.61412798043457e-06
-3.05129688792495e-05
-3.2755366624173e-05
-1.14235635376249e-05
-2.65278464421707e-05
-3.00263134946579e-05
-2.41793619420389e-05
8.96678286671833e-06
-2.52143123148521e-05
-1.26951748800673e-05
-2.174210869225e-05
-2.6483616993924e-05
-1.03654916583285e-05
-1.7268430439282e-05
-1.08094596650994e-05
-6.49314825923403e-06
-3.38733230751216e-05
-3.15371025665029e-05
-7.96505920534066e-06
-3.77548081596288e-05
-2.0096877244029e-05
-4.6466299677057e-06
-5.22492475988881e-06
-1.25739079227637e-05
-3.1961636048231e-05
-4.00625203573325e-05
-2.61346810703262e-05
-5.07260114107151e-05
-1.60676599765581e-05
-4.78983203636448e-05
-2.59157801571734e-05
-1.76288211022205e-05
-1.81636916003457e-05
2.70782136309957e-06
-1.80271740978653e-05
1.05275434431251e-05
-4.65589044419744e-05
-1.42026457361445e-05
-1.51961732010028e-05
-1.07200011083026e-05
-2.21625105019196e-05
-9.23694361398242e-06
-2.39750945290413e-05
-2.53529462638049e-05
-2.14115407863001e-05
-3.92874419676446e-06
-4.03489560623577e-05
-1.06811132503101e-05
-7.51718728905161e-06
-8.19422356349728e-06
-2.696272285461e-05
-3.04085718200937e-05
-1.31654971902378e-05
-7.79057845431941e-06
-2.2514220549829e-05
-9.62688487856975e-06
-3.22169775827066e-05
-4.34846457123201e-05
-2.41452611646912e-05
-9.09469581262669e-06
-2.39743962897645e-05
-2.21088604009313e-05
-4.8607334198018e-06
-8.60174374056416e-06
-1.89564152723592e-05
-1.22867825760299e-05
-1.56576845512689e-06
-1.23865079209717e-05
-2.18673443839996e-05
-7.14363887215657e-06
-8.28353096741534e-06
-2.55970941954331e-05
-2.06386764231921e-05
-4.51235190850786e-06
-3.80261405100731e-07
-2.18318997072853e-05
-3.49835291205091e-05
-3.95333525946287e-05
-4.49837672182496e-05
-2.33255948181585e-05
-3.45750599027864e-06
-2.05588421199675e-05
-4.5644039952227e-05
-2.31696027419196e-05
6.42268953367036e-07
-1.42065299420812e-05
-2.80585443669362e-05
-2.47249310516181e-05
-3.96753296840415e-05
-3.12392995969145e-05
-2.97824974555171e-05
-2.01081068844931e-05
-2.78242184767368e-05
-2.09305548689066e-05
-1.35142224498079e-05
-1.93486348510071e-05
-2.25379928200252e-05
-4.72829126873894e-05
-1.27425112210881e-05
-1.37693511608493e-05
-4.62540857735308e-06
-1.28141785186314e-05
-4.64757872206934e-05
-3.14576747061586e-05
-2.27316612527223e-05
-1.96350419630695e-05
-9.77584280130081e-06
-1.8611900649291e-05
-1.3754890277085e-05
-6.00085504300151e-06
-2.00967262647586e-06
-2.02630757594331e-05
4.46686813108282e-06
-7.2466473794434e-06
-7.97086706421815e-07
-1.35886901011654e-05
-7.99135308656966e-06
-8.80335398785059e-06
-2.91468832221478e-05
-1.00772283564784e-05
-1.34359627968792e-05
-1.2695179798133e-05
-2.65549941188327e-05
-3.38860420225672e-05
-2.14059268358261e-05
-2.53620375535156e-05
-3.05577043507304e-05
-3.7940840174339e-05
-2.70904739613897e-05
-1.33262154426963e-05
-1.08500550061652e-05
-7.86481894965496e-06
-1.47350542929336e-05
-1.17148231003584e-05
-2.53134277228698e-05
-2.13013443211215e-05
-3.97401984367312e-05
-2.97017395536573e-05
-7.71696844916945e-06
-4.99233304271348e-06
-1.62082851705129e-05
-1.39647918314527e-05
-4.48730063327269e-06
-8.14757494290392e-06
3.3180404065215e-06
-2.03232361425948e-05
-5.47887686066064e-06
-2.76827743681864e-05
-3.19894919728809e-05
-1.1542076905133e-05
-2.46447628391765e-05
-1.34757398446676e-05
3.23566665590534e-06
-1.70859872470602e-05
-3.01547892216612e-05
-3.07349938785233e-05
-1.20439955301865e-06
-3.10190354502407e-05
-2.51808746486652e-05
-2.7262511692179e-05
-2.66518050017657e-05
-2.93535535798357e-05
-1.8379033920932e-05
-1.0592126366532e-05
-1.20147520248266e-05
-2.36349912332031e-05
-4.47389770612706e-05
-1.58250660900435e-05
-1.35092236021115e-05
-2.60008520422042e-05
-1.88279965269631e-05
-2.11610561183685e-05
-9.92450565434023e-06
-8.66138007447775e-06
-1.5898348155408e-05
-2.45083793378212e-05
-1.10935878585774e-05
-1.3295642257516e-05
-1.71142157707555e-05
-4.14168576849204e-05
-2.36106535442214e-05
-3.63199198391295e-05
-3.24575164228573e-05
8.98306747226169e-06
1.74585725500129e-06
-2.33583129785101e-05
-4.28314272765056e-05
-1.76551119103797e-05
-9.26422633112632e-06
-3.19025475211531e-05
-1.63025693637351e-05
-2.16238718103881e-05
-3.72527607657183e-05
-1.28723719528495e-05
-2.2272602745414e-05
-1.05703649549213e-05
-1.48476680150771e-05
-9.38936919220774e-06
-3.07729420496478e-05
-1.49559238800846e-05
-9.84993458085e-06
-5.01082362356586e-05
-9.19957043740614e-06
-1.34770832319589e-05
-2.97567753448155e-05
-1.29590165194614e-05
-2.2623597239973e-05
-2.65364725744395e-05
-1.24200478961009e-05
8.0771319810248e-07
-7.80442335728025e-06
-3.44584583031305e-05
-1.64446441507463e-05
1.06225796091347e-06
-3.01003593873576e-05
-1.50878891988493e-05
-5.20089501058713e-05
-2.62837010590321e-05
-2.85728162630718e-05
-1.68830020094731e-05
-2.01389983623056e-05
-2.01107792403943e-05
-1.70723364105993e-05
1.16425091063131e-07
-1.49231108997464e-05
-2.36988195600679e-05
-4.53013127201824e-06
-2.49533581666857e-05
-3.08999675700543e-05
-1.56580379367803e-05
-1.54726593177817e-05
-1.23261652572768e-05
-6.28000342447574e-06
-2.97208694148097e-05
-6.75538885612984e-06
-3.08768853660656e-05
-8.39448004680202e-06
-2.2666981461391e-05
-1.6313020999325e-05
-2.04864250596668e-05
-2.58448746708634e-05
7.94196784636989e-07
-2.94851889760164e-05
-3.77326987702909e-05
-1.29237847291712e-05
-1.34505053693951e-05
-1.37457773435634e-05
-1.77950957631057e-05
-1.69353564968071e-05
-1.96390730524493e-05
-2.5637268938421e-05
-1.37699903078963e-05
4.7935099145275e-07
-3.57849000940832e-05
-1.5836049222645e-05
-1.14343049195339e-05
-1.09962677178578e-05
-1.37381546006626e-05
-2.57829785568326e-05
-2.02972766875662e-05
-7.9578306062791e-06
-1.47181904419144e-05
-7.43859805869998e-06
-3.33297250778486e-05
-5.52755449090421e-06
-3.51595013091726e-05
-1.80980210348985e-05
-8.6185856199837e-06
-1.58518385559844e-05
-1.93901154213487e-05
-3.03086783819383e-05
-2.5288190758205e-05
-3.40311278593783e-05
-2.75300496826788e-05
-2.27472498277476e-05
-2.74531256224435e-05
-3.74952309579662e-05
-2.01938777633425e-05
-2.59171471617032e-05
-9.2750597013801e-06
-7.04837755203792e-06
-1.29100390305536e-05
-3.02783392440681e-05
-1.43598970229916e-05
-2.46724754786199e-05
-4.57304768433218e-05
-4.39600676602027e-06
-3.0699426394557e-05
5.7987361030239e-06
-1.63791633465143e-05
-1.40993993790099e-05
-2.26178262337842e-05
-2.33158849199085e-05
-1.92075224559824e-05
-3.26920692665715e-05
-8.61257829276654e-06
-2.23844104080981e-05
-4.17444716569379e-05
-1.63696826039293e-05
-1.67640314587113e-05
-1.25538794831616e-05
-2.46288389014679e-05
-1.50817869512483e-05
-2.3461525656686e-05
-4.09722636414258e-05
-2.93418868097587e-05
-2.02259424621603e-05
-2.34187183083724e-05
-1.00666116343856e-06
-2.39278074395588e-05
-2.66571472403284e-05
-3.85483550965319e-05
-3.66566283938092e-05
-3.89019736980084e-05
-2.81918602542816e-05
-3.96609285104863e-06
-1.27832078932139e-05
-2.91989028469707e-05
-1.22038672377039e-05
-2.20427729815823e-05
-1.56579743610574e-05
-2.13139793412316e-05
1.72169187376762e-06
-4.02529676765328e-06
-4.48607191388603e-05
-2.24658670954395e-05
-2.0200492290694e-05
-1.95009132507658e-05
-2.26623886045111e-05
-3.15695479278073e-05
-4.18054622214485e-05
-3.25248760423624e-05
-2.15847230074967e-05
-2.60209714310315e-05
-3.5538374207631e-05
-3.45722414004674e-05
-1.67364651835699e-05
-3.52858426850765e-05
-3.49233194810729e-05
-2.32144990038145e-05
-2.13095448551632e-05
-2.45941145853679e-05
-3.60000610121008e-05
-2.77591528341238e-05
-1.46002313223331e-05
-4.01507984497111e-05
-2.0117728903745e-05
-1.04824456327756e-05
-3.89459816232338e-05
-1.02866876429345e-06
-4.43073298483e-05
-4.99187959249304e-05
-2.03732758742169e-05
-2.47381626424699e-05
-1.99897032192204e-05
-2.18058507919915e-05
-2.75527627095307e-05
-5.42916439881601e-07
-1.35053114307877e-05
-1.24961862494409e-05
-1.35375801570609e-07
-2.8120911914692e-05
-1.7608808520614e-05
-1.54703932112393e-05
-1.92973214375908e-05
-1.67750316593056e-05
-7.13399981174395e-06
-2.35321444144906e-05
-7.11534302139219e-06
-8.70714837901198e-06
-4.62043587829811e-05
-9.70777452641016e-06
-3.65080236846342e-06
-7.89454691581955e-06
-2.39504857638827e-05
-4.5406297186856e-05
-2.36627711637926e-05
-4.87491852246502e-05
-3.24576330310908e-05
-1.5609613154076e-05
-1.91313287468061e-05
-1.97763843215654e-05
-1.51911316787291e-05
-3.86730248868422e-05
-8.98691615195107e-06
1.80508188047898e-05
-1.99366990721032e-05
-1.92189424478469e-05
-1.52017681974309e-05
-1.17988967975724e-05
-3.97579314165919e-05
-1.33943911103777e-05
-2.35432065216341e-06
-2.93236633807452e-05
-2.08020921660133e-05
-1.06692643138992e-05
-5.85504234936091e-06
-2.1845763564163e-05
-1.56634088316342e-05
-6.0445756149756e-06
-1.5179659991875e-05
-2.05355407746223e-05
-3.00548581608322e-05
-2.90954990083455e-05
-2.43693055966726e-05
-2.03190101338844e-05
-5.02846168596392e-06
-1.52404447953238e-05
-1.88257856105412e-06
-3.73880364951568e-06
-1.47061793716643e-05
-2.79991742652457e-05
-1.6333091018346e-05
-2.89047838186874e-05
-7.1098446775563e-06
-3.96226715673709e-05
-2.10669830910444e-05
-1.2004933204802e-05
-2.98404078823311e-05
-3.42190890232651e-05
-2.77541670607906e-05
-4.59961277385496e-05
-2.83276338412452e-06
-1.04993710697662e-05
-2.69349946260506e-05
-1.95919072794621e-05
-2.51242888748917e-05
-3.24841327266419e-05
-3.37263692386509e-05
-3.7208185112593e-05
-3.42555639099575e-05
1.44295160330436e-06
-2.6072905356101e-05
-1.87626996183375e-05
-2.66948512921059e-05
-5.97908630272099e-06
-9.39680282342738e-06
8.82794114022088e-06
-9.19458283047862e-06
-3.09243864808946e-06
-3.55351757669021e-05
-1.57013760392526e-05
1.38498503681895e-06
-2.67032438180834e-05
-3.37531089281609e-05
-3.38653855034029e-05
-2.3534862854041e-05
-2.33500961344655e-05
-2.08179335897898e-05
-1.96784916036307e-05
-2.91465460328222e-05
-3.69216509432209e-05
-1.64496082465596e-05
1.06357701166782e-05
1.50325809383866e-06
-7.51806563879581e-06
-1.41384134424566e-05
-1.41163963173977e-05
-1.37048255598133e-05
-1.14090563088143e-05
-2.95540127269363e-05
-1.03150395001041e-05
-1.1136621435281e-05
-8.61324496413888e-06
-5.38444069036025e-06
-1.08976715338356e-05
-1.89072800059907e-05
-2.84315318281465e-05
-7.61414769265236e-06
-2.35275579830504e-05
-1.1904110250299e-05
-1.14693066502301e-05
-1.07129897023451e-05
-2.35893154578381e-05
-3.24984883411929e-05
-1.94135543582892e-05
-1.15651040352437e-05
-1.59887173476213e-05
-1.75316084797223e-05
-4.29837318185421e-05
-2.85526721079633e-05
-2.98956292006585e-05
-2.56876966629779e-05
-4.98271939970078e-05
-3.33363741776674e-05
-1.04801191390429e-05
4.34311533598996e-06
-3.74867760334769e-05
-2.69789078627448e-05
-2.6859090787632e-05
-2.41213509878397e-05
-3.41054486615986e-05
-3.00151504201157e-05
-1.34929134958342e-05
-1.45110272611562e-05
-1.18704795137238e-05
-1.20111441571856e-05
-1.42605465443737e-05
-5.04935964506625e-06
-2.61246856888986e-05
-8.91422692643743e-06
-1.32888314451377e-05
-1.87479131605692e-05
-1.81163524092859e-05
-4.13198002681437e-05
-5.31123034539577e-05
-3.17173831670391e-05
-3.34366201528842e-05
4.69229449068835e-06
-2.60474667161901e-05
-2.53871050071926e-05
-3.20979623864067e-05
-1.77079608611727e-07
-2.53863100770408e-05
-1.54768096431851e-05
-2.19846205715139e-05
-3.00272755854878e-05
-1.81700387004999e-05
-1.08852680206496e-05
1.62408989548152e-06
-1.47863402899842e-05
-1.99295240135425e-05
-6.70992529503296e-06
7.60120341815273e-06
-4.45142080670126e-06
-2.37992556286756e-05
-3.47394154357039e-06
-1.54699250134181e-05
-2.92282702381692e-05
-1.35160985050374e-06
-1.24000726678095e-05
-8.97608725515558e-06
-1.68404033460759e-05
-5.82122943974845e-06
-1.46279186895569e-05
-3.32548040384998e-05
-2.48624051579179e-05
-1.55588883712906e-05
-1.30864534278393e-05
-2.6009601542635e-05
-1.55440440570399e-05
-2.71507401019789e-05
-2.55581960071912e-05
-3.30700261337069e-05
-3.03107675029648e-06
-2.75599027598212e-05
-2.16474417063549e-05
-6.33402163481683e-06
-3.46987007136025e-05
-3.0178200338798e-05
-1.20143948239355e-05
-3.20266300431443e-05
-5.81259284972453e-06
-4.0827134710341e-05
-2.88305497047876e-05
-1.20448664673851e-05
-2.30869394570847e-05
-2.46752062415253e-05
-1.36788378496701e-05
-2.05754952198468e-05
-2.71525041833575e-05
-2.20513884224588e-05
4.12294529710176e-06
-1.26177519695065e-05
-4.09631480289329e-06
-3.18507408850585e-05
-9.63422801571466e-06
-1.79244690594339e-05
-1.11973158245968e-05
-4.04060855611311e-06
-9.09233682111478e-06
-2.58336510113089e-05
-1.7280514263893e-05
-3.71928623817391e-05
-2.63185070417217e-05
-1.1942060517805e-05
-2.72134449614684e-05
-6.53679227940234e-06
-1.16909002048749e-06
-2.78644028505196e-05
-2.20508301875662e-05
-4.27348875060423e-05
-1.86328268497172e-05
-2.94861786928486e-05
-2.60426338535877e-05
-2.78482980219087e-05
-3.45268272658004e-05
-2.38042388240078e-05
-4.01467540810928e-05
-2.34911671327129e-05
-6.27981017341756e-06
-1.65575507851668e-05
-4.26562281078959e-05
-3.00171848356632e-05
-1.93445877028911e-05
-1.56712423897962e-05
-1.455597223534e-05
-1.60839767683936e-05
-2.03195045564194e-05
-3.35807034515486e-05
-2.0911093133022e-05
-2.09356171738617e-05
-1.91727202403518e-05
-4.45137228605326e-06
-3.18816765853949e-05
-3.32172844140262e-05
1.09318740918671e-05
-3.68387554656483e-05
-1.96905029625984e-05
-1.57387391132682e-05
-1.47962976994325e-05
-8.71164067701516e-06
-4.32691974568739e-05
-2.96496133163936e-05
-2.44661080388839e-05
-2.44521411788879e-05
-6.9941639391347e-06
-2.10298622579539e-05
-3.05979201017473e-05
-1.15205834215993e-05
-6.26681887020408e-06
-7.44434118189402e-06
-2.31392132628928e-05
-4.18498935248575e-05
-5.49159889530599e-06
-1.64718910727342e-05
-2.59969984986748e-05
-1.61522848142506e-05
-1.72690212998891e-05
-2.72952554037418e-05
-3.55036522880358e-05
-3.45379995661487e-05
-1.42972890327669e-05
-2.08694856103406e-05
-1.66513709755047e-05
-2.37933428675875e-05
-3.62275391982828e-05
-3.43064683941264e-05
-8.11385473298547e-06
-2.58006098367431e-05
-1.73119414319839e-05
-2.98656376372139e-05
-3.07257095300746e-05
-2.01667120423301e-05
-2.32106397512871e-05
-2.26516991532008e-05
-3.23074905231629e-05
-1.70973000536078e-05
-2.14902443557179e-05
-3.08961766661854e-05
-2.13449573589423e-05
-1.63814449678958e-05
-4.29778385934613e-06
-5.48239289057296e-05
-3.06000677653705e-05
-1.91802055056419e-05
-1.31863646790649e-05
-1.39202105108944e-05
-3.05980051380628e-05
-2.86833684882178e-05
-2.52394008294404e-05
-1.65829076042518e-05
6.02017977164278e-07
-9.66210386646628e-06
-2.98536324235063e-05
4.96947775038501e-06
-1.03839219594059e-05
-2.75643577609402e-05
-1.46387979077963e-05
-2.78174970480733e-05
-1.92833127990316e-05
-2.71374146654299e-05
-2.8371060679838e-05
-6.69327604275911e-07
-1.71615907961252e-05
1.3348543113423e-06
-1.21163881825708e-05
-1.52603294567478e-05
-2.60690896278124e-05
-2.09144279352926e-05
-1.67270888130066e-05
-3.77939326829036e-05
-2.303136161309e-05
-1.91759771835771e-05
-1.90572253664781e-05
-1.52499680601718e-05
5.52528140436087e-06
-1.66764655538047e-05
-3.12894169349372e-05
-5.30586787556899e-06
-1.53914800632513e-05
-4.01371153887098e-05
-2.69289558999683e-05
-2.37906819796128e-05
-2.00514281020548e-05
-1.53399815294579e-05
-2.58462737979681e-05
-1.57326799653422e-05
-2.35240959879604e-05
-1.1644914915329e-05
-1.23339727196574e-05
-3.25739411490437e-05
-3.10663175165653e-05
-3.66214420301804e-05
5.77178628836161e-06
-3.13185755590723e-05
-2.60948883721697e-05
-2.49965476932488e-05
-2.2776867094427e-05
-3.58516854990188e-05
-2.09786533600687e-05
-2.16610378451166e-05
-2.8577527509255e-05
-2.53040092470501e-05
-1.905820257347e-05
-2.58469304869361e-05
-1.48584398141955e-05
5.22149573487527e-07
-2.3448727098349e-05
-9.28083977601076e-06
-4.01655153177365e-05
-2.36613153362363e-05
-2.14071147568965e-05
-1.74998185327712e-05
-1.25772046587311e-05
-1.95397744187765e-05
-2.01200484291417e-05
-3.50625367050515e-05
-2.9076764437082e-05
-2.04751531111196e-05
-1.50773309317361e-05
-4.61160855508459e-05
-5.02852912778604e-05
-2.0827130023878e-05
-2.84724114598211e-05
-3.78774717582444e-05
-1.72941661518036e-05
-3.0556620580579e-05
-2.0139112349781e-05
-2.12903343982657e-05
-2.69619819719954e-05
-2.44915591523433e-05
-3.27365453827552e-05
-3.87628865461907e-05
-1.76100677340231e-05
8.1719982025876e-06
-5.33069038570875e-05
-6.65936338198007e-06
-7.99479930996024e-07
-2.6133022814273e-05
-4.04826372208725e-05
-1.20047498206613e-05
-1.63636805561209e-05
-3.52544775970596e-05
-2.63406551290719e-05
-4.77254805476706e-05
-1.01259921633283e-05
-1.96663661521997e-05
-2.70474800711538e-05
-3.43519569324873e-05
-1.66416282418839e-05
-2.31415479524276e-05
-3.04343846682304e-05
-1.20649942792701e-05
-3.52122692195937e-05
-3.07115241587405e-05
-1.82909825561327e-05
-1.17070154662961e-05
-3.51976782962662e-05
-4.03968577280205e-05
-7.92908710781323e-06
-3.86141117016213e-05
-2.1279973643436e-05
-3.38360672384999e-05
1.74309078112275e-06
-3.36541246094859e-05
-2.73767504065409e-05
-1.36516194860081e-05
-1.73992606740981e-05
-2.38701459750465e-05
-2.30713007175401e-05
-2.2297089699079e-05
-7.73752277714231e-06
-5.30007239392146e-05
-9.76177830612869e-06
-1.69556269713473e-05
-2.53358264090302e-05
-2.25573093612014e-05
-3.02747556633523e-06
-4.50873942881564e-06
-3.04112072661856e-05
-5.36622061018537e-06
-1.63467011803004e-05
-1.84669885098035e-05
-3.05906813944466e-06
-1.8309053953053e-05
-2.53669870721986e-05
-2.53775694724371e-05
-3.44607040538932e-05
-2.45787232711651e-05
-6.60151419543756e-06
-2.49178847841597e-05
-4.29490997014474e-05
-4.15200193012937e-05
-2.5896988207477e-05
-2.90975449455003e-05
-1.94783282449455e-05
-3.74265399188155e-05
-4.35712894201693e-06
-6.4358016988825e-06
-2.01408701887386e-05
-3.40644552611325e-05
-1.26134116891039e-05
-3.68243045070711e-05
-2.67281855206983e-05
-1.24096831977436e-05
-3.42833319521125e-05
-4.24395079854643e-06
-3.41581922249126e-05
-5.83756122085605e-06
-2.92619187562206e-05
-1.91797598156534e-05
-8.15858306252156e-06
-1.56486806931948e-05
-1.57609819300219e-06
-2.61677645824469e-05
2.65737287308068e-07
-4.09584887304927e-05
-2.02744074351653e-05
-1.38508859979899e-05
-2.71813402899075e-05
-3.01094656132639e-05
-2.8683697900139e-05
-2.63028888288342e-05
-1.59108257220233e-05
-1.55604227049419e-05
-1.77511033887637e-05
-7.13719414786338e-06
-1.6221337725758e-05
-5.86177861375281e-06
-1.89280463902137e-05
-4.78506388495286e-05
-4.17310473263628e-06
-2.15386484479989e-06
-1.39351662557578e-05
-1.27435987494395e-05
-1.79377070399613e-05
-2.42013154806682e-05
-5.11717876663714e-05
-7.69422268565356e-06
-9.652323606232e-06
-2.11057472309597e-05
-1.13498894337934e-05
-1.48258675785434e-05
-1.1633209396131e-05
-1.10476815071e-05
-1.9482709055874e-05
-1.49918993860686e-05
-6.62862513185209e-06
-6.937807037292e-06
-9.9688877081752e-06
-1.36533519567698e-05
-2.51844304656805e-05
-2.26447497115044e-05
-1.4292176227761e-06
-2.34372379949239e-05
-4.35723619001367e-06
-3.34417371428429e-05
-3.31784524111539e-05
-9.77713037036643e-06
-1.29869551551285e-05
-2.71198088124983e-05
-3.16952506714252e-06
-2.68585653534256e-05
-1.73877812917904e-05
-1.83399307376455e-05
-3.59255414977382e-05
-1.36047468440324e-05
-1.78480236981611e-05
-4.09739190956413e-05
-1.21646017149284e-06
-2.56256546538827e-05
-1.56374192570351e-05
-1.75545326841167e-05
-1.63347416435273e-05
-1.86402451027641e-05
-5.21047788053171e-06
-3.61966179485015e-05
-2.85106222806159e-05
-3.24131932400459e-05
-1.4632393711747e-05
-2.03838340255727e-05
-3.87384699111115e-05
-4.64354138042044e-06
-2.58791962186811e-05
-3.47221224972189e-05
-6.21303001896598e-06
-2.32235228764007e-05
-5.52650574463239e-06
-8.82846899202247e-06
-2.45300276061315e-05
-3.64686632149969e-05
-1.8849446108083e-05
-1.72297306357638e-05
-2.1097368485162e-05
-4.73616158985119e-06
-2.2843616037799e-05
-1.7898483410501e-05
-1.88898668032524e-05
6.13579211915761e-06
-1.07481449324641e-05
-2.34767146616253e-05
-2.57329326130736e-05
-2.1783780843798e-05
-2.55309106573358e-05
-1.13451520342861e-05
-1.08801293339959e-05
-1.35982515913074e-05
-6.21348625562795e-07
-1.36279276721109e-05
-1.57872067714207e-05
-3.88207345619528e-05
-1.68391526373787e-05
-2.02444119064513e-05
-2.09745031398738e-05
-1.65377845106874e-05
-2.17656362115455e-05
-1.62885372034992e-05
-7.5528839889924e-06
-8.22048798795892e-06
-1.10254503930705e-05
-2.79788684049195e-05
-2.95357622480725e-05
-2.40574266812367e-05
-2.26472679042415e-05
-2.42558113522443e-05
-2.89502401798595e-05
8.47400524855983e-06
-1.52129617258051e-05
-8.60488358495392e-06
-3.74176197486015e-06
-2.61243048619594e-05
-2.94210133525e-05
-2.39413137099455e-05
4.34708215293928e-06
-1.06166073469392e-05
-9.20149244940362e-06
-2.64474192747386e-05
-3.19941653640019e-05
-1.96683975897187e-05
-3.0968886299711e-05
-3.40365927188971e-05
-2.07327978945549e-05
-7.86957064171386e-07
-1.25384593838767e-05
1.92065561626731e-06
-3.07850806097816e-05
-1.8577035715407e-07
-3.17897145782687e-05
-2.34584140130495e-06
1.46330639134747e-05
-2.01149708115191e-05
-1.28505484193439e-05
-1.33792776493437e-05
-1.35459870646409e-05
-3.27726879930357e-05
-1.53892302905575e-05
-3.50459756156791e-05
-1.92626995184883e-05
-3.16212653903645e-05
-1.93772643417817e-05
-5.33238454814599e-06
1.07518394710612e-05
-5.86492480380291e-06
-1.03893806807601e-05
-2.61652016566934e-05
-1.06384583732704e-05
-3.34709871006113e-05
-3.62329587569777e-05
1.31711854361652e-06
-8.1598192990525e-08
-3.00141412231556e-05
-2.1568386759904e-05
-1.2917984722957e-05
-1.92337219804397e-05
-1.36592476498614e-05
-2.12522938747278e-05
-1.04998836380821e-05
-2.12351923740471e-05
-1.54029532828018e-05
-4.71172552883385e-05
-1.11619583439433e-05
-3.70580436463167e-05
-5.66223630682405e-06
3.34331591685169e-06
-1.74915271055651e-05
-8.85484300776656e-06
-2.39462999471068e-05
1.24272443250862e-07
-1.77448727274309e-05
-1.2435319937204e-05
-4.50157233289201e-05
-2.48377254621534e-05
-2.6301590829841e-05
-3.52411935214211e-06
-1.05485168926078e-05
-1.6969323813279e-05
-2.59574722725768e-05
-3.00727289418465e-05
-1.3110216866719e-05
-1.81509017484572e-05
-1.36471380498399e-05
-2.58924547353213e-05
-8.77792293031491e-06
-3.18737039542546e-05
-5.58716341793024e-06
-3.11943007292813e-05
-1.69967229467494e-05
-2.03581175546974e-05
-8.06958709060742e-06
-2.63154616288624e-05
-9.19368436865744e-06
-2.91999733624369e-05
-2.5504925592423e-05
-1.76247080405255e-05
-2.70690415334647e-05
-2.41223558057113e-05
-4.08468571269011e-05
-3.32879690992834e-05
-3.25154453189348e-05
6.4188129850894e-06
-7.27742617948364e-06
-1.61449673430389e-05
-1.88534335018251e-05
-2.70589709428661e-05
-3.57481704698371e-06
-3.40464242125612e-05
-1.45018715659738e-05
-3.90049893271247e-05
-9.42394886941268e-06
-2.54947542926099e-05
-2.50609320002391e-05
-2.93246731574671e-05
-2.86884715617159e-05
-5.2414512527608e-05
-2.5568147249966e-06
-4.89961386211644e-06
-3.95921177989383e-05
-1.30009165955515e-05
1.86424431156536e-06
-3.48791841641108e-05
-3.68642651645799e-05
-1.28613174338595e-05
-1.05767607322436e-05
-1.98420304773175e-05
-9.69709651269572e-06
1.17175029803857e-06
-3.53114153974878e-06
-1.30128951420681e-05
-1.78525598645135e-05
-3.64229744331727e-05
-1.9483685696765e-05
-1.21844920186702e-05
-2.51200391416421e-06
-1.44362397061266e-05
-1.72679913110513e-05
-1.50328275752309e-05
-3.3369788408943e-05
-2.42589118645482e-05
-1.24683931067269e-05
-1.84339009001728e-05
-2.81940519592927e-05
-3.1135914063452e-05
-3.76470787716689e-05
-2.95460124950906e-05
-1.30404863755844e-05
-2.75486628437115e-05
-2.42717180972894e-05
-2.73421880049817e-05
-1.17499206988151e-05
-4.86531104674428e-07
-1.80002180629454e-05
-2.26074228566758e-06
-1.83557135413415e-05
-2.2795697115388e-05
-1.501946013967e-05
-1.94617232707922e-05
-1.42819706454508e-05
-1.68261034176457e-05
-2.07880228055117e-05
-2.55353057848883e-05
-1.48502567563072e-05
-3.8666144774548e-05
-1.13416133970112e-05
-8.94096185163316e-06
-8.00897963941036e-06
-1.87162788917703e-05
-1.23257729619238e-05
-1.26263156718715e-05
-3.46029955198671e-05
-1.68297770745729e-05
-2.2332109678189e-05
-1.45828221238664e-05
-5.17425717226517e-05
-1.7166740727257e-05
-5.90223324491308e-06
-1.40663735486152e-05
-3.60704115066964e-05
-2.19851413410381e-05
-3.2289070318492e-05
-2.56269939476716e-05
-2.29599287267086e-05
1.05586395569768e-05
-1.27952550184865e-05
-4.73582573049487e-05
-2.00908654965723e-05
1.17125960294042e-05
-1.07716725689745e-05
-1.463591788929e-05
-2.43286429255853e-05
-3.22194735530857e-05
-1.84463572280643e-05
-4.28291059408575e-05
-1.85566205285776e-05
-2.8521157854693e-05
-6.28737066468776e-06
-5.22730169998643e-06
-3.91086712230222e-05
-3.36739662099865e-05
-1.00098884339548e-05
-2.66113288353773e-05
-2.52778848019841e-05
-3.6021493182796e-05
-4.3104325558545e-05
-1.67233375067763e-05
-2.39209455084901e-05
-2.5870396199357e-05
6.45757490234913e-06
-2.12600715811804e-05
-2.59135829830892e-05
-2.7329184922968e-05
-2.15840898860479e-05
-4.33712104294612e-05
-3.07880035906953e-05
-2.68620981465708e-05
-2.96644344897035e-05
-6.94792417890691e-06
-1.5941761884404e-05
-7.43923574415585e-06
-7.39683860166756e-06
-3.20676533088931e-05
-2.97936541504766e-05
-3.06453906340226e-05
-1.51808711406314e-05
-2.4141189557326e-05
-1.92769230884553e-06
-1.85903906592803e-05
-2.29259257542051e-05
3.07037000900819e-06
-9.04296153972956e-06
-1.87726035291102e-05
-9.68710096895357e-06
-9.76345043967902e-06
-1.98910657153681e-05
-2.95880109055677e-06
-3.71413179721517e-05
-2.57759068067781e-05
-1.08809387110589e-05
-1.29834349487902e-06
-3.01039886111665e-05
-2.86349964293003e-05
-2.74546060951925e-06
-2.75619494219226e-05
-1.20876592933147e-05
-2.27161078615432e-05
-2.78894190515696e-05
-2.49536459457345e-05
-3.3630807290629e-05
-2.73090987488855e-05
-3.38174415139599e-05
-2.85077191776426e-05
2.13836077007478e-05
-5.71118248186098e-06
-5.08211783889715e-05
-3.61956857752313e-05
-4.23295613863795e-05
-1.19872171847094e-05
-2.55769189822214e-05
-2.20222976262905e-05
-1.13608661188032e-05
-1.14897104165695e-05
-9.18416775002937e-06
-8.89723360860818e-06
-2.25066515570814e-05
-1.57977120441073e-05
-3.67443961017454e-05
-2.69796117967222e-05
-7.21558709293884e-06
-1.77006945736185e-05
-1.20794336395603e-05
-6.16954317219829e-06
-2.50039332924315e-05
-1.5670104677829e-05
-1.84161870810387e-05
-2.66868433943022e-05
-4.06911351438488e-05
-2.83455739759879e-05
-2.44788722065703e-05
-2.80475592143338e-05
-2.39325403666387e-05
-6.34755723532767e-06
-1.37685139879194e-05
-1.90062505590919e-05
-4.20065749961072e-05
-4.00499566076408e-05
-3.12643385880656e-05
-2.48410884211719e-05
-3.90513210755584e-05
-2.94089290512901e-05
-2.12890920773867e-05
-2.1151120782685e-05
-1.42566441451233e-05
-1.69572330947468e-05
-8.58199351918187e-06
-6.03252263934211e-06
-3.51703949436503e-05
-3.04746965522816e-05
-1.47475857620374e-05
-7.84214853887376e-06
-1.87080084349682e-05
-3.77604241587141e-05
-3.23630386253068e-05
-2.30541339246449e-05
-3.08070383961969e-05
-1.52218984415842e-05
-4.00537235196711e-05
-9.75190333486121e-06
-2.43119530014329e-05
-9.87449788363911e-06
-2.1883520206526e-05
-3.25327167798964e-05
-6.65721931943483e-06
-5.04435729279896e-06
-9.9712593557806e-06
-2.7695580804175e-05
-5.39401436708143e-06
-2.45718187472282e-05
-6.31281084225076e-06
-1.83486429546678e-05
-1.79965946891228e-05
-3.17120257740984e-05
-3.194688510658e-05
-9.72933309867262e-06
-2.74411979055599e-05
-5.14314387941878e-06
-8.97914384473809e-06
-1.03807989707416e-05
-2.52852878335376e-05
-2.38361306629173e-05
-3.40434131931397e-05
-2.19051154887172e-05
-4.89097475837392e-05
-3.88634720126848e-05
-3.00178986657684e-05
-6.39591546434854e-06
-3.23326857761482e-05
-1.94827525515128e-06
-2.73532596964215e-05
-1.07798984406965e-05
-1.87377789649376e-05
-3.68262279647371e-05
-5.35618015932494e-06
-2.61599871648491e-05
-2.89025419027991e-05
-1.7496567436273e-05
-4.49444742512006e-06
-1.40705063901635e-05
-1.05649206658873e-05
-3.25550809014979e-05
-3.55157888557679e-05
2.04685492807358e-06
-2.289200849631e-05
-2.39386801552054e-05
-4.41679753451869e-05
-6.08517101572789e-06
-1.91988902777186e-05
-3.45187553250007e-05
-2.52418504379977e-05
-2.7263248318104e-05
-2.66435798299771e-05
-2.21332816149684e-05
-1.89876452207962e-05
-2.17965123918902e-05
-5.50365834496559e-05
-2.76192138993855e-05
-1.93281112984008e-05
-4.15261857913004e-06
-2.22792750198554e-05
-3.6875209828361e-05
-2.30739261525262e-05
-1.84970422059116e-05
3.83094984895136e-06
-1.61097030366804e-05
-2.7227343406974e-05
-1.63311545660557e-05
-3.412488780159e-05
-1.90890281930547e-05
-3.68930312794328e-05
-3.89897800410812e-05
-2.95004336808568e-05
-9.40624108445226e-06
-2.10200709520192e-05
-1.21286880132284e-06
-1.22585995023269e-05
-3.7984394691644e-05
-5.77763728711816e-06
-3.24679334049269e-06
-1.59320304974521e-05
-4.51881299848874e-06
-1.36999312238535e-05
-1.41862271101385e-05
-1.82407831272837e-05
-1.77875968367514e-05
-1.94680642338982e-05
-1.49388123130148e-05
-2.74497968499403e-05
-1.17406735780366e-05
-2.09112639367365e-05
-1.47094207439199e-05
-1.69279356156143e-05
-2.86853389924582e-05
2.78384996881342e-06
-6.93146676119849e-06
-2.64365990158207e-06
-1.20574809904328e-05
-1.46366911675542e-05
-3.31155011107367e-05
-1.99722134183228e-05
-1.95602198730406e-05
-3.49595393830901e-05
-3.49984589084838e-05
-1.99491381753401e-05
-2.50160846310058e-05
-3.87759512536623e-05
-2.33229942739822e-05
-1.6693453430811e-05
-2.29380507829811e-05
-2.03075870901523e-05
-2.07269726296713e-05
-1.79282997982857e-05
-5.31783412551725e-06
-2.9227090500624e-05
-3.38237330275816e-05
-3.13673063643866e-05
-2.78679936914996e-05
-3.00342735519499e-05
-1.51501505278619e-05
-2.92688756351262e-05
-2.82424782136518e-05
-3.65034823951072e-05
-7.04573538337202e-06
-1.20503095311296e-05
-9.56285074257901e-06
9.84131315153468e-06
-1.98121010945958e-05
-9.97245635667514e-06
-2.28310233144932e-05
-9.36057035381204e-06
-1.54225856776207e-05
-1.34252569562702e-05
-1.22045254674571e-05
-1.91383353773327e-05
-1.97063163722225e-05
-1.41001305268029e-05
-1.39461080040674e-05
-3.26769495481371e-05
-2.69532912300396e-05
-2.17577254569593e-05
-3.62471247811578e-05
-3.06067435622291e-05
-7.30781708245995e-06
-3.49804760912807e-05
-7.57253696519319e-06
-4.84750474860114e-05
-1.59779489366753e-05
8.25582927808806e-07
-3.00245302303638e-05
-2.80613789394495e-05
-2.03048900304978e-05
-2.90401942790404e-05
9.86596871500178e-06
-1.45056013397912e-05
-3.38761659889697e-05
-1.13360776227581e-05
-2.19564203269007e-05
-2.62277665720097e-06
-7.08246316433652e-06
-1.56102976610077e-05
-2.58223974268698e-05
-4.08065844892818e-05
-5.29374058712456e-05
-1.2563719791392e-05
-3.04026949635009e-05
-1.6920055138677e-05
-3.11066776101427e-05
-7.74575330947045e-06
-1.78253591007049e-05
-3.66445286924241e-05
-1.48212716958666e-05
-1.7330769245525e-05
-2.5358658257701e-05
-2.1982752687915e-05
-1.59360582404079e-05
-2.67827815706676e-05
-1.58512711612779e-05
-3.06424112852353e-05
-3.56038664548731e-06
-1.41973053097148e-05
4.38775038392535e-06
-2.64444975482334e-05
-1.20946549098263e-05
-2.52290044584929e-05
-8.51049955683266e-06
-2.8570485689994e-05
-5.14396218489975e-05
-2.35034314174629e-05
-7.72529357708109e-06
-2.75194461633563e-05
-3.34829214481146e-05
-3.000759474405e-05
-2.56971828064293e-05
-1.80577806246282e-05
-9.71508186142959e-06
-2.65547175956955e-05
-4.27038890934402e-05
-2.11697052064314e-05
-9.43766556410468e-06
-2.80583007252516e-05
-2.87477473001853e-05
-2.42171804390459e-05
-1.09762093906268e-05
-2.95088324641726e-05
-3.2051809622071e-05
-9.55443270543421e-06
-2.41303074219051e-05
-2.53054331301022e-05
-7.00583183926986e-06
-2.70943073291307e-05
-2.9355450611905e-05
-1.68667341196827e-05
-1.95376242887989e-05
-2.16087783498673e-05
-2.77762776639559e-05
-3.63431779697864e-05
-6.95368900536731e-06
6.93383579779762e-06
-3.88502161062448e-05
-1.87335172328962e-05
-2.50139919046715e-05
-2.25082287591999e-05
-3.31069395915754e-05
-1.06388387157546e-05
-1.49497096076335e-05
-3.94138942165195e-05
-2.74613511305699e-05
-3.77877138660668e-05
-2.52878972590997e-05
-2.31435397711112e-05
-1.80038551799235e-05
-1.34264524693756e-05
-1.72372009711267e-05
-2.65691364243205e-05
-3.33881798132949e-05
-8.59124571093317e-06
-1.9010094598735e-05
-2.45882447631981e-05
-2.15562878167907e-05
-3.51885999148524e-05
-1.12390097936831e-05
-4.78086107215482e-05
-5.31787479989887e-05
-1.20575475379016e-05
-2.16940789313574e-05
-1.14411272148996e-05
-5.33111246624841e-06
-1.89570795549869e-05
-2.82873126132019e-05
-3.52979486417568e-05
-1.88609851142585e-05
-1.59617838461443e-05
-1.28756356317536e-05
-4.82538759544546e-05
-4.33742035981855e-05
-1.17324332623414e-05
-1.17321698360659e-05
-1.22488703785771e-05
-2.34518579208884e-05
-2.00266994333969e-05
-1.9437376864849e-05
-1.14146052249045e-05
-2.54016021478386e-05
-4.47771614990163e-06
-3.77771972833248e-06
-1.23256379498801e-05
-2.76976354597952e-05
-1.38261576014727e-05
-2.18086733920825e-05
-9.6927441751719e-06
-2.34997952405448e-05
-6.51446509391184e-06
-1.46740945774467e-05
-4.18864437009889e-05
-3.34834414686054e-05
-2.87167093358148e-05
-2.59569037940097e-05
-7.18827007294289e-06
-1.33373379234798e-05
-4.73677764016574e-05
-2.1634897928678e-05
8.86962775112287e-06
-1.40924013152793e-05
-1.87364510565976e-05
-3.52894579021722e-05
-1.19196897422724e-05
-1.55306366061762e-05
-2.81235161634048e-05
-1.52763295045259e-05
-3.28688045288265e-05
-9.61875976192155e-06
-4.28055492760427e-05
-1.65976763637838e-05
-3.1282212411488e-06
7.68463358557168e-07
-2.51520847930248e-05
-2.99281527257162e-05
-3.6563977659747e-05
-2.82079061792887e-05
-2.76276318348421e-05
-1.65052195977455e-05
-2.17344532982835e-05
-2.48790830807775e-05
-3.44614760296329e-05
-3.47947620395153e-05
5.18699079542993e-06
-4.94253187471438e-05
-1.73849574080755e-05
-1.5333676957879e-05
-2.54508313605466e-05
-3.7613024520825e-05
-4.29945279194665e-05
-1.59393403445187e-05
-5.43391481012592e-06
-2.49908123568925e-05
-1.19673640173641e-05
4.33920846434708e-06
3.7656580387943e-06
-3.0740991141988e-05
-1.17086334533458e-05
-1.45867604327371e-05
-1.52726243496442e-05
-3.93629023509812e-05
-3.63148243897782e-05
-3.61915152073977e-06
-1.89487096760815e-05
-1.21478666226979e-05
-2.45121064409829e-05
-2.92506154466524e-05
-1.48852464738418e-05
-3.01169333579638e-05
2.68495031474577e-05
-1.5886371979518e-05
-1.23151166410905e-05
-1.18334903683549e-05
-2.06248438368486e-05
-1.95441001264415e-05
1.57993228044916e-06
-2.64392318618458e-05
-3.0753069324639e-05
5.21129818430596e-06
-1.5306299855828e-05
-1.09154867721191e-05
-2.93904297855815e-05
-2.75540258894593e-05
4.40321235548787e-06
-1.79925804469432e-05
8.69425123487848e-06
-3.35413076400067e-05
-1.11181203558951e-05
-2.79076994610744e-05
-2.50052360181309e-05
-1.83114239910049e-05
-3.701691558924e-05
-1.93231778206333e-05
-1.99445315507105e-05
-3.43194924196762e-05
-3.95477023386522e-05
-1.72071869045744e-05
-3.99902401858064e-06
-9.84388065912357e-06
-1.83251137305999e-05
-1.23407347209558e-05
-1.19105994165062e-05
-1.211216558754e-05
-2.39093032185904e-05
-1.32903959586749e-05
-3.33606067121758e-05
-1.39840374208516e-05
-2.86519321741767e-05
-3.56348593257549e-05
-5.61975749459234e-06
-2.487558977468e-05
-2.48156687822246e-05
-1.17685683048439e-05
-2.18871281489786e-05
-2.19786498743067e-05
-2.12278621523433e-05
-2.54766119540125e-05
-3.51110977464756e-05
-1.63666150804759e-05
-2.59682602774874e-05
-2.80663209978728e-05
-3.34456788286138e-05
-3.16873200980176e-05
-3.13538432354321e-05
-2.10784981298513e-05
-2.5529526990285e-05
-1.69640292642605e-05
-2.53013162385e-05
-1.79981525647304e-05
-2.78561024525145e-05
-1.59679899953593e-05
-1.64025402565944e-05
-1.20406038131755e-05
3.55624771844324e-06
-6.81323081032337e-06
-6.18937346872009e-06
-1.03283525243743e-05
-1.19524624711232e-05
-2.28598198766279e-05
-2.42216724217834e-05
-1.34657969127323e-05
-2.75895340724927e-05
-3.70540647255169e-05
-1.87127951047269e-05
-7.49381437983616e-06
-1.33053711154592e-05
-1.53894872961879e-05
-1.15579148335211e-05
-4.42015713524458e-06
-3.93951055297108e-05
-3.36265038669251e-05
-3.96602383004956e-06
-3.41950932991158e-05
-1.96754198973458e-05
-1.60116985309472e-05
-1.84828010214852e-05
-7.34870522395546e-07
-3.67026307177359e-05
-3.20948822739734e-05
-1.98993940699859e-05
-3.51110942560646e-05
-5.04040987250212e-06
-1.34335088762202e-05
-1.30124145093982e-05
-2.8321630671123e-05
-3.59581216922289e-05
-1.45198506199316e-05
-1.83355312005268e-05
-2.32886678660617e-06
-1.42969216221352e-05
-2.67098392227307e-05
-1.19088127480568e-05
-9.30799585685987e-06
-2.4665833923224e-05
-1.00535832525076e-05
-2.01383478145358e-05
-2.27714032677122e-05
-2.61060108811218e-05
-3.35732924173542e-05
-3.71419670890887e-05
-4.05421323432296e-05
-2.85554101139153e-05
-1.37396489433103e-05
-1.17947628511955e-06
-1.06230010049145e-05
-1.63776197528488e-05
-4.78614615453639e-06
-3.11415809357382e-05
-1.4840872752767e-05
-1.23633239667715e-05
-1.77866197229047e-05
-1.5197037982989e-05
-2.20573074240684e-05
-2.98140154398217e-05
-1.76973588801125e-05
8.98862282514027e-06
6.35467709020507e-06
-3.18549042343443e-05
3.19508780332299e-06
8.15828417928661e-08
-1.39260397411921e-05
-3.43572925006934e-05
-2.40515016707859e-05
-2.85328502177104e-05
-2.53023096501976e-05
-2.75299528523311e-05
-2.62822037971901e-05
-3.05750636325303e-05
-3.0414853140549e-05
-4.26219262395965e-05
-2.76778067397641e-05
-1.29508694308757e-05
1.37314122721225e-06
-3.18653646330262e-05
-1.26573440804043e-05
-1.12846211684082e-05
-1.82761916183506e-05
-8.00907852598772e-06
9.46449933849892e-06
-2.82736044067392e-05
-3.8551999709897e-05
-3.47498383080912e-05
8.06281731075887e-06
-2.57557987046397e-05
-3.52846096719137e-05
-1.01570846421182e-05
5.18053384621355e-06
-2.82374799105504e-05
-2.6627367847101e-05
-1.02912768845572e-05
-3.45145830878818e-05
-2.51530946138732e-05
-1.56571182683786e-05
-2.81002594095793e-05
1.96478446862579e-06
-9.6779694189096e-06
-2.37840769647014e-05
-1.09933210349739e-05
-3.34481362033952e-05
-2.01944036295056e-05
-1.66916758856332e-05
-1.82616277851705e-05
-1.68984230011913e-05
-1.98467831809103e-05
-3.49614706423214e-05
-3.66012926709806e-05
-1.36179874856e-05
-2.46637515476374e-05
-1.15468139151628e-05
-6.73831833480899e-06
-9.20203795101588e-06
-8.10153990557362e-06
-4.97885572584237e-06
-4.75515168333456e-05
-4.09999463685602e-06
-5.62929660939996e-06
-1.98913566435329e-05
-2.09543471683102e-05
-2.66339692693499e-05
-1.97082967687408e-05
-1.90107794381097e-05
-1.55439415038833e-05
-1.79641638580861e-05
-2.86466213026356e-05
-4.50484955365832e-06
-7.90715175601272e-06
-1.25379086786528e-06
-2.46026171217621e-05
-3.26682868731152e-05
-2.56999295828648e-05
-1.54438699782835e-05
-3.52876152435455e-05
-2.28801580026877e-05
-1.95353411648675e-06
-1.64421190740448e-05
-3.35560108069534e-05
-2.73937868326984e-05
-1.11741717464096e-05
-1.56942006232677e-05
-2.58943169616359e-05
-3.52680383538799e-06
-3.15707315668317e-05
-2.28702449246335e-05
-1.87389498297069e-05
-1.94784098363768e-05
-2.98749813270249e-05
-3.08306188545081e-05
-2.75494654913871e-05
-1.86588431182796e-05
-1.52269506607956e-05
-3.79236376944459e-05
-3.1799501593089e-05
-5.01346347186395e-06
-3.03586205408007e-05
-1.13048023981677e-05
-1.89353656996812e-05
-1.72160906498167e-05
-2.88655042307349e-05
-2.65504317062075e-06
-2.40193995875276e-05
-1.03076968502082e-05
-3.53157641537995e-05
-3.62062142368414e-05
-6.36997925964593e-07
-1.0041565202773e-05
-1.0117647717793e-06
1.22582252297212e-05
-2.91595219374933e-05
-7.46152075427329e-06
-3.74360839998744e-05
-2.0447620420335e-05
-1.21266187728516e-05
-3.45575919129379e-05
-2.19381346734545e-05
-3.6054332144349e-05
-2.81771838644999e-05
-2.06204642220656e-05
-2.27021678708972e-05
1.79946937525125e-05
-3.8988556180795e-05
-9.31599810885696e-06
-2.87752419232632e-05
-2.59171025982633e-05
4.00195829350059e-06
-2.04930238820535e-06
-2.62667721132348e-05
-3.76811510780405e-05
-9.4725369433554e-06
-1.92822723482172e-05
-2.41769294524412e-05
-1.33845236298626e-06
2.53887020485917e-06
-1.60257261214338e-05
-4.26556979116533e-05
-5.2219621383337e-05
-1.66692958592914e-05
-2.25901026802196e-05
-2.73065136769908e-05
-2.03456641833949e-05
-4.05106233198439e-06
-3.40002554642845e-05
-8.66823034733069e-06
1.05898591249695e-07
-9.56724554239039e-06
-3.07642308148609e-05
-4.05671065341411e-05
-1.61261189303439e-05
-2.2380526947392e-05
-1.40075819374836e-05
-1.1884084288982e-05
-1.79990972657131e-05
-1.33945856107208e-05
-1.79364431915215e-05
-1.89371176134904e-05
-1.34555374736768e-05
5.80077662136816e-06
-1.27357039836594e-05
-3.44141532013164e-05
-2.79328611406393e-05
-1.91205327141251e-05
-2.19198376607431e-05
-2.64192335551711e-05
-2.3520036380122e-05
-1.77121840896889e-05
-2.93914170957975e-05
-2.08489770184217e-05
-3.12085504563104e-05
-1.43605618281539e-05
-9.25226485078424e-06
-4.22263285126769e-05
3.78941038020709e-06
-4.51742560220574e-05
-2.58146872067183e-05
-1.89776405786338e-05
-1.87565926431903e-05
-2.63171629695688e-05
-2.3422531531012e-05
-4.03398259438827e-06
-1.57465921170544e-05
-2.01229482962587e-05
-3.89642175607395e-05
-3.04574637576323e-05
-2.83735948185699e-06
-1.32444010360186e-05
-1.80730363882155e-05
-8.94639389843726e-06
-3.09268247042898e-05
-2.0800959003918e-05
-9.29355863833069e-06
-1.62125837521398e-05
-2.09640386072609e-05
-2.93979347262121e-05
-1.89588861664256e-05
-2.71680830619507e-05
-3.28610030841163e-05
-2.57764072195818e-05
-3.82006599936803e-05
-3.71840822025379e-05
-2.02172852634112e-05
-1.49427902147197e-05
-6.81895155025202e-05
-5.8122772394002e-06
-2.12323391598074e-05
-1.05833126826102e-05
-1.95211524863879e-05
-2.38455004843218e-05
-5.62594396669635e-06
-1.78029349420572e-05
-1.9608495610508e-05
-2.04232268810842e-05
-1.73556086585809e-05
-3.46002690096203e-05
-1.29886880884734e-05
-6.29297175056883e-06
-5.95400373765126e-06
-1.20519947919437e-05
-1.82197107097573e-05
-2.126432893653e-05
-1.02288397121159e-05
-1.290311849549e-05
-1.36034432652176e-05
-7.86281941933136e-06
-2.80034277094204e-05
-2.05717035716234e-05
-2.03800275608839e-05
-2.24020570922169e-05
-2.63812225022395e-05
-3.62628732651122e-05
-2.01163814240799e-05
-3.62149598851353e-05
-4.12874312754328e-05
-1.19475859507917e-05
-2.56738687993328e-05
-2.43508308873209e-05
-4.00056457324628e-05
-2.12729390071078e-05
-4.24239260085046e-05
-3.02765668867041e-05
-2.69135195479675e-05
-3.29813801608516e-05
-3.16548726862956e-05
-2.23546714456412e-05
-1.22803451490559e-05
-1.94930298248305e-05
-2.19527517552842e-05
-2.40813206398946e-05
-1.19091833160067e-05
-2.64152709665521e-05
-2.79037641652442e-05
-1.88759022584039e-05
-1.21661086449874e-05
-9.76897894401256e-06
-9.34971822077677e-06
-4.55506790651982e-05
-2.5858469815167e-05
-1.59259127206877e-05
-2.14364824745898e-05
-1.73377152281759e-05
-2.21781117520051e-05
-3.10651486258851e-05
-3.46471763557554e-05
-3.82624596033944e-05
-1.79252678712611e-05
-3.19205533124745e-05
-2.92984885451428e-05
-2.06750008948163e-05
-1.33580496050118e-05
-1.47932703052543e-05
-6.63675310391458e-06
5.54416410975093e-06
-1.53388903902024e-05
-2.790986280484e-05
-9.71757271349883e-06
-3.10420029488343e-05
-1.19336597968213e-05
-1.36931566928557e-05
-2.14030481729539e-05
-3.15795633528414e-05
-4.92702593852071e-06
-3.44631819185082e-05
-2.38985663523718e-05
-1.36988912061237e-05
-1.32550899982295e-05
-3.76454428567306e-05
9.43087343499442e-07
-6.34535373508218e-06
-1.17002713817568e-06
-2.2658870970249e-05
-1.24440232361382e-05
-6.44437689579355e-06
-2.70648256038878e-05
-3.21348170708683e-05
-1.22499078062856e-05
-2.23553063104536e-05
-3.46140663478127e-05
-1.87932790644395e-05
-1.06655199980328e-06
-2.23165801892338e-05
-2.13408073726828e-05
-2.59350163519831e-05
-1.44996395173691e-06
-8.86747773800703e-06
-1.89055505382474e-05
-1.39705522323078e-05
-4.06938367268816e-05
-4.17422269430046e-05
-5.14731978845383e-06
5.16011995778953e-07
-2.55004101568113e-05
3.55479945943207e-07
-2.6926840546314e-05
-2.82573918469236e-05
-2.70519844311208e-05
-2.58853857959554e-05
-2.48650092213787e-05
-2.66144462603002e-05
-2.87436292843058e-06
-1.99520570431737e-05
-1.82919101774694e-05
-3.2892393662229e-05
-1.34603501517142e-05
-2.3269901241127e-05
-1.59038284187259e-05
-2.38813443561967e-05
-3.74300861827294e-05
2.99323802316925e-06
-2.20629521440694e-05
-1.78966385290197e-05
-3.09168477040365e-05
-2.64803033940614e-05
-1.66839010346843e-05
-3.2133184584657e-05
-3.7012188831385e-05
-3.75155747287721e-05
-1.11924995295773e-05
-2.17373580936858e-05
-2.61587414220762e-05
-2.31716890030441e-05
-1.74657111891659e-05
-2.89529308426502e-05
-1.3851387725551e-05
-1.15417906137825e-05
-2.19839506237177e-05
-3.28400879626199e-06
8.29702774399607e-06
-3.07086559885308e-06
-1.78600289924172e-05
4.14316655779321e-06
-1.97787440064544e-05
-2.9584082525464e-05
-1.19612853512925e-05
-1.95003825278368e-05
1.64183634856764e-06
-2.65181336007289e-05
-3.25031477053212e-05
-2.91390000068832e-05
-2.84138648605342e-05
-2.49634195907798e-05
-1.48560624931288e-05
-5.33770092419411e-06
-2.37215814207473e-05
-2.9195365409716e-05
-1.7798927241471e-05
-1.83613180037444e-05
-6.83279462880489e-06
-2.85331346425805e-05
-1.85112047206397e-05
-2.10130277925889e-05
-1.47949286522242e-05
-1.70517222273871e-05
-3.56911951759961e-05
-1.56915623119823e-05
-1.84278713077125e-05
-2.2051279313206e-05
-1.999694104058e-05
-8.02554616644355e-08
-2.75919633719433e-05
-1.4599769865691e-05
-2.2636037112317e-05
-2.49679567475946e-05
-1.81230849821058e-05
-1.55498549506235e-05
-2.06371598462868e-05
-2.05808563255924e-05
-1.87502530942473e-05
-8.67023917088565e-06
-2.44645395615151e-05
-4.20702192386727e-05
-1.69702434888588e-05
7.5718795051219e-06
-3.84927311934086e-05
-1.83814216262075e-05
-2.95340456114212e-05
-3.19262601792196e-05
-2.38738511587055e-05
-1.96670637189733e-05
-2.42987626129218e-05
-9.13611273576213e-06
-6.71401280126563e-06
-7.45915639936764e-06
-2.64277796607304e-05
-1.72587984487433e-05
-1.90839311213061e-05
-3.61969907398293e-05
-1.95078981764732e-05
-2.30458599942391e-05
-2.85602614624273e-05
-3.18552728381004e-05
-8.09820426205361e-06
7.79465087823843e-06
-2.63418882671744e-05
-1.14588497751482e-05
-8.70709770437297e-06
-1.7362369549345e-05
-2.38073919092517e-05
-2.14766445781108e-05
-1.29206769179424e-05
-4.27175723595271e-05
-3.69988838793926e-05
-3.36742559889358e-05
-4.09306316015843e-05
-3.28809024754785e-06
5.51384427264376e-06
-9.88103977910671e-07
1.13147641025265e-06
-2.26488484446804e-05
-3.30977006503573e-05
-3.29518478759327e-05
-1.20130293673967e-05
-1.979412449149e-05
-2.29761247767423e-05
-3.35974593416415e-05
-2.02875579114991e-05
-4.67464648269117e-06
-9.78889874056092e-06
-1.8324376826678e-05
-5.49179557092629e-06
-4.5440474212327e-06
-5.16837328997143e-06
5.18415052364579e-06
-5.4419975502803e-06
-1.03462512025005e-05
-3.7293700400229e-06
-6.36459134377714e-06
-2.76160786411169e-05
-2.46369310715444e-05
-8.68070245673859e-06
-1.65352258874707e-05
-2.07348795549091e-05
-8.72292128729372e-06
-2.39284745851869e-05
2.92432673107563e-06
-3.86992688224639e-05
-1.15556647425055e-05
-3.14577916109994e-05
-3.00996453114633e-05
-1.36678354095522e-06
-2.81225289243583e-05
-2.54263679882347e-05
-3.42089115617519e-05
-1.01149930818132e-05
-1.82021734747468e-07
-2.26508765169798e-05
-1.4365347395119e-05
-4.23786869888638e-05
-6.73535482175726e-06
-3.32724883159204e-05
-2.74035705163359e-05
-2.45533770546851e-05
-9.12597699187872e-06
-2.41137597920819e-05
-2.26668379329259e-05
-8.54255776325012e-06
-3.33678905958199e-05
-2.84160244092517e-05
-4.28838781156182e-05
-3.52023755675733e-05
-1.06228236141688e-05
-2.90976087397766e-05
-2.38027272056738e-05
-2.6128859633857e-05
-1.0572145672224e-05
-3.18417634153477e-05
-6.52466344015101e-06
-1.29482612294856e-05
-2.33503425565516e-05
-9.99408706587514e-06
-2.37130274135674e-05
-2.11312244976415e-05
-2.46514810622706e-05
9.97700920356875e-06
-2.23528015377613e-05
1.78013369079105e-06
-1.51050692605321e-05
-2.03235629352857e-05
-6.30384386310822e-05
-1.75672940570644e-05
-1.79825629640294e-05
-1.99994251315586e-05
-1.88253010868212e-05
-3.65384682867421e-05
-2.54680515119806e-05
-7.8283435009191e-06
-3.88765182411756e-05
-1.85426984659724e-05
-2.62773950869211e-05
-1.96425231491308e-05
-2.67337069462094e-06
-3.46603430108151e-05
-2.31714688812499e-05
-1.48877449292757e-05
-2.73051693522161e-06
-4.61626730659673e-05
-2.58578943083995e-05
-9.38034882151296e-07
4.61139680445606e-06
-9.62519683962842e-06
-1.78626619241235e-05
-1.9812314136151e-05
-1.97174191332428e-05
-4.02309142863077e-05
-1.26918090619179e-05
-2.74028055343721e-05
-2.25747477703907e-05
-1.89533798937697e-05
-3.68283496487679e-05
-1.40807859015687e-05
-1.82977908722083e-05
-4.11400252761802e-06
-1.08645040526537e-05
-4.2718630292897e-05
1.62636875954374e-06
-9.09165214954844e-06
-2.10290172663497e-05
-1.12283684626161e-05
-2.49854228649664e-05
-9.8474552944164e-06
-5.96223957621436e-06
-2.77904897786294e-05
-3.07823684770457e-05
-1.11894899318106e-05
-9.95867850313176e-06
-1.04109504517753e-05
-3.15847577114073e-05
-9.98504412745984e-06
-1.09417309224592e-05
-1.33077014969875e-05
-1.56178921849516e-05
-1.35968181825586e-05
-3.71333187574582e-05
-1.63514517914387e-05
-1.72217875151461e-05
-3.17695241728436e-05
-2.70492808032486e-05
-9.0814038192822e-06
6.50499113977239e-06
-1.48540806090413e-05
-2.79137262097649e-05
-3.57493344782324e-05
-2.09766066299046e-05
-2.40598665422797e-05
-2.75868270211151e-05
-3.23359817463299e-05
-6.96310793351587e-06
-2.87874304246776e-05
-4.20454822894103e-05
-8.18144570352488e-06
-3.42497428055219e-05
-9.01995678992037e-06
-1.61572089059494e-05
-1.30524886303214e-05
-3.40362216258719e-05
-9.774196121946e-06
-2.116651500329e-05
-1.7660909731111e-05
-1.70836263062866e-05
1.00223117474257e-07
-1.46066986504261e-05
-1.06758477871468e-05
-1.94314031349151e-05
-1.00530714643105e-05
-2.61186941650086e-05
-2.01133367180092e-05
-9.67384831528638e-06
-3.6209575953598e-05
-4.0983825199933e-06
-1.60059875886682e-05
-3.82290528776157e-06
-1.62109889293273e-05
-2.62834259905155e-05
-3.36430145596572e-05
-2.56260951864888e-05
9.42676082858428e-06
-3.28599033865565e-05
-1.84044035318182e-05
-3.31438893447291e-05
-3.18087122165768e-06
-1.53633759752711e-05
-2.24907316392676e-05
3.26641115457409e-06
-2.05228422373698e-05
-1.73697931247971e-05
-4.17721641786395e-05
-6.5487612008409e-06
-3.05518439815949e-05
-3.2167907978397e-05
-1.91300616789456e-05
-2.26201628115995e-05
-2.17929659146785e-05
-8.14769430265334e-06
-3.07734687143306e-05
-2.17173664246665e-05
1.11340018817877e-05
2.88362508153258e-06
-1.80229311945511e-05
-2.70914992061366e-05
-1.7974674323688e-05
-2.3778014148378e-05
-1.46911073730926e-05
-4.11950545209439e-05
-2.58628863744133e-05
-1.91592702224361e-05
-1.01856469028833e-05
-2.3703968142366e-05
-2.14895744409495e-05
-2.01712286698261e-05
-1.60218939457579e-05
-2.2892686029241e-05
-1.83559158926158e-05
-1.77690051145659e-05
-2.39544089473538e-05
-3.9290546627879e-05
-2.61495955006744e-05
-9.52680419760626e-06
3.32452230686021e-06
-3.21414354217248e-05
-1.98853848286362e-05
-1.1700651875638e-05
-2.66079440682171e-05
-3.01860884741365e-05
-2.14467249729069e-05
-1.96600605717761e-05
-1.57514502071635e-05
-1.08763303438789e-05
-9.77060335293395e-06
-2.49851516049391e-05
-3.46105937833465e-05
-1.03744972358976e-05
-3.16839300929404e-05
4.64903035936028e-07
-2.05597498898057e-05
-1.24153066794218e-05
-1.57209623729351e-05
-2.09792154001883e-05
-3.38359269784016e-06
-2.15716993259028e-05
-2.64072944922345e-05
3.27933039062079e-06
-5.76816976155548e-06
-1.43541630068393e-05
-2.02871026583678e-05
-1.23072072687177e-05
-1.13350335136263e-05
-9.12071708917985e-06
-2.09768610103909e-05
-3.1871298135212e-05
-1.86144552271122e-05
-2.02942855466377e-05
-7.44304409783971e-06
8.92180391300547e-06
-1.9827908509204e-05
-3.3079184064954e-05
-4.29954439628845e-05
1.22584352908355e-05
-1.89734232000154e-05
-2.57259779311642e-05
7.11399881384484e-06
-2.49321627739498e-05
-9.33090878845926e-06
-3.60104884932085e-05
-1.88476503146179e-05
-2.73318860028516e-05
-3.60838474967668e-06
-2.03384220347164e-05
-2.47380427473547e-05
5.60254398437011e-06
-1.53758203987795e-05
-4.17703425101045e-05
-2.73374127799963e-05
-1.81366476337651e-05
-5.44232608616565e-06
-1.4574841746036e-05
-1.89726710514824e-05
-1.62571105808397e-05
-4.31539588869779e-05
-2.90386068589067e-05
-3.11197060701433e-05
-2.71752043426868e-05
-8.81884511827533e-06
-2.22888108440026e-05
-2.62538358097869e-05
-2.99090309031591e-05
3.22102969510024e-06
-1.77913701073833e-05
-2.24312256252126e-05
-2.06610188528391e-05
-4.53194999160314e-05
-3.47035957349936e-05
-2.35349562369271e-05
-2.22694142848129e-05
-2.47730047428176e-05
-2.99697471672498e-05
6.77689615220018e-08
-8.51644249812198e-06
-6.89833360631497e-06
