# Supplementary material for: Research on computational propagation and identification of mine microseismic signals based on deep learning
Source: PLoS One. 2025 Oct 22;20(10):e0334641. doi: 10.1371/journal.pone.0334641 (PMC12543183; doi:10.1371/journal.pone.0334641)
Supplement: S2 Data — (ZIP) [file pone.0334641.s002.zip › 000100500001860.xlsx_0.txt_24.txt.txt]

-1.26088600685926e-05
-1.47080539660747e-06
-2.09216261152672e-05
-2.14642141596195e-05
-3.00147811736358e-05
-1.65569476224714e-05
-5.5008862550786e-06
-7.08822875278629e-06
-1.9003282221961e-05
-1.41998956792256e-05
-8.99587030314803e-06
-1.98367895792606e-05
-6.05053461091582e-06
-1.75037489715019e-05
-3.63585319401833e-05
-2.70607312932221e-06
-9.16691304338165e-06
-1.51562502262448e-05
-1.81010454459809e-05
-2.18831526688014e-05
-1.99307911344914e-05
-2.43213424566362e-05
-7.80575844072463e-06
-5.46516920473489e-05
-4.54995826688939e-05
-2.13896682432283e-05
-2.96053763912465e-05
-2.1828973617085e-05
-3.82125617611134e-05
-1.11132936350533e-05
-1.16233172218845e-05
-1.25908794728428e-05
-4.97494773498267e-06
-1.16904799658587e-05
-2.4446957679175e-05
-1.08094346173649e-05
-1.3397235356004e-05
-8.76209849017082e-06
-1.11646225390015e-05
-2.90676709900476e-05
-2.72553596864686e-05
-4.94245457073366e-06
-1.66985317453589e-05
-4.26443587301222e-05
-3.26591286911657e-06
-2.26758307813122e-05
-2.68532726874965e-05
-2.91991494251772e-05
-3.5793777981119e-05
-3.65801857408365e-05
-2.37061457430406e-05
5.88969954947425e-06
-1.78840099435221e-05
-4.44537531251966e-05
-1.1849449937815e-05
-2.1012217563912e-05
-3.02347384676842e-05
-2.0175030646228e-05
-2.90453840269295e-05
-3.10171915248295e-05
-1.47172356688676e-05
5.12779701936663e-06
-2.50506613893193e-05
-4.43680567044806e-05
-4.07061834781125e-05
-4.46263204631224e-05
-2.30201348806945e-05
-1.17092586415903e-05
-3.14642191450061e-05
-2.82053715095679e-05
-2.97446621895525e-05
-2.72822791809597e-05
-5.94078551951154e-06
-3.18673325532762e-05
-1.21664711516415e-05
-2.00624446259644e-05
-2.2048122267821e-06
-1.212983330918e-05
-1.65064997362091e-05
-1.39350723641746e-05
-2.46451194961309e-05
-2.85686000652197e-05
-2.76976039700889e-05
-1.65720631404545e-05
-3.91802040689012e-05
-2.81991678195425e-05
-8.62407929661371e-06
-1.97139536821525e-05
-1.10090396329782e-05
-2.35414651920773e-05
-4.6290650854729e-06
-1.97682214134265e-05
-3.49908024303446e-05
-2.73672128272302e-05
-1.13604249306541e-05
-2.91364520228831e-05
-1.79922269148779e-05
-1.84873927488916e-05
-1.0150830101916e-05
-7.93645942203621e-06
-4.21019519613681e-05
-1.7992527394171e-05
-1.43779904132329e-05
8.07655391998346e-06
-3.14255978971008e-05
-3.40402776045901e-05
-2.06147839354399e-05
-2.40116174389138e-05
-2.93940988078761e-05
-2.22618423692175e-05
-2.72759417971276e-05
-3.47296323593427e-05
-1.82185644748298e-05
-1.57781879256181e-05
-4.57903895910907e-05
-1.82224554851694e-05
-3.63400802748877e-05
-3.99161015761149e-05
-5.00255898005044e-06
-1.40063041272605e-05
-2.74261565841839e-05
-9.48786485667036e-06
-2.68963251866162e-05
-3.00634657822642e-05
-2.40057462899092e-05
-1.19757262786835e-05
-4.00148950582471e-05
-6.74811887379741e-06
-2.42940682440473e-05
-1.38586572798026e-05
-3.49215307620531e-05
-1.63704029958816e-05
-2.47135707801434e-05
-2.93519351763575e-05
-6.00598298583063e-06
-1.5704412310794e-05
-2.03627540508135e-05
-3.19557033493837e-05
-2.19075866199612e-05
-1.94475227529916e-05
-1.45904668403853e-05
-1.86792783635139e-05
-3.33192185602924e-05
-1.58536940797031e-05
-1.2690673408225e-05
-2.23445823201208e-05
3.34870123482003e-06
-3.25775716000872e-05
-3.5360021212346e-05
-5.21006671867661e-07
-2.64350169689146e-06
-3.96987506599179e-05
-2.48290794411994e-05
-2.94544102407423e-05
-1.73335295046879e-05
-2.42267267922232e-06
-1.18183987684169e-05
-1.86439316818042e-06
-1.17577452235041e-05
-1.13905361357574e-05
8.11465867047461e-06
-2.37258102379709e-05
-2.33839568949609e-05
-4.20532597103592e-05
-2.75315034126813e-05
-1.43345469252493e-05
-1.39252048411347e-05
-2.06791669197783e-05
-1.77014778561957e-05
-1.03253778346656e-05
-3.63597840855982e-05
-1.06201917947097e-05
-1.35507112865283e-05
-2.62028543489212e-05
-8.91345818155042e-06
-1.2131303751387e-05
-5.25062658851359e-06
-4.49051215805301e-05
-1.86438871376441e-05
-1.77467279470412e-05
-2.44307166980588e-05
-2.12448243827048e-05
-3.39965152398779e-05
-3.74800075817836e-05
-3.21675039375451e-05
-4.44839346118619e-05
-2.25622437390048e-05
-4.06708928870657e-05
-3.57379911382709e-06
-9.22857559525332e-06
-2.45956873015471e-05
-1.95450179644405e-05
-1.12266811749086e-05
-1.36557601563737e-05
-1.13450549447414e-05
-2.7511214289572e-05
-2.94065667062715e-05
-3.50231778451664e-05
-4.22052463652647e-05
-2.5444681377044e-05
-2.80483777596182e-05
-9.88065600181719e-06
-1.78587781836431e-05
-2.56146158788241e-05
-1.74587843360684e-05
-9.53113954803362e-06
-4.45131834432651e-05
-9.89425039681145e-06
-3.57485455953959e-05
-7.59361400904302e-06
-7.19217252248565e-06
-1.56121108934053e-05
-2.77675896074656e-05
-1.20738218189922e-05
-1.20789705884694e-06
-2.17437740421709e-05
-2.71687690002387e-05
-1.55727434240339e-05
-3.08767027914127e-05
-2.37587897189836e-05
-3.99014474668774e-05
-1.43116587225218e-05
-2.63087455673424e-05
-1.35435725346326e-05
-9.26736269976925e-06
-2.94852560683478e-06
-6.20681346707204e-06
-2.51919985891081e-05
-1.96775818763761e-05
-3.1160050128843e-05
8.2461393908836e-06
-1.08211888733314e-05
-2.68644750480617e-05
-2.02129520714495e-05
-2.38022363936531e-05
-1.94049780387599e-05
1.38233906076061e-05
-2.12544658062196e-05
-1.74317675724669e-05
-1.95888888175403e-05
-1.21053377936308e-05
-5.52275528743885e-06
-1.22081955553624e-05
-2.26349594969395e-05
-7.2893168757999e-06
-1.4137208715602e-05
-6.84546354616306e-07
-9.08172428086872e-06
-2.92969169011329e-05
-2.9843843828148e-05
-1.30095555779457e-05
-2.5235042347568e-05
-1.86567674492733e-05
-1.67518690423699e-05
-4.3051117885396e-06
-8.99127456675672e-07
-2.83564718079416e-05
-1.91180064811832e-05
-2.36724420451756e-05
-1.03449817754223e-05
-9.61564305297164e-06
5.65901857282332e-06
-1.00499519826242e-05
-1.41253081672505e-05
-7.85691494867851e-06
-1.74679864114738e-05
-3.12423311211062e-05
-2.47265830673761e-06
-7.76949530883149e-06
-1.20750745577685e-05
-2.16660595441812e-05
-2.25482081209922e-05
-5.34421281023103e-06
-3.83828586547693e-05
-1.56019542613115e-05
-1.84747781133808e-05
-2.51581220967522e-05
-2.9792445343992e-05
-7.49402646040157e-06
-2.59556807346146e-05
-1.35454907160563e-05
-3.38120964645719e-05
-1.05156268553527e-05
-9.21284455271697e-06
3.13969883351097e-06
-1.65783329490882e-05
-2.7826474499972e-05
-1.56510431399983e-05
-1.97991096664929e-05
-2.47759515671493e-05
-1.83027513356135e-05
-1.49514980227982e-05
-1.35827636637786e-05
-2.79526524482772e-05
-1.44508693988136e-05
-3.12279933151772e-05
-2.6462830058912e-05
-4.94901185646288e-05
-3.78786226793796e-05
-1.50523811951635e-05
-1.26725862228035e-05
-2.66283861471395e-05
-2.92824748246422e-05
-2.89878301659976e-05
-1.98421651085505e-05
-1.76437100002618e-05
-2.25504912556723e-05
1.25681652400795e-06
-1.08319055151593e-05
-2.05996498277163e-05
-1.59172004097946e-05
-3.17537925012758e-05
-2.85703520615009e-05
-7.39751183753649e-06
-3.27630476264342e-05
-5.09346768985868e-05
-9.37638106535967e-06
1.43841297098002e-06
-1.99738637076088e-05
-1.37973429612751e-05
-9.65639103638842e-06
-1.44888896589069e-05
-1.76095100628185e-05
-4.52091700564985e-05
-1.7804481038036e-05
-9.21910145481591e-06
-1.16545621306966e-05
-1.93886676353448e-05
-1.84726490187871e-05
-3.69356011433292e-05
-5.32899929626077e-06
-2.45789671238169e-05
-1.27405813192337e-05
-2.21257890309066e-05
-8.36315240244974e-06
-4.23463305080776e-05
-1.62872738571805e-05
-2.21192694146897e-05
-1.42893310111379e-05
-1.39873163451042e-05
-1.4007909010128e-05
-2.79242855942912e-05
-3.75311110092329e-05
-8.79639568895576e-06
-4.26477585826827e-05
-2.16808714177564e-05
-1.33191694563861e-05
-1.4138778302316e-05
-1.5126126305614e-05
-2.44153076673015e-05
-2.21016659044913e-05
-1.33204186504022e-05
9.16849563226578e-06
-1.74379197990505e-05
-9.89451802098341e-06
-1.37323611653957e-05
-3.07159397990388e-05
-2.55312470470066e-05
1.36436554540713e-06
-2.02740887692968e-05
1.79479375287525e-06
-1.35824450121287e-05
-2.28774740737707e-05
-2.90008845518728e-05
-9.10589778791058e-06
-6.16798181247947e-06
-1.50661257682268e-05
-4.40772845885063e-05
-1.81800679614234e-05
-2.66861614424774e-05
-2.56180510461038e-05
-1.56277416989221e-05
-2.97568921858341e-05
-2.90871131266539e-05
-3.58860658457992e-06
-9.29150997670895e-06
-2.67839882843187e-05
-2.38315048601831e-05
-1.8076850830042e-05
-3.55346779734838e-05
-1.60847720087493e-05
-3.0854633369373e-05
-1.18049983015047e-05
-3.21594165959319e-05
-2.35913508313534e-05
-3.32871836584427e-05
-1.67180602530192e-05
1.07232354371327e-06
-2.82661203447718e-05
-1.05242217498404e-05
-7.03544268076275e-06
-1.87129314499938e-05
-8.4325987219911e-06
-3.80395640434175e-05
-2.78588110438587e-05
4.90274265605249e-07
-1.98820068214745e-05
-1.39150397099017e-05
-2.73852841702542e-05
-1.43149602895414e-05
-3.21672494364067e-05
-2.52268180304368e-05
-3.38183121804866e-05
-1.3092544169635e-05
-3.52664861758341e-05
-3.17392332616554e-05
-2.12188775666479e-05
-3.69876100002292e-05
4.25018316491458e-06
-1.85255710817375e-05
-2.0845547831418e-05
-2.40411269882324e-05
-2.03300542510686e-05
-2.2344939607093e-05
-9.29480072857274e-06
-2.13915389433204e-05
-2.36602334437118e-05
-1.35765694142677e-05
-1.83196060137075e-05
-1.80322768934021e-05
-2.15797410952426e-05
-1.94094789622701e-05
-2.32882670774054e-05
-1.22951156898357e-05
-2.86398806180925e-05
-4.57907825801353e-06
-1.8618085173087e-05
-1.88686537934876e-05
-1.32043261667657e-05
-4.10719557283524e-06
-1.56496194749321e-05
9.19081637552341e-06
-3.55585806549644e-06
-1.96194861904736e-05
-2.94276544879016e-05
-2.5522480197885e-05
-3.26306550367184e-05
-1.47619339472211e-05
-3.28318963791886e-05
-1.4235654064802e-05
3.86625649242373e-06
-8.84861950088865e-06
-1.76255431760888e-05
-1.77422554091123e-05
-1.6139020411597e-05
-2.34840282951988e-05
-9.43608316049022e-06
-3.41136937934314e-05
-1.24048627302265e-05
-1.23427207816854e-06
-5.79864042306829e-06
-1.27444038050082e-05
-6.67798153439078e-06
-2.86828093881318e-05
-1.05894408418266e-05
-1.63618853211765e-05
-2.97373490100683e-05
-2.82947888872807e-05
-3.4148151362759e-05
-1.05539814990647e-05
-2.54775521150628e-05
-1.67577035256507e-05
-2.59391017525688e-05
-4.8147587437831e-06
-3.49389560605006e-06
-6.51832392682915e-06
-3.26144030016575e-05
-5.71645727018415e-06
-5.89293347060912e-05
-1.58899370128557e-05
5.54593149744899e-07
-3.23204567027009e-05
-2.07832562928389e-05
-1.71952132150529e-05
-8.81195550264821e-06
-1.77722181940037e-05
-1.5930845255588e-05
-1.79515857126523e-05
-2.39643722942651e-05
-2.63662920878314e-05
-6.97682137346155e-06
-2.1613763374672e-05
2.67114516825419e-06
-1.49965713966256e-05
-2.12777749818075e-05
-2.78449854044445e-05
-2.08067970546904e-05
-4.16606585940857e-05
-2.55354121077664e-05
-2.34515289871366e-05
-3.52319229757772e-05
-2.18741346861925e-05
-9.84693263591259e-06
-1.06805024752655e-05
-2.22757344807141e-05
-1.42947601560464e-05
-1.48035715922372e-05
-1.11583278992693e-05
-2.93274169212327e-06
-1.97848650752779e-05
-3.38824935307166e-05
-1.93786754482749e-05
-2.03194664148355e-05
-2.7425694989587e-05
-3.29219566375017e-05
-9.57749019427095e-06
-1.50830606144295e-05
-2.36043751188097e-05
-1.13896962898496e-05
-1.50664542679038e-05
-2.26262420770695e-05
6.81141603329745e-07
-3.32948171768589e-05
-2.64156344865615e-05
-2.66226659073428e-05
-2.82635993555025e-05
-1.20106681564343e-06
-4.2154431837657e-05
-2.03412313103426e-05
-2.95899324306352e-05
-2.53460193762639e-05
-9.82271481708109e-06
-4.48908417968183e-05
-2.34570631528838e-06
-4.93542156840713e-06
-2.30793717663195e-05
-2.53220845118581e-05
-1.56416864414781e-06
4.8146425565969e-06
-2.6699976087943e-06
-1.31849279419033e-05
-2.0292726143188e-05
-4.28392661423635e-06
-3.43353725124028e-05
-4.17034243816432e-06
-1.75611795032608e-05
-1.24771693206741e-05
-2.93719657920983e-05
-2.69575657682591e-05
-4.58087677174275e-05
-1.4030649533929e-05
-3.62330579328438e-05
-1.50555056566714e-05
-9.67184659922841e-06
1.13593942584847e-06
-2.34707725423917e-05
5.4465860262381e-06
-3.73668460419016e-05
-3.32692267346839e-05
-1.60546342910072e-05
-2.21649905357216e-05
-2.10198759516472e-05
-1.70425812903185e-05
-2.6769856051592e-05
-5.24900927965004e-06
-5.37908972104638e-06
-1.95083357328364e-05
-2.98287319407419e-05
4.62541038977478e-06
-1.78261281345808e-05
-2.66284608363804e-05
-1.84588907387608e-05
-2.88528437272674e-05
-1.826582137703e-05
-9.80478580189406e-06
-2.07279827571799e-05
-2.3702676219267e-05
-9.73103078769909e-06
-2.48835179440213e-05
-7.25443267569987e-06
6.66498879615602e-06
-3.52102117612936e-05
-2.90433204250338e-05
-3.14174334434015e-05
-4.14917688928524e-05
-3.89913835149023e-05
-1.85206591796445e-05
-4.01748835478333e-05
-4.6964851279306e-05
-1.30991071469318e-05
-1.17469558401625e-05
-1.22828846086098e-05
-2.56282083455857e-05
-2.24180383438098e-05
-3.24841579941857e-05
-5.72090027389921e-06
-2.95859751674164e-05
-4.12913594497984e-05
3.45311325819242e-06
-3.33020562944198e-05
-2.26132802661693e-05
-5.72369467298281e-06
-4.92554817247298e-05
-3.44271761785241e-05
-1.91072018873425e-05
-4.30734537716872e-05
-1.99000902201042e-05
-2.24522688123482e-05
-4.26145166701764e-05
-1.95594834685065e-05
-2.98750708621029e-05
-4.24635190948037e-05
-1.6106558814807e-05
-2.83811485917935e-06
-2.62300967716986e-05
-1.23876330280807e-05
-5.53304286331961e-06
-1.86713544842603e-05
-3.22211776283079e-05
-6.75771834165229e-06
2.7225265000922e-06
-4.51956823573655e-06
-1.76743617330729e-05
-1.48508938894871e-05
-2.51286049505587e-05
3.68205344165205e-06
-2.09368871368234e-05
-3.22576511027181e-05
-1.61684050220178e-05
-9.76916579169054e-06
-3.30693008635603e-05
-2.54895327489944e-05
-1.27905092745853e-05
-2.7499694227042e-05
-3.92839723955462e-05
-6.13493876224251e-06
-2.31995406949363e-05
-3.1474851810403e-05
-7.92049049397502e-06
-1.7035914121118e-05
-2.28308151009039e-05
-1.76505685864578e-05
-2.15550425613933e-05
-1.31500471091112e-05
-3.88520204697289e-05
-1.19303398070448e-05
-1.52753728680889e-05
-1.1846850870879e-05
-9.26772277643397e-06
-1.78184970821241e-05
-3.05086800977808e-05
6.9714019602624e-06
-3.14110281849112e-05
-1.90190812770451e-05
-3.33249706759396e-05
-3.84775178811164e-05
-1.28626834042375e-05
-4.4641746070566e-05
-1.49319753072717e-05
-2.25158535720013e-05
-1.32448199700577e-05
-4.02370777634704e-05
-3.20048263250555e-05
-2.48107735242248e-05
-2.42174961009213e-05
-1.9367778853996e-05
-2.10919570810337e-05
-3.96519902034024e-05
-2.6304153156517e-06
-7.63891982904208e-06
-2.14038553177736e-05
-1.35997257144658e-05
-1.73017445829124e-05
-1.43301344622912e-05
-1.76399043157111e-05
-1.92643763039791e-05
-3.74641420205995e-05
-3.26178292785528e-05
-2.19691322135167e-05
-1.54209718603935e-05
-2.33184354358839e-05
-2.54718458028603e-05
-1.94575689203867e-05
-1.08518377772084e-05
-3.94203645450759e-05
-2.08011326983282e-05
-9.33764430007635e-06
-3.35096981498488e-05
9.55344714722861e-07
-2.00666246404381e-05
-1.61370422688863e-05
2.5180009421296e-06
-8.68632541840827e-06
-6.05508174379377e-06
-8.48347673834207e-07
-1.69016356781984e-05
-1.1490254750469e-05
-2.46041400434045e-05
-2.26061824112792e-05
-6.06711592830434e-05
-2.33674453347057e-05
-1.53477549848992e-05
-2.50005454159076e-05
-3.43248166401956e-05
-5.69037690218498e-05
-2.25455334556315e-05
-6.40841261364129e-06
-1.13412799049846e-05
-3.68214656952446e-05
-1.10330164270413e-05
-2.84902522325815e-05
-2.86723910642775e-05
-3.16173112799208e-05
-1.20737563432141e-05
-1.17251995666265e-05
8.1925320729655e-06
-3.55584006476997e-05
-2.29324046630554e-05
-1.32774497290153e-05
-1.31093451811289e-05
-3.67576391653966e-05
-2.82378380058691e-05
-1.49185888091041e-05
-1.91225957700014e-05
-2.60402177247244e-05
-7.68045851683202e-06
-2.65635848237347e-05
-3.72817078951396e-05
-9.53561773004626e-06
-1.67355230209977e-05
-3.20925360089083e-05
-1.06270116097682e-05
-6.01703379042646e-06
-1.93544553354792e-05
-1.15711346543525e-05
-1.36084113029839e-05
-3.11544588214109e-05
-1.08877088108561e-05
-3.17339501449602e-05
-3.58273739324922e-05
-1.89934688259759e-05
-1.70850659454643e-05
-6.01759391261087e-06
-3.40897571382806e-05
-3.83825491659381e-05
-1.24914271956954e-05
-1.91660421602538e-05
-3.66206683012922e-05
-3.52000141660078e-05
-1.75896394447287e-05
-1.39702668081773e-05
-7.36672798038547e-06
-1.2941026292116e-05
-3.30774877180294e-05
-1.37338619505891e-05
-2.09415317482123e-05
-1.67867034834402e-05
-2.42544193391139e-05
-2.10573022288178e-05
-2.02358909023174e-05
-4.0748403875235e-05
-3.56396488233753e-05
-1.38683523829824e-05
-2.74381686967245e-06
-2.85271758351009e-05
-3.34011281920878e-05
-2.69583941107082e-05
-1.82201732676673e-05
-4.36415157430906e-05
-1.84302775314116e-05
-2.74042030951408e-05
-1.93519975024509e-05
-4.25006178380986e-05
-1.25528710754886e-05
-3.83124862583923e-05
-1.7502323457328e-05
-2.37913086405132e-05
-2.32103759939251e-05
-2.7158550095867e-05
-1.50155561487951e-05
-2.48812073097762e-05
-2.26834724555629e-05
-1.60318241916832e-05
-2.25348658593808e-05
-3.75663542471963e-05
-1.73636048850292e-05
-1.16443136190283e-05
-9.49282715791115e-06
-1.75817842555047e-05
-2.16669819432177e-05
-2.33100305923519e-05
-1.95460091450953e-05
-4.3565161914718e-05
-8.43100923351997e-06
-1.23993802012002e-05
-2.55041827555436e-05
-9.31689537866876e-06
-2.79578021181603e-05
-7.39664291152712e-06
-5.67123936562537e-06
-1.11830512932729e-05
-2.2311285041257e-05
-2.08625591435577e-05
-1.49651784528095e-05
-2.72058196303841e-05
-3.54755162218326e-05
-1.59132277444476e-05
-9.55503358949767e-06
-6.0787870191343e-06
-4.10632971253081e-05
-1.9187928272884e-05
-2.5260777387117e-05
-1.41953120318536e-05
-1.15905125908041e-05
-6.38357561938967e-06
-2.54931193870053e-05
-3.01460178216567e-05
-2.55799025520428e-05
-4.56376401571943e-07
-8.59765346409098e-06
-3.59527885809197e-05
-2.37916638358153e-05
-4.1422030700413e-05
-5.70539384226287e-06
-1.8906453755468e-05
-1.62273034935607e-05
-3.03227475634215e-05
-9.57961528614476e-06
-1.03544125699382e-05
-2.43006255464805e-05
-3.74434288976917e-05
-2.43123049620919e-05
-1.48862721297818e-05
-1.20483127061071e-05
-1.5491281964157e-05
-7.96843055500619e-06
-2.03344070785279e-05
-3.09933609000844e-05
-3.54680416738774e-05
-2.30320436084898e-05
-1.66277232428909e-05
-1.02060325818065e-05
-1.47541080885971e-05
-1.25676613228948e-05
-1.86560032455521e-05
-1.30047768790916e-05
-1.67378723222649e-05
-2.69075392072084e-05
-3.45624457686834e-05
-2.28471394297943e-05
-1.77087268326379e-05
-7.68880190083318e-06
-3.38724680727818e-05
-4.2667294624875e-06
-2.42906122792468e-06
-1.30354042895575e-05
-5.89509770265695e-06
-3.11512484470122e-05
-2.43779983510215e-05
-2.91684214306524e-05
-2.69727275103666e-05
-4.85538734725685e-05
-6.58010582166083e-06
-1.55515198648369e-06
-4.35303982716785e-05
-1.5176328339883e-05
-3.91142229579768e-05
-3.27742353432606e-05
-2.37126255251512e-05
-1.09655069907062e-05
-9.58476703605909e-06
-2.23644003486565e-05
-3.72327712887225e-05
-3.62173776354894e-05
-2.19528884666929e-05
6.33677959652019e-07
-1.2284543646131e-05
-5.04453931898732e-05
-2.67873034032995e-05
-7.00672397596914e-06
-1.72020498444575e-05
-2.45156000748347e-05
-2.4478564935131e-05
-1.38092435032363e-05
-6.98355389964605e-06
-3.84050491105824e-05
-4.60307961537209e-05
-7.86035238549464e-06
2.77285078461954e-06
-9.7560953539491e-06
-3.32353319832687e-05
-1.06385305087161e-05
-1.14509668282052e-05
-1.51380219817194e-05
-1.96464872507446e-05
-3.30860743687115e-05
-3.00971322643368e-05
-2.50171531602561e-05
-1.14820166216435e-05
-1.57086685741306e-05
-1.80391552379998e-05
-3.09810376194537e-05
-1.53092466929519e-05
-3.43979880013318e-05
-2.12584623230482e-05
-1.49286710465339e-05
-2.67330050482355e-05
-1.8215591471211e-05
1.35209666045785e-05
-5.16592571512435e-06
-2.08058805814148e-05
-7.03239643742391e-06
-4.01485240282765e-05
-3.36924157359841e-06
-2.52849886729544e-05
-3.68931697940358e-05
-2.0020183245114e-05
-1.42989913732416e-05
-1.72963353133169e-05
-3.59640741322766e-06
-2.35883137952607e-05
-3.1470181660836e-05
-1.23834828549459e-05
-2.04399931651241e-05
-1.60285253052115e-05
-1.84163187913276e-05
-1.01195497750045e-05
-2.4137250214815e-05
-6.1288455252238e-07
-1.09475479394368e-05
-2.845322631667e-05
-4.10011366735904e-05
-1.39781618423821e-05
-4.5608930233785e-06
-1.7413741653393e-05
-1.30599233978252e-05
-1.21975761331696e-05
-4.06057310897421e-05
-2.10888885650165e-05
-1.94972894044278e-05
-3.63394111151949e-05
-1.45965524323566e-05
-7.44709947616963e-06
-2.36744546078951e-05
-1.55951419482436e-05
-2.18029443997138e-05
-3.32014006257376e-05
-4.37173050007681e-05
-1.38625600099587e-05
-3.07785982567292e-05
-1.3263223160632e-05
-2.92939016111567e-05
-1.23599052088586e-05
-4.05466155069624e-05
-1.89642285738355e-05
-1.17654222118941e-05
-1.04521294866669e-05
-2.48842828240338e-05
-2.14040332130582e-05
-2.05881328978221e-05
-2.51248626893379e-05
-2.8487600918805e-05
-7.76283079933321e-06
-3.73909841792644e-05
-8.53056522264942e-06
-1.92187933492193e-05
-3.42418533845508e-05
-1.38795479184305e-05
-1.38989651366397e-05
-7.00673035873513e-07
-9.05083092979904e-06
-2.00877024867069e-05
-9.5531846565115e-06
-2.3508188769004e-05
-1.5704925459418e-05
-6.7330490886435e-06
-1.79632541985392e-05
-2.62697617331617e-05
-1.05078305165428e-05
-1.2402251249943e-05
-1.75177598350248e-05
2.61033700903483e-06
-1.44514761579197e-05
6.04687102529407e-06
-3.01058384437432e-05
-2.711124707835e-05
-5.3189168707804e-06
-1.90047768742496e-05
-1.61478217725389e-05
-1.84026349094703e-05
-3.39453425902412e-05
-3.29614426196597e-05
-1.27615907617903e-05
-1.2424454451803e-05
-2.73300344046081e-05
-1.88191095506133e-05
3.65807279343417e-06
-4.08840626095584e-05
-4.29689369055922e-06
3.16462706487574e-06
-2.50709808952418e-05
-2.13762779007834e-05
-2.28889247339175e-05
-3.59746331537148e-05
-3.07917274201221e-05
-4.0404384660858e-05
7.84572927766819e-06
-3.21973483742543e-05
-3.22736266546161e-05
-8.2870065137464e-06
-3.40250579050987e-05
-2.51619781826313e-05
-7.27176517587211e-06
-3.48360181616669e-05
-2.96102725061352e-05
-2.05085126595016e-05
-9.98162850730378e-06
-2.26604145724715e-06
-1.5048366544431e-05
-1.51695350197508e-05
2.26959142155992e-06
-4.67140404017446e-06
-2.53304017007919e-05
-1.12987977236707e-05
-7.83370019061002e-06
-8.56097159727831e-06
-5.63542175815994e-06
-7.9990159869148e-06
-1.61982986218946e-05
-2.96968807416493e-05
-1.72394150745978e-05
-2.06450342498388e-05
-2.00945686517442e-05
-2.91245026335197e-05
-2.18572423912223e-05
-1.42201700257852e-05
-2.04635230820907e-05
-1.44473270293653e-05
-2.01497629396268e-05
-1.90754387621995e-06
-7.54612789919633e-06
-3.25185968874782e-05
-2.41470848389912e-05
-2.11209616217161e-05
-3.02591980388677e-05
-2.9494645879295e-05
-2.25612844214802e-05
8.33113626054392e-06
-6.10168712317527e-06
-2.78862243109529e-05
-2.57297201242312e-05
-3.28396534653146e-05
-2.69866290426236e-05
-1.62256393819723e-05
-2.48878161295687e-05
-2.89266958544794e-05
-2.43347255352952e-05
-3.56285231783044e-05
-2.84590843362865e-05
-1.53652904396795e-05
-2.02929385497787e-05
-2.55212742190368e-05
-3.13596714724417e-05
-3.63052560972045e-05
-3.79200511274447e-05
-1.20653134578846e-05
-2.90682017652869e-05
-3.90505972732858e-05
-4.25772152236001e-06
9.83682588637913e-07
-1.6257267396859e-05
-8.72011317285353e-08
-3.32408931877974e-05
-7.37429015735598e-06
-3.71133584748886e-05
-4.69883973483717e-05
-2.09748232999643e-05
-2.33082322196156e-05
-5.18088917538154e-06
-1.955456669997e-05
-2.46564108956602e-05
-1.89611474924083e-05
-3.04254316149389e-06
-2.9161194794955e-05
-3.53351074587487e-05
-1.37420255146334e-05
-2.01406374137394e-05
-1.18685630011376e-05
-1.73623791722394e-05
-2.73279330335462e-05
-1.73540420230363e-05
-6.36760049187132e-06
-4.91525169598555e-05
-3.02099100830229e-05
-2.56250288978953e-05
-1.34607431110532e-05
-2.2828907888498e-05
-1.85331756300748e-05
-2.00224191224318e-05
-3.25421138470232e-05
-3.89884425935399e-05
-2.29104339775413e-05
-2.16947041757781e-05
-1.4433817377151e-05
-1.26918496028815e-05
-1.95417836367569e-05
-4.32934523974668e-05
-3.33263024008397e-05
-2.95766245907192e-05
-2.52035600446619e-05
-1.38795738198004e-05
-4.5192959716861e-05
-1.24455927634245e-05
-2.22659450612921e-05
-3.6434829459744e-06
-3.43202581246652e-05
-2.52691729687855e-05
-1.97187901885786e-05
-9.54876727305914e-06
-2.38032102605822e-05
-3.70214391605e-05
-3.3240645278071e-05
-1.90675816558206e-05
-2.280836273114e-05
-3.72510294689933e-05
-1.74228150084934e-05
-2.73875248872155e-05
-2.60997211140219e-05
-9.23797882954404e-06
-2.26180511329037e-05
-1.20602032604564e-05
-1.40935030073586e-05
1.22411482849543e-05
1.77372279539539e-06
-7.72496265071084e-06
-3.25697711057626e-05
-2.03426745012929e-05
-2.20174950306198e-05
-5.3622553700241e-05
-6.16785431947612e-06
-1.7409037530289e-05
-4.9797593313978e-05
-5.26343022375802e-05
-3.06686424164672e-05
-3.2547024419626e-05
-1.46201049938001e-05
-2.81838361451089e-05
-1.00583821357826e-06
-1.57421567005972e-05
-1.70403911051014e-05
-3.30448868422717e-05
-2.40935521066059e-05
3.32894226766699e-06
5.96052900867843e-06
-3.29058304718552e-05
-7.69201936013764e-06
-1.74366714160157e-05
-3.39314886581412e-05
-1.97960141532201e-05
-1.11566662951666e-05
-2.09904302750656e-05
-1.35702889341057e-05
-2.00381983883138e-05
-1.72189862719687e-06
-1.74596194209978e-05
-9.31570036472502e-06
-5.12651911947715e-05
-4.31351589192743e-05
-2.00483720940796e-05
-3.76074659317463e-05
-2.88233320228381e-05
-6.06846977079872e-07
-1.89950414590009e-05
-3.33666119614316e-05
-4.28725462213553e-05
-1.96896569487441e-05
-1.38758866385912e-05
-1.40852422957083e-05
-2.89610442121666e-07
-8.85308218677937e-07
2.57894951592863e-06
-4.02357694223215e-05
-3.94804852289389e-05
-5.86230323720582e-05
-6.29776676144897e-07
-3.3641742908276e-05
-1.95780208795876e-05
-7.95880359844045e-06
-2.65441589367094e-05
-3.33836099784016e-05
-2.97160971249676e-05
-2.21862105141607e-05
-3.55005114815164e-06
-3.55325125223163e-05
-4.06723973848997e-05
-3.30610349771533e-06
-2.76238075160389e-05
-3.38068208550262e-05
-2.56491124173088e-05
-1.36303821385266e-05
-1.1942556647929e-05
-2.89209230298523e-05
-3.77583859530085e-05
-1.9226645724238e-05
2.21544632099949e-06
-3.28513788554449e-05
-2.53991941561024e-05
-2.16680974012932e-05
-3.14826798661202e-05
4.36801411335627e-06
-2.19262505427543e-05
-1.44135819806674e-05
-5.38484392533156e-06
-1.9753208287519e-05
-1.41139081470235e-05
-9.74076924863856e-06
-2.0556522458568e-05
-1.94176454604699e-05
-2.06009089073854e-05
-1.33317660153276e-05
-1.18154298116434e-05
-3.21302659361695e-05
-1.63392549355958e-05
-2.36590425123576e-05
-3.21342557739415e-05
-2.52811523558336e-05
-2.8082284500359e-05
-5.61514767785103e-06
-1.86638444341202e-05
-3.60984815977077e-05
-3.01285024252188e-05
-2.29562337152316e-05
-1.08241660418657e-05
-2.69963234025356e-05
-2.08764187972498e-05
-2.74640218095525e-05
-2.1949065986165e-05
-1.35283252347436e-05
-8.37726676083422e-06
-1.87145261657832e-05
-1.07390772457035e-05
-2.52230365049692e-05
-4.55131552733906e-05
-1.70160792004964e-05
-3.2644090354282e-05
-1.72151479727449e-05
-4.09179625934633e-05
-3.3926493161795e-05
-1.62339408920051e-05
-2.46589022018186e-05
-1.01614253562396e-05
-2.22367045212376e-05
-1.50193237962058e-05
-2.85576717300143e-05
-2.56543069425717e-05
-1.07679390604086e-05
-3.60371787664409e-05
-2.73741050276809e-05
-4.39177355463146e-05
-1.66269737783595e-05
-6.71364669720085e-06
-2.90518779852389e-05
-4.44974057342368e-05
-1.16847681419399e-05
-1.72872370040576e-05
-3.28028165988486e-05
-2.48506662319319e-06
-3.49847642154192e-05
-2.30666223457081e-05
-1.63394914288364e-05
-6.40559631039716e-06
-2.42643726380115e-06
-7.19833454953705e-06
-1.48476901002591e-05
-1.5833187901293e-05
-2.57227552541065e-05
-1.99559628318737e-05
-2.14366105581991e-05
-2.93375333764635e-05
-4.22363308541419e-05
-1.6014368694307e-05
-1.50704252849833e-05
-1.45212361199987e-05
-1.10487988271413e-05
-1.64588021216844e-05
-2.08482010789214e-06
-2.36742876479428e-05
-1.50596309265098e-05
9.24500813600393e-06
-3.56529717634759e-05
-1.46354105200723e-05
-1.10099274101474e-05
-2.55298996133194e-05
-1.03553326199997e-05
-1.59209175711563e-05
-3.65422400078644e-06
-1.53017760757912e-05
-1.99771952388216e-05
-3.03566037639692e-05
2.34311245648029e-06
-3.64859215550677e-05
-1.53213235974877e-05
-1.28433020560228e-07
-3.52395371263449e-05
-1.42795176788893e-05
-1.44600540891442e-05
-3.70253527184967e-05
-2.10460674708139e-05
-2.97623431915047e-05
-3.48073165095143e-05
-2.3912364076697e-06
-9.8720782872952e-06
-1.4319459618959e-05
2.39307800780278e-07
-2.61058679194421e-05
-3.02457626258647e-05
-8.43072115098089e-06
-2.03139506951944e-05
-1.64565631400779e-05
-2.49946315385307e-05
-2.01841861651062e-05
-1.08666590119354e-05
-3.71194808004851e-05
-3.14301734775855e-05
-2.85559621126553e-05
-4.76631403228504e-05
-5.36941575164892e-05
-7.90237797603992e-06
-9.43806051777669e-06
-4.41463462317099e-05
-1.14433933505498e-05
-3.87889556099204e-05
-1.342762791212e-05
-2.94757414599703e-05
-2.79155515372384e-05
-2.31185398047538e-05
-3.59058836189007e-05
-2.8183141404523e-05
-1.989604664061e-05
-2.87092992473302e-05
-2.69131857116187e-05
-1.79589536013978e-05
-3.65899585147732e-05
-1.74837870901606e-05
-2.27170684034413e-05
-2.58092040653883e-05
-2.73747136551281e-05
-1.82954962598915e-06
-2.55945393621266e-06
-1.7990511179871e-05
-1.77695144873744e-06
-1.60374882031214e-05
-3.35423103433533e-05
-7.19420285263989e-06
-3.03082811030499e-05
7.86204681619373e-06
-2.23731365548824e-05
-1.73777917196063e-05
-1.49098037146529e-05
-1.29232963451728e-05
-2.82600779666577e-05
-5.65650038608794e-06
-2.15697591900041e-05
-6.97183415435724e-06
-4.42512221659253e-05
-2.01143466228032e-05
-2.8805034823801e-05
-3.11153218899073e-05
-9.17292684273696e-07
-1.63238941521041e-05
-2.78389191746935e-05
-1.52121628266083e-05
-3.22582249616725e-05
-2.97115425063471e-05
-3.58602938630003e-06
-2.48853371916119e-05
-3.56461759028391e-05
-2.96068891290636e-05
-1.73993392030215e-05
-8.46359670016133e-06
-3.01107443088014e-05
-1.27916364132251e-05
-1.66718988404507e-05
-2.08034185749705e-05
-4.30585085544811e-06
-1.73283560396578e-05
-2.20228053873373e-05
-1.88876749948432e-05
-3.99488372747921e-05
-3.29678477430443e-05
-2.20170361302683e-05
-1.96153104092946e-05
-2.6726915068455e-05
-2.29371478285761e-05
-1.19028155793528e-05
-2.15002626419504e-05
-2.93228521165231e-05
-5.47677555088595e-06
-1.36807487280069e-05
-1.3579676037587e-05
-2.66381691669137e-05
-3.36589038049722e-05
-2.84620446658375e-05
-3.53508310098903e-05
-2.97934649097731e-05
-3.04633500298593e-05
-1.8113218395814e-05
-2.55033840007625e-05
6.76539971133637e-06
-8.36672547410194e-06
-4.30656869025144e-05
-5.698574553164e-06
-1.22668839512123e-05
-3.87775310517269e-05
-3.55939367025572e-05
-7.79074917406501e-06
-1.71270117366598e-05
-2.27023579858644e-05
-4.39303510906337e-05
-1.34192237004742e-05
-4.73984129583691e-05
-1.76168411164134e-05
-2.39799988237452e-06
-1.60537776730657e-05
-1.07021401733903e-05
-1.54658522844607e-05
-1.44683209694363e-05
-7.56987459945552e-06
3.96114014525477e-06
-3.08784361078579e-05
-5.89970119295158e-06
-8.98507439730421e-06
4.18471480168053e-06
-1.08161571059283e-05
-1.19781939080448e-06
-3.149241562771e-05
-7.33162164339882e-06
-7.8166859896797e-06
-2.12040481191207e-05
-1.83666114847468e-05
-4.54526754521667e-05
-2.13218817569677e-06
4.30204160691515e-06
-2.49926915642417e-05
-2.17101050124788e-05
-4.01649277795705e-05
-1.55957280801415e-05
-4.19663114924855e-05
-2.45535575248064e-05
-1.34101211114478e-05
-2.44018449512521e-05
-2.48250590913363e-05
-2.71870270254111e-05
-1.20849360256992e-05
-1.06137924545995e-05
-2.95550234436897e-05
-1.70473070431918e-05
-2.9114331247786e-05
-8.10116692143994e-06
-3.3106376869184e-05
-4.14831991679137e-05
-1.32976920347441e-05
-2.23049804374886e-05
1.22758481076166e-06
-2.57847896542016e-05
-3.5487382094532e-05
-3.62745118746113e-05
-4.35551660707237e-05
-1.33547955604306e-05
-1.22383643016359e-05
-1.1811643956986e-05
-2.21569850650778e-05
-1.72005255036848e-05
-1.58721995816239e-07
-6.3180633211253e-06
-6.49795960391489e-06
-2.50273873634357e-05
-4.9055495590918e-05
-2.18256369327158e-05
-1.83868636107366e-05
-4.3133018315357e-05
-1.82862705380453e-05
-2.29521566807424e-05
1.56477821322459e-06
-2.68159216454819e-05
-2.59677294492506e-05
-5.46454267681924e-05
-8.17038475931185e-06
-2.12773447813785e-05
-4.03792151753603e-05
-5.40206107014034e-05
-2.17279863662255e-05
-3.03580606886992e-05
-2.38818851661759e-05
-3.26598459995838e-05
-2.37195323772823e-05
-2.64989456604066e-05
-5.11246503365906e-06
-2.3966546384233e-05
-2.72827174000698e-05
-2.14506870836338e-05
-2.30827120542426e-05
-1.56193782300108e-05
-2.18571865712461e-05
-2.7605972240234e-05
-3.09727143627661e-06
-3.60177282510674e-05
-1.34990563253122e-05
-5.16818140725687e-06
-2.57447311613867e-05
-1.06654304332947e-05
-2.22134497953988e-05
-4.24138011418985e-05
-4.50652909442981e-06
5.65377281143035e-06
-2.69508741715718e-05
-4.53866415074697e-06
-1.31075610720337e-05
-1.52207633819191e-05
-2.63461056935624e-05
-3.39354016300409e-05
-3.69472414355154e-05
-2.42313463012322e-05
-3.34166242403677e-05
-1.98011326985512e-05
-2.97621095889536e-05
-2.43684024634444e-05
-2.3916445597751e-05
-1.54754123060732e-05
-7.04943912233218e-06
-3.62218147034247e-05
-5.05203190219151e-05
-4.28987476555234e-05
-5.82712654329709e-06
-3.16429100383594e-05
-2.24587103573848e-05
-6.91019442971249e-06
-1.18917575864413e-05
-2.95668088625813e-05
-2.49151632030086e-05
-1.96225608939189e-05
-1.66902566618131e-05
-2.47637161049547e-05
-1.74718505572404e-05
-1.00080906928745e-05
-2.30441517597178e-05
-1.34494337250449e-05
-1.62823777289516e-05
-2.03931630830486e-06
-3.23889713749379e-05
-1.53578379707995e-05
-4.04414108537322e-06
-3.16061444167822e-05
-5.51104678397564e-06
-4.18355564926734e-05
-1.45764597452502e-05
-1.48084564353069e-05
-1.93524102554932e-05
-4.45134243304241e-06
-3.15455015437081e-05
-6.84582449002241e-05
-1.25498228116355e-05
-9.05237057589457e-06
-4.64423389914955e-06
-3.58237683502756e-05
-4.25476806222329e-05
-1.991273861458e-05
-2.8085579372177e-05
-5.81364220574073e-06
-2.33391528366764e-05
-3.59581123714162e-05
-3.2638121807266e-05
-2.55363955524096e-05
-2.93657877166964e-05
-3.80627021156163e-06
-3.67371993581113e-05
-1.00436414963705e-05
-3.04641016704941e-06
-2.01506206270254e-05
6.22461805880891e-06
-1.92835513100013e-05
-2.75829221185355e-05
-1.98950535285172e-05
-2.13086775018289e-05
-2.45891846848644e-05
-1.59341444654678e-05
-2.52247519208522e-05
-1.9742545064489e-05
-1.45879640308261e-05
-1.06180298124186e-05
-2.74902387893298e-05
-1.71868400604883e-06
-1.10732936482178e-05
-7.63050101441852e-06
-1.13077915576545e-05
-3.34074030238705e-05
-3.44121403318349e-05
-1.23859662585241e-05
-3.16269575769416e-05
-9.42036696295552e-06
-3.04626575845176e-05
-2.17641411199246e-05
-2.30509680384457e-05
-1.34826320773249e-05
-5.0668800144561e-05
-2.0455489448608e-05
-1.76647811448542e-05
-9.74519775625645e-07
-3.8988825650343e-06
-3.89168759575241e-05
-1.23404749709416e-05
-3.696564519827e-05
-1.59320351605228e-05
-3.50053741328987e-05
-8.09393579822176e-06
-1.30201613892939e-06
-6.83459927111127e-06
5.15420196181755e-06
-2.89893337966397e-05
-1.9120414365995e-05
-1.6713035026359e-05
-1.59576259882318e-05
-1.36858082444208e-05
-2.35492782885409e-05
-1.48961748066841e-05
3.50423236308364e-07
-1.56466965805421e-06
-4.85772135782239e-05
-1.56087141235048e-05
-1.63631328544179e-05
-2.9739456159366e-05
-4.72651933474001e-05
-3.700716890187e-05
-3.50577807957968e-05
-3.34789765798931e-05
-2.99808441057248e-05
-2.73482629655989e-05
-6.76893630257551e-06
-4.90311103152593e-06
-2.46179480877003e-05
-2.37206445875565e-05
-3.35499443318632e-05
-6.4906691261476e-05
-1.51690872902854e-05
-1.03349661886278e-05
-2.53911738031142e-05
-2.94492405723359e-05
3.32344455475327e-06
-2.13519217204914e-05
6.84389504487897e-06
-4.29956507640535e-05
-1.8066647575873e-05
-3.9001886910852e-05
-3.55786929219345e-05
-2.46255753713662e-05
2.86458874243368e-06
-2.65364172845125e-05
6.26033608467046e-06
-2.57887642918076e-05
-3.93859520293918e-05
-2.6974384719519e-05
-2.36557286016294e-05
-2.2070390531646e-05
-3.13666177214934e-05
-1.50145987404565e-05
-4.00839069435249e-05
-7.19848049969416e-06
-2.54284965704872e-05
-1.61445946038817e-05
-1.24328211345866e-05
-2.48826810191587e-05
-2.43333253095538e-05
-2.65259828705409e-05
-2.68838297196554e-05
-2.80768726222204e-05
-2.82951627035452e-05
-2.99936536282127e-05
4.07409039079432e-06
-2.98330859960449e-05
-3.00337223814547e-05
-2.47335700322603e-05
-2.75337677828504e-05
-1.28170702895731e-05
-3.44825464383985e-05
1.40051305776279e-05
-3.39093592601636e-05
-9.82653153053889e-06
-1.96834989793007e-05
-1.32226540628991e-05
-8.20954384052754e-06
-9.55758688192632e-06
-2.27757945678355e-05
-2.36498572214664e-05
-2.15930816449346e-05
-2.0577948284574e-05
-2.74818029864696e-05
5.06263835365928e-06
-2.37162971763494e-05
-2.82357358403479e-05
-1.36428039787391e-05
-9.27714852188989e-06
-1.329002396609e-05
-2.51510105513858e-05
-3.17504499689251e-05
-1.5334534222179e-05
-7.44531391879861e-06
-1.81820942733904e-05
-4.13067245241305e-05
-4.10302995310077e-05
-3.22733842566788e-05
-2.20599989326075e-05
-1.51356894015486e-05
-2.4424762344479e-05
-1.38450261254499e-05
-1.53585616352419e-05
-2.28195855316188e-05
-3.46648390740077e-05
-2.18079331685863e-05
-2.69585344732253e-05
-4.05529823953881e-05
-2.17396630208691e-05
-2.47425862702362e-05
-1.14314191822545e-05
-1.73604433361466e-05
-1.896273135821e-05
-2.84710764039752e-05
-1.57953213955228e-05
-2.79798693000763e-05
-2.38654739614335e-05
-1.45348242192783e-05
-5.59693996094174e-05
-2.15843134371134e-05
-2.46268212543818e-05
-2.47237874684924e-05
-1.55718675226123e-05
-3.17542592372543e-05
-1.18023897422438e-05
-3.31820686459328e-05
-1.70096820145789e-05
-2.58116763850986e-05
-2.48283389309952e-05
-2.89505690078658e-05
-2.47874566571593e-05
-1.90060789401055e-05
-1.7545836027376e-05
-2.76636723993882e-06
-2.20769577928675e-05
-5.08313769559181e-06
-2.69534592208738e-05
-1.79076634323194e-05
-1.60425682101405e-05
-4.21932176828014e-05
-1.00957160758554e-06
-2.29517434063961e-05
-1.30971365343515e-05
1.12732928533634e-06
-4.10039226617622e-05
9.10550692664718e-06
-2.43803754195331e-05
-2.07932581005555e-05
1.04526382124191e-06
-2.73341979773725e-05
-4.48630212310575e-06
-3.15550240736134e-05
-2.93330893326276e-05
-7.96440248622035e-06
-2.39404424295321e-05
-2.17699013659658e-05
-2.67035293598955e-05
-2.7195398350447e-05
-2.78085664499063e-05
-1.0414991819937e-05
-3.51862951814141e-05
-4.66241331540509e-05
-2.81797162727832e-05
-1.82510327146883e-05
-1.27088058794888e-05
-1.09154335991651e-05
-1.95717125902709e-05
-3.63797039749666e-05
-2.67224367912635e-05
-1.9032067790671e-05
-3.94430951591569e-06
-3.08506030538839e-05
-1.2434963103774e-05
-1.05593984578556e-05
-2.18087403289273e-05
-1.07371423865319e-05
-1.46139773990568e-05
-9.23633758306566e-06
-4.32420991261266e-06
1.32598302398905e-05
-2.93843708113833e-05
-3.68824549732085e-05
-1.81839064385305e-05
-2.5379812733384e-05
-3.33638323508493e-05
2.44311156873365e-07
-6.68765714262871e-06
-2.62045165411184e-05
-4.13116036188087e-06
-8.55826634528541e-06
-5.04384360463077e-06
-1.61505831078461e-05
-5.79373425882713e-06
-2.24361416847614e-05
-2.40216890328881e-05
-1.20028962860912e-06
-2.80741256339568e-05
-3.30359089682385e-05
-6.36387520536949e-06
7.51262776937248e-06
-2.3200142990596e-05
-3.57427166463731e-05
-1.37607495662922e-05
-4.15283421450188e-05
-4.65898512807042e-05
-2.78230819902288e-05
-2.50090407113201e-05
-3.83150963194696e-05
-3.11955638000726e-05
-2.20283878918562e-05
-2.58196581969512e-05
-2.10796730468441e-05
-1.07204048695741e-05
-3.17094668544465e-05
-2.26993170033993e-05
3.74323292965408e-06
-6.0915978192095e-06
-2.3124099199784e-05
-1.83125852813938e-05
-2.92927719130365e-05
-1.52720186667135e-05
-2.02606086064853e-05
-1.81441386968241e-05
-4.78400431977042e-05
-2.39296112257707e-05
-2.59178516745695e-05
-2.62875379536154e-05
-8.94159936992114e-06
-3.2686061489438e-05
-3.40893705814728e-05
-9.64209892967167e-06
-3.15325258285129e-05
-8.09226922208554e-06
-2.34411380450446e-05
-4.7895634177884e-06
-9.02638353431431e-06
-3.25251973674793e-05
-3.8226505485722e-05
-7.63652335155655e-06
-1.09131278679509e-05
-5.09215132005948e-06
-1.15697560865943e-05
-2.55362357703632e-05
-2.23170010434428e-05
-2.89005102995699e-05
-1.32304972906211e-05
-3.42662222236625e-05
-2.46890002866137e-05
-3.80701861079381e-05
-1.93567347517155e-05
-1.65519525069186e-05
-8.10730336035194e-06
1.08391572141487e-06
-4.03365797956278e-05
3.22708477966887e-07
-2.06492040699469e-05
-1.83000143114799e-05
-3.9137413246039e-05
-1.45584857013556e-05
-2.16190413055725e-05
-3.37099697083416e-05
-2.06341858840304e-05
-8.06939454594677e-06
-2.20656484335813e-05
-4.66357570011501e-05
-1.21739525337183e-05
-3.56729293964199e-05
-2.73843411141138e-05
-1.59436070796259e-05
-2.13739341090597e-05
-2.28100737480126e-05
-2.53644251993035e-05
-3.21379512317602e-05
-1.11332557713111e-05
-3.63318858837882e-05
-2.3839108079475e-05
-1.97884804281972e-05
-1.88909404869179e-05
-2.55664593394526e-05
-3.09743045926344e-05
-2.34712646607821e-05
-2.71288265945225e-05
-7.09458880660984e-06
-8.43454150301732e-06
-1.11828106623035e-05
-8.69251397186568e-06
-2.05155576738897e-05
-4.09783339935592e-05
-1.13393683049619e-05
-1.41185345702636e-05
-4.03166648855164e-05
-4.26773592645118e-05
3.35426867859559e-06
-3.32880798158496e-05
-2.90057212907732e-05
-3.77888418677121e-05
1.66948149827343e-06
-1.71094811561601e-05
-1.8260889570377e-05
-3.6597169336287e-05
-2.97913354606291e-05
-2.61158140928545e-05
-9.52020487451075e-06
-3.30607964767576e-05
-1.32763257971608e-05
-1.04316034546176e-05
-1.89680352830108e-05
-3.19399743050425e-05
-9.2591965785702e-06
-3.41575082451406e-05
3.56372831806731e-06
-3.13647030188224e-05
-3.8736785535403e-05
-2.14686274912875e-05
-2.17879064098404e-05
-2.03054811669823e-05
-2.32821009432557e-05
-1.44133374618638e-05
-2.80454693956578e-05
-9.35085038686377e-06
-1.33229025908606e-05
-3.69957098852943e-05
-1.65183438421169e-05
-4.1100667037397e-06
-2.60613754226732e-05
-2.85076618557955e-05
-4.54110530443136e-05
-2.37454953275247e-06
-2.19701030813131e-05
-2.10916035788131e-05
-2.54732672505789e-05
-8.23665849508058e-06
-1.28714871396254e-05
-1.09796962667437e-05
-3.65881120296223e-05
-1.7911339453766e-05
1.37921761760235e-05
-3.66733935124887e-05
-2.74803450548886e-05
-1.06529198193165e-05
-2.11662761947249e-05
-1.57079341203207e-05
-2.23289906695964e-05
-1.83305764096018e-05
-2.48952652032678e-05
-1.92663723422268e-05
-1.89882297177929e-05
-3.28602257767826e-05
-3.19572078051048e-05
-1.3096580041076e-05
-7.39463091965942e-07
-3.50011436614705e-05
-4.43628918467501e-05
-3.94570698327998e-05
-3.89453479388592e-05
-2.19171812885462e-05
-1.65963185485841e-05
-1.79777671183692e-05
8.21409046718408e-06
-1.20985952408817e-05
-2.30793627728111e-05
-1.27347594016898e-05
8.59090532526485e-06
-4.8218300069806e-05
-2.44503570049932e-05
-6.79663690074239e-06
-3.19361464413196e-05
-1.69924117882938e-05
-9.43800080458104e-06
-2.15614347660487e-05
-2.22662490847662e-05
-2.58162880757749e-05
-1.53449747795784e-05
-1.59655484764419e-05
-3.31179179804431e-05
-3.65379564752627e-06
-2.03125848575715e-05
-4.4383756927393e-05
-2.30634258045153e-05
-2.26730854072745e-05
-2.62638704389603e-05
-1.86600070925237e-05
-2.09000822904941e-05
5.47291382444921e-06
-2.69220180752206e-05
-2.47324608755983e-05
-3.81139722894613e-05
-2.22271030590008e-05
1.32284494640385e-06
-1.73696650780784e-05
-2.68188619759894e-05
-1.66320873763348e-05
-1.98338437465321e-05
-2.57283982667142e-05
-2.26198170944054e-05
-2.2119025336127e-05
-1.28316637478476e-05
-3.85385803003756e-06
-9.15715811631593e-06
-2.00724628652107e-05
-2.65610889309478e-05
2.76507132877801e-06
-3.04223184971045e-05
-1.13057770256802e-05
-6.08394600555117e-06
-4.80086645857727e-05
-7.51826178437937e-06
-3.38824649167366e-05
-4.25795807385146e-05
-1.33835608933205e-05
-2.17613726984948e-05
-3.50553485109993e-05
-3.47270122277249e-05
-4.43042558254435e-05
-3.44549769084508e-05
-1.67075579359919e-05
-1.99853031319876e-05
-3.67653890569636e-05
-1.38596718532553e-05
-1.65285504745934e-05
-2.77059324679247e-05
-5.11768341628112e-06
-2.28450623326218e-05
-1.23742819550007e-05
-2.89450517916639e-05
-1.87676989269609e-05
-2.70997443106781e-05
-3.52393485717112e-05
7.68233883249373e-07
-3.82277202861786e-05
-1.97251376456181e-05
-9.29038960114194e-06
-2.20699870237218e-05
-8.32796913475388e-06
-3.52554981133607e-05
-4.60391814687721e-05
-2.58464927989823e-05
-2.05726171227739e-05
-1.8340163507744e-05
2.69391361089558e-06
-2.77782580151451e-05
-3.23188829933543e-05
-9.36762906964266e-06
-1.9307929228029e-05
-2.69195600659247e-05
-1.07033649776337e-05
-1.20457497509194e-05
-2.5363018022963e-05
-1.50783361799101e-05
-2.0210226727698e-05
-3.38414525373584e-05
-2.4647003460797e-05
-4.98877350780057e-05
-3.18971689756437e-05
-8.39015227263334e-06
-3.44844142446693e-05
-2.11198440840295e-05
-1.76984742508551e-05
-3.47245253251521e-05
-5.32874280065495e-05
-2.25214408175709e-05
-3.67930983146886e-05
-3.38854250188819e-05
-2.38919834677828e-05
-2.31449550140544e-05
-9.5129123476112e-06
-1.07710364554229e-05
-2.71756067142667e-05
-2.16403077242845e-05
-1.14387474710484e-05
-9.15807657511602e-06
-7.91870126517646e-06
-2.3889220180033e-05
-1.88391565336512e-05
-2.03000928514198e-05
-2.18067014421363e-05
-2.75038591921947e-05
-2.41202680790234e-05
-2.92645300290916e-05
-2.45784213117337e-05
-1.428650120231e-05
-1.53113903503486e-05
-2.3244228742771e-05
-2.68304002796193e-05
-2.85914483676907e-05
-3.32035474513968e-05
-2.40210263450572e-05
-2.42832170618088e-05
-2.55427928326884e-05
-1.52046892255956e-05
-4.97616237361692e-06
-1.65053185346043e-05
-8.18390425756499e-06
-1.81797541829308e-05
-3.0350954092258e-05
-3.78854620009103e-05
-1.40940895619379e-05
-2.47271635098695e-05
-1.55283925976179e-05
-1.62338935944534e-05
-3.37657113811554e-05
-3.10775478395172e-05
-1.83546460713728e-05
-2.0916195788727e-05
-2.69903567888454e-05
-4.16373860787202e-05
-2.4661007712997e-05
-3.17300048760083e-05
-1.19805381783406e-05
-1.89836993752344e-05
-9.92185535035343e-06
-3.60171381975237e-05
-5.67986111987363e-05
-8.85659195829208e-06
-2.76911686250232e-05
-1.54308422752838e-05
-3.70248030280318e-05
-2.42843755678909e-05
-1.20074449880094e-05
-2.97535558438256e-05
-1.05997116514649e-05
-2.92542767738274e-05
-2.63134206198672e-05
-2.81900749428506e-05
-2.17005678353943e-06
-2.42266334242776e-05
-2.56364633806768e-05
-2.96309906836311e-05
-6.08941452927804e-06
-1.76022903497488e-05
-2.78824376174441e-06
-5.39458743951123e-06
-2.92984687718487e-05
-1.79604653310289e-05
-2.04953265754624e-05
-1.27724288448298e-05
-3.27492674792503e-05
-3.1532302380741e-05
-7.44479207175835e-06
-6.81984464500103e-06
-1.59375849650621e-05
4.45497730027212e-06
-2.53366221350775e-05
-3.43104026047028e-05
-9.15188758319184e-06
-5.19521394853107e-07
-1.59325736104373e-05
-1.51870275073282e-05
-2.59590934767311e-05
-1.79739409967922e-05
-3.18017339437381e-05
-1.68330394943581e-05
2.78208796818154e-06
-1.92615705318475e-05
-2.00020961364699e-05
-1.8253039293542e-05
-2.85777348214251e-05
-3.64162176137014e-05
-1.2144452921351e-05
-3.45529266684463e-05
-1.00016929730319e-05
-3.18039436410294e-05
7.93485434476548e-06
-9.68279160144291e-06
-1.5227267700969e-05
-1.22100106800551e-05
-3.79814103446936e-05
-2.29516775944937e-05
-1.94856567575656e-05
-1.90727005461623e-05
-1.2606108312043e-05
-5.75906657516607e-06
-1.82758889066489e-05
-2.62843429920962e-05
-1.01398886191431e-05
-7.85764171773181e-06
-2.87802497612624e-05
-2.82291036719249e-05
-1.72455616694886e-05
-2.81660659518108e-05
-2.14685245975247e-05
-1.84707605396795e-05
-1.32512545548396e-05
1.20090026888618e-05
-2.23121173834372e-06
-2.58686783001614e-05
-2.89459644099185e-05
-1.20061934213628e-05
-1.36349297641618e-05
-1.82612137997147e-05
-1.09663666992664e-05
-2.56086087062789e-05
-2.01734837771999e-05
-2.46539960519411e-05
-1.27985635054226e-05
-2.79291164361345e-05
-3.76678605447468e-05
-3.28877876781641e-05
-6.05927627125445e-07
-3.5884606420078e-05
-1.7484595500131e-05
1.85792902703351e-06
-3.46422413414741e-06
-3.68201335752006e-05
-2.21044651709107e-05
-6.25189684401506e-06
-5.8555911726233e-06
-1.08844576252901e-05
-1.37826383877558e-05
-2.75531754320218e-05
-1.32427265663053e-05
-1.45164401893057e-05
-1.94962455719453e-05
-1.57064566519039e-05
-2.1795137317804e-05
-1.23123732411925e-05
-1.51038025722953e-06
-1.94371473602803e-05
-2.20015140510687e-05
-4.58406441490551e-05
-1.64753553093131e-05
-4.34968233403937e-05
-2.33227566789225e-05
-1.39384301811336e-05
-1.40874726637866e-05
-2.27505171095466e-05
-1.6182285051738e-05
-1.77577623601173e-05
-1.30139638591194e-05
-1.97208106847743e-05
3.94582022965869e-06
-3.08944721080149e-05
-1.51349137430649e-05
-2.40399874699984e-05
1.15915042182899e-06
-4.83952457173083e-05
-2.30202879545432e-05
-1.48577083451018e-05
-1.94353751469072e-05
-5.49490513050342e-06
-1.68431441922931e-05
-1.81205193435708e-05
-2.90269443630661e-05
-1.87184092442309e-05
-6.84403182519813e-06
-5.50191496353268e-06
-3.11125836043386e-05
-2.25156987431225e-05
-7.80661777347888e-06
-4.37711647091854e-05
-3.25507232095732e-05
-2.11099972902636e-05
-1.04320798750968e-05
-3.49227111690555e-05
-7.77992556536904e-06
-3.21333152595669e-05
-1.87765822942971e-05
-1.29554087183913e-05
-1.07202696335418e-05
-2.31729636545641e-05
-4.64413153715689e-05
-1.38733528466335e-06
-2.14387669508569e-05
-6.45967804040079e-06
-1.1574833836043e-05
-1.87135142431905e-05
-9.61270826647769e-06
-1.50557650064684e-05
-2.67787439204033e-05
-1.30922874353898e-05
-1.84684688622523e-05
-2.44287689635395e-05
-3.50446467958757e-05
-2.88511114539314e-05
-2.6929958885871e-05
-1.67036658143416e-05
-3.42909471400421e-05
-4.90835851377581e-05
-2.58477727328344e-05
-2.47795467243644e-05
-3.28118869984411e-05
-2.89920296465337e-05
-8.89293630779619e-06
-6.83995698964515e-06
-2.5120334388232e-05
-4.05242766951653e-05
-2.03439455639023e-05
-2.50491009665611e-05
-1.04496694791929e-05
-4.07163370936154e-06
-1.0559260784795e-05
-1.96188256413046e-05
-4.10427996366597e-07
-3.21165945544713e-05
-1.48786882684899e-05
-9.52018345964324e-06
-1.73058101241283e-05
-3.94080224685401e-05
-4.03215602419241e-05
-3.92364826561649e-05
-2.26489454419999e-05
-7.68080076062256e-06
-1.52497472965123e-05
-1.58026219866155e-05
-2.40676369098424e-05
-2.26490533003337e-05
-2.09691136262239e-05
-2.93838013551552e-05
-4.35245987677338e-05
-8.77443710235066e-06
-9.27897127555315e-06
-4.61728534795272e-06
-1.6412188185954e-05
-2.17357079367868e-05
-3.31706872501109e-05
-1.7823532013275e-05
-3.33379568136657e-05
-1.90677684113305e-05
1.06740938080445e-05
-1.70936128464766e-05
-2.20598196956152e-05
9.13684375881075e-06
-9.77470421253654e-06
-3.86189550957134e-05
-2.12271981459428e-05
-1.4076876610999e-05
-1.6427777677875e-05
-2.62881361370136e-05
-1.27795108297093e-05
-2.93024052614805e-05
-3.17695025904036e-05
-3.26519749436701e-05
-6.27685659695451e-06
-1.91206294989945e-05
4.19365015813647e-07
-2.18275984889989e-05
-2.99259980740705e-05
-3.33422705076326e-05
-1.54470453661971e-05
-1.54186403444743e-05
-3.34195939599918e-05
-2.06297105537151e-05
-2.76063956326955e-05
-1.25017851357475e-05
-3.07485234199881e-05
-2.93316247691198e-05
-1.18321641969513e-05
-1.76744913562729e-05
-3.35470218597568e-05
-3.68512103380122e-05
-2.98102892476084e-05
-2.07149995307876e-05
-2.19446235584499e-05
-3.23061522363851e-05
-2.2405489149011e-05
-4.09382422511454e-05
-1.19255056223323e-05
-2.24101111406014e-05
-1.44275823794019e-05
-3.36226781257506e-05
-4.04816088980804e-05
-2.68469694924254e-05
-2.10515093420223e-05
-5.53152160697014e-06
-2.02148203325982e-05
-7.17300590426105e-06
-2.69115392419194e-05
-3.20873091201439e-05
-2.13151284164359e-05
-1.47580521192952e-05
-1.60886017052847e-05
-1.08626639426123e-05
-8.93734812717559e-06
-4.75117556594605e-06
-2.15487564462688e-05
-2.80251511768857e-05
-2.65341535246456e-05
-2.31443385319937e-05
-3.25555516960246e-05
-2.40138182864516e-05
-1.85965947987801e-05
-1.05991892480962e-05
-1.5606297738984e-05
-1.74221197913612e-05
-1.58867561969905e-05
-9.22132875780568e-06
-1.52625146284445e-05
-2.68304683624027e-05
-2.0760497479048e-05
-3.02489945261244e-05
-1.2901037910536e-05
-1.64238244638292e-05
-2.52765812010784e-05
-2.74336973964782e-05
-1.0467159565764e-05
-2.2749674816039e-05
-2.41314659165395e-05
-3.91374755896357e-05
-2.41309018954107e-05
-2.49032746134366e-05
-8.52380098995699e-07
-2.55459393713375e-05
-2.64665804599364e-05
-2.48375242687908e-05
-2.90590784413331e-05
-3.31802839613337e-05
-3.43640637727157e-05
-1.62758152905809e-05
-2.14264811291911e-05
-4.07234763243249e-05
-1.98295037020248e-05
-2.4870892459856e-05
-4.74289571195449e-05
-1.85932998725861e-05
-2.32003367735476e-05
-1.76366029185833e-05
-1.10584973092711e-05
-1.72793986054074e-05
-3.0929229418887e-05
-1.53032901118353e-06
-3.14861066963517e-05
-8.96206190322892e-06
-2.26994595508474e-05
-2.11372878684801e-05
-2.28440769224239e-05
-1.77253663657553e-05
-4.55145166354064e-05
-3.224846445356e-06
-4.60414640267007e-05
-4.38741285060442e-05
-1.67103349422461e-05
-1.69916778114702e-05
-3.40291032245945e-05
-2.63080452227933e-05
-3.02979817412316e-05
-1.662460946606e-05
-3.36595773621028e-05
-3.44913704777737e-05
-2.82319218950311e-05
-1.92365063374855e-05
-2.72156418199966e-05
-2.00282394140583e-05
-2.11679476019356e-05
-4.1658109042524e-06
-2.11211238801281e-05
-1.613597861279e-05
-3.24145403502361e-05
-1.87294164995625e-05
-3.94928687361911e-05
-1.03570950030231e-05
1.34052058527909e-06
-2.91370692683197e-05
-3.43815682552597e-05
-1.22304824067257e-05
-3.04554921720642e-05
-1.25515361161996e-05
-2.37677401301357e-05
-1.9604464141293e-05
-9.59889009342738e-06
-1.1986481370898e-05
-1.83487115718507e-05
-2.06163444261882e-05
-1.75986326302177e-05
4.08103819805379e-06
-3.27175293266291e-05
-2.84323822334129e-05
-1.00565767356986e-05
-2.9234168328327e-05
-2.3741753761679e-05
3.66756406437098e-06
-1.92189727885347e-05
6.88081682913299e-06
-3.61982322356367e-05
-9.85596301700591e-06
-1.17097105477205e-05
-2.42875993871637e-05
-2.94656809911549e-05
-8.06146696045291e-06
-1.10070169480055e-06
-4.55464306081445e-05
-2.087513390184e-05
-2.72493014942856e-05
-2.44057280204921e-05
-1.7734529727194e-05
-2.4845904134044e-05
-1.41804164542049e-05
-7.23075582340757e-06
-2.05347011771232e-05
-2.66886926965922e-05
-2.17023859652505e-05
-4.22825037180104e-05
-1.57472710809392e-05
-2.84397514443312e-05
-2.16155186866681e-05
-3.98518055242163e-05
-6.61033435009811e-06
-1.60331532912928e-05
-3.5679506141369e-05
-2.75441207231985e-05
-3.12700460815949e-05
-2.53805997680348e-05
-2.32160171576433e-05
-4.14302799835377e-05
-3.79748698909881e-05
-6.28394168615687e-06
-3.37028086954036e-05
-2.29263160640791e-05
-3.53835906744526e-05
-1.86010058766891e-05
-6.14839435159596e-06
-2.20791358356983e-06
-2.67694246842397e-05
-2.05150433338926e-05
-2.56418652905893e-05
-2.19337686537691e-05
-3.98025763329798e-05
-2.94387762374146e-05
-1.09417899996019e-05
-3.85370943698608e-05
-1.93384051999611e-05
-2.26024975521445e-05
-3.97056917630322e-05
-1.1277444293169e-05
-2.7444763957538e-05
-1.39402394770613e-05
-3.24456410018992e-05
-6.04793251043731e-06
-2.62978864722843e-05
-2.23857311842862e-05
-5.13960444105773e-06
-3.54976070862045e-05
-1.60744665372731e-05
-1.70653071239588e-05
-5.06905538842852e-05
-1.6769419722715e-05
-2.29629950334967e-05
-4.09873985603823e-06
-2.98942843864053e-05
-1.65007478823517e-05
-2.00595623469185e-05
-3.04185256289872e-05
-2.41334650987681e-05
-1.63880044602798e-05
-1.97275810043662e-05
-2.44992873281389e-05
-2.5086212041532e-05
-2.77044453774179e-05
-1.29184707716945e-05
-1.65464843696476e-05
-5.06794986453748e-06
-2.3948706799238e-05
-3.90199272278389e-06
-1.65594874310971e-05
-1.06401091747711e-05
-3.74988206126826e-05
-2.14918276391555e-05
-3.30368488428794e-05
-2.5474614583322e-05
-3.60299473966019e-05
-2.91493487233724e-07
-2.10518350197731e-05
-7.54685781323018e-07
-1.99444425685042e-05
-2.10848865430931e-05
-2.0044571157614e-05
-3.5729160051451e-05
2.9130596217267e-06
-3.91521933606957e-05
-7.97179734168376e-06
-3.65258829801734e-05
-1.87455616731081e-05
-2.43221520088978e-05
-3.12663347889257e-05
-2.26791247846185e-05
-3.53569191841497e-05
-2.92607438880215e-05
-2.58286985674078e-05
-1.49548844827944e-05
-5.16378613070419e-05
-2.24424134147546e-05
-2.58266608252625e-05
-3.17983802424376e-05
-1.80450769273386e-05
-1.77244891522346e-05
-1.09124619838162e-05
-5.0408002632407e-06
-4.22057906364523e-06
-2.22425943916963e-05
-5.26742191481588e-06
-3.35194625657994e-05
-2.93194942442276e-05
-2.56309133415772e-05
-1.69860453872678e-05
-3.62739153458109e-06
-1.25277389621096e-05
-2.94144496756163e-05
-2.14879141451931e-05
-8.42132615447372e-06
-3.97337763926224e-05
-2.39308118477978e-05
2.64632282721313e-06
-9.13194306068054e-07
-6.32788826220871e-06
-1.71745207107869e-05
-1.90792499339234e-05
-1.80604758093754e-05
-3.23875375356342e-05
1.23073576985895e-05
-2.37488456143615e-05
-1.94778209355079e-06
-9.81254385416161e-06
-4.07851826479031e-05
-2.41919086520499e-05
-1.28651770853034e-05
-2.74381271071713e-05
-2.08103756896652e-05
-2.11249871252733e-05
-2.41208982838043e-05
-2.03086747392354e-05
-2.23153349065378e-05
-3.33024350404843e-05
-2.05026160240412e-05
-2.74143480489552e-05
-2.09144347944343e-05
-2.02919087820412e-05
-3.36529126850991e-05
-1.25519659542844e-05
-2.91716141861714e-06
-3.00893604379053e-05
-1.1883298275092e-05
-7.81834759812226e-06
-9.42903530749822e-06
2.81393933517303e-07
-1.94667151774103e-05
-1.88316682958039e-05
-1.36954797936948e-05
-4.89309324568889e-06
-1.33738463815927e-05
-3.93549866107258e-05
-4.90599526601531e-06
-1.7838384267863e-05
-1.16428067801353e-05
-1.69088020070881e-05
-1.6541281167676e-05
-2.52843258501676e-05
-4.11369040826319e-06
-3.19912497170996e-05
-2.35028087365882e-05
-2.17553064903624e-05
-7.33454485933812e-06
-7.30183971577949e-06
-2.09951631853819e-05
-1.72749336503277e-05
-3.00474803779589e-05
1.39653026071238e-05
6.88448034360166e-07
-3.47216063081744e-05
-1.71534071589703e-05
-1.99088080048386e-05
-2.37488286843349e-05
-2.02259068062393e-05
-3.27801888986578e-05
-1.22649961966375e-05
-4.04674055461724e-05
-2.24500987856597e-05
-1.04194404513856e-05
-1.940283996776e-05
-1.9455976522074e-05
-1.55630636958649e-06
-6.64388622022353e-06
6.89044705914707e-06
-2.06102798177011e-05
-2.22329118700607e-05
8.56318108636573e-08
-1.55452865138436e-06
-4.24973217950705e-05
-5.24398353053345e-06
-1.41589343840881e-05
-2.32635663742715e-05
-1.40501435536004e-05
-1.83721291945265e-05
-2.52064267004151e-05
-1.07327338517758e-05
-1.7249808490039e-05
1.90721994046182e-05
-2.23841340679654e-05
-3.32009584288972e-05
-1.46945800898082e-05
-1.96129295314193e-05
-2.74602902041076e-05
-1.97244256388347e-05
9.52987091242688e-07
-1.47537647454187e-05
1.89321383239338e-07
-2.47256383466063e-05
-2.64432693647947e-05
-1.20650046423025e-05
-1.23704089335849e-05
-2.63572963858677e-05
4.82648710153184e-06
-1.39555514033934e-05
-1.20810933305237e-06
-1.10637743968226e-05
-6.772970757188e-06
-1.56573969653743e-05
-1.74152788962385e-05
-5.30975189250655e-06
-8.65140824462932e-06
-2.95512287422477e-06
-9.29013784156942e-06
-3.62512315473869e-05
-1.75080641969331e-05
-2.8181095235755e-05
-2.14215594982789e-05
-2.61306770215524e-06
-1.32238435660438e-05
-9.97899127169424e-06
-5.14011247703682e-06
-2.22946568900488e-05
-2.31138113416683e-06
-2.37503303763173e-05
-2.77807190907793e-05
-2.79111708184428e-05
-2.11550546382929e-05
-3.12244965163124e-05
-2.5592279971252e-05
-1.96102162934241e-05
-7.92796692178123e-06
-1.55537332640463e-05
-2.32498939281554e-05
5.40682344251164e-06
-2.51281893352686e-05
-4.91403166412719e-05
-4.42469243390069e-05
-1.31358066998967e-05
-1.8256474449175e-05
-3.08906414116995e-05
-3.01985701405025e-05
-2.95309504538005e-05
-2.09464937333469e-05
-2.77036117400552e-05
-2.15981064736764e-05
-2.72885983467817e-05
-1.2378594361883e-05
-1.64233186784959e-08
-6.21318860114703e-06
-1.2785374960304e-05
-1.12562547877359e-05
-3.07723770393359e-05
1.08340164092558e-05
-2.2006828846322e-05
-4.51003009318849e-05
-3.25937589365916e-06
-1.58298870594676e-05
-3.93226350827892e-05
-3.02446126361373e-06
-3.20282517144352e-05
-2.49279671482918e-05
-1.7838991641963e-06
1.61660799730329e-06
-7.7795271871734e-06
-2.06978265502554e-05
-2.8454934881732e-05
-3.51409801967707e-05
-2.46541478089826e-05
-1.07870525807347e-05
-7.52191415711141e-07
-3.04424331064781e-05
-1.09608468825293e-05
-1.86977680336395e-05
-2.64312039457208e-05
-9.34971165806467e-06
-3.36313606911145e-05
-2.04828346873709e-05
-1.83591602496451e-05
-6.92153788584812e-06
-3.78644181767039e-05
-3.81855783216907e-05
-3.17282623400307e-05
-1.89627992160919e-05
-2.54758480708979e-05
-1.52120311634074e-05
-7.66914224307297e-06
-6.10344557029321e-06
-3.93674172620663e-05
-3.32933451395859e-05
-2.69073066307976e-05
-2.04737044179637e-05
-1.69950853100901e-05
-3.34930178366019e-05
-2.78494718253815e-05
-2.0627570424763e-05
-1.45492680222991e-05
-3.1982022901588e-05
-1.029942890613e-05
-2.05848826315334e-05
-2.77909855466165e-05
-2.33895718713899e-05
-2.75923007684833e-05
-1.22294420425969e-05
-2.14793578948019e-05
-2.43649810548787e-05
-1.26453686984814e-05
-1.48679392528855e-05
-2.18860279402977e-05
-1.72290228411326e-05
-2.92238048010928e-05
-3.57805729934545e-05
-2.19680115078001e-05
-2.80186016872027e-05
-1.91674099253864e-05
-2.80275693854033e-05
-3.20478897604835e-05
-2.52887202668868e-05
-1.6300267133497e-05
-3.81645594889819e-05
-2.30846643360856e-05
-1.5692973125085e-06
-1.50891658196267e-05
-2.10663935247459e-05
-1.44374753934488e-05
-4.45518798198163e-05
-2.73215459530197e-05
1.12181587922995e-05
-2.42332483082289e-05
-1.12404364440205e-05
-3.61790426468682e-05
-9.91550830507128e-06
-1.89317853716302e-05
-6.8018795036306e-06
-3.50644754862842e-05
-2.08716305755246e-05
-1.73509083982705e-05
-2.00610464148175e-05
-2.09353044561006e-05
-1.07299653619877e-05
-1.41010285344566e-05
-6.50506172165349e-06
-2.66706115772018e-05
-2.54769333379796e-05
-2.27265756569253e-05
-1.07822349641446e-05
-1.98617256196395e-05
-5.38852545152632e-05
-9.65167291943301e-06
-4.65865487722367e-06
-1.62864846953225e-05
-6.73362004549093e-06
-2.89557447240725e-05
-4.55011593004556e-05
2.7515164983853e-07
-2.88950634751605e-05
-2.33036335240737e-05
-1.30809448219619e-05
7.94864574173752e-06
-2.92208197832374e-05
-1.50839224373585e-05
-1.55249864526168e-05
-8.85617305225232e-06
1.42854549705106e-05
-4.21226172086652e-06
-1.5069847110983e-06
-3.52278674439596e-05
-2.23690389925831e-05
-3.55454118797257e-05
-2.39173483701506e-05
-3.40493832806532e-05
-1.83553341961741e-05
1.0941906040176e-05
3.21898505026415e-06
7.86973244438151e-07
2.22167611282784e-07
-2.84105303791994e-05
-2.64379869041236e-05
-1.22136864914117e-05
1.49542284054257e-05
-1.89326310431285e-05
-2.16549080164909e-05
-2.43482089434114e-05
-4.52960194280504e-05
-1.55611993862404e-05
-1.7480164178023e-05
-1.49530150893666e-05
-1.13219351702621e-05
-1.47562542502296e-05
-1.3666515229659e-05
-1.47095917992938e-05
-2.1830238153817e-05
-5.80999740869067e-06
-2.36640867595835e-05
-1.19571736101025e-05
-2.97034934485611e-05
-2.200048291827e-05
-3.96110124056324e-05
-2.59239892746967e-05
-2.15872435138396e-05
-2.52474132042137e-05
-6.88333523292814e-06
1.1625363242442e-05
-8.45286990307842e-06
-1.37141338973748e-05
-2.17165939323339e-05
-1.90850588567702e-05
-3.43920815132336e-05
-3.37131644946467e-05
-1.99195368886302e-05
-8.22005454090106e-06
-4.75176929727142e-05
-1.98995818327309e-05
-3.93493232303689e-05
-3.14520602292687e-05
-5.47585415704945e-06
-2.98483128288588e-05
-1.51024540666913e-05
-6.0084760762848e-06
-2.847560785551e-05
-8.16327142456329e-06
-6.7905845275184e-06
-2.33362811585036e-05
-1.98111689320773e-05
-9.35120191299857e-06
-1.56289755681974e-05
-2.80705457462363e-05
-3.19948316491287e-05
-3.12230803826408e-05
-1.22310649078131e-05
-3.69358082795628e-05
-2.77502757114123e-05
-2.20668818853653e-05
-4.0128442771386e-05
-2.4402664127168e-05
-1.63703313224934e-05
-7.85208640342029e-06
-2.63587803624354e-05
-2.73495769021294e-05
-7.69337413844469e-06
-2.01529031416093e-05
-2.53762858782556e-05
-5.5351751840562e-06
-1.26031229293084e-05
-1.98007092452794e-05
-2.27838289245937e-05
-1.87654028721431e-05
2.40901806799657e-08
-2.94469626685434e-05
-3.11463080597153e-05
-1.3150016036261e-05
-1.97270209868412e-05
-3.54634695166636e-05
-1.46064841683106e-05
-1.47285955931528e-05
-2.95487250055629e-05
-2.59136715426389e-06
-2.01599046811763e-05
-2.38413304612412e-05
-2.26032646686195e-05
-6.90314880656254e-06
-1.67074186194784e-05
-8.85370204229138e-06
-1.92311317664199e-05
-1.68987435358753e-05
5.48305204403021e-06
-1.40920959162869e-05
-1.18099707236174e-05
-1.05555637620672e-05
-7.13341799083379e-06
-6.47552521612197e-06
-3.38530332600482e-05
-2.93429531229768e-05
-3.80693709584456e-05
-1.4264443915891e-05
-2.28911476073865e-05
-2.62913814136147e-05
-1.11778512568657e-05
-1.08256715395391e-05
-8.45384749224132e-06
-2.17114397940285e-05
-1.34079383720958e-05
-1.59038760833212e-05
-1.71850320646751e-05
-2.88354270419184e-05
-3.05824377391772e-05
-2.51405543533565e-05
-1.47843139117965e-05
-3.37122341659037e-05
-2.03191705756039e-05
-3.39316050890643e-05
-1.07378973078051e-05
-2.87583197464731e-05
-4.53991016355756e-06
-2.74577844495988e-05
-4.25237872265385e-05
-2.21778917216226e-05
-1.81431238714806e-05
-1.25205993458105e-05
-3.83370455214799e-05
-1.09949632471716e-05
-1.81357473668051e-05
-3.02904325043434e-05
-4.46522550100405e-05
-2.69895137457593e-05
-2.56984343516075e-05
-2.21823754330874e-05
-1.86365190390402e-05
-1.60210999857318e-05
-2.8728638898955e-05
-3.76487589758603e-05
-1.07134731866568e-05
-2.16220654123004e-05
-2.83080559224126e-05
-5.72072074241613e-06
-1.1329364852507e-05
6.23112002088942e-06
-4.85860227653744e-06
-2.763542995806e-05
-1.4780315039739e-05
-1.88131742034118e-05
-1.81535785343634e-05
-2.83979996817648e-05
-2.03477802221305e-05
-3.58398936496722e-05
-3.08676079689448e-06
-1.99246053107156e-05
-1.77044617746866e-05
-3.67901830399474e-05
-1.09273811950975e-05
-9.58691495405792e-06
-2.53398959364563e-05
-1.66050689746076e-05
-9.38827842607734e-07
-1.64604517417992e-05
-1.99477797692853e-05
-1.72235824220209e-05
-2.8763746746313e-05
-3.32775678343977e-05
-6.779384931202e-06
-4.36631014744721e-06
-7.17846968168297e-06
-1.60039814805466e-07
-1.86628252322983e-05
-9.18300007039082e-06
-1.75892609181203e-05
-1.69420327393682e-05
3.39746727372404e-06
-1.72391533525662e-05
-1.26559996710539e-05
-3.36687380831895e-06
-2.37211657818639e-05
-2.35421779952932e-05
-3.08387475212471e-05
-5.73033914749013e-06
-8.80429752592433e-06
6.33705662316833e-06
-3.0066522867473e-05
-8.88596281642777e-06
-3.57468827533803e-05
-3.90304008163428e-05
-1.21037532241486e-05
-6.89095511913444e-06
-3.29547518835565e-05
-3.72997828338609e-05
-9.37877177069887e-06
-8.23387093687553e-06
-3.2327081907318e-05
-1.21776420920875e-05
-4.66078336717643e-05
-2.15346401983146e-05
-1.45309221069188e-05
-2.75684414505093e-05
-2.10406376873354e-05
-1.23887125911509e-05
-1.81790744094781e-05
-2.69658403271773e-05
-3.09320414961304e-05
-1.0449732888206e-05
-2.16215750703704e-05
-1.91688027416023e-05
-1.15880327011874e-05
-2.85922663071146e-05
-2.49112821120518e-05
-2.99970152302449e-05
-7.97842772919324e-06
-2.46664963220291e-05
-2.84681727508867e-05
-2.7104344334662e-05
-2.61741787049956e-05
-1.86192971818353e-05
-4.54391354711927e-05
-4.91646592345399e-05
-3.02414357389804e-05
-8.28222946376306e-06
3.38233269888126e-06
-2.13798826438887e-05
-1.39465029560871e-05
-2.24978174419871e-05
-2.5005727242758e-05
1.43603612148544e-06
-2.37285886168281e-06
-2.7897875642395e-05
-2.39748801024088e-05
-1.63718746266801e-05
-2.56189208882321e-05
-1.54540444365533e-05
-2.5574034233133e-05
-1.07673348130778e-05
-1.98331224364206e-05
-2.20774070368037e-05
-2.98256593035059e-05
-2.62153684204878e-05
-2.04373409391764e-05
-8.4426946348534e-06
-1.90961208274659e-05
-3.89041870280121e-06
-2.21272276562885e-05
-2.11828409640581e-05
-2.41894139394129e-06
-7.9586491578031e-06
-7.36178814006427e-06
-2.23851736849194e-05
-9.50289940649561e-06
-2.67633530998463e-05
-1.66408257341133e-05
-2.36717375884144e-05
-3.85447888071952e-05
-1.89949021596516e-05
-4.29261431851612e-05
-3.11403751957439e-05
-4.17130445519197e-05
-2.50345150370563e-05
-2.40972216471764e-05
-4.43869125369477e-06
-8.0722201375244e-06
-2.69062921939718e-05
-3.93848702868448e-05
-4.22976631827477e-05
-4.2605352597665e-05
-2.63598341442313e-05
-1.42239276771386e-05
-1.46055518644909e-05
-1.54730122123527e-05
-9.2025735945613e-06
-1.28465796887624e-05
1.0003917791548e-06
-2.8624580187764e-05
-1.75342272248601e-05
7.96470568825178e-06
-2.61341389801739e-05
-1.24838241040455e-05
1.34705313431383e-06
-3.78875778873303e-05
-8.60160748496721e-06
-3.93318698183694e-05
-2.92216948314643e-06
-1.9798506052873e-05
-1.84712528262743e-05
-2.51047637085792e-05
4.84209278896437e-06
-1.92037980547988e-05
-7.4493671369373e-06
-1.93507687787711e-05
-4.7053598525551e-05
-5.86282242616766e-06
-3.78259082249345e-05
-1.06386709763654e-05
-1.17651177747069e-05
-3.53680635594534e-05
-1.29471337449584e-05
-2.77552186342985e-05
-2.5281352115098e-05
-1.24458365350337e-05
-2.82437729727332e-05
-2.10747578226005e-05
-4.30716046968775e-05
3.90920070737111e-06
-2.33858903612694e-05
-4.45626578032698e-05
-1.47562730804504e-05
-9.22929545005141e-06
-2.53431915939235e-05
-2.57671557427755e-05
-2.06341565745342e-05
-3.1736823833353e-05
-7.62542380185965e-06
-3.66622807689652e-05
-2.45428265252997e-05
-2.25664440400193e-05
-2.14540707771716e-05
6.88161857223754e-07
-6.73192321895954e-06
-2.1112305174814e-05
8.46070237733311e-06
-1.36445741892231e-05
-2.0851229794938e-05
-1.68017757214921e-05
-1.46784126919261e-05
-2.35798780023802e-05
-1.57399894654594e-05
-1.64636851248621e-05
-1.39224460595424e-05
-1.68039358955844e-05
-1.28873687716505e-05
-2.51362270946132e-05
-8.14452960539104e-06
-9.52007231887781e-06
-4.72447397217395e-05
-3.76010443870509e-05
-2.43031201955701e-05
-3.10760444288307e-05
-7.44951238058009e-06
-2.38517413991003e-05
-3.80917511690635e-05
-2.88994915414722e-05
-3.84531384244101e-05
-8.52195684038687e-06
-1.17903938756999e-05
-1.46109992760479e-05
-1.71534177503585e-05
-1.92413624156954e-05
-3.73930252112431e-05
-2.35268963079415e-05
-3.06031217646543e-05
4.82126452569175e-06
-6.51074610971767e-06
-3.66210712919982e-05
-1.80921761214732e-05
-2.79432764216322e-05
-3.67169897827377e-05
-2.14520142416699e-05
-2.95081643689987e-05
-2.49797894237282e-05
-3.40598071920858e-05
-1.8138869816708e-05
-2.458242948466e-05
-2.40136498366061e-05
-3.36360965857741e-05
-2.59219272880632e-05
-1.18952283351642e-05
-3.39078787193716e-05
-1.54367376774979e-05
-1.94515146067515e-05
-1.52735702138154e-05
-2.53680489795839e-05
-2.22788517947528e-05
-2.57501557314079e-05
-4.54100230486008e-05
-9.22486231426595e-06
-3.2146369820024e-05
-8.82810878788533e-06
-2.8526358308603e-05
-2.24526553522166e-05
-1.88619997054929e-05
-2.61340422624974e-05
-4.06324860094882e-05
-3.44829408155963e-05
-2.88159222357197e-05
-1.90967028706842e-05
-1.36424501497965e-05
-2.13966948685855e-05
-2.16573857331058e-05
-1.537374194322e-05
-1.61336555067734e-05
1.25247507453797e-06
-1.34210485187389e-05
-2.47343005871776e-06
-1.90121576990964e-05
-3.56449586239388e-06
-3.26379365191567e-05
-1.15324304643022e-05
-2.39309428643814e-05
-2.98011252327828e-05
-2.92658157979352e-05
-1.33591933560576e-05
-1.71913491859691e-06
-2.54473140907921e-05
-2.47235068354337e-05
-1.12791803448538e-05
8.02923711990652e-06
-2.63745605007202e-05
-2.39860134689303e-05
-2.22409129975468e-05
-3.59345243010873e-05
-8.44384866737716e-06
-2.85591531052316e-05
-2.21785802681687e-05
-2.68761365959149e-05
-4.14209978983462e-05
-1.83289823477948e-05
-3.81575439802107e-07
-3.11304628115366e-05
-2.19421052725802e-06
-3.84360379776835e-06
-2.38489707964551e-05
-1.53561823261611e-05
7.6748271203181e-06
-1.2054351461127e-05
-1.82526674232437e-05
-1.08242024991343e-05
-3.15363339490263e-05
-7.78020985661092e-06
-1.69601641405167e-05
-5.72700150263087e-06
-1.68814414772023e-05
-6.15897576271498e-06
-2.07824508383463e-05
2.41084161216174e-06
-4.14712267355431e-05
-8.43139793496484e-06
-1.52228574940823e-05
-3.81256133992233e-05
-2.23647743895646e-05
-4.43021080784222e-05
-1.80089596603603e-05
-2.2732404597435e-05
-8.31509496125858e-06
-2.93912721984718e-05
-1.54155844615436e-05
-3.18175172613776e-06
-2.06212972398481e-05
-2.62936332521821e-05
-2.37772006321621e-05
-1.0256479670414e-05
-1.88362376987935e-05
-1.32471392053693e-05
-1.97114673182022e-05
-2.97518593521357e-05
-1.27041706815741e-05
-3.17855992109768e-05
-1.24800473049291e-05
-1.25194273446855e-05
-1.85736611828538e-05
-1.18895682558974e-05
-1.86766257977603e-05
-1.02386589466421e-05
5.91613722542547e-07
-2.9878236280101e-05
-3.16901724183995e-05
-2.87273038891088e-05
-2.38618542098815e-05
-2.68402756991179e-05
-3.43913008366085e-05
-1.17327193232556e-05
-4.58980260749372e-06
-1.80169665321647e-05
-3.52611681933925e-05
-1.04775342921814e-05
-1.59122160712001e-05
-2.62392249802547e-05
-2.82253062848732e-05
4.26950745277429e-07
-2.12435424797384e-05
-3.16317534875795e-05
-3.70953584050498e-05
-2.6664637006266e-05
1.32781248004766e-05
-1.99880941339512e-05
-7.2975670244116e-06
-4.28053144651401e-05
-2.75690811146942e-05
-3.65722779568267e-05
-2.57450926951198e-05
-3.48023194914877e-05
-1.27519933042631e-05
-2.06699585389498e-06
-2.85771445158077e-05
3.51340174979578e-06
-3.37854262925124e-05
-3.28517903061707e-05
-2.44157587656715e-05
-2.81906583167714e-05
-1.34345753159506e-05
-1.1606853966148e-05
-4.57905039603285e-05
-1.46021964715829e-05
-9.10517310232559e-06
-4.01458530643406e-05
-2.48825574433268e-05
-4.79037206661165e-06
-2.12239125622023e-05
-1.47801451680897e-05
-6.52945491809838e-06
-2.78926399858176e-05
-1.65561640233535e-05
-1.24418752264419e-05
-2.7845362934588e-05
-1.39803632501383e-05
-1.62970231292248e-05
-2.74024775971666e-05
-2.40644339849425e-05
-2.76258580694381e-05
-1.14919949437133e-05
-9.28355934832854e-06
-1.84428274089024e-05
-3.34527681215086e-05
-1.03263526939128e-05
-1.76343906449721e-05
-2.83303863890618e-05
-1.27309934609749e-05
-8.23294411616111e-06
-3.35026089908778e-05
-2.81154801547719e-05
-3.59796674835234e-05
-3.01569950598404e-05
-4.87024579001831e-05
-2.22473376125933e-05
-2.38322941245492e-05
-2.35409794454137e-05
-3.00535747445581e-06
-3.55723643641394e-05
-1.58611353295912e-05
8.13093578627026e-07
-2.70334279475646e-05
-8.11249418330948e-06
-4.69470280308524e-05
-2.94248672258541e-05
-1.83464160436321e-05
-2.30744058611283e-05
-2.62841400873834e-05
-2.5557368065345e-05
-2.93297406805954e-05
-2.58825810711705e-06
-3.40705245555009e-05
-1.27329310707856e-05
-2.46500703561912e-06
-1.98897385584672e-05
-2.00554531994183e-05
-1.60231905064406e-05
-2.6622904755255e-05
-2.71698485889751e-05
-3.5453591181402e-05
-2.63101824096315e-05
-1.28110745055084e-05
-1.78305864523083e-05
-1.79021541458863e-05
-3.07220724144969e-05
-2.24511090992492e-05
-1.36040951447789e-05
-4.99140992446307e-05
-1.76538653671366e-05
-1.8349452778836e-05
-3.33062177025734e-05
-2.75850471680334e-05
-1.74651672580738e-05
2.92561285350374e-06
-8.61267110387172e-06
-2.27423195410145e-05
-8.81796727704944e-06
-1.13313348849513e-05
-1.761612103767e-05
-2.46059608045237e-05
-4.04183465758074e-05
-1.25788062514353e-05
-2.28615546947926e-05
-3.30826250472474e-05
-1.41357183826747e-05
-1.88493153195844e-05
-1.77971293937982e-05
-3.11001327399443e-05
-4.8104248077691e-05
-2.34942611939073e-05
-2.10786719765393e-05
-1.34569179953679e-05
-2.53097603666459e-05
-3.45899358779602e-06
-2.24853953798777e-07
-1.51045851076263e-05
-3.28502039795498e-05
-2.06024334376801e-05
-2.61322524657702e-05
4.36131924618745e-06
-3.09951868011522e-05
-3.81103692786957e-07
-2.02442324866754e-05
-1.81027342677706e-05
-3.03684590171308e-05
2.18085951711046e-06
-3.80358590661423e-05
6.36132420895011e-07
-9.9958073095207e-06
-1.99864909733146e-06
-3.62972405696708e-05
-4.10346626298246e-06
-3.99275334183227e-06
-2.45517429595722e-05
-1.76505044776412e-05
-1.74667516577138e-05
-1.6915386193966e-05
-3.17816440505404e-05
5.69238839233883e-06
-8.62960285311987e-06
-1.7310459609672e-05
-2.27914558800895e-05
-1.39499885246224e-05
-1.64777329366746e-05
-1.72888716911285e-05
8.39566406632695e-06
-3.52487686639463e-06
3.99662904552971e-06
-2.03218061082024e-05
-2.92753138076336e-05
-2.5372704870348e-05
-1.89401156152255e-05
-1.49871642851801e-05
-2.30219169378452e-05
-2.10608289890032e-05
-3.03705102346276e-05
-3.82727516214637e-06
-2.16433240549881e-05
-1.74874439716612e-05
-3.44799865577292e-06
-2.71127646310537e-05
-1.6031077650222e-05
-1.77189360230221e-05
-2.24201785131276e-05
-1.14225193907848e-05
-1.42127174029929e-05
-8.58393659936796e-06
-4.45228724244136e-07
-1.25218911725109e-05
-2.53299789889721e-05
-5.15759136000705e-06
-1.25148643327801e-06
-1.7821657420162e-05
-1.24568842713793e-05
3.30075732155893e-07
-2.57921876043112e-05
-3.48568502763784e-05
-3.04388781436624e-05
-2.23929228310257e-05
-2.05141415673008e-05
-2.22040179718875e-05
-2.04417016723776e-05
-1.38861086282952e-05
-2.66403419160058e-05
-3.26036622485703e-05
-6.59269523468773e-06
-1.17350414051831e-05
-2.05897222965063e-05
-2.49705035554875e-05
-2.60897771068795e-05
-1.11352322183285e-05
-5.81151422060712e-07
-3.38166699568001e-05
-7.9570352511642e-06
-2.77710467504469e-05
-1.31210617252565e-05
-1.70965266867322e-05
-3.62390408883229e-05
-2.99438598186131e-05
-1.9249168630429e-05
-1.17484692374937e-06
-2.63704409723346e-05
-3.22712581130411e-05
-4.60359201870832e-06
-2.11273743400235e-05
-2.69138007681053e-05
-4.8626440831493e-05
-3.9710471149657e-05
-4.65285279143112e-05
-4.2193497617176e-05
-4.51923578774995e-05
-2.42804352169238e-05
-8.57375061553786e-06
-1.21457809316348e-05
-5.58933338136926e-05
-3.81099894891531e-05
-2.61059695108144e-05
-5.30574057069968e-05
-4.60820491784378e-05
-2.31371655124467e-05
-3.31266547697389e-05
-5.63120362098551e-06
-1.18412244899968e-05
-2.33582323957159e-05
-2.01911228125024e-05
-1.59307223253512e-05
-3.26703874363955e-05
-1.94303813149857e-05
-3.86103218537685e-05
-3.3016766695078e-05
-3.83868721622549e-05
-2.818075448793e-05
-1.05184432067249e-05
-2.72554960110627e-05
-6.41522487941878e-06
4.92987720619091e-06
-1.06564187323791e-05
-2.81434384106688e-05
-3.09461365409839e-05
-1.95724965290688e-05
-4.39677164156636e-05
-1.1054860554746e-05
-7.18332391423369e-06
-2.66895242342616e-05
-2.6067391118157e-05
-2.85717729243424e-05
-2.84355581441627e-05
-1.34076946894634e-05
-1.51183205040408e-05
-2.24533112557692e-05
-2.08727555862624e-05
-1.64692222125831e-05
-3.48313486901489e-05
-3.10000419102449e-05
-8.46114727154782e-06
-2.33899342797879e-05
-3.27247244535706e-05
-1.38449344602428e-05
-2.93364840752194e-05
-3.06079621161157e-05
-3.72332826576976e-05
-1.21100938706729e-05
-1.72681425113464e-05
-1.86050012517158e-05
-2.05697769556156e-05
-3.04400849439417e-05
-3.6634536144253e-06
-2.61569830051147e-05
-2.26811018020381e-05
-2.24362041798894e-05
-1.29354807958941e-05
-1.16105776887894e-05
-3.70114525342257e-06
-3.8165176915759e-05
2.37767500875156e-06
-1.5111146524978e-05
-9.47112664034176e-06
-4.01239013935599e-06
-1.58921788927225e-05
-1.32874244689163e-06
-1.25854470718091e-05
-3.17912249343837e-05
-1.36636290300443e-05
-1.87316258948756e-05
-5.79887143254721e-05
-1.52275404139127e-05
-1.37149372311828e-05
-3.66825275628324e-05
-2.97002334227925e-05
-2.0703392131231e-05
-2.80312164064305e-05
-3.64566294263151e-05
-6.5701311481946e-06
1.81656176602948e-05
-1.48774732857718e-05
-8.87496854905489e-06
-1.95329175822573e-05
-2.96450617930886e-05
-2.44041256152654e-05
-1.4003565457732e-05
-4.1347190125548e-05
-1.12867798282741e-05
-5.36095754021565e-06
-4.67244931761902e-07
-4.10850865145019e-05
-3.15342703002588e-05
-2.90835024190777e-05
-2.6868178050049e-05
-3.07718366407416e-05
-3.94401199971202e-05
-2.32294651069358e-05
-2.09383956463634e-05
-1.5852534325717e-05
-1.55077702394631e-05
-6.26878611914021e-06
-3.06208294014208e-07
-2.23292977002576e-05
2.45844428525489e-05
-2.13584151822506e-05
-3.12322231051198e-05
1.08395027908019e-06
-7.48461743837079e-06
-1.60521028059696e-05
-3.19978698478543e-05
-1.47767505268601e-05
-2.07870651383557e-05
-2.00809147725726e-05
-2.30572016374571e-05
-3.31433223485732e-05
3.0748425324816e-06
-3.09055357897336e-05
-8.06043176302827e-06
-8.35000409293809e-08
-3.35122570125493e-05
-2.08801603233841e-05
-9.48966711226958e-06
-2.78047563441016e-05
-2.40982546651584e-05
-1.91519305831615e-05
-3.44232665827256e-05
-1.6756529748787e-05
-3.13572725418088e-05
-2.9496895384111e-05
-8.83966409490891e-06
-1.3597800669228e-05
-3.23570439906939e-05
-4.22234662600493e-05
-3.56967808944474e-05
-1.40976371959133e-05
-1.01725881657625e-05
-3.83091876830579e-06
-3.94208221155582e-07
-2.2740458015041e-05
-8.43263997071287e-06
-1.47356432784108e-05
-3.45432296685779e-05
-2.81477470253102e-05
8.62191823156024e-07
-1.41140064596819e-05
-1.98329094414141e-05
-3.50311749965888e-05
-1.85620280107775e-05
-2.39340802353723e-05
-3.18867187494638e-05
-3.12044284276108e-05
-2.12537436559191e-06
-2.15855987742099e-05
-5.29619712781201e-06
-2.33700330832536e-05
-2.57745327196427e-05
-1.13297578235567e-05
-2.85271975292687e-05
-2.08714783965092e-05
-5.77632189255648e-06
-3.57080206923666e-05
5.91363482919712e-07
-1.3184745381097e-05
-4.05679356032517e-06
-4.11172171825088e-05
-2.33023353193936e-05
-5.87898537658179e-07
-3.8886716501546e-06
-3.07801889334664e-05
-2.66006165767031e-05
-2.40166593702595e-05
-1.08532549909032e-05
9.79786262504636e-06
-8.92913975758506e-06
-1.7124656175203e-05
-2.49847915431444e-05
-8.29393377693821e-06
-1.8614098505202e-05
-2.46712759639196e-06
-1.76130289498343e-05
-2.21067789679756e-05
-2.44889134639201e-05
-1.83726562956561e-05
-1.63160811343419e-05
-2.82722315385661e-05
-1.92874057925867e-05
-2.64122069668262e-05
-7.94223598187608e-06
-3.39245784655506e-05
-1.3658727691355e-05
-1.67275582817561e-05
-2.48299001533543e-05
-1.86734388450095e-05
-3.66039016832495e-05
-2.05360444421166e-05
-4.21333247686403e-05
-2.40505415144283e-05
-2.53734133448786e-05
-3.4332477517117e-05
-1.37684239438236e-05
-2.02572438080003e-05
-6.45214854997773e-06
-2.79646806484774e-05
-1.88225551097439e-05
-2.80349319706313e-05
-2.62470158048426e-05
-2.42987285280196e-05
-4.34289971077738e-05
-2.94890121008892e-05
-2.77139199105398e-05
-1.60399897144212e-05
-2.40916536317196e-05
-6.00900029845033e-05
-1.0553925313866e-07
-1.70477159378078e-05
-2.9534980623048e-05
-1.93472735476428e-05
-1.09644265529102e-05
-7.39952388888774e-06
-2.68865428349461e-05
-3.16990450338809e-05
-4.65468889501831e-05
-3.76136838178559e-05
-2.73953098432432e-05
-3.0071518250696e-05
-1.07328854061071e-05
-2.33347725682177e-05
-3.51701503891033e-05
-3.395273371377e-05
-1.45350810075493e-06
-2.74885213954089e-05
-1.61934074100504e-05
-2.33978042088741e-05
-1.24092480098411e-05
-2.27197872715964e-05
-4.98613754542307e-05
-3.15726323196746e-05
-2.81315843183594e-05
-3.12567269680814e-05
-2.37628945716807e-05
-2.91260118212489e-05
-4.14597501673787e-05
-2.59488764237568e-05
-6.45292930293002e-06
-8.8192691722302e-06
-5.02257621522348e-06
-3.60129697946707e-05
-2.7639031139568e-05
-2.88225106390021e-05
-3.65136782665649e-05
-1.45198312878295e-05
-1.85907935846198e-05
-4.11848650610063e-06
-2.30610531139707e-05
-3.53454208798735e-05
-1.63955700805614e-05
6.22038608328455e-06
-1.27085369740531e-05
-2.78775474798552e-05
-2.29968726569073e-05
-7.90693195075768e-06
-1.05425134641622e-05
-2.87301631410806e-05
-2.70790248094167e-05
-9.5906485141828e-07
-2.62630049081052e-05
-1.98697356652085e-05
-3.88607114731384e-05
-1.38585872829556e-05
-1.93769044619097e-05
-2.90667497132685e-05
-8.08421768148343e-06
-2.94416988876685e-05
-4.7696009870308e-05
-1.13320454236658e-05
4.70281397739811e-06
-3.55190500870475e-05
-5.9290454423211e-05
-1.87181549492306e-05
-1.21071715366615e-05
-3.94622250963083e-05
-1.91293618193131e-05
4.2316273775644e-06
-2.22124151582418e-05
-2.24884364884547e-05
-3.6892099049685e-05
-2.34247216418766e-05
-1.82290555761732e-05
-2.60979937094099e-05
-3.24904397325737e-05
-1.13546583744453e-05
-1.63003594914811e-05
-1.23135793336279e-05
-2.2956143652856e-05
-3.36989281574599e-05
-3.51971926569916e-05
-2.57512223250241e-05
-7.82889940948966e-06
-2.25107471591025e-05
-1.33042660901655e-05
-1.32246233451752e-05
-3.10606289362634e-05
-1.18770587146149e-05
-3.11791174385585e-05
-2.56794944746711e-05
-2.64551857267068e-05
-4.89811357955808e-05
-2.56323592494382e-05
-2.29363525517719e-05
-4.09153202620035e-05
-4.06651281324491e-05
-2.81003096250666e-05
-1.84417296365393e-05
-3.3876286362579e-05
-3.02112605944779e-05
-4.23962081061767e-05
-3.82975532861273e-05
-9.75418065941091e-06
-1.69475959949072e-05
-2.90066669055263e-05
-1.39929837686696e-05
-1.95950036417041e-05
-7.5262087168276e-06
3.85225732728578e-07
-7.12583753360213e-06
-3.48933535263323e-05
-6.25942153102636e-06
-7.77439312202088e-06
-1.29120995638628e-05
1.14713182035695e-05
-3.45224435292023e-05
-2.98772319476524e-05
-8.87108362366719e-06
-2.58068810667139e-05
-6.7392125998744e-06
-2.30765693324729e-05
-3.32868324758497e-05
-1.35033022251878e-05
-3.23906181379318e-05
-2.45162746054939e-05
-1.94942075982921e-05
-2.1697612740358e-05
-1.1085968679465e-05
-3.03177960174269e-05
4.2371752651311e-06
-1.50220204003605e-05
-1.64315366972066e-05
-3.39423370581785e-05
-2.19772425096046e-05
-4.0754584637767e-05
5.76559173773875e-06
-7.29162731885695e-06
-2.61001924629828e-06
-1.70664470963964e-05
-1.88024595527777e-05
-1.57310234738906e-05
-2.85343964043401e-05
-2.0454572833372e-05
8.99018796944208e-06
-6.64512745389854e-06
-2.52802212402956e-05
-2.79148540678222e-05
-2.16233105086456e-05
2.79236684432713e-06
-3.1090956120133e-05
-2.73357836378451e-06
-2.63399292547687e-06
-6.73925714944805e-07
-2.49095762174396e-05
-2.77192572666202e-05
-2.86897835024642e-05
-3.60272887827313e-05
-1.74635729776731e-05
-1.6895927049591e-05
-2.39362322695537e-05
-2.02773030712942e-05
4.19585179945284e-06
-1.87443844261576e-05
-1.85470473536537e-05
-3.73393635985563e-05
-3.53931836721662e-05
-1.49275757760707e-05
-2.33479282934726e-05
-3.02760075173764e-05
-2.66123883428767e-05
-2.39028979743645e-05
-6.45482036530173e-06
-1.56453905499591e-05
-2.25222605879997e-05
-3.19033480047958e-05
-2.42932762830931e-05
-4.08614923670257e-05
-1.24354961775278e-05
-3.36159787438824e-05
-1.7176379484424e-05
-2.91300897542178e-05
-2.77830875661375e-05
-3.00245652018201e-05
-2.23969214667694e-05
-2.17008528772049e-05
-2.53183452228308e-05
-1.33905979181825e-05
3.41718677015528e-07
-2.7053914896341e-05
-1.92253956768462e-05
-1.870852776621e-05
-2.89793475353948e-05
-1.48356179038669e-05
-2.67780188299991e-05
-3.50235185048563e-05
-2.62584644897649e-05
-3.35303214977541e-05
-2.66525440422977e-05
-1.25009976182964e-05
-3.52125106013834e-05
-1.89543149038513e-05
-2.99571775218615e-05
-1.88885478678873e-05
-2.38686937084779e-05
-9.58395663584456e-06
-1.85780120436508e-05
-4.23798425022221e-05
-2.14316412809742e-05
-1.57138888889259e-06
-1.50888209146063e-05
-8.89937011830707e-06
-1.23126096638179e-05
8.22377739302812e-07
8.11587292518676e-06
-2.2360297620184e-05
-5.34062510674288e-06
-5.20116389891237e-06
-1.39780613573514e-05
-3.11081085555248e-05
-1.83619086612586e-05
-1.14770669258747e-05
-3.26905199576115e-05
-1.82456069541114e-05
-1.06029260040489e-05
5.35288792653329e-07
-2.89401662220192e-05
-1.65271076712765e-05
-2.23943623091701e-05
-1.34518575876155e-05
5.96226360125964e-06
-5.45566122326817e-05
-3.81048431794242e-05
-2.10097666801078e-05
-2.30528089260307e-05
-4.14640245471772e-05
-2.96850868971633e-05
-1.52747910513878e-05
-1.88435600058374e-05
-1.64982012500007e-05
-2.27361251322744e-05
-5.28535047926534e-05
-3.54519009007256e-05
-2.17326311637514e-05
-2.35941843383914e-05
-1.39421633285609e-05
-7.21033109847812e-06
-1.79015626593839e-05
-1.90901850423401e-05
-4.30845784140355e-05
-1.38203691917979e-05
-3.54367575011421e-06
-2.37052934382879e-05
-1.59124149505653e-05
-1.88335798769181e-05
-7.72596279457027e-06
-2.58574359892458e-05
-6.85523834618746e-07
-1.28979176060427e-06
-1.69943643991737e-05
-2.52311017800661e-05
-4.06823278152628e-05
-4.46920558414881e-05
-3.94883857836146e-05
-8.21455447794609e-06
-2.04906769715836e-05
-3.4306070245655e-05
-2.81347984309609e-05
-7.85363924128594e-06
-1.94997574565502e-05
-4.24140981897506e-06
-3.64223134445528e-05
-1.90620082249849e-05
-2.47125061538753e-05
-4.13982862672966e-05
-2.71040575756275e-05
-2.92310270430944e-05
-3.60136874956278e-07
-3.62999690049117e-05
-1.18247683495249e-05
-2.33180978684626e-05
-2.18274334344953e-05
-3.50655790762905e-05
-2.22450175352726e-05
-2.32193279142609e-05
-9.11912335924681e-08
-2.16527099971164e-05
-2.35549217637803e-05
-1.30137269727742e-05
-3.29070443339219e-05
8.31195049705374e-06
-3.879125568972e-05
-3.45273780152052e-05
-1.14922069626308e-06
-3.0519984671088e-05
-3.69622276302043e-05
-2.72427955105329e-06
-6.03161847436102e-06
9.46697487107232e-07
-4.37710205059191e-05
-1.47388414697239e-05
-2.57344280103791e-05
8.59920068338188e-06
-7.20120215484178e-06
-3.11822686162616e-06
-4.42124777618257e-06
-5.19489112024749e-05
-1.75546180030549e-05
-2.5729850895582e-05
-1.00898005404007e-05
-5.0136249164202e-06
-1.40114265317584e-05
-1.4483253671266e-05
-1.02098040306782e-05
-3.09368160218557e-05
-2.37240300198549e-05
-2.04261241041338e-05
-3.06866042248016e-05
-2.25187989412866e-05
-2.58144369636407e-05
-1.06490685906213e-05
-1.20378553182958e-05
-2.70307078136156e-05
-2.39472287549634e-05
-2.52009450196668e-05
-8.01610706390667e-06
-5.58041930014768e-06
4.24616646725536e-06
-1.24062290874307e-05
1.00268951848983e-06
-5.66051722012968e-05
-2.75627486483244e-05
-2.73770120238277e-05
-2.8453283099576e-05
-2.99827127508267e-05
-2.58442265690609e-05
-1.4309883649441e-05
-9.36918770753469e-06
-2.75577002915955e-05
-2.12375210120615e-05
-2.17065576234392e-05
-1.58954155690979e-05
-3.44398004322211e-05
-8.68767544649575e-06
-1.85071180589759e-05
-1.19146332702659e-05
-3.52981863039607e-06
-4.50641918874202e-05
-3.46736796663552e-05
-1.57324951461681e-05
-4.66033083249946e-05
-1.76686137389712e-05
-2.37094614956337e-05
-9.47743309442131e-07
-2.89253419475312e-05
-3.29288835319337e-05
-3.40200130345409e-06
-2.99413612846427e-05
-1.9391756021392e-05
-9.67182315704382e-06
-4.28869322838399e-05
7.91928451827169e-06
-2.28222153818762e-05
6.77713056734735e-07
-1.04401704690433e-05
-4.00067259286997e-06
-2.98164129259117e-05
-1.47565907664043e-05
-3.02505011045071e-05
-1.80910410814879e-05
-1.38457962045576e-05
-1.73499260776669e-05
-1.80471298923576e-05
-2.83411178084355e-05
-2.37793939359329e-05
-2.68846979300215e-05
-1.39964451084672e-06
-3.31174376240711e-05
-2.81876285238883e-05
-3.32904562463447e-05
-2.43905970393842e-05
-2.8610394263034e-05
-3.23827819856394e-06
-2.07857887604545e-05
-1.1977477172019e-05
-2.5669763755364e-05
-1.76889833292185e-05
1.49074444990926e-06
-1.49710901758316e-05
-2.54002787217452e-05
-2.61012060098853e-05
-3.64561001939438e-05
-1.31124709429909e-05
-3.86897350712311e-05
-3.05489758270195e-05
-3.54194228849981e-05
-1.59439403702485e-05
-2.25983756460724e-05
-2.14144100125864e-05
-3.30305162962103e-06
-3.6728123921116e-05
-4.80597132022375e-05
-1.82172026210355e-05
6.30867364616279e-06
-1.18044822965466e-05
-8.95491660514815e-06
-3.163957968251e-05
-2.52153277587759e-05
-2.45801759435129e-05
-3.0718993328348e-05
-1.6250239038687e-05
-1.73315249479373e-05
-1.41364335099993e-05
-2.94323612162951e-05
-8.95980477704528e-06
-1.91479732631758e-05
-2.05731386474582e-05
-2.7154589502073e-05
-3.5558981395128e-05
-3.48615321690077e-06
-1.21686357865472e-05
-2.99898723479117e-05
1.88560035587224e-06
-3.34879708967401e-05
-2.88364103228811e-05
-1.85120133176407e-05
-4.51708956004299e-05
-2.01310451300358e-05
-1.83039858193229e-05
-2.34115023715232e-05
-2.26640307224488e-05
-2.64603662690087e-05
-2.50767810446438e-05
-2.47251489524366e-05
-2.35462366561161e-05
-2.5985873404577e-05
-3.36849621048319e-05
-3.74243357995042e-05
-3.05869578548568e-05
-1.87211697092756e-05
-2.9050506347342e-05
-9.80787256119411e-06
-1.27497483771033e-05
-1.51125215783526e-05
-1.02174167985325e-05
-1.69780256879939e-05
-3.26200292889088e-05
-2.32496282382959e-05
-1.61877786415174e-05
-2.61284573985488e-05
-2.57964049916133e-05
-3.05196316884328e-05
-1.99283179067564e-05
-1.80638089170354e-05
-2.94869016659286e-05
-2.67950410680753e-05
-1.73283448084074e-05
-1.07271804213171e-05
-3.43493384599215e-05
-1.77057185231493e-05
-2.21365504065059e-05
-3.65253664754509e-05
-1.04983281241249e-05
-2.15763856171703e-05
-2.72644862617762e-05
6.59557175950435e-06
-2.05189260387246e-05
-2.32175384839062e-05
-2.08924230441688e-05
-1.05449736724199e-05
-3.25125339066427e-05
-2.46011265115901e-05
-7.44948268994569e-06
-2.04339521829085e-05
-2.31220371174294e-05
-4.67522119337209e-05
-3.53178841837006e-05
-3.11449037836769e-05
-3.6697009351782e-05
-1.80859079118722e-05
3.56930804928998e-07
-4.61931803347944e-05
-3.20579919698646e-05
-3.74782911819782e-05
-1.50110053242017e-05
-2.80444807835725e-05
-1.2920994686074e-05
-1.63583093429291e-05
-3.1357022695388e-05
-2.26192663618171e-05
-1.28490427233255e-05
-1.14477306012878e-05
-2.47794230734752e-05
-2.88188832055287e-05
-2.94272292229468e-05
-1.33985931575116e-05
-3.08176680171713e-05
-1.53637219946928e-05
-1.67386556446161e-05
-1.86958744827694e-05
-3.82510869312605e-05
5.83030912514272e-07
-8.86401307573984e-06
-2.55061371576708e-05
-3.09573003738586e-05
-2.21069012680729e-05
-3.36532676623867e-05
-3.23694464435391e-05
-3.92880332619925e-06
-1.95401656972842e-05
-2.70966241090955e-05
-2.18562121960749e-05
-1.18689993620594e-05
-2.76719388299703e-05
-1.28286535150646e-05
-2.07048629840548e-05
-2.0574707898552e-05
-1.13500167681171e-05
-1.12138002925535e-05
-2.68312847073779e-05
-3.38864221679191e-05
-6.59021695479161e-06
-3.77447113067295e-05
-2.59131937762626e-05
-1.97738423589316e-05
-2.40503155024515e-05
-2.70300619261218e-05
-1.43821577357601e-05
-9.76146056517091e-06
-1.58451134108785e-05
-2.31193140382981e-05
-1.85161409003555e-05
-1.66684686923338e-06
-7.29745881851496e-06
-2.23687725741014e-05
-1.38074617853151e-05
-2.08989902619601e-05
-1.95123971619244e-05
-2.17578630700417e-05
-1.13537469081964e-05
-3.38887798734221e-05
-1.75762633278965e-05
-1.62356610138675e-05
-1.63990003802982e-05
-1.74487414332367e-05
1.70730978798301e-06
-2.44463119496905e-05
-2.19378965623106e-05
-4.13014174302309e-05
-3.99514166204221e-05
-8.0315575603059e-06
-2.65070082120529e-05
-5.89275764610497e-06
-2.2722149236467e-05
1.28966337604257e-06
-1.03033359230616e-05
-2.02412642164831e-05
-3.52404211427134e-05
-2.79832501054284e-05
-1.89796601506921e-05
-1.36299492031096e-05
-2.44983424224483e-05
-2.2611178392586e-05
-1.65673112621336e-05
-2.40048567716377e-05
-6.22571214159743e-06
-1.05856292931392e-05
-3.06613441568557e-05
-3.75188976409895e-05
-1.63639808375836e-05
-3.31601339625932e-05
-6.93529289693228e-06
-6.00724136621309e-06
-2.73235768441751e-05
-4.22851430570405e-05
-3.42012136509438e-05
-2.71750251310096e-05
-2.82233789446292e-05
-2.47742963650746e-05
2.40806954316366e-06
-2.28382938437259e-05
-1.40610133582234e-05
-1.15368170374274e-05
-1.75288527787872e-05
-2.37785798624875e-05
-1.61208244872284e-05
-2.42889410255889e-05
-2.90832828838922e-05
-8.34501020171912e-06
-2.06653778337808e-05
-1.19749881743722e-05
-2.74528969677646e-06
-6.0301301030003e-06
-1.69890001703993e-05
-2.89895753708795e-05
-3.33215550016698e-05
-3.94539754342488e-05
-3.61440803841694e-05
-1.63330561952718e-05
-8.16087418323271e-06
-1.23253896040895e-05
-1.1796542764431e-05
-1.42719108886619e-05
-3.00967380571001e-05
-1.99961999718245e-05
-3.15392414491841e-05
-4.4500283163083e-05
1.14794819692973e-06
-5.88063178269492e-06
-1.77858910778896e-05
-2.33285863475407e-05
-2.33699986679814e-05
-2.81458707871632e-05
-4.24702694689394e-05
-3.08801707991902e-05
-3.03730249562883e-05
-2.84844186674932e-06
-2.00886935952508e-05
-3.08516534055639e-05
-1.27225278800252e-06
-1.44706455044427e-05
-1.57841838259582e-05
-2.31784783662743e-05
-1.82526334192602e-05
-1.84346389760719e-05
-2.58968492060694e-05
-4.66831800535864e-05
-4.01879134930568e-06
-3.92652124453233e-05
-2.75271561730976e-05
-1.8920646664804e-05
-2.98865291059456e-05
-2.02003800637299e-05
-2.9749421872644e-05
-2.1993504964397e-05
-3.70471441642277e-05
-1.09535976020818e-05
-1.42675468463886e-05
-2.85141854259108e-05
-1.72295885102086e-05
-3.39102173566799e-05
-2.7017769060352e-05
-6.05313836227645e-06
-1.06684441391596e-05
-1.85408730870147e-05
-2.28064609972789e-05
-2.07603620324729e-05
-9.58352147717505e-06
-2.42131650289427e-05
-4.19804354081981e-05
-6.49623188767996e-06
-1.13490612255725e-06
-3.44750965508779e-05
-2.68393350417729e-05
-2.22729126507246e-05
-1.08843053482673e-05
-2.54042883893365e-05
-3.32163660442282e-05
-5.71374809338771e-06
-2.57288586655384e-05
-1.29293134055182e-05
2.24977959890144e-06
-7.01496456335844e-06
-4.31592496330919e-05
-1.90818839986255e-05
-2.30010440688116e-05
-2.6590995188881e-05
-3.9315850687659e-06
-8.01288394657606e-06
-4.28735253153546e-05
-1.59117288063119e-05
-2.75904339005631e-05
-2.9336984850005e-05
-5.0838034046904e-06
-2.75294588799961e-05
-2.67784382259307e-05
5.47700437721605e-06
-1.95358180333005e-05
-2.31340611588714e-05
-2.78706285081901e-05
-1.15872095895116e-05
1.19792968373173e-06
-1.26722039983844e-05
-1.92530945131237e-06
-9.76285749092573e-06
-3.67191570195438e-05
-2.77935636591942e-05
-1.79348672346976e-05
-2.43135299068112e-05
-2.10094256004455e-05
-2.7752655286795e-05
-9.53736054025249e-06
-3.07059323536507e-05
-1.87961390862547e-05
-2.39403056141549e-05
-1.93857450582945e-05
-1.90510750561378e-05
-2.58161626264125e-05
-4.28741334536975e-06
-2.3503580499649e-05
-1.82584177602256e-06
-6.03881917939501e-06
3.84431947782288e-06
-2.04324108003241e-05
-6.52032429022067e-06
-3.02056554086263e-05
6.08710237651707e-06
-2.79144871314736e-05
-4.67705780189389e-06
-1.78080074163318e-05
-2.24698692965312e-05
-2.17083330643424e-05
-1.60825925528013e-05
-1.23181032081165e-05
-2.3852558090001e-05
-4.9152429383011e-06
4.08180766942309e-06
-3.54236344270678e-05
-1.87974100904139e-05
-4.76821295296443e-05
-3.93386979263837e-05
-1.99350938293981e-05
-2.4731849067713e-05
-2.28055644213376e-05
-1.64906355615256e-05
-1.66137579638946e-05
-1.96075952723451e-05
-3.92757222715623e-05
-1.87842602495566e-05
-3.76756098511929e-06
-2.28645517187668e-05
-7.37316587959746e-06
-3.89410650109168e-05
-1.28672766889923e-05
-1.82786974512072e-05
5.65027814861903e-07
-5.12525865715236e-06
-3.01239755881264e-05
-1.59267493391737e-05
-1.54766610087133e-05
-1.31014307178406e-05
-4.55990955359581e-05
-2.21703858242023e-05
-2.27424997384282e-05
-2.30017492808566e-05
-2.23784554422756e-05
-3.62135705873197e-05
-2.71301690769857e-05
-1.67173661517807e-05
-2.18878160794433e-05
-4.06939712833145e-05
-3.1663323333336e-05
-4.22786664224895e-05
-1.38132072267955e-05
-2.34516163107166e-06
-2.81170236758937e-05
-2.10149552430348e-05
-1.58732559854723e-05
-2.04617335630183e-05
-2.48103873875822e-05
-1.62256369694234e-05
-3.82288405379134e-05
-2.13413152070133e-05
-3.04118330282553e-05
-7.70534050119974e-06
-1.25824151699262e-05
-1.41817215072318e-05
-2.95754479114202e-05
-1.45687913953039e-05
-2.14815347913206e-06
-1.78779972927196e-05
-1.03240662874296e-05
1.54350745041478e-06
-2.3505776717287e-05
1.92977964642409e-06
-3.95796562556338e-06
-1.10342851333982e-05
1.33524776235916e-05
-1.84198972730151e-05
-1.78584102475278e-05
-1.89442554084498e-05
-8.75245530118941e-06
-8.01650890785716e-06
-3.74819786765174e-05
-2.60350296900475e-05
1.47398943098748e-06
-2.30624146643946e-05
1.65994056734283e-06
-1.81906962082091e-05
-1.92928839190438e-05
-1.04172376364158e-05
-3.25200494816307e-05
-8.80226492506794e-06
-3.88545736914462e-05
-1.1476806491734e-05
-1.2223910708002e-05
-2.44140022897313e-05
-1.32337201943168e-05
-2.24948068712269e-05
-2.40279693423927e-05
-2.4212974492834e-05
-1.66460582074523e-06
-3.2079922558356e-05
-1.94983120463878e-05
-1.68658988341404e-05
-1.27189021394133e-05
-2.55668335352251e-05
-1.38858706436909e-05
-2.62405221448931e-06
-4.24727954026998e-05
-2.13559129303304e-05
-3.03754799580344e-06
-3.0035142052824e-05
-1.04392118313451e-05
-1.83402932984321e-05
-1.27847128312966e-05
-2.69858290213084e-05
-3.20982314825217e-05
-1.46547349979464e-05
-3.16348619263082e-05
-1.56569006515266e-05
-3.69738377353272e-05
-2.86590735267385e-05
-3.3558318225868e-05
-3.41625575229448e-05
-2.92313529552535e-05
3.04268749855851e-07
-4.24321316876936e-05
-2.80476799930023e-06
-4.7813709409016e-05
2.98369144783607e-06
-2.2373880941075e-05
-4.32722898607747e-05
-5.38435443701229e-06
-9.82797577740405e-06
-1.65270538857914e-05
-3.47732123971054e-05
1.35014212417413e-05
1.3842232986703e-06
-2.1424692301839e-05
-2.0519203317281e-05
-5.21054892397462e-06
-1.51200142486967e-05
-1.09876515799436e-05
-1.70968626627861e-05
-2.18902458270155e-05
-1.04572354639016e-05
-1.49009654757209e-05
-3.37991263715142e-05
-3.46806936070115e-05
-2.16398160544058e-05
-1.79802471903605e-05
-3.22133480030916e-05
-1.19268525272255e-05
-1.19654099551762e-05
9.78065134534609e-06
-4.14470739452372e-05
-2.91813582171513e-06
-1.33998381681671e-05
-2.37302608509996e-05
-1.06405331990673e-05
-3.79273555381923e-06
-2.58112793575313e-05
-5.01292629323272e-06
-2.91264509799282e-05
-2.40722351844917e-05
-2.1698137375475e-05
-3.54009478301142e-05
-2.04276477434972e-05
8.89890872957592e-07
-1.55202361167676e-05
-2.13785412332619e-05
-3.82609994803379e-05
-1.66398360036255e-05
-2.91697568116289e-05
-2.15583597620902e-05
-1.77874848613214e-05
-4.49620935567743e-05
-2.48305342144129e-05
-1.20951129522984e-06
-2.87852473279925e-05
-1.674936153303e-05
-2.05323904068917e-05
-1.27920125236986e-05
-2.06761286120554e-05
-1.75021067640471e-05
-2.72183447302913e-05
-5.05125195332346e-05
-1.15698097310253e-05
-2.26823188567036e-05
-2.29886051257619e-05
-2.28434314974121e-05
-2.17688978419497e-05
-1.13847340556179e-05
-2.78368312257485e-05
-4.17629550171154e-06
-1.54240536045493e-05
-4.2267385119184e-05
1.0364855518781e-05
-3.49123688975975e-05
-1.15051410851165e-05
-1.55883815421997e-05
-3.42110461319634e-05
-1.43740411363535e-05
-8.13215887140027e-06
-1.67371511065704e-05
-1.38892514853304e-05
-3.50110566281789e-05
-2.73024949064058e-05
-1.57687199004354e-05
-1.92551141565568e-05
-8.82053953072138e-06
-3.27324902249062e-05
-1.20814207044595e-05
-2.27316135366813e-05
-9.24535178617092e-06
-1.72542194098114e-05
-2.0437890608611e-05
-2.08839618731434e-05
-1.16587167962551e-05
-2.56380052966041e-05
-3.13338791138122e-05
-1.6008875282172e-05
2.62213054841908e-07
-1.83199557679251e-05
-1.53892642879409e-05
-1.6133569193284e-05
-2.46782106691408e-05
-2.46600119160833e-05
-1.82661399293929e-05
-3.14288740663718e-05
-8.99237225990451e-06
-1.04999884892746e-05
-9.81844576852529e-06
-1.7484538800985e-05
-9.22337709296621e-06
-7.60257319716153e-06
-2.045083187935e-05
-9.00007461641142e-06
-3.54638439109403e-06
-1.54907724051079e-05
-1.86739287788393e-05
-8.96675210565226e-06
-1.83984006415548e-05
-2.3233228698665e-05
-3.57164042535982e-05
-2.16099957036876e-05
-9.90993796569331e-06
-2.54483647872086e-05
3.24938018686915e-06
-1.81095760020229e-05
-3.40987986590033e-05
-2.19158800988592e-05
-3.15225566616868e-05
-2.40835244269053e-05
-2.13068064918769e-05
-2.19713126382012e-05
-2.37505225039003e-05
-2.28977447771807e-05
-3.66150330920741e-05
-1.48399010370808e-05
-9.43572470981938e-06
-1.55302805389985e-05
-3.27244738437164e-05
-1.99745187085196e-05
-5.39478371526334e-05
-3.93377897823342e-06
-2.29560502945745e-05
-2.74653877055151e-05
-2.81873357470352e-05
-2.61356650041512e-06
-2.62004069096448e-05
-9.86738967544269e-06
-4.57603084188498e-05
-2.88504957940349e-05
-1.49990979254848e-05
-2.97059480740576e-05
-1.15979024129271e-07
-1.9921925861437e-05
-2.59309232432938e-05
-1.93623211290514e-05
-1.12321424407383e-05
-1.2500647658991e-05
-1.93296180524985e-05
-3.22430789120622e-05
-2.03139616031085e-05
-1.20056075507462e-05
6.52625024701391e-07
-1.94392911256931e-05
-1.79119943209851e-05
-2.02280995672491e-05
-3.43692820249881e-05
-3.10093851511221e-05
-1.30127322862845e-05
-1.35472057962511e-05
-4.55733042742195e-06
-1.53036837398863e-05
-2.29940806284712e-05
-5.02274452009637e-06
-1.79354295734602e-05
-5.86240106164236e-06
-1.62850986117251e-05
-3.08986376964105e-05
-2.47452123817267e-05
-2.42683189338147e-05
-2.38465683161767e-05
4.12698994512713e-06
8.84771340262076e-06
-1.18581986323455e-05
-5.13294148508196e-06
-1.38975842869817e-05
-1.28875319157732e-05
-6.32758178209287e-06
-1.30991063006196e-05
-1.99310747149568e-05
-2.50209394792246e-05
-1.44419132365268e-05
-2.72974266442166e-05
-1.63274842987873e-05
-2.90171718543062e-05
-2.93416370254328e-05
-3.2471956079176e-05
-2.68578976561271e-05
-1.22494387956542e-05
-4.38768398415718e-06
-1.17724497598362e-05
-1.3361740913426e-05
-2.01103347735774e-05
-2.66853776364094e-05
-2.94830221316781e-05
-3.24676271547577e-05
-4.15946697788256e-05
3.49412080064428e-06
-2.96622763292375e-05
-1.76937740071591e-05
-1.11115866381479e-05
-2.7635517084723e-05
-2.41831418169907e-05
-1.23325119947806e-05
-1.83220244499551e-05
-1.22887982058293e-05
-4.83896895749555e-05
-2.6091998228102e-05
-1.91293528001042e-05
-1.32923557084607e-05
-1.61614702943336e-05
-5.70241763916204e-06
-5.87669779228077e-06
-3.22342775708577e-05
-1.15942929451083e-05
-9.14853635570515e-06
-1.36455599989456e-06
-5.10109583681859e-06
-1.83620396747455e-05
-9.97917180666032e-06
-1.62997446532798e-05
-2.52504499174251e-05
-1.20664813688365e-05
-3.18157374187045e-05
-2.74999415816269e-05
-9.26190209730643e-06
-2.05134540600135e-05
-4.84260065874214e-05
-2.29612445097036e-05
1.01526495037118e-06
-1.97224183014331e-05
-1.76265557402625e-05
-2.88719894942681e-05
-1.97293590895277e-05
-4.01435546068517e-06
-1.86353321016372e-06
-4.60965273837706e-05
-2.31999456050768e-05
-8.8695489488715e-06
-2.52979439312943e-05
-2.48574511343175e-05
-3.68921760164654e-05
-9.96628832796817e-06
-2.50701339629927e-05
1.16391793663327e-05
-2.16539108948409e-05
-1.85850696419108e-05
-1.71245577605146e-05
-1.34161878715573e-05
-2.23884709823605e-05
-1.14637261341975e-05
-1.62362004173973e-05
-1.91487451432872e-05
-9.7969085687943e-06
-3.53223871109985e-05
-2.13493362838149e-05
-6.53971210543372e-06
-2.22925664808022e-06
-2.15546546769252e-05
-2.96160219556055e-05
-1.67351582652364e-05
-1.4615635361311e-05
-2.84012529740575e-05
-2.11032105497419e-05
-2.9175951115509e-05
-5.41352439197506e-06
8.67283339190188e-06
-2.79926988623953e-05
-1.67609003556049e-05
-2.31859806960357e-05
-1.06736979421303e-05
3.02603697956075e-07
2.41526097337693e-06
-1.84637872767804e-05
-8.94677347966566e-06
-1.96268054266896e-05
-2.9215571240298e-05
-8.18398498913594e-06
-1.00618068884249e-06
-1.80224106213916e-05
-2.28923431688116e-05
-2.41051227865664e-05
-8.93242563427753e-06
-1.08215940806937e-05
-3.22808819469602e-05
-2.42370832359992e-05
1.92328937076706e-06
-4.73197859539839e-06
-3.71787789747824e-05
-2.81707161935128e-05
7.63137964722824e-06
-2.48155480495378e-05
-8.97185989013077e-06
-1.19741498160305e-05
-2.15303372520874e-05
-2.6436667166111e-05
-8.61618753425816e-06
-3.76126451630139e-05
-1.63661250572504e-06
-5.87736096636642e-06
-1.49532295342201e-05
-1.90592550701753e-05
-1.43382054687685e-05
-1.13647274752911e-05
-2.50768477852261e-05
-3.88473639506582e-05
-6.11969271211594e-06
-2.83920368385193e-05
-2.42055344496276e-05
-6.19075437777825e-06
-6.56539858638928e-07
-1.41253298186924e-05
-1.26418719668379e-05
-3.34525958452472e-05
-3.46465452999215e-05
-2.00619472036236e-05
-3.1968332225496e-05
-2.6789710336616e-05
-3.41458859230575e-05
1.60200404705616e-06
-1.17152340581837e-05
-1.56231449901284e-05
-1.73899390498564e-05
-4.56284299508276e-05
-1.41154274738128e-05
-4.10540595627251e-05
-1.35036061576217e-05
-2.62326385993501e-05
-2.25609089124788e-05
-5.46057598822791e-06
-3.88950694641155e-05
-3.97232085695433e-05
-1.06036307554571e-05
3.26134060873589e-06
-3.00075696297508e-05
-3.78122591154686e-05
-5.57928999335257e-06
-2.06911577907252e-05
-2.7484409700102e-05
-4.24014745879517e-05
-4.55346474621941e-05
-2.71242394540955e-05
-2.60079055830687e-05
-2.70612029401926e-05
-1.86669970955415e-05
-2.78968283302783e-05
-2.59370145052581e-05
-9.57143990420358e-06
-3.57400755870047e-05
3.05304891973004e-06
6.44984828241797e-07
-2.23875790340455e-05
3.86819938799276e-06
-1.56097108722754e-06
-2.01015405524065e-05
-2.41920558524285e-05
-1.17506749885964e-06
-1.50483271925954e-05
-2.71162239600581e-05
-9.75324782945676e-06
-2.02646545809837e-05
-2.06547912346972e-05
-7.17286773542026e-06
-9.49284633308323e-06
-2.76026541976667e-05
-2.61657301958686e-05
-2.38991206808002e-05
8.80089912141755e-06
-2.83930230911354e-05
-1.97677462050922e-05
-6.41187218709156e-06
-2.548831066423e-05
-1.93380742716629e-05
-1.66193845685903e-05
-3.23810238337525e-05
-1.51899639294767e-05
-1.67078860773049e-05
-1.9572271367471e-05
-2.42389312621842e-08
-4.12730575191382e-05
-1.37569625532483e-05
-1.58779319925181e-05
-1.147736801813e-05
-6.58039595085264e-06
-1.28728440246518e-05
-3.12841874352016e-05
