# Supplementary material for: Research on computational propagation and identification of mine microseismic signals based on deep learning
Source: PLoS One. 2025 Oct 22;20(10):e0334641. doi: 10.1371/journal.pone.0334641 (PMC12543183; doi:10.1371/journal.pone.0334641)
Supplement: S2 Data — (ZIP) [file pone.0334641.s002.zip › 000100500001861.xlsx_0.txt_24.txt.txt]

-2.41001336427889e-05
-1.6792531065935e-05
-1.70143107996283e-05
-1.83215106731852e-05
-3.2064762050127e-05
-2.87432199674748e-05
-2.98277124141393e-05
-4.68119201716269e-05
-1.40140161646101e-05
-3.58240123403768e-05
-1.33654015578952e-05
-1.5883237527974e-05
-2.74234517691133e-05
-8.08759431276894e-06
-1.91929711500228e-05
-2.86585893244247e-05
-1.42584506627561e-05
-1.73742130240481e-05
-1.359880956813e-05
-5.22098929432135e-06
-1.26683392078717e-05
-3.05549131141529e-05
-1.45537611273635e-05
-1.11514185962969e-05
-2.65234288633432e-05
-1.21786726957648e-05
-8.82661842751788e-06
-3.03091795536153e-05
-2.35449902381317e-05
-1.09580439974507e-05
-4.64747125429165e-05
-1.79172970085257e-05
-1.72627219504275e-05
-4.41655040905016e-05
-3.70491079002105e-05
-1.18844668294629e-05
-1.83717673904276e-05
-2.42208735608864e-05
-1.22901339690446e-05
-1.87377115728974e-05
-1.8654217761953e-05
-2.97976980070256e-05
2.78602391742244e-06
-2.26562003272511e-05
-3.14081407466881e-05
-2.91457062746061e-05
-2.9248214983454e-05
-2.07621639644563e-05
-5.69253886926241e-05
-2.62649845273407e-05
-3.49797640693299e-05
-2.89886328454653e-05
-2.37348209527201e-05
-5.1119462490612e-06
-2.08055054013497e-05
-2.17320376173406e-05
-4.13659923669324e-05
-2.72699167069876e-05
-1.04307929220167e-05
-1.61765995413409e-05
-3.11153529653516e-05
-1.93165229643243e-05
-2.31846540701919e-05
-2.66001551174469e-05
-2.83470527016246e-05
-4.39476856989785e-05
-2.67588433305572e-05
-2.49771386504775e-05
-3.18109120541514e-06
-3.16578100933827e-05
-1.61164571242432e-05
-2.22533978140568e-06
3.99003488853588e-06
-1.40049880202426e-05
-1.12610905880015e-05
3.75185023684415e-07
-1.08951393744973e-05
-4.00635433088128e-06
-2.05146537855331e-05
-3.28037771156881e-05
-2.31550053885362e-05
-6.14190555631069e-06
-1.49446111612948e-05
-4.14622621145888e-06
-2.43553446412111e-05
-2.75978056234411e-05
-8.91283305404138e-06
-3.32505733090526e-05
-5.49458734303644e-05
-3.65204684907818e-05
-1.4615822812583e-05
-2.53074887292888e-05
-2.99062283473275e-05
-6.43173219953094e-06
-2.76858708968723e-05
-1.17063118382624e-05
-1.89494297100117e-05
-4.15340804942408e-05
-2.09453310932871e-05
-2.63915337412544e-06
-3.05488156691157e-05
-3.12124174494418e-05
-3.15584354270702e-05
-2.68553055210559e-05
-1.19103380808493e-05
-3.02477719723077e-05
-1.46927495157606e-05
-2.23021043415007e-05
-3.92273690030108e-05
-3.27157653122599e-05
-3.50115066146996e-05
-2.57361771154795e-05
-2.8151855588645e-05
-2.53393050130225e-05
-3.72139174875459e-05
-1.91344104542791e-05
-3.37155068515206e-05
-1.77831736876992e-05
-2.57113267752899e-05
-1.39050052864802e-05
-2.30342573908927e-05
-1.42115621917576e-05
-3.6928409368893e-05
-3.53892215836935e-05
6.82681597688819e-06
-2.33876449010212e-05
-2.29232848487613e-05
-2.46807631844729e-05
-6.711432512882e-06
-1.24208268545299e-05
-1.38818883728198e-05
-2.34812036824337e-05
-2.48048431036339e-05
-3.57434917131062e-05
-1.5846723144645e-05
-1.35656393657326e-05
-3.97947676219011e-05
-2.65480624211603e-05
-3.55175235716294e-05
-2.56417846251844e-05
-3.32428638741585e-05
-1.43907832737818e-05
-5.46799244164631e-05
-1.05832917439605e-05
-1.61976672596311e-05
-1.25810656286724e-05
-2.20704524711596e-05
-1.95201415782765e-05
-1.03417202810621e-05
-2.17185882425481e-05
-4.17271527467954e-05
-1.45715042713741e-05
-1.81855479605815e-05
-2.05943253074181e-05
-2.73274434351101e-05
-3.77083808954241e-07
3.40123253464961e-06
9.68325755403565e-06
-1.99192174210094e-05
-1.35644770496012e-05
-1.85887723210914e-05
-2.75492001609033e-05
-2.45547192214565e-05
-3.11959121607617e-05
-2.83518446365341e-05
-1.29614570779426e-05
-1.98094633397913e-05
-5.13091217500301e-05
-1.36113956192555e-05
-2.60955253067236e-05
-1.86108093638376e-05
-1.87699187202473e-05
-1.15547729861395e-05
-3.56577489952398e-05
-1.55805510652707e-05
-2.12052374210065e-05
-1.82363344896055e-05
-2.41279056081741e-05
-2.71376851066429e-05
-2.5126605730238e-05
-1.15322597090415e-05
-2.30590025601988e-05
-3.38504987401149e-05
-4.33323403499649e-05
-7.95888475382381e-06
3.85210384077477e-06
-2.32952349895851e-05
-4.09034876122031e-05
-2.21285384151091e-05
-1.61770003521538e-05
-3.14536785404142e-05
-2.31185637901132e-05
-2.50504713797957e-05
-2.01188918059301e-05
1.4724788536234e-06
1.64052319288177e-05
-2.70937747785083e-05
-1.60661564382769e-05
-3.39457416089713e-05
-2.64286597183269e-05
-1.87096724118712e-05
-1.64992519017091e-05
-2.79064819073226e-05
-1.93837030876266e-05
-1.48708909999975e-05
-2.76284840093144e-05
-1.25298491611999e-05
-4.74611886136738e-05
-1.39990033465751e-05
-1.08561451993523e-06
-1.65922144589196e-05
-3.24234426819875e-05
-1.72376296178205e-05
-1.11562702594654e-05
-2.93052461514089e-05
-1.1599109393096e-05
-6.65566275399906e-06
-1.65476545021874e-05
-3.67975077924788e-05
-2.0556815186073e-05
-3.42600453589458e-05
-1.06781708809478e-05
-1.06520246455512e-05
-2.85492721193893e-05
-1.16345237787074e-05
-2.11907499215397e-05
-2.58201022970702e-05
-3.09609632974407e-05
-1.73019829358228e-05
-3.94731876143345e-05
-6.43886853814184e-06
-4.16221641472742e-05
-2.84293423959359e-05
-3.14756834333594e-05
-2.72990919166734e-05
-2.00107453357493e-05
-3.95993568170086e-05
-2.19579963727277e-05
-9.64224355343545e-06
-3.22267832600572e-05
-3.06012739657316e-05
-2.86667195189909e-05
-2.95961350500353e-05
-1.60334330113691e-05
-2.80867359090555e-06
-2.25025917985541e-05
-3.375953465829e-05
-1.30566445043297e-05
-4.19518152368616e-05
-1.53053872076972e-05
-3.40548867069039e-05
7.6206099141102e-06
-2.23124377333156e-05
-2.38193208571692e-05
-2.24989677559758e-05
-2.48112788852489e-05
-4.12115962811837e-05
-3.42140182232077e-05
-6.27403341768837e-06
-6.5198571789511e-06
-2.39229811296403e-05
-1.81823983266096e-05
-3.91592954812056e-05
-2.86783105573776e-05
-1.23398653988214e-05
-1.61082638017457e-05
-2.73883797255604e-05
-1.53836484965239e-05
-2.3292089544835e-05
-3.02022203621469e-05
-8.81292237463154e-06
-7.68331564852165e-06
-1.74811253664409e-05
-9.41177964746669e-06
-5.90442565424846e-06
-3.07097836856977e-05
-1.0140377237818e-05
-2.89406572458047e-05
-1.91145917510047e-05
-2.92889551310016e-05
-2.11841930424301e-05
-3.09087373516598e-05
-1.23918295129975e-05
-1.50629959992519e-05
-3.73356991256599e-05
-2.8896587669865e-05
-1.5328327095654e-05
4.20031985440035e-06
-2.00718349553046e-05
-9.93500474780754e-06
-1.40069700839055e-05
-1.68126704576766e-05
-1.14019566244854e-05
-2.85417986944834e-05
-2.46480673274808e-05
-2.16683804916199e-05
-2.58009019935636e-05
-3.10431221282079e-05
-2.65471750921024e-05
3.2849083455587e-06
-1.13814570051571e-05
-3.31568896491561e-05
-2.10906956531378e-05
5.58342548575866e-07
-1.99040130351361e-05
-1.03896942777021e-06
-6.88108959722709e-06
-2.06480701530265e-05
-2.83542762208422e-05
-7.30573544772706e-06
-6.087354938797e-06
-1.13764291766461e-05
-2.88425084831478e-06
-2.07758123633133e-05
-2.32246753124067e-05
-2.14793811496315e-05
-2.86416975568644e-05
-2.08624584745993e-05
-1.01018907366044e-05
-1.50059825164043e-05
-1.7611676936099e-05
-1.55597865241145e-05
-2.26090057881553e-06
-2.933852843352e-05
-2.1182036783523e-05
-1.15254246180922e-05
-1.57823339076544e-05
-2.28536265353289e-05
-1.65122937027728e-05
-7.79325414850168e-06
-2.44117210584559e-05
-4.33482067243071e-05
-2.48864295951867e-05
-2.02059717468123e-05
-1.8633066165777e-05
-3.42233703848301e-05
-2.19760915221575e-05
-3.54780722854115e-05
-2.42876536603019e-05
-1.83259458292782e-05
-1.38840380044861e-05
-2.88509205199922e-05
-2.24566262630775e-05
-2.99184987874213e-05
-2.23524822240112e-05
-4.37594305567247e-05
-2.14666864836489e-05
-1.36784525801313e-05
-1.50028971047724e-05
5.18660107154495e-07
-1.75083926194546e-05
-2.492908453116e-05
-8.40904996154365e-06
-2.78325795712067e-05
-2.29736174580133e-05
-9.7374583652715e-06
-4.83724907296938e-05
-1.95105342356858e-05
-1.27646458040535e-05
-1.4023649480066e-05
-2.89928893506636e-05
-9.73289726524817e-06
-7.05281176868066e-06
-2.08954036054999e-05
-1.66462452993959e-05
-3.97985005701906e-05
-3.69903559837391e-05
-1.48369200924141e-05
-1.83244061919053e-05
-3.39866830148106e-05
-4.20690892885582e-05
-3.15214777426969e-05
-1.85857886555386e-05
-2.94193938357337e-05
-2.90591101437221e-05
-1.47457864513801e-05
-1.20642182032221e-05
-2.90760549193303e-05
-1.95242944051119e-05
-8.29350430155142e-06
-1.80835817583292e-05
-3.78879720332083e-05
-3.5848220899492e-05
-5.59847593983739e-06
-5.35755942292334e-05
-1.50087708521884e-05
-3.14986745792686e-05
-1.87689757637326e-05
-1.136132945236e-05
-1.51919090144978e-05
8.4357049572094e-06
-2.70106500012647e-05
-3.61481822090143e-05
8.80692275432365e-07
-4.10992789895883e-05
3.63328219610823e-06
-2.29884614807867e-05
-1.35875861662094e-05
-2.4234789098049e-05
-3.36096267261296e-05
-2.07100064936602e-05
2.40484268222468e-06
-1.87841737720523e-05
-1.34056061404066e-05
-3.14243237159482e-05
-1.73051786791787e-05
6.79381632317837e-06
-2.9479206141491e-05
-2.44537286632168e-05
2.45144571587721e-05
-7.1396513238861e-06
-2.52004029694814e-06
-1.53532271043791e-05
-2.86282817848204e-05
-3.37832068888625e-05
-1.28904983876327e-05
-1.85035587275574e-05
-3.96660755527926e-05
-2.55817833703785e-05
-3.87872590624334e-05
-1.60598675641143e-05
3.14505574352546e-07
-2.02499182538988e-05
-5.37070996261311e-05
-2.02214448313389e-05
-1.61012201810899e-05
-3.42068306890637e-05
-2.28898147958801e-05
-1.57557234064512e-05
-4.12755285585701e-06
-1.69345329551879e-05
-1.69755488156202e-05
-2.78522072971572e-05
-3.92318671984993e-05
-2.11087031536058e-05
-2.10572601314792e-05
-3.40282125588456e-05
-9.6278863916265e-07
-3.70844585658262e-05
-3.53203553661836e-05
-3.37537640795959e-05
-4.0489924081818e-05
-1.60747776619416e-05
-3.86182749522997e-05
-1.62049205260843e-05
-3.08614222587806e-05
4.57912800300523e-06
-3.03578427879132e-05
-1.75021178578436e-05
-7.58760761279567e-06
-1.10918555323986e-05
-2.96925767067111e-05
-4.00064859158085e-05
-1.61903563825251e-05
-1.70209311312984e-05
-1.71467702728472e-05
-2.01194010119108e-05
-2.8093732233983e-05
-1.84530902191561e-05
-1.75587190942514e-05
-1.95222028716817e-05
-1.28231074294315e-05
-1.91551633878256e-05
-2.10471228929325e-05
-5.0132726391447e-05
-3.5015343944095e-05
-2.96894897858696e-05
-2.22089466469597e-05
-2.01967502646674e-06
-4.10227869290203e-05
-3.23494834891243e-05
-2.77804918407845e-05
-3.14877860616175e-05
-4.49220899579938e-05
-1.10379533726819e-05
-3.34717673536022e-05
-3.22606282115334e-05
-2.21807564138355e-05
-4.97119201148951e-06
-3.47914421905303e-05
-2.40079300006072e-05
-8.97894285769887e-06
6.58716952632009e-06
-3.47941342571368e-05
-1.53858560221624e-05
-7.34778291520437e-06
-4.25982196499476e-05
-1.77777506943709e-05
-6.51071599499858e-06
-2.35621800119861e-05
-3.37433043703284e-05
-3.66465913171235e-05
-2.54182898839642e-05
-1.38038663884507e-05
-2.03414835231565e-05
-3.24192760772241e-05
-1.93522047060777e-06
-1.86228394482369e-05
-2.64114678702289e-05
-3.42079471172187e-05
-1.72547717267552e-05
-1.38295555465981e-05
-2.73331086730123e-05
-1.32465293498625e-05
-5.07146824705498e-05
-1.23100740299398e-05
-2.12755488290188e-05
-1.72220159683779e-05
-1.10555972711614e-05
-1.88207765297479e-05
-2.9556174718628e-05
-1.54724692646242e-05
-1.68329654351581e-05
-1.97685602450105e-05
-3.81056915693194e-05
-1.16957055159884e-05
-4.54947631266873e-05
9.14798247559779e-06
-1.68845224094831e-05
-8.00107402700616e-06
-1.75235645575509e-05
1.60365774672507e-05
-1.84288623416776e-05
-2.65632637802222e-05
-3.02106289802251e-05
-4.52117527262433e-06
-8.14465963288234e-06
-9.71229673722539e-06
-1.40332652159744e-05
-2.16467147844813e-05
-1.57634127279686e-05
-1.97767424305158e-06
-3.03706148657479e-05
-1.51756358826003e-05
-3.1839240091185e-06
-3.30331964697303e-05
-1.56151371819951e-05
-8.66830744117705e-06
-3.07701107293371e-05
-1.50017849224937e-05
-1.9118860963036e-05
-1.77293369337666e-05
-2.97723280230306e-05
-1.09700637099823e-05
-1.78369492799362e-05
-2.06353570871093e-06
9.43674827359588e-06
-1.31080042710801e-05
-3.39124654754843e-05
-2.06588592409073e-05
-3.4047595121424e-05
-2.00703427689926e-05
-5.61604170263846e-06
-1.24521263521023e-05
-1.32945568639829e-05
-3.4627007052003e-05
-3.03229644414361e-05
-3.18163735729023e-05
-2.31287124522449e-05
-2.21555449986316e-05
-4.1348203734082e-05
-3.87704404504186e-05
-9.21610093605737e-06
-2.74465741096888e-05
-2.92583846971824e-05
-1.73391708748531e-05
-3.59183718424214e-05
-2.4881126711739e-05
-4.30033673634424e-06
-2.51008541147156e-05
-3.11302475846458e-05
-1.10394064412036e-05
-2.56696243288034e-05
-2.13885584354139e-05
-2.78402706621454e-05
-3.81680494726291e-05
-1.29320486460937e-05
5.28412690858017e-06
-7.10294230214261e-06
-1.5194796300503e-05
-1.97353296735286e-06
-1.47347142849571e-05
-1.56698331179808e-05
-1.64432841019923e-05
-2.30127900964438e-05
-2.36409269174208e-05
-1.4688044280427e-05
-2.21897536510818e-05
-1.77743223631432e-05
-3.80791071972433e-05
-2.77760982361429e-05
-2.73360702686906e-05
3.75966629965544e-06
-1.51389142699385e-05
-2.46418928767677e-05
-1.62038222494071e-05
-3.95905735822176e-05
-1.13013027132342e-05
-3.04946362794583e-05
-1.89929254435737e-06
-2.34911146873138e-05
-6.50924286394976e-06
-3.50652958264124e-05
-2.41473022922737e-05
-1.71274159368459e-05
-1.12166021481346e-05
-3.30318406973028e-05
-1.29086331148694e-05
-2.63937582878558e-05
-3.00918949996389e-05
-2.87336925033856e-05
-2.35465324740306e-05
-2.66230405041066e-05
-3.00103905805439e-05
-2.06605490656815e-05
-1.31276912613362e-05
-8.32854401754061e-06
-1.96739133816453e-05
-1.12387732567152e-05
-1.41309925070772e-05
-3.47322530741632e-06
-2.04873995368635e-05
-2.90925633006443e-05
-1.93597541606609e-05
-2.03374903990596e-05
-4.41660489670897e-05
-1.73498305056829e-05
-3.0929582700933e-05
-1.44278800360182e-05
-9.6619912472331e-06
-3.77480957583381e-05
-1.95516282389395e-05
-4.15330273920555e-05
-1.24887429045856e-05
-2.42895457123532e-05
-8.68054300308068e-06
-2.02810661514737e-05
-4.87612507112277e-05
-1.88529453826406e-05
-2.88076090892455e-05
-4.0643141378673e-05
-1.91429426718927e-05
-8.63872575243089e-06
-1.69051992020785e-05
-3.84849074259359e-05
-3.19215430700786e-05
-2.71074911500881e-05
-1.31031667892762e-05
5.7738006692583e-06
-1.47248250858191e-05
-4.82144592969256e-05
-1.88483373678286e-05
-9.28419246594407e-06
-3.57922302877743e-05
-2.22363657890565e-05
-2.73193240242141e-05
-3.32639369549358e-05
3.06594741784975e-06
-1.91093330394374e-05
-1.61829900881349e-05
-2.84828437743594e-05
-2.54053153165353e-05
7.53778445691148e-07
-1.27880321974711e-05
-3.31731440300069e-05
-2.46633670396871e-05
-5.70507913536344e-06
-2.31264878618276e-05
-2.5559051063989e-05
-1.15287667679798e-05
-3.40100046405346e-05
-2.19491597379729e-05
-7.93445171935416e-06
-2.11960460606285e-05
-2.93057844099512e-05
-2.68638172427632e-05
-3.33301679992826e-05
-2.03586486416858e-05
-3.6439866184924e-05
-1.87495968555139e-05
-2.11299054637687e-05
-1.25731784437641e-05
-4.43145955322342e-05
-2.130896735151e-05
-2.02582439734463e-05
-9.56215368893609e-06
-3.29338346152512e-05
-1.13092782967128e-05
-3.59136666444214e-05
-1.77054326137604e-05
-8.25198859881757e-06
-1.81834154599219e-05
-1.17008488744992e-05
5.10400471003256e-07
-4.46790023446637e-05
3.17086282232768e-06
-1.97851911884199e-05
-3.39049862988141e-05
-5.35568890971698e-06
1.65464237900548e-05
-2.01002828041248e-05
-2.83649069419132e-05
-2.25672941850044e-05
-1.07842812065574e-05
-1.0586214783118e-05
-9.7319002427862e-06
-1.33306437694171e-05
-2.85771251511381e-05
-7.64208952557164e-06
-2.04196189642035e-06
-6.10265843107271e-06
-2.17223985865159e-05
-3.036545279576e-05
-2.72870140522963e-05
-1.52531555686158e-05
-3.42808025285586e-05
1.65423586220142e-06
-1.03289553646035e-05
-1.77842138972867e-05
-1.17490523544876e-05
-1.85473079469673e-05
-1.82480279274637e-05
-2.41275099528731e-05
-1.85020324062291e-05
-2.25234057255274e-05
-1.69867609987311e-05
-1.97578003406005e-05
-2.27202632031459e-05
-4.23260564156039e-05
-1.24349801805714e-05
-5.72908803575355e-06
-1.31822505152867e-05
-2.73798214444621e-05
-9.98896311654959e-06
-3.2146189861581e-05
-2.94336409410518e-05
-3.21188674372257e-05
-1.47070013429956e-05
-2.93208370375578e-05
-4.03610788162367e-05
-1.43941949719657e-05
-1.16819944223493e-05
-1.97147221973564e-05
-1.12347418127048e-05
-4.31274336436377e-05
-2.95280620083644e-05
-4.63906198329692e-05
-3.16455139757926e-05
-1.52072525244624e-05
-3.20114630726762e-05
-1.88528113383345e-05
-6.58071637336532e-06
-1.55865586968892e-05
-1.28219816839694e-05
-4.25790256154676e-06
-2.88789603623076e-05
-4.12440233067415e-06
-1.22305700315717e-05
-1.56567083566263e-05
-4.28027881668578e-05
-2.01351475448273e-05
-1.55892394404944e-05
-1.35434598214233e-05
8.80943636816395e-06
-3.63413915074353e-06
-1.61496197900336e-05
-2.52282583922779e-05
-3.0467072028349e-05
-2.24376293865443e-05
-2.88725142881946e-05
-8.60062694696141e-06
-3.56492599704217e-05
-4.06963537847766e-06
-2.97828928075092e-05
-5.92544023628867e-06
-3.05158572859487e-05
-2.02786857097208e-05
9.94521005918701e-07
-2.06779006596876e-05
-1.47438733518037e-05
-1.40452239878173e-05
-1.05870420825855e-05
4.82282089041135e-07
-2.30922498465032e-05
-2.09517918444301e-05
-4.43266687925531e-05
-1.62698445927727e-05
-3.04862721025218e-05
-2.91920245306709e-05
-7.77435113248888e-06
-1.11697472236961e-05
-2.23408735978158e-05
-1.47601195971442e-05
-1.75586604372798e-05
-1.04533449741955e-05
-2.18371382107027e-05
5.50670918366404e-06
-2.89639231766255e-05
-3.49352768078933e-05
-3.10053492854887e-05
-3.06818531109806e-05
-2.23920611152905e-05
-6.62757795480647e-06
-2.56927755228402e-05
-4.1588264117887e-05
-1.30587534219801e-05
-2.3699281761621e-05
-1.53192236170873e-05
-1.85047574823001e-05
-2.89499370808324e-05
-2.81933520909187e-05
-1.48295479787749e-05
-5.19167395420102e-06
-1.58289898434134e-05
-1.50442285172653e-06
-3.82139706077623e-05
-1.36537054975912e-05
-2.4105760330308e-05
-1.07695424287664e-05
-1.20055408111131e-05
-8.10067641950843e-06
-2.03039019059471e-05
-8.27880612591111e-06
-3.98217239763555e-06
-3.78616740944854e-05
-3.30005118714997e-06
-5.38092173299754e-06
-1.31112487333097e-05
-3.17527962198501e-05
-4.17282258904768e-05
-3.39034656370976e-05
-2.98190183472096e-05
-3.58526425828031e-05
-3.02281445681784e-05
-1.3213824718806e-05
-1.64113059100793e-05
-1.36766632370518e-05
-2.12192909032421e-05
-2.04160071469964e-05
-6.70256294607239e-06
-2.59803696194027e-05
-6.60437145725769e-06
-2.87920172568532e-07
-3.08600235018261e-05
-2.18160102873541e-05
-1.78384388832649e-05
-3.89911118735454e-05
-2.35269644931039e-06
-1.64247501568457e-05
-2.54968563718144e-05
-9.14620581801437e-06
-1.74811056347854e-05
-7.83908248424111e-06
-1.95318716104228e-05
-1.78980765344912e-05
-2.9594675232709e-05
-1.75865482603939e-05
-2.76628428776855e-05
-2.35713999488018e-05
-4.23409764239024e-05
-1.51508949039692e-05
-2.24365704365603e-05
-9.20890081753461e-06
-3.03778162766351e-05
-1.37098382168487e-05
-1.60680916077642e-05
-2.51122635718417e-05
-2.05443253062877e-05
-2.98342050849007e-06
-2.91783423397462e-05
-3.00270378700441e-05
-2.73373592988363e-05
-4.33975074331865e-05
-2.95605965900452e-05
-1.01914625608847e-05
-2.30916422027222e-05
-2.33859955864742e-05
3.8299818935723e-06
-7.59635639618585e-06
-1.62014529878666e-05
-2.5744314350342e-05
-3.04893779335474e-06
-4.49982318616136e-05
-3.56409489462994e-05
-3.42900060658981e-05
-2.6016035125461e-05
-1.62457878925573e-05
-3.35396778547022e-05
-6.58596972572916e-06
-3.10936359172805e-05
-1.0059714079712e-05
-3.02216612129853e-05
-3.89159393588325e-05
-3.24633322592686e-05
-2.4993547532983e-07
-2.04575641886785e-05
-1.82314913210754e-05
-1.66867046623886e-05
-2.37851569749674e-05
-2.13208258861683e-05
-1.12630134324797e-05
-9.19207383197875e-06
-1.61068481279455e-05
-1.86200049860808e-05
-3.23981371565903e-06
1.0512761988762e-05
-3.33591080982854e-06
-3.48678422202307e-05
-6.54463492860368e-06
-3.51453686449522e-05
-1.76048558711392e-06
-2.3674803789236e-05
-2.30455912785567e-05
-2.2462027145333e-05
-2.41465848842657e-05
-2.81722335848774e-05
-1.67036154442863e-05
-3.63983253126506e-05
3.97531474129009e-06
-4.23076943373631e-05
-2.14541657492896e-05
-2.28890292253572e-05
-2.31416902908319e-05
5.93636729272303e-06
-2.89578180486123e-05
-9.3110621287572e-06
-2.22891523975227e-05
-3.23635811087825e-05
-2.55928944065541e-05
-1.19293638153148e-05
-9.12501070247936e-06
-2.76931411226433e-05
-2.25645789997936e-06
-5.01132512071787e-05
-3.17280517213845e-05
-1.74108698270514e-05
-2.65128064368064e-05
-3.45316749681013e-06
-3.18501124546979e-05
-2.6091119221139e-05
-1.9640098018219e-05
-3.46578658376905e-05
-3.05517489748792e-05
-2.50583563402023e-05
-2.08051293769665e-06
-2.76518738740148e-06
-2.05814629844454e-05
-1.21019253798247e-05
-1.15636391216109e-05
-2.49345315315305e-05
-1.77915992637825e-05
-1.44583705597737e-05
-1.12794992704251e-05
-2.57248249529998e-05
6.10707269839134e-06
-2.28341455210632e-05
-1.88750442686864e-05
-2.66437366757573e-05
-1.03392212003293e-05
-1.34078828014967e-05
-2.52116119664094e-05
-7.70139569357142e-06
5.5799164633386e-07
-2.01209700477126e-05
-2.91672559407311e-05
-6.06903541915589e-06
-1.37345552591548e-05
-3.88012861697187e-06
-6.05296057322059e-06
-2.09856545371209e-05
-1.25094901584903e-05
-3.66805581037134e-05
-1.41198763850764e-05
-2.10570240360735e-05
-2.03120157727715e-05
-3.49185810680419e-05
-3.30360929683193e-05
-2.85707392614931e-05
-1.4699036748504e-05
-2.2305432350845e-05
-4.30861789308222e-05
-1.6696094046942e-05
-1.89988457020781e-05
-1.10462574387318e-05
-2.63789749844153e-05
-2.37463407393259e-05
-4.62491848089292e-05
-2.91670321565282e-05
-2.11433827306595e-05
-2.8823871997426e-05
-2.5707413749164e-05
-3.31963378993711e-05
-3.77296686473397e-05
-3.88459158613615e-05
2.31056949765094e-06
-2.86329244239907e-05
-2.29744827265537e-05
-8.18861509201024e-06
-8.95599566201341e-06
-2.74402139241056e-05
-1.08760598188039e-05
-3.0882784619011e-05
-3.0339630988053e-05
-2.25265898336453e-05
-2.67810551901659e-05
-1.94638138577074e-05
-3.29047780118457e-05
-2.63395090883284e-05
-2.6405828056184e-05
-3.88455570090338e-05
-2.06015245829139e-05
-2.43261157104598e-05
-4.07352071041834e-05
-2.53112772177012e-06
-3.0253073412173e-05
-2.63398351282492e-05
-2.10802090307177e-05
-2.98867122423909e-05
-2.36784978639158e-05
-2.87741080717909e-05
-2.21090629638652e-05
-3.5286833516673e-05
-9.07810240333585e-06
-2.9397925020615e-05
-1.3933334254878e-05
-1.44722344142219e-05
-2.29310609470146e-05
-2.02865686565009e-05
-1.40697637415243e-05
1.08509184675893e-06
-2.34634511509988e-05
-1.34979704908405e-05
-2.5969005333376e-05
-3.02837897280564e-05
-2.39983219586292e-05
-1.65117470870047e-05
-3.09368748584472e-05
-2.56373543897344e-05
-4.33472474969915e-06
-1.57337125918611e-05
-2.04545290381104e-05
-2.27331064142966e-05
-1.15609954546561e-05
-3.81234291231609e-06
-2.37605290196386e-05
-2.61709693640663e-05
-3.34090172039067e-05
-1.96126544150995e-05
-2.71556425417585e-05
-4.99391459001629e-05
-1.8918377448647e-05
-1.89079484904532e-05
-2.51808956644334e-05
-1.67261187536296e-05
-4.440101190471e-05
-1.53901562847068e-05
-1.59681401329326e-05
9.04416725758519e-06
-1.34771357853378e-05
-4.01370080311316e-05
-1.37972442762348e-05
-3.05837403930717e-05
3.37359882520178e-06
-1.95680271780207e-05
-8.71222937744548e-06
-4.33277723008333e-05
-1.34649819792863e-05
-2.61213831274515e-05
-2.88019560267001e-05
-3.64237712347411e-05
-2.92349589868462e-05
-9.36030561233401e-06
-1.44062125124593e-05
-1.40052841102502e-05
-1.78427283096292e-05
-2.79175697757424e-05
-2.67228833812441e-05
-2.50487963631365e-05
-2.69387840040033e-05
-9.50414156145263e-06
-2.10997840057032e-05
-3.30785016983544e-05
-1.42635357473365e-05
-1.38755044689665e-05
-9.63712327673372e-06
-4.50702529760053e-05
-3.10830877914567e-05
-4.1655065486731e-05
6.5026770712974e-06
-9.79631649647582e-06
-2.2771732890763e-05
-7.67664764515853e-06
-1.83906409250286e-05
-1.33801064293333e-05
-2.30774510155059e-05
-2.93857943750354e-05
-2.31445388932863e-05
-9.24054488560239e-06
-3.25740999496566e-05
-2.01842450588934e-05
1.62084266999868e-07
-6.20029767020414e-06
-1.22836347268516e-05
-2.24067836853907e-05
-1.2773127611305e-05
-2.14187509254285e-06
-4.15116880203715e-05
-2.90089041449905e-05
-2.11473847744156e-05
-1.32157420642844e-05
-3.09449427424861e-05
-3.36958489775492e-05
-2.33737142858409e-05
-3.2442194697134e-05
-2.36504147961433e-05
-2.57043944935671e-05
-2.6930468063481e-05
-8.87304896172678e-07
-1.96108181783882e-05
-2.3715343456041e-05
7.87960248957034e-08
-1.94495629183623e-05
-1.21288936593655e-05
-6.32463643107622e-06
-1.39472563660578e-05
2.11235295044509e-06
8.58907495636927e-07
-2.17554724913375e-05
-2.05804008342475e-05
-2.43165905859349e-05
-3.34228538291899e-05
-2.1801847096969e-05
-2.5470820616708e-05
-1.90189413123591e-05
-2.21581873879564e-05
-2.419320756873e-05
-4.23246730192988e-05
-3.41700499377375e-05
-2.16854988841107e-05
-1.41312812738585e-05
-1.84361741795896e-05
-1.16197981093653e-05
-1.29860097246327e-05
-3.15357951609585e-05
-1.64059622149646e-05
-4.09122734811605e-05
-2.09108353249599e-05
-4.5240142982788e-05
6.48578120809322e-06
-1.01020711709843e-05
-3.30568279354393e-05
-1.67947093310354e-05
-2.77582787217595e-05
-2.42445562994733e-05
-1.69917273500791e-05
-2.09246866201061e-05
-3.26489659652463e-05
-2.48452627477144e-05
-1.14212663023833e-05
-1.81306107602249e-05
-2.62945003986688e-05
-2.06821973405718e-05
-8.64880935166286e-06
-2.51028138441797e-05
-1.66577262129696e-05
-9.36341055722237e-06
-3.72641332064768e-05
-2.33286026694575e-05
3.91430704311933e-06
-2.01400979413686e-05
-2.05479655257755e-05
-4.28337188062077e-05
-3.12118672863416e-05
-3.1795985062511e-06
-1.95106655351013e-05
-3.13139867330551e-05
-4.395924858254e-05
-2.20973241928027e-05
-1.32269733870244e-05
-2.97875137154246e-05
-2.23401612132373e-05
-2.92199040358328e-05
-1.59217893611295e-05
-6.98621034719541e-06
2.72540062687154e-06
-4.43358468154034e-05
-1.77333369198613e-05
-2.78433795061694e-05
2.2491787012863e-06
-2.69315961971309e-05
-7.87110859767502e-06
-2.7071570767057e-05
-1.49298066129711e-05
-1.30044793810742e-05
-4.83343362133985e-05
-2.21749419428886e-05
-1.68969528043673e-05
-3.65891840429892e-05
-2.11287219888902e-06
-2.59158780048825e-05
-2.65677208154262e-05
-2.95572530940839e-05
-2.55778533032161e-05
-2.20882185923179e-05
-2.40968805857818e-05
-2.40703771516995e-05
4.71201052283531e-07
-2.20058179208937e-05
-3.69131313202748e-06
-1.66090318084192e-05
-1.51349168124343e-05
-3.30572693040785e-05
-2.10460451424613e-05
-1.2624590000365e-05
-1.20893123493429e-05
-1.76984036106083e-05
-2.97535163547253e-05
-2.79966952718336e-06
-3.80800471343105e-05
-1.4260108720439e-05
-2.2149563797412e-05
-3.24569736001265e-05
-1.5295150861386e-05
-2.28034413069271e-05
-2.03336521782285e-06
-2.77766706845317e-05
-1.86718835015696e-05
-1.46507183992093e-05
4.018411547015e-06
-2.60587285302174e-05
-1.42590755056334e-05
2.59027097869476e-06
-7.64524442965076e-06
-3.06323574300809e-05
-1.0353650990003e-05
-1.15104345962226e-05
-2.29909558967631e-05
-3.48848115273952e-06
-5.92568250857866e-05
-1.70938158038843e-05
-1.44957183517562e-05
-1.218394816769e-05
-1.39226943955817e-05
-1.80565869091364e-05
-1.32167900639332e-06
3.05341874295825e-09
-2.42634549975195e-05
-3.67752093774173e-05
-3.06162389162965e-05
-4.44482779926048e-05
-4.71929874425535e-05
-4.64277208869543e-05
-2.04577747459405e-05
3.35855188320678e-06
-2.72537075937647e-05
-6.35557606388003e-06
-7.63369188035026e-06
-2.85860292573867e-05
-3.67279448834862e-05
-1.68219732717636e-05
-2.95768365495271e-05
-3.02231413340267e-05
-2.26543439663923e-05
-2.68593121092742e-05
1.48051246876062e-05
-5.36880392965265e-06
-1.77272408897025e-05
-5.74974603400427e-06
-8.86846741255938e-06
-3.40573954880216e-05
-3.13373147061499e-05
-1.95241352741038e-05
-1.49698212961292e-05
-2.11107273111621e-05
-3.89682036383135e-05
-8.55788064554866e-06
-1.18452576940907e-05
-1.07819846905083e-05
-3.3880423782596e-06
-1.97092033771197e-05
-8.45621944632344e-07
-6.72365090447989e-07
-2.51653286339476e-05
-2.56312711796729e-05
-7.09914261246265e-06
-8.13098333617696e-06
-1.81022148758059e-05
-6.13638937261808e-06
-1.8600127054797e-05
-2.57630014044102e-05
-2.61661712329327e-05
-3.58417163371506e-06
-2.65175554245108e-05
-1.87924623021663e-05
-3.23193350460183e-05
-3.06434883090415e-06
-7.48062061298444e-06
-1.26619135343447e-05
-1.45175442321567e-05
-2.78070278429563e-05
-2.84391920942352e-05
-2.82356347702628e-05
-4.72570491093551e-05
-2.27868629882259e-05
-3.75181967639707e-05
-5.97281234129603e-05
-3.60570631784841e-05
-5.32528089742575e-05
-2.74704070683549e-05
-3.31341756507493e-05
-4.69294366097144e-05
-3.04578856127482e-05
-3.40280352229868e-05
-3.07196728578485e-05
-1.48994063857139e-05
-2.71434002079957e-05
-2.49589574813176e-05
-4.30188572193333e-05
-3.93397121777909e-05
-7.58215078073122e-06
-1.88877662804601e-05
-1.37671892880175e-05
-2.74130877579283e-05
-2.88282960314177e-05
-3.71389666110249e-05
-4.26485833005104e-05
-3.62051254942717e-05
-2.51677519030179e-05
-1.06648351404913e-05
-2.99634739705641e-05
-3.73750056605497e-05
-1.95960319837886e-05
-8.81374865577946e-06
-3.8604277981218e-05
-1.15076549053906e-05
-2.72811003742383e-05
-1.66531366598976e-05
-1.84970673189185e-05
-2.66320600007579e-06
-1.79799790108541e-05
5.298591871902e-06
-1.24576331992934e-05
-1.21990549466288e-05
-3.11468557095687e-06
-4.12274813863655e-06
-2.34429821869547e-05
-3.50264550525523e-05
1.01194795374483e-06
-3.1704995024357e-05
-1.45585162937218e-05
-2.68011467289103e-05
-1.54912884419744e-05
-1.62377453251135e-05
-3.7845504549704e-05
-1.4362574550688e-05
-1.45332099972416e-05
-5.82210778787062e-06
-1.96893002023893e-05
-2.08401411240663e-05
-1.1618166801441e-05
-2.04858258469042e-05
1.32932919082829e-05
-1.61852623287055e-05
-2.14918815670415e-05
-3.26490200668934e-05
-2.68938622194001e-05
-2.36969781364755e-05
-3.17804369477537e-05
-3.48302573953267e-05
-3.6205646500342e-05
-3.23548561395003e-06
-2.90309573958299e-05
-1.2591714516686e-05
-3.76482202573503e-06
-2.71549338407922e-05
-3.77599045561586e-05
-3.74601340569924e-05
-2.42829102158439e-05
-2.23602300118006e-05
-4.18628771264384e-05
-1.16748294192763e-05
-2.86165676818138e-05
-2.20149157668437e-05
6.49360072889023e-06
-2.62156003336227e-05
-1.53058955781532e-05
-1.55086632664371e-05
-3.05521005644314e-05
-2.35213176582194e-05
-2.11119173352332e-05
-1.55957431962617e-05
-1.7433984010175e-05
-4.92350515989865e-06
-1.4465235592927e-05
-3.69337152796096e-05
-4.84126804384693e-05
-1.52846599234329e-05
-1.40559495057544e-05
-1.08375086040543e-05
-1.92316798878786e-05
-3.85342591499677e-05
-2.54774896844303e-05
-2.01304963863385e-05
-3.39780202199534e-05
-4.97032711336122e-05
-4.44419787834453e-05
5.40058216939211e-06
-3.51138435444468e-06
-1.9306275595177e-05
-2.35120333361958e-05
-2.625624183622e-05
-3.09942147913644e-05
-1.56771559359536e-05
-1.09755536924346e-05
-5.64851405960755e-05
-1.58188603682259e-05
-2.13601801653578e-05
2.07619756132422e-06
-1.62314316969099e-05
-2.84930896642794e-05
-2.20020657961173e-05
-2.20370103350654e-05
-2.53493284152092e-05
-1.3947446357542e-05
-2.30815402909156e-05
-1.57808425832633e-05
-2.71644122418928e-05
-1.84082002250333e-05
-1.9644328544483e-05
-4.69220265472315e-05
-2.14552257359131e-05
-2.94854326547224e-05
-4.79045439137669e-05
-5.38389968199124e-05
-3.52348567136053e-05
-4.52488640702419e-05
-2.26514258066247e-05
-1.83629475489782e-05
-2.15241022054985e-05
-7.33213113835911e-06
-2.48681539489753e-05
-3.18116003568137e-05
-3.32858608296376e-05
-4.1269767356487e-05
-2.97229350955308e-05
-4.0716989916875e-05
-1.45579301386147e-05
-5.78991717253907e-06
7.85559716972046e-06
-2.34859817157235e-05
-3.5222519984636e-05
-2.49367137887172e-05
-1.61519550441923e-05
-6.84156624731003e-06
-6.19976979436637e-06
-3.28022964100327e-05
-3.86692308736797e-06
-1.21174426620152e-05
-3.18630921388943e-05
1.56118012112682e-07
-1.64435992597759e-05
-4.95685360493988e-06
-1.48246165450308e-05
-2.27658323922938e-05
-1.2872523887157e-05
-1.48962974760145e-05
-9.91399230552529e-06
-2.88834134509349e-05
2.50924604422416e-06
-3.09147906845082e-05
-1.74566533744062e-05
-1.53694352935518e-05
-2.94205410833397e-05
-3.10150920659426e-05
-4.14028184857136e-05
-4.83760794328946e-05
6.94488227395836e-06
-1.82387912056576e-05
-6.28996036130622e-06
-2.3240821883318e-05
-3.74841821377643e-05
-3.49014122351354e-05
-2.3009784453731e-05
-2.79169000137809e-05
-1.63164651583361e-05
-9.62297779276274e-06
-6.49405373043157e-06
-4.34843791493803e-05
-2.62031282315399e-05
-3.14987432876936e-05
-6.20567972944714e-06
1.38708890649653e-05
4.56349956592809e-06
-2.09641775979841e-05
-1.63247282143221e-05
-2.23483504774438e-05
-4.9758439952318e-05
-2.34324068940821e-05
-2.30171534011835e-05
-5.05885109025609e-05
-9.51281310452875e-06
-5.49512921082996e-06
-3.70028322987423e-05
-2.71674862993868e-05
-1.24554949262908e-05
-2.58493309794324e-05
-3.11830939780782e-05
-3.658659790338e-05
-2.49471820232618e-05
-1.45020888069321e-05
-2.16991229313915e-05
-3.4367344271154e-05
-2.56118534385381e-05
-1.89895600411977e-05
-2.02480756273504e-05
-2.28537790207043e-05
-3.1052006911098e-05
-7.01776721892944e-06
-2.25784108093903e-05
-2.00874379611225e-05
-4.14579010904964e-05
-1.85966273156206e-05
-1.8674503275855e-05
-3.30620140927994e-05
-3.28338237934482e-05
-3.643576691637e-05
-1.35685040095028e-05
-1.28105270941572e-05
-2.41988776266288e-05
-3.2021797401899e-05
-3.99462402189613e-05
-4.15876317941933e-05
-2.41478326827239e-05
-2.02271565165302e-05
-1.79631928879446e-05
-1.87749773415193e-05
-3.16951668908416e-05
-5.73440918059717e-05
-2.38009077336498e-05
-2.6195468761478e-05
-2.08827073490206e-05
-1.99529914632639e-05
-3.28799794932303e-05
-2.94420621814174e-05
-1.2784393021942e-05
-5.82675218207444e-06
-3.56849721757693e-05
-1.40042893899919e-05
-2.4226890728715e-05
-1.51626133930869e-05
-2.87791889948424e-05
-2.62618582382276e-05
-2.54674918767647e-05
-1.34244453338784e-05
-2.9014124118082e-05
-1.74528740928959e-05
-3.66026294778765e-05
-2.03357425912098e-05
-8.29382101934523e-06
-2.06907439242885e-05
-1.85149786985392e-05
-9.2243772212618e-06
-9.3408148891705e-06
-3.41661571025577e-05
-4.04189945409288e-05
-1.49939877757518e-05
-1.2327657284275e-05
-3.27782900496913e-05
-1.51604183244292e-05
-1.16024600030551e-05
-1.65416716905417e-05
-1.06892289245801e-05
-2.18868512856906e-05
-3.24895659945755e-05
-2.26990019625666e-05
-1.88740241538108e-05
-2.24369905919991e-05
-3.29924508390068e-05
-2.69813182280858e-05
-3.99168400186242e-05
-9.67219573117076e-06
-1.49300194179655e-05
-1.54908756967874e-05
-1.2559788840146e-05
-2.3667414291273e-05
4.23629481024062e-06
-2.75067979047471e-05
-4.65291060429608e-05
-1.48028672203432e-05
-1.33680300607516e-05
2.40635538221267e-06
-2.624537386246e-05
1.44636088355339e-06
-1.36198512645166e-05
-1.6716516048587e-05
-3.55215462981211e-05
-1.39411456184999e-05
-1.32102319158752e-05
-1.82419853469355e-05
-3.06320954874e-06
-1.63802921518362e-05
-5.07848302580202e-06
-2.24315930658685e-05
-1.05246811175311e-05
-4.82234317724512e-06
-2.04682469668272e-05
-1.81205328628074e-05
-2.56368301707166e-05
-2.09193428430315e-05
-2.09706758010052e-05
-3.50692598816869e-05
4.41631709070557e-06
-1.56010030296013e-06
-7.29034111078353e-06
-3.53538788128828e-06
1.01781350673623e-05
-1.8866044940322e-05
-2.66145404201367e-05
-2.71525684304088e-05
-2.0831490732741e-05
-2.57922597843429e-05
-1.7684367356952e-05
-3.16422859697407e-05
-1.80454220130504e-05
-2.45850513284848e-05
-3.90815073193849e-05
-9.93757007521056e-06
-3.53328647847764e-05
-7.6356697955393e-06
-1.06442611069975e-05
-1.59053239030965e-05
1.87629869752838e-06
-1.96635301100692e-05
-1.78649590583914e-05
-3.98390709226034e-05
1.02223678386049e-05
-1.42012810117942e-05
-5.13178533390008e-05
-2.44372268340369e-05
-1.64309837175126e-05
-2.83317196350346e-05
1.12628785961927e-05
-4.23785018191744e-05
-9.58561136430606e-06
-2.58562034562502e-05
-3.04741192381645e-05
-1.80250875804329e-05
-1.8109326434589e-05
-3.28439305124205e-05
-2.80010771884242e-05
-3.64958718409671e-05
1.01511280195238e-06
-2.83838730674759e-05
-2.46407478166222e-05
-9.07329786001455e-06
-1.46065899814693e-05
-1.78009125603224e-05
-2.38329034514881e-05
-3.1288306001663e-06
-7.43199712124454e-06
-1.6198918414712e-05
-5.40761474267113e-06
-3.47043797637796e-05
-1.32519630011329e-06
-1.59654212502316e-05
-1.68900823834473e-05
-1.63551968693264e-05
-2.08907442676472e-05
-2.98651377171474e-05
3.90699999343054e-06
-1.45676162187524e-05
-1.40388782222312e-05
-2.33976771086143e-05
-2.75416475245251e-05
-2.07800754213998e-05
-1.80778996657094e-05
-7.06739396627187e-06
-9.06259214001665e-06
-3.66110239226415e-07
3.78472375043361e-06
-2.59247400684158e-05
-2.11506074058e-05
-5.98880829489112e-06
-4.49132704773015e-05
-2.83926956361848e-05
-2.00582679859769e-05
-3.92688620580886e-05
-4.19006115705197e-05
-2.22964008725562e-05
-2.17543980766906e-05
-1.21317240336425e-05
-3.33987894895667e-05
2.25962398115006e-06
-1.90067962110269e-05
-2.27081921050849e-05
-2.36004345772362e-05
-8.24845538294797e-06
-8.05542119080328e-06
-4.19394446893206e-05
-2.25652980958977e-05
-2.1238392393877e-05
-1.93238286412153e-05
-1.03009319939643e-05
-1.57940200230813e-05
-5.08000517771814e-05
-2.1737117090543e-05
-3.48871431269036e-05
-3.32478887832819e-05
-1.18314046839981e-05
-3.07825208392427e-05
-2.52499244547245e-05
-3.0749010013396e-05
-2.31209641633324e-05
-1.35779727817952e-05
-2.36673106442593e-05
-1.72382668768599e-05
-9.37933635482764e-06
-3.02857557828517e-05
-3.3070749344932e-05
-1.96762929451216e-05
-1.11264415198492e-05
-3.75781259977197e-05
-2.67381626236166e-06
-2.39140443847968e-05
-1.63370154421842e-05
-6.84976794768674e-06
-3.36994602311148e-05
-6.64955508451826e-07
-1.06819805619009e-05
-1.65798701386167e-05
-2.92152395715021e-05
-2.11786793014523e-05
-2.29660665626636e-05
-2.68176511511265e-05
-3.59637667652659e-05
-3.62533011064218e-05
-1.29876668108043e-05
-5.91634824811634e-06
-3.45048451816537e-05
-2.45253695079863e-05
-2.60367208661893e-05
-3.85327251327736e-06
-2.09898186406485e-05
-1.50459632564003e-05
-4.44354256535658e-05
-2.80151954689554e-06
-1.85140867844928e-05
-2.23851609458489e-05
-4.25725190572796e-05
-1.33381323340964e-05
-8.76035686442528e-06
-1.54634235573137e-05
-8.88922214939835e-06
-5.20112141640892e-06
-1.96464071354678e-05
-4.30740632101683e-05
-1.95035496579485e-05
-1.89314384467746e-06
-2.41087790851092e-05
-1.82698789438598e-05
-2.03449623950389e-05
-1.11238374665912e-05
-3.87040474671013e-05
-2.82401613383264e-05
-2.45747483373894e-05
-5.08531184211234e-06
-1.5042766907031e-05
-2.25321617722521e-05
-1.68051196152741e-05
-2.3279714351785e-05
-9.73892168273394e-06
-1.27086232176802e-05
-2.14571541503737e-05
-1.79202615985483e-05
-2.12262879026594e-05
-1.84755392720227e-05
3.2796781081241e-07
-1.23962174207905e-05
-7.97953759009849e-06
-1.28304638653845e-05
-3.42889504671878e-05
-2.18022783231314e-05
-2.79261561469591e-05
-2.69153054113227e-05
-1.72461654925623e-05
-5.17047798417055e-06
-1.99373400859737e-05
3.57540360197556e-06
-1.13700180928545e-05
-1.6244060758628e-05
-4.10970377356639e-05
-1.1837107242245e-05
-2.58245650403895e-05
-3.69724085835969e-05
-3.45829276933067e-05
-1.46484503501605e-05
-1.34643666731152e-05
-1.88444034284926e-05
-2.90006093427638e-05
-4.05359534907161e-05
-1.467108981947e-05
-1.22373659836532e-05
-1.66821176421786e-05
-4.22441868895969e-05
-2.9701360906547e-05
-1.58159188374115e-05
-2.77592202429056e-05
-9.37735099531342e-06
-1.79947216093717e-05
-1.6997792664339e-05
-2.30373496299731e-05
-2.32035298245502e-05
-2.91075559280879e-05
-6.85083473367733e-06
-7.46552479167582e-06
-2.13708397678115e-05
-1.6634731691495e-05
-2.36779621375035e-05
1.8918716178112e-06
-1.41200608423964e-05
-3.39061947446074e-05
-1.12524730097483e-05
-2.99075067438897e-05
-1.54268801579583e-05
-1.20355271024056e-05
-2.83252189937256e-05
-6.50272653424561e-06
-2.17860198935285e-05
-1.04796917561531e-05
-1.5360739595226e-05
-4.17556271767708e-06
-2.42552982881403e-05
-1.79372544321471e-05
-2.73262995319816e-05
-7.40387954404092e-06
-8.5630301675243e-06
-2.75579024947757e-05
-9.08743609152423e-06
-2.44938872282619e-05
-2.09227853687884e-05
-3.45179292073096e-05
-6.48186248017127e-06
-2.07394069473124e-05
-2.83541229933814e-05
-2.52069278640232e-05
-1.06290400844869e-05
-3.02249854259995e-05
-5.61326153047842e-06
-2.65925935848106e-05
-7.87656059464443e-06
-3.02192159571839e-05
-4.04028736154339e-05
-3.69579743543366e-05
-1.57727805482875e-05
-5.69103466544376e-06
-3.11828598510248e-05
-3.40759256130399e-05
-1.94196559237652e-05
-1.46226887653904e-05
-1.50097732579776e-05
-2.59762417895594e-05
-2.79645363250797e-05
-1.71666812699698e-05
-1.01915405391583e-05
-1.61804556862051e-05
-9.51287104171442e-06
-1.38217044366776e-06
-3.39477137557972e-05
-6.18644038118902e-05
-2.15262566275195e-05
-3.257106274054e-05
-2.36863848325176e-05
-1.93041282723663e-05
-3.20946087779609e-05
-2.58269298491155e-05
-2.96216507582271e-05
-2.19666715315806e-05
-1.60564549513796e-05
-1.81559327963709e-05
-2.66315099354893e-05
-1.29621744268835e-05
-1.55248095303144e-05
-1.38270583549172e-05
-2.96117962087798e-05
-2.37626653723938e-05
-2.00308538665673e-06
-2.4094541298354e-05
-3.14552319759366e-05
-2.54413536212077e-05
-2.41716658241978e-05
-8.39975938813324e-06
-2.89387535215433e-05
-4.57027174921123e-07
-5.03312285245683e-05
-1.66614240165429e-05
-1.44780006217968e-05
-1.39089149232778e-05
-1.58789759370777e-05
-2.57803626167939e-06
-2.76867267755902e-05
-2.36572018262347e-05
-1.18973503412728e-05
-6.92494906326173e-06
-2.81168596992311e-05
-8.17005450696516e-06
-2.19880130280461e-05
-1.26031809192788e-05
-1.21590857211346e-05
-3.68489785417911e-05
1.05657869693019e-05
-1.28715513141249e-05
-1.34795684222487e-05
-1.38298349147685e-05
-3.36231493777939e-05
-2.71956684363671e-05
-1.66729330874048e-05
-7.5248193710581e-06
-7.54049484486188e-06
-3.093903608749e-05
-2.82020639897342e-05
-1.59385166038838e-05
-9.29115919103013e-06
-4.51213480381946e-05
-3.30911178699584e-05
-2.29529787947298e-05
-2.64128828647174e-05
-2.14927130057343e-05
-1.20348126791622e-05
-3.62644905004205e-05
-8.82437945370279e-06
-1.48759266881524e-05
-3.76647640169277e-05
-2.09612313422752e-05
-2.91139842473818e-05
-1.94650664352062e-05
-2.05549149377784e-05
-8.078755199733e-06
-1.18851853842509e-05
4.47121299306001e-06
-7.47408999098789e-06
-2.8170430364583e-05
-1.34929254482723e-05
-1.38132995386075e-05
-1.06898126454872e-05
-2.75305150181443e-05
-3.43770859791169e-05
-1.51685669814969e-05
-3.19749743634327e-05
-7.72907269458395e-06
-4.13533844803568e-05
-3.37138863635218e-05
-2.34620206322306e-05
-1.32490166282012e-05
-3.08354547635223e-05
-4.40464524986798e-05
-1.96036656278272e-05
-5.74501244267792e-06
-2.08229884895819e-05
-1.76783478075561e-05
-3.39915623814646e-05
-2.86602175970934e-05
-5.50274061118647e-06
-3.74463094167854e-05
-3.13567969147938e-05
-3.23314243560142e-05
-1.68967172851001e-05
-3.47410074643613e-05
-1.08003615756824e-05
-4.06202022744315e-05
-2.42671135970603e-05
-2.27719864372382e-06
-8.37743271257184e-06
-2.95518019744164e-06
-1.97820729356706e-05
-3.03124148151623e-05
-9.86249014119957e-06
-3.26958225386356e-05
9.37722446880524e-06
-2.33594545843314e-05
-1.19740757019547e-05
-1.53713831512114e-05
-2.85766429993699e-05
-2.60958955075852e-05
-2.30383470172278e-05
-1.45373288480649e-05
-1.20417338736482e-05
-1.37066800920437e-05
-3.15610100721027e-06
-1.31638034915413e-05
-1.77462218065017e-05
-9.13713351367939e-06
-2.51664395811362e-05
-1.01592168304885e-05
-3.03994390118063e-05
-3.78366165059014e-05
-5.51675821294568e-06
-7.4173224530546e-06
-8.54361043915183e-06
-1.48031565574006e-05
-3.11611142632648e-05
-1.59966630870499e-05
-3.72325530541047e-05
-8.40261966861771e-06
-1.75800322840527e-05
-1.69577684305845e-05
-1.94283338712896e-05
-3.65318730594322e-05
-2.71167163132067e-05
-8.15987260765393e-06
-6.46582230473118e-06
-2.1881648179155e-05
-3.47756662187586e-05
-1.61309948482818e-05
-3.48505139148409e-06
-2.01748259028614e-05
-2.00472519356931e-05
-1.65474959638617e-05
-3.9570247280498e-05
-1.61959470701286e-05
-2.38448471546021e-06
-2.12083431687934e-05
6.03955904860003e-06
-1.53783562664068e-05
-1.49869733909116e-05
-2.55613541672449e-05
-4.07440720278043e-05
-2.58005788122524e-05
-4.56780706166963e-06
-1.58034761548474e-05
-2.68719622401304e-05
-4.14752665339023e-05
-8.71138519899501e-06
-1.88139568526308e-05
-2.64758244976344e-05
-2.31387819359799e-05
-4.41720816151217e-06
-1.60049545558346e-05
-4.17909312173498e-05
-8.46548769055345e-06
-9.30959823018609e-06
-1.01321330203381e-05
-3.74214379227498e-06
-2.17716055215107e-05
-2.14999057237023e-06
-3.58563799267039e-05
-7.2607572314813e-06
-1.99891564548288e-05
-2.46126462829012e-05
-1.36560940942058e-05
-2.41141614027181e-05
-2.89490444290219e-05
-1.85825024679926e-05
-1.6475884840552e-05
-1.77647459630954e-05
-4.75860038578225e-05
-3.04708678823387e-05
-7.2004380563274e-06
-2.93875149708262e-05
-2.23928164059715e-06
-1.91647744124183e-05
-1.69224604244487e-06
-2.77824649444942e-05
-1.56841499119974e-05
-2.67229536998237e-06
-2.81292729559068e-05
-7.97187119142493e-06
-2.23439386895681e-05
-1.08552115207021e-05
-8.02017633052617e-06
-2.82674149246648e-05
-1.54317852495361e-05
-2.42631080047127e-05
-5.2363134957e-06
-2.50642040906152e-05
-2.67560196950496e-05
-2.46535656001632e-05
3.59872452388963e-06
-1.07149033664804e-05
3.17507654983234e-06
-2.56188440994394e-05
-1.42390510012042e-05
-4.9987931981924e-06
-1.89804042954438e-05
-2.81863500451774e-05
-2.0562516327239e-05
-1.08519894645383e-05
-1.30728265585425e-05
-2.44127907831311e-05
7.28068914307153e-07
-1.32564060452299e-05
-3.91741265384466e-05
-2.87637776531146e-05
-3.15996083819979e-05
-2.47621901956654e-05
-2.1413570867134e-05
-3.64777891120787e-05
-1.95000995061398e-05
-2.79334785761504e-05
-2.08614194234405e-05
-1.53113094027809e-05
-2.86970594709292e-06
-3.10136807659099e-05
-9.23762538377693e-06
-2.53958946520134e-05
-1.86866797916936e-05
-4.37652525323358e-05
-3.68404380135501e-05
-2.71207908614955e-05
-3.28211781486768e-05
-2.94843786726143e-05
-2.4464270361402e-05
-1.37444815358479e-05
-1.01224994422838e-05
-2.50821066993994e-05
-1.24191074785243e-05
-4.67442771042184e-05
-3.509724685593e-05
-2.67756510396101e-05
-2.77454242972911e-05
-2.65696073199771e-05
-2.25282893845973e-05
-6.46481329645689e-06
-4.17153688543101e-05
-3.53895503300855e-05
-2.66247018248701e-05
-2.93228747163053e-05
-2.04807217211269e-05
-1.19437256225339e-05
-1.77459912300333e-05
-1.53300601791433e-05
-1.01547092174132e-06
-2.03906565677329e-05
-2.70129277716242e-05
-1.18045629296809e-05
-3.22881172320305e-05
-2.45509362498082e-05
-2.09427250496701e-05
-2.18659451561966e-05
-1.80598193475583e-05
-2.19441343827399e-05
-4.18111427642138e-05
-2.16928396688493e-05
-8.43555616362868e-06
-2.55547529800182e-05
-4.2259888318297e-05
-3.5274802687359e-05
1.34749776944193e-05
-9.24878740757562e-06
-2.29170225442522e-05
-1.90782534791385e-05
2.95102120989699e-06
-1.8904997923178e-05
-2.43326673934426e-05
-1.52391942740704e-05
-2.55683407322821e-05
-1.65755194426151e-05
-1.71677793509627e-05
-1.13024376291529e-05
-2.10794743479501e-05
-1.8935495959907e-05
-3.78425061276397e-05
-3.84736324481211e-05
1.15977471169375e-06
-2.59492505115957e-05
-4.45994538148596e-05
-2.7645929930563e-05
-1.49197171399027e-05
-1.50534793577277e-05
-3.72417372798981e-05
-9.49257255753358e-06
-2.49640166840383e-05
-1.59409767347105e-05
-2.04376114733294e-05
-1.33675359616878e-05
-7.49849831188234e-06
-2.40540799106998e-05
-1.40504346125793e-05
-2.1228365061009e-05
-3.45145372997973e-05
-3.15868214581946e-05
-3.71543113937597e-05
-3.43651638088121e-05
-2.02365575628071e-06
-1.48208931652818e-05
-4.40508584158781e-05
-3.34847385940149e-05
-1.85165206360308e-05
-1.34977500874502e-05
-8.19208058718525e-06
-7.13593220794541e-06
-4.03792200113577e-05
-2.11376920633855e-05
-2.47893909547395e-05
-3.25351959715731e-05
-4.2081816207449e-05
-4.44542671002718e-05
-3.91087378532653e-05
-8.89538040760204e-06
-2.02893714876812e-05
-3.00481010378938e-05
-2.61235041658254e-05
-1.49987766070031e-05
-2.30566940871136e-05
-2.76655508230386e-05
-2.66556826637852e-05
-3.14621152231282e-05
-1.07759946427363e-05
-7.14801084615946e-06
-3.4816535689263e-05
-1.06922083679875e-05
-3.20757606409689e-05
-3.33867586336107e-05
-2.256566998895e-05
-7.78786116969419e-06
-2.02360496298895e-05
-3.15468304745061e-05
-2.64963636526498e-05
-2.59060473739605e-05
-3.59513825083261e-05
-1.38319943623453e-05
-2.10677848540572e-05
-1.34342624418456e-05
-2.87706257305095e-05
-1.39036407484813e-05
4.14050090037972e-07
-1.77137675423186e-05
-1.6076300812538e-05
-6.51265201387238e-06
-2.13631839002484e-05
-1.22643710799414e-05
-1.54577355446668e-05
-2.04779145120669e-05
-9.25790440380444e-06
-2.10555648216828e-05
-1.18763594342414e-05
-2.64249852837864e-05
-1.93840212987129e-05
-5.15352134543531e-05
-3.08702207728224e-05
-3.46252357897958e-05
-3.07156473630226e-05
-2.98178303547002e-05
-1.67078932847059e-05
-1.95268801509366e-05
-3.08011607966169e-05
-3.36544681839648e-06
-2.49621651059539e-05
-1.63957201418386e-05
-4.01792210021664e-05
-2.72148156865396e-05
-2.38390198016042e-05
-2.56874911968622e-05
2.30721905682377e-06
-6.62270653350375e-06
-8.07741384077912e-06
-1.83241350520337e-05
-1.98227858890336e-05
-1.27381366372726e-05
-2.03732061884038e-05
-3.53527175642605e-05
-2.68703922292889e-05
-1.60372123684198e-05
-2.7996169256652e-05
-8.67269199764078e-06
-6.18653572722125e-06
-1.39507532360139e-05
-2.44966663398388e-05
-2.08911057277244e-05
-6.44248403842557e-06
-2.02946781739841e-05
-2.56502950885359e-05
-1.946661804264e-05
-4.38518615369392e-05
-2.94219301491652e-05
-1.48216092157813e-05
-2.5459591617287e-05
-1.85923085500803e-05
-1.45963375839071e-05
-6.01456987451664e-06
-1.86937897049141e-05
-1.11363111870225e-05
-1.8629839216295e-05
-2.67522646185178e-05
-2.0597590000952e-05
-8.2094077710905e-06
-2.15908447985811e-05
-3.59087948794881e-05
-2.62423493385841e-05
-9.91613624657893e-06
-8.0462567169119e-06
-2.81487481725495e-05
-2.12416658421199e-05
-2.06824733485717e-05
-2.05354168170388e-05
-2.4401768943752e-05
-3.01305534774174e-05
-2.60589889564837e-05
-1.78495332116483e-05
-1.55141295651356e-05
-1.68329521034091e-05
-2.64271089150266e-05
-3.80466925823513e-06
-6.47995642946432e-06
-1.66998799993662e-05
-2.0433416884105e-05
-1.65501341623392e-05
-7.81292912637625e-06
-2.73981067378409e-05
-1.13296522918716e-05
-2.43335764667705e-05
3.11470643842405e-07
-2.70287825513038e-05
-1.36688414558165e-05
-1.1978478818247e-05
-5.47930741142893e-05
-2.03867147750523e-05
-2.54607873093914e-05
-2.85252189276327e-05
-1.81937482606314e-05
-2.1597952091296e-05
-1.42398478645203e-05
-1.99910804491629e-05
-1.58724739276886e-05
-2.99309115087552e-06
-2.55721055567138e-05
1.37222056246575e-08
-5.79799407885458e-07
-1.79833163916643e-05
-4.04519269969613e-05
-2.98990368082932e-05
-2.66325254283342e-05
-1.52014408294565e-05
-3.62150498651185e-06
-1.15136709630657e-05
-1.58368709525762e-05
-1.72255671831864e-05
-4.09487168292923e-06
-2.50319918585918e-05
-6.37119191637185e-06
-3.06521213307646e-05
-2.10346348531451e-05
-3.30241966357647e-05
-6.3614694013686e-06
-3.4455329235249e-05
-2.02245886925365e-05
-1.69621475778625e-05
1.26065567283493e-05
-1.36919009824179e-05
-2.46867413933248e-05
-1.45987806835962e-05
-2.60756349821482e-05
-2.56430318813473e-06
-2.58913531541557e-05
-3.69552961346307e-05
-4.002430335351e-05
-2.05582724217528e-05
-3.02953439794055e-05
6.97315444136053e-07
-4.60841557067795e-05
-2.47501649559289e-05
-1.59632941399447e-06
-1.54867888823041e-05
-2.66514335689061e-05
-6.69787589439438e-06
-4.64692654109245e-06
-8.73246434795065e-06
-6.35935165812487e-06
-2.92213394605268e-05
-2.82185026137979e-05
-2.49210540921833e-05
-3.55752336722529e-05
-2.23825339547594e-05
-1.35104097931436e-05
-1.08297369797194e-05
-1.93814608036282e-05
-2.81860417522529e-05
3.19603831464492e-06
-1.76941634795926e-05
-8.60479382608568e-06
-6.09810889640828e-06
-2.38885033730969e-05
-4.68428340055067e-05
-1.1354864275889e-05
-2.9901342109772e-05
-4.07599602732466e-05
-7.20342892027086e-06
-2.37211433642993e-05
-1.47773303876094e-05
-1.56416505712569e-05
-2.4193917584844e-05
-5.33398837773036e-06
-3.29023516064267e-05
-1.66460729123313e-05
-2.5453804890485e-05
-3.1601168841144e-06
-3.08730901403494e-05
-2.06596165261838e-05
-3.8589949752108e-06
-1.6163809405964e-05
-2.32324741746143e-05
-1.29328120341712e-05
-3.89039858717867e-05
-1.59866545921298e-05
-3.01528238580855e-05
-2.17026699386933e-05
-5.8415252175248e-06
6.58716796799019e-07
3.38331286165162e-06
-1.93751359750161e-05
-2.65194667755364e-05
-3.06153379330516e-05
-1.88760239425075e-05
-1.95117710596595e-05
-1.79510624326349e-05
-2.69831058243086e-05
-1.09586987663329e-05
-1.33852349256303e-05
-3.70052218540259e-05
-1.19807471443259e-05
-1.96120240646774e-05
-3.44436098797721e-05
-2.1438220483851e-05
-1.04927523433748e-05
-5.86230070407946e-06
-1.59063058365444e-05
-2.13628727071364e-05
-6.70108283312973e-06
-1.64977966320336e-05
-2.31867886799204e-05
-1.75318611011075e-05
-1.35402799857959e-05
-1.65850458635881e-05
-2.11081786873504e-05
-3.30825915159706e-05
-4.77933685141156e-05
-3.34320724235419e-05
-1.43248893404863e-05
-1.86861337742979e-05
-2.79872827953736e-05
-1.16496637122961e-05
-2.65947369593069e-05
-1.85227728286027e-05
-3.55967736195502e-05
-3.18014409175202e-05
-2.37726562286308e-05
7.37941702375734e-06
-1.92941852150614e-05
4.54664496869895e-07
1.47207083237289e-05
-2.87261854159878e-05
-2.09408377602385e-05
-1.05262072935394e-05
-1.86372115084264e-05
-1.78170403379399e-05
-3.66754587247588e-05
-1.44579540098029e-05
-2.9551646168488e-05
-3.51386634097688e-05
-1.65898629901514e-05
-1.44685767752258e-05
-2.6960051517994e-05
-1.85525451135428e-05
-2.20307280729704e-05
-6.58934452807819e-06
-2.34632497725695e-05
-1.61790082742607e-05
-2.11880445786471e-05
-2.95204987450811e-05
-2.49086602636571e-05
-2.69417878061854e-05
-2.07961471567976e-05
-2.11715025720474e-05
-3.29151865363356e-05
-1.04207847779089e-05
-1.08742964448032e-05
-1.89770604287269e-05
-1.97777487389953e-05
-9.22260660359614e-06
-2.7404153989317e-05
2.30268359740562e-06
-9.88013839365123e-06
-1.99805370024521e-05
-1.99839143094472e-05
-2.48846658122598e-05
-2.62398082925268e-05
-3.94039125341027e-05
5.631191513334e-06
-1.10364465228373e-05
-2.67505625326938e-05
-1.92213689159808e-05
-9.53485580455838e-06
-2.82013536662033e-05
-2.21213787180952e-05
-3.80359693500307e-05
-2.08179874565567e-05
-2.88685711405952e-05
1.24604111821582e-05
-3.28538098787617e-05
-1.40131661700009e-05
-2.31203181928876e-05
-2.79438731756507e-05
-1.82781268545482e-05
-2.30737524392108e-05
-2.95713913300177e-05
-1.82160090260541e-05
-6.77517024713149e-06
-3.04283851040456e-05
-3.03628964212283e-05
-4.58579270399021e-06
-1.51482867592354e-05
-2.4965954415484e-05
-2.46808908813188e-05
-2.05570860635008e-05
-8.25024812969826e-06
-1.80727289719697e-05
-3.6462468531625e-06
-1.71015717890532e-05
-2.55707070663203e-05
-1.55473569683256e-05
-2.47429563651428e-05
-4.2699395886224e-05
-2.05185424619161e-05
-3.04574715788867e-06
-4.12047747486081e-05
1.89774368872784e-06
-1.95780044176513e-05
-1.93505308900097e-05
-3.26199351800206e-05
-1.97069012954608e-05
-2.26040561088172e-06
-2.50174195045291e-05
-1.88168002412803e-05
-1.2967103671133e-05
-1.71049515894682e-05
-1.7846353222859e-05
-4.01595019298304e-05
-2.36457045508447e-06
-3.10870041925294e-05
-1.57372326703254e-05
-6.67975694136131e-06
-2.90034080357888e-05
-2.61255906471129e-05
-6.40293696572147e-06
-1.9645613646207e-05
-1.79213606163256e-05
2.91269478245303e-06
-2.05849696557764e-05
-1.12000030941913e-05
-1.29466213815247e-05
-9.2795203119686e-06
-2.6592472670962e-05
-2.51285712742134e-05
-4.41110881041911e-06
-3.81587200739916e-05
-2.25453457760075e-05
-3.79726793857143e-05
-1.25887107333297e-05
-1.98554262878179e-05
-1.05314847457011e-05
-2.89201051756592e-05
-1.11060756158904e-05
-2.09253954439876e-05
-5.07656555937583e-06
2.07053741245402e-06
-7.70546943007419e-06
-2.28189226260841e-05
-2.60566174452862e-05
-2.42269418415818e-05
-3.33899236626996e-06
-2.93354639267057e-05
-4.84146461178058e-05
-1.22874119680799e-05
-1.35474910800755e-05
-2.25210939486743e-05
-2.02531799512429e-05
-2.59642441359252e-05
-3.15581530347174e-05
-2.87771075870969e-05
-3.1621875417592e-05
-5.7865687294923e-06
-1.65448551195115e-05
-1.43059363147822e-05
-3.26935552107763e-05
-6.01980447207458e-06
-2.76022575449449e-05
-2.40389722806947e-05
-3.52786137053205e-05
-2.02584368337867e-05
-2.98738520682401e-05
-4.32088890875158e-05
-3.95863649270484e-05
-1.90685066168219e-05
-3.68427730267268e-05
-2.9932147908929e-06
-3.77178717849059e-05
-3.02458540942628e-05
-2.45326198732458e-05
-1.47483468195933e-05
-2.26975694178592e-05
-1.24347141318288e-05
-2.20531482201254e-05
-3.57197047212172e-05
-2.18428804157904e-05
-2.16621740694987e-05
-2.36723315571944e-05
-1.97760529023251e-05
-3.59903303260455e-05
-2.89136666848098e-05
-4.51923205937084e-05
-9.27249554484956e-06
-4.44690957489914e-05
-2.06691800946455e-05
-2.93597992872756e-05
-8.58314053128616e-06
-1.01464793591839e-05
-1.24129559695861e-05
-3.00558028062302e-05
-1.70720116800426e-05
-3.65768950428168e-05
-3.81963527809556e-05
-3.78472499477748e-05
-1.61372571249465e-05
6.48201330604126e-07
-1.69782806606393e-05
-7.0512536607754e-06
-6.83943747062677e-06
7.68004561063448e-07
-2.71907505153341e-05
-1.15901622528065e-05
-1.84484557421518e-05
-2.77061205601991e-05
-8.14747018374204e-07
-1.45967542857793e-05
4.18414119074543e-06
-2.26839989967088e-05
-2.84849909389488e-05
-1.13632110948578e-05
-2.79053062942947e-05
-7.06971048048577e-06
-2.9350611456445e-05
-2.69133167042655e-05
-4.04361396222217e-05
-2.39684133883457e-05
-2.08680736040855e-05
5.21582294513755e-06
-2.13159689766293e-05
-2.15694595579448e-05
-2.03529626936371e-05
-4.47171981332098e-05
-4.11781182957364e-05
-2.60845070515766e-05
-1.95092420224793e-05
-3.08153463455971e-05
-2.51206805613769e-05
-2.08336809194789e-05
-8.08101354087198e-06
-4.11336262664001e-07
-4.19917514533782e-05
-2.11353655073006e-05
-2.90554568281258e-05
1.5754944094042e-05
-3.56132361542832e-06
-2.65221688036841e-05
-4.49565864626394e-05
-3.4830217063698e-05
-3.28331802829331e-06
-1.91324709662733e-05
-2.39754452927341e-05
-1.5177188131991e-05
-2.23537605715789e-05
-1.55023579114416e-05
-1.68945051110277e-05
-1.68488086349933e-05
-2.20577953396414e-05
-1.2152667415279e-05
-3.94069899171629e-05
-2.82133486746193e-05
-1.46966986701783e-05
-2.44764322917006e-05
-1.22360351678794e-05
-1.85397456661404e-05
-2.20594663830112e-05
-1.49398514460404e-05
-8.55433984582692e-06
-2.15882764370613e-05
-1.08636629525136e-05
-4.99247197081289e-07
-1.15072059317164e-05
-3.06900201632371e-05
-1.62685939720025e-05
-1.48265051542373e-05
-3.04773357903826e-05
-2.865542075806e-05
-3.26130985256774e-05
-1.22168154831778e-05
-1.39819973470426e-05
-2.14113584747176e-05
-1.47394044551189e-05
-2.46498993814728e-05
-9.8232865134843e-06
-2.35710632981413e-05
-1.32240343645572e-05
-2.33699031233816e-05
-4.47432695846714e-06
-1.96652775556863e-05
-1.44785769201558e-06
-1.19799677311359e-05
-3.25144598641608e-05
-3.46601169042721e-05
4.08662024208071e-06
-9.91022257233085e-06
7.28130486561739e-06
-2.76582058423082e-05
-3.34639182359081e-05
-6.63146080756839e-07
-1.51404397473884e-05
-1.2306344677318e-05
-3.52777019724597e-05
-3.35973517332822e-05
-1.07826944972301e-05
-3.56479096631533e-07
-3.15781930639914e-05
-1.92447865713242e-05
-1.59937304262814e-05
-1.16450763877503e-05
-2.58529133829623e-05
-6.20341726713734e-06
-2.26875504499602e-05
-4.54860881777465e-05
-8.80903173517554e-06
-1.77514484622383e-05
-2.19026484594585e-05
-4.43947541213006e-05
-2.61593392262299e-05
-1.82090704295556e-05
-3.22763989880575e-05
-2.07516651343831e-05
-5.55971616659656e-06
-1.07513904585082e-05
-9.71145751492616e-06
-2.50564989055449e-05
-3.45997514144144e-05
-4.03023610738142e-05
-1.7521789703195e-05
-1.91430491878244e-05
-2.06654962380577e-05
-1.07592396691881e-06
-2.37409148524e-05
-1.74268117655891e-05
-8.26193026521082e-06
-2.66802408284339e-05
-2.07593348327575e-05
-3.31347016369805e-05
-3.5817684114247e-05
-1.09302818515641e-05
-2.56194067206925e-05
-1.21107124160552e-05
-1.84439128128162e-05
-8.92377698956618e-06
-2.36475845656419e-05
-1.2895480754378e-05
-1.61796814869075e-05
-3.73744278801645e-05
-1.94039874052212e-05
-4.24648193323452e-05
-3.03804858509268e-05
-3.80594087203511e-05
-6.98877820329411e-06
-1.78330563243594e-05
-2.59057471878974e-06
-7.3635884858175e-06
-2.26103797560486e-05
-1.64890511564694e-05
-2.49038147670239e-05
-2.20039145735525e-05
-2.9160239068931e-05
-9.95931136705555e-06
-2.43968634456849e-05
-4.11506549775793e-06
-3.41739710199205e-05
-7.08124845249399e-06
-7.2095163022481e-06
-3.12029591716831e-05
-1.05297862964456e-05
-1.52063679222098e-05
-9.37470929463276e-06
-4.06746783279792e-05
-2.00972276131331e-05
-7.01785106793661e-06
-1.83905807116385e-05
-1.41985484239777e-05
-1.91519526902896e-05
5.18566433283842e-06
-1.4935241701472e-05
-5.01347768665611e-06
-2.47521579457508e-05
-1.43311420026505e-05
-2.69222717534951e-05
1.29561190148223e-05
-7.62302701834769e-06
-1.47778805477537e-05
-1.92400118166011e-05
-1.89011116405837e-05
-1.50512280465736e-05
-2.59836092934306e-05
-2.67457741348822e-05
-2.17277224199354e-05
-1.747364302987e-05
-9.88485679129071e-06
-2.84610233007621e-05
-3.35925667597863e-05
-4.77769492866428e-05
-2.88584365815059e-05
-3.04406791608958e-05
-3.13851679225277e-05
-6.11955733937603e-06
-3.20466078481474e-05
-2.67915554405436e-05
-4.30006469371032e-06
-1.45898532385986e-05
-3.27103496362896e-05
-2.71426279186263e-05
-1.28596536309313e-05
-3.18450340041362e-06
-1.75799750353159e-05
-2.66170936948727e-05
1.0816128759868e-05
-6.4800171741066e-06
-1.79086311067023e-05
-1.7902169379521e-05
-2.20582889651894e-05
1.26532418561697e-05
-4.68851961713468e-05
-8.71719582817441e-06
-1.66002129959297e-05
-1.10736901898445e-05
-1.82754618976016e-05
-4.73764382070447e-05
-6.37513060802166e-06
-1.81381640490182e-05
-2.94004445848291e-05
-1.62182451962501e-05
-5.91252556469225e-05
-1.74333154528517e-05
-1.02353084771182e-06
-3.3545732313624e-05
-3.67308006608546e-05
-4.28750008632722e-05
-4.45187689768859e-05
-1.0275972429032e-05
-2.37719718561642e-05
-3.86834451415566e-05
-2.40127792255391e-05
-1.64588250208502e-05
-2.78460673958829e-05
-4.85514681474212e-05
-4.02296283053903e-05
-2.77239504251291e-06
-2.71201159966807e-05
-3.27442992059214e-05
5.70956072684189e-06
-2.6400044196753e-05
-4.40394781240456e-06
-3.16496276037421e-05
-1.11677919218122e-05
-6.7716507517435e-06
-2.8490796195279e-05
-4.61816698043397e-05
-3.63003073250789e-05
-1.51264658596017e-05
-8.70957184153929e-07
7.1474893579175e-06
-2.0480957679221e-05
1.53515747461932e-06
-1.33547973361149e-05
-4.1287380619707e-05
-6.56299362768545e-06
-2.24423712512692e-05
-2.40276458571521e-05
-2.4129520138236e-05
-4.22718582130148e-05
-1.97090742542876e-05
-2.61031634336639e-05
-1.28328693564389e-05
-1.69477786306474e-05
-2.41951105593137e-05
-3.14146458628972e-05
-1.46572862496621e-05
4.58483169356682e-06
-3.65406246875085e-05
-1.47769186801833e-05
-2.43221762888129e-06
-2.03374724255084e-05
-3.24547719740558e-05
-6.17265702975945e-06
-9.17737769868974e-06
-1.87709975046848e-05
-3.89341814971939e-05
-2.90034331706395e-05
-1.94949920652387e-05
-1.67763051585425e-05
8.47534417446589e-07
-2.23366003598662e-05
-3.67972550819611e-05
-3.47288917120473e-05
-1.67559547659662e-05
-4.07221169307699e-07
-4.31194093061955e-05
-1.69822087902465e-05
-1.8781669844582e-05
-3.13113981992044e-05
-1.20940660297364e-05
-2.63535410076004e-05
-4.50810137178816e-05
-1.68845691664885e-05
-2.82760668894724e-05
-2.92590470953396e-05
-3.4871371125255e-05
-2.74103734005544e-05
-6.62549647672983e-06
-3.36538167026579e-05
-2.27686734159761e-05
-1.62047390531566e-05
-4.12408769740102e-05
-2.63788283330211e-05
-2.35699400925083e-05
-6.29356079845019e-06
-2.19145966848286e-05
-1.3803169917373e-05
-2.41019021199527e-05
-3.93394467557684e-06
-1.85690992824148e-05
-2.34423724717921e-05
-2.89207051427716e-05
-2.50443235050815e-06
-1.52289439573295e-05
-5.34258969799711e-06
-3.40923040536476e-06
-1.80369845464753e-05
-3.75409012483396e-05
-3.19805352834406e-05
-1.87868963009563e-05
-3.03987621401026e-05
-2.40649082063847e-05
-6.75498640636898e-06
-8.64870703131228e-06
-2.46253947854838e-05
-1.41053535755987e-05
-5.94687559181162e-06
-2.1868941572946e-05
-4.20165041113387e-05
-2.64960447796325e-05
-3.7952953266839e-05
-2.37469738825271e-05
-2.4561185584893e-05
4.35349036910389e-06
2.60462415043901e-06
-2.81331493638642e-05
-1.61785663015148e-05
-2.10298035734892e-05
-1.02948366194149e-05
-4.26785971309269e-06
-9.78681841504391e-06
-2.27524713134567e-05
-1.57756676389684e-05
-2.89402996739948e-05
-2.23809240982835e-05
-2.72713950036923e-05
-2.14466737884036e-05
-2.19040207610239e-05
-4.32213145244724e-05
-1.78614385375084e-05
-4.06177283030995e-05
-2.82998046497163e-05
-1.28534156219731e-05
-5.60496507486148e-06
-1.33479724738042e-05
-2.63208675626469e-05
-2.31589091945494e-05
-3.30586923059154e-05
-9.9916866901837e-07
-2.97634865894396e-05
-2.36842046893837e-05
-8.55956911208272e-06
-5.1019710981076e-05
-2.77391838066235e-05
4.64380697021988e-06
-3.0860493098292e-05
-3.42371641447148e-05
-7.65370399995762e-06
-1.96589820330558e-05
-2.9563623158011e-06
-3.47976397378529e-05
-2.9908146395031e-05
-1.22600082629613e-05
-2.31021894159801e-05
-9.77664643513879e-06
-2.14090504581491e-05
1.8924848190777e-06
-1.21876090145454e-05
-1.86246876425562e-05
-2.33423297659383e-05
-1.51616892782667e-05
-2.98105868390271e-05
-1.57548037139779e-05
-2.79447887717161e-05
-2.4508181065794e-05
-2.68493441119016e-05
-3.9629815471063e-05
-1.46466516764524e-05
-3.16153146885753e-05
-4.51638560701065e-05
-1.05185242520177e-05
-8.78780033371807e-06
-3.68430263802152e-05
-3.90303782342374e-05
-2.30482518030479e-05
-2.96434453614467e-05
-2.66032817318432e-05
-2.31132430169969e-05
-1.57717466049835e-05
-2.78322648985356e-05
-6.0648584296854e-06
-2.59912928544571e-05
-8.79505865274374e-06
-1.49922455729298e-05
-2.00205082791332e-05
-2.91933539157342e-05
-2.04432397008119e-05
-2.65031813500082e-05
-1.48638904382037e-05
-4.13057645026281e-05
-2.27888907034455e-05
-4.69948129903316e-06
1.5724944330986e-05
-8.08771619143374e-06
-1.40845395873892e-06
4.40903465389303e-07
2.89640838268927e-06
-1.84951803754771e-05
-4.88666096439267e-06
5.79458373367591e-06
-2.66079394460797e-05
-3.1705368456313e-05
-2.66697285875916e-05
-1.42505248180065e-05
-1.46792514497592e-05
-2.87563840048764e-05
-5.52586924424477e-06
-3.35487089256397e-05
-2.52360397448708e-05
-2.83281659572045e-05
-1.70630858027354e-05
7.03799622342123e-06
5.8979528447213e-06
-1.45563795035901e-05
-2.88062461624442e-05
-3.74107182926722e-05
1.59800463457106e-06
-3.2791198546473e-05
-7.98475019647329e-06
-2.03138010163647e-05
-3.5801097205023e-05
6.16873895175349e-06
-3.37870631748986e-05
-3.98838771506381e-05
-1.83188555105046e-05
-2.15641277921187e-05
-8.17962881434655e-06
-8.29954536523286e-06
-5.99952227467598e-06
-3.04523165162137e-05
-2.0808025793049e-05
-1.7337606909998e-05
-7.61928446796218e-06
-2.0222033303249e-05
-1.93445994573805e-05
-1.69847333642704e-05
-2.32594488043349e-05
-7.31458883347813e-06
-3.53942580987834e-05
-6.14306331706238e-05
-2.54541962222989e-05
-2.36496448910903e-05
-2.33569409535784e-05
-1.11087562521066e-05
-3.02678614386969e-05
-2.56154578992207e-05
-2.3527167201145e-05
-3.195186556063e-05
-1.6842861844568e-05
1.28553027908542e-07
-4.0877613368554e-05
-8.72187090617192e-06
-4.23314088982758e-05
-2.04783082359193e-05
-1.25859290922678e-05
-2.99119836825547e-05
-1.5108493768376e-05
-1.24023260609079e-05
-1.50752481948898e-05
-1.79881887700211e-05
-3.3120190538775e-05
-1.02337249218871e-05
3.72010489122922e-06
-1.32856263132039e-05
-1.58177405685605e-05
-1.80633460632027e-05
-1.89208928755447e-05
-1.97374008685002e-05
-2.50251444555684e-05
1.7985039345595e-07
-3.10332162586843e-05
-2.28695675822462e-05
-3.75430219185916e-05
-2.51843792686796e-05
-8.77301312799177e-06
-2.91444270657232e-05
9.87785303484612e-06
4.10061410140506e-06
1.45154533105196e-06
-9.58576468241669e-06
-2.78139639104305e-05
-2.72377024412996e-05
-1.07843768304269e-05
-2.72080471116656e-05
-1.94915088701788e-05
-2.18853068028952e-05
-2.03767198189606e-06
-1.94699671662319e-05
-1.39111766069035e-05
-1.30025265577286e-05
-2.88856248657258e-05
-4.43401177816429e-05
-1.12930696868603e-05
-1.53692831436541e-05
-1.75236409897432e-05
-1.35867208018599e-05
-3.98176808146069e-05
-2.14335167612459e-05
-2.96328641223427e-05
-2.58601607614141e-05
2.5694586883947e-06
-6.15028512676825e-06
-1.35813007831262e-05
-2.47661593681784e-05
-1.89501565080747e-05
-3.06222243712875e-05
-1.50434131085065e-05
-2.31846505062817e-05
-2.77494208496338e-05
-9.65639757256348e-06
-1.80368236534881e-05
-2.60095554539428e-05
-2.27692318927071e-05
-3.44919950209804e-05
-2.80225671023932e-05
-1.16824464514529e-05
-1.69858296642582e-05
-1.53799934735887e-05
-1.61933826610048e-05
-3.28095778205125e-05
-3.41652376778428e-05
-2.03615439648369e-05
-3.08522487082002e-06
-1.13153921746178e-05
-1.67501878393811e-05
-1.60990256799602e-05
-2.69484573865654e-05
-5.73880959120152e-06
-9.82788366587146e-06
-3.6295059156816e-05
-1.82633865152665e-05
-1.01096451033913e-05
-3.18526594024749e-05
-2.08775764724346e-05
-1.3517833530829e-06
-1.51212525286916e-05
-1.27461078921303e-05
-2.1403182485821e-05
-1.94614283636982e-05
-1.56633728155008e-05
-1.96604322543512e-05
-1.49839585276107e-05
-2.98202701145201e-05
-3.270891891721e-05
-7.72133790985953e-06
-2.12499560566239e-05
-4.05576974792217e-05
-1.53247044109081e-05
-4.14516912203433e-05
-1.11717104081054e-05
-2.69397722849312e-05
-3.01931427592825e-05
-3.68873530945185e-05
-1.63505916598527e-05
-1.19862983646973e-05
-3.88927671353006e-05
-1.81565376173629e-05
-5.75396558889254e-07
-1.60437736714532e-05
-2.61661311233276e-05
-3.66184111293475e-05
-2.95198448906446e-05
-2.372347658197e-05
-1.98107599486214e-05
-1.18869794641104e-05
-6.00569417405869e-06
-3.20502240270758e-06
-3.43095246044272e-05
-2.56044639249166e-05
-2.00268872312164e-05
-2.13597418473859e-05
-1.96946214885618e-05
-1.15132576486826e-05
-2.79281053281269e-05
-1.46081165569848e-05
-2.46082112668731e-05
-2.65793683285798e-06
-1.2701437132029e-05
-1.72148274909136e-05
-3.72469452759233e-05
-2.73842921599205e-05
-1.44303109912948e-05
-7.57945172529851e-06
-1.3470109680659e-05
-3.7423757474426e-05
-2.16859657944703e-05
-3.86123710760305e-05
-1.50826759637718e-05
-4.59151413756741e-05
-1.60151105869737e-05
-2.46046314311457e-05
-8.25584829738333e-06
-1.71510261083949e-05
-6.26376724527283e-06
-2.41201362489703e-05
-1.78949442228438e-05
-1.9260992953984e-05
-3.13833397699796e-05
-2.55251323101745e-05
-2.59932384135497e-05
-1.28723420014218e-05
-1.59793675161472e-05
-2.30459552071625e-05
-2.35957472835316e-05
-2.52402880620443e-05
2.61300247774434e-07
6.0602116012663e-06
-2.91036559117822e-05
-3.38114181790879e-05
-6.83428245925358e-06
-2.86257713956305e-05
-2.37227863857178e-05
-4.59216788353668e-06
1.38351991149789e-06
-2.41465708027695e-05
-9.95154788640791e-07
-3.72656059833903e-05
1.90819167696606e-07
-5.07449287042546e-06
-2.15555946666732e-05
-3.04898097761285e-06
-1.1094941522633e-05
-1.56815231332579e-05
-1.85427389520749e-05
-3.51856475478199e-05
-1.05152724730721e-05
-1.86747511051737e-05
3.09991008254303e-06
7.77864825722194e-06
-3.15068272767052e-05
-2.61341000770548e-05
-1.5791684570752e-05
-4.91113686698865e-06
-1.31339341076338e-05
-3.62307418013496e-05
-3.47137905137012e-05
-3.28316062642946e-05
-1.98110035495324e-06
-2.88825006847625e-05
-1.75785647146817e-05
8.0390126173004e-08
-2.30342856630186e-05
-9.67553269059112e-06
-2.77553720988757e-05
-2.8344647098697e-05
-2.57852783124829e-05
-1.92451602157915e-05
-1.99792134881521e-05
1.79842805130473e-06
-3.51361851741143e-05
-1.55954927907237e-05
-4.76500871487556e-05
-2.2971424569615e-05
-3.95759909852069e-05
-3.01893788291292e-05
-1.08288917379985e-05
-2.28732931920085e-05
-2.14775565260678e-05
-1.53478758438607e-05
-1.1325113913836e-05
-6.87038120735386e-06
-5.22124701395334e-06
-1.03786106032612e-05
-1.61642530998302e-05
-2.26604813041292e-05
-4.38392116621987e-06
-1.72093221516927e-05
-3.84517110003937e-05
-1.27571405777552e-05
1.89997470947089e-05
-6.09187351461051e-06
-4.22365331921488e-05
-2.59960082260859e-05
-4.31712394628372e-05
-1.13136897987309e-05
-2.79520405756844e-05
-4.29668303381884e-05
-9.08724444147336e-06
-4.15502684721e-05
-3.26587006948086e-05
-8.86605238407278e-06
-2.95526354231492e-05
-1.99471906806976e-05
-3.85026070186897e-05
-3.06453438942994e-05
-1.99632090342553e-05
-2.26638935284204e-05
-8.80005757913767e-06
3.40219263823575e-05
-3.71433127825781e-05
-1.1987864234336e-05
-1.84570228678399e-05
-2.47338729664002e-05
-5.64602945081749e-06
-2.46662195013255e-05
-2.19721956548318e-05
-1.52322746149351e-05
-1.31696163064975e-05
-3.18367748324412e-06
-2.74133073124041e-06
-1.7382021820951e-05
-1.69798936991274e-05
-2.44488305681779e-05
-1.26507603383093e-06
-1.68640263596892e-05
-2.89554946934423e-06
7.54949366180121e-06
-2.2877420905443e-05
-8.27379279285689e-06
8.65030469765599e-06
-2.96238869611652e-05
-2.3292519257498e-05
1.03547059428589e-05
-1.33556304674663e-05
-3.61284922770028e-05
-1.21288431839182e-05
1.40226284129114e-06
-2.06981714144421e-05
-9.37602449425051e-07
-1.53868186123735e-05
5.79963378461809e-06
-2.14221090105831e-05
-2.69556742630498e-05
-1.88553643655901e-05
-1.79371193005118e-05
-2.78003263136649e-05
-3.00755442973643e-05
-4.31670292439521e-05
-3.13955442475684e-05
3.17891833931351e-06
-1.32137668968975e-05
-3.90737541736308e-05
-1.28383477797964e-05
-8.30106110006315e-06
-2.61180483409974e-05
-4.87337448794553e-05
-1.96123791924114e-05
-2.95375986124378e-05
-2.66975571894734e-05
-1.79319876890145e-05
-2.71693232287714e-05
7.6401047664488e-06
-2.31055473720963e-05
-1.80856092226831e-05
-4.03548493259795e-05
-2.51200958684227e-05
-3.78255258553367e-05
-1.62685862313e-05
-1.90033159267641e-05
-3.64628634111619e-05
-2.60440624460755e-05
-2.37774460450926e-05
-2.37571799446915e-05
-3.41732544170647e-06
-7.69757765581848e-06
-1.57148793937314e-05
-4.40105658407013e-05
-4.41349593718277e-05
-2.36791781740009e-05
2.20897120547682e-06
-1.91407471855146e-05
-2.2738141893872e-05
-3.78326236960067e-05
-7.46709987521781e-06
-2.0778850541637e-05
-2.81869730742036e-05
-3.84124351341919e-05
-1.22169019845998e-05
-7.13044953165171e-06
-2.0797664436343e-05
-1.77912233590053e-05
-1.73247287097534e-06
-1.84325271286505e-05
-5.60118654054374e-06
-2.22462176334738e-05
-1.59614871099757e-05
8.36199500551453e-06
-1.35540643816318e-05
-9.85485827014761e-06
-1.05189976463596e-05
-1.14054964212421e-05
-2.75278692149112e-05
-2.68866894047287e-05
-1.15467109470325e-05
9.21119759456564e-06
-7.15720781350312e-06
-1.86531843857539e-05
-3.68878029021682e-05
-2.7598536772207e-05
-1.77698175973373e-05
-1.82924946518232e-05
-5.2415509649382e-06
-1.90688153015257e-05
-8.59971042104389e-06
-2.54761362094571e-05
-1.22166869524613e-05
-6.90827734859719e-06
-1.89773143279285e-05
-3.42604488546854e-05
1.01935205570214e-05
-7.69989429009676e-06
-4.51458420768483e-06
-1.97330327571329e-05
-1.94821750640703e-05
-1.34315679554856e-05
-1.69725713060525e-05
-2.17484392325417e-05
5.52200663363988e-06
-2.09063092549159e-05
-1.45580389490557e-05
-2.59839729811098e-05
-1.76394052403585e-05
-3.13737282717185e-05
-1.09971624616239e-05
-2.03929417646836e-05
-1.63378619046109e-05
-3.97343586005862e-05
-2.97451854715863e-05
-5.00672764167547e-05
-5.51597821918999e-06
-2.07333747405366e-05
-1.67859000250017e-06
2.07654883308867e-07
-3.18337383034235e-06
-1.28745808575481e-05
-2.7015504834544e-06
-1.54438151609089e-05
-2.98554640005294e-05
-9.1309862577105e-06
-1.04817130801049e-05
-1.71953367999342e-05
-3.15715149676073e-05
-2.92633337716573e-05
-2.02771678528707e-05
-1.64154487825213e-05
6.005174548074e-06
-3.67380767757656e-05
-1.26906267105104e-05
-4.27003839216693e-05
-2.80848531518376e-05
-2.95722120046733e-05
-1.82556474223101e-05
-3.31877777101712e-05
-7.06809129594657e-06
-2.99348774585918e-05
-2.46320292616305e-05
-2.22811055293825e-05
-1.07811000371749e-05
-3.66558617554137e-05
-3.03937005199415e-06
-2.75305542481564e-05
-2.68898224825816e-05
-2.1797979574688e-05
-1.10870451031543e-05
-1.65705443484205e-05
-2.5916288679365e-05
-2.59378009409376e-05
-2.5309495233823e-05
-1.89838646623953e-05
-2.05517562412206e-05
5.64428824203997e-07
-1.64347114722044e-05
2.16529463097218e-07
-8.59541827850115e-06
-6.3125217074935e-06
-1.47331070595508e-05
-8.76235090246485e-06
-1.34996817898347e-05
-8.53507676416769e-06
-2.19172030414991e-05
-2.70170355428346e-05
-4.33942862004781e-05
-2.7079862478879e-05
-1.34556538785546e-05
-1.37059377022876e-05
-1.70597082746537e-05
-2.6036386474281e-05
-1.83094278520185e-05
2.71774848910294e-07
-1.08124222469046e-05
-6.64556529955355e-06
-1.16233944814285e-05
-1.44000358666676e-05
-2.44083986489618e-05
-1.3048644516786e-06
-2.29198298628865e-05
-2.47656604555647e-05
-2.21082236402368e-05
-1.30723063447649e-05
-2.22906569726448e-05
-1.62067202933127e-05
-5.667907163825e-06
-1.98829473282899e-05
-2.35947141501928e-05
-4.43403570312615e-06
-3.09796913656295e-05
-1.02592481590227e-05
-3.89679298557898e-05
-1.1050674625774e-05
-1.48146198612578e-05
-2.64260951103655e-05
-2.93158619208325e-05
-4.85486952297343e-06
-1.77762353043369e-05
-2.25953057480537e-05
-1.67285182969573e-05
-3.19931183460681e-05
-2.24193453665594e-05
-7.06501190651458e-06
-2.7834392768652e-05
-2.68463936765321e-05
-3.16941712176601e-05
-1.86836082180491e-05
-1.48502805820097e-05
-3.41614292936024e-05
-1.80924869768267e-05
-2.09729996089796e-05
-3.76008298931197e-05
-4.32487741208835e-05
-2.20335838199433e-05
-1.75491972030436e-05
-3.16821704799959e-05
-2.01471661992552e-05
-8.66977648566364e-07
-3.79431477068292e-05
-1.99195183696174e-05
-1.80128111545301e-05
-1.61753387324357e-05
-3.49166246181803e-05
-3.33595479745296e-05
-4.44744903633133e-05
-2.80560869728586e-05
-8.05044733145207e-06
-4.14186565464644e-05
1.06561866606047e-05
-1.53954314351453e-05
-2.95274553989902e-05
-2.47030957314237e-05
-2.23669453804054e-05
-1.20328907734308e-05
-8.4268377695601e-06
-3.25584394807074e-05
-2.04471726118162e-05
-7.7036625598071e-06
-1.62021323959463e-05
-1.37466465360247e-05
-3.29844309560265e-05
-2.0714559109837e-05
-7.75096730733141e-06
-2.88518871874185e-05
-4.46403041298883e-05
-3.18055559601792e-05
-1.22255405359268e-05
-5.27347619676932e-06
-3.7847290458744e-05
-1.69647885958891e-05
-2.22606754234496e-05
-2.01443257857063e-05
-2.69849023585115e-05
-2.68767329232258e-05
-1.68946386002001e-05
-2.76747943044854e-05
-2.17490128165727e-05
3.06548307439793e-06
-3.59877229730218e-05
-3.51914834379497e-05
-9.04287105037686e-06
-2.20373565849901e-05
-2.56898351148154e-05
-1.95133421906373e-05
-1.83463820314746e-05
-1.82819067021894e-05
-2.68647109390929e-05
-1.84326855403395e-05
-2.76189747388015e-05
-1.81263594907854e-05
-3.20396235383694e-05
-3.83125078030971e-05
-7.21129462594569e-06
-1.67445825915066e-05
-1.01053101854836e-05
-1.98054009621051e-05
-1.75811033858717e-05
-4.57125259501637e-05
-2.19050405725229e-05
-2.83141815433193e-05
-2.36288901642943e-05
-4.9507004931565e-05
-2.84056983093663e-05
-3.54086470748226e-07
-1.6438117791847e-05
-4.12413792310979e-05
-2.54062645186302e-05
-1.47667881954665e-05
-2.49512229752167e-05
-3.10083572993396e-05
-2.3931423082514e-05
-8.97954790689533e-07
9.02440365261699e-06
-1.60868219429987e-05
-4.07292854577089e-06
-3.3559495586539e-05
-2.71006579322404e-05
-2.49675227249654e-05
-2.12776361887635e-05
-2.56610106515105e-05
-4.57643541375255e-07
-3.09319851397081e-05
-3.03000195068982e-05
-3.01955371126713e-05
-9.15067181563771e-06
-1.46903773988907e-05
-1.37852620022864e-05
-2.86478594123107e-05
-3.31892905923025e-05
-3.86547762732382e-05
-3.56427606690792e-05
-1.8649015765062e-05
-2.07961528262583e-05
-6.36076056961075e-06
-9.08616205278782e-06
-3.3827693408128e-05
-2.89387466958275e-05
-1.12087294164122e-05
-9.50477571503603e-06
-1.32785379828527e-05
-2.71869446002739e-05
-1.49884478606895e-05
4.761626304641e-07
-1.91209418558733e-05
-7.47999468170169e-06
-4.80003600876092e-05
-2.75622595699735e-05
-1.88912654643178e-05
-2.97314700687812e-05
-3.17306224621502e-05
-5.16768188139683e-06
-8.29672903450562e-06
-2.93805042223604e-05
-3.76828728352087e-05
-8.93304836061351e-06
-1.7734741390583e-05
-3.8625474715686e-05
-2.21419367114644e-05
9.69956041461642e-07
-7.3486687455793e-06
-1.66612816326013e-05
-1.3783612155102e-05
-2.64044543817615e-05
-2.60734562433698e-05
-1.83129709573598e-05
-1.64024628765249e-05
-1.59564393511156e-05
-3.87107619889592e-05
-2.12851390255585e-06
-2.00590433506033e-05
-1.41829564823534e-05
-2.89354574044449e-06
-1.73075516228456e-05
-1.81796837038369e-05
-1.42755198456528e-05
-2.13688228926908e-05
-1.94972084719419e-06
-3.17920734752533e-05
-1.02858525832865e-05
-1.97338425863621e-05
-3.18088354073674e-05
9.216900336528e-07
-1.59687504975842e-05
-2.63358233772327e-05
-3.52444176740881e-05
-2.9912846681881e-05
-2.026074782157e-05
-2.4294448474457e-05
-1.66156716576711e-05
-3.71071218509677e-05
-2.43782730251755e-05
-4.08174428099042e-05
-1.4102842005937e-05
-2.78739643536659e-05
-5.2703196873737e-06
-6.90110065728626e-06
-1.18001818872491e-05
-2.94859552890612e-05
-3.09475822187874e-05
-1.39814789080245e-06
-3.41370292543531e-05
-2.25120749091644e-05
-3.02096629258314e-05
-2.66748655400755e-05
-1.73314268057949e-05
-1.97748763524932e-05
-3.56369109723023e-05
-1.75013530334199e-05
2.92595945951839e-06
-2.64752077429761e-05
-1.87289087109756e-06
-1.112823358721e-05
-1.54384317099926e-05
-3.27979738403645e-05
7.78847238010832e-06
-1.35085071006635e-05
-2.47399235038498e-05
-1.66494327488625e-05
-1.44640697215186e-05
-4.23962498185071e-05
-1.94297057501697e-05
-1.39114174812997e-05
-2.21738526809909e-05
-2.37137338746926e-05
-3.30953019167707e-05
-1.20117194244289e-05
-9.46365013107457e-06
-2.47533876221977e-05
-1.47398889373897e-05
1.54598158830311e-06
-1.47137963610324e-05
-9.76438317299322e-06
-3.14658118359392e-05
-3.37634051060541e-05
-7.40699530904962e-06
-1.52037853907601e-05
-2.7207320767634e-05
-1.33631894544173e-05
-1.44382384913745e-05
-1.20581696773102e-05
-2.47538864768819e-05
-2.28502836802934e-05
-2.61931769530656e-05
2.14586025494904e-06
-2.73920696358677e-05
-3.60877226863102e-05
-1.48281832587915e-05
-2.42308534493799e-05
-3.1756069493664e-05
-2.7423494237199e-05
-2.69086430793019e-05
-2.54951067669362e-05
-1.69645924092909e-05
-2.50358927616916e-05
-3.4191884867704e-05
-1.77111195390948e-05
-3.56908241299786e-05
-1.53315410545282e-05
-4.0469772593353e-05
-2.14648734514671e-05
-9.16927532402381e-06
-2.65854474356455e-05
-2.81023109266296e-05
-2.97977739125881e-05
-2.95790439458634e-05
-2.75630216452449e-05
-3.77885508689598e-05
-4.17276546089559e-06
-8.44596900919735e-06
-4.79156231361754e-05
-1.20306253437353e-05
-3.42941179906174e-05
-1.84746364670373e-05
-1.90526143380967e-05
-1.68116373003791e-05
-7.29580383416862e-07
-1.61865489292103e-05
-3.22633726373479e-05
-1.21839400988471e-05
-2.18649678780041e-05
-2.46781899793465e-05
-3.51351183180752e-05
-3.51718838467392e-05
-1.06567554909504e-05
-2.55916860163605e-05
-3.19706574092671e-05
-2.95007120343342e-05
-1.8186505188247e-05
-2.25818069923385e-05
-3.61696408628642e-05
-2.74862691365873e-05
-3.03871314039327e-05
-3.48322445316285e-05
-3.14820954489414e-05
-2.29691485993807e-05
-2.34137633454157e-05
-6.88821662863784e-06
-3.71190160578746e-05
-2.01152094186982e-05
-1.07165607790802e-05
-3.87428715127865e-06
-1.55305720616755e-05
-2.66972669344898e-05
-3.0134471452748e-05
-4.75157157226716e-06
-2.3045741260154e-05
-2.57655427672379e-05
9.76683669949056e-06
-2.37070281983432e-05
-2.22352628762728e-05
-2.09044579584332e-05
-2.11611618340872e-05
-3.00272499913871e-05
-2.51441891702308e-05
-2.10691517259196e-05
-2.43985585395861e-05
-2.00971272657643e-05
-3.97981928399853e-05
-2.60672837827274e-05
-1.84138995472043e-05
-1.95581379088203e-05
-1.67278273005314e-05
-1.48501462846681e-05
-2.17373549771014e-05
-1.92306319883627e-05
-1.4743490501748e-05
-1.87011468472037e-05
-3.75347742211933e-05
-3.21007425382809e-05
-2.21112709317381e-05
-2.59100327884355e-05
-3.5446853081344e-05
-1.15250314766286e-05
-4.42700520805193e-05
-3.01878515419331e-05
-3.78062692174047e-05
-3.02724771031138e-05
-1.87926712372066e-05
-2.50634633125338e-05
-1.86273842544673e-05
-2.59511673612181e-05
-3.50383479444415e-05
-3.7957636656118e-05
-1.13741036251251e-05
-3.29938886621484e-07
-2.65948518831848e-05
-3.30119297502651e-05
-3.55652332162738e-05
-4.25600152893528e-06
-3.83932684595781e-05
-3.34210471590274e-05
-3.94970194563713e-05
-1.48196127705887e-05
-3.63303210321644e-05
-1.87744025197199e-05
-2.52913055822099e-05
-1.06398550211712e-05
-1.57585181261331e-05
-2.92900448323588e-05
-3.42126293856173e-05
-1.4263932977601e-05
-1.53404010879729e-05
-1.07537860679812e-05
-2.98974607856328e-05
-3.00263546050137e-05
-8.00466192226111e-06
3.16278656059673e-06
-3.37204004391197e-05
-1.45287770892229e-05
-5.09585939847042e-06
5.01979918912678e-06
-7.08247156240153e-06
-4.42100116675512e-05
-1.82952047617984e-05
-1.22528361227529e-05
-2.76965271958658e-05
-1.78765692740489e-05
-2.06703790598369e-05
-4.60040371338166e-05
-7.66684521527489e-06
-4.66641451999245e-05
-4.65861622928973e-06
-2.26844605188453e-05
-3.36350863220666e-05
-1.59435259461592e-05
-1.50750554074849e-05
-2.89701506090022e-05
-4.67117449263338e-05
5.45455916833381e-06
-2.82830648470452e-05
-1.56579457368495e-05
-1.76074065919734e-05
-6.68892509414603e-06
-2.22747387034321e-05
-1.78085013331985e-05
-4.09445964537363e-06
-5.06702721438508e-06
-2.77096968420326e-05
-1.19851421970547e-05
-1.63290844556652e-05
-1.87414802536314e-05
1.51728391928116e-05
-3.20859255474343e-05
-2.75923823505882e-05
-1.35366432598203e-05
-2.23603918901559e-05
-9.37741712871017e-06
-1.50477124852096e-05
-2.29904905353701e-05
-1.03657106915585e-05
1.80979838765631e-06
-2.32369279158683e-05
-2.00087519995317e-05
-4.26321063208923e-05
-1.97044015734991e-05
-2.21041379715684e-05
-3.7983100718104e-05
-1.85688663770282e-05
-3.03962624393186e-05
-2.15010028724535e-05
-1.77354617371237e-05
-3.42193611269295e-05
-2.81574213357569e-05
-3.39853044045429e-05
3.28085834340252e-06
-3.37476133903206e-05
-2.37449872027433e-05
-3.35401814146709e-05
-3.9516942184537e-05
-4.66316961967625e-05
-2.94073664177288e-05
-1.33250179125343e-05
-2.16235972479513e-05
-1.21631595349261e-05
-1.48897600777058e-05
-2.37290344036173e-05
-3.51603891478042e-05
-2.76100219604098e-05
-1.42246565495816e-05
-4.17618799433826e-05
-5.83055081954918e-06
-3.19110921086792e-05
-2.77763189682294e-05
-1.47232556081803e-05
-1.06353644946973e-05
6.9916152143706e-07
-1.3685349524485e-05
-2.75413578558141e-05
-6.24533167111253e-06
-2.65030307285583e-05
-1.16342981505272e-05
-3.02236196603385e-05
1.58027333027659e-05
-1.27338905889265e-05
-2.06211837969976e-05
-2.57469154035612e-06
-1.67419862796627e-05
-2.81902179730193e-05
-1.85287930043804e-05
-9.67624583545268e-06
-8.41611264188322e-06
-3.4803852489265e-05
-3.15406993849427e-05
-2.47379157392609e-05
-3.27263921833308e-05
-1.18059607434195e-05
-2.71172707633518e-05
-3.02048182990758e-05
-1.0558694512011e-05
-5.01927503773348e-06
-1.72809752163872e-05
2.51156175813947e-06
-1.4451455502039e-05
-3.02287127881548e-05
-2.92889158332589e-05
-2.52809091840359e-05
-2.46844241504434e-05
-3.95873649845265e-07
-1.52484505760163e-05
-1.62815690935319e-05
-1.91407859866761e-05
-2.01112957796339e-05
-1.23680761592341e-05
-1.70823294264409e-05
-1.61833934098421e-05
-2.3991839636604e-05
-5.00036861090874e-05
-3.49344395204044e-05
-1.41187858114586e-05
1.91608301605267e-06
-1.57232283068276e-05
-2.33563127959094e-05
-4.80160256457032e-05
-1.68368636356921e-05
-1.29526629778743e-05
-1.67840512444616e-05
-3.22045695030608e-05
-7.36876214608451e-06
-3.35092715940902e-05
-2.17488548819187e-05
-1.59826058450315e-05
-3.04579589909793e-05
-1.61385759580661e-05
-9.29672312523569e-06
-3.09897451402309e-05
-3.3760385362988e-05
-3.40701216876899e-05
-1.47491305588877e-05
-3.24869202053897e-05
-3.39483581585171e-05
-1.72134445142744e-05
-2.55444412940117e-05
-2.92762458881448e-05
-8.63247372488099e-07
-2.30921651220136e-05
2.21799736954455e-07
-9.97685556778969e-07
-1.20942454061523e-05
7.72275330745886e-08
-1.14810165048644e-05
-1.02597757180594e-05
-1.92490314392279e-05
-1.48743336366077e-05
-1.75969370867052e-05
-1.98730799827001e-05
-4.85644308087682e-06
-2.21162144103695e-05
-1.85495607035805e-05
-1.10180806633926e-05
-1.77813230845263e-05
-2.20082518381796e-05
-2.04223912702484e-05
-2.66960591126474e-06
-2.17137489941841e-05
-1.68405448310225e-06
1.00133957328688e-05
7.44050504536442e-06
-8.31087624511167e-07
-4.73036544892517e-05
-2.36214777372575e-05
-2.63033955863986e-05
-2.1215245320601e-05
-1.1916228585555e-05
-1.93750766248527e-05
-1.47040562735579e-05
-3.30732911956406e-05
-3.27227760959159e-05
-1.67363337867874e-05
-6.38637086385722e-06
-1.7959509743656e-05
-3.3376835393632e-05
-6.49414479462731e-06
-1.80437830304247e-05
-1.22246171949652e-05
-3.15666451534162e-05
-1.80222281039363e-05
8.59391606097474e-06
-4.68261978934501e-06
-3.04888162530011e-05
-1.10592212383198e-05
-1.42308009376881e-05
-2.90409227766227e-05
-2.48804333407865e-05
-1.27794349927658e-05
-1.5727517685576e-05
-2.04897920197965e-05
-1.00597111919259e-05
-3.80833284743411e-05
-3.05471411795014e-06
-2.12066903418155e-05
-2.71719768427235e-05
-2.46318900878757e-05
-2.08329637164018e-06
-1.52432681603836e-05
-1.01209140782749e-05
-1.90693802283208e-05
-2.5781612040935e-05
-2.98299021131457e-05
-2.97782234214315e-05
-3.27556944591829e-05
-5.91716436702552e-06
-2.97023758416827e-05
-2.51241721595693e-05
-2.1227258573581e-05
-2.36989045369214e-05
-1.3750797569544e-05
-2.47840170891411e-05
-1.06941856991364e-05
4.9135105254265e-06
-3.06254621145773e-05
-2.80347521097662e-05
-3.35748038241144e-05
-2.17213867981291e-05
-2.00101519151093e-05
-2.95542875732393e-05
-1.45772052435058e-05
-4.17947029973102e-05
-3.06593098026279e-05
-1.33212323065429e-05
2.08764067566336e-06
-8.31405386235367e-06
-2.31230185058509e-05
-1.42965074570671e-05
-1.90703983572309e-05
-3.28060495460398e-05
-2.1120951707709e-05
-2.25028525910751e-05
-2.81538040779576e-05
-2.39083021613193e-05
-2.09130092620688e-05
-2.02310328725632e-05
-1.26068149711566e-05
7.40459532870864e-06
-2.37437492487024e-05
-3.13453508587729e-05
-1.6843946951211e-05
-2.70630282324192e-05
-5.65596879830679e-06
-8.74143644378027e-06
-2.39702813161308e-05
-1.88308792969744e-05
-2.63226553402358e-05
-3.11262704781161e-05
-6.70700558930103e-06
-1.20264179436782e-05
-8.18687208966927e-06
-2.17622625041805e-05
-3.07938197864144e-05
-2.40057995912936e-05
-2.64594669597625e-05
-6.06324962771384e-06
-1.22379261852846e-05
-1.00780723302352e-05
-2.78459380493699e-05
-1.227953547719e-05
-2.01292992294507e-05
-2.09398792937688e-05
-4.54362278052439e-06
-8.959025462443e-06
1.87698372834393e-06
-1.30816543164015e-05
-1.77596403877604e-05
-9.74156014576904e-06
-3.41367232519226e-05
-3.06003428452083e-05
-2.45967810568471e-05
-1.82835535464719e-05
-2.26953695554286e-05
-1.21879993133762e-05
-9.96087553036647e-06
-1.43767786610209e-05
-1.07862959289337e-05
-1.65149264771925e-05
-2.71678942731798e-05
-3.96644660711339e-05
-7.02224212859953e-07
-1.47804751850535e-06
-1.31476921387594e-05
-2.74378743682074e-05
-2.45788818881499e-05
-3.14580604283378e-05
-3.8612395653794e-05
-2.94714220673771e-05
-9.16628864303099e-06
-2.07837378396031e-05
-2.28991361386864e-05
-4.52568426801065e-06
-2.38288348536059e-05
-1.81592394607317e-05
-3.06358979759091e-05
-2.73839296695482e-05
-1.85865088757017e-05
-5.15961401613044e-06
-4.36730455068434e-05
-1.44373351789014e-05
-3.35576055792206e-05
-2.91546645399399e-05
-1.19842737984877e-05
-1.33984792065823e-05
-1.17693912371578e-05
9.63440776403221e-08
-3.30756140452655e-05
-1.3934475718361e-05
1.50597140677089e-05
-2.08236307860194e-05
-2.60063195113051e-05
-1.62224703701671e-05
-1.48484513794538e-05
-3.44028713735455e-05
-5.80986131687534e-06
-3.41449479205281e-05
-2.33959295202691e-05
-4.94216401991742e-06
1.06826560652686e-06
-4.56479047337285e-05
-7.68745335236176e-06
-1.40807839976802e-05
-2.28550821522407e-05
-7.03158751628089e-06
-2.39586908493797e-05
-3.76722961353538e-05
-1.09141503963637e-05
-6.30021793226064e-06
-2.3784338312529e-05
-2.87590893393541e-05
4.81065508733725e-06
-2.19557829065955e-05
-2.78502046536704e-05
-2.20570013757355e-05
-1.95769876621469e-06
-2.24464516135349e-05
-4.15119575327618e-05
-1.86387561710377e-05
-5.80288052418243e-06
-1.78682962089944e-05
-3.89981826225216e-05
-2.65678782886427e-05
-2.56960309321805e-05
-4.16795692436848e-05
-3.71492716520215e-06
-3.17894423380256e-05
-2.69461021034348e-05
-3.51921792402325e-05
-2.32105764624046e-05
-2.32308675865985e-05
-1.64486530712043e-05
-1.35816973230822e-05
-2.5050460624854e-05
-2.67263499814765e-05
-2.2420603189805e-05
-6.82932174103553e-06
-1.03325556546232e-05
-2.65961696849963e-05
-2.21102474229918e-05
-1.38235596878556e-05
-3.2259736837218e-05
-2.83820905602016e-05
-1.18303938254861e-05
-9.52852273854151e-06
-1.55945813884068e-05
-1.6642664604007e-05
5.74749431403318e-06
-1.23508470597808e-05
-3.3090998330527e-05
-2.98549125267225e-05
-2.74884743949316e-05
-2.39403803521078e-05
-1.28675123080061e-05
-3.50121998855362e-05
-1.82612024042807e-05
-2.41631974754047e-05
-2.2508614054694e-05
-7.65234724107927e-06
-1.8726258652727e-05
-2.71301786501422e-05
-4.21523336634616e-05
-4.01070787860187e-06
-1.10553168405514e-05
-2.46907460053519e-05
-2.43180816102574e-05
-1.79583511990237e-05
-9.57955416373997e-06
-1.20914287227287e-05
-2.44758547620741e-05
-6.67766948121264e-06
-2.40670632873121e-05
-1.60028217633284e-05
-3.12908847118873e-05
-8.54695565973574e-06
-1.20429739951977e-05
-2.15047976549451e-05
4.89374662983627e-06
-1.20796292800506e-05
-6.81424335282643e-06
8.80569290984482e-06
-2.64661487828618e-05
-1.99391094733137e-05
-3.39342348598933e-05
-2.55590807569556e-05
-2.90969092127772e-05
4.49892793697583e-06
-2.45428394545383e-05
-2.1031038172606e-05
-1.54869589565639e-06
-2.691731109395e-05
-2.74082362359767e-05
-1.91336861711641e-05
-2.45739380094131e-05
-1.68276739497209e-05
-2.0874346679758e-05
-7.51198963473694e-06
-9.70776338847468e-06
-2.29943029759349e-06
2.65717889229695e-06
-2.2857494447893e-05
2.41193439090222e-05
-2.38185903264722e-05
-2.33209018512392e-07
-1.93195465632815e-05
-1.98951518970232e-05
1.95692910647366e-06
-1.03359729793156e-05
-1.16650825546741e-05
-1.25402834878191e-05
-1.88206253995097e-05
-2.39849428337075e-05
-2.47151334092752e-05
-2.13705931399564e-05
-2.82341482129328e-05
-3.30264313449549e-05
-6.64984811216171e-06
-4.24708897225463e-05
-2.79709332171639e-05
-2.79650958000068e-05
-2.47964152692537e-05
-2.12996849362425e-05
-2.08888392895954e-05
-3.32579889009914e-05
-2.94997909568443e-05
-3.09477498900185e-05
-2.76034097466806e-05
-3.62266497169308e-05
-2.96799136237656e-05
-2.05672132993987e-05
-8.3807419110691e-06
-2.4741524683982e-05
-2.67272472690716e-05
-5.87255442326103e-06
-2.2117333308497e-05
-1.64898775348091e-05
-3.00325127418876e-05
-1.58115163891936e-05
-3.30509035486978e-07
-1.64077635752785e-05
-2.50464866933083e-05
-3.31038134484531e-05
-2.11332833352599e-05
7.44395393011163e-06
-4.11474159095403e-05
-7.17768425931297e-06
-2.39546332076172e-05
-3.24855730645942e-05
-6.53078439973783e-06
1.22007850461932e-05
-2.0701964886843e-05
-3.71413625502118e-06
-2.26759585877847e-06
-3.36937297338557e-06
-1.70298572480567e-05
-1.89837688790242e-05
-2.46852521532982e-05
-2.15169648126405e-05
-3.62706207960114e-05
1.15656143887019e-05
-2.452012897352e-05
-1.18284898840968e-05
-1.99776157894572e-05
-2.33568384068384e-05
-4.39278319734941e-06
-6.50940748649767e-06
-3.02271515728199e-05
-1.30195949862666e-05
-2.46472016090922e-05
-2.40398824790559e-05
-1.32453624864931e-05
-1.55376027375631e-05
-1.37603472231134e-05
-2.45577017378523e-05
-1.96592635141729e-05
-4.1106124641095e-05
-2.06529854455391e-05
-3.07634128879362e-05
-1.52730081334515e-05
-2.06000555390227e-05
-1.12014352964808e-05
-5.89550571683983e-06
-2.00153446429773e-05
-3.54963488785229e-05
-1.60140258057099e-05
-2.7153106766168e-05
-2.66968247670601e-05
-7.35641212270595e-06
-2.77088887063928e-05
-3.82939316302896e-05
-3.50055763116975e-05
-9.39382081762561e-06
-2.64141961167985e-05
-1.16699625130171e-05
-1.55041497651219e-05
7.37801008025177e-06
-1.2586754842718e-05
-1.46769907338599e-05
-1.40889967872029e-05
-2.89944225737026e-05
-8.28009506415634e-06
-1.23880404220049e-05
-4.23744467562708e-06
-1.08511328691638e-05
-1.50344806290487e-05
-1.66173905184416e-05
-2.12131498202866e-05
-4.96691363512195e-06
-3.5648951444794e-05
-2.41379387456683e-05
-3.37005163203868e-05
-3.86123951041833e-06
-3.45016907033913e-05
-4.27414872080222e-05
-1.46310272551073e-05
-1.43041393154103e-06
-2.90316613135026e-05
-2.16497208688797e-05
-2.76616339835862e-05
-1.57588658600323e-05
-1.48830214641469e-05
-1.07810986521342e-05
-1.53184699155305e-05
-2.81666868589578e-05
-1.4832335622184e-05
-3.56731655522404e-05
-1.60604270540856e-05
-2.60006613961809e-05
-1.63849447523638e-05
-1.98102332649664e-05
-9.95627637115814e-06
-2.27185701991817e-05
-1.4062134942101e-06
-1.49527875706425e-08
-2.49779387624196e-05
-2.99690826688811e-05
-3.35272028194187e-05
1.29592402932152e-05
-7.27665634598539e-06
-3.56401203014858e-05
-2.56183377557285e-05
-2.72852875831976e-05
-2.12059192890362e-05
-2.83690388559571e-05
-1.39907750656834e-06
-1.07274002003286e-05
-2.33536520356209e-05
-2.18345834447864e-05
-3.1931748333056e-05
-5.28528324760698e-05
-4.86409898762979e-05
-2.82033259019206e-05
-1.4174188058232e-05
-5.39640644211708e-06
-3.30959447912396e-05
-1.44757572282672e-05
-6.84386296971926e-06
-3.46892305697139e-05
-2.84732141417851e-05
-8.62294267094135e-06
-1.55432247386364e-05
-1.89390324754185e-05
-6.43113301145264e-06
-1.50819556941814e-05
-1.16617926867073e-05
-2.34669502889091e-05
-2.35152393202811e-05
-2.43178475169688e-05
-4.05407429958095e-05
-2.84862203272036e-05
-1.00705674896234e-05
-2.09691123469759e-05
-1.42764118940703e-05
-3.37803420251689e-05
-5.05993024341551e-06
-2.06724856411748e-05
-2.57354250008913e-05
1.47290297577547e-06
-3.02514654198628e-05
-1.90596017912094e-05
-4.82902319579965e-05
-2.52823190208588e-05
-3.20423510184872e-07
-2.43383532200765e-05
-3.10339716035928e-05
-4.34816645171567e-05
-1.17150619121778e-05
-1.95321064432204e-05
-3.82760202148191e-05
-7.92312566160255e-06
-2.38479938850842e-05
-4.53195410660234e-05
-4.275637300865e-05
-1.37605170765596e-05
4.98235612759721e-06
-1.68276308825544e-05
-1.94887300566757e-05
-4.32875985151466e-05
-3.82135109744588e-05
-1.03954812617332e-05
-1.99258492436089e-05
-4.8471781044046e-05
-1.59744307572297e-05
-1.93199083430418e-05
-3.70195343338076e-05
3.2991586930991e-06
-1.32361816108507e-05
-2.95571588409847e-05
-2.03159845960697e-05
-1.1970332524826e-05
-2.31440666459995e-05
-1.18689393555917e-05
-1.12911746327939e-05
-2.00274430695541e-05
-1.10474685712678e-05
-2.47539751161505e-05
-1.98685957033972e-05
-2.81681921146109e-05
-2.1243919971871e-06
-1.94566681183433e-05
-2.48938557942934e-05
-1.70976102657286e-05
-9.68887824784909e-06
-2.52730152077041e-05
-3.02393788053453e-05
-1.78672898641402e-05
-1.52148467474564e-05
-1.5758606011726e-05
-9.95348409632048e-06
-3.75712983839166e-05
3.07645675310427e-06
-2.60930621061317e-05
-1.83767259807618e-05
-1.00947382713146e-05
-1.11722905861556e-05
-1.90407356650442e-05
-1.07037014478261e-05
-5.96445421356125e-06
-1.41865101348399e-05
-1.03507193963352e-05
-2.0326481003069e-05
-2.25866492840659e-05
-1.48869101299586e-05
-1.71581291813879e-05
-1.89728687407207e-05
-1.54584048492567e-05
-1.08412563598177e-05
-3.13260210697195e-06
-2.89104235127211e-05
-2.14172055692331e-05
-1.44738149190205e-05
-1.86271852789221e-05
-9.31871674857602e-06
-1.60491454482627e-05
7.3467881022281e-06
-2.02807397898977e-05
-3.36925614830246e-05
-7.26640819668869e-06
-4.39870625367353e-05
-1.12453902779305e-05
-2.00847864716315e-05
-2.79619399451901e-05
-2.52750741602284e-05
-2.86876717566567e-05
-6.98688624606418e-06
-3.42480098384072e-05
-1.21239546505359e-05
-2.24223401883229e-05
-2.64418495423349e-05
-2.15809174531481e-05
-4.53237164950395e-05
-1.14969115238444e-05
-2.29607473783018e-05
-2.21021101899815e-05
-2.28141084555751e-05
-3.9591534021789e-05
-2.92413018192476e-06
-2.61345574371486e-05
-3.43432972464632e-05
-1.68650612256292e-05
-1.94005075558031e-05
-1.97169040833317e-05
-2.13793998367028e-05
-3.13234113445389e-05
-1.14625758767512e-05
-1.90913744897509e-07
-2.35490163811482e-05
-3.10424154260898e-05
-2.1970873392658e-05
-1.26203095137182e-05
2.32792815151185e-06
-1.06311650261686e-05
-1.35530706808158e-05
-7.650266080839e-06
-5.62959477411775e-06
3.60644580107269e-06
-6.71278022668835e-06
-3.38416108230006e-05
-1.38100218946542e-06
-2.42845715027099e-05
-1.97972284248361e-06
-3.57396239642083e-05
-3.22421612163403e-05
5.78967853510783e-06
-1.84301460744749e-05
8.87115341813708e-06
-3.24552315930482e-05
-7.54003690241512e-06
-5.77150157855098e-06
-2.45323191399212e-05
-6.95003713587628e-06
-2.59303562808848e-05
-2.08021218547348e-05
-4.59123538883675e-05
-1.63405720912632e-05
1.5248379182423e-07
-1.54392235998754e-05
-9.70563646652433e-06
-3.08749767186807e-05
-8.64973651687653e-06
-2.13882861701269e-05
-2.13507673762007e-05
-2.91869500320985e-05
-2.28791409473828e-05
-2.85663891864006e-05
-2.25156555252194e-05
-1.51840824738053e-05
-4.78786909161358e-06
-4.00571496654927e-05
-3.17501168988289e-05
-1.87663263189168e-05
9.92799071603566e-06
-3.29160256383419e-05
-1.45334832118574e-05
-1.35180989391408e-05
-6.3684476360714e-06
-5.19469037815532e-05
-2.25789553456027e-05
-4.66979091523548e-06
-1.47490313123261e-05
-1.45374106439716e-05
-9.45101203344138e-06
-3.42110000945963e-05
-4.54282643389961e-05
-3.76720175658575e-05
-1.88968726753932e-05
-1.61118807842477e-05
-2.41481525366188e-06
-2.95116641512615e-05
-2.27170986763064e-06
-1.05923767421619e-05
-2.48438365641141e-05
-3.34823056479591e-05
-1.36868585360063e-05
-3.77808407267003e-05
-3.08057674809889e-05
-2.84594716962844e-05
-1.25949435291071e-05
-3.63471769124921e-05
-2.07172377033221e-05
-1.9975300737721e-05
-1.30042599039581e-05
1.79747542293989e-06
-2.50605762766843e-05
-3.97763379348851e-05
4.25034179327629e-06
-4.49936731516438e-05
-3.81186699631536e-05
-3.07773176893134e-05
-1.684688228875e-05
-3.28174875297419e-05
-6.80711538543363e-06
-2.16006938665857e-05
-2.97609823036768e-05
-2.02008473208427e-05
-2.45610373371726e-05
-3.66322875576126e-06
-1.02188815654354e-05
-3.2510052530188e-05
-2.58065938031812e-05
-4.72904457506296e-05
-1.64535191253364e-05
-2.61533660203001e-05
-4.49137806093002e-05
-2.72572175372266e-05
-2.33521404883845e-05
-1.65176442893198e-05
-4.65734254093826e-05
-7.39054854600339e-06
-4.01080605653616e-06
-2.8181341986831e-05
-2.04675137529214e-05
-1.96022259613247e-05
6.48240155607189e-07
2.50690948524338e-05
-3.60333791419774e-05
-3.60422971835965e-05
-1.82893366637003e-05
-3.25508629553529e-05
-1.7573053452649e-05
-3.49819581473435e-05
-2.10584970494164e-05
-1.52190528352618e-05
-3.04344069773028e-06
-6.67421145678755e-06
-1.95934888842991e-05
-3.07833393631282e-05
-3.78279604221935e-05
-2.0288790945124e-05
-2.75422271616706e-05
-1.72361899164816e-06
-4.95748477996347e-06
-1.51505922253712e-05
-1.18322207203696e-05
-9.64247747921195e-06
-2.55040458666768e-05
-1.52457680865576e-05
-1.11372911053954e-05
-9.02535919108036e-06
-2.99951602388763e-05
-1.8728599147809e-05
-2.60365497086351e-05
-4.35241144492103e-05
-2.36056793589073e-05
-4.52284655819346e-05
-3.30807488948273e-05
-2.15653748079438e-05
-1.8105076792834e-05
-3.00788220096182e-05
-1.6951014079197e-05
-1.760293985454e-05
-2.36135350485111e-05
-2.92882893378081e-05
-2.37172585030571e-05
-2.98823445094725e-05
-1.86365227600328e-05
-4.21116037880627e-05
-2.63620887428066e-05
-2.56422312776939e-05
-3.32725707293647e-05
-1.6967966865577e-05
-2.60809327665439e-05
-1.86321055280758e-05
-1.78852119329404e-05
9.95329408227597e-06
-2.40247852669018e-05
-3.335699935085e-05
-3.48873552907419e-05
-2.75805231697072e-05
-2.91209981525028e-05
-2.15955296340385e-05
-8.8624676284591e-06
3.61569778061383e-06
-1.02748210077912e-05
-2.51895477903148e-05
-2.27775969873684e-05
-1.32407125983228e-05
-1.88428861807782e-05
-2.27306652990044e-05
-8.67283193780555e-06
-3.14837482128234e-05
1.46473647337012e-06
4.82204047385747e-06
-1.81397227494564e-05
-2.04810222984187e-05
-7.10163983136329e-06
-1.96156094476849e-05
-1.33800726755576e-05
-1.02309231344635e-05
-3.77638947849879e-05
-9.10300456200019e-06
-1.03337103221912e-05
-2.19000882048725e-05
6.94440094011422e-07
3.97103488944603e-06
-2.617416238432e-05
-1.64620258262471e-06
-1.33488293808156e-05
-1.32917934436628e-05
-4.96495852410896e-06
-2.99343987645772e-05
-9.31476536168929e-07
-1.55468487462113e-05
-9.13642487616405e-06
-1.72683965292158e-05
-1.89881983491569e-05
-1.6514018027694e-05
-1.02329273706882e-05
-4.18071914205857e-05
-2.35694146379774e-05
-1.73355573505064e-05
-7.05312310164394e-06
-2.14620074525501e-05
-3.70145162279347e-05
-2.60400223547266e-05
-2.35788986488418e-06
-1.59440485829223e-05
-1.36322972480426e-05
-2.68478238051029e-05
-2.22354103375879e-05
-4.3109846743119e-06
-3.75090268375233e-05
-2.08157492699893e-05
-1.29923972805623e-05
-2.21637961313443e-05
-1.45689939051594e-06
-4.78811716997589e-05
-3.68667088162673e-05
-6.69666993247146e-06
-1.74169645494112e-05
-1.75955081556749e-05
-2.26553764093845e-05
-4.25237660877397e-05
-2.40342667101798e-05
-4.66539348759399e-05
-4.75054529971734e-06
-1.847839913344e-05
-2.14407993450816e-05
-3.29241269786267e-05
-3.05160055791425e-05
-2.67127436367014e-05
-2.46932494502404e-05
-2.46090052930009e-05
-1.68578134605361e-05
-1.846470983636e-05
-1.52163895361038e-05
-4.65754322582014e-06
-8.18220782121865e-06
-2.18757479765439e-05
-4.84724913574332e-06
-3.41833147749425e-05
-1.40008360754382e-05
-1.38262099669207e-05
-2.56215838920463e-05
-3.19892281774704e-05
4.12495443015846e-07
-1.48852257436591e-05
-3.02459334891254e-05
-1.5881631760707e-05
-9.99887011047036e-06
-2.4590160771336e-05
-1.83467325687308e-05
-1.00046832534365e-05
-2.32992892709141e-05
-6.26282338720325e-06
-2.48291974039013e-05
-2.65040965803588e-05
4.6792122417526e-06
-2.41468899852176e-05
-2.79889854592345e-05
-1.8744259730185e-06
-4.02963327234365e-05
-3.04778905405682e-05
-1.03026458137278e-05
-2.93082731716407e-05
-3.39294730717718e-05
-2.87191598434828e-05
-1.16476562923486e-05
-2.00990885044235e-05
-3.95551080779848e-05
-9.46124279610758e-06
-1.4230458000654e-07
-3.22115800918709e-05
-2.31891252347166e-05
-1.26707607914718e-05
-1.17416848000896e-05
-4.41330770963259e-05
-2.23184987473892e-06
-1.49160623013229e-05
-5.38318190975224e-05
-7.76385074322217e-06
-1.8384947521914e-05
-3.33999964693335e-05
-1.73864545949879e-05
-1.84308828223808e-05
-1.97072343785524e-05
-1.998050033455e-05
-4.09045915034188e-05
-3.13193372732727e-05
-3.41260926791341e-05
-1.05945862198516e-06
-4.07976813979969e-06
-9.89638480225464e-07
-1.7310086574448e-05
-4.23465130805303e-05
-2.31656429433319e-05
-4.58443378237463e-07
-9.37750606732219e-06
-3.34117581619591e-05
-1.13563045098215e-05
-4.20215690971785e-05
-2.13629979872383e-05
-2.03008960641095e-05
-4.94022462207883e-05
-1.57631552039555e-05
-1.42385829850869e-05
-1.44457911022583e-05
-7.76364613147545e-06
-2.06562675700998e-05
-1.89742475742939e-05
-1.84096104720352e-05
-2.19583123266408e-05
-3.22334903459816e-05
-2.80530155348747e-05
-6.33177897232586e-06
-5.43331977178585e-06
-9.89592115936048e-06
-1.20197471285754e-05
-6.52623621196592e-06
3.55889575102039e-06
-5.61531396518808e-06
-1.6644561126378e-05
-1.42116348590749e-05
-3.03687031944984e-05
-3.80328735728139e-05
-1.62779845052357e-05
-2.72003228864894e-05
-7.30174832216596e-06
-3.90853748818392e-05
-1.44416727152349e-05
-2.21446718909968e-05
-2.98987229279705e-05
-1.39371694307727e-05
-2.5098880047392e-05
-1.66101261185118e-05
-8.76609841589371e-06
-2.11512195459626e-05
-3.27147489274437e-06
-3.90991066785191e-05
-2.18030377344344e-05
-1.46862514898865e-05
-4.95025972984785e-06
-2.63395557838666e-05
-1.69064699074203e-05
1.10581430448026e-05
-6.57773100988741e-06
-1.98462341119174e-05
-3.27474077052319e-05
-8.74077387900421e-06
-1.24543196972105e-05
-8.64156746577582e-06
-1.38318556857334e-05
-2.41478109085884e-05
-8.21235562905589e-06
-1.67956581300625e-05
-2.58701479159247e-05
-3.21542784749188e-05
-3.06406392813883e-05
-4.26460538362881e-05
-2.44529113080511e-05
-2.52608979519444e-05
-3.04496128821375e-05
-1.45471403614924e-05
-3.45843404502811e-05
-3.728257722294e-05
-1.62668782453676e-05
-3.42998533991248e-05
-2.18722941135263e-05
-2.3845002405558e-05
-9.27362324315471e-06
-1.83380215076097e-05
-2.22852336655978e-05
-2.09007100965704e-05
-1.29610333271406e-05
-2.9038750641517e-05
-4.85538710628558e-05
-3.04855719417393e-05
-3.19653147323776e-06
-2.45408505740183e-05
-1.73175363950992e-05
-3.4352031383128e-05
-3.42242029528022e-05
-5.40028020588719e-05
-3.87444819873578e-05
-4.93642876820704e-06
-2.02562064998276e-05
-1.63799460143829e-05
-2.93836511889232e-05
