# Supplementary material for: Research on computational propagation and identification of mine microseismic signals based on deep learning
Source: PLoS One. 2025 Oct 22;20(10):e0334641. doi: 10.1371/journal.pone.0334641 (PMC12543183; doi:10.1371/journal.pone.0334641)
Supplement: S2 Data — (ZIP) [file pone.0334641.s002.zip › 000100500001862.xlsx_0.txt_24.txt.txt]

-1.88299690787057e-05
-1.78290236813633e-05
-1.70316315126476e-05
-7.11378044860275e-06
-2.2110659136448e-05
-1.73922383064712e-05
-9.71075196902159e-06
-1.69699321913647e-05
-2.93278475052031e-05
-4.2405636653727e-05
-3.60484985389476e-05
-2.06396739407064e-05
-1.2133938743573e-05
1.11123409474646e-06
-1.38340150652575e-05
-3.28945781666636e-05
-8.44179783470536e-06
-1.79049161036128e-05
-1.84500465666142e-05
-1.44169827219169e-05
-8.41373657263572e-06
-3.11552871923993e-05
2.80255100680623e-06
-1.82194898567047e-05
-8.78468316391516e-06
-2.57099963282655e-05
-1.62970018970304e-05
-3.95494468387161e-06
-6.36196710402829e-06
-1.66308017273458e-05
-1.86472108403604e-05
-3.92524779004531e-05
-2.66816795544185e-05
-3.27904655486594e-05
-2.50771041484729e-05
-1.64082436931523e-05
-2.4391343992323e-05
-6.53796128084595e-06
-1.00410682894853e-05
-2.68558913531455e-05
-8.56251761661532e-06
-5.40438175000732e-06
-1.51210693996724e-05
-2.59733658261104e-05
4.38604726181173e-07
-1.27015797835002e-05
-1.24805611107272e-05
-3.29259941765796e-05
-1.68991855476665e-05
-8.85460074662924e-06
-2.98990394383704e-05
-6.93626009534511e-06
-7.06016721813954e-06
-1.04827699698785e-05
-6.91121117902995e-06
-1.30331078859789e-05
-2.98504330483003e-05
-2.7346771188798e-05
-1.55352756506474e-05
-7.39762179058026e-06
-3.71875109944348e-05
-3.44611536803766e-05
-1.9783258221082e-05
-2.27773750686932e-05
-4.07849975502427e-05
-2.67938565145242e-05
-5.02261371504067e-05
-2.69920064384274e-05
-4.79569326553857e-05
-3.14521443030465e-05
-2.18377922016623e-05
-2.09032071549878e-05
-2.26898315163992e-05
-1.74387929825505e-05
-1.09434490956435e-05
2.16444183280888e-06
2.15754259861052e-06
-1.42131441932808e-05
-8.20146148243286e-06
-2.37546650204801e-05
-3.08209282009919e-05
-2.07293814870448e-05
-5.34564314995061e-06
-2.35654621402677e-05
-1.67367348300338e-05
-3.63821481484569e-05
-2.15653313965128e-05
-3.47000321372517e-06
-2.10934465862651e-05
-2.0858711429737e-05
-1.00951848689286e-05
-3.90429459268008e-05
-8.40865157158641e-06
-4.10910928121368e-05
-4.64924304703253e-06
-1.75480731551871e-05
-8.61577977834981e-06
-3.93193439431668e-05
-4.15377929171788e-05
-9.27949045057842e-06
-9.26238874928297e-06
-5.06455795715938e-06
-1.57769846041431e-05
-2.99297966416118e-06
-7.02604666542265e-06
-3.86705739022621e-05
-1.46266988946274e-05
-1.48125371156499e-05
-1.69759921975154e-05
-2.26477750705992e-05
-2.06812733204769e-05
-2.46168430442719e-05
-2.12337569380056e-05
-2.20290812803363e-05
-3.61651333181601e-05
-1.83752544509732e-05
-3.13600572435238e-05
-2.93645990222647e-05
-1.47205170355198e-05
-1.80563985852176e-05
-1.57501880583869e-05
-3.06768975669163e-05
-2.01909110256005e-05
-9.44795604672013e-06
-1.84183316298629e-05
-1.90448116698245e-05
-2.69982878918227e-05
-1.53621835021534e-05
-1.80494425847997e-05
-1.13525937949253e-05
-2.46770557628901e-05
-3.84544088989471e-06
-1.94348579647172e-05
-2.09236908201795e-05
-2.0388450703532e-05
-1.3064732871533e-05
-1.41042812124697e-05
-1.66255244562546e-05
-2.77625258884929e-05
-2.16027710249106e-05
-1.9558163771097e-06
-2.43829344105493e-05
-3.96826127869084e-05
-1.5873878642086e-05
-2.25495718215611e-05
-2.45443519687398e-05
-3.20864135330222e-05
-1.0118355031128e-05
-2.69307665148035e-05
-1.56686407302377e-05
-2.26907246859135e-05
-9.13207309742134e-06
-3.55370376708947e-05
-8.60985060622627e-06
-2.334451217125e-05
-1.29174135718345e-05
-7.35717040837136e-06
-1.25067119862534e-05
-3.82597297236908e-05
-2.44120812991948e-05
-3.02829778254684e-05
-3.42367052760951e-05
-1.28219548676656e-05
-2.30428177847849e-05
-3.77925929746107e-05
-1.19790153505526e-05
-2.45827793572157e-05
-2.34000996773162e-05
-3.22341545881319e-05
-2.52186670741984e-05
-2.15107433271348e-05
-1.3186695786723e-05
-2.35087300332876e-05
-3.28988077910393e-05
5.08413045275269e-06
-2.74037124963783e-05
-2.5637571752649e-05
-1.96353968522451e-05
-1.1771973910035e-05
-1.08634551763773e-05
-2.4136236704693e-05
-2.02631928668161e-05
-6.1625751720403e-06
-3.74905909299086e-05
1.3394374159779e-06
-2.31111070170439e-05
-1.48280010534527e-05
-1.56836819647353e-05
-4.2422342482616e-05
-1.02511420652151e-05
-3.19636647401468e-05
-2.53978822626774e-05
-2.65583731043517e-05
-2.75480673985516e-05
-1.41201986798966e-05
-2.04116820438977e-05
-2.18790047255285e-05
-3.48194448428853e-05
-3.1118760199083e-05
-4.59934885689288e-05
-2.35837118528636e-05
-2.82402095823282e-05
-3.41034632089867e-05
-1.33847189441064e-05
-2.33880442934407e-05
-3.59560302888412e-05
-1.65492563451927e-05
-2.23852196507805e-05
-2.15216007741395e-05
-2.69988001044836e-05
-1.25609258114501e-05
-2.55814203783576e-05
-7.56171777341987e-06
-3.25254271942805e-05
-3.42397949765162e-05
-2.23673330743219e-05
-2.67174343949611e-05
-1.49619395352164e-05
-1.41727520200591e-05
-4.2075692819483e-05
-2.07805010991978e-05
-3.10128892826611e-05
-2.41543004918171e-05
-3.10458476345896e-05
-3.09481145494168e-05
-1.51706068913951e-05
-1.44081380728414e-05
-2.56984380977397e-05
-1.97675572020029e-05
-3.30091917127833e-05
-3.84926229413122e-05
-1.48595216838248e-05
-2.70058812321193e-05
-3.41545974533231e-05
-4.3975323459316e-06
-1.67306219611137e-05
1.2335695451743e-06
-2.26218985713169e-05
-2.48093108694324e-05
-1.30972782148886e-05
-2.60849431147329e-05
-8.7903263079745e-06
-2.24715987207491e-05
-2.44105002288934e-05
-1.58767795390059e-05
-1.71429822839896e-05
-4.23909488398594e-05
-1.26318075379821e-05
-2.04747064169277e-05
-7.51599656345959e-06
-3.46966896754556e-05
-3.31184875023453e-05
-3.69628116516406e-05
-3.05012113471825e-05
-3.67835575271769e-05
-2.61541719514977e-05
-3.37973349474346e-05
-2.864407937191e-05
-1.60646138638381e-05
-4.43290475607712e-05
-2.41022853289817e-05
-4.44430400356617e-05
-2.83375275912226e-05
-1.61224298081116e-05
-1.12395681150942e-05
-2.3415129237602e-05
-3.73706247241811e-05
-3.90699047711255e-05
-2.07154719359837e-05
-2.98703048931607e-05
-8.43560137402242e-06
-1.95429763372981e-05
-6.40396818208072e-06
-7.31425560701964e-06
-2.39092236983089e-05
-2.51776758375014e-05
-1.20387708327906e-05
-3.54894015754095e-06
-2.27375950790859e-05
-5.9270500793958e-06
-1.49095236801994e-05
-9.03698761109501e-06
-5.36167233632628e-06
-1.17108673347409e-05
-2.48165687642922e-05
-2.05010743015003e-05
-1.58260260446871e-05
-1.49627876907519e-05
-2.4259749082827e-05
-4.10778128246341e-05
-1.38312713208936e-05
-1.39177811720194e-05
-7.27662109319502e-06
-3.08055096411922e-05
-4.93202941264989e-05
4.27538894746257e-06
-3.34636732726223e-05
-3.51548795564024e-05
-2.56233355433069e-05
-1.97904142489278e-06
-3.81548376910919e-06
-2.45705070009645e-05
-2.30416602834181e-05
-1.73244628917524e-05
-1.54619030701866e-05
-1.5169470665139e-05
-2.54079511792207e-05
8.11426515252339e-08
-1.28912056154996e-05
-3.32850415806237e-05
-3.82571413740449e-05
-3.50896540914043e-05
-2.3090824273862e-05
-3.8543929318691e-06
-3.94787510842132e-05
1.86495160996727e-08
-4.88380462375706e-06
-3.60064246126257e-05
-1.03636138924717e-05
-2.02301751490493e-05
-3.1859014630886e-05
-2.31321465080622e-05
-1.46503342856942e-05
-1.08544789632103e-05
-9.67143811573657e-06
5.85858842236146e-06
-1.42130916743488e-05
5.85613924841686e-06
-2.74892475988124e-05
-1.64284186418227e-05
-1.21898875013844e-05
-2.43177913127484e-05
-2.90017817442242e-05
-2.34714793284383e-05
-1.68526789934842e-05
-2.30255919167958e-05
-2.12423607534972e-05
-2.48702428258466e-05
-2.18675335715643e-05
-3.67007247848402e-05
-1.9455094595243e-05
2.92860961751964e-06
-1.50880697762497e-05
-1.23521516530299e-05
-2.55171914772783e-05
-2.04601534686905e-05
-1.29187204726048e-05
-2.82076601978985e-05
-2.42103697466123e-05
-3.1711852390187e-05
-8.03635874308624e-06
-1.84639090427712e-05
-3.1551926037633e-05
-1.91577397194362e-05
-2.03452326051571e-05
-1.37777381293551e-05
-2.37558365202991e-05
-2.00360371772379e-05
-2.19214526858788e-05
-2.52317071274276e-05
-3.97377304546891e-05
-1.028818360376e-05
-1.67872380824207e-05
-1.46292580625355e-05
-2.31385230679972e-05
-2.81686086837596e-05
-2.164505410626e-05
-4.05472405668895e-05
-5.86805901139528e-05
-4.57836218073924e-07
-2.51498359987646e-05
-1.66002311022434e-05
-1.93518641060777e-05
-1.92233485491786e-05
-1.06372368027515e-05
-3.65565078106659e-05
-7.89233394826482e-06
-1.21210625215361e-05
-2.49089784783198e-05
-2.47651679207036e-05
-2.08313270336772e-05
1.73962073925432e-06
-2.84320411671302e-05
-1.9534755575666e-05
-2.61981232198392e-06
-2.38694071515261e-05
-8.70237671863684e-06
-1.99419524356519e-05
-2.60568467245943e-05
-3.26417600052159e-06
-1.19476286840272e-05
-2.35539321609165e-05
-2.51743311587693e-05
-3.0552717773277e-05
-1.02565667994847e-05
-5.32654788176993e-06
-2.34575506717414e-05
-7.15893143412098e-06
-1.19331143767826e-05
-3.30173138143561e-05
-1.11582788786626e-05
-9.89222992282717e-06
-2.1175591936566e-06
-2.34570107506726e-05
-1.79462473772628e-05
-1.10484804127113e-05
5.51545644754787e-07
-1.56493346934737e-05
-2.41748031202751e-05
-7.03048702233468e-06
-2.93183498612868e-05
-1.47898617512068e-05
-8.9529681741269e-06
-1.90980879251915e-05
1.83432112703435e-05
-1.02285421335635e-05
-1.48720365175299e-05
-3.33826614246517e-05
-1.87849065633545e-05
-1.63037717452796e-05
-7.2887347566684e-06
-1.23113007696155e-05
-1.05232321072234e-05
-2.74821033230355e-05
-2.63157653258219e-05
1.6704243766216e-06
-1.56120739691592e-06
-1.88846604922341e-05
-3.71061075210353e-05
-1.20648889213715e-05
-1.43737598728076e-05
-7.8166286649898e-06
-1.32561609383317e-05
-4.48568860522293e-05
-2.4586634309237e-05
-2.8563238979391e-05
-3.15780161572493e-05
-1.53960960274126e-05
-7.96551610377704e-06
-1.27468504103134e-05
-2.03898991413488e-05
-2.09133550828818e-05
-1.60048642010185e-05
-1.51456779696473e-05
-6.93478140211552e-06
-1.58208886215308e-05
-2.54514290895851e-05
-2.79784516788725e-05
-2.57605550268223e-05
-9.97732583049904e-06
-4.48563746061919e-05
-3.42939039618054e-05
-1.83733938602105e-05
-1.04346892658706e-05
-1.01315828938292e-05
-2.32280852707921e-05
-1.36089188117336e-05
-1.25389620751955e-05
-2.45412894221465e-05
-5.22727111371973e-07
-1.93094962981866e-05
-1.1560280118071e-05
-4.17958605216357e-06
-1.23935061718404e-05
-2.47107228277579e-05
-2.44596995956523e-05
3.89830641920921e-06
2.46238849304769e-07
-2.15620462116595e-05
-8.20770567415168e-06
-3.99545892534411e-06
-2.41225708949557e-05
-1.55708480441873e-05
-1.30836535541686e-05
-4.0454165194756e-05
-2.4862912827203e-05
-1.24429081200218e-05
-1.88843828275265e-05
-1.99436523461296e-05
-2.98230380721132e-05
-1.90517388493244e-05
-2.01391823889166e-05
-2.24841056573259e-05
-4.19571330075513e-05
-3.03465516366376e-05
-4.7438375561809e-06
-2.4711087672599e-05
-3.47137081868916e-05
-3.90387409415959e-05
-1.09458591990157e-05
-2.82844020520701e-05
-3.22799015000082e-05
-2.12204170565068e-05
-1.50157739981213e-05
-3.06035326626623e-05
-1.28380133737709e-05
-3.04996539688222e-05
-3.63487794098807e-05
-2.03845160154975e-05
-4.25181479619895e-05
-4.12055152760946e-05
-5.356376808341e-06
-2.67201516475891e-05
-1.45922967170983e-05
-1.57326517837659e-05
-9.97633371319118e-06
-3.79494684866793e-06
-9.16716785848939e-06
-3.9424174010751e-05
-2.36479276830917e-05
-1.12774421117391e-05
-1.8518987810093e-05
-1.1701629505749e-05
-2.71326807177229e-05
-1.48715225678692e-05
-6.18433835130435e-06
-5.88553547232053e-06
-4.84374387476237e-05
-5.20726101536314e-06
-4.2553726930343e-05
-1.50070387994174e-05
-2.16669706635913e-05
-1.32378849096354e-05
-8.61060203744804e-06
-3.21032126842425e-05
-1.71154809258188e-05
-1.93887725524621e-05
-3.9844203786801e-05
-3.39976818911968e-05
-3.12182894111401e-05
-2.57590233447583e-05
-1.83728714253584e-05
-9.18306482697516e-06
-6.08722295863931e-06
-3.58896340349878e-06
-2.45346815293275e-05
-1.582863108353e-05
-1.45554255150229e-05
-1.05166193331591e-05
-9.89668400924228e-06
-3.1091083401778e-05
-3.27684200644434e-06
-1.78520641904005e-05
5.76179476073543e-06
-3.34949953051414e-05
-2.92436942633997e-05
-3.27649601943049e-05
-1.85063482760397e-05
-3.96329327407152e-05
-2.32332949429297e-05
-2.80702458940061e-05
-2.13172161373109e-05
-2.85026740748814e-05
-3.35662113876683e-05
1.12338502073932e-05
-2.55437776908452e-05
-2.58138881891866e-05
-3.60887823434997e-05
-2.64928577979397e-05
-3.13605289796714e-05
-3.8182949544887e-05
-2.54274722624402e-05
-1.54098427339028e-05
-6.22575538050135e-06
-1.02803528274963e-06
-2.43284859459946e-05
-1.19958905547587e-06
-2.51612683511807e-05
-2.4953215275376e-05
-1.01733604123012e-05
-3.06909283912972e-07
-4.35761582866116e-05
-3.39498810277139e-06
-3.33429102089893e-05
-2.547666210753e-05
-4.34364611871324e-05
-2.14583784737443e-05
-2.62491210397195e-05
-1.38091014144823e-05
-4.32172075918866e-05
-2.38459273762317e-05
-2.03104638278006e-05
-1.90936558829875e-06
2.50813607559934e-06
-9.6940754688041e-06
-3.0618727141732e-05
-5.90920283776921e-06
-1.08857797105391e-06
-1.62275980333855e-05
-3.85953447424625e-05
1.06273671152572e-05
-2.42765292144045e-05
-8.56296829841985e-06
-3.24602649102317e-05
-1.61600732502571e-05
-2.52713691876641e-05
-4.01320163555864e-05
4.23973796761204e-06
-2.8533705564366e-05
-3.73491718184922e-05
-2.45628601238471e-05
-2.51264474370705e-05
-2.31153049022597e-05
-2.04446318836967e-05
-1.01122783416092e-05
-4.25358218570509e-07
-2.85336632442266e-05
-2.72597046408887e-05
-1.1872524062371e-05
1.65230575739732e-06
-3.2439732235891e-05
-9.93255506242783e-06
-1.35380433918952e-05
-3.22215780963742e-05
-1.99563893789774e-05
-1.91915235660918e-05
-2.55483704043241e-05
-2.55877037759739e-05
-2.84479622118703e-05
-2.0396386055099e-06
-3.32675203100195e-05
-1.74719948256208e-05
-4.69357852677614e-05
-8.40215477647358e-06
9.24369379196045e-06
-6.73945058563081e-06
-3.53185470465531e-05
-4.15530517252165e-06
-2.29500330671496e-05
-1.52713257748575e-05
-2.28027772491552e-05
-2.32961124579692e-05
-2.1687451786451e-05
-2.71979499598631e-05
-2.89497079339462e-05
-2.37652674150189e-05
-7.47178883549081e-06
-2.30406033877539e-05
-2.53035053978971e-05
-1.08484317676409e-05
-1.18463236308317e-05
-3.40076429967617e-06
-1.73454627523835e-05
-1.58510921587193e-05
-6.47736771596155e-06
1.51573864638977e-06
-2.12542411084507e-05
-3.83289064020306e-05
-4.6246159908392e-05
-1.19805956229729e-05
-1.80259272308912e-05
-4.01289187248265e-06
-1.98574179804329e-05
-2.7690175450845e-05
-5.1181555513576e-06
-2.08502454669493e-05
-3.70885274535071e-05
-7.05058476502686e-06
-2.96357654532276e-05
-1.75449103062305e-05
-2.94064639858672e-05
-4.37289205836611e-05
-3.18797296372158e-06
-4.59363810287347e-05
-9.01511799580668e-06
-3.81064830102736e-06
-1.77990899713472e-05
-2.5112872692307e-05
-1.4446591208439e-05
-7.25393767899804e-06
-2.27632811703787e-05
-2.43119660135271e-05
-2.33432887424496e-05
-4.8249809062599e-05
-1.30480143496971e-05
-2.42024371852781e-05
-2.24449866048474e-05
-2.71342455470405e-05
-3.2278343508867e-05
-1.09995341190417e-05
-2.3071327467445e-05
-2.99934476805055e-05
-3.16960322735485e-05
-4.05201477373538e-05
-3.62864153706403e-05
-3.18196367992576e-05
-3.94175224410499e-05
-2.0590577554475e-05
-3.7065055925066e-05
-1.11549505185931e-05
-1.14889254567256e-05
-1.00077665170368e-05
-2.58446436831214e-05
-1.47508662637704e-05
-5.93798770027376e-06
-1.88755608181669e-05
-2.43290501328471e-05
-1.63638174429719e-05
-3.05655421207379e-05
-2.99079124265441e-05
-2.16474604133889e-06
-1.93386940712577e-05
-3.50374613054132e-05
-2.68700279885579e-05
-1.39936311830792e-05
-2.13694239541974e-05
-1.47958426489512e-05
-1.65629922635959e-05
-1.08746556812052e-05
-8.93187454556933e-06
-1.44202441357621e-05
-1.9322360004528e-05
-3.39974695649927e-05
-9.85970992919317e-06
-2.47988693385475e-05
-3.39034116575866e-05
-1.77908298338708e-05
-3.12187966892005e-05
-1.7564018019284e-05
-2.49889322771315e-05
-4.24091804903891e-05
-1.09153830583427e-05
-4.48368275969105e-06
-1.61038288323324e-05
-2.17206287957011e-05
-2.46087929779978e-05
-2.49189695620486e-06
-1.84411578346672e-05
-4.93023402961889e-05
5.29038590628954e-06
-3.10372311045465e-05
-1.19332087734923e-05
-1.39400916081808e-05
-2.83102376100947e-05
-2.3937507818806e-05
-2.30147367793882e-05
-3.9380956264982e-05
-2.15880473166864e-05
-2.09249174845151e-05
-1.84712750484401e-05
-2.31495706071638e-06
-1.61404752036896e-05
-2.80381651332795e-05
-2.69634050448784e-05
-1.86093692359134e-05
-2.97060462892217e-05
-1.84188678638888e-05
-2.44506742833615e-05
-1.38049781125027e-05
-1.31719236377775e-05
-4.02591622984687e-05
-2.48727576900215e-05
-3.18414562195255e-05
-4.27520236710411e-05
-3.77234342570665e-05
-1.98602602171414e-05
-2.28428250708238e-05
-2.09550510788962e-05
-3.06799556721968e-05
-3.77970535665007e-05
-2.20367415465532e-05
-3.45690466869665e-05
-3.34304686966845e-05
-3.70960714800392e-05
-3.11851289233889e-05
-2.67115030063709e-05
-2.75228954750871e-05
-2.94457360891964e-05
-3.17701296957387e-05
-2.5402342260084e-05
-3.48830953736432e-05
-2.98733975777307e-05
-1.76408623219226e-05
-2.85431819581382e-05
-5.8667410577877e-06
-1.40451249882582e-05
1.07747979505825e-07
-2.62138872155938e-05
-2.94948964659938e-05
-1.80683700393301e-06
-2.04850256806956e-05
-1.41983635704986e-05
-9.96971171795498e-06
-3.42132756672096e-05
-3.6097130132837e-05
-1.82926110025742e-05
-1.2375940898762e-06
-2.7440393032857e-05
-2.58687542181994e-05
-5.14745628674681e-06
-1.46848803388326e-05
-2.71427792246668e-05
-2.80510685943477e-05
-2.18564984489959e-05
-2.00864193659514e-05
3.3059710327261e-07
-2.42408765446629e-05
-1.86396353313235e-05
-4.16358507801472e-06
9.12668669537601e-07
-1.60502984252864e-05
-1.02577868527211e-06
-2.95016171080787e-05
-1.24347678110107e-05
-9.75910065629417e-06
-2.36135724020699e-05
-6.33214188585632e-06
-3.27503362458779e-05
-3.03511684191565e-05
-2.55733466527728e-05
-4.59337267851997e-05
-3.77791383989661e-05
-2.06053313368264e-05
-2.3326524784425e-05
-3.97044956664153e-05
-6.28561910743791e-06
-3.52869835522048e-05
5.23998000671167e-06
-2.07413649729312e-05
-1.81677641263703e-05
1.20729363008354e-05
-8.55496809490362e-06
-3.36842531352401e-05
-1.86665202976254e-05
-3.10839794856804e-05
-2.28138706445932e-05
2.31999040299201e-06
-1.4621696059766e-05
-1.58287289825806e-05
-1.17341841073356e-05
1.16519293278518e-06
-1.11170169568474e-05
-1.95560653007952e-05
-2.61576629180686e-05
-1.2830027084434e-05
-2.9891854994702e-05
-1.77233600319971e-05
-2.28077144404001e-05
-2.40364212870771e-05
-3.15742300577473e-05
-2.76963368559591e-05
-3.35477341550998e-05
-2.57100595794027e-05
-1.61140688933723e-05
3.99637285926303e-06
-2.4380412513431e-05
-1.43487906030594e-05
-1.09562088044965e-05
-1.7124217091344e-05
-2.08833818093816e-05
-2.00441940647075e-05
-2.55666772666806e-05
3.00224574814996e-06
-1.56447290566202e-05
-1.26270294350243e-05
-2.23882290402263e-05
-2.23167602622791e-05
-1.32478248695614e-05
-2.99112673314602e-05
4.01372218076113e-06
4.71540498727555e-06
-2.02923526757106e-05
-1.22234085695026e-05
-2.87571424069603e-05
-1.58193008948367e-05
-1.88692133563401e-05
-1.64565027131228e-05
-1.73051851835397e-05
-1.34955026117606e-05
-8.07774134430747e-06
-2.4468513904908e-05
-1.52816694027152e-06
-2.11090031803023e-05
-2.00014739975961e-05
-3.49390064024432e-05
-4.10500802372971e-05
-2.3924317229572e-05
-3.43267746258614e-05
-1.36554798106375e-05
-6.513254681738e-06
-2.49710636275876e-05
-2.03106598762984e-05
-2.43346472129466e-05
-2.168751724136e-05
-2.55875944124858e-05
4.5221234334463e-06
-2.76292802480574e-05
-1.55398906037499e-05
-2.66959255820848e-05
-1.63582787587883e-05
-2.01311665842944e-05
-2.29618415366612e-05
-1.57908868972083e-05
-3.71851992579255e-05
-2.13449958503272e-05
-6.32995359902338e-06
-3.35745682041836e-05
-2.8743963029979e-05
-1.23908917266683e-05
-3.33051248083486e-05
-2.23172863844882e-05
-1.57410221801947e-05
-1.48438495887445e-05
-2.33343284956694e-05
-2.90188585830203e-05
-2.40901305703269e-05
-1.25158538944326e-05
-3.39886280534443e-05
-1.72815268704707e-05
-3.41774081279419e-06
-1.00835835429416e-05
-1.07768785776377e-05
-5.32840635034192e-06
-3.69040809817613e-05
-2.54589476504487e-05
-8.21854509328849e-06
-1.67158458377199e-05
-5.47806760860287e-06
-1.43849462007114e-05
-2.42233153821565e-05
-2.34510277182187e-05
-3.3629654546653e-06
-6.08990086556723e-06
-1.19364405192495e-05
-1.30485583114055e-05
-1.18393731900581e-05
-2.7635594222983e-05
-1.79087922678924e-05
2.09739645879898e-06
-3.44313474687518e-05
1.37302618380818e-06
-9.51905232947308e-06
-1.99353521586195e-05
-2.2961424829385e-05
4.84523537648175e-06
1.74691897320259e-05
-2.4594839648856e-05
-1.57375365185788e-05
-3.95783182553953e-05
-2.07361197022786e-05
-2.74040929260388e-05
-1.94257221448532e-05
1.8984398270008e-06
-1.61817792521353e-05
-3.4673720892034e-06
6.1851739642244e-06
-2.42497628500409e-05
-1.47497330779178e-05
1.03169971308318e-06
-2.9625525955368e-05
-1.65368558936638e-05
-3.6854317461483e-05
1.86740635274325e-06
-3.23656196913418e-05
1.16233047016738e-05
-1.94149354290487e-05
-9.24269869703468e-07
-6.88193459544813e-06
-1.5972570917392e-05
-2.52015304016359e-05
-3.35152341718569e-05
-1.20786936852514e-05
-2.22819860403027e-05
-1.3047681753303e-05
-1.07788655782473e-05
-1.3028415616745e-06
-1.98330303569367e-05
-3.12171626457235e-05
-4.63241325371354e-07
-3.10253586929999e-05
-2.49261080601821e-05
-1.85913978143507e-05
-1.55714330444474e-05
-3.37240790489426e-05
-2.27072448500236e-05
-1.20118626706667e-05
-1.60230501136344e-05
-2.99155815014354e-05
-3.15433952152188e-05
-1.84094725364262e-05
3.27959210336838e-06
-9.44550772885335e-06
-1.10701815678203e-05
-2.10234046849403e-05
-3.81619048564243e-05
-6.27855591531778e-06
-4.92270932393818e-05
-1.68288880745518e-05
-5.209044290245e-06
-3.25331020104271e-05
-2.58457081466813e-05
-2.9302664409243e-05
-2.14721004450202e-05
-1.60820564747083e-05
-9.76671847147057e-07
-3.63445261186416e-05
-2.54736772022971e-05
-1.3868381369163e-05
-1.67753671519941e-05
-4.59277258663511e-05
-1.86946382630622e-05
8.29115876746991e-07
-4.16846487607293e-05
-5.05404086417108e-06
-2.10800808243076e-05
-3.11960519357954e-05
-3.24568163794776e-05
-2.13884683896509e-05
-2.02940771790599e-05
-2.21869412514223e-05
-4.43125846821088e-05
-9.02221343839579e-06
-3.13808133539282e-05
-4.63838862649693e-05
1.20036123219254e-05
-6.77614204893836e-06
-2.95317239905554e-05
-4.30659426100257e-06
-9.0978570763678e-06
-1.95860363885909e-05
-2.22721133635125e-05
-3.08396269472217e-05
-3.73218371254009e-06
-3.7393199452694e-05
-2.0068953390444e-05
-5.91173269938746e-06
-1.017094884146e-06
-1.99483528712547e-05
-3.01377860316931e-05
-8.59978317590717e-06
-5.74270867127549e-06
-1.03672719176333e-05
-1.63053023767765e-06
-1.09985311954562e-05
-1.31501274014029e-05
-3.09660667837691e-05
-4.05290359899604e-05
-2.93160395558671e-06
-3.15614181543844e-05
-1.9083523241415e-05
-2.76346056678218e-05
-1.47540797811978e-05
-1.80788534974517e-05
-2.64753108663413e-05
-7.68730456302625e-06
-3.41582692504057e-05
-1.41130615792732e-05
-4.87637037302757e-06
-1.0266895937393e-05
-1.57047352157496e-05
-4.94615541558208e-06
-1.60468208891066e-05
-1.46099383602055e-05
-2.84753088908708e-05
-1.05819219020595e-05
-1.84012123922146e-05
-1.55540034492568e-05
-1.39654374534767e-05
-2.42260126616271e-05
-2.24728048662945e-05
-1.75660392983067e-05
-3.54964498880296e-05
-1.07028305722976e-05
-2.86671428929078e-05
-8.81514393231221e-06
-2.09050773693457e-05
-1.89702272596269e-05
-2.68009094314721e-05
-3.62757375578574e-05
-1.28470014830892e-05
-1.41678053109426e-05
-4.63363025633954e-05
-5.4309416436998e-06
1.27788138012012e-06
-3.29629007495099e-05
-2.04157515110865e-05
-3.30404548638974e-05
-6.79942317234962e-06
-1.98664763854866e-05
-6.71683054988499e-06
-2.66989159198934e-05
-9.66641885198642e-06
-2.4174816092204e-05
-1.34094400406319e-05
-2.4764485516156e-05
-1.69802591007324e-05
-4.55093969153396e-05
-2.13264582041944e-05
-1.29176443259057e-05
-1.59153067159274e-05
-2.21675978236473e-05
-3.85923230082895e-06
-3.18475494841081e-05
-5.9645415236595e-06
-2.34718476758547e-05
-9.29623295014197e-06
-1.82549776904975e-05
-3.22268588223501e-05
-1.92793617721293e-05
-5.8932436713662e-06
-1.31853145992653e-05
6.28255780496682e-06
-2.09771119313425e-05
-3.13070334630003e-05
-9.71774731293402e-07
-1.73982420537149e-05
-1.37725089832614e-05
-3.20081204694413e-05
-1.89464925021701e-05
9.13675727291761e-08
-7.24482282336922e-07
-2.96070979683941e-05
-1.73924513047638e-05
-1.68578116105796e-05
-1.48080615638328e-06
-8.24666606152001e-06
-2.45476804687117e-05
-3.31968464817462e-05
-1.64817248454096e-05
-1.69768774316538e-05
-2.39373244503789e-06
-1.61294506622854e-05
9.39083648742998e-07
1.54279470520459e-06
-2.24984104364785e-05
-3.67765126178409e-05
9.85388792825464e-07
-3.13097366650339e-05
-2.20696599052256e-05
-2.28961126126551e-05
-5.92072148593454e-06
-9.51252284296381e-06
-1.9888778342898e-05
6.72135736378007e-06
-2.08357932451929e-05
-2.83430714432971e-05
-2.45648353983778e-05
-4.09644339466013e-05
-1.97186194766348e-05
-9.22873786481775e-06
-2.52068160537615e-08
-2.95197222384386e-05
-2.46515199570975e-05
-3.11148798536579e-05
-3.71921943667781e-05
-3.27144455989254e-05
-3.65526341425177e-05
-3.62390183247426e-05
-9.13270499488327e-06
-2.76323188376444e-06
-2.92529318498708e-06
-1.06541012694449e-06
-9.67743075405313e-06
-1.49716383657153e-05
-3.27129185195993e-05
-1.9548038335191e-05
3.2694434622016e-06
-2.74331809428043e-05
-1.91275113167549e-05
-3.4756476023669e-05
-2.54824953063863e-05
-2.4849629521803e-05
-2.84161020961785e-06
-3.71384714632986e-05
-5.44793699513044e-06
-2.13719914946465e-05
-1.21636584113173e-05
-2.39445813519345e-05
-8.07897792366748e-06
-2.46689255879864e-05
-3.26677786637056e-05
-8.41086568394895e-06
9.77770468392046e-06
-1.65128530853875e-05
-8.46632792075783e-06
-6.9002340403749e-06
5.52064170102429e-06
-1.6006220755188e-05
-1.52385704083256e-05
-2.76036811663302e-05
-9.49739855414942e-06
-2.33684235795472e-05
-1.59081958698821e-05
-3.17753472190324e-05
-3.15521948689319e-05
-1.03253645607656e-05
-7.23958394934417e-06
-1.08621738197365e-05
-4.47017992207693e-05
-2.72614846378944e-05
-2.73500570863558e-05
-1.65168469818774e-05
-2.61990813004473e-05
-1.40192694612977e-05
-4.68837576994575e-05
-5.10285687696805e-06
-1.15936849610861e-06
-3.45728189427537e-05
-1.32884353420625e-05
-2.82393713848829e-05
9.54595997484778e-06
-2.88326491516944e-05
-2.74861001269869e-06
-3.23342278816208e-05
-2.71772431277114e-05
-2.00786878828223e-05
-5.03484535844879e-06
-4.78821748337491e-06
-2.07348363868528e-05
-1.35007679246466e-05
-1.3776036344666e-05
-9.63404021556919e-06
-7.15798167442163e-06
-3.52615249601675e-05
-1.30715252134353e-05
-3.84356443359522e-06
-1.39135099862769e-05
-1.49217783181192e-05
-2.18616569993276e-05
-4.88628492379046e-05
-2.01074951751576e-05
2.91756685312178e-06
-2.72965596601756e-05
-1.92731935865203e-05
-3.09686681276401e-05
-3.49621363977046e-05
-2.14495382603291e-05
-2.48925484047602e-05
-2.24912096801068e-05
-1.89097593226419e-05
-3.28201781292811e-05
-1.45129080116901e-05
-1.502024218102e-05
-3.74529239564036e-05
-2.22984215150348e-05
-2.81421719125515e-05
-2.43128994644409e-05
-2.07210806414996e-05
-2.11815450472347e-05
-3.55203943937692e-05
-5.20318115128536e-06
-6.24532153189413e-06
-2.27837597140319e-05
-1.40562285333813e-05
-3.29794132305936e-05
-7.75341400861487e-06
-2.4818698047368e-05
-1.63190776544488e-05
-1.91066305639366e-05
-1.60420900384465e-05
-2.50457408595321e-05
-2.74659176736726e-05
-4.68302457545074e-06
-4.36593315218315e-05
-3.18458129385464e-05
-1.80641723215806e-05
-5.56640818904911e-06
-2.18561759692223e-05
-2.24680455535432e-05
-9.26952387195901e-06
-1.6355321689453e-05
-3.63425274832522e-05
-3.02015003782407e-05
-1.27224013831014e-05
7.52797185623489e-06
-2.27962918553686e-05
-2.88835350822616e-05
-2.25001208633595e-05
-1.91278481796178e-05
-1.19316185120251e-05
-1.44445587366473e-05
5.11998717072168e-06
-1.89418684369437e-05
-2.34995782142607e-05
-1.73545397994143e-05
-3.87306025501885e-05
-9.42997950026798e-06
-1.90432887762332e-05
-2.63996381483348e-05
-3.63757809074341e-05
1.78021397954367e-06
-1.10013645046464e-05
-5.39512541286537e-06
-1.75559008125901e-05
-2.49068193281567e-05
-7.27473712491284e-06
-1.53833813536978e-05
-1.65307338507472e-05
-3.80356858926669e-06
-1.14124567893854e-05
-1.50476016029248e-05
-9.62689982855404e-06
-8.09491846963613e-06
-3.1545000275118e-05
-3.20779124434488e-05
5.03683648908847e-06
-3.86297829814879e-05
-2.05142262574872e-05
-3.0822195781761e-05
-1.85507660709618e-05
-3.24442800563609e-05
-2.60917570823388e-05
-2.11512062331439e-05
-7.23079425937576e-06
-1.53929628797034e-05
-6.38061928428689e-06
-2.82313158395957e-05
-2.96649522088957e-05
-1.7776358533395e-05
-3.032316786666e-06
1.00734688785117e-06
-1.59272653673265e-05
-2.11055194487215e-05
-1.18363017142183e-05
-2.71528287825034e-05
-5.0286757268215e-05
-2.31674769913837e-05
-4.72519198775875e-05
-2.70953157638749e-06
-2.89115116186947e-05
-2.02899242161683e-05
-3.09184811595136e-05
5.08411540691624e-07
-1.01896970897742e-05
-1.18612065939749e-05
-3.26112459702182e-05
-2.46672711166958e-05
-1.76282708921133e-05
-1.51169429585578e-05
-3.07738214781512e-05
-1.88949482309056e-05
-1.47352862875345e-05
-2.8653989136366e-05
-2.53912930053088e-05
-4.11535962829044e-05
-1.42958881675584e-05
-2.82332738476005e-05
-2.61245708476422e-05
-1.62590989453285e-05
-1.02676566660697e-06
-3.82109333649941e-07
-3.4035454668671e-05
-2.74466401880592e-05
-2.57985726628132e-05
-3.43729321040472e-05
-2.00584204472795e-05
-4.07573499173728e-05
-1.0684526141815e-05
-3.32170378244508e-05
-2.50077352844791e-07
-2.95666917140172e-05
-1.49553247456038e-05
-2.6530068037599e-05
-9.45941746485974e-06
-2.19713156520379e-05
-1.44545655316617e-05
-2.44175645255211e-05
-2.7890896838366e-05
1.0734542960417e-05
-7.23574246065195e-06
-3.75660963704844e-05
-1.68564413792638e-05
-1.25100325587282e-05
-2.02533697199793e-05
-1.27509558058537e-06
-1.93067785189616e-05
-8.07676015985213e-06
-2.99237777619005e-05
-2.66542292062307e-05
-3.25316059293754e-05
-1.53348355574746e-05
-2.4487098448643e-05
-1.64964144994441e-05
-1.40283506841444e-05
-2.40628776005998e-05
-3.39820814637429e-05
-2.57597806972324e-05
-1.60040748700284e-05
-2.04430485707373e-05
-3.95700744774171e-05
-1.66631819345623e-05
-2.49237426441361e-05
-1.76951032400392e-05
-2.81697401152925e-05
-1.8579533430358e-05
-2.39534938732739e-05
-3.09410946301735e-05
-4.69989654578201e-05
1.0411993257175e-05
-3.56771964983587e-05
-2.67078170355528e-05
-3.52121324319086e-05
-1.93653018857059e-05
-2.01376551620798e-05
-2.70507434719972e-05
-8.70834919911881e-06
-4.27688401856323e-05
-1.62998185365896e-05
-1.27343957839253e-05
-2.81240121074796e-05
-2.89700480359744e-05
-3.41200671227837e-05
-3.26169088466562e-05
6.70295086237737e-06
-7.94292062088326e-06
-2.29578740443482e-05
-2.85954910039214e-05
-7.47388498363524e-06
-9.16120536947667e-06
-1.28406762861182e-05
-2.42956795180576e-05
-3.27772778922796e-05
-3.14261478867285e-05
-1.40155660406645e-05
-6.42078744615152e-06
-4.14898799455027e-05
-1.40331622051164e-05
-3.20026771309588e-05
-1.12998796746576e-05
-2.05454064803243e-05
-1.81895328915117e-07
-1.62821438291794e-05
-1.54071668437737e-05
-2.70388881366055e-05
-9.36974953075669e-06
-1.63610282011723e-05
-1.10029948826425e-05
-2.062597306073e-06
-2.47517366411474e-05
-3.6775689850873e-05
-1.78732576539245e-05
-4.1516695565828e-05
1.9469545488071e-06
-1.4635821699675e-05
-2.42489026280317e-05
-1.87672245258101e-05
-1.2966682779171e-05
-2.4154708274589e-05
-2.61396153411648e-05
-1.64751688589057e-05
-7.69743442885468e-06
-1.73759029677714e-06
-6.19381049268485e-06
-2.91809271528571e-05
-1.46489048463159e-05
-3.15655526190557e-05
-3.62270294108385e-05
-3.67839520015393e-05
-2.78391222220604e-05
-3.32184166180442e-05
1.2765440205903e-06
-1.81483633587699e-05
-2.18595198922118e-05
-1.24340783595187e-05
-3.07015147124817e-05
-2.39512410610766e-05
-3.04151170339113e-05
-1.90664623392498e-05
-4.28050428710687e-05
-2.08042328960964e-05
-1.34408258370321e-05
-1.25605495974405e-05
-2.09543566966811e-05
-2.76634357198256e-05
-2.10492352984949e-05
-2.69065927755865e-05
-7.5851912118278e-06
-2.76935258529941e-06
-2.0917206670468e-05
-3.00328125779251e-05
-2.75538067176449e-05
-2.07661933068352e-05
-2.69866597035758e-06
-3.69380841008796e-05
-3.05156841471714e-05
-2.46505837305171e-05
-5.18412606746433e-06
-1.72109302278432e-05
-3.86972716321699e-05
-2.01030361823781e-05
-3.46130255328521e-06
-2.2056372588167e-05
-2.95479663834533e-05
-2.45198534932735e-05
-2.1562246126054e-05
-2.05534608112334e-05
-1.01252337804276e-05
-1.60080823188129e-05
-2.94979500860271e-05
-3.08841722835567e-06
-1.59298855978972e-05
-4.55705687895222e-05
-2.99271433582939e-05
-2.57413991220294e-05
2.19553080413889e-06
-1.44550388133916e-05
-9.0262820648534e-06
-8.63566069553368e-06
-1.97191034889859e-05
-5.75030131068123e-06
-2.85022895819686e-05
-1.1180877074029e-06
-8.96633362220835e-06
-2.28601139661918e-05
-2.52787773658393e-06
-1.92577962779068e-05
-3.52194132093726e-05
-2.75305765718569e-05
-2.12282265895943e-05
-3.29756560738563e-05
-2.8513993477337e-05
-8.23660381601485e-06
-2.42091046469684e-06
-4.82419548289366e-06
-1.84517450359565e-05
-2.0346657806611e-05
-8.95816844357677e-06
-2.75206169710562e-05
-2.0670501459671e-05
-9.2754546976377e-06
-1.43709585284832e-05
-1.31578744328847e-05
-3.40069728573322e-06
-3.12432459741511e-05
-6.27866567186466e-06
-1.77455450136543e-05
-5.89051777879608e-06
-3.83597183004065e-05
-2.01249017701957e-05
-2.29812428909067e-05
-2.0004654689695e-05
-1.19051830617285e-05
-1.91176274965959e-05
-3.67301678983885e-05
-3.63393641326975e-05
-1.99743754171266e-05
-1.26077964066527e-05
-2.13223686326555e-05
-1.83678833816306e-05
-3.76696386345103e-06
-2.13380698978162e-05
-1.62087906647009e-05
-1.53558134808051e-05
-1.97507899629562e-05
-4.03652332957471e-05
-3.99233037428715e-05
-2.53762196040873e-05
-1.3248371683915e-05
-3.27317704722308e-05
-4.60641983922041e-05
-1.19720650995622e-05
-2.11268445912444e-05
-3.52227467249474e-05
-7.53613405984312e-06
-3.05031250851213e-05
-3.71176521854589e-05
-2.05371757251643e-05
-5.40598491347916e-05
-1.09624672549968e-05
-2.32481609264244e-05
-1.68396015889418e-05
-1.8469079352118e-05
1.15042307733659e-07
-8.30957742430878e-06
-2.1341891748896e-05
-1.6752957034288e-05
-1.31478693970649e-05
-1.73152572584123e-05
-3.90669786951136e-06
-1.7615570685238e-05
-2.51679047844589e-05
-3.17961980580055e-05
-4.13093898267019e-05
-3.55888186964427e-06
-3.57027094579212e-07
-1.21938236834966e-05
-2.31957343128421e-05
-2.70014527054085e-05
-3.00780981423587e-05
-1.06033641760238e-05
-3.00315603212927e-05
8.29551880397301e-06
-3.30516438781888e-06
-3.32490214457385e-05
-1.9560606759692e-05
-2.60545330596339e-05
-4.1299622174408e-05
2.85590553558594e-06
-1.52056140395875e-05
-5.44315871782854e-06
-3.48722786831713e-05
-2.75919916691978e-05
-5.0237673650363e-06
-2.05383266565868e-05
-4.11889890675684e-05
-2.86975050483478e-05
-8.16503945549754e-06
-1.81070751044393e-05
-5.75815944253233e-06
-2.66588863093391e-05
-2.21943967812052e-05
-1.39757961669359e-05
-7.3103793490099e-06
-2.767026366758e-05
-3.64847316302404e-05
-2.56538232883642e-05
-8.69425557528351e-06
1.36205708081249e-05
-3.50422151420618e-05
-2.15693335808115e-05
-1.00395711997598e-05
-3.12489158071099e-05
-1.24600417612851e-05
-2.14348502319522e-05
-6.39724482549855e-06
-1.14992100716577e-05
-2.19595196982584e-05
-3.95776276427301e-05
-1.22821570122364e-05
-3.8587648770182e-05
-2.69554165782015e-05
-1.79361689392632e-05
-3.873454455555e-05
-2.40948230904326e-05
-4.08013125116707e-05
-7.42848292056058e-06
-8.72490208508579e-06
-2.63143418360233e-05
-9.26973111882721e-06
-1.05634770930615e-05
-3.21810472349242e-05
-1.03942202293079e-05
-1.48316115127749e-05
-2.18236520481465e-05
-3.13310156739089e-05
-1.63493417502407e-05
-8.83821978088243e-06
-2.42982526639984e-05
1.63917552821857e-06
-3.32808025461733e-05
-2.1315166623434e-05
-2.20140322779535e-05
1.44695303792517e-06
-2.39692038304932e-05
-2.48090758189887e-05
-2.35712313442765e-05
-4.2095997365099e-05
-2.55720183093446e-05
-2.05100666408833e-05
-2.58853195256865e-05
-2.54745734011931e-05
-1.97992491174112e-05
-1.4928193207525e-05
-1.29722541505808e-05
-2.69353742098078e-05
-3.3961581149361e-05
-1.04953743893574e-05
-1.28978483108269e-05
-9.30289290329287e-06
-2.13986839875879e-05
-2.90233710948962e-05
-1.17072802759134e-05
6.70038266373253e-06
-4.09624749500035e-05
-9.9659424140949e-06
-3.07535081733536e-05
-3.58270981245636e-06
-3.22837685594067e-05
-2.11661061634986e-05
-7.14015879384824e-06
-2.13618168348545e-05
-3.92079767992265e-05
-1.22457797024945e-05
4.75031020788233e-06
-1.47523888053536e-05
-2.45508794269721e-05
-9.13786396404183e-06
-1.63694024070202e-05
-3.30802112945377e-05
-3.3053131545899e-05
-8.37346487659018e-06
-2.93425845227386e-05
-1.73074764653702e-05
-3.31948740012444e-05
-4.15963467593065e-05
-1.3631861535337e-05
-2.57413856023153e-05
-1.73973482600784e-06
-2.65428774449188e-05
-1.41451142990445e-05
-3.16833607345488e-05
-3.28485347247721e-05
-3.15426776810462e-05
-4.67573670668755e-05
-2.6150910996507e-05
-7.19836022704236e-06
-1.61986016798314e-05
-2.99326496752156e-05
-2.23517766409872e-05
-1.00668403605892e-05
-1.08594730776895e-06
-1.3932896962169e-05
-2.80956073456616e-05
-4.27003868319043e-05
-2.40788427186953e-05
-2.94654146388027e-05
-3.76856013786774e-05
-1.29123362543556e-05
-2.72647183245856e-05
-4.18782558014133e-05
-2.8893423589944e-05
-3.67640780229606e-05
-1.21652824222311e-05
-3.30235506013575e-05
-2.90716532498005e-05
-4.24068025972963e-05
-4.84685928006254e-05
-3.20821320333482e-05
-8.97960547712385e-06
-4.05112582552502e-05
-3.1258938524368e-05
-3.17436035826886e-05
-1.88615404713183e-05
-3.04400895374201e-06
-1.83315834376818e-05
-3.11698890659501e-05
-1.51669684093641e-05
-1.50682083704745e-05
-2.34745663946582e-05
-2.17380363091149e-05
-8.89646547050838e-06
-2.53545137748517e-06
-1.0127500840839e-05
-1.93246594131302e-05
-3.40907646475073e-05
-2.86735372833512e-05
-2.93802541335813e-05
-2.18580137778414e-05
-1.59644811228584e-05
-2.95339500824875e-05
-1.89406074582742e-05
-2.11016562437149e-05
-1.14987248467117e-05
-2.80388133013483e-06
-1.78020692920299e-05
-2.75371169432215e-05
-2.14352149618591e-05
-2.26523273014321e-05
-2.84564196589446e-05
-2.85310071326703e-05
1.20597332595947e-05
-5.79342834528345e-07
-1.45849562424847e-05
-2.51355684641962e-05
-5.61620852572928e-06
-2.94502867528085e-05
-5.20079034364096e-05
-2.4809764785217e-05
-3.39532785074811e-05
-2.15675596489219e-05
-1.63893720464992e-05
-2.19432279956928e-05
-2.36617926569328e-05
-2.53545478608599e-05
-3.4804961905161e-06
-4.41566740791345e-05
-2.63789355297054e-05
-3.2723520916815e-05
-2.1097562728145e-05
-1.79693529534681e-05
-5.26788130112764e-06
-4.71670663562003e-05
-2.32766429809018e-05
-9.95725767325018e-06
-1.25598156857917e-05
-3.11707008442214e-05
-1.16172440688507e-05
-1.59329681264805e-05
-5.72318757305008e-06
-3.37081499536628e-05
-1.99543977010709e-05
-1.67741749158942e-05
-1.90098595310963e-05
-2.2494236725546e-05
-2.64524028189744e-05
-1.15112471857433e-05
-1.12837596391458e-06
-1.05817647517719e-05
-1.03140999474951e-05
-5.78460636781005e-07
-3.01923114725882e-05
-2.55785721073634e-05
-1.66643121741609e-05
-4.22932839596627e-05
-2.1065526388563e-05
-3.3729352553175e-05
-2.30954170455052e-05
-3.42164394197936e-05
-1.26153053893803e-05
-1.45618963392976e-05
-3.55220323673488e-05
2.03800686381992e-06
-2.16519915767188e-05
-2.88193894430691e-05
-2.91420934034488e-05
-2.31566771157157e-05
-2.8415513168694e-05
-1.4352176113074e-05
-7.73925026185253e-06
-1.16426348960517e-05
-2.82113244301817e-05
-1.32474296536264e-05
-1.93476732716853e-05
-1.56967727484444e-05
-7.55454272338788e-07
-1.33388370595256e-05
-1.1418749272463e-05
-9.79976416231723e-06
-4.76983166621532e-06
-5.77793484174952e-06
-2.36726251862631e-05
-2.1783795260491e-05
-2.26835987391016e-05
-1.42305479065093e-05
-2.96997588727033e-05
-1.94949535856681e-05
-5.26009354536683e-06
-1.03618935734851e-05
-3.4257378389363e-05
-1.38362575535343e-05
-1.98629255289188e-05
-4.23677094983444e-05
-1.75370238920697e-05
-3.30087035334805e-05
-2.36342875652619e-05
-1.74810731675005e-05
-1.27784939917368e-05
-9.70208900086369e-06
-1.60982816738662e-05
-1.98698929456768e-05
-4.28756563171573e-05
-9.0240444532314e-06
-1.23769115581329e-05
-2.82314710078242e-05
-3.45559864911177e-05
-9.87368607526994e-06
-2.48579454681578e-05
-1.76362400341425e-05
-1.03188215141488e-05
-2.19808436533248e-05
-7.5693391733521e-06
-9.94278066742698e-06
-3.05270603293504e-05
-8.69297602384674e-06
-3.13964205279594e-05
-2.72950643583877e-05
-9.13192645998211e-06
-2.50756485895764e-05
-9.0428943290698e-07
-5.9808763706651e-06
-1.02955456738456e-05
-2.91929685333497e-05
-2.0337999622083e-05
-1.90481969343434e-05
-3.30384339813279e-05
-1.66404953636957e-05
-2.64279437581378e-05
-2.03981345851198e-05
-2.40930066629143e-05
2.35408758591798e-06
-1.55077032271515e-05
-2.79422998809727e-05
-9.55475073181146e-06
-2.09286300180627e-06
-3.86730098012308e-05
-2.51913332313145e-05
-7.59978624230254e-06
-1.2969007139046e-05
-2.91607902263038e-05
-9.44476576074227e-06
-5.17622104254536e-07
7.18981627315121e-07
-2.07129976620819e-05
6.64023676613574e-06
-1.17843074795249e-05
-2.53883027905629e-05
-3.06235906129105e-05
-2.64732914410554e-05
-5.35633841339227e-06
-2.32582714484572e-05
4.80194214368155e-06
-3.09468349376679e-05
-2.17289974419541e-05
-1.93904121055297e-05
-4.89262017533077e-06
-5.34859721474795e-06
-4.59413295702798e-05
-1.74364356668185e-05
-1.40518258629148e-05
-2.14395931642655e-05
-1.55450373182998e-05
-2.52688073593253e-05
-1.46915057035582e-05
-4.3285165742186e-05
-2.52948933259119e-05
-5.66668111296859e-06
-1.97656212762165e-05
-2.36901448058085e-05
-3.00319492890208e-05
-1.78976040367775e-06
-1.02734772260625e-05
-2.72779969354214e-05
-8.71007589299897e-06
-1.94389779432476e-05
-1.92027007119081e-05
-6.65198268376999e-06
-1.82547677595421e-05
-2.26846481087912e-05
-2.11331439709712e-05
-2.29866407925487e-05
3.55911558343393e-06
-2.26057244600528e-05
-2.75019635309147e-05
6.96992434734322e-07
-2.91306315316395e-05
-2.57850865270474e-05
-1.41418627144972e-05
-9.78030682531347e-06
-3.22816034546392e-05
-2.08783587570133e-05
-2.34106432381605e-05
-2.70411928454028e-05
-2.65158170346964e-06
-1.67874223290592e-05
-1.06017664173663e-05
-2.27864526357006e-05
-9.8896640932849e-06
-2.02668902339564e-05
-4.01284767573911e-05
-3.58719421173352e-05
-1.75077539929564e-05
-1.37043981975281e-05
-1.62441308088403e-07
2.26426551352252e-06
-7.01223052684522e-06
-2.27133448589594e-05
-1.020991199445e-05
-2.65154388364642e-05
-1.89446058194974e-05
-3.86696700036619e-05
-2.37200694771803e-05
-3.557924155449e-05
-5.08156252986322e-05
-3.10594778356939e-05
-2.16269068476617e-05
-2.79753627349314e-05
-2.08461285771346e-05
-2.17610804027906e-05
-5.13631203188497e-06
-3.26860016111966e-05
-3.38275533734714e-05
-3.69545498653121e-05
-2.40649718219112e-05
-2.31932537586681e-05
-1.97756694310681e-05
-2.82530743158415e-06
-1.43668113623372e-05
-1.78487381524164e-05
-2.33004209234288e-05
-3.74569292569005e-05
-4.42473922609332e-05
-2.06412589638808e-05
-2.08337488338445e-05
-2.08330125518387e-05
-1.52266359104608e-05
-3.67699382338244e-05
-2.00503609880327e-05
-2.53403863767227e-05
-2.08135247056901e-05
-7.36026559123905e-06
-4.4608368139163e-05
-1.10259165104387e-05
-1.32279699710668e-05
-2.04043928591561e-05
-2.90860163068259e-05
-1.66025811442828e-05
-2.98845771605004e-05
-2.05526965466537e-05
-1.53258766802547e-05
-1.37994022456968e-05
-1.94269134110876e-05
-7.50371575310417e-06
-3.44192769529516e-05
-1.32439380510751e-05
-2.96995946591922e-05
-2.72784094036015e-05
-3.40199715751164e-05
-3.73300056918051e-07
-1.62844090533723e-05
-2.92911581067009e-05
-1.56781817855249e-05
-7.70331238504603e-06
-3.25748047731337e-05
-2.14202145281827e-05
-4.74386726239475e-05
-2.85069204203266e-05
-1.21337274426255e-05
1.70347797150324e-06
-2.19290592944151e-05
-1.78681772373346e-05
-4.88611705502263e-06
-3.07626617746234e-06
-9.86439346622685e-06
-2.25873324031337e-05
-7.32645111235392e-08
-1.47862610732155e-05
-2.52374031706422e-05
-2.33952983660499e-05
-1.20751073080746e-05
-1.65579068586172e-05
-2.00662469513564e-05
-2.60257654522365e-05
-1.16976614042486e-05
-2.52432378076721e-05
-2.32928345462181e-05
-4.17462153118927e-05
-3.26366701574754e-05
-2.1608229621836e-05
-1.44828739385711e-05
-2.24683231840073e-05
6.61470297757576e-06
-1.11376796105226e-05
-3.02880369707144e-05
-5.66748548960364e-06
-1.32024236757392e-05
-3.17840861396816e-05
-4.04277252094069e-05
-3.39465489375627e-05
-2.32801713827878e-05
-1.11784212020871e-05
-1.26870224726483e-05
-2.22047871332418e-05
-2.39362170320117e-05
-2.34500958750589e-05
-1.92913542269599e-05
-1.97046360703095e-05
-2.9234867306367e-05
-1.04886253937671e-05
-1.47412674613912e-05
-3.56717965322393e-05
-2.539728065155e-05
-1.3549742642725e-05
-3.64875650295745e-05
-1.51220667929411e-05
-2.18965014992902e-05
-1.18197970254957e-05
7.1974252400601e-07
-3.61542673703491e-05
-2.13687281699034e-05
-9.9269937819391e-06
-4.73727165662696e-05
-2.17148298586866e-05
-1.80622145874696e-05
-1.8899003903532e-05
-3.81102170727701e-05
-4.055727374389e-05
-6.4295125504395e-06
-3.32915957598084e-05
-9.37827765409975e-06
-2.94807001648467e-05
-1.86694352745146e-05
-2.33642306305751e-05
-2.31132032422463e-06
-2.79896311444609e-05
-3.43615208973621e-05
-9.76545120825368e-06
-2.54055723412981e-05
-9.87899060662878e-06
-5.28169939300139e-06
-2.32918714103981e-05
-1.14229749979747e-05
-6.2350508106055e-06
-2.29981511354892e-05
-1.36177995357269e-05
-4.72578170440317e-05
-2.02312755019543e-05
9.50688810406326e-07
-2.8592292800873e-05
-1.14457268056439e-05
-7.16463357445752e-06
-2.59549686158569e-05
-2.10711342175799e-05
-3.05822504460294e-05
-5.82413112478516e-05
-4.18790540002949e-05
-3.22311635834519e-05
-3.57319533377984e-05
-1.15624606452637e-05
-8.84101990440146e-06
-3.5290686228166e-05
-2.17247666220041e-05
-1.23813739894659e-05
-1.0594607237197e-05
-1.06713542378667e-05
-3.16794900645604e-05
-2.92923032002821e-05
-4.30129541341356e-05
-1.53704422342138e-05
-2.11822696722944e-05
-1.20923390307951e-05
-1.42973902979651e-05
-3.28747343557672e-05
-6.9326898602205e-06
-3.04082164671701e-05
-3.8125321666974e-05
-1.5268159624322e-05
-2.19693730060446e-05
-3.29807776840977e-05
-1.66193739061368e-05
-4.55410094742061e-05
-3.7662125675329e-05
-2.59582557878925e-05
-2.13398020381183e-05
-2.68950767521534e-05
-3.63591947580918e-05
-2.7571931094929e-05
-2.75887267153158e-05
-4.03193325849326e-05
-8.24621664835951e-06
-5.59504992048384e-06
-2.69310976872991e-05
-3.60380434098839e-05
-5.89397312863112e-07
-2.35889297444135e-05
-5.56372052224326e-06
6.86415619774456e-06
-4.76715049134484e-06
-2.00661131573567e-05
-1.06796303250042e-05
-1.65612819660732e-05
-1.34515484624317e-05
-1.13444248316832e-05
-2.87894426894814e-05
-1.76087740635692e-05
-3.2345828324343e-05
-1.27208240566093e-05
-1.47591797162995e-05
-3.09341512896711e-05
-1.08773542651101e-05
-2.48954016659522e-05
-2.04041553975871e-05
-1.86657965854691e-05
-2.04069871929989e-05
-2.39905642228567e-05
-2.83028118749126e-05
-1.78916193973552e-05
-1.79289430250158e-05
-2.50315386971495e-05
-1.0524792513339e-05
-2.78807544609733e-05
-3.10026725390679e-05
-3.56132600104233e-05
-4.35005203816276e-05
-2.29186079589103e-05
-2.00889550898734e-05
-7.39956109490224e-06
-2.82690878090666e-05
3.24333344265949e-06
-1.76514502677103e-05
-1.6388000827216e-05
-1.47192206664337e-05
-1.25625368461983e-05
-2.8511127524804e-05
-3.11989145750781e-05
-3.37527288567465e-05
-1.81923836754803e-05
-3.41578404770995e-05
-3.08758740676252e-05
-1.83595557572697e-05
-8.04900733589191e-06
-2.71852486938277e-05
-1.99293193654223e-05
-2.76098087485476e-05
-2.01012538333651e-05
-8.63658768548052e-06
-5.0041761655214e-05
-1.77393260249708e-06
-2.03322036389273e-05
-1.41664550776166e-05
-1.00605031772872e-06
-1.98716533078168e-05
-1.68313476461426e-05
-1.10044779000738e-05
-1.65391325493542e-05
-3.09229544925951e-05
-2.30044100654852e-05
-5.36126856813567e-05
-4.57890007163963e-05
-2.86589512642106e-05
-2.30683826398977e-05
-9.88831040333433e-06
-3.56765323884926e-05
-3.23720740513571e-05
-8.498651691541e-06
-2.16283633087675e-05
-2.38573619179916e-05
-2.34961763806908e-05
-3.34975674147661e-05
-4.96401289905724e-07
-3.36796194231338e-05
-1.64116920747363e-05
-1.10499702035775e-05
-1.75832429078531e-05
1.6401280579487e-07
-5.2585356781561e-06
-3.46323989873928e-05
-1.90478862175158e-05
3.31345828256403e-06
-5.0128846468187e-05
-1.94228435656354e-05
-4.0338899333995e-05
-2.80770501436863e-05
-1.49678442258334e-05
-1.29757876422669e-05
-2.91540955090499e-05
-3.10681415032577e-05
-7.31252265916821e-06
-1.75516695672348e-05
2.37870889443215e-06
-2.77027906707378e-05
-2.24266036887757e-05
-3.13777172937686e-05
-1.52099209809319e-05
-2.73944380176903e-05
-1.54807672702671e-05
-3.27598366528255e-05
-3.84810064520378e-06
-4.87648189709322e-05
-1.56469107648759e-05
-4.64054023602439e-06
-1.39620382583647e-06
-1.24479311161273e-05
1.84952266168219e-07
-2.25590230585204e-05
-2.84001375100146e-06
-1.91550256770309e-05
-4.43856549348207e-06
-2.25939050448867e-05
-8.10175301442356e-07
-2.28380995648088e-05
-1.45863621958372e-05
-3.33585654861305e-06
-2.10264383119148e-05
-3.60812166720132e-05
-2.00767606673008e-05
-2.45656647694362e-05
-3.65360345340914e-05
-2.11382819009449e-05
-4.22856501812179e-05
-4.35452239179199e-05
-2.27362713139722e-05
-2.77156198764473e-05
-1.49965393794346e-05
-1.34155072692381e-05
-2.82476132523427e-05
-2.83390421488498e-05
-2.14063745761201e-05
-4.58629529002621e-05
-2.79605011618263e-05
-1.62522765600719e-05
-2.58894222460896e-05
-2.78122485513146e-05
-9.62468677831737e-06
-8.05259513602162e-06
-4.31984368307966e-05
-2.94686786251342e-05
-2.81282902516352e-05
-2.82199163417705e-05
-2.92622660957462e-05
-2.69004462498277e-05
-6.68915953030554e-06
3.34625103734795e-06
-1.09145789959017e-05
-1.63038517711023e-05
-1.77223194287523e-05
-2.03786533741919e-05
-1.83267802701997e-05
-1.55745850763689e-05
-4.29413772292902e-05
-3.54831877208724e-05
-3.2896259022754e-05
-6.24439546099623e-06
-2.07484864060156e-05
-3.48526742913468e-05
-1.63882353265261e-05
-5.32196115093869e-06
-4.1889481290962e-06
-6.84539782685814e-06
-2.73378971608882e-05
-2.70099258215391e-05
-2.50856660640465e-05
-3.17097636647499e-05
-6.23703295186632e-06
-2.44460526563315e-05
-2.96710842593464e-05
3.32318159482738e-06
-3.31997875423785e-05
-2.03127112519968e-05
-1.87004825783688e-05
-2.01020257636312e-05
-5.24542466955338e-06
-2.79534291543189e-05
-3.96434107364853e-06
-1.9922377890451e-05
-1.46027932750386e-05
-2.37298584999877e-06
-3.60177692451603e-06
-2.99304101898055e-05
-1.74069682025527e-05
-4.06251739088221e-05
-2.88254601407354e-05
-3.36714717736846e-05
-3.30473466465716e-05
-2.36157405597844e-05
-5.23565679032232e-06
-1.68287712849025e-05
-1.16380708038762e-05
-1.71917777855206e-05
-3.70231112695105e-07
-1.31988151615066e-05
-1.183374138948e-05
-1.25417075128903e-05
-1.62925155263655e-05
-3.89569011445361e-05
-2.41483119500349e-05
-1.8012983673199e-05
-2.2865066410641e-05
-2.78276193240807e-05
-1.60638723990825e-05
-1.63200363730501e-05
-4.82772196569245e-05
-2.16597885357503e-05
-3.39198837931824e-05
-1.63639597273219e-05
-2.73683701062548e-05
-3.28767183192381e-06
-2.18440558560739e-05
-2.05583254444103e-05
-1.60837915564323e-05
-1.30582722107669e-05
-2.20883371724114e-05
-3.77270036880964e-05
3.02948661093718e-06
-1.23464919654688e-05
-1.16878411384318e-05
-2.90458336544338e-05
-4.83059576097531e-05
-1.73834589889814e-05
-1.73880998965308e-05
-1.96495932098563e-05
-3.630212930835e-05
-4.60688788929406e-05
-1.40370829808138e-05
-1.89605167702829e-05
-1.54316686164377e-05
-3.29865377855941e-05
-3.08026973004304e-05
-1.06685885426169e-05
-3.55802526877343e-05
-3.6520810475521e-05
-2.20604657577744e-05
-3.12391073100643e-05
-1.57767102771813e-05
-3.88072278431538e-06
-1.40952573348786e-05
-2.98196501661902e-06
-2.075375946754e-06
-1.88996771966679e-05
-1.6951339421279e-05
-9.22174574468346e-06
-1.71739178993557e-05
-1.42969778779043e-05
-2.64743014447077e-05
-2.1116755613144e-05
-5.5760374323346e-06
-2.61552933509114e-05
-1.71402219325196e-05
-7.50661704338696e-06
4.75071751627541e-06
4.6667569507917e-07
-1.46212993648928e-05
-2.64470578279262e-05
-1.16834834648061e-05
-9.90205652725165e-06
-1.91638051407705e-05
-2.23470581535792e-05
-1.18953591097386e-05
-5.04077707979398e-06
-3.50153861116462e-05
-3.06398795100592e-05
-7.70585599499117e-08
-4.05403082540673e-05
-1.00868314800338e-05
-3.7256658503652e-05
-6.51244462357329e-06
-4.2870274670654e-08
-1.60790593903168e-05
-2.65225282114696e-05
-2.14685489924194e-05
-3.31233511473588e-05
1.78770696862232e-07
5.8878643836618e-06
-2.94626761958693e-05
-2.92981922133796e-05
-2.31439515526801e-05
-2.34001125097767e-05
-2.30833980472748e-06
-2.26301881969096e-05
-3.20029004321345e-05
-2.58332672254483e-05
-2.94332930580296e-05
-3.08546439417733e-05
5.08640514271144e-07
-1.68873527367682e-06
-2.53046729272257e-05
-4.43533377159426e-05
-1.59077333577983e-05
-4.32182318314395e-05
-3.84847402975436e-05
-1.6143411098479e-05
1.49297099931773e-06
-3.8923955356834e-05
-4.6346877669805e-06
-4.69600840016825e-06
-5.30698014256508e-06
-2.46285102483697e-05
-1.30833170682203e-05
-6.97906802889767e-06
-2.03246953703319e-05
-1.73997254635514e-05
-1.95899778164462e-05
-7.31199939215632e-06
-2.30950997739906e-05
-2.7865588690839e-05
-2.58549770610452e-05
-6.10554973740615e-06
-2.71195167629488e-05
-2.16075613236849e-05
-3.09284961550084e-05
-4.05908957281273e-05
-3.18150522270645e-05
-9.62420689829688e-06
-3.95863850610014e-05
-2.07375905206904e-05
-1.47271277075057e-05
-1.51581312162224e-05
-3.58087072790713e-05
-2.01394817655394e-05
-1.2180347017719e-05
-2.6559196975034e-05
-1.44458935979857e-05
-2.20908841442131e-05
-2.00226508791701e-05
-2.3100646453892e-05
4.1633339794961e-06
-2.00410398999836e-05
-3.57741934664081e-05
-1.0892065508177e-05
-4.82266707749412e-05
-2.27204575158719e-05
-1.74365629743077e-05
-3.35791118289444e-05
-2.4744325322709e-05
-2.46680599403764e-06
-3.6144625436172e-05
-2.67439474398215e-05
-1.63517414390808e-05
-3.12788049545025e-05
-3.15706589629717e-05
-2.80217352067782e-05
-2.80393086781332e-05
-8.99692766170475e-06
1.56339149963087e-06
-9.01188247570116e-06
-2.41784847060329e-06
-1.16724499231218e-06
-7.82814071981455e-06
-1.52553486420161e-05
-1.66124524837194e-05
-3.27765780956678e-05
-2.95173052922485e-05
-1.73658641395723e-05
-3.40371946666672e-05
-2.70088697671338e-05
-2.94506527240908e-05
-2.63661245705719e-05
-4.11805684919685e-05
-3.35783162302413e-05
-2.2515430102118e-05
-2.90796773343518e-06
-2.74985263500971e-05
-2.3872344731579e-05
-5.01083462751731e-05
-2.59278093301943e-05
-2.03472334136749e-05
-2.59742702774639e-05
-7.99940861699046e-06
-2.36348593448989e-05
-1.04424104472377e-05
-1.21699929308153e-05
-2.60404054863025e-05
-3.59334864543633e-05
-2.26204567698803e-05
-2.77959853203195e-05
-3.45551687954099e-05
-2.56993391038361e-06
-1.72554430543864e-05
-2.44938731279538e-05
-4.28598083998203e-05
-1.47418545131782e-05
-3.27376959629447e-05
-1.47966785719174e-05
-3.17068581519283e-05
5.27686994997495e-06
-3.11083435995237e-05
-4.99296519459431e-05
-4.04551827319872e-05
-2.87614270806792e-05
-1.17077813306244e-05
-1.20267129727077e-05
-1.39906653836979e-05
-2.92217134642441e-05
-1.21089825845471e-05
-1.08736864998946e-05
-2.53514664298813e-05
-2.06117238176698e-05
-2.73060280791593e-05
-3.23051866795568e-05
-4.60087019618782e-05
-2.07505875923246e-05
-1.80512832862895e-05
-5.0028210350263e-06
-4.38855008660736e-06
-5.97115501965498e-06
-1.66564878085036e-05
-2.33967928704525e-05
2.92992238055925e-06
-3.95764240035821e-05
-1.23348979107124e-05
-2.87054250365743e-05
-4.20034909716251e-05
-2.54684332428762e-05
-3.69383894311612e-05
-2.61600690416767e-05
-1.20958735119064e-05
-2.13616283803067e-05
-3.26074570619827e-05
5.65877839106839e-06
-8.70460332069442e-06
-3.06925201230572e-05
1.17675288209758e-05
-3.52799127868744e-05
-5.00994481582928e-05
-1.36010902706332e-05
-1.90253091487011e-05
-1.53027422291417e-05
-2.74851056816735e-05
-1.22502098927636e-05
-1.34470011519966e-05
-1.34292725904168e-05
-7.00768745058992e-06
-1.84513147254106e-05
-3.28966343069458e-05
-2.96697467106877e-05
-3.77595433044209e-05
-3.67179727796063e-05
-2.59753177335976e-05
-5.03162773740536e-05
-2.19600903220124e-05
-1.45395999236123e-05
-3.2781199730716e-05
-3.17823372544131e-05
-6.09167895776081e-05
-1.86381973584078e-05
-3.0713102516461e-05
-1.23679734605141e-05
-1.32613626130944e-05
-2.87282054822937e-05
-2.25689463550865e-05
-2.69453047091541e-05
-2.08087090627353e-05
-3.38128740203963e-05
-3.11652518269008e-05
-2.84725523431902e-05
-1.48513691239156e-05
-3.78644950535284e-05
-5.47222829159231e-06
-1.88711626090831e-05
-3.06430226813962e-05
-3.06775528229343e-05
-2.65582900489017e-05
-2.67358520845447e-05
-8.7386260945109e-06
-1.08579173568717e-05
-3.30087309981216e-05
-1.41474610258714e-05
-1.34305817315083e-05
2.3202988244692e-08
-2.739763681877e-05
-3.4469798712609e-05
-6.62208847201015e-06
-1.74622126201012e-05
-2.97568206624679e-05
-1.39662289834117e-05
-2.79303757019624e-05
-3.56900442670734e-05
1.93092606832284e-06
-3.69422764345707e-05
-2.36879573296376e-05
2.13828919120432e-06
-1.60354674519246e-05
-1.130261221335e-05
1.68922174826203e-06
-6.12183683294095e-06
-3.18865453946275e-05
-1.58166279364902e-05
-2.1586007892294e-05
-2.28734767924227e-05
-3.78765564544216e-05
-1.02147382195505e-05
-3.2308098668292e-05
-5.45171663324246e-06
-1.87942589688537e-05
-1.40900531867267e-05
-2.80410774826294e-05
-1.6795752051098e-05
-3.33413970370378e-05
-2.19042222289238e-05
-3.57781751316785e-05
-5.30177519631993e-07
-1.35108615698962e-05
-3.20866207226144e-05
-6.01315154971496e-06
-1.35559800415777e-05
-1.20557572877837e-05
-1.13905872069721e-05
-3.14235763277507e-05
5.26603586854549e-06
-1.29006404216442e-05
-1.23239148038365e-05
-2.6436044559732e-05
-7.47999074407555e-06
-6.19268256275694e-06
-6.51079102416427e-06
-8.41073017225969e-06
-3.18132355709826e-05
1.0782121230618e-05
-2.37660142418239e-06
-6.14326042787908e-06
-1.97944020244125e-05
-4.33857230188196e-05
-1.26803032474652e-05
-2.04206452114404e-05
-1.68644840705834e-05
-1.55016064513698e-06
-2.39307827129543e-05
-2.9131510126765e-05
-1.37411592286331e-05
-1.7915303677611e-05
-2.66846191716161e-05
-2.51420907049537e-05
-1.72681516964282e-05
-3.08455434302222e-05
-2.58200690635619e-06
-2.25484034435361e-05
-2.51401724795708e-05
-1.33526849957552e-05
-3.14758219578708e-05
-8.57674109882151e-06
-3.45489736565501e-05
-1.93533298228321e-05
-9.95476101282627e-06
-2.95628377836767e-05
-4.16844991025067e-06
-3.06334995342979e-05
-7.96504540423786e-06
-4.16262244554739e-05
-2.84284275998796e-05
-2.52190111147375e-05
-3.10333789218526e-05
-2.48961428601539e-05
-2.55408797046645e-05
-1.60389461400417e-05
-1.19777459913994e-05
-3.0512422072149e-05
-8.2152922003983e-06
-1.97555297812856e-06
-1.62786731210996e-05
-1.02167581295736e-05
-1.06017538583532e-05
-3.0519831201706e-05
-5.12500887456509e-05
-3.71525652999567e-05
-2.28157073676567e-05
-4.6638550374342e-06
-3.92613589935241e-05
-3.04255641816312e-05
-4.51577931093125e-06
-2.05696018701206e-05
-3.0706739021172e-05
-3.18296387760241e-05
-8.16793624925968e-06
-2.45349202987354e-05
-2.47123483571727e-05
-1.46148851349693e-05
-1.79516389359722e-05
-7.11807066304226e-06
-5.68087695998337e-06
-2.91105140191289e-05
-1.5098341249913e-05
-2.67423487552631e-06
-4.46300289085087e-06
-3.89731502351655e-05
-1.64506350319706e-05
-1.48922764394087e-05
-7.6361642303547e-06
-1.82512843038473e-05
-1.15651287267279e-05
-2.22387898057385e-05
-3.70582251158236e-05
-3.05686344173344e-05
-3.70029419125068e-05
-3.32081429501013e-05
-1.59628670635814e-05
-2.34058327501323e-05
-1.48491238838517e-05
6.28001346184713e-06
-1.20000768339903e-06
-1.82096131518041e-05
-3.12721542336218e-05
-1.57553480906941e-05
-9.01338601957913e-06
-2.43798631314081e-05
-3.1824680916541e-05
1.74010263736137e-05
-2.59972886756155e-05
-2.23672638598107e-06
-1.13341581462999e-05
-5.82429262980693e-06
-1.62560792140344e-05
-1.44090723389852e-05
-1.23871163426649e-05
-5.04385552223775e-06
-2.37696618800658e-05
-1.25199308435874e-05
-1.60601536444494e-05
-2.5022601731509e-05
-1.14742608950903e-05
-6.10036385624261e-05
-3.56122682730263e-05
-2.11914865612515e-05
-3.03154382048976e-05
-1.76003282908e-05
-1.61499475540724e-05
-1.46797343311119e-05
-1.65294367790918e-05
-2.39478674815801e-05
-3.07929712182708e-06
-2.15261974773609e-05
-3.95682805924564e-05
-3.34802325247163e-05
-3.36413447309029e-05
-3.64632362868453e-06
-2.97796005524471e-05
-1.01867328724292e-05
-2.07101956986095e-05
-1.08512766677097e-05
-3.02523233519478e-05
-1.9409271776561e-05
7.13871930938876e-06
7.56449300295605e-06
-1.5612312422924e-05
-1.32455264347113e-06
-2.94892127177607e-05
-4.80548332722091e-06
6.41711352957743e-06
-1.26352880461059e-05
1.45997018165534e-05
-2.33841226721081e-05
-3.46499421312895e-05
-1.47317108937445e-05
-1.51847191890912e-05
-2.63316773301029e-06
-2.70002102039873e-05
-3.02075517232285e-05
-2.29747590740411e-05
-3.06323048418085e-05
-6.09221669905687e-06
-2.39982531662267e-05
-3.02690368395302e-05
-2.6379568659625e-05
-1.59877350483298e-05
-1.28678205705531e-05
-2.92132768861206e-05
-3.62644347639542e-05
-3.34904935897738e-06
-2.84336097375518e-05
-2.84439313354146e-05
-8.38065955169358e-06
-2.17603675671024e-05
-1.70208685840797e-05
-1.85488611380272e-05
-2.1526208898482e-05
-2.03008265681836e-05
-3.85962321318142e-07
-1.64847052418767e-05
-4.36333776964537e-05
-1.87691789600675e-05
-3.85149373848681e-05
-3.42941655238039e-05
-1.58174390213823e-05
-3.63112136770052e-05
-3.4240238232949e-06
-1.48613050873376e-05
-5.64385882698066e-05
-9.2278788244125e-06
-1.87850179069083e-05
-3.35146854193565e-05
-2.18926308651537e-05
-6.45505513959163e-06
-2.24950399667491e-05
-2.91178079257337e-05
-1.5650137825861e-05
-2.18286878201744e-05
-1.1288752817606e-05
8.6484410733212e-06
-2.56104471354156e-05
-5.04404248140181e-07
-8.58932183569449e-06
-3.34194954043322e-05
-1.32001107650578e-05
-3.16972436833012e-05
-1.37138826777949e-05
-2.20166726176539e-05
-3.13025277651185e-05
-1.99047709092015e-05
-1.63696142238777e-05
-2.62863131245289e-05
-3.22152504334261e-05
-1.72299858312695e-05
-1.80513247038166e-05
1.463156135726e-05
-1.92495354587858e-05
-3.85477560887674e-05
-1.69768339143861e-05
-3.05885602856382e-05
-1.70684646515231e-05
-6.56585751212153e-06
-1.15578569138212e-05
-2.63085617004786e-05
-1.46372421535093e-05
-3.08701109556004e-05
-5.14993271959079e-07
-1.85072770225193e-05
-3.04924795883966e-06
-3.91991803269719e-06
-2.46159372247016e-05
-3.0386355091216e-05
-2.41452099858314e-05
7.87631109167623e-06
-1.55904509241363e-05
-1.51205997336055e-05
-3.96500340801955e-06
-1.27664692030575e-05
-2.94423586828304e-06
-2.82561614518591e-05
-2.38580411201103e-05
-1.21113841682351e-05
-2.55976406741175e-05
-1.7951952739757e-05
-3.84776717099461e-05
-3.99656313499028e-05
-1.51533294486729e-05
-3.70818522854521e-05
-6.29483014334539e-06
-2.81784008393918e-05
-3.37725278095004e-05
-1.01350365405119e-05
-3.38301812131386e-05
1.09637204323182e-05
-1.88805988744513e-05
-3.07941288209931e-05
-2.90978990414396e-05
-1.64937980616822e-05
-2.70435881760983e-05
-2.59799189934609e-05
-2.00653499487689e-05
-2.87304946552819e-05
-1.59507575233684e-05
-3.64914811440483e-05
-1.66469484764736e-05
-6.42777587416998e-06
-5.19275487582233e-05
-2.73631019428538e-05
-1.39113470183343e-05
-2.29514537253724e-05
-2.38315463138478e-05
-2.99851451909198e-05
-1.31567122282907e-05
-1.41224922955674e-05
-7.19794380151942e-06
-2.78143093843591e-05
-4.69851734001741e-05
-7.08403268352675e-06
-7.29006413730655e-06
-3.73131726859915e-05
-5.6964937232225e-06
-3.58869561364974e-05
-9.09087912034562e-06
-4.3616813335285e-05
-2.64892333493084e-05
-3.64052504424405e-05
-4.37169609000518e-06
-2.04173995907212e-05
-1.97828553945422e-05
-8.78800325293553e-06
-4.40306302840256e-06
-2.8514973813106e-05
-3.22473137417508e-05
-2.40498813888358e-05
-2.54860569279577e-05
4.19139211006507e-06
-3.65981801084088e-05
-1.27605734221279e-05
-1.81161025597792e-05
-1.4789411258228e-05
-1.18431994412195e-05
-1.26213781993452e-05
-1.53817671104533e-05
-1.68797151335654e-05
8.98059919131142e-06
-1.53908783137992e-05
-1.3539231264495e-05
-2.13077617167499e-05
1.25556380400289e-05
-2.57870955321306e-05
-3.17227663646229e-05
-2.26994939466768e-05
-1.18221787112974e-05
-2.31626302277487e-05
-1.22051281322308e-05
-1.47638727203954e-05
-3.17869657740972e-05
-2.28663358681324e-05
-1.49078514148716e-05
-2.05016890941387e-05
-3.97117285104843e-05
-2.26861853946867e-05
-1.43142774023487e-05
-3.24990328741095e-05
-2.69592659358541e-05
-4.357331009457e-05
-2.30155358151601e-05
-1.94179474906039e-05
-2.36983899531826e-05
-1.8076300929104e-05
-4.81038517558752e-05
-4.87202812938702e-05
-2.37651888637869e-05
-3.35058667824024e-05
-3.38502315632741e-05
-1.87375969533323e-05
-1.79849365116468e-05
-3.80902766948576e-05
-2.67852048832451e-05
-1.91751141124752e-05
-1.58259359161439e-05
-2.1611930665658e-05
-2.75406376479182e-05
-6.15341678642355e-06
-8.78283574003236e-06
-1.20231964608828e-05
-1.59174601644568e-06
-2.61737013815631e-05
2.17923476554797e-07
-5.96640628223107e-05
-6.82010332404479e-07
-3.83596925101589e-05
-2.14813274630722e-05
-2.86045213774382e-05
-4.00430324777362e-05
-4.04570650981517e-05
-1.15477925453202e-05
-3.17232984742357e-05
-3.27118249079422e-05
-3.18800718190433e-05
-2.24870075706612e-05
5.21248214999683e-06
-2.9315732457691e-05
-3.21073498083658e-05
-8.03703756739861e-06
7.832333823505e-06
-3.1195065726595e-05
-2.19517614278405e-05
-7.42364535850624e-06
-2.027329494819e-05
-2.39723409484773e-05
-3.4008770280969e-05
-2.83328782738394e-05
-4.10227474899272e-05
-2.91891898286004e-05
-3.56546405796252e-05
-1.63176882202764e-05
-9.53235588154641e-06
-3.74510391379635e-05
-1.93706910545343e-05
-2.84178540352057e-05
-2.23250302610422e-05
-1.25726986438756e-05
-1.08024509861443e-05
-1.62951109734474e-05
-4.22243229957258e-06
4.02076523958184e-07
-1.1664911930073e-05
-6.65216282063439e-06
-1.31561647724496e-05
-8.57646454781133e-06
-1.25202183756015e-05
-9.21746449840668e-06
-3.98842154573336e-06
-6.1079817998545e-06
-2.22008556184011e-05
-2.66346577543454e-05
-1.68080418226728e-05
-2.43618425659001e-05
-2.96586299012441e-05
-4.04408160739386e-05
-1.09722905777725e-05
-1.98380905686404e-05
-1.80207885894725e-06
-2.06813920918547e-05
-1.4131445704054e-05
-1.28707236935726e-05
-2.07639859364402e-05
-2.2786443345186e-05
4.44838343729126e-06
-2.50281139575156e-05
-2.87775759414288e-05
-2.54860313383253e-05
-1.43750277750043e-05
-4.14558333142019e-05
-1.93445010746094e-05
-1.57572784282874e-05
-2.03164409823989e-05
-3.53988791759087e-05
-1.32365550473472e-05
-8.39109709838162e-06
-1.6649551607898e-05
-2.16344335787756e-05
-2.19686830268321e-05
-1.29356248939123e-05
-2.44186733797942e-05
-3.4956204540518e-05
-1.99263502712541e-05
-2.06283452866873e-05
-2.30810117384072e-05
-2.22653667491778e-05
-2.97577873645334e-05
-8.22599489666977e-07
2.98556430551571e-06
-2.3807486224236e-05
2.15251558956216e-07
-7.33474962142609e-06
-1.38458127700227e-05
-4.45187953981207e-05
-2.88800048170246e-05
-3.65373710378054e-05
-2.18936887024801e-05
-3.72154619789685e-05
-3.84553648191983e-05
-4.78280193862835e-05
-1.35021532324574e-05
-2.41576805435314e-05
-1.76591222271077e-05
-2.65509351330325e-05
-3.98056375273916e-05
-1.10853703645992e-05
-2.88772791843678e-05
-2.94863819814738e-05
-2.63122261989308e-05
-1.27993514540692e-05
-2.65937745946815e-05
-1.30509587513931e-05
-1.4567378646526e-05
-3.30740095000977e-05
-2.24527918747769e-05
-6.31044550650726e-06
-3.02208896619742e-05
-4.39645486610143e-05
-1.92103278009456e-05
-4.53644642822387e-05
-1.35070579577877e-05
-1.84569800009929e-05
-2.41257589175202e-05
-2.9053767592207e-05
-2.48148687559604e-05
-1.74737832536414e-05
-1.06920283080575e-05
-1.53495461040099e-05
-4.20674121027338e-06
-3.80667786061951e-05
-2.2259227612348e-05
-2.69820327257652e-05
-1.57786725559021e-05
-9.57727729215469e-06
-1.73042686334843e-05
-1.61095097511119e-05
-1.4511513689504e-05
-1.01686995214157e-05
-9.85475001670562e-06
-2.92872794416891e-05
-4.59360062397724e-05
-1.48069671325581e-05
-4.43214353631204e-05
-1.79730815515284e-05
-3.17547305224468e-06
-2.61836547374369e-05
-2.38509886073464e-05
-2.25634625154058e-05
-2.22528466889518e-05
-1.04478396044244e-05
-3.73653596443964e-06
-3.09905695576684e-05
-2.0772406171417e-05
-1.55648700697834e-05
-3.44462404464993e-05
2.3578672658507e-06
-4.24127185257715e-06
-1.5336530635125e-05
1.05222752646522e-05
-2.0227858505484e-06
-1.13190076281678e-05
-3.23333678769053e-05
-1.1822602633593e-05
-1.8078979220275e-05
-6.16080713253015e-06
-2.08957907598525e-05
-1.33859623526662e-05
-2.91510671965524e-05
-3.82741397882051e-05
-3.08349598039052e-05
-3.35304085454343e-05
-3.47093204350535e-05
-2.63088339384158e-05
-4.95217995042037e-06
-2.91144425686887e-05
-1.61764475649007e-05
-3.29991488130906e-05
1.39420231191584e-05
-1.127600647106e-05
-3.53043959977385e-05
-2.12083907342115e-05
-2.0446592595282e-05
-2.52676217220843e-05
-3.15372637563373e-05
-1.21331328460019e-05
-3.65843133981039e-05
-2.84397222001652e-05
-3.10654058467288e-05
-2.53225613344036e-05
-3.07643219915752e-05
-1.30208544589384e-07
-1.57343176599566e-05
-5.18567492567043e-06
-3.52312075768388e-05
-2.49190962235313e-05
-2.14991019633755e-05
-2.65171315866595e-05
-1.43750461258252e-05
-2.42143501494674e-05
-1.61465105101789e-05
-2.55490032166614e-05
2.03861388674211e-06
-1.19885192460152e-05
-2.10115090314803e-05
-3.64726307275658e-05
-1.0908429216266e-05
-2.2197010285085e-05
-1.62920550565705e-05
-3.45046390546954e-05
-2.8058952298941e-05
-3.12050232175332e-06
-2.62569883888754e-05
-3.42860651830963e-05
-1.74213546856076e-05
-1.91196712838751e-05
-2.33484138190372e-05
-2.09256116837797e-05
-3.63685163208013e-05
-2.08997316102319e-05
-1.53729722251274e-05
1.19579357345684e-05
-2.39375640088399e-05
-2.17128171731233e-05
-2.47578936985058e-05
2.23408970661792e-06
-1.14033648741853e-05
-2.4283349426266e-05
-2.20604920740031e-05
-1.36860382480651e-05
-1.72959387800371e-05
-7.39530007461388e-06
2.39664159910648e-06
-2.32875757682801e-05
-4.5913216174832e-05
-6.78875926857e-06
-3.86840406143424e-05
-7.238793080046e-06
-3.66385852377278e-05
-4.00254992285358e-05
-1.6099193477245e-05
-2.40658783914026e-05
-1.38038087059349e-05
-3.09453517719157e-05
-3.70716018298665e-05
-1.29586864789405e-05
-2.95178402590975e-05
-4.57106419393352e-05
-1.0052322996099e-05
4.01937894025925e-06
-2.48928320405072e-05
-1.14363681640068e-05
-2.29783307013374e-05
-2.0002705026012e-05
-9.93857343824272e-06
-4.22914092828073e-05
-1.88768413293383e-05
-5.21414288499948e-06
-6.52228811272228e-06
-1.59901942734952e-05
-6.28414281957014e-06
-6.69760708388049e-06
-2.39344780908521e-05
-2.68438214483456e-05
-2.28973175487607e-05
-3.39872872428176e-05
-3.00070449735765e-05
-8.35012248484301e-06
-6.01539866702574e-06
-1.06306360857282e-05
-8.45993585586277e-06
-2.05775614046131e-05
-1.83836589627818e-05
-2.05012632959758e-05
-1.72799727926448e-05
-1.69926390507056e-05
-3.28495768379724e-05
-3.26558417069747e-05
-1.15560754208314e-05
-3.40853401611082e-05
-8.34306185796917e-06
-2.52895527079845e-05
-6.43731676070365e-06
-6.13179584163023e-06
-2.56256622027212e-05
-3.59730404095886e-05
-3.11059211445744e-05
-2.49747804198043e-05
-4.06584730758716e-05
-2.22886285833433e-05
-1.3999840961562e-05
-3.09408591974504e-05
-1.31257556461613e-05
2.34479093712151e-06
-1.7261627853671e-05
-3.06490073121313e-05
-2.22538001683925e-05
-3.16186688635854e-05
-2.27691165124025e-06
-1.3523089169382e-05
-2.55364642090817e-05
-1.68040156525041e-05
-2.45508325998165e-05
-4.88290713665484e-05
-9.26916723438474e-06
-2.11638501009181e-05
-4.45088808465588e-06
-1.91487662751666e-06
-2.0158821878228e-05
-2.24529777438714e-05
-2.65131328953536e-05
-1.77131698654746e-05
-1.6873020585037e-05
-2.78933472677733e-05
-6.27378429726489e-06
-3.70707325983362e-05
-8.11350271550706e-06
-3.14957839642604e-05
-2.37368249167005e-05
-2.42473288008053e-05
-1.15226715096269e-05
-1.67942140052938e-05
-3.88969678072109e-05
-2.57808927636376e-05
-1.5821376500398e-06
-1.65404863603752e-05
-9.39944791275205e-06
-1.74568517640733e-05
-3.22808757112753e-05
-2.71876192397951e-05
-1.626986019231e-05
-2.28596327959864e-05
-4.53614766618954e-06
2.07130599074889e-06
-3.12837871863518e-05
-3.25953005394137e-05
-3.62463449419112e-05
-1.93524992788898e-05
-1.10852924339714e-05
-2.43148562025495e-05
-2.14885502131877e-05
-1.30109545208564e-05
-1.48825939373055e-05
-2.43624353191481e-05
-2.96527576585601e-05
-1.63212399101083e-05
-1.11838843250832e-05
-8.08367759075051e-06
-5.93225472697832e-06
-3.96511872766844e-05
-2.7464933456248e-05
-2.4945349136578e-05
-3.24722858852427e-05
-2.12072259209752e-05
-1.66310919062109e-05
-2.42458280515627e-05
-2.46210890008262e-05
-2.40333296090203e-05
-2.02017262108978e-05
-2.85859904495256e-05
-1.36134935862333e-05
-2.98481952727325e-05
-1.63197219754097e-05
-6.54946683249836e-06
-1.57820617416632e-05
-4.14025679860748e-05
-1.62444340034722e-05
-6.05637653547308e-06
-1.18750314550192e-05
-2.58232502454438e-05
-3.16063497365235e-05
-3.71514877008423e-05
-3.04830898453508e-06
-2.3124266815112e-05
-3.06902736269548e-05
-1.58653465468077e-05
-3.22902459162066e-05
-2.86942645836038e-05
-2.38279379278023e-05
-3.19712735648569e-05
-2.66453411049961e-05
-3.87378740879019e-05
-1.56235898963205e-07
-2.86754467685527e-05
-2.28807764354338e-05
-6.10520187152614e-06
-1.3575425351754e-05
-1.24466853331892e-05
3.81522799821781e-06
-7.65820707614255e-06
-4.51304472393698e-06
-9.03843642094138e-06
-1.36373353832642e-05
-4.61311283433358e-05
-1.72972314297798e-05
-3.57956194776545e-05
-3.36647747885191e-05
-1.32389242930452e-05
-1.88940707703561e-05
-2.69863871813131e-05
-2.50831224110703e-05
-7.64986810976572e-06
-2.36050509145333e-05
-2.68582710104447e-05
1.61293416111767e-06
-4.93877625786944e-05
-8.59590259287045e-06
1.06677133135489e-05
-1.05362882646046e-05
-1.74785386506272e-05
-2.62272137738026e-05
-3.31890575783838e-05
-2.28331715450224e-05
-1.85745863386085e-05
-8.54212697881163e-06
-1.16762855041442e-05
-1.68011327471005e-05
-2.12343275595526e-05
-4.08191356206723e-05
-2.57008923167651e-05
-1.54852793232594e-05
-1.78807412172379e-05
-2.27888108640988e-05
-4.67912177957715e-05
-1.09416939697455e-05
-3.08334857933963e-05
-3.17663295622712e-05
-5.13422401064037e-05
-2.422955968892e-05
-9.75563356180033e-06
-2.48018712876201e-05
-4.62240053886924e-05
-1.95583369833594e-05
-3.00934023303306e-05
-1.72157165516781e-05
-1.09380888975837e-05
-4.75930368228561e-05
-3.06729705785187e-05
-2.29602709871791e-05
-2.49231929838432e-05
-2.18214688257694e-05
-3.89458443613846e-05
-3.05850248661357e-05
-4.26296147702954e-05
-8.29285402629436e-06
-1.21476687536538e-05
-1.93096419508689e-05
-1.98544317254931e-05
-1.70299611291681e-05
-1.25432255464748e-05
-2.61136516848483e-05
-3.42560455436823e-06
-3.19710416174295e-05
-2.71711752988082e-05
-2.08579396205216e-05
-3.93701341725888e-06
-1.96418241584591e-05
-1.77212735509589e-05
6.50648871430278e-06
-9.1641567066898e-06
-2.05171418595236e-05
-5.2625411378234e-06
-1.99430675325358e-05
-2.76106632680863e-05
7.24516270575948e-06
-9.1479727592555e-06
-2.80276144271806e-05
-9.64732136922051e-06
-9.92491853917915e-07
-2.42015615548897e-05
-3.23519354073367e-05
-2.10050044462907e-05
-3.34350213319491e-05
-3.97862184343785e-06
-7.80550873291021e-06
-5.34909252170501e-05
-2.47309997269313e-05
-2.71859854022426e-05
-1.74316982132857e-05
-7.33102029718334e-06
-4.12294010167771e-05
-3.98654434729925e-05
-2.01114809935403e-05
-3.45134289577628e-05
-3.22227328342609e-05
-2.29594751061036e-05
-1.08543414891729e-05
-1.8365858156789e-05
-2.61230179724593e-05
-1.58521903784058e-05
-3.17193494546614e-05
-3.26133607761874e-05
-3.34163335905842e-05
-1.67413314892231e-05
-1.748648808732e-05
-2.29389029872133e-05
-2.40056158563846e-05
-8.21115798995516e-06
-2.8959997430505e-05
-8.24712312573115e-06
-4.82039701316542e-05
-2.36767082337985e-05
-9.8707174262912e-07
-3.44662387844884e-05
-1.88192097624524e-05
1.44445752812556e-06
-1.99352039748682e-05
-1.61322201203287e-05
-3.21887974262341e-05
-2.65113562640375e-05
-2.54780444833075e-05
-1.21185401458019e-05
-1.27306802603412e-05
-3.38729694938054e-06
-2.50207504173312e-05
-2.33963280763867e-05
-3.03842447913867e-05
-2.2008799269611e-05
-3.67257199648037e-05
-2.90084382007005e-05
-2.37700372088454e-05
-4.8236149644231e-06
-2.58185383373258e-06
-1.91760322628195e-05
-2.33723377379106e-05
-1.44515031392072e-05
-1.47347531761165e-05
-4.21731710816289e-05
-2.73643087148419e-05
-1.07095315587946e-05
-3.05554442044296e-05
-1.99264714868202e-05
-2.72163591023212e-05
-3.87395452510704e-05
-2.67321896778882e-05
-4.83632857133423e-06
-3.09733876629538e-05
-1.07293680059652e-05
-1.27827638121638e-05
-2.2374997092311e-05
-2.5757353842029e-05
-6.78323992194281e-06
-1.28161236100369e-05
-3.33813752143912e-05
-1.83734230085319e-05
-1.19962352323448e-05
-2.20696911907993e-05
-3.0810126019518e-05
-2.52901963048725e-05
-6.78499551293949e-08
-1.59618956072729e-05
-1.34564959877133e-05
-2.01758167766667e-05
-1.05480565615147e-05
-1.91609256217139e-05
-3.61129657450644e-05
-2.14603457573527e-05
-1.92091577812661e-05
-4.19269936502569e-05
-1.97241466296591e-05
-5.38624237345804e-05
-2.85644120143958e-05
-2.30824103676867e-05
-4.18086911518031e-05
-2.03016722997972e-05
-1.46664000648007e-05
-3.43947052873304e-05
-3.17625184548637e-05
-1.48719676524277e-05
-2.49112497509932e-05
6.15931426639345e-07
-1.37011700290949e-05
-4.22620882699249e-05
1.09658366905452e-06
-1.54813388198462e-05
-1.18781539361272e-05
-1.01124977229846e-05
-3.3496985741535e-05
-2.76027154815723e-05
-1.5190528751174e-05
-2.35706155274256e-05
-3.20004483116115e-05
-1.16840187730435e-05
-4.58309198750816e-05
-3.91831729916969e-05
-1.57893658487039e-05
-3.40526523291925e-05
-2.82898215182001e-05
-1.62512533274627e-05
-2.69297676956431e-05
-3.14511588968817e-05
-1.37708668139755e-05
-2.71170875866053e-05
1.176058817199e-05
-3.55783403720149e-05
-1.4459598849777e-05
-1.05125144442166e-06
-2.93054077395956e-05
-1.16189176999658e-05
1.36343555018102e-06
-2.40435878699161e-05
-2.74150332435809e-05
1.2234385603712e-05
-1.65211942463959e-05
-1.58620472757154e-05
-2.09142254222987e-05
-2.48715431838932e-05
-1.41841341972769e-06
-1.18737266101705e-05
1.58294596562884e-06
-8.9495271676424e-06
1.93173806868224e-06
-1.36796561437545e-05
-9.26452647926403e-06
-1.16739984487301e-05
-9.28975955694375e-06
-9.11679749900539e-06
-1.50815257878119e-05
-2.09451670899434e-05
-4.47547193601437e-05
-4.99808338938254e-05
-2.77503731356599e-05
-3.24881871662987e-05
-1.29114876025436e-05
-2.23509350653687e-05
-2.24931667848665e-05
-3.66401212524387e-05
-1.78253947803648e-05
-2.03587824551413e-05
-2.32398045898219e-05
-9.53736131166145e-06
-5.61608930218521e-06
-1.20694427579532e-05
-4.20157200381288e-05
-9.88223439920654e-08
-2.51842169505089e-05
-3.01044972705727e-05
-3.30914485741379e-05
-2.49216751150918e-05
-7.61541588525453e-06
-2.39377881326722e-05
-4.79007049821602e-06
-2.40169032252451e-05
-1.40471621575164e-05
-1.22004067202196e-05
-4.64586287567103e-05
-2.56082168155459e-05
-1.25225703565447e-05
-2.21970083142755e-05
-1.05017594351444e-06
3.28932310744462e-06
-1.79204265518965e-05
-2.72971651454024e-05
-2.03028177502204e-05
-3.58883885695928e-05
-2.50741543986334e-05
-2.90039743316903e-05
-2.97823124698886e-05
-2.66075121323036e-05
6.86369557872075e-06
-2.77698056451281e-05
-5.84399851301771e-05
-3.79235300929165e-05
-1.14679330611215e-05
-1.28985528337739e-05
-2.23698029479119e-05
-1.02351272977804e-05
-1.18719055997264e-05
-1.20141701507726e-05
-2.66442034726373e-05
-2.38126313072558e-05
-2.66760185780257e-05
-3.3292186066031e-05
-2.06214463283731e-05
-1.28619473599616e-05
-3.02642037542877e-05
-1.08077567335962e-05
-8.43728150338253e-06
-4.01520807453353e-05
-1.17557822299992e-06
-7.82300093192276e-06
-2.62660370702108e-05
-1.91321989078476e-05
-3.91320850574712e-05
-1.69922128563302e-05
3.05312511069057e-07
-3.04957119769446e-05
8.3626389039e-06
-2.17106580815019e-05
-2.50419604035578e-05
-1.36212257497186e-05
6.65100438855019e-06
-2.20968108339757e-05
-1.77354401523817e-05
-2.59239879126893e-05
-3.40868998859245e-05
-1.31223926196392e-05
-2.01134496262344e-05
-7.72102570739497e-06
-1.48551833183131e-05
-9.0171871950043e-06
-2.95663977360308e-05
-2.71528510759818e-06
-1.5608209164004e-05
-1.39716817137721e-05
-2.24189466925813e-05
-2.7672602798355e-05
-4.34499352724951e-05
-1.11174338649706e-05
-5.39661291602214e-06
-9.44589700489546e-06
-1.43315826965808e-05
-6.93003987015067e-06
-1.1112189856426e-06
-2.38059115299026e-05
-1.59274384330269e-05
-2.65994998809306e-05
-1.38430020000645e-05
-1.48341398188549e-05
-2.30355418821464e-05
-1.92537695922995e-05
-2.91000840582377e-05
-1.00597528373185e-05
-2.46695233887642e-05
-3.58927243354244e-05
-3.83392829369208e-05
-2.9462241671208e-05
-2.57179993619609e-05
-2.21270372205551e-05
-2.01533985040195e-05
-2.1766932714597e-05
-1.6074673569804e-05
-3.41636097579542e-05
-2.66047602838343e-05
-3.55523486566345e-05
-1.99817323880963e-05
-1.36079413292209e-05
-2.99436072221942e-05
-5.17941261604154e-06
-7.88579447594118e-06
-2.70803280977351e-05
-2.20868479383273e-05
-2.63185211708583e-05
-2.64434244412961e-05
-1.66479250526603e-05
-1.47499475584393e-05
-1.7827002716661e-05
-1.20995182937987e-05
-9.01447182947848e-06
-6.22615551299726e-06
-2.91092697810256e-05
-2.30310846334739e-05
-2.68077606420433e-05
4.08820711000801e-06
9.21594428204931e-06
-7.79812470016219e-06
-2.95365449303455e-05
-2.90990551212681e-05
-2.04610094976225e-05
-2.31467981234582e-05
-3.35588420239794e-05
-2.08543454390305e-05
-2.24948680959044e-05
-3.46529294358616e-05
-2.16936178686246e-05
-2.507714470763e-05
-2.59297848218609e-05
-8.67652954611989e-06
-3.74542507253972e-06
-1.62947994591722e-05
-5.08308202524997e-06
-2.114767032799e-05
9.57774397811437e-06
-3.62129398783575e-05
-2.34904079141904e-05
-2.4768400999946e-05
-2.25074355040221e-05
-3.11025618425879e-05
-1.52002837340499e-05
-3.99979831896378e-05
-4.63731757086477e-05
-1.35168604406023e-05
-1.13402138596739e-05
-4.70634791772277e-06
-4.12833320996296e-05
-3.02829938866439e-05
-3.21470915472188e-05
-3.60241696286671e-05
-2.26941693354352e-05
-1.98109876262001e-05
-2.61722478674108e-05
-1.74434697192825e-05
-1.37414071285809e-05
-2.16783291143902e-05
-2.30756006386115e-05
-3.26413769097255e-05
-3.4820614153014e-05
-4.24281584570532e-06
-1.54235674601739e-05
-2.59756980632323e-05
-2.19438071574911e-05
-3.95193159294207e-05
-7.97861724261759e-06
-1.62534394524959e-05
-1.96667808951858e-05
-4.28694769947102e-05
-2.39074420840435e-05
-1.9314427708318e-05
-1.9186428380143e-05
-1.92963318166942e-05
-3.97126242845008e-05
-1.12884666551114e-05
-2.90165377571296e-05
-1.78892491760207e-05
-1.40671761104172e-05
-2.57795270042543e-05
-1.03624499273441e-05
-2.39114394424874e-05
-1.98443586329745e-05
-2.68366959425469e-05
-8.18905643478274e-06
-1.18943898277767e-05
-3.73724488556479e-05
-4.36420038436232e-05
-2.27986148861157e-05
-3.35004510813229e-05
-2.97810556470926e-05
-7.30804214162154e-06
-3.53492977714385e-05
-3.56992393295404e-05
-3.32864981042135e-05
-2.36020428799922e-05
-1.68807755424443e-05
-1.40223130941795e-05
-3.30758704592747e-05
-1.74587033811121e-05
-2.97974800322288e-05
-7.48651552814553e-06
-2.31436430643016e-05
-3.27266625550954e-05
-3.86978470851284e-06
-8.98322598855061e-06
-1.39673452052679e-05
-9.64497009476809e-06
-1.99792584526477e-05
-3.07526247088134e-05
-2.12309079537235e-05
-1.52191692850376e-05
-4.3707368292969e-06
-2.53425539939462e-05
-1.33707982056334e-05
-1.77231378939568e-05
-1.60139573354638e-05
-1.08094215191571e-05
-1.21838324803948e-05
-5.81265356790001e-06
-3.04788740252723e-05
-2.59343046112079e-05
-3.134958181632e-05
-2.57678186400553e-05
-8.84362856033754e-06
-1.51600518169585e-05
-2.50242491813275e-05
-1.68020402274971e-05
-2.23486836526919e-05
-4.76214513983083e-06
-1.24106437482485e-05
-5.63703232787995e-06
-8.55238687452025e-06
-1.18715660739694e-05
-3.12102854150971e-05
-2.49068183833974e-05
-1.45034635903443e-05
2.99790348254735e-06
-2.60378947857753e-05
-1.74905730396238e-05
-3.31325902094463e-05
-1.92054543467506e-05
-2.79646509544892e-05
-3.82949275270501e-05
-1.82426592987671e-05
-2.07588100405127e-05
-1.72502425409687e-05
-2.50744662869016e-05
-1.81659048556938e-05
-3.1567983855841e-05
-1.32354579092151e-05
-7.8275707816991e-06
-1.52831260306492e-05
-7.54970436297606e-06
-3.87229658558858e-05
-1.62473913141954e-05
-3.32874695690995e-05
-2.02404599207398e-05
-2.17710237773831e-05
-1.16512957473988e-05
-7.71128341512848e-06
-4.23980360358843e-05
-1.84172504299168e-05
-3.27307795574938e-05
-2.0064889393971e-05
-2.71627263647708e-05
-2.3232453631349e-05
-2.53378667391256e-05
-2.59697455427439e-05
-3.94161806180921e-06
-1.22401342181057e-05
-2.22634234753844e-06
-2.62577484797481e-05
-1.00253055377081e-05
-1.42194784621787e-05
-2.76673573017114e-05
-5.40541053369281e-06
-1.97568700764247e-05
-2.61358738196584e-05
-1.99418270179824e-05
-2.1544187919346e-05
-1.62482320055663e-05
-1.72691679689756e-05
-2.9784442347422e-05
-1.32841817228409e-05
-1.63564654125479e-05
-8.78969255197485e-06
-1.54674746034043e-05
-7.63963502603698e-06
-2.27259201379872e-05
-2.42070944865907e-05
-2.62532931865588e-05
-8.22778831393444e-06
-3.22127932921231e-05
-2.13366957846483e-05
-1.61736658612343e-05
-3.34155671514755e-05
-2.89001868420764e-05
-2.99326249554885e-05
-2.11792978257362e-05
-7.22999244696202e-06
-4.01155741883572e-05
-5.93943656065141e-06
-1.33906530173671e-05
-4.89422577013736e-05
-1.28844848860317e-05
-2.77881655389126e-05
-3.4018643659021e-05
-1.28952132484069e-05
-2.13715398049953e-05
-4.26382071193384e-05
9.52740423000053e-07
-3.34770780497419e-05
-3.12837039955575e-05
-1.33767467116748e-05
-1.96600936288725e-05
-1.14995518988895e-05
-1.70603374564051e-05
-1.58262759670395e-05
-3.63998594363071e-06
-2.5463063975198e-05
-3.2139547114347e-05
-1.7101221644837e-05
-4.743372898997e-05
-2.18741577263406e-05
-2.00571887072343e-05
-3.60488085166023e-05
-1.70713915149271e-05
-2.43766661932344e-05
-1.55586841175513e-05
-3.38384451216712e-05
-2.28650169223513e-05
-2.79843121605452e-05
-4.03952474881043e-05
-3.25295481834344e-05
-2.0326757775071e-05
-1.14437892504118e-05
-2.82415872779993e-05
-2.29275895097629e-05
-5.42885036488718e-06
-2.35236684478119e-05
-2.66306787406436e-05
-1.99756534999303e-05
-1.72921882724174e-05
-4.92360000637757e-05
-1.46425087203301e-05
-1.07875303100805e-05
-1.56093259741863e-05
-3.70213602061937e-05
-1.35350231526724e-05
-2.72563440055433e-05
-5.86197792327739e-06
-2.96845253524881e-05
-8.14157834600523e-06
-9.41213927547305e-06
-1.67550463743434e-05
-2.80240117351845e-05
-2.91511069517269e-05
1.02128202996987e-05
-3.01168167687582e-05
-2.67451833160663e-05
-9.72286175814649e-07
5.61890572588931e-06
-2.33460171074507e-05
-1.82965434290364e-05
-1.24803358538018e-05
-1.22871868552275e-05
-3.37066408934839e-05
-1.03206330907171e-05
-1.2976972848225e-05
-1.11688827132804e-05
-3.45222674644103e-05
-2.02519039361172e-05
-1.79937779006567e-05
-2.72890592454908e-05
2.58404881376368e-05
-1.36154352226672e-05
-2.52996873887394e-05
-3.54304781863191e-05
9.57696454965413e-07
-1.32971495719831e-05
-1.1640887072058e-05
-3.20587005034362e-05
-2.29961021501409e-05
-2.32920325358711e-05
-2.37270947196374e-05
-3.22001718205819e-05
-4.71209730291118e-06
-2.22048225803453e-05
-1.52180457777708e-05
-2.69387057811505e-05
-2.47868743190661e-05
-1.30746051456464e-05
-1.25965804115697e-06
-2.00193384148548e-05
-2.22801135301461e-05
-1.10981650167235e-05
-2.8500126873284e-05
-3.43320200916648e-05
-3.76745623867311e-05
-1.24711556701098e-05
5.6295657351527e-06
-2.36163460954807e-05
-2.58284772418746e-05
-2.38153580828517e-05
-3.17208970250588e-05
-1.68367255833309e-05
-1.43632962642467e-05
-2.14043824546455e-05
-1.02145523395514e-05
1.24542521991402e-05
-1.32136313865942e-05
-1.45732877441981e-05
-3.23529373214521e-05
-2.30250541866214e-05
-1.7093562119697e-05
-1.04848596610273e-05
-2.84865762471109e-05
-1.56189969335036e-05
-3.64585223265204e-05
-1.62091237002889e-05
-2.56793138330932e-05
-4.42398430282266e-05
-3.08130114396889e-05
-2.68896945833976e-05
-3.51447741244227e-05
-9.70157967191337e-06
4.82605562945455e-06
2.88640713088771e-06
-3.08454347427621e-05
-1.34278011696165e-05
-4.75401563770247e-05
-2.15672415642913e-05
-1.76812748797007e-05
-3.84497539041902e-05
-1.85494361230794e-05
-6.38757956669923e-05
-3.49843428027837e-05
-1.89927403125879e-05
-3.19740688810718e-06
-2.17899206872213e-05
-2.4088138705134e-05
-9.11135533731612e-06
-1.65729353237038e-05
-2.50653805018277e-05
-9.59784246529176e-06
-2.75650136273659e-05
-2.23849065585952e-05
-1.57573781485963e-05
-7.35889632578978e-06
-1.61435947791311e-05
-2.45001185989454e-05
-2.47003593319816e-05
-9.06446242524828e-06
-3.46556065046038e-05
-2.63247554579554e-05
-3.32188136099409e-05
-2.59053311451495e-05
-3.40502705272526e-05
-1.46204874896321e-06
-2.32622435077384e-05
-2.41952372103669e-05
-2.57190930870724e-05
-1.73166478565049e-05
-1.05747955784294e-05
-2.73903163313888e-05
-1.05232713656086e-05
-2.48350493605515e-05
-2.38142722729073e-05
-3.21479745340405e-05
-4.26932227363458e-05
-1.91817811907953e-05
-7.04667369335286e-06
-6.9621701991624e-07
-2.24472580377599e-05
-1.63382686587552e-05
-4.01461623301198e-05
-1.4532642757519e-05
-2.53102191042308e-05
-1.56445911628828e-05
-2.27616619572819e-05
-2.08286021292415e-05
-2.26240842734541e-05
-1.991317668619e-05
-2.69803115489073e-05
-8.27386910531894e-06
-2.73522721830422e-05
-1.40498323650525e-05
-2.84470601652515e-05
-3.72887848929141e-05
-3.2493183729142e-05
-1.47956593157157e-05
-1.35832678107072e-05
-4.76033187262232e-06
-1.79662574056309e-05
-2.70369011880979e-05
-1.98077852588747e-05
-1.97681597252452e-05
-2.89303389990758e-05
-1.2707009554484e-05
-2.58189100120013e-05
-7.14640793815332e-06
-2.06185898457434e-05
-2.24105766895798e-05
-1.64897830313246e-05
-1.74408690444024e-07
-2.16833382817871e-05
-3.44918359644926e-05
-4.53904631551236e-06
-1.9307225435183e-05
-2.6078229674546e-05
-1.91775265231457e-05
-5.94517156898569e-06
-2.89613832115056e-05
-8.70956820690208e-06
-2.90428250480868e-05
-8.11358532794091e-06
-1.28379018299052e-05
7.86220947499519e-07
-4.14118071913195e-05
-4.22662500157645e-05
-2.67887800588744e-05
-2.48768466932448e-05
-1.11230152587312e-05
-2.69890036282306e-05
-2.3444347737872e-05
-4.42989943717948e-05
-2.84339194770351e-05
-8.37951152345259e-06
7.52067181171557e-06
-3.24659620742488e-05
-1.71136823077774e-05
-3.55541431769482e-05
-1.47377100688304e-05
-2.43435740378263e-05
-3.62734890709623e-05
-1.64281874926919e-05
-1.79272097056665e-05
-4.05784599435246e-06
-9.4749765444028e-06
-2.55571806080359e-05
-3.43991609368256e-05
-1.78833629115393e-05
-2.19825597611972e-05
-1.34289215119692e-05
-2.25048103995133e-05
-1.68988201219964e-05
-4.19374130711067e-05
-2.87562398992656e-05
-3.09418145668431e-05
-1.68384287681315e-05
-2.54071507044457e-05
-3.6354777167207e-05
-2.63904070733298e-05
-4.00877670398503e-05
-3.38505419243863e-05
-1.13789135067421e-05
-1.02781547107069e-05
-1.47764477989061e-06
-2.10428876511304e-05
-2.89124370075134e-05
-1.91302075494277e-06
-4.24773211888615e-05
-5.61190590831616e-06
-2.11612714974794e-05
-3.4463891332136e-05
-1.34800090192593e-05
-3.75855665726934e-06
-1.85834422791822e-05
-3.82386889199701e-05
-1.74381075563014e-05
-3.72237750901868e-05
-1.18606556332915e-05
-2.46266699642127e-05
-1.43970988512822e-05
-2.58856963945229e-05
9.85580217179022e-09
-1.48332602546721e-05
-2.65421454484484e-05
-1.69461562584512e-05
-2.37986393881833e-05
-2.62790661254247e-05
2.8657135576621e-06
-2.16990438489812e-05
-1.61056984534513e-05
-1.57883863615368e-05
-3.63702608364891e-05
-9.33983250899275e-07
-1.84509664265461e-05
-3.01515085298701e-05
-2.84702527539547e-05
-2.4914513818182e-05
-3.05184019851352e-05
-2.5662111459405e-05
-2.73635075094436e-05
-1.70160387006698e-05
-1.78200318002513e-05
-2.05809317651238e-05
-7.25910155233694e-06
-3.05240732900469e-05
-1.03183783729055e-05
-2.11889363031202e-05
-2.47677470711101e-05
-3.18902526967158e-05
-2.32953918109153e-05
-2.24625439849016e-05
-2.43435084530367e-05
-2.29640867468268e-05
-3.55724178202328e-05
-1.35196115842001e-05
-1.96590072134455e-05
-9.09146957032134e-06
2.43944868723815e-06
-1.10192746228396e-05
-1.55322871467202e-05
-1.61015419977702e-05
-2.13449178579644e-05
-3.53165957859902e-05
-1.90413553727798e-05
-1.71696172451275e-05
-4.17464192390691e-05
-2.45773463420223e-05
-3.58728580281083e-05
-4.59378365385675e-05
-1.56825501338454e-05
-7.8649512690977e-06
-4.35761987526067e-05
-4.87137099029157e-05
-2.03141298078592e-05
-1.44882006284996e-05
-1.40583291488482e-05
-4.48127540594498e-05
-1.10027494883424e-05
-1.09208030571449e-05
-3.602898379602e-06
-3.93794948170664e-06
-3.2923472020552e-05
-1.57983546761524e-05
-1.27578193757747e-05
-1.65106507131451e-05
-3.81786250313194e-05
-3.05503230293593e-05
-2.13391328532235e-05
-1.17471537445039e-05
-1.16239652992575e-05
3.71055609361215e-07
-2.19460069664668e-05
-2.50852418765442e-07
-2.95135864415319e-05
-1.69535471537956e-05
-1.40412362999375e-05
-1.98956720504147e-05
-1.89438242886493e-05
-1.23582305635811e-05
-1.99214260139743e-05
-3.08542294252857e-05
-9.77697197995269e-06
-3.70641353992474e-05
-1.70687919207447e-05
-2.75765290662996e-05
-2.37764378746677e-05
-2.97121651974374e-05
-1.24947856415551e-05
-4.37426987090101e-05
-5.25424075448756e-06
-2.63105338389469e-05
-1.46291875370561e-05
-1.82951121765103e-05
-1.9075933247035e-05
-2.62570172178745e-05
-9.56260969487292e-06
-1.33689363564854e-05
-3.16981771965527e-05
-2.46957636067628e-05
-2.51893458901353e-05
-4.43695602732122e-05
-1.83560134722345e-05
-6.14644998211711e-06
1.05836206748148e-05
-5.63268264030321e-06
-4.89260763859731e-06
-1.60804648942923e-05
-2.19107320886219e-05
-4.1176206680219e-05
-1.27032327181973e-05
-2.63267817585826e-05
-7.03632000315637e-07
-2.22776433111296e-05
-7.792910438906e-06
-9.77716869793335e-06
-3.59680794929366e-05
-1.82760979734258e-05
-2.48128290332582e-05
-2.23412235758614e-05
-6.82719955941444e-06
1.78382537907364e-06
-2.12578373536804e-05
-3.37834456046697e-05
-3.02614404734815e-05
-8.25849366118167e-06
-2.75443227738164e-05
-1.49961789523398e-05
-2.55888466846558e-05
-8.96271594622504e-06
-4.15285875432226e-05
-1.34476051364415e-05
-3.6165029095143e-05
-2.98372220852199e-05
-3.70401940498264e-05
-2.55474067232289e-05
-3.42891142939161e-05
-3.29853527619588e-05
-1.37119641874888e-05
-2.42482100764496e-05
-3.18612107125587e-06
-1.94407001576505e-05
-1.67534904933195e-05
-1.54243744202992e-05
-2.79601063586084e-05
2.74743989513644e-08
-2.98096439433687e-05
-2.86308179842638e-05
-6.93658029528966e-06
-1.99949833700919e-05
-2.65760784608828e-05
-2.38589535838221e-05
-2.82569315447653e-05
-2.71273912376745e-05
-1.79620605176394e-05
-7.71306299929189e-06
-2.35818990525112e-05
-1.68796191143819e-05
-1.62155188517001e-05
-3.47950631561244e-05
-1.42365640146818e-05
-9.66137314878766e-06
-1.05136581826119e-05
-4.10970284244246e-05
-2.44681098673281e-05
-1.04830526990236e-05
-2.44809925977322e-05
-2.53543367810167e-05
-2.26588060270418e-05
-1.79882004650572e-05
-1.42126122354763e-05
-7.41976381949702e-06
-6.05374591790333e-06
-4.36036382588018e-05
-1.8960972649096e-05
-1.86505345286236e-05
-1.61207710314188e-05
-2.19067513049708e-05
-1.23920346863459e-05
-5.67338980947087e-05
-1.60298911133396e-05
-1.87912895569979e-05
-1.68686430873686e-05
-6.59251111168683e-06
-1.41170773515701e-05
-2.29986237182731e-05
-7.36205139166122e-06
-2.43940762241722e-05
-3.59115066493784e-05
-2.82458029477952e-05
-3.01599227427067e-05
4.83008317282279e-06
-2.93056136381451e-05
-1.57166981001019e-05
-3.22010947988665e-05
-2.21482113252064e-05
-1.11428571231889e-05
-3.48346190436094e-05
-8.71036949279851e-06
-8.65229819046838e-06
-2.72659020566151e-06
-2.25427921806796e-05
5.59297516620006e-06
-1.68680725660326e-05
-1.40947293309049e-05
-4.00596045983078e-05
-3.08830066584013e-05
-3.7820832855443e-06
-2.13231466364902e-05
-4.41513757793436e-06
-1.9273120737527e-05
-9.9602278677999e-06
-1.04362317453371e-05
-1.02934264290693e-05
-1.15234115547998e-05
4.74271992705577e-06
-9.054015019023e-06
-2.70596966507009e-05
-2.57600343677422e-05
-1.70490878821313e-05
-3.35389966555879e-05
-2.23301832372879e-05
-2.53123090772624e-05
-2.73394582417848e-05
-1.84718907970956e-05
-4.08949276753032e-05
-6.34468843107498e-06
-1.2867204223197e-05
-1.79105053193059e-05
-1.85355566794833e-05
-2.25515780721944e-05
-1.76580633138127e-05
-9.25795457738236e-06
-1.19606493729035e-05
-1.31561571984638e-05
-2.41916003616678e-05
-1.59300628029248e-05
-3.90122010651317e-05
-1.46750931319426e-05
2.43626267738112e-06
-2.19517887101974e-05
-2.27710335348471e-05
-1.55524756269662e-05
-1.50328400648393e-05
-2.01938505463987e-05
-1.60122790919016e-05
-2.43111208613334e-05
-2.30731289566715e-05
-2.42930011247275e-05
1.66705218607649e-06
-3.32222203879334e-05
-5.20125478636481e-06
-8.48242725840251e-06
-3.86826931311779e-05
-1.96546464165154e-05
-1.49805464713602e-05
-3.37776072418867e-06
-2.58098768133713e-05
-3.15798247250453e-05
-3.387586628267e-05
-5.82428297861628e-05
-1.44179521325564e-05
3.51010686718251e-06
-2.15903294870982e-06
-2.35825308879723e-05
-1.25774132133151e-05
-3.37398960496139e-05
-1.94932256448484e-05
-1.76650708800272e-05
-9.53265202127427e-06
-2.26819505989578e-05
-2.70016103923972e-05
-4.18526800772613e-05
-9.33514614598192e-06
-1.48643444867147e-05
-2.90328966917141e-05
-1.67145875767603e-05
-1.76771544549846e-05
-1.50038752583628e-05
-3.04884159006813e-05
-2.15895305522094e-05
-2.92421668452802e-05
-3.73743505377183e-05
-4.04374640361531e-06
-1.32127569482167e-05
-1.83552527969232e-05
-1.88102549570754e-05
-1.58592060178331e-05
-2.14771094047903e-05
-1.38203220741704e-05
-1.27712362421855e-05
-2.07659123675452e-05
-2.93682713344295e-05
-1.83186464643518e-05
-9.26460985874754e-06
-7.82700311037159e-06
-2.55278925726092e-05
-5.14487762500604e-06
-2.17797526663107e-05
-1.82039930102822e-05
-3.53760335913412e-05
-2.71680715270244e-05
-5.75130512842813e-05
-1.94778858671961e-05
-2.00260965479171e-05
-4.49704216117336e-05
-2.88470314938763e-05
-1.55959885806552e-05
-1.25200126672099e-05
-3.67933720303893e-05
-3.66795390065303e-05
-2.77839405631639e-05
-3.63676917240848e-05
-2.43743270764382e-05
-3.46210618079006e-05
-1.43209231060418e-05
-2.36922425590442e-05
-2.7501065898995e-05
-3.02175727717877e-05
-3.5958690724255e-05
-3.00947734674379e-05
-2.6067141883073e-05
-3.58217886513937e-05
-2.6248951021958e-05
-3.99032068388999e-05
-2.10745830453195e-05
-2.41602794068006e-05
-2.04830356593393e-05
-3.88028833260271e-05
-3.69005474767604e-06
-3.88809249697616e-06
9.01263938726162e-06
-9.04034568720543e-06
-3.87929947900819e-05
-1.38884689205094e-05
-2.35111592024249e-05
-2.81634315483281e-05
-2.40379573733982e-05
-2.28081113551462e-05
-1.4572759374531e-05
-2.21625352590036e-05
-2.90511409090277e-05
-2.92484531746184e-05
-4.2196537744373e-06
-5.07630183686947e-06
-1.04260475187059e-05
-8.41083114752158e-06
-1.81642313599119e-05
-7.44031068961396e-06
-4.48846855212643e-05
-2.57110307210081e-06
-1.4641616666796e-05
-2.27673995287693e-06
-7.31146737303777e-06
-2.79116467867895e-05
-2.33041406263772e-05
-5.85758667092054e-06
-6.86750982334308e-06
-1.29063530953688e-05
-1.49169991996664e-05
-8.89517961906892e-06
-1.79858541254021e-05
-7.28363657001646e-06
-9.20699759124511e-06
-1.3342872661829e-05
-5.48360323343341e-06
1.23886185033361e-06
-1.0582452741742e-05
-2.29902429511893e-05
-1.40147854679344e-05
-5.0191036364325e-06
-3.60707320419134e-05
-2.97054046006359e-05
-2.78347083776616e-05
-4.43411196354794e-05
-2.17856456808412e-05
-7.1598053763597e-06
4.71580250221952e-06
-4.75228507010051e-06
-2.31520398662439e-05
-2.09849054946752e-05
3.26679096017015e-06
-2.22836723978084e-05
-2.14513845007563e-05
-1.17172856762668e-05
-2.2476437611986e-05
-2.56381474469241e-05
-1.97960883848334e-05
-1.41869194743253e-05
-2.52422474672743e-05
-5.27110016048281e-06
-1.41279712752428e-05
-2.71496666850885e-05
-2.05095388463113e-05
-2.44878223273527e-06
-2.82780686704638e-05
-1.77439561289301e-05
-1.26404626179961e-05
-1.40177075796739e-05
-3.94866413422447e-05
-3.31506511995071e-05
-3.26084510515768e-05
-3.24296624185932e-05
-2.56585042889781e-05
-1.87778148311268e-05
-2.08932836902299e-05
-3.36475954079679e-05
-2.73074981514943e-05
-3.86337555985915e-05
-3.11956214537085e-05
-1.3125452788983e-05
-1.59769119655552e-05
-1.56977503630516e-05
8.61362993225898e-06
-1.8852232132176e-05
-3.31696257204637e-05
-1.04162589483708e-05
-3.08800954991599e-05
-1.92865967524124e-05
-2.32299328773187e-05
-3.9572799630629e-05
-4.12403703983522e-06
-3.69363440015871e-05
-4.28026191949045e-05
-2.60378903709985e-05
-2.43634307949899e-05
-1.68278764516869e-05
-8.45626455820915e-06
-2.28536754832995e-05
-2.61429889550697e-05
-1.49843033349451e-05
-4.44564127394303e-06
-1.39832096836772e-05
-2.74327548849044e-05
-2.77950670457907e-06
-2.14358133306575e-05
-2.47634198712204e-05
-1.47441741139862e-05
-2.06711363588583e-05
-2.42868137747639e-05
-3.11780559204607e-05
-2.76026820335073e-05
-2.14412667455682e-06
-3.15399995909211e-05
-4.18244763274697e-05
-1.9968843534657e-05
-2.89835015856295e-05
-8.77982394498114e-06
-1.48504864751285e-05
-2.2531941085623e-05
-1.49102306104076e-05
-1.34328352625454e-05
-1.5782527988039e-05
-3.48314233695555e-06
-2.68553548443468e-05
-5.26568978534609e-06
-2.14347434961187e-05
7.7728908428666e-06
7.88252318716444e-07
-2.2375077169163e-05
-2.07108417767026e-05
-2.2861854824863e-05
-1.62074544171032e-05
-1.33665585672709e-05
-2.98229608300223e-05
-2.05778423901405e-05
-2.73163374216629e-05
-1.98630685532041e-05
-8.4535328860874e-06
-2.98903004859677e-05
-1.50066975069552e-05
-3.02689689608961e-06
-1.0750173741381e-05
-2.57189063369958e-05
-1.17801609774848e-05
-1.84136140907146e-05
-2.30968903124336e-05
-2.76252656095706e-05
-2.79359859440489e-05
-2.95714462740607e-05
-2.77034898869685e-05
-8.4828588365722e-06
-2.17317006450018e-05
-2.26936535161564e-05
-2.31012244030277e-05
-3.81773578260484e-05
-3.77613122929529e-05
-1.88642352527816e-05
-2.9827199975579e-06
-6.16873032107198e-06
-2.02572284610808e-05
-3.61606319620929e-05
9.689811915998e-06
-3.37742779261365e-05
-4.28733807602018e-05
-2.28698415270277e-05
-1.80514562227178e-05
-4.9451397212504e-05
-2.59871851988817e-06
-1.67643028308851e-05
-2.36085048145153e-05
-2.66245858134079e-05
-3.52845267543461e-05
-1.40244298776937e-05
-1.3337099498418e-05
4.38620819355797e-06
-3.33488605201799e-05
-1.15245232720761e-05
-2.40460947260032e-05
-1.82069419729763e-05
-3.23548361104304e-05
-1.22474809239391e-05
-1.98037256795075e-06
-1.72021754400129e-05
-1.95980656750848e-05
-1.93046858517963e-05
-2.76040580022082e-05
-2.61973885418856e-05
6.40779805900757e-06
-1.86147960851442e-05
7.5457390041097e-06
-1.2772282112579e-05
-9.18687824635129e-06
-2.01594947811743e-05
-2.79053209270881e-05
-1.76153009183092e-05
-1.83215355653159e-05
-2.41508698298556e-05
-2.59140732631542e-06
-2.41158721672624e-05
-2.05953334481287e-05
-1.93782630118093e-05
-8.93225520022666e-06
-1.34606967669135e-05
-2.61586697050641e-05
-4.71554400238377e-05
-2.47748796184633e-05
-2.04786045754379e-05
-8.37141958213426e-06
-2.20559830064763e-05
-1.40514452005634e-05
-3.89285812161021e-05
-2.75965755172684e-05
-3.72747126175016e-05
-3.30206873671322e-05
-1.25835897192839e-05
-1.79565111597578e-05
-3.0011575655968e-05
-3.99681897151235e-05
-5.07865783265359e-05
-2.33367418672163e-05
-1.65639408319244e-05
-7.01999589585039e-06
-1.56821989095061e-05
-2.04346561920445e-05
-1.43006410193009e-05
-1.09591780394609e-05
-2.09129969986966e-05
-1.29172181957266e-05
-1.47150750295649e-05
-5.35866335486886e-05
-3.15554317471182e-05
-3.50833183095821e-05
-2.47442490460891e-05
-1.33884078446393e-05
-3.14930296108089e-05
-8.67944305108081e-06
-1.33363779571421e-05
-3.07787856839594e-05
-2.75897734754877e-05
-9.93888926807203e-06
-1.96691548286076e-05
-3.52744628370236e-05
-3.11805526840499e-05
-3.11165349337196e-05
-3.46920673512131e-06
-1.11138475177775e-05
-4.49662754254641e-05
-2.21075886909573e-05
-3.32240209474261e-05
-1.4929144600981e-05
-1.25600885343294e-05
-1.9656880341119e-05
-1.63063578432254e-05
-2.80472051716406e-05
-1.42536078631593e-05
-2.40531826966225e-05
-2.52074375571842e-05
-1.27122542498199e-05
-1.10424777713557e-05
-3.33041041824345e-05
-2.57410130801768e-05
-4.60057417044662e-05
-7.2994272030412e-06
-7.7513930639323e-06
-7.5218542227233e-06
-1.82982169655967e-05
-1.04574922759387e-05
-1.17152195941093e-05
-3.35524217672695e-05
-1.76286951799827e-05
-3.55108900165419e-06
-2.48172391645107e-05
-1.31194588532425e-05
-2.46822860558883e-05
-3.5024174145534e-05
-2.10460351682046e-05
-5.35724558715505e-06
-9.69482304330352e-06
-1.8544800953304e-05
-8.59789460698819e-06
-1.04369489501537e-06
3.46303282520263e-06
-2.68365917408119e-05
3.8614005857438e-06
-1.16136744854705e-05
-2.61501982193691e-05
-3.26907658213138e-05
-8.65979413006858e-06
-1.96596350574669e-05
-5.12684641274825e-06
-3.96379841470098e-05
-3.61148058286596e-05
1.08684841704721e-05
-1.28694091134826e-05
-1.53577461013253e-05
-1.50519021540954e-05
-2.57280980292373e-05
-2.17951647228952e-05
-2.71531861865406e-05
-4.36121124932223e-06
-2.09161770203915e-05
-9.30697012471798e-06
-2.65821839029295e-05
-9.36511218447284e-06
-3.56368796808133e-05
-3.34785018160456e-06
-3.8073277251498e-05
-1.57645712392769e-05
-1.61335867895902e-05
-1.53920783224365e-05
-2.05196054311431e-05
-2.22023819169997e-05
-2.49180923904916e-05
-4.99492120698796e-05
-6.3238374451266e-06
-2.56109844480059e-06
-2.5310956776853e-05
-1.09142549284163e-05
-2.48770286808721e-05
-4.55793752454803e-06
-2.35480485948471e-05
-1.75808120156866e-05
-1.21990966701149e-06
-2.0792759771152e-05
-5.7434708930849e-06
-2.43786714468525e-05
-2.83778345419373e-05
-1.01054252620923e-05
-1.27329697863691e-05
-6.56211739108974e-06
-2.7851907301658e-05
-1.33231943360926e-05
-8.63959674825959e-06
-2.04012581007446e-05
-9.35764362980953e-06
9.36298336813879e-06
-2.6729645065529e-06
-1.02417680270092e-05
-1.93632021068348e-05
-3.63069169023495e-05
-1.10990927248505e-05
-2.17485686468801e-05
-2.72909472285141e-05
-6.11179767061922e-06
-2.12505382386702e-05
-9.96051081212031e-06
-2.07203858183201e-05
-3.3379314695501e-05
-7.77331093853199e-06
-3.64131148743487e-05
-1.2040752963901e-05
-3.07454364897719e-06
-1.54937936448613e-06
-4.62027706093642e-05
-3.11131075780392e-05
-7.97910245413268e-06
-2.81637754250762e-05
-1.21092827117754e-05
-4.54655627404204e-05
-2.97178932058477e-05
-6.97687493895836e-06
-3.94808523739636e-05
-2.79198692703397e-05
-4.37895874091337e-05
-9.8849580814578e-06
-2.84677566192964e-05
-2.2623310781741e-05
-3.82033587138248e-05
-2.18398589499402e-05
-3.03619344165043e-05
-1.72872099436039e-05
-2.97879047124064e-05
-2.85446836334018e-05
-2.97547055666429e-05
-2.7127429844967e-05
-1.95233568448218e-05
-1.15872841127511e-05
-2.47802368649727e-05
-3.79681748732646e-05
-1.25492059838976e-05
3.17033934442924e-06
-3.2289047146761e-05
-2.06728967985528e-05
-1.54927032668919e-05
-3.96299095367175e-05
-1.88905478247422e-05
-2.59490454118421e-05
-1.86664027930703e-05
-1.92313046028478e-05
-6.8636998495367e-06
-1.39942416283092e-05
-3.57358532629803e-05
-1.50271199075091e-05
-4.31324332870459e-05
-2.36859713238549e-05
-1.23232359909517e-05
-2.41519452906529e-05
-1.22003154981909e-05
-1.72961904453085e-05
-1.77454186130929e-05
-3.31462053748416e-05
-3.80608941735332e-05
-3.3508202066873e-05
-2.6839947368439e-05
-1.72377256078042e-05
-2.79314868000777e-05
-3.57037158501335e-05
-3.22803503814875e-05
-1.91415201189073e-05
-1.97678344302188e-05
-1.84970006303232e-05
-2.54314277493159e-05
-3.81877337575838e-05
-5.22291975245928e-05
-4.53314005488552e-05
-1.90744033694522e-05
-2.78655504769757e-05
-1.44556481065134e-05
-2.15438845682534e-05
-2.37055345443617e-05
-1.34576622690749e-05
2.79845201027918e-06
-1.54245159507962e-05
-4.14502736631667e-05
-3.11838060475841e-05
-7.07731077339828e-06
-2.58833134318248e-05
-1.90112951889349e-05
-1.82751187858052e-05
-2.71450926252327e-05
-1.61476779329051e-05
-2.41395143312229e-05
-2.34307667563125e-05
-4.00850914685938e-05
-1.72687876800414e-05
-2.17089907821888e-05
-3.40570690960363e-05
-3.62865146338423e-05
-3.76789920345778e-05
-1.14840862491781e-05
-9.14439196825516e-07
-1.17812734629604e-05
-3.77104579948728e-06
-9.29796457936478e-06
-2.24011130419258e-05
-8.82640473404891e-06
-6.96345085084495e-06
-1.12198871462033e-05
-8.81749311291709e-06
-9.96155339780179e-06
-4.80020804244726e-05
1.0764036289589e-05
-3.88990328399828e-05
-2.32690972120379e-05
2.16866371958773e-06
-1.53296252513861e-05
-2.72077765580957e-05
-2.65759583363731e-05
-1.23315949807424e-05
-1.67506720204862e-05
-1.83106994640524e-05
-1.7744538448724e-05
-1.64680049755392e-05
-1.25785479488364e-05
-1.3652585613735e-05
-8.6941870680304e-06
-1.462228095329e-05
-2.87975160739762e-05
-3.57355298007121e-05
-2.28801652757606e-05
-3.86491972727876e-05
-2.28151262134462e-05
-2.01535759590572e-05
-7.93366547643194e-06
-7.63897197096978e-06
-2.95510662421659e-05
-1.74475191289518e-05
-2.32030051460542e-05
-2.55953978152166e-05
