# Supplementary material for: Research on computational propagation and identification of mine microseismic signals based on deep learning
Source: PLoS One. 2025 Oct 22;20(10):e0334641. doi: 10.1371/journal.pone.0334641 (PMC12543183; doi:10.1371/journal.pone.0334641)
Supplement: S2 Data — (ZIP) [file pone.0334641.s002.zip › 000100500001863.xlsx_0.txt_24.txt.txt]

-2.16741708413663e-05
-2.69891565764199e-05
-1.56960182541631e-05
-3.15406326801758e-05
-5.83371637783225e-07
-1.18398579868516e-05
-1.62670126943765e-05
-1.32629935588387e-05
-2.46841911237466e-05
-3.0855624898097e-05
-1.50661916557915e-05
-1.74268542410473e-05
-2.29537352902388e-05
-2.73574957315269e-05
-9.18205175711833e-07
-1.22275559494764e-05
-7.92247950578221e-06
-2.85884157471465e-05
-1.48403655432961e-05
-1.63666019566883e-05
4.57112931452192e-06
-2.20171819529764e-05
-2.57225675697171e-05
-3.67897567011012e-05
-1.44474016594166e-05
-3.86773395518672e-05
-2.71041116105905e-05
-4.65375779802104e-05
-3.24612221143947e-05
-2.50734701171145e-05
-5.73324438877525e-06
-1.11550356117765e-05
-1.54120800342156e-05
2.17478573383206e-06
-4.40042315734623e-05
-2.33408873830089e-05
-1.31784804674509e-05
-1.18924695529434e-05
-4.62062455273226e-05
-3.5358701013204e-05
-5.19540404932628e-05
1.69826762898859e-06
-4.33051485172452e-05
-2.27416696663309e-05
-2.21840823601095e-05
-2.88885249131257e-05
-1.83064872678996e-05
-1.42192199896587e-05
-2.22734890259941e-05
-1.3456978389381e-05
-1.75204997771764e-05
-2.55824293821245e-05
-5.55995322223489e-07
-1.03601499173119e-05
-1.04579091826222e-05
-2.26377184664876e-05
-1.17431372947723e-05
-1.88917026873459e-05
-2.8651012412972e-05
-3.6010459838853e-05
-1.03365425329649e-05
-1.63078208103424e-05
-1.16615810433835e-05
-2.9811117878731e-05
-7.57116114823586e-06
-9.91294283264271e-06
-3.00679414485277e-05
-1.41596952054685e-05
8.58352121048231e-06
1.04631402770116e-05
-3.974320546423e-05
-1.93890868557378e-05
-1.99935017383054e-05
-3.98971341292209e-05
-7.26806747714122e-06
5.78405680296868e-07
-3.03282673879137e-05
-2.46196915421019e-05
-1.76227576887485e-05
-2.87018187504075e-05
-3.21220651570333e-05
-1.60319970779279e-05
-2.89415308521768e-05
-1.85033686350946e-05
-1.2439085187903e-05
-3.68714831659977e-05
-1.5113537028811e-05
-2.11436481932351e-06
-2.89659175640646e-05
-2.2387402987326e-05
-6.19881825871712e-06
-3.03375516764475e-05
-3.73268357168875e-05
-2.56196731776481e-05
-3.24139531534131e-05
-3.11048641856918e-05
-2.14986824449521e-05
-2.01509623884293e-05
-3.4868635393171e-05
-4.94008160912333e-05
-2.28729619072727e-05
-1.97143376616862e-05
-1.43903056233461e-05
-2.5461833555301e-05
-3.58962337206781e-05
-2.37372288254184e-05
-3.66533410887116e-05
-4.76473201123333e-05
-1.30028808202154e-05
-1.08508777040043e-05
-2.77670102282407e-05
-1.47303002748654e-05
-1.18566255572133e-05
-1.27033409457725e-05
-2.33368817318568e-05
-1.74953196380349e-05
-1.75232893795744e-05
-3.64827446085207e-05
-2.70389063726662e-05
-1.7297428947451e-06
-2.07272879834588e-05
-2.02068147044698e-05
-1.06987403099731e-05
-2.48910065363929e-05
-6.06864112810741e-06
-4.67550315864204e-05
-2.72433756893279e-05
1.66460525893725e-06
-2.99788619052196e-05
-1.50335183168864e-05
-2.93525580278018e-05
4.1395128204899e-06
-3.60493804548865e-06
-3.00438603811649e-05
-1.4310168005386e-05
-5.10019125344689e-06
-2.40908902441637e-05
-1.68684344893578e-05
-9.58768935262635e-06
-1.36839962559844e-05
-2.36855612846355e-05
-4.18266557969333e-05
-3.91252122326811e-05
-2.06432109384205e-05
-7.93446611808453e-08
-2.21410858238304e-05
-3.64181580550565e-05
-4.24053254725516e-05
-1.27759545678481e-05
-1.47065526791305e-05
-2.72283145580724e-05
-3.16509631871985e-05
-2.30091293752957e-05
-1.31204025880222e-05
-1.71033883603818e-05
-1.26974932582192e-05
-2.37034930025133e-05
-1.66940253174067e-05
7.26573562297708e-07
-9.62360398956526e-06
-3.62788716695393e-05
-2.3327439450465e-05
-2.34889298207311e-05
-5.20451822142953e-05
-2.55145794482533e-05
-4.41812643996379e-05
-2.93597686598111e-05
-3.74852084735956e-05
-1.10123828298469e-05
-1.75810284927825e-05
8.79490958965327e-06
-2.59225445672257e-05
-1.33517625196448e-05
-2.09775076932239e-05
-1.88331985752877e-05
1.41808016558478e-06
-2.61622017537282e-05
-2.2222312913676e-05
-2.94520108287154e-06
-2.68094220227591e-05
-1.44637531044797e-05
5.39544813350497e-06
-3.71427464055963e-05
-1.75772031918559e-05
-8.51393227474649e-06
-2.64220167655296e-05
-3.18812145814187e-05
-9.04603903571153e-06
-3.93054443513911e-05
-2.31734023859974e-05
-3.33790717104568e-05
-3.66505548193995e-05
-3.07902738823109e-05
-3.00039580889551e-05
-3.93376959569488e-05
-2.51229738249058e-05
-3.20323608081795e-05
-5.52843231743374e-06
2.4039060590832e-07
-3.58120334962653e-05
-4.58852947879895e-06
-1.66874936374717e-05
-2.71732681594703e-05
-1.13861947306174e-05
-2.71553651063996e-05
-1.41294501963738e-06
-7.72400768464664e-06
-2.57468336689243e-05
-3.66480043578971e-05
-1.50152525068044e-05
-1.77804564804749e-05
-1.89303878241505e-05
-3.83182001605662e-05
-9.25011858936878e-06
-3.04507508544922e-05
2.50493814996885e-05
-1.20525292451317e-05
-1.94450298402541e-05
-2.01107089389381e-05
-3.65829207579137e-05
-1.29465918741338e-05
-9.97550122292313e-06
-1.05666742721654e-05
-1.78914786849068e-05
-2.22764865076865e-05
-9.58873465251989e-06
-2.6019972880269e-06
-2.1654037523771e-05
-8.95327292171175e-06
-1.72695999864885e-05
-2.99735961248335e-05
5.56029389201407e-06
-2.29036613690695e-05
-2.80473159371419e-05
-4.97153735975453e-06
-9.53310284359385e-06
-1.78695143155998e-05
-3.38403452179821e-05
-3.33250574367632e-05
-2.94565133839205e-05
-2.35460076963878e-05
-4.84865708692263e-05
-8.69784586900382e-06
-2.34484988922344e-05
-2.43804801530677e-05
-3.91943504380106e-05
-3.13298475844258e-05
-3.71283184562455e-05
-5.05198932520824e-06
-3.6606663599407e-05
-1.78446774328288e-05
-2.50785288781495e-05
-1.92851975220476e-05
-1.61598250044043e-05
-2.93354987343249e-05
-1.55846240439189e-05
-3.30573637410491e-05
-2.49620171124785e-05
-1.66960026380934e-05
-2.21174801522431e-05
-1.35110164709059e-05
-2.47798391031711e-05
-4.26462873611086e-05
-4.59904678719496e-05
-3.21026454470149e-06
-1.71837340617055e-05
-1.37634934555276e-05
-1.2244823126405e-05
-3.02690696870567e-05
-1.72834037112342e-05
-2.08404203588135e-05
-3.04486973975199e-05
-2.13194666575312e-05
-1.21317635007462e-05
-3.01213181483344e-05
-2.174906266239e-05
-2.4865328791243e-05
-3.80494976503689e-05
-2.40290454350297e-05
-1.39344390045161e-05
-5.5566124224658e-06
-1.50616716796917e-05
-1.13099768971031e-05
-9.7640228345913e-06
7.33892688200508e-06
-4.97695903915918e-06
-2.78978650209491e-05
-2.13034588955399e-05
-2.58963641336887e-05
-2.22561497302232e-05
-3.96688834389377e-05
2.66493709646275e-06
-2.23721656574978e-05
-2.75397055272813e-05
-2.85251738548776e-05
-1.7690117055427e-05
-4.21415523486818e-05
-2.42979005248079e-05
-2.07308361884655e-05
-4.1174630501797e-05
-2.1830290344565e-06
-1.4310514002155e-05
-2.98107123509263e-05
-2.23121781820329e-05
-3.14581334954229e-05
-1.73863873395323e-05
-2.40301073039138e-05
-3.78554003004939e-06
-2.51734563796849e-05
-6.37927945717491e-06
-2.83140606767167e-05
-3.85161451377496e-05
-4.84732962930499e-05
-5.90842475558688e-06
6.7735109669897e-06
-2.55909379690733e-05
-2.89419682223521e-05
-1.01055481192605e-05
-8.52846618060607e-06
-1.02168711817224e-05
-6.16723742149201e-06
-1.62054422978729e-05
-1.88252052057664e-06
-2.52460385851287e-05
-2.22833764964439e-05
-2.69701247614001e-05
1.01947323264487e-06
-1.68181098795567e-05
-2.30030563839562e-05
-1.21725524255288e-05
-1.13747086424268e-05
-2.04742678920501e-05
-7.30997112879708e-06
-1.99709672035657e-05
-2.95922838775722e-05
-9.00549046226043e-06
-3.45119253513015e-05
-1.80343429931218e-05
-2.59078391188765e-05
-3.19649745758821e-05
-2.73654575308556e-05
-3.05556584451373e-05
-1.29245121075319e-05
-2.15238051985427e-05
-1.48587901387826e-05
-2.64433302924836e-05
-5.56115882110613e-06
-1.63081315990101e-05
-9.65598128786997e-06
-3.20411481362389e-05
-1.61949972451134e-05
-1.40072812380146e-05
-1.47116195330835e-05
-2.5838668511994e-05
-2.46810204387116e-05
-2.01847523475873e-05
-1.04948749177064e-05
-4.177559678973e-06
-2.7211463985552e-05
-2.05354111212733e-05
-3.62076639478326e-05
-2.54562312651028e-05
-2.14734488274386e-05
-1.84372911572967e-05
-4.32481111989156e-05
-1.74231760575408e-05
-2.63223672090536e-05
-3.83368088678336e-05
-3.72516673521932e-05
-6.0434860527507e-06
-5.30633147064816e-06
-3.28444369587225e-05
-2.49806303569435e-06
-3.21149858170104e-05
-2.00375828536701e-05
-1.83042040909151e-05
-1.36559325367836e-05
-1.53338712126668e-05
-1.85290123611206e-05
-2.60717731068462e-05
-3.29704914052487e-05
-3.37507707264477e-05
-2.52119295780747e-05
-3.70742549497219e-05
2.46249858468567e-06
-2.67239679436479e-05
-1.10542933583261e-05
-2.13111271957484e-05
-2.49679920366228e-05
-2.43027934262312e-05
-2.04051775997354e-05
-2.6790612804585e-05
-1.70098422209326e-05
-2.4284090469183e-05
-3.5534971454338e-05
-2.48469651658244e-05
-1.59834472984909e-05
-1.7002290725516e-05
-2.94028563715736e-05
-2.69140967368389e-05
-1.82009233452001e-05
-2.76104736984245e-05
-3.47103203609979e-05
1.49247583060146e-07
-8.64253968634563e-06
-1.82615927043992e-06
6.05053263398325e-06
-6.24974309285615e-06
-1.87305230486794e-06
-2.61092536220457e-05
-2.49939832923053e-05
-1.60947224276055e-05
-1.53821134080847e-05
-2.09566631728732e-05
-8.33902819735289e-07
-2.88236981245042e-05
-2.94549768549386e-05
-3.67982882617508e-05
-2.69064795895318e-05
-3.38237134155203e-05
-3.52001588907103e-05
-6.04279280822851e-06
-3.46644108556773e-05
-2.77392409719451e-05
-2.43081877136364e-05
-2.91609718775428e-05
-2.28641107150176e-05
-3.41364157823715e-05
-2.28839152669869e-05
-3.21184022865457e-05
-1.8228939257878e-05
-4.73492174641965e-06
-2.93897427931988e-05
-2.08357892829359e-05
-4.20870845020042e-05
-8.25085631821175e-06
-1.77027507644307e-05
-3.93795477535298e-05
-1.607853706067e-05
-1.95161870466727e-05
-5.27245358675465e-07
-1.15245350391878e-05
-1.13021602700189e-05
-7.85809932008286e-06
-2.63059704267959e-05
-4.2111784284311e-05
-1.05364798882721e-05
-3.52557968693326e-05
-1.93879676188206e-05
-1.50057067035133e-05
-3.02042598790194e-05
-1.35103669840503e-06
2.17008500561887e-06
-1.49671368844586e-05
-1.89635118294406e-05
-4.27841079318714e-05
1.28431496062181e-06
-3.1982686056762e-05
-1.57576819317361e-05
-2.69116069344852e-05
-2.6882763086707e-05
-3.72080980592266e-05
-1.88074409080121e-05
-1.49740526100314e-05
-1.66359753179422e-05
-2.25143073403601e-05
-1.00947427746763e-05
-2.09693851763988e-05
-1.59056433865848e-05
-2.18091478892568e-05
-9.25573031798697e-06
-1.72894005851513e-05
-9.22990499720339e-06
-1.11882473048334e-05
8.33663383374825e-06
-1.38579758310821e-05
-3.67729257859542e-05
-1.37792969574022e-05
-3.0860953907536e-05
-4.93886177731649e-06
-8.11280936493658e-06
-1.56284278729851e-05
-1.16464613919359e-05
-3.88584383658547e-05
-4.22157958291029e-05
2.74377317422846e-06
-4.27061349909875e-06
-1.23551372896086e-05
-2.78484317898306e-05
-2.86089913048584e-05
-2.83778707097416e-05
-2.3963386630094e-05
-1.330987285382e-05
-6.29530358781721e-07
-3.40491429930103e-05
-2.62119178145633e-05
-2.31762668931211e-05
-2.33559563194701e-05
-3.95544628668256e-05
-5.71963738598019e-06
-1.26638866801804e-05
-3.21972881378511e-05
-1.92418710042857e-05
-3.60043534638563e-05
-1.45852417696744e-05
-1.98950429533575e-05
-2.62884118022316e-05
-2.55984681204233e-05
-9.10688575751934e-06
-3.20063113196806e-05
-2.95584808263407e-05
-3.03599944276967e-05
-1.46383847170789e-05
9.57096140495934e-06
-4.3727223967883e-05
-2.21141944274221e-05
-1.15496815159754e-05
-2.89677079472223e-05
-2.4650961422774e-05
-1.20962408900936e-05
-1.86629947339763e-05
-1.18652260805952e-05
-1.13191238367647e-05
-1.49958554431402e-05
-3.07165962940986e-05
3.71626525550706e-06
-2.33003411436843e-05
-3.54765439769376e-05
-4.02406674116915e-06
-3.10670889145116e-05
-8.66856403157619e-06
-2.20195852595929e-05
-4.86408263838754e-05
-1.79565091521893e-05
-2.78683991957969e-05
-7.03774674146059e-06
2.50100098565e-06
-2.8361882121132e-05
-4.48179198127377e-06
-9.79746671791394e-06
3.75635687009017e-06
-5.97310873521612e-06
-9.81773708556181e-06
-4.30239081027592e-06
1.02985925536054e-05
-2.88193095120228e-05
-1.22587365376367e-05
-9.06930357598307e-06
-2.31548665370822e-05
-3.21327266040096e-06
-2.31311563234944e-05
-1.97145319952995e-05
-2.28332105587816e-05
-8.87666880794252e-06
-3.55977178418191e-05
-1.14885152487472e-05
-3.33153624297297e-05
-1.15679229540331e-05
-2.53751343102345e-05
-4.56235887605862e-06
-1.31478650419898e-05
7.3887292504551e-06
-2.23044941387561e-05
-3.64532990128764e-05
-1.67139133621952e-05
-1.7855085962098e-05
-2.17088733145788e-05
-2.28852714759186e-05
-2.78198354361733e-05
-2.28075464174481e-05
-3.07518949105062e-05
-3.43734582201999e-05
-2.86773481807016e-05
-2.71323278287494e-05
-2.6177273527423e-05
-3.21340600754277e-05
-3.12720216398762e-05
-5.21816954274238e-05
-4.49758833468256e-05
-7.54501967480078e-06
-1.70173036001827e-05
-3.37336230785034e-06
-1.95329725244114e-05
-2.21366658138131e-05
-6.67146410718094e-06
-2.5774539280064e-05
-2.40937867213328e-05
-3.15515203907063e-05
-2.53015653770564e-06
-3.35054620906348e-05
-2.67316428877005e-05
-5.29592244005238e-05
-7.3241211716784e-06
-1.17398020754398e-05
-3.26030998361701e-05
-3.21816507714453e-05
-1.21126737520629e-05
-1.24173744870339e-05
-1.05184104419886e-05
-9.37891466790107e-06
-3.20935950140514e-05
-3.85179347511104e-05
3.87900722100416e-06
-2.99739321368396e-05
-1.28922843340012e-05
-3.42348007523486e-05
-2.86334837579863e-06
-2.79674572166298e-05
-2.55223617474115e-05
-1.96818671476436e-05
-2.12694035914821e-05
-3.08257116929899e-05
-8.85922120878852e-06
-3.94703090244266e-05
-3.40516671621133e-05
-1.15610005814359e-05
-8.9452531038436e-06
-2.04727396758014e-05
-3.55919430274059e-05
-2.62785366051321e-05
-9.48187245340805e-06
-4.53183067401819e-05
-8.29729560562594e-06
-2.76272719514543e-05
1.44982852789966e-05
-1.20540777102957e-05
-2.74378000303203e-05
-1.11619416539614e-05
-1.4347224400127e-05
-1.76576438342509e-05
-1.93859842946612e-05
-1.10709932960675e-05
-1.07252236960261e-05
-1.5293563911183e-05
-3.42475267157535e-05
-2.55434626322789e-05
-6.08410612986787e-06
-2.46871023553968e-05
-2.3981878754056e-05
-1.17570840301864e-05
-2.03611642552879e-05
-6.97934261701501e-06
-3.51477807689356e-05
-1.64930914768607e-05
-6.6330205053269e-06
-3.1423277629878e-07
-4.01556899876081e-05
-2.03646630148318e-05
-1.14487225066899e-05
-1.68685210508668e-05
-2.22716953939247e-05
-2.17326202215321e-05
-2.64651279256859e-05
-2.65119327922763e-05
-1.93124351902572e-05
-2.60402078107107e-05
-8.66419416179263e-06
-4.58928349890444e-05
-2.24050673297937e-06
-5.26464072827196e-06
-1.0665259141163e-05
-2.17041488449809e-05
-3.52713557840421e-05
-7.42656803828775e-06
-4.57372773334242e-05
-1.57841065077996e-05
-3.45121752780306e-05
-5.79765233815242e-06
-2.01127700650726e-05
-2.54841101809042e-05
-3.23371317938432e-05
-2.04927933652566e-05
-2.46358763472941e-05
-5.18501903679617e-06
2.84647405125438e-06
-2.0117016833833e-05
-2.15514940126991e-05
-7.32931237991336e-06
-2.32370848676427e-05
-5.90609800525078e-06
-8.90677635070364e-06
-2.82168068297041e-05
-2.5116001251259e-05
-2.70544556299398e-05
-1.96792102321094e-05
-1.80283449131274e-05
-2.17365686028258e-06
-2.25009173645686e-05
-4.50745422827967e-05
4.51120391845218e-06
-8.43818439572371e-06
-2.59049854557291e-05
-3.50581772437116e-05
-2.56715875983583e-05
-1.45933504258655e-05
5.45965758848622e-06
-3.81739209112554e-05
-1.01489622729336e-05
-3.99109015051869e-05
-1.08013712207245e-05
-3.45992256892843e-05
-7.60407595126078e-06
-2.09817773476398e-05
-1.24562381366083e-07
-1.51320318352237e-05
-1.33000107555798e-05
-2.15523512990962e-05
-3.60216041931582e-05
8.01978326074383e-07
-2.56589238016813e-05
-1.45041914496096e-05
-1.42128455745035e-05
-8.00828619617555e-06
-3.04816816951746e-06
-2.11381667765847e-05
-7.86289351466195e-06
-5.46636084928089e-06
-2.78088687157855e-05
-2.85346598204794e-05
-3.31087490275621e-05
-8.32045118372803e-06
-2.88117690289297e-06
-3.65690095071098e-07
-1.21626195520532e-05
-1.51464350130191e-05
-9.76198060556767e-06
-2.36339428200243e-05
-2.36747716802299e-05
-2.52689288473618e-05
-2.35358785289418e-05
-3.49510909986939e-05
-1.57814563196017e-05
-1.66639681552452e-05
-2.10403768480774e-05
-1.05525674960634e-05
-1.45419388176834e-05
-1.01635930410595e-05
2.51857391416174e-07
-1.32150633898182e-05
-8.30065928625347e-06
-1.93048874040021e-05
-9.69473435161846e-06
-9.84504637187303e-06
-2.84086408947608e-05
-2.57609633882173e-06
-1.43724621552139e-05
-5.9223896258541e-06
-1.62347779540239e-06
-1.46800109459877e-05
-1.22046548663144e-05
-1.08186696260029e-05
-2.94847562293448e-07
-4.03233893070688e-06
-2.4474846118836e-05
-2.69750148928565e-05
-3.79824871123764e-05
-3.13937443297797e-05
-1.109759029393e-05
-2.51863660119244e-05
-2.64890570174002e-05
-8.76826551298726e-06
-2.05023150062027e-05
-6.53399307464004e-06
-1.04298525994649e-05
-2.44244940730002e-06
-3.38371906002582e-05
-1.03526745775644e-05
-1.33482619582664e-05
-2.10592612844077e-05
-1.28565956582607e-05
-2.64443414061988e-05
-2.27680555039445e-05
-1.36391470622477e-05
-1.04907838360633e-05
-1.12847967082919e-05
-2.84275969325442e-05
2.90151427271104e-06
-3.14733429242886e-06
-1.29086765321084e-05
4.64739173247658e-06
-8.30610843058458e-06
-1.79347163202961e-05
-2.53198518113695e-05
-2.90101406294106e-05
-1.79482639558866e-05
2.0689641716226e-06
-1.37020411524095e-05
-2.08868837893312e-05
-7.02159824167814e-07
-2.60660441460931e-05
-1.21714668542485e-05
-2.61012958228377e-05
-2.82390293937358e-05
1.67765216174638e-06
-2.35556301619372e-05
-3.51079497044099e-05
-1.36758567668969e-05
-3.03245218175277e-05
-1.18396677226745e-05
-3.22826277241256e-06
-1.96183025735707e-05
4.03045484644542e-06
-3.15528862793125e-05
-1.81884949793047e-05
5.42904442428503e-06
-1.34432024980518e-05
-5.45854471253335e-06
-2.16046925254416e-05
-1.35522970213392e-05
-1.78161609659875e-05
-2.29702780273802e-05
-2.63891937096601e-05
-2.64934234065643e-05
-2.92051219694695e-05
-1.67632936896035e-05
-1.50999044150302e-05
-2.45838865383063e-05
-1.09505579692489e-05
-1.65035851202358e-05
-4.5660774619857e-05
-3.02177070389788e-05
-2.52495950115605e-06
-3.49714813034614e-05
-1.7171426477022e-05
-1.77952593425787e-05
-2.45266250111898e-05
6.81738295066612e-07
-4.99861515213735e-05
-2.66996452752688e-05
-3.76998309037959e-05
-2.05841063819352e-05
-1.16961025039391e-05
-3.29912324403952e-05
-1.67526147424079e-05
-1.69775517147341e-05
-2.80012179901829e-05
1.21579475652041e-05
-1.83852007302715e-05
-2.31206950043905e-05
-1.66432694686248e-05
-1.83638606226122e-05
-2.74687352874287e-05
-3.69308950326512e-06
-1.5054732584485e-05
-3.49406797627126e-05
-3.47105085486458e-05
-3.83976244820058e-05
-1.75711787115435e-05
-2.14983747370136e-05
-2.82860363788655e-05
-1.73236267863418e-05
-7.47593621497628e-07
2.87838151122589e-08
-3.12652413201286e-05
-2.17892539212278e-05
6.89760527473097e-07
-2.68079541834346e-05
-2.83148814819215e-05
-1.43488251370729e-05
-1.60349358596166e-05
-5.14694240389442e-06
-3.33093341503799e-05
-2.44638238508166e-05
-2.48395452281182e-05
-3.62265715760472e-05
-1.81421847428083e-05
5.58780512819937e-06
-1.74448005054028e-05
-5.2533122755307e-05
3.69627168269212e-07
-2.57863475931946e-05
-2.66535738657733e-05
-3.73977354397258e-05
-1.97568118067164e-05
-5.75159099051841e-06
-4.78404301874965e-05
2.49916539843854e-06
-1.93526351591807e-05
-2.51920193842723e-05
-2.4911798867564e-05
-2.85561174244392e-05
-1.57728141804038e-05
-1.39559134436859e-05
-2.42960131451216e-05
-1.06109693465835e-05
-5.07005240124675e-06
-2.27020569302346e-05
-1.13258319457295e-05
-3.72844538767932e-05
-1.40721209853336e-05
-2.32909752711729e-05
-2.87998433199488e-05
-2.32784463185311e-06
-3.66635097003146e-05
-2.48734238207077e-05
-1.40937904872589e-05
-2.90184849525858e-05
-1.75559322986743e-05
-6.04939836212312e-06
-4.98317094725895e-06
-1.51347509435976e-05
-1.52731780214605e-05
-2.63252559918954e-05
-4.28743947575573e-05
-1.3469619095214e-05
-2.41087713592908e-05
-3.1812899733352e-05
-3.35342541617826e-05
-7.76954374947471e-06
-2.83753393731758e-05
-1.70798971737287e-05
-2.00904876367467e-05
-2.42704275566858e-05
-2.7023595909524e-05
-2.09064815476598e-05
-1.7071443828772e-05
-3.11451933502698e-05
-1.59863758765451e-05
7.94506286979126e-06
-3.57923444232754e-05
-5.26510019501449e-06
-8.80213218945255e-06
-3.47501814992752e-05
-3.19566653797944e-05
-3.31291481526332e-05
-1.38066566838728e-05
-6.10152288872495e-05
-3.05718480581871e-05
-1.66195863531599e-05
-1.97246694570095e-05
-2.62627221028324e-05
-1.61368665783283e-05
-2.40574626671494e-05
-6.19884066262722e-06
-3.67128326942725e-05
-2.59233198623517e-05
-1.42710421235789e-05
-3.08481621849144e-05
-9.08238079550129e-06
-1.19140565767874e-05
-1.87006357644868e-05
-3.54898874319558e-05
-2.8031298292205e-05
-3.35190462111038e-05
-2.46429165236021e-05
-3.4681218374769e-05
-1.2962641240975e-05
-2.09368422409377e-05
-2.05556860702492e-05
-3.24123513505866e-05
-1.85387643743194e-05
-2.83742585684947e-05
-2.53046103695611e-05
-1.5064233439237e-05
-3.53926336702106e-05
-1.22526906097078e-05
-2.23457758804908e-05
-8.34460938191106e-06
-2.45608943401383e-05
-2.0044358079219e-05
-4.06309936841941e-05
-2.42917712600614e-05
-3.27101154040051e-05
-1.00879095864342e-05
-4.66411438643258e-05
-2.71498122336729e-05
-1.27059032825162e-05
-5.67363544676345e-06
-4.21924037674418e-05
-2.83227589894205e-05
-3.04994330591796e-05
-2.94135278512804e-05
-1.54917762911271e-05
-2.74088357024535e-05
-1.50540061103932e-05
-2.15437318971621e-05
-2.69195241877979e-06
-9.90254566942996e-06
-3.4335315155026e-05
-3.50407156240177e-05
-1.89076663107751e-05
-5.27037733176774e-06
-1.46978253757178e-05
-3.3159403399431e-05
-4.30239061145099e-05
-2.52013310588138e-05
-2.0011946148183e-05
-6.06244524912127e-06
-3.61456914394943e-05
-3.39592479639581e-05
-1.80030386617068e-05
-4.15073231611442e-05
-3.2459229577646e-05
-2.66234669075515e-05
-1.12595081689372e-06
-1.45882531979213e-05
-1.3578393165319e-05
-1.52949073905796e-05
-2.57490284946436e-05
-3.45525521468104e-05
-1.16323604671725e-05
-3.29657618326056e-05
-1.22439264953276e-06
-2.89686153379485e-05
-2.96517141437044e-05
-9.53116959310365e-06
-4.13050737166776e-05
-1.19274552140984e-07
-1.78997654996592e-05
-3.21044972104973e-05
-2.2517684283433e-05
-2.75393246353436e-05
-1.34736862266289e-06
-1.67383188420124e-05
-2.59855758277115e-05
3.96788236611173e-07
-2.14361175478447e-05
-2.04464727220776e-05
-1.34584626747635e-05
-3.58516863646262e-05
-2.45534548836121e-05
-1.92591361581079e-05
2.03045646795431e-06
-2.85879283072234e-05
-2.44668000131595e-05
-1.95639289444307e-05
3.93085995058554e-06
-2.45699331070184e-05
-8.93565807602083e-06
-2.64842439939464e-05
-2.46027402224501e-05
-2.72558775833384e-05
-2.26331861449742e-05
-1.32444737755267e-05
-1.3768091207598e-05
-2.71119695894695e-05
-2.25136808868947e-05
-3.35333155431132e-05
-2.62408888114283e-06
-2.17023362260817e-05
-1.05822928975444e-05
-3.53621340284994e-05
-2.30702404030498e-05
-3.39775318913773e-05
-3.4120427000761e-05
-2.54408331754035e-05
-1.93583841783633e-05
-1.13015112856912e-05
-1.65192128383491e-05
-2.90599487066801e-05
-3.26855244449784e-05
-2.62972758604759e-05
-1.98020157655994e-05
-3.73181159722614e-05
-9.3087678577536e-06
-3.15218761813304e-05
-3.22004476612672e-05
-7.94710614164329e-06
-4.39004059090221e-05
-2.0673273091432e-05
-8.56991985056915e-06
-1.42496312893529e-05
-1.94166531327659e-05
-2.26550111282426e-05
-9.40247146532458e-06
-1.17757345305171e-05
-4.26867963376449e-05
-1.87522782036945e-05
-2.84924680893995e-05
-1.89558463915978e-05
-1.31860108019639e-05
-8.18239719519574e-06
-6.99606618252559e-06
-1.3275834997112e-05
-2.70727452215372e-05
-2.46071860104408e-05
-6.84736302935548e-06
-3.27988686630441e-05
-1.8595885635274e-05
-1.62381263812717e-05
-9.29073079501363e-06
-1.29154595557118e-05
-6.56197204521676e-06
-1.6595908943708e-05
-4.04107693690816e-05
-2.2775447358572e-05
-7.03548501256568e-06
-3.38770199876734e-05
-2.07262511790505e-05
-2.49685565993256e-05
-1.33958186628709e-05
-1.80809113303541e-05
-1.87996389783175e-05
-2.77115526051883e-06
-3.05368751951129e-05
-1.19328095634406e-05
-3.51762256358534e-05
-2.9546590240846e-05
-2.47393074345387e-05
-1.26295076367224e-05
-1.02483595630234e-05
-6.94776388006761e-06
-2.12805000899413e-05
-6.23355688714303e-06
-1.44579939315134e-05
-2.1283388997414e-05
-3.75284649503303e-05
-3.72214425865213e-05
-7.90696273771854e-06
-7.49073154032514e-06
6.9925666772028e-06
-2.5531088375141e-05
-2.27350339673252e-05
-3.0198356402069e-05
-4.60491056259193e-05
-2.7787246206403e-05
-5.15329635111647e-05
-3.70550312464761e-05
-2.28511701139646e-05
-3.03802929029446e-05
-2.96719777530243e-05
-2.72480223378273e-05
-2.47068828849672e-05
-3.42877159123071e-05
-8.82831541133069e-07
-2.46188095816784e-05
-7.58565766607518e-06
4.24701838318531e-06
-9.05943744736883e-06
-2.20142332257119e-05
-5.42061662623642e-05
-1.48812389085061e-05
-2.63395895825248e-05
-2.46389060167285e-05
-2.3123041673968e-05
-2.07699026158693e-05
-2.16527107671983e-05
-3.69144260444468e-05
-5.01968721684741e-05
-3.24501458978267e-05
-1.52361768753253e-05
-1.51866868812877e-05
-1.75789081126906e-05
-2.2166357824866e-05
-2.30174884937181e-05
-6.91369616807581e-06
-3.52515807226778e-05
-2.40617911366514e-05
-1.41665537342979e-05
-3.54649565844025e-05
-2.11070596537291e-05
-2.26721205046111e-05
-2.42878942312188e-05
-2.88714148285302e-05
-2.17243028849357e-05
-1.14611105986259e-05
-1.45481034920815e-05
-4.91334037081749e-05
-2.51070890757492e-05
-2.27202830465938e-05
-3.28541425428887e-05
-1.44210783879899e-05
-7.48551804289474e-06
-1.2707256746155e-05
-4.3122635151461e-05
-6.12567212127553e-06
-2.10959033272597e-05
-3.46057879337531e-05
-5.35836963201325e-05
-8.85435390212856e-06
-2.67848064122467e-05
1.18731682828761e-06
-3.08304926455303e-05
-1.04771424759517e-05
-1.05657173340053e-05
-3.63748637169053e-05
-1.22363396128304e-05
-2.25931163732081e-05
-3.51660328187367e-05
-1.13556184695148e-05
-2.67329520466564e-05
-4.51790312952402e-05
-2.21823583736359e-05
-1.8813512386229e-05
-2.66536223882488e-05
-4.74774042980993e-06
-3.14084370086905e-05
-3.18863491602333e-05
-2.60060864674462e-05
-2.36234641890817e-05
-2.41334797509984e-05
-1.06223200528449e-05
-1.45412807218234e-05
-3.32633200942414e-05
-2.82699828103319e-06
-2.29867254211221e-05
-1.75078116706331e-05
2.34679784089555e-06
-2.38253141095865e-05
-1.41788052713174e-05
-6.4437954585642e-06
-3.53846454664597e-05
-1.90795022037883e-05
-2.49209576607942e-05
-2.38834743455568e-05
-4.48416720797238e-06
-3.33125228522426e-05
-1.15716792200496e-05
-4.72299217598877e-05
-2.17037090505462e-05
-2.61964074237049e-05
1.55519104328849e-06
-1.97791225934525e-05
-3.6416390436511e-05
-2.82234029067434e-05
-2.0989352056006e-05
-2.90376132260031e-05
-2.78997987019533e-05
-7.20161164247108e-06
-1.38647898267261e-05
-3.76370805929661e-05
-9.96244648487893e-06
-1.48020317327418e-05
-2.88941395393519e-05
-1.76645608371461e-05
-1.33453507607723e-06
-3.54418833228417e-05
-1.81728201779726e-05
-3.53464683947398e-05
-1.28404180765329e-05
-9.55321435510002e-06
-3.16560466064891e-05
-1.68007744498844e-05
-3.63560195732251e-05
-2.21861649949619e-05
-1.84228622202628e-05
-1.08385430814591e-05
-2.78144835049684e-05
-1.39573607710333e-05
-3.07297556236451e-05
-5.97030830814586e-06
-3.26975590450967e-05
-2.73588665970763e-05
-2.44490063540288e-05
1.34181737176513e-05
-1.67534845656395e-05
-5.44985782370695e-05
-2.62814464310811e-05
-3.9664908950443e-05
-1.03124208225591e-05
-2.32485836955672e-05
-3.11063406552103e-05
8.99224441573234e-06
-1.98071447319306e-05
-2.67071220463938e-05
-2.41712074686871e-05
-2.75168840821806e-05
-2.25235187199099e-05
4.83077288797678e-06
-9.71909688404134e-06
-1.86964351512616e-05
-1.88400006428138e-05
-1.31796933310977e-05
-2.87748742272605e-05
-3.2606820566923e-05
-2.48845089156879e-05
-3.28362572440087e-05
-3.71379021909867e-05
-3.72226465038248e-05
-1.48801295773716e-05
-1.42049406432177e-05
-2.29713795226164e-05
-1.61384740740496e-05
-1.94129861051533e-05
-5.06520554730847e-06
-3.35766717410975e-05
-2.73965411682279e-05
-2.36762425981343e-05
-1.92200349126547e-05
-1.73313639749926e-05
8.5510620165651e-06
-2.4176036652506e-05
-3.17122576289432e-05
-2.5297055373668e-05
-1.29170596428379e-05
-3.81920945244219e-05
-1.06854781133954e-05
-2.15368664730763e-05
-7.55806028458878e-06
-3.10741723780442e-05
-1.43049265919362e-05
-2.95913375038995e-05
-2.69403744596556e-05
-9.31774146850537e-06
-3.15210603086517e-05
-2.28714669174116e-05
-7.91655853318894e-06
-2.58491603623549e-05
-1.85983148503345e-05
-2.61086306736542e-05
-2.99763378111267e-05
-2.60809916088945e-05
-2.36880193601184e-05
-2.8210247977366e-05
-2.93457918228497e-05
-3.56448070079177e-05
-1.89532655505122e-05
-6.18442840206916e-06
-1.93191586508542e-05
-1.79446534092875e-05
-3.34890911906449e-05
-2.08442837705423e-05
-2.997683604151e-05
-6.12420268874102e-06
-1.96380891848908e-05
2.88273072752188e-06
-2.31392881251026e-05
-1.49717009169051e-05
-2.58304187298309e-05
-2.29897929073714e-05
-1.80190350731709e-05
-2.66621933961694e-05
-2.3316943685048e-05
-3.28579776489323e-05
-2.69672723440162e-05
-1.56014503522798e-05
-2.19287699929142e-05
-3.18574578625111e-05
-8.59213282849561e-06
2.78654910109082e-06
-8.94845672865867e-06
-1.83709150141436e-05
-2.16601081807164e-05
6.23140956716921e-06
-9.54766289806983e-06
-6.43579824017113e-06
-3.05552022554366e-05
-1.29635710238197e-05
-1.05685876285986e-05
-1.46775656495642e-05
-1.10592308696789e-05
-2.19700158654921e-05
-4.30693994028454e-05
1.68952381762714e-06
-3.83027410491553e-07
-2.36961195324577e-05
-1.04808242793731e-05
-2.82198694871315e-05
-3.06121464044565e-05
1.01271705050823e-06
-1.40646717434106e-05
-3.58246993836137e-05
-1.77746031504674e-05
-3.0749395790202e-05
-1.82089957012786e-05
-3.67778646150389e-05
-2.58979806107448e-05
-1.29660492170707e-05
-4.08002027877082e-06
-1.48216019395023e-05
-1.44774295071292e-05
-2.86281234685431e-05
-2.19973911197503e-05
-1.22957105607613e-05
-1.83650010511763e-05
-2.7214869255634e-05
-3.1348283132551e-06
-3.38946350300523e-05
-2.93418345011843e-05
-1.44296045373713e-05
-3.97507513187423e-05
-2.59077217274166e-05
6.63159688879923e-06
-1.39208852873251e-05
-2.21370510548004e-05
-2.67681935853806e-05
-4.02719643363407e-05
-2.2833563589517e-05
-2.79747491820158e-05
-2.41799311971192e-05
-1.48866126955962e-05
-4.13288939086549e-05
-1.79041804601505e-05
-6.82775717404778e-06
-5.240768520455e-05
-2.07313554209972e-05
-2.78524263852008e-05
-2.52453015939153e-05
-8.97300183801621e-06
-3.45670442396595e-05
4.46748615853997e-06
-2.20742762931609e-05
-3.73014922707621e-05
-9.6559413675696e-06
-2.18947583763515e-05
-2.36742352361572e-05
-1.41089729131572e-05
-1.04996168122349e-05
-3.01111225444411e-05
-3.08231468568706e-05
-1.50925574766007e-05
-1.92248388749393e-05
-2.19028971508504e-05
-3.66734840815309e-05
-3.09042176445901e-05
-8.44640002075781e-06
-1.88856482070487e-05
-7.98933570171243e-06
-2.02637481993467e-05
-1.57596894603471e-05
-2.14086263151029e-05
-2.58063258212095e-05
-3.00360380807232e-05
-2.09425200268021e-05
-1.67300490609458e-06
-3.3390194857245e-05
-3.9992960461689e-05
-3.07230399975169e-05
-6.9092780177561e-06
2.65468419016962e-06
-6.51387401768381e-06
-1.52848045393106e-05
-2.23159268020654e-05
1.30104603959222e-06
-2.04089692440742e-05
-1.872269907753e-05
-1.79889759820479e-05
-5.74481250947503e-06
-3.39580128677965e-05
-2.31969413651589e-05
-3.8930796223956e-05
-2.10453290675151e-05
-7.91682168376268e-06
-1.33133605010698e-05
-5.14198705066988e-05
-2.51932529535498e-05
-1.02683463463371e-05
-1.48063552889573e-05
-7.12998436103767e-06
1.32269571864392e-06
-9.09741331449526e-06
-2.84350451025106e-05
-4.6069314938446e-07
-2.45964914868757e-05
5.17574091225818e-06
1.65781012362956e-05
-3.17640069922771e-05
-1.91237229028154e-05
-1.80834424973892e-05
-1.33304369162664e-05
-1.7934003713751e-05
-1.63186188358734e-05
-1.16818885636377e-05
-2.60314587771768e-05
-1.04932980564583e-05
-1.01219856368554e-05
-4.32714611162697e-05
-2.51296840404171e-05
-2.22888689610782e-05
-2.16781228504658e-05
5.61573526721801e-06
-2.15994761549464e-05
-1.86767804724707e-05
-3.31690530076915e-05
-2.31001717839196e-05
-1.12074855261825e-05
-2.68320424377984e-05
-3.78309086951133e-05
-1.9470864120418e-05
-1.68898275453287e-05
-2.59399375417487e-05
-2.19133770163044e-05
-2.56750823502826e-05
-3.75766229730837e-05
-6.83602131164907e-06
-2.40919172596045e-05
-2.09045416901088e-05
-3.41010866397664e-05
-9.71692609265839e-06
-1.94305312690677e-05
-2.12663669110008e-05
-2.32893814144958e-05
-2.98229668452555e-05
-2.29400086565798e-05
-2.28200999001919e-05
-2.31098418372534e-05
-2.18050260558069e-05
1.1079276719982e-06
-2.43804256148402e-05
-9.57689495967349e-06
-9.95952615026156e-06
-3.13923631996054e-05
-5.71369114409929e-06
-1.82238505244355e-05
-4.88606427748973e-06
-6.13556677084394e-06
-3.0140716935848e-05
-2.53142713409156e-05
2.83410742222176e-06
-2.63760992614341e-05
-8.68963205663176e-06
-1.24009886200689e-05
-9.61338633993903e-06
-3.84667266117388e-05
-4.49654442243707e-05
-2.56862392291638e-05
-2.20418523323442e-05
-3.56483319287399e-05
-3.09098439596412e-05
-2.48459580500496e-05
-7.91386532855981e-06
-1.86381063164156e-05
-1.31450744607106e-05
-1.12173981279931e-05
-3.01901988955991e-05
-2.66360433775943e-05
-1.59530140382101e-05
-1.1138265005586e-05
-8.59993306930807e-06
-2.41027273538421e-05
-1.98708993270179e-05
-3.71850871743353e-05
-3.14802634078825e-05
-2.54775922892838e-05
-2.47099607156005e-05
-1.13096075990225e-05
-2.13538711892364e-05
-1.68164860810818e-05
-1.98562303248236e-05
-2.10669625711741e-05
-9.58729355048847e-06
-8.69268741981816e-06
-1.64517375255127e-05
-2.70752106016894e-05
-8.32085259693459e-06
-2.08411132974679e-05
-2.31860346797166e-05
-4.29454245218545e-05
-4.31994271265179e-05
-7.02090393152432e-06
-2.87610483035401e-05
-1.56196257803113e-05
-3.95222018078167e-05
-1.92269299073173e-05
-2.2889834239009e-05
-5.05276437637679e-05
-2.77693330777386e-06
-3.5067244297369e-05
-3.9134223430711e-05
-8.86953542891562e-06
-2.38539533512309e-05
-3.29657559189667e-05
-3.69685404549394e-05
-4.43434325363778e-05
-3.40884435078824e-05
4.86143615000919e-06
-1.02410368855818e-05
-4.59222654853977e-05
-2.16272734613544e-05
-4.15088931763564e-05
-9.3226866237868e-06
7.57697053849243e-06
-2.40273829281069e-05
-2.58570877727835e-05
-3.99408732438159e-05
-1.84530456517457e-05
-1.57864583792784e-05
4.77760758179882e-06
8.19154648448221e-06
-3.46353625910985e-05
-3.00434422767389e-05
-2.11829925227242e-05
-2.66243395227239e-05
-1.48398452963106e-05
-2.39201235954925e-05
-2.12638108077449e-07
-2.2167055454896e-05
-2.13032082588723e-05
-2.29421256667828e-05
-2.01045958524069e-05
-1.08045991102975e-05
-2.26445877700664e-05
-3.61926008118924e-06
-4.52040433629895e-05
-7.36904096729642e-06
-2.67283254433554e-06
-2.18819506299953e-05
-3.06685199692544e-05
-1.56543122156983e-05
-3.78156356703798e-05
-6.58629738752993e-06
-2.35255663461728e-05
-4.30687427800794e-06
-2.11258323042492e-05
8.7466197053175e-06
-1.5760532250745e-05
-2.99573262842653e-05
-2.14318848897195e-05
-2.75200787355751e-05
-1.47872272933352e-05
-2.32776389889796e-05
-2.08983333807604e-06
-3.23005647520371e-05
-1.77785480618214e-05
-2.36358971456648e-05
-1.00998790404249e-05
-4.61629794396398e-05
-2.62234200324651e-05
-2.3535562731869e-06
-3.31580549563475e-05
-2.77671673257002e-05
-1.69490737340054e-05
-2.49397381658355e-05
-1.37705418056772e-05
2.63434840680831e-06
-9.48331106606859e-06
-7.70371663293127e-06
-2.87072191588153e-05
-3.9125195814356e-05
-2.49421354266093e-05
-7.68750107231487e-06
-3.41311145039563e-05
-1.7619816977834e-05
-1.44749514111148e-05
-3.50878533929103e-05
-4.31708300153897e-05
-3.15341743460081e-05
-1.77155485935837e-06
-2.94966425886502e-05
-3.43666506228403e-05
-3.1322438691326e-05
-3.50693125745244e-05
-2.26441491230934e-05
-5.47998325820256e-05
-1.71139733128969e-05
-3.37806063506721e-05
-3.17413158711388e-05
-1.52763177890169e-05
-2.93753519412528e-05
-3.91954167313559e-05
-2.65941161926156e-05
-2.26310584695602e-05
-2.15419300136202e-05
-1.50328451842734e-05
-5.76725762681008e-05
-3.71300231771863e-05
-1.75553029256596e-05
-7.92543738619449e-06
7.69137454492977e-07
-2.83628273260669e-05
-1.77848006644344e-05
-1.42632687572796e-05
-2.97247839647207e-05
-4.4008405224881e-05
-1.22943605965489e-05
-5.1588737471659e-06
-1.29993333866376e-05
-2.52923534841247e-05
-3.26004881603637e-05
-1.15603278839987e-05
-2.60872508393255e-05
-2.87519199443378e-05
-1.11434752035942e-05
7.27648187388605e-07
-1.22831631660341e-05
-1.48887716237578e-05
-1.68112120974422e-05
-2.69546242751945e-06
-1.35295754057908e-05
-2.36535710888765e-05
-2.78545455367924e-05
-1.37061137453605e-05
-2.26904349128567e-05
-3.94651237510885e-05
-2.9732115565158e-05
-1.91556727383209e-06
-3.58527965074002e-06
-2.35631875999938e-05
-3.46075643290467e-05
-2.41757176633801e-05
-2.71504754478521e-05
-9.58114105077432e-06
-2.34243190134292e-05
-2.27491280028991e-05
-1.2491342246136e-05
-1.67388196340319e-05
-3.51994521682013e-05
-8.7955562337235e-06
-1.82036229505731e-05
7.40156920935368e-06
-2.55714831977139e-05
-1.3708948778418e-05
-3.00875755772746e-06
-3.6555381935919e-05
-1.68056783907027e-05
-3.02686214835679e-05
-1.62391451870799e-05
-4.84544508015945e-05
-2.11589006893263e-05
-2.15854555759938e-05
-2.29556886788017e-05
-1.49786816420434e-05
-5.44967097129049e-05
-3.10720841454614e-05
-1.55278750074186e-05
-2.07712078482428e-05
-1.11523986421083e-05
-3.94852233835617e-05
-6.15157772689924e-05
-2.90083674057652e-05
-6.53952907341957e-06
-3.59380112113712e-05
-2.18625918757892e-05
-2.19857546709683e-05
-1.73780830534807e-05
-9.22696084443536e-06
-1.43059309597587e-05
-7.85691975756836e-06
-1.04891434786401e-05
-3.55348776761122e-05
-2.16504496536087e-06
-1.10185853725616e-05
-4.18136652768973e-05
-2.56694851020904e-05
5.88430403100396e-06
6.11119524747355e-06
-8.6106389238012e-06
-1.98799827400646e-05
-1.43159002025151e-05
-2.33213801604828e-05
-8.76873389027067e-06
-5.2037649090983e-06
-1.55664935328531e-05
-3.76571092403821e-05
-4.93237307526855e-05
-6.21433760299761e-06
-2.63760756099802e-05
-7.18447664669872e-06
-6.60564572078238e-06
-2.76797436195044e-05
-2.69014177665145e-05
-2.15111698138906e-05
1.43550861564645e-06
-2.03444378791228e-05
-2.43568414942872e-05
-1.99226873192372e-05
-2.36877404549273e-05
3.95511534459011e-06
-1.7746082213058e-05
-1.51744999773027e-05
-1.28009178034125e-05
-1.91634812522528e-05
-8.81361028450535e-06
-2.3141736925441e-05
-2.91267983087398e-05
1.17632876819509e-05
3.01329268777151e-06
-1.10266757517599e-05
-9.85805772768736e-06
-1.91124886975547e-05
-2.3020954468969e-05
-2.02706257803864e-05
-1.95061936244431e-05
-1.44204134776817e-05
-1.60129907036503e-05
-2.76791108384168e-05
5.71547543163794e-06
-1.37962812553906e-05
1.64955547572819e-06
-2.26226233416012e-05
-7.593398518291e-06
-1.10394234864988e-05
-2.72499028885319e-05
-2.09439555722665e-05
-1.17109888589274e-05
-1.9514390512183e-05
-3.70874410719481e-05
-2.13788047058821e-05
-1.92681776867379e-05
-2.42386914402688e-05
-1.92525876330122e-05
-1.60382650752631e-05
-1.79066417355164e-05
-3.52372570268731e-05
-3.61400331576564e-05
-1.22792220088102e-05
-1.92140436183614e-05
-3.75368801219531e-05
-2.02476004183934e-05
-3.37620303549036e-05
-2.22631055476846e-05
-3.99806963239063e-05
-2.4832551543043e-05
-2.73450792452185e-05
-1.63822313714114e-05
-2.98774422417415e-05
-4.44524439422237e-06
-5.12486793379241e-06
-1.81120780789238e-05
-2.48700183980328e-05
1.64758871612256e-06
3.77834362403915e-06
-2.60932881056364e-05
-8.72477582886585e-06
-3.60120963422488e-05
-1.70437845053774e-05
-3.46632260793965e-05
-1.74295926138703e-05
-9.498305208547e-06
-1.70930447325067e-05
-1.38448838211897e-05
-4.13466607661196e-06
-3.89401881565571e-06
-1.40990763618287e-05
-1.99328854751454e-06
-1.28282362767522e-05
-1.64375153657953e-05
-3.30981108392247e-05
-3.21276311810327e-05
6.83384397859351e-06
1.4918775451411e-05
-2.94457621209299e-05
-1.28889257520191e-06
1.32223252146222e-06
-1.04586066556856e-05
-1.58433398006085e-05
-2.79349729972265e-05
-1.18259954502179e-05
-1.94874782066806e-05
-4.75944197838172e-05
-2.06628565662569e-05
-1.21021248306438e-05
-4.77708223626633e-05
-9.98880582457209e-06
-3.11501601497213e-05
-3.26317459852175e-05
-1.76807547657971e-05
-3.01174468728197e-05
-3.11926120295027e-05
-2.96208656518991e-05
-3.3719735294552e-05
-1.88011514114466e-05
-1.92376944552181e-05
-4.52560443514565e-05
1.28408327310598e-05
-4.67994471499173e-06
-2.73966943947497e-05
-4.24457379431481e-05
-4.63672843284759e-05
-5.2767936902479e-06
-1.00257696254519e-05
-2.61617736900127e-05
-3.29542603498515e-05
-3.32006976986016e-05
-4.99474883644648e-06
-4.91028188781802e-05
-2.00644381348778e-05
-2.08438270662915e-05
-1.64773808632077e-05
-3.42306118462697e-05
-6.80209485321172e-06
-9.9000412005305e-06
-1.62443332021785e-05
-3.79174498712411e-05
-2.38629798747074e-05
-1.08179560245674e-05
-2.71628309979449e-05
-2.80173674975612e-05
-1.51788944292296e-05
-8.24549114624269e-06
-1.19612723272324e-05
-1.27782856793512e-06
-3.35409143104391e-05
-2.53519069183071e-05
-1.05712152822562e-06
-2.05784218382462e-05
-1.47579587049479e-05
-2.17692014896055e-05
-3.11160451556182e-05
-4.23294662551109e-05
-9.10722317266445e-06
-1.37759950486453e-05
-1.1482330343154e-05
-7.26009050004911e-06
-2.72557572168905e-05
-2.57828017779036e-05
-3.47375269539747e-05
-2.57902099043521e-05
-1.515394135693e-06
-2.35326947451124e-05
-1.34158470481437e-05
9.01438801898667e-06
-1.59532265005751e-05
-4.59421650957556e-06
-8.75825347766471e-06
-1.6067134584525e-05
-1.54084185119953e-05
-3.02958780003812e-05
-1.24080783864496e-05
-3.58275312509212e-05
-2.11453531296099e-05
-2.53243155230166e-05
-1.88149271275482e-05
-2.9111510726416e-05
-2.17084965203385e-05
-2.18042053647786e-05
1.70623584620379e-06
-5.46580655660503e-05
-1.06768802914459e-05
-2.67055443880712e-05
-2.54799371264953e-05
-8.51079717926113e-06
-1.81491411942081e-05
2.49043947521348e-06
-1.15628508082023e-05
-4.00183569667633e-05
-2.86511521001717e-05
-9.48949219775755e-06
-1.20925227335612e-05
-2.19102445169685e-05
-4.78199493476488e-06
3.62642169917267e-06
-2.05105771239627e-05
-3.85147161848042e-05
-1.91861230717053e-05
-3.66529112283041e-05
-2.66340606056581e-05
-3.26847971863244e-05
-9.42499547358902e-06
-6.98812651926084e-07
-2.02623156090713e-05
-3.33546934165805e-05
-3.23606538679623e-05
-1.5472174659279e-05
-9.92928419624602e-06
-1.74674280231397e-05
-3.1807842838812e-05
-8.14379398135176e-06
-1.4259907062075e-05
-2.52288997530546e-05
-1.20657451049132e-05
4.45545584770694e-06
-1.03492594396506e-05
-3.99502154491475e-05
-4.02469272007819e-05
-9.25801574205671e-06
-1.06423790492721e-05
-3.9749536367472e-05
-2.74226070332224e-05
-2.40073942101573e-05
-2.17097760811808e-05
-1.60938162865385e-05
1.68422060095907e-07
-2.18276231297339e-05
-1.75937903920686e-05
-1.85961728384537e-05
-1.93191059532666e-05
-3.56786265885381e-05
-1.25605672536217e-05
-1.39980747292824e-05
-2.47962812633401e-05
-3.6649200428562e-05
8.59394328700921e-07
-2.73028099673651e-05
-2.74219794157668e-05
-2.08866278451073e-05
-9.45011106365958e-06
-2.80340543934388e-05
-2.83472945970405e-05
-2.07766407792203e-05
2.53857277130241e-07
-1.78855991213403e-05
-3.49487590304787e-05
-2.13260684337759e-05
-1.64734025512771e-05
-3.72804988335534e-05
-2.61880591600264e-05
-1.9356969915631e-05
-2.22459733604603e-05
-2.77645141064487e-05
-1.71982112661251e-05
2.90548016636001e-06
-2.6403647450081e-05
-3.63411922408751e-05
-2.01048549448402e-06
-2.81654264453173e-05
-3.95157565196292e-05
-2.02681545507132e-05
-8.27859271866513e-06
-3.68636109406171e-07
-1.06492783029175e-05
-5.18407940343524e-05
-1.81355916663761e-05
-1.66578872026539e-05
-1.13483918844647e-05
-1.26461014107746e-05
-1.9000957447011e-05
-9.94027462353856e-06
-5.71920545590554e-06
-2.62384715352055e-05
-7.19211412128827e-06
-3.52071060091378e-05
-3.46373113695999e-05
-9.73132711024372e-06
-1.42792507933446e-05
-4.69318068340838e-05
-2.03591091857775e-05
-2.6670449688961e-05
-3.06043969925978e-05
-2.84771843927899e-05
-2.27238061631601e-05
-2.39435899875867e-05
-3.85325319139555e-06
-1.42276068906722e-05
-1.22417404087127e-05
-1.85065880452139e-05
-2.88277533459658e-05
-4.54839109092958e-05
-1.70362831027953e-05
-2.68128203308985e-05
-3.50909578126922e-05
-2.76559267459455e-05
-4.33916127386612e-05
-2.51468467048495e-05
-3.9721383633161e-05
-2.34979970165061e-05
-3.94391963396176e-05
-2.73362298110521e-05
-2.30243179999569e-05
-4.86595407072423e-06
-1.6962769159206e-05
-3.05200753138153e-05
-3.21848947560685e-05
-1.14310236640119e-05
-1.82351753693791e-05
-1.9072402440804e-05
-2.37297324616287e-05
-1.16481741829316e-05
-9.72078119602968e-06
-3.41069913853117e-05
-2.33180782905845e-05
-4.32669680500984e-05
-1.25179128169584e-05
-3.52827043781333e-05
-3.48936775616603e-05
-3.53340640476741e-05
-2.05958616423453e-05
-3.97401880308671e-05
-1.72419989044202e-06
-4.58746058323892e-05
-1.55305396270411e-05
-1.87504158311052e-05
4.69381286961308e-06
-8.81437027074066e-07
-1.11639997499134e-05
-9.22888819650574e-06
4.64782195934044e-06
-4.56596739898978e-06
-2.22099882274167e-05
-2.66508279726273e-05
-1.51894368813212e-05
-1.81058380461825e-05
6.07385809607473e-06
-2.58333075848388e-05
-2.53112705226183e-05
-2.64320620565424e-05
-2.75421544625178e-05
-1.12617306046285e-05
-2.41061050302091e-05
-1.4348943603982e-05
-2.1878711161791e-05
-1.57677429018188e-05
-1.82219364189972e-05
-1.01635055650434e-05
-1.37510208915333e-05
-3.62828239078811e-05
-3.32460010413731e-05
3.86074015914136e-06
-1.17078333795214e-05
-1.3348673935964e-05
-6.19810989070469e-06
-2.52542167613168e-05
-9.80229830173227e-06
-5.87203259355135e-06
-4.90522098116282e-05
-3.56107174723212e-05
-1.48850828863772e-05
-2.75892385117964e-05
-1.9012304568104e-05
-1.98984507370651e-05
-1.36802655006829e-05
-3.20357090090654e-05
-2.44884015130355e-05
-2.92198643012433e-05
-2.26758025914116e-05
-3.03319750438421e-05
-3.51020057783746e-05
-3.28493815576791e-05
-3.76214523828474e-05
-3.50047500494743e-05
-1.41883960138098e-05
-1.88207510398628e-05
-2.09772555360493e-06
-1.79697395531928e-05
-7.25861386980874e-06
-2.30310844224474e-05
-2.41662022036517e-05
-8.02451009451072e-06
-1.92936045231115e-05
-2.86512475323472e-05
-1.75633741635445e-05
-1.54292764650431e-05
-2.59804676759025e-05
-1.59687376610414e-05
-3.10604996030783e-05
-3.49006975003671e-05
-2.60601490121169e-05
-1.74755313340905e-06
-2.0589634408056e-05
-5.69700631724489e-06
-9.4319545207749e-06
-2.22657348219315e-05
-2.23091151272374e-05
-1.63495052182668e-05
1.21702193819314e-06
-1.97279471566523e-05
-5.78684733591734e-06
-1.03797383733123e-05
-3.06562708550051e-05
-2.70317434956817e-05
-3.26471853284807e-05
-4.01174976613506e-05
-7.58684411815937e-06
-2.25083309402109e-05
-1.51139030583616e-05
-2.24288056906582e-05
1.01761253935678e-05
-5.07429984923567e-06
-2.09014840331678e-05
-2.78088979269385e-05
-1.61562571918309e-05
-1.96270786536521e-05
-2.37432820854894e-05
-1.36945596007211e-05
-7.91445411927349e-07
-1.20124246178981e-05
-7.91887885057437e-06
-1.82295318807358e-05
-2.31432429806251e-05
-1.10231227788836e-05
-9.18824616237794e-06
-2.89302475893762e-05
-1.89589030137954e-05
-3.09170660330337e-05
-2.8089460010435e-05
-1.85396870379393e-05
-2.58323207084419e-05
-3.3212105673561e-05
-1.60725922870849e-05
-1.43678418429298e-05
-3.16491468663351e-05
-2.70202917387754e-05
-3.90990708881573e-05
6.10020650785908e-06
-3.24637482791559e-05
-3.10599881900935e-05
-7.42677457629164e-06
-1.27814868581502e-05
-2.45340730842539e-05
-4.13626371633417e-05
-3.16934287203874e-05
-1.1995490025554e-05
-3.39292969869569e-05
-2.15792973025647e-05
-3.94479696839298e-05
-3.6547621673321e-05
-7.21222571106831e-06
-1.03338656275882e-05
-1.8718211840186e-05
-3.56967433514336e-05
-1.76346388250335e-05
-2.81805635377726e-05
-1.54324473191993e-05
-2.37402496132582e-05
-2.32724307396019e-05
-3.54205238348696e-05
-3.36247893068865e-05
-3.17092142950894e-05
-4.16926906062485e-05
-4.1680975945021e-05
-2.66129188140011e-05
-2.55130801242977e-05
-2.16860605481675e-05
-2.52188589480666e-05
-1.902692322953e-05
-4.66867100680298e-05
-2.79640651950382e-05
-3.19264806708572e-05
-2.10193329152297e-05
-1.42615578577531e-05
-1.65496561066158e-05
-2.33155786773588e-05
-1.28368785303423e-05
-1.98789251022036e-05
-1.49053207526487e-05
-1.21351299858296e-05
-1.47269846126871e-05
-1.52876025018016e-05
-1.3591857600514e-05
-2.99987503388662e-05
-4.81088719689078e-06
-1.40032254716508e-05
-3.6071121853473e-05
-3.40946861724713e-06
5.8318855764482e-06
-2.5169099983232e-05
-4.79696301873425e-06
-4.07293326574207e-05
-2.19137879316302e-05
-1.13724863841372e-05
-1.98537965357364e-05
-3.15865503825564e-05
-1.76348533182737e-05
-2.08389851832167e-05
-2.09564605899733e-05
-2.37287538176795e-05
-1.57166056743589e-05
-2.59925905462536e-05
-1.80991197461863e-05
9.66035617888789e-06
-7.17466411383748e-06
-1.50608943259942e-05
-1.05927396445752e-05
-3.01150308298761e-06
-1.28464297118169e-05
-1.74864286862916e-05
-2.43271987786095e-05
-1.68794671281294e-05
6.3442851573565e-06
-2.30116799422229e-05
-1.25820931149663e-05
-3.60792811351982e-05
-3.20344209700959e-05
-3.62071537163565e-05
-2.71519095834817e-05
-2.96238598204049e-05
-2.18917529608884e-05
-1.36962150393507e-05
-2.72398164323558e-05
-3.65149309647461e-05
-1.87475428714904e-05
-2.00650627473566e-05
-1.77068777376958e-05
-6.4585714304372e-06
-1.92529302146601e-05
-4.374317006554e-05
-5.18054019776324e-06
-6.53935292691489e-06
-1.93686060235727e-05
-2.15712836381854e-05
-1.20996722953574e-05
2.76942334126267e-06
-3.56785263560493e-05
-2.3864080235697e-05
-1.97657254702131e-05
-2.2789589556607e-05
-1.88297391631097e-05
-1.22911738789081e-05
-1.38183441624736e-05
-2.79056286851639e-05
-1.50734427075519e-05
-1.93351864444009e-05
-1.86707248691631e-05
-2.52462432269601e-05
-1.42795009725604e-05
-1.36949562370654e-05
-3.28537501480242e-05
-1.02063091861432e-05
-2.61773836765921e-05
-1.26976642921491e-05
-1.5538547642915e-05
-2.52369707351342e-05
-2.30501516791797e-05
-2.57050661135982e-05
-2.30538933237991e-05
-1.09410578047267e-05
-1.03593125636344e-05
-1.70778881398215e-05
-2.13793970582109e-05
-3.12116480533145e-05
-2.91619672421749e-05
-2.83873827835932e-05
-2.94860665471169e-05
-2.51516403227097e-05
-5.23854010375381e-06
-3.29552678165554e-05
-3.02872495927155e-05
-2.19034062724894e-05
-4.60832851789432e-07
-5.06203785785805e-06
-8.69591109956413e-06
-3.05834246098472e-05
-1.2335656437012e-05
-3.38358005407449e-05
-2.44439947963097e-05
-3.82927957915329e-05
-1.48150150209768e-05
3.81104254610299e-06
-4.75785605648938e-05
-1.84508961332958e-05
-1.07876836780448e-05
-1.70311367565472e-05
-1.99855226180535e-05
-1.34920071496712e-05
-2.10321820515089e-05
-2.52968725826886e-06
-2.11343484349616e-05
-1.97234216782816e-05
-2.01440888420467e-05
-3.13168624304956e-05
-1.66805747211875e-05
-1.34058506457669e-05
-3.28513189086208e-05
-9.78973958151509e-06
-3.90937477751029e-06
-1.09936319782241e-05
-1.90175749613417e-05
-1.1825727647634e-05
-3.32601013857277e-05
-1.6737833149329e-05
-1.28231411741829e-05
7.55923674965168e-06
-3.50359358637306e-05
-4.39845739925748e-05
-1.79233645672977e-05
-7.24886302761838e-06
-1.11632743417256e-05
-2.02525496234128e-05
-1.74790094684638e-05
-2.57205285104763e-05
-1.54864491991486e-05
-1.43296300573657e-05
-1.00027097164478e-05
-2.91888518907135e-05
-3.86641771778909e-05
-1.20497768736443e-05
-2.74888138337353e-05
-1.64919579834257e-05
-1.68350591166177e-05
-1.36571808153849e-05
-7.90736435266456e-06
-2.70992275044167e-05
-3.21569346304343e-05
-1.67510711324821e-05
-2.36388163141983e-05
-3.56155441394659e-05
-2.26638594159981e-05
-9.45229757923399e-06
-2.96580027498325e-05
-2.3464157020101e-05
-3.35891169647558e-05
-2.36205687861844e-05
-2.78170443958454e-05
-3.10758053403594e-05
-2.11932072912384e-05
4.59258065530344e-06
-4.07882449359076e-06
-4.18550813636252e-05
-1.59076056859881e-05
1.53758786353623e-05
-2.21342577183884e-05
-2.99132200279164e-05
-4.73750027884903e-06
-2.88825711278556e-05
-2.73954444095215e-06
-2.30880813470618e-05
-7.12969365671078e-06
-2.54898966913997e-05
-4.48352478558188e-05
-2.17585736922154e-05
-8.71764738381505e-06
-3.3469856201981e-05
-9.20859741880596e-07
-1.89730646373369e-05
-1.47370511084598e-05
-2.75846804906076e-05
-2.36707723259189e-05
-4.1215692647002e-05
-1.57460189747214e-05
-1.75705507623127e-05
-1.43117718770305e-05
-1.06040074507104e-05
-1.09062139763601e-05
-2.87621260110431e-05
-3.9424730764825e-06
-1.90204385347789e-05
-2.38695389427648e-05
-9.13954972225879e-06
-4.19226394615838e-05
-2.10891261925681e-05
-7.1763768839675e-06
-2.92766217845875e-05
-3.90894415662735e-05
-2.07076092369365e-05
-1.54548210763923e-05
-1.00621002791143e-05
-5.19661631967037e-05
-2.64250778412299e-05
-1.7391678341036e-05
-1.740469389421e-05
-1.4056253664532e-05
-5.71583442488719e-05
1.08351330275868e-05
-6.09047938944884e-07
-1.64389463335053e-05
-2.23508037322895e-05
-6.00626348417088e-06
-4.75164750060525e-05
-2.66803362737521e-05
3.63919644770809e-06
-2.80428539321846e-05
-1.5436198185236e-05
-2.06213951923983e-05
-3.65658078133781e-05
-9.16581540567871e-06
-2.37581800397379e-05
-3.51460202865502e-05
-3.09679805342639e-05
-3.03256709372594e-05
-2.98990300479374e-05
-1.51357617201671e-05
-2.65185720737388e-05
-3.76687131879976e-05
-2.84861355401122e-05
-3.30743805177846e-06
-1.6868832288431e-05
-2.88481211040088e-05
-2.32666457970966e-05
-1.28805125647155e-05
-1.89308937666939e-05
-3.33674638779392e-05
-2.00910922984061e-05
-3.94548104022964e-06
-3.06974371067843e-05
-1.59919577493521e-05
-3.31643554288763e-05
2.40640629431918e-06
-3.60459692244461e-05
-1.77946590350257e-05
-1.19363993961642e-05
-2.97288486252809e-05
-3.05647242976768e-05
-2.21631458070683e-05
-1.4551574912328e-05
-3.04862096945706e-05
-3.7779535785333e-05
-3.55959523151368e-05
-1.74165488771511e-05
-2.85373335334064e-05
5.59030584996007e-06
-8.61830160311373e-06
-3.23608771956234e-05
-3.07559338723976e-05
-1.94731156885427e-05
-2.73621173565556e-05
-1.73948834270107e-05
-3.78944871990496e-05
-2.4858709161605e-05
-2.65097555572466e-05
-9.62385206779082e-06
-2.20753585021398e-05
-1.39926413797727e-05
-1.88859451181711e-05
-2.41287672645063e-05
-3.4105922687953e-05
-2.75668658578072e-05
-4.41032490017203e-05
-1.85872781060234e-05
-1.79433470344818e-05
-2.44914697315657e-05
-1.37505205871824e-05
2.08396686850201e-06
-3.18283958061326e-05
-3.51533147690268e-05
-3.60103196497425e-05
-3.0584089814721e-05
-1.02131085334892e-05
-1.38529648878863e-05
-2.38274280731009e-05
-3.4312737860458e-05
-1.56174665728882e-05
-5.01788248211469e-05
-2.63389397190069e-05
-2.0150126242214e-05
-2.21270713445418e-05
-2.12860522760381e-05
-1.6997584330557e-05
4.98080210596419e-07
6.93963974671376e-07
-9.48260894095995e-06
-1.31535202545339e-05
-1.58952631420503e-05
-1.56231799413735e-05
-2.46015474449264e-05
-2.27123864427463e-05
-2.10503124528828e-05
-4.02965841231595e-05
-4.02043993513057e-05
6.627517334952e-06
-5.66862594004899e-05
-1.14686794736309e-05
-2.69935561711375e-05
-2.35055458683656e-05
-3.0168078226864e-05
-1.55054643232789e-05
-2.30659900196414e-05
-5.27454937950838e-06
-2.10731514071312e-05
-2.62601604335908e-05
-3.62506228071059e-05
-4.34741284717362e-06
-3.07497841578827e-05
-1.14020724442205e-05
-1.68423079434997e-05
-1.47710500779605e-05
-1.94963171243325e-05
-3.56594781428521e-05
-1.46814537076896e-05
-2.1440910594745e-05
-3.47908972951e-06
-6.82785795473088e-09
-1.1976924433216e-05
-2.13354886581713e-05
-3.47572920164433e-05
-7.06694744202338e-06
-2.02761392265784e-05
-2.20860832165271e-05
-5.87566192984473e-06
-2.86539580831472e-05
-2.69000959117823e-05
-9.18139437123338e-06
-2.47694507416145e-07
-1.7193536788789e-05
-2.35809614123644e-05
-8.38330914321935e-06
-2.53212331392693e-05
-2.41950396161186e-05
-2.6529892649699e-05
-1.76776573710845e-05
-1.86772862228804e-05
-3.40107211303005e-05
-7.44781532099665e-06
-1.50310829290063e-05
-1.60831109848086e-05
-1.00337498866347e-05
-2.29235247107924e-05
-2.00548411015896e-05
-4.15154288255918e-05
-1.33603753197018e-05
-2.56591237519219e-05
-1.84751761563875e-05
-1.31285863463502e-05
-1.21142628576279e-05
-1.18446383921809e-05
-1.62814080337749e-05
-2.10307095005525e-05
-3.22447711326105e-06
-2.83860463169218e-05
-2.28995539964791e-05
-3.82054232601215e-05
-2.71990249360136e-05
-2.53977118290811e-05
-1.52682521226134e-05
-1.23897727053074e-05
-3.23570475930742e-05
-2.09826052625254e-05
-2.25577013215553e-05
-4.52774174687645e-05
-1.97751414703649e-05
-3.47732712172292e-05
-2.48582705574786e-05
-4.32528438721937e-05
-2.89793609777678e-05
-1.32686325064733e-05
-3.36677134178404e-05
-2.22607944876986e-05
1.15133108236843e-05
-1.78766565461365e-05
-3.50790504689232e-05
-2.50524849820656e-05
-1.39098717705018e-05
-2.11522920867726e-05
-1.66552294198737e-05
-2.6827454017439e-05
-2.64903337267662e-05
-3.85556942664451e-05
-1.51634314430104e-05
3.9156274720477e-06
-4.21269561741682e-05
-4.90951314574179e-06
-1.13557357567328e-05
-6.17031168427949e-06
-1.20194440377471e-05
-2.99745484616157e-05
1.61529791686028e-05
-1.2309861979008e-05
-1.93671569526226e-05
-1.23142307125472e-05
-2.77855889088295e-05
-1.80111716193e-05
-3.67635459892915e-05
-4.02686759183306e-05
-1.37587761384743e-05
-1.88266269037239e-05
-7.47455162433528e-06
-2.67608703520926e-05
-3.60237721220528e-06
-8.92300355858968e-06
-2.2041962294057e-05
-2.79858020604282e-06
-1.84816858316946e-05
-3.77788020763807e-05
-1.97894049085039e-05
1.14424568599931e-05
-2.97096302609055e-05
-7.85053495297533e-06
-1.43856064844897e-05
-2.19651183614578e-05
-1.47260516804974e-05
-4.50699233563422e-05
-2.90987550190159e-05
-2.29158483706509e-05
-3.22390201934745e-05
-1.30083325019903e-05
4.40198210790639e-06
-3.64848620482789e-05
-1.48852259123209e-05
-2.45964856563832e-05
-1.12617509836967e-05
-2.17603289989695e-05
-2.84245397883059e-05
-2.53735227865124e-05
-3.51726875162889e-05
-2.11086626579656e-05
3.59715082402092e-06
-1.76794568662061e-05
-1.60433311936164e-05
-3.83996545163957e-06
-2.37405989426494e-05
-4.60819413790187e-06
-1.66785647994041e-05
-4.96235924490535e-05
-1.51540711676652e-05
-1.43809179790091e-06
-1.68775138043865e-05
-3.02966053629999e-06
-2.11648282951922e-05
-4.46324350799964e-05
-3.58435470021578e-05
6.571445195796e-07
-1.41313109585562e-05
-2.20406626723838e-05
-1.32240906751536e-05
-2.57037458796121e-05
-9.68830627153393e-06
-9.8305200961335e-06
-1.37822972382256e-05
-7.23776741399495e-06
-1.07190952913699e-05
-1.5949341471309e-05
-2.32087658971038e-05
-1.83309422463971e-05
-1.79653155529999e-05
-2.60816627842371e-06
-1.14869927025102e-05
-3.52771554492573e-05
-2.03316127653047e-05
-1.72642114793611e-05
-4.93143058419039e-05
-3.62285347518995e-05
-8.99719905650497e-06
-2.11093649792157e-05
-1.78317810088374e-05
-6.99196264433748e-06
-3.70335401319149e-05
-7.69486525461735e-06
-1.91612512884586e-05
-1.14863330571129e-05
-2.46926075728135e-05
-1.81240861011495e-05
-2.469135987472e-06
-6.70738537889867e-06
-6.84122503916999e-06
-7.48201978673484e-06
-4.02213788442999e-05
-2.15311880854849e-05
-1.70363102531542e-05
-1.58384526231703e-05
-2.47944498819981e-05
-2.11149527481745e-05
-2.31362565886518e-05
-3.02988262694743e-05
-2.34598108222826e-05
-2.13856505967054e-05
-3.14859464422165e-05
-3.02830160993295e-05
-1.94086709717198e-05
-2.82823263104229e-05
-6.268833382789e-07
-1.08929384252865e-05
-1.97504103578365e-05
-2.08663153231993e-06
-7.49425087532017e-06
-5.74163311070893e-06
-1.35329151400982e-05
-2.87602159139366e-05
-1.44740936146311e-05
-1.14521898217774e-05
1.24389084555791e-05
-2.55183737702937e-05
-1.63223843940989e-05
-2.94231069970988e-05
-2.11024201979023e-05
-2.30330052578948e-05
-1.56285165439025e-05
-2.26517662051863e-05
-2.41330740360892e-05
-2.42351942422355e-06
1.72513612831902e-05
-1.48274421354624e-05
-1.32809388864915e-05
-2.11691700076024e-05
-3.344055677473e-05
-2.58304319763051e-05
-2.38683110909112e-05
-3.11579944547888e-05
-1.94834555081774e-05
-2.80171576745742e-05
-2.69058721846225e-05
-4.80561304759082e-05
-5.04111555968679e-05
-2.87867788595781e-05
-2.69848132214202e-05
-4.42677984829478e-05
-6.72510048068279e-06
-2.2580244191754e-05
-2.34363925773452e-05
-2.03078214986551e-05
-1.13110141940204e-05
-2.58240663446668e-05
-7.95655981054332e-07
-1.25237697227065e-05
-6.71829336094358e-05
-1.8436491198901e-05
-1.72433620351352e-05
-2.94125144073244e-05
-3.98608669973317e-05
-2.34193830797046e-05
-1.57203399728713e-05
-1.51309642758437e-05
-2.0326309408043e-05
-2.31225940234797e-05
-5.43122746438284e-05
-1.24205307423456e-05
-2.48436811482784e-05
-3.8048828565543e-05
-2.07476855816428e-05
-2.28636429977333e-05
1.29043938233058e-05
-4.1969083177773e-06
-6.95438725237479e-06
-2.21554413139666e-05
-2.99661001268349e-05
-4.4197296188061e-05
6.60407956706022e-07
-7.92406428734736e-06
-2.27342208508677e-05
-1.50896929349431e-05
-4.0277050701285e-06
-2.48086489047024e-05
-1.30549086924883e-05
-1.81082225394229e-05
-2.09854313380076e-05
-1.71870589274863e-05
-4.48620327092742e-05
-2.35610398792047e-05
-2.52831541276411e-05
-3.52136079418435e-05
-2.24390397495944e-05
-1.5257029066875e-05
-5.19141439842667e-06
-1.99754119175077e-05
-1.93387992821631e-06
1.56390847334507e-05
-1.79127652256839e-05
-1.65982714568865e-05
-1.86669303781412e-05
-3.03052732881151e-05
-1.31366275346922e-05
-1.05008453984098e-05
-3.45529325323941e-05
-3.27321904858785e-05
-2.73201204218571e-05
-8.85671333743968e-06
-3.373215726229e-05
-4.35476716900626e-05
-3.91038423925643e-05
-8.62919031740656e-06
-2.7873033148701e-05
-2.81319998395762e-05
-3.96259844481749e-05
-2.99569987186517e-05
-1.83736763282674e-05
-3.10730105222306e-05
-1.47312395230702e-05
-2.33853367667965e-05
-3.15444879132972e-05
8.66169005157134e-06
-3.75328915142871e-05
-2.87750064739209e-05
-3.0789657527409e-06
-4.86109068471612e-07
-3.3324589982109e-05
-2.46810138585166e-05
-2.38384259820934e-05
-1.92755679564036e-05
-2.67667161205104e-05
-3.62493919231044e-05
-3.97190504846011e-06
-2.49411430747925e-05
-1.32706874839111e-05
-1.82856290512394e-05
-8.18294723645382e-06
-2.65434615721422e-05
-2.45276270274514e-05
-2.56322878988179e-05
-1.96756040248063e-05
-1.5107160693023e-05
-2.46098008259331e-05
-3.42476858600062e-05
-1.412899081173e-05
1.23657913589624e-05
-3.82324504337742e-05
-4.15275030329543e-05
-7.55268920302859e-06
-9.20164688686928e-06
-2.9991584839935e-06
-9.4750691477578e-06
-2.24827708202753e-05
-2.7209855614484e-05
-1.37960440604514e-05
-3.52080966738676e-05
-1.85513674337426e-05
-8.75481186773345e-06
-2.31122828335366e-05
-2.00550147408894e-05
-2.95833953896422e-05
-2.50314104479864e-05
-1.2096543631962e-05
-2.47709146369798e-05
-4.12892792423474e-05
-1.42255201486183e-05
-1.08376560736846e-05
-2.68017306042819e-06
-1.3020265372828e-05
-1.7708193330507e-05
-3.70764860083637e-05
-2.34092950219133e-05
-9.94330171480931e-06
-9.51502808737498e-06
-2.35399310218935e-06
-6.33268310731906e-06
-2.28101200804942e-05
-2.36628474616136e-05
-2.01625758777799e-05
-3.52799012437356e-05
-2.6116491745591e-05
-2.66133697152504e-05
-2.07569944545674e-05
-1.16480403786761e-05
-2.13451231535088e-05
-3.98770902823874e-06
-2.48083538376974e-05
-3.35172398315459e-05
-2.35462981042904e-05
-1.00895462559306e-05
-3.19284639760893e-05
-1.58769914382988e-05
-1.3017569326905e-05
-3.11278602144504e-05
-1.72949029849549e-05
-1.52581509091461e-05
-2.42235475590737e-05
-2.12025212532805e-05
-3.54680510359984e-05
-2.26565166143586e-05
-1.78747889707333e-05
-3.3579922530381e-05
5.72376894175866e-07
-6.94380204931121e-06
-3.11819359631367e-05
-2.38373736273339e-05
-2.29980154792023e-05
-1.34094296343237e-05
-2.38257953070671e-05
-8.07592579660618e-06
-1.434848523685e-05
-1.27223636488143e-05
-3.65483128740851e-05
-3.25586469321081e-05
-6.21170972652097e-05
-3.99174534153412e-05
-8.91775303435079e-06
-1.42887393598195e-05
-2.72480361402901e-05
-8.44887951880763e-06
-2.29270971063717e-05
-1.14435788370336e-05
-2.35512096091668e-05
-3.24341292805939e-05
-2.71631510613507e-05
-1.28218718064044e-05
2.55440922877913e-06
-2.50762833722932e-05
-1.03960087184534e-05
1.65234902311165e-05
-1.54228794042072e-05
-3.79210163035908e-05
-9.81115702739388e-06
6.67192113586124e-06
-1.22837152637618e-06
-2.10733258078241e-05
-1.05472130930548e-05
-2.08621036739277e-05
-2.20594181975875e-05
-2.01934950125181e-05
-9.48621970586886e-06
-2.36447773401128e-05
-4.50447196569386e-05
6.42759040607898e-06
-8.7717356792459e-06
-2.33938125936196e-05
-1.52115921497427e-05
-2.09796890992868e-05
-3.14396576725902e-05
-3.07213113948846e-05
-1.06674973643929e-05
-1.38925319778618e-06
-2.34307649258737e-05
-2.07332644000946e-05
-3.13938050452246e-05
-1.90644341488848e-05
-1.58763679383774e-05
-2.40539747282715e-05
-1.39663750792203e-05
-2.08795614075403e-05
-2.51851663290814e-05
-1.4265919077818e-05
-2.11309805502673e-05
-1.85356930441822e-05
-1.26178862637542e-05
-1.54767095828133e-05
-2.30300956896708e-05
-3.0671186546253e-05
-1.08751892820778e-05
-1.13167800544389e-05
-2.79137463320045e-05
-2.56274408638354e-05
-9.09592067669753e-06
-2.43500248395684e-05
-1.4325100722542e-05
-1.55374408612906e-05
-2.02463811590329e-05
-2.86058227254603e-05
-3.40146324504967e-05
-1.94577891230775e-05
-1.69900028184909e-05
-5.41232374538376e-06
-4.19146915943657e-05
-1.46621249933399e-05
-1.31297888048833e-05
-2.93644238821566e-05
-3.23594395427328e-05
-1.179589356686e-05
-3.90075764650604e-05
-4.06519598424254e-05
-2.94991649551274e-05
-2.25427807557316e-05
-4.03845905068071e-05
-1.27980719326057e-05
-2.48558776285788e-05
-4.92141119841838e-06
-3.63377072269019e-05
-3.94475315869922e-05
-1.85733737574412e-05
-2.01956499861711e-05
-1.84664123881953e-05
-2.18846093528457e-05
-2.01789650092836e-05
-1.6965140353208e-05
-2.62370002323236e-05
-1.98636819595532e-05
-1.35231137430627e-05
-3.01629740971283e-05
-1.61530885175871e-05
-2.62969120166476e-05
-2.91143608919441e-05
-1.97981584264494e-05
2.5996101949776e-06
-7.05449706413809e-06
-1.48475373680562e-05
-2.50259923792514e-05
-1.33451034456362e-05
-5.63307191473616e-06
-2.1856837003054e-05
-9.32445863334705e-06
-1.06603391883038e-05
-1.35872663812554e-05
-1.42668964691231e-05
-1.29477402479344e-05
-1.85751737061201e-05
-2.23427712350691e-05
-1.69629265855984e-05
-1.31105640265698e-05
1.94772168602387e-06
-2.22985218429047e-05
-3.93937021368526e-06
-2.48408584567555e-05
-1.27266091193114e-05
-3.03642649529536e-05
-2.53597419820168e-05
-4.33512424237749e-06
-1.86505038244635e-05
-3.18369379361238e-05
-5.07875921477402e-05
-2.9940446442062e-05
-2.24932875944279e-05
-2.3876058065105e-05
-3.57267384826628e-05
-2.89264135667024e-05
-1.9202383446592e-05
-1.34368161046315e-05
-1.85368174548724e-05
-2.03412418909214e-05
-5.79475229436182e-06
-2.44459232488009e-05
7.11851662149014e-07
-5.43326447485576e-05
-2.69686308349086e-05
-7.76768725138271e-06
-1.48871329338864e-05
-4.2006341702767e-05
-1.4955368517507e-05
-1.95754348549773e-05
-3.19215396450992e-05
-9.24483098022437e-06
-2.42354508063754e-05
-2.44399585865662e-05
-1.29244070519344e-05
-1.94198644315947e-05
-2.00461740470405e-05
-3.04137864844263e-05
-1.16574237774714e-05
-1.97861459420732e-05
-2.53897674073391e-05
-2.6331083534018e-05
-4.12266429536978e-05
-2.7989945592258e-05
-1.65855468566102e-05
-3.11644794417142e-05
-4.3100583961364e-05
-1.35902296298909e-05
-3.39924025989734e-05
-1.31932659646929e-05
-1.27734569121185e-07
-2.67070125847802e-05
-1.14408154589054e-05
-1.83950431405877e-05
-3.05108238996264e-05
-1.860865512918e-05
-2.78347465498981e-05
-1.80007321344391e-05
-1.44594163011948e-05
-3.24885769604339e-05
-1.07510955503141e-05
-3.29828069614682e-05
-3.32490371210521e-05
-3.41901150487869e-05
-6.58487460829316e-06
-2.46478917847257e-05
3.98451136174022e-06
-3.65743220419332e-05
-1.49442488964201e-05
-6.6908092500338e-06
-1.31641397968285e-05
-1.02802452150493e-05
-3.13236288059325e-05
-3.0734910610461e-05
-2.42049378112275e-05
-1.21131850851336e-05
-2.00452840234095e-05
-1.13819479036732e-05
-2.76866904889797e-05
-2.56251044176727e-05
3.51550112515675e-06
-4.34911867672315e-06
-2.28686749003216e-05
-3.97398504026958e-05
-2.51670654425012e-05
-1.98257546627757e-05
-2.38344506572755e-05
-2.70730187767119e-05
-2.7262106623639e-06
-1.89191986132531e-05
-2.04149411306274e-05
-3.44967747580793e-05
-2.27376078878499e-05
-2.50593017683282e-05
-2.18485875983862e-05
-2.15866345428253e-05
-2.68185679043629e-05
-1.99811424568733e-05
-2.90475004022132e-05
-2.72504409205991e-05
-9.07652906047863e-06
-3.37199410931659e-07
-5.91744486282536e-05
-3.21611529949931e-05
-3.18911832366364e-05
-9.32720212069197e-06
-1.55479405096386e-05
-9.22463853556416e-06
-1.59519255197284e-05
-4.91392292647739e-06
-1.71817212480873e-05
-5.07383139750347e-05
-4.9935383316919e-05
-3.38066085062596e-05
-1.69008871086693e-05
-2.69992571248067e-05
-2.23103063425416e-05
-3.08306749191193e-05
-8.55237112181557e-06
-8.16224575537257e-06
-3.69405413174701e-06
-7.37809840448333e-07
-2.43750034753091e-05
-2.90816421160695e-05
-1.697109439315e-05
-1.58223919557359e-05
-2.21728074931441e-05
-1.24955613150497e-05
-3.19070057378971e-05
-2.01815282494093e-05
-4.84428085514398e-05
-7.93778592614764e-06
-2.03384477116076e-05
-2.58476356496411e-05
-6.13594290285101e-06
-1.50934079875637e-05
-7.72527588599124e-06
-2.87120036685325e-05
-1.987132252256e-05
-3.95031314451932e-05
3.99976525424521e-06
-6.22816848132233e-06
-1.84168383322098e-05
-3.36572122634891e-05
-2.64583819046348e-06
-3.80547823394373e-05
-3.08373177294935e-05
-1.39620558428229e-05
-6.99134083795344e-06
-1.41625460469509e-05
-1.61353091755768e-05
-2.09378163329225e-05
1.54918098883637e-05
-5.27130302131922e-06
-1.4638594859726e-05
-3.02105480320615e-05
-1.50227547809638e-05
-1.7653127541183e-05
-1.02644300987139e-05
-1.59463396269218e-05
-1.77020871873162e-05
-2.33808992557197e-05
-2.44095129490125e-05
-2.28732020076721e-05
-2.2187868270874e-05
-2.56763543903982e-05
-1.47573747613444e-05
-2.19178321506558e-05
-1.84286074659049e-07
-1.46593484729102e-05
-4.03244970359713e-06
-3.28853052177209e-05
-2.00596760139921e-05
-4.09190285746497e-06
-1.93348128161415e-05
-4.13371069141515e-05
-3.29728678297048e-05
-2.72970557389683e-05
-2.65187489755359e-06
-2.43495014722307e-05
-1.83236810065478e-05
-3.04442414687412e-05
-3.20698190400493e-06
-1.91228186047193e-05
-1.08371732868255e-05
-1.25536984465351e-05
-1.12405590365084e-06
-5.192759148843e-05
-2.90917237146247e-05
-2.60811943217769e-05
-2.90747978421664e-05
-2.4580061702639e-05
-1.54398342183336e-05
-2.27137602342242e-05
-3.4278096290088e-05
3.51000800467348e-06
-7.28035243253081e-06
-3.2395771455824e-05
-2.92770498346175e-05
-1.31389189878558e-05
-2.13075068607835e-05
-1.44448847216532e-05
-3.02201595932752e-05
-9.49276411923942e-06
-3.58069777089195e-06
-1.11200146817014e-05
-1.21552630345141e-05
6.69722981203801e-06
-2.47498910609182e-05
-1.13390831516038e-05
-2.12412684412656e-05
-4.3465322105276e-05
-2.38995818221341e-05
-3.6785845154989e-05
-3.48754469709871e-05
-2.45171118416944e-05
-3.4695619576566e-05
-2.93385647641598e-05
-2.18617025540649e-05
-9.69701161810032e-06
-1.58930844489464e-05
-1.3119470698902e-05
-2.26724664687827e-05
-7.73815611822508e-06
-1.71914118084461e-05
-6.71767502526628e-06
-1.81487077471844e-05
-3.96748198111495e-05
-7.16277248780687e-06
-2.47806880367928e-05
-1.57773442882826e-05
-3.22227905280308e-05
-1.39515596095593e-05
-1.95277923369887e-05
-3.23817651942471e-05
-1.35972492469233e-05
-2.68472053689724e-05
-2.13149440514276e-05
3.62018841972513e-06
-3.25137472340709e-05
-2.72741165558508e-05
-3.57249447882356e-05
-1.95895156161971e-05
-3.37797152721104e-05
-4.22396920422044e-06
-1.48097094335912e-05
-3.62672695214318e-05
-5.20426038154086e-05
-3.60682413444115e-05
-3.23496391075928e-05
-4.5371052700307e-06
-2.83159487200258e-05
-2.89777328558312e-05
-1.51439527950758e-05
-1.50048608602968e-05
-1.63851597896691e-05
-4.25557193276489e-05
-2.30512163130242e-05
-1.90501993333435e-05
5.42730281039971e-07
-9.69531302440887e-06
-1.43372950427142e-05
-2.27563487867051e-05
-2.60024711051414e-05
-2.65624401295128e-05
-3.68792336993084e-05
-3.28648225263631e-05
-2.66625451929785e-05
-2.2955091713075e-05
-2.29958665773193e-05
-1.55189775666116e-05
-9.28734386915129e-06
-1.76878661624626e-05
-3.31529541233582e-05
-1.32276206801907e-05
-2.7621597547093e-05
-2.2743026851637e-05
-1.28254620376512e-05
-4.14779935176708e-05
-4.04698379486647e-05
-4.28060098098819e-05
-3.64585097811007e-05
-1.77837247331398e-05
-1.76581659103604e-05
-2.48814356146639e-05
-2.47731519308344e-05
-1.94956653563808e-05
-2.2607777808167e-05
-1.58594661413442e-05
-7.58293977260747e-06
-1.70498705433162e-05
-4.01066715202223e-05
-4.05369782171791e-05
-4.20237308384572e-05
-1.25869954784268e-05
-7.29176794118683e-06
-3.49004974335347e-05
-2.8824814447944e-05
-8.91255127188601e-06
-2.46458009799602e-05
-3.46022143731496e-05
-1.46689361729949e-05
-2.88904485473909e-05
-2.81620229364428e-05
-6.42743106520549e-06
-2.24870740546434e-05
-3.05452825465239e-05
-2.81567949797843e-05
-1.66005733002008e-05
-3.00491417132448e-05
-2.00255231523555e-05
-2.10895171490303e-05
-4.02222156638388e-05
-2.20498909813465e-05
-2.437092039422e-05
-1.45350996201529e-05
-2.70044946046121e-05
-2.81766244705215e-05
-2.82742744094975e-05
-1.07325245481062e-05
6.74130056448156e-06
-3.90771535397579e-05
-8.39756353127578e-06
-2.05514353482453e-05
-4.33413098738088e-05
-3.06261984716906e-05
-2.8096901371507e-05
-2.44343850740876e-06
2.16162306806171e-05
-3.01844385959975e-05
-2.61675664715478e-06
-1.82991594807769e-06
-1.95208429940953e-05
1.90557576495267e-06
-1.45889497716021e-05
-2.7160561190885e-05
5.63498007599305e-07
-5.28794840594695e-06
-1.78673677546247e-05
-3.52523570181811e-05
-2.02068054372598e-05
-2.02907182511204e-05
-3.51587315120517e-05
-3.5652691103612e-05
-2.5756107030821e-05
-1.2315670916967e-05
-9.13737711716325e-06
-1.75006822617103e-05
-3.26351702867037e-05
-1.72611984879598e-05
-1.60474886026734e-05
-2.59820975105121e-05
-1.99936702035141e-05
-2.88054454486286e-05
-1.18327351356522e-05
-2.80735307909565e-05
-3.6303830338354e-05
-7.41740717338791e-06
-2.44864175921436e-05
-1.91131445104624e-05
-3.00797036966424e-05
-7.04872389682529e-06
-3.06710865291799e-05
-7.91720936196833e-06
-2.69611206254908e-05
-2.30969464901633e-05
-2.98898656610421e-05
-2.05458030563307e-05
-3.01590677947656e-05
-1.13936342584265e-05
-4.85956990591702e-06
-3.21893020783259e-05
-1.5453251229357e-05
-5.96631917846923e-06
-1.09936835390961e-05
-3.13750516176069e-05
-2.83886525478648e-05
-2.92786577342837e-05
-3.0286345482304e-05
-7.57783469660467e-06
-1.38983968426251e-05
-1.57234085675304e-05
-3.19413948272534e-05
-2.34972839202305e-05
-4.18052144538153e-06
8.77894805476059e-06
-1.10466507982891e-05
-2.35851418518977e-05
-1.67232116725866e-05
-2.78412301349793e-05
-2.04663124758926e-05
-1.54523243514375e-05
-2.76886429599969e-05
-3.48282971222208e-06
-2.31277118916005e-05
-2.74320332860205e-05
-2.81911592283566e-05
-1.42537988122047e-05
-1.33408328187161e-05
-1.20911671137692e-05
-2.20339768945715e-05
-3.22486233526206e-05
-2.211427329784e-05
-1.69456317796911e-05
-1.34557910975196e-05
-1.60261437096177e-05
-1.89886258662326e-05
-2.55001046196057e-06
-9.13249224659272e-06
-1.1964351129185e-05
-1.88906384367774e-05
-2.34385494971075e-05
-1.08372406048749e-05
-2.05160789613636e-05
-2.72612654218553e-05
-2.05076996116822e-05
-1.62670415513711e-05
3.12553073987069e-06
-1.94175839844806e-05
-1.25428458262447e-05
-1.25445527909764e-05
-2.31096657019104e-05
-3.1748059591879e-05
-1.99761004229312e-05
-1.89863004795346e-05
-2.82164582603542e-05
-1.16583823861063e-07
-1.80918309172767e-05
-1.6992678942392e-05
-3.66995208414751e-05
-2.79627845598897e-05
-1.67263745925598e-05
-2.5987663631492e-05
-2.96937446422285e-05
-5.90902310934995e-06
-3.29096606090067e-05
-3.51884141268888e-05
-7.02272952459703e-06
-1.04826711731463e-05
-7.44710101544797e-06
-9.61356293141897e-06
-4.06076710912296e-05
-3.94077694354348e-05
1.72906714609777e-05
-5.73207661950681e-07
-9.36858996937505e-06
-3.93353290593602e-05
7.67266669970751e-06
-6.31348539374749e-06
-1.52311549843569e-05
-3.01540635064988e-05
-1.40160278481266e-05
-3.83860835776387e-05
-7.03022378985326e-06
-3.79585176925842e-05
-2.51766454363936e-05
-8.27381318528269e-06
-1.44209169325002e-05
-2.0892684467465e-05
-2.2450008005905e-05
-1.47473429166298e-05
-2.78980866984e-05
-3.15892866839474e-06
-3.13393132402937e-05
-3.52801482294119e-05
-9.40663835527323e-06
-1.50869348670299e-05
-1.09718957247185e-05
-2.90041528822555e-05
-3.6397093705159e-05
-2.46817279708271e-05
-3.84963399158556e-05
3.78940074224267e-06
-2.80603313234966e-05
1.49778847010463e-06
-1.11973315363123e-05
-2.34067465770023e-05
-1.3431620766854e-05
-3.94694986951202e-05
-1.57042855394792e-05
-3.06115563072987e-05
-5.25610576173186e-06
-2.52543184696319e-05
-1.84767286682533e-05
-6.82137373569489e-06
-6.34070688276499e-06
-4.30998155968482e-06
-2.48659270561423e-05
-3.41238584567736e-05
-1.09814038873877e-05
-9.48651855911437e-06
-2.11741213275204e-05
-3.56457754932521e-05
-1.03913798367184e-05
-2.92544632076108e-05
-3.53162077466517e-05
-3.37987000544171e-05
-3.38553742680593e-05
-1.49996345841138e-05
-3.22266984622956e-05
-3.16384942820332e-05
-2.76006528726036e-05
-9.8106246729773e-06
-2.94091327233414e-05
-1.38008833636856e-05
-1.43488937976572e-05
-1.98711764756218e-05
-3.45369637659313e-05
-2.04415935828846e-05
-3.53609542624074e-05
-2.46667056547831e-05
-2.94210532985074e-05
-3.14155285595518e-05
-7.24030061530447e-06
-1.63539762677698e-05
-1.35950342357142e-05
-2.23141204218295e-05
-1.04913038454495e-05
-1.40919568308353e-05
-3.73992519545863e-05
-1.75524809977106e-05
-2.63473720448236e-05
-1.38156784821228e-05
-4.14738503667636e-05
-5.00473430742196e-07
-2.20493294429911e-05
-2.29402831688281e-05
-2.48490962421079e-05
-1.45556764385404e-05
-1.21892893845412e-05
-2.70542222052203e-05
-8.30100046659078e-06
-1.37416684026173e-05
2.60605319770603e-06
-1.38426659253957e-05
-4.65639104730663e-05
-1.06633358184276e-05
-3.02552027006439e-05
-1.66289339924964e-05
-4.0576030205689e-05
-2.90779583132352e-05
-2.63904780676685e-05
-2.98917012261179e-05
-6.42734715587482e-06
8.59663683976991e-07
-3.1253644169073e-05
-5.8942385151559e-06
-8.52973639506884e-06
-2.31050506787142e-05
-3.2623098703426e-05
-2.06316974780633e-05
-1.70190910758668e-06
-1.84574938967269e-05
-3.74859202446674e-05
-8.89093174053722e-06
-1.94223992459519e-05
-3.81966969560651e-06
-2.71632054161963e-05
-6.20739755728936e-06
-2.04138267037483e-05
-3.05463142623525e-05
-4.8319350097645e-06
-1.27614784440773e-05
-1.4943707253113e-05
-3.6893452725438e-05
-1.49483588996487e-05
-9.41460492773903e-06
-2.03144590368036e-06
-3.3676178528046e-05
-1.75800216497575e-05
-2.39602852576086e-05
-2.67231128482096e-05
-2.83358423128628e-05
-1.99381210783294e-05
-2.02233492933236e-05
-1.66622716408461e-05
-1.80375339940837e-05
-4.58095016184373e-05
-3.34717825816668e-05
-2.09362379098021e-05
-2.03726192946713e-06
-2.82806666937023e-05
-2.80118014797059e-05
4.04744866869915e-06
-2.22987213623962e-05
-5.95734076182628e-06
-7.54536609631521e-06
-4.00648100909355e-05
4.39135447787712e-06
-3.17257863449478e-05
-9.50376436016715e-06
-2.13617628638475e-05
-1.68669361829974e-05
-1.82461222025275e-05
-1.97608357549156e-05
-1.82549694567426e-05
-4.4497328504519e-06
-2.51383067379268e-05
-3.1613824500075e-05
-3.32405009992848e-05
-2.1027402942043e-05
-7.19162780641406e-06
5.13637350968848e-06
-3.07792711395509e-05
-1.41184066336537e-05
-2.61992088087544e-05
-1.52908160553014e-05
-1.28285353445602e-05
-2.76013713447564e-05
-3.70192436971e-05
-3.0484691316594e-05
-9.8342333823118e-06
-3.23593189872219e-06
1.29660415583833e-05
-4.22890121341596e-05
-3.1526472719934e-05
-8.14511992647392e-06
-1.07083002057171e-05
-2.95685959122616e-05
-2.90972693267988e-05
-2.3970376174474e-05
-1.89196080818057e-05
-1.36976895568388e-05
-3.79489913344172e-05
2.46166521559346e-06
-7.38436121060885e-06
-1.44935110308522e-05
4.77044516017933e-06
8.66542392770953e-06
-2.84761554130979e-05
-4.16286131264683e-06
-7.21092399669338e-06
-1.89648938045995e-06
-8.58862552784613e-08
-3.58997020070705e-05
-1.83115385391212e-05
-3.8036416529736e-06
-3.59023603168949e-05
-6.64164452280803e-06
-1.69330276015216e-05
-7.83978017690344e-06
-2.16922253595525e-05
-3.76995904969418e-06
-8.23554394807981e-06
-2.56464174822437e-05
-1.14650035502105e-05
-1.72049244441379e-05
-2.4035556260767e-05
-3.54138407860451e-05
-1.32943698694154e-05
2.6996790444485e-06
-7.65865579402164e-07
-1.02789682799208e-05
-1.45944717458405e-05
-1.07126846880062e-05
-2.21205867795664e-05
-3.37159801497262e-05
3.25004776788338e-06
-7.95734108431158e-06
-2.10890293820526e-05
-2.56912204657689e-05
-2.52305837915979e-05
-3.75056330811095e-05
-3.34178919389025e-05
-2.20190206962397e-05
-3.00260942208457e-05
-1.87519919636153e-05
-1.12364324293929e-05
-1.67341344221252e-05
-3.01752158696523e-05
-9.15472209418498e-06
-3.93974319038715e-05
-5.61341508557378e-06
-3.87975985120176e-05
-1.33242658703377e-05
-7.39447686268495e-06
-2.25050937338724e-05
-5.24420464507052e-06
-2.0563390264502e-05
-2.52988733724007e-05
-1.67263210726386e-05
-1.5455006918964e-05
-1.93600827312007e-05
-1.68554563126933e-05
-8.53434653726781e-06
-4.09955479865934e-06
-2.23817378049613e-05
-1.50194267709304e-05
-6.04488175818741e-06
-1.61952238075303e-05
-1.91382219747509e-05
-2.87896571484091e-05
-2.73296942909078e-05
-1.97308506253466e-05
-3.56416531026021e-05
-2.12240345397787e-05
-1.6988634667022e-05
-9.62989689496987e-06
-8.80396617101763e-06
-1.18242518969651e-05
-3.34250332763171e-05
-1.9275684110824e-05
-1.38408249587022e-05
-2.3542255760491e-05
-1.62988921596539e-06
1.21549784234256e-05
4.86230445137927e-06
-1.91469102986214e-05
-1.78736976560741e-05
-2.56382959827231e-05
-3.1043116549653e-05
-1.01184203438961e-05
-1.80597886175526e-05
-1.07986525999239e-05
-1.81738154230918e-05
-4.05267187744397e-05
-1.15102125895211e-05
-3.66099558095616e-05
-1.05257592487721e-05
-1.62400131572436e-05
-3.67504917490431e-06
-3.70256701617088e-05
-1.7755755811651e-05
-2.20166943386354e-05
-1.12452734574951e-05
-8.21989636110711e-06
-8.45446856512194e-06
-4.18494368189264e-05
-2.42865548898277e-05
-8.33868852119899e-06
-3.09461348511871e-05
-2.0824539152445e-05
-2.23443799195775e-05
-1.15931823633661e-05
-1.46457180203851e-05
-4.48592892710841e-06
-1.9388045535256e-05
-1.90480647120604e-05
-1.76463196334398e-05
-2.70432683225422e-05
-2.0195975071393e-05
-1.21559223091059e-05
3.84564261165438e-06
-2.73862091744201e-05
-4.98253994148133e-07
-1.8261041629904e-05
-2.24882494443642e-05
-2.574511216692e-05
-2.47526694947077e-05
-9.68760439803548e-06
-1.06223472086699e-05
-2.27756946930411e-05
5.96759902483462e-06
-1.36607996503206e-05
-2.45405881824106e-05
-4.02458444120509e-05
-1.13391695167867e-05
-1.87099895336365e-05
-2.40518489200017e-05
-2.98702783067557e-05
-1.22140430559204e-05
-3.5016717290548e-05
-7.53153964497206e-06
-3.35738534390225e-05
-4.73456535585989e-05
-4.01783975092825e-05
-4.44724859449535e-05
-7.51090123499516e-06
-1.71674018441243e-05
-4.03003836622303e-05
-5.56661605433655e-05
1.7537819816535e-06
-1.81223914254174e-05
-2.14839936075903e-05
-1.80742347605725e-05
-3.08196655848305e-05
-1.48561832709529e-05
-3.04916486428518e-05
-7.83633303401484e-06
-7.64882220879523e-06
-2.28616017688178e-06
-9.69948230227968e-06
-1.21554919441664e-05
1.83128872504843e-06
-5.31511183553974e-06
-2.04764372293591e-05
-3.23699855200555e-05
-2.45340843203809e-05
-6.25221714463672e-06
-1.10815769677032e-05
-1.90062092771899e-05
-1.34972916431128e-05
-2.03902485664368e-05
-2.72718100292045e-05
-1.34681664476524e-05
1.35405225766822e-06
-1.50721607212728e-05
-2.86968331569258e-05
-1.67214613792569e-05
-2.87871762218054e-05
-1.02114169970072e-05
-2.52395518989653e-05
-1.29022492072816e-05
-2.57282679722654e-05
-6.40048579829739e-06
-1.09145275304602e-05
-3.32795980372298e-05
-2.29942211512739e-05
-2.27386398489594e-05
-2.54027882603448e-05
-6.00553548233115e-06
-5.10721248538659e-05
-2.72704995726928e-06
-3.08493255957604e-05
-1.04350196872927e-05
-1.3271054281564e-05
-1.32262679297971e-05
3.61445699404474e-06
-4.4670941061955e-05
-7.28171659451576e-06
-1.41366037672892e-05
-1.96592060721376e-06
-2.76635007169918e-05
-2.10190068017647e-05
-3.59847953939463e-05
-6.45601419148653e-06
-1.19649529366184e-05
-1.23066783662081e-05
-1.22702028154558e-06
-2.94958785057973e-05
-1.3657288050256e-05
-3.33737834494895e-05
-1.5647870182932e-05
-2.99777941484097e-05
-2.18166477105268e-05
-2.01808266683346e-05
-2.03981792725849e-05
-4.06266424724631e-05
4.18077316153284e-06
-2.46680986902881e-05
-1.19957195734604e-05
-8.53888928580991e-06
-2.41687584239394e-05
-1.52209589560144e-05
-4.09497297200172e-05
-3.47395237228305e-05
-3.98123152599212e-05
-8.90015614849579e-06
-3.21346843494649e-05
9.65890741643159e-08
-2.68661305433086e-05
-7.26899443777066e-06
-9.50164731071459e-06
-5.5422278055283e-06
-3.88372137380849e-05
-1.98103791622522e-05
-3.93010268551911e-05
-2.82874167223246e-05
-1.21227315467426e-05
-2.88278812765689e-05
-9.86758549599383e-06
-8.53537924567742e-06
1.01500276371297e-05
-1.66856814019134e-05
-2.81390300998173e-05
-1.27898102204953e-05
-2.08672566156181e-05
-1.79670513511237e-05
-2.58273434997332e-05
-1.00630957994088e-05
-2.79293592472383e-05
-2.47072810068493e-05
-2.3432128760535e-05
-3.36905020049888e-05
-1.03649301724014e-05
-3.44792669205933e-05
-2.02301750606007e-05
-1.6686152190856e-05
-1.15495761672757e-05
-2.13207340166401e-05
-2.6982972202764e-05
-9.76778109438625e-06
-4.11957771142423e-06
-1.29719269943119e-05
-1.66685839717849e-05
2.21680201142387e-07
-1.97072307777695e-05
-2.23075621117625e-05
-2.67735511886167e-05
-3.61205818802829e-05
-3.75262505043294e-05
-2.52496791638492e-05
-7.76884292712021e-06
-1.85896489267074e-05
-1.04853282349884e-05
-4.20915144466009e-05
-4.80721273576001e-05
-3.58408280464043e-05
1.70800746987405e-05
-7.29189125916907e-06
-2.17358690581222e-05
-1.16782058929508e-05
-1.46621225604108e-05
-4.95231245312594e-05
-3.59867876563254e-05
-3.60741764664706e-06
-1.99554794536835e-05
-7.04250211974259e-06
-1.06351091597307e-05
-1.21337154588509e-05
-1.99468790293039e-05
-2.25734626421207e-05
-3.11946500917559e-05
-9.54392225197798e-06
-6.2458102738359e-06
-1.18307392860263e-05
-5.97431309251032e-06
-2.77222133392102e-05
-2.59512296159839e-05
-1.72439777438935e-05
-3.81337709103189e-05
3.8396747599853e-06
-2.88727401236525e-05
-2.44138278233801e-05
-3.67714768300073e-05
-3.01333613070215e-05
-7.341549071604e-06
-2.58894870798162e-05
-2.65390624460183e-05
-1.35914742112803e-05
-5.46328334740424e-06
-1.89289034112287e-05
-2.58240539945759e-05
-2.61046595546749e-05
-1.16990260321061e-05
-1.72362443830434e-05
-2.70588065378681e-05
6.86030571298781e-08
-8.85578585082558e-06
-1.34379295402276e-05
-7.5443157947916e-06
-5.41796125642072e-06
-2.39181749756952e-05
-3.70950122556289e-05
-3.42950790448793e-05
-2.88393552245918e-05
-2.58078512375939e-05
-2.3923505835987e-05
-6.37831034710564e-07
-1.55461663202998e-05
-2.45677288001362e-05
-2.82444237003595e-05
-1.74200616420111e-05
-4.71762974942008e-05
-1.35830801163377e-05
9.14277765056578e-06
-1.28153835003839e-05
-1.96328801026273e-05
-2.22596473168425e-06
-1.93134852570471e-05
-1.2720055305715e-05
-2.19098270854858e-05
1.71578109274696e-06
-2.95941901169029e-06
-2.39438911650229e-05
-2.46333996631874e-05
-2.89460762990964e-05
-2.41058600535528e-05
-1.99468219854205e-05
-8.54127470314019e-06
-3.742165875132e-05
-1.47433827095691e-05
-2.62411850813801e-05
-2.31420350113017e-05
-5.1151615879481e-05
-2.03386934037523e-05
-3.22733842239699e-05
-2.50846297743973e-05
-2.42253209114427e-05
-3.36053759172235e-05
-3.39838039534192e-05
-3.48186346930374e-05
-3.55066225676409e-05
-3.7390869752538e-06
-1.08852250805132e-05
-1.90480842676103e-05
-2.49507680679849e-05
-5.11645932688919e-05
-3.20487550406519e-05
-1.86889219768704e-05
6.73956475332838e-06
-6.94606294425967e-06
-1.35433357404309e-06
-2.41693936894439e-05
-1.27303649159644e-05
-3.30101558807681e-05
-3.22562126337422e-05
-2.32513671163909e-05
-3.88942016928254e-05
-2.33063327920374e-05
-3.12522603698891e-05
-4.01445674625451e-05
-1.92936431514319e-05
-1.43187515878093e-05
-4.79643953932211e-05
-1.26285597469407e-05
-1.29056762174373e-05
-6.08692600473922e-05
-1.82227230817553e-05
-4.36026357803682e-05
-4.27263819464305e-05
-5.97067293628668e-06
-3.08116885448007e-05
-1.73445734881364e-05
-2.97856082714407e-05
-2.88462434631086e-05
-1.8713719377883e-05
-3.68946266255908e-06
-2.41795320197136e-05
-2.5924922797648e-05
-3.33139318732271e-05
-2.84190937727538e-05
-1.99537858412922e-05
-2.37482910669099e-05
-2.89812053823191e-05
-2.75025421231662e-05
-1.22080555429523e-05
-8.94346181937958e-06
-2.07804282998077e-05
-1.50023151151746e-05
-1.37711340085118e-05
-4.3132938633638e-05
-2.34477206728255e-05
-3.10338470502765e-06
-3.06117144788802e-05
-1.26440264099832e-05
-1.59833074682651e-05
-1.02677343742121e-05
-2.24401088664935e-05
1.33384556892142e-05
-2.82103050726344e-06
-2.00620342624847e-05
-1.76650073399524e-05
-3.4936389745836e-05
-3.81555350998856e-05
-2.03190950138939e-05
-3.09519650751566e-05
-6.86280093892267e-06
2.562224050399e-07
-1.24895998802951e-05
-5.30743998886894e-05
-2.65605537339677e-05
-2.87462209451301e-05
-1.72585112720057e-05
-2.54505502423901e-05
-3.76783288225897e-05
-2.91411831549429e-05
-3.93084489422205e-05
-1.40568704336931e-05
-3.20482871657935e-05
-6.68607486867218e-06
-1.89759598866885e-05
-2.03340315427019e-05
-2.31520930425381e-05
-4.55334274849091e-05
-2.02293191827891e-05
-3.92752474318114e-05
-4.05114643223585e-05
-1.09694755428127e-05
-2.19429378433433e-05
-4.09316791069297e-05
-2.57166803739705e-05
-4.79819874099531e-05
-1.61764844768868e-05
-1.53288938412283e-05
-2.33794003767581e-05
-9.76425552792579e-06
-2.13537297194292e-05
-1.44942780792566e-05
-4.53211779574309e-05
6.07145913267399e-07
-3.48167424151986e-05
-1.17459220200908e-05
-3.57256075823388e-05
-4.1986048435788e-06
-2.13377804359324e-05
-3.75443412856436e-05
-1.26208530199303e-05
-2.11264421621161e-05
-9.71978397507786e-06
-4.08748611692876e-05
-2.53651074341426e-05
-3.09074173885789e-05
-3.74301270262871e-05
-1.49396670450353e-05
-4.3570887469249e-05
-2.47495425776704e-05
1.02745840439827e-06
-1.11275195418115e-05
-1.27579422929811e-05
-2.83509365864538e-05
-2.72415390052483e-05
-2.76564691045264e-05
-1.43031883977952e-05
-1.52764000828765e-05
-1.80728540438108e-05
1.56066053186417e-06
-1.77906502233807e-05
3.8817593065737e-06
-2.00763405712148e-05
-2.38904948070821e-05
-7.46873516697963e-06
-2.09579211694867e-08
-4.22305358642464e-05
-8.62169668181177e-06
-2.8178476786984e-05
-2.32891215816916e-05
-1.40022433466986e-05
-2.50214131131117e-05
-2.22038968059773e-05
-1.60517400464598e-05
-1.26425598845587e-05
-2.63674278492066e-07
-2.89743341314378e-05
-2.17320060632526e-05
-4.66546100561407e-06
2.37051710691273e-06
-1.75361654808424e-05
-1.84016873253662e-05
-1.27355004278464e-05
-3.18462273560367e-05
-1.8089918124118e-05
-2.56147485311503e-05
-2.51284445281583e-05
-7.55832846459592e-06
-1.21009463940715e-05
-1.61651773012736e-05
-4.41794321233262e-05
-2.81551706195287e-05
-3.25054639314957e-05
-1.07297939713715e-05
1.25555224743021e-05
-1.31184920014894e-07
-1.53888916553071e-05
-1.54557007985191e-05
-2.93039184771899e-05
-5.16931957111001e-06
-2.82811164497782e-05
-3.74938688747948e-05
1.01235430569177e-05
-1.19734567120707e-05
-1.68501678641749e-05
-1.99089686168994e-05
-2.21761126470363e-05
-1.78726329579983e-05
-1.99593118631757e-06
-2.42296218703211e-05
-2.07350124399264e-05
-2.19012779702886e-05
-2.4466711285985e-05
6.46178777912588e-06
-4.4382269007996e-05
-2.54961507673269e-05
-8.02649666565726e-07
-2.0863836141082e-05
-2.59932211604311e-05
-2.46369771755816e-05
-2.67239297402205e-05
-2.15694278288541e-05
-2.60467665643751e-05
-3.69383245847939e-05
-3.06483976884279e-05
-1.2065623168198e-05
-1.43944107942075e-05
-1.92043630684016e-05
-1.98080642646741e-05
-4.15954000039634e-06
-9.41737719989472e-06
-2.01884722257535e-05
-3.13378767759061e-05
-2.11996990221057e-05
-3.23064929942076e-05
-2.71438312426083e-05
3.74457842778071e-07
-2.38616686463854e-05
-3.0812817981978e-05
-4.86907157138957e-05
-2.22277681634994e-05
-1.5894273779869e-05
-1.21504621166342e-05
-1.81456768583828e-05
-1.7447892206635e-05
-4.41905736254065e-05
-1.62608114184428e-05
-2.43311442987953e-05
-2.74913523821116e-05
-2.17422362624666e-05
-2.34083081764829e-05
-6.15475607905654e-06
-1.21712841297289e-05
-1.08207804590634e-05
-1.80922931116981e-05
-8.12509058420863e-07
-2.21127246721541e-05
-1.31466097215844e-05
-1.37022210861422e-05
-2.26137184654834e-05
-1.08962893152589e-05
-1.77849681837134e-05
2.73670343151521e-06
-1.76776788227633e-05
-8.67009220392798e-06
-2.05136950734586e-05
-2.30322009877593e-05
-3.66455592739147e-05
-9.99535275782235e-06
-1.17251806717713e-05
-4.38577371120289e-05
-1.63319983105274e-06
-4.98729226051022e-06
-2.77870234166718e-05
-3.21679498725424e-05
-3.39690709819779e-05
-2.31865519778653e-05
-2.5341890761477e-05
-1.72755547707304e-05
-1.84232552868016e-05
-1.97542038423481e-05
-2.47124099545689e-05
-3.41618693612508e-05
-1.69148851785429e-05
-2.4616722909215e-05
-1.24348358296936e-05
-2.71805459324765e-05
-6.09381832953407e-06
-2.97831120779304e-05
-8.45923024419604e-06
-1.73418222916893e-05
-2.35877615912248e-05
-1.90949342491014e-05
-2.69353009505445e-05
-4.10237627602651e-05
-4.36676667006334e-05
-3.65823096193508e-05
-3.28382647919479e-05
-7.69820462820515e-07
-3.34147725133627e-05
-1.15538924591166e-05
-1.43549196845313e-05
-3.43383513181357e-05
-7.15904799930398e-06
-2.12620468584787e-05
-2.64622176296799e-05
-1.65125496933494e-05
-3.27004998204035e-05
-4.47898562518838e-05
-4.27639453600899e-05
-2.67073078010064e-05
-2.11098055899581e-05
-3.26979836548159e-05
-3.22289753896137e-05
-7.38937751015579e-06
-2.40801940298101e-05
-3.07231391483761e-05
-2.36331830297119e-05
-1.78934188717605e-05
-1.99784859851354e-05
-2.54149956516476e-06
-3.78920398033766e-05
-4.69705970512887e-05
-4.29468243690247e-05
-2.42861345099279e-05
-1.99352223897485e-05
-1.19377333127461e-05
-1.81410391822638e-05
-3.15135443414907e-05
-2.50851159478882e-05
-3.2137351877192e-05
-6.92715459255902e-06
-3.69642619406258e-05
-2.55639072561944e-05
-1.10254801124115e-05
-1.29066743126788e-05
-2.03628048416931e-05
-1.7670830559038e-05
-1.07564174461675e-05
1.02784312589707e-05
-1.10795759484608e-05
-1.47107602890863e-05
-1.46811917230646e-05
-3.63328575661376e-05
-3.67758821950898e-05
-6.97349575756908e-06
-3.24541003899075e-05
-7.32502263693135e-06
-2.32626465320179e-05
-1.54203499923572e-05
-2.48593545025917e-05
-4.62915661408616e-05
-2.26041277070069e-05
-3.30227612216419e-05
-2.69587775968225e-05
-9.01726771814996e-06
-1.24009237388216e-05
-2.77073567260451e-05
-8.86644279047666e-06
6.0965042741948e-06
-2.00210459409722e-05
-1.6454701099985e-05
-2.16181089435855e-05
-4.64020831355636e-05
-2.83479430595531e-05
-4.6154381052135e-05
-2.52326110805696e-05
-2.74018056972847e-05
-2.00379968202719e-05
-2.2140719171641e-05
-3.9157096271228e-05
-1.37541804496505e-05
-3.33360495775613e-05
-2.48901212614884e-05
-4.16869372106242e-05
-2.06956693618898e-05
-1.62989308371254e-05
-9.74298202986483e-06
-2.43483757771526e-05
-2.22005613669098e-05
-2.20678816418547e-05
-2.90973506653452e-05
-2.24672599697085e-05
-2.46335306567676e-05
-6.12434444528668e-06
-1.77279061594383e-05
-2.28523593246717e-05
-1.65514392312126e-05
-8.3217905609421e-06
-3.49061491374532e-05
-3.9518892325313e-05
-9.38133486065015e-06
-1.84602613788608e-05
-1.02815262072154e-05
-2.40147261323282e-05
-1.97055282487108e-05
-1.9280457883734e-05
-2.64457032110997e-05
-1.64244984317764e-05
-6.0371395413928e-06
-1.03443338296434e-05
-3.82277806011346e-06
-1.87476405119005e-05
-3.80589371219815e-05
-4.98061964352196e-05
-3.97925181882522e-05
-3.60713128829571e-06
-2.94798453232923e-05
-3.08638484008493e-05
-3.36926053405483e-05
-9.17900935331705e-06
-1.74480990715957e-05
-2.40743598067744e-05
-3.16191328918255e-05
-4.3242012696762e-05
-3.01487028877964e-06
-3.76902262337188e-05
-3.52121056295582e-06
-1.00446716560771e-05
-2.36417231629535e-05
5.92461995923387e-06
-1.24524069907887e-05
-2.55640103592296e-05
-2.60407261968328e-06
-7.71966949248158e-06
-3.57187999311747e-05
-2.39517166743209e-05
-2.15249300296739e-05
-2.96471106686432e-05
-3.40079395248614e-05
4.70426137262865e-06
-9.15679732633664e-06
-1.11849503189528e-05
-2.49142130667604e-05
-8.46300167166867e-07
-8.16323550598928e-06
-2.23741240208488e-05
-9.13542193703025e-06
-2.93309419249751e-05
-3.53774263147911e-06
1.54338757127084e-06
-1.59409791951665e-05
-1.90259877183969e-05
-2.86741152863674e-05
-3.09122946737625e-05
-2.30973322942041e-05
-3.10023749810198e-05
-3.56578710824713e-05
-2.65690864420111e-05
-4.34782659130188e-06
-2.3359621362971e-05
-2.89726988669304e-05
-3.62323374053947e-05
-2.89048243649701e-06
-2.31607856860501e-06
-3.2576833668217e-06
-2.38670852226931e-05
-4.4937322636256e-05
1.43891755535843e-05
-4.19267172013753e-05
-2.70520081725079e-05
-2.67534848526862e-06
-2.39277124974315e-05
-2.53120040926853e-05
-2.24545714930016e-05
-1.35163006961058e-05
-9.85635477852608e-06
-2.21399134791707e-05
-7.58972023510513e-06
-5.96373654758629e-06
-1.28492964038587e-05
-5.39788969491659e-06
-2.10903134990011e-05
-4.58604540952043e-05
-2.04111064436072e-05
-2.75364081450305e-05
-3.38980949384645e-05
-2.06089755972157e-05
-1.77633575226965e-05
-3.46030383626387e-05
-2.57292405024318e-05
-1.31169274835272e-05
-1.00736725909861e-05
-9.16492573368316e-06
-6.76799717852874e-06
-7.15882430023446e-06
-1.38424976981865e-05
-4.43772925574092e-05
-2.07072163648135e-06
-5.72046149572807e-06
-4.11432394095476e-05
-9.77567057964062e-06
-2.35164395512787e-05
-3.50819377043699e-05
-2.33665764600798e-05
-1.58082516396607e-05
-2.49563997324059e-05
-2.72112577079236e-05
-1.88600041984177e-05
-2.87640394752361e-05
-3.65675371196278e-05
2.91203771462494e-07
-1.21866002081589e-05
-2.48034894787448e-05
-2.73101049343065e-05
-4.64831255293172e-05
-2.91447597524613e-05
-1.91155511045744e-05
-3.39094504168922e-06
-2.17529443268333e-05
-6.51565538760283e-06
-1.70383865307097e-05
5.24816435297838e-06
-2.15173343569395e-05
-2.18558233212674e-05
-1.66618513326344e-05
-1.36173906460001e-05
-6.72062216750006e-06
-3.25431920470539e-05
-2.58987061217209e-05
-3.32151340591584e-05
-4.22123488509836e-05
-2.37583022847402e-05
-2.96107075120033e-05
-2.4044027379875e-05
-1.78009970316725e-05
-7.87090671460746e-06
-3.95491757579597e-05
-2.63000573378165e-05
-2.83095218967892e-05
-3.67688177725326e-05
-9.1478902930285e-06
-2.21007522393792e-05
-4.33271178155731e-05
-1.91114551880155e-05
-8.66551570982706e-06
-3.76820009184096e-05
-2.3497565778783e-05
-2.96408897454279e-05
-3.15666054517172e-05
-1.70375715831048e-05
-1.38774501646817e-05
-2.04329749822879e-05
-1.99618818726281e-05
-1.99449316772407e-05
-4.22489506457407e-05
-2.14482534793811e-05
-2.31611195289977e-05
-3.65011056880532e-05
-2.78871381804e-05
2.31318169037233e-06
-2.28524733266419e-05
1.12755121074523e-05
-3.00121738972745e-06
-3.30482604826662e-05
-3.07665528906802e-05
-1.70535664788043e-05
-1.90081105332968e-05
-2.72046641335582e-05
-3.55740790054244e-05
-2.0938590695963e-05
-3.1871655787329e-05
-1.53902852419766e-05
-2.27491253426572e-06
-2.32829841288862e-05
-1.82605422373184e-05
-3.40638536898231e-05
-2.35860436184541e-05
-1.92531979279113e-05
-3.68314174178645e-05
-1.81059947244327e-05
-3.84883281798509e-05
-3.56181435766615e-05
-3.22828962781377e-05
-3.48575182079999e-05
-2.14379102970251e-05
-4.22314408736008e-05
-9.33327026612327e-06
1.45231208095556e-07
-2.92407886466608e-05
-1.83056683842709e-05
-1.82724007864335e-05
-3.90350018353275e-05
-4.02106811308475e-05
-1.99751529138808e-05
-2.17211998771921e-05
-4.37762427412739e-05
-1.11527552553153e-05
-3.68673962947028e-05
-1.64794905387187e-05
8.25941088331669e-07
-3.49980697977386e-05
1.10745191491648e-05
-2.93280098959681e-05
-2.41342995737853e-05
-4.48910775629801e-05
-2.27074706969375e-05
-2.06359658037028e-05
-3.14298398193595e-05
-3.4120784579922e-05
6.63331395930382e-07
-1.38630096812839e-05
-1.84633042803886e-05
-3.39742792067048e-05
-1.82801721651897e-05
-4.27745429238117e-05
-2.82092321193363e-05
-2.91602104350951e-05
-2.61766558249712e-05
-2.53730646966559e-05
-3.79254960091718e-05
1.35212464258927e-06
-2.68115584347502e-05
-3.14891354614697e-05
-2.34603847945813e-05
-1.47443462366098e-05
-2.96801348215655e-05
-3.53162908989828e-05
-3.41286830925029e-05
-2.63613798304294e-05
-4.47133218212229e-05
-2.06643816090158e-05
-2.45338831851593e-05
-3.39205409441257e-05
-1.80852562241128e-05
-3.14550588179091e-05
-6.07349146679988e-07
-2.23855129472032e-05
-2.46597025616053e-05
-1.79263071752793e-05
-1.62877648800622e-05
-2.0083693057102e-05
-2.65692994534193e-05
-7.11122037954232e-06
-6.26908291000162e-06
-2.09952105657584e-05
-1.90090775289331e-05
-3.69438020120591e-05
-3.49190139370843e-05
-1.19585801318445e-05
-2.79896842400622e-05
-2.53876227047014e-05
-3.31530690877718e-05
-2.49115175878607e-05
-2.20684264111135e-05
-2.71640977082238e-05
-4.94032051979607e-06
-1.48364219015087e-05
-1.87524033318767e-05
-6.9764065214159e-06
-1.16363564897289e-05
-3.08840422040745e-05
-2.77664320320508e-05
-2.32165604184474e-05
-3.82737384848863e-05
-2.77197663269821e-05
-1.82452741013035e-05
-1.46855536526386e-05
-1.87009820903952e-05
-2.69144678810879e-05
1.18604891886354e-06
-2.23362768823775e-05
-2.67043368495995e-05
-1.63619046222309e-05
-2.91651495192467e-05
-2.61092291219024e-05
-1.65371617004163e-05
-2.12818339820065e-05
-3.00126288268055e-06
-3.32466558402486e-05
-1.51962967304053e-05
-1.97912450835619e-05
-2.84583674680873e-05
-2.41702537228689e-06
-2.79106965192666e-05
-2.95508977245185e-05
-1.25332542957846e-05
-2.21236968094151e-06
-5.76685896566062e-06
9.79885449730469e-07
-3.62713151039557e-05
-2.73249029168679e-05
-2.90413619139998e-05
-1.84196555985424e-05
-8.79426453044389e-06
-3.14792151525755e-05
-2.93086455816202e-05
-1.46739877300259e-05
-9.49244604724563e-06
-5.10807957254826e-06
-4.09295885746044e-05
-1.72625472779444e-05
-2.50272112583408e-05
-1.39035565007973e-05
-3.9791435519984e-05
-1.24763412878565e-05
-3.35181756606119e-05
-6.74374337313664e-06
-1.43748275048367e-05
-1.68090948786662e-05
-3.18247005764995e-05
-1.50981033195456e-05
-9.88770607234748e-06
-1.97959803888613e-05
-1.9644893034801e-05
-2.59724970936025e-05
-2.04032616865234e-05
-1.87076028498721e-05
-3.45142048654132e-05
-2.32808137737364e-05
-2.00737006237403e-05
-1.90548216901871e-05
-2.00486729410086e-05
-2.83670841199174e-05
-3.18987331646083e-05
-3.70414360890671e-05
-3.86825136257174e-05
-3.01848702802042e-05
-4.19875881336267e-05
-3.12628035831227e-05
-1.42357384442842e-05
-2.07411056368666e-05
-2.48843112530888e-05
-3.37273554417195e-05
-1.83378937257141e-05
-1.2285832909651e-05
-1.35554809011134e-05
-3.70658114256797e-06
-2.34136184061448e-06
-1.483705602942e-05
-8.19140976507947e-06
-1.42422823961324e-05
-2.70002247402788e-05
-2.74441220104834e-05
-1.96568179009532e-05
-2.58240592860336e-05
-3.31305582603752e-05
-3.45730362795987e-05
-4.33264996519494e-05
-1.84834598902403e-05
-6.58277182993553e-06
-1.73419227235028e-05
-2.69051172311022e-05
-1.67231643358332e-05
-3.88400651906302e-06
-4.31636765999224e-05
-1.42189324096447e-05
-2.96004176725417e-06
1.7978791981508e-06
-1.30175875153056e-05
-3.62668581057275e-05
-4.52406907775488e-05
-2.52328316056201e-05
-9.29294974090689e-06
-1.6502082354425e-05
-1.60819678905261e-05
-1.2782312140696e-05
-3.31259784060539e-06
-2.82014536939751e-05
-2.19574361009912e-05
-3.97210227855768e-05
-4.09627067242115e-05
-2.58871882683112e-05
-2.96633444120411e-05
-2.44050077825776e-05
-5.75177344955228e-06
-1.62477225393324e-05
-1.50722144426553e-05
-9.65070475364453e-06
-2.55259050853469e-05
-9.99643432618223e-06
-4.35842954345483e-05
-8.53286450971731e-06
-1.70389139218713e-06
-1.67239717363265e-05
-1.79451437995598e-05
-3.82981838847915e-05
-3.95752791019016e-05
-2.11071637070076e-05
-4.169102824298e-06
-2.30325581577119e-05
-2.63448838207584e-05
-2.19339430187607e-05
-3.12528439599578e-05
-1.02075603748025e-05
-3.63627951537116e-05
-3.46829496213298e-05
-1.63206826472163e-05
-2.29608258577904e-05
-2.4090442476778e-05
-1.42826591841398e-05
-4.87777894568084e-06
-2.20213872341227e-05
-1.59726792958098e-05
-2.52578000354992e-05
-2.34535383393115e-05
-1.43712402420341e-05
-2.2653005880613e-05
-1.70005465843375e-05
-4.38476268873773e-05
-5.82864231614229e-06
1.57641510712422e-06
-1.25981610851134e-05
-2.31505948932496e-05
-1.71057734799943e-05
-3.86308397140153e-05
-1.06745413905424e-05
-3.03021609515615e-05
-2.95582476291423e-05
-1.38404627108165e-05
-1.01908111681678e-05
-3.25385029555386e-05
-1.32378339662378e-05
-5.18820378051037e-06
-2.61856525978758e-05
-8.08683658605992e-06
-1.99339079755027e-05
-1.50277144665981e-05
-3.0526053918303e-05
1.06958247034455e-05
-4.00431043885139e-05
-6.55907739513521e-06
2.88815592756895e-07
-1.49836750299298e-05
-2.60494552989161e-05
-3.92529206679589e-05
-1.8842272816424e-05
-3.5673101835444e-05
-2.24326273462185e-05
-2.29945661405855e-05
-3.11791427287436e-05
-1.42741073243484e-05
-1.64911289609951e-05
-3.58279235845514e-05
-2.70833053312622e-05
-3.71238998850668e-05
-1.62317847648876e-05
1.9917658435787e-05
-1.32694145441143e-05
-1.09477649287548e-05
-1.00531099138396e-05
-5.70371184460886e-06
1.08879740989193e-06
-3.21286242301759e-05
-3.44620434299477e-05
-1.15777221610843e-05
-3.1891977311875e-06
-3.9373826351832e-05
-4.2349360543403e-05
-1.69910271301041e-05
-1.4582389966712e-05
-2.34327117811482e-05
-1.17845051599521e-05
-7.40412645049281e-07
-1.9765836154112e-05
-2.67127931001774e-05
-4.19984755075857e-05
-2.89744193271526e-05
-1.97950765299841e-05
-3.40622892789904e-05
-5.08380906019724e-05
-4.17028400081529e-05
-1.14389390680176e-05
-1.97736556796353e-05
-2.44999952698754e-05
-1.02225333943189e-05
-1.87332778016283e-05
-1.97262503244917e-05
-3.11567652430675e-05
-1.8551941190544e-05
-5.71700678411147e-05
-9.39331278628711e-06
-1.57556834885863e-05
-1.33655759196558e-05
-1.02863922754448e-05
-7.01623391804365e-06
-1.6326636725166e-05
1.59182903188973e-07
-1.71997744318844e-05
-2.82490770230795e-05
-3.3247842262017e-05
-2.19218841013223e-05
-1.10695603953616e-05
-1.00563769979927e-05
-3.46186565327513e-05
-2.67378835275537e-05
-1.49923513328203e-05
-1.86578868552161e-05
-3.68313187228724e-05
-2.43342431162709e-05
-1.20424634371181e-05
-1.25467773880657e-05
-3.84279498935316e-05
-9.87559043692149e-06
-1.6807083314527e-05
-1.01095049135991e-05
-1.78982621342376e-06
-2.49332812136034e-05
-1.00332485008833e-06
-3.87777998954575e-06
-4.5860264494949e-05
-2.46400061278501e-05
-8.05117840557654e-06
-2.723634528843e-05
-2.1417777580469e-05
-1.51781620202183e-05
-2.33248311149743e-05
-2.09398445818428e-05
-2.45970508772393e-05
-1.03905539878312e-05
-1.25235799406922e-05
-2.00167423168997e-05
-3.00497346788387e-05
-1.58922421064e-05
-3.75644289757422e-05
-2.69499894414641e-05
-1.02736860264923e-05
3.11013881935722e-06
-1.97141946523991e-05
-3.2635521302989e-05
-1.77625465348843e-05
-2.25104492122121e-05
-3.27485547799506e-05
-6.016910844712e-06
-1.03200843648466e-05
-1.83625553205268e-05
-2.79318202952179e-05
-1.737610250499e-05
-1.46175467159971e-05
-8.33944970132929e-06
-2.17028401053287e-05
-2.33496572422026e-05
-1.06221293708011e-05
-3.46357024215087e-05
-3.30025621933704e-05
-1.48957080258345e-05
-4.8667267521236e-05
-3.25001344367871e-05
-1.13302953980421e-05
-3.88507047755517e-05
-1.9202193681593e-05
-6.76757970301177e-07
-1.89834674411254e-07
-2.89711225196995e-05
-1.83251186629678e-05
-2.80959077976179e-05
-1.51577913181467e-05
-2.44291763929669e-05
-2.17909256733806e-05
-1.84734921171236e-05
-3.07548447530847e-05
-4.53941389057553e-06
2.86679676235684e-06
-1.51735526004184e-05
2.69896184181034e-06
-3.26120245457201e-05
6.78041829839125e-07
-3.2366069963829e-05
-2.44383109099924e-06
-4.17459066354712e-05
-1.58537102075976e-05
-3.77669385967314e-05
-1.95932962815644e-05
-7.87441129382621e-06
-2.70167708227933e-05
-3.19313319012092e-05
-3.31412322086334e-05
-2.19962331759903e-05
-1.49223312481172e-05
-3.73865171501631e-05
-1.48085089498195e-05
-9.1637555205453e-06
-2.38147652883454e-05
-9.27636902020756e-06
-1.24830926017541e-05
-1.92048625100356e-05
-1.661598833845e-05
-1.11022105608234e-05
1.61561872552924e-06
-1.60098492688128e-05
-7.41994784491408e-06
-1.30424352685874e-05
-2.10145055062386e-05
-1.82489886497929e-05
-3.21649744856157e-05
-7.19614047990164e-06
-2.70787568425587e-05
-1.3795160125997e-05
-5.06080096986334e-06
-2.57354940432617e-05
-2.96984368016121e-05
-4.0127654277959e-05
-3.19554037357135e-05
-3.13328279623381e-05
-2.50088509440318e-05
-8.98887015396301e-06
-1.26304230420087e-05
1.47767976878618e-07
-4.98347403240072e-06
-3.3741034840765e-05
-2.80519828593677e-05
-3.08437436936414e-05
-2.58273035160697e-05
-2.40670704108827e-05
-1.42849836001207e-05
-1.9989216468022e-05
-2.38205937655823e-05
1.30318279649475e-06
-2.72352684536141e-06
-2.68530058239874e-05
-1.17670656957057e-05
-4.1070316207305e-05
-1.72895178190534e-05
-3.26905964569733e-05
-1.05766870610039e-05
-1.24204747152773e-05
-1.43120008267321e-05
-8.8064579294417e-06
-3.36940212597373e-05
-2.92256641041707e-05
-3.1587526083692e-05
-1.924968789894e-05
-3.31937935982185e-07
-2.4391900920022e-05
-3.36143684936558e-05
6.7170950439351e-06
-2.51522429266516e-05
-2.59450739380646e-05
2.79149511768358e-06
