# Supplementary material for: Research on computational propagation and identification of mine microseismic signals based on deep learning
Source: PLoS One. 2025 Oct 22;20(10):e0334641. doi: 10.1371/journal.pone.0334641 (PMC12543183; doi:10.1371/journal.pone.0334641)
Supplement: S2 Data — (ZIP) [file pone.0334641.s002.zip › 000100500001864.xlsx_0.txt_24.txt.txt]

-2.63763355337481e-05
-2.30153958337003e-05
-1.58849807379764e-05
3.99066667014739e-06
-1.20172123084537e-05
-2.62137021747561e-05
-3.25908005430208e-05
-2.40815207014692e-05
-2.29336670138881e-05
-2.58087101956368e-05
-2.6007931971363e-05
-1.66725242577239e-05
-2.54069913246431e-05
-3.43812494828423e-05
-2.99172707144271e-05
-1.05521993825171e-05
-1.92410649198632e-05
-1.91864728171322e-05
-1.54523628246453e-06
-4.04808382177849e-05
-1.37741079861486e-05
-9.69518238450069e-06
-1.55006663153158e-05
-3.36639533842987e-05
-3.68220239255409e-05
-2.42425140426055e-05
-1.90501775891129e-05
-5.52433475499214e-05
-1.96174221045383e-05
-3.20498726772266e-05
-2.99866341969007e-05
-2.09116504445753e-05
-3.58344921584229e-05
-2.2924032015964e-05
-4.34574780599688e-05
-3.00342214777357e-05
-1.66279903280475e-05
-2.56146561930663e-05
-1.90541407029278e-05
-4.14667009890998e-05
5.41129113660485e-07
-3.04982680705582e-05
-3.81121978639639e-05
-3.35676877373016e-05
-6.61636831150499e-06
-2.57985275110259e-05
-3.71919141060584e-06
-2.17863280380249e-05
-1.51203534205527e-05
-1.37335941298801e-05
-1.18008129701882e-05
-2.22827963008876e-05
-6.76282132066806e-06
-5.26843319044104e-06
-2.91514548870756e-05
-7.64039518221132e-06
-1.55213930781704e-06
-1.16878702611182e-05
-1.06299155195014e-05
-8.99801715277298e-06
-3.22373554884589e-06
-3.60442053356022e-05
-4.04622753701327e-05
-2.69246289095649e-05
-1.61711395250923e-05
-1.16720863923241e-05
-6.10729307634831e-06
-2.78399413679987e-05
-7.05983879269683e-06
-2.97226977728621e-05
-2.58655762135075e-05
-2.32071982415921e-05
-2.29469710358891e-05
-7.36827306178297e-06
-1.72840242624435e-05
-3.06875143005452e-05
-1.73612364274198e-05
-1.99361301476978e-05
-1.46382247017132e-05
-1.56227698969141e-05
-1.43736113189248e-05
1.26819957824557e-05
-2.8188255903096e-05
-1.83860277298129e-05
-1.67556456555109e-05
-2.9141311803354e-05
-1.04542939557486e-05
-2.46685130997698e-05
-3.60301466281146e-05
-2.11414668507166e-05
-4.36842656210674e-05
-2.20036351900262e-05
6.92076610040279e-06
-2.39797144615262e-05
-1.74864156553447e-05
-2.70765681171397e-05
-1.74929954712697e-05
-2.19326708442483e-05
-3.59531129693206e-05
-3.02566375992018e-05
-2.89884630249984e-05
-1.6874026601585e-05
-4.52057153441734e-05
-2.97205402337366e-05
-2.79529406155061e-05
-2.48373442356116e-05
-6.46205503164432e-06
-2.05356782149824e-05
-2.16447402495053e-05
-3.66617133336492e-05
-1.2315675139879e-05
-2.53215093089199e-06
-4.27179410684665e-05
-1.86561551475774e-05
-1.6242827031114e-05
-2.95667516440807e-05
-1.21411119071469e-05
-2.10644582261263e-05
-3.63242180967771e-06
-1.73537932906489e-05
-2.17143822617517e-05
-1.06228420770813e-05
-4.87599958602045e-05
-2.06603438651415e-05
-2.85722306929535e-05
-1.40569764344338e-05
-2.27657586027919e-05
-2.70128096035166e-05
-1.65755634295242e-05
-2.30153204684911e-05
-3.40884019403398e-05
-2.70062753821751e-05
-1.55089529620565e-05
-3.50131723789879e-05
-1.14637078553114e-05
-3.27758580832651e-05
-3.09796712405525e-05
-2.34899440051518e-05
-1.71864003757303e-05
-1.39507488450156e-05
-1.99514893539832e-05
-2.85600030817539e-06
-4.28332370093448e-05
-2.20835534373209e-05
-1.53849397013813e-05
-1.10463351137687e-05
-1.81312408196718e-05
-2.78007678166361e-05
-2.24947840998203e-05
-2.28576488717033e-05
-2.54546159757562e-05
-3.62661317003354e-05
-2.47480356019714e-05
-3.21988607276681e-05
-1.53583413382839e-05
-2.02846927616338e-05
-3.61808422391787e-05
-2.89209996299554e-05
1.704515211462e-05
-1.34890632355345e-05
-4.30725575906102e-05
-2.21547226683092e-05
-2.52224847433164e-05
-3.71391439417098e-05
-1.24053645898263e-05
-1.41962648646311e-06
-1.68710768186195e-06
-3.01901176332348e-05
-1.11991572735682e-05
-3.58584828027397e-05
4.98055037323643e-06
-3.86016065940924e-05
-1.13887914644856e-05
-1.41408774536831e-05
-1.90129796360373e-05
-1.7831480735028e-05
-3.47440079219243e-07
-3.29994006588672e-05
-2.8062543131171e-05
-2.52586289750129e-05
-8.1040666618379e-06
-2.68709833215547e-05
-6.37026205715345e-06
-1.53987808267074e-05
-5.77272587675134e-06
-1.64475899417116e-05
-2.82456996135028e-05
-1.43407654978785e-05
-2.47244290713778e-05
-1.4035065492333e-05
-2.6501843284013e-05
-3.65734253434454e-05
-2.27213876898436e-05
-5.518183726539e-05
-8.35935092151756e-06
-7.75492633546403e-06
-2.70311451669248e-05
-2.48386179396849e-05
-3.25814754842509e-05
-9.59817587603365e-06
-1.70530295771515e-05
-3.84016243704953e-05
-1.7527840187506e-05
-1.57809555651503e-05
-1.36853266048864e-05
-1.40154758645918e-05
-1.35365240441659e-05
-2.10965457067682e-05
-3.6684387681126e-05
-2.18161848931217e-05
-3.00341921275067e-06
3.20422335395065e-06
-3.15010510686107e-05
-1.46285917124687e-05
-1.09726755768056e-05
-2.18549201154949e-06
1.46348190694914e-06
-2.16215564822442e-05
-1.40782100741288e-05
-2.74954575965937e-05
-1.39382651571344e-06
-2.17268787470503e-05
2.55970154079982e-06
-2.74839593686957e-05
-3.45073779167191e-05
-1.37507444916072e-05
-1.90344355260666e-05
-2.72282463339435e-05
-4.60144246429007e-05
-3.03982309708015e-05
-8.65638302760575e-07
-1.4499694510042e-05
-3.3011626959856e-05
-3.87183081010416e-05
-2.63348666533167e-05
-9.01864408779192e-06
1.08745716393042e-06
-1.33988221401268e-05
-3.19600569446939e-05
-3.30811058498415e-05
-3.93593616792426e-05
-2.11131228678989e-05
-2.19479676233764e-05
-5.20540342368351e-06
-2.31259701212861e-05
-3.98280570301171e-05
-3.20212832765552e-05
-1.81964709100208e-06
-2.22987688125434e-05
-2.84774714002009e-05
-3.02778323304097e-05
-2.86888606940159e-05
-3.2278601033612e-05
-9.92558351783215e-06
-6.57520476487175e-06
-1.95052846635841e-05
-3.6848284558494e-06
-1.48683953395143e-05
-2.94455605438734e-05
-4.65565053333241e-05
-1.09181843871018e-05
-1.68191947566988e-05
-2.22598073822785e-05
-2.86553089485019e-05
-1.93794632109769e-05
-2.49942327409471e-05
-1.60490792092756e-05
-1.40692488207672e-06
-2.43481567500379e-05
-2.62006487543529e-06
-3.22522330096994e-05
-3.22416978568744e-05
1.88007116576263e-06
-3.06353660806118e-06
-2.7383948865808e-05
-2.34628041321646e-05
-1.4764053464828e-06
-3.12567847889174e-05
-1.12281000247324e-05
-1.50903686022497e-05
-7.74942763927928e-06
-1.8313243213292e-05
-3.31356723508181e-05
-3.30983403889503e-05
-2.03763874079411e-05
-1.56716997779586e-05
-1.98883111764422e-05
-1.66089067968898e-05
-8.30621907382638e-06
-2.85843698210761e-05
-2.05151742593355e-05
-8.51877211214375e-06
-3.91427139887558e-05
-1.18682179589034e-05
-1.8303716323391e-05
-1.33209052189123e-05
6.47945053026601e-07
-2.60330922321265e-05
-2.98721818588105e-05
-3.94844407543417e-05
-1.30507848857583e-05
-1.37110579340944e-05
-1.92446036895261e-05
-2.47709475872869e-05
1.15754992438107e-07
-2.16841479432041e-05
-1.1317672597987e-05
-2.95800457805143e-05
-3.53269327189972e-05
-3.02370575134528e-05
-2.98287142829992e-05
-5.42974999033496e-05
-3.01275581105771e-05
-1.18603522130952e-05
-2.02414643429851e-05
-2.71561938697073e-05
-2.97471980970028e-05
-2.30175889385856e-05
-3.29816710784353e-05
-2.87231493322128e-05
-8.1590755066719e-06
-1.03040595088115e-05
-3.20316804019911e-05
-3.49556356410717e-05
-1.13124635135558e-05
-2.4438444776724e-06
1.68102166835784e-06
-1.00041804472334e-05
-1.32776866701628e-05
-1.27171124022781e-05
-2.08224635467253e-05
-2.15994092114745e-05
-1.34638882555815e-05
8.75538531928962e-07
-1.98003847392142e-05
-2.93276577192709e-05
-1.32114380615975e-05
-3.06604787147049e-06
-1.93968861165305e-05
-1.95293238517172e-05
-9.1254269570961e-06
-1.72942144516597e-05
-1.86032372236856e-05
-2.33208513106662e-05
-4.20982122863076e-06
-3.02043919398935e-05
-1.1738892013885e-05
-5.78247967503742e-06
-3.35882274371371e-05
-1.68227738599784e-05
-4.79004441290833e-05
-1.68624517388048e-05
-1.5822474385642e-05
-3.13879526342771e-05
-5.01364674065636e-05
-1.16760622802444e-05
-4.15177693662224e-05
-2.15452688130512e-05
-2.3523378747666e-05
-1.47774700238336e-05
-3.32375688675308e-05
-1.49561050865386e-05
-3.25032256436302e-05
-1.61857384675562e-05
-4.40955388558301e-08
-2.0942500027111e-05
-1.58518884445982e-05
-6.54983117775059e-06
-3.02563027991044e-05
-2.28396236360011e-05
-2.5874428956764e-05
-1.56423866506451e-05
3.42240405435312e-06
-4.07986133911259e-05
-2.3748402921891e-05
-1.67881711334719e-05
-2.71896627155953e-05
-1.15934030280503e-05
-3.11178978859894e-05
-1.50462845870744e-05
-8.77471683459452e-06
-3.0174061455989e-05
-1.83324702544739e-05
-1.32293009596112e-05
-4.21572176837554e-05
-2.89297843359825e-05
-1.34479851836885e-05
-9.10301988664919e-06
-2.1028793885318e-05
-2.81006629428729e-06
-2.12866638246925e-05
-2.483598310565e-05
-3.10109674347221e-05
-1.85795995582045e-05
-1.38920581950145e-05
-1.93828854073383e-05
-1.29188559951809e-05
-3.35982781559004e-05
-1.87111827628586e-05
-3.38886916795826e-05
-3.49029175893348e-05
-1.91017090728966e-05
-3.29708053367296e-05
-2.40569521898934e-05
-1.56675886862628e-05
-8.30062840256933e-06
-2.21975947410247e-05
-1.54083831565013e-05
-2.33527121174499e-05
-1.00071370305507e-05
-1.02936215376416e-05
-2.04979009278488e-05
-4.90972266510743e-06
-2.83308101507846e-05
-3.55805630878025e-05
-2.70108663184885e-05
-6.04615281280927e-06
-1.17312922488981e-05
-5.76639588918784e-06
-3.00127027711586e-05
-8.93194866447218e-06
-2.22344366845223e-05
-2.57371939397263e-05
-1.12189560151574e-05
-2.17906147190339e-05
-2.77490529227225e-05
-6.06233759152131e-06
-2.57335780839339e-05
-1.26278064577116e-05
-2.31158486525906e-05
-2.08613558096368e-05
-2.19378963230906e-05
-2.22817466165136e-05
-2.01865949885319e-05
-1.02108955939333e-05
-3.1915911390764e-05
-2.63987893087533e-05
2.3609412340178e-06
-3.6103674721885e-05
-2.46729472268743e-05
-2.96346824361727e-05
-4.22714059774335e-06
-9.93707117098308e-06
-3.31125649249209e-05
-2.22546400926362e-05
-3.4856488237626e-06
-1.61093527282134e-05
-2.15718995536484e-05
-2.41398383174652e-05
-2.48020852351152e-05
-1.59964021753983e-05
-1.92839638286372e-05
-3.77680436763061e-05
-1.8283844411173e-05
-4.48387182500948e-05
-2.36046171026993e-05
-2.4690416711606e-05
-3.9769982482241e-05
2.60515483900347e-06
-1.06045629566396e-05
-1.56904321682411e-05
-3.02346556858455e-06
-3.86828589795664e-06
-2.09041109445352e-05
-1.73620101817052e-05
-1.12933961096331e-05
-1.69037243689829e-05
-3.81020980615372e-05
-2.59286467611431e-05
-3.38427547754833e-05
-3.12804350353754e-06
-1.76707394297507e-05
-3.22309907904594e-05
-5.98883653919688e-06
-1.82519828337456e-05
-7.54328822866939e-07
-1.63220343134326e-05
-1.81773374122152e-05
-3.25059811062645e-05
-3.02698160281314e-05
-9.32690099304851e-06
-1.88994207685451e-05
-4.48451387596771e-05
-1.62514034895413e-05
-8.67568287711224e-06
-1.79726199967534e-05
-2.08321530500459e-05
-2.28413971981245e-05
-2.02428038384649e-05
-2.44870923398022e-05
-2.1391202393274e-05
-2.18840776617831e-05
-2.24909145758634e-05
-2.05065740950804e-05
-2.08752607699334e-05
-1.55999832648379e-05
-2.37861047959555e-05
-9.84810549276748e-06
-2.43053901243771e-05
-4.33518575163169e-05
-3.73547815044805e-05
-3.09935922816618e-05
-3.8431751305567e-05
-2.53661600736557e-05
-7.85444562723956e-06
-1.91987661995873e-05
-1.63106264900727e-05
1.07677980420163e-05
-2.03185307955324e-05
-1.8149608168013e-05
-8.08999821259298e-06
-3.56432505876112e-05
-2.03321663471979e-05
-2.25433971115974e-05
-2.4427614383869e-05
-2.35298869066286e-05
-3.01854961768311e-05
-2.38576404519661e-05
-2.94344159036909e-05
-7.22604494555425e-06
-2.09947655757418e-05
-3.67580776136595e-05
-1.67084026950842e-05
-9.81384631067363e-06
-2.01528056799242e-05
-1.16002353214996e-05
-2.1889405395751e-05
-2.53535257128626e-05
-9.03922323204547e-06
-2.18238821623554e-05
1.98220031983044e-05
-3.63602111786269e-05
-1.79005249789257e-05
-1.37247635881416e-05
-1.48058638336519e-05
-3.92989887377065e-05
-2.84408815907007e-05
-2.68811088638034e-05
6.48646515861459e-06
-4.78960583653184e-05
-1.80634941601752e-05
-6.78100593143473e-06
-2.54509432226808e-05
-1.09673842694494e-05
-2.62958593218598e-05
-2.10882030585322e-05
-2.38553766375797e-05
9.86640607825623e-06
-2.34671444251425e-05
-1.81805456965478e-05
4.44229602282371e-07
-2.74721199282674e-05
-1.95369536674329e-05
-1.62247614555673e-05
-4.28931033723664e-05
-3.36395112620216e-05
-3.46137397815621e-05
-2.7190873414108e-05
-5.33486871362028e-05
-1.97058365480982e-05
-4.29379580071846e-05
-1.55675716514754e-05
-2.62130125055919e-05
-3.30334765321986e-05
-4.47431582790602e-05
-4.77114407244846e-05
-3.68975035684291e-05
-1.66313978026536e-05
-1.20815247502516e-05
-1.88450577700637e-05
-1.85718985800706e-05
-7.52477886161925e-06
-1.45175244962577e-05
-3.40156297355471e-05
-2.92769680362593e-05
-8.2833326026622e-06
-4.53353112295425e-05
-3.63079176856992e-05
-3.59117469898861e-05
-3.01360350922646e-05
-3.05707346958519e-06
-1.69997711501566e-05
-3.16065239465273e-05
-1.35671816672922e-05
-1.75716742215238e-05
-3.53394302563378e-05
-4.35272352285748e-05
-2.52891422033064e-05
-3.04497126407419e-05
-2.30597914913608e-05
-2.7677459478359e-05
-1.81276553882514e-05
-3.8437345476975e-05
-3.94802509815052e-05
-1.66548540915874e-05
-2.22383887046698e-05
-2.3849620474392e-05
-1.25508508841725e-05
-1.71706831272008e-05
-1.26062245393055e-05
-3.02976011935236e-05
-2.24380929602184e-05
-2.9242622706469e-05
-1.95126803609205e-05
-3.60082681020017e-05
-2.14393353865426e-05
-1.87486756696889e-05
-1.52132192809202e-05
-2.89544193933829e-05
-2.38982300797111e-05
-1.5628413578941e-05
-2.63258451505823e-05
-1.87568718773066e-05
-3.16992016256744e-05
-1.7247590509596e-05
4.93039468999174e-06
-3.46817577632774e-05
-1.04876499295459e-05
-1.81149265518073e-05
-1.93904271714315e-05
1.68639693682544e-05
1.20644485606388e-06
-1.92857392632769e-05
-3.19805644140035e-05
-3.81034236357265e-06
-6.1793313109768e-06
-2.77708148247379e-05
-3.33294869269418e-05
-2.28656740557371e-05
-1.6948847233776e-05
-2.93775280825778e-05
-2.5674880215883e-05
-4.33943471102751e-05
-3.89447419607501e-05
-1.42873901491699e-05
-7.60980929839693e-06
-2.72303228862915e-05
-4.33996983911009e-05
-1.17854045417855e-05
-9.44466162184411e-06
-2.00694212771958e-05
-2.34109644968723e-05
-1.83422303788379e-05
-3.01132042786652e-05
-1.37261458535483e-05
-1.7639729562557e-05
-1.68567721949943e-05
-2.48068734098556e-05
-2.54830531034228e-05
3.15416613616538e-06
-3.29557229000028e-05
-2.74990494192325e-05
-2.43459687309114e-05
-2.8264709538154e-05
-1.37261840882869e-05
-2.98003278807113e-05
-3.24892650343139e-05
-1.79969143125023e-05
-1.6911094816435e-05
-2.70333576024277e-05
-2.28844723588716e-05
-2.36959791916484e-05
-1.74361689768386e-05
-2.79219906445039e-05
-3.74607122804798e-06
-3.63262610284863e-05
-4.22992625048832e-05
-1.64764816277555e-05
-1.44691878946192e-05
-4.0456098744211e-05
-3.56287577704017e-05
-7.58916656142582e-06
-2.23752594023926e-05
-1.14255033665469e-05
-2.7301015935627e-05
-2.32530471409041e-05
-2.38986662842142e-05
-4.07276784830817e-05
1.19779939934888e-06
-1.35956637117969e-05
-2.37033390458426e-05
-2.46720105935544e-05
-3.45968177634091e-05
-2.09359555596097e-05
-1.18613240357928e-05
-1.79319573723634e-05
-1.56113438162463e-05
-2.86571840476074e-05
-1.03908233516875e-05
-3.19151103974637e-05
-3.50272980601523e-05
-1.42795422498756e-05
-2.30881780976704e-05
-2.44514540088802e-05
-2.06411246734162e-05
-2.39774591597652e-05
-1.07072844023757e-05
-1.54996779141894e-05
-4.3205445347263e-05
-1.60290682317691e-05
-2.00861344792137e-05
-1.39536795060618e-05
-1.85524533162629e-05
-2.08761218423395e-05
-1.13893473443098e-05
-1.07833599970334e-05
-2.28956477020897e-05
-2.02414051727456e-05
-5.40349058274972e-06
1.44957104873546e-06
-2.77274063710977e-05
-3.96869356816312e-05
-5.29658599361448e-06
-2.49221751971035e-05
-2.77504574268024e-05
-1.07819611223545e-05
-1.99824768884054e-05
3.38472457772576e-06
-6.45088559059727e-06
-1.18513557008057e-05
-2.34617162603954e-05
-3.74704909512211e-05
-1.87095723818601e-05
-5.34230266201758e-06
-1.24028738458175e-05
-3.55711826048427e-05
5.3285173336934e-06
-2.02394895933641e-05
-3.06146229573795e-05
-2.87562878388749e-05
-2.72327338549029e-05
-1.39656385935066e-05
-2.13360647662394e-05
-8.71948096638001e-06
-1.14077230053816e-06
-2.44428300722434e-05
-1.66229618354198e-05
-1.69249364262818e-05
-4.67899750442784e-06
-7.63943868971675e-07
-9.08692699420723e-06
-2.67110390034767e-05
-2.94092979807092e-05
-1.46775221638038e-05
-1.91917695106745e-05
-2.57706014029502e-05
-1.75624111967762e-05
-6.26473985054113e-06
-1.23141183816127e-05
-1.58210575772656e-05
-4.39654232679405e-06
-2.63231128063748e-05
-2.30371977357569e-05
-2.05638679867694e-05
-1.79871739970736e-05
-1.25742514465033e-05
-2.6713027410075e-05
-1.48843064012137e-05
-4.20305651075133e-05
-3.04140027090352e-05
-2.35289834964708e-05
-2.56428717363519e-05
7.8767809491749e-06
-1.93545196127738e-05
-2.87404051303051e-05
4.92761126675078e-06
-1.58871371577174e-05
-2.35676797507379e-05
-2.43001963606725e-05
-2.57512607196662e-06
-4.0513054376184e-05
-3.40029828045415e-05
-1.51716185025398e-05
-6.73923270981515e-06
-1.8940784865181e-05
-2.68298452726703e-05
-1.24651651822051e-05
-2.64153536705671e-05
-1.80989408274412e-05
-2.2891363708513e-05
-1.56660473545435e-05
-4.09373568530047e-05
-3.52464009592374e-05
-2.06290682250476e-05
-2.95784978795972e-05
-2.01528498099039e-05
-2.63258363688422e-05
-1.82302879199805e-05
-6.46041122076875e-06
-1.63585215445616e-05
-7.81612485920879e-06
-8.10439168772993e-06
-3.41187820405498e-05
-2.12207040972929e-05
-2.18514082803918e-05
-3.28712180150194e-05
-7.44744610402802e-06
-2.12512895463755e-05
-3.41703117588442e-05
-1.53933405802677e-05
-9.04299028899445e-06
-1.93774937485087e-05
-2.2816323926851e-05
-2.28780521544202e-05
-1.38846542434008e-05
-1.81105181887801e-05
-5.6192664823649e-06
-2.44558855646484e-05
-4.09385024034253e-05
-2.18657554527131e-05
-2.56895302822878e-05
5.85677957783569e-06
-1.0350081989847e-05
-5.01147484040047e-06
-4.08946535794048e-05
-7.71040079608416e-06
-2.52218563436241e-05
-4.78954003764762e-05
-1.10588304393996e-05
-3.83718929031629e-05
-4.85494689520626e-05
-2.26493815400608e-05
-2.59287648600469e-05
-1.93945073819634e-05
-2.00171554982488e-05
-2.01319919412576e-05
-3.21469775344401e-05
-1.47439307960902e-05
-2.10226273525165e-05
-2.39338475735439e-05
3.16838140829093e-06
-3.14119985816976e-05
-1.7058211293386e-05
-1.60478498446141e-06
-2.22239892021805e-05
-1.32179925831834e-05
-1.5680292454826e-05
-1.01846396519161e-05
-4.27923119679852e-05
-1.35850043843812e-05
-1.16238657568157e-05
-2.1227624905525e-05
-4.29211858139183e-06
-7.56770550482994e-06
-1.98851707453591e-05
-2.14194363393238e-05
-3.23558555726708e-05
-2.23440452150145e-05
-1.57122857933781e-05
-2.03327542622301e-05
-2.94775951213883e-05
-2.60618863069176e-05
9.58534747477803e-07
-5.97184345456968e-06
-2.5733818367451e-05
-3.12902827361353e-05
-2.39376684805969e-05
-2.14285843875904e-05
-3.1947418868672e-05
-1.56201027003134e-05
-7.53105234128773e-06
-2.71111315744532e-05
-2.55315991685757e-05
-1.7868675596569e-05
-3.42160976079235e-05
-4.45705814552418e-06
-1.34005131831949e-05
-2.63470741181324e-05
-1.93246392892808e-05
-7.71196723827134e-06
-2.65395327172382e-05
5.58854278466591e-07
-1.13729769329817e-05
-2.80659842042453e-05
-2.28909306693227e-05
-6.97509315661218e-06
-2.19945935157494e-05
-1.73382426072441e-05
-2.03791411330277e-05
-3.66885584798427e-06
-2.56325524840714e-05
-1.21491042730596e-05
-2.38532291545166e-05
-2.66612554634594e-05
-5.89131014281755e-06
-9.92872914079708e-06
-3.2728877425938e-05
-2.22376203054754e-05
-1.57969498173403e-05
-2.90834516761779e-05
-6.89262076381208e-06
-6.71556157176429e-06
-6.26275684997054e-06
-9.33964584340254e-06
-2.32248644859651e-05
-3.86949598116011e-06
-3.37499839375826e-05
-2.16335073121241e-05
-1.8514052114179e-05
-2.3556946028374e-05
-3.16453244409502e-05
-2.02199594190297e-05
8.91587873327686e-06
-1.3974236932903e-05
2.06488382912694e-06
-3.81830171279702e-05
-1.83146421718624e-05
-3.8233323340646e-05
-2.86400916681378e-05
-1.27149154949417e-06
-2.46114017645733e-05
-7.19998604581139e-06
-1.30622899425537e-05
-4.59992346293417e-05
-2.28604448652657e-05
-1.56469875487856e-05
-2.03740875266801e-05
-2.37909719215255e-05
-3.90817877812223e-05
-1.99467208922331e-05
-2.64907372319831e-05
-5.2817478291371e-06
-3.99848174777225e-05
-1.84251527790415e-05
-3.39873984871566e-05
-6.38522997847183e-06
-2.61124034064954e-05
-9.76578875506933e-06
-1.03326283272065e-05
-9.71672058878795e-06
-3.39265407934595e-05
-1.5266051050799e-05
-2.45252252160868e-05
-2.54767562542317e-05
-7.68175753891235e-06
-8.76033766317748e-06
-2.31157705035062e-05
-1.0754978307802e-05
-2.0528575801907e-05
-2.45150617113897e-05
-5.98136463699127e-06
-1.29835952192907e-05
-2.64734172186448e-05
-1.33866986825867e-05
-1.09540108785662e-06
1.04685749687968e-06
2.54986435695337e-06
-4.87591306541396e-06
-1.98183886661343e-05
-2.15368899345081e-05
-1.60607132317329e-05
-1.05442834644712e-05
-8.54019724120931e-06
-3.39368934136405e-05
-2.40931887375364e-05
-2.33589209239755e-05
8.3123722479458e-07
-3.41653629819863e-05
-2.61094600693088e-05
-2.08377859815332e-05
-1.39908889499054e-05
6.73424961149076e-06
-1.05007631745946e-05
-1.82420096962158e-05
-8.44179979968407e-06
-1.20725566170741e-05
-1.93175642535715e-05
-2.60888673534215e-06
-4.50528912873376e-05
-1.82215187130506e-05
-1.06721167876487e-05
-1.46825329126519e-06
-5.44911181384642e-06
-1.25598734159981e-05
-2.70738377919498e-05
-8.97041919581081e-06
-1.020447613098e-05
-2.34780647611455e-05
-3.79622832640413e-05
-9.46945448367255e-06
9.16738783608741e-07
-2.05133903364555e-05
-2.04663075226035e-05
-2.49503833564193e-05
-3.50011435750321e-05
-3.51857998044112e-05
-1.02900620218375e-05
-2.42138965329291e-05
-2.21708175207963e-05
-4.02406672167647e-05
-8.36461057964126e-06
-1.4994477519963e-05
-1.95690732394122e-05
-3.52234609694536e-05
-2.47561843093925e-05
-1.30430678840989e-05
-8.28090329153373e-06
-1.72351099337209e-05
-2.25732637067507e-05
-3.72929799872828e-05
-1.86395467262411e-05
-3.12076157675201e-05
-2.7676439961784e-05
-3.11321572695497e-05
-3.94096850457115e-06
-4.41925556710301e-06
-2.13925295310214e-05
-2.07819950108882e-05
-5.60583769695894e-06
-2.51533626813803e-05
-2.91288730405124e-05
-2.13080036396231e-05
-2.4491638067216e-05
-1.03680560539104e-05
-2.51757767105522e-05
-1.56231521277179e-05
-1.68329450524512e-05
-3.21066504823827e-05
-3.31787957298684e-05
-2.03906896815721e-05
-1.09731141080483e-05
-2.16447011843212e-05
-3.9922779969778e-05
-1.15971180758264e-05
-1.35814542288707e-05
-1.27394536846086e-05
3.16440197659698e-06
-1.81697841924864e-05
-1.96512612029052e-05
-1.36433236832854e-06
-2.03976170342879e-05
-5.75093156023048e-06
-1.67454480721172e-05
-2.27546582097638e-05
-2.31895656841745e-05
-2.7320981376187e-05
-2.63463231067206e-05
-7.75059583316558e-06
-2.89414501623827e-05
-2.30234895725476e-05
-1.48890183818308e-05
-2.63996368662696e-05
-2.78688057871074e-05
-1.43506320638543e-05
-1.165082806041e-05
-2.41749285125783e-05
-8.79975248922726e-06
-1.440203162169e-05
-3.170630928979e-05
-2.34744878295282e-07
-1.63255319199968e-05
-2.76617589214481e-05
-6.49660243973236e-06
-4.70331103723777e-05
-2.44450910315058e-05
-8.82189275285444e-06
-4.63017698237344e-05
-1.72082949320016e-05
-1.90073084637488e-06
-2.62410398530774e-05
-1.31121988137568e-05
-2.6378066240911e-05
-5.04137783201128e-06
-2.71203356864054e-05
-2.10731825923497e-05
-2.00323937653508e-05
-1.84557054750893e-05
-2.36894711065894e-05
-2.31879523696469e-05
-2.97571043952046e-05
-1.39391476450132e-05
-2.59031021130654e-05
-3.07034436042395e-05
-2.8886830525497e-05
-1.90609310471739e-05
-1.69131323688174e-05
-1.38155069501661e-05
-6.26771765159217e-06
-1.71545428875596e-05
-8.33721447057323e-06
-3.40793367698875e-05
-1.49748151168484e-05
-1.21353341064792e-05
-1.45165517101881e-05
-2.61106509347314e-05
-8.37819163715602e-06
-9.24862438733221e-06
-3.88009585410881e-05
9.91256238956145e-06
-6.99549157075657e-06
-6.38487440259648e-06
-9.74625242269726e-06
-8.32786853711357e-06
-2.13658804326607e-05
-2.74466504730411e-05
-2.08952873138926e-05
-1.58516485176802e-05
-1.0933248855901e-05
6.17906387098874e-06
-1.88567560159559e-05
-5.39966009834754e-07
-2.59567668498199e-05
-2.12806330832783e-05
-3.12256142239046e-05
-2.53672771426865e-05
1.98468674020862e-06
-4.36935810372741e-05
-2.50978953165205e-05
-8.9112996646366e-06
-1.7854012684477e-05
-4.59294158334237e-05
-1.35093807981625e-05
-1.28757094893143e-05
-8.14736890891336e-06
-3.65722601346651e-06
-1.20650285749623e-05
-1.78116841464229e-05
1.60455224429857e-06
-1.51146029449287e-05
-2.65287528621309e-05
-3.32044047168163e-06
-1.15329670453769e-05
-2.54142838796042e-05
-2.07701615875479e-05
-3.80983524476324e-05
-2.09973517001636e-05
-1.28576598223574e-05
-3.38389682774995e-05
-2.99959511010198e-05
-1.59019022588848e-05
-1.60338401750432e-05
-3.67779485609069e-05
-1.99864692494133e-05
-3.71278241830028e-05
-3.14253161214462e-05
-2.3424589929639e-05
-1.44442319738092e-05
-8.78150447520454e-06
-1.8408666626653e-05
-1.32332725847076e-05
-8.1248549062371e-06
-2.52308514022708e-05
-1.29858331238237e-05
-1.23652441751816e-05
-2.19477256886815e-05
-4.0113930172585e-05
-5.957404089347e-06
8.44812252736521e-06
-2.19929603838208e-05
-3.01507943432369e-05
-1.87767406768847e-05
-1.5659431143558e-05
-1.34197392091813e-05
-1.74331815683159e-05
-3.31662800477306e-05
3.27399674346415e-06
-1.25833670340643e-05
-1.1572091173167e-05
-5.64490227904013e-06
3.62068931110832e-06
-1.24006954788711e-05
-3.31354851456671e-05
2.81640911167861e-06
-3.96254808366129e-05
-2.67712752197411e-05
-2.24332955605036e-05
-3.01574558672364e-05
-2.08791347844714e-05
-1.4051031333005e-05
-1.37322997128278e-05
-1.90782670701526e-05
-2.37844924221403e-05
-9.17227317774086e-06
-5.49247887156329e-06
1.75224988232563e-06
-3.48646079004947e-05
-8.06784117826212e-06
-2.70631883751428e-05
-2.60255294265304e-05
-1.09282987479279e-05
-3.07115427476521e-06
-3.42285082413354e-05
-1.6594202665333e-05
-5.10993797277205e-06
-2.69707220293655e-05
-2.60659617123206e-05
-2.5429296020604e-05
8.56164093461707e-06
-1.55804053102643e-05
-1.63957375141562e-05
-3.04747573142433e-05
-1.21609773835124e-05
-7.8623557714552e-06
-4.27009259530656e-05
-1.85709668346337e-05
-1.88180530600722e-05
-2.60533745836105e-05
-7.95520136076417e-06
-3.68962278755858e-05
-2.32615331846187e-05
-1.61474002591627e-05
-1.63674355396245e-05
-3.05502780336931e-05
-2.6019069658868e-05
-6.48895272826342e-06
-6.95860319406435e-06
-2.87734232259799e-05
-1.4672972266761e-06
-9.67653483043264e-06
-1.00682066301472e-05
-1.7710256674608e-05
-1.86991818232626e-05
-3.32675370964956e-05
-7.54878055536191e-07
-1.94411809087072e-05
-3.20057953129663e-05
-3.42520630937601e-06
-3.90351637163716e-05
-1.1217236035936e-05
-2.45337839897487e-05
-1.7282665406016e-05
-3.016969892202e-05
-1.37025123544853e-05
-2.47281373462478e-05
-2.21606210649718e-05
-3.60066374640023e-05
-2.09256091183726e-06
-2.3512550045772e-05
-9.75445119239196e-06
-4.13360668286229e-05
-1.64530399293298e-05
1.14675570990514e-05
-1.36353829961106e-05
-2.65872909560342e-05
-1.59534982352012e-05
-3.10407666247362e-05
-2.2830933796722e-05
6.7269129245905e-06
-1.53155945730745e-05
-2.641546166022e-05
-3.04692383751154e-05
-1.17990567656331e-05
-6.59188340266042e-06
-2.60250669883644e-05
-2.63745384955562e-05
-2.68735805028066e-05
-2.90077755148424e-05
-2.7929745508738e-05
-3.00356480920743e-05
-2.47503294805164e-05
-1.96040181204154e-05
-2.44025170506831e-05
-3.6185532666602e-05
-2.12713387907242e-05
-2.43397125233833e-05
-3.44199984835578e-05
-3.14387110675781e-05
-2.25042358690345e-05
-3.0296903900807e-05
-1.20097161802066e-05
-3.81481692254667e-05
-2.69518142878274e-05
-3.58047891868659e-05
-3.42180279112577e-05
-2.30989032150561e-05
-4.63458260969537e-05
-1.94886879709597e-05
-3.59886045084859e-05
-5.21458953355551e-05
-1.14293429589257e-05
-1.95309476843416e-05
-1.28384492986622e-05
-1.9743652295442e-05
-8.77738991074529e-06
-6.05052573866342e-06
-3.10227796231686e-05
-1.96340975833098e-05
-1.53297239199583e-05
-1.34194993721608e-05
3.07207278307761e-06
-1.17940547188787e-05
-1.0798944421323e-05
-4.2166966951891e-05
-2.34621702567716e-05
-8.30563884296868e-06
-2.07511523642861e-05
-3.00597697200324e-05
-2.70788776782756e-05
2.2098437471288e-06
-3.05947529585196e-05
2.54484096979481e-07
-3.72529496296413e-05
-3.60454902002168e-05
-1.24930277404639e-05
-2.62795107459577e-05
-2.41671877199043e-05
-2.12245271516673e-05
-2.8382097421689e-05
-8.74225296183816e-06
-6.88878990327247e-06
-1.21913060188141e-05
-4.70555638030798e-05
-3.76027774359532e-05
-1.87962754450997e-05
-1.92769065315928e-05
-2.99742820305209e-05
-2.09157284658162e-05
-4.21679711614652e-05
-4.65608146990769e-05
-3.11267966615845e-05
-2.6466514213976e-05
-2.05442774610783e-05
-5.47615185651372e-06
-8.3727233813316e-07
-1.50143686213417e-05
-1.43265363616839e-05
-1.78663456363954e-05
-1.43820172679815e-05
-2.50840551291944e-05
-1.58614096840871e-05
-1.33084225096251e-05
-3.0202618958079e-05
-2.13129556141142e-05
-1.6480340253883e-05
-6.79804821620615e-06
-4.34577162004811e-05
-1.73993782442424e-05
-1.66225966383293e-05
-2.12013019404101e-05
-3.12703566211117e-05
-2.33708457851352e-05
-2.03480385591053e-05
-2.58217307518928e-06
-2.93654901171275e-06
-1.91285676804284e-05
-9.79936251345236e-06
-2.75652701355968e-05
9.90114431998804e-06
1.74081410430277e-06
-6.29542484573811e-06
-1.45410452666753e-05
-3.00535322444266e-05
-2.65096980923035e-05
-3.04003231269477e-05
-1.93731694603354e-05
-3.1292867603513e-05
-4.50943438581118e-05
-3.58486374458157e-05
-1.91008474757594e-05
-1.65408368190906e-05
-1.22796153660551e-05
-3.37921203838509e-05
-2.83073398154574e-05
-3.20567028212665e-05
-1.05181015835948e-05
-2.63295825648753e-05
-1.89059584546768e-05
-3.95884305675328e-05
-2.32902343172503e-05
-3.3230950843184e-05
-3.18074677439999e-05
-1.95181502670802e-05
-2.00925035836003e-05
-2.53355331343802e-05
-2.97317709839997e-05
-2.43483204406261e-05
-4.34474125071355e-06
-3.73422282602067e-05
-2.89165587069463e-05
-6.37941889959503e-06
-2.01456813500021e-05
-2.21975910906091e-05
-2.49368013927961e-05
-8.53327337589918e-06
-3.09745562813682e-05
-1.24466504019481e-05
-3.20533005420271e-05
-2.94228758617724e-05
-3.5714916321296e-05
-2.65396423902885e-05
-2.63685276293028e-05
-5.82864239077206e-06
-2.32361541525712e-05
-3.19101382625297e-05
-1.60949841875225e-05
-1.11083972052881e-06
-3.41144976545082e-05
-2.54703308750245e-05
-1.75272790027698e-05
-2.26234274334697e-05
-4.88612450361475e-06
-1.55637336636356e-05
-3.58673520924609e-05
-2.91481684847143e-05
-2.7534807874688e-05
-1.98834105628907e-05
-2.26595279025323e-05
-1.6141533311835e-05
-1.31413332392801e-05
-8.50862541087602e-06
-4.3763447637577e-05
-1.56073250219782e-06
-3.84674602616234e-05
-1.77366401355285e-05
-2.69588392497945e-05
-2.96088993055354e-05
-3.27970685998075e-05
-4.71715565598689e-06
-1.04426517266852e-05
-1.60177195958396e-05
-2.15672699189554e-05
-2.67656681329779e-05
-2.09913504870217e-05
-3.21938632698858e-05
-1.11335125644967e-05
-3.11824944907855e-05
-2.27224494586017e-05
-7.814421356628e-06
-1.86015452356628e-05
-2.69853112047013e-05
-2.00785268730345e-05
-3.00371065675945e-05
-2.81606647920706e-05
-3.48159881818571e-05
-3.10826839179267e-05
-2.42434850180729e-05
-2.86310711079293e-05
-2.83800245801951e-05
-2.8367216988226e-05
-4.16165995444914e-06
-1.5689773816297e-05
-7.42631186147973e-06
-5.47867680392631e-05
-2.25389690380139e-05
-2.80297124353799e-05
-1.20579295183096e-05
-2.28161678552533e-05
-2.24584318670178e-05
3.8733914087287e-06
-1.81159317681705e-05
-1.70374154040352e-05
-2.48957583031999e-06
-6.29007203646506e-06
-2.89108230291057e-05
-6.82770143493855e-06
-3.40129041136254e-05
-1.08846088161181e-05
-1.08670111176859e-05
-7.76215697684891e-06
-1.26195929302709e-05
-7.14354336216821e-06
-1.92387926415858e-05
-2.72681162638579e-05
-2.71626679172842e-05
-2.93047168106429e-05
-1.13028020210836e-05
-2.98860582208985e-05
-2.02993041686663e-05
-3.08085532427745e-05
-1.61353634601764e-05
-6.24774135328034e-06
-3.57752933913479e-05
-2.774735304012e-05
-2.29985130611566e-06
-2.13919020361159e-05
-2.26313132912436e-06
-3.84648408672366e-05
-1.16875951341519e-05
-1.28024287805081e-05
-2.3372917729154e-05
-5.35757710468709e-05
-5.57471172563533e-06
-1.67556869386717e-05
-1.33161926674902e-05
1.63242895970659e-07
-5.35909282130621e-06
-2.13483468912792e-05
-6.63251607821083e-06
-2.93618834487983e-05
-1.29352665830749e-05
-3.65478552664343e-05
-2.50243975806129e-05
-2.39265839787901e-05
-1.05926315669338e-05
-1.40526677073429e-05
-1.50379306721402e-05
-1.28606203185658e-05
-6.97943961059468e-06
-2.61279620357256e-05
-2.36239962093682e-05
-2.88926239066314e-05
-2.78783993894695e-05
-1.42931101041999e-05
-2.77746772020141e-05
-2.76983840225055e-05
-2.24639390782126e-05
-1.92172150361316e-05
-1.13531593063809e-05
-4.47158455258417e-06
-6.36281381801924e-07
-1.33320422932458e-05
1.65730493798429e-07
-2.26618470287738e-05
-1.75117051759355e-05
-4.36237837355411e-05
-2.12066997803304e-05
-2.88514782492356e-05
-2.80459472085729e-05
-2.52276443497118e-05
-5.5130243295201e-06
-7.113374653157e-06
-3.15857241673492e-05
-5.77087607611702e-06
-2.36860883249748e-05
-3.2835595883018e-05
-1.63855444563652e-05
-2.99470560153833e-05
-1.52052942413445e-05
-4.06754567068992e-05
-3.88028392914961e-05
-1.07261224092359e-05
1.86835780087074e-05
-8.76460052595064e-06
-1.99141166804008e-05
-3.53553120944633e-05
-6.71681309026473e-05
-2.71805357215258e-05
-6.38310476036632e-06
-4.88962099924922e-05
8.24554307012262e-07
-4.92656275211656e-06
-1.86712391702092e-05
-4.63525561138748e-05
-2.43940162295139e-05
-2.8129329606579e-05
-2.05451645494321e-05
-2.27747871971408e-05
-5.33358822846657e-06
-3.79483524772301e-05
-3.47893469669308e-05
-4.01570219270766e-05
-3.44167874613698e-05
-1.61733857568115e-05
-3.46317233162585e-05
-2.98366149619792e-05
-2.76170784534992e-05
-1.01153537246117e-05
-6.1323516383204e-06
-7.10585464806137e-06
-1.10261415585968e-05
-3.12425804928617e-05
-2.88448411297469e-05
-2.08142804951505e-05
-3.23129578664079e-05
-1.3772685146057e-05
-1.93354701988675e-05
-4.31402332905541e-05
-3.73797109468896e-05
-1.93550905673257e-05
-3.85209650643894e-05
-2.66668834606589e-05
-3.03181152154131e-05
-2.2991969095183e-05
-2.49733951275679e-05
-1.52001683223783e-05
-1.14943155744228e-05
-1.5153207732935e-05
-1.36673750625364e-05
-2.16737724649436e-06
-5.28244698848084e-06
-2.12786520839951e-05
-2.36305560492958e-05
-1.64767249311482e-05
-1.29795783092193e-05
-1.42790007880752e-05
-4.76666476769359e-06
-4.06559696697611e-05
-1.86788663286211e-05
-1.59781239471463e-05
-1.43109740059593e-05
-9.86777427008783e-06
-2.95174017555755e-05
-2.11105095652231e-05
-1.95922231856528e-05
-2.19747084244828e-05
-1.47862585264766e-05
-1.95463850988522e-05
-1.94057341920901e-05
-1.87663633829044e-05
-3.73252746856434e-05
-1.82149086981142e-05
-3.76776949879246e-06
-2.0144493720482e-06
-2.60004296986239e-05
-2.00232005166826e-05
-3.6532185000315e-05
3.07419245575514e-07
-2.10302070093495e-05
-2.63048567793002e-05
-4.73293425133619e-05
-1.56030270529163e-06
3.89577826940486e-06
-1.21714626043381e-05
-2.88274324891133e-05
-2.80281219965713e-05
-2.00832786911616e-05
-2.75108264811029e-05
-1.43973234006571e-05
-2.82327011406734e-05
-4.4268672559123e-05
-9.46444574178304e-06
-2.79572910332762e-05
-1.05984641547277e-05
-1.93256953675996e-06
-2.11089928580257e-05
-2.02568362967385e-05
-3.60894718316741e-05
-1.63802230606679e-05
-3.18824282373523e-05
-2.94432021032078e-05
-2.18759582398343e-05
-4.54004946410702e-05
-8.7000083923885e-06
-1.91606999089699e-05
-6.65766941635038e-06
-2.16390344170709e-05
-2.27527512761106e-05
-1.5557080387748e-05
-1.05164173771455e-05
-2.90399061424806e-05
-2.5578937561837e-05
-4.04329723775215e-05
-3.80127699613078e-05
-2.04965885174175e-05
-2.10749492451013e-05
-5.22885327619288e-05
-1.36687037283674e-05
-1.16572676049491e-05
-1.22502621095772e-05
-3.92052124403334e-05
-3.47991839084266e-05
-2.93383471222526e-05
-2.27849230017341e-05
-2.80895938379253e-05
-2.69435013866735e-06
-1.85829078430754e-05
-9.33099987598744e-06
-1.31786975548707e-05
-1.18488079077875e-05
-2.17721140760613e-05
-2.4004771930558e-05
-4.17496570309474e-05
-1.84960423684281e-05
-3.22891142552036e-05
-1.43584838689587e-05
-4.02144328527118e-05
-4.45231723017724e-05
-3.33110160867976e-05
-1.86625139007468e-05
-8.6707215602715e-06
-2.08081314320807e-05
-2.04676223545751e-05
-1.70836533389411e-05
-2.53532801433235e-05
-5.62692850069001e-06
-9.57171792327892e-06
-1.30987379443283e-05
-1.53222938265975e-05
-2.66800792590256e-05
-2.95493228656325e-05
-1.11738647247396e-05
-2.35583787971196e-05
-3.23029982693555e-05
-1.99496677493184e-06
-2.72299100299344e-05
-3.96286007139147e-05
-6.64826974330633e-06
-3.40788962480573e-05
-6.32368330876456e-06
-2.01535093415455e-05
-2.35668009206768e-05
-1.50358285302882e-05
1.35944855178539e-06
-1.42610040455196e-05
-2.04413911623048e-05
-2.77454019554066e-05
-1.75076656966744e-05
-3.73382537143162e-05
-3.89301273519589e-05
-1.27577255860602e-05
-2.36169326236838e-05
-1.42213946334581e-05
-2.22274329477654e-05
-2.49596944071373e-05
-2.88326004566238e-05
-8.78055144506167e-06
-2.47599785490809e-05
-4.27310146109793e-05
-2.3106384432533e-05
-1.43096355233371e-05
-1.84630193381494e-05
-2.08866514807349e-05
-3.8686580693152e-05
-1.38096879025676e-05
-8.44614217551128e-06
-3.00008769441641e-05
-2.75393526667163e-05
-3.27616066533115e-05
-2.84809066950915e-05
4.90024347897773e-06
-2.46556577828361e-05
-1.06047937224627e-05
5.530946338494e-06
-3.15066531974438e-05
-1.38426647846912e-05
-3.85360461682728e-05
-1.1859272090828e-05
-1.7517666366393e-05
-1.74518952368592e-05
-5.11312266579064e-05
-2.40692622354317e-05
-3.99280993810996e-05
-4.18733609775808e-05
-1.62633067889467e-05
-4.21283145919218e-05
-3.81709474708467e-06
-2.19692239188044e-05
-2.47398448303954e-05
-8.69210619837387e-06
-1.84708899113484e-05
7.4471991526541e-06
-2.57003860191269e-05
-5.96757524405256e-06
-1.05470547032712e-05
4.89373386620544e-06
-3.64422172702937e-05
-2.39160551566788e-05
-3.1425043304439e-06
-2.38375275463641e-05
-1.89954390780085e-05
-8.13303153091639e-06
-2.33891329554333e-05
-2.36645233049987e-05
-8.26453305057024e-06
-2.27549729438109e-05
-1.71653851138096e-05
-1.50354803891589e-05
-1.43917595098685e-05
-2.94052934645947e-05
-3.36218113614421e-05
-1.37026398540413e-05
-1.27731871432694e-05
-1.48276244225633e-05
-4.27924398938315e-06
-2.1053033550081e-05
-3.93904448142342e-05
-1.10951779725758e-05
-3.12290291461122e-05
-2.60178416968509e-05
-3.63057206819413e-05
-2.54495011992368e-05
-8.93389213555539e-06
-1.61006343437144e-05
-2.08899569529878e-05
-3.27264876831779e-05
-2.29419534936058e-05
-1.72093367040993e-05
-2.00768273614123e-05
-2.17401017041535e-05
-2.8457895869087e-07
3.43353679820399e-07
-1.34713780530621e-05
-3.9186739565776e-05
-1.45921794499696e-05
-1.85326424514996e-05
-3.25571736433332e-05
-3.35988190531898e-05
-2.28838844373333e-05
-2.97965608554831e-05
-1.48079680721563e-05
-5.60848009014249e-05
-2.26610853293376e-05
-2.13312683677462e-05
-1.38884374836292e-05
-3.21957674857743e-05
-2.22632261901492e-05
-3.0711034471933e-05
-3.23527836059868e-05
-3.44293330362106e-05
-3.85093660445498e-06
-4.15836554791879e-05
-1.85316570010401e-05
-4.66561344819591e-05
-4.79436144448662e-06
-2.58063149889274e-05
-2.33524402195348e-05
-4.12368745030961e-05
-4.40798624927983e-05
-1.97133372074646e-05
-4.92335365748738e-05
-3.32162508641214e-05
-1.24690168612057e-05
-3.60646421576328e-05
-2.72613610187374e-05
-2.62529967021576e-05
-1.0770057514822e-05
-4.12502111729833e-05
1.58021440585562e-06
-3.74844356725418e-05
-1.19778856025816e-05
-2.7827289209502e-05
-3.96162951477085e-05
-3.24381335984749e-06
-7.08211793971982e-06
-1.31389581379294e-05
-9.42316499822631e-06
-6.81379225146506e-06
-9.03605819753772e-06
-1.52497032256282e-05
-1.2842774670913e-05
-3.05225639540572e-05
-1.72144060539781e-05
-1.03532553020635e-05
-1.33792155001358e-05
-2.73496046314904e-05
-2.55972959246783e-05
-4.25518717037547e-05
-2.60080271802661e-05
-2.18041208301254e-05
-1.69635995442463e-05
-3.30553806320671e-05
-2.259805585428e-05
-1.92735003329532e-06
-1.67408895407742e-05
-1.33244675829952e-05
-2.025930934712e-05
-3.72318278222307e-05
-3.27068590977778e-05
-1.22939046220011e-05
-3.62003866455073e-05
-1.36404464867373e-05
-2.19902746231468e-05
-2.14131433220137e-05
-2.59734164153038e-05
-4.2929405211608e-05
-2.31133383445654e-05
-1.75158917114607e-05
-2.21296983272086e-05
-1.1427074811235e-05
-3.35230411022821e-05
-1.49646950087238e-05
-3.83240513929551e-05
-5.06314388034301e-05
-1.811295447146e-05
-4.88764199352221e-05
-6.11298855599048e-06
9.94725238868489e-07
-2.05002578780315e-05
-9.35649659816458e-06
-1.06283986774808e-05
-2.30636241069191e-05
-7.52483332208788e-06
-1.49652571252659e-05
-1.70366563229667e-05
8.28447541064116e-06
-2.20385782634088e-05
-1.94527775372791e-05
-8.35459283142873e-06
3.95393158882923e-06
-1.18195138758095e-05
-3.6814737553595e-05
-3.35522961929633e-05
7.99770923182865e-06
-1.33749953282953e-05
-2.68556016250284e-05
-5.66143238994974e-06
-5.3235812975173e-06
-1.30660128086585e-05
-2.58071993353892e-05
-2.64151138230676e-06
-7.54191988592826e-06
-1.88940492923609e-05
-3.22724006519088e-05
-8.68476878493627e-06
3.87694102998919e-06
-2.00616310117447e-05
-1.08705684687281e-05
-1.94145043479681e-05
-1.26596932786718e-05
-2.69484874562171e-05
1.30464236963337e-05
-3.95084390375584e-05
-2.2287887759495e-05
-1.35673986068795e-05
-1.58462777556956e-05
9.0942194577331e-06
-1.34173442476938e-05
-4.35991376023555e-05
-1.41460609480278e-05
-4.48272963243407e-06
-1.87348996123184e-05
-2.88400231094535e-05
-1.25035167337177e-05
-1.55167935701408e-05
-1.35387162723329e-06
-8.50797872781375e-06
-3.92520780046295e-05
-3.00580508326924e-05
-1.85969648560089e-05
1.92304829286056e-06
-2.8363663014944e-05
-5.40325029537531e-06
-9.63041977144383e-06
-1.21551442937347e-05
-1.22739132289418e-05
-2.34766917899909e-05
1.39698392482127e-05
-1.96477385066011e-05
-2.16459044181784e-05
-1.33286313580735e-05
-2.60225027846294e-05
-1.77335151428319e-05
-1.14704765563756e-05
-1.56026964696748e-05
-8.35031038196916e-08
-2.685094080418e-05
1.92014288677554e-05
-3.28358929447238e-05
-2.08574005944158e-05
-2.77483781468351e-05
-1.57660819396171e-05
-3.24365860557006e-05
-1.82789264396298e-05
-1.77282627861232e-05
-4.40377305222902e-06
-3.83995290301415e-05
-2.16967807470041e-05
-2.68315415338739e-05
-2.13563513476985e-05
-2.83061485478185e-05
-1.34302189056557e-05
-4.10178873492384e-05
-3.71741162878554e-05
-3.0026274517996e-05
-1.96526054255957e-05
-2.30164258679332e-05
-2.81933322819302e-05
-2.49418826142451e-05
-1.24453568230436e-05
-1.77970190218786e-05
-1.41195547240518e-05
-2.88625650428756e-05
-3.14021405914568e-05
-2.08982425408856e-05
-1.58238243690183e-05
-3.2124640917662e-05
-1.23674833777651e-05
-3.35873055458122e-05
-1.56130405376522e-05
-2.093562880015e-05
-9.35305767858198e-06
-1.55761965730484e-05
-1.80341039361617e-05
-4.38368000935389e-06
-1.25446410671068e-05
-1.72185653713176e-05
-2.57857286271635e-05
-1.80985278222107e-05
-7.63880660261385e-06
-6.42133665893657e-06
-3.1643086373263e-05
-2.0244054679103e-05
-7.5188157924609e-07
-1.56759592539746e-05
-2.47061259141268e-05
-1.30004479386304e-05
-7.5629684904523e-06
-2.93589081130858e-05
-1.53146880521301e-06
-1.93940322225198e-05
-1.26461887819436e-05
-1.51225331286765e-05
2.01710311289893e-06
-6.55167200027841e-06
-9.40617223919599e-07
-2.08412231899147e-05
-1.03727482730984e-05
-1.51333082568122e-05
-1.46464779858014e-05
-2.77999122791989e-05
-4.01794723006726e-05
-2.20009668500555e-05
-1.00524667235269e-05
-2.40425349186248e-05
-2.86192650319511e-05
-2.1121096898754e-05
-1.22422896130075e-05
-1.13506798267525e-05
-3.01478081480008e-05
-4.49616267739519e-05
-2.0527940615987e-05
-2.37449871694329e-05
-3.61050697760446e-05
-2.75017999389599e-05
-5.38426985023545e-07
2.03455904699987e-06
-8.50384338173883e-06
-3.0199036857862e-05
-2.10592707728572e-05
-4.342598949843e-05
-4.52843487480241e-05
-2.89067841958018e-05
1.41884890828219e-06
-1.55622374562504e-05
-9.25711379704301e-06
-1.76551536346636e-05
-1.20820226582256e-05
-1.74395251611413e-05
-6.51798631006105e-06
-1.68334100895471e-05
-2.81694413111722e-05
-6.3677749467371e-06
-1.84739342311198e-05
-2.95734491153595e-05
-1.3126545129133e-05
1.82494851823645e-06
-1.36720325794767e-05
-3.28344914156935e-05
-2.61908072501504e-05
-3.39217821247671e-05
-1.1646116108814e-06
-3.84925497372611e-05
-2.9495748141104e-05
-2.80408532400613e-05
-2.41980048365331e-05
-1.68632919114488e-05
-2.40950367364855e-05
-1.72153971535305e-05
-1.76643128685695e-05
-3.33312309826981e-05
-7.81344258132926e-06
-1.97319973978877e-05
-2.41817692659326e-05
-1.45552695674229e-05
-1.99715718312382e-05
-3.1035362529455e-05
-1.27761252816342e-05
-1.88612736537888e-05
-2.68811584825933e-05
-6.23111586582657e-06
-2.84629265991364e-05
-1.09096643084454e-05
-3.04523728413722e-05
-1.90337593203605e-05
-2.4541464508189e-05
-6.97379413831306e-06
-9.70014710033211e-06
-1.79077598591193e-05
-1.47909385777312e-05
-1.96537812847231e-05
-1.03794788847742e-05
-4.0986379573282e-05
-1.76893373479757e-05
-7.60554219346687e-06
-1.50637697544138e-05
-1.56368395078041e-05
-3.80843496527576e-06
-4.35114922331936e-06
-2.4849464168495e-05
-7.59587954832307e-06
-2.30603329109191e-05
-4.26770401657223e-05
-2.55605934625346e-05
-2.25653713764429e-05
9.12485783050542e-07
-1.62672527557139e-05
-3.10854605831945e-07
-2.36388385160615e-05
-3.69134365054932e-05
-2.09722466789827e-05
-2.43143667880285e-05
-1.45103197915171e-05
-1.65944578701263e-05
-2.03303222869452e-05
-4.70621830538411e-06
-1.57381775577404e-05
-2.7019148372029e-05
-1.32279328208268e-05
-4.0517263140607e-05
-4.54049590755343e-05
-7.73344802746626e-06
-3.48754452839985e-05
-1.45653348412188e-05
-4.23710583344555e-05
-1.56198346036797e-05
-2.679779117766e-05
-4.94321796290241e-06
-2.53048637172586e-05
-8.76818755001346e-06
-2.50455375090903e-05
-4.87231158443918e-05
-1.9529210991217e-05
-3.45741234008437e-05
-3.55201621050857e-05
-2.81194556927519e-05
-8.11579943121045e-06
-2.4011896328728e-05
-3.24297412429197e-05
6.37653157360429e-06
-2.11873855296694e-05
-1.43689342641948e-05
-4.34515467344761e-05
-2.66252375424613e-05
-3.68254959191896e-05
-8.68436177538651e-06
-9.43716855131728e-06
-2.50473488421706e-05
-1.45062900138451e-05
-1.19489484830902e-05
-3.1603402184415e-05
-1.0360235271885e-07
-3.28289273915198e-05
-2.20099598725479e-05
-2.20359408706534e-05
-7.48209420902407e-06
-2.9973390162913e-05
-2.84207485947168e-05
-2.06767072096886e-05
2.10970662816856e-06
1.16689121436803e-06
-2.91416114997852e-05
-2.47189902447448e-05
-1.43200908761896e-05
-2.74006778312222e-05
-1.48332335828648e-05
-3.54722220925553e-05
-1.10350526891897e-05
-1.1551506661357e-05
-2.68579931754657e-05
-8.08536548766995e-06
7.87357566525088e-06
-1.86278128903864e-05
-2.44951583268959e-05
-3.92341507313619e-05
-2.04479292008569e-05
-1.5883043536797e-05
-3.57389416166007e-05
6.24413588766964e-06
-2.36662153351033e-05
-1.93984307141193e-05
-1.04178761917971e-05
-3.32905836068252e-05
-2.3789992820443e-05
-2.76767227153647e-05
-1.98765605898096e-05
-2.54187768902492e-05
-2.74183971635895e-05
-7.30884662348792e-06
-2.94721059148487e-05
-2.75440387553717e-05
-2.07979354568563e-05
-2.04601297613593e-05
-6.48565152333457e-06
-9.56606206787615e-06
-6.50573282684941e-06
-2.72037721989977e-05
-1.21625324047983e-05
-3.81644989561962e-05
-3.75531070646037e-05
-1.39273778249915e-05
-2.4973068991478e-05
-1.16889857715352e-05
-1.09094142903016e-05
-4.18067735623096e-05
-1.7016285802581e-05
-3.14525654896759e-05
-3.46783182535135e-05
-2.96792796523339e-05
-1.25381184948693e-05
-1.20573174717879e-05
-2.57494981668591e-05
-7.71464903231107e-06
-2.1360279103394e-05
-2.06557362273973e-05
-9.55381665505246e-06
-1.17029838001629e-05
1.6760432245629e-05
-3.58175733349124e-05
-1.93315526317489e-05
-3.31517573961294e-05
-3.37627320604788e-06
-1.48587252697366e-05
-2.00841685347763e-05
-2.74241177768525e-05
-1.70634325615726e-05
-1.51737849166053e-05
-4.45480145122254e-05
-2.24833304370043e-05
-1.95043666227544e-05
-1.08318983736415e-06
-1.23383665480053e-05
-2.00881399466069e-05
-1.40362634841081e-05
-3.69098707768581e-05
-2.34397232599613e-05
-1.7008760276641e-05
-8.82565032985289e-06
-2.44939575014778e-05
-9.81201138077059e-06
-2.60181438942836e-05
-2.05787915406914e-05
-1.58753419655671e-05
-3.04534392565179e-05
-2.41916739895677e-05
-3.30634372599087e-05
-5.02073657484156e-05
-3.00103922762301e-05
-4.05445588303204e-06
-9.93802986469636e-06
-1.29748897083444e-05
4.84251477003696e-06
-1.7103727787842e-05
-1.89061215407321e-05
-2.5824917602669e-05
-3.31554116188222e-05
-9.4337482043053e-06
-3.01888686463749e-05
-1.6043523893749e-05
-2.88511261776298e-05
-1.60840497215114e-05
-2.330442473635e-05
1.6809487165806e-06
-2.20883560482206e-05
-3.64960265263474e-05
-4.02511404275299e-05
-3.12942421678425e-05
-1.1632959735562e-05
-2.39348888260877e-05
-4.22445078128955e-05
-2.07200520955585e-05
-2.75960024153166e-05
-5.99799943952406e-07
-1.29643806212855e-05
-8.31550418692831e-06
-2.14987735349479e-05
-2.47062055589857e-05
-2.859697254645e-05
-2.42375200576917e-05
-1.79166812938944e-06
-3.61616581813634e-05
-3.67416447472361e-06
-2.80567585894202e-05
-1.51741484551329e-05
-2.38328704500398e-05
-2.08546773265958e-05
-1.17757063666875e-05
-2.99957509394393e-05
-9.4829694262503e-06
-2.90984063110296e-05
-3.45131197634753e-06
-3.27718580181813e-05
-1.55278448197562e-05
-2.46063968089914e-05
-2.32507651766459e-05
-1.23227358270457e-05
-1.93030526905778e-05
-2.20438334293811e-05
-2.34145799125076e-05
-2.91949300422305e-05
-3.39147928642639e-05
-2.82109959022326e-05
-1.56000130567289e-05
-1.99243815146975e-05
-1.85114211901911e-05
-1.9350344116716e-05
-2.34629037013028e-06
-4.31024936114048e-05
-1.53460645285363e-05
-1.59067490699282e-05
-1.74991694207784e-05
-4.10862691113274e-06
-1.2683523494921e-05
-8.72037682237213e-06
1.00660346704243e-06
-1.77264966694279e-05
-3.6560291285815e-05
-4.06723089542189e-05
-2.78228056568584e-05
-3.24059668275995e-05
-1.35934058286409e-05
-1.77212227725091e-05
-2.79066862603612e-05
-3.28736016386037e-05
-9.00687291463725e-06
-2.09252263657971e-05
-1.110092919447e-05
-2.87518393405148e-05
-1.44288682619678e-05
-2.38242132605735e-05
-3.4215080237215e-05
-2.40638576142234e-05
-8.66279085438754e-06
-2.10978184298661e-05
-1.01887767828434e-05
-3.0690773986466e-05
-3.07386499251677e-05
-2.90523514363615e-05
-1.71690651356746e-05
-1.88890388389263e-05
-6.91406956779525e-06
-2.10345996615055e-05
-1.93406705847494e-05
-5.53003746117326e-06
-3.74310927549869e-05
-4.91788089256576e-06
-2.34747337471308e-05
-2.22334455199611e-05
-2.53345912825207e-05
-1.26874686726869e-05
-1.38897920306807e-05
-2.56903216217902e-05
-4.64654262628399e-05
-5.04207359086731e-05
1.87167924992308e-06
-3.04934658225523e-05
-2.81548533777879e-05
-4.12881090286424e-05
-3.54799936863306e-05
-5.77901085414588e-05
-2.57268457553132e-05
-1.10835376203615e-05
-1.67426846938515e-05
-4.55115936146178e-05
-2.70390302116029e-05
-3.10776646476017e-05
-5.1379500696256e-06
-4.35944780475242e-05
-3.828357293438e-05
-2.59037434587075e-05
2.46566215437732e-06
-2.45388921782884e-05
-2.57352243240911e-05
-2.44081714932951e-05
-1.58697735124986e-05
-2.67593927502168e-05
-2.40536413355607e-05
-1.45588412076719e-05
-3.65187641569785e-05
-9.17003649308931e-07
-5.25765006658041e-06
-2.25373376057463e-05
-1.63552539540615e-05
-1.70670737482101e-05
6.0818524831082e-06
-3.20921387747403e-05
-2.92495873520054e-05
-1.75057293895588e-05
-2.59394982860855e-05
-1.40629778419631e-05
-8.90839441533838e-06
-2.26840727558521e-05
-2.90494958247646e-05
-2.36443292210946e-05
-1.05026894441008e-05
-3.67679520290636e-05
-1.13542525559174e-05
-2.96294212626949e-05
-1.51465161260242e-05
-1.82424469646321e-05
-4.21700591093282e-05
-1.71727651788105e-05
-2.16229753848656e-05
-1.9814327431937e-05
-1.41176294368801e-05
-1.7621999711871e-05
1.04351840774072e-06
-1.81740335028473e-05
-1.81811610959222e-05
-1.26314984029762e-05
-2.12886921105935e-05
-1.35039217214977e-05
-2.41406616924688e-05
-2.3145366266535e-05
-1.56179053109998e-05
-2.10066141087185e-05
-1.28571114401388e-05
-1.98097404830052e-05
-1.41199506918741e-05
-1.71085489803423e-05
-1.80777898017459e-05
-2.2056250890379e-05
-2.02010448274437e-05
-1.8801675236973e-05
-1.03876573534349e-05
-1.94197195283065e-05
-2.03100741592491e-05
-2.61332229592049e-05
-4.13820734696028e-05
-3.52068708492283e-05
-3.09589749459606e-05
2.44010239948944e-06
-1.94313441699351e-05
-2.64503349086957e-05
-3.57882499956513e-05
-3.30532004770464e-05
-6.20941923366311e-06
-2.51250852343781e-05
-4.40931369079789e-05
-1.99325971804955e-05
-2.03988579416353e-05
-3.02990373226252e-05
-3.2235412871528e-05
-2.66873782232937e-05
-1.78872915368232e-05
-1.25120256124762e-05
-2.96435196953836e-05
-1.03980641053835e-05
1.23588270488435e-05
-2.03955214067888e-05
-2.65492109902983e-05
-1.39697684585358e-05
-8.3535657417318e-06
-1.51904626663864e-05
-1.32640536184089e-09
-2.27895427720443e-05
-1.79095993578322e-05
-1.42215120042256e-05
-2.58802333539157e-05
-6.25546551181955e-06
-2.88028618368579e-05
-1.52031372620141e-05
-2.68438578577706e-05
-2.57214888509264e-05
-2.85763847934554e-05
-1.5612607351208e-05
-3.40467337666871e-05
-4.27188223308979e-05
-1.99505220084193e-05
-2.55886915480384e-05
-3.67347488202594e-05
-1.4164817306069e-05
-4.3368271341873e-06
-1.18634825366099e-05
-4.83940323082131e-05
-2.20100064669638e-05
-1.21344109154153e-05
-2.58468418967469e-05
-1.71695317472538e-05
-3.35236639841478e-05
-8.00640712259859e-06
-1.33494709953021e-05
-2.5666054569482e-05
-3.15595991817981e-05
-7.3206969490019e-06
-2.36338243967985e-05
-1.6467171568185e-06
-3.2286018991495e-05
1.07270603338071e-06
-8.59515403542433e-06
-8.90470912421715e-06
-3.35307006257544e-05
-2.81653912204699e-05
3.16106875609687e-06
-2.02493507976094e-05
-3.05331761203615e-05
-6.95926914080463e-07
-2.56040811528553e-05
-3.56320503443664e-05
-3.37303250021023e-05
-3.56305129279193e-05
-2.054495151492e-05
-2.97408051655709e-05
-2.15136034742863e-05
-2.77256515711115e-05
-1.88556243714091e-05
6.83684132177947e-06
-7.42092337459712e-06
-3.54131796888856e-05
-2.32698353728758e-05
3.37328146937453e-06
-7.6155179932272e-06
-3.39256726625693e-05
-3.07433152722137e-05
-1.14503851713001e-05
-2.63132741226277e-05
-8.85796689853976e-06
-1.87771343759819e-05
-2.89180329177842e-06
-1.21150292055938e-05
-1.47776607141498e-05
-2.24006530709883e-05
-1.63021343256018e-05
-3.15375737704569e-05
-7.40049295465514e-06
-3.02922868969107e-05
-2.72813566875574e-05
-8.14360599177199e-06
-1.86601427256383e-05
-1.06825059380256e-05
-1.33844740311799e-05
-3.73208403355206e-05
-2.55178295861401e-05
-1.63657459133348e-05
5.21624268061818e-06
-3.09108816270363e-05
-2.10488890489077e-05
-1.77880246347272e-05
-3.01786722381731e-05
-1.99515137869926e-05
-3.35804699910007e-05
-1.24855576559298e-06
-3.33289017854684e-05
3.78530307668398e-06
-4.05175206742093e-05
-1.10326636337093e-05
-2.28073013642493e-05
-1.0300988554095e-05
-1.47306532457803e-05
-3.66496623382895e-05
-1.78588275384885e-05
-2.13104821743897e-05
-3.42278562111422e-05
-1.48952995599763e-05
-2.60729426734135e-05
-2.22041576718002e-05
-2.01587980451105e-05
-3.51226501456677e-05
-6.00842919469803e-06
-1.32586548063108e-05
-4.55849925718535e-05
-1.9548762852058e-05
-6.33416996361603e-06
-8.99123955271124e-06
-2.25199882592861e-05
-6.22944391336345e-06
-2.39762668347214e-05
-2.43775707945816e-05
-2.31257473854513e-05
-3.77870645435492e-06
-1.93528699930182e-05
-1.1642579844791e-05
-3.2485211265029e-05
-2.26984007320488e-05
-1.86846534789597e-05
-3.13333908807153e-05
-1.20410774345424e-05
-1.72669887574537e-05
-1.75250089235947e-05
-2.05289246672137e-05
-2.38590162448106e-05
-2.69088786267409e-05
-3.17037294674897e-05
-2.20454542945843e-05
-3.95569978401321e-05
-1.2003528242495e-05
-2.81945753514437e-05
-1.20312077366365e-05
-1.27649548505058e-05
-3.26796902554089e-05
-9.09272929793803e-06
-2.14016894332923e-05
-1.42465459434162e-05
-2.00669976112621e-05
-3.25896217570558e-05
-2.82549358718514e-05
-2.66435276240773e-05
-5.4919433581336e-06
-2.68559954043617e-05
-2.9404720725513e-05
-3.00040663217677e-05
-7.6878988914355e-06
-1.52803320568905e-05
-2.94672611414169e-05
-2.54949704456664e-05
-1.99944147498634e-05
-1.21689096002482e-05
-1.33792803317454e-05
-4.88828774179895e-05
-3.04140777032808e-05
-1.54580689822698e-05
-2.79539336637944e-05
-4.27109391662745e-05
-1.73754032592443e-05
-1.10343695286352e-05
-4.27114705364585e-05
-2.20923739371456e-05
-3.27714262184863e-05
-2.38153616365498e-05
-1.91086272750646e-05
-2.31166128638943e-05
-3.25111284380276e-05
-1.38457518579036e-05
-1.75847797303546e-05
-2.27843611420688e-05
-2.2207611527883e-05
-3.47616147876158e-05
-1.51704665969578e-05
-1.03814846238335e-05
-1.89336641579672e-05
-1.55040408724116e-05
6.07733636607951e-06
-1.21843605920716e-05
-9.58284215791668e-06
-1.67332989369828e-05
-2.316730147084e-05
-1.15579009752378e-05
-1.50762876518077e-05
-3.02974867798267e-05
-4.94755691848966e-06
-1.3888128954883e-05
-2.00205440101061e-05
-1.53989871458865e-05
-2.35312211835998e-05
-2.30741171825222e-05
-3.28574696645038e-05
-4.58855569653643e-06
6.47697826925441e-07
-2.15698475772438e-05
-1.72342027657228e-05
-3.42447987607749e-05
-3.91708181694662e-05
-2.85744224953851e-05
-7.22403078558299e-06
-8.58392594257245e-06
-2.63834597723667e-05
-1.14474761236642e-05
-1.97848888080504e-05
-1.26268487586701e-05
-1.42246987776511e-06
-3.08601762145612e-05
-1.83718364300319e-05
-2.21371957884902e-05
-5.85681289694312e-06
7.19022609098524e-07
-5.66401046757061e-06
-4.53096941206575e-06
-5.11736453668898e-05
-2.70962551472991e-05
-1.3820145748783e-05
-3.60727965176982e-05
-1.46666134256408e-05
-1.64348553416847e-05
-1.38913361539828e-05
7.14157846090347e-06
-1.5249810024796e-05
-4.59512685595891e-05
-2.27450340645367e-05
-4.55455669758787e-05
-2.34497346093159e-05
-1.82084312621037e-05
-3.77524626750831e-05
-6.69167478361367e-06
7.94668051040383e-06
-3.25886466736965e-05
-1.12745995641339e-05
-1.74947183749321e-05
-3.72570818206192e-05
-2.97312049722187e-05
-2.29811148579275e-05
-1.07624526762898e-05
-2.97396289848941e-05
-2.51963231423253e-05
-4.25209109530063e-05
-2.70060149921913e-05
-2.04784696613543e-05
-3.88182756485892e-05
-3.25530973302593e-05
-1.21344448843111e-05
-4.01801023709669e-05
-3.1174644470204e-05
-3.29386443762555e-05
-2.05339935316104e-05
-1.07690767579781e-05
-2.26616843353499e-05
-2.89322165038947e-05
-9.27299425309106e-06
-2.26030885449611e-05
-2.12296033117146e-05
-1.36838396013761e-05
-2.36287497979439e-05
-2.53619274748237e-05
-7.43900546516466e-06
-1.78777281624295e-05
-2.6181225532478e-05
-2.15039348723287e-05
-1.08668041941867e-05
-2.84342173441215e-05
-3.09454435791346e-05
-1.46355855481596e-05
-3.84351970995402e-05
-2.19941291207668e-05
-2.79219013423739e-05
-3.52807059292716e-06
-2.83564040429672e-05
-3.83980474195241e-05
-2.73832301104588e-05
-2.53232034458179e-05
-1.7281849864781e-05
-9.20784395825097e-06
-3.80231171330303e-05
-1.72522683328603e-05
-3.37655735783061e-05
-1.51021790774258e-05
-2.16735307772598e-05
-5.31231653429276e-06
-1.73921152234805e-05
-1.74856663189283e-05
-2.02383168718496e-05
-1.35306348192351e-05
2.98923402514521e-06
-3.19630042113742e-05
-2.44893601341833e-05
-3.8287734434851e-05
-1.4739023014862e-05
-3.33361844021395e-05
-2.4762586924747e-05
-2.66888112396268e-05
-1.83336625880184e-05
-1.96824092974943e-05
-3.03060909392935e-07
-2.23139428624028e-05
-2.08009277812687e-05
-2.32969605116766e-05
-3.27531334677604e-05
-1.845038491405e-05
-4.78261961933444e-06
-1.37274077459244e-05
-1.33536794654975e-05
-3.66359748858314e-05
-3.93799586528033e-05
-3.06482724504094e-05
-2.38598228524182e-05
-7.88557075916006e-06
-1.24094281856855e-06
-2.82943467584675e-05
-9.20862327508227e-06
-2.91443607884675e-05
-3.0056745444631e-05
-7.2609527553858e-07
-9.81987617803274e-06
-4.70614116845834e-05
-6.08042441528518e-06
-2.44223128734933e-05
-1.42802289849763e-05
-4.47536875408768e-06
-1.24762460693226e-05
-3.30955533863917e-05
-3.12554069033596e-06
-2.93565539114628e-05
-1.39225237834215e-05
-2.72333272769888e-05
-2.60334457454779e-05
-2.7401218024301e-05
-1.2999307453711e-05
-2.08695877679417e-05
-2.03992908573789e-05
-2.30867204355112e-05
-1.25268855560543e-05
9.90768281528572e-06
-1.94632116500067e-05
-2.53728621944762e-05
-1.87624799077269e-05
-3.01646738225974e-05
-1.31296735818661e-05
-2.55165032319127e-05
-3.95227030038069e-05
-2.83062463106283e-05
-1.32583446845955e-05
-6.82884447937052e-06
-2.03567898483736e-05
-1.70643843460218e-06
-2.27274564011322e-05
-3.2218573238354e-05
-2.36350140667058e-05
-3.6027711597639e-05
-1.74423748764529e-05
-2.94141224561185e-05
-4.70323611113238e-05
-2.38957351768535e-05
-1.15552880837015e-05
9.48054763469572e-07
-1.57355340638173e-05
-2.19559508761233e-05
-2.35921943931346e-05
-2.00461934729011e-05
-1.93251433929787e-05
-1.73150131926191e-05
-9.07901124723344e-06
-1.32777295311585e-05
1.19773570198825e-06
-1.72677585873913e-05
-2.066472549294e-05
-2.34975695681259e-05
-1.86890456314433e-05
-2.39963764434583e-05
-8.45660046565611e-06
-2.18346030480276e-05
-2.00330979976571e-05
-6.89930085688898e-06
-2.16137115966572e-05
-1.91129076255182e-05
-9.12085954248678e-06
-1.81643769741444e-05
-2.93131972825177e-05
-1.15061366045117e-05
-2.61479011466672e-05
-3.23669952829095e-05
-3.68116593874516e-06
4.99490155185364e-08
-2.02689933175025e-05
-2.28487105515746e-05
-3.38401245723095e-05
-2.07818346071741e-05
-2.8495301120737e-05
-1.9844518628712e-05
-3.96527203001318e-05
-1.39743119400465e-05
-3.51308324345183e-05
-1.70727907650259e-05
-4.02802307742824e-05
3.46241315942734e-06
-2.69231980462184e-05
-2.13738649950938e-05
-3.56579494067438e-05
-3.03858214075188e-05
-2.10586538631834e-05
-3.51110781986164e-05
-1.75297141850145e-05
-2.55040813321448e-05
-4.98935321269847e-06
-2.11209727110351e-05
-2.18794176173545e-05
-2.75884774482844e-05
-3.15747816793153e-05
-1.71954859430996e-05
-3.67054712892551e-05
-3.26987542920529e-05
-3.73586299117483e-05
-1.38800502010131e-05
-2.74759997410467e-05
-2.63890898612723e-05
-1.04413830906162e-05
-4.0364956513217e-06
-1.05012728460561e-05
-3.56069758081833e-05
-1.4262756049608e-05
-3.93932278501536e-05
-1.55601040498124e-05
-1.55297174075048e-05
-2.42891982094971e-06
-3.4193951185242e-05
-2.38549793376891e-05
-2.79583773665168e-05
-2.11155740340196e-05
-1.36449701712808e-05
-1.30386343276827e-05
-1.99551012793228e-05
-1.21413572465912e-05
-2.04417034986499e-05
-1.90656964772211e-05
-3.09094370781753e-05
-3.69451323777651e-06
-3.53486934126285e-05
-1.63829727531074e-05
-7.36033816437218e-06
7.04702958071812e-06
-2.15655801961865e-05
-1.07887756704707e-05
-1.85582831519284e-05
-2.60690346687016e-05
-3.13705422932603e-05
-3.34544231826424e-05
-1.0523438937158e-05
-3.45291698001341e-05
-3.08977141722343e-05
-3.00217057002356e-05
-2.44911708268045e-05
-3.08025271175053e-05
-1.57742184500479e-05
-1.16475769960751e-05
-2.86257755584744e-05
-4.877220594568e-05
-2.81468224692078e-05
-2.71759611550756e-05
-3.6407338907549e-05
-2.8264997864278e-05
-2.68108326056208e-05
-1.85807718733098e-05
-1.20581103831442e-05
-4.63145038541213e-05
-1.00348748105282e-05
-4.34573335813371e-05
-4.04054167565486e-05
-1.44390651847178e-05
-1.62128860554291e-05
-2.51971924240969e-05
-1.11287430602313e-05
-7.53931423603172e-06
-3.54168846055047e-05
-3.78700338726068e-05
-1.47099036715736e-05
-1.75963116449734e-05
-4.75457700329277e-05
-2.06980271627393e-05
-3.95861512798994e-05
-3.57698783614614e-05
-2.84799416503839e-08
-1.63942014475864e-05
-2.0553302532098e-05
-9.35013668334613e-06
-6.72262170499646e-06
-1.98064543493445e-05
-1.45697992018007e-05
-1.96752978139685e-05
-2.04727466375219e-05
-3.90177389803033e-06
-1.71682914892583e-05
-1.73294715462708e-05
-3.1237983230286e-05
-7.5299069294946e-06
-3.45173441123767e-05
-1.90198807579852e-05
-2.32179351700187e-05
-5.90322563833313e-06
-7.49174830434067e-06
-5.73186987889393e-06
-5.45536473555464e-06
-5.15047078370445e-05
-1.98747553632683e-05
-2.46798122621973e-05
-1.24791447533683e-05
-3.90786683236905e-05
-1.10075647906877e-05
-3.78191936653229e-05
-1.86451414049307e-05
6.14829310370157e-07
-1.75239045776617e-05
-1.8648424288299e-05
-1.16586053461986e-05
-7.22476246482356e-06
-1.65491422580192e-05
-2.07312930864912e-05
-1.86626304103475e-05
-2.93768514649654e-05
-3.91507956699631e-06
1.61646532554912e-05
-1.75740644657557e-05
-2.69197792939047e-05
-2.32033176004467e-05
-7.46115816579933e-06
-2.10197437532542e-05
3.39372716331907e-07
-2.9130965901093e-05
-3.71406154024862e-05
-3.79203005547007e-05
-2.86691985550774e-05
-2.65106806118168e-05
-1.0323516787148e-05
-1.52702922134583e-05
-7.17193195569636e-06
-2.38024899152474e-05
-2.9615135581797e-06
-2.51828882342379e-05
-1.24364594225409e-05
-1.41600606349082e-05
1.16535971587734e-05
-2.10053047768979e-05
-1.89965405932519e-05
-3.14160614973382e-05
-1.99745874084939e-05
-1.78003411759425e-05
-1.06899384708476e-05
-2.19556906953149e-05
-4.08886067812491e-05
-3.5733781568933e-05
-2.73199617261869e-05
-2.26284953069286e-05
-5.94008848154004e-05
1.11426933643467e-05
-2.84932800780957e-05
-1.54375618993318e-05
-2.06502274631457e-05
-4.36947480690928e-06
-2.43082574148889e-05
-1.46582437471061e-05
-1.90649124661162e-05
-3.0647177273709e-05
-2.0099214815106e-05
-3.8974028242996e-05
-2.98960916925907e-05
1.72062374311883e-05
-3.8581576198087e-05
-2.85651225246438e-05
-1.09839729549599e-05
-2.35502369844317e-05
-2.79620691299166e-05
-1.18362613682299e-05
-5.14867924183142e-06
1.14356473605544e-05
-1.86994831406857e-06
1.95867470206441e-06
-8.08348513743329e-06
-3.91478324613211e-05
-1.19351308218565e-05
-2.35509447506701e-05
-2.12854083420944e-05
-2.18718665271645e-05
-1.33813097836375e-05
-3.11388061819705e-05
-4.04671558107402e-05
-7.14043983517545e-06
-1.53158599337069e-05
-8.85596217537194e-06
-3.56230703928066e-05
-2.20008644100136e-05
-3.12747688158543e-05
-1.41407784624177e-05
-3.7614420418277e-05
-1.32205090934547e-05
-3.61110115105573e-05
-3.55594009912766e-05
-1.23734735953701e-05
-2.48837844658879e-05
-2.30787515365302e-06
-1.0771913587718e-05
-2.05192530492135e-05
-1.37085768310966e-05
-6.47113080668263e-06
-1.17531649521007e-05
-5.48858847381962e-06
-1.5227105250465e-05
-2.99018211660348e-05
-1.87768518004327e-05
-2.5104540659845e-05
-1.10145439276706e-05
-1.18424223712765e-05
-7.55126769267177e-06
-3.28391908758405e-05
-2.08061135576169e-05
-2.41611398186267e-05
-3.39099639954534e-05
-1.81441709999257e-05
-1.38364614080961e-05
-2.82304151936619e-05
1.54058273784891e-06
-2.64272260095308e-05
-2.43272679174135e-05
-8.86629362837695e-06
-3.37862866568286e-05
-4.13646502912886e-05
-1.27492061057706e-05
-5.80268043170092e-06
-1.82233005461309e-05
-5.29404969737653e-05
-3.76195628105593e-05
-1.45470163963882e-05
-1.64334247142469e-05
-2.61457904130214e-05
-2.77363616699319e-05
-4.05065913543216e-05
-1.16964523318083e-05
-2.62627773161758e-05
-4.341447741002e-06
-2.87725248658374e-05
-1.50145020796489e-05
-3.23011382274038e-05
-1.78389709465853e-05
-4.88598285907633e-06
-1.72878398047816e-05
-2.48710530713648e-05
-1.95663396016447e-05
-2.15569228567144e-05
-3.24638291634252e-05
-1.32687652592528e-05
-2.26049431021811e-05
-1.94377083207949e-05
-3.19903745240451e-05
-5.29189989891634e-06
-1.95606517358287e-05
-2.43544383249324e-05
-2.42578396413424e-05
-1.47243173054634e-05
-2.44430441708651e-05
-2.62321777271044e-05
8.33563700162336e-06
-3.02649050240918e-05
-2.52555661177435e-05
-1.58000379884223e-05
-1.59483372269983e-05
-3.38034930336072e-05
-1.74998917368245e-05
-2.81270653796402e-05
-1.18872016861798e-05
-8.08320868334758e-06
-1.54615375954783e-05
9.07884699470029e-06
-4.54476938701334e-05
-2.62935019509032e-05
-4.06507082303347e-06
-1.73272789680258e-05
-3.58369496348803e-05
-2.74097547517485e-05
-3.1585595503716e-07
-5.90248780746492e-06
-5.2889092843645e-05
-2.87996824378772e-05
-1.26419306722698e-05
-3.98148465249254e-05
-3.6813755129264e-05
-2.65643212456793e-06
-1.08593969758174e-05
-9.75141465749437e-06
-2.26159387638766e-05
2.00426466181137e-07
-9.6185825672863e-06
-1.70395286470413e-05
-6.52843423729858e-06
-1.32375842637506e-05
-3.3186369886404e-05
-6.11644346422599e-05
-3.37560904582588e-05
-1.62995090273314e-05
-1.40582135267499e-05
-2.21283016714736e-05
-2.99729731674709e-05
-9.36450013872083e-06
-7.04761018369444e-06
-3.48340881703387e-05
-1.54717721043401e-05
-1.70450362736786e-05
-2.14756012841506e-05
-1.18517383397967e-05
-3.02603001989172e-05
-4.01753316969138e-05
-3.32163458376935e-05
-1.07088368332719e-05
-3.41012401369671e-05
-1.26981243907981e-05
-2.96236874939993e-05
-3.56790839192145e-05
-2.29730746953331e-05
-1.45054854052824e-05
1.247682810185e-06
-3.83419957747915e-05
-9.18200869894605e-06
-2.01970035098453e-05
-3.51444962099993e-05
-1.1768970041065e-05
-8.19880509843727e-06
-2.23581393858044e-05
-3.77113154446846e-05
-9.75954765294402e-06
-1.11098001222788e-05
-3.84814293935188e-05
-3.34200427540163e-05
-1.55777383650743e-05
-9.3255575474736e-06
-2.83477436792856e-05
-2.76693342430286e-05
-1.57870496454871e-06
-2.14214127424619e-05
5.79385835652446e-06
-2.54580056635135e-05
-1.13328607139546e-05
-6.87850546910551e-06
-2.59715025602333e-05
-1.96970874825725e-05
-1.15703256018177e-05
3.60996044389534e-06
-2.42655506175893e-05
8.24018755579891e-06
-7.32214184243562e-06
-1.34100557903802e-05
-3.48691841092164e-06
-2.27346766420713e-05
-3.00364792604165e-05
-2.26186107155291e-05
-3.30178573448364e-05
-1.30963334734575e-06
-1.35136892731548e-06
-3.5833773922775e-05
-1.6652550302267e-05
7.99126108774956e-07
-2.83624586945084e-05
-4.26309637283069e-06
-3.25835928129951e-05
-6.6929130625428e-06
-1.59002648487246e-05
-2.55963570615417e-05
-4.08381135906484e-06
3.32177226628409e-07
-2.04298202583191e-05
-1.75043922478597e-05
-1.5282577299004e-05
-1.11067066185554e-05
-2.21851174074678e-05
-2.13772022279129e-05
-3.44588307602274e-05
-1.73726495116469e-05
-2.89838378478849e-05
-4.99493469129154e-06
-2.69541700103276e-05
-4.28796822976198e-05
-7.18819136565197e-06
-2.4020629563489e-05
-3.56827129869218e-05
-4.37490949449315e-06
-2.46132056710479e-05
-4.87998522239209e-06
-1.19567463035334e-05
-3.48897764327591e-05
-2.56018014091612e-05
-2.07624954732238e-05
-1.24577361662178e-05
-1.35918598584486e-05
8.117220461442e-06
-1.81220359571257e-05
-2.69300894349922e-05
-1.01676472536748e-05
-1.85739762002241e-05
-2.29053767653934e-05
-3.95161402113165e-05
-2.50938962539056e-05
-8.65511125312453e-06
-3.55600614877986e-05
-2.41569125195425e-05
-2.22950481828404e-05
-2.50871228270344e-05
-3.31506698213039e-05
-2.97159187797598e-05
-1.13967366189225e-05
-4.06012876551663e-06
-3.37222628503639e-05
-1.74458113681757e-05
-3.14652584762072e-05
-2.92590913294545e-05
2.13971321869179e-06
-5.51945910105406e-06
-3.5884361615454e-06
-1.61188048684787e-05
-1.60433567069785e-05
-1.46123687983614e-05
-2.00897753078636e-05
-1.23331144194652e-05
-2.76852774912632e-05
-9.82032344260564e-06
-8.58706515893536e-06
-3.25396567854348e-06
-2.24690831125621e-05
-1.33646684222212e-05
-1.98997083540481e-05
-3.32182229773238e-05
-4.50167782825032e-05
-2.56863786630342e-05
-7.4125324542374e-06
-1.6672969673821e-05
-3.08276425811989e-05
-2.75813995609363e-05
-1.90038454161313e-05
-2.22539378238206e-05
-1.97169558927028e-05
1.02189387639915e-05
-1.24774601370923e-05
-3.8914285406852e-05
-5.92081180855057e-06
-3.27162696725933e-07
-2.11704345861189e-05
-6.96990568157287e-06
-3.81432940698184e-05
-1.02887167942057e-06
-5.98223816198229e-05
-3.26649059539962e-06
-3.42370801632279e-05
-1.66471542655893e-05
-3.64187125479069e-06
-1.97264701802977e-05
-1.76876373719637e-05
-1.06473399359048e-05
-1.16451114874289e-05
-2.63373731603e-05
2.94700803024476e-06
-2.14764771584062e-05
-3.65337455943768e-05
-2.62270200079344e-05
-1.19036990947333e-05
-1.36082203858619e-05
-6.83409085865199e-06
-2.46247663170112e-05
-1.56911878566822e-05
-1.61376891566878e-05
-2.31168840642841e-05
-1.95132483540408e-05
-2.22591502780955e-05
-4.42696366789099e-05
-2.43962653512334e-05
-1.59334882647543e-05
-3.64711855469786e-05
-2.18777475995972e-05
-4.25284494280403e-05
-2.56298877936147e-05
-1.07504093558786e-05
-2.11290379320164e-06
-1.29411706968026e-05
-2.03194786975472e-05
-1.61544793558821e-06
-2.90759669083505e-05
-1.28217519083866e-05
-9.70986843916836e-06
-2.58715176497752e-05
-2.75295099678772e-05
-2.97516238086411e-05
-1.96139406183398e-05
-5.61943059776109e-06
-3.2321898601259e-06
-3.46729906116935e-05
-2.83281552202884e-05
-3.24743625628204e-05
-2.63551074999002e-05
-1.90362089846815e-05
-7.55763516461363e-06
-3.13133635195449e-05
-1.5660699528682e-05
-3.3613371861781e-05
-1.28600710643692e-05
-3.54282895771125e-05
-1.16930982733249e-05
-1.26131865842201e-05
-5.13103046184602e-06
8.8565990077725e-06
-1.19064406946563e-05
-1.80013896247574e-05
-2.75106093534697e-05
-5.56233830765841e-06
-2.75091711469025e-05
-1.40985882403913e-05
-9.87988151682548e-06
-1.73634857092875e-05
-7.63639040730786e-06
-7.0392191838364e-06
-2.25745170109067e-05
2.20236839696088e-06
-3.13056324827144e-05
-4.16212873432874e-05
-2.72910875433013e-05
-1.70305233711947e-05
-9.80788043359831e-06
-2.24037576857216e-05
-2.36908662001027e-05
-2.90174266232867e-06
-3.05760552686147e-05
-2.35313207376595e-05
-1.11111299097894e-08
-3.96300246814733e-05
-7.38223567555236e-06
2.78648762903749e-06
-1.06927440665378e-06
-2.44873628619249e-05
-1.09789407405825e-05
-1.66136154421388e-05
-1.76544535123605e-05
-1.69198183031227e-05
-1.6443402465144e-05
-1.21892110892899e-05
-1.17623129553433e-05
-3.33348466820421e-05
-2.64875286546345e-05
-2.86957092004184e-05
-1.57219293668923e-05
-2.78797886490603e-05
-2.08442768184506e-05
-1.93740021121847e-05
-1.74758850411585e-05
-2.63113361173777e-05
-1.04036781304407e-05
1.12870570452893e-05
-2.9703118712647e-05
-4.8387421082926e-05
-7.97275930232828e-06
-2.65445472673521e-05
-2.13608153554335e-05
7.23219001561826e-07
-1.37301381637938e-05
-8.94541956064802e-06
-1.24825152330933e-05
-2.62864559227316e-05
9.69620291034182e-06
-1.44509240218033e-05
-1.78025710341335e-05
-3.78579162332989e-05
-4.69920918902599e-05
-3.99721933375539e-05
-3.60451054793987e-05
-3.71402535398557e-05
-3.35457763849099e-05
-1.29419089972728e-05
-2.81014189844658e-05
-1.32906822062078e-05
-3.39992523164267e-05
-1.51340489272223e-05
-4.10644416795549e-05
-2.43706801355316e-05
-2.74163685993736e-05
-2.85837963199217e-05
-2.42094094067004e-05
-2.77852673877366e-05
3.66349055601588e-06
-1.75066570203051e-05
-2.58655421355436e-05
-8.00860860073756e-06
-1.4669835260754e-05
-1.45786411225419e-05
-3.40659113588087e-05
-2.0005202618868e-05
-1.3032377884007e-05
-1.70899877757845e-05
-3.77623666931962e-05
-2.63490612430403e-05
5.55740031774276e-06
-1.48943706729542e-05
-1.21621703106854e-05
-3.3193979388437e-05
-5.37499988814394e-06
-6.08100321316016e-06
-1.3546470215351e-05
-2.07064134468443e-05
-2.31791321334132e-05
-8.78663070118646e-06
-3.8566497950552e-05
-2.92179372883896e-05
-1.76725818112971e-05
-2.93762951977917e-05
1.11949652758652e-06
-1.86639963477785e-05
-3.16562555024694e-05
-1.13504200179309e-05
-3.04034726920125e-05
-2.41575023629672e-06
-2.68562686542929e-05
-5.45711695698342e-07
-2.16229075317803e-05
-3.31293147159482e-05
-1.12712772677957e-05
-5.89005008613332e-06
-1.29100773585313e-05
-1.20044039774153e-06
-2.28526265059768e-05
-2.04994975764471e-05
-2.90989824395075e-05
-3.05851343181762e-05
-2.29569953337806e-05
-1.60879929962243e-05
-2.69361716929303e-05
-1.46794931150931e-06
-7.02386959508635e-06
-9.11965553692845e-06
-2.22596235957556e-05
-3.29779560145169e-05
4.61854821499786e-06
-2.98394525280339e-05
-2.56721667143069e-05
-2.1861606312828e-05
-4.21745246532724e-05
-3.22337460309625e-05
-6.1386271353244e-06
-4.60287714924408e-05
-1.14777273553943e-05
-4.11504830210926e-05
-3.21518091215417e-05
-1.85483327965858e-05
-1.80179802413931e-05
-4.20371874987494e-05
-1.28283878890695e-05
-4.23398668741301e-06
7.61074052148664e-06
-3.45286665045271e-05
-1.12679950373321e-05
-1.82678476972006e-05
-1.49077334134539e-05
3.76732263037482e-06
-2.06249238057208e-05
-1.80892887384973e-05
-1.56660926563756e-05
-8.44877317545505e-06
-6.20976045500777e-06
-1.11576561246783e-05
-3.15598368691967e-05
-1.55669124361212e-05
-1.26897197123385e-05
-1.77366778026988e-05
-1.8627440982352e-05
-1.73789435546943e-05
-3.84746863116583e-05
-1.59131609783972e-06
-3.41484941581929e-05
-2.44730176184459e-05
-1.41310328972425e-05
-2.01901531840167e-05
-2.03256716506114e-05
-2.17330159056553e-05
-2.95452745457211e-05
-5.46784147265789e-06
-2.81969282506093e-05
-1.29331269422105e-05
-1.67137714233912e-05
-3.01486019144518e-06
-1.31600900336778e-05
1.06376070426936e-06
-1.58739513223868e-05
-1.48535215992207e-05
-1.40623550158494e-05
-2.01892851149446e-05
-2.03281001946625e-05
-2.32856448470964e-05
-1.92921814375551e-05
-1.69978659147879e-05
-1.38604982201146e-05
-1.59999733760751e-05
-1.33740768230709e-05
-1.77364140409374e-05
-2.75516310938215e-05
-4.91463181931936e-05
-9.07523009502338e-06
-4.48350637976512e-05
-2.04413987224899e-05
-3.48552434808487e-05
-3.10617841233974e-05
-2.08310517456324e-05
-1.20533331187675e-06
-1.68095710609291e-05
-2.65285392701202e-05
-3.79788333663429e-05
-1.60402543348016e-05
-1.3481468281169e-05
-3.85343059778626e-06
-1.63170865867719e-05
-4.5231308024384e-05
-3.41403587188785e-05
-1.78372136449127e-05
-9.28890307290303e-06
-2.34345930790503e-05
-1.01004086887399e-05
-2.69596527020972e-06
-3.99213821250301e-05
-2.16331930338927e-05
-2.52516983385447e-05
-1.71385892430565e-05
-1.43606059752883e-05
1.54123850044693e-06
-2.59055654219502e-05
-2.53566727373828e-05
-1.95789855727333e-05
-2.19762777126913e-05
-2.76836860763533e-05
-1.15890839073036e-05
-2.45412238724886e-05
-2.4331414590084e-05
-2.69844575956678e-05
-3.06452192653377e-05
-3.99212161907349e-05
-1.00774140184413e-05
-5.92257424815917e-06
-3.33022899572425e-05
-1.4582963787131e-05
-1.21739426528321e-05
-1.57519255788149e-05
-4.53461644446026e-05
-2.41397692899624e-05
-8.98871190372381e-06
-2.54923503023231e-05
-2.72603937176523e-05
-3.36634897655772e-05
-4.02115297098573e-05
-5.54413682344267e-05
-2.64889813061053e-05
-2.77334952959826e-06
-1.50081682003175e-05
-2.88644381667035e-05
-2.43724057844481e-05
-2.31980479196128e-05
-2.08345570804428e-05
1.88667528203013e-06
-1.02242423690202e-05
-7.6810599559294e-06
-1.80949147276201e-05
-1.17242641266371e-05
-1.41966420683489e-05
-3.09388938321643e-05
-2.26317140990615e-05
-5.99947392768293e-06
-2.61850310369906e-05
-1.66356718412184e-05
-2.69571645942446e-05
-1.70612318796628e-05
-4.06464826489166e-05
-1.1197448509356e-05
-3.7769089337002e-05
-9.03567928594476e-06
-3.99623634404423e-05
-2.89000781023028e-05
-9.50109231142184e-06
-1.95973993234515e-05
-3.24015375868128e-05
-9.51050336085446e-06
-1.11998503929454e-10
-2.83862052931405e-05
4.73381255090658e-06
-4.07757011302825e-05
-2.50485672689749e-05
-4.81746184796101e-05
-1.7053056832525e-05
-2.46534660831396e-05
-2.85861530704316e-05
-1.80244502986532e-05
-1.93084820236968e-05
-2.91117499544323e-05
-2.20452607143472e-05
-2.34968541689442e-05
-2.48336973852922e-05
-2.69407612529627e-05
-1.13359955073908e-05
-8.8882057033908e-06
-1.36462065331534e-05
-2.24881659507568e-05
-1.36497755733091e-05
-3.45868918758999e-05
-1.1085256012566e-05
-2.37978324231444e-05
9.48220534614496e-06
8.90817120068589e-07
-2.81511332859233e-05
-6.49562791239525e-06
8.94051599680422e-07
-4.37344835275376e-05
-2.07046850506293e-05
-2.80435232445032e-05
-3.63791230657048e-06
-8.39014866794931e-06
-3.11924685494919e-05
-6.81986967202562e-06
-2.65156806418746e-05
-3.72309923737677e-05
-4.07928425445933e-05
-8.19059441856295e-06
-3.52408376810623e-05
-2.93819334595034e-05
-1.68050094286616e-05
-1.28085876793026e-05
-1.08154867289499e-05
-3.15625000406714e-05
-3.47635912799222e-05
-1.35276007178728e-05
-6.22396290088345e-06
-2.99318948292789e-05
1.11318035607136e-06
4.60539762957442e-06
-2.56779642767916e-05
-3.54321472569308e-05
-2.29171777700464e-05
-2.40560695058142e-05
7.05421971009947e-06
-1.52805379522339e-05
4.41303929729918e-06
-2.33991268678925e-05
-5.54615856015295e-06
-8.75874061817394e-06
-6.23473221470732e-06
-1.11240318582159e-05
-1.47213869907812e-05
-1.54184970279553e-05
-3.01295849908551e-05
-1.60831901818373e-05
-1.17982517432467e-05
-1.68890862130639e-05
-7.93092143860564e-06
4.43362796688042e-07
-9.6936390893218e-06
-3.16935082065241e-05
-4.92081132848006e-05
-3.66609037509668e-05
-2.4340084280228e-05
-2.24873680889559e-05
-1.25055136163965e-05
-1.99803884821864e-05
-1.54626197087395e-05
-7.70766659104939e-06
-8.36102959185842e-06
-2.88148779896183e-05
-1.45906419144161e-05
-3.75754318664162e-05
-3.13525587253999e-05
-2.21286633994273e-05
-1.44765614268811e-05
-2.60763632918072e-05
-1.33645472898605e-05
-3.07678750258981e-05
-2.00436097739272e-05
-1.8485690407376e-05
-1.55132443490182e-05
-3.41420009731864e-06
-3.90982174042569e-05
-3.63289959102309e-05
-2.7555112666348e-06
-2.113693586457e-05
-3.14109208211103e-05
-3.55874704540612e-05
-2.59167362226639e-05
-3.58661373423246e-05
-2.35991527490051e-05
2.02397959947826e-06
-1.92961162649417e-05
-1.67523116132814e-05
-2.32940623071286e-05
-1.09730691740997e-05
-1.03747379341056e-05
-2.12765285924882e-05
-1.57579909446761e-05
-1.97388388214605e-05
-1.38973150336696e-05
-2.9412513108756e-05
-3.38460770645521e-05
-1.26310319447041e-05
-2.02658072364431e-05
-4.21501296022531e-06
-1.6662152823634e-05
-2.48909735012892e-05
-3.0334521415363e-05
-2.20864415142704e-05
-3.48227652181393e-06
2.97953025168937e-06
-6.15996009033174e-06
-1.41626676258019e-05
-1.93214183202612e-05
-2.39662066770609e-05
-1.00963375670684e-05
-6.57955480996013e-06
-3.09744457643874e-05
-1.601423168163e-05
-2.00632105543945e-05
-1.86045510851373e-05
-1.54989223928377e-05
-1.0254921641677e-06
-3.75956699714525e-05
-2.88262012399242e-05
-3.04491785934045e-05
-1.16126548037525e-05
-4.41191687223564e-05
-2.75929807269582e-05
-2.03054201126334e-05
-8.99297977740693e-06
-1.72157585021024e-05
-1.90407909396168e-05
-1.6136851845516e-05
-1.61286312105746e-05
-1.62395974227642e-05
-1.72463277435719e-05
-1.72894723581185e-05
-3.66979829517886e-05
-2.27316360997529e-05
-4.22043951965094e-05
-4.07886752548318e-05
-8.54202503809555e-06
-2.52415821997918e-05
-2.40817499051736e-05
-1.61622843009015e-05
-1.99371226059885e-05
-1.4543399962283e-05
-4.53061966609014e-05
-2.44942297720617e-05
-3.68084792920584e-05
-4.05575274215256e-05
-4.00069970684052e-05
-2.24642055184496e-05
-1.23718042917467e-05
-3.63536060392924e-05
-3.17306288036998e-05
-2.44778199855784e-05
-2.20714409017367e-05
-3.09046920017485e-05
-1.6963603214885e-05
-3.55462856214772e-05
-2.36824440696788e-05
-2.77110089855755e-05
-1.28005262906291e-05
-9.3815395795945e-06
-6.82751076009243e-06
-1.1871882613858e-05
-9.46822731039533e-06
-1.84340303898936e-05
-3.55657450142883e-05
-1.78982160594326e-05
-1.45396170342519e-05
-1.54016464846968e-05
-3.38377730460812e-05
-7.50623077999036e-06
-1.7245445208228e-05
-2.87192840279577e-05
-1.59206986045322e-05
-1.02583001005184e-05
-2.19914861546828e-05
-1.17884755250117e-05
-2.07982105399156e-05
-2.72455267980351e-06
-3.17196694457159e-05
-1.87036527706729e-05
-1.54088794963599e-05
-3.00420688381236e-05
-3.60381480788158e-05
-1.28467350356632e-05
-2.59360254893515e-05
-1.37303191839218e-05
-8.82727348059663e-06
-1.49905076487917e-05
-3.36790053811825e-05
-1.41676662801789e-05
-3.063837031887e-05
-2.99064101363232e-05
-1.48834275621039e-05
-2.48207822278756e-06
2.24588516958932e-06
-1.64418217251352e-05
-2.87874146507377e-05
-8.03009118785628e-06
-2.77092084841845e-05
-1.04070785531072e-05
-2.87372920066938e-05
-1.34819208977665e-05
9.53247129122354e-06
-2.34252698388045e-05
-2.18459732873854e-05
-4.48412327653308e-05
1.3859257248174e-06
-2.04587580041458e-05
-1.42862121034242e-05
-2.1228229061842e-05
-2.19347420033529e-05
-2.81292652890553e-05
-1.81649192492146e-05
-1.08585269209718e-05
-2.18172266809479e-05
-1.13015774671523e-05
-1.48135635348557e-05
-1.59614292785433e-05
-4.67772081170526e-05
-2.71196529380906e-05
-1.61663492655054e-05
-1.89096147155845e-05
-2.11367170614473e-05
-2.19376764664031e-05
-1.35086536259617e-05
-1.92890974740205e-05
-9.28851578963166e-06
-2.03038897358683e-05
-3.36154968257129e-05
-1.11799064550747e-05
-5.79225149037e-06
-1.7079512540749e-05
-7.40205848622931e-06
-3.68798019183302e-05
-6.7897071582939e-06
-1.04157672403401e-05
-2.66354651072761e-05
-2.2447338719875e-05
-1.64798948993026e-05
-4.58349632201001e-06
-8.67011451113158e-06
-2.09948392718591e-05
-5.07894951767002e-06
9.96061407305454e-06
-3.66594818426242e-05
-1.48059523896095e-05
-2.14734608725572e-05
-2.839891746232e-06
-2.54107037461895e-05
-1.01009967735489e-05
-1.01799021838938e-05
-6.06218328845227e-06
-2.87341619796931e-05
-3.42634204278707e-06
-1.34961684208037e-05
-5.07032182447559e-06
-4.6534314812918e-05
-2.97491023678079e-06
-1.56276491033168e-05
-2.69844072262456e-05
-3.36328412698177e-05
1.76811712919719e-05
-1.97286668531675e-05
-1.59376867228229e-05
-1.4686043912489e-05
-1.69042749650735e-05
-2.15611683810319e-05
8.638746889579e-06
-3.57507641589827e-05
-1.68025630141595e-05
-9.10595996670374e-06
-1.02418377885967e-05
-1.68538873051669e-05
-2.25269863690806e-05
-7.52197971227517e-06
-1.60121553648612e-05
-2.55757469883968e-05
-2.72024769958322e-05
-1.0844806714879e-05
-3.27924333223194e-05
-9.42142096852065e-06
-4.04085133354397e-05
-2.08825169218712e-05
-1.50691141449826e-05
-2.19344649204467e-05
-3.24834216326453e-05
-6.14266360006602e-06
-2.73567196337621e-05
-3.39405325048595e-05
-3.51712800633161e-06
-2.80814182635791e-05
-2.65367606894367e-05
-3.63217387316309e-05
-2.83407585391964e-05
-2.41780674276148e-05
6.59427411953063e-06
-3.37686560174094e-05
-3.44941770031248e-06
-2.12655360175484e-05
-1.38969378567022e-05
-2.16767356341874e-05
-1.70564753898965e-05
-2.14973974237346e-05
-2.28190621081295e-05
-2.30618481255366e-05
-1.75085399221483e-05
-1.61654838262551e-05
-1.50593444572671e-05
-1.95690722997572e-05
-1.90600358187698e-05
-3.25390667566332e-05
-8.52713817519074e-06
-1.31571761186854e-05
-6.6972330776584e-06
-3.17487990202854e-05
-2.89330044346578e-05
-2.61187704606109e-05
-3.84056722656895e-05
-1.72349268662253e-05
-3.40772741493188e-05
-2.32686000111159e-05
-1.23603559102267e-05
-1.22652649461796e-05
-1.61482399222358e-05
-1.91839008484951e-05
-3.62650842857461e-05
-1.48816593349726e-05
-1.46090766071708e-05
-2.53689656911867e-05
-1.65921705175256e-05
-2.95950588183043e-05
7.58231134578365e-07
-2.47054719684133e-05
-2.45664547372843e-05
-9.67443870180251e-06
-1.47721559062464e-05
-3.5748271248057e-05
-1.44567697632085e-05
-9.15866128035196e-06
-2.14024883077199e-05
-3.22378537228805e-05
-1.47021415074967e-05
-1.15284765007402e-05
-2.62696252182075e-05
-1.50969102378715e-05
-2.11097340598268e-05
-1.21939505800962e-05
-1.85988107650636e-05
-9.64316057527239e-06
-4.65483899222856e-05
-2.43870887062606e-05
-1.34366891193998e-05
-2.49150165470067e-05
-2.37017225348459e-05
-1.71087110423117e-05
-1.13571203827243e-05
-1.04831329564849e-05
-1.2128373815954e-05
-1.93265377117062e-05
-2.62776930963772e-05
-3.9874003673948e-06
-1.89545635719987e-05
-5.68029948523246e-06
-2.12464329570237e-05
-1.91630461586021e-05
-2.50246461419655e-05
-1.4812238607128e-05
-3.34377055547169e-05
-3.68663349624299e-06
-2.61395589731207e-05
-1.7992262130789e-05
-2.60805602934072e-05
-1.39715794043641e-05
-2.79073275249848e-05
-2.14841792566327e-05
-2.55432603263136e-05
-1.38096679406088e-05
-9.73330012193644e-07
-1.10031328905072e-05
-4.25692378720035e-05
-3.97426280200229e-05
-2.37940528371826e-05
-1.71291340167861e-05
-2.23856625187578e-05
-3.32662806800717e-05
-1.81479450315264e-05
3.91146172931382e-06
-1.87998483507421e-05
-3.3418398784343e-05
-2.34938448204475e-05
-1.96107842962905e-05
-2.36218047745574e-05
-2.20246170531159e-05
-3.23272044784908e-05
5.04483737049865e-07
-2.73373676276578e-05
-1.32486374562228e-05
-2.75414111084387e-05
-3.94157486799882e-06
-2.01719418975187e-05
-3.27653239602965e-05
-1.60388020906917e-05
-2.60470480798553e-05
-4.9945529616448e-05
-1.70888732300129e-05
-1.27506834912312e-05
-2.76708830295138e-05
-8.74530009760211e-06
5.98057268768436e-06
-1.06673802890932e-05
-3.46914966416099e-05
-1.19910399366944e-05
-7.7507593632689e-06
-2.09565367272855e-05
-3.76742705287935e-05
-4.25606951855931e-05
-1.49931253372118e-05
-2.12444761631348e-05
-3.19680956045552e-05
-1.6400811045519e-05
-8.75441698360076e-06
-2.42461973674376e-06
-3.50554142319719e-05
-2.49671570189746e-05
-5.0874717322048e-05
-1.15654921994613e-05
-5.71166148297895e-06
1.9619136580826e-07
-3.81196758771964e-06
-2.38074780995705e-05
-2.04856166872974e-05
-2.74811617508537e-05
-3.87746213964634e-05
-2.16136507102558e-05
-5.19177181242099e-05
-2.3240632683374e-05
-2.75283907570432e-05
-5.60578255817036e-06
-3.19301899163234e-05
-5.41046986734581e-06
-2.07509800929028e-05
-4.71011156693969e-06
-9.31676136557735e-06
-2.45659086982738e-05
-8.45093250060777e-06
-1.39345690002877e-05
-2.63882570782156e-05
-3.84411868454629e-05
-9.58233791112553e-06
1.1212113201162e-06
-1.30138560234892e-05
-3.57257363658241e-05
-5.53412053903477e-06
-4.1259469142597e-05
-1.75658854793726e-05
-1.37205737339877e-05
-1.10292848030076e-05
-2.19604066848148e-05
-1.52682035664466e-05
-2.19621360289636e-05
-2.33654185563555e-05
-1.97366000630663e-05
-3.35626829165943e-05
-1.78849392744284e-05
-1.87017899034838e-05
-3.48964369359855e-05
-1.27644575201465e-05
-2.57943144633213e-05
-1.27479900055288e-05
-1.23797425463919e-05
-4.07974163906412e-05
-1.05125987447392e-05
-4.14952434423331e-06
1.25419546072451e-05
-1.19639382158643e-05
-2.62590294619201e-05
-1.91903247701738e-05
-1.45512153225054e-05
-2.24312979451222e-05
-1.70883230871942e-05
-1.65346861835667e-05
-1.65520765747301e-05
-1.46889768342361e-05
-2.8684501055985e-05
-2.68271703430148e-05
-4.60132203479725e-05
-2.51700257443661e-05
-1.03230716230849e-05
-1.65511194858229e-05
-3.37586715609546e-05
-5.15609940568576e-06
-2.44389143622812e-05
-6.79570766230907e-06
-7.75961489834705e-07
-2.20137918176436e-05
1.02337442254638e-05
-1.49998823985235e-05
-4.95067706689768e-06
-1.71033499317062e-05
-3.65458015207806e-05
-1.87181464519409e-05
1.79001669669199e-05
-5.99822487629631e-05
-2.48447859412784e-05
-3.63752476145463e-05
-3.53842592638337e-05
-1.05348052200433e-05
-2.48044175236126e-05
-9.70552904132479e-06
-9.85838543644477e-06
-3.05501366312365e-05
-1.60395422299586e-05
-1.4449855249364e-05
-5.20988305933229e-05
-1.30526712615181e-05
-1.08134545786566e-05
-2.96085736140662e-05
-3.92074956432348e-05
-1.27817976493339e-05
-1.25564702355445e-05
-3.30281915059318e-05
-2.31067809128725e-05
-7.56581028216038e-06
-4.69217983460528e-06
8.42957402545567e-06
-1.46868680927012e-05
-5.4209271457346e-05
-1.19876609972847e-05
-1.42983051804281e-05
-2.54998676379247e-05
-1.64919990022471e-05
-4.23382750557909e-05
-2.32451698571485e-05
-9.22260335897951e-06
-1.08179836413484e-05
-2.35673190284097e-05
-2.54241996598907e-06
-1.2016632905752e-05
-2.32937133327992e-05
-2.20688647248511e-05
-4.70192643372966e-05
-1.23782036400191e-05
-2.44004177689898e-06
-2.50406263445469e-05
-3.04005495145133e-05
-2.21744294584238e-05
-1.59104702241976e-05
-1.29330913919933e-05
-2.04507630773293e-05
-9.28645039950752e-06
-5.20258462003062e-06
-2.2157613458854e-05
-2.8115176099135e-05
-2.42366695105651e-05
-3.21634371496496e-05
-3.33050666048164e-05
-8.33391206256142e-06
-3.07858092637135e-05
-1.90075636883986e-05
-2.59193918730375e-05
-1.91865285879481e-05
-1.32148152426638e-05
-2.22501410891744e-05
-8.7212405349491e-06
-1.46824393014503e-05
-9.89094069775841e-06
-3.44584174490347e-05
-3.50508580906501e-05
-4.4560884558796e-06
-2.9455450308958e-05
-1.22810798242417e-05
-2.30979908764092e-05
-2.95173461680488e-05
-5.61750340485097e-06
-1.49890732491216e-05
-1.0703929365155e-05
-3.87303122668616e-05
-2.59635361998741e-05
-1.29027752666113e-05
-1.80076367251822e-06
-2.56721982893799e-05
-7.92131195646266e-06
-2.04187580877456e-05
-2.86488945616847e-05
-3.92461573730205e-05
-1.21920221826639e-05
4.43881793988307e-07
-2.24483049779213e-05
-2.39124441163375e-05
-2.18288481023794e-05
-1.92773188922267e-05
-7.52407324424521e-06
-3.25015601870008e-05
-1.01169190043874e-05
2.88738863479793e-05
-4.41815471038286e-05
-3.7968769243288e-05
-1.7854763743974e-05
-2.38680941242721e-05
-1.01779728297288e-05
-8.29720601009219e-06
-1.87126648562741e-05
-3.92539177964779e-05
-3.34985063057455e-05
-4.34755506654899e-05
-1.40025584412777e-05
-3.30534228300968e-05
-2.08675341477578e-05
-1.3903618628687e-05
-1.22842695898594e-05
-2.57602181551949e-05
-2.60780916450624e-05
-8.71427510827817e-06
-1.39180747344415e-05
-2.38790620205462e-05
-2.13910668831873e-05
-2.71714999774389e-06
-2.63032434297595e-05
-2.82242473008824e-05
-2.8253597675745e-05
-3.33579038619456e-05
-2.04348662709072e-05
-4.908408906392e-06
-3.97330688158708e-06
-2.01593979653453e-05
-4.13755483187199e-05
-2.4485699604962e-05
-9.1121825507274e-06
-2.24528407518526e-05
-2.11800065742599e-05
-2.80113765603083e-05
-2.65099485819185e-05
-3.93951847724136e-05
-2.49761654640783e-05
-4.94107034547979e-05
-1.4623882157906e-05
-2.86654013472494e-05
-9.69402899495949e-06
-1.83695132591503e-05
-3.09870146208239e-05
-1.46057130077983e-05
-2.57594395987142e-05
-2.24049120849237e-06
-5.79389803400588e-06
-4.19709417045112e-05
-2.05743225675873e-05
-3.55099043440103e-05
-4.22906344096779e-06
-1.62564710308622e-05
-1.17367269005194e-05
-1.76164402622013e-05
-3.42861770847788e-05
-2.99073097197991e-05
-1.59032074164233e-05
-1.38861753321375e-06
-5.95199764715136e-06
-6.2457584845512e-06
-1.51229631893077e-05
-2.49539312236986e-05
-2.57700876904242e-05
-4.66685302237819e-05
-1.19125873811265e-05
-3.13353772485299e-05
-9.58158069728347e-06
-1.17714600257975e-05
-4.37181214706111e-05
-1.29088680324876e-05
-1.55349168902951e-05
-1.79999081825525e-05
-1.86296197782952e-05
-1.78232494365608e-05
-2.5080207511965e-05
-1.72338619045221e-05
-1.01601445872645e-05
-3.03230087255617e-05
-2.09985967394613e-05
-2.53164918833189e-05
-7.26507253876357e-06
-2.14842161232833e-05
-7.23895943360936e-06
-2.25902673296132e-05
-2.20588412363099e-05
-2.69460140881337e-05
-2.67768984239407e-05
-4.33200051003179e-05
-2.0077743002142e-06
-1.28599585582932e-05
-4.54206912438239e-05
3.0737697925889e-06
-3.20204300131649e-05
-2.35274918125825e-05
-4.70778140834331e-05
-1.21646726727844e-05
-1.74205912958532e-05
-2.97931481362083e-05
-6.82924782341903e-06
-7.59891252093764e-06
-3.84411643826271e-06
-7.99490159533281e-06
-3.44661731448499e-05
-1.58394081117302e-05
-1.36930409446766e-05
-1.72319726151812e-05
-3.811233491625e-05
-2.33515272779187e-05
-2.19023020369624e-05
-1.18067981916391e-05
-2.03117342721821e-05
-8.26169185403286e-06
-2.82749226761704e-05
-2.47336495097871e-05
-2.26321495923164e-05
-6.50814662400969e-06
-1.07112509145477e-05
-3.87114893187837e-06
-1.85720420958226e-05
-3.74963704357554e-05
-1.56966554809292e-06
-1.43165511587375e-05
-4.53031337611272e-05
-3.61771794854482e-05
-1.19349504791348e-05
-2.0368203602425e-05
-8.90663840839214e-06
-1.5493722865361e-05
-1.33795224038123e-05
-1.30049171312941e-05
1.0312095784533e-05
-2.86676255374139e-05
-1.56723034168854e-05
-1.0896019464583e-05
-7.03452515394211e-06
-8.20412795730132e-06
-1.22115793361289e-05
-2.17765994723824e-05
-1.06884249155862e-05
-1.75796565397251e-05
-5.53781408525752e-06
-2.0536631695343e-05
-2.5819158802173e-05
-1.5926227606207e-05
-3.07710371490437e-05
-1.13418690208801e-05
-3.3401106603113e-05
-2.94332972003417e-05
-9.53367276634646e-06
-3.54955681098157e-05
-3.18311899972966e-05
-1.15075821203453e-05
-2.32074269637668e-05
-4.32207121295734e-06
-9.40099419063857e-06
-1.27462636386964e-05
-6.86072524414115e-06
-1.79891573787745e-05
-2.17327559926739e-05
-3.9630271023038e-05
-2.55912490431286e-05
3.86282340530568e-06
-2.49260893662418e-06
-2.10269040560777e-05
-1.48384341022197e-05
-2.42046991858477e-05
5.56749947423969e-06
-8.52908839719994e-06
-2.42243054853422e-05
-2.74829845333637e-05
7.07692773075108e-06
-1.42877321082543e-05
-2.19184630241558e-05
-1.15086342004584e-05
-2.73178511637802e-06
-1.37471732978883e-05
-2.96103433260966e-05
-5.03176038507811e-05
-2.26456312218401e-05
-3.32986621416914e-05
-1.94933762457151e-05
-3.16557997214037e-05
-1.56807039829668e-05
-2.50761953551632e-05
-1.64726569930126e-05
-3.31798133123735e-05
-3.25533779212937e-05
-3.21769920656057e-05
-1.35057254685427e-06
7.6951812691387e-07
-1.15225459894992e-05
-1.06615752510608e-05
-2.02532138908551e-05
-2.73889297230767e-05
-3.2564903909642e-05
-2.70620706926011e-05
-9.53898030191101e-06
-2.52642947014929e-05
-2.85467343483778e-05
-2.68527763339349e-05
-1.64753791743989e-05
-1.74958950045986e-05
-1.00013023734054e-05
-1.56518053385666e-05
-2.16074132360043e-05
-2.38536620178164e-05
-3.83507340964564e-05
-9.81975202054553e-06
-1.73287738162173e-05
-9.31383162854081e-06
-7.39806847404238e-06
-2.48244930656009e-05
-1.20434544816256e-05
-3.3060306175438e-05
-4.10890559727859e-05
-4.07859313014667e-06
-2.43138459763279e-05
-1.18044540073244e-05
-3.28226203743159e-05
-3.3178118336415e-05
-3.31627626879158e-05
-1.86023440512359e-05
-2.29135312918846e-05
-1.74082259506981e-05
-6.70777784776131e-06
-5.28244998629357e-06
-2.77769249304596e-05
-2.60833121643463e-05
-7.00697795872742e-06
-2.14722021541107e-05
-2.81975367573265e-05
-1.83753725750318e-05
-2.59266361768929e-05
-1.86409431856059e-05
-2.30349975945244e-05
-1.67551691580186e-05
-2.0841596472211e-05
-1.87999626371355e-05
-2.68131661980992e-05
-2.31190280662408e-05
-3.66475626448006e-05
5.403494489782e-06
-1.33736203410044e-05
-2.16180076856458e-05
-1.69715159894341e-05
-1.05013814177623e-05
-3.76346067541845e-05
6.82838725558865e-06
-1.50520228449318e-05
-3.0294979726288e-05
-3.69928020116859e-05
-2.5448870332076e-05
-2.26723476379604e-05
-3.51557694290376e-05
5.17788717936347e-06
-2.34690818665161e-05
-9.68020540076308e-06
-2.43162217671781e-05
-2.58992919746395e-05
-1.42957373422402e-05
-2.40625303346266e-05
-2.902916705152e-05
-2.83296250632705e-05
-6.81187694965959e-06
-2.10047545721435e-05
-1.52577112142693e-05
-2.22505684510285e-05
-2.40256239825629e-05
-1.21015995983699e-05
-4.03647980569516e-05
-3.12536463066629e-05
-2.55130638897739e-05
-1.76582956534541e-05
-2.82688947892798e-05
-2.79678821900554e-05
-2.66013456347282e-05
-4.04082694262556e-05
-8.96094359416882e-06
-3.17901114649134e-05
-1.95192085985342e-05
-4.17313401728918e-05
-3.82139335211979e-05
-3.65701176558626e-05
-2.68360279695307e-05
-1.48907215917057e-05
-2.35094425359971e-05
-3.35393466669708e-05
-1.8824875194223e-05
-1.42748775813566e-05
-9.91810518152568e-06
-1.28589408570691e-05
-3.41391284027142e-05
-3.04138089869585e-05
-2.57534393955773e-05
-2.75250076159447e-05
-2.83508178982023e-05
-2.08191463000599e-05
-1.55199971489433e-05
-4.00234632654223e-05
-3.80025035328522e-05
-3.6017932550978e-05
-3.90468031310741e-05
-2.13490713057931e-05
-3.8475045986331e-05
-1.82688563659239e-05
2.90454868488306e-06
-4.02630129875035e-05
-2.37389817341167e-05
-1.19556056249982e-05
1.60927553340572e-06
-5.8203262393344e-06
-1.32398742300557e-05
-8.2856443956762e-06
9.1411756399308e-06
-2.04072317945308e-05
-2.67631467686074e-05
-1.17538049244054e-05
-2.89749495173761e-05
-1.91162207932741e-05
-6.63498496046633e-06
-1.81229788974788e-05
-3.73174222466393e-05
-2.14665118167904e-05
-2.26630186716757e-05
-4.53009865521142e-06
-1.68227665339525e-05
-2.23453387615433e-05
-1.70057980252081e-05
-4.62216824099066e-05
7.7986227700549e-06
-2.05816181020079e-05
-1.5177741254983e-05
-1.15319463437705e-05
-2.1852330094279e-05
-3.31715643703216e-05
-1.66195743615166e-05
-8.41269740236112e-06
-1.9972844790395e-05
-1.43942299246583e-05
-7.68946684636547e-06
-2.91619170086483e-05
-2.81070785393946e-05
-1.87195410878159e-05
-7.21061162301495e-06
-2.10841628456024e-05
-3.10062078977527e-05
-2.83689569115407e-05
-6.8988689144241e-06
-1.05906505684249e-05
-2.29910707824057e-05
-3.31229445742566e-05
-1.22657342241902e-05
-2.42928081094197e-05
-1.36598521253419e-05
-1.98432214333682e-05
-4.4809435042859e-05
-3.28941281602085e-05
-3.01657732333261e-05
-6.28797018130901e-07
-3.94039449718015e-05
-8.22463241017124e-06
-1.11346832158861e-05
-3.0086170572348e-05
-3.27026479057081e-05
-1.38914812917581e-05
-2.16616480649594e-05
-9.8706860816092e-06
-8.81320097170658e-06
-3.4372798855527e-05
-1.45226155747769e-05
-1.76441093191676e-05
-2.03502764937056e-05
-1.43056165224213e-05
-1.8859222002102e-05
-2.44807133139537e-05
-2.88644640566787e-05
-1.88763417409003e-05
-1.09135308257934e-05
-3.50372471107938e-05
-2.31408625721045e-06
-1.71170130770859e-05
-2.48530299106742e-05
-1.86258698061461e-06
-3.80683220876512e-05
-1.79345995144699e-05
2.78287533955972e-06
-3.95719076827239e-06
-2.02811804963232e-05
-1.05397806680139e-05
-1.95037061105037e-05
-2.07312399321582e-05
-2.65962768664072e-05
-2.84122315339184e-05
-4.50781755070532e-06
-9.51356271583051e-06
-1.10763505674705e-05
-2.28293686784691e-05
-9.08798992298717e-06
-2.78176795801728e-05
-1.29323264822143e-05
-2.0501801226806e-05
-2.00637251543949e-05
-2.77107971480764e-05
-2.87993678851272e-05
-2.68765207127394e-05
-1.60956309650112e-05
-4.18093740245777e-05
-1.28785054948136e-05
-1.88982714081789e-05
-2.10839211911647e-05
-2.49091014612924e-05
-2.27936184077675e-05
-1.88882634734533e-05
-1.06424338653045e-05
-1.09773634772498e-05
-2.6869287958089e-05
-3.12442128094283e-05
-2.71598126251894e-05
-8.99458199208906e-06
-3.22019532037564e-05
-2.80171735028665e-05
-1.48868856793322e-05
-3.42756199447013e-06
-3.49682734987321e-05
-2.18920178252505e-05
-2.23197994915968e-05
-2.79985657657043e-05
-9.73882593828002e-06
-3.25007368321053e-05
-2.35378988208737e-05
-7.3196038146092e-06
-1.54063098886842e-05
-1.63456387362918e-07
-1.83801727736703e-05
-2.97257141186108e-05
-3.08416912233322e-05
-2.56532061070723e-05
-7.70525388164401e-06
-2.06068681760492e-05
-2.34537864153451e-05
-1.83710701601949e-05
1.17621618864518e-06
1.47985193848784e-05
-2.18093526753821e-05
-2.54223035838898e-05
-3.7716612341611e-05
-3.62139847061194e-05
-2.89150257529475e-05
-4.19794369136489e-05
-1.9074324182508e-05
-2.16542259795588e-05
-2.20019160086387e-05
-2.20466380441707e-05
-1.89957650477587e-05
-3.28441935138174e-05
-2.33937905841123e-05
-4.54490662660986e-05
-2.37434805034784e-05
-2.61396194331234e-05
-1.44682160021095e-05
-1.06737721101446e-06
-2.20222864021362e-05
-1.83444252065247e-05
-3.13912332338184e-05
1.04107091692705e-05
-2.76093253361935e-05
8.97600004736407e-06
-3.19135771294396e-05
-2.49500013076042e-05
-1.2760470840508e-06
-1.17054001318854e-05
-3.24816909455205e-05
-1.45478839808809e-05
-2.70282673006276e-05
-1.22167168086982e-05
-1.58713235884557e-05
-1.12868185448228e-05
-2.87797266776026e-05
-2.07786891434413e-05
-1.94638854818039e-05
3.96250913498738e-06
-1.12534809634096e-05
-1.02272942879568e-05
-2.66221113679867e-05
-2.55555683362479e-05
-1.6835420968488e-06
-3.90817795220274e-05
-2.69015919939259e-05
-3.53469674377429e-05
-8.93655271059835e-06
-6.52945285338205e-06
-1.47419182691527e-05
-2.26453993427008e-05
-2.45458996954145e-05
-2.22441464604661e-05
-8.13189588402999e-06
-3.28152772174876e-05
-3.0451177939319e-05
-6.76664509962633e-06
2.0703869123465e-06
-1.88647468407719e-05
-7.2785681948939e-06
-2.73010099906345e-05
-2.98212313854522e-05
-1.80579573192749e-05
-3.30093865594731e-06
-1.99661294511815e-05
-2.17816060149943e-06
-7.93134738964141e-06
-2.35503578063878e-06
-1.93862563641494e-05
-2.4424559471718e-05
-3.64222824352363e-05
-2.55867825808226e-05
-1.93263630949641e-06
-2.7933415609951e-05
-2.69450440237504e-05
-3.32388169828746e-05
-2.02640413496224e-05
-3.28571715525584e-05
-1.9868523872483e-05
-1.93952023583984e-05
-3.32166839989911e-05
-1.62638667063446e-05
-3.91545005867628e-05
-2.52404009839413e-05
-1.01122496463956e-05
-3.48438649686922e-05
6.49454944407948e-07
2.1234164166654e-06
-2.88368898085494e-05
-4.01118763814179e-05
-2.6879087596035e-05
-3.44280427211682e-05
-2.35621807229314e-05
-1.51442956030665e-05
-1.17137230475442e-05
-1.54319553027994e-05
-1.19838034156834e-05
-9.11884701101266e-06
-3.36597361959044e-05
-4.12329716024929e-05
-1.77789557068231e-05
-2.31542379735929e-05
7.49971133005571e-08
-2.69783297748291e-05
-1.56318845507266e-05
-1.04930573248629e-05
-2.18447077898357e-05
-3.4344437383863e-05
-2.09161543861901e-05
-2.6995377372555e-05
-1.64740436362316e-05
-3.72050202217225e-05
-1.43968657725089e-05
-1.53102415518755e-05
-1.62673306243613e-05
-3.55791827035443e-05
-2.27980973102037e-05
8.28254516833172e-06
-7.78326947657841e-06
-1.02054639679132e-05
-1.73058025717499e-05
6.6883146700926e-06
-1.01500906663912e-05
-2.65255134245546e-05
-1.61204187554369e-05
-1.47562459787181e-05
-9.20017520563371e-06
-2.30383373498029e-05
-1.7583419549578e-05
-2.46968776200889e-05
-2.20865035394361e-05
-2.64697767752063e-05
-2.02004611368147e-05
-2.44723728386198e-05
-4.16397872805708e-05
-1.91799207948294e-05
-9.77265186429989e-06
-1.23698488428842e-05
-1.4933644321452e-05
-3.42518791312921e-05
-1.58444268419713e-05
-9.00421104959163e-06
-1.04514612781482e-05
-2.48981794479089e-05
-1.19591327257098e-05
-2.4952487730136e-05
-3.07343679929277e-05
-4.20776251056826e-05
-2.98342858344044e-05
-1.46494788824634e-05
-3.45536896636144e-05
-2.9418910332256e-05
-6.75497970862619e-06
-2.45086299811048e-05
-2.44981988425068e-05
-1.44209510966583e-05
-1.38188590722683e-05
-2.19976098953288e-05
-4.15082774162415e-05
3.01411164457296e-06
-3.9527207891607e-05
-2.46737725409794e-05
-2.68957502535118e-05
-2.28895551274806e-05
-4.44876223357593e-07
-1.6261023014579e-05
-1.44164089333097e-05
-2.05799250742463e-05
-2.65323714162095e-05
-1.31908741380693e-05
-1.33362889859253e-05
-4.02123566084288e-06
-7.26877304908192e-06
-1.40999102493395e-05
-2.52889395232003e-05
-2.94203372719727e-05
-1.95272737200315e-05
1.12328694968628e-05
-2.42233321436756e-05
-1.45043491546929e-05
-1.03824311661701e-05
-1.48954989217777e-05
-5.24227219635461e-06
-2.4383237451748e-05
-2.55360915939512e-05
-8.66138073938417e-06
-1.27951233581218e-05
-1.1311368389321e-05
-2.41118956372662e-05
-2.34921676400076e-05
8.93128419810272e-07
4.63248911998672e-06
-1.71991756863825e-05
-8.26637573264638e-06
1.30048720521863e-05
-4.92161332922672e-06
-2.69008433255593e-05
-3.58260560376815e-06
-4.7787282888796e-06
-3.04458316142252e-05
-9.1400306694827e-06
-4.55313838944064e-05
-3.15662640262336e-05
-1.83777912058326e-05
-2.94460413748218e-05
-1.31655239755535e-05
-2.52558466282584e-05
-8.59626123663653e-06
-8.91805679279756e-06
4.12062120219929e-06
-3.75826219651949e-05
8.30813409574052e-07
-1.60556832246373e-05
-1.62071500542589e-05
-2.36181395551329e-05
-2.17050792743132e-05
-1.26452169848337e-05
-1.36515236688877e-05
-3.10301275508217e-05
-1.63427273310885e-05
-1.78189802733952e-05
-2.0944117792818e-05
-2.36571373025064e-05
-1.30699008032783e-05
8.46319580512497e-07
-2.67569063563762e-05
-2.17126035801485e-05
-7.33301989390032e-06
-2.78653356488636e-05
-2.19524756846099e-05
-1.23396145058373e-05
-3.8683733175293e-05
-1.94261057947391e-05
-2.8855413473194e-05
-9.64445902673365e-06
-2.08814842607046e-05
2.10807537442243e-06
-2.29298440951267e-05
-2.56685007837167e-05
-4.64029925097941e-06
-3.14614974699017e-05
-2.14483306077717e-05
-5.10954405220322e-06
-3.15556847660686e-05
-1.35176141466223e-05
-1.06243536966161e-05
-4.49396833311781e-05
-1.27197521588715e-05
-8.1982919818155e-06
-4.62460597115801e-06
-6.75590987246601e-06
-1.68653299343092e-05
-3.32022393230016e-05
-2.15655773854638e-05
-4.18946019513874e-05
-8.09506756471033e-06
-1.98963864358463e-05
-2.89461686930015e-05
-2.82223297144382e-05
1.43186338670145e-05
-1.34733352580153e-05
6.72269438024114e-06
-2.79092171097159e-05
-4.26208203998431e-05
-1.15432355626445e-05
-2.91498156479568e-05
-1.08378069939566e-05
-6.27646624029812e-06
2.43914579065563e-06
-1.89750853060481e-05
-2.37873073356586e-05
-6.729668175885e-06
-1.51943267920521e-05
-2.01990630639225e-05
-2.87923572187722e-05
-2.09438703851955e-05
-2.32067658492369e-05
-3.58764339705286e-05
-3.23372386415758e-05
-2.43405708726745e-05
4.78689096278175e-07
-3.89989591550239e-05
9.76876259281514e-06
-1.98478360994642e-08
-2.72110607811133e-05
-1.87307025180803e-05
-3.64676082953937e-05
-2.0048751918488e-05
-1.33138837693594e-05
-1.68270988088483e-05
-1.72233521823621e-05
-3.43677807298585e-06
-2.00926721775008e-05
-2.2674039885446e-05
-9.87735444597974e-06
-1.65270220229131e-05
-2.41631883514048e-05
-4.41235020687255e-05
1.42626191338974e-06
-1.23255589663457e-05
-2.20759576862483e-05
-2.72966214235701e-05
-2.63360227281823e-05
-2.51008083819183e-05
-1.27536584370906e-05
-1.81929915848457e-05
5.81676898304675e-06
-1.54546308070866e-05
-1.78952483323253e-05
-2.67390568759644e-05
-1.78774362591902e-05
-1.62693709659856e-05
-1.13952507707041e-05
-1.02001294791163e-05
-2.04363934277618e-05
-9.24889926519405e-06
-2.7513330932558e-05
-3.5166932878467e-05
-4.80308071644456e-06
-1.93217457264477e-05
-2.08315593395275e-05
-2.62427324141953e-05
-2.62647644843353e-05
-6.82331176308401e-06
9.75471801465663e-08
-2.11396854045866e-05
-1.09031670384621e-05
-3.05570095237571e-05
-1.44520401210363e-05
-1.51581522348487e-05
-1.64451417971591e-06
-1.34666279342905e-05
-1.20674023678943e-05
-2.58415468034278e-05
-2.29445614219685e-05
-1.72782437955174e-05
-3.45201078715917e-05
