# Supplementary material for: Research on computational propagation and identification of mine microseismic signals based on deep learning
Source: PLoS One. 2025 Oct 22;20(10):e0334641. doi: 10.1371/journal.pone.0334641 (PMC12543183; doi:10.1371/journal.pone.0334641)
Supplement: S2 Data — (ZIP) [file pone.0334641.s002.zip › 000100500001865.xlsx_0.txt_24.txt.txt]

-3.07228604482892e-05
-1.77739084215411e-05
-2.32845876969173e-05
-2.95307657444984e-05
-3.63896156457411e-05
-5.58083237196408e-06
-2.30463147257046e-05
-3.07038997357867e-05
-2.55124772464981e-05
-7.97277336136059e-06
-4.50636488246625e-05
-3.90488591369778e-05
-2.23426911468262e-05
-2.13003630047163e-06
-2.39975595775644e-05
-4.0735931624211e-06
-1.8383026726889e-05
-9.73853305368125e-06
-6.59994833327805e-06
-2.15848754274836e-05
-3.27440605504739e-05
-2.39460552307566e-05
-6.96210007922977e-06
-3.91952402274025e-05
-2.67027041683791e-05
-5.61512365677603e-06
-2.61083837927187e-05
-3.3178387740954e-05
-2.96513303039688e-05
-7.96449058492929e-06
-2.48535355827572e-05
-9.49333492023335e-06
-1.433406146571e-05
-2.2918316426782e-05
-2.45387668309731e-05
-1.31698639773285e-05
-3.0338644686061e-05
-1.17763154242186e-05
-1.52369964308123e-05
7.54596447461843e-06
-2.49723752656836e-05
-8.54153752676903e-06
-2.50757113889675e-05
-1.4758519720729e-05
-3.59658963905186e-05
-1.56912589105446e-05
-4.06189750183544e-06
-2.00425241418174e-05
-1.74382384510204e-05
-4.55978071918228e-05
-8.69418152046463e-06
-1.54326108460571e-05
-9.28400507030278e-06
-1.20574599831588e-05
-2.26095570405788e-05
-9.78619605757807e-06
3.89970192030299e-06
-2.09903410107888e-05
-1.58860963285504e-05
-1.86592151362463e-05
-1.28902224805002e-05
-1.66912276122601e-05
-2.8942320210824e-05
-2.03442935275447e-05
-7.99247438238719e-06
-2.36082122055754e-05
-3.66989896905612e-05
-8.1890859401363e-06
-6.0313321863262e-06
-1.57391694050041e-05
-1.26743886927824e-05
8.89887707058886e-06
-3.80951499473411e-05
-2.00497402840726e-05
6.60752625701139e-06
-3.07952113116566e-05
-2.26376064680266e-05
-3.57545952500867e-05
-2.50536236060343e-05
-1.10937860522688e-05
-3.3893122700867e-05
-3.16099746213875e-05
-3.33055225173382e-05
-1.90117661128215e-05
-2.45181360327102e-05
-2.84402604141756e-05
-2.14090204288998e-05
-4.35724077706209e-06
-2.24034157406589e-05
6.5489322084324e-06
-1.19583944725768e-05
-1.55014507562564e-05
-2.29381515172101e-05
-3.88715321373875e-05
-1.64187301886844e-05
-2.19255390797452e-05
-3.46146987334824e-05
-3.88926622651894e-05
-4.77754378752743e-05
3.69241918797105e-06
-2.87995066912212e-05
-3.50912050043448e-05
-1.71836723710027e-05
-1.28521488580483e-05
-4.05051811562309e-05
-2.91406332101017e-05
-2.37830827517963e-05
-1.38801989685729e-06
-1.51120546993606e-05
-2.45805774085146e-05
-2.24037005577556e-05
-3.94620214580034e-05
-7.9274710318572e-06
-2.29827589212503e-05
-8.65439531068932e-06
-1.67372430432079e-05
-1.36589909210206e-05
-2.60650168672534e-05
-3.11211351684855e-05
-1.47377782944613e-05
-6.56095538819352e-06
-5.49500348332124e-06
-1.65488433423518e-05
-1.03310870926575e-05
4.0584683691655e-06
-2.60216698271656e-05
-4.09403109770239e-05
3.64436413614142e-06
-1.861988728089e-05
-3.43062549519114e-05
-1.10761115926466e-05
-1.18057485581532e-05
-3.48081603195819e-05
1.9615360129096e-06
-3.07872900515888e-05
-8.60970181138404e-06
-3.43350460121975e-05
-2.63821370678388e-05
-2.96624976490748e-05
1.09475868623943e-05
-2.13223853725126e-05
-3.53309788125251e-05
-3.84500136061689e-05
-1.72479703324917e-05
-4.5775946825511e-05
-3.66508956939687e-05
-6.47233963344434e-06
-3.06497395469193e-05
-2.48641082254263e-05
-3.05079233902319e-06
-3.56247089519148e-05
-1.7261950505972e-05
-9.84167305432214e-06
-2.72251011830058e-05
-6.30096552427695e-06
-9.84917549253544e-06
-1.85226879542329e-05
-3.936214421698e-05
-7.9571983546275e-06
-1.97949336399952e-05
-3.40776770762092e-05
-2.69407185619574e-05
-1.0167808799056e-05
-4.25045889887416e-06
-4.91627896737464e-06
-1.37237326868182e-05
-1.76883893234372e-05
-1.69477908546783e-05
-2.40119307608589e-05
-2.02071375071628e-05
-1.48121328514907e-05
-3.25974576968001e-05
-1.69982015524167e-05
-7.48389152354729e-06
-4.36925017811039e-05
-1.40660190093083e-05
-4.08796773559347e-05
-1.81881922958333e-05
-2.98440778806032e-05
-2.1241283667714e-05
-2.84657729221974e-05
-2.73465071352728e-05
-4.33456205804587e-05
1.25338535139064e-05
-2.56921309314376e-05
-9.26950751676759e-06
-2.13239687100201e-05
-3.31698490898639e-05
-1.76602991742591e-05
-2.62539299727043e-05
-2.42038238075304e-05
-2.49953089804947e-05
-2.22421605271885e-05
-2.59247906199052e-05
-5.1931816562553e-06
-2.2057497221171e-05
-1.88904321218344e-05
-3.22579992542773e-05
-1.54967799550866e-05
-7.79100105599767e-06
-1.93366843125575e-05
-1.18257912426971e-05
-1.15189421011016e-05
-2.05743975837541e-05
-1.91288478697009e-05
-1.83882447384632e-05
-2.11837826252431e-05
-1.91659326673189e-05
-1.37110157372192e-05
-3.08966641467421e-05
1.45921549426087e-06
-2.38360237824848e-05
-1.43569632282779e-05
-1.61240709270365e-05
-4.04977353874837e-05
-1.28294995286046e-05
-2.25442495287653e-05
-1.5551471457837e-05
-1.68724145571342e-05
-1.52020842944572e-05
-6.42716892915911e-06
-2.14317481948894e-05
-1.80544236812355e-05
-2.38997886810107e-05
-8.62578971382684e-08
-2.89128787027211e-05
-2.44171060291176e-05
-1.09632512353786e-05
-2.23798200548774e-05
-1.03687800454053e-05
-2.16148764399397e-05
-2.65972183495038e-05
8.3184827799626e-07
-1.41896162527751e-05
-4.71881494173962e-05
-2.46075294694404e-05
-1.05768732331832e-05
-2.75185363359898e-05
-6.66764026655018e-06
-3.93734815717636e-05
-1.11384386079301e-05
-2.64189313379627e-05
-2.23944707986186e-05
-1.92021296750489e-05
-1.39787334767208e-05
-2.10751855397242e-05
-1.90873479306092e-05
-5.0433587292064e-05
-7.55649250202764e-06
-1.88837455611105e-05
-1.67587513805791e-05
-2.24754531397531e-05
-3.88440278503905e-05
-2.73115936313209e-05
-2.31889160809468e-05
-1.74106023433095e-05
-2.64627997715176e-05
-3.2163126971682e-05
-5.95445249228272e-06
-1.37399006466555e-05
-3.17676677139835e-05
-2.48945412972367e-05
-4.49140653436313e-05
-3.10129350770579e-05
-6.5126311619996e-06
-2.73068365785447e-06
-9.28227832128205e-06
-1.20130033361463e-05
-1.45057366852337e-05
-1.51286458863998e-05
-3.26322071788596e-05
-3.47815863755981e-05
2.68024996987248e-06
-2.53356686459187e-05
-1.49171299840192e-05
-1.11553048511944e-05
-1.3898814053017e-05
-2.14450798602525e-05
-3.42558496770297e-05
-4.57738694675775e-05
-1.25513965534593e-05
-2.47823489419411e-05
-2.1949061499003e-05
-3.06137783584617e-05
-3.05967674210243e-05
-2.34809800502537e-05
-1.33370018582556e-05
-2.08934438387969e-05
-1.42771449603948e-05
-2.68936529389643e-05
1.42017722774715e-05
-2.20684036146442e-05
-1.66488211440795e-05
-4.02572767216014e-05
-9.52670462555457e-06
-2.98699381696455e-05
-1.84776357448552e-05
-2.29864565533998e-05
-3.8324633603773e-05
8.8938230775519e-06
-7.66382960759125e-06
-8.73179962441989e-06
-2.49261515637243e-05
-2.56429055274213e-05
-2.87255895564213e-05
-1.2255510782904e-05
-2.1599392564635e-05
-2.16353077829291e-05
-3.2187602171259e-05
-1.58677926257367e-05
-3.2980964946388e-05
-2.78704650651216e-05
-3.51627323833681e-05
-8.03978878997491e-06
-1.1256120139081e-05
-2.12237522718827e-05
-2.68001501979913e-05
-1.6094478342358e-05
-1.63652386999839e-05
-2.22753165612033e-05
-3.3101339103219e-05
-2.37631890921081e-05
-1.73031939910537e-05
-2.07672715141421e-05
-2.29367209345158e-05
-1.05683441160824e-05
-1.52731440717339e-05
-1.22241730907454e-05
-4.12194119311226e-06
-2.24556083386721e-05
-1.14818634739431e-05
-3.73868048978917e-05
-1.89335508465947e-05
-3.59033323722066e-05
-1.09787734313905e-05
-3.0345248990563e-05
-1.96092715926282e-05
-7.02838849606234e-06
-1.25058121409032e-05
-3.21768792507394e-05
-9.08999932948383e-06
-3.50991553155071e-06
3.93953775845976e-06
-1.10065022641556e-05
-7.73944703596162e-06
-3.68485985855979e-05
-9.23137496865836e-06
-4.03281874472574e-05
-2.90627097088138e-05
-3.96749839248977e-05
-3.32248269979995e-05
-1.965879349329e-05
-2.56143050463334e-05
-1.22367798439701e-05
-2.1062735025898e-05
-3.25035599642316e-05
-4.45859700155652e-05
-3.83618703761203e-06
-1.37787001647302e-05
-4.43320228909205e-07
-5.16695867413836e-05
-2.56664599265866e-05
-3.08221906315457e-05
-1.66986413116216e-05
-3.57767079879314e-05
-1.74815725405193e-05
-3.01425958185711e-05
-1.59303569345796e-05
-5.25978514157742e-06
-2.58941859888286e-05
-3.57515596529048e-05
-4.49546077069328e-05
-4.98421592970389e-06
-1.87491172990309e-05
-3.14269391053959e-05
-1.71450249523829e-05
-1.54126538960887e-05
-8.47167705680544e-06
-3.34401720705229e-05
-7.94747154879649e-06
-1.95261531320047e-05
-2.47871343436395e-05
-2.52877843185064e-05
-7.26107472956426e-06
-1.65224529161583e-05
-2.946070848615e-05
-8.20064221560817e-06
-4.09350040783065e-06
-1.61619991990437e-05
-2.45705848007597e-05
-4.28450323413641e-06
-4.62118252190618e-05
-3.41628954129871e-05
-4.3601280319521e-05
-2.99275669141512e-05
-3.99850417966371e-05
-2.90499562054493e-05
-9.60499491929941e-06
-3.29184230913244e-05
-2.29770345299026e-05
-2.34554483509128e-05
-2.75558343667596e-05
-2.01392380084091e-05
3.53595304650477e-06
-1.17735677852744e-05
-2.82579709458488e-05
-2.33891765288158e-05
-7.44102116076662e-06
-2.46591789973974e-05
-3.79658931759455e-05
-2.02267312065002e-05
-2.25489063283721e-05
-3.98700214429799e-05
-2.85062312132528e-05
-7.51609194692184e-06
-2.23878719071151e-05
-1.16400122289206e-05
-1.53793906657355e-05
-1.95675572221936e-05
-2.74757785005153e-05
-2.42745214310679e-05
-1.45421229220442e-05
-4.6604716343663e-05
-1.7118819935733e-05
-4.30451704985164e-05
-3.47896429505517e-06
-2.57222770049425e-05
-2.05029044523268e-05
-2.0885575144016e-05
-2.35210400493059e-05
-1.51552692304198e-05
-5.72157136649169e-07
-4.47908300749897e-05
-1.87750086175751e-05
-2.19871580827864e-05
-1.7135243614576e-05
-1.0892977696193e-05
-4.6152354574588e-05
-1.39590733797392e-05
-2.92286877044701e-05
-2.63949747026238e-05
-3.68738809757983e-06
-1.02922668341711e-05
1.19260044965785e-07
-1.85599765876427e-05
-4.73143927245482e-06
3.75404240080022e-06
-2.12575068818323e-05
-2.52134777369195e-05
-5.66708823774687e-06
-1.20318873855511e-05
1.23509743434031e-06
-5.29650884963019e-06
-1.42239926787116e-05
-2.75646575044434e-05
-1.92971508987887e-06
-1.26329951504017e-05
-1.44865673793764e-05
-6.85498024529315e-06
3.38994363323474e-06
-3.14495433801039e-05
-1.34798873799084e-05
-9.20306882227461e-06
-1.2122910274353e-05
-3.00850355395694e-05
-1.5949783635211e-05
-1.50814465489833e-05
-1.3809883222227e-05
-2.20433088424887e-05
-2.71432633138905e-05
-3.46444578410429e-05
-1.3337209367611e-06
-1.48052308975175e-05
-3.50404108220538e-05
1.79050665179607e-06
-2.15515274301478e-05
-1.58890685209562e-05
-1.43251662060334e-05
-1.96499946135797e-05
-3.40603042596182e-05
-4.08573495407513e-05
4.23376432908696e-06
-2.93087995092346e-05
-3.01182531096387e-05
-3.49902270071231e-07
-9.60507716390884e-06
-2.69148522367998e-06
-2.06659164204174e-05
-4.63748620227025e-05
9.19495319042125e-07
-2.08523412557827e-05
-3.36506125137928e-05
-7.24415551184998e-06
-1.23352740615027e-05
-8.1022460008223e-07
-3.26318132065156e-06
-2.73185942870615e-05
-1.37985706243236e-05
-2.75699675351256e-05
-2.3284086816949e-05
-2.63663682394267e-05
-2.66163203697422e-05
-2.67528581995824e-05
-3.99775479921908e-05
-2.28623466520069e-05
-1.84255215669144e-05
-1.48250058307311e-05
-1.79158048469107e-05
-1.71661544499289e-05
-2.09960270919961e-05
-1.58156506955805e-05
-7.36580608450017e-06
2.61688188292916e-06
-2.11469790938389e-05
-1.62871861946382e-05
-2.92667467641709e-05
-1.44049592932754e-05
-1.92227600146847e-05
-1.19564814025093e-05
-2.47241266914546e-05
-4.78895298236353e-05
-2.32720472283514e-05
-1.36418513647407e-05
-1.52189632373188e-05
-1.38844963130132e-05
-1.95124538666956e-05
-3.37346518717537e-05
-3.12279448819448e-05
-4.74008275286619e-05
-1.2379284188442e-05
7.1092457190785e-06
-1.94382817019627e-05
-4.16927639981504e-06
-1.15257770490253e-05
-2.78502284946745e-05
-3.17702636256194e-05
-2.04637686586167e-05
-1.65685908425482e-05
-3.88413570853133e-05
-4.32305722272109e-05
-3.58531345398921e-05
-1.00525091709932e-05
-1.06082000061122e-05
-4.20283297448351e-05
-2.15084011312097e-05
-2.35928422832717e-05
-2.07985204662012e-05
1.20540160373241e-05
-1.01449398318365e-05
-1.62425672320843e-05
-1.09660386013879e-05
-2.03759139217235e-05
-1.31067033885391e-05
-1.90907647637763e-05
-7.73216669323299e-06
-2.67518753569499e-05
3.35847803861421e-06
-2.45001874960961e-05
-2.02615880963901e-05
-7.46436667975398e-06
-2.02156754452125e-05
-1.07201224531778e-05
-3.85558398847068e-05
-9.83080428410666e-06
-3.13276125312688e-05
-3.71503401020017e-05
-3.0239318354701e-05
-1.40141166567746e-05
-3.62552272304142e-05
6.18097818588566e-06
-4.26712793690634e-05
-3.0112483585088e-05
-3.37492552822448e-05
-3.92040731456427e-05
-2.94452679052474e-05
-2.20433030943069e-05
-2.67488206198277e-05
-7.65488179303927e-06
-1.28995304807293e-06
-1.93331227815093e-05
-7.21467588350951e-06
-1.45371016942959e-05
-1.00445729911492e-06
-2.95504486362115e-05
-3.8433845009054e-05
-1.12219716257134e-05
-1.76027217801858e-05
-1.26376116107748e-05
-3.12942970549609e-05
-3.02567797814801e-05
-5.55381445690882e-06
-1.07196188317627e-05
-3.07427369928575e-05
-1.30858720302782e-05
-2.39594075592404e-05
-9.083724848208e-06
-2.58534358790896e-05
-1.36665907927228e-05
-1.23538178858925e-05
-1.81769947433767e-05
-1.15053215277995e-05
-2.9566083655331e-05
-1.75055042377126e-05
-2.85638854645613e-05
-2.52704628664812e-05
-3.04197537758309e-05
-1.24550432699115e-05
-2.9382274581939e-05
-3.61737123979896e-05
-4.24584008963649e-05
-1.71412632583396e-05
-2.89495057481301e-05
-1.19614278936797e-05
-2.35738857210822e-05
-3.11995179021783e-05
-1.59843766914722e-05
-2.53946121970657e-05
-1.853022674694e-05
-3.33656648275133e-05
-3.08872182223782e-05
3.67398911533233e-07
-1.82592254419707e-05
-2.91337739920154e-06
-2.1195136691719e-05
-2.05665941493352e-05
-1.96889457788239e-05
-2.0947052586455e-05
-2.40398321866798e-05
-1.04138482729591e-05
-3.46724911516942e-05
-2.74287730963029e-06
-2.53467997568615e-05
-2.49547864891525e-05
-2.71780354558237e-06
-1.9090960442829e-05
-1.83005229916393e-05
-3.73859937816269e-05
-5.65145331948431e-06
-3.39319142747244e-05
-3.02415479476228e-05
-2.16726097021328e-05
-1.82613377429627e-05
-1.74915311364525e-05
-3.7077082193768e-05
-5.20319217028994e-06
-3.50178599867192e-05
-3.10347692183252e-05
-2.31975112798158e-05
-1.75291805693332e-05
-2.59764209858108e-05
-1.77447491505058e-05
-1.39957529843856e-05
-2.91149620684614e-05
-3.46952965616081e-05
-9.22490690197068e-06
-2.27826487858361e-05
-3.08852519347746e-05
-1.23061913464527e-05
-2.98372972191059e-05
-2.35269216478011e-05
-7.54490522710255e-06
-1.92986823387247e-05
-3.09437175473658e-05
-1.65501338463449e-05
-2.5961041954193e-05
-2.19939412095021e-05
-4.41204915036055e-06
-1.83751591350229e-05
-4.71346343576735e-05
-1.86950064859212e-05
-2.30247603624384e-05
-1.33422325648084e-05
-6.51458567481826e-06
-1.25496639098455e-05
-2.1571986927802e-05
-1.41534524120675e-05
-2.38313448221052e-05
-3.57943394101622e-05
-2.07499192316779e-05
-8.44610087335667e-06
-1.49391400471963e-05
-2.58484715178992e-05
-1.64866066470196e-05
1.12659366886054e-07
-3.81514340329059e-05
-2.58971885917522e-05
-2.03624022466819e-05
-4.14449757669969e-05
-7.3541628411485e-06
-1.32201593805644e-05
-3.50257346085281e-05
-1.81367255538597e-05
-6.107082328209e-05
-3.3633276457241e-05
-1.21776679757713e-05
-1.6517794811763e-05
-7.97023774338936e-06
-3.43783976484172e-05
-7.27239137844088e-06
-2.16453781907156e-05
-3.2031837890978e-05
4.7238707860308e-06
-1.26088268496298e-05
-3.07493394543855e-05
-2.34169475951455e-05
3.71165511150081e-06
-2.11073048393375e-05
-3.55873634117854e-05
-2.66900616513385e-05
-2.56736359794607e-05
-2.37977769416059e-05
-2.07530966591084e-05
-4.94967845310578e-07
-2.28675365572319e-05
-3.77055359189439e-05
-4.05653807204816e-05
-3.07212796002452e-05
6.07356144353601e-06
-1.98702559505094e-05
-2.40560127672841e-05
4.97521145297947e-06
-1.88572751443271e-05
-2.78814550772646e-05
-2.28914882095159e-05
7.39875191615498e-06
-3.31738589143134e-05
-2.398379220327e-05
-1.14801936559198e-05
9.01330905970346e-07
-2.78801969563454e-05
-1.27176549885509e-05
-2.05834569681413e-05
-2.94454453660418e-05
-3.35001790604378e-05
-1.24993027529927e-05
-2.4224609127681e-05
-3.66329206674764e-05
-2.55697103728881e-05
-1.20053910895051e-05
-2.12551956442608e-05
-1.0234302287915e-05
-2.28689170206083e-05
-3.33669711207095e-05
-2.35479100237704e-05
-2.90879792493161e-05
-2.30030476444297e-05
-4.46968236959252e-05
-3.36705139618489e-05
-3.33275504838226e-05
-6.83163243304226e-06
-2.66672640921536e-05
-2.35729895974735e-05
-1.1015622070284e-05
-1.08540206071761e-05
-1.46887377544119e-05
-3.64052796688157e-06
-1.74382736488758e-05
-2.67466474595385e-06
-2.18996381816354e-05
-1.34253967513618e-05
-3.25521070758458e-05
-1.96260174810941e-05
-1.93019293212996e-05
6.72179176128346e-06
-2.41143868761013e-05
-2.59308947693061e-05
-1.59392789530336e-05
-6.16522092734619e-06
-1.84204623618511e-05
-3.05621526931745e-05
-2.7346359826185e-05
4.27921620734126e-06
9.73718619965532e-06
-2.07283585989903e-05
-2.23903608537224e-05
-2.93326465174604e-05
2.08346351531921e-06
-9.68417762292306e-07
-1.00426873077441e-05
-3.15508683291761e-05
-2.14837419985911e-05
-3.57855749529579e-06
-1.55820656871697e-05
-2.88070703110815e-05
-3.05770382717346e-05
-2.27829108418817e-05
-1.69704032524525e-05
-3.55368140706375e-05
-2.32774506646762e-05
-2.89553693480056e-06
-1.33769925591618e-05
-3.49984808441637e-05
-2.1785075888939e-05
-2.16698632804915e-05
-2.01726787817163e-05
-2.7188861690706e-05
-4.70205748149904e-06
-1.98550298279866e-05
-3.30131073829282e-05
-3.21247645766108e-05
-1.54993192486481e-05
-3.30996567067965e-05
-2.40988846195083e-05
-1.10845413026567e-05
-7.7722806081071e-06
-1.21843007205384e-05
-8.33031814261343e-06
-2.53021245928446e-05
-1.13176992227248e-05
-1.96941415122081e-05
-2.00006166247226e-05
-9.0300722023231e-06
-1.82394503269881e-05
-2.17677044238979e-05
1.43084776446269e-05
-3.9216617332685e-05
-1.57629703723806e-05
-2.75093578712759e-05
-1.14622738143235e-05
-1.44149712396074e-05
1.68940888573887e-06
-4.20131643596536e-05
-1.55572415226847e-05
-9.30707879085156e-06
-1.85819444588558e-05
-3.21235937357581e-05
-2.96706609329727e-05
-1.54658309469064e-05
-9.52201501414412e-06
-3.41092318224533e-05
-4.5577957347514e-05
-2.21069039479357e-05
-2.98903315016814e-05
-1.390784925e-05
-8.17424502966417e-06
-1.03189360374726e-06
-1.77213330484789e-05
-2.39597324942756e-05
-1.68840107015309e-05
-2.42976397668881e-05
-3.87345896778378e-05
-1.15503537768618e-05
-1.4300209908437e-05
-1.93877715414989e-06
-2.01533481694028e-05
-2.45950769946017e-05
-1.97899634800012e-05
-1.40002937139217e-05
-3.31492163872292e-05
-2.11209192864254e-05
-2.2868969877633e-05
-2.33184112407467e-05
-1.99160558643803e-05
-1.48659709916459e-05
-3.39248273895845e-05
-6.97904739534691e-06
-1.96878385810874e-05
-2.09252385005246e-05
-4.26782337431002e-05
-4.68864248622275e-06
-3.73167212311606e-05
-2.51429912193396e-05
-3.70037339568806e-05
-2.55036345571151e-05
-2.89735298559963e-05
-2.33877125234295e-05
-2.96656921279444e-05
-1.38472800379486e-05
-1.04928986726544e-05
-1.77334224839874e-05
-1.43148286747558e-05
-3.16854671731246e-06
-1.25926855651792e-05
-2.88871564091823e-05
4.61474511740685e-06
-1.59829478263422e-05
-1.26186809507413e-05
-1.08936365498399e-05
-4.57377883934769e-05
-2.66543624864297e-05
-2.86843804609873e-05
-3.39295050241467e-05
-1.62980614973458e-05
-2.81446816000712e-05
-1.7261511651438e-05
-2.50995191501855e-05
-1.9977466281339e-05
-2.55962821551001e-05
-4.61960553836144e-05
-2.05814607856732e-05
-1.66394855621253e-05
-9.82124951283804e-06
-3.81732416406206e-05
-1.61562008511235e-05
-3.11923303263279e-05
-2.11054473818613e-05
-1.25663582656076e-05
-3.28356255036535e-05
-1.0235687158567e-05
-4.13765164696843e-05
-9.6284183853599e-06
-2.46512856498752e-05
-2.71039676302404e-05
-1.37250122367277e-05
-4.81660963367887e-05
-2.19923744260727e-05
-1.25414057047894e-05
-3.29684733979522e-05
-3.19541739138661e-05
-4.08376935976786e-05
-3.72805725059862e-05
-2.42452890436316e-05
-2.15202602384306e-05
-2.1762787771001e-05
-3.46318145793709e-05
-2.33832328230693e-05
-2.41902640437264e-05
-2.60975789675445e-05
-2.49447049475694e-05
-1.37321941164148e-05
-4.61767283171711e-05
-6.57478556413921e-06
-1.11158961252178e-05
-1.68928590852597e-05
-1.53874417415962e-05
-6.1136844874546e-06
-1.88932209710327e-05
-3.21356143960816e-05
-1.40314067100844e-05
-1.78872077740824e-05
-2.9501808589794e-05
-1.10468517610734e-05
-3.14613378243653e-05
-2.92460552488795e-07
-2.96769707384241e-05
-9.29635403347678e-06
-4.02818766069192e-05
-1.18201682849115e-05
-5.48208442912941e-07
-2.63652281709179e-05
-2.97899617057341e-05
-4.65904936728756e-05
-1.98345280311099e-05
-2.61210111548208e-05
-9.83849434251822e-06
-2.31681400761878e-05
-1.99797034166902e-05
-1.64938907950345e-05
-1.31912508596472e-05
-1.98586309512755e-05
-1.79242267792555e-05
-2.0140493165152e-05
-1.83292419374845e-05
-2.80781220156018e-05
-3.03908998423214e-05
-1.88099066197439e-05
-1.71292422640188e-05
-8.89661365981485e-06
-2.04157658174333e-05
-4.02621374101894e-05
-2.29305770807177e-06
-6.53572863379588e-06
-2.49601126987234e-05
-1.37717790770634e-05
-1.34920979408107e-05
-9.37539372930253e-06
-3.81236059565394e-05
-2.13034870290023e-05
-2.08992352090888e-05
-2.36042520089859e-05
-1.81891194877727e-05
-2.86245497276751e-05
-9.4120395829758e-06
-1.44518027183164e-05
-2.13475451146771e-05
5.4660960004822e-07
-9.71352812919164e-06
-1.313516815415e-05
-2.28895266704515e-05
-2.69771297279644e-06
-1.51148065716059e-05
-1.78556196847348e-05
-6.23256246039943e-06
-1.57174721108046e-05
-2.63366617870852e-05
-1.33538212478556e-05
-2.60572081858454e-05
-2.66588492178325e-05
-1.97481205734333e-05
-2.22617750446276e-05
-1.62290440073584e-05
-1.8244813640678e-05
-1.18550700809172e-05
-1.23222815042303e-05
-1.66488492071055e-05
-2.56913531516865e-05
-1.98892283613796e-05
-4.03110810058412e-05
-7.19204474376352e-06
-3.22783067390142e-05
-8.69611463776112e-08
-2.95581541188512e-05
-2.57565543648985e-05
-5.24118986377346e-05
-4.17351662189189e-05
-3.17283763334801e-05
-6.68978963589504e-06
-1.04103958147796e-05
-6.74373469644743e-06
-6.77292690831633e-06
-3.75543308072472e-06
-2.07880461647654e-05
-4.51596185620666e-05
-2.6288341325419e-05
-4.20796953554934e-05
-2.39870136208398e-05
-2.09351270359681e-06
-3.2180472375923e-05
-2.40220800132421e-05
-3.39253414381103e-05
-2.4831221719287e-05
-2.7238723152164e-05
-2.02685581714311e-05
-1.47826356905577e-05
-1.85619364332e-05
-1.76986405645863e-05
1.320972509147e-06
3.51433902755827e-06
-3.77018357931982e-05
-6.87084455530019e-06
-2.43160522385028e-05
7.09890680917926e-06
-2.46654215116788e-05
-2.95540997878056e-05
-3.62134390014358e-05
-2.33414732825183e-05
-2.42605308193211e-05
-3.51880947468935e-05
-3.7022398189003e-05
-4.27545880758964e-06
-2.83974915356034e-05
-4.27646584504385e-05
-1.68097501499246e-05
-2.07974715068544e-05
-1.95448982676172e-05
-2.60171303930702e-05
-3.67207373211314e-05
-2.96683630775299e-05
-4.19865210316183e-05
-3.28530169757538e-05
-2.55771546762433e-05
-1.12049961649874e-05
-1.79152930916772e-05
-8.18523859642351e-06
-1.25473849606296e-05
-1.38506109722668e-05
2.86847864334724e-06
-2.31714044153262e-05
-1.21314434444092e-05
-2.73369558858801e-05
-2.65477487181195e-05
-7.18198927238353e-06
-1.82688060638248e-05
-2.60953712670156e-05
-1.57017438660291e-05
-3.8938768348446e-06
-3.31210446630286e-05
-7.43990958804049e-06
-3.32009256026681e-05
-3.67104681249854e-05
-2.75257418576603e-05
-8.19706524048138e-06
-6.17569165377867e-06
-2.01673740596787e-05
-1.48874792130478e-05
-2.25106464276623e-05
-1.41866426309228e-05
-2.04236663305235e-05
-2.5729117386386e-05
-1.40290864818162e-05
3.26382615319507e-07
-3.28160064228464e-05
-1.01170704184506e-05
-1.92738539663429e-05
-1.68691433873488e-05
-1.11853728046659e-05
-9.0289697557983e-06
-1.8326601333924e-05
-1.60545066829525e-05
-1.26219842843304e-05
-1.83081013708129e-06
-8.08817708226976e-07
-1.11921420610508e-05
-1.87918104877101e-05
-1.32280568703768e-05
-2.86955984708214e-05
-3.91829153241552e-06
-5.07950053073331e-06
-1.40130249676558e-05
-2.20246530379931e-05
-3.62669360090509e-05
-1.71062030665257e-05
-1.17803953922847e-05
-1.72209835300921e-05
1.07875085543603e-05
-9.50097817156998e-06
-3.61734092923286e-05
-3.83331320294777e-05
-1.01871071060276e-05
-2.24459521449736e-05
-2.98512034175008e-05
1.42476635481819e-06
-2.32549907151006e-05
-2.36568303783209e-05
-1.83856872081825e-05
-1.70816300453958e-05
-1.35857599747499e-05
-2.64468625393775e-05
-3.36105367454951e-05
-1.92196468143268e-05
-1.33029345049118e-05
-3.50898994960716e-05
-2.8629410045497e-05
-2.70065595356128e-06
-1.29291042901506e-05
-2.006771912886e-05
-3.6015836222625e-05
-1.33695301543613e-05
-8.98409645087335e-06
-2.48186070264985e-05
-2.33178069645282e-05
-8.95358037164213e-06
-1.89087705126775e-05
-2.60723650093113e-05
-9.5264661331293e-06
-1.03917330043752e-05
-4.25529349051656e-05
-2.58987294768616e-05
-1.5125204687342e-05
-1.34845399820417e-05
-1.8498990110519e-05
-2.02561505535214e-05
-1.93348267163414e-05
-1.59917528238445e-05
-1.89494206707649e-05
-2.54365968296875e-05
-2.64689441099332e-05
-3.23326672967037e-05
-1.85402512163279e-05
-2.2240355147776e-05
-6.33731665886876e-07
-1.55949498793205e-05
-3.21307142715696e-05
-4.38192369687275e-06
-3.33335085390446e-06
-2.88562094331544e-05
-1.59210437532386e-05
-9.08951385444202e-06
8.367491177354e-07
-1.41100424853603e-05
-9.59907271766783e-06
-1.43310965345094e-05
-1.45661555700265e-05
-1.93149526066822e-05
-3.12620559214278e-05
-2.21663190585895e-05
-9.07119293052068e-06
-2.96725437801552e-05
-1.8741870559581e-05
-3.02344661470729e-05
-2.04211000742555e-05
-2.84129367829487e-05
-1.74377272417898e-05
-1.65457746932194e-05
-7.97132320782701e-06
-1.39813813542456e-05
-4.64482758842542e-06
-2.24753678183331e-05
-8.9700841179602e-06
-1.68928415387248e-05
-1.98440270383278e-05
-2.6293350430772e-05
-1.87339800198306e-05
-1.09420007618599e-05
-1.14229330931575e-05
-2.83046039219438e-05
-2.53830841777057e-05
-4.0170386437358e-05
-1.77649279926487e-05
-3.15052606292474e-05
-4.71677949057604e-06
-4.3132928433983e-05
-2.21670681703726e-05
-1.06818698088186e-05
-3.24931967071923e-06
-1.59165955580404e-05
-1.17794448546944e-05
-3.45590050037282e-05
-1.69215322370831e-05
-2.26730363395559e-05
-1.57118682273439e-05
-2.6753378751963e-05
-5.5696678497133e-06
-3.55117235845727e-05
-3.76834378577037e-05
-2.13053330586221e-05
-2.88896840768004e-05
-1.46289271345584e-05
-3.72903328913167e-05
-1.55067469844152e-05
-3.47440613671138e-05
-1.93688603432309e-05
-1.80666728173513e-05
5.95998661987785e-06
-1.97508077942079e-05
-2.76530991841093e-05
-2.6921793785926e-05
-3.0660212637665e-05
-1.79162211621812e-05
-2.20230626890356e-05
-3.27599673367961e-05
2.59761302338359e-06
-2.24022430727497e-05
-1.55410571240734e-05
-4.20091712061295e-05
8.1303752224528e-06
4.87146440085689e-06
-2.69054586290602e-05
-2.58715236947447e-05
-2.58171146226052e-05
-2.11810877979034e-05
-1.20871030198948e-05
-8.39976423761901e-06
-1.47730071325407e-05
-3.47233183999153e-05
-2.25056239018341e-05
-1.70030535438933e-05
-2.3936344339072e-05
-3.16944369124053e-05
-1.82444902479955e-05
-2.72109228975641e-05
-3.14222135478846e-05
-1.4992559168339e-05
-2.0867777354899e-05
-5.24183557030548e-05
-2.68591880322935e-05
2.67797191686259e-06
-4.0000675774393e-05
-1.32572236030037e-05
-1.97129002683514e-05
-2.14473299668845e-05
-1.61424066631736e-05
-2.20518981426394e-05
-2.09113227614662e-05
-3.3700875963779e-05
-4.89577123376676e-05
-4.31031573398713e-05
-2.33481036589289e-05
-2.36949872218568e-05
-2.77461700877467e-05
-1.3215552004315e-05
-2.33106478917158e-05
-1.38099687583065e-05
-2.13232801526673e-05
-3.23948367091533e-05
-3.7728363256529e-05
-2.26318373086589e-05
-1.7739067511814e-05
-2.36830051695755e-05
-2.41454076506522e-05
-2.51016665943452e-05
-1.40292630954234e-05
-2.83366376104227e-05
-1.82555888027594e-05
-1.25397760514723e-05
-2.43690215164415e-05
-1.69991640793489e-05
-1.34101444576748e-05
-4.93714351701787e-06
-1.12724610153951e-05
-2.84325547819116e-05
-2.21009194700379e-05
-3.59373029536851e-06
-4.81047966466408e-06
-3.43267268731423e-05
-1.93366260128084e-05
-1.31123120980427e-05
-1.12851373132493e-05
-2.83081223870342e-05
-4.44414360990038e-05
-4.65026864805475e-06
-2.9700824388603e-05
-1.78455035388555e-05
-3.78287433508955e-05
-2.85856182798475e-05
-3.02714771576227e-05
-1.75843323572473e-05
-2.50843294939623e-05
-1.86504613260653e-05
-1.68993329352995e-05
-5.22750125494087e-05
-6.8351363450856e-05
-2.32487032834965e-06
-2.25985147717982e-05
-8.74550741886351e-06
-1.33566462326118e-05
-2.94379400208627e-05
-2.80409554148753e-05
-3.17068836094414e-05
-2.03880161979875e-05
-5.24446806968059e-06
-7.60279146794241e-06
-2.20908971414471e-05
-4.48308164479329e-05
-3.90372588495165e-05
-3.05972975356512e-06
-1.16313100118911e-05
-3.40479956334394e-05
-1.91755630024881e-05
-1.25225060574307e-05
-2.79974354208231e-05
-4.11896152544667e-06
-1.23286180472502e-05
-3.48647679098129e-05
-3.67026713638727e-05
-2.67368853289756e-05
-3.10946575310949e-05
-1.16228924326567e-05
-3.12256205166327e-05
-3.41911788295478e-05
-4.4090373377135e-06
-3.25409620289487e-05
-1.03940197940158e-05
-2.80310317943917e-05
-1.89096111490788e-05
-1.37090630715232e-05
-3.6708686297006e-05
-1.68605806468565e-05
-1.78161124369151e-05
-3.83854399983891e-06
-3.00610996699157e-05
-7.41926200976128e-06
1.04729817805187e-06
-2.53612627721523e-05
-4.3039734219048e-05
-2.41017105530498e-05
-4.82513556652905e-05
1.62502901973512e-06
-1.25533671862475e-05
-2.75178519532175e-05
-8.69928612577083e-07
-3.94362477063071e-05
-3.22703072235431e-05
-3.33497294615342e-05
-1.13580955151736e-05
-3.07411051026581e-05
-4.75301126281295e-06
1.14356750580971e-05
-2.00205050121673e-05
-1.60379671030689e-05
-2.79756134790221e-05
-3.07307471427561e-05
-2.02188523876708e-05
-2.6641788689263e-05
-3.04378655382127e-05
-1.33764925842085e-05
-2.38585034317721e-05
-1.63212700614868e-05
-3.00516428089676e-05
-1.89293954439103e-05
-1.77738867420605e-05
-1.19525720792121e-05
-2.01983458465748e-05
-1.11424292647689e-05
-3.47153945128072e-05
-2.25809132390551e-05
-2.19364285578175e-05
-1.71185947230192e-05
-8.85312266706936e-06
-1.57959926956385e-05
-7.67480280947515e-06
-1.01568538316173e-05
-1.81606865117246e-05
-1.08470951670768e-05
-2.10488715460333e-05
-3.72954640264165e-05
-1.79668072900813e-06
-4.4079620169891e-05
-1.26650344644149e-05
-8.99534406751901e-06
-2.94524856753342e-05
-6.54848707219384e-06
-3.86942383816958e-05
-2.00831764142874e-05
-5.27726715563036e-06
-1.43392688225404e-05
-1.61342509901765e-05
-3.46000794899055e-05
-3.76647665695547e-05
-3.42967562496233e-05
-2.63470681264506e-05
-2.22598661732542e-05
-1.68661490060233e-05
-1.46301079942359e-05
-3.09677771044754e-05
-2.15813628952237e-05
-1.89553594328994e-05
-1.25561419762709e-05
-3.26454238127343e-05
-2.37505641311054e-05
-2.49818201082508e-05
-1.69383660201187e-05
-4.36671778483308e-05
-4.25227649018248e-06
-3.93493680831576e-05
-7.66838794369777e-06
-1.51641230335766e-05
7.48539001618807e-06
-2.02995349282725e-05
-3.16059281336947e-05
-9.48617074355454e-06
-8.02805882711376e-06
-3.61138645870378e-05
-1.72134481595605e-05
-2.3445144993582e-05
-4.12252327201307e-06
-1.45709912190083e-05
-1.67120714909142e-05
4.87638103024463e-06
-2.88093438718111e-05
-1.06925053861002e-05
-1.74227503900771e-05
-2.3529528652425e-05
-9.50315011753561e-06
-3.36467048621722e-06
-2.30443193732109e-05
-3.44346527827166e-05
-2.88387244748944e-05
-3.18170456500178e-05
-1.85810567393618e-05
-2.58348795446651e-05
-2.49837759621699e-05
-1.56943927600824e-05
-3.86455858033039e-05
-2.39537015473307e-05
-1.20357142638619e-05
-2.01144952237903e-05
-2.68419010058661e-06
-1.21808775462853e-05
-2.18085530846786e-05
-6.49975677937973e-06
-1.333949207182e-05
-1.45694609246015e-05
-2.91219014659075e-05
-1.48095993740544e-05
-1.71708230760377e-05
-2.97193732893419e-05
-7.23292285156442e-07
-2.49757721774421e-05
8.81251579539673e-06
-2.25359432109822e-05
-2.65167027088198e-05
-1.37743133574576e-05
-6.78795665740166e-06
-2.96154905974194e-05
-3.19659339330043e-05
-2.66646160080285e-05
-3.19626525888297e-05
-2.87108935206299e-05
-2.52552021337459e-05
-2.91036769016084e-05
-1.68551401669999e-05
-4.93018849247028e-05
-8.01104992675071e-06
3.50600997250045e-06
-1.55547786186435e-05
-3.19255849380594e-05
-6.7596043692622e-06
-2.844358871879e-06
-1.68862116600061e-05
-2.10478721805344e-05
-2.30649237143493e-05
-2.1513307270729e-05
-1.33444840849335e-05
-2.97510967468208e-05
-2.88195701570599e-05
-2.52991006369791e-05
-4.71320648428334e-05
-7.81341103831055e-06
2.73313780340166e-06
-2.93779602241573e-06
-2.95110982115129e-05
-1.15164896026636e-05
-2.1379214781464e-05
-1.88458575581058e-05
-1.35412720037257e-06
-1.56893814356097e-05
-2.13057196988357e-05
-2.16761693340981e-05
-3.42754658512978e-05
-1.77176973470685e-05
-9.80517811671192e-06
-2.58480075639193e-05
-2.07571756116765e-05
-2.47588346677079e-05
-1.11325078226587e-05
-1.12672112966433e-05
-6.90282508813027e-06
-1.69849157934887e-05
4.87345045846478e-06
-2.54609526331517e-05
-1.69884647698327e-05
-2.7198007353725e-05
-2.81371528289197e-05
-1.68298648553878e-05
-2.40113994870362e-05
-4.61678247329967e-05
-3.57163583507112e-05
-1.78402977187323e-05
-3.10308199409183e-05
-3.86731830168528e-05
-1.6483568413957e-05
-3.2225614737781e-05
-2.45505099698212e-05
-2.96847077220587e-05
-3.63907150757362e-05
-4.23312932480977e-05
-4.11710999558512e-05
-3.81853411993281e-05
-7.21886847540723e-06
-1.33396313647502e-05
-3.77990668656031e-05
-1.6447957981686e-05
-1.7185923987488e-05
-2.92646755815227e-05
-3.49847852015064e-05
-2.10368583595516e-05
-1.64241409972422e-05
-1.10537636831541e-05
-2.54140171899268e-05
-1.96683109534581e-05
-1.90862423145813e-05
-2.15059885977823e-07
-3.1598873880723e-05
-1.86186919160803e-05
-3.06255872846678e-05
-2.01531999419594e-05
-3.44247266168575e-05
-2.31759420645765e-05
-1.62726877715485e-05
-2.34529178484824e-06
-3.39897176296231e-05
-1.26868647656568e-05
-1.65957779427731e-05
-3.01644293733343e-05
-6.75431603387263e-06
-3.64256240710123e-05
-2.05599944147049e-05
1.56687025475718e-07
-1.49226591810206e-05
-1.35744013451754e-05
-2.10176184285959e-05
-1.53147025636928e-05
-2.72211046372354e-05
-3.24638753323699e-05
-5.47900919914794e-06
-1.11481765294541e-05
-2.00843787041466e-05
1.55023895061844e-06
-2.57516346439736e-05
-1.72614609177879e-05
-2.2641924918962e-05
-9.78111209647013e-06
-4.19820201268129e-06
-9.08053022858101e-06
-1.14542139925513e-05
-1.15557642580419e-05
-1.90740236346369e-05
-6.58910973758401e-06
-5.69104956504862e-06
-1.93726654777589e-05
-2.50853318526765e-05
-1.05237752572423e-05
-1.69343621915844e-05
-1.45457828862942e-05
-1.20458293293616e-05
-2.79650919266989e-05
-1.8849701871872e-05
-3.95894210844627e-05
-9.85424190508866e-06
-2.56426229683603e-05
-1.14850700296817e-05
-3.08842716795787e-05
-3.28683076230313e-05
-2.81110356663677e-05
-1.31394055477635e-05
-2.46017867723808e-05
-4.88990750271955e-05
-2.97998486809065e-05
-1.55100346577061e-05
-1.65080879007386e-05
-1.34887364175368e-05
-2.85595716398478e-05
-4.43178355071611e-05
-2.16581605765604e-05
-2.16119003908396e-05
-2.62564372853887e-05
-1.60340346594675e-06
-3.13316144901203e-05
-1.33371758826879e-05
-1.52130389360352e-05
-1.72326243025027e-05
-1.76728865561201e-05
-1.77903393039865e-05
-4.08210227025587e-05
-3.21264955398867e-05
-1.73342835854705e-05
-9.20360733777157e-06
-2.67649973005461e-05
-3.44118045415529e-05
-2.55581965644259e-05
-1.92680529525381e-05
-2.62831901547181e-05
-2.35586617024754e-05
-2.76004702180684e-05
-2.95998425776528e-06
-2.41785910648264e-05
-7.49421986867018e-06
-3.04755465638606e-05
1.76815104341688e-07
-1.37346087974496e-06
-2.31593160759187e-05
-1.51851603209226e-05
-4.16730470733096e-05
-2.34969555351869e-05
-4.19234851571731e-05
-3.72976136156862e-05
-3.46371295875786e-05
-1.73190037863521e-05
-1.67347547693637e-05
-1.06215146856787e-05
-4.07644653318143e-06
-1.3287824107763e-05
-2.51822316769277e-06
-6.74196743459566e-06
-2.00082725752216e-05
-2.09473463058297e-06
-1.47936907554063e-05
-1.41674983681338e-05
-2.33897601394955e-05
-1.07277482154726e-05
-1.40509153635494e-05
-3.26164539370335e-06
1.97593118777501e-06
-1.56812460484957e-05
-1.29767110934724e-05
-7.22582710055055e-06
-1.19750259251952e-05
-2.56226618257804e-05
-1.67528575841316e-05
1.8495041995211e-05
-5.64940894961344e-06
-8.27386390643357e-06
-2.03146764503125e-05
-9.59275549872839e-06
-3.55367979328242e-05
-9.51491465899647e-06
-2.89515188830436e-05
-2.52450540097442e-05
-3.67714762723112e-05
-1.83547811216064e-05
-1.89347468930908e-05
-1.22215514018568e-05
-1.27647794979424e-05
-4.41783492251058e-05
-3.33287286900053e-05
-2.80753528548875e-05
-2.41836243110022e-05
-2.37401955839404e-05
2.01106741911022e-06
-1.19095879149674e-05
-2.28304396719264e-05
-9.26465728019e-06
-3.12401657776811e-05
-2.26131078271146e-05
-2.35410820431223e-05
-2.85300892071991e-05
-3.96615558566201e-05
-1.52140267380103e-05
-3.55485437586502e-05
-2.65831455680517e-05
-3.12906799381108e-05
-3.38385255971259e-05
-3.29931463529244e-05
-2.18845487438031e-05
-2.4735427405041e-05
-1.77863980905995e-05
-3.52844523204164e-05
-1.08472019035933e-05
-2.91496270505466e-05
-8.54452166701021e-06
-1.34307206852338e-05
-3.1094572017018e-05
-5.13935602075177e-06
-2.99224066808828e-05
-6.08539956981551e-06
-2.32681932082732e-05
-2.0256901479497e-05
-1.95662194524597e-05
-1.105406199941e-05
-2.02389215860716e-05
-2.05834817281637e-05
-1.8898907133246e-05
-2.20695853273921e-05
-1.59489724285426e-05
-3.65855616950656e-05
-5.45489325763183e-06
-3.95984569709897e-05
-2.9721661449192e-05
-3.33811493305068e-05
-3.75670419431763e-05
-2.93454122250723e-05
-3.25708367534379e-05
-4.96972436200075e-06
1.04932543831739e-05
-1.53361666947122e-05
-2.18778477596571e-06
-1.86973305534205e-06
-3.55959720437298e-05
-4.91919462519336e-06
-7.83626862494597e-06
-2.02385219983596e-05
-3.3670087118476e-05
-2.84997124865371e-05
-4.13950640838035e-05
-1.43525171651396e-05
-3.74955034738925e-05
-6.25301212772051e-06
-2.47505548404159e-05
-5.12264199383642e-06
-2.60145580665869e-05
-2.04049291970987e-05
-2.82830608186447e-05
2.28622060428096e-06
-1.02976280962681e-05
-1.20332038276179e-05
-3.09397766099727e-05
-2.27686195249155e-05
-4.21881641006725e-06
3.96134764392897e-06
-2.30472053266212e-05
-3.07155549715506e-05
-2.16359590063896e-05
-2.06280050759347e-05
-2.05679873755565e-05
-3.36736792044935e-05
-6.51282543220411e-06
-3.28461899234194e-05
-4.22089844890541e-05
-2.41720493553051e-05
-1.95817713929543e-05
-3.09331495941469e-07
-3.64064482128275e-05
-2.43320833048761e-05
-1.69904015165531e-05
-7.44894243534044e-06
-3.74257226615713e-05
-4.63122714583841e-05
-3.01133081979957e-05
-3.80990683898266e-05
-1.44462012562231e-05
-2.27031328768743e-05
-4.34945646141684e-05
-1.97740756523562e-05
-2.17689782195221e-05
-2.25506327553857e-05
-1.68036482857806e-05
2.40243008813094e-06
-1.55287230045036e-05
-3.08096230260521e-05
-1.66168749947108e-05
-2.54307484203804e-05
-1.05418864859066e-05
-2.26066060294674e-05
-4.03742698867382e-06
-2.83080993430232e-05
-2.90846784489739e-05
-1.39032274043881e-05
-1.67244247481518e-05
-2.8827561773969e-05
-2.75502186390764e-05
-2.79249096915188e-05
-3.55679702699543e-05
-2.68739108266879e-06
-2.70707765957989e-05
-2.47111538747831e-05
-2.76986874964792e-05
-1.729678643278e-05
-1.35854805267737e-05
-3.59691779092207e-05
-1.40993895332219e-05
-3.14770445582105e-05
-8.69741535748875e-06
-2.20794109905685e-05
-6.39034869198011e-06
-7.8613258754596e-06
-2.02969724027283e-05
-1.00479209279709e-05
-2.47569006440395e-06
-1.99664621253695e-05
-2.69516479057908e-05
-1.81129635816193e-05
-1.53111375939869e-05
8.05065666626315e-06
-9.47744769622495e-06
-2.88923879484078e-05
-2.30729954551293e-05
-4.29383777749337e-05
-7.56475846880749e-06
-2.74402085255946e-05
-3.30002225249163e-06
-1.58701282861059e-05
-1.677053937698e-05
-2.04686791946333e-05
-3.3101942390773e-05
-7.96744795594154e-06
-2.35978951641429e-05
-3.57057612727172e-05
-9.27016256425855e-06
-2.8595683987613e-05
-4.01472529878427e-05
-2.08985756398343e-05
-2.49991122557269e-05
-2.65415117996641e-05
-3.40663878832128e-05
-2.67416763222315e-05
-3.16061634059681e-05
-4.92316380477812e-05
-3.7420225125243e-05
-1.18946051615577e-05
-2.09220303600371e-05
-1.41159320148638e-05
-2.02938692459476e-05
-1.5262010967818e-05
-2.19489948540007e-06
-6.55837155611517e-06
-4.25225270074178e-05
-2.48076025942247e-05
-1.35222793629235e-05
-1.62478410464315e-05
-2.59616688914096e-05
-2.8336089888113e-05
-2.12820093760791e-05
-1.87784860014601e-05
-3.14397194158473e-05
-1.17903519435105e-05
-4.249516894793e-05
-3.89685067198522e-05
-1.06851271562234e-05
-2.5469996010757e-05
-9.4822334368145e-06
-2.410117364344e-05
-2.45281192125017e-05
-2.43756224165931e-05
-4.24493127284318e-06
-2.04042465872455e-05
-2.55679233931442e-05
-3.79222626039918e-05
-3.81786978225086e-05
-1.86144551070625e-05
-3.03496576616186e-06
-2.09902358014353e-05
-9.40647172621628e-06
-2.42507791008897e-05
-2.21942901355793e-05
-2.76694958942089e-05
-3.65839195673063e-05
-2.87597443523228e-05
-7.42649313461788e-06
-1.71353578513609e-05
-4.30849597659385e-05
-1.99834226865559e-05
-2.72464939019364e-05
-3.26300070170471e-05
-4.70872547724024e-05
-4.18553990061171e-05
-2.76972309326572e-05
-3.02174125325152e-05
-5.05345828747376e-05
-1.24526785918555e-05
-1.24677741999518e-05
-7.21660727119874e-06
-8.80169588683657e-06
-3.84285181573183e-05
-3.46951990589837e-05
-1.00787776455295e-05
-2.19062210199701e-05
-2.9489960455305e-05
-2.17754584908662e-05
-2.2521055824123e-05
-2.4282821980211e-05
-4.13631120766379e-06
-2.68874314124535e-05
-1.94950423207964e-05
-2.6614670001878e-05
-1.95913478942409e-05
-1.94958752945419e-05
-1.06296445016014e-05
-1.95391020691338e-05
-1.66518619050324e-05
-3.4111630937679e-05
-2.67224165709022e-05
-5.52717515711734e-06
-1.26475254392749e-05
-2.95420529764576e-05
-2.00858056078034e-05
-4.7793590010522e-06
-1.51992090043905e-05
-3.44730146515854e-05
-3.74682224993177e-05
-3.65552744113103e-05
-2.96089581033338e-05
-1.73838418099018e-05
-3.22401903427707e-05
-1.57763963491184e-05
-4.07678952858698e-05
-4.08168647036232e-05
-1.59408927721752e-05
-1.57179071025264e-05
-4.07863473023903e-05
-3.13879273320567e-05
-1.54597881554721e-05
-1.25361951269642e-05
-1.91720073213596e-05
-2.47350188538783e-05
-3.13953012870258e-05
-3.80028235284493e-05
-1.91789474588179e-05
-4.24211707456609e-05
-3.9566565171751e-05
-2.20980153944651e-05
-2.25271088013546e-05
-4.35728304103126e-06
-1.68267816822636e-05
-3.14318261632305e-05
-4.14438432662113e-05
-2.58607799790381e-05
-1.7038682544224e-06
-8.02308076273081e-06
-2.1158801295173e-05
-2.59139403167603e-05
-1.04373876574868e-05
-1.55755172138669e-05
-2.13374681409638e-05
-2.54318335820401e-05
-6.97243753374064e-06
-1.36934050993444e-05
-2.22433004578409e-05
-1.80328496642467e-05
-1.75398522721465e-05
-2.60125067783179e-05
-1.5881396431092e-05
-1.84103417100253e-05
-2.31982638728758e-05
-1.76733552111049e-05
-4.1363673548224e-05
-2.30124393507813e-05
-2.40729641878786e-05
-1.11056113526231e-05
-1.19850586197414e-05
-1.26853606276327e-05
-1.61490586847247e-05
-1.53917278991864e-05
-2.66683966510377e-05
-1.14571238741237e-05
-2.3750620469965e-05
-2.25178391186216e-05
-1.342097029459e-05
-1.02188948012761e-05
-9.22054538336031e-06
-5.51129896000417e-06
-7.87606169100386e-06
-3.18830960798596e-06
-8.22766529951758e-06
-2.08418768950927e-05
-1.46645694325912e-05
-4.92832860796445e-05
-3.12751020114121e-05
-2.64276433325885e-05
-7.79870105988387e-06
-2.48230613464944e-05
-1.14506057461258e-05
-4.89457907588698e-06
-2.38339520488929e-05
-1.87752205271889e-05
-6.21330494773743e-07
-2.12737764498733e-05
-3.22321738312782e-05
2.27148586202095e-06
-1.79685443130141e-05
-1.38182387008093e-05
-3.05740705811334e-05
-1.66605589306738e-05
-1.79880200437079e-05
-2.22834796210851e-05
-3.5082042128079e-05
-2.12875018535927e-05
-1.22979300937848e-06
-1.9748695034364e-05
-1.87140268052332e-05
-1.08558001247566e-05
-6.82279819177341e-06
-1.98940500531832e-05
-2.07261474323566e-05
-3.39415617486071e-05
-3.04291071063362e-06
-2.49016586098932e-05
-4.41899565299967e-05
-3.65058573323828e-05
-2.67682021729636e-05
-5.81792723831357e-06
-2.85144673296892e-05
-9.18803147255907e-06
-2.03014915580737e-05
-3.58276914750333e-05
-1.59127018046255e-05
-1.84335956665796e-05
-2.82259516560557e-05
1.9108332529546e-06
-3.78480088285521e-05
-2.40662495698507e-05
-1.10641107602486e-05
-2.46215346086245e-05
-1.8854202523123e-05
-1.37738985038452e-05
-4.7871550702685e-06
-1.47573642720382e-05
-2.42575472927277e-05
-1.94379426130762e-05
-6.17714487966944e-06
-2.9167244824662e-05
-1.1669524171091e-05
-1.86523016672494e-05
-2.23754609539073e-05
-2.95969717542192e-05
7.00350453727284e-07
-2.10293992923889e-05
-1.234428872117e-05
-2.95274077810667e-06
-1.2541865854053e-05
-2.37471277535648e-05
-3.90670388012053e-05
-3.90998979437236e-05
-2.64802569466103e-05
-1.81259411329281e-05
1.33099468123552e-05
-2.39003002162945e-05
-2.61520755152776e-05
-1.97727550104803e-05
-8.95433546836301e-06
1.60305509413104e-05
-1.57292396227423e-05
-1.21781351324575e-05
-2.53516736404234e-05
-4.38836259274335e-05
6.43586554899407e-06
-3.1393801717527e-05
-2.45556986848209e-05
-1.17579641385796e-05
-2.17363957260383e-05
-2.163599734582e-05
-2.40075852886852e-07
-2.24965544639393e-05
-3.09161097829352e-05
-2.44326309392584e-05
-7.21654310581856e-06
-1.38664026846405e-05
-1.48519188027143e-05
-2.05728765188596e-05
-1.4830408711848e-05
-1.43636076466392e-05
-1.65858282855457e-05
-2.0480634136522e-05
-1.76676178404841e-05
-3.42996649729173e-06
-2.93911518706639e-05
-8.96935300214537e-06
-2.0648497537112e-05
-3.50069357678583e-05
-4.00483883953627e-05
-3.16009975374131e-05
-7.90352750559708e-06
-1.9787540510634e-05
-2.46836608562994e-05
9.31286087219831e-06
-1.75539927339529e-05
-2.83265673041951e-05
-3.77163615443323e-05
-2.0766831401527e-05
-7.51140068367931e-06
-1.13284066616122e-05
-1.50849019731142e-05
-2.33013414953091e-05
-2.1929206573746e-05
-1.47646449934132e-05
-1.7588165072122e-05
-2.05991375459744e-05
-1.61658632526229e-05
-2.21758164031702e-05
-4.30028205803554e-06
-3.41869618932377e-05
-4.35491873326357e-06
-8.27026690241083e-06
-3.01999037235394e-05
-1.28604046160432e-05
-8.0217060375622e-06
-3.55901143756181e-06
-2.38396993210718e-05
-1.90969156545404e-05
-3.60586024732008e-05
-3.44911586483942e-05
-2.50801733662649e-05
-1.66413899436597e-05
-2.3956092166611e-05
-1.45371316306771e-05
-4.35992378689045e-05
-1.45395135531204e-05
2.50578948329359e-07
3.41254803819271e-06
-2.84024714933651e-05
-2.23889166492495e-05
-3.24197887921591e-05
-1.6408450696906e-05
-2.53149713885233e-05
-4.62341817403539e-06
7.59261630170783e-07
-1.94649697327328e-05
-1.51677626704145e-05
-4.49729293414918e-05
-2.27392168979127e-05
-2.0712220104725e-05
-5.0820037802044e-07
-2.32108830488106e-05
-2.37196208758072e-05
-2.05407770417767e-05
-6.47511929637173e-06
-3.44163197723045e-05
8.64454645620646e-06
-2.2203446606586e-05
-1.90711295306997e-05
-2.84022483552375e-05
-3.71836534870149e-05
-2.29627677847539e-05
-5.90204531230913e-06
-1.33896677382709e-05
-2.1998727691429e-05
-2.69932437470565e-05
-2.09838523189719e-05
4.01182246016081e-06
-1.55232351534321e-05
-2.23523846710956e-05
-1.08339102785792e-05
-2.25217192272814e-05
-2.88094629921242e-05
-8.17329300241914e-06
-1.8300175216283e-05
-3.1399182148794e-05
-1.14486186539553e-05
-3.54434474926017e-05
-1.91299226605827e-05
-2.70682130098563e-05
5.87967305218285e-07
-1.39780717345315e-05
9.88957737385323e-06
-3.5396351319994e-05
-2.18882959163794e-06
-3.17544775305527e-05
1.23233724291783e-06
-1.27636113612141e-05
-2.08762842446157e-05
-2.89672593766805e-05
-2.26823406990475e-05
-2.03523110808093e-05
-4.8252974798634e-05
-1.31188025142462e-05
-1.16055848704854e-05
-2.53474586056068e-05
-2.58273984294544e-05
-3.699431631191e-05
-1.89205219513927e-05
1.80818578282056e-06
-3.09764851034891e-05
-2.1848263006982e-05
-1.70665952067512e-05
-2.58454291341004e-05
-2.96018926326143e-05
-3.6894638014691e-05
-2.08234875638938e-05
-1.90290401826214e-05
-2.43995552234663e-05
-1.79770669172841e-05
-1.63838030210815e-05
-1.55743262680184e-05
-7.8346400524805e-06
7.41252279571597e-06
4.91165851947613e-06
-8.4048231152711e-06
-7.70413681437753e-06
-1.9071082440619e-05
-3.49946004178101e-05
-2.88101052656845e-05
-1.6013601429741e-05
-1.73244849790591e-05
-4.08714122101463e-05
-2.13307169729321e-05
8.68100531771383e-07
-2.75064028843752e-05
-2.64302307196872e-05
-3.6297529792148e-06
-1.7971775588305e-05
-2.39862344506303e-05
-1.93355348598513e-05
-7.47372165147285e-06
-2.60084017164838e-05
-9.85876839169904e-06
-7.46867124368029e-06
-1.84883205481503e-05
5.72487823458401e-06
-3.5972740498671e-05
-6.97639357133024e-06
-2.7726885802438e-05
4.32200444668451e-06
-2.61553756622521e-05
-1.66900071322076e-05
-1.94525250240886e-05
-4.09227138125639e-05
-3.47297339541918e-05
-6.67029142734793e-06
-1.04260470815814e-05
-2.0742038989858e-05
-1.25728417268465e-05
-2.5773940589437e-05
-1.32541904169211e-05
-1.29414770838921e-05
-3.04564235019222e-05
-1.87144045450486e-05
-3.53587920128645e-05
-2.92225622884866e-05
-5.66631704280993e-06
-3.26248140358468e-05
-2.66827633116551e-05
-1.7421683927228e-05
-1.2018721389655e-05
-2.04942369497208e-05
-1.53092224849147e-05
-2.42319886876482e-05
-1.88350536238955e-05
-2.74352874463468e-05
-2.04435675947842e-05
-1.57273157303942e-05
-3.5730325007311e-06
-2.68953429850634e-05
-2.94639238805996e-05
-1.6167428299324e-05
-2.37416139686712e-05
-3.01310598041909e-05
-2.29501194226527e-05
-8.81434001319525e-06
-6.88529596244331e-08
-3.30128892850199e-05
-3.94203918750226e-05
-1.3035644177325e-05
-2.93605130506899e-05
5.35256720108226e-06
-2.82891240944807e-05
-1.29546415116863e-05
-3.27542789666055e-05
-2.08569541501815e-05
-1.3898489542442e-05
-2.44347615308925e-05
-2.56958969572749e-05
-4.44616177234764e-06
-4.21961321295637e-05
-4.34582229260142e-05
-3.76247913816478e-05
-1.66560339351003e-05
-3.31939830025776e-06
-3.7916744377109e-05
-2.92988939520697e-05
-1.68669651965497e-05
-1.76345935975926e-05
-1.57879055277134e-05
-2.41970019323589e-05
-4.07410151038378e-06
-2.56783193018677e-05
-2.37286744202937e-05
-3.47722076803187e-05
-2.31512242757082e-05
-4.51682463909596e-05
-2.83695839172899e-05
-1.71536125057071e-05
-1.2626579237667e-05
-1.20670722815242e-05
-4.32765599805065e-06
8.60981733721099e-06
-1.6100150851488e-05
-1.71357145400486e-05
-8.38419538443548e-06
-1.18532070842967e-05
-2.28164638796794e-05
-2.76627921010255e-05
-7.14992261209937e-06
-1.49553595418492e-05
-4.61575872998505e-05
-8.55552697730667e-06
-7.00752915008196e-06
-5.01559918001597e-05
-2.98568488089188e-05
-1.49010971438274e-05
-3.19969834394585e-05
-1.10153691343359e-05
-1.55992039346209e-05
-1.02533217268612e-06
-2.31440786644353e-05
-3.28790989299651e-05
-8.62579282146556e-07
-4.37223494456146e-05
-2.66657113511636e-05
4.68015889073505e-06
-1.07207816089047e-05
-7.29289795338265e-06
-3.14709872482544e-05
-3.64578304356211e-05
-1.67207037688833e-05
-1.50350138479925e-05
-1.01487539164464e-05
-1.95904152369613e-05
-1.62764148170213e-05
-4.20579514267936e-05
-3.64791750245428e-05
-4.99392948623136e-06
-3.21013660779287e-05
-1.82878975632374e-05
-3.01106035225647e-05
-8.12513566332709e-06
-4.6791587842095e-06
-3.3528175050807e-05
-3.14283504690127e-05
-4.24783055013623e-05
-2.91296636192528e-05
-2.54767940479434e-05
-4.30082842608906e-05
-1.91639090015643e-05
-2.57288073965807e-06
-2.5930472651202e-05
-1.51707215983563e-05
-2.13471442461395e-05
-1.433038943506e-05
-3.13415281864792e-05
-3.24033743468523e-05
-3.19513967591526e-05
-2.46101382545667e-05
-4.76985569275926e-06
-4.97317248528356e-05
-1.73946675259523e-05
-6.0450929685491e-06
-2.00152260383581e-05
-1.44985709726265e-05
-1.63312217124753e-05
-6.79352563936086e-06
-1.81433854785497e-05
-1.73925599746524e-05
-2.25863194519238e-05
-1.30181314484684e-05
6.88169238502248e-06
-1.325190616911e-05
-1.21399130179894e-05
-9.43726990617821e-06
-2.66586134808844e-06
-2.02137411344345e-05
-1.46853346027772e-05
-1.55403780251638e-05
-2.39126725569429e-05
-2.43541276046618e-05
-8.83507106462403e-06
-1.37602350054668e-05
-3.60026476568301e-06
-1.7456998098456e-05
-2.30194709159381e-05
-1.51597752118728e-05
-2.37066848866499e-05
3.63208212105692e-07
-1.20748416128127e-05
-1.42349023818157e-05
-2.71276990845555e-05
-1.81890392796177e-06
4.02778763060622e-06
-1.63436968943259e-05
-1.59462665267112e-05
-1.91568735620176e-05
-2.20446726474477e-05
-1.30096207296172e-05
-4.70556163092031e-05
-5.681278239016e-06
-2.39448410724301e-05
-2.39499844161138e-05
-2.70947211893162e-05
-2.02186941940425e-05
-2.94735071821776e-05
-2.20690333210574e-05
-1.91039570641079e-05
-3.54086647673054e-05
-3.64395576480678e-05
-2.36542569933003e-06
-3.32650599954973e-05
-3.72840221545374e-05
-1.02339454591117e-05
-3.36485559222845e-05
-8.40059926187537e-06
-3.68815855421874e-05
-1.25978346716836e-05
-5.27166612085012e-06
-3.23243221023226e-06
-2.77577823484326e-05
-3.31353407606535e-05
-9.81858963828761e-06
-1.39034952441569e-05
-5.76223506806444e-06
-2.56633636121005e-05
-1.00853905969178e-05
-1.48024136127854e-05
-2.37861929752972e-05
-2.99736507412227e-05
-2.61070705217722e-05
-3.78794660238633e-05
1.53531400604072e-05
-3.40436792013181e-05
-6.63398929720593e-06
-1.59712141227874e-05
-1.95564278181535e-05
-1.66528784075205e-05
-6.53181076823303e-06
-3.9583569590929e-05
-7.84164903594373e-06
-8.02415369994053e-06
-1.85014995919911e-05
-3.51221481560032e-05
-1.94480024079079e-05
6.95196629478019e-06
-1.07497037761207e-05
-2.14332029857937e-05
-1.74274422161638e-05
-1.14409704994314e-05
-1.35728862144631e-05
-1.70552686234135e-05
-5.14627954553312e-05
-2.15678775044586e-05
-2.50000367177179e-05
-9.9964174806385e-06
-6.98111911683022e-06
1.53266938249743e-05
-1.64394533226131e-05
-1.53638676629085e-05
-8.51985694724054e-06
-2.63811363597969e-05
-1.43878042572547e-05
-2.07017051412887e-05
-1.77680771749299e-05
-9.98595981835261e-06
-3.49390695333682e-05
-1.92690494551427e-05
-8.6784490105424e-06
-1.34422315336582e-05
-1.93273299598902e-05
-1.55824912560768e-05
-2.49268968536461e-05
2.2883597605771e-06
-2.48843683613532e-05
-1.66062157134164e-05
-1.84807581748726e-05
-1.86722057589742e-05
-2.33715578542076e-05
-3.20097996446796e-05
-3.30423936707214e-05
-2.26628184306266e-05
-1.9517005411457e-05
-2.2672091894773e-05
-6.86111601583596e-06
-2.19887229810117e-05
-3.15021885828433e-05
-1.62023347483282e-05
4.84101292982337e-07
-1.68793212862202e-05
-3.37235045168354e-05
-1.52204136766783e-05
-8.51850155171355e-06
-2.43305581007764e-05
-1.64764602733896e-05
-1.68952879966681e-05
-1.76341044827496e-05
-3.38830290189072e-05
-2.25251905591584e-05
-2.0837962513719e-05
-3.83314347701502e-05
-3.79035979483751e-05
-7.21907550231034e-06
-3.17475514905671e-05
-1.98349896363967e-05
-1.49820818107489e-05
-1.20786210031064e-05
-2.64307356015359e-05
-2.44594250781411e-05
-1.71747400807933e-05
-1.83353773005214e-05
-2.9559058925344e-05
-1.67751783641135e-05
-2.60253549101031e-05
-2.20358407230849e-05
-2.93307917391607e-05
-2.70177695950772e-05
-2.57668840620626e-06
-1.83688226492753e-05
-2.77667002637083e-05
-7.77877795593011e-06
-1.30595425153938e-05
3.43996306626643e-06
-1.60460167477464e-05
-2.01903264259236e-05
-1.65718987696867e-05
-1.16151505026367e-05
-9.32266181527351e-06
-2.15071845147554e-05
-4.19768276622627e-05
-1.86492511592106e-05
-3.3834104085368e-05
-5.42499512837393e-06
-2.02750580008614e-05
-4.33926513794604e-05
-2.43068501818146e-05
8.83276978171506e-07
-8.46346620714422e-06
-1.42510530628776e-05
-4.66319229380203e-05
-4.99160813385611e-05
-3.53694547966387e-05
-1.02304940348017e-05
-2.56055561588413e-05
-9.8298592001826e-06
-3.7065236204288e-06
-2.24797873260996e-05
-2.09388650493627e-05
-2.95648072927543e-05
-3.73628168053614e-05
2.40948940708609e-06
-1.53011748740109e-05
-1.21707802356181e-05
-2.52387074449939e-05
-2.09738761856194e-05
1.12672915371059e-06
-2.84665782090279e-05
-3.58295044929059e-05
-2.31779320643146e-05
-1.82033174490713e-05
-4.19060067088935e-05
-3.00175282868814e-08
-2.46690592364712e-05
-2.39735127947705e-05
-4.02205726664439e-05
-1.96412538486251e-05
-4.24979595114268e-06
-1.69141740026781e-05
-8.89008906930756e-06
-3.12178890901535e-05
-2.69971379034271e-05
-2.31944324956598e-05
-1.81662355643042e-05
-1.34295404283703e-05
-6.33835509943393e-06
-3.14909571018812e-05
-8.87112404952049e-06
-3.78295634088306e-05
-1.94375503453673e-05
-1.62363533079327e-05
-2.68154514458834e-05
-1.86265320235905e-05
-1.24313142106401e-05
-1.74611237529716e-05
-3.62863505797261e-05
-7.06250804832146e-06
-2.37431293360756e-05
-1.32519865796593e-05
-1.58520874353047e-05
-4.21148002150832e-05
-6.08477521828378e-06
2.25527801781688e-06
-3.42653837676933e-05
-2.00528460544963e-05
-2.49722519728651e-05
-1.56731512098103e-05
-1.88196597549806e-05
-2.00735003000534e-05
-1.08515020507043e-05
-3.71707837816342e-05
-7.03146558516846e-06
-2.19641346620474e-05
-9.89950698324379e-06
-1.02732370380758e-05
-2.01889351920664e-05
-2.08726427812238e-05
-2.54563028417712e-05
-1.23198220565707e-05
-2.79946125657873e-06
-3.25304220908089e-05
-8.10864233976969e-06
-3.25431868621491e-05
-1.44371964118208e-05
-2.07453260641178e-06
-8.81031217093772e-06
-1.15768089028946e-05
-1.87295447032595e-05
-9.5365946909639e-06
-1.47221625038554e-05
-5.17005471736003e-06
-6.1964936478595e-06
-2.83110428975411e-05
-2.11124466251043e-05
-1.46397436573576e-05
-2.23561685993417e-05
-1.86533073239407e-05
-1.64161935164534e-05
-1.60363023817025e-05
-2.78958940024622e-05
-6.8182971785838e-06
-2.8686000109341e-05
-4.04197458513082e-05
-4.00233224587449e-05
-1.27071600956817e-05
2.0254340041226e-06
-1.73121345502968e-05
-3.11995076003204e-05
-2.40809301797825e-05
-3.61899429855072e-05
-7.72238054694365e-06
-3.87766586300927e-05
-2.82745352994643e-05
-2.95099997275613e-05
1.03340108705778e-05
-3.1138544970505e-05
-2.87725331108893e-05
-3.6818671518094e-06
-1.12240135020845e-05
-3.57100959970303e-05
-3.13365844028868e-05
-3.45720638469499e-05
-2.60464963185407e-05
-2.95189716097867e-05
-3.18562405399947e-05
-1.61819042570917e-05
-3.90499368529065e-05
-3.48549332151611e-05
-2.6952959921401e-05
-1.70519431071392e-05
-8.82032214419255e-06
-1.28630273317494e-05
-1.66083101460083e-05
-2.74127896130381e-05
-3.29081540037387e-05
-3.26794324302658e-05
-1.01322928582439e-05
-2.64177195380348e-05
-3.05929636069227e-05
1.25588064409121e-05
-2.08629303557633e-05
-9.25064683578998e-06
9.44066362525819e-06
-1.67719767993253e-05
-1.78682528844528e-05
-4.03135782944532e-05
-6.84265171889921e-10
-1.09108370546888e-05
-3.24865000301638e-05
-4.20214443191934e-05
-2.00391252261615e-05
-2.48148155502231e-05
-2.35854676184016e-05
-6.26127687113432e-06
-2.91031768833897e-05
-8.98775285646276e-06
-8.92834801722738e-06
-8.09954071697501e-06
-2.17513194646649e-05
-3.21318347544842e-05
-2.73706641299395e-05
-2.27747527831458e-05
2.81745078930088e-06
-1.34425408659221e-05
-9.63635576328289e-06
-1.86558685484641e-05
-8.3738822294212e-06
-1.71746606589529e-05
-1.889279107085e-05
-1.04185769769285e-05
-3.20113442689545e-05
-2.62303595543901e-05
-2.42895738949832e-05
-1.20406926521697e-05
-3.07151239008752e-05
-3.99173523606677e-05
-5.39298761669537e-05
-3.46444421473973e-05
-9.66501083015021e-06
-5.66805505019774e-05
-4.90522340123909e-06
-3.46522358110996e-05
2.9931645841623e-06
-1.25706427989273e-05
-4.19415943026409e-05
-2.87401085804038e-05
-3.62660530771666e-05
-3.17064362919216e-06
-3.13900620879988e-05
-1.99822935910955e-05
-1.60789303178114e-05
-3.37355996552698e-05
-4.05308800276884e-05
-2.25343555277597e-05
3.43494466361867e-06
-1.44279112974717e-05
-2.44886774113757e-05
1.19208551113748e-06
-6.38855184035322e-06
-2.46639666515626e-05
-3.24196811667481e-05
-1.54962480773754e-05
-2.32093075204964e-05
2.87623053955623e-07
-2.50216632049849e-05
2.78622521573702e-06
-4.35821116456851e-05
-2.26523817079553e-05
-9.59770850528514e-06
-3.34289349163275e-05
-1.84279051128945e-05
-7.76464899247157e-06
-8.80469752085675e-06
-2.54083347418782e-05
-3.79579404687331e-05
-1.28732105018685e-05
-4.08565385161192e-06
-2.25103328512282e-05
-3.50475185758747e-05
-1.18060235886624e-05
-2.19384357890103e-05
5.97543342608527e-06
-2.53178517961871e-05
-3.02773246410339e-05
-1.1503956653976e-05
-2.32623637766392e-05
-1.39300174155214e-05
-2.05089908503714e-05
-1.54157391617382e-05
-2.22929603314064e-05
-1.82061297522982e-05
-2.0672382365156e-05
-1.2641550846596e-05
-5.5029971037634e-05
-2.51992224679462e-05
-4.41078143160669e-05
-2.29539373307475e-05
-1.48753586772632e-05
-1.0084261057991e-05
-1.29034033090404e-05
-3.55096053673462e-06
1.16083802566236e-06
-1.13311583104273e-05
-1.53778905995085e-05
4.97078964438567e-06
-8.37103358268837e-06
-3.53311554176439e-05
2.46184160126131e-06
-5.38730957685239e-07
-3.26116972031536e-05
-5.99140573056947e-06
-7.64308398003047e-06
-3.56994723375909e-05
-2.01737113477207e-05
-4.49235714543728e-05
-5.77276617014221e-06
-1.73362630746515e-05
-2.19135819878591e-05
-1.16646328240516e-05
-3.20015652681119e-05
-2.24805686389884e-05
-3.06776379925556e-05
-3.9167896250397e-05
-1.75166941603538e-05
-2.13590851862495e-05
-2.73883622930253e-05
-1.50899770433425e-05
-6.73926808303818e-06
-1.11192122647356e-05
-3.28908922878717e-05
-3.82590014811462e-05
-3.12027206743083e-05
-1.4495686276881e-05
-1.9041335222227e-05
-2.08191532318571e-05
1.33950801843406e-07
-2.62597295982787e-05
-3.04589463695259e-05
-3.51726534890703e-05
-2.78246729807895e-05
-2.68724033239113e-05
-2.57139978102785e-05
-1.18339602157137e-05
-3.2429388543659e-05
-3.39537083680219e-05
-3.9267116752522e-05
-4.59585547111733e-05
-2.35929073620066e-05
-4.44445134528749e-05
-1.84282881724239e-05
-1.83986978595572e-05
-1.02425394537812e-05
-1.75048665601567e-05
-3.95071510976717e-05
-2.39748526774358e-05
-2.00956962748742e-05
-3.06977931152277e-05
-2.95196626217763e-05
-1.40937701997966e-05
-4.91292940459614e-06
-2.43299662706815e-05
-4.28665330456978e-05
-2.85358275936313e-05
-5.2046005799713e-05
-2.47416982344784e-05
-9.61677213477403e-06
-3.75879171296268e-05
-6.15084522793773e-06
-1.41122315811915e-05
-6.9346312478254e-06
-1.17805295555534e-05
-3.04673176665972e-05
-2.66115496180226e-05
-3.15403117575246e-05
-1.98630063636581e-05
-2.06809524018247e-05
-1.8822508125639e-05
-1.07448171206822e-05
-1.81202774309262e-05
-8.75352808126343e-06
-2.52319408495656e-05
-1.32286483085854e-05
-9.27096349900597e-06
-2.82423462692624e-05
-2.54370421417108e-05
-1.82307920996229e-05
-2.6142444645547e-05
-4.55596430728363e-05
-3.51678659988833e-05
-5.25196896377389e-06
-2.84894689818699e-05
-2.7621010430134e-05
-4.59540686849641e-06
-6.03525985383903e-06
-2.28416650662956e-05
-1.07592968717773e-05
-1.47157942894836e-05
-1.44711292216709e-05
-1.04807277815812e-05
-1.90189200464446e-05
-4.07610208644389e-05
-1.40258862097992e-05
-2.26250543972087e-05
-3.23927422749462e-05
-1.44926256218019e-05
-1.30549866871061e-05
-7.3339292804884e-06
-6.96035420573865e-06
-2.55229825294764e-05
-1.35294791846208e-05
-1.557205977374e-05
-9.41401173687965e-06
-1.49697742547538e-05
-1.54745630385239e-05
-2.59357754972843e-05
-4.19125899250894e-05
-3.82971404336004e-05
-1.06976534625863e-05
-7.52013371858185e-06
-1.46225224497941e-05
-1.38007259201e-05
-3.92075358819369e-05
-2.17656383466148e-05
-2.20011408893159e-05
-1.38869366266964e-05
-1.90824113303823e-05
-2.11936797450482e-05
-1.82311627205402e-05
-2.33497970298776e-05
-9.44974330946811e-06
1.08341714594345e-06
-7.55617459864038e-06
-4.30027891007554e-05
-1.88787564760513e-05
-6.49132571974135e-06
-1.51185344842647e-05
-1.23198217537088e-05
-1.83169546642073e-05
-1.11468715909814e-05
-3.93613102415152e-05
-2.68849992878111e-05
-5.15047373734566e-06
-4.0540331329919e-05
-3.61446885423735e-05
-2.04875649558818e-05
-1.15080278172764e-05
-2.5874302256017e-05
-3.53047807049442e-05
-1.92511731369847e-05
-4.20417624389133e-05
-2.16437606261615e-05
-3.43034188695076e-05
-2.75646338898417e-05
-3.81509168829503e-05
3.89627336149885e-06
-1.18423640405816e-05
-3.72596140890735e-05
-8.4612307040239e-06
-1.45836548148287e-06
-9.43269313618106e-06
2.49417332417784e-06
-1.49648672897819e-05
-2.74271597389942e-05
-1.38933902578411e-05
-1.16033914343224e-05
-2.66469316323761e-05
-6.51148796808172e-06
-2.39514455605097e-05
-2.68720674968649e-05
4.52342734424861e-06
-9.86840757154472e-06
-1.80919460892985e-05
-1.33739473199777e-05
-4.54842541764636e-05
-1.39473674779288e-05
6.88035457545325e-06
-2.20737089003125e-05
-2.00823823117437e-05
-2.27065920399881e-05
-1.34504218221414e-05
-2.28762924164546e-05
-7.17942818989289e-06
-2.4349381400596e-05
-4.25101356079955e-06
-2.58450669282649e-05
-3.94611145203566e-05
-1.90194045960978e-05
-2.24587449482152e-05
-9.34112393973382e-06
-1.45743899493843e-05
-3.30564254329494e-05
-1.29833015382698e-05
-1.65323931160262e-05
-2.10258683952352e-05
-2.44485731998131e-05
-3.61754005698272e-05
-2.48745714264535e-05
-3.48995054974952e-05
-4.03363255048849e-05
-5.87174957168868e-06
-4.82757332263796e-05
-3.01199946142346e-05
-9.27185947201964e-06
-2.80956194499908e-05
-1.13934549491928e-05
-2.49279479162064e-05
-1.97571947759057e-05
-6.51857626944928e-05
-2.33427876605976e-05
-2.51973007812354e-05
-2.76676245158623e-05
-8.5829365375723e-06
-7.66254751210818e-06
-2.10560529102329e-05
-3.7337411098999e-05
-5.54756689298356e-06
-1.68414794712721e-05
-1.30085587665317e-05
-2.64135256927591e-05
-6.81066615587274e-06
-1.73770950335718e-05
-3.89088007297596e-05
-1.00944796245663e-05
-3.00280772249518e-05
-2.2050332162002e-05
-5.00339971322051e-05
-3.17365719125582e-05
-3.20994085375155e-05
-1.18429230085687e-05
-2.4865542372788e-05
-1.55645104365657e-06
-2.28008422869635e-05
-6.65694768350072e-06
-2.48856155260188e-05
-3.39666048897433e-05
-2.24831457032312e-05
2.01412226826857e-06
-1.84234199895848e-05
-1.40049658425831e-05
-1.3326043263788e-05
-3.47550479202231e-05
-2.38650140862234e-05
-1.89759995407301e-05
-2.70637621170127e-05
-1.61316620853064e-05
-2.2701869855325e-05
-3.63600742129415e-05
-2.25954115784962e-05
-5.64358990419555e-07
-2.03132199852711e-05
-3.88446898330577e-05
1.37130453964664e-05
-2.87988959313346e-05
-3.17520516571691e-05
-1.45400385753595e-05
-1.23212505073758e-05
-3.2942346429561e-05
-2.85499769215742e-05
-2.91236529885578e-05
-1.83462276113457e-05
-2.34724526008845e-05
3.17844944565506e-06
-1.51463792015049e-05
-2.34290460994887e-05
-1.24773347044807e-05
-1.96288010364821e-05
-2.35756549324214e-05
-2.5473308397549e-05
-1.18214677023863e-05
-2.47121384474677e-05
-1.93671271109628e-05
-1.00247130131566e-05
-2.62565095977281e-05
-3.08244417124173e-05
-4.58383754781941e-05
-2.97447829421359e-05
-3.8800232874865e-05
-1.21715124655733e-05
-1.00606006311637e-05
-1.75954367733937e-05
-2.26022996962861e-05
-3.595787521849e-05
-2.27774120528484e-05
-1.16775797199368e-05
-1.23715895615184e-05
-2.97474427724527e-05
-2.54772739561149e-05
-3.98213769891528e-05
-3.68044314858999e-05
6.2390492912597e-06
-2.25750472885849e-05
-6.69893606010398e-06
-1.12961453913781e-05
-2.49736938084018e-05
-1.01800449855812e-05
-2.52192341895501e-05
-1.07040867381312e-05
-2.87027333945943e-05
-2.03792274552947e-05
-2.83712240616813e-05
-1.78309640542616e-05
-9.51747434661698e-07
-2.28292535524886e-05
-1.71783429742382e-05
-1.18747153204165e-05
-2.3727609076958e-05
-1.16925436200206e-05
-2.10955005784047e-05
-1.65406952621334e-05
-2.05514783582275e-05
-3.94150157277169e-05
-1.30129645799057e-06
-2.86977231435453e-05
-2.19244200765838e-05
-3.52784502603554e-05
-1.76511173005572e-05
-2.76297279697137e-05
-2.89361731820568e-05
-2.76497621130178e-05
-3.01885251192795e-06
-1.31929194672495e-05
-3.00842320632542e-05
-1.14114222080793e-05
-1.58473192693316e-05
-2.71644436455957e-05
-1.4466209277015e-05
-4.10222863696458e-05
-2.50043197016224e-05
-3.69270815610795e-05
-6.66193616178892e-06
-1.39944625091115e-06
-1.48433862546107e-05
-2.20593358115982e-05
-1.83207054532782e-05
-3.08733935693379e-05
-1.78957886212251e-05
-2.33849322275108e-05
-4.2004728144618e-05
-4.47125746746672e-06
-2.86507080115647e-06
-3.0743063235734e-05
-2.93836539815965e-05
-3.31766030264864e-05
-3.99909168391921e-05
-1.24732009430774e-05
-6.53780266758663e-06
-2.45359243159825e-05
-7.37444056324702e-06
-1.56054965394291e-05
-2.87449493090483e-07
-2.89529027553347e-05
-1.72392125672523e-05
-3.84289055566113e-05
-3.79190896867802e-05
-1.64925476318035e-05
-7.72791450328381e-06
-1.45288963465669e-05
-6.99730680822115e-06
-1.6721237175701e-06
-3.2723279288704e-05
-1.64534412488864e-05
-5.02907327631446e-06
-3.22713827070385e-05
-9.06431248823469e-06
-1.37599022324208e-05
-5.9047941545337e-06
-1.64721523862309e-05
-3.12408958113732e-05
-3.34016086490119e-05
-3.92365886500249e-05
-1.85877199102967e-05
-3.16355894488564e-05
-3.55176239776556e-05
-8.8024154887895e-06
-5.73280552338666e-06
-9.17938349766097e-06
-1.23723458641075e-05
-2.23328579221404e-05
-3.31587152632095e-05
-1.8511664330956e-05
-2.28717893852851e-05
-1.02524805168596e-05
-4.41610943758492e-07
-1.39556073367586e-05
-1.50559479596851e-05
-5.23212869884282e-06
-2.64877489013583e-05
-1.77795192842269e-05
-1.88447521643403e-05
5.89220126134264e-07
-1.51639671134018e-05
-2.56206997771355e-05
-2.10087660010824e-05
-1.17363674383845e-05
-1.80403571069869e-05
-3.33224453561377e-05
-1.91460611641674e-05
-3.585577456818e-05
-2.25970348432454e-05
-1.62566825979618e-05
-3.29535098176348e-05
-4.25873342069964e-05
-2.3017875975514e-05
-2.01930762302227e-05
1.13662529397393e-05
-9.91054970918566e-06
-3.76915155023617e-05
-1.17993926149111e-05
-1.14937469177648e-05
-2.79811660238198e-05
-1.56224219366071e-05
-8.31403881509007e-06
-1.51838817959481e-05
-3.44176635373925e-05
-2.69192876401236e-05
-2.17398073937649e-05
-2.4419434357799e-05
-2.98960173675042e-05
-1.24202956123777e-05
-2.18662523024983e-05
-3.57578306298209e-05
-3.16974635333911e-05
-1.0036855665292e-05
3.71038664490508e-06
-2.15896679431687e-05
-1.29409778343103e-05
-1.73231295806265e-05
-2.12903341367816e-05
-1.22801722465214e-05
-3.27338455585623e-05
-2.18350547291814e-05
-2.10289190271744e-05
-1.17950571507338e-05
-1.13793889498767e-05
-1.78949117147602e-06
-3.13939238743177e-06
-2.93039333917002e-05
-3.37888063044061e-05
-3.78459983772605e-05
-1.84698303780376e-05
-1.54269143087675e-05
-3.14466876752034e-05
-2.62119157116315e-05
-1.93094829245527e-05
-1.99437857663231e-05
-2.56375142602232e-05
-2.26595242579647e-05
-2.20334245027172e-05
-1.22003723723103e-05
-1.48291437388289e-05
-8.52247469685877e-06
-2.25053031394503e-05
-6.84809956943077e-06
-1.45343664084827e-05
-1.87385379459101e-05
-3.34615164355454e-06
-1.73966041711046e-05
-2.46448061804252e-05
-8.63438953850843e-06
-1.47146717782778e-05
-3.03968001951e-05
-2.31607369839267e-05
-1.95969301578586e-05
-7.71232877127053e-07
-8.41716669461433e-06
-2.23889194620003e-05
-4.27806613553119e-05
-2.13094358115312e-05
-1.71575171621691e-05
-2.26125774473151e-05
-1.97945322461756e-05
-2.97035773470092e-05
-2.85932577583815e-05
-1.03711611061398e-05
-1.71058114426608e-05
-4.12769440425626e-05
-2.76372794972851e-05
-3.07263292411718e-05
-2.69617442129972e-05
-5.11475221655423e-05
-3.274193444752e-05
-3.36195866995255e-05
-5.73928205109181e-06
-3.66042064357926e-05
-1.0823369632164e-05
-1.70930299632544e-05
-1.63293029066783e-05
-7.33769228061307e-06
-2.97454979742313e-05
-2.19274791935464e-05
-4.14312672128409e-05
-2.04865694716948e-05
-2.12529712293321e-05
-5.44781246918102e-06
-1.17212574848809e-05
-2.82884600924727e-05
-3.74475092619282e-05
-1.71586336113902e-05
-2.04179025580191e-05
-9.31184100979947e-06
-2.72523525077459e-05
-4.87928219926348e-05
-2.4600029943934e-05
-2.27280065786232e-05
-6.45578811515582e-06
-8.43128892004075e-07
-6.59918540147212e-06
-1.09740793374763e-05
-1.25679503643583e-05
-2.26845748641743e-05
-2.5063720368189e-05
-1.52929866140253e-05
-1.41723065971405e-05
-3.46239440701261e-05
-2.24781748945795e-05
-1.61646282565901e-05
-5.64231291495045e-06
-1.80112122121562e-05
-2.57128676974479e-05
-3.68835490250677e-05
-2.59063991467845e-05
-4.22566539448663e-05
-2.02966208331752e-05
-4.63673715257218e-05
-1.28623638926269e-05
-2.21644880467892e-05
-2.67350389072692e-05
-1.32817079147074e-05
-3.49525447267204e-05
-3.43770107292899e-05
-1.14214152242578e-05
-2.63608653054046e-05
9.91753137985561e-06
-2.84829037386602e-05
-1.19342329943514e-05
-2.51664474684168e-05
-1.62425665726128e-05
-2.23275424691774e-05
-2.71816638594593e-05
-4.15294074561948e-05
-1.12691532395636e-05
5.22842962156661e-07
-1.91146001682686e-05
-2.47062108247252e-05
-2.41794000857607e-05
-2.04424520661852e-05
-1.3336725988896e-05
-4.29190080349956e-05
-1.42795716390013e-05
-1.92696233071052e-05
-9.9322383985547e-06
-2.27216114667567e-05
-2.76710272140556e-05
-2.98600868824565e-05
-3.25369368582833e-05
-3.15437851107022e-05
-1.64418269884351e-05
-2.06783403224148e-05
-1.54059976835529e-05
7.60834818920029e-06
2.14065186332442e-06
-1.74964574887102e-05
-2.62824332987015e-05
-1.25840613321172e-05
-7.26550772838783e-06
-4.41239813793762e-06
-3.38483511845474e-05
-2.02483169585207e-05
-2.33978934337691e-05
-7.45685967650478e-06
-2.0738847595817e-06
-2.30681502449777e-05
-5.91807210566754e-06
-8.31794021442168e-06
-2.52027157267748e-05
-2.9321684329902e-05
-2.57319088248295e-05
-2.35779624811765e-05
-2.45531308296618e-05
-9.829502404521e-06
-1.95820452171688e-05
-2.14334334442186e-05
-3.66073863102972e-05
-2.47753013514811e-05
-1.79969176028717e-05
-3.98024890114109e-06
-2.58011265615918e-05
-1.02162013558916e-05
-1.10515540023887e-05
-2.63838679778629e-05
-2.19822743582646e-05
-2.05203711350475e-05
-2.56745150520433e-05
-1.08512270583141e-05
-1.78407091148769e-05
-3.17186673317662e-05
-1.59349045225387e-05
-3.36661667343114e-05
-2.00519875802516e-05
-3.75086222445227e-05
-3.17199717425311e-05
-2.40255957104036e-05
-3.19097605154318e-05
-4.68790003935482e-07
-3.18313677573976e-05
-3.91336994209475e-05
-3.77124718018439e-05
-3.09637455967041e-05
-1.66205475020306e-05
5.06486798339977e-06
-1.88586721645554e-05
-1.65820386158991e-05
-3.59322264546434e-05
-2.7604647296168e-05
-1.63772790245976e-05
-2.38066794881742e-05
-1.33460078978823e-05
-1.38027056455549e-05
-2.38166520496916e-05
-3.11066199880928e-05
-2.20922277949681e-05
-2.64249372269311e-05
-2.84844039994283e-05
5.69301490259957e-07
-1.39232907379608e-05
-1.28462245029488e-05
-3.11276368764061e-05
-1.87043413250103e-05
-2.88658824422645e-05
2.62699550273727e-06
-7.59758849963927e-06
-2.18081744334682e-05
-3.48925840446725e-05
-2.83751668243476e-05
-1.48088710427935e-05
-4.18335747051266e-05
-1.28840416897249e-05
8.25723097811232e-07
-3.05066222802268e-05
-2.35445502093226e-05
-1.11619494018015e-05
-2.14421678133428e-05
-2.0414144295953e-05
1.78943447645641e-06
-2.3382516507241e-05
-3.08510877414515e-05
-3.1908196745419e-05
-1.36940710957064e-05
-1.11108834228777e-05
-4.85774290760765e-06
-3.21965111571035e-05
-1.07899107459381e-05
-4.00015019866512e-05
-1.52111209280094e-05
-1.49657191306972e-05
-1.51294387633617e-05
-1.56819463767027e-05
-1.97642999344741e-05
-1.88006749234805e-05
-2.25657450100604e-05
-4.6897971036694e-05
-1.88002793262268e-05
-2.66177432304808e-06
-2.69634119905924e-05
-1.53319846252998e-05
-2.6523477000293e-05
-1.71155500594266e-05
-2.77840952808855e-05
-2.17494090543734e-05
-2.78921111044624e-05
-1.56797787044694e-05
-3.46461405826407e-05
-5.84319825621259e-06
-4.71741859176845e-05
-3.37147253185721e-05
-2.83678809458345e-06
-1.66601235116368e-05
-8.55750917163784e-06
-2.79151621288721e-05
-2.04695153838394e-05
-3.19913586095786e-05
-1.95058384721662e-05
-7.82046195892068e-06
-2.97041521186164e-05
-6.44503647312324e-06
-2.3602866918744e-05
-3.77097328770319e-05
-1.46977900595747e-05
-1.51501266728544e-05
-3.72183892130777e-05
-1.49234690070248e-05
-2.5954431951425e-05
-3.57044372414755e-05
-2.65173997504606e-06
-6.17352894585646e-06
-1.29381263577857e-05
-2.4575633348092e-05
-1.30435592690161e-05
-1.48405267898088e-05
-3.17213274781275e-05
-2.47088217424264e-05
-2.16416996104137e-05
-2.24942050934397e-05
-1.6780916458815e-05
-1.96046094122084e-05
-4.6380734680242e-06
-2.31558605984325e-05
-2.60938923532497e-05
-1.62686955984672e-05
-2.76327117437626e-05
-9.62916318632828e-06
-2.49859189630419e-05
-4.98603686677008e-06
-2.89039580462413e-05
7.95876901655569e-07
-1.21164428714983e-05
-3.1490062245975e-05
-1.31460199869722e-05
-1.35685624440008e-05
-9.51915159268131e-06
-1.50506879292639e-06
1.09826082779458e-05
-5.46272291464099e-06
-5.04791041152497e-05
-4.23204240914818e-06
-2.40716395316037e-05
-1.63389262784591e-05
-5.82230582017427e-06
-2.5698983591271e-06
-1.92340633257627e-05
-9.62209821470131e-06
-1.1524141050463e-05
-3.1928641303558e-07
1.07809124904517e-06
-1.97260487938069e-05
-1.1635069890376e-05
-9.98873499705957e-06
-2.85459825736079e-05
-1.59049840125106e-05
-1.49331230031276e-05
-1.58077917205973e-05
4.93166314363407e-06
-1.66860248165349e-05
-2.84536824398492e-05
-1.63922695017071e-05
-7.8177215850242e-06
-1.4400192169721e-05
-1.62106509250063e-05
-4.15852315672476e-05
-1.96856867673074e-05
-1.07590273324909e-05
-1.62745771166331e-05
-3.50042246643656e-05
-4.47757134592483e-07
-2.13496541419835e-05
-5.9088357704215e-06
2.08982065019651e-06
-3.03546622654022e-05
-4.54712856902713e-06
-2.44313381609951e-05
-2.8381064689539e-05
-2.77611704608071e-05
-2.78150446857124e-05
-4.06278840759085e-05
-4.58281860002697e-05
7.66532636153856e-06
-1.10167824185497e-05
-3.0734405924481e-05
-2.99796576850451e-05
-1.96176377699554e-05
-5.71164304583864e-06
-1.59522301268514e-05
-5.29623871408334e-06
5.86055912476032e-06
-3.75085020012649e-05
-1.78487924588945e-05
-3.98192195777478e-06
-3.06582208933958e-05
-2.27277203601586e-05
-1.93230103339716e-05
-3.20793986605963e-05
7.69804327294794e-06
-2.31418270832772e-05
-7.79043241663635e-06
-3.45189343064137e-05
-2.34908248607647e-05
-9.84958275072996e-06
-7.19227772879938e-06
-6.93829181734424e-06
-2.37100853568035e-05
-8.33271265210094e-06
-2.2721156187774e-05
-1.32728453486094e-05
-1.05846389279047e-05
-4.35186590868119e-05
-2.49500444734462e-05
-1.65252251712327e-05
-1.80385766636636e-06
-3.42680748785079e-05
-1.02388499755965e-05
-1.10321605785059e-05
-4.61202388102666e-05
-2.79707199255041e-05
-1.46168188234262e-05
-2.90834620160245e-05
-1.26206967540104e-05
-1.65309550239481e-05
-1.52679673612539e-05
-1.63583827956756e-05
-3.16634811266848e-05
-2.00308745268944e-05
-2.72893753533749e-05
-1.33374056664364e-05
8.669591010254e-06
-1.43431379638473e-05
-1.10587967592487e-05
-4.10197500175505e-05
-1.28385714927064e-05
-7.63575523774016e-07
-1.68860674496095e-05
-3.87120827791763e-05
-2.69706865213303e-05
-2.11076341776614e-05
-3.22369250203891e-05
-2.26937133584366e-05
-3.18502658089548e-05
-2.87239767926378e-05
-1.64972342107449e-05
-3.10876871533394e-05
4.72337574747152e-06
-3.21611811490211e-05
-2.98435588921448e-05
-2.11986047110419e-05
-1.14175883031697e-05
-3.09750672627424e-05
-5.94551679476799e-06
-4.44172380168493e-05
-3.01254098299035e-05
-4.19156530874218e-05
-2.76458214455925e-05
-9.31008136052775e-06
-2.72666494638901e-05
-2.58399780889821e-05
-5.93674452806877e-06
-1.72796363739194e-05
-2.48479626232685e-05
-3.47567213967734e-05
-3.14290629024493e-05
-2.46951106868616e-05
-2.78073932551425e-05
-2.20129197768942e-05
-1.21100648178434e-05
-5.42627674470725e-06
-2.49624554169326e-05
2.33427260473225e-07
-1.49146856855049e-05
1.72295021549824e-06
-1.09810574850571e-05
-2.47476494392197e-05
-1.81080996088562e-05
-1.55014099221587e-06
-2.17338872115537e-05
-9.06423372596761e-06
-5.30515647803021e-05
-1.7093534384365e-05
-3.56447379136891e-05
-2.86713701423053e-05
-3.69125669167078e-05
-1.20625803465655e-05
-3.86382544864569e-05
-1.35113023783501e-05
2.1196067853275e-06
-3.54647382639435e-05
-2.07858459378054e-05
-2.51420098701772e-05
-4.33428008512043e-05
-2.93673151944146e-05
-2.23454074207494e-05
-3.57515562521911e-05
-2.94653898526192e-05
-6.53522460686953e-06
-9.66394448765809e-06
-1.33332049153169e-05
-2.7982051129619e-05
9.9068653785227e-06
-1.37256237248077e-05
-6.87554711244571e-06
-7.9342200942296e-06
-5.73654976681331e-06
-2.54296591770073e-05
-2.61063843767417e-05
-1.91831419512764e-05
-2.46032510780201e-05
-2.49646846076777e-05
-3.17245894991879e-05
-1.78197723706379e-05
-3.33836695589586e-05
-5.58551646838551e-07
-2.49982708782187e-05
-3.43649531766773e-05
-2.42468750927893e-05
-5.12831405019514e-06
-3.01755108640726e-05
-4.36670883666505e-05
-1.68520491049199e-05
-1.66305343476957e-05
-1.14953590640826e-05
-1.25367167281728e-05
-1.47407331518819e-05
-8.30289787719732e-06
-2.84411931591118e-05
-3.51334368937747e-05
-2.71528559127749e-05
3.96810094609403e-06
-3.25671059551668e-05
-2.85930085820849e-05
-1.69183126398306e-05
-2.39291776770317e-05
-2.05019372735197e-05
-3.55499717422918e-05
-2.69630315609621e-05
-8.77785454592994e-06
-3.37142528833122e-05
-3.18954094139007e-05
-3.01429557011251e-05
-1.43211751099599e-05
-2.45764582169341e-05
-3.1530072619322e-05
-1.66075734988572e-05
5.01376131821209e-06
-8.64458673918135e-06
-1.79592543041005e-05
-2.05105533777617e-05
-6.38877676878444e-06
-1.58233385806523e-05
-1.48199596249202e-05
-3.30274760175736e-05
-2.19173169074464e-05
-2.1572246019223e-05
-2.36211979508656e-05
-4.31920015572916e-05
-3.72553007201483e-05
-1.99260217538866e-05
-2.01461400854532e-05
-2.4678259063563e-05
-2.26925181099972e-05
-2.10060637160306e-05
-1.62979115782801e-05
-1.81705561930564e-05
-2.61655156477862e-05
-1.47400693869484e-05
7.27022747400464e-06
-3.63057598849347e-05
-4.0557787628448e-07
-3.40443263737368e-05
-1.89823508162447e-05
-1.94329190119177e-05
-1.53850966869635e-05
-1.20638780587038e-05
-1.39720945323157e-05
-1.85169156381343e-05
-9.47520363580019e-06
-2.98259415100127e-05
-1.69527692087988e-05
-9.39570169114345e-06
-3.79983912361804e-05
-2.95362344915532e-05
-7.10570294803817e-06
-1.4354869758451e-05
-2.04637514693489e-05
-2.85957401403186e-05
-3.1853321101107e-05
-1.42087571699882e-05
-3.07503835294425e-06
-2.63160837810023e-06
-2.82894311734352e-05
-1.86942901945637e-05
-1.61446418486136e-05
-2.26701537041834e-05
-1.40193614031946e-05
-2.81004574685521e-05
3.74216320317782e-06
-1.67991453662775e-05
-1.99827186953106e-05
-3.46404217325585e-05
-2.55483983542059e-05
-9.66761625959224e-06
-1.79099254802939e-05
-1.99751379207959e-05
-2.10648729804038e-05
-3.07595779738775e-05
-9.06730496976707e-06
-6.75617648753559e-06
-1.53252202564206e-05
-1.26802652243557e-05
-1.91385524358083e-05
-2.3794411812097e-05
-5.16116902063548e-05
-1.9696176980343e-05
-2.85863420400182e-05
-4.48287657900583e-05
-1.16517989526657e-05
-3.46495592537995e-05
-1.24984621843299e-05
3.16555308553181e-07
-1.17942649173632e-05
-2.73718062044887e-05
-3.33885797815804e-06
-1.08313841822977e-05
-2.8897517532709e-05
-2.26317461426698e-05
-2.12796641352431e-05
-1.97689535081966e-05
-2.59746577453519e-05
-2.20603957311674e-06
-1.21599847381433e-05
-3.7688963157944e-05
-1.88975973073674e-05
-1.97051152629129e-05
-1.38811514596175e-05
-7.80317296105522e-06
-1.29602145960437e-06
-2.34274960518943e-05
-6.13137205144735e-06
-5.04906655023062e-06
-2.82292011331128e-05
-2.16729028796141e-05
-1.28700928476372e-06
-2.62233262434643e-05
-7.23840560184863e-06
-2.20656428587354e-05
-7.85443162758138e-06
-2.70598062341156e-06
-5.63059723951313e-06
-4.08754233072035e-06
-2.11066418911376e-05
-1.24482084349821e-05
-2.16134171496688e-05
-5.71063081308275e-06
-2.60676048617517e-05
-3.59490862319499e-05
-3.03151332423072e-05
-2.02370426472062e-05
-2.60788444586177e-05
-1.8875151578264e-05
-8.7091450532762e-06
-2.70229799827275e-05
-1.09074325409259e-05
-1.25520321833822e-05
-4.69231339839452e-06
-1.92369739973363e-05
3.62980434621031e-06
-1.09789025371225e-05
-1.71612129368595e-05
-2.77054293625135e-05
-2.48093518788976e-05
-2.27948229647673e-05
-8.2784581626411e-06
-1.5710762344859e-05
-1.84451561750177e-05
7.11212391967909e-06
3.84205402364061e-06
-1.33119276562408e-05
-9.7707250848008e-06
4.99733633505325e-06
-2.48577340574666e-05
1.82596998979392e-06
-1.9230143608708e-05
-1.93031959684372e-05
-6.57021016058142e-06
-1.24962093195205e-05
-1.88632161205183e-05
-2.80182884306918e-05
-1.8954113114783e-05
-4.34168489920686e-05
-2.76558922157766e-05
-2.25496047476774e-05
-2.88583584388461e-05
-1.5049161442071e-05
-3.97342699093326e-05
-2.51341641695266e-05
-2.71713134611263e-05
-2.31163746272222e-05
-3.95272489211434e-06
-7.76565852734578e-06
-1.01810170800878e-05
-1.52241427308892e-05
-1.08259338343853e-07
-1.86288899251871e-05
-1.85354954805558e-05
-2.38024467374819e-05
-9.79665138543684e-06
-1.18940976589488e-05
-2.42371742113164e-05
-4.69498769735346e-05
-9.60712891897102e-06
-2.37809844558136e-05
-1.43400236539168e-05
-3.19335686242636e-05
-1.19516899305291e-05
-9.73817055453993e-06
-2.14901134166963e-05
-5.94441217383533e-06
-3.79945703404418e-05
-1.01227304678971e-05
-4.66007289397254e-05
-8.37857225849005e-06
-1.41500452397641e-05
-5.50943826401358e-06
-2.62875843747364e-05
-1.90740031578966e-05
-1.59826435178151e-05
-2.51850713707098e-05
-2.04358035353594e-05
-2.56175208348309e-05
-8.68636202786479e-06
-1.16245550697997e-05
-9.40875530773515e-06
-3.43898285646142e-05
2.67447393858596e-07
-1.49117536577332e-05
-8.19587944510854e-06
-8.57088502029466e-06
-2.05219288867427e-05
-1.77401507329959e-05
-2.00645218122157e-05
-1.65092017169141e-05
-7.18047536978639e-06
-3.90291796688772e-05
-1.30535152903487e-05
-3.02395763542447e-05
-2.14867793392642e-05
1.06624136817414e-05
-2.27350419051276e-05
-1.47361182340824e-05
-1.29949322688686e-05
-1.60421732327431e-06
-2.02218914571983e-05
-2.27138265605712e-05
-2.04303674097925e-05
-2.43737530597971e-05
-2.69958454369144e-05
-1.08856319964804e-05
-2.17617539478568e-05
-1.99577000186694e-05
-2.62587765388087e-05
-2.95201926685961e-05
-1.84400022754575e-05
-2.00049794321122e-05
-2.27472463302517e-05
-2.31913054482879e-05
-1.46572890672404e-05
-2.12697293913301e-05
-1.36553226744136e-05
-1.15149712053651e-05
-4.22808140973104e-06
-2.41283011956618e-05
-1.05685285070436e-05
-3.1341811489899e-06
-3.83934639890423e-05
-1.15229831346012e-05
-5.07990618554287e-06
-3.33350564021378e-05
-2.63768964784396e-05
-2.45803843185018e-05
-1.34470061848623e-05
-7.17810504348681e-07
-8.74559809362264e-06
1.15228263039152e-05
-2.83504042931947e-05
5.71892819073269e-08
-4.61457725563316e-05
-1.95256168988306e-05
-2.18464492767483e-05
-1.862695142437e-05
-3.96500448667613e-05
-1.88434609109067e-05
-1.76294930001651e-05
-1.18372812987865e-05
-2.89472863235856e-05
-1.03533694750867e-05
-7.05410903077754e-06
-3.90003429639541e-06
-3.85522921907925e-05
-6.98071817995637e-06
-2.15841426607791e-05
-3.04567604466597e-05
-2.29928281309768e-05
-1.97100078708707e-05
-2.33470221308234e-05
-2.83892929512879e-07
-1.36415441898768e-05
9.41771810565324e-06
-2.08743658882184e-05
-2.83514596799172e-05
-2.83854234117975e-05
-2.34587431707369e-05
-1.61109459265391e-05
-2.83196236773984e-05
-1.83221787073626e-05
-1.48469272826992e-05
-1.08579861106044e-05
-1.82585680618185e-05
-2.63454726132051e-05
-2.29929310304205e-06
-3.8997983243455e-05
-1.11213464491845e-05
-2.13336942939924e-05
-3.35399721304436e-05
-2.99882848152599e-05
-2.69613118132783e-05
-1.08361408068435e-05
-2.73853580990023e-05
-3.13812566504149e-05
-1.71413790956518e-05
-2.0756282466559e-05
-1.50123907951885e-05
-1.28525883577817e-05
-6.98106270159089e-06
-3.32317423733047e-05
-1.31405677599623e-05
-2.55728223109241e-05
-1.64640247179259e-05
-3.50863198021405e-05
-3.32199406092942e-05
-1.81216720938691e-05
-2.11733682727152e-05
-1.58175537378732e-05
-2.47396505169114e-05
-1.86108900446505e-05
-1.38958459294112e-05
-3.70432118074468e-05
-2.5849977559332e-05
-2.33704206524975e-05
-1.37571003186751e-05
-1.55798324782351e-05
-4.12019306252243e-05
-1.88248696780637e-05
-3.40573796642055e-05
-3.5667117714019e-05
-2.75634004904854e-05
-4.78336631667669e-05
-5.9423362025199e-05
-5.05513305403724e-05
-3.52516191006914e-05
-3.53560852656292e-05
-1.41834566351248e-05
7.03301990301548e-06
-3.19630940184476e-05
-2.24045699778764e-05
-2.73514601481564e-05
-2.37457824524426e-05
-4.99453210156253e-06
-2.03831555189774e-05
7.19583198659953e-06
-2.67747890828692e-05
-1.29218363583439e-05
-2.49087993865441e-06
-2.4422476796629e-05
1.10857534517128e-05
-1.77393017097322e-05
-1.95417847791918e-05
-2.12516057134553e-05
-2.5855588615482e-05
-1.55980862687119e-05
-3.43493947268255e-05
-3.14756099815569e-05
-1.51863736221899e-05
-3.42653908865192e-05
-1.50054576845844e-05
-2.54876598652816e-05
-3.12164236601435e-05
-2.74192240726413e-05
9.8892399611815e-06
-4.26758526927989e-05
-1.84930034884e-05
-2.50822622471252e-05
-8.43489389563936e-06
-1.67799342614221e-05
-3.96778392999053e-05
-2.48122169127051e-06
-1.35933119752155e-05
-3.4789838956585e-05
-3.47004770421505e-05
-1.58979553797193e-05
-7.77205979604874e-06
-2.30051212954693e-05
-2.81942311015218e-05
-3.08774533609466e-06
-8.62283597810607e-06
1.00641797554421e-07
-2.83167932873944e-05
-1.17709868261367e-05
-2.46171379158763e-05
-2.60781193306876e-05
-6.57512221030998e-06
-8.26950988305658e-06
-2.82077716560023e-05
-3.06691378295035e-05
-4.13831075474511e-06
-1.69568286523835e-05
-1.96433574410292e-05
-1.93041196179152e-05
-1.62975266138512e-05
-1.95257823456307e-05
-3.65298891533831e-05
-2.35969313906154e-05
-2.23476607335108e-05
-9.29403956258433e-06
-1.65120280952515e-05
-4.64234353334202e-05
-3.02656118792949e-05
-3.3308844368608e-05
-5.74845202833677e-06
-2.25773927016876e-05
-2.91558191482133e-05
-1.25623425673519e-05
-2.19162571352646e-05
-4.02553573370793e-05
-1.49891429190149e-05
-3.69885864604044e-05
-1.63596622735329e-05
-3.79898936058078e-05
-1.37104576271533e-05
-1.65418627701635e-05
-2.08215136504476e-05
-3.52643301974408e-05
-2.23861492012737e-05
-1.7797569455108e-05
-2.35829301734009e-05
-2.20741322223794e-05
-1.87671675501417e-05
-1.31494831451196e-05
-4.88997521194206e-06
-1.8767594540513e-05
-2.55618172194657e-05
5.48492299885466e-06
-2.38763841111589e-05
-2.13171964011187e-05
-6.10159082186647e-06
-3.37517445375729e-05
-3.10783854988177e-05
-2.78112492829186e-05
-1.46077626325474e-05
-2.02007860272529e-05
-2.50650004685214e-05
-8.61874124930254e-06
-1.92055554745802e-05
-1.39714037016779e-05
-1.99717112473334e-05
-9.01405467820509e-06
-1.95983158025193e-05
-1.41287265217725e-05
-2.78003507949478e-05
-7.83388422820728e-06
-2.43180347996506e-05
-2.57734687075828e-05
-1.13369506391581e-05
-1.57628507484696e-05
-9.67154528601313e-06
-1.95599350819703e-05
-7.83881868691057e-06
-3.15357429533512e-05
-1.94658764543776e-05
-3.78187238618019e-05
-2.12626683071275e-05
-1.46862781061451e-05
-3.39469091783973e-06
-3.83903449049108e-06
-2.16447212425168e-05
-3.09913199845231e-05
-3.57775997715191e-05
-5.59805812545875e-06
-2.46235243268083e-05
-2.09881558902289e-05
-1.65256420647402e-05
-6.12167353195749e-06
-1.1637398203814e-05
4.8642300007755e-06
1.06566840721159e-06
-1.78080541709456e-05
-6.02158926462031e-06
-1.00332766987612e-05
-2.22115376880796e-05
-1.83075703796977e-05
-2.21500686979321e-05
-2.14870364752681e-05
-1.79382667139561e-05
-2.79766596492143e-05
-5.72120960966637e-06
-3.10563051914007e-05
-2.6841406008364e-05
-2.53422024782193e-05
-2.88301550421902e-05
-2.88605556119513e-05
-2.29420621810345e-05
-2.70277135363355e-05
-4.50833891041264e-05
-4.7878875238625e-06
-4.73230786294271e-05
-3.74023721905694e-05
-1.99444205806213e-05
-2.64142138033852e-05
-1.79338267552603e-05
-1.44898081374595e-05
-1.73996985636194e-05
-1.50121944066391e-05
-3.78813674518065e-05
-2.04276741705411e-05
-2.26031883969451e-06
-3.49811954380001e-05
-1.92813559455495e-05
-4.20380062601697e-05
5.51194342098386e-06
-2.50325745460898e-05
-2.32164863910504e-05
-1.64658722205323e-05
-2.14845902647363e-05
-1.26644354446388e-05
-4.04408418020557e-05
-1.54971014059102e-05
-4.07218193993829e-05
-3.0522884606222e-05
-3.90836798189194e-05
-2.0118843765762e-05
-2.63050827644053e-05
-1.7616896974468e-05
5.23612091757365e-06
-1.00811160399861e-05
-3.92200314811849e-05
-1.37377091694948e-05
-1.91133873749704e-05
-6.31603727593249e-06
-1.16138813241225e-05
-1.86865390748391e-05
-8.71993196083471e-06
-2.9392560331283e-05
-5.02596005138898e-05
-3.40231889045912e-05
-2.34936199818927e-05
-2.25656826444675e-05
-5.29895966575623e-06
-1.9542526850598e-05
3.64043369539469e-06
-1.85107428174394e-05
-3.46342432952911e-05
5.11605653481833e-07
-3.98055987823607e-05
-2.08137553224233e-05
-3.11921565155215e-05
-1.4541878745549e-05
-9.05113134155323e-06
-3.10773469253795e-05
-3.63264041429203e-06
-1.07071524159564e-05
-2.53100191485373e-05
-1.99653783070007e-05
-1.02523734568623e-05
-7.57625322152622e-06
-1.08221140303239e-05
-4.06300393015253e-05
-1.69954772019042e-05
-3.37765033794686e-06
-9.60960497326584e-06
-2.5961847519101e-05
-2.37344577206778e-05
-3.41236627916453e-05
-2.56410256239592e-05
-3.89642961850113e-05
-1.64318589737194e-05
-3.17501711075789e-05
-1.27626294599186e-05
-2.40181476386221e-05
-3.30534826117715e-05
-3.64900275374883e-05
-1.48944708804189e-05
-3.46861060125606e-05
-2.33140896301026e-05
-4.45600487058892e-05
-3.75294400679672e-05
-2.20978191379999e-05
-3.79616588125325e-05
-3.71951097105297e-05
-1.72690817942578e-05
-3.19594721263942e-05
-6.51683223458024e-06
-2.7445311806389e-05
-3.62375699431522e-05
-2.29780020205082e-06
-7.83050051871874e-06
-1.7696790397166e-05
-2.5376167355574e-05
-1.12535433340534e-05
-4.25432493098223e-08
-1.92648533105609e-05
-9.39037585831005e-06
-5.06658127201339e-05
-2.95424856246052e-05
-1.99797287123636e-05
-1.25875124801911e-05
-9.60655326410706e-06
-2.00678288746179e-05
-1.86896364091159e-05
-1.64772172720891e-05
-3.04833023369164e-05
-2.94648031400396e-05
-3.6396313134291e-05
-2.40615304027075e-05
-1.25964079379396e-05
-3.04212587984226e-05
-3.11085794751496e-05
-1.98606553853408e-05
-7.93625881702691e-07
-8.37338635637848e-06
-3.00282862939573e-05
2.87411202864737e-06
-1.47470446970206e-05
-3.80542904242014e-05
-1.78989213281803e-05
-3.28983403619167e-05
-7.72397187511867e-06
-3.64014925953575e-05
9.22924994545941e-08
-1.76414042140633e-05
-1.60361878502829e-05
-3.23959709196777e-05
-1.65527164409239e-05
-5.07981059278434e-06
-1.99287366901415e-05
1.74909834396595e-06
-1.87892503694484e-05
-4.72902682701729e-05
-4.66396513475865e-05
-1.54624308569979e-05
-3.17749849394248e-05
3.8647580639826e-06
1.1526322043739e-05
-1.59131404271729e-05
-5.31847119419118e-06
-1.07957022019762e-05
-3.50699602660832e-05
-2.78024269727108e-05
-2.91698211134634e-05
2.20653320817871e-05
-2.73591103144482e-05
-2.19541865897303e-05
-1.67915245304734e-05
-5.65738727464514e-06
-1.9660967623755e-05
-1.86207743792726e-05
-3.25891200260961e-05
-2.84669435758971e-05
-2.77599118855074e-05
-1.771427055894e-05
-1.10784756960886e-05
-1.51614954476286e-06
-2.87832156498867e-05
-3.04393163884299e-05
-1.55792468374843e-05
-9.20722020050274e-06
-1.92716547888812e-05
-2.1753256256182e-05
-4.31118764079039e-08
-1.59681781004069e-05
-3.08669683114052e-05
1.10443868457506e-05
-2.59172219075137e-05
-3.07846912021751e-05
-2.69928844358983e-05
-1.6616308995851e-05
-8.22069109915639e-06
-2.17576035900169e-05
-4.00375278918346e-06
-1.90427446650916e-05
-3.77082633662299e-05
-2.73699426886019e-05
-3.40930485674652e-05
-4.29099547709261e-05
-1.61174767101664e-05
-2.72850722273385e-05
-2.93345844843479e-05
-2.32239326179512e-05
-2.12173046848985e-05
-2.26955010952486e-05
-2.74523334808466e-05
-2.29920053830882e-05
-4.69426360516852e-06
-5.81451443110835e-06
-4.00818833179105e-05
-5.19338052664011e-05
-2.73400402615434e-05
-5.20679199161417e-06
-3.21777569547953e-05
-1.97321940984496e-05
-1.88189359139059e-05
-1.01112723330965e-05
-5.35058530857878e-05
-3.38954599459177e-05
-8.58722897869516e-06
-4.63070477204741e-05
-9.92420116905057e-06
-7.49447564787416e-06
-1.06493544899624e-05
-2.08796968745552e-05
-2.26406079086378e-05
-2.36784370262084e-05
-2.35487945768988e-05
-1.23183639548815e-05
3.36421756602589e-06
2.7789895896601e-06
-2.52799410724805e-05
3.40942049688644e-07
-2.80685739957366e-05
-2.66351007629749e-05
1.15897645564829e-06
-7.82921356770013e-06
-2.41059812682231e-05
-3.83879222397736e-05
-1.68538551329389e-05
3.67506509455538e-06
-5.9832282742011e-06
-2.34935672925573e-05
-2.28561877961513e-05
-5.67988511314094e-07
-3.47766611223757e-05
-4.16047677358097e-05
-5.74591334088011e-06
-1.12175558798885e-05
-2.59575598496525e-05
-3.08162421182571e-05
-3.723283808362e-06
-1.82756575710859e-05
-2.13580176297735e-05
-4.49544420182134e-05
-2.36189742306253e-05
-2.24430867520504e-05
2.41272077666782e-06
-2.44707728766121e-05
-3.53493386683949e-05
-4.1916379050573e-05
-1.89434689204584e-05
-8.47889100114356e-06
-3.51532045144833e-05
-2.15355457086031e-05
-2.99005896999295e-05
-4.143653959951e-05
-2.73241153322565e-05
-1.77742257417607e-05
-3.03625316761734e-05
-2.36604242459746e-06
-5.90024204991256e-06
-8.1504192104027e-06
-1.82358468734115e-06
-2.19507486943026e-05
-2.13244483925965e-05
-4.43419464867187e-07
-1.29868594306186e-05
-1.15858420753786e-05
-1.364041869584e-05
-3.72557834788584e-05
1.34806369213084e-05
-6.95807300914736e-06
-2.01826022441909e-05
-2.46677296393957e-06
-2.42630346858612e-05
-2.50810733983359e-05
-7.25414483831564e-06
-3.19184363025531e-05
-1.40078667967825e-05
-5.4485851837714e-06
-6.09393743318109e-07
-3.16642476544147e-05
-4.60531811236476e-07
-1.54361833938809e-05
-1.76291011125023e-05
-8.58744227391174e-06
-2.5157548627469e-05
7.77731777554754e-06
-1.81785146950266e-05
-1.98398244723398e-05
-1.24921414457667e-05
-4.12985347338336e-05
-1.6718523447413e-05
-3.78366700472355e-05
5.03102275101455e-07
-1.83358167524022e-05
-2.57050340456196e-05
-1.49342500495452e-05
-1.6403874861942e-05
-1.44898034801915e-06
-1.34454272002284e-05
-2.61916924579203e-05
-2.38879983181172e-06
-2.51499871167491e-06
8.90785167041925e-07
-2.34083774389515e-05
-2.53508969870343e-05
-2.91930123544918e-05
-9.24132888153052e-06
9.63500024931335e-06
-2.11294600891898e-05
-6.53067702961717e-06
-1.41002204671614e-05
-2.16531200582989e-05
-3.40193683097675e-05
-3.09422931168586e-05
-2.46606774855392e-05
-2.13630986038993e-05
-2.50271295170656e-05
-3.80157596729864e-05
-1.94433067275901e-05
-3.5243308013754e-05
-2.16149813013926e-05
-6.11077407265189e-06
-1.47533696881157e-05
-7.21609951126477e-06
-6.53454019737333e-06
-2.05533259458016e-05
-4.89942870397621e-05
-1.90756494644809e-05
-1.89431736110776e-05
-3.32529523240443e-05
-2.62531101166442e-05
-2.31985724299985e-05
-2.90375030535015e-05
1.77404159296545e-06
-3.06037346874872e-05
-1.86901671731939e-05
-3.96886723455359e-05
-3.37423272521998e-05
-3.26185428428934e-05
-2.04492317572105e-05
-1.28463339650469e-05
-1.10484482817925e-05
-1.08537989600406e-06
-1.76753413609828e-05
-3.84028333087505e-06
-3.11166805262999e-05
-1.63856459019707e-05
-1.83859028945816e-05
-3.21870851449179e-06
-2.14223689341098e-05
-2.74546337627176e-05
-2.27850555717804e-05
-1.8779727766654e-05
-1.4383372186503e-05
-3.13146821838609e-05
-4.03492385492332e-05
-2.16427706135523e-05
-2.11729486947672e-05
-2.10823386291154e-05
-1.10181039827e-05
-4.49477196227232e-06
-1.71896263823675e-05
2.27500999285678e-06
-1.90416992963592e-05
-5.87495151470563e-06
-2.3408547181475e-05
-8.33307259775676e-06
-4.9039721194598e-06
-1.50945847598793e-05
7.6292790210545e-06
-2.43626905025913e-05
-1.68449098253433e-05
-9.85445392701337e-06
-2.86169206116596e-05
-9.14478911420423e-06
-2.27886682470769e-05
-1.63005898404409e-05
-2.72813631473784e-05
-2.21853754265884e-05
-1.88170134950362e-05
-4.28638016561923e-06
-1.51840344691548e-06
-4.62322191428829e-06
-2.7045465390517e-05
-3.40049643868805e-05
-3.21237609404781e-05
-2.6971553015001e-05
-3.23992005077726e-05
-3.63731718751892e-06
-6.45489902872453e-06
-1.57947531347287e-05
-2.30106221640526e-05
-2.38632361104076e-05
-6.0254174993423e-06
-1.20344966987447e-05
-8.30149634331791e-06
-6.65764160809433e-07
-5.73602440883602e-06
8.72616084605591e-06
-6.6129633434276e-06
-2.38922082630415e-05
-2.92818934249095e-05
-2.34810808983729e-05
-2.9672444748741e-05
-1.59442807290531e-05
-1.26925583707133e-05
-8.70566796154314e-06
-3.41112151410495e-05
-2.20424725720494e-05
-2.07849593644633e-05
-2.4373127834392e-05
-3.21190488116662e-05
-1.79080903018138e-05
-3.87355681230799e-05
-1.57845077910986e-05
-2.19717635933545e-05
-3.15150138208613e-05
-2.81867690227138e-05
-9.38534097177376e-06
-2.63240893998467e-05
-2.04182911651003e-05
-2.48749906757062e-05
-1.13537031659327e-05
-1.38683095152807e-05
-2.70896491144472e-05
-8.66021568280295e-06
-3.04689467210885e-06
-1.81253107787926e-05
-2.60409300220416e-05
-2.92028248316902e-05
-1.13802197868318e-05
-1.43173912054726e-05
-2.96348929492978e-05
-1.1574443734032e-05
-2.29895221404733e-05
-3.43892425937431e-05
-1.61187215009335e-05
-2.30522603170713e-05
-2.74061551067528e-05
-4.17233714322048e-06
-2.21047501149361e-05
-4.22001768274646e-05
-1.06792077523078e-05
-2.95485476876641e-05
-1.3442623272801e-05
-2.50652904405934e-05
-2.26827502470979e-05
-4.40045518355845e-06
4.70342007711783e-06
-1.10192161225193e-05
-1.3939001723407e-05
-1.21873827731223e-05
-1.34181388249474e-05
-1.21271094963714e-05
-8.03416088622528e-06
-1.08046103508604e-05
3.94319991206756e-06
-3.09315450572962e-05
-3.48811762223499e-05
-1.45942940308555e-05
-2.27109070667442e-05
-1.09351251779577e-05
-3.50005371382316e-07
-2.0927012171691e-05
-1.99092468918927e-05
-2.82415689020975e-05
-8.88765618251912e-06
-9.43590047227164e-06
-3.52914234876671e-05
-1.36796953228016e-05
-1.64112698930417e-05
-2.56104343726363e-05
-2.06912477281701e-05
-2.50341372275313e-05
-1.20075032862109e-05
-2.32689834383613e-05
-2.1486748841816e-05
-3.07795682782453e-05
-7.94605227568728e-06
-1.72448992493105e-05
-2.98957833789423e-05
-2.39159498924638e-05
-8.06334106952625e-06
1.58234008390712e-05
-2.62436845832526e-05
-2.21146748524775e-05
-2.48316742879044e-05
-3.10028878402559e-05
-5.13195304847213e-06
-1.21206104106939e-05
6.16835723795803e-06
-2.0744311790965e-05
-2.54344052840565e-05
-3.03705616510736e-05
-3.91669615007675e-05
-2.75578709976383e-05
-2.74681653069711e-05
-3.69120227848661e-05
-1.52359109779954e-05
-1.07150542784668e-05
-1.94268908526781e-05
-2.47461567853777e-05
-2.95415343869583e-05
-1.63160153673814e-05
-4.69339002395316e-05
-1.83711478137486e-05
-8.05941530878957e-06
-2.16910761461339e-05
-7.67961667133513e-06
-2.49441846198939e-05
-9.43280268986542e-06
-1.31948957489572e-05
-3.8634102453225e-05
-2.25203062182166e-05
-2.96469650336374e-05
-1.70807387444348e-05
-1.03254322826613e-05
-1.02506332542954e-05
-1.67726670846729e-05
-2.07941914492268e-05
-1.23750468003716e-05
-1.63183910802401e-05
-1.377405818709e-05
-2.32911230202815e-05
-1.95050439597792e-05
1.71290265039591e-05
4.12072279073327e-06
-5.89949213947874e-06
-1.03335974079068e-05
-2.21380767181379e-05
-2.2370928194158e-05
-1.5592593045182e-05
-2.13420817829576e-05
-1.70074217287662e-05
-2.21318616247293e-05
-1.72920391426389e-05
-1.66091417174766e-05
-4.98889821867064e-06
-2.64253871901046e-05
-8.39478838674839e-06
-1.9219990507533e-05
-1.77762425402995e-05
-2.41226167068732e-05
-1.59664320565892e-05
-2.37342300663082e-05
-3.28846355216685e-05
-7.61133367401846e-06
-2.57233019044371e-05
-1.94954643542179e-05
9.1000957720039e-06
2.21007807573807e-06
-2.0069847799286e-05
-1.47615873817448e-05
-1.18578508378626e-05
-1.09445253448456e-05
-3.57310751273579e-05
-1.08889792460058e-05
-1.01357608251492e-05
-1.60288248013333e-05
-3.66864613098124e-05
-2.2297310840709e-05
-1.90678111684877e-05
-2.85392024302531e-05
-1.2004892015828e-05
-2.56383627744892e-05
-2.547358712684e-05
-7.60785485453961e-06
-2.73124815970617e-05
-1.60269192256039e-05
-1.44549832627451e-05
-3.66760813886983e-05
-2.61790800659356e-05
-3.54971071939356e-05
-1.58089450584072e-05
-3.17225234272809e-05
-4.78170248469098e-06
-2.99563892865637e-05
-1.84163218288414e-05
-2.30645535735815e-05
-2.42306704180478e-05
-4.1690365904145e-05
-3.19636310365993e-05
-1.72965932014475e-05
-1.41820769425301e-05
-7.90681089949073e-06
-3.72654507618236e-05
-1.21579032527605e-05
-3.7486575523985e-05
-3.02190713257997e-05
-2.29554457616124e-05
-1.97431244234142e-05
-4.60042400440516e-05
-2.37243339724826e-05
-3.47969768982786e-05
-5.99055734533976e-06
-3.04141162150057e-05
-1.73746802114873e-05
-3.00653473137101e-05
-1.17638956283301e-05
-2.16767838232833e-05
-3.11569488580472e-05
-1.98346297528762e-05
-5.93814632678214e-06
-6.36074390227157e-06
-1.77391065739033e-05
-3.15602142779608e-05
-2.82201281976004e-05
-3.61943106250266e-05
-1.89397083015057e-05
-9.75378599962237e-06
-2.03619812910148e-05
-5.14159981778835e-06
-1.76888469732842e-05
-2.02549002088142e-05
-4.61579474843793e-06
-1.47670478118219e-05
-1.33857593743523e-05
-2.5744356632866e-05
-9.16768156545591e-06
-2.43204701936733e-05
1.45524357624157e-06
-1.73185483610442e-05
-1.34158278973655e-05
-8.51679581691629e-06
-2.21962312341517e-05
-3.93621703535099e-06
-1.66992081584747e-05
-1.64107588807162e-05
-7.13976931004728e-06
-6.17937974391613e-06
-3.11382437473843e-05
-2.29346554739671e-05
-3.06563894326168e-05
-1.94758998754855e-05
-4.36148535305855e-06
-2.99474167024995e-05
-1.25444531249375e-05
-6.07306197945478e-06
-2.58645256811595e-05
-3.37211924104718e-05
-2.20896461377432e-05
-2.61429748064627e-05
-1.16805820030693e-05
-5.88571821242238e-06
-2.0809713269072e-05
-1.54525600010473e-05
-2.37113409048105e-05
-1.62313059444217e-05
-4.12274898462002e-05
-9.3021373915192e-07
-1.57332201802103e-05
-2.34975760363617e-05
-2.18413684555498e-05
-1.19861137903264e-05
-3.32669407779924e-05
-3.14672605467237e-05
-2.93289344086459e-06
-3.37195903216903e-05
-6.65260114133492e-06
-1.02401091392183e-05
-3.66370599234617e-05
-2.60471564192166e-05
-3.7976078742798e-05
-7.67829242211784e-06
-6.27230902948707e-06
-1.34027176294746e-05
-2.98383385002702e-05
2.49213190217474e-06
-1.44805920039594e-05
-2.8166905039898e-05
-2.51206939497694e-05
-3.84744412902562e-05
4.45433223323346e-06
-2.90150353967599e-05
-3.22473265463487e-05
-1.24182987977501e-05
-1.57483957730973e-05
-8.72098946828437e-06
-3.31084121081738e-05
-1.43519084821016e-05
-1.70922444721388e-05
-2.84144088060833e-05
-3.38753723945748e-05
-1.45693934122087e-05
-1.52346463929906e-05
-1.50863700880628e-05
-5.27507494467131e-06
-2.20688392698204e-05
-2.93671443543426e-05
-2.78132174972606e-05
-1.67155968499011e-05
-2.43843574647359e-05
-2.39408210367981e-05
-2.39586942175476e-05
-1.06872951838943e-05
-2.24455710992353e-05
-2.56445757712852e-05
-2.2894120813915e-05
-1.97907888024748e-05
-1.01335029097095e-05
-2.49779921786665e-05
-5.83480999645868e-06
-2.75200425392024e-05
-2.67364840013751e-05
-2.68696382168835e-05
-2.77480259739824e-05
-7.45309323074931e-06
-4.3442918897888e-05
-3.22761497125141e-05
-2.88798302219674e-05
-1.77895985960065e-05
-8.7471789061587e-06
-1.38857167119794e-06
-4.05341961938419e-05
-1.00550503629768e-05
-1.8998826777217e-05
-1.08955008971719e-05
-1.56200136137557e-05
-3.08525800699671e-05
-3.32703050272012e-05
-1.37087349651584e-05
-4.27876838092432e-05
-1.69006632860685e-05
-2.02140248148514e-05
-3.80130240908104e-05
-2.21338633829976e-05
-1.36604721769492e-05
-2.47556924074712e-05
-1.312341041106e-05
-2.84012343319292e-05
4.1235125949731e-06
-1.55951655923899e-05
-9.82573814262388e-06
-2.5251851500772e-05
-6.32789309848534e-06
-3.13273865541204e-05
-1.57954263847749e-05
3.72368897377642e-06
-2.02175178753766e-05
-3.20064628610463e-05
-1.62539494993431e-05
-2.1178653633026e-05
-4.77980518055461e-06
1.30266742918101e-05
-2.34329500518065e-05
7.52631421855571e-06
-1.25224392660071e-05
-2.23055144929774e-05
-2.09475161903408e-05
-2.15574614496745e-05
-3.4121810726776e-05
-1.61741380349015e-05
-1.72544412189442e-05
-3.92943142402863e-05
-8.86036987705421e-06
-4.41711346747147e-05
-2.39295262201428e-05
-5.73874468734649e-06
-1.47747427376893e-05
-2.02162716666671e-05
-1.28405349498368e-05
-1.32081615939416e-05
-1.80961797057143e-05
-1.09452226147101e-05
-1.42703619580654e-05
-3.67687103501328e-05
-1.41013638600881e-05
-2.51730086659719e-05
-2.18183887495476e-05
-4.16867888493334e-06
-1.37005725517358e-05
-2.01961755876655e-05
-1.84806065721008e-05
-1.76710358955099e-05
-1.13476189599342e-06
5.23155650736584e-06
-1.9106599508686e-05
-2.90769952139681e-05
-9.30562024434013e-06
-2.32698437207897e-05
-6.58663691519668e-06
-1.37320382062043e-05
-2.01814706770001e-05
-1.06537139305314e-05
-7.31841456160076e-06
-3.02367611482391e-05
-2.37733782691737e-05
-3.71333732028654e-05
-2.18751397471691e-05
-2.36452427797148e-05
-9.11457920641922e-06
-3.81258726638948e-05
-4.01811847830901e-05
-3.62167149868246e-05
-5.17966989483068e-05
-2.56010445635456e-05
7.43591403212448e-06
-9.03089474530146e-06
-2.5561163759986e-05
-3.39717397059249e-05
-4.76752906331603e-05
-2.46172392852558e-05
-3.51486372044586e-05
-1.04899157316138e-05
-2.7366648748978e-06
-3.62125244305704e-05
-1.72193183744038e-05
-1.05660345393248e-05
-1.7365860807098e-05
-1.50313547498742e-05
-1.97550146839714e-05
-1.80274489220656e-05
-2.21263696815382e-05
-1.9032394070293e-05
-2.03053491115934e-05
-5.83733417877331e-06
-1.47887794545598e-05
-6.00159323354612e-06
-2.38835935702269e-05
-2.68538218856985e-05
-1.1363627028601e-06
-2.15197733059808e-05
-2.89790317888435e-05
-1.92179495099267e-05
-2.23217585164929e-05
-2.57498009155862e-05
-2.90732777997238e-05
-1.94832317664891e-05
-1.01646316136413e-05
-4.83362331371467e-05
-8.56269820615957e-06
-2.06119313152436e-05
-6.29757509936002e-06
-1.95753286677405e-05
-1.60767547867847e-05
-2.69517261202373e-05
