# Supplementary material for: Research on computational propagation and identification of mine microseismic signals based on deep learning
Source: PLoS One. 2025 Oct 22;20(10):e0334641. doi: 10.1371/journal.pone.0334641 (PMC12543183; doi:10.1371/journal.pone.0334641)
Supplement: S2 Data — (ZIP) [file pone.0334641.s002.zip › 000100500001866.xlsx_0.txt_24.txt.txt]

-3.86588040689934e-05
-2.1758269816254e-05
6.73912931165617e-06
-2.76422700690237e-05
-1.97748234724435e-05
-4.66794076623544e-06
-3.40074368707036e-05
-6.11762401717917e-06
-1.78558216836497e-05
-2.70827861505267e-05
-1.20504216679075e-05
-3.21377414640046e-06
-3.32218449342913e-05
-2.33741930277265e-07
7.63258816047148e-06
-3.53484037985566e-06
-3.66854041373782e-05
-1.4029330866831e-05
-1.86352155598059e-05
-9.85577224758715e-06
-3.03302192854365e-05
-3.42262903207603e-05
-2.09296377873312e-05
-3.03576539690593e-05
-3.76713475477379e-06
-2.2576933802906e-05
-1.00358567648504e-05
-3.21929316579573e-06
-2.59014143878587e-05
-4.6195998465093e-06
-2.28533849662098e-05
-3.40461108394607e-05
-2.22900577239292e-05
-2.79320955046754e-05
-1.43682751485345e-05
-6.66733004244662e-06
-3.28408811861673e-05
-2.60172386527896e-05
-1.82031957589653e-05
-3.34889535661703e-05
-4.63825185031104e-05
-2.13596637967923e-05
1.77379913312778e-06
-7.62266519468643e-06
-1.48648409971136e-05
-8.7578864646349e-07
-6.59721749535523e-06
-1.20956166137109e-05
-1.44650590844829e-05
-4.59166503192073e-05
1.26115591314417e-05
-2.6856743503257e-05
-2.11901497132419e-05
-3.8396167907441e-05
-3.01360938154916e-05
-2.99619960381533e-05
4.20761212045414e-06
-1.46279611896265e-05
-1.70953424894348e-05
-2.96932311407378e-05
-2.98149605109705e-05
-1.47722870221601e-05
-2.71005095149316e-05
-1.30732570174395e-05
-1.33239642013632e-05
6.6184318599335e-06
-5.75379794004761e-06
-1.65587482442638e-06
-2.30319453195178e-05
-3.84813841035291e-05
-2.34089223250956e-05
-3.19102538221035e-05
-3.52348278529337e-05
-3.17590804085778e-05
-2.52973503196654e-05
-1.05894662601544e-05
-4.70819981528885e-05
-2.12711912928375e-05
-1.19212580844859e-05
-4.62269604074754e-06
-1.90021199434777e-05
-2.25753519075557e-05
-1.15374202975667e-05
-1.45678032564474e-05
-3.59736054163008e-05
-2.96480415161219e-05
8.04177878147872e-06
-2.99497280298268e-05
-3.14259658066786e-05
-3.87753573644935e-05
-2.20840917967144e-05
-1.32104251766887e-05
-2.94312342091472e-05
-8.01734853508989e-06
-2.08404563988484e-05
-3.26893003773954e-05
-3.23019479848051e-05
-3.00237704153099e-06
-1.62423513839104e-05
-1.91372272771035e-05
-1.10229778498356e-05
-3.20042716928609e-05
-2.69840997750746e-05
-3.2981512280611e-05
4.22798410955561e-07
-2.58877430792921e-05
-8.04988214859809e-06
-2.34530923432516e-05
-3.26366435369285e-05
-1.84663013965763e-05
-1.61835552724676e-05
-3.92861031221072e-05
-2.81428256162365e-05
-1.11093397744971e-05
-3.55259879859965e-06
-5.38424691660823e-06
-1.38660376193457e-05
-2.10079073036806e-05
-3.76976125416861e-05
-9.57889616125018e-06
-1.86676752557881e-05
-8.61468764745007e-06
-2.76963101366261e-05
-2.15652509299293e-05
-2.37968521207166e-05
-3.33179960972191e-05
-2.76408087438579e-05
-3.02320049325535e-05
-2.4958798515673e-05
-1.43496143941777e-05
2.78200907995514e-05
-2.11704074834649e-05
-1.30195590816315e-05
4.03668560986697e-07
-2.1161666807929e-05
-1.47336719367418e-05
-3.47857418509978e-05
-1.38543102964361e-06
1.9274282367694e-05
-6.29083780688164e-06
-1.02771839109139e-05
-2.44734784144243e-05
-2.08649591298611e-05
-1.96839415043988e-06
-2.4728035972031e-05
-5.18231491022514e-06
-1.10180153785137e-05
-1.69311745472781e-05
-2.71125797128492e-05
-1.00850985829509e-05
2.71403367728721e-07
-2.27943437120845e-05
-1.15566415655614e-05
-2.53143508389259e-05
-3.07645753007201e-05
-2.16063086522052e-05
-2.31198887590182e-05
-8.13419974054999e-06
-6.60452037530784e-06
1.39125433859876e-05
-5.59675191792409e-06
-1.90695101813868e-05
-2.62658112559911e-05
-8.12730909461734e-06
-3.58615803238882e-05
-3.10322608270995e-05
-2.91144796273261e-05
-2.43229989547956e-05
-2.43789350962448e-05
-2.5418485337105e-05
-1.63790995602199e-05
-2.92521678779466e-05
-4.48908860255558e-05
-1.05499864287285e-05
-1.14670639395106e-05
-3.47033620116997e-05
-2.11215380489672e-05
-2.08088058244068e-06
-1.84625667195026e-05
-1.61905665153426e-05
-1.20305517701366e-05
-1.22691846096076e-05
-2.17372685057088e-05
-2.47163487666386e-05
-1.06213385021911e-05
-2.32863456672455e-05
-7.06131599811451e-07
-3.30328181171775e-05
-1.31621822152099e-05
-9.39070082149774e-06
-1.64216232713161e-05
-3.0988020939748e-05
-1.87097074816731e-05
-1.86565869030959e-05
-3.30845341234068e-05
-4.09170077937396e-05
-6.22175599617142e-06
-2.46674097781158e-05
-1.6097777842429e-05
-2.47082662040013e-05
-1.07023493785033e-05
-3.15755889844172e-05
-1.69793764773249e-05
-3.28951466529502e-05
-2.90225321575696e-05
-1.15051822418478e-05
-1.61371602534725e-05
-2.97086299224686e-05
-8.8057330840333e-06
-3.04540760712906e-05
-3.22869451795795e-05
-1.6033206042308e-05
-1.96084092294971e-05
-1.77682059596856e-05
-2.20588406626478e-05
-1.26335990641826e-05
-1.29216049316158e-05
-1.38686224663107e-05
-2.70744297604408e-06
-2.39622073666418e-05
-2.48497980993284e-05
-1.71749250550519e-05
-3.77607164757179e-05
-6.79953862409735e-06
-1.98812985923897e-05
-1.5433087710818e-05
-1.44498487815222e-05
-3.51037003588561e-05
-1.88242547336502e-05
-2.8338407063945e-05
-1.48914618262855e-05
-5.53031395962386e-06
-9.08001926869998e-06
-1.17648471750037e-05
1.59155687859274e-05
-3.03853963462201e-05
-1.51975000961564e-05
-2.1521138445347e-05
-3.74338612829026e-05
-6.57870810229504e-06
-2.52099717276333e-05
-3.68043670328846e-05
-1.72164076776098e-05
-2.57209142377387e-05
-6.18539812887305e-06
-2.32394002132776e-05
-2.67489311697295e-05
-2.81777218309022e-05
-2.85114908831746e-05
-9.09582223678291e-07
-2.85875793263552e-05
8.71586438168313e-06
-2.21313717815829e-05
-3.31230745188073e-05
-3.86135289358685e-05
-9.13568921960172e-06
-2.65407499353337e-05
-2.74957597697851e-05
-1.02031188621041e-05
-3.00075010805693e-05
-2.62638713261327e-05
-2.92608639635402e-05
-2.39154589513005e-05
-2.32857918727744e-05
-1.48779039849279e-05
-2.24434289148775e-06
-2.29287048395946e-05
-1.54600340669797e-05
-2.31328822090063e-05
-2.32080318618156e-05
-2.41573812734198e-05
-3.0884506910428e-05
-2.44351233036476e-05
-3.05772722107347e-05
-1.3232868994829e-05
2.42789967796341e-06
-7.19763741999408e-06
-1.20104793406829e-05
-1.7426247643244e-05
-2.72592609849399e-05
1.71870897912711e-06
-2.17791849475501e-05
-3.30086944724693e-06
5.79572688128975e-06
-1.71297629502226e-05
1.28750871813216e-06
-2.88165238464704e-05
6.80964004845404e-06
-2.7186465435967e-05
-2.98519056323885e-05
-2.7452148565233e-05
-1.63194362499576e-05
-1.10916057446664e-05
-3.87171643365567e-05
-3.25388306335863e-05
-2.42773681646333e-05
-2.38768219533776e-05
-1.49372129107375e-05
-3.10810190869715e-05
-1.76669168123013e-05
-2.78091000168911e-05
-2.60465926461385e-05
-1.27517900871043e-05
-1.45956296863818e-05
-3.18831120989763e-05
-2.72431622777048e-05
-8.52198469740068e-06
-1.19486660696133e-05
3.49970075206747e-06
-1.55236957476503e-05
-6.02094164802835e-05
-3.14188929015485e-05
-1.52108538082863e-05
-1.43120666389823e-05
-6.29576735173149e-06
-2.43538378516354e-05
2.97979532785058e-06
-6.16714441588187e-06
-2.96136310041522e-05
-1.35741417403775e-05
-2.73795328544155e-05
-1.95792280205786e-05
-3.18807041391824e-06
-2.10549703605398e-05
-1.01634450516382e-05
-1.1247065310659e-05
-2.46567465326958e-05
-2.62550181158709e-05
-2.4948008483678e-05
-4.69007298461465e-05
-1.47725827309014e-05
-3.76048222681688e-05
-1.92377497414178e-05
-2.01970667817427e-05
-3.10674100318672e-05
-8.85836276573559e-06
-1.95624246028008e-05
2.00398904552533e-06
-2.11012977712418e-05
-1.15769635495005e-05
-1.57261097013971e-05
-1.78316977723785e-05
-3.45455879072851e-05
-2.34830507713996e-06
-2.66276839959131e-05
-2.05504498655272e-05
-1.32829521509414e-05
-2.53562941863954e-05
-3.18816602208431e-05
-3.99407156414145e-05
2.29237771427425e-05
-1.08031167943106e-05
-4.18788870340754e-05
-2.0213405762673e-05
-1.34299652384184e-06
-1.57304453264124e-05
-1.72717904330451e-05
2.02128982096036e-08
-5.30807104959977e-07
-3.47203111952067e-05
-1.09619888466784e-05
-8.14645399726534e-06
-4.0084574385018e-05
-2.19930343711625e-05
-6.96438088086792e-06
-2.29826212381026e-05
-1.11063587043145e-05
-2.66445582384228e-05
-1.18575454901393e-05
-2.15908039773198e-05
-6.02718197035947e-06
-1.98980636068432e-05
-1.72520342427735e-05
-1.53961249895465e-05
1.08018020182706e-05
-1.60272383080988e-05
-3.80988510730941e-05
-8.7935865996957e-06
-1.36445263165729e-05
-3.53859006663406e-05
-9.80296044582331e-06
-2.21062220081219e-05
-2.05766823469349e-05
-3.51843735217717e-05
-2.95484611398656e-05
-9.41027118540213e-06
-3.49355820972122e-05
-6.64987752617921e-06
-3.17566801691476e-05
-2.03996795356785e-05
-3.2194237908833e-05
-4.76177884446442e-06
-2.43269954131403e-05
-1.33722264354375e-05
-8.64585030538222e-06
-3.05476887581017e-05
-3.32417401046008e-05
-2.45406817802657e-05
-4.4450998053232e-05
2.0671292611847e-06
-2.2421083692188e-05
-2.12736800479058e-05
-3.87018006038598e-05
-3.4169450207729e-05
-2.1547712951568e-05
-6.99010692698253e-06
-2.32876746028656e-05
-1.39316831290026e-05
-2.00594015875438e-05
-8.22924821673053e-06
-1.61436404832691e-05
-2.93310472276251e-05
-4.35447961388556e-06
-2.37467620999931e-05
-2.37331465038674e-05
-1.4674160564753e-05
-6.40154051716904e-06
-2.54286110110014e-05
-3.61168361888132e-05
-2.24053699173951e-05
-3.36595717102155e-05
-3.19374414267229e-05
1.92437526772122e-07
-5.08380639815392e-07
-2.54245862813269e-05
-7.9967246613304e-06
-1.11003317720812e-05
-2.38660175398721e-05
-2.08835530354876e-05
-3.29555214279424e-05
-2.27072144193297e-05
-4.11820722985475e-05
-1.62742406146351e-05
-2.03257441288791e-05
-6.14996623244003e-06
-1.50707863715413e-05
7.92829698220424e-06
-1.41455236484901e-05
-7.86255243357174e-06
-2.93178293772126e-05
-9.17406205918373e-06
-3.41756357311846e-05
-1.55970922902315e-05
-2.21278882490991e-05
-3.38062465403948e-05
-2.83580713946748e-05
-1.94436630223774e-05
-2.1689877006778e-05
3.99654927071939e-06
-3.46132663009114e-05
-1.6824799128251e-05
-1.32823740654549e-05
-1.98633762984133e-05
5.49785921207235e-07
1.62138238697658e-06
-3.95657813384712e-05
-3.87985534723651e-05
6.74120089280411e-06
-1.73883734645134e-05
5.54504687797312e-06
-1.48594976194343e-05
-2.1204811718372e-05
-2.42455921761298e-05
-1.54226403810396e-05
2.8667317788225e-06
-1.69997633202789e-05
-2.57917101925725e-05
-4.46787028622565e-05
-3.77871936932053e-05
-1.25780296187087e-05
2.56594811045955e-06
-2.41505471623853e-05
-9.38215124386546e-06
-1.64762168405869e-05
-2.64426993701512e-05
-1.8165190589088e-05
-1.92778289172987e-05
-1.59710088897693e-05
-3.8063380506465e-05
-2.25526174303191e-05
-8.25178615619491e-06
-1.15433084110784e-05
-3.24637600029457e-05
-1.20455758812122e-05
-3.18728513951858e-05
-3.30315131183137e-05
-2.87073713773245e-05
-3.5424598116665e-05
-1.3862742838101e-05
-4.20513716378725e-05
1.1923451323781e-05
-1.37025579417674e-05
-3.65742130939704e-05
-3.12846404530931e-05
-1.23992523269722e-05
-1.74956205140405e-05
-1.55631255047655e-05
-2.3548469664782e-05
-1.56385131071908e-05
-2.49731338838132e-05
-7.21744742662212e-06
-3.68299946836142e-05
-3.28879995389475e-05
-3.51299737359807e-05
6.84199864092161e-06
-2.470940638745e-05
-4.62221585107831e-05
-6.3964358211373e-06
-2.5964598105774e-05
-3.32594240961448e-05
-2.94289062347597e-05
-2.54688322424504e-05
-3.00829061988262e-05
-2.26465583384042e-05
-8.32036167057212e-06
-1.58347118080587e-05
-1.07826181877548e-05
-1.44707342839706e-05
-3.25680946333899e-05
-1.8884118697238e-05
-3.15285494391243e-06
-1.67711372644634e-05
-2.21903245811401e-05
-1.19349375802682e-05
-1.00107853219073e-05
-1.4359957926418e-05
-1.32302601965773e-05
-2.60081713076059e-05
-1.73270979051208e-05
-4.32727914578562e-05
-3.45181826732469e-06
-2.47975456759513e-05
-1.18432347276426e-05
-2.22118599477808e-06
-1.65907928481038e-06
-1.94355305761631e-05
-1.24758912753822e-05
-2.50236976821416e-05
-9.72502366115401e-06
-3.08382129541078e-05
-1.77596828522636e-05
-1.85454436486068e-05
-1.96554179905241e-05
-2.10565168617774e-05
1.55388955598944e-05
-2.58527230216021e-05
-2.31494968393812e-05
-2.17146400956518e-05
-2.02440017840726e-05
-1.46036253850941e-05
-2.93658947264539e-05
-3.32592626321974e-05
-1.27983838268168e-05
-3.29600829011484e-05
-2.57854468734346e-05
-2.27798900178471e-06
-1.25461758388173e-05
-1.742497471586e-05
-2.12166751978975e-05
-2.60179819573073e-05
-1.67771355628164e-05
-2.08228333418815e-05
-2.77296847592285e-05
-1.38269521522165e-05
-4.37809277979722e-05
-1.32771278775426e-05
-2.09459489376972e-05
-2.05857471948086e-05
-3.5177961705878e-05
-1.84636005577513e-05
-1.32319632210101e-05
-2.02366275678716e-05
-2.74994088967755e-06
-2.75372413273331e-05
-4.13761569275712e-05
-1.40371849654533e-05
-1.75984224463546e-05
-3.34559053163391e-05
-9.83019264089966e-06
-3.10704785773035e-05
-5.40348122711071e-06
-8.69061079268853e-06
-5.84046602293178e-08
-2.82847209052731e-05
-4.01903694540312e-05
-1.61101779772473e-05
-3.34306931716119e-05
-2.05798658770423e-05
-9.56746260527236e-07
-1.13938475725815e-06
-8.3141679805439e-06
-1.61556086506476e-05
-1.68248956128354e-05
-2.68882769964456e-05
-1.5867338545469e-05
-1.78969458963012e-05
8.42758032711443e-06
-4.63296394903244e-06
-7.41883410176248e-06
-3.25743952644263e-05
-2.01171779056355e-05
-5.56510099916655e-06
-6.5947097533829e-06
-3.18738921856389e-05
-1.71179314871739e-05
-1.49958803887697e-05
-1.84504556143059e-05
-1.87202526579722e-05
-1.01961340388993e-05
-2.40048241042025e-05
-1.32943361172364e-05
-4.21550754700296e-05
2.15701440629155e-06
-1.06599142567407e-05
-2.16330768826407e-05
-2.07811846761391e-05
-3.43661955577024e-05
4.0182646297849e-08
-2.07701981844467e-05
-1.96884212415706e-05
-7.01498274024772e-06
-1.594182368971e-05
-2.87530207821331e-06
-2.63342021828554e-05
-3.60190449706549e-06
-1.23823782095572e-05
-1.46757673258569e-05
-3.8053368467144e-05
-2.38112433355593e-05
-2.44093467502693e-05
-1.17539805042042e-05
-4.33326355222326e-05
-1.99042943717719e-05
-1.55277058657308e-05
-3.66219029673902e-05
-2.25365402927861e-05
-6.09716145283069e-06
-1.78969783436138e-05
-2.34220412564255e-05
-2.80093497964977e-05
-2.66453828585969e-05
-2.89709964637207e-05
-5.78032328544916e-06
-9.6691899534359e-06
-3.2083011053538e-05
-3.02579750391263e-05
-3.52324362858983e-05
-2.22600270201234e-05
-7.1075507717942e-06
-1.10108485633792e-05
-2.34896656452413e-05
-3.57425161377614e-05
-2.81731203075362e-05
-1.4637449292641e-05
-5.55271513873691e-06
-2.01712825610639e-05
-2.22928310083793e-05
-1.10853128197734e-05
-2.05383737959349e-05
-6.6316311663566e-07
-8.37602544692543e-06
-1.442286302231e-05
-2.57138067559099e-05
-3.21070247686693e-05
-1.74987312624692e-05
1.76286814375284e-05
-2.17484453270617e-05
-9.74122074606515e-06
-1.14357132308624e-05
4.8495785594828e-06
-4.25539919185805e-05
-9.99618755797848e-06
-1.35220867171415e-05
-1.74520838947186e-05
-1.79786611524268e-05
-2.28437565608583e-05
-2.8218197921634e-05
-1.56275384533488e-05
-1.87796849471642e-05
-1.16932208526898e-05
-2.49072505227799e-05
-3.19539868452923e-05
-1.56677543549455e-05
-2.79996044222998e-05
-3.45367120645015e-05
-1.85373205508421e-05
-1.54264699014801e-05
-3.62809209061388e-05
-3.03192021508442e-05
-1.07196127966547e-05
-2.5061534968174e-05
-1.04242434446459e-05
-1.56417061781249e-05
-1.67421072989042e-06
-1.11143096514397e-05
-2.12649946048756e-05
-2.01536119539903e-05
3.86939522757165e-06
1.87403604845311e-06
-3.55217687976614e-05
-3.00357887946133e-05
-2.01930337848972e-05
-1.93256368697895e-05
-1.59519452284095e-05
-2.27984436523671e-05
-8.18019916134946e-06
-3.05412078145748e-06
-8.86589312071026e-06
-1.85675302530697e-05
-1.36006805029886e-05
-9.78515981637599e-06
-1.73646956233619e-05
-1.5225401884057e-05
6.02693968086828e-07
-1.189661813346e-05
-2.27872825790055e-05
-1.6487443166021e-05
-4.84912973307283e-06
-1.14024105952719e-05
-4.33311388031838e-06
-3.76091889646238e-05
-3.85534924847956e-05
-1.30822798214839e-05
-1.44442626868046e-05
-3.74549547070675e-05
-2.99276386374043e-05
-8.9439841926511e-06
-4.11422145779035e-05
-1.01690054476315e-05
-2.66700350125103e-05
-9.47088136654543e-06
-1.2311788223331e-05
-3.19900836552511e-05
-9.85748281902892e-06
3.45784667973095e-06
-3.15662815759398e-05
-5.16483648569395e-06
-3.74287095832482e-05
-2.35651032323028e-05
-1.35263419017945e-05
-9.84267476883069e-06
-2.03014088247513e-05
-8.80663608443422e-06
-7.57370256450197e-06
-1.67671209899907e-05
-3.47966723179644e-05
-2.04718557830056e-05
-2.93286534544784e-05
-7.00882098498568e-06
-2.51859967737983e-05
-2.82372515589893e-06
-7.43465398405745e-06
-2.75776866164398e-05
-2.32965904245973e-05
-8.23686063134758e-06
-1.65046395833707e-05
-8.27197822606673e-06
-2.88267044333996e-05
-2.92380612854873e-05
-2.62993187589742e-05
-2.05823403493787e-05
-1.15089755920582e-05
-8.8795732358616e-06
-4.41020049991391e-05
-1.99148476602579e-05
-3.74260473806765e-05
2.49532819388404e-06
-3.73597598433707e-05
-2.54954674624206e-05
-3.01420660454358e-06
-3.54462357519085e-05
-2.67576604766191e-05
-1.88515488457947e-05
-2.24110764182426e-05
-1.73593638560538e-05
-1.71120385680281e-05
-2.0634563527833e-05
-4.07051318478396e-05
-1.31874956668245e-05
-2.35924694501112e-05
-1.26985190302583e-05
-2.20010996942377e-05
-1.2993437319138e-07
-8.1414356374088e-06
-2.32042697328386e-05
-3.2065022393659e-06
-1.48171846499869e-05
-2.28332672816849e-05
-1.12857801793878e-05
-1.27730810380396e-05
-1.43895758040513e-05
-2.73892924049489e-05
-4.36968138279297e-06
-1.38176443938426e-05
2.985350472836e-06
-1.33994296869303e-05
-3.56756348621814e-05
-2.61056293805929e-05
-1.50258383327411e-06
-1.87015688016841e-05
-2.04773157525065e-05
-2.31382407708062e-05
-8.70223220216999e-07
-1.90422006922892e-05
-1.35406746945624e-05
-7.30762754672409e-06
-2.83098634460661e-05
-1.47661506919827e-05
-2.60394242364751e-05
-1.24870405640831e-05
2.73736569932218e-06
-2.26106136806293e-05
-2.61281220969082e-06
-2.59501274552527e-06
-3.27227042142013e-05
-3.07802438199626e-05
2.98120670294643e-06
-1.27792985836848e-05
-3.19772713833009e-06
-1.59783655059311e-05
-2.29431942246354e-05
-1.29767329065912e-05
-1.98530850736993e-05
-3.89002347935529e-05
-1.68505979199977e-05
-2.93659453709631e-05
-2.64057619256051e-05
-2.15584086076929e-05
-2.3553746886339e-05
-2.04302210690485e-05
-3.04993719661851e-06
-2.23572526578076e-05
-1.25395587053067e-05
-1.37715500598563e-05
-3.35936255559817e-05
-3.18356807305804e-06
-2.12954085120903e-05
-2.33387533763808e-05
-1.52770064944971e-05
-7.58169337495659e-06
-9.68596728899741e-06
-1.64568088798105e-06
-3.3057462653268e-05
-1.4306328235122e-05
-3.01061027788476e-05
-6.24567353846901e-06
-1.47560101387531e-05
6.62258837934881e-06
-1.2611671487518e-05
-1.34490250815838e-05
-1.32886650483471e-05
-3.67208990010172e-05
-4.93438664627508e-06
-2.18889955722581e-05
-2.53160334957673e-05
-2.48602825463339e-05
-1.87697328694278e-06
-1.63571202061841e-05
-1.17800505850108e-05
-3.19867671674265e-05
-5.83445025575063e-06
4.39472128616605e-07
-1.7402858451078e-05
2.1454468943321e-06
-1.86040545757608e-05
-2.09733119920681e-06
-2.66410432000076e-05
-2.82308233039459e-05
-2.55160621818559e-05
-1.87824331441677e-05
-1.0312897696875e-05
-2.9791945679304e-05
-2.38395727735694e-05
-9.90365662704901e-06
-3.1521867283469e-05
-2.94978400806705e-05
-1.74862171577757e-05
-1.44803263684417e-05
-1.98329514125324e-05
2.99041012730934e-06
-3.15884903859635e-05
-3.6210413625567e-05
-3.51698494327702e-05
-2.69259142214128e-05
-2.94802606963609e-05
-1.61584417041904e-05
-4.2500095920485e-05
-2.94358182040698e-05
-3.48224148858486e-06
-1.06457035108268e-05
-3.02580774183945e-05
-3.80881902124467e-05
-2.07372111355725e-05
-9.72233408991731e-06
-2.19036619458247e-05
-3.41998047739167e-05
5.69664475279623e-07
-7.44026718960525e-06
-2.41095155969631e-05
-9.03485176671829e-06
-3.61463205985974e-05
-3.14714470080598e-05
-4.20306117056454e-06
-1.62567092236492e-05
-1.57480250829069e-05
1.13996721413406e-06
-9.35711059267913e-06
-1.41871851067441e-05
-1.4122430671088e-05
-3.29603438037136e-05
-1.34234090543685e-05
-3.06440517236531e-05
-1.1809412517661e-05
-1.85001326169402e-05
-1.40470388939499e-05
-4.33214714650438e-06
-2.84472338782457e-05
-2.23438278566358e-05
-2.04051749409313e-06
-9.34415850385799e-06
-7.79409122547705e-06
-4.77552223500364e-05
-1.29596665056156e-05
-2.57774024875046e-05
-2.36002448386584e-05
-2.34668823818804e-05
-1.33483826850196e-05
-2.44378429033609e-05
-9.41949412560049e-06
-2.2032887247184e-05
-1.46004419914153e-05
-3.47248113114815e-05
-1.65494588488739e-05
-1.21396043348416e-07
-1.64725757780492e-05
-2.60269231167442e-05
3.34196264385563e-06
-2.39615556092501e-05
-2.59450321825677e-05
-3.16881474756779e-05
-1.81738484260795e-05
-2.01331202753633e-05
-2.17335674811758e-05
-1.26694172195939e-05
-1.20125068068741e-06
-2.42132063360271e-05
-1.75652040566078e-05
-3.44367253992772e-05
-1.49235551163109e-05
-3.2801586856073e-05
-3.85076683984362e-05
-9.94468926000943e-06
-2.18506534770564e-05
-2.2442936877715e-05
-1.38772857074016e-05
-1.20598304108087e-05
-2.37204429939945e-05
-2.49041181306572e-05
-4.08947366368958e-05
-2.49381718049291e-05
-2.36672835730607e-05
-1.17783610264982e-05
-1.32227041525445e-05
-2.41849251086115e-05
-2.85383648261492e-05
-3.62846405940501e-05
-3.1072145934757e-05
-1.75393989893586e-05
-3.41924482942343e-05
-1.39111106755641e-05
-3.65633541898513e-05
-2.59864237281785e-05
-1.95773398414556e-05
-3.28167177524608e-05
-2.29816071190122e-05
3.5255742195298e-06
-3.46923868253794e-05
-1.76546448512302e-05
-1.58534137972921e-06
-2.50842383752089e-05
-2.14745557673395e-05
-2.96684975696196e-05
-2.90898915911008e-05
-2.40286549238791e-05
-2.55264382535079e-06
-1.35109617851942e-05
-2.81053919258663e-05
-7.17580566729905e-06
-9.66696477676762e-06
-3.70637034491397e-05
-2.23645861248121e-05
-1.05630973224158e-05
-2.85245307898219e-06
-1.19437478409797e-05
-2.01313407923676e-05
-2.23224662128771e-05
-2.64000526773673e-05
-3.02341161691733e-05
-2.64747328888447e-05
-1.95077966483219e-05
-3.82523444812169e-05
-1.39720004322909e-05
-6.33890995480016e-06
-1.50063813103096e-05
-1.30259137125262e-05
-2.09532240141608e-05
-2.15955298929175e-05
-2.54114879860798e-05
-1.73123756748761e-05
-3.49452851882234e-05
-8.44857596724081e-07
-8.30994786420012e-06
-1.71449356725012e-05
-2.32559465836544e-06
-1.41066411144604e-05
-2.15203459755786e-07
-2.96938273796039e-05
-3.31645775888878e-05
-1.23876122423307e-05
-2.98687718246971e-05
-1.74531124304417e-05
-2.11125627284809e-05
-3.95554388853536e-05
-2.31970292987696e-05
-3.67897278641029e-05
-1.75754389721889e-05
-1.65231023353187e-05
-2.54047815221843e-06
1.79946644918157e-07
-2.97041461791165e-05
-2.28413645311271e-05
-2.45092573509923e-05
-5.88762378039932e-06
-2.61708206420574e-05
2.24667457627388e-06
-4.14883617203966e-05
9.10895518793226e-06
-3.45802673308538e-05
-3.6725001604167e-05
-4.39403269722588e-05
-2.66063967439027e-05
-2.82620809910547e-05
-5.33359746057048e-06
-1.28089241121762e-05
-2.95700395831716e-05
-3.26629904745001e-05
-3.22108921722194e-05
-1.60871898948185e-05
-5.58810665107439e-06
-1.77070051914051e-05
-2.50146525962698e-05
-2.96498984625444e-05
-4.65874802565354e-06
-2.3932679132312e-05
-9.7697831113306e-06
-1.74924818444176e-05
6.23162832662855e-06
-1.90041207983418e-05
-9.18674469205611e-06
-2.27017054917131e-05
-6.04750123829887e-06
-3.75856926429468e-05
-2.75279685687443e-05
-4.76708057956069e-06
-2.68766750261655e-05
-2.27656482760099e-05
-1.48777862710887e-05
-1.29058304921188e-05
-5.47088403710063e-06
-3.65212391785499e-05
-5.95208674718381e-06
-1.3634234467354e-05
-2.53330269241444e-05
-7.60693073983245e-06
-2.8304205183564e-05
-9.2618003341271e-06
-3.48996741713204e-05
-4.2478269284131e-05
-2.79388198969596e-05
-1.53867469371835e-05
-3.23576950042025e-05
-7.06519284474948e-06
-1.87967036115971e-05
-3.59304877140657e-05
-1.96638632485172e-05
-2.53289166909749e-05
-1.9480168450708e-05
-6.40303553016226e-06
-7.75400084420882e-06
-4.62258650522005e-06
-2.07592736284176e-06
-1.03527043560998e-05
-3.03320241888995e-05
-3.59880946277392e-05
-2.44912243883679e-05
-1.52982705668114e-05
-1.14518822114923e-05
-1.99472789231604e-05
-8.09777049135235e-06
-1.79592112138396e-05
-2.384397560753e-05
-1.20487201625785e-05
-3.7391229708526e-06
-1.79671044191101e-05
-2.4457643055448e-05
-1.27739235918944e-05
-2.86746304579104e-05
-1.53358598621808e-05
-1.50262741622038e-05
-1.54532790155363e-05
-1.53185421096961e-05
-3.19232946676272e-05
6.48159501278052e-07
-7.71997084040867e-06
-3.16878897988595e-05
-7.21231847984173e-06
-1.53201030449221e-05
-6.28339174105536e-06
-6.33435903701485e-06
-1.48664972462658e-05
-3.15555673345856e-05
-2.03142533945754e-05
-1.44048014615436e-05
-1.64537517332812e-05
-7.75628211628432e-06
-4.65802207682676e-06
-3.01124986680115e-05
-1.06200568164617e-05
-1.70076332303018e-05
1.49239710666254e-06
-2.72979134772274e-05
-2.25157349763084e-05
-2.53132541080908e-05
-2.84298350497958e-05
-3.15234795328651e-05
-8.62344154470718e-06
-2.16619913007602e-05
-1.63026901918566e-06
-2.14444541114087e-05
-3.47044124004709e-05
-3.93863148317524e-05
-1.79607179246871e-05
-3.10383652126938e-05
-1.47392595122676e-05
-8.62741054053909e-06
-2.14372630213751e-05
-2.23224995651974e-05
-5.40606007113055e-06
-1.20549590493437e-05
-1.4228351192448e-05
1.0513700963125e-05
-1.02440845688036e-05
-3.3554117519297e-05
-2.91908407707219e-05
-2.90723516230824e-05
-1.09149301006497e-05
-9.24205340743032e-06
-2.56941054918795e-05
-3.82417265700964e-06
-2.51565236744409e-05
-3.9458006572197e-05
-2.31427135816387e-05
-3.49851815473702e-05
-2.08500878541606e-05
-2.87205663941646e-05
-5.32454001123223e-06
-1.35319687789386e-05
-2.30124542048996e-05
-5.7067482094919e-06
-7.01499460599221e-06
-4.0094192512994e-05
-1.79086150892843e-05
-1.48545849796944e-05
-1.56663297222404e-05
-2.95751250653789e-05
-1.08024864207779e-06
-1.84872668534026e-05
-1.4418980175219e-05
-1.43058810838298e-05
-1.59792882757782e-05
-1.15773113501888e-05
-2.33041697298207e-05
-1.54293160730182e-05
1.17519303639386e-05
-3.17789749458022e-05
-1.23547874140584e-05
-4.60873335033788e-06
-5.34673195378829e-06
-3.07887676616555e-05
-2.66873708133981e-06
-3.26364590638454e-05
-1.06584514366675e-05
-3.44159108276862e-06
-1.94674079625603e-05
-1.81974757617521e-05
-2.65282601974442e-05
-3.42091522266022e-05
-8.00725057027857e-06
-7.32623023523647e-06
-3.12469192425889e-05
-1.86653852850301e-05
-2.2841403553277e-05
1.66694166376022e-06
-1.51129229384577e-05
-2.3646152014609e-05
-3.08210399950443e-05
-4.37739581834652e-05
-2.67686352230309e-05
-1.63856517650663e-05
-2.05055969167069e-05
-3.50774618801929e-05
-2.57403587035661e-05
-2.43421932911989e-05
-3.18970926523534e-05
-4.88562280072823e-06
-1.84684848823942e-05
-2.17178099283253e-05
-4.44293773085645e-05
-2.49849794352071e-05
-3.86528301107775e-05
-2.97181437799666e-05
-4.66561198921381e-05
-3.07235047869984e-05
-2.91934981127833e-05
-1.46079045059402e-05
-2.06469903739168e-05
-3.00237165614736e-05
-2.86781331512944e-05
-1.58192891276945e-05
-4.00174683582151e-05
-3.65007639049236e-05
-6.1719176632084e-06
-3.55027102256226e-05
-2.36987126365404e-05
-2.09382947810088e-05
-4.35726335370199e-05
-5.66531889806101e-06
-2.68876634005847e-05
-3.325163461265e-05
-6.91317546664127e-06
-3.10412121287181e-05
-5.09632099479129e-05
-1.18311319942024e-05
-1.34214077203944e-05
-2.09822703817371e-05
-3.6478391430217e-05
-2.41149844140367e-05
-2.05241777178556e-05
-1.07368957727764e-05
-1.13598487078434e-05
-6.28983609470474e-06
-1.33138860559114e-05
-6.25913762051686e-07
-1.59419648599329e-05
-2.62843284983885e-05
-2.76277340183007e-05
-1.02742651285032e-05
-1.42452871256202e-05
-4.04865029276201e-05
-1.44500159850989e-05
-3.31129848906321e-06
-3.50590877004999e-05
-2.81031472862202e-07
-6.24668774399214e-06
-3.03160555040467e-05
-1.38294608116041e-05
-2.28362734415038e-05
-2.21288483477506e-05
-3.30328386254573e-05
-1.05421287630001e-05
-3.15821556093007e-05
-1.15845027961046e-05
-2.63391869320447e-06
-3.78011484834592e-05
-2.39174804968081e-05
-5.30930412197213e-06
-1.86430344871549e-05
-2.26815846063042e-05
-6.05988978672905e-06
-1.66246798910296e-05
-2.46626462568249e-05
-1.88922074077081e-05
-2.00863256113011e-05
-2.65475888792471e-05
-1.84454734830367e-06
-1.63178562668418e-06
-3.04396100825846e-05
-2.13444378026081e-05
-9.89380319749697e-06
-2.31787852728996e-05
-3.03056237161962e-05
-3.0209008739118e-05
-2.75250199437514e-05
-1.43315480156599e-05
-8.45913768360885e-06
-2.44307943514822e-05
-2.86193129112377e-05
-1.58892685665894e-05
-2.47153191383863e-05
-2.41529047930028e-05
-1.38650774782631e-05
-3.15894783356691e-05
-2.00926340325632e-05
-3.09656256815132e-05
-5.14538165117036e-06
-1.54833401725311e-05
-4.37118957737091e-06
-7.85792592936668e-06
-2.57315820375962e-05
-2.84750638648206e-07
-1.77307505975801e-05
-3.47266528309883e-05
-1.65004686151248e-05
-4.87456390848312e-06
-3.5916385358506e-05
-2.44271616279281e-05
-1.33330666325647e-05
-1.25258245080609e-05
-2.82602060321285e-05
-1.27874654880384e-05
-4.43771613528043e-05
-3.58405482183551e-05
-2.66822912088538e-05
-3.20080168750397e-05
-3.04169145223272e-05
-2.37103468939293e-05
-1.56392628306387e-05
-1.52346323023371e-07
-2.62454021613563e-05
-2.08519813985738e-05
-8.38864586360936e-06
-2.34972806760699e-05
-3.26986835027966e-05
-3.40942616734842e-05
-2.00005316002725e-05
-2.8036953291651e-05
-2.23169520186652e-05
-3.48976593884102e-05
-3.62520477560074e-05
-3.30841859654232e-05
-1.39915494448119e-05
-3.30642857654792e-05
-2.19948724094702e-05
-6.89305600228761e-06
-4.12971464505226e-07
-1.71825179172241e-05
-3.5806214009624e-05
-1.75443360388188e-05
2.79773735728597e-06
-2.07552453447464e-05
-2.85345328909312e-05
-3.85908818423166e-05
-3.54602527156226e-05
-2.78743628889885e-05
-6.04129142879094e-06
-7.40554592000243e-06
-1.46357074443694e-05
-1.11426728136729e-05
-2.49591960199572e-05
-2.06375844955111e-05
-2.18980669507762e-05
-6.35924253408908e-06
-1.55716634583422e-05
-1.50490691259368e-05
-6.44096204358501e-06
-3.71783501205108e-05
-3.11843238486268e-05
-2.74232241368517e-05
-3.43678547172256e-05
-9.6884641161101e-06
-1.86908229297093e-05
-3.53132808971515e-05
-2.47064632853352e-05
-5.34484570588653e-07
-2.79526134191649e-05
-1.4563991998533e-05
-2.26322592378406e-05
-2.26689484899657e-05
-4.76567930409609e-05
-2.07507983032187e-05
-2.13760801044768e-05
-1.65950957637731e-05
-1.16784963058906e-05
-9.18793874106713e-06
-2.03414472135165e-05
-2.6776400554092e-05
-1.70885685153539e-05
-1.46066470075297e-05
-3.13650063511019e-05
-2.47586071169678e-05
-4.87480798816004e-05
-3.33942723329979e-05
-2.43502295783866e-05
-1.63352253307939e-05
-1.714921353993e-05
-2.22998871801537e-05
-5.34069852089856e-06
-2.15391607082929e-05
-2.42223334633349e-05
-2.36152695303901e-05
-1.41026426853659e-05
-2.2791391042367e-05
-1.76569105822416e-05
-3.72029014317768e-05
-8.73212928337634e-06
-1.25880640267923e-05
-2.38029741511803e-05
-1.78744326107036e-05
-1.24844226595085e-05
-2.77828358756118e-05
-4.06632515804689e-05
-2.04001527948284e-05
-1.45047960318728e-05
-5.48576505707015e-05
-1.13516010149409e-05
-3.61627331644795e-05
-2.01377861342256e-05
-2.14269848707356e-05
-1.62322119317166e-05
-3.0688537178551e-05
-2.96284126717028e-05
-4.45836394281767e-06
-1.7547542374717e-05
-1.27413913087166e-05
-1.57730028924697e-05
-1.31823701516457e-05
-2.69238470509879e-05
-2.87738008890727e-05
-1.22435039422215e-05
-5.28350035641149e-05
-1.46620289498794e-05
-2.46443370308894e-05
-2.30336815733326e-05
-2.11699720357722e-05
1.46105002471807e-05
-8.40592146304796e-06
-1.58440012276878e-05
-1.73103134871846e-05
-1.71735671381142e-05
-3.24119655213448e-05
-3.44645004165098e-05
-9.98335272890547e-06
-2.35235110538545e-05
-4.05509762863422e-05
-1.81254014186857e-05
-1.97942316301594e-05
-1.35442344223836e-05
-3.36468901468162e-05
3.92284041787794e-06
-5.34435208347321e-06
-1.68903803423187e-05
-2.89076816677351e-05
-1.28019845420278e-05
-4.14833706576029e-05
-2.10049459451099e-05
-1.88226162805241e-05
-2.53811476368161e-05
-5.73031118867092e-06
-1.4721033072502e-05
-2.22634228137561e-05
-8.20839961977079e-06
-1.06339778382832e-05
-1.38093118055638e-05
-3.10576769083143e-05
-1.19352072352631e-05
-3.39949335600513e-05
1.85540235527851e-07
-3.2648448269084e-05
-1.98151268588527e-05
-4.84715468585024e-05
-2.97683677510601e-08
-2.54506583988811e-05
-1.31558712957378e-05
-2.99672927369046e-05
-1.46275168428809e-05
-1.60352096795991e-05
-3.82592843872664e-05
-1.98737658770208e-05
-2.89295594313575e-06
-1.49112604106099e-05
-2.68960073216783e-05
-3.36222568940412e-05
-1.31592962367497e-05
-1.1553489812441e-05
-1.39342932121259e-05
-1.75059581942761e-05
-2.73619999748924e-05
-1.12203902423728e-05
-2.45489467376956e-05
-2.68832040004733e-05
-1.3810941447144e-05
-1.77338359534262e-05
-1.0054887273981e-05
-2.25249798500078e-05
-2.02446384026988e-05
-2.44633803731498e-05
-2.08529842768705e-05
-2.70933517914253e-05
-9.57191131990437e-06
-2.25523803540656e-05
-3.04015698366054e-05
-1.23943148094974e-05
-2.44331188257003e-05
-1.1403547107231e-05
-3.33424244770751e-05
-1.010864252428e-05
-3.3043924884854e-05
-1.20642131956447e-05
-3.04050378470258e-05
-6.04344887276755e-06
-1.75882693639251e-05
-3.20017782049471e-06
-2.4698998544847e-05
-1.53611037849112e-05
-1.17674008901666e-05
-2.39631037514214e-06
7.39722764074052e-06
-1.96612694547798e-05
-6.79061272790797e-06
-2.47215376231129e-05
-4.73842455845604e-06
1.52648601789403e-06
-2.75020826885024e-05
-3.5284595303566e-06
-3.36871878750368e-05
-3.50254953760683e-05
-2.55966788042364e-05
-1.96797293183098e-05
-1.80029840868606e-05
-2.21309742606729e-05
-8.31530839896781e-06
-3.5567111122414e-05
-1.41865493573991e-05
4.22949244212052e-06
-3.19141825134358e-05
-3.3887506373319e-05
-7.22381443394392e-06
-2.29459063186067e-05
-2.90608847785277e-05
6.45833329221679e-06
-1.1446275847329e-05
-2.41405885762404e-05
-3.29432851634808e-05
-2.15765100156469e-05
-1.91693370982157e-05
-1.87806125454057e-05
-2.26857164278017e-05
-2.0510706089019e-05
-6.88399308618572e-06
2.56613309391152e-06
-3.92678489647355e-05
-1.03113594623156e-05
-3.31469661377848e-05
-2.76474781997781e-05
-2.60760896105174e-06
-3.47902362421395e-05
-1.23068365794677e-05
-1.06647651545432e-06
-6.06828898424388e-06
-1.76992643828518e-05
-3.60765250547334e-05
-1.26502515508889e-05
-1.00623205630752e-05
-2.26924487310071e-05
-4.42241056147265e-05
-3.14875017740562e-05
-2.41768421505904e-05
-1.35491976585053e-05
-3.53433268584917e-05
-6.90463738729904e-06
-5.3410602981082e-06
-4.67518613385563e-06
-1.68312162635331e-05
-1.58589381044592e-06
-1.02889749075014e-05
-2.49718669303241e-05
-2.88461005060161e-05
-2.73228059740551e-05
-2.0082324918018e-05
-1.62572085447412e-05
-2.23343893103661e-05
-2.84707347635316e-05
-9.52308627745744e-06
-1.68070906319692e-05
-2.07318028628424e-05
-2.72091086764757e-05
-4.58026427121547e-05
-1.32513025061337e-05
-1.75379367769853e-05
-1.30482675870367e-05
-5.23314491190486e-06
-1.40689075726274e-05
-8.05140668359999e-06
9.17224571897107e-06
-4.17802911890195e-05
6.11885930354166e-06
-1.16583044620868e-05
-3.61876214108022e-06
-7.06625484514572e-06
-2.22639814025452e-05
-1.14997596284649e-05
-2.73040780000459e-05
-1.25843673067738e-05
-2.78410417881962e-05
-3.08660662215594e-05
-3.59845591588236e-05
-1.98003373923976e-05
-2.58688182556535e-05
-1.8368978056397e-05
-2.31032307898461e-05
-3.58402596224508e-05
-3.53790899805663e-05
-1.95027450354052e-05
-4.29604628286153e-05
-3.16525024891741e-05
-1.64164565707883e-05
-1.74608757727296e-05
-1.70864257109982e-05
-2.7156402304165e-06
-2.23790536749163e-05
-2.76800001656561e-05
-1.11804161881398e-05
-3.28953379342641e-05
-4.66935682601712e-06
-3.34570396177717e-05
-3.11528948595183e-05
-2.19370588458567e-05
-1.39215047881767e-05
8.01289129702286e-06
-9.60764825153653e-07
-2.62590170946064e-05
-3.98611640287291e-05
-1.58017277556899e-05
-1.38872713020271e-05
-4.18223508786534e-05
-8.32883712908999e-06
-2.26122024875713e-05
-3.69760691922392e-05
-1.58889921616293e-05
4.58476989654708e-06
-6.11038371117666e-07
-7.08026407107753e-06
-2.0944566932026e-05
-1.29501743810058e-05
-8.13342195016333e-06
-1.44044538688567e-05
-1.17222096087713e-05
-3.11736839806584e-05
-1.02291438738827e-05
-1.54990647003874e-05
-1.45171599314315e-05
-2.19984306765135e-05
-2.0646848004375e-05
-1.41027469266919e-05
-2.89101379773055e-06
-3.53765842843538e-05
-2.77451270580103e-05
5.80383398463676e-07
-3.18250887625635e-05
-3.03549829690585e-05
-1.46896819142874e-05
-2.4750199411841e-05
-2.40975287020342e-05
-2.39173025768784e-05
-3.41401530559387e-07
-1.77601240170607e-05
-2.12109900882269e-05
-4.07811234852412e-06
-1.53850419488418e-05
-2.59847752443515e-05
-1.44954720087869e-05
4.1807359059433e-06
-9.62079545403516e-06
-9.97449292140867e-06
-1.51404978660018e-05
-3.26051208589221e-05
-2.04937034386863e-05
-2.37265908910469e-05
-2.31058818508554e-05
-1.56499371966112e-05
-3.29648768716052e-05
-1.31216749363571e-05
-2.14044423717827e-05
-1.97161969486888e-05
-8.83615933882348e-06
-1.59341972781608e-05
-2.64845089885258e-05
-1.18749744739946e-05
3.35737696284597e-06
-6.11742647549727e-06
-5.84252179615234e-06
-6.12001333557071e-06
4.63267254579764e-06
-2.92341333729721e-05
2.93830168043449e-06
-2.22542406490487e-05
-2.48480636168267e-05
-1.18786481708328e-05
-1.12034801759691e-05
-3.70857604058276e-05
-3.76638359464577e-05
3.78462693007017e-06
-2.49759541042159e-05
-3.08985417835686e-05
-1.15568247336109e-05
-1.72091059296493e-05
-3.42695778833139e-05
-3.67545353675519e-05
-1.97902573766065e-05
-1.99287065207362e-05
1.43499885177004e-05
-1.38859572596253e-05
-3.63960761496651e-05
-1.93513125711386e-05
-2.08790253729553e-05
-1.25558608796238e-05
-1.56613113380549e-05
-1.95858679963245e-05
-1.38644560793978e-05
-3.29418060950269e-05
-3.55994689852996e-05
-7.26199588526143e-06
-2.43179519805158e-05
-3.37532251998135e-05
-5.26494278006001e-06
-2.03769656887176e-05
-1.2096204943756e-05
-1.61617774017126e-05
-2.25335896665591e-05
-1.57032007513781e-05
-7.76233533933115e-06
-1.25876210992138e-05
-2.15574949037626e-05
-1.87694779747038e-05
-3.11766935623357e-06
-4.04588040229617e-05
-1.81274944866039e-05
-1.83811711306423e-06
-8.95736330274825e-06
-2.17091051173664e-05
-3.15749549555297e-05
-2.300338612596e-05
-1.14920458214146e-05
-9.74563528210227e-06
-1.94560487838753e-05
-4.9023830340342e-06
-1.68973364605452e-05
-2.1258624222536e-05
-3.53350872694658e-05
-1.18676599766196e-05
-2.52042926527788e-06
-2.35378500913992e-05
-6.79252394630312e-06
-2.10168296495138e-05
-3.32849833994909e-05
2.07023666025593e-06
-2.01356394529716e-05
-7.12003797329668e-06
-1.05026710969973e-05
-2.74231137222263e-05
-5.77438879611088e-07
-2.28387618813737e-05
-1.55966295340546e-05
-7.57423896792528e-06
-7.03841960439697e-06
6.08318608566971e-06
-2.05994769453443e-05
-1.8778598496902e-05
-2.41158333703603e-05
-3.46444964272816e-05
-1.86437164061269e-05
-1.36873083323139e-05
-3.87206567318081e-06
-3.00804689379904e-06
-4.0457041231322e-05
-2.47847763723927e-05
-3.34416770976699e-05
-3.29492417701697e-05
-2.30812872177249e-05
-2.67774429491123e-05
-1.83644296240537e-05
-2.83500097276845e-05
-2.40971987075044e-05
-2.25407714390798e-05
-3.48417049723974e-05
3.14592197706658e-07
-2.57893774348621e-05
-3.10147278561956e-05
-2.55498815167172e-05
-1.11392723775917e-05
-9.06257904806889e-06
-1.82714643904973e-05
-2.37176332452004e-05
8.43884433547268e-07
-1.16151818396702e-05
-5.11375131698487e-06
-2.27984960512184e-05
-2.52377783497405e-05
-4.07832103441703e-05
-9.76626419155578e-06
-2.17321268154583e-05
-3.19615060764787e-05
-2.16251653714868e-05
-2.37382927456653e-05
-1.41671994173078e-05
-8.41439665979698e-06
5.47198589635084e-06
-2.56045447635204e-05
-2.14132156166607e-05
-4.7700910222749e-05
2.23637923545533e-06
-2.02802119061044e-05
-3.79194353739972e-05
-1.17195900340522e-05
-8.4171977093966e-06
-2.93405745562981e-05
-1.2456810606918e-05
-2.96045873605212e-05
-1.51787253756547e-05
-4.46149052595488e-05
-1.63456873251668e-05
-3.20113641956481e-05
-1.13095205525332e-05
-1.53563181227862e-05
-3.94973209687754e-05
-1.90766198320913e-05
-1.36410986940394e-05
-1.60666137871773e-06
-5.33003905019834e-06
-3.01126509560704e-05
-2.13995886934324e-05
-1.46884192245815e-05
1.45005968988904e-06
-3.59744129032919e-05
-2.19805781978651e-06
-2.52184444488962e-05
-2.59613245485623e-05
-2.95041417017667e-05
-2.73581648367801e-05
-2.71817157792318e-05
-8.00217124885304e-06
-3.06661892964037e-05
-4.54367530486144e-06
-1.33846022124815e-05
-2.17227328733212e-05
-1.62541763393667e-05
-2.23562806376065e-05
-1.59994640441065e-05
-2.8817945124799e-05
-1.8193859269285e-05
6.44425410321532e-07
-2.2441075267199e-06
-3.18257976936478e-05
-4.50242456261008e-05
-1.93578193188742e-06
-3.85516904758452e-05
-3.58810381242674e-05
-3.0351694069666e-05
-1.87159211694558e-05
-2.34834700576378e-05
-9.42329520241608e-06
-2.34878307773283e-05
-2.16767674270418e-06
8.77073980851067e-06
-3.65899845648495e-05
-1.53375308571801e-05
-2.3398175697876e-05
-2.31613605426116e-05
3.68796287841983e-06
8.67323805376291e-07
-4.04960812916474e-05
-2.250307905787e-05
-2.91558052623156e-05
-2.97944135410814e-05
-2.97171746060377e-05
-3.0543605529143e-05
-3.68587846668519e-05
-4.96747442697491e-06
-2.76561136999554e-05
-2.195406717149e-05
-3.36263572060785e-05
5.51228639015621e-06
-1.08707028804089e-05
-4.18143731483928e-06
-1.74814258826827e-05
-1.52698503638189e-05
-2.48126507384416e-05
-1.7749930808605e-06
-2.84106538668388e-05
-1.14990693981466e-05
-1.65737085375045e-05
-3.90674123538215e-06
-2.36540378566666e-05
-1.33504421096037e-05
-1.98121259321672e-05
2.69543365158508e-06
-2.82693446960069e-05
-2.31298631411785e-05
-1.93314256590105e-05
-1.80107078867238e-05
-1.63966003615135e-05
-2.73297502296439e-05
-1.72675358531268e-05
-4.511798698457e-06
-1.11860473697267e-05
-1.58900172833292e-05
-1.80507285500171e-05
-4.75607581547826e-06
-3.04406642288542e-05
-1.90710104527648e-05
-3.62722014830695e-05
-1.69905585872693e-05
-3.08903728259446e-05
-3.21955709151102e-05
-2.05940437454064e-05
-3.48846497431065e-05
-7.74645979885925e-06
-3.83549571331087e-05
-3.41349505675766e-05
-3.35358037223495e-05
-1.31788573188735e-05
-3.64468912180377e-05
-3.27858003818111e-05
-1.10397249140107e-05
-1.13545788276494e-05
-2.80211036161885e-05
-3.03548559896481e-05
-3.07937181287353e-05
-3.30392214892224e-05
-2.68793697697057e-05
-1.36811774302125e-05
-3.0475398987884e-05
-2.18632954292096e-05
-1.61280390700649e-05
-1.49843892178714e-05
-1.60031159074134e-05
-2.8685482572013e-05
-1.65266456539863e-05
-1.64609308198458e-05
-3.68494725553187e-05
-2.05439545114324e-05
-1.08880780564993e-05
-3.20466243635383e-06
6.64410919363954e-07
-2.88469010721478e-05
-1.8418191189527e-05
-3.32630676832519e-05
4.98484318839872e-06
-9.18101473869581e-06
-1.22435461599095e-05
-1.53910727215406e-05
-1.22031625667584e-05
-2.64377822293227e-05
-8.19155981850005e-06
-2.57588969944667e-05
-2.04548821853454e-05
-8.68246707975784e-07
-3.69144164746269e-05
-2.89985172605706e-05
5.50537056172438e-06
-3.28853543924362e-05
-1.56200160212158e-05
-1.56371476169599e-05
-1.77322575401892e-05
-3.78389147651239e-05
-1.32723290674311e-05
-1.50144289600135e-05
-4.06555881973748e-06
-1.8537655100509e-05
-9.65485077227799e-06
-6.44042501270881e-06
-2.60584812815123e-06
-1.36334687377567e-05
-9.68557264703592e-06
-3.35970479254591e-05
-1.93623514403422e-05
-2.31484244734927e-05
-8.48509281028546e-06
2.46132359248979e-06
-1.61420652273709e-05
-1.70890398522908e-05
-1.05858193983077e-05
-2.45023716789549e-05
-1.29021289441321e-05
-2.28966600651328e-05
-1.59105354060239e-05
-2.34643627114467e-05
-1.23396251436535e-05
-3.4240727220564e-05
-1.68276267592173e-05
-2.14291764708083e-06
-4.02558037057561e-05
-1.17702292450478e-05
-1.78042431005088e-05
-2.81867626569613e-05
-1.1492232153424e-05
-2.89465964608925e-05
-1.68549866488877e-05
-1.92364724304968e-05
-5.06302934922445e-05
-5.25923509842015e-06
-1.6286869005359e-05
-3.60675557507851e-05
-1.80330480768123e-05
-8.39285889227859e-06
-3.1212988093687e-05
-6.23950026000319e-06
-2.19832371076548e-05
-1.36778965403766e-05
-9.03128033263292e-06
-2.30629408561218e-05
-6.53032629934706e-06
-4.06063328497419e-05
-1.1758030570212e-05
-2.87716820844987e-05
-3.06869574919197e-05
-2.3184036909408e-05
-3.6957198867226e-05
-2.95009163729287e-05
-1.84191483168627e-05
-1.30197807603837e-05
-1.52205231911662e-05
-2.4945178776026e-05
-1.57983306032225e-05
-5.83250909103595e-06
-1.02818329138534e-05
-1.74185379643498e-05
-6.24806278583425e-06
-1.89860116715436e-05
-2.82759879318602e-05
-1.74117088458608e-05
-3.50700118207984e-05
-1.96325681580513e-05
-5.95038297593454e-06
-9.10907992733409e-06
-3.46997112599671e-05
-1.65225160128441e-05
-4.31008983396825e-05
-2.23961498104335e-05
-1.89077711726419e-05
-9.35505291909739e-06
-1.74383738665914e-05
-3.06987932847135e-05
-1.80355208184854e-05
-6.97157726586099e-07
-2.80524401313843e-05
-3.02839008890347e-05
-2.45340321693529e-05
-8.82365281950469e-06
-2.38844687086686e-05
-2.33483299908385e-05
-3.82814836985257e-05
-7.48943541436252e-06
-9.71475929855918e-06
-4.43919407261324e-05
-1.82062103445794e-05
-2.78661506795953e-05
-2.61614429071075e-06
-2.84881612051945e-05
-3.19603769127408e-05
-1.71414393952081e-05
-3.49183098003193e-05
-1.66335956149855e-05
-1.16979673733416e-05
-1.71773630294483e-05
-1.53657751822039e-05
-2.22275752743921e-05
-2.01946635894117e-05
-3.29529502340813e-05
-2.69094369415752e-05
-7.00812532814195e-06
-2.78729717712735e-05
-5.00769865237626e-05
-1.77604234355644e-05
-4.89544996084323e-06
-2.07534414547667e-05
-2.27462161457975e-05
-1.08554460700866e-05
-1.45721707552165e-05
-2.79229277214217e-05
-4.17166845243978e-05
-1.47809725130711e-05
-1.73883096825738e-05
-9.12335931926499e-06
-1.80238734616765e-05
-9.47117237526696e-08
-2.89307952827163e-05
-2.72423656396667e-05
-3.55927220796029e-05
-3.90147797065772e-05
-1.47702126005112e-05
-3.71701157454366e-05
-2.01431049591565e-05
-2.75226078510823e-05
-1.81654921890497e-05
-1.02286752881464e-05
-7.29209118999641e-06
-3.41350331106436e-05
-9.61080561031435e-06
-3.4006975516541e-05
-3.49308130752197e-05
-4.24963467610079e-05
-2.6095892655719e-05
-1.77580907432767e-05
-1.93784007965028e-05
-1.17687879192849e-08
-1.50972743513715e-05
-2.14098487086854e-05
-9.269474139243e-06
-2.00114815423985e-05
-1.0397035710127e-05
-8.64548992054766e-06
-9.99419968249202e-06
-1.48298299206482e-05
-7.00070020116534e-07
-2.88016010594452e-05
-1.74302795755676e-05
-1.95716873777729e-05
-2.2626196433596e-05
-1.64647777900665e-05
-1.9175919454749e-05
-1.46441651473543e-05
-1.83305564072796e-05
-4.47000555807005e-06
-4.61743007202897e-05
-4.25933903408444e-07
-2.61561008089741e-05
-6.64342745692067e-06
-2.85492588071263e-06
-1.67114533346884e-05
-1.85299151222595e-05
-1.46790090429259e-05
-1.49602257978627e-05
-1.28611485891264e-05
-2.98824411865893e-05
-7.63130303595422e-06
-2.43994430606748e-05
-2.30711052927439e-05
1.12660814355775e-05
-1.40845618633157e-05
-1.25194565063302e-05
-2.42293305339705e-05
-2.30117327356753e-05
-1.77304972755513e-05
-3.40585000353103e-06
-1.95965820633996e-05
-1.61548490303748e-05
-2.68231170260327e-05
-2.39244703018408e-05
-2.3721486453035e-05
-3.33588105838788e-05
-3.69944073873643e-05
-1.60850921606082e-05
-5.80648974088191e-06
-2.27378589249685e-05
-1.05225682237201e-05
-1.88362820010651e-05
-2.81386649945216e-05
-3.21655934049714e-06
-3.12800039353388e-06
-2.91820611006325e-05
-3.84668788586202e-05
-3.61973879505945e-05
-1.80017396581704e-05
-5.45172763448642e-06
-3.49017292987636e-05
-2.3778823253228e-05
-3.32217701223191e-05
-2.4488808932434e-05
-2.36096623288243e-05
-1.96606512457726e-05
-1.19653766784328e-05
-1.40631417720245e-05
-2.07418562926259e-05
-2.39924009989049e-05
-1.66636926388768e-05
-3.58230268987637e-06
-2.35253592890448e-05
-1.89711978739419e-05
-2.08720457201694e-05
3.09673568612981e-06
-3.96091743733212e-05
-3.18029088406705e-05
-2.19939107942973e-05
4.57613207278029e-06
-2.02273637906156e-05
-2.62503591231041e-05
-1.83723596615697e-05
-1.93367749264697e-06
-2.32056419955987e-05
-2.00070221624105e-05
-1.43214339014324e-05
-3.06857244719894e-05
-6.31220956390426e-06
-2.5366526453774e-05
-2.09432788205484e-05
-1.55554879847707e-05
-8.95267240521564e-06
-2.01605983972162e-05
-3.39470669671354e-05
-3.15284783859041e-06
3.88382413101024e-06
-3.69935699145392e-05
-1.05149027050471e-05
3.87243473331151e-06
-3.6843544280278e-05
-1.97712212995524e-05
-7.99504882453369e-06
-3.51672092051513e-06
-1.24272616764306e-05
-3.27923223631295e-05
-6.71220058905407e-06
-2.3309309799087e-05
-1.19579101757252e-05
-2.84930858996572e-05
-1.19965037598753e-05
-1.67857483060932e-05
-3.56421223831398e-05
-1.3635024564799e-05
-7.09889384272507e-06
-5.02554760257068e-06
-1.82340624860076e-05
9.53549099201037e-07
-6.95940507552818e-06
-3.05442091096593e-05
-4.10915385515921e-05
-2.10295283702935e-05
-2.96357116708649e-05
-2.34244483458712e-05
-1.62460853389526e-05
2.02252562961045e-06
-3.70040995069245e-05
-3.06254619714694e-05
-1.13106954419206e-05
-2.39559283620418e-05
-3.24832382212876e-05
-2.4189997807657e-05
-1.7123795375996e-05
-2.75346278002193e-05
-9.48558445649585e-06
-7.72100348874675e-06
-1.59867277714025e-05
-2.90648477196715e-05
-2.44709421317853e-05
-6.97577301037765e-06
-5.2548866874458e-05
-2.56126149172297e-05
-1.24246547871045e-05
-1.62461960684251e-05
-2.46616068557865e-05
-1.12170027960967e-05
-2.58725250945993e-05
-2.10373069748258e-05
-9.2730665507248e-06
-2.51039367163026e-05
-2.25276230478422e-05
-2.31887250257443e-05
-1.64824332895368e-05
-1.18036297548755e-05
-1.80687920546256e-05
-3.18181828659219e-05
-2.77602490623836e-05
-1.43524475078177e-05
-1.69646805897794e-05
6.75267935247546e-09
-3.88552301475233e-05
-2.1690567744618e-05
-2.46898833635648e-05
-2.25121216482172e-06
-3.09927780035928e-05
-3.23773715251656e-05
-2.09963769044577e-05
-2.64484578980269e-05
-2.44277566182021e-05
-2.74995008284944e-05
-1.77477914492187e-05
-3.56067432144551e-05
-1.43021400258959e-05
-1.57643213006342e-05
-4.71747671903457e-06
-1.71628299448997e-05
-1.35855613326316e-05
-1.58711435367833e-05
-4.29884977720626e-06
-2.26822907978196e-05
-1.3539573597637e-05
8.44266463958238e-06
-1.08944170054991e-05
-3.35890410921258e-05
-1.31492543476168e-05
-2.53796923994505e-05
-1.45424895626235e-05
-1.79681247960911e-05
-2.4097976873919e-05
-2.67972600801332e-05
-1.73751039972484e-05
-2.79579672977458e-05
-2.62707098326704e-05
-2.23454279057319e-06
-3.26756413748709e-05
-1.36964494545378e-05
-1.7383289027431e-05
-1.11920380331221e-05
-1.60778757032935e-05
-1.87223031631113e-05
-4.48076083176126e-05
-1.83646050126267e-05
1.953819317183e-06
-2.58367519159537e-05
-1.14861288806098e-05
-2.29801154754173e-05
-1.86372942487308e-05
-2.00913675707691e-05
-1.75318165757689e-05
-2.44648223928752e-05
-3.18379846440996e-05
-1.62320239547303e-05
-1.08636146805343e-05
-1.2328811849775e-05
-3.102390157606e-05
-2.82865520282734e-05
-3.70711572346751e-06
-3.2230511296662e-05
-7.15942720810964e-06
-1.47043758570519e-05
-3.67335223642637e-05
-1.61149144977014e-05
-3.60593792356641e-05
-6.87906119077119e-07
-3.63778688744145e-05
-4.84706824966478e-05
-2.5110854332125e-05
-2.07526628104361e-05
1.1965512400988e-05
-2.79380143910304e-05
-1.68387698415889e-05
-2.37444599361793e-05
-2.5100659537428e-05
-2.419960230436e-05
-2.10748035294467e-05
-2.09052679001346e-05
-3.57277942949499e-05
-2.28137590790303e-05
-1.15380652117813e-05
-2.42625375564598e-05
-5.92114157869883e-05
-2.31103399516823e-05
-3.07852575575424e-05
-7.42729293713251e-06
-2.10338956373354e-05
-2.11235056225442e-05
-1.86321483368233e-05
-1.77434068958169e-05
-9.56288075628577e-06
-2.01372588258204e-05
-4.69818886088476e-05
-1.05559222890471e-05
-2.57355686517447e-05
-2.9382709439557e-05
-6.67701189644557e-06
-1.92743962801644e-05
-2.98481492398946e-05
-1.36375855802343e-05
-2.27250137217239e-05
-1.20707406059313e-05
-1.51996656312326e-05
-1.61287301629625e-05
-2.55558763257153e-05
-2.91440348591488e-05
-7.93976250263029e-06
-1.85226630712741e-07
-4.80621903657956e-06
-2.20782296525327e-05
-5.49881394341815e-06
-3.8909733188198e-05
-1.54566845477966e-05
2.80435501206916e-07
-3.28124509970739e-05
-3.65394042153375e-06
-9.29218389876007e-07
-4.93192430608376e-06
-2.55293970070166e-05
-2.9377457577034e-05
-2.9649721030189e-05
-6.69485540473838e-06
-1.83251083687086e-05
-1.28934125513008e-05
-3.11739285514413e-05
-9.34484364160944e-06
-3.76495255976221e-06
-2.00581744995217e-05
-2.78503950906768e-05
-4.60791122048197e-05
-7.42070715935617e-06
-1.06599661255452e-05
-3.02975632792011e-06
-1.18305357701234e-05
-2.51834747539919e-05
-2.48808406661219e-05
-2.44227936291954e-05
-2.64320505153946e-05
-2.95279097872328e-05
-3.31190776029098e-05
-1.57516146956667e-05
-6.16372916128585e-05
-2.44842420518913e-05
-3.126605561296e-05
-1.49350957672612e-05
-1.26781622673902e-05
-4.16280034304849e-05
-3.91576260617839e-05
-3.42352157737025e-05
-2.97638224878392e-05
-2.59467123742015e-05
-4.79490171525592e-05
-1.90271123737426e-05
-1.81641845954698e-05
-4.56574084824269e-05
-1.82057005876522e-05
-4.46058552434586e-05
-1.83560520491209e-05
-3.45172470144519e-05
-3.48239881441842e-05
-1.61678955632813e-05
-1.9112788159398e-05
1.89990805517806e-06
-3.78063352691224e-05
-4.44863652318497e-05
-3.13334901602088e-05
-1.48138833222133e-05
-2.14449453505394e-05
-1.65347549010292e-05
-2.27954858157154e-05
-1.58198589230123e-05
-2.90408592880464e-05
-2.24368675447381e-05
-1.76071472048919e-05
-2.65030353976848e-05
-3.79890202851651e-05
-1.25061459023772e-05
-2.9752172590343e-05
-4.11819714199225e-05
-1.40647581458687e-05
-2.47434878380044e-05
-5.25375259025582e-06
-2.85349786316086e-05
-2.43177338202625e-06
-9.87737172337893e-06
-4.30869836922532e-06
-4.39128787215525e-05
-2.79578487513859e-05
-3.38022960131293e-05
-2.02521925908965e-05
-2.63710806189686e-05
-8.8913401101736e-06
-2.30389304767581e-05
-1.89744866573166e-05
-1.56410179397344e-05
-2.76555971200852e-05
-2.71352195942273e-05
-1.52613444009476e-05
-2.07166382844662e-05
-8.03073856762504e-06
-4.84976994759624e-05
-3.68382477073778e-05
-2.13225295742656e-05
1.22149073377717e-06
-3.2815782416297e-05
-2.27918933119165e-05
-2.684945378977e-06
-3.45655968373654e-05
-4.68519061293829e-06
-5.32580478974766e-06
-4.25678978521489e-05
-2.36004361517011e-05
-1.38282234058028e-05
-3.47323938602406e-05
-3.36883395493507e-05
-2.03494507321018e-05
-2.26743587168636e-05
-1.74045861315069e-05
-1.28044617580116e-05
-3.24696766990104e-05
-1.05845693694495e-05
-2.86223225807875e-05
-4.16056574903334e-05
7.96099630692254e-06
-1.55179483911925e-05
-4.32029032433555e-06
7.06519091470332e-07
-1.87234557777787e-05
-2.42935645124793e-05
-4.26878178635995e-05
-3.26040496792546e-07
-2.48377073647909e-05
-1.3953146985344e-05
-3.34065818661467e-05
-3.89670870987299e-05
-1.16867488836965e-05
-4.2514742031036e-05
-8.57404458055383e-06
-1.65542722145923e-05
-2.71498119225404e-05
-2.39422985223768e-05
-1.57789056405555e-05
-2.31122417889106e-05
-2.04368976417516e-05
-3.60019173935099e-05
-3.80614601788211e-05
-1.02650382653752e-05
-2.41990929724028e-05
-2.26527962606434e-06
-2.00926172235067e-05
-3.48645014660009e-05
-2.46965417410897e-05
-3.78224665657505e-05
-1.90904801014352e-05
-2.36075373104654e-05
-4.91855069267143e-05
-2.33319973311318e-05
-1.78688216818721e-05
-2.75080012880339e-05
-1.17441783542533e-05
-1.40265055860873e-05
-3.16435205754976e-06
-6.56862430224206e-06
-2.66701013527908e-05
-9.49725450522117e-06
-1.31456632909161e-05
-4.02705073505573e-05
-1.41675792170558e-05
-2.61786839584348e-05
-5.95292458305258e-06
-1.38026021993083e-05
-1.75222831735054e-05
-1.92950404459214e-05
-2.31267450704583e-05
-2.35285056972433e-05
-3.61260626771708e-05
-3.51798166963313e-05
-3.82704148583812e-05
-2.09569601295948e-05
-3.04287900227522e-05
-2.16117205196724e-05
-3.53820351936709e-05
-3.73396522354082e-05
-2.2242123185772e-05
-2.67766618217483e-05
-2.85677066959816e-05
-1.77361411647989e-05
-2.88604621289986e-05
-2.37511439977535e-05
-1.56412186855155e-05
-1.69254606080874e-05
-5.93295753357114e-06
-4.26926509184133e-06
-2.11321657159731e-05
-1.09639515109584e-05
1.61516750100967e-05
-2.3887506092732e-05
-2.22548102382171e-05
-2.16090121685934e-05
-2.67503757483629e-05
-2.01717587312324e-05
-2.06991059216408e-05
-3.38298723697233e-05
-9.2398575712815e-06
-4.83230255089268e-05
-5.47241537464351e-06
9.24929807098438e-07
-2.38631033509385e-05
-3.44169435363608e-05
-1.69976152944759e-05
-4.38393387176227e-05
-4.55832547692572e-05
-1.96940797622764e-05
-2.69075644811608e-05
-2.22971418521681e-05
-2.92027559624324e-05
-1.63581398190951e-05
-3.0898814397265e-05
-1.82325121980595e-05
-3.72736191881841e-05
-7.86492288571576e-06
-2.48216346614916e-05
-1.11777582915021e-05
-2.28625778825566e-05
-3.30026526845294e-05
-2.60522908420625e-05
4.44653130716748e-07
-2.02650127425029e-05
-2.39148276910629e-06
-4.07303004005333e-05
-3.13151607987039e-05
-1.56722583693797e-05
-6.91775003264975e-06
-2.12178177478585e-05
-2.92246263750403e-05
-8.97980868939832e-06
-5.84805820705603e-07
-3.15047973652689e-05
-1.63780096544655e-05
-3.44569507710349e-05
-2.19921683661269e-05
-2.91407221108311e-05
-2.42947381278987e-05
-8.00331593092391e-06
-1.62955396322222e-05
-1.97266879472782e-05
-2.17990765858039e-05
-1.12716182875495e-05
-1.18665075480895e-05
-1.46744803476833e-05
-3.71536331109654e-05
-1.12659263080985e-05
-2.86298478379528e-06
-2.41823960031393e-05
-3.66140797399995e-05
-1.55347457224748e-05
-1.24271603134585e-05
-2.39501422837296e-05
-1.70034077425907e-05
-4.93636599562463e-08
-2.10995570497591e-05
-2.57813147769747e-05
-1.32133434468557e-05
-1.17980087967272e-05
-2.80988362134477e-05
-1.4287787363821e-05
-4.50126783874936e-05
8.57985378781455e-06
-1.1733634060786e-05
-2.39547535195309e-05
-2.96728822297625e-05
-1.20037451769396e-05
-1.82886504102874e-05
-2.51811388103806e-05
-2.35538998519569e-05
1.33587052493086e-06
-2.32780548779515e-05
-2.56865197301619e-05
-2.04376869012562e-05
-3.38579624768578e-05
-4.93212490085261e-05
-2.55434149117553e-05
-1.74483992780252e-05
-2.86675409408474e-05
-1.88366904020841e-05
-1.33134806802977e-05
-2.66162212841399e-05
-1.2670574838393e-05
-1.52839494122712e-05
-3.45302010504735e-05
-1.85271259892442e-05
-3.24456200615781e-06
-3.26934228679311e-06
-4.26577989063361e-05
-4.73954644982687e-05
-2.68289050143189e-05
-1.17017795273182e-05
-1.14143783649908e-05
-2.76860014198019e-05
-2.96192514330368e-07
-2.65116019595189e-05
-2.54826740062405e-05
-3.21171828555987e-05
-2.16820430027684e-05
-1.89836530715117e-05
-2.43137782607099e-05
-2.08023364383264e-05
2.04992574566928e-07
-2.81748554851129e-05
-2.86380038199509e-06
-1.18232035135395e-05
-8.16545928063856e-06
-9.362735192303e-06
2.54563387423571e-06
-1.78140764978591e-05
3.07804385227158e-06
-2.83937750355785e-05
-2.49877585399549e-05
-2.09328417517932e-05
-1.06924383278789e-05
-2.89663620700536e-05
-1.15410525675131e-05
1.76203461569821e-06
-2.15510425669714e-05
-2.93022874818354e-05
1.24763239067888e-06
-1.28879394010349e-05
-3.37400497330213e-05
-2.99560180578556e-05
-2.94060415459524e-05
-1.91007642489174e-05
-2.82232203715133e-05
-1.61144173569258e-05
-4.92306167677601e-06
-7.33432770949826e-06
-2.46141913405265e-05
-3.2414311288844e-05
-1.13935252614918e-05
-1.56278587169193e-05
-1.04985860992326e-05
-3.41881472477253e-05
-1.73979055966245e-05
-1.22236296295657e-05
-1.66742464767664e-05
-1.46852504942636e-05
-1.00618987907016e-05
-2.73262426992204e-05
-4.11873090215778e-05
-8.77831776028059e-06
7.88618108753226e-06
-3.32500193924882e-05
-1.63045839774611e-05
-1.35610430417034e-05
-3.04611362976126e-05
-1.66594540961082e-05
-3.27903104072982e-05
-5.4267335558478e-06
-3.58620823909683e-05
-3.69142145947243e-05
-1.4767875328179e-05
-3.25612525253523e-05
-2.39734163779673e-05
-3.12396682397599e-05
-2.42213047085796e-05
-3.04682969613305e-05
-1.57429306727055e-05
-1.50420898311471e-05
-4.0867204846228e-05
-3.20492166632562e-05
-1.36501562874687e-05
-2.84868987644723e-05
-3.29301408734356e-05
-1.96668019774954e-05
-2.60387388298321e-05
-3.27725513262162e-05
-1.51827664883049e-05
-3.52575755523325e-05
-1.68051917856889e-05
-1.1025278663706e-05
-1.79142481044694e-05
-2.76952612936726e-05
-2.70860008180077e-05
-3.61168296599049e-05
-3.28731312925046e-05
-1.86277891294386e-05
-3.39723730308159e-05
2.64923124213276e-06
-1.39481099885303e-05
-2.25176387370349e-05
2.34475179277873e-06
-1.44609280955254e-05
-2.59098096461047e-05
-4.11044615373581e-05
-1.59419891645035e-05
-2.25446641237352e-05
-1.00246367184519e-05
-5.91939203533185e-06
-2.94245744281729e-05
-1.57404072455545e-05
-1.92324249308747e-05
-2.35040593185861e-05
-1.84611476086569e-05
-2.82429674327782e-05
-6.45020976301988e-06
-2.36877223219717e-05
-2.49578970548213e-06
-3.07403496107533e-05
-2.27518210107172e-05
-2.63147076476679e-05
-1.8143646676033e-05
-2.34598818452909e-05
-2.29936555818482e-05
-1.79035738983506e-05
-2.51945165020488e-05
-2.52808278609318e-05
-4.98498910650764e-06
-9.86110961938774e-06
-1.13123101817197e-05
-2.94537928697849e-05
-1.263620774487e-05
6.97016661989053e-07
-1.27811169484118e-05
-1.54485003474667e-05
-1.08560535089346e-05
-1.85463546993415e-05
-1.37671674093891e-05
1.47509224377502e-05
-1.80126625677505e-05
-1.70586104656642e-05
-1.20540626661311e-05
-2.04119573325213e-05
-1.8803776341565e-05
-2.62688766690654e-05
-2.62634585061792e-05
-2.95280841588275e-05
-3.27796674577694e-05
-2.47864879299675e-05
-3.94194759804254e-05
-4.34985724766766e-05
-1.18778101461745e-05
-1.38669066051897e-05
-1.07235313168725e-05
-2.12921436284434e-05
-2.2515361693227e-05
-1.0304831274553e-05
-1.89970852287854e-05
-3.35181767651004e-05
-1.86297362166784e-05
-3.6137662960035e-05
-1.54002088706876e-05
-3.56683232923078e-05
-2.92104192465076e-05
-1.1942181745043e-05
-1.4562356422436e-05
-2.40995889830549e-05
-1.93045296800046e-05
-2.69430280811693e-05
-2.11198586770325e-05
-8.25074882732708e-07
-2.27237559890258e-05
-2.78367861433896e-05
-2.43757849936255e-05
-3.60099473803438e-05
-1.91910677957571e-05
-9.07893028672671e-06
-1.34399940263558e-06
-5.55178771972602e-05
-2.62446516561203e-05
-1.76036499830373e-05
-3.80520371848726e-05
-2.35608317652155e-05
-3.54441750607044e-05
-2.17367780914181e-05
-3.63177871976392e-05
2.19264430893589e-06
-1.60023716576489e-05
-2.79947309425956e-05
-2.52012855715181e-05
-2.19206660138975e-05
-1.51875803526198e-05
-1.55582109277418e-05
-2.71067226469663e-05
-2.4179294593158e-05
-1.78325076831224e-05
-2.18321635825671e-05
-9.83103404010394e-06
-8.16588005526958e-06
-3.43577971353566e-06
-1.85696635718102e-05
-1.6471218481322e-06
-2.17648401845148e-05
-3.94961013228051e-05
-1.87133656994153e-05
-2.7820024364295e-05
-1.99009273920861e-05
-1.63761380195159e-05
-2.2622683664826e-05
-2.42970268089809e-05
-1.57364243696471e-05
-1.92974197483073e-05
-6.54711015829719e-06
-3.0456452723029e-05
-2.77590363475155e-05
-2.85941537308117e-05
-1.35834241256171e-05
-1.01876717937249e-05
-2.87048139235658e-05
-2.06866545474505e-05
1.95331904532954e-06
-2.56500988402175e-05
-2.74331473328714e-05
-2.61099258047481e-05
-2.21359557017642e-05
-2.96542513681546e-05
-1.26413711424069e-05
-2.69295224596572e-05
-3.97738900174106e-05
-1.70801392901835e-05
-4.33770764369562e-05
-4.13971134821755e-05
-1.70218563778544e-05
-2.39839068559025e-05
-4.95111234835853e-05
-2.49317306134448e-05
-1.67635290111352e-05
-1.10821912497916e-06
-2.50874072549126e-05
1.86863123385191e-07
-1.50229322617027e-05
-4.8792051103032e-05
-1.44043050582372e-05
-9.15144251752387e-06
-3.34693051026088e-05
-9.26291162184904e-06
-3.42129210909691e-05
-2.31922067368525e-05
-4.97746470716248e-06
-2.74137970899876e-05
-1.92217634074303e-05
2.98527010198143e-06
-3.13669325253434e-05
-2.71131246555624e-05
-4.11610080200499e-06
-2.6795768574735e-05
-5.26601979281264e-05
-1.40443230751384e-05
-2.40350302398834e-05
-1.65527487901016e-06
-2.34645545326721e-05
-1.75664543678465e-05
-1.85629137906189e-06
-5.43964130984429e-06
-1.3398199975609e-05
-1.45245116902518e-05
1.20680121657676e-06
-1.72568584780822e-05
-2.65490630092364e-05
-3.43139457650533e-05
-2.74646977609102e-05
-3.87861448918238e-05
-3.4431457206366e-05
7.63534239817008e-06
-2.8835317555942e-05
-1.80353546574746e-05
-4.81420012587099e-06
-9.72565363933509e-06
3.15900391990414e-06
-2.08787318352365e-05
-1.54719136994917e-05
-1.97096652231589e-05
2.5781759099757e-07
-1.63126256113554e-05
-2.51532825266313e-05
-1.41099170430767e-05
-1.60084016602143e-05
-2.88641616096131e-05
-3.21832739160962e-05
-1.36979144524017e-05
-2.2846485803151e-05
-3.04531215312922e-05
-1.82182263930599e-05
-1.64202091282064e-05
-2.31541636408959e-05
-1.17511021855241e-05
-2.56925037256868e-05
-4.05817880724862e-06
-2.06460577222291e-06
-2.08681150827873e-05
-2.53553240084363e-06
-2.73001330682172e-05
-9.16634232890249e-06
-2.40192926320048e-05
-2.76656977451739e-05
-6.11402519550373e-06
-2.15041186143386e-05
-4.17048164285737e-05
-3.47680360902583e-05
-1.27237180913966e-05
-7.15705067641666e-06
-2.4801009976135e-05
-2.06526644296409e-05
-2.42640110052903e-05
-2.89154455852401e-05
-4.07678104329219e-05
-4.36346517001913e-05
-2.11978996097143e-05
-1.65820688184861e-05
-1.78171163763703e-05
-6.85885874962495e-06
-1.86591146941931e-05
-2.96521117854834e-05
-2.96982544239242e-05
-3.22398932380975e-05
-1.70511400208185e-05
-2.00379840060104e-05
-2.80099099902212e-05
-2.9030433932848e-05
-2.29993109751261e-05
-2.6361579701596e-05
-2.33777653614572e-05
-4.06983988164194e-05
-3.67170345399157e-05
-6.55577893087593e-06
-7.23272936498869e-06
-2.12672875710509e-05
-1.03498979629077e-05
-2.32802533568608e-05
-1.39665560535162e-05
-1.11171675766673e-05
-1.50892589655553e-05
-2.05513313234445e-05
-1.49687407348039e-05
-2.47925193412966e-05
-2.88411841004287e-05
-1.99568971837665e-05
-4.68449564434713e-05
-1.38835891063717e-05
-2.19889297846677e-05
-3.4994734958824e-05
-1.80383950967238e-05
-1.08228850827689e-05
-1.66869548065088e-05
-2.49406483223731e-05
-2.57632226842858e-05
-1.09148599768512e-05
-3.86672500871841e-05
-2.48597593262126e-05
-3.00038091632919e-05
1.06508364749866e-06
-6.74326989263765e-06
-4.6181677829355e-06
-9.71680980014256e-06
-3.03211471070264e-05
-8.46952985246585e-07
-2.12128410251387e-05
-1.84593256434054e-05
-2.6203784343586e-05
-1.64454609822043e-05
-6.76820399172549e-06
-2.84092184565489e-05
-1.44254679064571e-05
-2.5675265489399e-05
-2.83051553960393e-05
-2.36508922515687e-05
-2.24301238058027e-05
-1.99820742911908e-05
-2.59052216639291e-05
-2.10598816091604e-05
-3.44925333360099e-05
-1.9399497959245e-05
-3.2936769896913e-05
-8.4806532036369e-08
-8.29883237916762e-06
-9.67412876583575e-06
-3.33496510746368e-05
3.96237961803587e-06
-2.01288056300238e-05
-1.30854230103062e-05
-3.72287544733538e-05
-2.03702189737158e-05
-4.14172275178025e-05
-2.6571730956014e-05
-1.52803300269803e-05
-2.20214757599904e-05
-4.1129220030189e-05
-1.92374077071032e-05
-2.64086894098596e-05
-2.52757802926301e-05
-2.35935341855e-05
-2.14196604187403e-05
-3.1041656786884e-05
-1.40536239715382e-05
-1.57065931821081e-05
-2.49197756686788e-05
-3.11685627259029e-05
-2.22383342582844e-05
-2.05099252880744e-05
-1.52581033754912e-05
-3.05766227015674e-05
-8.17272171793775e-06
-1.37786884240755e-05
-2.90230464351471e-05
-2.80777450152188e-05
-1.70434093687955e-05
-2.83674214517378e-05
-1.91046556367125e-05
-2.10865354026235e-05
-3.69824502671406e-05
-9.1325435973937e-06
-1.6869216727553e-06
-5.26325539133308e-06
-5.37872579961776e-06
-1.25198920704231e-05
-1.08859759418047e-05
-1.58571739185266e-05
-5.05339594867992e-05
-2.42695505960936e-05
-3.78211559631472e-06
-2.46444815227008e-05
-1.7575033631416e-05
-4.40638412063764e-05
-2.4338030901086e-05
-1.10497275947675e-06
-2.36731978629683e-05
-3.26111157495273e-05
3.27899653091514e-06
-3.49732745589016e-05
-8.47732918554265e-06
-5.2114036632392e-05
-4.93134975606496e-06
-2.60255261799287e-05
-2.30256061059598e-05
-6.01632727787266e-06
-1.98379099827712e-06
-1.99677262579018e-05
-3.60473517958551e-05
-1.50982118183665e-05
-2.89974727290215e-05
-1.28725798350001e-05
-2.20598733045393e-05
-2.64948410279377e-05
-2.40465586029692e-05
-1.64805542926759e-05
-1.92747779723745e-05
-6.99267615293465e-06
-3.85954746896807e-05
-3.19894689945423e-05
-2.40338768897388e-05
-2.69702118777924e-05
-8.25910237878671e-06
-2.22798157973178e-05
-3.7153879127745e-05
-2.68844438094054e-05
-1.15593150918453e-05
-3.64618431111222e-06
-5.0764560237907e-05
-1.78698449176961e-05
-2.23831330914454e-05
-1.83559164056387e-05
-3.90146406216527e-05
-2.91931573178756e-05
-2.34556929722266e-05
-3.10696982532441e-05
-3.989950914244e-05
-4.3649162900666e-05
-2.54853613861441e-05
-2.04256472940409e-05
-3.22456642281246e-05
-1.12089279096178e-05
-2.0945164416488e-05
-1.4603072867822e-05
-1.70971065711696e-05
-2.20484912505757e-05
-2.85474746783274e-05
-1.73303752798944e-05
-1.36438783673097e-05
-2.30190028775307e-05
-2.57363385102197e-05
-2.61982250896707e-05
-3.91589045007329e-05
-1.57370509636154e-05
-6.40286334874526e-06
-2.67615668179225e-05
-2.27771806182169e-05
-1.40804892086903e-05
-1.28723384021523e-05
-1.93824404573411e-05
-2.66283243540754e-05
-1.13843273096195e-05
5.93562073371903e-06
-3.35448171519422e-05
-3.28502826891234e-05
-1.77577029630475e-06
-1.37779532229154e-05
-2.07469612819808e-05
-7.44764480327423e-06
-2.47373390952841e-05
-9.51574386642024e-06
-2.36860465301068e-05
-6.36864037811709e-06
-2.37195370528071e-05
-5.8518764944835e-06
-3.69613677436236e-05
-1.54534362576304e-05
-1.38694903463429e-05
-1.67004654386373e-05
-1.15846585367439e-05
1.6296520423596e-05
-1.05086125829474e-05
-2.89559161205659e-05
-1.46584734579403e-05
-1.94294611783303e-05
-6.6993217253158e-06
-3.13849128342409e-05
-3.0717638051048e-05
-1.09543869561023e-05
-2.32979590892477e-05
-4.46939357198021e-06
-1.68864204941652e-05
-9.59771731243783e-06
-2.28031330993137e-05
-1.94623914002192e-05
-3.93764365549235e-05
-3.59848207958366e-05
-3.09529597149899e-05
-2.88915320118113e-05
-1.70324533076833e-05
-1.43597639094385e-05
-2.7154542817093e-05
-1.16137444492457e-05
-2.62456389937573e-06
-6.90728283837321e-06
-1.52418045229611e-05
-1.17093233905139e-05
-2.60687981819229e-05
-2.45582671147442e-05
-1.35421312081532e-06
-1.83615946881258e-05
-4.84252999760976e-05
-6.81276862104732e-06
-3.77738950441199e-05
-4.45521841393567e-05
-1.32104531261839e-05
-3.54729871206523e-05
-1.60396711604337e-05
-5.83833058343976e-06
-1.93965989700075e-05
-2.21250732035547e-05
-2.41589369126415e-05
-1.71574918918517e-05
-2.90666904237409e-05
-2.96262353864298e-05
-2.84515955063877e-05
-2.58316168798595e-05
-3.52067143753599e-05
-1.78451299328014e-05
1.112634125728e-06
-2.51465810354053e-05
-6.9720285220114e-06
-4.62242515206985e-06
-3.38951586442989e-05
-2.23276095540558e-05
-8.61478825681871e-06
-3.35030494507624e-05
-3.7395786594018e-05
-3.94393674415108e-06
-3.57852432405647e-05
-2.85435990351667e-06
-4.05717278010955e-06
-2.96772862305074e-05
1.02153241154344e-06
-3.11954192350768e-05
-2.64536446839765e-05
-1.41919307329368e-05
-3.41969345669465e-05
-3.69796986383508e-05
-2.82013713514137e-05
-1.81173101176076e-05
-1.63606763609908e-05
-1.08344217456607e-05
-2.54360674786774e-05
-6.05105935653027e-06
-1.88180949823879e-05
-1.38580157891772e-05
-1.09162093494079e-05
-2.10260074717807e-05
-1.4524265538592e-05
-3.17249849572455e-05
-1.67683627301562e-05
-1.60882178425204e-05
-2.68215179633462e-05
-6.33012361779772e-06
-1.04269024634977e-05
-1.43658697656792e-05
-3.2492956814826e-05
-1.74149801988259e-06
-1.67664650195234e-05
-2.30295974931673e-05
-1.92927543130858e-05
-1.18515648576359e-05
-2.16118007483175e-05
-1.99316334904875e-05
-2.72563465933999e-05
-2.36812369787473e-05
-1.4618602075774e-05
-1.71711472138409e-05
-1.95940108680418e-05
-2.42247169423341e-05
-1.80006619649454e-05
-5.02291718492886e-05
-2.57275701678336e-05
7.97444586017372e-07
-1.70508039012094e-05
-2.29292528597033e-05
-1.23658988313228e-05
3.39192890637932e-06
-1.52406035803375e-05
-2.16514178369895e-05
-2.39754940911796e-05
-1.51784875612807e-05
-1.93439101048153e-05
-2.52987338296179e-05
-1.74437756156022e-05
-4.21533877566305e-05
-3.25478625709048e-05
-1.84144190929592e-05
-2.81146528908826e-05
-1.09649743394435e-05
-1.59243559004347e-05
-4.78957228680926e-05
-2.25137134850579e-05
-2.36068100884204e-05
-2.24619146921875e-05
-2.19744620703764e-05
-1.88667041024367e-05
-3.23532339120932e-05
-3.65479108310449e-05
-1.01815792268191e-05
-3.41049626098014e-05
-3.47605853434166e-05
-1.80914291429382e-05
-1.77987175023107e-05
-3.00217486156917e-05
-1.78823099357182e-06
-3.00522800254762e-05
-1.39187890651686e-05
-8.92338345102322e-06
-2.92194325586048e-05
-3.32846276078545e-05
2.02834189177545e-06
-2.83485038768596e-05
-3.25238873366598e-05
-3.35431426957402e-05
-2.11308119500238e-05
-1.492486179149e-05
-3.1010011415966e-05
-5.65899906072521e-05
-1.99290406840657e-05
-1.68199439309476e-05
-1.04103932913981e-05
-8.75950490755326e-06
-1.13170072604868e-05
-1.30272281054722e-05
-1.31638569020408e-05
-2.96953832657937e-05
-2.77494623713629e-05
-1.65762697697251e-05
-3.15919090061007e-05
-5.88363163252769e-06
-1.64273269351855e-05
-1.69201866530319e-05
-4.20311365056862e-05
-2.28538134952106e-05
-6.00641464093258e-06
-3.6695245110719e-05
-1.88000697801877e-05
-3.63413102370217e-05
-2.87585599847346e-05
-3.89923283548699e-05
-2.64981561912395e-05
-1.04975466205762e-05
-7.74898822505299e-06
-2.49302655971954e-05
-3.38646921380498e-05
-1.13592248771353e-05
9.08785605230946e-07
-1.45444559837588e-05
-2.46100416030542e-05
-2.30706757774467e-05
-1.37840659229587e-05
-1.25502250768761e-05
-1.42515273240047e-05
-3.02766021852047e-05
1.46118058999456e-05
-7.30869179196812e-06
-1.46715450757657e-05
-1.78288448931745e-05
-1.84812545793427e-05
-3.33758234450031e-05
-1.44864909605042e-05
-2.98660411849496e-05
-3.37748887943364e-05
-8.34063688258818e-06
-1.0832898316726e-05
-2.75755698704119e-05
-2.72263141704241e-05
-2.9677867534063e-05
-3.07721547596375e-05
-2.38074723194487e-05
-4.08938453815945e-06
-2.58759904536952e-05
-2.66404065610644e-05
-2.36171991452651e-05
-1.26175149982474e-05
-7.63870188814394e-06
-2.0356427383326e-05
-1.51312774323736e-05
-1.92391312410326e-05
2.94270414005242e-06
-1.66072774606428e-05
-8.70939721444654e-06
-1.33668743352173e-05
-2.36701385451681e-05
-1.1829762811096e-05
-2.50999215083084e-05
-2.45869611079409e-05
-5.82862835289558e-05
-4.50821382198039e-05
-2.90877950832976e-05
-2.54660146378925e-05
-1.25958673641648e-05
-2.27765147345662e-05
-1.67936684079792e-05
-8.15395685561414e-06
-1.92695102732417e-05
-3.90942985839545e-05
-1.56272296796638e-05
-2.63539920632045e-05
-1.34367551500207e-05
-2.28706354605476e-05
-1.6662581474565e-05
-3.69706043041784e-05
-2.12394445934689e-05
-1.23310028381727e-05
-1.11716852701714e-05
-3.08044706291263e-06
-3.19457880604648e-05
-2.272022799902e-05
-1.00432217056468e-05
-3.36701331906521e-05
-1.49730157456266e-05
-1.09834728791481e-05
-1.53337481115453e-05
-1.42059109933142e-05
-1.6619165945023e-05
-3.68853416670585e-05
2.76998461796398e-06
-7.83388051930844e-06
1.51007537942458e-06
1.56034600366797e-05
-1.31903243020728e-05
-4.58209401975619e-06
-3.67449630843779e-05
-1.67424540766208e-05
-2.72639089104834e-05
-8.1249514481465e-06
8.71579259778265e-07
-1.21860523667499e-05
-1.52149634122924e-05
-1.36539034303982e-05
-1.55648400103314e-05
-2.41429638385403e-05
-2.24076241334636e-05
-1.8493812016573e-05
-9.48562439113358e-06
-3.53295372810929e-05
-8.38502099678932e-06
-1.09517133017297e-05
-1.28211111517962e-05
-2.10978592692452e-05
-5.3614817365357e-05
-6.1887718622734e-06
-8.17903786239161e-06
-2.79727519917185e-05
-2.68913303420014e-06
-2.54622198553449e-06
-3.01048174619907e-05
-1.95899057021621e-05
-1.57573751283595e-06
-2.69202345746432e-05
-1.15638111252568e-05
-2.21757954461659e-05
7.69058235959555e-07
-1.62297059417379e-05
1.90241253373239e-05
-5.50696908881305e-06
-1.98666607752647e-05
-5.95878195903415e-07
-1.96369803795741e-05
-2.2095100772709e-05
-3.31845730405349e-05
-1.43534185921237e-05
-3.31805237393906e-06
-2.35162800570392e-05
-1.9216801839455e-05
-9.04365578949066e-06
-2.1993386427255e-05
-1.30046292198169e-05
-1.28767796356839e-05
-3.91713087239718e-06
-2.51174603901861e-05
-1.96216620011187e-05
-4.44237769864373e-05
-2.38324878948755e-05
-1.49238351539315e-05
-7.01990505271813e-06
-3.13603407776904e-05
-2.81182956113174e-05
-2.12923330215754e-05
-1.47197225526406e-05
4.42986674757604e-07
-3.2903850529426e-05
-1.14810830419425e-05
-2.49446171826354e-05
-1.58592082346817e-05
-2.12130708046173e-05
-2.09047755656656e-05
-1.70760002661302e-05
-2.20555157205584e-05
-1.56370108882088e-05
-2.37828475681121e-05
-9.43334364239649e-06
-2.66093882015533e-05
-2.33574703188881e-05
-1.53718591261008e-05
-1.18339354694519e-05
-5.64984470570894e-06
-9.66027748584167e-06
-3.60378939491036e-06
-3.32430858612075e-05
-3.15771109657546e-05
1.19636166720703e-06
-1.72292147558157e-05
-2.60772233771479e-05
-9.55312402313907e-06
-9.23913713388237e-06
-3.12762748215147e-05
-1.59296141578688e-05
-1.08107532287613e-05
-2.53951524700401e-05
-1.1521410915781e-05
-1.84582165371555e-05
-3.16914027187587e-06
-1.98569202909117e-05
-4.18314589465785e-06
-3.8747727667018e-05
-1.98386869897842e-05
-1.98255741153478e-05
-1.97705583331874e-05
-2.14945314412636e-05
-1.96421069846048e-05
-1.22212762167489e-05
-2.3264107854286e-05
-1.89141278100255e-05
-6.09568726847652e-05
-1.44982829215498e-05
-2.44748934100425e-05
-2.41756830703319e-05
-2.12441737086316e-05
-3.37296259938777e-05
-4.55289194553718e-05
-3.25688871985976e-05
-1.83005153125847e-05
-1.55532763823948e-05
-1.39426440152297e-05
-3.65152830701511e-05
1.77042476831571e-06
-2.71900633165326e-05
-1.65770118309702e-05
-3.21710676792017e-05
-2.63629036112442e-05
-1.60920137104659e-05
-5.57362296855411e-07
-8.70479229966901e-06
-7.98693147283954e-06
-2.74467816309986e-05
-2.27566821871569e-05
-2.09692334407166e-05
-1.3904859839509e-05
-2.17070360416642e-05
-3.94623917306086e-05
-4.98081647680145e-06
-1.2678172504329e-05
-9.68179358225783e-06
-1.33884752229743e-06
-2.74818490923863e-05
-3.55423936815245e-05
-2.22851973414465e-05
-1.75841500811694e-05
-5.8571903428049e-06
-2.94238214771898e-05
-1.55245661604931e-05
-2.3920838698512e-05
-1.64034963218296e-05
-1.38741237805959e-05
-2.46533777157934e-05
-6.28548929113859e-06
-2.56177760773495e-05
-1.42576743470807e-05
-4.68922388380512e-06
-4.65138538178063e-06
-3.87033396883115e-05
-2.44597080331222e-05
-9.063013510689e-06
-2.49888438744827e-05
-8.44092473014667e-06
-1.1465575812032e-05
-1.352139190214e-05
-2.65321027101704e-06
-4.4432285926326e-05
-1.26199615437059e-05
-2.85937536335995e-05
-6.54095688056861e-06
-2.2200226009718e-05
-1.0047746623041e-05
-2.79763041555128e-05
-1.54051341277554e-05
-1.59940895230574e-05
-3.41329652172732e-05
-2.68390377715337e-05
-1.10815219873201e-05
-4.09204831673663e-05
-1.41128839274886e-05
-4.48461010663571e-06
-1.09233798348446e-05
-3.33509551778101e-05
-2.29430395555487e-05
-1.92513129833278e-05
-1.93092410318448e-05
-3.23256055917268e-05
-2.52023499051747e-05
-3.0574555717288e-05
-3.44057233391883e-05
-2.68841233717449e-06
-2.86915137156028e-05
-2.49669931010134e-05
-4.21870386524587e-05
-2.7596258448595e-05
-2.3538718572942e-05
-3.87388778482427e-05
-8.78984340113272e-07
-3.72872893750533e-05
-4.31526802860524e-05
-1.00743834153784e-05
-4.28948808114461e-05
-1.13728667066132e-05
-3.21982060121198e-05
-1.23462354219996e-05
-2.06904534564957e-05
-1.86255911024702e-05
-1.66187480273161e-05
-4.19185543737173e-05
-2.19530058338971e-05
-1.84859214335546e-05
-4.3331553574669e-06
-1.65191615121308e-05
-2.67099491838371e-05
-9.69923867230945e-06
-3.47154754815037e-05
-8.82220338378527e-06
-2.4531345595379e-05
-1.73000335836394e-05
-1.73970331345136e-05
-7.28944954998526e-06
-2.61541137641931e-05
-3.01571684916448e-05
-2.39958435465545e-05
-1.02350515650357e-05
-3.02366325244746e-05
-2.94472221812799e-05
7.99975590245327e-06
-5.83481894311172e-06
-7.83529188061664e-06
-1.81988858021877e-05
-1.7211072744135e-05
-1.24366987145599e-05
-1.81002081946415e-05
-1.64910069761208e-05
-2.3149326523709e-05
-3.02041317908987e-05
-1.94327496488008e-05
-1.64596745780486e-05
-7.39809879986712e-06
-1.74372077577519e-05
-2.14943444384113e-05
-2.25771358779089e-05
-9.10191070933459e-06
-6.21984981843439e-06
-3.18699340548961e-05
-2.5485727707845e-05
-1.62586394044324e-05
-1.19861254879049e-05
-2.62544788039159e-05
-6.92751526067255e-06
-5.10590516458697e-05
-8.8242570010607e-06
-4.21635211536735e-05
-3.15462631768473e-05
-2.92642043655184e-05
-1.35425031736426e-05
-2.24695910064858e-05
-9.02214898081084e-06
-2.40323180325069e-05
-4.32799498170745e-06
-3.10319649475553e-05
-1.32535445150895e-05
-1.21010816814882e-05
-4.46074977593782e-05
-3.01197595073501e-05
-3.2180920660471e-05
-8.81674115956841e-06
-1.11820525710232e-05
-1.82676457317636e-05
-2.85297066855868e-05
-2.73272497667477e-05
-2.45623510096447e-05
-1.84840947121737e-05
-8.23702469814441e-06
-1.93967172088208e-05
-4.06693906545455e-05
-2.84687938780894e-05
-1.28081954918929e-05
-1.18877964440868e-05
-2.9404930091663e-05
-2.16010251028037e-05
-2.32734381988041e-05
-2.23752731408276e-05
-2.52237248137144e-05
-1.81416448775533e-05
-1.26407505687139e-05
-2.47928647666555e-05
-3.05150159435341e-05
-2.40549182322176e-05
-2.27252928364581e-05
-3.34503795929387e-05
-6.54926824786968e-06
-1.87202518870844e-05
-2.19866425641636e-05
-1.34838742095068e-05
-1.47076128636233e-05
-1.74696283115498e-05
-3.03404202711584e-05
-8.03421143382696e-06
-3.29296040568396e-05
-2.13467795177901e-05
-1.57502390300554e-05
-2.93588204495629e-05
-1.34072965846378e-05
-8.8729176936772e-06
-1.98256093887297e-05
-1.19527433085788e-05
-3.31915135236788e-05
-1.69044229789123e-05
-3.12704531781682e-05
-2.31835008410429e-05
-3.27373234927527e-05
-2.04301164877675e-05
-2.60731066698074e-05
-1.07894297345936e-05
-3.58327621223462e-05
-1.77513087930765e-05
-1.4022292618543e-05
-2.80806286330562e-06
-2.38184688497001e-05
-8.99516682132736e-06
-3.54443874248209e-05
-1.82440511954397e-05
-6.2377197645198e-06
-2.92690386179483e-05
-5.38457828152467e-05
-2.03917712092582e-05
-1.39253032258301e-05
-1.27992487981265e-05
-3.28975926531666e-05
-2.71337098044006e-05
-2.49818864865511e-05
-2.21576077770237e-05
-1.54372133466273e-05
-2.02284643595822e-05
-2.13076624221083e-05
-7.4472120151063e-07
-2.01788519226114e-05
-1.32178495722754e-05
-1.17357071473345e-05
-3.05522959628587e-05
-9.89567758325132e-06
-2.49298294256463e-05
-2.09174479287848e-05
-2.400756077972e-05
-3.99176745420715e-05
-1.61311378232695e-05
-1.97622261735033e-05
-1.2521600441168e-05
2.68754590080656e-06
-2.91136560812445e-05
-1.71713634998462e-05
-1.82993134560588e-06
-1.43085817741596e-05
-3.49846182628058e-05
-1.07665343379011e-05
-2.39294368360191e-05
-3.07044775609095e-05
-1.49026123749567e-05
-2.34788278114159e-05
-2.00856324999073e-05
-5.45889222355024e-06
-2.50968827239119e-05
-1.06608022457287e-05
-3.56135755176793e-06
-2.81112707616499e-05
-1.85761605690046e-05
-1.85917608395236e-05
5.93848916726798e-06
-2.81725943038882e-05
-3.64030045140182e-08
4.34338118298135e-06
-1.83379303959259e-05
-1.7785590330074e-05
-1.60996499842704e-05
-1.8683035382465e-05
-1.95615810669802e-05
-1.81564791187556e-05
-1.86918403090374e-05
-1.18511772383413e-05
-2.91120980520194e-05
-2.29089507525028e-05
-1.73618900010447e-05
-1.04188698959492e-05
-2.06144472389229e-05
-3.5572093988991e-05
-3.09862655272866e-05
-1.74447624853733e-05
-2.24571101985761e-05
-1.5438927857603e-05
-3.03830012912908e-05
-2.48403530488811e-05
-5.20721259425422e-06
-2.03914412179962e-05
3.75430177456602e-06
1.90949942600156e-06
-5.63156549801567e-06
-2.01014411952633e-05
4.16232442061004e-06
-1.63246599151327e-05
-9.45980737011507e-06
-8.52271650359556e-06
-5.69889363583005e-06
-5.14382277709775e-06
-2.19414594069354e-05
-2.67740841742656e-05
-1.50434863863681e-05
-2.58340015176417e-05
-3.14710495422408e-05
-1.14077894906165e-05
-1.80683945713966e-05
-8.60526632545903e-06
-7.61405955168113e-06
-3.35403974422356e-05
-3.63681250843421e-05
-5.91925682982317e-06
-1.2949871764368e-05
-1.9303033889997e-05
-1.48451956508081e-05
-7.31702517322408e-06
-2.57020150823576e-05
-5.13927044878832e-05
-1.6641193335064e-05
-1.74860516278617e-05
-3.09922087457847e-05
-1.13144083587194e-05
-1.89185615982482e-05
-2.51940965733251e-05
-5.49068222711219e-06
-1.31755575928184e-05
-8.92596731217143e-07
-3.39989757016827e-05
-4.15125234474145e-05
-2.06764888706208e-05
-2.61690664624998e-05
-1.74150138718312e-05
-3.34183372543004e-05
-4.01344831646464e-05
-2.44027002772265e-05
-1.85272284615537e-05
-1.65279012237853e-05
-1.6078893695357e-05
-2.22184602085458e-05
-3.66831977116718e-05
-1.9875504308769e-05
-6.85269765003135e-06
-5.573931063073e-07
-2.80217570694543e-05
-2.20534366018421e-05
-1.09670048145703e-05
-2.68436503662656e-05
-1.92508717476098e-05
-1.8496216748337e-05
-1.28441337737279e-05
-7.68537148432803e-06
-2.15363307904022e-05
-1.70020646089703e-05
-1.97038744938716e-05
-1.5495239775928e-05
-1.32830542901666e-05
-9.54518781854549e-06
-2.41917692080687e-05
-8.47257770324816e-06
-2.06623694466802e-05
1.84210588148551e-05
-1.89364834660418e-05
-2.15182505778246e-06
-2.31898730848335e-06
-2.2336132377581e-07
-1.05526075696364e-05
-1.93542768865803e-05
-7.26966768713209e-06
-6.08152896062178e-06
-2.93885881482561e-05
-2.78063722579514e-05
-2.0514823515772e-05
-2.64184884887014e-05
-3.78861054633051e-05
-2.11024367597131e-05
-2.94001989826982e-05
-4.57640053807291e-05
-8.85905929828794e-06
-1.76069910358894e-05
-5.00537580017104e-07
-1.55999479489458e-05
7.57624409526907e-06
-1.46482610267919e-05
-2.4800474427617e-05
-9.59305066471492e-06
5.34892106143566e-06
-5.36798110376549e-06
1.83390928205589e-06
-2.23204906375442e-05
-1.71106690924753e-05
-3.80410083985678e-05
-3.08839690309683e-05
-3.02162883520379e-05
-4.30573241165685e-05
-1.14461565533005e-05
-1.20617639562257e-05
-2.76450262142989e-05
-1.66877915278466e-05
-2.99286364444533e-05
-7.8862506457933e-06
-2.88182650023265e-05
-2.75931185430055e-05
-2.50644249295292e-05
-1.91699159481107e-05
-1.1808745962701e-05
-3.39958500744087e-05
-4.97677264714741e-05
-2.6388632888404e-05
-1.79209177685813e-05
-1.40972016039795e-05
-1.91150699636125e-05
-1.24727938960991e-05
-2.46695997122561e-05
-2.09442665977936e-05
-1.89112655430634e-05
-1.16242709890901e-05
-2.17429395624344e-05
-3.66377337429789e-05
-4.11138242690664e-06
-3.14862599570768e-05
1.94543583945418e-06
-2.04564637952417e-05
-1.45614758849854e-05
-9.57414538361991e-06
-1.94895414552209e-05
-7.03113787423217e-06
-9.39273612810521e-06
-2.86379966863911e-05
-1.31521155911417e-05
-1.09554239454607e-05
-3.67230362211051e-05
-1.41529400473446e-05
-1.86017321389876e-05
-1.54587413771061e-05
-6.95535223376151e-06
-2.95797398233959e-05
-1.04490015812848e-05
-3.85069432234174e-06
-3.1382666620648e-05
-1.67200608944172e-05
-2.64489849930073e-05
-3.72133537470967e-05
-3.25434720481785e-05
-1.37940454287332e-05
-6.60122658215342e-06
-1.66334296263322e-05
-8.94634545953175e-06
-1.05983631739702e-06
-1.44175572332482e-05
-3.60989815771881e-05
-2.40754509983637e-05
-2.39027277918697e-05
4.89770264155421e-06
-1.02530858718454e-05
-1.89313774543538e-05
2.85389424055289e-06
-1.87433795868889e-05
-1.8180121462796e-05
-8.43481973330934e-06
-2.79979810484538e-05
-3.08022893545951e-05
-1.61821848214575e-05
-8.05079902735654e-06
-1.22937101793622e-05
-8.74001779924901e-06
-1.49018013620235e-05
-3.14027283989101e-05
-1.71536911935342e-05
-2.83138011099268e-05
-3.14823667779289e-05
-9.82549920552621e-06
-9.33721853956332e-06
-3.38413509287603e-05
-1.19137161598029e-05
-2.4189823163665e-05
-2.56295640527123e-05
-2.52082707613164e-05
-3.9888118129535e-05
3.14200785550055e-06
-1.85539120356265e-05
-2.99119188356902e-05
-2.51832185776593e-05
-1.74391304703763e-05
-1.20995204891713e-05
-3.08196326697168e-05
-1.8372382083241e-05
-1.09299279619816e-05
-2.93420870478379e-05
-2.83642569486349e-06
-1.71678345404892e-05
-3.11725788427969e-05
-4.25312800350173e-05
-1.77803533727896e-05
-1.3072913139411e-05
-1.4757448596641e-05
-1.3445915088148e-05
-1.77072735360355e-05
-3.23612914074098e-05
-1.33831080002532e-05
-2.08402268234037e-05
-2.42074147503783e-05
-1.73210578530176e-05
-1.06992510137822e-05
-1.49925981217174e-05
-1.50323269872731e-05
-3.50167120472649e-05
-5.41113472804704e-06
-2.54763242708061e-05
-1.13443750759471e-05
-2.59306833357351e-06
-2.60890354829427e-06
-2.20764461098866e-05
-2.67232028315609e-05
-3.52696941398381e-05
-1.82872919030708e-05
-2.63892167624545e-05
-2.74378282430595e-05
-6.76559380868217e-06
-8.69802273068955e-06
-3.93396389508496e-05
-4.03996489845181e-06
-1.33713361495876e-05
-6.47015257382243e-06
-1.19482684253626e-06
-2.83503607656806e-05
-2.49864298965634e-05
-1.71848419225967e-05
-2.28417669311216e-05
-1.54784541982253e-05
-1.06628639636908e-05
5.49665211792262e-06
-3.74159683821025e-06
-2.49370514389118e-05
-1.08693286119526e-06
-1.9279200241169e-06
2.06543595537188e-06
-2.25222209378221e-05
-1.2594721622359e-05
-1.1267456173883e-05
-2.01263430476076e-05
-3.55540051669942e-05
-2.0546197149856e-05
-2.18668946778041e-05
-1.67178501516758e-05
-3.7600368325772e-05
-2.85306512019926e-05
-1.51428692430221e-05
-1.3313992955422e-05
-2.46426145641101e-05
-2.51946280467066e-06
-1.81348109341963e-05
-1.96431280205801e-05
-2.55157459954049e-05
-5.58813539318781e-06
-1.08963098208834e-05
-1.49144416320059e-05
-1.89239750116645e-05
-2.74302121517414e-05
-1.39449923500585e-05
-3.25493003307963e-05
-2.35846640588046e-05
-8.79795210818385e-06
-3.10056585411623e-05
-1.19142146804122e-05
-2.55047824283728e-05
-1.95829189520949e-05
-1.89458021067459e-05
-3.39557692951107e-05
-3.64738671244389e-06
-1.88305999173363e-05
-2.02509599203927e-05
-3.61294404938658e-05
-1.97316173669827e-05
-3.32339386806705e-05
-1.97759691071182e-05
-1.51382863719656e-05
-1.16838142638438e-05
-1.86060195054502e-05
-2.97880415015053e-05
-1.54795774562926e-05
-1.86229591752312e-05
-2.63620469681148e-05
-2.58415610513711e-05
-1.91880394888582e-05
-2.44953587296104e-05
-1.706403488985e-05
-1.86211980692514e-05
-1.35382544244269e-05
-2.06262188972172e-05
-1.22746223112962e-05
-2.45482017281855e-05
-2.40345775072284e-05
-2.63999397269613e-05
-2.31582718592543e-05
3.6249367839809e-06
-2.58562975017802e-05
-3.86094261986304e-05
-1.69078850706275e-06
-2.02085581865573e-05
-2.74653388958204e-05
-1.26386785443406e-07
-3.87398544786876e-05
-1.03972565561651e-06
-2.46017229434216e-05
-1.36868370711349e-05
-3.84362830454111e-05
-3.12828819844932e-06
-1.81869782861895e-05
-3.06211370012733e-05
-3.3055476394701e-06
-2.23370529414644e-05
-2.65411615728752e-05
-3.34736589327956e-06
-1.71712113039228e-05
-1.71399970746902e-05
-9.99045711900167e-06
-1.36878158216216e-05
-2.42465315671161e-05
-1.73508604175597e-05
-1.78608012595581e-05
-1.58070977301084e-06
-2.57312721484836e-05
-1.09826972039142e-05
-2.43061662175396e-05
-1.482048189884e-05
-1.71250294794584e-05
-1.38653387213157e-05
-2.95571521579512e-05
-2.88513744603957e-05
-7.01446323231376e-06
-8.77394817917349e-06
-1.43509236892511e-05
-4.1843818960064e-05
-1.98623065842099e-05
-6.25700847501419e-06
-1.18776671446174e-05
-1.96707994118948e-05
-2.62309273577403e-05
-4.70746729892529e-05
-2.44264797821361e-05
-1.19110244327401e-05
-3.6838581436494e-05
-2.21839351137679e-06
-3.27543656757164e-05
-1.99006465488342e-05
-3.67744845735252e-05
-2.39164951193749e-05
-1.62011251072649e-05
-1.93458066545791e-05
-1.85849497700927e-05
-2.14308905220746e-05
-2.8640984402468e-05
-3.82867300487434e-05
-2.19574758498955e-05
-4.05229093487401e-05
-2.34745883518954e-05
-1.89943744184008e-05
-3.71354851709669e-05
-3.60947413721253e-05
-4.08506686935878e-05
-2.85322038128202e-05
-1.48057489518793e-05
-2.77198763729595e-05
-2.37261755179296e-05
-2.05219246292032e-05
-1.93650852421382e-05
-1.13489816018047e-05
-1.17104486349733e-05
-2.86526292443272e-05
-3.20417270899412e-05
-1.5181283202295e-05
-1.58642831882079e-05
-3.69478713104059e-05
-2.67185122278228e-05
-4.98846047731537e-05
-3.68713544986652e-05
-2.3441137892196e-05
-3.2961484825706e-05
-1.36184716028339e-05
-1.8040329605075e-05
-3.47104360593142e-05
-1.95040591811215e-06
-1.98332797586241e-05
-3.85338728174909e-05
-3.79470107610906e-05
-2.22966269596718e-05
-1.03000907545679e-05
-1.73422810470842e-06
-1.87828730158745e-05
-2.76664269492973e-05
-1.26703670123525e-05
-9.19189761291197e-06
-9.08675858014199e-07
-1.81227904289845e-05
-3.975342261376e-06
-4.67911818048672e-07
-2.50063525572708e-06
-1.20586359611145e-05
-2.65059482468857e-05
-1.94993243246996e-05
-3.90583835454102e-05
-4.62091122199357e-05
-1.01430623515592e-05
-2.70686295233973e-05
-1.95536998198128e-05
-1.6862166975097e-05
-1.77635130426526e-05
-6.30288940344764e-06
-3.64589904501424e-05
-2.71132463228437e-05
-2.8943118452733e-05
-5.16385521103255e-06
-1.22781915355892e-05
-1.39100505478933e-05
-7.99361115089963e-06
-1.91374565773771e-05
-1.66131383334328e-05
-2.42111185580263e-05
-5.61433845167992e-06
5.56807625465221e-06
-4.74550769997717e-06
1.05807881523587e-07
-3.96385262488952e-05
-3.74455671110133e-05
-1.14428946892033e-05
-7.56362292280852e-06
-3.55607426385818e-07
-3.05990632910055e-05
-1.16131628222937e-05
-1.65920155590419e-05
-6.57153836958489e-06
-2.93136234532696e-05
-4.5068477641152e-05
-1.91943762012432e-05
-3.08775171929489e-05
-1.24793296021324e-05
-1.26938206371819e-05
-2.13038761966079e-05
-1.35260587179347e-05
-1.0294098623955e-05
-1.45631239417115e-05
-2.21442264001255e-05
-4.83503538334908e-06
-3.44644792630938e-05
-1.7391970890526e-05
-1.05351993416299e-05
-2.77347561844072e-05
-5.29328343475135e-06
-2.77270440874309e-05
-3.38958953624497e-05
-1.98409392439791e-05
-2.36879510473598e-05
-2.01703728574172e-05
-5.0156747756109e-06
-5.3833668686913e-06
-1.3778465615462e-05
-2.49973618822818e-05
-1.91122468407943e-05
-2.55932479035816e-05
-1.85577165067515e-05
-2.61488708716364e-05
-2.20128720118239e-05
-4.08051130865068e-05
-2.56798925345761e-05
-3.62781982296422e-06
-4.09266443050782e-05
-3.42676549326605e-05
-2.85888311848215e-05
-2.41821086689339e-05
-2.78637442854737e-05
-1.80802268728162e-05
-1.56275348813402e-05
-2.3369807574748e-05
-1.75785742549596e-05
-2.73694418153002e-05
-1.92027657080626e-05
-3.04992425093171e-05
-3.61872094534784e-06
-2.2683147751547e-05
-1.94699212812932e-05
-2.79902542113462e-05
-2.43474344409863e-05
-3.48214703942855e-05
-2.23375871534207e-05
-2.6847655659373e-05
-2.72259118294833e-05
-6.70079850955408e-06
-2.70366689602658e-05
-4.88415157157816e-06
-2.38790720190786e-05
-1.94325939053066e-05
-1.03548211513068e-05
-5.39664005707046e-07
-8.120210309804e-06
-2.20708537540612e-05
-2.80344943913608e-05
-1.54412675150928e-05
-1.6788509672399e-05
-2.27110221066666e-05
-2.36251379216119e-05
-8.8413319580255e-06
-5.21219216032578e-06
-1.37887200027196e-05
-1.22065375481226e-05
-1.65831236976651e-05
-2.78316108481047e-05
-2.6981379926954e-05
-3.39128212632713e-05
-1.17230346611682e-06
-3.01970451819125e-05
-3.27317453025369e-06
-2.10739503078671e-05
-5.09598385313164e-06
-2.60106064729358e-05
-2.21286185265758e-05
-2.83651066550514e-05
-1.3331582772398e-05
-1.41805567568925e-05
-1.28244776346496e-05
-2.91418392113752e-05
-2.42006238525598e-06
-2.56852653627932e-05
-6.83856888857759e-06
-4.64718890066155e-05
-1.9415990301979e-05
-1.1750655303136e-05
-2.21015709133995e-05
-4.70014239573397e-06
-1.84956376295624e-05
-3.48554813116553e-05
-1.92240590450277e-05
1.11676818569562e-06
-2.26068948432482e-06
6.91406482275384e-06
-1.70019676239637e-05
-3.37286870109805e-05
1.67315583017075e-06
-2.80531358143537e-05
-2.25105033258826e-05
4.17267015394679e-06
-8.38396396426115e-06
-1.63258357305782e-05
-7.21541071594055e-06
-2.1439750349884e-05
-1.2352810689288e-05
-1.48057669887753e-05
-2.99394946358583e-05
-1.67856756009975e-05
-7.9861468437168e-06
-4.01655225471528e-06
-1.1407898122198e-05
-1.64114395016218e-05
-9.04570353983581e-06
-1.19939790871729e-05
-2.06302136769996e-05
-2.33562067308941e-05
-1.42650479950471e-05
-2.68336488735755e-05
-3.26099945488805e-05
-1.87755193617056e-05
-1.49470235532443e-05
-1.4839376734945e-05
-3.24211082675893e-05
-1.21502053418907e-05
-1.45425012248981e-05
-2.45385507626753e-05
-2.29198497287444e-05
-2.61111961371078e-05
-1.59898714437471e-05
-1.24236973313309e-05
-2.66821474504727e-05
-1.30873773232968e-05
-9.73008761062423e-06
-8.35709590079569e-06
-3.22358930755738e-05
-3.17222722999706e-05
-4.56110798278205e-05
-2.34392653278106e-05
-2.09797615687562e-05
2.04102563908898e-05
-2.76485688307506e-06
-3.14339706531101e-05
-2.28391956253732e-05
-1.9128963936243e-05
-3.84858559647792e-05
-1.66948969473686e-05
-2.43241541466439e-05
-4.41360717100017e-05
-2.51826987915937e-05
-1.48063915715112e-05
-1.28639008721548e-05
-1.8442371767639e-05
-2.43867246278846e-05
-2.46456275453935e-05
-2.14341826403907e-05
-1.19783936845161e-05
-1.06883413130436e-05
-2.6897894711617e-05
1.0073424237794e-06
-3.08715915497143e-05
-2.52377175298627e-05
-1.33175143674376e-05
-1.48422078988119e-05
-1.45817724667551e-05
-9.41005625515536e-06
-8.99865204483817e-06
1.48200035439957e-06
-2.08354032326136e-05
-2.94850849242799e-05
-2.79916786862064e-05
-4.60547306072925e-05
-2.79683423590029e-05
-2.52402107727863e-05
-8.29193357170101e-06
-1.99248152908742e-05
-1.76482759733961e-05
-3.11145721314024e-05
-2.95195333155476e-05
-2.75304152407415e-05
-1.9115427925515e-05
-9.410026773011e-06
-2.80942190607718e-05
-3.88577399244001e-05
-1.02299524893777e-05
-2.83335017299569e-05
-1.00590771711679e-06
-3.38864120592447e-05
1.36369673165939e-05
-4.21168359092075e-05
-2.47477265166043e-05
-8.13325478702742e-06
-2.40468473390536e-05
-1.17741308986695e-05
-1.57560392947036e-05
6.58780488257289e-06
-5.12863523976223e-06
-2.63033841567945e-06
-4.51219266889523e-06
-3.1656666204213e-05
-3.38037031367342e-05
-3.41768081586859e-05
-1.35160193233538e-05
-2.69095987484105e-05
-1.46614037593945e-05
-2.45674361041899e-05
-2.57859384302374e-05
-1.71855651291424e-05
-1.2992064011822e-05
-2.65941612855505e-05
-2.83436727194744e-05
-8.05241054942241e-06
-2.18159377152537e-05
-2.21683532012167e-05
-2.14002430839922e-05
-1.92944600224395e-05
7.11560253672056e-06
-1.62222610129414e-05
-3.4788745184454e-06
-2.48972061310481e-05
-2.16742757163402e-05
-4.17873192342717e-05
-1.52893087819729e-05
1.18405687746667e-05
-1.4100744961553e-05
-2.08201441519778e-05
-1.31747009041951e-05
-1.49892060770126e-05
-3.47611504668102e-05
-6.93851567968471e-06
-7.92474870347634e-06
-2.58177983489013e-05
-4.10739880510408e-05
-3.33439250113412e-05
-1.93891538771313e-05
-1.99211472068892e-05
-2.53029083233564e-05
-1.7027439702136e-05
-1.88741083927618e-05
-2.4080198585618e-05
-1.42228282744974e-06
-1.72452281330885e-05
-3.80951032232132e-05
-1.922740169486e-05
-3.59987686592679e-05
-3.71984888572085e-05
-1.07917678695714e-05
-3.38146640229174e-05
-1.83274426187224e-05
-3.09055337311759e-05
-2.73492928700795e-05
-2.24452038661417e-05
-1.99088791916832e-05
-1.75813709233177e-05
-2.57687721617276e-05
-1.88557154876984e-05
-3.29364429727648e-05
-1.32259631310005e-05
-1.1871712480031e-05
-1.75975864273686e-05
-8.0453227260923e-06
-2.88405899514198e-05
-2.91468709697683e-07
-1.74700918805709e-05
-1.47089433982853e-05
-3.22760636956822e-06
-2.87180674841773e-05
-3.99265806421842e-05
-3.17763125406544e-05
-1.42933504899528e-05
-2.39055931590013e-05
-2.51300778872096e-05
-1.58969056238403e-05
3.36878102549686e-06
-8.76813408295546e-06
-6.60316903896403e-06
-1.94714996339249e-05
-1.59553860799734e-05
-1.56155845728575e-05
-5.52619623440467e-06
-3.18207544788743e-05
2.11227340555723e-06
-1.62787071280998e-05
-3.75322224994864e-05
-1.97187164519701e-05
-4.53560363430005e-06
-3.8440255440708e-07
-3.79766976418649e-05
-2.6825828390418e-05
-3.18946473730316e-06
-2.50350888920559e-05
-3.89009883287875e-05
-2.38991861700702e-05
-1.98783930054807e-06
-1.93421874214465e-05
-1.50358919984569e-05
-4.66476446998604e-06
-4.89249237069218e-05
-7.89111775986866e-06
-1.27675625932076e-05
-3.19166628324936e-05
-8.56009825377368e-06
-2.83652452099304e-05
-3.49822406985677e-05
-1.97762756336004e-05
-2.24604453509167e-05
-1.96072623694611e-05
1.80364214738475e-06
-1.55846026177767e-05
-2.53991585357512e-05
-2.18823864224314e-06
-2.23975082155943e-05
-2.80401402930351e-05
-9.13601272374266e-06
-2.53545139574886e-05
-3.39692859848808e-05
-1.83311447171212e-05
-6.9711970788736e-06
-1.88943170005319e-05
-2.16297208809047e-05
-9.81369940832849e-06
-2.75124215938979e-05
-3.60730900942049e-05
-2.42947643959954e-05
-7.06393070286288e-06
-9.28246212813474e-06
-1.54194768688985e-05
-2.48569336045891e-05
-1.40645586605043e-05
-4.66268770649401e-06
-1.89953763848275e-05
-2.16645240096839e-05
-3.30509998859892e-05
-1.44274560572476e-05
-1.94928199980167e-05
-2.45157020374175e-05
-1.14908514166332e-05
-6.74735129674772e-06
-1.83000773274132e-05
-9.29399055641677e-06
-1.06569853182516e-05
-2.69025452575342e-05
-1.96679257163679e-05
-9.29921440089828e-06
1.61749480256651e-07
-2.05219477874748e-05
-1.50100023198785e-05
-1.3853162651355e-05
-1.27018324527186e-05
-3.64929483283288e-06
-1.27535157695684e-05
1.05203022011266e-05
-1.05604183247625e-05
-3.99501706175352e-05
-1.58054638190617e-05
-1.16035786538065e-05
-1.27583201384515e-05
-3.05794120650127e-05
-3.22339578452647e-05
-4.08076495272642e-05
-4.1181296947943e-06
1.967561784161e-05
-3.21603272603952e-05
-4.17454494155103e-05
-2.24616801217977e-05
-1.58043214550881e-05
-2.60567727733808e-05
-1.56517909650125e-05
-6.56969909044404e-06
-2.39876407595157e-05
-4.14028652852245e-05
-2.02914411071572e-05
-3.10688652991879e-05
-1.8078959614453e-05
-1.77223762056282e-05
-4.88679221725485e-06
-3.972930485151e-05
-2.43714551661124e-05
-1.588944378471e-05
-9.86767104726754e-06
3.30391361673161e-06
-1.11789124602478e-05
-1.64142825602322e-05
-2.53531552299585e-05
-2.01116140880204e-05
-2.81376394000323e-05
-2.55770948004835e-05
-2.73178758825475e-05
-2.09646141902409e-05
-1.07690736942434e-05
-3.45992488690472e-05
-1.12479527160194e-05
-4.15944507391838e-05
8.82700263002721e-07
-2.23517320330904e-05
-2.34376407676169e-05
-1.02742537261532e-05
-1.36055276392026e-05
-1.83704987681484e-05
-1.55792804525639e-05
-1.56095832864733e-05
-2.40790820963136e-05
-2.3071965082935e-05
-1.38917833330605e-05
-6.52223282349088e-06
-1.97876097369593e-05
-3.82309438435658e-05
-8.78929466696018e-06
-4.8195047434284e-06
-3.28481125991677e-05
-1.97256973824717e-05
-3.03977799274922e-05
-1.90724203164477e-05
-1.87406878643597e-05
-1.61870038859001e-05
-2.88517269144786e-05
-2.11326675546298e-05
-2.34055079716071e-05
-2.44683908462724e-05
-2.27934918398011e-05
-1.36759419372931e-05
-1.61449676901978e-05
-2.21851747051461e-05
-9.34521528897811e-06
-5.52309855312718e-06
9.67923079720128e-06
-7.87613036528641e-06
-9.04910012393986e-06
-2.02764891910803e-05
-1.25691212490718e-05
-4.34212596352203e-05
-2.20742271088905e-05
-1.26084604920036e-05
-8.11646670245807e-06
-3.16197652836157e-07
-1.33303846717606e-05
-1.80504927600892e-06
-1.48608425748098e-05
-3.4359560673073e-05
-1.65421668469205e-05
-3.11610694573572e-05
-8.93092449519177e-06
-3.7453202873167e-05
-2.72952835609096e-06
-2.17106201247615e-05
-8.42211312554584e-06
-1.85768790125613e-05
-3.31546477066496e-05
-1.6114503369658e-05
3.45937922430002e-06
-1.38507797600074e-05
-4.20781813990406e-05
-1.07097026288668e-05
-1.68882325199333e-05
-2.74104888271252e-05
-3.11985902998084e-05
-1.456393335313e-05
-2.39407430332206e-05
-1.66915991558024e-05
-1.48186955988041e-05
-3.4660882873737e-05
-3.53154977209668e-05
-2.64401216640109e-05
-2.25598879440044e-05
-3.06329431729741e-05
-7.57191432316345e-06
-2.33096399606729e-05
-5.52621018706824e-06
-6.62533807401686e-06
-9.31833509870161e-06
-2.33865506854818e-05
-1.67217499750798e-05
-2.27960930863781e-05
-1.73375493956298e-05
-1.11073230446234e-05
-1.58463295024295e-05
-5.4134104972402e-05
-4.38873508265163e-05
-2.60016430740402e-05
-1.21555736091226e-05
-2.05906336228757e-05
-1.84052663887669e-05
-1.04948932722573e-05
-3.22026640773033e-05
-2.3029138657752e-05
-6.03615885749129e-06
-1.74213804346975e-05
-1.82017139137922e-05
-1.75193429260987e-05
-3.20716385212694e-05
-2.1000929743575e-05
-4.78215247578222e-05
-2.95732221550546e-05
-1.74083670438024e-05
-8.98991216710995e-06
-1.10223087020226e-05
-1.19927452673201e-05
-7.33572956563512e-06
-2.03615923542922e-05
-2.57224461026327e-05
-3.67070615009906e-05
-1.52602605098765e-05
-3.07092786424068e-05
-1.28755741237802e-05
-2.23487557192431e-05
-2.68433951018288e-05
-7.43109657078115e-06
-2.92180635264314e-05
-9.48113824900118e-06
-3.86929466799446e-05
-2.54434030242599e-05
-1.63531929275362e-05
-8.61655899231791e-06
-2.61266250147841e-06
-2.03211646293134e-05
-6.12077911036303e-06
-2.38736299993863e-05
-2.449142707988e-05
-4.84892825828967e-06
-3.33508789235337e-05
-2.01263267834582e-05
-2.50219435760941e-05
-1.55420560543956e-05
-3.53518877123178e-05
-1.94052484708684e-05
-2.0403806311233e-05
-2.80178085836682e-05
-1.84284228808138e-05
-1.38566169849651e-05
-2.8422591824666e-05
9.45669845403382e-06
-2.22742936585061e-05
-8.60236383765345e-06
-1.21900978567911e-05
-3.05310440467519e-05
-1.58199846828123e-05
-2.51033368140107e-05
-3.5706850534965e-05
-1.39261833176488e-06
-1.58857800341066e-05
-2.38097089187833e-05
-1.44203256402223e-05
-4.10771009910258e-05
-1.49951836551325e-05
-3.95443540143046e-05
-1.67846066917542e-05
-3.35346156561636e-05
-3.68614119310275e-06
-2.6550424043711e-05
-2.43013518329318e-05
-3.25862827735346e-05
-4.99215081186931e-05
7.52618959611428e-06
1.09294332456216e-07
-3.28182538630667e-05
-2.05496954212529e-05
-5.92389303806454e-08
-1.89028042930272e-05
-2.96620643199239e-05
-1.54692811058976e-06
-2.14162065427518e-05
-1.18870423164521e-05
-2.30063051867764e-05
-1.96809916326798e-05
-3.11401738775705e-05
-2.70448330081853e-05
-5.37122351809961e-06
-2.84235071261541e-05
-1.57335845110528e-05
-1.50341611186134e-05
-2.79603667093915e-05
-2.26891761305199e-05
-2.88522375247347e-05
-2.56190608542373e-05
-2.27431031826801e-05
-8.35259886869126e-06
-2.80227641802832e-05
-4.41928366503463e-06
-3.34231608487748e-05
-2.89102565055326e-05
-3.73400182484614e-06
-3.13557284871245e-05
-5.33555852536665e-06
-1.25033256071417e-05
-2.14856175709354e-05
-1.40591313378502e-05
8.80754974903162e-06
-1.57816170786246e-05
-3.40564021852894e-05
-1.60603071505734e-05
-9.58629902500395e-06
-3.06529406106886e-05
-6.22295089260743e-06
-1.66014943682904e-05
-1.9091437222014e-05
-1.86826685490016e-05
-2.90801306131775e-05
-2.44162906498828e-05
-1.32681951692217e-05
-1.0281422080601e-05
-4.19052204258115e-05
-9.94641985302908e-06
-2.81816523993707e-05
-2.63344493247896e-05
-2.59971347276982e-06
-3.53587045054833e-06
-2.61473136155828e-05
-1.55331219565736e-05
-3.02079448690212e-05
-1.86546876636785e-05
-1.3915589626544e-05
-3.81045380309807e-05
-8.92315131465605e-06
-1.26206596198613e-05
-2.50654188113606e-05
7.57422582042299e-07
-1.76788031219338e-05
-1.76520274561874e-05
-4.06276217314412e-05
-3.93991486144662e-05
-2.87337851725959e-05
-1.01754097140401e-05
-3.1420327609814e-05
-6.25893210890426e-06
-3.2660815252483e-05
-2.01099217710135e-05
-2.05214570573647e-05
-3.19036833916952e-05
-2.33638949878657e-05
-2.59161837657123e-05
-2.09357391360625e-05
-1.71091065976692e-05
-3.21734726818891e-05
-1.5764928649916e-05
8.38944096946057e-06
-2.09798220564233e-05
-2.61113782061822e-05
-2.13184346367762e-05
-4.59313440057084e-05
-1.34446912523726e-05
-1.36877325632251e-05
-1.53192058862271e-05
-1.88762369895248e-05
-1.2754370586824e-05
-2.08480640091378e-05
-2.60338421212591e-05
-3.17013467090465e-05
-9.7821560524479e-06
-4.45103730365761e-05
-1.50734862614317e-05
-1.22639118964923e-05
-2.41953702323532e-05
-1.3902680441467e-05
-2.24683008102527e-05
-2.36275885872113e-05
-1.37802923993268e-05
-3.0711092509376e-05
-2.59964453569848e-05
5.03492980796795e-06
-2.51525820828978e-05
-2.03066469055049e-05
-8.48583960727907e-06
-9.04551764067628e-06
-1.23337252683878e-05
-1.36713379911676e-05
-2.31013968654149e-05
-1.08380841072802e-05
-4.18295691132568e-05
-1.44370259642687e-05
-8.85675336535904e-06
-2.50509121110959e-05
-6.72857924865655e-06
4.38820003620072e-06
-3.69900871438311e-05
-1.79104550778706e-05
-3.27249989190939e-05
-3.32038764859464e-05
-1.60272302644002e-05
-2.86271481491998e-05
-1.41169154272435e-05
-3.56325553324553e-05
-2.07903573401224e-05
-2.56707369704055e-05
-1.65882471803146e-05
-1.17004287722327e-05
-3.14261947212915e-05
-3.12011121614795e-05
-4.11770397710054e-05
-4.05212957854844e-05
-1.53777462478342e-05
3.11126085900623e-06
-1.82064685775313e-05
-1.98134343082158e-05
-1.05724893098891e-05
-4.19001651588112e-06
-1.18787732004749e-05
-2.00340858568e-05
-1.64555659957344e-05
-1.94171645540223e-05
-1.92690911437223e-05
-2.77684035049011e-05
-2.39907624333235e-05
-1.97372908511293e-05
2.83173362601394e-06
-9.42494280067912e-06
-2.45920825336401e-06
-4.86471492281726e-05
-4.12741385997626e-05
-1.43024649870381e-05
-1.36504891565179e-05
-1.79620919457659e-05
-1.85150246508251e-05
-5.49834045079855e-05
-3.08948870008334e-05
-3.26917246777549e-05
-1.67329592839411e-05
-2.21245279507687e-05
-2.41854839422678e-05
-3.87503691812357e-05
-1.31641198650289e-05
-1.02992782100111e-05
-1.37402975412752e-05
-2.80734610714706e-05
-2.61044387984624e-05
-2.40975975089204e-05
-1.57416758533772e-05
1.32850876009157e-05
-1.92712490530423e-05
-1.39849525257265e-05
-1.81080215367487e-05
-2.05523465264669e-05
-3.13226574663597e-05
2.95925045411952e-06
-2.18493036152161e-06
-2.12287592835733e-06
-3.39272761466897e-05
-2.46398603104864e-05
-2.89466883546388e-05
-3.75322780658984e-05
-1.65752415422026e-05
