# Supplementary material for: Research on computational propagation and identification of mine microseismic signals based on deep learning
Source: PLoS One. 2025 Oct 22;20(10):e0334641. doi: 10.1371/journal.pone.0334641 (PMC12543183; doi:10.1371/journal.pone.0334641)
Supplement: S2 Data — (ZIP) [file pone.0334641.s002.zip › 000100500001867.xlsx_0.txt_24.txt.txt]

-1.11874472352777e-05
-7.77440445158012e-06
-2.74039153280962e-05
-1.30548083012262e-05
-1.45790376909113e-05
-3.58342654703204e-05
8.3845053012719e-07
-1.87895391755642e-05
-4.81639595404481e-06
-2.25295173511436e-05
-3.27486215314934e-05
-1.93413311862843e-05
-1.20183117880696e-05
-1.47922096640195e-05
3.68748470813951e-06
-1.21617220579318e-05
-2.81575363135392e-05
-5.62129544788368e-06
-1.83591573737281e-05
-2.47612632581119e-05
-2.72051505599645e-05
-8.61069676499165e-06
-3.72868423189489e-05
-5.22482023890449e-06
-2.00325261655097e-05
-3.14620161519756e-05
-3.00777510906084e-05
-6.30244661517775e-06
7.42427184075535e-09
-1.56916019066566e-05
-2.12996766857722e-05
-2.47572850813951e-05
-3.92169887658421e-05
-1.79911711231291e-05
-1.78381169751281e-05
-3.81755751630618e-05
-1.43655767796396e-05
3.55690538785926e-06
-1.02088106531296e-05
-1.57630127651642e-05
-2.31676368534631e-05
-4.49760426487077e-05
-2.45811733377564e-05
-3.00731987321357e-05
-2.09956879338615e-05
-2.50313940462615e-05
3.46336956642603e-06
-3.81028767302725e-06
-1.25246487277962e-05
-2.76299984582153e-05
-1.37226441469875e-05
-1.96616124292938e-05
-7.7443304204817e-06
-7.21549735457535e-06
-2.06265401933673e-05
-2.55027125510919e-05
-2.34597161523839e-05
-1.66824058909901e-05
-4.26056693654529e-05
-2.54964233192105e-05
-2.97248839160602e-05
-4.40055776396472e-05
-2.26020369453092e-05
-1.07268502931474e-05
-1.99733683165909e-05
-3.03821711680253e-05
1.51141825812185e-06
-7.30905267710579e-06
-2.49148187790519e-05
-1.6333175348214e-05
-4.83024933306387e-05
-1.34292590688262e-05
-9.90873728862033e-06
-2.97620753786581e-05
-1.70478786916832e-05
-1.425229354847e-05
-2.74991402824792e-05
-2.70710183503964e-05
-2.21071839119667e-05
-2.58435680599878e-05
-4.08365451105615e-05
-1.13441064972824e-05
-1.91464271425827e-05
-2.58523052762145e-06
-1.5013011743771e-05
-2.33552348963335e-05
-2.5147573843599e-05
-2.35986652429838e-05
-2.20023014532023e-05
-2.37289060855643e-05
-2.45655213223531e-05
-1.39980101160056e-05
-4.1388257363129e-05
-3.992952668832e-06
-2.21765271813685e-05
-2.51861673772807e-05
-3.75030290362317e-05
-2.00645007048622e-05
-1.90472540995374e-05
-2.10734525928283e-05
-2.17035585170126e-05
-1.70037807347472e-05
-7.12711700672547e-06
-4.06480967912709e-05
-3.09739378334644e-05
-3.8901297262018e-05
-1.3089224571809e-05
-3.95083723454666e-05
-3.98540900298654e-05
-9.0170528274929e-06
-1.29609485161732e-05
-3.27201364596466e-05
-2.2854965046367e-05
-1.90602544755215e-05
-1.88434596519092e-05
-2.66843276963025e-05
-4.57511118504081e-05
1.04313449006815e-06
-3.01028515330585e-05
-1.66865902126617e-05
-3.90475339555227e-05
-2.85010624248452e-05
-2.74354961015624e-05
-2.26922841728175e-05
-3.07702552470104e-05
-1.91733257109849e-05
-2.88332205726055e-05
-4.99319069554989e-07
-1.71947101467909e-05
-2.7104504645195e-05
-2.92026041135074e-05
-3.54467032660617e-05
-4.92123058763362e-05
-1.65206723910111e-05
-2.47946137085388e-05
-2.951643274908e-05
-2.39844301700345e-05
-1.10518882785289e-05
-1.71059416643069e-05
-1.59815655158231e-05
-2.06208996514335e-05
-3.85469001020112e-05
-9.79619945334393e-06
-3.07451724922894e-05
-1.95234863188936e-05
-1.26623731759679e-05
-3.51805837242106e-05
-1.29384940011173e-06
-1.51147223875718e-05
-2.46836628435146e-05
-2.49982436430503e-05
-2.39875080744724e-05
-4.32207903414533e-05
-3.16702255835007e-06
-2.80842393131838e-05
-2.83231006554007e-05
-2.43191270446907e-05
-9.83596585613647e-06
-1.1720293461439e-05
-2.85250638145609e-05
-1.94176597390096e-05
-1.45389573328291e-05
-2.64468117441289e-05
-8.88120957665937e-06
-3.3156985476416e-05
-1.13153774886867e-05
-1.38416491240405e-05
-3.24724446658753e-05
-2.88550332389203e-05
-3.06530427141744e-05
-3.60862730379214e-05
-3.09677984149829e-05
-3.86868876136768e-05
-1.96569393600716e-05
-3.62478735490009e-05
-7.05857775408816e-06
-3.03100490839813e-05
-2.4091478288118e-05
-2.88614673115933e-05
-1.31841423321184e-05
-2.28986731438897e-05
-5.66850048654921e-06
-3.16237244077225e-05
-2.7712673220682e-05
-7.36429693599677e-06
-8.60114160249697e-06
-2.24075126923089e-05
-8.57947051077398e-06
-1.130320116677e-05
-2.69628302491686e-05
-2.95634709647642e-05
-4.8604162422715e-05
-2.39909083077899e-05
-2.72038629576017e-05
-3.05486186666118e-05
1.94562609952819e-06
-3.88915678627133e-05
-2.38142506974312e-05
4.87419271797913e-06
-2.00237729986283e-05
-3.04336701094327e-05
-1.50210950738614e-05
-1.67615363823015e-05
-2.04412655432195e-05
-2.93261571193012e-05
-1.57462659396841e-05
-2.21359069112481e-05
-1.96108023718896e-05
-1.55137885677619e-05
-2.85482975776542e-05
-1.17527011691284e-05
-2.34982042201883e-05
-3.74516795637465e-05
-2.02417209099122e-05
-4.93072000791598e-06
-2.67430734047663e-06
-3.34742379092252e-05
-4.32223737419318e-06
-8.07140711854917e-06
-1.34415812250236e-05
-1.61542118703493e-05
-1.31765867936729e-05
-5.65938759095226e-06
-3.16189265750057e-05
-2.03596410069208e-05
-4.07164883795322e-05
-1.75543518233897e-05
-3.57146172144486e-05
-2.24767762223331e-05
-2.50167321511039e-05
-1.182592750309e-05
-2.72360562620428e-05
-1.1365846120471e-05
-9.31335774528085e-06
-1.45649521701454e-05
-1.34066670357653e-05
-3.46452738723251e-05
-1.1113729387441e-05
-2.64150084878157e-05
-1.02048888604835e-05
1.61420791067204e-06
-3.70363374510122e-05
-1.18383076464977e-05
-9.99153143973744e-06
-9.94005033086912e-06
-1.12314834865045e-06
-1.85251777146552e-05
-2.20190458953034e-05
-4.11259543223763e-05
-2.75644068951101e-05
-1.1819728138019e-05
-1.3128948859945e-05
-2.11599748964581e-05
-2.30343279864398e-05
-3.9443220033482e-05
-1.51626814508802e-05
-1.00699368700782e-05
5.88846734349872e-06
-3.35098564319334e-06
-2.51007979622656e-05
-2.032392937416e-05
-2.2266744470182e-05
-3.01645157308791e-05
-1.03857925166359e-05
-2.21688601270716e-05
-2.49900519674243e-05
-2.26432659798716e-05
-1.40641997745073e-05
-3.45322145933787e-05
-1.21948808528955e-05
-2.05436203298257e-05
-2.71633002953572e-05
-1.65118789891441e-05
-9.79858787347477e-06
-3.16142503231271e-05
-8.85815387991513e-06
-2.23027356044503e-05
-2.28899305239422e-05
-1.65776061950867e-05
-2.03092675807343e-06
-4.68637003781713e-05
-1.84109209868618e-05
-2.62009933172381e-05
-2.17951917504978e-05
-2.66884820281749e-05
-1.53914796096509e-05
-1.14911256892452e-05
-2.12299637312511e-05
-2.15781866522509e-05
1.02565488093147e-05
-6.11950828346381e-06
-3.70775318675731e-05
-1.28367217095147e-05
-2.64567118348958e-05
-2.88367303428597e-05
-2.66377950565815e-05
-1.28487594099834e-05
-1.76820933626256e-05
-2.53830675412738e-05
-1.33045709440624e-05
-2.74582967430535e-05
-1.23807663244629e-06
-6.73221199554313e-06
-2.86182614845316e-05
-2.7136540822614e-05
-2.50455941751349e-05
-3.35900993143891e-05
-3.19701248871481e-05
-1.73024791406338e-05
-3.31195579394362e-05
-3.0663742255977e-05
-2.83975742845527e-05
-9.01763457862696e-06
-3.41596174438992e-05
-1.99623040873672e-05
-1.1227407626798e-05
-2.08269391882993e-05
-1.77428799191426e-05
-9.25456440354683e-06
-2.7575707878919e-05
-1.2690942588589e-05
-1.78705684909865e-05
-2.85341290499931e-05
-2.16868189887931e-05
4.7057463371017e-06
-4.02385236398105e-05
-6.50542011195519e-06
-2.04728817262913e-05
-3.63170312575493e-05
-3.0934768051833e-05
-2.78101126152996e-05
-1.93494489767756e-05
-1.81618446808358e-05
-2.05969856389331e-05
-1.55467235787852e-05
-3.89426042421658e-06
-3.27706148693393e-05
-3.69117116230263e-05
-3.09311693105876e-05
-1.93169413957829e-05
-2.85541242633899e-05
-3.82889312214188e-06
-1.67098808375837e-05
-1.54583091331969e-05
-1.26926797873928e-05
-3.23787738114586e-05
-1.25696589138814e-05
-1.89260980343503e-05
-3.17520368662288e-05
-1.56579968960057e-05
4.46757470874336e-06
-2.09582895157246e-05
-7.8255629951718e-06
-8.01452761770514e-06
-1.52812709326457e-05
-1.16186852409922e-05
-1.30484228853464e-05
-2.27468306232256e-05
-1.07403785758202e-05
-2.40697519461298e-05
-1.5427453789293e-05
-2.04338118940809e-05
-1.96308494083039e-05
-6.57480434462602e-06
-3.22162446891765e-05
-1.22673686953603e-05
-3.50343174948451e-06
3.96746922926971e-06
-1.68877671756675e-05
-1.39762933358178e-05
-1.60420349440695e-05
-1.24638937418124e-05
-3.06926071297619e-05
-1.94236857338718e-05
-3.24405307335158e-05
-2.27980702633866e-05
-8.86574428543488e-06
-2.8837792946394e-05
-1.60068809444977e-06
-2.88624738384085e-05
-3.60468772643829e-06
-2.5978158839241e-05
-2.72292767110812e-05
-8.58081042028635e-06
-1.85063972817235e-05
-2.44524128987916e-05
-2.75103548045116e-05
-2.21142511664828e-06
-3.49935950475147e-05
-1.83354455873557e-05
-2.36516559591691e-05
-3.28047065015249e-05
-1.99152105619164e-05
-6.03516300789119e-06
-2.65346444915015e-05
1.23762464888364e-06
-2.93133634682984e-05
-1.92065783932128e-05
-2.61229231293533e-05
-1.78053861604959e-05
-4.04462759377211e-05
-1.16716125587963e-05
-4.00594156202744e-05
-3.49288525566585e-05
-1.95844180935825e-05
-2.34503543548327e-05
-2.89747199265332e-05
-1.43630430255402e-05
-1.90565272766219e-05
-3.68918406579059e-05
-2.25773109245963e-05
-2.54355234559449e-05
-3.56783724618384e-05
-2.76366869470798e-05
-4.08233664489865e-05
-1.90832722123097e-05
-3.30712837466889e-05
-2.30478043208684e-05
-3.05982814183441e-05
-4.01442129822634e-05
-2.80367080524342e-05
-1.45938088739224e-05
-2.91182095196032e-05
-1.32945346191517e-05
4.61323792301935e-06
-4.11626555277057e-05
-2.85429561913445e-05
-3.05007541484694e-05
-1.97865261426762e-05
-1.09710743922233e-05
-9.36965280345056e-06
-1.50174978221011e-05
-4.21435444334018e-05
-3.9927797381697e-05
-3.55123330623195e-05
-1.54607023841728e-05
-1.83782842675852e-05
-9.32150498251993e-06
-2.32898816026232e-05
-3.06174018925696e-05
-2.90766677762969e-05
-7.1399975701979e-07
-2.08693366233033e-05
-2.02543939412113e-05
-1.79333528775617e-05
-1.028767664888e-05
-1.57864052139406e-05
-1.04830973931813e-05
-1.90767449633891e-05
1.16239042741707e-05
-1.08941225324635e-05
-9.28213630943215e-06
-1.0215511196442e-05
-2.03795317796881e-05
-3.79498312226084e-05
-4.2574851062286e-06
-2.03167043046112e-05
-6.6247787980071e-06
-1.89518975075841e-05
-1.7870542299626e-05
-2.25846893202845e-05
-1.84415564414167e-05
-3.22698565336196e-05
-1.73257653716618e-05
-2.56066897379356e-05
-3.56182491995448e-05
-2.07673100989216e-05
-1.2171687671663e-05
-2.43661782477127e-05
-1.26121086574778e-05
-1.14780132483689e-05
-1.57455446096213e-05
-3.5855712400712e-05
-1.89683449058262e-05
-3.66779792985902e-06
-2.24544613734916e-05
-3.00208978975836e-05
-2.31651159301522e-05
-2.42473318651957e-05
-3.87207332918881e-06
-1.98885980276873e-05
-2.2792928366554e-05
-1.12668192662901e-05
-2.11686536602197e-05
-2.95029822078915e-05
-3.2329032265525e-05
-2.89610371406178e-05
-3.71428970086315e-05
-2.98035907866053e-06
-2.56362662372234e-05
-1.60691078476267e-05
-2.77885561265808e-06
-2.74233417726728e-05
-8.69841077051981e-06
1.07304457738218e-05
-2.5173089656849e-05
-3.24880770441937e-05
-2.6247125524049e-05
-2.44116143337041e-05
-4.27740057217407e-05
-1.14823929577432e-05
-1.81823764919345e-05
-2.63349278315299e-05
-1.74003369011762e-05
-1.14989488288415e-05
-2.91341680999672e-05
-2.2872649907591e-05
-3.79427747417079e-05
-3.85676915388304e-05
-2.50086883283522e-05
-1.73593884075194e-05
-2.63716392269551e-05
-3.38371214230306e-05
-7.13259803345918e-06
-1.77521080382787e-05
-2.55918335094087e-06
-7.51630799873968e-06
-3.80521034224314e-05
-1.43249108347166e-05
-1.42447502940129e-05
-2.47548276666195e-05
-1.21560208223851e-06
-2.25292142674294e-05
-4.93605166607221e-06
-1.97910596096674e-05
-2.83798008624988e-05
-2.61566134287422e-05
-2.14944199616801e-05
-1.17962523941964e-05
-2.40224085263899e-05
-3.77063151082e-06
-1.35508364392198e-05
-1.22552654775502e-05
-2.71321355854922e-05
-2.42262105862138e-05
-1.028059065239e-05
-1.81451244045689e-05
-2.26749400766786e-05
-3.77830876098484e-05
-2.68880215958645e-05
-4.01317441424178e-05
-3.7592626520375e-06
-1.99043438137338e-05
-1.4762496231355e-05
-3.25171028871067e-05
-2.4399194349864e-05
-1.5440565712566e-05
-1.19785274072845e-05
-2.65664284958883e-05
-4.7408656999695e-05
-2.49795400256641e-05
-2.11075168682908e-05
-1.38223998329106e-05
-2.39471237359923e-05
-2.88454388927419e-05
-3.17988117773242e-05
-1.31973134197921e-05
-1.46238485274875e-05
-1.79943431664488e-05
-3.37655725443954e-05
-3.48160773986422e-05
-2.77014902160859e-05
-1.61577419123613e-05
-2.2539660527719e-05
-6.32948876786009e-06
-5.96103828424926e-06
-3.96188675067513e-05
-3.42632887407635e-05
-2.90861657933349e-05
-1.96877620615861e-05
-3.67650126016877e-05
-4.18277173967712e-05
-2.18538770370096e-05
-1.36961613954002e-05
-1.41068685100418e-05
-2.10690170274078e-05
-3.3797283181124e-05
-1.26702365670665e-05
-9.7290680594791e-06
-1.34231714344874e-05
-2.80966491061779e-05
-2.42194342422371e-05
-4.94843550916916e-05
-4.4599098090057e-05
-2.14399596551563e-05
-1.19687998576524e-05
-4.06231128379088e-06
-1.71428531227455e-05
-3.82076941116446e-05
-1.82676604070618e-05
-3.18235125071145e-05
-2.22223312864602e-05
-1.53570663265402e-05
-3.98772042826321e-05
-1.53367529270819e-05
-8.98401479224831e-06
-1.43440998654259e-05
-8.42750675610516e-06
-1.20477660171611e-05
-1.56067259448448e-05
-1.6207399958053e-05
-2.35053039135009e-05
-1.54364293866971e-05
-2.92366448129807e-05
-1.07350801361694e-05
-1.2920283542657e-05
-2.96232721720603e-06
-3.38984827095896e-05
-2.37770762497262e-05
2.52023207205353e-06
-1.73603806034785e-05
-2.45393683761938e-05
-1.79640260301183e-05
-3.16002136626233e-06
-2.29371581853009e-05
-2.60889377543778e-05
-7.32713990635527e-06
-2.24673237615905e-05
-3.10710081599291e-06
-1.31297178848845e-06
-2.66415768762966e-06
-2.1073428947396e-05
-2.46536981267342e-05
-2.01066988534089e-05
-3.03052820873566e-05
-9.98081599828935e-06
-5.11814234170503e-06
-1.60175947185082e-05
-1.15313503888886e-05
-3.07932827197127e-05
1.34480509344932e-06
-9.57485708817965e-06
-4.10260793655645e-05
-1.03911606177314e-07
-1.73479570091936e-05
-2.53262943161017e-05
-1.3982528289243e-05
-1.4860961956557e-05
-3.30345320079354e-05
-4.44581720831815e-06
-1.98693389923853e-05
-2.0515041527849e-05
-1.34328899844236e-05
-2.36310503412378e-05
-2.39106038381318e-05
-1.6139941569856e-05
-9.40280990506466e-06
-1.82978539090462e-05
-2.55066501996575e-06
-1.8857412433321e-05
-2.85964139490971e-05
-3.40119350863541e-06
-1.49863696691266e-05
-1.91346575989525e-05
-1.88549935204043e-05
-1.80767018923337e-05
-1.34502038872234e-05
-3.48091335282221e-05
-6.61455101757342e-06
-3.3862872392421e-05
-1.04377363989216e-07
-4.05093211381088e-05
-3.08128511395417e-05
-2.29492326129198e-05
-9.09723421176832e-06
-2.32949651856913e-05
-8.09471207006646e-06
-1.14576775555215e-05
-1.99059534556601e-05
-1.66710448787664e-05
-2.94218303443792e-05
-1.67021510440827e-05
-2.79880980731668e-05
-3.22819221076836e-05
-8.64890541355516e-06
-1.90961170634654e-05
-1.67394570253948e-05
-3.72436124219883e-05
-4.28399287218633e-05
-7.02676055611337e-06
-2.07900546077109e-05
-3.57032405678579e-05
-2.25229674767232e-05
-9.98418924134888e-06
-3.61107974882867e-05
-2.72721592078625e-05
-1.70097450918125e-05
-9.70795326566018e-06
-2.61531594896525e-05
-3.14928162118445e-05
-2.61729254309249e-05
-2.05781499248341e-05
-3.5370097571692e-06
-2.42617749531305e-05
-1.78805470205185e-05
-1.99068394319274e-05
-1.86387705396629e-05
-9.62005967940929e-06
-4.93493278039755e-06
-2.85174808549408e-05
-1.58236932062288e-05
-2.62740746353402e-05
-2.14501603361988e-05
-1.37800833697338e-05
-1.32404319017274e-05
-2.58548193005823e-05
-1.80435598022544e-05
-1.08071118507974e-05
1.72709058672809e-06
-2.497302827478e-05
-1.42703269055881e-05
-3.62856373618639e-05
-8.35162031378205e-06
-2.05676946582959e-05
-2.41625758047222e-05
-1.23876614525675e-05
-1.41356167446905e-05
-1.98500374347388e-05
-2.38812039804117e-05
-4.92420628133391e-06
-3.35896230423713e-05
-2.08016253345939e-05
-3.35075369374317e-05
-2.45486785887287e-05
1.22201722001682e-05
-3.41178703925892e-05
-4.00920534510487e-05
-2.60593477512804e-05
-1.60202062865876e-05
-1.82663534608195e-05
-3.39278366643799e-05
-2.12863669942076e-05
-2.45738612857277e-05
-2.41630659745014e-05
-2.07839602759414e-05
-3.64483323576206e-05
-1.66256156863803e-05
-1.9396744068911e-05
-2.43796001622744e-05
-2.82359815311942e-05
-1.8633399300865e-05
-3.48599586512848e-05
-4.26917328234421e-05
-2.42619199212772e-05
-9.61751563860797e-06
-2.37848819906634e-05
-9.16719945459541e-06
-6.43889746481812e-06
-7.09301673670762e-06
-1.27798915726804e-05
-3.84144878549791e-05
-1.03182278602111e-05
-3.52003661307127e-05
-1.27600981966655e-05
-1.81367205055747e-05
-2.80447208252506e-05
-1.1078594198754e-05
-2.62120365602176e-05
-2.0003822466342e-05
-1.84873024765231e-05
-4.42839983884095e-05
-1.08606945012053e-05
-4.05844734577794e-05
-2.51826523241745e-05
-1.82236420903897e-06
-2.53842180791211e-05
-1.18069557563197e-05
-4.45274561162436e-06
-2.64967247648511e-05
-3.30334413088984e-05
-1.81659277158191e-05
-2.72876712119075e-05
-8.3893921036215e-06
-5.07263071030102e-06
-3.3437099918668e-05
-3.58926228436841e-05
-1.35567270154569e-05
-3.76947479078365e-05
-1.51428568686024e-05
6.69615232305486e-07
-1.83250553493458e-05
-3.16710701032947e-05
-4.20586597162435e-05
1.55654277251306e-06
-2.29033808436588e-05
-8.82391686253903e-06
-6.23220121121529e-06
-6.19782224895983e-06
-3.94346064741757e-05
-7.35210233202141e-06
1.05315100572366e-05
-1.39849881553818e-05
-1.46707072598809e-06
-3.0848584403538e-05
-3.07459307725574e-05
-1.42755809737615e-05
-6.3848521328439e-06
-2.4315883596616e-05
-2.42353648345366e-05
-5.60733627177833e-06
-1.2621716317509e-05
-1.63390777695959e-05
1.05783133649771e-06
-1.3539550623461e-05
-1.53748154987364e-05
-2.0176562719088e-05
-2.48738284707509e-05
-4.40943001060735e-06
-1.05624834389326e-05
-3.27993874676769e-05
-2.35441306525146e-05
2.9878752446052e-06
-1.11513874633398e-05
-1.26880077907441e-05
-1.84545811537266e-05
-3.14991633438014e-05
-3.40556195457175e-05
-4.13618352020499e-05
-1.44896601997319e-05
-4.1384361069022e-05
-8.16019642930494e-06
-1.18566667146188e-06
-1.89009646867229e-05
-1.79955609006917e-05
-1.08490631347816e-05
-7.18739579921918e-06
-2.91928999470573e-05
-1.23407026881164e-05
-2.13766601243855e-05
2.25576328171063e-06
-2.1259677812413e-05
-8.78648178412551e-06
-1.41602185102354e-05
-2.41404655162234e-05
-1.02936781824999e-05
-9.4228867940942e-06
7.36319129529268e-07
-4.20994936784836e-05
-2.10349055826832e-05
-4.38341709448075e-05
-9.2765285809364e-06
-1.67050122042408e-05
-3.38910883772656e-06
-2.23056815292364e-05
-3.02895330627826e-05
-2.05001145818109e-05
-1.82895786052824e-07
-2.60397212414757e-05
1.20819757069324e-05
-7.75672520740277e-06
6.67461012213961e-07
1.95301132393714e-06
-1.35087780219699e-07
-3.01177420023004e-05
-3.36624615272916e-05
-1.22118074466057e-05
-5.71812140856026e-07
-2.82561548510791e-05
-2.46189653625081e-07
-9.55997214461353e-06
-2.65358232315091e-05
-2.28744291469345e-05
-1.30792369140056e-05
-2.07636914923535e-06
-4.63366636380751e-05
-1.44622895581693e-05
-2.27498231259083e-05
-3.26813180815833e-05
-2.00032316705436e-05
-1.79304034531306e-05
-7.96832314091659e-06
-2.32520743767502e-06
-4.32783752671767e-05
-2.02583178196538e-05
-2.08284753913515e-05
-1.98340231860452e-05
-2.73175434674711e-05
-4.55354849608874e-06
-3.45903174024724e-05
-1.14397863610726e-05
-3.15419923054254e-05
-2.64196455096859e-05
-3.86792265083435e-05
-1.14101943810246e-05
-1.06213294756582e-05
-3.14380785122647e-05
-1.24290582152263e-05
-4.76419151734568e-05
-2.0066568399095e-05
-2.0453836607129e-05
-1.46157443787517e-05
-2.55858073163414e-05
-1.19492491281162e-05
-3.18853843687263e-05
-4.81054794895143e-06
-1.56534266362074e-05
-1.75862262767215e-05
-1.35550924890543e-05
-2.88048633336297e-05
-1.70549075240285e-05
-2.83570444326883e-05
2.79839425032091e-05
-2.83511918932938e-06
-1.42083536646443e-05
-1.80997630008002e-05
-1.95146175646748e-05
-3.34705515624825e-05
-1.48066416519956e-05
-1.96252397734121e-05
-1.22675194300707e-05
-3.43654327155901e-05
-4.77704430014943e-05
-1.25830256702316e-05
-2.51665498542566e-05
-9.78975433058492e-06
-2.1517141209376e-05
-2.99514168401904e-05
-2.09825339266831e-05
-8.16022783466611e-06
-1.13593277226941e-05
-1.23775928337678e-05
-2.13723896526111e-05
-1.6609189434035e-05
9.61626581472197e-06
-4.55455644827963e-06
-2.64037872816901e-05
-1.81881081592132e-05
-2.5951124346386e-05
-2.39567472397835e-05
4.45822607142487e-06
-2.19220674592004e-05
-1.02854636699873e-05
-6.61414331796926e-06
-3.1682277964204e-05
-1.04724618922733e-05
-2.19262162362325e-05
-1.86926647151341e-05
-4.83532769399526e-05
-1.21543966845902e-05
-1.76178067682307e-05
-1.49291815035717e-05
-2.17722410153382e-05
-2.63997431468632e-05
-6.21271371246506e-06
-9.63905273347631e-06
-8.32128439087375e-06
-9.21422983725039e-06
-2.09331206653691e-05
-3.56656529618089e-05
-1.32533466134641e-05
-1.01693563859055e-05
-2.91339756436209e-05
-4.68803135328786e-06
-6.78537651455746e-06
-2.78709603833559e-05
-2.42703875031399e-05
-1.88756636809472e-05
-2.86591119873284e-05
-1.84586150587592e-05
7.04663890195673e-06
-1.33594827777569e-05
-3.88105116487669e-05
-5.00936242204923e-08
-2.4103435160212e-05
-3.08188790474447e-05
-1.35830864644631e-05
-2.20360235114095e-05
-8.41524284103378e-06
-1.12228238154167e-05
-3.73408817102264e-05
-2.90721643203692e-05
-2.29515666391053e-06
-2.4755207536473e-06
-3.44434329361096e-05
-3.20095982945643e-05
-2.8544074948452e-05
-1.39210757057431e-05
-1.53207277944215e-05
-4.16475978758487e-05
-1.97871526648463e-06
-3.64325205000103e-05
-1.19667314156558e-05
-3.00770801248224e-05
-1.35840750428677e-05
-1.83004812750497e-05
-3.31084607008826e-05
-1.79725432685106e-05
-1.48459456875104e-05
-2.90853664160063e-05
-1.27147276314653e-05
-3.8677230334387e-05
-2.0145373528426e-05
-1.52910357397745e-05
-2.8296938897152e-05
-3.30157263149851e-05
-2.38668538384571e-05
-1.95701469079094e-05
1.87612748917778e-06
-1.15932316071834e-06
-1.84453940946717e-05
-1.05019803024935e-05
-3.62170758027905e-05
-1.46539434784159e-05
-2.6319664816061e-05
-2.66091229356314e-05
-3.9175668056722e-05
-1.23110503328791e-05
-3.06146121771205e-05
-9.3780022700284e-06
-1.70902113445951e-05
-8.15232346795348e-06
-3.05903049828811e-05
-1.75674421310017e-05
-1.42963608885253e-05
-2.87872172984401e-05
2.30244277991555e-06
-8.45968191904711e-06
-1.89776601717303e-05
-1.10430039675791e-05
-2.74588563737885e-05
-1.56393688509631e-05
-2.9131654284883e-05
-1.1967284982188e-05
-1.169376783636e-05
-2.23708903527828e-05
-1.24861872488792e-06
-7.91045397830111e-06
-2.873436830765e-05
-3.43080237157636e-05
1.58144198228305e-06
-2.17704374008497e-05
-2.70739284750343e-05
-1.746502904061e-05
-1.46042486048442e-05
9.49810822395222e-06
-2.02736548690249e-05
-2.21857874394884e-05
-3.28472709716676e-05
-2.52908189068164e-05
-3.3395798863087e-05
-1.92299787931429e-05
-2.20787090647498e-05
-2.37049410699739e-05
-2.43277691453638e-05
-2.54726808930504e-05
-5.03383808434183e-05
-1.29757487683217e-05
-2.90795942221876e-05
-3.83181812127654e-05
-7.52400531759907e-06
-2.93248790550099e-05
-2.34750908426623e-05
-1.49413991770644e-05
-3.55442353655727e-05
-3.58834358817072e-05
-2.05361833142489e-05
-1.78552914839508e-05
-1.00479305381502e-05
-5.61063352187681e-06
-1.82305793314227e-05
-2.23298234145847e-05
-1.58404006374986e-05
-2.52677715270839e-05
-1.98828095390025e-05
-2.23841893491519e-05
-1.97722720778887e-05
-9.47691570323708e-06
-8.50897819122507e-06
-1.64548606750499e-06
-2.02653653622911e-05
-2.24767705951888e-05
-1.91265724340254e-05
-2.85315249836838e-05
-3.35557911864388e-05
-1.24426075857115e-05
-1.79900686840749e-05
-7.02454424475888e-06
-2.6704796604228e-05
-1.88015128752894e-05
-6.421015659226e-07
8.09117223108361e-06
-1.81673849444264e-05
-8.30081391735715e-06
-2.49166313650728e-05
-1.56117344869808e-05
-2.55799373552819e-05
-1.93629168132624e-05
-3.22288165644896e-05
-2.36797922930625e-05
-2.34714959344234e-05
-1.84349613707382e-05
-3.75893569154193e-05
-2.0768905204043e-05
-1.15811893344801e-05
-1.9158667664365e-05
-1.75382230411568e-05
-2.36863710689288e-05
-1.76178129572827e-05
-3.74237081047772e-05
-1.53359650892542e-05
-8.45838673125796e-06
-1.39108779277682e-05
-2.04910670590747e-05
-2.89675013898749e-05
-1.83592651613637e-05
-1.76069740042484e-05
-1.92530796315408e-05
-1.569107986509e-05
-2.31479214467067e-05
-9.91419430241275e-06
-2.5636771832698e-05
-2.35852347527277e-05
-6.43197287515288e-06
-3.9955999717405e-05
-1.04723900915329e-05
-1.12255912470318e-05
-2.38857361280485e-05
-8.67379888702102e-06
-2.03064152022582e-05
-1.30446763079242e-05
-2.19795835905896e-05
-2.73637701639947e-05
-2.7175993637878e-05
-1.09554381843041e-05
1.44849082870009e-05
-2.45575296727315e-05
-3.37761859113109e-05
-2.86467610167222e-05
-3.06617016259174e-05
-2.84802919527105e-05
-3.27421316038929e-05
-2.85844810790608e-05
-2.85130479570946e-05
-3.43725889060336e-05
-1.04981318486932e-05
-1.45032007978288e-05
-3.84383913396984e-05
-2.74003587047406e-05
-2.20177581625989e-05
-2.08841239012722e-05
-1.15182910669414e-05
-1.3440992281565e-05
-1.52397799757207e-05
-2.96306408323277e-05
-1.04833055323428e-05
4.44670208128792e-06
-6.50083598271747e-06
-3.13128805531081e-05
-2.95343232556674e-05
-2.25020530495485e-05
-1.10451475173868e-05
-2.11203581019073e-05
-1.23412110897101e-05
-2.41440331971855e-05
-2.36797733046694e-05
-1.91102522183984e-05
-2.16663345092839e-05
-2.70931164626715e-05
-1.89574139836856e-05
-9.12430105739751e-07
-1.92701934551325e-05
-6.12840953594144e-06
-3.83175209157976e-05
-1.85551999549295e-05
-3.16503092600132e-05
-1.27465192204173e-05
-2.52212806566353e-05
-1.12453770636333e-05
-3.81716411217095e-06
-2.06357229734088e-05
-1.43632697433645e-05
-1.68609506806133e-05
-2.49048790816438e-05
-2.19583544954824e-05
-4.37540447544347e-06
-1.26087275248082e-05
-1.33389893200362e-05
-2.71777096129552e-05
-2.4112078932958e-05
-1.26772243411229e-05
-4.44549692703403e-06
-1.67459338231758e-05
-2.47440945339829e-05
-1.2277029909973e-05
-3.36467265437901e-05
-3.52074021060919e-05
-3.8978030409655e-05
-2.81078013362549e-06
-1.25647650888633e-05
-2.74315509494918e-05
-1.07911440390172e-05
-1.99294076292174e-05
-8.54340644752775e-06
-3.56719990145693e-05
-1.27138590862637e-05
-2.63212435705206e-05
-8.69372022161791e-06
-3.0221671800368e-05
-1.28942123165851e-05
-2.88602515231195e-05
-2.92391304333559e-05
-1.02339229881926e-05
-6.04994249090032e-06
-3.86707250873165e-06
-3.43148314405879e-05
-3.71475113162542e-05
-4.63516423803049e-05
-3.13556566500853e-05
-4.58786708300673e-05
-3.95264964966398e-05
-3.19331199807188e-05
-3.81840425980206e-05
-1.9778414896452e-05
-1.82504190190994e-05
-2.03663710746853e-05
-6.83002444600984e-06
-1.2784341822299e-05
-5.50609802026867e-06
-1.19295680120572e-05
-2.46101534010292e-05
-3.27495239933691e-05
-2.15498070420281e-05
-4.47950074091753e-05
-2.26154467272691e-05
-2.01902754005194e-05
-2.66706928257609e-05
-1.39807927974958e-05
-2.51140032598498e-05
-2.35896495490056e-05
-2.45594036491248e-05
-2.59783475451742e-05
-1.65548663954478e-05
-2.49815932685105e-05
-8.45551975798812e-06
-2.54298580049276e-05
-3.87958673660202e-05
-6.33594096273639e-06
-1.0779988731746e-05
-1.31034190330984e-05
-1.0846267430739e-05
-3.3195325519052e-05
-3.80408749662422e-05
-1.21225842682497e-05
-2.16370648521187e-05
2.43468614315615e-06
9.28542942878064e-06
-8.87165506031878e-06
-6.63798976789301e-06
-2.03140037406286e-05
-2.8500018617733e-05
-1.18374069941259e-05
-1.35194152977052e-05
-1.2960729864571e-05
-1.96075518847542e-05
-2.50357460366642e-05
1.30755493066303e-06
-2.63675171589398e-05
-1.44852050070879e-05
-2.60551956266023e-06
-5.53159698453598e-05
-2.82852513599385e-05
-2.79711485562163e-05
-3.67164407916712e-05
-2.63023713022995e-05
-2.11033034672544e-05
-3.02773928521368e-05
-1.92608882672372e-05
-1.13714020212398e-05
-1.75284445689307e-05
-2.35950210578664e-05
-8.49892285317645e-06
-1.66947078118963e-05
-2.69524803823584e-05
-1.52433568098906e-05
-1.73647725668223e-05
-3.81179711583343e-05
-4.45407255747827e-05
-3.06896207120021e-05
-2.99440037057156e-05
-2.47770354655674e-05
-2.6451836876526e-05
-2.50891186042328e-05
-8.39808646924879e-06
-6.06245268978182e-06
-7.5645377963141e-06
-1.08128867974659e-05
-2.94521249128148e-05
-2.60700472578322e-06
1.62196490226395e-05
-9.1044236732664e-06
-3.34765364103694e-05
-1.50653358318815e-05
-2.0004100511517e-05
-9.1697194968472e-06
-1.47329953699774e-05
-1.62509050328743e-05
-1.1858527416735e-05
-1.75566573869417e-05
-3.5296789496526e-05
-3.15897513911062e-05
-9.71303585233282e-06
-1.93499968394566e-05
-3.14040960774652e-05
-3.0966972431782e-05
-1.75914833807075e-05
-5.29228073590674e-05
-2.68458929926278e-05
-1.69453759170128e-05
-7.47915993163522e-06
-2.20383130883326e-05
-1.67527126774101e-05
-4.54829874316794e-06
-3.56251509690177e-05
-1.85484589459094e-05
-2.14347763711209e-05
-3.6208988791659e-05
6.387062063782e-06
-2.70976091811141e-05
-3.32868066117921e-05
-2.36999862768967e-05
-2.65970078789324e-05
-1.95459263724472e-05
-3.6079602761303e-05
-3.22417830015512e-05
-2.24254909582847e-05
-2.81285339296585e-05
-1.27809620046278e-05
-1.65147599458027e-05
-2.93038761689699e-06
-6.87316795941937e-06
-3.05844294088829e-06
-1.77302992560715e-05
-2.99145325747557e-05
-1.45490341031015e-05
-2.89622390904615e-05
-2.14710201543493e-05
-1.69126870639224e-05
-2.01305123949859e-05
1.85871840073372e-06
-2.20421915164623e-05
-3.47157281081333e-06
3.82274210321487e-06
-1.94879753496597e-05
-2.74569504675035e-05
-1.63940235873639e-06
-3.87751392916599e-05
-3.42056422619163e-05
-4.04868128429433e-05
-2.14088862217574e-05
-6.16593686038067e-06
-1.52874954159941e-05
-1.0032637219724e-05
-3.21623719724738e-05
-2.13851626477184e-05
-1.47537655979636e-05
-2.80373816931622e-05
-3.80807295951248e-06
-1.18163023163129e-05
-1.75849476596931e-06
-2.21424884983509e-05
-2.21555874707932e-05
-1.32930198294594e-05
-7.17283880423997e-08
-1.98370810465805e-05
-2.68558640045172e-05
-2.77199547255963e-05
-3.99971891400107e-05
-2.77141698150254e-05
-7.30469795848402e-06
-2.14242947150683e-05
-1.48332808054838e-05
-2.23921215077551e-05
-2.78201101782911e-05
-1.59661586833135e-05
-2.199497656747e-05
-8.12944427986971e-06
-2.88906284951141e-05
-2.70921967521345e-05
-2.57376458000386e-05
-6.3308953840201e-06
4.90522538350853e-06
-3.39805493855134e-06
-3.24972576212274e-05
-2.47811942315747e-05
-4.19363628745511e-05
-1.68831764770631e-05
-1.96500233125922e-05
5.60428684338026e-06
-2.46240011501837e-05
-9.3234657012176e-06
-1.04639640853332e-05
-2.72523578136852e-05
5.55728480611176e-06
-1.12408087607774e-05
-1.8062156305359e-05
-3.74242049008377e-05
-1.12908063518014e-05
-2.40651721896976e-05
-1.99433543441501e-05
-1.9241612788631e-05
-5.22534120747571e-06
-1.45427213026038e-05
-2.51276097443065e-05
-2.16925465500234e-05
-2.26924168894772e-05
-2.60093317023727e-05
-2.86789836448839e-05
-1.69473297440487e-05
-3.45532210224608e-05
-1.17176479414353e-05
-1.56104752980253e-05
-2.29775315957989e-05
-2.4601982427319e-05
-1.30933658893069e-05
-2.97325354668021e-05
-2.34255768915273e-05
-4.39760884067609e-05
-2.37983488887221e-05
-2.19181438174099e-05
-2.19799043172244e-05
-4.00096148286234e-06
-1.93267086284934e-05
-1.87192414868523e-05
-1.89555059996578e-05
-2.25457553718907e-05
-2.27487102379636e-05
-1.40969104635907e-05
8.29161216267087e-06
-6.02628460513846e-06
-1.67910645220772e-05
-1.94394463509558e-05
2.20910378752457e-06
-1.32803068617898e-05
-3.60929375720014e-05
-7.82695970241713e-06
-1.64444412749354e-05
-2.88643323318013e-05
-2.13396912484736e-05
-3.60387911916124e-05
-2.39985615033772e-05
-4.54154122660865e-05
-2.66460817967376e-05
-1.71082146488887e-05
-1.95602917863001e-05
-1.024272623148e-05
-4.5480386062161e-05
-4.16298357469691e-05
-3.1791414370527e-05
-1.84512340478327e-05
-1.59704998164693e-05
-5.42356196279595e-06
-3.32156883204795e-05
-8.94057730913775e-06
-1.38576228208057e-05
-2.16822786146127e-05
-1.31585674550549e-05
-2.9047530623011e-05
-1.85165425576148e-05
-1.09608632426012e-05
-5.30053921774257e-05
-3.35356826469215e-05
-8.85717628285416e-06
-1.56429352571186e-05
-1.42231371827292e-05
-1.55800223952181e-05
-2.59121099448403e-05
-2.20292253795198e-05
-4.25910110674238e-05
-1.08323539400851e-05
-8.3414917160958e-08
-1.90169564612352e-05
-1.41009457243662e-05
-2.23072563239854e-05
-2.39945401595679e-05
-2.11113241290301e-05
-1.13922932859531e-05
-3.98147757612139e-05
-2.13732488502619e-05
-2.49423135683383e-05
-3.89885327400698e-05
-1.44398547060022e-05
-2.83789736410389e-05
-2.5629089972768e-05
-3.39067703184368e-06
-7.79368819320196e-06
-8.26453902852286e-06
-3.16076704799448e-05
-2.14853622242097e-05
-3.51087874069585e-05
-3.86098717064126e-05
-1.94115579830758e-05
-1.84459694409078e-05
-2.68254463610268e-05
-1.63269449072461e-06
-1.24453680366626e-05
-4.45482705616418e-06
-6.08182257476318e-05
-1.9522051381736e-05
-3.49753286627226e-05
-2.30610002589361e-05
5.73772858904849e-06
-3.45557930481717e-05
-4.3191818747095e-05
-1.15986681529122e-05
-1.86665862895723e-05
-5.4072883429099e-06
-1.89370409472754e-05
-1.59724093492697e-05
-2.57192386022349e-05
-1.24445331060202e-05
-1.59676301390982e-05
-9.74009240445972e-06
-2.40631051858325e-05
-2.35623119287649e-05
-3.00994045322333e-05
-2.06757373889904e-05
-2.08148832797233e-05
1.14729236372364e-07
-3.09297260533615e-05
-1.05713595560142e-05
-2.51444784885277e-06
-2.79331634335528e-05
-1.04341457993188e-05
-2.8798042697846e-05
-1.19802528920741e-05
-2.85144934646613e-05
-3.77443687845292e-05
-3.18755811357148e-05
-1.29278094971816e-05
-3.51560577491447e-05
-3.23963113634607e-05
-1.70053474956833e-05
-1.32091356531866e-05
-1.50887630048728e-05
-7.47182803174865e-06
-1.81735660690658e-05
-2.44314076869284e-05
-1.86810736689736e-05
-3.58696459155858e-05
-8.69400709920703e-06
-2.66874848988905e-05
-1.49770799068997e-05
-1.84433628218552e-05
-1.96319365836177e-05
-1.70310680671434e-05
-3.02794661538682e-05
-9.01476317147586e-06
-1.07106658736913e-05
-4.97179807093166e-05
-3.37142192084289e-05
-3.82157594312745e-05
-1.89476666093606e-05
-7.09382926077835e-06
-1.7729472563225e-05
-2.19953397227378e-05
-1.15229541625953e-05
-8.86708030055317e-06
-5.49569906547294e-06
-9.15794874089665e-06
-1.34173940109419e-05
3.36280716211196e-07
-1.72737255272327e-05
-2.36616941464787e-05
-1.35595902475994e-05
-4.71141391475184e-06
-9.54431644195536e-06
-9.04866848125246e-06
-2.28179826643599e-05
-1.3226719864095e-05
2.93004792261447e-06
-2.30731999990835e-05
1.3861666384269e-06
-8.28524525171397e-06
-7.02740935753141e-06
-1.81850510792795e-05
-1.52475520227971e-05
-3.14712750821745e-05
-4.05744080611992e-05
-3.19829702359867e-05
-1.93740548512432e-05
-2.33691293441678e-05
-1.33791200238623e-05
-2.412764770378e-05
1.56547723405516e-06
-4.0068883294038e-05
-1.53361942572261e-05
-2.58534136882897e-05
-2.97340510274048e-05
2.77100409394486e-06
-2.607967058363e-06
-1.92115235472308e-05
-3.36173202546547e-05
-1.97739563725894e-05
-3.09331853596744e-05
4.31011410124428e-06
-3.10808326050503e-05
-5.469380432097e-06
-2.83452651253404e-05
-5.06382916357629e-06
-1.54734560366064e-05
-2.18085381210002e-05
-3.45081424481009e-05
-1.66006358810815e-05
-2.90902579450232e-05
-1.77153533171594e-05
-3.37180425978564e-05
-1.35669874350545e-05
-1.34496651111276e-05
-1.72310796680384e-05
-2.60133477809181e-05
-1.23804431150402e-05
-2.42173622767784e-05
-8.85487011303339e-06
-1.35581960581807e-05
-3.97747713596307e-05
-1.49588634206202e-05
-1.05061113393606e-05
-1.60207290096911e-05
-1.19057172283627e-05
-3.49517342240286e-05
-1.16100399136564e-05
-2.05757884491854e-05
4.55346513718062e-07
-8.41191706824689e-06
-4.78365893457236e-05
-1.36282570783093e-05
-4.27431294967409e-05
-7.05371114800123e-06
-7.59451152759257e-06
-1.91693342615055e-05
-6.59939147700453e-06
-1.35312726199747e-05
-1.92331734298789e-05
-3.55962180423707e-05
-6.24727981391299e-06
-1.07240441348828e-05
-2.03084175419303e-05
-2.58071213808755e-05
-8.02024239582008e-06
-2.73996485076202e-06
-2.35022623325279e-05
-2.44369683341319e-05
-3.06705471255896e-05
-2.05675717896704e-05
-2.5992374742306e-05
-1.87707400723582e-05
-9.30326723768692e-06
-1.67152815169867e-05
-3.06550257320356e-05
-3.0619635262985e-06
-1.5942850756174e-05
-1.87601739564528e-05
-2.52231247588507e-05
-1.99980465702571e-05
-2.71376900985185e-05
-1.90096534632058e-05
4.33852501927013e-06
-4.19121785114408e-05
1.71391793329575e-05
-2.80150281022884e-05
-3.98217170798943e-05
-1.41695006568054e-05
-1.24945281637319e-05
1.03119335344548e-06
-1.23459814545279e-06
-2.41542276791426e-05
-1.72651969055963e-05
-2.59572165252947e-05
-4.34445070086786e-05
-3.20756966398384e-05
2.48114817162844e-06
-7.43378558846034e-06
-6.6350690359211e-06
-2.45773808647546e-05
-1.38649732122855e-05
-3.56667200294941e-05
-3.28941700980289e-05
-7.36496025685056e-07
-2.20966862411104e-05
-1.94692365632256e-05
-2.64338164948905e-05
-3.66687588758913e-06
-2.3030310707191e-05
-3.92701626110593e-05
-1.64983347270511e-05
-1.67669452261616e-05
-1.42592097399461e-05
-1.15474802708251e-05
-1.76657234078797e-05
-2.21401366308873e-05
-3.0224920748987e-05
-2.5344993150893e-05
-2.96111764583083e-05
-1.78828482726686e-06
-4.50885709296903e-05
4.14778432709956e-06
-3.61156993783403e-05
-3.12795957110035e-05
-2.48486596900171e-05
-2.21965795332997e-05
-1.4684105708013e-05
-1.50030126260894e-05
-3.59840467542262e-05
-6.88913642775627e-06
-3.99474682059955e-05
-2.8300791141279e-05
-1.79233117770403e-05
-6.48608570245475e-06
-4.30917356290145e-05
-1.25135370411109e-06
-2.88135293324022e-05
-1.59583797860075e-06
-1.02023732246516e-05
-3.52722989203316e-06
7.48725338685181e-07
-1.27312812703785e-05
-3.42702593454545e-05
-7.13392513031488e-06
-2.72444802192704e-05
-2.42094887506078e-08
-4.25162500769387e-05
-1.89314371982535e-05
-1.75396330479859e-05
3.05239881757915e-07
-1.79621081150049e-05
-1.77858522919836e-05
-1.65485020407672e-05
-1.56079506895639e-05
-6.69640582803604e-06
-2.17554086268302e-05
-5.63823873323887e-06
-2.21244964508838e-05
-2.72923857145151e-05
-1.26005435904722e-05
-3.39664699124342e-05
-1.60253140445953e-05
-2.42395524587148e-05
-1.96891211724291e-05
-2.19505715971201e-05
-1.34898221976035e-05
-2.2118749018064e-05
-2.89811484545535e-07
-3.63960373921074e-05
-1.89587957450195e-05
-3.07851205789981e-05
6.90337476486968e-06
-2.20331405284843e-05
-1.10702245442725e-05
-2.46280590928882e-05
-1.75473337265176e-05
-2.47287602106333e-05
1.24206154660414e-05
-2.71517118050057e-05
-3.1386962601737e-05
-3.96468317211609e-05
-1.63464146272756e-05
-1.39526090925174e-05
-3.57460633353855e-05
-3.09895440419692e-05
-2.65438826478783e-05
-2.4327144860026e-05
-3.89887972948739e-05
-2.80495380833674e-05
1.38351399417752e-06
-1.03899330709682e-05
-2.21141112011599e-05
-1.63240566196394e-05
-8.41995494867057e-06
-1.82673879680122e-05
-1.86583108423985e-05
-1.55109530018383e-05
-2.04454292040328e-05
-1.35135373715999e-05
-2.90924540898584e-05
-4.5623674796015e-05
-2.16901278798558e-05
-2.17121712898841e-05
-1.94341489616772e-05
-1.14512158611335e-05
2.90952866028533e-06
-6.84411418836697e-06
-1.2175485332028e-05
-7.43172615448758e-06
-1.48102482522731e-05
-1.30831359468908e-05
-2.55466478824111e-05
3.80551382530105e-06
-7.09780360057122e-06
-5.84608904583708e-06
-2.04535341082437e-05
-2.5674927436483e-05
-2.28838759242946e-05
-3.29752795492397e-05
-8.0014569989543e-06
-1.99820219637367e-05
3.61708609397101e-06
-2.50666226779284e-05
-1.49583956129535e-05
-2.47326742213538e-05
-2.09579003028339e-05
-2.0525507098431e-05
-3.81343726295608e-05
-7.69517690288094e-06
-1.30900634123009e-05
-3.2484327286893e-05
-1.09269840269968e-05
-3.10883384965507e-05
8.8494897908268e-07
-2.24208829566233e-05
-3.48349875930679e-05
-2.5538208299624e-06
-7.72719088961606e-06
-2.09086430663273e-05
-3.59903342583792e-05
-2.31840590830605e-05
-2.39925878870343e-05
-2.32642432708719e-05
-3.28490312871581e-05
-6.2562378075087e-06
-2.92463569331977e-05
-3.31680540380495e-05
-2.84482358773464e-05
-1.52239894488368e-05
-2.77978034068288e-05
-2.41292447700547e-06
2.0283074869357e-06
-2.61445702883504e-05
-1.94510684252294e-05
-2.65274988540895e-05
-2.61095517423592e-05
-1.80470479294927e-05
-4.46751318348124e-05
-3.70263997496509e-05
-4.51096204517516e-06
-2.47892459697632e-05
-2.75385323077649e-05
-2.35298269944189e-05
-1.0611347825019e-05
-2.74768083627966e-05
-1.74431723307523e-05
-2.93711228051966e-05
-3.49418131407758e-05
-3.7061296556131e-05
-1.52191701055104e-05
-1.98500367002605e-05
-2.12319304713167e-05
-1.48253348372449e-05
-3.40235862586602e-05
5.60202766200979e-06
-2.23289187136147e-05
-2.05270008372838e-05
-3.56951233028904e-05
-3.06556178502876e-05
-1.18073743001798e-05
-2.28770551483296e-05
-2.927960800889e-05
-1.21838784149697e-05
-2.46103724481081e-05
-8.60145267179863e-06
-3.64285821794439e-05
-2.0727863995581e-06
-2.28407153155061e-05
1.15595580265038e-05
-2.11686718342777e-05
-1.56477702779709e-05
-9.13999512668716e-06
-1.39489963322326e-05
-3.12394580985598e-05
-3.15524497922099e-05
-1.48772158911135e-05
-2.52879684712433e-05
-3.23793406887223e-05
1.20216713062401e-05
-4.90141395394589e-05
-3.60131198320785e-05
-2.39886275442911e-05
-1.04601723582309e-06
-2.5843903493219e-05
-1.25077301356364e-05
1.37604644695984e-05
-1.53571225067472e-05
-3.32791923535807e-05
5.21543147740168e-06
-1.14414920122802e-05
-6.95232601055863e-06
-1.19835555832219e-05
-1.49847495225418e-05
-3.11505387142854e-05
-1.5032736235924e-05
-1.07385590147881e-05
-1.19049227425468e-05
-1.06087933387031e-05
-4.38035410049158e-05
-2.60908014957481e-05
-1.06656639921149e-05
-3.0888305245083e-05
-2.6090375115105e-05
-2.91286705796137e-05
-2.26967799720253e-05
-6.59464714513864e-07
-1.71718756600439e-05
-2.76233038527535e-05
-3.31654095991572e-05
-3.26356422473768e-05
-4.31185880590917e-05
-6.03373246423059e-06
-3.8081016095183e-05
-1.17985410381219e-05
-1.05406495703574e-05
-1.85384875415927e-05
-2.14284665735156e-05
-2.51312053995099e-06
-4.25691591947627e-05
-1.84091999276667e-05
-1.19917273216615e-05
-2.66527756257712e-05
-1.9677178110916e-05
-2.18961682331421e-05
-3.64274310315425e-05
-3.88355970951349e-05
-4.65753814512412e-05
-1.37203056794678e-06
-3.40993147073863e-05
-1.32604051823927e-05
-4.93544835668637e-05
5.46455346598553e-08
-4.7616383754223e-05
4.58099417361973e-06
-2.87845733456969e-05
-2.58112809657807e-05
1.52859288582924e-06
-1.23799336191954e-05
-1.15501618917887e-05
-2.55779434399722e-05
-2.51998839101334e-05
-2.74038971467182e-05
-4.29955221782897e-05
-2.30936535398635e-05
-5.33254683676511e-06
-2.76141598796176e-05
-5.65316323462645e-06
-4.50142594165601e-06
-2.34670769510262e-05
-1.08227367164406e-05
-2.90288315403259e-05
-1.1272198581332e-05
-1.56049735326292e-05
-8.85864134332469e-06
-1.47231261186934e-05
-1.26369934795763e-05
-1.22058452686992e-05
-8.9251119706676e-06
-1.09514337506325e-05
-2.83827605735545e-05
-2.8077985072314e-05
-1.07186079636941e-05
-2.91896427737262e-05
-3.23357883926994e-05
-9.40009241921515e-06
-3.95050644828167e-05
-1.45096786925843e-05
-4.04968906962772e-05
-3.14729015195491e-05
-1.55453822123245e-05
-2.28308603012838e-05
-1.59016196899844e-05
-3.52451479818652e-05
-1.24835386715477e-05
-2.00055518162218e-05
-8.59760177877875e-06
-1.10639866056816e-05
-2.90627482929914e-05
-1.88491748370811e-05
-1.52541558197057e-05
-1.80975276580421e-05
-1.99450140865138e-05
-6.210486298943e-06
-2.61147661477867e-05
-4.59348866789576e-05
-1.28542864464833e-05
-3.84305029241133e-05
-2.43365082746019e-05
-2.97578092277537e-05
-4.20510026038216e-05
-2.51387329859353e-05
-3.20061618185648e-05
-3.48397526854435e-05
-2.40980639714407e-05
-4.75029776305918e-05
-3.14321819783112e-05
-2.48490608058507e-05
-2.3737212070621e-05
-1.84492520832378e-05
-5.91074516159415e-06
-1.01917150152234e-05
4.87221096164565e-06
-3.20297381508074e-06
-1.42764614955214e-05
-2.82140694034375e-05
5.33425832061212e-08
-2.82463676355984e-05
-1.20170608789242e-05
-1.28107042561541e-05
-2.51722959726198e-05
-4.36268342435138e-06
2.21275761993852e-06
-1.71479599069494e-05
-2.21664045901028e-05
-1.03824734886024e-05
-2.90135172510596e-05
-2.49804273802519e-05
-7.81362278060039e-06
-2.34275879462957e-05
-2.89176681791867e-05
-2.03336018829175e-05
-2.04339584290394e-05
-2.27941101562241e-05
-2.40761113424644e-05
-3.5202159698841e-05
-2.53439044250451e-05
-2.38010483241772e-05
-1.4387915562145e-05
-2.80667440728654e-05
-2.262932416461e-05
2.27297933448784e-06
-1.37683329000255e-05
-5.57505546299462e-06
-1.28308200977198e-05
-1.54927524871242e-05
-1.3462194801189e-05
-2.66145138544441e-05
-7.35254950579293e-07
-2.96739041771556e-05
-1.14853234436152e-05
-2.03481989368229e-05
-3.18258442170678e-05
-3.2843994176773e-05
-1.92412596360455e-05
-1.68143280226102e-05
-1.04298643816361e-05
-2.68880452543329e-05
-2.59058682159071e-06
-3.27733088565274e-05
-2.78503589496091e-05
-2.07974966676107e-06
-4.07323749461663e-07
-1.79209246892295e-05
-4.78267828879152e-06
-1.92246665434085e-05
-1.77527375841053e-05
-4.14125283827881e-05
-2.10591634190495e-05
-2.11476483907305e-05
-1.0293021819996e-05
-3.12172673775055e-05
-1.94369935181383e-05
-3.11979856302091e-05
-3.84001007416274e-05
-8.35602638972321e-06
-1.50875895496323e-05
-2.93168736747037e-05
-2.81203413262577e-05
4.22054940219229e-06
-1.999149790757e-05
-2.85057113213604e-05
-9.00272462228619e-06
-4.52372752321132e-05
-2.2152799172334e-05
-3.18107227771136e-05
-1.07571405142063e-05
-1.55555306111234e-05
-9.3869888600936e-06
-3.34040299239634e-05
-2.18799254284866e-05
-1.16005910440467e-05
-2.49011896779339e-05
-1.31906179758647e-05
-2.57218987022862e-05
-2.83911197853957e-05
-2.90155641574287e-05
-1.28907899723426e-05
-2.68990307833119e-05
-2.63041913284671e-05
-6.99756794036532e-06
-2.12049363350792e-05
-3.31044172730148e-05
-2.58532055534601e-05
-3.52957228505136e-05
-1.63998355287488e-05
1.73885444111056e-05
-3.14783165618096e-05
-1.7411325333634e-05
-2.71449294750229e-05
-1.61680692434782e-05
-1.66956447875526e-05
-1.3993576101986e-05
-1.98417049723528e-05
-2.48515857531334e-05
-1.38643109267252e-05
-1.19398846447142e-05
-4.25026061800051e-05
-1.86644737504296e-05
-2.23454221105773e-05
-1.82377657205712e-05
-3.50470372538753e-05
-3.0071092248187e-05
-8.63196087422872e-06
-2.69325483057763e-05
-2.48240837196547e-05
-2.82846165273938e-06
-3.02460249819306e-05
-8.59831188503525e-06
-2.70260287302642e-05
1.44417302578638e-05
-2.74354014805467e-05
-9.82397974514046e-06
-3.20114360093591e-05
-1.8783109876344e-05
-2.07771183111956e-05
-3.87259772284927e-05
-1.77132507510242e-05
-1.44716935815447e-05
-1.19190759956484e-05
-1.0095536974735e-05
-1.15864949665391e-05
-3.10929534832563e-05
2.08252404953235e-05
-1.90928699172605e-05
-1.58571773662584e-05
-1.20281089813613e-05
-1.27827426002143e-05
-1.62396270442666e-05
-2.97419185701e-05
-1.66889379255198e-05
-9.48032898231273e-06
-3.51707533967495e-05
-3.37425334541829e-05
-2.3004848029427e-05
-2.35560247773363e-05
-1.25292523011693e-05
-2.11314566146311e-05
-1.58457273339844e-05
-2.46018657149084e-05
-3.54827559128555e-05
-5.71273994650739e-06
-7.5488148412306e-06
-2.04728619361796e-05
-3.05531613330046e-05
-2.11195185763744e-05
-2.13869803623263e-06
-4.36386830892231e-05
-1.47957358936369e-05
-4.66831057219159e-05
-1.39158501234272e-05
-5.66615817631841e-07
-2.15315251237549e-05
-1.41817286952282e-05
-5.30239938554496e-06
-3.7560803001853e-05
-3.51028063802292e-05
-3.95580777705931e-06
-2.4264647016011e-05
-4.37970964365861e-05
-1.91748794658257e-05
-2.81646396995789e-05
-2.75973020878599e-05
-1.0730628823763e-05
-8.53833174955604e-06
-2.84988362720987e-05
-1.69172040136662e-05
-1.44070948144909e-05
-1.73544773021436e-05
-5.08218124459549e-05
-2.77549324469537e-05
-1.92397048620121e-05
-3.80494315589723e-05
-2.82858742570188e-05
-2.58389148522782e-05
-2.20115440646719e-06
-5.56823577678146e-06
-2.93650709240116e-05
1.7658342109836e-06
-1.46598046731205e-05
-2.93930107018707e-05
-1.47747975316534e-05
-2.65693254377901e-05
-1.12198853823794e-05
-2.31355041122356e-05
-2.58069133001239e-05
-2.89680384029051e-05
-1.52261088087692e-05
-1.55844872960997e-05
7.00497038039452e-06
-2.25422689155103e-05
-3.91507478392233e-05
-2.02370353606717e-05
-6.16627043829188e-06
6.90752147261821e-06
-5.38606761936377e-06
-1.07898118209516e-05
-2.27799959889204e-05
-9.65636162149382e-06
-3.66639603709755e-05
-9.36331523852146e-06
-1.79399770135919e-05
-2.55895235327438e-05
-1.92859883312944e-05
-1.66915621675036e-05
-4.22592987339683e-05
-4.58472212986066e-05
-2.32426220150068e-05
-2.23929139947896e-05
-3.08230898343116e-05
-2.30334877277492e-05
-2.9919364189798e-05
-2.64892128529097e-05
7.994938528603e-06
-3.84102576513775e-05
-3.18918297901723e-05
-1.96132005705481e-05
-1.10565058545739e-05
-4.0678556447275e-05
-1.20753565925607e-05
-5.49872262585866e-06
-4.80537912654995e-06
-2.72412268301682e-05
-2.58353963587389e-05
-3.40561606168532e-05
-4.24310313462115e-06
-1.20907083871399e-05
4.72384972857993e-07
-3.80774116219616e-05
-3.08395242673089e-05
-1.6529974643846e-05
-2.97147390828024e-05
-2.09361638645541e-05
-2.79622159092134e-05
-1.31206192746561e-05
-1.00912630420467e-05
-2.03663142746271e-05
-1.15085302516595e-05
-2.14090663721988e-05
-2.81786941707033e-05
-2.04477383072408e-05
-2.57954064973571e-05
7.06350705735783e-06
-3.59957380813356e-06
-1.17931125988191e-05
-2.93990084227405e-05
-2.1246081614187e-05
-4.13950128982682e-05
-3.31049382490652e-05
-1.3771943991731e-05
-2.65188519557552e-05
-3.39062218229692e-05
-3.68999128161513e-05
-1.01866292164336e-05
-1.65769646775009e-05
-1.77022676360107e-05
-2.68368023289344e-05
-8.76083046311779e-06
-8.13403289788514e-06
-1.45877044204515e-05
6.21082501495719e-06
-1.38146626707282e-05
-1.67464390857789e-05
-1.71003457830191e-05
-2.97121168615174e-05
5.17402864007895e-06
-1.26222175328989e-05
-2.75358262981391e-05
-2.55043524717134e-05
-1.39382396465467e-05
-3.06379182325728e-05
8.49997414533593e-07
-3.20402267225532e-05
-2.44679373189283e-05
-2.39040663421484e-05
-3.14886562274391e-05
-3.72287920445037e-05
6.14525702556159e-07
-2.35580798692772e-05
-1.0327238428767e-05
-1.97180554029893e-05
-2.51248613755051e-05
-2.8472942613976e-05
-2.54308018048046e-05
-1.52796467232756e-05
-3.23138756229953e-05
-2.15216278053647e-05
-1.87583980884483e-05
-2.86027773116685e-05
-3.05511136887891e-05
-1.23282677469514e-05
-2.74858246140435e-05
-1.18271214520791e-05
-3.15671615471421e-05
-2.80727146387662e-05
-2.92035202322671e-05
-3.80176862198724e-05
-2.49268190400193e-05
-1.41420664149431e-05
-2.67821881513338e-05
-2.14137536197524e-05
-1.86928309365895e-05
-2.61980322432648e-05
-1.85072098727257e-05
-5.24682691758778e-05
-2.12249620808155e-05
2.15285429272324e-06
-3.06382921941663e-05
-1.29852026244649e-05
-1.45753965271488e-05
-2.03865208873563e-05
-2.50478120021793e-05
-1.08718498025722e-05
-1.63938120980478e-05
-1.30403250137789e-05
-4.66822004506037e-05
6.64465268987932e-06
-1.71486280927385e-05
-3.63974885407126e-05
-2.03664014857056e-05
-2.39884030065113e-05
-2.71891322454101e-05
-2.2893649735859e-05
-2.39780199455845e-05
-1.95116433364597e-05
-3.24820988150103e-06
-5.53572082928476e-06
-2.77738018781132e-05
-2.12429697926054e-05
-3.70319646506995e-05
-4.48871120420326e-05
-3.68455780328339e-05
-3.01677279245322e-05
-3.41489281937892e-06
-2.18289183330181e-05
-2.535637983524e-05
-2.03801186639652e-05
5.62614021683654e-06
-2.50322042181431e-05
-8.40434228389392e-06
-1.31771718894679e-05
1.69973242989365e-05
-3.78580287508742e-05
-2.73627163558095e-05
-1.47125820965081e-05
-3.00768585528258e-05
-2.08376856432087e-05
-2.10527557125711e-05
-2.47421852881986e-05
-2.40265481573028e-05
-3.11861656000014e-05
-1.17570970535277e-05
-1.02120780984335e-05
-1.25524694102551e-05
-3.01779266228575e-05
-3.68343160790405e-05
-1.83144893998715e-05
-2.89151700542744e-05
1.87543839658457e-07
-1.43480117410964e-05
-2.4259112682609e-05
-9.84370517902921e-06
3.55755216438748e-06
-2.78796280508318e-06
-6.7039852456038e-06
-1.80848958506242e-05
-3.27881188671831e-05
-2.07869338878143e-06
-2.03677423631327e-05
-2.34074652130029e-05
-3.57551552772263e-05
-2.4050971873708e-06
5.73644685656004e-07
-6.46935255419436e-06
-1.29885076153188e-05
-2.02623876939499e-05
-3.59207269388245e-05
-1.0931378417943e-05
-1.75761778665037e-05
-2.52436131671809e-05
-2.27832687976013e-05
-2.36501133049355e-05
-1.39284069573018e-05
-2.18418946936577e-05
-7.36336069790547e-06
-1.68105960911124e-05
-2.82080516328661e-05
-3.36676315661362e-05
-1.6380612484432e-05
-1.24891374123514e-05
-4.48623336317015e-06
-1.66746213853645e-05
-2.99222934719883e-05
-7.04865701598166e-06
-1.86489470193454e-05
-1.53974440653433e-05
-3.94741490552419e-05
-1.71361919945664e-05
-1.30712171040173e-05
-2.57934256041027e-05
-2.36606882786295e-05
-1.40804518151936e-05
-5.88940277809481e-06
-1.37666798666689e-05
-8.3844624122177e-06
-1.3803275072884e-05
-4.21657942813438e-05
-1.51752942603833e-05
-1.98633852983991e-05
-2.92516629590062e-06
-3.09548574326202e-05
-2.8302085578677e-05
-1.46118960319901e-05
-2.61169798999591e-05
-2.90778589047833e-05
-4.18845988243712e-05
-1.42141650811041e-05
-1.91575746929841e-05
-1.95332543212204e-05
-2.30450203904546e-05
-1.61192716780637e-05
-3.90223523754012e-05
-4.1703411403709e-05
-2.30580941274344e-05
-2.03340840968606e-05
-3.16829445917822e-05
-2.31756741067955e-05
-1.45061342167294e-05
-2.42879914205492e-05
-2.98422233110721e-05
-1.88802130459124e-05
-2.56247549320349e-05
-5.83560608221342e-06
-1.79300502160466e-05
-9.78525681623341e-06
-1.68451744936784e-05
-1.52091371776772e-05
-1.96089693620874e-05
-9.70675509759594e-06
-8.05798071157701e-06
-1.99033109931005e-06
-1.56054908088505e-05
-2.81524619616295e-05
-2.31634446180542e-05
-5.55094076125764e-06
-2.46022611614603e-05
-5.45245440860707e-06
-6.00387358464543e-06
-1.90598880370079e-05
-2.2354420908219e-05
-2.69387881703291e-05
-3.23827103562515e-05
-5.54137932193526e-05
-1.27173362299822e-05
-3.44782353051842e-06
-2.41255153365569e-05
-1.07197295734337e-05
1.86528871545828e-06
-8.08050351766264e-06
-1.80665195472385e-05
-7.53503334606636e-06
-1.65562743817673e-05
-2.74813851548883e-05
-2.8276948701079e-05
-2.48379105360631e-06
-4.48396932602925e-06
-2.23342336832112e-05
-3.32064728596004e-07
-2.73290613946674e-05
-2.10448692982187e-05
-3.72608965197658e-05
-2.26037930325421e-05
-1.74153637507082e-05
-1.81113004831557e-05
-2.59528391195344e-05
-9.97315074645841e-06
-1.26529210743933e-05
-3.86649607119994e-05
-2.74188941098624e-05
-2.2956551948329e-05
-2.4861728768635e-05
-2.77891921488289e-05
-8.74854235396274e-06
-2.07316453582413e-05
-1.36252074274737e-05
-1.97395317957793e-05
-2.74848931906423e-05
-1.9438435645987e-05
-2.0725085029814e-05
-1.15938960730721e-05
-1.81751995314112e-05
-3.17364660016988e-05
-3.20076224982118e-05
-1.57180357941958e-05
-1.8740169037365e-05
-8.00219958931975e-06
-2.33943729051969e-05
-2.41817536074296e-05
-1.2744225728249e-05
2.63444832316949e-06
-1.51812397469794e-05
-3.38083972574207e-05
9.25591329869593e-06
-2.26577938307349e-05
-1.81116674545977e-05
-2.57804494094518e-05
-3.58144599807834e-05
-1.66250648088515e-05
-1.98946122482961e-05
-2.99498532372856e-05
-8.56381265031163e-06
-2.59216339229239e-05
-1.66194215631442e-05
-1.29602125760453e-05
-1.48416991866144e-05
-3.80407689061462e-06
-4.5974602205572e-06
-1.43453524400739e-05
-1.17346747065342e-05
-1.06731495441477e-05
-1.87741666503585e-05
-1.97363057097963e-05
-1.76947462234635e-05
-2.98943781708572e-05
-3.9971448329834e-05
-2.90700516063168e-05
-1.15753161976616e-05
-3.53541738244917e-05
-2.05735627287574e-05
-1.32526020126096e-05
-3.28577475565256e-05
-2.35871973541231e-06
-3.47998791243963e-05
-5.39528075797789e-06
-1.4933795263588e-05
-4.31941049430888e-05
-3.72472578763046e-05
-2.16765814460992e-05
-8.73774100463069e-06
-4.64305584737569e-06
-1.97218222260033e-05
1.48745062188532e-05
-4.95570358393712e-06
-9.57518091040507e-06
-2.85121437451484e-05
-1.33148818092887e-05
-1.19109125005301e-05
-3.22740251395667e-05
1.93469928698935e-06
-2.63349018262545e-05
-1.11199096636819e-05
-1.22454751732158e-05
-1.68896862889728e-05
-1.59228854907416e-05
1.659525406049e-06
-3.21000335767173e-05
-2.06440957237843e-05
-2.13307455170315e-05
-2.55487898337972e-05
-2.46447787502022e-05
-1.38986220691914e-05
-1.36174020816227e-05
-1.77046838342114e-05
-3.54334423137554e-05
-2.45530643799444e-05
-2.18936597398416e-05
-3.76429627398167e-06
-5.48998089360538e-08
-8.86872662560868e-06
-3.66574391577467e-06
-1.07380520369438e-05
-4.36619838028244e-06
-2.10827609525042e-05
-1.91967997265555e-05
-2.51832312583973e-05
-2.92252430103575e-05
-2.08931560796284e-05
-1.25612295318691e-05
-2.78216972646723e-05
-1.73114546830604e-05
-1.39702412541351e-05
-2.87009901068296e-05
-2.04478984709216e-05
-5.55732279978957e-06
-2.76562202491473e-05
-1.8370515346464e-05
-2.52425421378992e-05
-3.84928496217253e-05
-1.92359944194112e-05
-3.28563779278009e-06
-2.2714419849441e-06
-1.82442569327603e-06
7.32087931554911e-06
-3.65879601536822e-05
-2.61775474315272e-05
-1.00337509924411e-05
-1.2913914465215e-05
-2.77778836834288e-05
-3.50186785801324e-05
-4.27327060645754e-05
-1.40851191149328e-05
-1.80108227163219e-05
-1.24009444088512e-05
-1.54014682526214e-05
-2.77099659197192e-05
-2.41617591067071e-05
-3.86002994929766e-06
-1.27237193023917e-05
-2.02511281352427e-05
-2.74962310461896e-05
-2.43110555054502e-07
-5.38477263712316e-06
-2.44296565890482e-05
-2.8752082492951e-05
-1.59235522267904e-05
-2.60962657824987e-05
-1.62898549048134e-05
1.14832205291457e-06
-8.59991089485196e-06
-3.10038759646906e-05
-1.58638032789163e-05
1.95424657262298e-06
-6.84437271159714e-06
-9.73975683709754e-06
-1.81829636501018e-05
-1.20551609613229e-05
-2.64169505175089e-05
-9.77802812911818e-06
-2.04378231535883e-05
-2.22292448943949e-05
-3.03892116678555e-05
-1.2273268513637e-05
-1.24196778955142e-05
-7.08166991157556e-06
-2.83555928274627e-05
-3.25827513701158e-05
-1.27385302727767e-05
-9.25385173974957e-06
-1.8776867349643e-05
-4.06192564295216e-05
-3.64141470700591e-05
-3.60191588970413e-05
-4.96885949212287e-05
-2.50238418858184e-05
-1.33031229466394e-05
-2.36105401604458e-05
-2.76042896552285e-05
-1.63964150515426e-05
-2.72103171762678e-05
-4.33272640648891e-05
-1.35085977918368e-05
-1.22324184868851e-05
1.49957708635091e-07
-8.2651494897608e-06
-2.54977838592739e-05
-2.70979836344946e-05
-3.81814761596551e-05
-2.59184422020995e-05
4.30653847384216e-06
-2.63852850032869e-05
-1.01813926623375e-05
-2.05474971404353e-05
-4.16048442725333e-06
-1.94469897542131e-05
-1.42262809652343e-05
-3.90620919360046e-05
-7.47319319752917e-06
2.65245122164435e-06
-8.85280763491481e-06
-4.1310164912187e-05
-1.15710581642395e-05
-1.56588808838701e-05
-1.08614967676702e-06
-5.51482972909582e-06
-3.08513232761537e-05
-2.23088016825138e-05
-6.54592677346998e-06
-2.5155058264328e-05
-4.64048372235616e-05
-1.97231783177661e-05
-8.32356898561358e-06
-1.22187669497707e-05
-1.2236074048187e-05
-2.5907349162484e-05
-2.77252368919787e-05
-2.60469610926615e-06
-3.47102286125596e-05
-1.57115123006716e-05
-2.38627006592972e-05
-2.60406957344276e-05
-2.97051549031452e-05
-1.87910188237659e-05
-1.67282323752581e-05
2.88430581611408e-06
-3.87883163237284e-06
-2.17997476904256e-05
-3.05860973903433e-05
-3.17933145202034e-05
-1.72376146577835e-05
-2.26593737639863e-06
-9.41055632302042e-06
-5.8828083626153e-05
-7.90426264387452e-06
-1.94399057987615e-05
-2.46444261044055e-05
-2.67562100548455e-05
-2.9490297909722e-05
-7.70041774892853e-06
-3.93293740228781e-05
-2.13379151284102e-05
-2.87334244218873e-05
-2.95100213276586e-05
-9.46470746914482e-06
-2.94179599408559e-05
-3.04075268061821e-05
-3.02336925381729e-05
-1.43172040309672e-05
-7.18576470411033e-06
-1.76777171240646e-05
-1.69479690922866e-06
-2.23460619311436e-05
-3.46653198612968e-05
-6.37284178186427e-06
-1.27733156862716e-05
-1.97070992431953e-05
-1.4219195940032e-05
-2.25824705738847e-05
-1.98960641951996e-05
-1.47903872888096e-05
-9.95921709438801e-06
-2.3802098662005e-05
-3.6453291569112e-05
-3.00675230777874e-05
-7.56447260181249e-06
-2.93541865852828e-05
-1.32674907811731e-05
-3.31929892278572e-05
-1.2671673009602e-05
-1.76428519514823e-05
-2.60555161301106e-05
-3.01042721706032e-05
-3.20917627762155e-05
1.13399848363945e-05
-9.32512541258851e-06
-1.01639117195037e-05
-2.66846133538702e-05
-2.88310183467267e-05
-1.71412430929658e-05
-2.09057039322112e-05
-2.80181608054775e-05
-2.55745430616858e-05
-1.36402762146542e-05
-1.48702451248283e-05
-3.0191916947382e-05
-3.06352495982436e-06
-1.15274875349179e-05
-4.27032212859571e-05
-2.70843114924551e-05
-3.00565556266305e-05
-2.64686766977476e-06
-1.57922244102963e-05
-1.81080877785159e-05
-2.63635974725503e-05
-3.30753523365786e-05
-7.01433912204207e-06
-1.84690333155959e-05
-3.95648118077765e-05
-5.52819985746302e-06
-2.94979990945069e-05
-1.65461575230655e-05
-1.31701732223931e-05
-1.46038315674668e-05
-5.00051814365672e-06
-7.49486688352588e-06
-4.83119128425701e-05
-5.36815487204236e-06
-3.69596394642062e-05
7.64305192123774e-06
-3.94936140002392e-06
-2.80941311094128e-05
-3.00156444873798e-05
-1.38624993760746e-05
-1.00496806617824e-05
-2.90735571888038e-05
-1.40379373851264e-05
-1.67096385446911e-05
-2.62815654126507e-08
-6.46462580059446e-06
-2.28793069898439e-05
-1.61289019693929e-05
-3.40788030453976e-05
-3.02876896611141e-05
-1.87737149239616e-05
5.30400867970906e-06
-1.74236162080864e-05
-2.66900453594918e-05
-7.1020330888961e-06
-3.86456212667601e-05
-1.89565427185985e-05
-1.1995981039754e-05
-3.3482979050153e-05
-3.05684987013236e-05
-4.39547670313864e-05
-2.05357981980139e-05
-2.28693359653271e-05
-2.44462284420531e-05
5.07563953163008e-06
-5.03663156241375e-05
-3.52162521214101e-05
-3.21786954606882e-05
-3.31864636094325e-05
-2.89827440368099e-05
-2.00200986232543e-05
1.19733999909048e-05
-4.14469110903936e-06
-1.00033774812546e-05
-1.23406813088612e-05
-1.86325255006173e-05
-1.01322153835404e-05
-3.84590047606607e-05
-2.55742222256946e-05
-4.22221380863353e-05
-2.10214949759283e-05
-3.43810989114953e-05
-1.54812205048873e-05
-4.71936342017428e-06
-2.06178499232246e-05
-1.84724258557728e-05
-1.22825478565826e-05
-1.98574579110616e-05
-2.31238109137465e-06
-2.61859324487931e-05
-1.61946681091601e-05
-2.03823968135421e-05
-1.51617129260943e-05
-1.33618783494143e-05
-1.88330455333897e-05
-3.84271283895744e-05
-2.38489059418982e-05
-3.23283140570536e-05
-3.83805354997006e-06
5.12887683944273e-06
-1.2666293466909e-05
-7.45436886086867e-06
-2.07000168518482e-05
6.47583830485424e-07
-2.31090356018428e-06
-2.42703776760953e-05
-1.0626222639781e-05
-2.20342183377872e-05
-3.80260556509769e-05
-1.70696723327889e-05
-1.58814889361716e-05
-2.37530215299314e-05
-1.60083661904209e-05
-3.89895038699917e-05
-1.23643668049839e-05
-1.4120225031548e-05
3.65480567211353e-06
-1.99401506560121e-05
-1.5094585152916e-05
-2.94210684494702e-05
-2.28602974409786e-05
-2.95790013204918e-05
-7.54017552007186e-06
-3.47062997713345e-05
-1.3013329730962e-05
-2.27994061136133e-05
-2.91847505794887e-05
-2.83663748070378e-05
-1.68862089472732e-05
-1.91467214052048e-05
-1.67598870363393e-05
-3.83528997334411e-05
-2.07484009660766e-05
4.66078423271834e-06
-1.42864778214984e-06
-3.08426730011505e-05
-9.61328909365631e-06
-3.51606225978659e-05
-6.32784984625023e-06
-2.79617878503617e-05
-2.48685580376666e-05
-2.40390581966011e-05
-2.70398671044771e-05
-2.05698304804332e-05
-1.69192042266245e-05
-3.16885936661842e-05
-4.03488743828703e-05
-3.13367242052646e-05
-3.41259644122046e-05
-1.20812517903267e-05
-3.28148975326374e-05
-1.62679335001233e-05
-1.83328522577761e-05
-1.46913229707165e-05
-2.13110160162643e-05
-4.16835474471863e-07
-2.49936576786173e-05
-1.43521176478835e-05
-5.75516106630177e-06
-2.5002513594019e-05
-1.14068190866337e-05
-1.31394265986547e-05
-2.53514724537306e-05
-5.17165324967614e-06
-8.0048331860478e-06
-3.70051526434656e-05
-1.9742260289532e-05
-1.04111765027736e-05
-6.22574136438846e-06
-2.37457287961854e-05
-3.89599860804297e-05
-1.0971622874139e-05
-2.60714638220309e-05
-1.25158809756404e-05
-2.78325416067662e-05
-1.68820040283636e-05
-2.00084905583656e-06
-1.91905097208036e-05
-2.61465857911468e-07
-5.06682685309802e-06
-1.92882026529193e-05
-1.09750423693756e-05
-5.62336079738703e-06
1.30605413249488e-05
-8.09054157172747e-06
-3.1079801435924e-05
1.9273245247709e-06
-3.75351669654601e-05
-2.74872851588855e-05
-4.49593982170643e-05
-2.81845213074508e-05
-1.31496285866516e-05
-1.22004202278252e-05
-1.16951135010808e-05
-1.43718340011876e-06
-2.1001172872537e-05
-1.64124209546141e-05
-5.40262261325321e-06
-1.8887768693713e-05
-5.55199445962833e-06
-1.03576105348365e-05
-2.39855014910269e-05
-1.21431033015367e-05
-3.71997206102396e-07
-9.52952674763919e-06
-1.09323544867249e-05
-3.77863794104273e-05
-1.20231683540068e-05
-2.0743674607521e-05
-2.60422839849771e-05
-1.47962693999542e-05
-1.61776587784142e-05
2.20569160271682e-05
-2.1488816091715e-05
-3.49652439139607e-05
-3.23764688959665e-05
-1.59522843660875e-05
-2.00580196380495e-05
-2.39371584535839e-05
-1.38116079733992e-05
-2.35220352371151e-05
-2.89413326285418e-05
-1.41323830068918e-05
-3.44105863958318e-05
-2.17564315192785e-05
-2.04834364968908e-05
-1.26051302774747e-05
-1.20416060656282e-05
-3.13702051190058e-05
-1.07269268005125e-05
-3.06801273477017e-05
-2.36976797942463e-05
-3.57835477474853e-05
-3.71227015441908e-05
-1.08937977911791e-05
-1.48561747532537e-05
-7.28605282176341e-06
-7.90324975883864e-06
-3.71619961355398e-05
-1.52104333832615e-05
-4.552022565443e-06
-2.17798775261896e-05
-1.57055589046805e-05
-1.7776377324243e-05
-2.1048109593742e-05
-2.92326896138371e-05
-3.06629439309971e-05
-1.97153059245901e-05
-8.19930176181638e-06
-3.18952338463293e-05
-2.95446816400493e-05
5.26970333494809e-06
-5.13071104612874e-05
-1.77154449080786e-05
-1.52197200254208e-05
-1.5741834956302e-05
-3.00690123785468e-05
-1.87220551214512e-05
-1.04582661403931e-05
-9.2919484567237e-06
-1.38312835164453e-05
5.60104815683317e-06
-2.65609185286283e-05
-3.4576670177347e-05
-4.24566010511011e-05
-2.63067494895405e-05
-2.77398026979716e-05
-1.21680006289743e-05
-2.78510816951459e-05
-3.26360773284657e-05
-3.80422009940426e-05
-4.63262889725701e-06
-2.8282550535965e-05
-1.9594356447084e-06
-1.19572717049662e-05
-2.27572518947204e-05
-5.99116701345797e-07
-1.44798549539469e-05
-3.11142546508057e-05
-3.32172023741916e-05
-1.13305809640302e-05
-1.59572973068789e-05
-2.71274334877822e-05
-2.44598351548409e-05
-3.8781552308811e-05
-1.55848215018158e-05
3.2586221831418e-06
-1.47584203981598e-05
-3.53898156470373e-05
-2.61490735197036e-05
-9.4436076333728e-06
-2.06608770805814e-05
4.72002676322747e-07
-7.62078683075135e-06
-1.50940392453704e-05
-2.39764398925923e-05
-5.08978063402271e-07
5.25886080846075e-06
-3.94891841083662e-05
-2.95148065282863e-05
-1.66928146417983e-05
-2.68100618133317e-06
-4.62315335823451e-05
-1.9076102343483e-05
-1.66031343571065e-05
-2.36629671591891e-05
-3.221219439257e-06
-2.36087592721295e-05
-1.94203894050917e-05
-4.30911339490539e-05
-2.70261704566723e-05
-3.35479502779906e-05
-1.73639620123217e-05
-8.91598357006728e-06
-1.78078317100352e-05
-3.70195854758831e-06
-1.45692360658014e-05
-2.77607671913308e-07
-1.15641339916431e-05
-2.99110156079527e-05
-3.14099896945377e-05
-2.2488691423639e-05
-2.15579502467252e-05
-1.09870268225941e-05
-2.78802911202826e-05
-2.06414625181984e-05
-2.17949406442415e-05
-1.3424844560361e-05
-3.1599100019189e-05
-2.13737217487178e-05
-1.64080132534417e-05
-8.97711934488348e-06
-3.86200352897523e-05
-1.81762576865657e-05
-1.26720204667789e-05
-9.89403970573605e-06
-1.41528308430899e-06
-4.5860854854538e-05
-2.86367680101564e-05
-3.37921872664922e-05
-3.22463566998568e-05
-8.66908493649359e-06
-1.40265122036098e-05
-2.33198615069297e-05
-3.99112228057545e-06
-3.18293426996948e-05
-1.26498346917986e-05
-1.70256838823152e-05
-3.01368089454765e-05
-3.98260697006317e-05
-2.89566342358225e-05
-7.50435578234869e-06
-3.57906170790281e-05
-1.57520565271939e-05
-1.47841656592193e-05
-3.11124281056852e-05
-8.95236885948855e-06
-5.46762642421757e-06
-8.48040554164134e-06
-1.79798487665151e-05
-2.42936462967593e-05
-2.62443792890958e-05
-3.00336736639172e-05
-3.16665517523732e-05
-2.30524549675338e-05
-1.35510870036115e-05
-1.04392201987905e-05
-2.99324631239736e-05
-3.00735844160057e-05
-1.42529594187419e-05
-2.13425120254874e-05
-1.17648418059353e-05
-6.3656214424913e-06
-7.31561200095638e-06
-1.8216122525986e-05
-1.39378514821714e-05
-1.34439640422143e-05
-1.70494419025542e-06
1.3976066356398e-07
-3.79488698911583e-05
-2.25315476945355e-05
-3.16347406172211e-05
-3.05188467114466e-05
-4.14675545259559e-05
-3.42863136421194e-05
-2.80343299022611e-05
-2.32633538907025e-05
-3.42451351003513e-05
-3.23597329388046e-05
-3.1409680493083e-05
-1.58381364628813e-05
-1.72157378798277e-05
-2.5990176961617e-05
-9.95520582907098e-06
-5.28343630024845e-06
-1.63763549480256e-05
-1.96686256063744e-05
-2.48971460949568e-05
-2.21139667264842e-05
-1.81821106743659e-05
3.60733855391738e-06
-1.35019439551506e-05
-4.01747767410616e-05
-1.72926380388246e-05
-1.72844791646497e-05
-8.73916245967737e-06
-4.32974861316702e-05
-1.24537062222725e-05
-3.11222526061138e-05
-1.78268422836977e-05
-1.83287658937938e-05
-3.43197193541013e-05
-2.18608445651752e-05
-1.72907255017351e-05
-2.51682510100183e-05
-2.27701491413891e-05
-2.50336443271382e-06
-2.01589869664268e-05
-1.05961945806495e-05
-1.07217226485779e-05
-1.6381710518918e-05
2.52152222512641e-06
-9.4927055988531e-06
-2.5394130128474e-05
-1.74996440079465e-05
-1.26969444355168e-05
-6.81731787123347e-06
-7.78884477757816e-06
-1.09881368405766e-05
-2.97514196513629e-05
-1.5942940956673e-05
-1.914112737794e-05
-1.73957382154631e-05
-4.11528856600839e-05
-4.4451841262769e-05
-9.83473448418904e-06
-5.31077857247508e-06
-4.19292284314392e-05
-1.72218303434107e-05
-1.51729479390206e-05
-2.63017113652369e-05
-2.72047664516463e-05
-2.98344699863871e-05
-2.95609560370362e-05
-2.42242976175885e-05
-6.18242761430773e-07
-1.53690418912293e-05
-2.08008546689794e-05
-2.96134523755444e-05
4.20563100475981e-06
-2.55795945471836e-05
-1.45311435410137e-05
-2.12250713803432e-05
-3.01478648592065e-05
-2.0799802064733e-05
-1.54086544540738e-05
-2.63362722741546e-05
-1.81706256118623e-05
-2.56323176452285e-05
-1.19731810124411e-05
-7.00855381790556e-07
-1.40870021180102e-05
-8.989719083927e-06
-2.96090726800157e-05
-1.92911417213953e-05
-3.93123676833751e-05
-2.65511216877752e-05
-2.70371708815379e-05
-3.13211849626869e-06
-2.80616552372899e-05
-3.62618270180408e-05
-1.4836032041321e-05
-7.59765109611979e-06
-1.13879048231286e-05
-2.45941678963779e-05
-1.98653823376825e-05
-1.45712893711419e-05
-2.49098193605822e-05
-3.28483659348762e-05
-1.18881474511293e-05
-2.97468637672067e-05
-2.61606099491033e-05
-1.75040933206794e-05
-2.3293974521273e-05
-2.4099432952197e-05
-3.31280386194421e-05
-1.96113159858435e-05
-1.2936033122081e-05
-7.11508301005796e-06
-3.922387680513e-06
-2.07256683145089e-05
-6.59316633148713e-06
-5.80625951610274e-06
-2.79057037266011e-05
-2.55055642544431e-05
-3.16991657860765e-05
2.98688893822875e-06
-9.56290947126081e-07
-2.25994910485753e-05
-3.32544495921335e-05
-7.8478945891062e-06
-2.14878653850221e-05
-6.79095219835062e-06
-8.09413911292902e-06
-2.555515010426e-05
-3.5527204361781e-05
-2.67211952025729e-05
-4.81443000586134e-05
-1.61044970214716e-05
-2.2264000983801e-05
-5.26585881893163e-06
-1.96869682335093e-05
-1.36525795529955e-05
-3.18248256071654e-05
-2.41135370486443e-05
-1.31969122719453e-05
-1.94430475043169e-05
-2.04299995415236e-05
-2.50332472515203e-05
-3.73755806054258e-06
-1.20655317392398e-05
-1.96608826188198e-05
-2.58651314872702e-05
-2.99349758688562e-05
-1.59325503558566e-05
1.35213249803123e-05
-8.36154319638074e-06
-1.34744812820542e-05
-1.5043651367645e-05
-1.30635281080455e-05
-2.29587431957528e-05
-3.15712644843545e-05
-2.86595960963549e-05
-2.67339001510577e-05
-1.88199827255213e-05
-3.51720818226989e-05
-2.47930090014778e-05
-1.86093016044042e-05
-1.57093251780177e-05
-1.58142005683269e-05
-1.13555409935433e-05
-1.66088017682996e-05
-4.08317215472549e-05
-2.34982469926296e-05
-2.86270742430806e-05
-2.21250754867226e-05
-5.6315801629652e-06
-2.6527581173967e-05
-2.50643191130564e-05
-1.70135321553861e-05
-3.88456111535804e-05
-3.26451276997204e-05
-2.00662498855537e-05
-2.41865060612754e-05
-2.42707636805211e-05
-1.52852658817724e-05
-9.61696187707698e-06
-1.64984793215424e-05
-2.88707713037875e-05
-4.9681036967147e-06
-3.33257658959717e-05
-3.31227892138723e-05
-2.41602521714664e-05
2.81974615083732e-06
-2.50776098826684e-05
-2.66782792554256e-05
-2.61135137884691e-05
-1.13490032807617e-05
-3.22312382181115e-05
-9.76252300109621e-07
-2.86984307374321e-05
-2.3144596001724e-05
-1.57801851844216e-05
-3.18026318594027e-05
-8.9547756021299e-06
-1.17775785072143e-06
-1.05684740852784e-05
8.58940805681461e-06
-2.61283804876756e-05
-1.15209130186536e-05
-2.03522297232826e-05
-1.63692438417659e-05
-1.53605064960971e-05
-3.40666750703995e-05
-2.07635725969711e-05
-3.34811722222916e-05
-2.09387648294952e-05
-3.00324959493234e-05
-2.20120540682233e-05
-3.4006127943044e-05
-7.80843392143089e-06
8.18958736998932e-06
-2.27917991992058e-05
-2.85980848541622e-05
4.44897378138879e-06
-1.4201342415581e-05
-2.32997834251621e-05
-1.63960410379589e-05
-6.55824742891129e-06
-1.90645586575807e-05
-1.52809154351282e-05
-1.23736865106337e-05
-1.2176069156069e-05
-4.23778601729492e-05
-1.5233650830948e-05
-4.07277446665504e-05
-2.52868437556509e-05
-1.83309212726994e-05
-3.17581651251097e-05
-5.37788372272524e-05
-3.48036577597812e-05
-3.19765497612393e-06
-2.53482360797416e-05
-2.07160721927018e-05
-1.98651776578931e-05
-4.07934827413402e-05
-2.55950166033631e-05
-4.34962113402666e-05
-1.742948036314e-05
-1.24354259931288e-05
-3.90822064640991e-05
-2.39279960430816e-05
-9.55771530514261e-06
-2.67297719190326e-05
-1.93067394984777e-05
-4.02687199781258e-05
4.79513310092415e-06
-2.41631186321561e-05
-3.86565204698289e-06
-2.29479268502478e-05
-2.48856121668242e-05
-2.79089706849909e-05
-1.85914557263674e-05
-2.71596098267293e-05
-3.06648775152958e-05
-3.13871586671422e-05
-2.03024612779463e-05
-1.78474533919226e-05
-3.47640297545116e-05
-2.71906764665944e-05
-4.43340309988889e-05
-2.73940084677288e-05
-1.42356725322686e-05
-1.51838542741359e-05
-2.3006433926532e-05
-2.14189966758204e-05
6.16295897366636e-07
-2.97957235089231e-05
-3.35568649644391e-05
3.30907075079886e-06
-1.94837695876447e-05
-1.829588417237e-05
-1.7372042953811e-05
-4.37577562577783e-05
-5.75937855443705e-06
-3.7768754586008e-06
-9.09139265664493e-06
1.02681406369821e-05
-1.37943112508914e-05
-2.18386226049243e-05
-4.01481207122997e-05
-2.5728287164231e-05
8.31455237272279e-06
-1.09942508988775e-05
-1.44058446019087e-05
-1.87020659375923e-05
-2.45116707170714e-05
-2.98295348119943e-05
-2.77176580575389e-05
-1.43101851018395e-06
-1.10930336888495e-05
-4.92728333271162e-06
-2.37432737211749e-05
-9.15516627810761e-06
-3.02297153977319e-05
2.85509461852036e-06
-2.85254821318767e-05
-5.29020740447642e-06
-5.57452134095982e-06
-5.25034603751538e-06
-3.84874387606561e-05
-1.14674310974893e-05
-2.42237601393135e-05
-2.77664096189189e-05
-6.5074567671946e-06
-7.76905072351242e-06
-1.26701071299075e-05
-1.01345192551667e-05
-3.11248294452161e-05
-2.69061803791596e-05
-2.75707516293584e-05
-3.42669765179791e-05
-3.841005801321e-05
-1.45836941306644e-05
-4.02932778310351e-05
-1.85288611625026e-05
-2.18119873616179e-05
-3.75330360045621e-05
-1.65491372653526e-06
-4.25461595591203e-05
-1.52941137323305e-05
-3.10593798729385e-06
-1.5581327869934e-05
-2.1280694064386e-05
-2.33217566985196e-05
-2.5515506232847e-05
-1.48284284607609e-05
-2.30391739094072e-05
-1.98886571569704e-05
-2.2499117116468e-05
-2.98213871293891e-05
-2.46570976260327e-05
-1.21421190126918e-05
-2.21524119846419e-05
-3.70540326689797e-05
-2.96559343214673e-05
-2.06814888185872e-05
-1.55788715152792e-05
6.66879412951358e-06
-1.76086580814907e-05
-1.50675249699501e-05
-1.29821082762965e-05
-2.3421133653168e-05
-4.3716697925633e-05
-1.17753981430214e-05
-8.01366371795382e-06
-6.7234490497432e-06
-1.48348996476947e-05
-4.26416398928713e-06
-2.74766855020524e-05
-2.25751300868292e-05
-3.03906302137946e-05
-9.04397191792262e-06
-2.38862568172229e-05
-3.18044969234582e-05
6.51363192539552e-06
-8.82443007998164e-06
-6.7007295036322e-06
-1.44264412767448e-05
4.25336946090746e-06
-1.86302231395827e-05
-1.47883767400001e-05
-9.62318400755087e-06
-3.45989438968724e-05
-1.09372251656588e-05
-3.09560180773773e-06
-1.4756548700399e-05
-2.74428221514401e-05
-1.69249493253306e-05
-2.1754426222499e-05
-1.73650998502084e-05
1.90409310924164e-06
-2.00168257789516e-05
-2.67881633799998e-05
-1.71196623373178e-05
-3.43605711772601e-06
-2.03199503324596e-05
-1.23378418746555e-05
-2.56788134324636e-05
-3.97126977468989e-05
-3.66390178899865e-05
-1.80542225277603e-05
-2.39631678435037e-05
-1.13569385613639e-05
-4.27178833089446e-05
-2.85119796237064e-05
-1.53252720662552e-05
-8.50255327994658e-06
-3.01760160058505e-05
-1.01658208817823e-05
7.98710285744999e-06
-2.23213926710711e-05
-2.39980308721292e-05
-1.38986160012938e-07
-1.33637876989466e-05
-2.12847989737589e-05
-2.38704012774947e-05
-5.21805294803475e-05
-3.42427060079578e-05
-2.02332381651469e-05
-3.81312421458022e-05
-2.812303754755e-05
-2.22315674275726e-05
-1.29760090649042e-05
-2.88216337998397e-05
-1.44651183653757e-05
-2.512925211316e-05
-1.10796508185674e-05
-2.5957372625532e-05
-3.24464609327126e-05
-4.332371255528e-05
-6.3742485707623e-06
-1.49306058644257e-05
-1.95068543339978e-05
-8.66638858495239e-06
-7.59687114506844e-06
-2.084312109576e-05
-1.79159243811933e-05
-1.85787531280197e-05
-1.27546633256117e-05
-3.63996166333039e-05
-1.44862489493453e-05
-2.72414803349563e-05
-1.53623851743616e-05
-3.78729195473718e-06
-3.86601588088387e-05
-3.11975434992059e-05
-6.02876233352833e-06
-7.21071980890573e-06
-6.99311544293238e-06
3.95053432010284e-06
-3.82256482512191e-05
-1.44331031151975e-05
-2.72460514332025e-05
-1.96604662790626e-05
-4.43927240203923e-05
-5.38692820913474e-06
-3.45874356735271e-05
-1.82940028301811e-05
-4.46404414949066e-07
-3.87928299348233e-05
-7.7116101080797e-06
-1.91437927324389e-05
-1.86054699896508e-05
-2.07460325287366e-05
-2.10365942230594e-05
4.76848577487247e-06
-8.63567807186629e-06
-1.31007932881782e-05
-3.5149846781091e-05
-2.67877414346285e-05
-7.02891677549709e-06
-3.23184022633381e-05
-3.28433107044744e-05
-1.36665214191342e-05
-3.87128928703857e-05
1.08360852669971e-05
-2.72479799852015e-05
-1.85716275181805e-05
9.42685521162218e-06
-2.15613912327048e-05
-4.94804622943555e-05
-3.64794775241546e-05
-1.62213133554845e-05
-1.43871011898141e-05
-1.16573689971558e-05
-8.98897316254734e-06
-1.47078665770074e-05
-1.59600590654772e-05
-3.5613567553759e-05
-2.27245227377749e-05
-1.92781504403348e-05
-2.56633565017694e-05
-2.53259632966211e-05
-1.7940617592e-05
-1.65702324251093e-05
-3.21330837471909e-05
-1.34643081141318e-05
-1.15030532374565e-05
-2.79422052028424e-05
-1.93404647637425e-05
-1.39990219153203e-05
-2.01658686438202e-05
-1.93193917555492e-05
4.15153613397801e-08
-2.8880863367113e-06
-4.1564892827178e-05
-3.4949678100791e-05
-8.73963739956002e-06
-1.71402893142436e-05
-1.01328225912346e-05
-2.28371453817535e-05
-1.16108218697587e-05
-2.33002045376516e-05
-2.47413314420449e-05
-2.17824650822987e-05
-3.50899772339403e-05
-3.03946065531803e-05
-2.17957110696879e-05
-2.35225985573059e-05
-1.88580788350312e-05
-2.01805648124681e-05
-3.00518721312714e-05
-2.37746883069556e-05
-2.28412395365811e-05
-1.4046845845992e-05
-1.40658662660309e-05
-1.22049008270579e-05
-1.53456595957426e-05
-1.20458943529801e-05
-2.28346538946876e-05
-2.30332174450556e-05
-2.34271616088977e-05
-2.97880817449047e-06
-2.58677679543289e-05
-3.04290182835903e-05
-4.32196906418575e-05
-7.79351598857332e-06
-3.44964570243736e-05
-4.30557635500655e-05
-1.32020805198417e-05
4.16497562470052e-07
-3.01336770785494e-05
-2.02422894941544e-05
3.59533754955687e-06
-2.94715218344916e-05
-9.11509159901571e-06
-2.86034957221524e-05
-2.71396171674606e-05
-2.57386478303259e-05
-1.3194428599677e-05
-2.08340078656021e-05
-1.6600869482086e-05
-2.61860396544013e-05
-3.07260377635739e-06
-1.31474206614388e-05
-3.63999089572645e-05
-1.94058640766958e-05
-2.06147306771545e-05
-3.60839285658991e-05
-2.05666479275586e-05
-2.2421444626852e-05
-2.06190236395263e-05
-7.7403954075078e-06
-7.39309282483906e-06
-1.60884103060406e-05
-4.6022800187602e-06
-3.9688343588653e-05
-1.53147255942919e-05
-1.4159884981506e-05
-2.45291061063646e-05
-2.43740110922301e-05
-6.92051212718698e-06
-7.10915992705056e-06
-7.53799061588407e-06
-1.70551101259988e-05
-2.61121164921046e-05
-1.73130175302866e-05
-6.02062620312415e-06
-1.33045619035757e-05
-3.73534810007935e-05
-1.07980500147035e-05
-1.31673794757084e-05
-1.38662134801026e-08
-1.83584613641101e-05
-7.42645620007444e-06
-2.00588370510244e-05
-3.08721456233398e-05
1.71853123149001e-07
-2.3644510917701e-05
-2.07787186084818e-05
-1.08726726516089e-05
-1.73699932398736e-05
-1.83176928962341e-05
-3.37227862686335e-06
-1.04008674749152e-05
-2.20213323756831e-05
-1.94385952693698e-05
-2.97555957673963e-05
-3.41334305682746e-05
-8.90903214575946e-07
-1.44690935607948e-05
-1.26201205870804e-05
-2.71398972203223e-05
-1.58038137560291e-05
-5.00311483168176e-05
-1.30355630125279e-05
-3.21868348159757e-05
-2.25143305539861e-05
-2.54294868034587e-05
-8.36773717539404e-06
-1.17598407694621e-05
-1.30091325152729e-05
-2.27802436819952e-05
2.89355160512152e-06
-2.660656083594e-05
-2.62448461260082e-05
7.69000125971339e-07
-9.00735402091035e-06
7.20351944240505e-06
-9.28358040982412e-06
-3.02096389585715e-05
-2.91780799359203e-05
-1.87503538289123e-05
-1.62021253860524e-05
-3.35497594150078e-05
-1.30977673342581e-05
-1.90524553101765e-05
-8.88113687808566e-07
1.10192346486533e-06
7.08368949110186e-06
-2.26044138248683e-05
-1.59029530021404e-05
-2.03468054050263e-05
-8.69236630222945e-06
-2.00139210192724e-05
-1.51104407229253e-05
-2.55385226986351e-05
-1.20976386148722e-05
-2.43521699819991e-05
2.67632295348944e-06
-3.59005547097789e-05
-2.0475137901416e-05
-3.01988160942076e-05
-1.73171736503663e-05
-1.39902245910325e-05
4.70376325777451e-06
-2.16021161992861e-05
-2.73650528182976e-05
-3.54441382039555e-05
-3.78929300496899e-05
-1.86876186491911e-05
-2.03661690515434e-05
-1.15044414466472e-05
-1.27983803174671e-05
-2.05013989123254e-05
-1.94667103744177e-05
-5.2152678444808e-06
-2.81359555362587e-05
-1.0700159601311e-05
-2.22882655376468e-05
-2.33827390680842e-05
-1.10582836978181e-05
-1.77708100938095e-05
-2.07494895998791e-05
-1.08833461161113e-05
-1.9117707564385e-05
-3.26803232717207e-05
-2.89822756179998e-05
-2.93556462032693e-05
-4.81109956311612e-05
-1.52306155083795e-05
-1.55975510484925e-05
-2.61179132315602e-05
-4.54224070178135e-05
-1.8672320040676e-05
-9.76131901249612e-06
-1.55384349331411e-05
-1.55980734605788e-05
-1.75711964449315e-05
-2.01829250401386e-05
-9.68284069012129e-06
-4.1726878529071e-05
-4.30433393031593e-05
-1.73598258838067e-05
-2.63667462786829e-05
-2.84692468645193e-05
-5.78452639656377e-06
-1.10064665780198e-05
-2.08008821137193e-05
-1.11813974187341e-05
-8.97801270772603e-06
-2.81361524685247e-05
-1.88815027618546e-05
2.99169186461692e-06
6.96046035731635e-06
-3.13386320607931e-05
-2.16075525114296e-05
-1.90120894439444e-05
-2.38891986326203e-05
-1.90673691914871e-05
-1.712217393688e-05
7.71075351140101e-06
-2.20643453436825e-05
-2.10426172621984e-05
-6.5019535378377e-06
-3.44160174292791e-05
-4.43471824425894e-05
-5.62248230681928e-06
-2.46263824470087e-05
-6.98947509539319e-06
-1.27812359063821e-05
-3.78853395454503e-05
-1.30070886076245e-06
-1.69666994601335e-05
-1.80684833444691e-05
-1.59060853873852e-05
-1.03140234139017e-05
-2.35474683977646e-05
-3.15667596638865e-05
-1.13574702324762e-05
-2.71575884282181e-05
-3.08276293318643e-05
-3.98270706657105e-05
-9.6443047426034e-06
-2.00972125940964e-05
-1.38327610555977e-05
-2.78123324855692e-06
-2.26978823890222e-05
-6.9779450824764e-06
-2.06232922570886e-05
-2.07978278125976e-05
-1.64628581628138e-05
-6.05810770689325e-05
-2.19768907837426e-05
5.82302782640955e-07
-8.57792769247389e-06
-2.4566744359265e-05
-3.06824199369801e-05
-2.22447339285421e-05
-2.71314303529888e-05
-5.4277099864215e-05
-2.08831359336682e-05
-9.71442826483087e-06
-9.01752770454211e-06
-2.51305457889556e-05
-2.8049429534268e-05
-2.70183107277718e-05
-1.3142641836764e-05
-3.08222438011926e-05
-1.48099011323047e-05
-3.91063787330511e-05
-2.97264582276523e-05
-3.4626538054355e-06
-2.44072260886219e-05
-1.35759959156079e-05
-6.43693832021662e-06
-2.70737449049951e-05
-2.33138777913893e-05
-7.7035365582654e-06
-1.33270389742414e-05
-2.91193732217007e-05
-1.35393999631578e-05
-2.97514648322078e-05
-1.46995054634053e-05
-7.51669356050072e-06
-7.64512440613446e-06
-5.17296747325145e-06
-3.20113220677119e-05
-1.50352913363805e-05
-1.54415127878816e-05
-2.37307839573388e-05
-1.56973546491653e-05
-1.05123790697897e-05
-2.88843463296897e-05
-1.84634968165983e-05
-2.8075593047324e-05
-1.25052664991056e-05
-4.64135353218431e-06
-8.80161953942171e-06
-2.48468276776434e-05
-6.3185777948311e-06
-1.62562750069317e-05
-8.90910811946576e-06
-2.47980207067964e-05
-1.68592732755773e-05
-2.86118313687023e-05
-1.11425894323514e-05
-1.86171146312924e-05
-2.06146550656323e-05
-2.08225630344625e-05
-2.55537959817463e-05
-1.54455528109584e-05
-9.32154987361318e-06
-2.99264584557713e-05
-2.35710456118062e-05
-3.59043586654052e-05
-9.5646057887105e-06
-2.11695653528681e-05
-1.51199595759784e-05
-7.22672132644866e-06
-2.51869847898188e-05
-2.26727359465659e-05
-2.46481119944389e-05
-9.81488656510789e-06
-2.75699829382421e-05
-4.62045051135892e-05
-2.57431176128935e-05
-1.77568091717501e-05
-1.4615199613433e-05
-1.78706722107796e-05
-1.75507879921792e-05
-2.48927658840463e-05
-1.76221558713129e-06
-1.01559042107264e-05
-6.81467324591397e-06
-1.46433992465342e-05
-1.32236600077098e-05
-2.41432026994569e-05
-2.19530899302052e-05
-2.054491316608e-05
-4.08207420041125e-05
-6.02912063916276e-06
-2.50258690549614e-05
-2.63053431660596e-06
-1.72986347700914e-05
-1.57761455572442e-05
-2.70700505540056e-05
-1.77121905690988e-05
-1.1942389693301e-05
-1.86976785724466e-05
-8.87396249017356e-06
-2.08192664919044e-05
-3.49299012190381e-05
-3.83447406512295e-05
-1.55117203057705e-05
-2.52160556834116e-05
-4.03958460005631e-05
-4.11471404415905e-05
-1.52020583688204e-05
-2.07319794995191e-05
-2.6061019957244e-05
-1.59125518051865e-05
-3.68303507179565e-05
-4.83879008521355e-05
-2.77694847556817e-06
-2.13955584225791e-05
-9.81673861115403e-06
-1.50650586290147e-05
-1.67182390707463e-05
-3.1777271427128e-05
-9.97876028901264e-06
-2.10817271057916e-05
-2.19166741332723e-05
-1.13318903229436e-05
-1.75833272797879e-05
-2.73247172835509e-05
-2.78209815200207e-05
-3.16975535672213e-05
-1.34009105721207e-06
-5.62453410881684e-06
-4.55145483938343e-05
-1.29587117648009e-05
-2.18642288891067e-05
-1.59210650428585e-05
-1.59510443452248e-05
-3.38624732772786e-05
-4.07193175951454e-06
2.2380582462091e-06
-2.4768023703519e-05
-2.69027651855821e-06
-1.2798848823873e-05
-1.5551116953132e-05
-6.08791944178855e-06
-1.74840363966286e-05
-9.65708030634599e-06
-2.85522086800515e-05
-8.2937366346821e-06
-2.27631222566816e-05
-1.32974791708868e-05
-4.10719726533896e-05
-1.43975950933115e-05
-1.89310584895785e-05
-3.06464730788489e-05
-1.39693427299541e-05
-1.57664317407077e-05
-9.69515870816453e-06
-1.7018500222755e-05
-2.41651167795171e-05
-2.6332707246968e-05
-1.10321424449363e-05
-2.73741922577118e-05
-1.91715995807826e-05
-5.09037532617192e-06
-1.55889415767697e-05
-2.77748066539238e-05
-3.05882954945857e-05
-2.84520796357817e-05
-4.26323822508568e-05
-2.53880343251085e-05
-1.86760812675437e-05
-1.95281995314257e-05
-2.56306288836725e-05
-3.37626654526418e-05
-1.43950105614444e-05
-3.89590160263067e-06
-1.73717219351612e-05
1.08160461833744e-05
-1.2259617362549e-05
-5.97569691099469e-06
-1.14775842060114e-05
-2.33558289714116e-05
-4.09744247151214e-05
-1.25544428650028e-05
-1.2780528103844e-05
-3.20577429674254e-05
-3.0890309237686e-05
-3.13684134877255e-05
-3.47506795513396e-05
-2.6218394035361e-05
-1.9922047154194e-05
1.16900493077629e-05
-1.27318828286867e-05
-4.92539014515881e-06
-2.2396241397537e-05
-4.29942617150365e-05
-4.32115624810867e-05
-2.20881760829653e-05
-2.77143818621823e-05
-4.57857426434715e-05
-4.03560915549221e-05
-2.06210144586258e-05
-2.86947001134291e-05
5.89881026465834e-06
-1.17131416476338e-05
-4.72238207512757e-05
-1.47828058938904e-05
-2.42969707299767e-05
-8.8499038983737e-06
-3.7349603385106e-05
-1.61965864904593e-05
-5.08884021709346e-06
-3.15928506650961e-05
-2.74780260824451e-05
-1.82340690290156e-05
-1.01247557112564e-05
-6.75120372607219e-06
-2.39156364832231e-05
-2.95797272214441e-05
-1.40361281481157e-05
-1.9184401675339e-05
-1.44692805420655e-05
-1.77739879590881e-05
-3.2588745850627e-05
-2.30295109053103e-05
-2.08009611892862e-05
-2.08982690620978e-05
-2.00972562225269e-05
-1.19648073587528e-05
-1.25903836163119e-05
-1.89071373641315e-05
7.36476256896109e-06
-2.83581382524028e-05
-1.74225007595078e-05
-3.10908830255098e-06
-2.59314677237566e-05
-4.13597298374805e-05
-7.92710097470572e-06
-2.38386719198866e-05
-1.88168196229438e-05
-1.76019337972325e-05
-1.97348838572256e-05
-2.60117808141571e-05
-1.20616266305581e-05
-1.29345776295434e-05
-2.04545116374203e-05
-2.55435904576094e-05
-1.26879208554307e-05
-2.58200138949966e-05
-3.1874508190742e-05
-1.34355306177949e-05
-4.19454355541551e-06
-2.6600088456763e-05
-3.06728535779498e-05
-2.49797781145444e-05
-2.13015954508557e-05
-3.08824329781016e-05
-1.82024274270978e-05
-3.14949103483727e-05
-3.2314677612968e-05
-3.55312584065701e-05
-3.35733283430243e-05
-3.25773077028066e-05
-3.29867455518235e-05
-4.40879338786752e-06
-3.28642499293328e-05
-2.64781727311391e-05
-3.66506569409884e-05
-1.56449500548892e-05
-2.96859621060633e-05
-1.63325528163557e-05
-2.93761759427861e-05
-3.7123781598957e-05
-3.37563727050755e-05
-2.90953535938546e-05
-2.79579942399522e-05
-1.30181563687435e-05
-4.44843261687367e-05
1.07696367459748e-05
-6.27848578094915e-06
-2.6207018703596e-05
-1.06587848747225e-05
-3.60950418317748e-06
-1.87163561806452e-05
1.03408250071631e-05
-3.67892422479549e-05
-8.59347079318933e-06
-3.98646360157327e-05
-3.11620863530217e-05
-3.96646027436381e-05
-1.88889437372447e-05
-1.43447484495752e-05
-1.60746818157847e-05
-2.12745222243349e-05
-1.12415919668709e-05
-2.50576145200314e-05
-2.64096105893874e-05
-1.79804671540452e-05
-2.00364961672444e-05
-1.19817953291265e-05
-1.9323805861538e-05
-1.01250045577659e-05
-1.66900486720425e-05
-3.43444279451756e-05
-1.49219154294396e-05
-2.21552185838804e-05
-8.75517335458893e-07
-1.99345473440591e-05
-2.44910736318903e-05
1.30998743799907e-05
-1.45527598805018e-05
8.10355045535e-06
-2.16118010582361e-05
-2.90396583298502e-05
-7.21580674601632e-06
-2.46453086442812e-05
-1.28217822319324e-05
-1.28787462251685e-05
-1.86976965289692e-05
-1.96426908199876e-05
2.95814432399221e-06
-1.92632205106091e-05
-3.55770564177297e-05
-3.26722558842636e-05
-1.06481648444946e-05
-1.29973803601874e-05
-2.6295121929823e-05
-9.17293531337058e-06
-1.76539739098307e-05
-1.91022589119794e-05
-3.87878044183814e-05
-1.34824465735695e-05
-3.87178705800441e-05
-4.43786421041883e-05
-2.98011242055355e-05
-1.42648668231468e-05
-3.77227993775532e-05
-3.08472538146968e-05
-2.88689436804787e-05
-3.25907730583601e-05
-2.29788889920566e-05
-1.48050650772307e-05
-2.30723450665664e-05
-2.63080643148199e-05
-1.11596296498561e-05
-1.6392288325611e-05
-2.31647516691813e-05
-2.22125776973708e-05
-2.07275885663541e-05
-2.67708218560593e-05
5.48287519526778e-07
-3.03818570242826e-05
2.35002933582157e-06
-1.98527305212898e-05
-1.32966366291074e-05
-4.10170795357402e-05
-3.33729050452751e-06
-2.97653663228601e-05
-6.97983107467304e-06
-1.69732354836544e-05
-5.30058067223573e-06
-2.89855906552847e-05
-1.27389610902501e-05
-5.7313805802278e-06
-2.26203390589068e-05
-5.20650573704424e-06
-2.21782587256878e-05
-1.09348054680884e-05
-2.65863967211367e-05
-2.93910926819849e-05
1.65846492969898e-06
-2.68195975262999e-05
-1.5974364923559e-05
-2.36118535671651e-05
-1.11395783407723e-05
-9.76608864571102e-06
-1.76003338729024e-05
-1.99828388109138e-05
-2.59959544606138e-05
-8.03309172889302e-06
-1.16459914827318e-05
-6.68392654698776e-06
-1.81560898258558e-05
-7.43710378062516e-06
-1.798405278083e-05
-5.98183093246625e-06
-2.53572272216834e-05
2.09412078835439e-06
-7.90591968674538e-06
-2.4902800478449e-05
-1.61627729234064e-05
-3.16127129174615e-05
6.39557529979181e-06
-2.99571870817005e-06
-2.58266628950911e-05
-3.36582813900218e-06
-2.02633222926633e-05
-1.93632072981133e-05
6.12121979431009e-06
3.95252529264847e-06
-1.01540120795192e-05
-1.12402708724173e-05
-1.02591535322507e-05
-2.10236446279441e-05
-1.86935433528528e-05
-1.52171402986506e-05
-1.83380101888529e-05
-1.48207253265295e-05
-2.45941848763029e-05
-2.82597175580835e-05
-2.58387291118997e-05
-1.93668293886964e-05
-3.01419768782066e-05
-2.84752544571922e-05
-8.08032904482983e-06
-5.32937395551085e-07
-2.92773082328083e-05
-2.18048951549082e-05
-1.1810731488544e-05
-2.77725263192997e-05
-1.87819808239546e-05
-1.64081021222131e-05
-2.30872566154212e-05
-1.87340422922564e-05
-2.54132226552495e-05
-2.90783194368378e-05
-2.48046670098533e-05
-3.82404665589186e-05
-3.66868510925595e-05
-3.01788352368683e-05
-1.58470844048491e-05
-2.52375495066657e-05
8.18700022054811e-06
-1.64592703496309e-05
-4.11981818331797e-05
-3.14775491983747e-05
-2.43831985038889e-05
-2.63790613021563e-05
-2.8795942874066e-05
-2.89608806316504e-05
-1.10032814734395e-06
-1.72335215114901e-05
-1.49112129670375e-05
-1.8543872777076e-05
-4.70274462826191e-06
-2.51439550627411e-05
-2.74904383524408e-05
-1.09185238409861e-05
-2.62459806744152e-05
-1.2333280981767e-05
-4.1079687358718e-06
-3.68758654831603e-05
-1.74500797691757e-05
-2.29322736431725e-05
-2.33140544130663e-05
-1.25373007286261e-05
-1.81169899954737e-05
-1.56991119876932e-05
-2.2792559509906e-05
-1.60336330450832e-05
-2.56744818216236e-05
-2.33490586140076e-05
-2.33002235896049e-05
-3.76387203824341e-05
-2.82896991968299e-05
-1.93297422766758e-05
-1.57544921968513e-05
-3.40800701196198e-05
-9.94813798294144e-06
-2.44407650621866e-05
-1.33440090606893e-05
-3.30427886536752e-05
-1.04417289014311e-05
-9.64725671122843e-06
-3.30274238840995e-05
-2.07798481899024e-05
-3.04376214730835e-05
-4.72419167076975e-06
-2.85326569982401e-05
-1.25416513118174e-05
-2.82799214531764e-05
-2.94915274063946e-05
-6.94169495434151e-06
-3.57199308867163e-05
-2.63644698800904e-05
-2.19636554597852e-05
-1.67981089598255e-05
-2.03581978999744e-05
-2.40891604708488e-07
-1.98826421225306e-05
-2.69186570698759e-05
-2.50471801316593e-05
-1.90841646610686e-05
-1.68531898377363e-05
-2.69826514599314e-05
-2.1339929610198e-05
-2.76574210086125e-05
-2.58370629561792e-05
-2.32455393752017e-05
-1.01965842823814e-05
5.95644986259243e-06
-1.9607283103227e-05
-1.79770705347415e-05
-1.19965477329242e-05
-2.92719833965227e-05
-1.95502317431773e-05
-2.52815325674175e-05
-4.34346009615507e-06
-1.49147392527951e-05
-7.49510640344707e-06
-2.35315172409221e-05
-1.43660093787786e-06
-2.51291576642078e-05
-1.53560250535855e-05
-1.63959406458058e-05
-4.95310891741511e-05
-1.4099706226326e-05
-3.90802812581168e-05
-2.02936675623528e-05
-9.29533025666639e-06
-4.33029868359616e-06
-8.05936321642503e-06
-1.07676826524047e-05
-2.16723636888636e-05
-2.71781409422168e-05
-2.40741993682274e-05
-1.1853656989571e-05
-1.54159166883774e-05
-2.6975666742376e-05
-3.67643954053115e-05
-2.17397393320961e-05
-2.30237522670883e-05
-1.02329122008193e-05
6.34567877846981e-07
-2.00510117491595e-05
-2.29488068083976e-05
-3.81511415330844e-05
-3.48893073709311e-05
-1.73641263664909e-05
-1.69985305147341e-05
-2.58609221827776e-05
-7.05892331210289e-06
-2.08416263957775e-05
-3.12366700516721e-06
-6.50538835509358e-06
-1.38600496864486e-05
-1.71425587285299e-05
-5.11015699307645e-06
-3.18833102316378e-05
-1.48721497104328e-05
-1.31155966402835e-05
-3.22226644586963e-05
-2.82506731044391e-06
-4.21195763676182e-05
-3.90072264274568e-05
-1.10110524135236e-05
-1.06235611526248e-05
-1.53547202377407e-06
-3.49209091420297e-06
-1.16613358490488e-05
-1.80008018310769e-05
-2.97937259372232e-05
-1.34357043314155e-05
2.49682377548842e-06
-2.51393837655622e-05
-1.22259280678563e-05
-1.84446011045974e-05
-3.10830803298679e-05
-1.78734713891789e-05
-5.27548773286228e-05
-4.59656714971503e-05
-2.641514703208e-05
-1.99860761057519e-05
-8.69523757608316e-06
-4.0612152530364e-05
-4.60655436909361e-05
-3.39581805525475e-05
-2.93348521479538e-05
-2.4167649264479e-05
-2.08548722729072e-06
-9.70060004765996e-06
-2.8004695916765e-05
-4.08023723554109e-05
4.24730604636765e-06
-4.01610419721972e-05
-1.22139563834999e-05
-1.95236459513918e-05
-1.46247307234778e-05
-2.31079878537899e-05
-1.92544396315402e-05
-1.44259010657602e-05
-3.50931607008655e-05
-1.43937079704054e-05
-1.99472797342842e-05
-7.81360163486161e-06
-2.86549920765815e-05
-1.99217544272652e-05
-1.62561014496926e-05
-2.90665742992863e-05
-1.53457914043096e-05
-8.36749354547727e-06
-2.37066088332739e-05
-2.5899733837449e-05
-2.31780244337196e-05
-5.19230277540209e-05
-1.48407564067597e-05
-3.48437949268613e-05
-3.07116697476405e-05
1.63038809123251e-05
-2.0819408471134e-05
-1.32535291991118e-05
-2.21701197147629e-05
-3.13901684917082e-05
-3.0904712867834e-05
-2.94249681916809e-05
-1.70736695828279e-05
-1.8703045147555e-05
-2.97868505574759e-05
-2.7254991214546e-05
-1.85245557907317e-05
-8.26689360660323e-06
-2.93886502498675e-05
-7.8821953774804e-06
-3.55005218530359e-06
-1.81027651806286e-05
-1.39235301881723e-05
-3.09146732695437e-05
-3.22019911759982e-06
-2.62424230261302e-05
-2.70575422672785e-05
-1.46913985979974e-05
-3.3367880881587e-05
-2.97086857393603e-05
-2.57698989794632e-05
-3.1007644741791e-05
-2.40670183264537e-05
-3.66035533151085e-05
-3.38636947238741e-05
2.6622388396181e-06
-8.60768291260679e-06
-4.29775843602835e-06
-1.06971820706055e-05
-1.6488422539999e-05
-1.49151893409298e-05
-9.19932830783073e-06
-2.20919443136114e-05
-2.32334163922853e-05
-7.34458502561668e-06
-2.90166278374958e-05
-1.14033743673757e-05
-3.16085440426495e-05
-1.41917368022293e-05
-1.77110576231727e-05
-2.50420496703291e-05
-1.58470954927092e-06
-2.6722769906486e-05
-3.2562326978461e-05
-3.76850182565615e-05
-1.34924088373692e-05
-3.01987660458094e-05
-9.11647925977764e-06
-5.25618853333453e-05
-2.23447032098892e-05
-3.24922912008368e-05
-1.59168761727075e-05
-1.63892153818435e-05
-2.71001979224144e-05
-2.12962879549995e-05
-3.2709234583009e-05
-3.61204012825285e-05
-8.80012905146271e-06
-1.09418183678183e-05
-2.49232361412446e-05
-7.78001892860983e-06
-4.40596678282523e-05
-2.54929368140424e-05
-1.36670801457826e-05
-5.58204811671936e-06
-3.0498189097734e-05
-4.76678224433233e-05
6.36179421906006e-07
-1.33016386611473e-05
-2.95097595672859e-06
-1.19304016345156e-05
-1.19880191544335e-05
-1.08997299046957e-05
-8.94349400883383e-06
-1.4077144227147e-05
8.11663473679149e-06
-2.69113896670471e-05
-2.69285774283916e-05
-5.57186203905704e-06
-9.19332664834047e-07
-2.78734590974315e-06
-5.03308562734634e-06
-1.33386291559501e-05
-2.64729109574181e-05
-5.01173569005844e-06
-1.71085973394381e-05
-1.77925291162741e-05
-2.87272051685858e-05
-6.12927405344248e-06
-1.17723604829772e-05
-2.34193704231584e-05
-9.3053221121805e-06
-1.8172217473135e-05
-6.03518890358657e-06
-1.32071952360219e-05
-3.00549383051579e-05
-3.86749072485533e-05
-2.42131323137152e-05
-3.58804754194665e-05
-9.79968926235184e-06
-2.80082466648033e-05
-3.19935527307118e-05
-1.24201866671056e-05
-1.84878645667897e-05
-1.28717555833109e-07
6.57474265495344e-06
-2.93026475776007e-05
3.03758662098188e-06
-1.25569614957353e-05
-5.12351589391231e-06
-1.32220084603616e-05
-1.96270268975169e-05
-1.66509424546653e-05
5.25467563626927e-06
1.00183047433936e-05
-1.84339946882121e-05
-9.05383468495957e-06
-1.47053926373392e-05
-2.20977124795319e-05
-1.82489109556698e-05
-1.36638784633306e-05
-1.32291579418499e-05
-2.00037022832349e-05
-4.09937447004562e-05
-2.81442451948098e-05
-9.44516635188947e-06
-1.35451641603507e-05
-2.07030166759329e-05
-3.07913382525598e-05
-8.47316425803959e-06
-1.46501550098928e-05
-1.21991608390566e-05
-3.01065466715109e-05
-1.35576505601446e-06
-1.8512332672862e-05
-3.06857099875831e-05
-2.45818333307646e-05
-3.43136265382256e-05
-2.76933368360296e-05
-2.54230792666299e-05
-3.57610587165453e-05
-2.34628896188008e-05
-1.66993239273198e-05
-1.96601830778323e-05
-3.71012980708125e-05
-1.43476743765103e-05
-1.4933556436614e-05
-5.40367522347694e-06
-2.86747592597681e-05
-3.37427002430416e-05
-3.58989645688921e-05
-6.01737176733759e-06
-1.28906976429229e-05
-2.43667639169768e-05
-2.51556247251102e-05
-1.79760227009381e-05
-1.070909418532e-05
-1.73131851692538e-05
-1.80790487816892e-05
-5.86214107334237e-06
-1.15622534022144e-05
2.20880713302192e-05
-2.1891729774051e-05
-1.67241430100462e-05
-2.43542222133821e-05
-2.10516592733512e-05
2.87339610299887e-06
-1.87103256895073e-05
-1.49180884248185e-05
-2.51768954103008e-05
-1.66388001469128e-05
-2.35977971075146e-05
-2.0402600912232e-05
-1.78078670227682e-05
-1.99761345677724e-05
-3.62344741627783e-05
-2.59794344309793e-05
-9.81685056117038e-06
-3.66506004250344e-05
-2.08651366925098e-06
-3.7406803999266e-06
-2.69839662500635e-05
-1.71467826705057e-05
-9.14245626033132e-06
-1.08078570806425e-05
-6.11404273230705e-06
-5.71578815418128e-06
-8.8570621520436e-06
-1.27384247720357e-05
-1.48956586021726e-05
-3.32314919164368e-05
-1.8556033990721e-05
-1.77007457635172e-05
-3.31000665539858e-05
-1.45134189306607e-05
-2.11140752263937e-05
-2.8202039161668e-05
-2.99943709757402e-05
-2.24430514674962e-05
-2.72772921439342e-05
-3.084007448906e-05
-2.0960710883671e-05
-2.77569126349308e-05
-2.01124294425763e-05
-2.05891884965345e-05
-8.25153180073735e-06
-3.71313477422843e-05
-1.27537544296344e-05
-1.48840507297249e-05
-1.4402908037694e-05
-2.57269331499022e-05
-4.76821336467616e-06
-3.91373403268645e-05
-2.12374030354602e-05
-1.95850571833791e-05
-3.19338548233755e-05
-1.79091640986871e-05
-4.42717510086377e-05
-2.10088672489057e-05
-3.18234928581068e-05
-1.07138195855471e-05
-1.84239723281773e-05
-3.16555346302066e-05
-1.42661267601824e-05
-2.65984633472858e-05
-3.16868781387208e-05
-2.98141386553011e-05
-3.01907243041076e-05
-2.8834549230892e-05
-4.23279851473279e-05
-5.6480992049201e-06
8.14126060702834e-08
4.3543341330989e-06
-2.36020385046289e-05
-1.355348455703e-05
-2.89682035738869e-06
-1.22162532618491e-05
-3.40096709709786e-05
-4.19680688192199e-05
-2.85343387579459e-05
-1.11804019439204e-05
-5.67660064378321e-06
-2.95036543125547e-05
-2.72333635818405e-06
-3.54471522978245e-05
7.55156235535913e-06
-4.54551049281192e-05
-6.99380393921425e-06
-1.41554966482526e-05
-2.1543271535526e-05
-2.38470589477548e-05
-1.72206574442211e-05
-8.81152197576167e-06
-4.58060734442111e-05
-4.2775173474789e-05
-5.21731218294972e-06
-1.27593951773056e-05
-2.96719886307473e-05
-1.0841438202449e-05
-1.53719701737774e-05
-2.85815272881265e-05
-1.1292596440504e-05
-2.12669472807726e-05
-2.17572915892197e-05
-2.39366802292214e-05
-1.6504363953674e-05
-2.64660482451536e-05
-1.95394499997476e-05
-2.66540642893099e-05
-7.81125104348513e-06
-2.02242579834692e-05
-4.27238350604914e-05
-6.37121905974604e-06
-2.16741854705406e-05
-3.14534741569308e-05
-2.5717903565502e-05
-2.81391758511646e-05
-3.39787460826652e-05
-2.02386275978512e-05
-3.5177426972904e-05
-4.01371320573663e-05
-2.37897821358831e-05
2.65471062541927e-06
-1.14637177350755e-05
-2.15283433631713e-05
-1.22642609152951e-05
-2.87902704720329e-05
-2.84489381359012e-05
-1.50765588920506e-05
-7.26610301117619e-06
-2.24512772416505e-05
-1.23503501254415e-05
-2.82331867732251e-05
-2.5381281690706e-05
-2.00694289914474e-05
-1.98174908757782e-05
-2.5557132129493e-05
-1.57463311233616e-05
-2.99985898872424e-05
-3.4320601170061e-05
-7.2016776111e-07
-2.07615882732396e-05
-2.04690303098155e-05
-2.50172435939946e-05
-2.94409192681758e-05
1.45622507753806e-07
-1.34037709411949e-05
-2.99527059003387e-05
-3.17584955582112e-05
-1.51023281720177e-05
-5.17562509622146e-05
-2.63887172973091e-05
-3.01427305527283e-05
-1.26252845619528e-05
5.99148462708522e-06
-3.75446401828375e-05
-1.428735499051e-05
-2.15215406314167e-05
-3.3253514046158e-05
-3.57784980179297e-05
-2.07296069883172e-05
-3.76085336191444e-05
-2.09746368511893e-05
-1.48911036845528e-05
-1.11411180494182e-05
-1.74511687121837e-06
-1.37883648580022e-05
-7.88897389828325e-06
-1.35503381022594e-05
-4.10685086485468e-05
8.26213816596998e-06
-2.5010485474624e-05
-2.8270465772723e-05
-9.84084899934579e-06
-1.86265179652621e-05
-2.68775490534851e-05
-3.84796219496767e-05
1.51416986762284e-06
-2.81736383465236e-05
-1.76818531812346e-05
-2.50145934070526e-05
-3.97853786632414e-05
-3.2736599678171e-05
-2.68239950342106e-05
-1.35835705969273e-05
-1.38421054562428e-05
-4.22330625120781e-05
-2.89454267979669e-05
-3.4002181702019e-05
-9.50387365251404e-06
-2.63712830854552e-05
-2.08011355610166e-05
-2.25176472444913e-05
-3.29421585953775e-05
-2.63099196714067e-05
-2.34445037434849e-05
-3.24566683960958e-05
6.78388501506746e-06
-3.49194767473292e-05
-1.84975077297851e-05
-2.54075592148941e-05
-1.01290598129288e-06
-1.39862393479306e-05
-3.24626692034534e-05
-2.28904870793899e-05
-2.29737689739715e-05
-2.07634700292804e-05
-2.94113976782698e-05
-2.26000425879011e-05
-2.02393865587572e-05
-3.10444248959902e-05
-2.42944215947253e-05
-4.79896347267128e-07
-2.18052722211388e-05
-6.46696028659553e-06
-3.75556506541026e-06
-5.1749580964276e-05
-2.9477269474327e-05
-3.86169329128316e-05
-5.12476253876201e-06
-8.78051805643805e-06
-1.93707869163605e-05
-2.89118411010972e-05
-3.57889689900996e-05
-3.12237380578831e-05
-7.24607846330684e-06
-1.31164796446171e-05
-1.57951731945393e-05
-2.11926521249834e-05
-1.56933643629852e-05
-8.54964271902448e-06
-5.82073468619997e-06
-1.13519411516356e-05
-8.65832146822745e-06
-7.56307245093642e-06
-9.94225650949574e-06
-2.10438062496944e-05
1.0632511204027e-05
-9.33493870686827e-06
-1.01620995961289e-05
-2.58687914051282e-05
-3.99821771574384e-05
-1.60858093266189e-05
-1.61580764918561e-05
-3.88763894544923e-05
1.565910944244e-06
-1.95213502850693e-05
-1.2368323238865e-05
-5.08542179481926e-06
-6.86326858407884e-06
-1.63339739311382e-05
-8.61761968192025e-06
-3.15335618405565e-05
-2.61478706680859e-05
-1.10280586411217e-05
-1.04486166482407e-05
-9.85480762753012e-06
-2.94058361184022e-05
-6.63944144420504e-06
-2.95666610049741e-05
-1.833656035205e-05
-4.54809596028802e-06
-2.18959488989407e-05
-1.09270651558532e-05
-3.80289069156132e-06
-8.26102682283792e-06
-1.32990036329316e-05
-1.22596127810076e-05
-1.8001685210946e-05
-3.99515065263729e-05
-1.0120661697761e-05
-1.6557539741095e-05
-4.11087784392766e-06
-3.18153079743634e-05
-2.14149747335666e-05
-2.61306309153972e-05
-3.82652963347091e-05
-1.92629214322354e-05
-3.09039855136976e-05
1.15913992972481e-05
-3.54862695900375e-05
-3.46039716740828e-05
-6.98939871465521e-06
-2.72907015190108e-05
-3.01602283728113e-05
-2.80848289198296e-05
-1.03190100373501e-05
-3.36777889078759e-05
3.95621979769871e-06
-3.83466702221046e-05
-2.16168731536051e-05
-2.72425190772669e-05
5.05481572844779e-06
-7.58392460118685e-06
-1.27879805723397e-05
-2.4970551072679e-05
-3.56051203580628e-06
-3.59566005636804e-06
-1.45838737681364e-05
-1.58549017003564e-05
-1.59013536947401e-05
-2.01854328235668e-05
-2.13560701268587e-05
3.03132457113733e-06
-2.44679011350705e-05
-3.04006457143107e-05
-3.3974474121403e-05
-3.61843162175784e-06
-2.66500108904054e-05
-3.72732570546191e-06
-9.26542717832521e-06
-1.56317073897943e-06
-1.65404086051397e-05
-3.9119442794246e-06
-1.32377504034174e-05
-2.31252851026914e-05
-3.25343648495166e-05
-8.27315741761667e-06
-1.69180707875752e-05
-2.04026606351133e-05
-2.08451354784062e-05
-2.48194682950216e-05
-1.72309530091367e-05
-5.95596940744257e-06
-2.6424505973109e-05
-2.97190736328894e-05
2.95493672706141e-06
-1.2096004765348e-05
-7.00731753888762e-06
-1.48852918321467e-05
-1.25516677078925e-05
-1.46238535446203e-05
-3.47656072805762e-05
-2.65481213138649e-05
-1.77853023831091e-05
-1.13810281902338e-05
-3.79872363152698e-05
-4.11371159356013e-05
-2.09201035958328e-05
-1.82838715736767e-05
-2.80785603639306e-05
-1.48382072516742e-05
-1.31549060572919e-05
-1.0007013620651e-05
-6.95052047944929e-06
-3.41926362154335e-05
-6.5339941449178e-06
-2.04469506728041e-05
-1.35370194593893e-05
-1.55664379200169e-05
-4.11366759350584e-05
-1.99282535939943e-05
-2.37878207254992e-05
-1.1087330255098e-05
-1.06835980726964e-05
-8.16123012583914e-06
-3.20738559075209e-05
-1.7929429132067e-05
-5.9005912218335e-06
-2.93327780725442e-05
-2.04112745654132e-05
-9.76958253031393e-06
6.59823225747551e-07
-1.63683737739062e-05
-2.84904146983405e-05
-2.40896900433147e-05
1.26107968035483e-06
-1.92212369742653e-05
-3.47218450094644e-05
-1.7551395594562e-05
-2.21718651286763e-05
-9.15727500354469e-06
-1.6873613258785e-05
-3.6230987622938e-05
-3.3668139231423e-05
-2.02616818026151e-05
-3.99272464967089e-05
-3.11434895978288e-05
-4.6260990906344e-05
-1.32009097046556e-05
-4.14063213429226e-05
9.9465614491442e-07
-6.50833941345407e-06
-2.98790239039379e-05
2.77008162890079e-06
-3.17513655209969e-05
-4.23326775836088e-06
-2.98555677324281e-05
-3.42590247125159e-05
-3.30427590909285e-05
-3.50348098901553e-06
-1.76653531905052e-05
