# Supplementary material for: Research on computational propagation and identification of mine microseismic signals based on deep learning
Source: PLoS One. 2025 Oct 22;20(10):e0334641. doi: 10.1371/journal.pone.0334641 (PMC12543183; doi:10.1371/journal.pone.0334641)
Supplement: S2 Data — (ZIP) [file pone.0334641.s002.zip › 000100500001868.xlsx_0.txt_24.txt.txt]

-2.58045705217476e-05
-2.85828807322484e-06
-2.63951521699182e-05
-2.31118587739578e-05
-4.83651432500601e-05
-9.93735823120809e-06
-2.32440254824731e-05
-1.52294233148432e-05
-3.55944578979575e-05
-7.16779879204111e-07
-2.98437073242015e-05
3.75625483990445e-06
-1.8750567250991e-05
-2.87201390404836e-05
-3.99496126010137e-05
-2.48028305037483e-05
-3.3164690765408e-05
-4.28119196457173e-06
-9.50797082123952e-06
-2.53530680845308e-05
-2.02903954504388e-05
-1.10931433712179e-05
-2.40412087354649e-05
-3.49468334186132e-05
-1.9216663896182e-05
-3.52568123562681e-05
-2.95550184587163e-05
-2.47377398490075e-05
-3.57197591270753e-05
-3.94447363641268e-05
-2.80277618968349e-05
-3.9026127642652e-05
2.71827496203975e-06
7.33397440703433e-07
-3.26875129679609e-05
-4.73929991871952e-06
-2.46834570914955e-05
5.55813479679495e-06
-1.58679760169479e-05
-2.70718413242156e-05
-1.97980861540465e-05
2.34235713774266e-07
-5.42025856031405e-06
-1.64048719570559e-05
-2.62563978676343e-05
-1.82532959014699e-05
-9.59148906378099e-06
-2.45121515091228e-05
-3.32945085694989e-05
-3.43616969397512e-05
-2.46942451343893e-05
-2.79109725596962e-05
-1.46686485290292e-05
-2.71239996962461e-05
-1.56221831224128e-05
-2.99468337322779e-06
-1.96748299395104e-05
-3.9850523038075e-05
-2.3879128244684e-05
-4.01685641048007e-05
-1.9871519413081e-05
-3.28004025988208e-06
-2.66196101106607e-05
-2.78984161210196e-05
-2.70343062158658e-06
-2.48338974278927e-05
3.80188740604944e-06
-2.64689299910645e-05
-3.71631658281751e-06
1.84388464784051e-06
-1.4875563793183e-05
-1.30446160985906e-05
-2.01086778413386e-05
-3.18046592547482e-05
-1.38655656740539e-05
-2.26986435652334e-05
-1.18487328746723e-05
-1.76945064727872e-05
-5.44498118465821e-06
-1.82464961206836e-05
-3.23126666010467e-05
-3.20934803048123e-05
-2.84267297465459e-05
-1.91430062396301e-05
-3.57964614270299e-05
-2.60454382997566e-05
-5.86676608746965e-06
-3.89345882548502e-05
-3.0549226633528e-05
-2.03950488744911e-05
-2.57982568092898e-05
-2.40736460106101e-05
-7.81054442807584e-06
-2.55656942650204e-05
-2.36161251253601e-05
-2.25375229216574e-05
-2.13034060531248e-05
-3.38053720742645e-05
-3.2693869787111e-05
-1.25244485572943e-05
-2.05537964416145e-05
-1.75636925875892e-05
-1.67903674840198e-05
-2.98990280304497e-05
-8.15436130386639e-06
-1.18565993966504e-05
-1.43685762611203e-05
-1.30185539053025e-05
-2.82941080956986e-07
4.66866570547626e-06
-2.09846825657329e-05
-2.7893675651202e-05
-2.25852919177306e-06
-3.1864257770737e-06
-1.63261770539364e-05
6.07860311890801e-07
-2.85386789036114e-06
-1.27852418652046e-05
-8.90352935243167e-06
-1.31599911852935e-05
-2.01200144256596e-05
-3.25261076803726e-06
-2.11155821071069e-05
-1.9954165928758e-05
-1.43021261657917e-05
-6.0947381609436e-06
-1.87064574610072e-05
-3.5746421416332e-05
-3.31178299216995e-05
-2.27742268700707e-05
-2.21648868397792e-05
-2.97784258718356e-05
-3.05715482597109e-05
-8.50191825995196e-06
-3.37546136329627e-05
-1.68070152971952e-05
9.29732927503245e-08
-2.8377560968125e-05
-3.17555549030854e-06
-2.06897865611379e-05
-1.31800414174932e-05
-8.9270003754437e-06
-2.46476028643495e-05
-7.96394467104351e-06
-2.50642315293943e-05
-2.82654243500836e-05
-2.36724761421045e-05
-2.1764790379705e-05
3.63568780023373e-06
-2.31905248722387e-05
-1.85439910472873e-06
-2.58616860475734e-05
-1.08107348088327e-05
-1.49795853138292e-05
-1.16504493319221e-05
-1.35389481725242e-05
-1.11657145602129e-05
-4.44278307980758e-05
-1.57620906401438e-05
-2.78079492139188e-05
-5.59831364014688e-05
-3.03478418127287e-05
3.07540272244774e-07
-2.5398470368881e-05
-1.46268806440899e-05
-3.54157386083345e-05
2.26446665909091e-07
-1.97036236365347e-05
-3.27849515991508e-05
-2.29149945481545e-05
-3.37528003893118e-05
-1.70061887251554e-05
-2.77088209091894e-05
-1.89580019715477e-05
-3.26179125888839e-05
-2.90569441490239e-05
2.13518315330344e-06
5.43970247918076e-06
-2.43981509739546e-05
-3.77400966164212e-05
-4.4114361887703e-05
-1.90859276322691e-05
-3.65501041437796e-05
-6.69249247012161e-06
-2.89203368739789e-05
-1.90266044443079e-05
-1.82438597649005e-05
-1.93098939148512e-05
-2.0020001768721e-05
-1.07595378418944e-05
-4.04689798531188e-06
-1.24832279453292e-05
-1.67144393874455e-05
-1.94246298172416e-05
-2.20747101615277e-05
-3.12292624500995e-05
-1.60210777284297e-05
-1.96705453068602e-06
-6.45060233881119e-06
-2.98594932193651e-05
-1.19433397615934e-05
-6.59806437848886e-06
-2.06851888819258e-05
-2.38152340457971e-05
-1.75007368674345e-05
-2.26914904617464e-05
-1.11866421411211e-05
-2.02668500657535e-06
-3.04377282130424e-05
-3.52352378330523e-05
-3.08891719913219e-05
-2.86313872712756e-05
-1.01070739211279e-05
-1.51834529623207e-05
-3.40409290329605e-05
-3.82409370840748e-05
-4.12283947458731e-05
-1.6222865813736e-05
-1.34420659746062e-05
-2.44674828100568e-05
-1.27316444652252e-05
-2.89838647418255e-05
-2.00126036400601e-05
-2.39055914581488e-05
-1.82719570652885e-05
-3.20563308216544e-05
-1.64356915442565e-05
-1.97016130835724e-05
-7.27058936874638e-06
-1.85765635681951e-05
-1.81146387879787e-05
-1.68265844440021e-05
-1.22676990607333e-05
-1.49793954186701e-05
-3.6098843559314e-05
-1.95168997897781e-05
-2.48746553858464e-05
-3.61237077441892e-05
-2.81959425266559e-05
-2.37518714102104e-05
-2.03399937538231e-05
-3.88508984686183e-05
-1.07684224552408e-05
-1.39187653952377e-05
-2.39727940156236e-05
-3.60800716999414e-05
-2.06094878019431e-05
-8.95385051386434e-06
-1.72078772746998e-05
-1.37144325804317e-05
-1.90481700630311e-05
-4.28589966755102e-05
-1.34275834379511e-06
-1.38144857784275e-05
-3.738901708148e-06
-9.53666532756375e-06
-1.57320725600421e-05
-1.99151400486893e-05
-2.7256269528048e-05
-1.8970710950691e-05
-5.57626669783722e-06
-2.73451713384818e-05
-3.35816871124957e-05
-3.04761377279324e-05
-1.24462266999316e-05
-2.75563446014861e-05
-1.14760284572557e-07
-1.45398917184466e-05
-1.81165509489638e-05
-2.39159211702252e-05
-1.1033464880997e-05
2.61771794768264e-06
-2.12621816508729e-05
-1.87347247956677e-05
-2.57972491776156e-05
-2.80645817945564e-05
-2.62427056025027e-05
-2.60401168370911e-05
2.20581198519901e-06
-2.26621413826257e-05
-3.886412788565e-05
-1.61288895689147e-05
-1.65625139767016e-05
-3.12706949199756e-06
-2.387900989339e-05
-8.95929103436771e-06
-1.19288582526009e-06
-1.92075616670762e-05
-1.02178783716453e-05
2.07733527573903e-06
9.21222612018726e-06
-1.89553853698534e-05
1.68966077886779e-05
-9.29167029385262e-06
-3.02500589309051e-05
-2.03650216293301e-05
-2.97445797873776e-05
-9.7184807104325e-06
-4.5420836859457e-05
-2.09658366978136e-05
-2.26071626665484e-05
-1.84865778282205e-05
-2.21153175308258e-05
-3.25874111281522e-06
-1.85672787949756e-05
-5.62009848586539e-06
-3.76923487099092e-05
-2.46761620532833e-06
-1.89711194407263e-05
-2.82731666885222e-05
-3.61797231106036e-05
-3.76251681687232e-05
-1.43384375516415e-05
-3.53887639862833e-05
-2.9812236786233e-05
-2.90136932843766e-05
-1.67738360601221e-05
-1.59030332335927e-05
-2.00305076213573e-05
-2.73813869394616e-05
-1.50610538399986e-05
-2.46696968240687e-05
-2.00307839663979e-05
-2.140922062857e-06
-3.21495883704322e-05
-2.31843880996729e-05
-1.35547098409886e-05
-2.11883945230715e-05
-2.30736988191398e-05
-3.16650358684183e-05
-3.05047655804913e-05
-2.96170810622288e-05
-3.25678687936026e-05
-8.96619120523556e-06
-4.00903747621138e-06
-5.59528749105718e-06
-1.40022151894668e-05
-1.29822970996856e-05
-2.2952066456949e-05
-3.22786480081543e-05
-2.01601251742767e-05
-1.60300153979123e-05
-1.43082500284055e-05
-2.46556109081763e-05
-2.49386567325029e-05
-2.01385993474853e-05
-6.44146381561438e-06
-2.53919395946874e-05
-2.57577423357399e-05
-2.43915664222095e-05
-2.89177732739735e-05
-3.57751122886113e-05
-2.28578316683773e-05
-2.08784905537202e-05
-1.14324166066667e-05
-2.87435469309699e-05
-1.5532876358486e-05
-1.4492572201914e-05
-2.12146769506768e-05
-1.43903919578119e-05
-1.35857732124762e-05
-2.9985515706194e-06
-3.48773353291553e-05
-1.75154278618941e-05
-5.25112126442211e-05
-6.88375267385723e-06
-1.97820941108674e-05
-2.98135232800045e-05
-8.93961059130607e-06
-5.88059286280743e-06
-1.38078650910565e-05
-1.36439390226931e-05
-3.94078990367276e-05
-1.94137118367941e-05
-1.2479439904203e-06
-1.35656845338856e-05
-3.17113029246091e-05
-1.83766420456034e-06
-1.44299006877201e-05
-5.15539306599274e-06
-1.60121755388192e-05
-5.52796733416908e-06
-2.31064022745947e-05
-1.82121228655826e-05
-1.40285856103614e-05
-1.23378211348748e-05
-2.18167651207394e-05
-1.75090765645426e-05
-1.93670910772858e-05
-2.35453979237132e-05
-1.75183091523358e-05
-3.52234659018569e-05
-2.10352146158706e-05
-1.65888652634163e-05
-5.95363053526785e-06
-1.13909860866555e-05
-2.95012429025795e-05
-9.67439054920836e-06
-1.87024800092471e-05
-1.66169022867608e-05
-2.43144920738909e-06
-3.03346712837123e-05
-3.2248905333324e-05
-1.94091571173227e-05
-1.27100395590445e-05
-1.95332390197769e-05
-6.66400181956867e-06
-1.78229492897614e-05
-1.40688270462623e-05
-1.18827569471344e-05
-1.76481543206579e-05
-6.05682778655175e-05
-7.54398020270846e-06
-3.02345513446902e-05
-2.61983023351867e-05
-3.18297456564799e-06
-1.84238975906576e-05
-4.2215479906361e-05
-1.50514188294135e-05
-3.15732887257356e-05
-1.3322959399594e-05
-9.39884162794513e-06
-2.55980341965062e-05
-3.87460001894027e-05
-1.27396283343555e-06
-2.25868970244791e-05
-2.42087045906318e-05
-7.94750499903326e-06
-1.30324820345128e-05
-3.32095388010582e-05
-3.33376218249791e-05
-1.54308230407207e-05
-2.87506828670271e-05
1.24384847765822e-06
-1.56693035550836e-05
-1.78151928191545e-05
-2.59267093031627e-05
-1.97491455892932e-05
-1.28701098910743e-05
-2.10578661383975e-05
-3.51488025840141e-05
-2.36242173816519e-05
-3.33150281674095e-05
-1.70091415781028e-05
-5.91360606154827e-06
-1.82620630188008e-05
-2.37985279151761e-05
-9.52886362259885e-06
-1.4569069258521e-06
-2.21662388881216e-05
-2.09754851861147e-05
-2.04576298744112e-05
-1.4215386244546e-05
-1.49158792785446e-05
-8.78187934460667e-06
9.68586696176914e-07
-1.27544750797638e-06
-2.24350104624304e-05
-4.66461534868159e-05
-2.28177233025478e-05
-7.84418409025799e-06
-2.3363936991913e-05
-1.79552162614517e-05
5.60216756182074e-06
-1.99283210470182e-05
-2.66119626729618e-05
-2.65827832270892e-05
-1.22798020674855e-05
-1.94219039144647e-05
-1.74654446830774e-05
-4.15848237390915e-06
2.20250360138942e-05
-2.00417079512583e-05
-2.17928863638383e-05
-1.37353799412387e-05
-1.71494502097365e-05
-2.92440402182932e-05
-1.50782591297749e-05
-1.85501618361871e-05
-8.703909494645e-06
1.62762052476184e-06
-1.921800174952e-05
-1.98321259485568e-05
-1.11492946157143e-05
-2.30625085314104e-05
-2.40971105490599e-05
-1.87128972560229e-05
-3.14282147253838e-05
-3.30828066477227e-05
-2.58325921594748e-05
-2.25635847905634e-07
-4.37509674481355e-05
-1.05605485256037e-06
-1.90840921755967e-05
-1.1764586294825e-05
-9.03683963891201e-06
-1.39549923745536e-05
-1.64293293748516e-05
-2.16144646307391e-05
-1.64800760842765e-05
-1.70563649857034e-05
-3.42345939313441e-05
-3.45071670592137e-05
-2.54002653040041e-05
-2.35919104315195e-05
-1.42305742872312e-05
-2.47457705803097e-05
-2.88871114892088e-05
-1.29393556634273e-05
-1.19609956788277e-05
-1.97794096169964e-05
-3.00725567640898e-05
-6.26259160391337e-06
-1.98296978609257e-05
-1.55438537365491e-05
-2.25307537938322e-05
-1.62691332742997e-05
-2.93808067334588e-05
-8.26804123818585e-06
-6.18453627115848e-06
-2.53136405026455e-05
-1.39932507106823e-05
4.62535430401125e-06
-2.16557015238671e-05
-2.12523350352409e-05
-8.68488424548672e-06
-9.05481302488112e-06
-2.04854532438643e-05
-1.84561212560405e-05
-6.91164970377586e-06
-1.7527026982994e-05
-1.29408066103554e-05
-1.02819126645508e-05
-1.41293024226662e-05
-6.33609402127669e-06
-8.26408454655252e-06
-1.58053610757678e-05
-1.4005429497827e-05
-1.36119559151326e-05
-1.66438555206119e-05
-1.57119916492844e-05
-9.87927206027756e-06
-2.41144796879138e-05
-1.18290013854635e-05
-2.43196515802229e-05
-1.29226224239393e-05
-2.05601062348863e-05
-2.3156789618743e-05
-1.41424043609074e-05
-3.77046318212949e-06
-2.93014446749086e-05
-2.27897400633998e-05
-3.44890309881972e-05
-1.60689268474223e-05
-2.8719108024421e-05
-1.86857964414028e-05
-2.92223971583626e-05
-3.44784591379745e-05
-1.16753559393412e-05
-8.12234018341019e-06
-3.49160914625455e-05
-2.06430248766725e-05
-2.32883063193534e-05
-1.78604810258626e-05
-4.05644377080937e-05
-2.82771330915062e-05
-1.45090552349063e-05
-2.30379311289942e-05
-2.71135885550449e-05
-1.79161801299594e-05
-1.41258857699872e-05
-1.26847614493934e-05
-1.17047970778207e-05
-3.47485630151553e-05
-1.9100727284353e-05
-1.19290098658855e-05
-3.39429151444894e-05
-4.51507433632265e-06
-3.13424588799577e-05
-4.06141116033795e-07
-2.69615986508273e-05
-2.92887300524824e-05
-1.67439423768976e-05
-1.17797344354405e-05
-4.61940063254538e-06
-2.08554708592204e-05
-6.03411666145897e-06
-3.95295951496728e-05
-2.88343740008234e-05
-3.17043521114265e-05
-3.83042585025227e-05
-1.45309233542081e-05
-2.61059911428258e-05
-7.0164357372714e-06
-1.01306116236325e-05
-2.75371003397588e-05
-1.98912414339318e-05
-4.74584618777676e-05
-2.51787459655084e-05
5.02364757098173e-06
-3.13164877747917e-06
-4.18168258878515e-05
-2.45075802776065e-05
5.36142909669795e-07
-2.49835803175078e-05
-8.0074637939523e-06
-6.80350352719336e-06
-5.62018369528768e-06
-2.35136222393514e-05
-2.43474301196812e-05
-6.69947335148149e-06
-2.66118340810228e-05
-8.60832011947006e-06
-2.76215230878542e-05
-1.70012326034206e-07
-1.52490429854142e-05
-3.72691922250812e-05
-1.96743398897685e-05
-1.78191245248562e-05
-9.50008478761184e-06
-2.58192860718252e-05
-6.9678058753148e-06
-1.97215515394792e-05
-4.63380131943397e-06
-8.49064860478539e-06
-3.77227114798746e-05
-6.24901436972867e-07
-3.41343414125143e-05
-1.71098939424061e-05
-1.87826697865282e-05
-3.23227314391656e-05
-2.83450693130646e-05
-1.5864021598379e-05
-1.24213411573137e-05
-3.52206751016286e-05
-1.564390989312e-05
-2.1278436739467e-05
-2.75634385103882e-05
-2.11010621084013e-05
-2.74801961080363e-05
-1.8808150035522e-05
-2.50772509092499e-05
-1.61890508761953e-05
-2.06262136863429e-05
-1.89393494856434e-05
-2.78485998803842e-05
-1.57786545408874e-05
-1.26602050083404e-05
-1.65180650809669e-05
-9.86456197993034e-06
-2.16055688916223e-05
-3.44205336659019e-05
-6.43288915153588e-06
-1.4925332633605e-05
-8.94695100962241e-06
1.30293084340938e-05
-2.81160317551641e-05
-2.72649656876092e-05
-5.83214883181163e-06
-1.50231626704659e-05
-1.35317332076891e-05
-3.60396817983422e-05
-1.81977570486244e-05
-2.2894093208284e-05
-8.60002675170321e-06
-2.57121330668947e-05
-3.6956277178815e-05
-6.8438562525959e-06
-2.1154616655751e-05
-3.08694996291493e-05
-9.24785906469616e-06
-2.44725449294655e-05
-5.43390693595641e-07
-3.14224575638298e-05
-6.1349642626919e-06
7.8659848840326e-07
-3.46977602956994e-05
-5.67891013189459e-06
-3.14733991800066e-05
-2.3329416626811e-05
5.97849642162756e-06
-8.97970600378123e-06
-2.04715869799979e-05
-3.53511586463872e-05
-1.27303541160321e-05
-3.45709524421408e-05
-1.74666077502498e-05
4.58137259373001e-07
-2.95747183678268e-05
-1.80529042834391e-05
-2.06667833073677e-05
-1.23654833572433e-05
3.00124368066886e-06
-1.84734438707748e-05
-1.90535493952273e-05
-1.48217726677724e-05
-7.50123492691344e-06
3.49971225855184e-06
-1.15180505087553e-05
-2.55904717402528e-05
-1.86215360558129e-06
-3.00667488009017e-05
-2.31359936549838e-06
8.11309619886854e-07
-2.00071916782672e-05
-2.95581698254437e-05
-7.09567482455483e-06
-2.71808240285356e-05
-4.06097361684437e-05
-2.52319978467382e-05
-6.64454751159738e-06
-2.88212397365518e-06
-2.86874722260506e-06
-1.61897563237043e-05
-2.37376498888311e-05
-1.45015400301912e-05
-1.99752034758749e-05
-2.64357608664342e-05
-2.27454997507064e-05
-4.58850932440991e-05
-3.00633450775259e-05
-1.90829151603565e-05
-1.65359718231277e-05
-1.33024290166215e-05
-1.57227555133944e-05
-1.01390356253873e-05
1.34192271336899e-05
-2.96999814788569e-05
-2.69165765509476e-05
-2.56484607097559e-05
-4.00872679718958e-05
-3.18134776627337e-05
-1.10496559587135e-05
-3.25843293081348e-05
-2.78490073500075e-05
-2.12418107144996e-05
-2.12837678743243e-05
-2.38813577466686e-05
-2.6100613188563e-05
-2.63885314091781e-05
-3.76850433722088e-05
-9.84544713631763e-06
-4.20198836771336e-05
-2.16575022606914e-05
-1.45370289198971e-05
-9.34873409596246e-06
-9.96759094035975e-06
-1.43493467738938e-05
-2.58272901230226e-05
-2.38867031265999e-05
-1.31439292334381e-05
-1.83846651282565e-05
-2.95589644209171e-05
-4.16024062765431e-06
-3.51342213526535e-05
-4.58161038876745e-05
-6.58465185990294e-06
-1.66358263348111e-05
-2.75199219862989e-05
-7.62548412349849e-06
-3.23959711446602e-06
-2.12130207467718e-05
-7.75409841135973e-06
-3.97883210099917e-06
-3.03729854674141e-05
-1.84495952931938e-05
-2.03329386037464e-05
-1.20905897771201e-05
-2.8973522869775e-05
-3.22699730325972e-05
-1.23973413673455e-05
-2.83276548501736e-05
-1.94947495938553e-05
-3.04705453459921e-05
-2.38072146044686e-05
-2.08354564684509e-05
-1.90695771685531e-05
-4.25180180683567e-05
-1.7594588607555e-05
-1.49819206140798e-05
1.04663743380947e-06
-1.41526354652785e-05
7.05447576002973e-06
-5.64653603973583e-06
-2.17624268516169e-05
1.38307979897861e-05
-2.03025818291461e-05
-1.54076229333795e-05
-3.30634218516325e-05
-1.6842943450907e-05
-2.23008749685959e-05
-2.5434389053055e-05
-9.23685610863392e-06
-2.02023139504505e-05
-1.97793379911468e-05
-2.52951659780355e-05
-2.23405018931606e-05
-3.30423198201337e-05
-6.05623360580888e-06
-3.2248606017926e-05
-4.49509935646276e-05
-4.21417811920623e-05
5.8642527884722e-06
-1.19060767903383e-05
-5.21827611841651e-05
-2.18060830585067e-05
-3.66322342912696e-05
-9.80300433853243e-06
-1.98603356689697e-05
-7.42847589286819e-06
8.34478773140162e-06
-1.570727211222e-05
-2.27899705407961e-05
-3.37702424478297e-05
-9.02092036168141e-06
-5.31117690407877e-06
-1.69424978749299e-05
-2.10873270999649e-05
-2.77088491860259e-05
-3.82491542807363e-05
-3.01417469056818e-05
-1.19646011687277e-05
-3.27720194962748e-05
-3.04479466856079e-05
-2.50739713102297e-05
-1.76674071289639e-05
-1.25319105211169e-05
-6.19691857079046e-06
-1.93889590346038e-05
-1.52788419785499e-06
-2.58457673211246e-05
-2.31686671492107e-05
-8.77902070284398e-06
-1.60552075144646e-05
-3.2096863758221e-05
-2.36822238024044e-05
-2.54819895049408e-06
-2.40400737186186e-05
-3.10681472828948e-05
5.64353036305535e-06
-4.02348877718054e-05
-4.42864267619558e-05
-1.80293246861205e-05
-8.18290590777162e-06
1.10437540344803e-06
-1.38901183930138e-05
-7.51443443468953e-06
-2.8754943169876e-05
-1.75905428717549e-05
-1.56962463708028e-05
-1.81642836794977e-05
-2.03377272085454e-05
-2.72057724509893e-05
-2.37762531017012e-05
-4.41220706643819e-05
-2.54783003918222e-05
-2.3422193057155e-05
-7.3960558261368e-06
-9.77694943520579e-06
-8.48455883981082e-06
-2.48488786381542e-05
-1.46843850127421e-05
-4.14286280292033e-06
-3.19176700330784e-05
-1.8285577290799e-05
-1.35714388518764e-05
-2.96715041585675e-05
-2.82212342946365e-05
-2.91775934650584e-05
-2.77809228043771e-05
-6.67563431459066e-06
-2.47154194878605e-05
-1.28310922107262e-05
-2.86921338894849e-05
-4.34019546714408e-05
-4.55881343527931e-06
-7.32339621051558e-06
-4.35812900773596e-05
-2.58790571262683e-05
-1.7960576419802e-05
-1.77774320348196e-05
-2.71922533600754e-05
-1.83203947349272e-05
-3.2936841579274e-05
-1.86176329181193e-05
-4.11772773228134e-05
-2.70311531737566e-05
-4.03999032796124e-05
-2.4146307153883e-05
-3.3971869243116e-06
-4.11820530894595e-05
-6.0341684908878e-06
-1.70832924898285e-05
-5.76252420270057e-06
-2.11830787818973e-05
3.36132165198896e-06
-2.27643349724467e-05
-2.17048277395202e-05
-1.50509772679885e-05
-8.75280948451355e-06
-2.15537933947683e-05
-4.26942722772796e-05
-2.60175064506886e-05
-3.09525035344986e-06
-1.64955066241949e-05
-1.73810069945785e-05
7.3233941986127e-06
-3.93065232047834e-05
-2.38648799675322e-05
-2.43996722308403e-06
-3.58198595497847e-05
-2.0324467989575e-05
-2.87693310114152e-05
-2.93481219033054e-05
-1.93990013551734e-05
-2.77179263365773e-05
-2.23587749337016e-05
-3.15066144728373e-05
-2.94854659407731e-05
-3.91541407604506e-06
-1.6581652965046e-05
-1.98894402145719e-05
-2.32202165402161e-05
-2.58129836415882e-05
-7.58813649874098e-06
-1.85960953653738e-05
-2.86307989488426e-05
-2.57606813203622e-05
-9.88891671690853e-06
-2.92245074709703e-05
-5.59091014427699e-06
1.35680200697896e-06
-2.13950441917496e-05
-2.75792243432851e-05
-2.62029787666578e-06
-2.91537853498936e-05
-3.22514982249224e-05
-2.87020063616519e-05
-2.23708742336879e-05
-2.90825249051092e-06
-1.78140617885938e-05
-2.12209308351223e-05
-2.35944357478633e-05
-2.19453522088439e-05
-1.9107424563358e-05
-2.98871917497032e-05
-1.42818227969283e-05
-3.65852042558771e-05
-3.09982324972097e-05
-2.2359045763611e-05
-2.80248904094242e-05
-3.25166159355093e-06
-2.26970601221285e-05
-1.21274786244036e-05
1.30424087256427e-05
-2.60541201653363e-05
-1.47625606870729e-05
-2.17815778760791e-05
-1.81542809578256e-05
1.84104862067685e-07
-5.29079991438433e-06
-2.25885705644598e-05
-3.99050156493235e-05
-2.99629299079726e-05
-1.20057897643855e-05
-1.0129147240639e-05
-3.3573747602456e-06
-2.08215836750504e-05
-3.26148134994157e-05
-9.90336246275274e-06
-2.54516123248566e-05
-6.16699629261458e-06
-2.85762083298575e-07
-3.02711940005176e-05
-1.38346304748224e-05
-2.38371730682892e-05
-2.27312700692307e-05
-3.80891075674046e-05
-3.5849300298034e-05
6.01773314073717e-06
-2.74351956703247e-05
-1.2724990578653e-05
-2.25151304178707e-05
-3.85010539572768e-05
-2.31414792844539e-05
-7.39530830158119e-07
-2.44818796798393e-05
-6.95690901400552e-06
-1.40550319062839e-05
-4.65350642258126e-06
-6.03896110865136e-06
-1.75323264338323e-06
-3.61090155563134e-05
-1.17326671106396e-05
-2.11558508255448e-05
-1.62852081288378e-05
-2.1029655605295e-05
-3.1208748184364e-05
-1.37154692678353e-05
-1.22367690586807e-05
-3.73018177445394e-05
-3.56697275610702e-06
-2.88026981108612e-06
-2.03119685621697e-05
-1.48739915809394e-05
-2.39429416901769e-05
-1.1911122500854e-05
-9.66794770872857e-06
-8.80465466403658e-06
-1.69043960593229e-05
-3.45192488306042e-05
-1.35004801789665e-06
-4.59303452327144e-05
-4.09689482922966e-05
-3.73060520224298e-05
5.10978913452523e-06
-2.3110605896374e-05
-9.64476901832332e-06
-2.59592932780217e-05
-3.95828687242079e-06
-1.74565346888436e-05
-1.35796282335101e-05
-1.7856668165589e-05
-1.22866175649471e-05
-3.16337420807151e-05
-3.30558645100593e-05
-2.31617057842798e-05
-9.55039536184188e-06
-2.16716281867685e-05
-3.5153145496352e-05
-7.26454447339619e-06
-2.71505170131595e-05
-2.01535650671057e-05
8.09965415352686e-06
-3.00171800211821e-05
-3.66437067298318e-05
-1.34995739652699e-05
-1.56741914103214e-05
-6.89827896793962e-06
-8.49089461234873e-06
-2.66476540484237e-05
-1.03223394919898e-05
-2.35046265562388e-06
-1.75412178021541e-06
-2.68735749603508e-05
-1.5807932505179e-05
-2.03988789707441e-05
-2.84370239962428e-05
-5.40646973158729e-06
-3.4680188159417e-05
-3.21420026435057e-05
-1.8979604772395e-05
-2.87627580752922e-05
-1.74041589719314e-05
-2.82262877413085e-05
-3.41702756128588e-05
-2.83985596723778e-05
-2.50354006348954e-05
-5.51023102178359e-06
-4.61108011450559e-05
-3.76702083750507e-06
-1.2710753773413e-05
-1.14784584145848e-05
-4.23566250813063e-05
-2.5887516885869e-06
-1.56893118199519e-05
-4.93648393546647e-06
-2.75381743401301e-05
-9.42367299423368e-06
-1.67198692287212e-05
-4.61463404619048e-06
-2.73706512331476e-05
-1.9875485923542e-06
-8.236280091865e-06
-1.38535255497074e-06
-4.93613813794111e-07
-1.73858666570548e-05
-2.42258264423397e-05
-5.03742801140688e-06
-2.23430520929015e-05
-2.49957082650572e-06
-2.76933526864419e-05
-1.81269951037299e-05
-1.48795357048519e-05
4.9445796004282e-07
-1.23754342195175e-05
-1.67004104237417e-05
-2.42645735402265e-05
-3.06346682052998e-05
-1.41854788129035e-05
-2.13894534609459e-05
-3.12224478096083e-05
-2.16499686095026e-05
2.01767794902755e-06
-1.66141025200552e-05
-1.84683305130984e-05
-4.353036290511e-05
-3.18205037397978e-05
-2.39118795144305e-05
-1.55340513082618e-05
-1.2647049413515e-05
-2.60130340061451e-05
-3.87989223743289e-05
-8.98770225460438e-06
-1.03742585454319e-05
-2.42970569073696e-06
-1.89181367533798e-05
-7.75633164863081e-07
-2.22780855357202e-06
-1.08011398450652e-05
-5.69913877095025e-05
-1.48736924757767e-05
-3.11344214534347e-05
-1.78299362311193e-05
-1.9664147510029e-05
-2.22236601089872e-05
-1.57676528345312e-05
-1.89069493498366e-05
3.82603565473004e-06
-2.47380008223206e-05
-2.551555734672e-05
-4.05764772845345e-05
-3.2358492389981e-05
-2.17186327174882e-06
-1.41124794019495e-05
-2.86197312783798e-05
4.37661839744663e-06
-1.3951932806189e-05
-1.90629369568596e-05
-9.0450180775255e-06
-3.1303166391262e-05
2.74265679762771e-07
-3.2026657305051e-05
-3.28919022181262e-05
-2.24281526049308e-05
-2.18031913757212e-05
-1.36287340617532e-05
-2.08122217749488e-05
-2.08143467623928e-05
-2.16340315887625e-05
-3.5616060459524e-06
-3.08022599545575e-05
4.40577333649257e-06
-1.68467504779671e-05
-1.66626708191792e-05
-1.11479258192478e-05
-2.98074367354533e-05
-2.15206095096883e-05
-2.36321047271165e-05
-1.78742655745185e-05
-2.48739749501812e-05
-1.60337914066315e-05
-2.55273449255301e-05
-1.76094083430448e-05
-3.64085134867345e-05
-2.84542893501614e-05
-2.90361643437348e-05
-2.5911295178583e-05
-3.01563794543022e-05
-4.10876513280718e-05
-1.73724881482406e-05
1.04032115293513e-05
-1.65998187732993e-05
-3.14443510605178e-05
-1.05502670896335e-06
-3.23583559808409e-05
-1.12970676461248e-05
-1.57907677006575e-05
-2.92485101744472e-05
-1.22883616008966e-05
-2.32810778097093e-05
-2.88260280822948e-05
-2.57831535793424e-05
-3.00012404635237e-05
-2.97266453529847e-05
-2.15772513812849e-05
1.11611388054329e-05
-2.49951674940372e-05
-2.27261850314712e-05
-3.48225128832333e-05
-4.01989510790634e-05
-3.85822238570673e-05
5.05386414317788e-07
-8.87070001185101e-06
-8.51944703913407e-06
-1.1986379305358e-05
-3.33924747634483e-05
-3.00728597185912e-05
-1.69551992701775e-05
-1.60438601199552e-05
-3.26780923863561e-05
-2.60819821964832e-05
-1.87182758641061e-05
-2.15252997178223e-05
-7.77986813393236e-06
-1.5706907551974e-05
-1.88057330581229e-05
-1.39490697599925e-05
-2.03944231575073e-05
-1.54870415052388e-05
-3.37681305102135e-05
-3.88452105668706e-05
-3.15603931148574e-05
-1.08163810078632e-05
-2.76614028931844e-05
-2.40360352129623e-05
-2.29865245068432e-05
-1.86456611494144e-05
-2.75946485178945e-05
-1.41604226782875e-05
-1.78583367858706e-05
-1.36955526998878e-06
-3.06300906373595e-05
-1.30874030155642e-05
-1.51547881049965e-05
-2.26569825100834e-05
-1.32643983911935e-05
-3.03079115108122e-05
-1.4650689224889e-05
-2.150379736997e-05
2.68146867520155e-06
-1.02203910263492e-05
-1.39357497617283e-05
-3.90867885952757e-05
-2.94790793538078e-05
-2.34761054395577e-05
-2.35466031043398e-05
-3.07054015678528e-05
-2.59970833940957e-05
-2.74518078333127e-05
-1.87867535197055e-05
-7.58597054391582e-07
2.11233701315471e-06
-1.90686446191537e-05
-1.61174140599623e-05
-1.481379726517e-05
-5.18386479083386e-06
8.85874498920628e-06
1.11928484884132e-06
-2.41410485069666e-05
-2.78335433307781e-05
-2.80526120814406e-06
-9.77683693999389e-06
-1.65345891388611e-05
-1.07368773868761e-05
-1.35738907779714e-05
-3.07786094020801e-05
-2.7442000755883e-05
-2.29270246285547e-05
-7.02762444381835e-08
-1.41024300884655e-05
-1.47163170164795e-05
-1.55115375633872e-05
-3.17947522041138e-05
-5.84611669870745e-05
-1.50552054734609e-05
-3.99661449287847e-05
-2.10338898919341e-05
-2.23024755467396e-05
-1.04181012095464e-05
-7.97992143262542e-06
-1.54078198173529e-05
-1.09856581048397e-05
-1.84830910343559e-05
-2.84986443445591e-05
-3.58711616165432e-05
-3.45975445355136e-06
-2.49009340228892e-05
-2.70072602260228e-05
2.0937437925277e-06
-2.41012857484341e-05
-2.21827103645515e-05
-5.80153876569859e-06
-1.59991108633918e-05
-2.19309199594499e-05
-2.60768117916137e-05
-7.59452164990651e-06
-2.92665982036364e-05
-1.25728780305796e-05
-3.0175042619599e-05
-3.64275543014443e-05
-2.24332270905806e-05
-1.44287989243691e-05
-2.99291201491746e-05
-1.78591282056772e-05
-1.19239152258374e-05
-1.93984821632088e-05
-2.57373517318645e-05
-1.33667660038688e-05
-2.80146961471214e-05
-1.07113130187388e-05
-3.87758662698095e-05
-2.41340514132754e-05
-3.19807583740958e-05
-1.84290653751007e-05
-2.4562804866682e-05
-5.63397006467311e-05
-2.0929427476316e-05
-9.74378267178643e-06
-1.62008373210779e-05
-2.49173166503441e-05
-2.09383091990467e-05
-2.78947327964166e-05
-4.55854556420407e-05
-1.48947428034228e-05
-1.67027827331199e-05
-2.6132685566557e-05
-1.22338767770011e-05
-5.61870807467105e-06
-3.14932776682316e-06
-2.92268907394694e-05
-8.02465654699755e-06
-3.12700663119769e-05
-2.23957539476548e-05
-3.1627026527676e-05
-3.11448357585826e-05
-1.58553140118204e-05
-4.02409653790272e-05
-3.24400761693335e-05
-3.20534261026527e-05
-2.03063861348939e-05
-2.16926127184808e-05
-1.77974180534311e-05
-9.08393576704766e-06
-2.98930583220775e-05
-1.4096424718894e-05
9.34107897988272e-06
-2.27403240058841e-05
-1.9963755452846e-05
-2.63678099799477e-05
-1.35886110365485e-05
-4.01190196266943e-05
-3.1568562309321e-05
-3.43060821025257e-05
-4.35524330039792e-05
-1.72682403247566e-05
-1.77653707889513e-05
-3.66901646578114e-05
-2.03355227796948e-05
-3.5224060376963e-05
-3.5156504710944e-05
-1.82352551738232e-05
-4.30960385185196e-05
-2.75037009336245e-05
-8.40849121991499e-06
-2.69851404877131e-05
-3.68395134223971e-05
-1.79815107994654e-05
-2.33187456043809e-05
-1.4667861371928e-05
-2.11636135123448e-05
5.85519125354733e-06
-2.10514826700198e-05
-3.43168879317694e-05
-3.55510693951166e-05
-4.362267907605e-05
-2.53479381494614e-05
-1.35500093954282e-05
-1.46982219288617e-05
-1.75568659203222e-05
-1.85365086796752e-05
-4.79008963656296e-06
1.20472707144086e-06
-3.48038300174362e-05
-3.05954556978625e-05
-2.70908913126662e-05
-2.08401022398027e-05
-2.82467444008246e-05
-5.2874069675394e-06
3.07961718208831e-06
-2.54788049697158e-05
-2.09290172383907e-05
-2.02031566749314e-05
-3.86889468518983e-05
-7.96316496044652e-06
-3.69150434071407e-05
-2.57883622240999e-05
-1.6292525086404e-05
-2.23051962530486e-05
-3.42354639362916e-05
-1.91118486671772e-05
4.10583703415593e-07
-3.12445672483523e-05
-3.59358449050357e-05
-3.24529915703624e-05
-2.20944595370459e-05
-3.45461092903154e-05
-4.29594514999588e-05
8.60585559048148e-07
1.64527688181102e-05
-2.0494312830492e-05
-3.43967839917135e-05
-2.22991250082825e-06
-2.66754866285358e-06
-2.60859750540608e-05
-1.82884226006471e-05
-3.67295221084442e-05
-1.52351752887591e-05
2.73457456146174e-07
-4.23399882545607e-05
-2.582267392147e-05
-1.95598564600063e-05
-8.16201549083597e-06
-1.78951480026978e-05
-4.75709266499413e-05
3.30624357767741e-06
-1.84318530496826e-05
-9.23132041818817e-06
-1.12855060979761e-05
-2.11276022401016e-05
-1.01749129262592e-05
1.09309595770656e-05
-1.44518548446047e-05
-2.94521964297178e-05
-7.56651478200219e-06
-4.13433945799011e-05
-3.65276710852148e-06
-3.01534325590871e-05
1.48340923454611e-06
-1.92640001901497e-05
-1.65919673277159e-05
-9.27242544758435e-06
-2.58835736775103e-05
-3.05741816055923e-05
-2.1706044336795e-05
-1.25817290453554e-05
-2.13531246499481e-05
-1.64603754064464e-05
-4.60535904462218e-06
-1.21898844272061e-05
-1.20493421812444e-05
-1.32683276147416e-05
-2.16093614175989e-06
-6.88369384618525e-06
-2.93732411981433e-05
-3.02629260367562e-05
-3.07409314923042e-05
-3.20580733297575e-05
-1.96470467142486e-05
-5.65297887263171e-07
-3.10751395198487e-05
-1.7747977351088e-05
-5.07893026553228e-06
-1.24816346494852e-05
-2.48604565547497e-05
-1.46701354504592e-05
1.72696656118339e-06
-1.85189851538858e-05
-3.11130309013408e-05
-9.54338383005326e-06
-1.0468530099666e-05
-3.97125026048875e-05
-2.08058950130924e-05
-2.94341578005369e-05
-1.87104782928438e-05
-1.84384827585033e-05
-4.19948896075506e-05
-3.02970433219289e-05
-2.4333823707263e-05
-6.95199106047923e-06
-4.01733096943639e-05
-1.85726314605978e-05
-1.32356591048155e-05
-8.38659218192785e-06
-2.26638727504561e-05
-4.62674060604824e-06
-2.27037382878785e-05
-3.09685906614546e-05
2.10961109481773e-06
-1.84875417562344e-05
1.61292545100057e-06
-2.81305426880449e-05
-1.26016808330981e-05
-2.94914520296942e-05
-3.82647261705993e-05
-1.64545967660007e-05
-1.79817860486543e-05
-1.88042457690018e-05
-2.72405599749987e-05
-3.86259938013188e-06
-2.54738889830877e-05
-3.15464940455133e-05
-2.18328654039513e-05
-2.77546684670809e-05
-2.17371383784292e-05
-1.42046509625043e-05
2.04100061994965e-08
-2.30163645061473e-05
-1.00552752926999e-06
-9.39754691937114e-06
-1.90796085283935e-06
-2.35388268232727e-05
-1.34477879724793e-05
-2.30598874819966e-05
-9.37376335705538e-06
-1.51038994149741e-05
-3.2539156944764e-06
8.68579714711235e-07
-1.92410232551557e-05
-1.46950628738121e-05
-2.37450254914172e-05
-1.59454905397665e-05
-1.59391140583902e-05
4.84880975581057e-08
-4.16309876108581e-05
-9.51812026668302e-06
-2.04932274527352e-05
-1.5491073849847e-05
-2.27592013768201e-05
-1.12500426918445e-05
-9.87407670835484e-06
-1.63206103213889e-05
-1.81347817758904e-05
-2.75574036395697e-05
-2.16190955297824e-05
-1.1655830257553e-05
-3.57558633630805e-05
-1.66597206086557e-05
-3.19708735578234e-05
-2.44187226050612e-06
-7.27899497390776e-06
-1.78595422982592e-05
-4.77660874310635e-05
-2.91198722846529e-05
-2.90998857869593e-06
-2.10043179219743e-05
-2.58726293754363e-05
-3.61916496748803e-05
-4.35058900789188e-05
3.56311219212738e-06
-2.60116973273295e-05
-4.85278875287017e-05
-1.1633638436435e-05
-1.62525643548792e-05
-3.0611123875984e-05
-1.10254632516067e-05
-1.06441192999691e-05
-1.62753948993204e-05
-1.91446364720154e-05
-2.76033997971544e-05
-2.46192459928405e-05
-1.83719019034091e-05
-2.12899877767518e-05
-1.08470473513115e-05
-2.1776766770484e-05
-3.7656036068791e-05
-2.4149071182175e-05
-2.26657672699178e-05
-3.40452673849754e-05
-1.14224193621081e-05
-1.82704931580202e-05
-8.60265973674774e-06
-2.12628958418597e-05
-1.77392314537819e-05
-2.17290350689318e-05
-2.56323535140755e-05
-2.41265063197513e-05
5.47498675549442e-06
-1.76691969152849e-05
-4.13193553259295e-05
-2.95129840702588e-06
-3.15515991024573e-05
-1.57689540345368e-05
-2.33975900239064e-05
-3.40479614804812e-05
-1.27500445987953e-05
-2.53979478555234e-05
-3.80150502455472e-06
-2.18926986640035e-05
-7.52100580313805e-06
-5.01925748084936e-05
-2.3501858049887e-05
-1.79158637940166e-05
-4.81114413127138e-05
-4.17317629578431e-06
-1.37086136604536e-05
-1.93986424276845e-05
-3.0942445107053e-05
-5.4765881036617e-05
-1.08480820189022e-05
-1.23389458628041e-05
-2.27746464665314e-05
-1.54569819913314e-05
-1.88598723890375e-05
-4.08637765926383e-06
-4.5150805632047e-05
-4.68170277479341e-06
-1.29446867952533e-05
-1.32739746555467e-06
4.14794422606647e-06
-1.68273465012118e-06
-4.46376653965549e-05
-6.56096691225005e-06
-1.84378634726498e-05
-2.57823927767774e-05
-2.50434682469905e-05
-1.4186403972262e-05
-1.65533541312606e-05
-1.09182872990917e-05
-1.76884477119583e-05
-2.59456483127221e-05
-3.2077233406342e-05
-3.4386494316062e-05
-2.28210147168479e-05
-1.69539653754021e-05
-2.85674413126031e-05
-1.67510500723847e-05
-7.70658030044876e-06
-1.17949672649116e-05
-4.1320482302943e-05
-2.34879518701628e-05
2.11845970773366e-06
-3.11187314653665e-05
-1.04478948229988e-05
-7.73284660723737e-06
1.6918123205407e-06
-1.43206389099548e-05
-1.45601327618716e-05
-2.44173446997076e-05
-3.18959664730255e-05
-1.92936129590528e-05
-2.84727412906858e-05
-2.5007485090484e-05
-1.97209955923769e-05
-2.30207944187702e-05
-2.07826798096165e-05
-4.33327725643648e-06
-3.53054374274881e-06
-3.03807624752484e-05
-2.26310676386938e-05
-1.93020620901807e-05
-2.64974106313376e-05
-8.25593542455922e-07
-1.95774244192463e-05
-1.30620618277492e-05
9.67426348491989e-06
-1.74240296218719e-05
-6.92633264774762e-07
-9.98416803885094e-06
-2.09765237117656e-05
-2.12732689668825e-05
-1.54878351855018e-05
-1.35734489616048e-05
-2.40794206492733e-05
-5.80435957854034e-06
-2.48065675844046e-05
-4.27592538111815e-06
-2.07136834777116e-05
-1.50598434562605e-05
-1.96722007889299e-05
-2.09268818490033e-05
-2.16348327889314e-05
-5.18817270697686e-05
-8.69627663741426e-06
-2.00341293067091e-05
-2.82682001986821e-05
-8.70501055209998e-06
-3.54813293281465e-06
-9.44839805306222e-06
-2.69334990730387e-05
-1.3779258403054e-05
-4.03881259305043e-05
-3.313763387441e-05
-1.662578633298e-05
-1.74027471077421e-05
-1.88893294566808e-05
-9.65609842893055e-06
-1.64079107980464e-05
-4.04328342210385e-05
-3.75742593572904e-05
6.02394938856689e-06
-1.94542364276919e-05
-1.02660091388852e-05
-2.35296093745603e-05
-1.3691890459801e-05
-1.76209472505751e-05
-6.65174068503734e-06
-1.01062833667482e-05
-3.11216063821663e-05
-1.32554694624994e-05
-2.78270895154917e-05
-3.09009445433937e-05
-4.8759082577983e-06
-1.31762777565132e-05
-8.27083184269091e-06
-1.48119762216672e-05
-1.48370080847711e-05
-2.48986515710138e-05
-3.14829868258285e-05
-5.7544666732212e-06
-2.83896437188258e-05
-2.13542940407555e-05
7.63963691147181e-06
-1.87082846174939e-05
-2.56178373131976e-05
-1.64654519485304e-05
-1.57397125686484e-05
-2.99449287422392e-06
8.01045072695242e-06
-3.06962875443143e-05
-1.410969872826e-05
-3.2692040440196e-05
-7.73299558970502e-06
-3.78978712827791e-05
-2.62592503635482e-05
-2.96223408508154e-05
-1.6444840082238e-05
-2.47656728965667e-05
-2.7532003144852e-05
-8.52325038518151e-06
-3.43823613322273e-05
-4.05686338397119e-05
-1.44394681956823e-06
-1.2878651629071e-05
-8.35342098127088e-06
-2.02358095925384e-05
-2.79265575605535e-05
-1.12215561134259e-05
-3.33073309212913e-05
-1.4460003351992e-05
-5.70677944083977e-06
-1.84172609402885e-05
-6.37312076384933e-06
-9.74223305809986e-06
-3.80483544410183e-06
-2.34542432470429e-05
-2.1107056926037e-06
-8.05541134368331e-06
-2.42558199710017e-05
-2.53003363681355e-05
-2.68841274015717e-05
-2.15979374901338e-05
-7.43342262130416e-06
-2.3375872929856e-05
-3.10748016837337e-05
-1.50298044495949e-05
-1.75929141511907e-05
-8.57505511559767e-06
1.27031274863945e-05
-5.80809052555828e-06
-1.88322972577708e-05
-2.66315133853486e-05
-4.30413800451688e-05
-1.74583621601308e-05
-1.76606560300514e-05
-4.0084079754786e-07
-1.92450816016477e-05
-3.9772928781891e-05
-3.08625798167556e-05
-2.24498487966647e-05
4.07321879621187e-06
-3.35594399711232e-05
-2.61998932750553e-05
-2.3265632674589e-05
-2.94617141358793e-05
-2.75365326932164e-05
-1.48098287280997e-05
-3.40562261951091e-05
-1.24702990131477e-05
1.02135564040907e-05
-2.02307161211994e-05
-3.37141476886789e-05
-3.67392215843566e-05
-2.42851735517347e-05
-2.83776010345711e-06
-2.03719439213996e-05
-9.96878881635101e-06
-1.22134703495012e-05
-2.85287826165001e-05
-2.64731039882123e-05
-1.04582183113189e-05
-9.126394954258e-06
-1.43182297210264e-05
-1.97103991864164e-05
-3.27994280090943e-05
-2.07106953401157e-05
-2.54912472897246e-05
-3.24175666073621e-05
-4.48762537689024e-05
-1.4705456385205e-05
-1.16614096112388e-05
2.07852338957365e-06
-2.49242727276589e-05
1.3532286599605e-05
-1.88312636240272e-05
-1.750876934561e-05
-3.48536428253214e-05
-1.74594010774897e-05
-9.07778322533531e-06
-3.04867483955006e-05
-2.07314794485813e-05
-6.45488907178358e-06
-1.35755256047829e-05
-1.52516412587874e-06
-1.95186536056827e-05
-1.60853312786597e-05
-1.00927954268354e-05
-2.97075327177605e-05
-3.55526439295567e-05
-2.89690576161643e-05
-2.06689481250721e-05
-1.97488648353877e-05
-2.24620220286543e-05
-2.70618608485586e-05
1.9185739938288e-05
2.00384705192999e-06
2.60506160406853e-06
-2.09910042010201e-05
-3.63377449542969e-05
-1.53599831699476e-05
-1.58976601768809e-05
-8.94610772601605e-07
-5.95077686611714e-06
-1.32897999562845e-05
-3.96318721354927e-05
-3.55330623808104e-05
-1.1166386654485e-05
-8.22361809061152e-06
-7.84315185227978e-06
-2.0245686600197e-05
-2.10738361334186e-05
-9.21769473130823e-06
-6.74153823404867e-06
-3.6871743337529e-05
-4.17622514829585e-06
-1.08094636403243e-05
-1.63498496044055e-05
-2.58850966054474e-05
-1.64808149905677e-05
-1.33424579944479e-05
-2.44433144435879e-05
-2.75520192206369e-05
-1.70717657199567e-05
-2.20140129970973e-05
-1.88682515599989e-05
-7.07527037363627e-06
-1.28311303654746e-05
-5.83647099041437e-06
-1.6352690280987e-05
-4.18903463037664e-05
-1.52377656073848e-05
-2.34128121648783e-05
-3.61593516987698e-05
-2.27697661693762e-05
-9.39682016742428e-06
-1.96893007422602e-05
5.84701794390695e-06
-2.7475917660227e-05
-1.89064671370004e-05
-2.3634920174061e-05
-2.71295909371314e-05
-3.43295063274607e-05
-1.35580098740143e-05
-2.7882419658487e-05
-3.14790708075082e-05
-2.74923621173364e-05
-3.17095716617129e-05
-1.35794151370103e-05
-3.67336567822556e-05
-3.27243624333678e-05
-2.0542380990843e-05
-1.49028503779579e-05
-2.6043193909388e-05
-1.20834206787034e-05
-7.05930711373324e-06
-3.53807479952978e-05
3.53510891959224e-06
-1.4873329299284e-05
-5.49960953229324e-06
-6.97198551734106e-09
-1.60748892330224e-05
-2.05547602125436e-05
-2.19951216406967e-05
-1.66760577524134e-05
-1.85617682623428e-05
-3.71919713402081e-05
-2.60432856092349e-05
-5.53677195705405e-06
3.17983405325225e-06
-1.82534701040773e-05
-4.53191254937618e-05
-5.91110772067647e-06
-1.28608021452073e-05
-1.78098572388915e-05
-2.5777460448532e-05
-1.24153934372764e-05
-1.27157491827305e-05
-3.02475625093142e-05
-1.63907755356218e-06
-2.73012275106931e-05
-1.60897086165528e-05
-1.50885436640007e-05
-2.72526895252462e-05
-1.91234262909598e-05
-1.77822836629936e-05
-1.56467395646057e-05
-3.18275606425049e-05
-6.45319244275256e-06
-1.92151245619098e-05
-1.78476896641305e-05
-1.02143061210194e-05
-1.03234546630723e-05
-5.28820615923422e-06
-1.13079567297625e-05
-2.67044857973018e-05
-1.91658766090152e-05
-3.4880281926983e-06
-3.85927299553047e-06
-1.56887123200845e-05
-1.51414432033164e-05
-2.03917527020731e-05
-7.45534552475839e-06
3.61386970158422e-06
-2.51503836120133e-05
-1.99761191335677e-05
-2.47565041728595e-05
-1.82956739821236e-05
-2.61248233570495e-05
-2.58510995001137e-05
-1.37138943730327e-05
-1.69196338974868e-05
-2.79780239935125e-05
-1.30972194039881e-05
-2.44122765647554e-05
-2.11125763159095e-05
-2.31063022822103e-05
-9.89643073559234e-06
-2.12012103962196e-05
-2.2769913503639e-05
-3.70904965854341e-05
-1.07586187938312e-05
-3.42756163941478e-05
6.36870329848675e-07
-1.53988081418627e-05
-2.88547145343603e-05
-3.0260692916587e-05
-1.74326254260577e-05
-4.93767650015962e-06
-1.33967431881262e-05
-2.04731961180328e-05
-1.75900070769028e-05
-7.6156702799157e-06
-2.77060397143557e-05
-1.79725983593978e-05
-3.3288479810403e-05
-3.1667674123353e-05
-1.96742690980986e-05
-2.23584799089976e-05
-3.53331694600259e-06
-2.45667711702618e-05
-1.15656405974283e-05
-1.23543894525174e-05
-4.34810172429805e-05
-2.5132739761541e-05
-2.48094808138901e-05
-1.20194080518016e-05
-2.8378864174829e-05
-2.20802829169683e-05
-4.6323188493338e-06
-2.21489498325984e-07
9.37972602607279e-06
-4.23712270546219e-05
3.82006130295306e-06
-2.16881925258911e-05
-2.51424541010235e-05
6.6428185223267e-06
-9.81695854239858e-06
-1.8662291445711e-05
-1.07868583836143e-05
-1.74071573795077e-05
-1.11643514532878e-05
-2.01787589137732e-05
-2.82501548029774e-05
-1.59888846758531e-05
-2.97678868602068e-05
-2.39531903703438e-05
-1.17355685975981e-05
-1.24647591603676e-05
-4.11030948420286e-05
-4.03220574824333e-05
-1.65809465157504e-05
-3.87833814235362e-05
-1.50957996524844e-05
-2.66701844043849e-05
-1.61843875442261e-05
-2.24643095979358e-05
-3.33871296915466e-05
-1.85739679166101e-05
-1.557092421962e-05
-3.04333517913063e-05
6.46840932408461e-06
-3.0304596017188e-05
-2.66206221118477e-05
-3.22205318908492e-05
-2.74062067940437e-05
-1.09017838781395e-05
4.86746681975313e-06
-1.05736114278302e-05
-1.68810330723623e-05
-4.230585935733e-05
-2.8441491671621e-05
-3.13023951177095e-05
-3.59208136823504e-05
-3.02331614985488e-05
-7.65251584498744e-06
-3.6009136043282e-05
-4.4030015790824e-05
-1.77351500419214e-05
-2.43291762049181e-05
-1.95907408568385e-05
-2.27605998575238e-05
-3.04768470006668e-05
-2.62908515374981e-05
-7.24156715296871e-06
-1.09721755251313e-05
-2.72042210176368e-05
-2.22302610911648e-05
-1.5641243299455e-05
-1.4822372575193e-05
-3.95434641544678e-07
-2.13773462835204e-05
-1.9415860342937e-05
-4.15337838654443e-05
-1.93681607374822e-05
-7.35385452501659e-06
-2.90163639663865e-05
-1.58195936135199e-05
-1.52143252498906e-05
-4.2113289393994e-05
-1.28207556754602e-05
-1.45223328429902e-05
-1.80484205019003e-05
-8.94901630327323e-06
-1.13759812185756e-05
-3.39988784769089e-05
-1.30324567723075e-05
-3.10578720500857e-05
-2.87614337291755e-05
-1.34988879204931e-05
-2.82288115424322e-05
-1.51372453734191e-05
-1.6772717300077e-05
-2.20995893770609e-05
-2.94570394942111e-05
-9.41272606264348e-07
-1.61505991919498e-05
1.20778257642723e-07
1.95607753649313e-07
-3.05926887487005e-05
-2.43539528620448e-05
1.57188502527288e-05
-7.78636342277435e-06
-1.17888769168158e-05
-1.99499444952833e-05
-1.33489032928021e-05
5.24052467423956e-06
-8.26368999637081e-06
-9.62887478186742e-06
-1.44562056091425e-05
-2.05710208796854e-05
-2.90893639536581e-05
-1.61770067008238e-05
-3.52558675229556e-05
-2.27590890322121e-05
-2.35583436570913e-05
-2.00447261870501e-05
-1.64172028135028e-05
1.65099737532441e-06
-1.34642347069661e-05
-3.4838654665349e-05
-5.67020777378397e-06
-1.9494475256949e-05
3.23811790300377e-06
-9.29217142498868e-06
-1.75871205257271e-05
-2.71520754081506e-05
-2.68452911647812e-05
-1.77969885970286e-05
-1.67521206870518e-05
-1.88582773733785e-05
-2.90667061124365e-05
-1.33399088012128e-05
-1.89023432691509e-05
-1.14944919559698e-05
-1.98195232650255e-05
-1.75862198549176e-05
-3.89579556135473e-05
-2.40387245523943e-05
-2.21412459620503e-05
-1.64917666435615e-05
-1.75598081240119e-05
-1.86003155275912e-05
-1.03098141049175e-05
-3.481949533435e-05
-1.67435774127184e-05
-1.5917771583475e-05
-8.33554679996857e-06
-4.53559219032265e-05
-5.89113184897257e-06
-1.15948195162141e-05
-1.64646386320249e-05
-2.63716534476055e-05
-3.55221510551062e-05
-3.5554598918996e-05
-1.96675470905221e-05
-2.79206551659433e-05
-4.16157143953973e-05
-2.99897069355361e-05
-2.8717899483682e-05
-1.72578244498931e-05
-3.92208553778068e-05
-1.9511773451461e-05
-2.60621572503346e-05
-7.11051875588277e-06
-3.12176669353243e-05
-1.07915717095551e-05
-1.59745212822308e-05
-1.45759915955224e-06
-2.06213955311807e-05
-2.24391730928435e-05
-6.80321262657055e-06
-1.45257083607956e-05
-9.02773836484401e-06
-5.46316142418546e-06
-1.75922750618394e-05
-3.03956453995719e-05
-4.25419832504638e-06
1.12458641948602e-05
-3.45287943582197e-05
-4.01698171807077e-05
-8.57091687197121e-07
-9.11577188844184e-06
-2.45601249212654e-05
-1.58077943851324e-05
-2.02230532537243e-05
-3.39013484277885e-06
-9.35831022103501e-06
2.04000713172613e-05
-2.62842301417972e-05
-2.82906165533066e-05
-1.54007281253735e-05
-5.82280850930315e-06
-2.88258935322255e-05
-1.50514121560554e-05
-5.20669767625283e-06
-5.79048792202485e-06
-1.23779064435669e-05
-1.75043821987884e-05
-2.43540843723988e-05
-3.10135944161627e-05
-2.06967368828971e-05
-4.03863263057843e-05
-1.34487875636062e-05
-1.80267342818596e-05
-4.99049684189902e-05
-2.26901867149886e-05
4.17135991080382e-06
-1.73384768980493e-05
-1.10325115764271e-05
-1.2744766835548e-05
-3.68632389311141e-05
-3.89994414383856e-06
-2.6662708595568e-05
-4.33018639122819e-05
-4.61030837173406e-05
-2.66423527791871e-05
-2.00584538004143e-05
-1.34452673011522e-05
-1.81400531851778e-05
-9.89110525668111e-06
-3.27650323227195e-05
-4.05483771193322e-05
-2.07678236288219e-06
-7.50039640185655e-06
-2.25191553216964e-05
-4.70384199228144e-06
-8.64753140482806e-06
-3.34091827992751e-05
-3.02000397694331e-05
-2.45299783547128e-05
-1.92777645487423e-05
-6.12765314519615e-06
-2.92091887554772e-05
-4.08010762040785e-05
-3.57835618197263e-05
-5.87483033710222e-06
7.61894119353224e-06
-2.72425887138058e-05
-3.49466447512505e-06
-3.33116508724266e-05
-1.51750487328374e-05
-1.75692139781157e-07
-2.31306964901637e-06
-7.05366438926255e-06
-2.18300925270656e-05
-1.6316422280056e-05
-3.32402846252905e-05
6.72419159784522e-06
-1.92263516594982e-05
-7.64677973448554e-06
-3.46943851623976e-05
-2.06023278808633e-05
-2.38037480066452e-05
-2.54435993392283e-05
-3.45290212608245e-05
-1.37976796507622e-06
-1.34875478632733e-05
-3.99538268817515e-06
-1.42772621423988e-05
-3.37488991591494e-05
-2.86141125422049e-05
-1.75433314696013e-05
-1.32142917325499e-05
1.07832013092367e-06
-1.74468696920731e-05
-2.20632515233398e-05
-2.18464956407402e-05
-1.29575029762899e-05
7.74661426215332e-06
-1.90400750946471e-05
-1.46361243344325e-05
-1.3205703080825e-05
-1.50156644964106e-05
-2.48539848673242e-05
-5.52680217688916e-06
-2.78489931585539e-05
-1.62964567973637e-05
-2.16458669719375e-05
-2.70898690111463e-05
-1.38538314234704e-06
-2.75751540626963e-05
-1.96769319396386e-05
-2.86686113893468e-05
-8.76890160992301e-06
-2.22224954042907e-05
1.65776956310327e-06
-3.54757588371478e-05
-3.24296503629877e-05
-2.65869505698088e-05
-3.4716199556571e-05
-2.86074097976054e-05
-3.4521894410374e-05
-2.97544104164506e-05
-3.43742976240973e-05
-4.2473947843337e-05
-2.80072433799938e-05
-1.99311732812427e-05
-2.36515031642202e-05
-1.88822017294452e-05
-1.00563761400305e-05
-3.09854451462188e-05
-2.36864344209609e-05
-4.44232264159014e-07
-3.00093529605216e-05
-2.54799957051455e-05
-2.2514388496188e-05
-1.16713765023378e-05
-1.97287917065997e-05
-3.22257231812199e-05
-9.87203358045974e-06
-8.87037283496864e-06
-4.54225998122509e-05
-6.21313701213308e-06
-3.60572435308214e-05
-3.58588613829752e-05
-1.08091578803376e-05
-1.35840633743565e-05
1.65608383802401e-07
-2.40316788885404e-05
-2.11505322441714e-05
-1.60511006341197e-05
-1.75056220982941e-05
-3.3551475732737e-05
-3.07334863079956e-05
-5.94593376541347e-06
-2.01837846013335e-05
-1.28029827040957e-05
-9.55983381295845e-06
-3.04710355213434e-05
-3.79874811056685e-05
-4.39288054466496e-06
-1.54714624378942e-05
-1.57003875262706e-05
-2.09917992660024e-05
-3.11661412907956e-05
-2.87983735197363e-05
1.22386059133028e-05
-4.09466957138156e-06
-1.84602200458661e-05
-9.05365701403294e-06
-3.93067584483997e-05
-1.14164224548399e-05
-3.17357241528331e-05
-3.47995254529045e-05
-5.41544943919139e-06
-2.19366663425907e-05
-8.63663743568348e-06
-2.62308450840838e-05
-3.26153548462538e-05
-8.24983167430117e-06
-8.20400486297889e-06
-8.14033123231985e-06
-2.48009650600653e-05
-3.00269995173893e-06
1.4633507382631e-06
-2.27835306689589e-05
-4.19954004265074e-05
-3.35378234229106e-05
-3.71911645914366e-05
-1.01135825821729e-05
-2.89474370073554e-05
1.54931512416302e-06
-1.27062442402086e-05
-1.05951678538006e-05
-3.75912533888113e-06
-2.26645529704728e-05
-4.08834455405428e-05
-1.91589747410547e-05
-1.59115544630549e-05
-2.28530250441879e-05
7.05049314115414e-07
-1.86055742613188e-05
-1.6612996476913e-06
-5.3440377415506e-05
-3.36723167530203e-05
4.56918147203294e-06
-4.55360779937523e-05
-1.37162531745354e-05
-2.8341656799615e-05
-4.18120826535915e-05
-5.6742140644608e-06
-8.26789237296431e-06
-2.05020113591963e-05
-1.87764736691531e-05
-8.97076017262218e-06
-1.84404454639712e-05
-1.55271833121894e-05
-2.8320945024625e-05
-2.2311423587316e-05
-3.80735357657823e-05
-3.7006516367228e-05
-1.84935216051483e-05
-2.56011371727241e-05
-1.05038225833051e-05
-3.04215492446289e-05
-2.18437715827299e-05
-2.71635694085437e-05
-2.27385228415123e-05
-8.77237750934834e-06
-4.97734117253229e-06
-2.18317633496823e-05
-2.43910694272901e-05
-1.10922027001807e-05
-1.69114682506578e-05
-3.3927290794287e-05
-3.05860624230709e-05
-1.85012993604083e-05
-9.1497364321042e-06
-1.02716355881367e-05
-3.12279091076436e-05
-3.09542748352579e-05
-3.8240377573144e-05
-4.72307099672918e-05
-1.47415862236729e-05
-3.69427966818872e-05
-7.22366042254141e-06
-4.43917574238646e-06
-3.69357857565805e-05
-2.46211796702169e-05
-2.62531877350679e-05
-1.6194901956051e-05
-2.03767684590944e-05
-2.22476846999865e-05
-2.12590777022253e-05
-2.2584075813064e-05
-6.78263371396544e-06
-1.27035488209929e-05
-2.08184860877448e-05
-8.98978873970077e-06
-2.7486075559886e-05
-4.06461433514843e-05
-2.20367877959613e-05
-3.55529934375909e-05
-3.16913346941401e-05
-2.70631839591331e-05
-1.52006219736068e-05
-2.33074750845432e-05
-3.99680868524397e-05
1.11772984078513e-05
-3.71150410651587e-05
-2.17535492630936e-05
-1.45230254498314e-05
-2.67917461302902e-05
-2.19553339158673e-05
-4.48366347675093e-05
-1.85214995086735e-05
-1.42411467181015e-05
-1.15587571622416e-05
-4.36479311726518e-05
-4.24637991925181e-06
-1.93199266632448e-05
4.22242573473581e-06
-2.3853225032316e-05
-2.66558798239413e-05
-7.14362610644157e-06
-2.93596323308e-05
-1.73573987846757e-05
-3.49719132282473e-05
-2.48719763351529e-05
-2.98502312120115e-05
-1.34397774074973e-05
-2.40889288877868e-05
-3.55414847852564e-05
-2.00547165376279e-05
-1.96889381995697e-05
-2.92473587739313e-05
-2.15963410323818e-05
-1.76998927215544e-05
-2.03053382550633e-05
-1.54828879192646e-05
-2.27097190274177e-05
1.54081894640981e-06
-3.78870067447694e-05
-2.72691972246052e-05
-2.03876081895957e-05
-2.44072250992102e-05
-1.87485053803718e-05
-2.63646374255648e-05
-1.71209316758306e-05
-2.59244374876256e-05
2.9119755752711e-06
-2.51710185665761e-05
-1.02144741037189e-05
-2.26878562612157e-05
-4.62327157823795e-06
-1.30099871967773e-05
-2.94988950391635e-05
-1.15146756330507e-05
-2.48157402811641e-05
-1.21253896242986e-05
-9.31365226135561e-06
-3.11506254390439e-05
-1.67149949835773e-05
-3.98260389849853e-06
-1.29244848888251e-05
-2.88261590162292e-05
-1.08744535290531e-05
-3.02817986552651e-05
-1.60530365762536e-05
-1.80168616796059e-05
-2.09993762431639e-05
-3.08023654243695e-05
2.0989869929516e-06
-2.30942981253614e-05
-1.65782745143335e-05
-1.87408758080016e-05
6.30462612737516e-06
-4.51340814373565e-06
-5.47838461297387e-06
-2.49245559391256e-05
-2.10556371600053e-05
-4.16920413238344e-05
-1.7493788974782e-05
-1.30863296398508e-05
-1.34180496385495e-05
-2.37861722426576e-05
-1.8109330296655e-05
-2.50779603918246e-05
-9.75353128055114e-06
-3.54112552274803e-05
-3.88812513210151e-05
-1.59847938325168e-06
4.12274306575687e-06
-2.89081761335916e-05
-3.48392385403204e-05
-5.54729748228595e-06
-5.3209991477658e-06
-2.37348826854354e-05
-2.79811431018973e-05
-3.52505042762922e-06
-3.53004017797345e-05
-2.7680148038481e-05
-5.834578334443e-06
-3.75033631634466e-05
-3.45992587957128e-05
-2.45022166774812e-05
-2.6852451102772e-05
-2.23761393821004e-05
-1.09165052500002e-05
-2.25313044197022e-05
-1.7209343300469e-05
-3.28150837027406e-05
-2.58700784437102e-05
-1.50784422607348e-05
-1.13854045972996e-05
-1.90579248414917e-05
-1.77062959686222e-05
-8.98970136983808e-06
-1.56811115033887e-05
-6.22927353098514e-06
-1.32269548267166e-05
-2.61022741369004e-05
-1.28167295357017e-05
-2.54432669389835e-05
-3.09832780786507e-05
-2.68994561604369e-05
-2.91672499264566e-05
-2.91520574741906e-05
-4.52130299062237e-06
-3.02930508150229e-06
-1.52163014785572e-05
-1.25809895105503e-05
-2.77704081781031e-05
-1.70487850399402e-06
-2.94287689971324e-05
-3.22770063274705e-05
-2.23550514076438e-05
-1.67062635688428e-05
-3.22463019314859e-05
-8.81107771279826e-06
-5.3077952873975e-06
-2.69279374206721e-05
-1.317840493824e-05
-1.47187546806212e-05
-1.06334053873505e-05
1.41672382024974e-06
-6.01362963287283e-06
-6.90635211405488e-06
-1.87507071252486e-05
-1.09558470063449e-05
1.24821846711547e-06
-1.16649762672634e-05
-1.58904807764508e-05
-1.88581831158543e-05
-2.25334178987761e-05
-3.48280280917716e-05
-1.78185272872202e-05
-3.02141744621347e-05
-2.25128876013811e-05
8.91374088679272e-06
-2.33992854571591e-05
-2.08912181537984e-05
-8.19609511477025e-06
-2.08890959725931e-05
-1.98605006594076e-05
-3.75173463669245e-05
-5.3551118887104e-05
-1.8135620391674e-05
-2.93438889963295e-05
-9.11631883364623e-06
-1.79942301590103e-05
-2.31231565671029e-06
-9.60334303717642e-06
-9.03889038251286e-06
-1.36176098760922e-05
-2.84157734092592e-05
-1.03869841423975e-05
6.13879363317733e-06
-2.02938173974492e-05
-4.38265366772002e-05
-3.38953304990962e-05
-1.57602352897005e-05
-6.60623273602978e-06
-1.17316689836739e-05
-4.10350513143223e-06
-2.19125530939418e-05
-3.86810738127627e-05
-3.06735698958411e-05
-1.7029848092766e-05
-3.33754731237382e-05
-1.21711130666073e-05
-2.57195057000709e-05
-1.97019694787807e-05
-1.54668541431768e-05
-2.82151855996507e-05
-4.04078142958366e-05
-2.31662118889162e-05
-1.27710254614855e-05
1.31628722538976e-06
-1.70266475405967e-05
-2.11238982959935e-05
6.87956531883534e-06
-9.65583238767643e-06
-1.75473638586506e-05
-2.89583979335001e-05
-1.98579264213784e-05
-3.30731362800616e-05
-7.26881509202079e-06
-3.54226295887462e-05
-3.17134416790007e-05
-3.82495968616202e-05
-2.04764552708566e-05
-2.67420469238292e-06
-2.87120210661543e-05
-2.21533667405654e-05
-1.74626865424373e-05
-1.28008017174648e-05
-9.04094619795781e-06
-2.41794598151555e-05
-1.32107219242546e-05
-1.24316929942648e-05
-1.88190190672102e-05
-1.8042071932922e-05
-8.89370463400616e-06
-1.4945580449834e-05
-6.23563821430709e-06
-1.764776154971e-05
6.47821822312209e-06
-9.75078435259638e-06
7.02784332063027e-06
-1.70784078331185e-05
2.86975259607679e-06
-3.9980952675024e-05
-2.73126543587849e-05
-1.78975350740532e-05
-2.38958921124964e-05
-1.37358218413785e-05
-4.07244884847858e-05
-8.60992209678657e-06
-1.78378488832354e-05
-2.53394991231647e-05
-1.65946460702075e-05
-1.28557548480827e-05
-2.550828734971e-05
-2.90294319836064e-05
-1.06337046568846e-05
-3.41373714801373e-05
-8.69486289402086e-06
-2.46729671200846e-05
-1.09032223676024e-05
-1.34100355196466e-05
-1.89345253555705e-05
-1.34982560090011e-06
-1.94979000544991e-05
-3.23362150965428e-05
-2.65507393403648e-05
-1.86860657155753e-05
-2.21676442775734e-05
-1.86134324853621e-05
-2.57667287233247e-05
-1.88988078838644e-05
-1.78070849460705e-05
-8.61272227293253e-06
-1.04926373817136e-05
-2.33383182466426e-05
-1.62513695076071e-05
-3.03343755142088e-05
-1.4536256186526e-05
-4.1620875704815e-05
-2.10036278190733e-05
-3.46669541995689e-05
-1.89669249460354e-05
-2.12348234686962e-05
-2.99324415188527e-05
-7.72683577953269e-06
-2.85955214214972e-05
-1.55266799946126e-05
1.83581326137991e-06
-5.30225679725597e-06
-1.28246733143988e-05
-2.53928964853019e-05
-2.45661618687972e-05
-2.87982246629712e-05
-7.29340614356283e-06
-3.68624206942089e-05
-1.42722646987876e-06
-6.41387571557351e-06
-2.87992365954336e-05
-1.96907324776604e-05
-2.81690901930241e-05
-1.56862952732144e-05
-3.40463084206041e-05
-1.35612288903678e-05
-3.24010628720703e-05
-2.17489801091069e-05
-3.98272012464614e-06
-1.2363897681155e-05
-2.222933846499e-05
-2.72901610648468e-05
-8.64949259025651e-06
-2.71922304635047e-05
-3.53484317746065e-05
8.53919149011636e-08
-2.29167604671988e-05
-2.95514454343322e-05
-7.35410616461546e-06
8.38777085279927e-06
-9.14801379355838e-06
-4.79932485683639e-06
-3.94378587814553e-05
-1.340296660554e-05
-1.16616846178167e-05
-1.79638097727951e-05
-3.42170907891845e-06
-1.28169281007577e-05
-1.78422999161063e-05
-2.03522653443134e-05
-2.22186630208355e-05
-4.80182851607142e-05
-2.70777037056429e-05
-1.99035732466181e-05
-3.21516393405516e-05
-1.29314355951658e-05
-2.14810645736377e-05
-2.41399605435959e-05
-5.76068060996416e-06
-3.3641088972417e-05
-2.02856493405356e-05
-1.4318269503055e-05
-1.94718437933534e-05
-1.45579662232275e-05
-5.65231825884745e-06
-1.75675845332198e-05
-1.81974015957721e-05
-1.98800515445802e-05
-2.15014859190033e-05
-2.16481155041108e-05
-2.76417936023382e-05
-1.24119223629069e-05
-2.9343954292144e-05
-3.03930843832479e-05
-1.33663367465115e-05
-2.04619450442398e-05
-5.40412044839927e-06
-5.70139613726773e-06
-1.24397270439912e-05
-2.20459550679232e-05
-1.7011972674194e-05
-1.51246327135468e-05
-3.50112141630598e-05
-3.33399424655612e-05
-2.34680199307928e-05
-1.8609530864688e-05
-2.78239696222865e-05
-2.58048705139713e-05
-2.8886743106451e-05
-3.04771139516077e-05
-3.58564881311843e-05
1.86504604586132e-06
-3.64237839425957e-06
-1.32124369514373e-05
-9.93692710720886e-06
-9.96481106902776e-06
-1.93794527584591e-06
-2.89593452230897e-05
-2.81328707772319e-05
-2.22088035183385e-05
-1.93253236359539e-05
-5.83013212364217e-06
-1.8093638073422e-05
-1.58962580176176e-05
-1.81415264972031e-05
-3.83098485176708e-05
-1.34391905129814e-05
-5.19989588604987e-06
-2.44775208712024e-05
-2.81365531481367e-05
2.12334162388899e-07
-1.75269012819399e-05
-3.3517378654606e-05
-2.32270944218368e-05
-1.56572921055146e-05
-2.64201846115393e-05
-1.94721655367107e-05
-1.73877232746734e-05
-9.50658456282918e-06
-8.79260327040122e-06
-2.55097843648474e-05
-1.5579269000652e-05
-2.30018609090443e-05
-1.44047466290961e-05
-1.66615516332139e-05
-1.02100900223183e-05
-1.95202006951249e-05
-1.0370261561787e-05
-1.10864563092487e-05
-2.99994460796824e-05
-2.05996530515112e-05
-2.34434228596156e-05
-8.56013687017571e-06
-2.63119079023888e-05
-2.10478928227187e-05
-4.84588954214542e-06
-2.22125289957046e-05
-2.49460887251829e-05
-1.14971315299024e-05
-2.08518718903042e-05
-2.39978382501453e-05
-1.88541640429021e-05
-8.12520829312108e-06
-1.05991035125532e-05
-2.4866054735133e-05
-4.62359838131791e-06
-1.70694739443163e-05
-1.63509364979533e-05
-2.11103874246238e-05
-3.54790094041522e-05
-2.87786237624946e-05
-7.48019002911616e-06
-2.19510979386945e-06
-1.54165897405921e-05
-2.5738727754346e-05
-2.37919950756708e-05
-2.62186783374542e-05
-1.14498477659469e-05
-1.00218004552666e-05
-9.89830900947453e-06
-4.12932495086428e-05
-3.70873891672616e-05
-2.39474455960086e-05
-3.5472309829859e-05
-5.73596960586028e-05
-2.00898573237384e-05
-1.14954796008469e-05
-2.17739188922902e-06
-3.9232338253725e-05
9.29201502415581e-07
-4.29514695780123e-06
-1.54653657089882e-05
-1.59176908065715e-05
-2.30959456083443e-06
-1.06078762214982e-05
-4.66570033051627e-06
-2.89504437207591e-05
-2.76079766997884e-05
-3.22362469610939e-05
-3.84589025592445e-05
-8.31812799661078e-06
-1.97566874696314e-05
-4.81417143086965e-05
-2.35855296224533e-05
-2.47047524845505e-05
-2.90194122860489e-05
-1.4435373816838e-05
-1.11847531146074e-05
-1.44384414877733e-05
-1.45973304851599e-05
-1.95787584908341e-05
-2.91683271425964e-05
-2.87389630122103e-05
1.02110074815189e-07
-1.8144069808314e-05
-1.00005327245631e-05
-1.42027307716443e-05
-1.23907682207852e-05
-2.7870096571227e-05
-1.40147973800028e-05
-5.44819434572768e-07
-1.36808618742763e-05
-1.04307703526757e-05
-4.28106216850687e-05
-9.49850656221874e-06
-9.82930769848835e-06
-4.34178381158857e-05
-8.95177862957004e-06
-1.40953537776369e-05
-3.76819780166712e-05
-1.49002211208195e-05
-3.15602043997672e-05
-4.64822276774072e-05
-1.46236468376877e-05
-1.97977417309727e-05
-2.28687137168885e-05
-3.78662889349504e-05
-2.10964423614915e-05
-1.98493062332656e-05
-2.49726539689712e-05
-2.16722596133713e-05
-2.3073192596585e-06
-1.29322890246816e-06
-2.16970452060647e-05
-2.97636485399351e-05
-2.54353645458775e-05
-1.3019821752232e-05
-1.25002376046903e-05
-2.34190498890556e-06
-3.39825606417084e-05
-1.90369866396206e-05
-2.13210856648923e-05
-1.15337934003951e-05
-3.31369758040861e-05
-2.97526868968296e-05
-2.84777807334693e-05
-2.13421644499388e-05
-8.5502075469177e-06
-2.54238797206288e-05
-3.03237810490491e-05
-1.99560535345247e-05
-3.20370023260867e-05
-2.84743771172906e-05
-2.65354572078127e-05
-3.59412701779486e-05
-1.05400010617284e-05
-2.65450782045011e-05
-2.94852800174945e-05
-3.11907181447836e-05
-3.19064990443872e-05
-1.64908505456328e-05
-1.72341175683631e-05
-1.21073050659104e-05
-2.37714606588757e-05
-1.24538821737657e-05
-1.59963206302635e-05
-1.36814160865816e-05
-3.11639100473136e-05
-1.94606505090726e-05
-2.82860875506181e-05
-2.82204305261248e-05
-1.92129794216871e-05
-2.97455182559304e-05
-2.3687113988767e-05
-1.15139254499359e-05
-4.13198819073979e-06
-1.67036958292996e-05
-1.91322563681727e-05
-2.35121602336335e-05
-3.41301175073864e-05
-2.46441187232126e-05
-1.34268717208278e-05
-2.70705858581854e-05
-2.44834636979989e-05
-1.23381209052268e-05
-3.28206439901238e-05
-1.94279006192135e-05
3.70707751320284e-06
-2.00200578932352e-05
-3.89122120261953e-05
-1.25450814873684e-06
-2.18821031074368e-05
-1.79107511196152e-05
-1.39621803199574e-05
-4.03644642608663e-06
-3.3468381516241e-05
-2.06300544479563e-05
-3.43593626663471e-06
-2.59906781399516e-05
-4.02353565927508e-05
-1.15045891617289e-05
-2.71554696353377e-05
-2.84885599287802e-05
-2.75680702899882e-05
-3.00472587749103e-05
-1.38931632049219e-05
-2.35927280096398e-05
-2.6547464179849e-05
-1.20632711751989e-05
-2.60052659672954e-05
-1.8041023337325e-05
-1.65037736002904e-05
-3.41452351367453e-05
-1.41559520163102e-05
-2.39607054207234e-05
-2.11188531953407e-06
-3.23423937105656e-05
-3.46316251628998e-05
-3.6112404688502e-05
-1.29580704422955e-05
-2.18766920168624e-05
-2.06163265125216e-05
-1.56707572447483e-05
-1.67408064906169e-05
-1.42240239980195e-05
-6.68267429780445e-06
-1.80086760861861e-05
-3.19894717235106e-05
-2.06864143819607e-05
-3.77041755417384e-05
-1.16745316492365e-05
-5.89983644556208e-06
-3.66575152720958e-05
-2.72062682218242e-05
-2.2826246512929e-05
-2.76116599857371e-05
-2.71228446951251e-05
-2.61718848153524e-05
-6.65402590467069e-06
-2.37513807120386e-05
-3.98410496441778e-05
-3.45730806915619e-05
-1.07309495887814e-05
-2.3066885550187e-05
-2.05159942130021e-05
-3.13803190728178e-05
-1.75769053800601e-05
-2.67735862487796e-05
-2.58592859241401e-05
3.44568034736268e-06
-2.10984238075809e-05
-1.59829355291102e-05
-2.65457042333857e-05
-4.68157286367695e-05
-8.32544649033022e-06
-2.21164926057873e-05
-3.31058940085938e-05
-1.89445003808562e-05
-2.23348128712027e-05
-2.52782962774386e-05
-1.73864994322666e-05
-1.93373874563402e-05
-1.70211355032094e-05
-1.33539863000899e-07
-4.26780205628484e-05
-7.59846251273093e-06
-1.64553946595428e-05
-2.69062331862676e-05
-1.22227486541782e-05
-7.49031073544124e-06
-2.30290314570008e-05
-3.32215310928614e-05
-1.23433765463142e-05
-2.20360248681089e-05
-1.80543896872971e-05
-1.59042912576094e-05
-1.33369521398493e-05
-9.69813462957258e-06
-2.31725966257662e-05
-9.20652394696463e-06
-2.42341994790871e-05
-2.27028891762599e-05
-2.51535980716347e-05
-1.73409627141199e-05
-3.94658492090308e-05
-3.12731730709643e-06
-3.27523001758264e-05
-2.90010802555341e-05
-4.60003920613685e-06
-1.47931609292497e-05
-2.10115970114692e-05
-1.93699636168596e-05
-3.91330739394004e-05
-3.06869095599302e-05
-1.40721152224755e-05
-1.84317535477155e-05
-1.17380251445164e-05
-9.3611588579585e-06
-4.12311395908879e-05
-2.46052347460295e-05
-2.58511867797712e-05
-2.20694398424697e-05
-3.01951005526329e-05
-1.94700008958627e-05
-3.05648633774734e-05
-2.55270913948175e-05
-2.62343604986399e-05
-1.61408156544926e-05
-2.13659492622327e-05
-1.7993607863839e-06
-2.13802914245441e-05
-2.6754900792646e-05
-2.42176106166227e-05
-1.22660257033775e-05
-7.56669713089149e-06
-5.28398655930428e-06
-3.8458799137128e-05
-2.95772317965776e-05
-3.85883539150293e-05
-2.29304487391854e-05
-2.77428305690655e-05
-3.48437277710046e-05
-3.553366630504e-05
-3.37967364631586e-05
-7.97094405783875e-06
-1.49992452260393e-05
-8.15879951850004e-06
-2.94582353323465e-06
-3.57891982932845e-05
-1.9325652511332e-05
-1.56218277551578e-05
-1.49696857608157e-05
-3.12741218993406e-05
-3.11640542665086e-05
-2.92876541954118e-05
-4.00649328860747e-05
-1.17502254197856e-05
-2.91678661471486e-05
-1.9886474000297e-05
-1.70122147880561e-05
-6.49026515513302e-06
1.88245796530178e-06
-2.83636881567008e-05
-9.9637842179518e-06
-1.29650988744306e-05
-2.31003018679527e-05
-7.05972146713096e-06
-1.26925540756551e-05
-1.90787498219362e-05
-2.16727111478896e-05
-2.63699959863543e-05
-3.13846321198828e-05
-1.30480908981488e-05
5.83851844268212e-07
-1.43954902843883e-05
-4.10923450679476e-07
-5.73142476135785e-06
-2.70421206152398e-05
-6.41451893947169e-06
-2.1854314539866e-05
-4.68557424882111e-05
-1.36599348163528e-05
-6.24689962489487e-06
-4.49012279425606e-06
-2.34998673171378e-05
-3.6015967354109e-05
-2.71538703832853e-05
-1.42835338693202e-05
-3.28320575133583e-05
-1.73001033643542e-05
-1.88559185121428e-05
-1.23084313565799e-05
-1.39450742493053e-05
-2.06938479836644e-05
-5.27692108296051e-06
-1.57503016343801e-05
-1.78715372196993e-05
-1.74088216982875e-05
-2.89182360278303e-05
-3.97892787836099e-05
-1.1490601812384e-05
-1.35922518426076e-05
-1.5282657046274e-05
-2.82543019375471e-05
-1.67219561488691e-05
-2.77406114499933e-05
-3.49036756568797e-05
-7.04252306145972e-06
-1.04826235142221e-05
-2.43767747453997e-05
-3.67000733806865e-05
-2.52732837822216e-05
-2.53839117795735e-05
-1.37087657802316e-05
-2.4293745845498e-05
-5.90566047506093e-06
-1.88172353374855e-05
4.71329171394365e-06
-1.61347993858019e-05
-7.35731280800114e-06
-1.15921436343435e-05
4.17081427746564e-07
-1.97983614529257e-05
-1.97900124253736e-05
-1.01584078744559e-05
-2.76827713756126e-05
-2.26164760118413e-05
-1.31964911110601e-05
-2.19199078958284e-05
-1.65973324321501e-05
-4.14544585238378e-05
-7.34891729221763e-06
-2.03411998497815e-05
-2.39107836966577e-05
-1.80442406705423e-05
-3.46116384630775e-05
-2.30248255705727e-05
-3.38761248618876e-05
-2.02623493120511e-05
-1.45410336798517e-05
-3.25134775681172e-06
-1.23727455083333e-05
-1.09449662259996e-05
-1.58294826041534e-05
-1.73625105692806e-05
-2.35420078406388e-05
-2.74839562284853e-05
-2.8243698123545e-05
-8.66820594486736e-06
-3.30202272274167e-05
-1.36908451286667e-05
-1.70392209350297e-05
-1.67654567596472e-05
-2.75033305017313e-05
-4.26392811424869e-05
-3.14483555780041e-05
-3.00039689869075e-05
-9.09478835019705e-06
-2.22439380129934e-05
-6.03186725074545e-06
-3.31360833837808e-05
-2.62339245516508e-05
-2.74440301409779e-05
-6.70435154858027e-06
9.6184633445262e-07
-2.17411210407348e-05
-1.39369644796227e-05
-2.48851652947452e-05
-2.36081182859853e-05
-1.53122580484873e-05
-2.74792109395344e-05
-2.28792375879229e-05
-1.09140741373684e-05
-2.45658126793066e-05
-1.13526203125674e-05
-1.63627408099556e-05
-1.21191175125221e-05
-3.31579929450726e-06
-2.87419609142818e-05
-2.38743588927729e-05
-2.52536802504352e-05
-3.4745292808922e-05
-2.0984633355543e-05
-2.08787785821182e-05
-3.33794981508193e-05
-2.13141929258985e-05
-3.01756020277652e-05
-2.76387724698833e-05
-4.03879692508262e-05
-2.52093179737501e-05
-2.35389851665282e-05
-2.68305926675387e-05
-1.80044774134348e-05
-2.15901346164677e-05
-2.69719615082173e-05
-2.81368849507109e-05
-1.86879933594559e-05
-2.33782977860076e-05
-2.96155474395927e-05
-3.23671030806769e-05
-1.32068966704436e-05
-1.85661005078518e-05
-2.54442740201122e-05
-8.98112187684129e-06
-1.44854541363952e-05
-1.89349167077244e-05
-2.12522719591324e-05
-1.46272975236864e-05
-5.99451646586085e-06
-1.28068971178702e-05
-5.93109544265225e-06
-8.69471048684776e-06
-3.14089877291648e-05
1.19016964312614e-05
-1.51699201252132e-05
-1.74074271561309e-05
1.1818482786269e-06
-2.68786812361718e-05
-1.08658317350954e-05
-1.28819606387819e-06
-6.72868943452366e-06
-1.47670904736176e-05
-1.25548292694611e-05
-1.48952528985161e-05
-2.85857228835373e-05
-3.63261977685804e-05
-2.26127613212483e-05
-1.47932917654447e-05
-3.68508438585961e-05
-8.99166664881067e-06
-1.54012470237521e-05
-3.49477508509665e-05
-2.29357455147173e-05
-1.32804936884899e-05
-3.10960744469902e-05
-1.49433156518085e-05
9.26546160794796e-06
-1.38160043668843e-05
-4.16746844871356e-06
-1.67555354414389e-05
-4.57355168267684e-06
-3.29674694635773e-05
-5.19812522809718e-06
-2.25131063134049e-05
-2.25746893620888e-05
-3.49150702827525e-05
-4.27594036824826e-05
-3.7810958202505e-05
-1.19600158702911e-05
-2.19542474006791e-05
-1.08020331270195e-05
2.09346323065409e-06
-1.96484801214885e-05
1.50382700401277e-05
-2.35396264272841e-05
-3.25488926957472e-05
-3.45371596594292e-05
-2.22992350218373e-05
-4.0043338175245e-05
-1.92698290569308e-05
-1.98890255207311e-05
-1.79354231302635e-05
-1.80855865314843e-05
-2.37173763599262e-05
-1.88316637446389e-05
-2.6735062777375e-05
-4.95140805626086e-05
-5.93187126809552e-06
-1.98710283698857e-05
-6.07857665338964e-06
-2.16239205532485e-05
-2.76794031864064e-05
-6.34079490448864e-06
-2.36774983867908e-05
-2.46371007924667e-05
-3.21460550505841e-05
-3.16107028425254e-05
-3.25543757979385e-05
-3.02463740429112e-06
-5.80632443172778e-07
-3.95576665700228e-05
-1.23102266330484e-05
-1.58372463910609e-05
-1.50998257738241e-05
-1.41571721342619e-05
-1.42448256815962e-05
-1.27826650643839e-05
-1.73096627335353e-05
-1.96393463551183e-05
-2.20005618119419e-05
-1.95900454956412e-05
-1.76100063633603e-05
5.5986762353038e-06
-2.84689516741458e-05
-3.6132640635118e-05
-1.96071614953094e-05
-3.0633673742423e-05
-2.77076070991726e-05
9.12172515454731e-06
-1.30968888696441e-05
-1.45298718603705e-05
-9.48569342008402e-06
-8.22521713392607e-08
-2.31736454210161e-05
-1.35150656112271e-05
-2.53717151529139e-06
-2.92754765358604e-06
-1.17798975159395e-05
-2.15534839120625e-05
-2.08108718890626e-05
-3.58822923065224e-05
-1.52921610613187e-05
-2.71352824082342e-05
-3.53400929872306e-05
-1.61504888610041e-05
-1.03049460439434e-05
-1.37424174772103e-05
-1.6114924326879e-05
-4.28723296660291e-06
-1.42376173221918e-05
-1.17058055678224e-05
-7.78420895913264e-06
-2.12603742493171e-05
-2.84951684901979e-05
-2.59260127114135e-05
-1.29544247245661e-05
-2.45119372569914e-06
-3.23102236806806e-05
-2.26239385529646e-05
-8.02868920896169e-06
-3.340420622738e-05
-2.50683022575253e-05
-1.04489075601525e-05
-6.92731710056627e-06
-3.78787231927122e-05
-4.07337373878529e-06
-2.01845280551845e-05
-8.20020727520972e-06
-2.95869780574814e-06
-3.18115868616038e-05
-1.188242722077e-05
-7.31437089895021e-06
-2.16896006565994e-05
6.93601658066829e-06
-1.94735326448773e-05
-3.75617227835997e-05
-2.26922127636409e-05
-8.46651231847302e-06
-2.52707530963834e-05
-2.72613564304735e-05
-3.22847109675189e-05
-1.45730015140203e-05
-1.34556039988092e-05
-2.63776287452185e-05
-1.54041925538165e-05
-2.54497406862935e-05
-3.85205736927674e-05
-2.98663154989971e-05
-3.0383593721611e-05
-3.80585806959752e-05
-1.40643474652441e-05
-3.96976125177044e-06
-2.39179998453245e-05
-3.08727809880712e-05
-1.89823422947277e-05
-3.53766120038732e-05
-1.79042280794852e-05
-3.21536845936628e-05
-1.9547812148756e-05
-1.74996247495649e-05
-1.36880239489164e-05
-3.25832368791916e-05
-2.84545964966091e-05
-9.12800053439473e-06
-1.99802904614172e-05
-1.85333559863224e-05
-2.58678391256757e-05
-1.27541715691363e-05
-3.4895959287258e-05
-2.37316004164721e-05
-1.69677100238294e-06
-3.04875295425254e-05
-2.78873800507646e-05
-6.5885118347844e-07
-2.00351945053643e-05
-1.85467961347917e-05
-1.63727553551929e-05
-1.77603330404869e-05
-1.15079639859879e-05
-3.23302459854497e-05
-1.91270171777354e-05
-9.0545932801231e-06
-2.59340460154287e-05
-1.67304649915584e-05
-7.26892412850968e-06
-5.39119594564804e-06
-1.16657923705409e-05
-3.34983789259889e-05
-1.15383475911856e-05
-1.70115161949562e-05
-4.71848097522124e-06
-2.46669785374022e-05
-2.9099674517925e-05
-1.82133932489095e-05
-5.1360169638248e-06
-7.57089596541565e-06
-2.56370685130917e-05
-2.1715952079797e-05
-3.58929192992703e-05
-2.11875307334701e-05
-2.81255307528987e-06
-3.71192821080573e-05
-1.9919662445687e-05
-2.91653143687387e-05
-2.53630792693922e-05
-1.6059577995582e-05
-2.04923484553387e-05
-2.04051022304033e-05
-1.72247238027692e-05
-1.59186481250679e-05
-2.62183589069278e-05
-2.1158791497234e-05
-3.473600025811e-05
-2.7646995255847e-05
-1.81195448196644e-05
-3.74378216084797e-05
-2.984057710105e-05
-1.19545718170747e-05
-2.60928119863442e-05
-2.82497056502127e-05
-2.57017206642491e-05
-5.77937969062041e-06
-3.33015278459882e-05
-2.51861924033713e-05
-3.85822344357559e-05
-2.93786491531748e-06
-3.79147927424769e-05
-2.37430735888476e-05
-3.1121640981365e-05
-7.83757580463421e-06
-2.75175522299604e-05
-7.84502842534007e-06
-1.94128852759782e-06
-3.57865817524979e-05
-1.66963726736337e-05
-2.11402357258995e-05
-1.79485772523054e-05
-2.07160579202395e-05
-2.68615210903233e-05
-2.57160539909588e-05
-2.77886663995495e-05
-2.02348777600625e-05
-7.6710004543055e-06
-4.00835251557527e-05
-3.80867269296017e-06
-1.15222463334081e-05
-2.3067524368551e-05
8.45820638936455e-07
-2.17099793438471e-05
-1.13529724524984e-05
-3.14219512670729e-05
-2.60755010291713e-05
-6.7764749945284e-06
-3.29879968702996e-05
1.20175316177342e-06
-2.19259303417423e-05
-1.16549626892501e-05
-2.17528422833915e-05
-5.24145698255395e-06
-1.21879998671952e-05
-2.86450985545509e-05
-2.7728653063483e-05
-1.85900867792818e-05
-2.04740648027134e-05
-1.61147608381896e-05
-3.41202911062966e-05
-1.37114354459024e-05
-1.7648269618945e-05
-1.10307987267933e-05
3.9243217431615e-06
-1.82504677469712e-05
6.65350268204115e-06
-3.15967587320509e-05
-1.88031705797949e-05
-7.94339521190914e-06
-5.24480919406307e-06
-1.10512814277243e-05
-4.55686110432561e-05
-6.99423883299681e-06
-1.25956912258495e-05
-3.49751402806429e-05
-1.60390209078243e-05
-2.64582760987523e-05
-3.32674519751135e-05
-1.39939585003593e-05
2.79437009572202e-06
-3.29730673846711e-06
-1.36251428149634e-05
-1.01337383204654e-05
-2.60604023251202e-05
-2.70796511672903e-05
-3.77749744914282e-05
-1.25354873184542e-05
-3.70356524869417e-05
-1.33534129777229e-05
-2.39843449234896e-05
-9.51820460286526e-06
-9.81943523781196e-06
-2.40254850204204e-05
-2.25727741470951e-05
-3.22056274211971e-05
-2.5684299786273e-05
-2.05328134527892e-05
-2.62340907712083e-05
-1.46689058021364e-05
-1.13997465001366e-05
-3.46377605809343e-05
-8.13455382654723e-06
-2.09561179457774e-05
-1.53451882162058e-05
-2.45771769703825e-05
-2.76212908349181e-05
-2.33298707975913e-05
-4.22535871962844e-05
-2.86979773186955e-05
-4.15521097350238e-06
-1.2486008950831e-05
-2.36196744992688e-05
-3.29307734668665e-05
-2.02085799632618e-05
-2.41477303167173e-05
-1.73458753043433e-05
-1.41876989702678e-05
-3.1460863213312e-05
-1.95034743201089e-05
-1.61464447617974e-05
-1.19157717674243e-05
-2.98396089214377e-05
-1.55577325127375e-05
-9.38384106414356e-07
-1.9734628713462e-05
1.51026757309219e-05
-1.59139145948781e-05
-1.79728655257243e-05
-2.69717786357385e-05
-3.04682770593444e-05
-2.53919945593989e-05
-3.58572319414719e-05
-2.61890368400651e-05
-1.63545810037549e-05
-2.64689599523441e-05
-4.06549206802162e-06
-1.75180477848424e-05
-1.26280874330335e-06
-2.56229955128241e-05
-2.73801940142543e-05
6.03788672035236e-06
-3.36901548388662e-05
-2.95523839422597e-05
-1.39125969586277e-06
-1.16587384735296e-05
-3.16231730482488e-06
-9.23850089515759e-06
-2.58272525345122e-05
-2.07394294786475e-05
-2.46524971166979e-05
-2.56670979246925e-05
-1.86372723448983e-05
-1.79136790863675e-05
-1.18950367986388e-05
-1.70256684543668e-05
-3.81788676026829e-06
-2.13021075771691e-05
-3.91574795361545e-05
-2.90066429626563e-05
-2.44246889175825e-05
-4.78994648403331e-05
-1.0390651165012e-05
-2.4108525675658e-05
-2.04586217967584e-05
-1.79588943562084e-05
-3.48821584104086e-05
-2.16171093764723e-05
-2.8705166664219e-05
-2.20383021810269e-05
-1.50179484730945e-05
-7.66071376697654e-06
-1.0166533927528e-05
-1.71484613613691e-05
-3.86306681540278e-06
-1.59110610354606e-05
-3.69641455904525e-06
-2.19782806750492e-05
-1.92464691496092e-05
-2.6854363425598e-05
-3.85146621584749e-05
-1.86942820633833e-05
-3.15459352391243e-05
-1.4748268121119e-05
-3.29064413738647e-06
-1.54826636735088e-05
-3.98447498405037e-05
-2.22409487240703e-05
-1.87524044955398e-05
-1.85634260610302e-05
-2.87211260294416e-05
-4.31994612071934e-05
-3.41642933294541e-05
-4.53765983721918e-05
-4.11510262882359e-05
2.91985718698574e-07
-1.62848577490059e-05
-2.17487421120226e-05
-2.03666836908938e-05
-1.06859419894462e-06
1.27195407831159e-06
-1.8168466371892e-05
-2.17595314435098e-05
-3.00115952845778e-05
-2.06472433464188e-05
-3.81766390539776e-05
-2.03261131844668e-07
-2.26980298121549e-05
-3.12140507091032e-05
-2.86122718071725e-05
-2.25804259290987e-05
-2.26570200911746e-05
-4.00225193835823e-05
-3.99378827412336e-05
-8.49704779738628e-06
-1.97774547425855e-05
-1.57211076551275e-05
-3.82056218484515e-06
-3.03487647882891e-05
-5.02966328615707e-06
-5.44180073723025e-06
-3.27159418507587e-05
-1.44003388547865e-05
-6.70795685082135e-06
-2.47667250360942e-05
-2.93987347295479e-05
-7.1705776709141e-06
-5.55438170926847e-06
-1.42067240783938e-05
-2.71841312291598e-05
-2.6761195579888e-05
-2.24509734956389e-05
-8.05018512765411e-06
-1.4932117752872e-05
-4.03725098017377e-05
-2.32556944284486e-05
-2.17753504828686e-05
-3.46408690707617e-05
-1.7434764800206e-05
-7.32288965753976e-06
4.62341981722338e-06
5.14849747661121e-06
5.86329086744323e-07
-2.05842957330217e-05
-1.49661686568656e-05
-2.8196158071052e-05
-2.76901913883014e-05
-5.86856006935426e-06
-5.98426838002507e-07
-1.41218535324342e-05
-3.60080047175702e-05
-5.22700042037448e-05
-2.4995520953484e-05
-3.91116157213304e-05
-1.66023007051185e-06
-3.44403561653221e-05
-3.56133442949754e-05
-3.18381954271231e-05
-1.47555365281821e-05
-1.08587065134415e-05
-1.80242333669464e-05
-1.86858153593267e-05
-2.23102770150997e-05
-3.24582578211008e-05
-1.03438734784954e-05
-3.97303386382937e-05
-1.42657104795429e-05
-2.58694539300369e-05
-2.21162697750496e-05
-7.37042885186397e-06
-1.09828793504116e-05
-1.222237397503e-05
-2.44518425640197e-05
-1.59198664946433e-06
-1.59823219541939e-05
-1.90722492350725e-05
-1.40134535465115e-05
-1.68465607460942e-05
-3.42331877848872e-05
-1.41027636602738e-05
-1.21448858555256e-05
-1.94270689275979e-05
-1.83772327288707e-05
-1.62137008015375e-05
-1.67171428520747e-06
-3.82905535953619e-05
-1.24674319518312e-05
-1.83951047914415e-06
-7.87481454590036e-06
-1.69026883232246e-05
-1.04909320426364e-05
-4.3060391821172e-05
3.0776728614611e-06
-3.24477764135218e-05
2.53537932335354e-06
5.66287903846323e-06
-1.68084627419083e-05
-3.36885545765335e-05
-1.44195933325989e-05
-3.80450145248086e-05
-1.52433474233561e-05
-1.0929922099109e-05
-2.39952947985075e-05
-1.18727667848387e-05
-2.00777412267805e-05
-2.78276201695029e-05
7.34110637167577e-06
-1.31778767445726e-05
-2.64045474809671e-05
-1.96057746795048e-05
-2.49690545258656e-05
-9.93128288927802e-06
4.3161700500437e-07
-3.41899419848521e-05
-2.4634077927597e-05
-5.68996935594749e-06
-8.35054145806461e-06
-1.16682203721661e-05
-2.46108896782865e-05
-2.17096881238758e-05
-1.92981932559813e-05
-7.38653766020582e-06
-2.62913780032661e-05
-3.18993177035704e-05
-2.33651163277912e-05
-1.79197270162066e-05
-4.3828140646089e-05
-1.42903967776337e-05
-3.81253749263876e-05
-1.64753210025645e-05
-2.85078057500657e-05
-2.41736925188434e-05
3.77338581478322e-06
-3.92151948116453e-05
-1.25658684740858e-05
-1.31881348638141e-05
-3.33545154658539e-05
-4.53995819482686e-05
-5.02465190922204e-06
-5.33563805472126e-05
-2.51559678360196e-05
-1.09528693303414e-06
-4.41625227645768e-05
-4.01741892607473e-05
-1.96628488707109e-05
-3.28482609102816e-05
-3.53978388713992e-05
-7.1824480739875e-06
-2.99025773514064e-05
-1.15834320698584e-05
-8.14524701226701e-06
-4.34787788934199e-05
-1.29312598994051e-05
4.77595184264965e-06
-5.35267335573338e-06
-6.79596887202537e-06
-3.9512276536437e-05
-3.9393058379262e-05
-1.63646435622656e-05
-1.62224993645659e-05
-2.53807673872901e-05
-1.32355873464897e-05
-2.19126514223488e-05
-2.18701275234661e-05
-2.79985114636086e-05
-2.44308131610049e-05
-8.7484790587505e-06
3.875252810701e-06
-2.09199861520882e-05
-1.27430323330182e-05
-3.22451759306838e-05
-3.15054818497714e-05
-1.43673205397105e-05
-2.46232579103608e-05
-1.31515317066627e-05
-4.39351674881281e-06
2.97951458825343e-06
-1.91339164217314e-05
-2.26751620291948e-05
-4.18392600170697e-05
-2.44143290896635e-05
-3.0679539681929e-05
-8.86132764574621e-06
-7.02677857934991e-06
-1.95932760547745e-05
-2.60188428028257e-05
7.02654550712895e-06
4.04037523130967e-06
-5.52811546775511e-08
-3.62762394649444e-05
-2.18002077796435e-05
-3.2839135846416e-05
-2.35317981291854e-05
-1.00119197555455e-05
-1.69705330893039e-05
-1.81690696260529e-05
-1.95887528426906e-05
-1.91220313987952e-05
-3.46728582328714e-05
-4.30763288839375e-06
-3.12722415009148e-05
-1.71642525988632e-05
-6.68240999834967e-06
-1.58325690438406e-05
-1.94300430633295e-05
-4.61959025739185e-05
-3.06799005894544e-05
-1.80093081611114e-05
-1.42429431698859e-05
-2.13687213589877e-05
-4.14994519933407e-05
-1.60363444815625e-05
-1.26358233863159e-07
-2.13879143408831e-05
-1.19134001464929e-05
-2.28212487444115e-05
-1.29012630666264e-05
-1.49050049592888e-05
-1.55193650121252e-05
4.42584771830072e-07
-1.74180584233285e-05
-6.70152077407673e-06
-4.27249011292089e-05
-3.13536240946436e-05
-9.24095820217712e-06
-2.46787817322893e-05
-5.5937958268565e-06
-1.25472697891309e-05
-1.40692761649568e-05
-2.33678188601215e-05
-4.00256681012865e-05
-1.08882000862984e-05
-2.69243852569048e-05
-1.49237114982285e-05
-1.46293185315228e-05
-2.17103195424133e-05
-1.06824827631725e-05
-1.42395691240711e-05
-1.76609713824476e-05
5.15213126847153e-06
-5.90130888860497e-06
-3.01299719478972e-05
-5.53660721913463e-06
7.22583261584406e-06
-2.71505157898121e-05
-2.79157945902566e-05
-1.72955306133842e-05
-3.50655714995332e-05
-2.39819809678978e-05
-9.58979258811903e-06
-4.79656992534634e-06
-2.47051364593833e-05
-2.82699196930458e-05
-3.07172006621045e-05
-3.39191630631393e-05
-4.27079677101874e-05
-7.49848694774652e-06
-6.12523639354798e-07
-2.46327324785188e-05
-2.51782622708086e-05
-3.94731615961831e-05
-9.94293883347226e-06
-2.5639105734769e-05
-1.89571332503361e-05
-1.82066883996878e-05
-6.60486339768082e-06
-2.49236889632502e-06
-3.19085597987636e-05
-1.1715657415509e-05
2.35086767118816e-06
-6.95070287783081e-06
-7.26872259860607e-06
-3.7533519881414e-05
-1.74414879708123e-05
-1.57952063792855e-06
-1.88161484267551e-05
-2.20290914086011e-06
-1.77813089090097e-05
-2.70147862805265e-05
-1.90667080715958e-05
-3.03384999879103e-06
-1.09558049268465e-05
-2.68646816382268e-05
-1.03758646525668e-05
-1.79695229874266e-05
-2.96478532167443e-05
-1.47901647634462e-05
-2.01568065075641e-05
-7.94221294287938e-06
-9.66230428503497e-07
-2.35102752629279e-05
-3.80437448620605e-05
-2.72394460456619e-05
-2.893499661511e-05
-2.1464133008749e-05
-3.56130777294572e-05
-1.63149077411981e-05
-3.58531594685804e-05
-2.2315717818306e-05
-4.35419894863314e-05
-2.22343956509008e-05
-2.0137532511504e-05
-2.04773819427324e-05
-2.25291423498365e-05
-2.66014169650492e-05
-3.87474068554071e-05
-6.94514585662914e-06
-1.08153849612564e-05
-6.95742124048245e-06
-5.70412869105014e-06
-5.34635832920636e-06
-2.65435028403146e-05
-1.54148359569688e-05
-1.38201673109678e-05
-1.13183487206403e-05
-7.74849152112864e-06
-1.38175902566859e-05
-7.01830372959035e-06
-2.66031392359765e-05
-2.73361118935199e-05
-2.37343183201707e-05
-3.56218243240922e-05
-1.72141106024382e-05
-9.27491048676045e-06
-2.7379647970526e-05
7.66618306141531e-06
-1.60962347961819e-05
-1.44000832474057e-05
-1.10813359064256e-05
-2.84925025622588e-05
-1.96207082036078e-05
-1.27060462231441e-05
-2.21308138597781e-05
-2.82280136687097e-05
-6.6348405620236e-06
-1.31127811079178e-05
-1.81663290525369e-05
-1.02242980239779e-05
-1.08172327729122e-05
-3.28363263504851e-05
-1.95200283973622e-05
-6.23745056883906e-06
-1.04451491204576e-05
6.91909544315773e-06
-3.26119851610832e-05
-2.48172569351132e-05
-2.73486180991643e-05
-2.70997217200802e-05
-6.06321614977953e-06
-2.53673977025834e-05
-3.95096672703259e-05
-3.06998890526888e-05
-3.71357821215156e-05
-3.02222326511818e-05
-1.31737913946988e-05
-4.53379338366236e-05
-2.16145582858061e-05
-1.3371020675959e-05
-2.75620372135044e-05
-1.55677406719663e-05
-1.88552383088875e-05
-2.05860658798536e-05
-3.11367273396318e-06
-2.16718332116661e-06
-3.42903627383865e-05
-1.76780773568212e-05
-3.07047511970521e-05
-1.83077803870959e-05
-1.4913192261896e-06
-2.27680275749566e-05
-3.46450127568718e-05
-2.14560112231681e-05
-3.775092463877e-05
-1.78733128815393e-05
-3.24550424638839e-05
-2.18680461525017e-05
-1.28791484562159e-05
-1.29943290637918e-05
-3.34047557375846e-05
-1.53639881575425e-05
-3.35757315233707e-05
-9.82509510753501e-06
-2.79571769929352e-05
-1.68698545584041e-05
-8.70427781280154e-06
-3.033374823806e-05
-2.10322569869482e-05
-1.6267544475158e-05
-2.41276662590181e-05
-1.01598218744499e-05
-9.93427305744334e-06
-4.98168678519619e-06
-3.58067919964601e-05
-2.9798510296338e-05
-1.41279512738025e-05
-2.38692302104395e-05
-7.06298876570699e-06
-1.86498435310195e-05
-4.21988524611186e-05
-8.13378746370486e-07
7.45706708015622e-07
-1.45302301552602e-05
-1.92891405643874e-05
-2.96798694266306e-05
-5.27337290814719e-06
2.56125801913977e-06
1.24535016761856e-05
-2.08689548064922e-05
-1.75299918653112e-05
-1.81743789298193e-05
-1.01288718340969e-06
-7.09481334509124e-06
-1.26196549350738e-05
-2.83550868387179e-05
-1.79285909344534e-05
-1.65437933794772e-05
-5.15347493724743e-05
-1.89790945740266e-05
-2.76925068784706e-05
-2.88470116260456e-05
-2.03692078576011e-05
-3.04832003229755e-05
-2.83593681921476e-05
-1.01834250004121e-05
-4.52631753445264e-05
-2.41124998041351e-05
-2.84087927018591e-05
-1.29966830462872e-05
-2.06664749818862e-05
-1.75329622782448e-05
-2.00092330248822e-05
-3.82647865930504e-05
-2.98681276031956e-05
-1.45712640311674e-05
-6.93590888684125e-06
-2.62306931004974e-05
-2.18075855640228e-05
-3.33552104876511e-05
-1.6349710933256e-05
-5.61120870480277e-06
-1.32607105917361e-05
-1.96953442458067e-05
-2.12081893035347e-05
-2.77619860332195e-05
-5.08202678826301e-05
-1.23633335693587e-05
-8.87073404928677e-06
-3.42666700154378e-05
-4.04173893494483e-05
-6.97892632296222e-06
-3.09911101974508e-05
-1.39031866725558e-05
-3.65217158597559e-05
-2.0936351531769e-05
-2.45453206506015e-05
-3.75315131315286e-06
-1.7576423710033e-05
-1.53575531439945e-05
-2.49157846757517e-05
-2.50395613282509e-05
-2.45360114785959e-05
-2.49108890507602e-05
-2.94944335758301e-05
-4.23424281768684e-05
-1.78961088952074e-05
-3.4219115956261e-05
-1.80969451427082e-05
-2.79252415299549e-05
-1.26320190291556e-05
-4.71797970822402e-06
-3.25816553493771e-06
-1.92633950430156e-05
-1.70664494972899e-05
-8.76889420329973e-06
-2.1889645937149e-05
-2.24985155787114e-05
1.16444602618298e-05
-2.67153953992079e-05
-3.44364530463119e-05
-2.25660994059522e-05
-1.3407046235642e-05
-2.42761458952271e-05
-2.77108211684254e-05
-1.7858260755041e-05
-7.91588190368728e-06
-1.27291796341558e-05
-1.02720181295186e-05
-1.78831518524222e-05
-2.78055616823321e-05
-1.95458659033369e-05
1.89828559115884e-06
-2.92828957549605e-05
-3.52003521965046e-05
-1.85320021010312e-05
-2.42117243038913e-05
-3.53460746798234e-05
-1.78134990604631e-05
-3.12836037917696e-05
-9.05142769383225e-06
-2.2111178035578e-05
-2.67518508326272e-05
-1.66001599311034e-05
-3.74644317309277e-05
-1.72214450056343e-05
-2.37423137325711e-05
-1.6414634188237e-05
-2.4274390141903e-05
-2.53868494314944e-05
-2.54569387892192e-05
-1.08601600319728e-05
-1.32275579592618e-05
-1.60760339018223e-05
-1.5359315185233e-05
-2.88195500803346e-05
-1.79926823863967e-05
-1.30283295470664e-05
-1.07012409222831e-05
-1.36810000832404e-05
-3.11977492521353e-05
-1.14265263930869e-05
-7.8176363039108e-06
-9.9525847674594e-06
-1.26316937737405e-05
-3.97057508029176e-05
-1.02556942867791e-05
-2.11177811377868e-05
-1.45296609040597e-05
-1.6570617930952e-05
-1.29496716925738e-05
-2.09330053128396e-05
-3.45111480911766e-05
-2.31928432763536e-05
-2.48823986156747e-05
-1.5682432932278e-05
-1.23736027410105e-05
-3.78986738997562e-05
-3.82009172161536e-05
-6.47872683309244e-06
-3.74916687585732e-05
-3.6900365446553e-05
-2.49520181478798e-05
-5.89723270968478e-05
-2.22155495046865e-05
-1.48551930295432e-05
-3.02886672658337e-05
-2.50512726171708e-05
-3.02735657255971e-06
-3.51071340107633e-05
-1.94425709778177e-05
-1.43933447814585e-05
-1.19705568349361e-05
-4.76750377436024e-05
-3.45621852676641e-05
-4.25304973439265e-05
-6.26769484390548e-06
-4.84105611549002e-06
-2.23961301425105e-05
-1.75314791760782e-05
-2.61092622505878e-05
-4.66489765514318e-05
-2.72446936292579e-05
-5.6499776387929e-06
-2.0843357311867e-05
-4.22383922593383e-05
8.99804258945692e-06
-2.39604074535321e-05
-2.58487912165568e-05
-9.84335019902925e-06
-1.58889816849023e-05
-3.64184645390065e-05
-3.1636956145635e-05
-2.28682890703302e-05
5.83201690448236e-06
-8.81127508559479e-06
-2.53433119179399e-05
-2.98750210225304e-05
-6.81708352761103e-06
-3.24047384926069e-05
-1.02417682731668e-05
-2.13395083980676e-05
-2.34769962184406e-05
-2.58265440382001e-05
-2.83065963986838e-05
-1.90312939400468e-05
-3.49079161569924e-05
-2.54031098248587e-05
-3.54695147500905e-06
-6.59710080112858e-06
-1.36105283621165e-05
-1.63046405557915e-05
-2.48318908499917e-05
-2.46157635141474e-05
5.45508665066372e-07
-2.042889808556e-05
-1.1544060420429e-05
-1.08525920382072e-06
-2.18893028210685e-05
-2.72337207971478e-05
-3.0353688340239e-06
-2.83521836115454e-05
-3.49086729436995e-05
-1.21403765235343e-05
-2.80520773899371e-05
-5.82679599834932e-06
-8.59328941566339e-06
-2.78689721541459e-05
-1.67726507898361e-05
-4.71966948956097e-06
-3.96104179560434e-05
-4.11754613552052e-05
-4.0522863622453e-05
-3.15893688800792e-05
-4.11933107498866e-05
-3.05531768129722e-05
-1.1654677237552e-05
-6.40713076179087e-05
-3.44549764761595e-05
-1.6141906166046e-05
-1.77555043130869e-05
-1.75702130624976e-05
-1.24899869954751e-05
-1.96937755003022e-05
-3.2332564795606e-05
-2.56257491889401e-05
-3.26358168846941e-05
-2.56378508207082e-05
-2.33872141336778e-05
-1.64694552260142e-05
-4.40187861880666e-05
-6.46401373669403e-06
-2.23039132665701e-05
-3.97578923435578e-06
6.51034105902168e-06
-3.1202884911046e-05
-2.07309648355689e-05
-2.96219465867349e-05
-1.79149711350685e-05
-2.40054258347119e-05
-3.63721594496081e-05
-2.20040655426415e-05
-3.14281062940652e-05
-1.07317285704835e-05
-4.20806432445931e-05
-3.19169549628066e-05
-1.79226690085672e-05
-1.64887667256459e-05
-1.62116963059237e-05
-2.51261339041411e-05
-1.47553711757056e-05
-2.56729717066148e-05
-2.75714380150988e-05
-3.07633391979186e-05
-1.98899637453631e-05
-5.42058721518719e-06
-4.71636644302399e-05
-1.35525018596498e-05
-9.69122791671754e-06
-1.20583701112391e-05
-1.00823700856807e-05
-2.71288558653547e-05
-6.1080557723119e-07
-1.06536878558444e-05
-1.54768535576236e-05
-7.6998768329301e-06
-1.73441900481481e-05
-3.45648455479671e-05
-2.3039750866336e-05
-3.94930063358668e-06
-4.84664803789141e-06
-2.53653014912556e-05
-2.21545700950706e-05
-1.32649160701419e-05
-9.45538968955094e-06
-1.37372735126764e-05
-2.21290727622568e-05
-2.6122537088507e-05
-3.87240382709353e-05
-2.33130612813572e-05
-7.65888416834729e-06
-4.02560993468554e-05
-2.97499334543292e-05
-3.59810396463485e-05
-2.06690031472258e-05
-3.119530006896e-05
3.12878002033946e-07
-2.0425552282118e-05
-2.69785004710243e-05
-1.36581686572621e-05
-1.50464099985364e-05
-1.01499167635886e-05
-1.54084977657328e-05
-1.87946254148604e-05
-1.50259518161822e-05
-6.8165134520768e-06
-3.91444728428096e-06
9.96274345330756e-06
-1.23959080156784e-05
-3.01234497648602e-05
-4.04595278449469e-05
-2.08699213567124e-05
-8.54820627860495e-06
-1.43690596770696e-05
-2.21140230886168e-05
-2.07942408878884e-05
-1.83973006402082e-05
-2.04300712492737e-05
-1.79277677315337e-05
-1.10858160808623e-05
-1.86980681423608e-05
-3.51227117674699e-05
-2.74072823347871e-05
-2.60451511305683e-05
-3.91631447916875e-06
-2.40654004804397e-05
-2.21844509724306e-05
-3.90897614116583e-06
-3.28987147942455e-05
-1.91349627930382e-05
-3.54007418009489e-05
-1.29713853889489e-05
-2.31053627327623e-05
-1.41627734263577e-05
-2.8142190242688e-05
-9.1679747355692e-06
-1.63237636570068e-05
-2.02998328357013e-05
-9.05437657198231e-06
-1.68956075445826e-05
-2.10580579577498e-05
-4.36196261206711e-06
-2.67663997864733e-05
-2.90833202761108e-05
-3.47910589746877e-05
-4.2271796689641e-06
-4.0545242835073e-05
-1.56580341503038e-05
-9.13398585007752e-06
-5.24559450193671e-05
-3.113066312328e-05
-2.88096200757891e-05
-7.01977334523217e-06
-2.02745835005842e-06
-1.55433434425369e-05
-4.13609971090936e-05
-8.30914286273962e-06
-1.43861797190428e-05
-1.83409841488995e-05
-1.89887091451065e-05
-1.68381124699459e-05
-2.39316138711903e-05
-7.33374985579201e-06
-1.10264008783443e-05
-1.81048584867119e-05
-2.08707802633817e-05
-4.09130520373461e-05
-2.22522171812869e-05
-3.84915593275058e-05
-4.15792451176626e-05
-1.41979189287792e-05
-2.77149499025756e-05
-5.50209265876601e-06
-1.13822130704346e-05
-1.18247565216409e-05
-3.35067250026803e-05
-3.25983454909345e-05
-2.1471726602973e-05
-2.75852546812139e-05
-6.55302559063379e-06
-4.50420765669354e-05
-2.78576081806661e-05
-1.50149904407844e-05
-1.82755355436951e-05
-1.59335491148902e-05
-2.59401921080424e-05
-2.81960930633625e-05
-3.18131001017814e-05
-3.89951267366126e-05
-3.36863877599915e-05
-2.30431567850917e-05
-8.34352026625187e-06
-2.65710503918863e-05
-1.57383849499393e-05
-1.83183686391048e-05
-1.93613239390646e-05
-1.85286646020774e-05
-1.32924124474037e-05
-3.20451661241798e-05
-6.79136793325235e-06
-1.46962561802604e-05
-1.41502217116902e-05
-3.13270816197904e-05
4.21873585795463e-07
-2.10398601622418e-05
-2.97480903514605e-05
-2.21740146610584e-05
-2.47033832256937e-05
-2.49710103993747e-05
3.66294574940182e-06
-1.3936299821749e-05
-3.0443779062213e-05
-2.48268169492e-05
-2.53242220333032e-05
-1.11903822739824e-05
2.06190552770732e-06
-1.00586399795366e-05
4.94633545153789e-06
-1.5281864281806e-05
-1.04899976430383e-05
-1.62303890984634e-05
-1.06941860380911e-05
-4.07451123727381e-05
-1.78613882643566e-05
-4.11938840409172e-05
-1.47833249063083e-05
-2.80357395912538e-05
1.54718306788254e-05
2.20520890957363e-06
-3.05040158905374e-07
-2.42338517189428e-05
-5.48700336330536e-06
-2.96600673042032e-05
-1.81576563118796e-05
-2.45462226202448e-05
-1.13301277426192e-05
5.67273862871074e-07
-1.60986838259017e-05
-1.49911457909624e-05
-1.90519538695138e-05
-2.69440855772199e-05
-1.31938969600566e-05
-2.54813957118812e-05
-2.98095384461355e-05
-3.15855809404827e-05
-5.40833669811559e-06
5.86868113929482e-06
-4.26610218281572e-06
-3.86835695591025e-05
-1.37917183599328e-05
-1.48673416778623e-05
-3.70100222677355e-05
-4.63207844820497e-06
-3.5395033888526e-05
-3.86029456220655e-05
-2.48063599651523e-05
-1.68238257239162e-05
-3.48176090097631e-05
-5.24396992056574e-07
-2.8698799976044e-05
-6.85614901858777e-06
-4.29030899261277e-05
-1.57250371079024e-05
-2.05292468195361e-05
-1.73980010272329e-05
-1.49012640092519e-05
-3.94631371652131e-05
-2.8699607266838e-05
-1.50849330105272e-05
-1.55492754477431e-05
-2.70192809928022e-05
-1.9063029934405e-05
-2.21329057860056e-05
-3.0019803689071e-05
2.07310465855192e-06
-2.00865751987044e-05
1.09739150390686e-06
9.27734824837402e-06
-3.49782714684961e-05
-1.60388710446418e-05
-2.97947682172296e-05
-2.14943613546879e-05
-1.20463140951874e-05
-4.85960666583507e-07
-2.52502944981064e-06
-1.80070801853029e-05
-1.35277001674622e-05
-4.95160182443176e-06
-3.02079316181599e-05
-7.79444504160367e-06
-7.87612810452342e-06
-2.40552378856514e-05
-1.4995415379352e-05
4.11113648356511e-06
-1.2048700828861e-05
-1.57755478727431e-05
-1.41832205153909e-05
-1.08950515519079e-05
-1.32912910521626e-05
-3.26911337028108e-05
5.38369249365401e-06
-3.8908430517423e-05
-2.08531232828561e-06
-2.1431811276095e-05
-1.97044764886272e-05
-3.23096182154884e-05
-3.99754008697798e-05
-2.48762713091027e-05
-2.80488458352439e-05
-2.73880478819399e-05
-5.36461510717823e-06
-2.98374556172991e-05
-2.41420670762129e-05
-1.58889029834618e-05
-2.26366283292734e-05
-3.15702640126642e-05
-2.56291400874654e-05
-1.63115188893774e-05
-9.91868221356988e-06
6.26993419688412e-06
-2.6105768301127e-07
-2.9607517265119e-05
-1.77937010109167e-05
-1.21459157952624e-05
-1.56835666977628e-05
-3.25140459842987e-05
-1.64341483869852e-05
-1.01707795793664e-05
-3.05281343764643e-05
-1.55733045871032e-05
-2.57859053868416e-05
-2.8724039108768e-05
4.84710805339056e-06
-1.93912452943817e-05
-9.11918821525827e-06
-3.64991710106144e-05
-1.53007467031863e-05
-2.2893443669628e-05
-4.94552260259335e-05
-2.94543505736032e-05
-1.79665030965198e-05
-5.47726342744845e-06
-1.57234869125187e-05
-2.70621707393144e-05
-1.34350207261394e-05
-1.59821381993269e-05
-1.41756696857321e-05
-1.84184443037206e-05
-2.90615676636509e-05
-2.04594000906673e-05
-4.46438627981483e-05
-4.12821808866803e-05
-1.65531574793364e-05
-1.96140092241054e-05
-2.4991198552585e-05
-1.03964386648714e-05
-2.9218980029403e-05
-9.82943563006648e-06
-3.33713518170353e-05
-1.33635741390281e-05
-2.28461420510571e-05
-1.52507222845573e-05
-2.46657906355447e-05
-2.06109840520803e-05
-1.97713711032211e-05
-2.17317353227831e-05
-1.87360214125979e-05
-1.60578916036844e-05
-3.9413963463231e-05
-2.49444940663001e-05
-1.11736947879537e-05
-2.88024151287145e-05
-1.21053466736788e-05
-3.07887020074462e-06
-3.81306681853983e-05
-1.58909289416436e-05
-8.15696261274547e-06
-2.76032537453656e-05
-1.46896767523329e-05
-3.37172050377243e-06
-1.95456902507789e-05
-1.90999938144005e-05
-2.50500887867193e-05
1.24967534662667e-06
-1.93087248882999e-05
3.51260109405432e-06
-4.45822482833861e-06
-1.57334949543562e-05
-2.59906915680726e-05
-2.17886276777456e-05
-1.55282562554533e-05
-1.93630390130764e-05
-2.90582180480985e-05
-3.66819755810823e-05
-3.70076469972498e-06
-2.02722379559719e-05
2.22344193312429e-06
-2.8762761381391e-05
-2.96202588584001e-05
-5.25093614810051e-06
-2.000009600726e-05
-2.64929742616173e-05
-1.93817449070626e-05
5.72731857573652e-06
-2.67952141055889e-05
-1.58461698402319e-05
-2.37782533993523e-05
-2.36075971229845e-05
-6.03675241589583e-06
-2.72680044154139e-05
-8.70443598206369e-06
-1.35354028076968e-05
-9.72270892415368e-06
-1.48487113238262e-05
-4.25039154508444e-06
-1.72482821003688e-05
-1.55791933227335e-05
-1.56872357135502e-05
-1.02992240152581e-05
-2.03816008644344e-05
-1.38488047946457e-05
-1.96243029077043e-05
-2.72621768347251e-05
-2.95914869596806e-05
-3.25823055373022e-05
-2.15506325548128e-05
-1.76200360360471e-05
-4.25208417045674e-05
-1.00368369154271e-05
-2.15095389126394e-05
-9.98429363468562e-06
-1.03453347736544e-05
-2.46884886206903e-05
-5.55485951159404e-06
-1.68772893051479e-05
-3.61542735760552e-05
-1.60771502298457e-05
-3.1312296280398e-05
-1.16727574675351e-05
1.65869630583197e-06
-1.64398748130424e-05
-2.1782401565066e-05
-2.0917196239651e-05
-2.93389922540225e-05
-3.21495424680118e-05
-1.82886154027331e-05
1.27314391013891e-05
-1.54353814399765e-05
-3.83350266723088e-05
-3.95775073429587e-05
-4.20293567250813e-05
-2.47885399216399e-05
-5.01284766640871e-06
-2.18079528122522e-05
2.03159564845294e-06
-3.0154999061675e-05
-3.4151555147906e-06
-1.87338542556684e-05
-2.94855428914924e-05
-1.92325499717021e-05
-2.59085936008659e-05
-1.46179967278168e-05
8.71122525939748e-07
-7.76028178876637e-06
-2.25028009726356e-05
-2.47444025257403e-05
6.05258441783686e-06
-2.77714619909763e-05
-1.09132311277409e-05
-2.75980401790836e-05
-2.6893512220403e-05
4.19329568371871e-06
1.29113195149759e-05
-1.80191913514379e-05
-8.05562934266652e-06
-4.1377886017736e-05
-2.07329515620333e-05
-2.17042564977273e-05
-3.14747053923504e-05
-2.83663363137516e-05
3.14583229079423e-06
-2.9316249844352e-05
-3.50221645001004e-05
-2.06788038732034e-05
-4.07374398470506e-05
-3.65207822012495e-05
-1.80337123568099e-05
-2.92631017885452e-06
-1.67458873923574e-05
-1.53471953956309e-05
-2.43836944307001e-05
-2.35722854307542e-05
-1.28018314012545e-06
-2.5693285074286e-05
-1.91991126342557e-05
-2.1290364659464e-05
-2.98286485878625e-05
-2.79654721409667e-06
-2.35665194635609e-05
-3.73211334587206e-05
1.6188901616362e-06
-2.14095174017329e-05
-2.47405314314247e-05
-1.47516714607774e-05
-9.1720380616933e-06
-2.25247346129324e-05
-2.19973378312398e-05
-1.92352088269333e-05
-1.84004590555583e-05
-2.87490425016046e-05
-2.0122247743986e-05
-1.1289750467255e-05
-9.91911375599313e-06
-1.99134274848599e-05
-1.49827683004607e-05
-1.5678075088735e-05
-1.87900246380939e-05
-6.89143334271987e-06
-1.52621945341192e-05
-2.03837032414864e-05
1.01354047443606e-05
-2.83109751078771e-05
-2.04751775750856e-05
-5.91906055843396e-06
-3.49449545021035e-05
-3.47618456702569e-05
-2.36609564523036e-05
-1.25722594568115e-05
4.14133381728554e-06
-2.18811196198852e-05
-1.32797773839153e-05
-1.52262379103949e-05
-2.82430710025223e-05
-3.82700407397526e-05
-2.87297574797303e-05
-3.30435199170098e-05
-3.03817992577353e-05
-1.35516385512094e-05
-2.71119690666394e-05
-1.81062831842064e-05
-3.81595489256617e-05
5.64913139733154e-06
-6.6224694454639e-06
-8.4482712114108e-06
-4.60244617246605e-06
-1.40592779948391e-05
-6.18006092156778e-06
-2.33295926934683e-05
-1.40052426385105e-05
-8.83930483919456e-06
-8.75584878275413e-06
-3.31585115092852e-05
-2.57865539578742e-05
-1.74037413147201e-05
-3.04335511928773e-05
-3.30550465981001e-05
-2.67846197133534e-05
-7.9132773672052e-06
-5.40825112215189e-06
-1.10631370672174e-05
-9.77082713033753e-06
-2.38755673943856e-06
-2.60557750007738e-05
-1.76903389960505e-05
3.24862734552342e-06
-6.54007580225411e-06
-7.43542594592751e-06
-1.58221528091672e-05
-2.21186346657642e-05
1.18705671538545e-05
-2.81949813506214e-05
-3.99099725208452e-06
-1.02752824486196e-05
3.05968686927347e-06
-1.66503197471049e-05
-3.58034488362743e-05
-3.61014061818325e-05
-1.76241815528517e-05
-3.30772184053383e-05
-2.01645583520758e-05
-3.12275700544506e-05
-2.54470576929999e-05
-3.28289219956602e-05
-2.59987987720396e-05
-1.54514383331946e-05
-1.5710315374012e-05
-1.7076256919482e-05
-3.53019417950379e-05
-1.89393071618732e-05
-3.65432712588222e-05
-2.64934019980707e-05
-1.95285835554852e-05
-3.85458196898704e-05
-1.36284229854971e-05
9.49911045407345e-07
-1.00797378826796e-05
-2.18968510069875e-05
-2.76555010670825e-05
-4.99598905603775e-06
-2.58421557492248e-05
-2.94146798105483e-05
-3.20965517645113e-06
-2.41752023793221e-05
-3.73226000507727e-06
-1.18931213272818e-05
-2.54164460169457e-05
-1.90419492594032e-05
-8.43702179643897e-06
-2.73350911155917e-05
-1.63853290813402e-05
-3.4875265837244e-05
-3.30772349056628e-05
-3.15635030513616e-06
2.94608064621594e-06
-2.2800701218426e-05
3.30758911205253e-06
-7.77199421161516e-06
-2.11883213380613e-05
-1.208522077082e-05
-4.01742392651269e-06
-2.52418778175424e-05
3.37951959513787e-06
1.92963776404812e-06
-2.75865617915208e-05
-1.29370217984608e-05
-1.81895727209137e-05
-2.64936165333158e-05
-2.30959929537642e-05
-2.70549040654297e-05
-1.88194661543102e-05
-1.39184139244213e-05
-1.63838131472862e-05
-3.06351587178819e-05
-1.80631424258228e-05
-1.75774718781109e-05
-1.71791004426312e-05
-2.86791501627231e-06
-1.89421091830724e-05
-2.35207476036061e-05
-9.60320584866637e-06
-3.18731857837466e-05
-2.32926124626216e-05
-2.62689375451759e-05
-4.93707651847583e-05
-3.5304704408727e-05
-4.13692277004806e-05
-1.56941764951883e-05
-2.71622152868355e-05
-2.56008773653111e-05
-1.23264795479987e-05
-3.15818674942682e-05
-2.88791021364543e-05
-2.04443937997635e-05
-1.33334690034178e-06
-2.86597140789131e-05
-1.78744105096084e-05
-2.08728231720543e-05
-3.40226645651721e-05
-2.9031820428872e-05
-7.57766298767745e-06
-3.58043042598621e-05
-2.34640220196071e-05
3.16554909340457e-06
-2.97043040589187e-05
-3.04015288402256e-05
-3.54641823895638e-05
1.75573021953303e-05
-4.48769614122219e-05
-1.69279599168862e-05
-2.09900192802436e-05
-1.67437752899518e-05
-1.8305801813517e-05
-4.44902314926402e-05
-1.27683154630405e-05
-3.65217127533708e-05
-3.11607937465409e-05
-2.81315615118032e-05
-2.01226186648121e-05
-3.47752821000538e-05
-1.5145480303876e-05
-2.32360132909723e-05
-2.2045436778724e-05
-2.55817962679076e-05
-3.04443569757714e-05
-1.40306715669038e-05
-2.88420991995913e-05
-1.67729569756334e-05
-2.11031038998258e-05
-2.86317372664529e-05
-1.34510309465249e-05
-2.50516272551766e-05
-3.57170111279124e-05
-2.46339067850252e-05
-5.02398324517778e-07
-2.39802807724933e-05
-3.37776184573854e-06
-2.82262857712899e-05
-2.40628979460839e-05
-9.40866808834691e-06
-1.72008471230801e-05
-1.91889194185189e-05
6.13958809716323e-06
-1.93582347811963e-05
-1.07986790857392e-05
-1.69291349364577e-05
-2.93656710341904e-05
-1.8937487399602e-05
-8.5757399737631e-06
-3.1380273489859e-05
-1.76674398741108e-05
-1.20005032676639e-05
-2.76756663527733e-05
-2.13562659662217e-05
-1.50108786746715e-05
-2.64800503558313e-05
-9.68319962346693e-06
-2.17532700482944e-05
-2.92663478804969e-05
-2.53969263278239e-05
-1.92387218465933e-05
-3.22237396502788e-05
-5.28637650286328e-06
-2.92943229271004e-05
-1.41718584896383e-05
-3.35793273428363e-05
1.52138514120073e-06
-2.70483547718041e-05
-2.77273349048923e-05
-1.35329734825001e-05
-2.95687931685925e-05
-2.91438251053452e-05
-1.64240405881659e-05
-2.4890796143754e-05
-2.13129388517514e-06
-3.49758285894374e-06
-1.49050355345844e-05
-1.54827041770001e-05
-2.65199011670164e-05
-3.86546297344136e-05
-1.60814553350969e-05
-2.2108154726531e-05
-6.91453306742159e-06
-4.61093000806025e-06
-3.79765579629464e-05
-2.76853883606845e-05
-9.77245735340302e-06
-1.79195882537567e-05
-2.61354593415906e-05
-3.15093714033377e-05
-3.04406599199211e-05
-3.29810991214214e-05
-2.62643511911914e-05
-1.79329715558873e-06
-1.11355558408141e-05
-2.93940426843737e-05
-7.70520163268028e-06
-4.49980205665073e-06
-1.58895692159091e-05
-1.98156160555102e-05
-4.03223553871314e-05
-2.71464832040974e-05
-1.70757280195822e-05
-8.12339665889653e-06
-1.20946486577139e-05
-1.53908881649597e-05
-3.1926608601643e-05
1.54795867529815e-05
-1.58050262778507e-05
-1.88533592786039e-06
1.22590354044533e-06
-8.70432791197321e-06
-1.83527301236449e-05
-3.01216460836186e-05
-8.51957311164015e-06
-2.44550422972233e-05
-1.84448856804906e-05
-3.20175710641972e-05
-2.71244822137121e-06
-2.24184277495321e-05
-2.9689589380598e-05
