# Supplementary material for: Research on computational propagation and identification of mine microseismic signals based on deep learning
Source: PLoS One. 2025 Oct 22;20(10):e0334641. doi: 10.1371/journal.pone.0334641 (PMC12543183; doi:10.1371/journal.pone.0334641)
Supplement: S2 Data — (ZIP) [file pone.0334641.s002.zip › 000100500001869.xlsx_0.txt_24.txt.txt]

7.37439414544979e-07
-1.16811499457724e-05
-1.23284113488404e-05
-2.3379572265782e-05
-1.77512276191824e-05
-4.43027692138169e-05
-1.27955280696394e-05
-7.57261636347751e-06
-2.04369785415732e-05
-1.85328545090856e-05
-2.29690227407326e-05
-3.09831109849604e-05
2.33007376116076e-06
-2.08434516551069e-05
-2.36145474327944e-05
-1.13257633648448e-05
-2.3353965319288e-05
-1.72886336226323e-05
-7.32114760576797e-06
-2.2349067274904e-05
-1.21629775840216e-05
-1.09341874107594e-05
-4.5418076993929e-05
-1.82199219187e-05
-1.99026574864819e-05
-2.003494829325e-05
-4.20238837940586e-06
-2.32329178781909e-05
-2.28663538469861e-05
-1.69806251886556e-05
-1.39337011224266e-05
-3.05825853560708e-05
-1.99876945087266e-05
-1.49527757774566e-06
-2.30223758703184e-05
-1.81980854137183e-05
-2.22573568219931e-05
-2.86842531580017e-05
-4.0170601668013e-05
-2.76515797091375e-05
-1.83270692645136e-05
-1.43590738715444e-05
-2.07612587554266e-05
-1.92217029382507e-05
-3.05443220541359e-05
-2.59003203031032e-05
-1.70449816771839e-05
-5.74234168660446e-06
-5.22397508497595e-06
-2.68334044149286e-05
-6.92090542995887e-06
-3.78359232718538e-05
-8.05128442656938e-06
-2.0542167657129e-05
1.33108876091367e-06
-8.16901881361186e-06
-8.14199327957696e-06
-4.09233316984912e-06
-2.9798143509305e-05
-1.85660325671967e-05
-7.94119024636997e-06
-3.82760548607472e-06
-9.60803631120342e-06
-1.77654830733591e-05
-4.49292045817449e-06
-1.40378075302478e-05
-2.90000880705987e-05
-2.1982993616038e-05
-2.39392136921682e-05
-1.62974827932414e-05
-8.3316206728319e-06
-2.83005825335552e-05
-1.10321043894657e-05
-1.00518392417981e-05
-5.12623935925659e-06
-1.25896931357579e-05
-2.66274039265156e-05
-3.22495472096386e-05
-1.2300357583324e-05
-9.8251991847499e-06
-2.05316632111797e-05
-1.64401088741569e-05
-1.64194102282059e-05
-5.10522807459002e-05
-2.92027388749191e-05
-3.49449258956709e-05
-2.70477460625765e-05
-2.49142523748871e-05
-3.52031546712792e-05
-1.69427700168327e-05
-3.49442197303163e-05
-3.00726355112018e-05
-3.27625077359361e-05
-1.30716424889282e-05
-2.28508274667802e-05
-3.84303086594229e-05
-2.65814465281675e-05
-1.09337750826993e-05
-1.81889653686128e-05
-2.55952900955267e-05
-1.48816923163313e-05
-3.4075296685838e-05
6.22120207008476e-07
-4.0270232889217e-05
-2.16270548227535e-05
-3.19712745121574e-05
-2.10294431644868e-05
-2.78667435847207e-05
-2.51942674220282e-05
-4.47002457791131e-05
-3.60830669766535e-05
-1.93101477098991e-05
-3.28455202590178e-05
-1.32679628465075e-05
-6.7653515276141e-06
-1.67492492173357e-05
-2.36976570885998e-05
-1.51876283727389e-05
-1.30438193020848e-06
-3.19317929907321e-06
-2.30938014377889e-05
-3.21354159182697e-05
-2.87379394288117e-05
-1.27614745461933e-05
-1.90521037287881e-05
-3.36464516629911e-05
1.07831066050275e-06
1.02882076686374e-05
-8.18393277657608e-06
-2.76248453323467e-05
-1.10746936856271e-05
-2.70675384591017e-05
-5.34837448831117e-06
-8.14741253192061e-06
-3.68537586451948e-05
-1.1356093130002e-05
-2.49515800443532e-05
-1.0506686456344e-06
-4.29528635020071e-06
-3.0169689601308e-05
-1.05860806398964e-05
-2.76266191552823e-05
-1.41120610660118e-05
-2.83066889798306e-05
-1.54992558124221e-05
-2.60809630980218e-05
7.27310771128188e-06
2.38002391540129e-06
-1.70642999265028e-05
-3.74887835320171e-05
-3.01910526474729e-05
-2.66561873946528e-05
-1.73800523596397e-05
-3.71301448306321e-05
-6.94631019214513e-06
-3.29085305145452e-05
-2.64500619520024e-05
-1.90334827588527e-07
-2.38955219473143e-05
-4.16168580757911e-05
-3.61233275802094e-06
-1.46906551270346e-05
-1.64174882174085e-05
-3.11258400589035e-05
-3.42379643099338e-05
-3.75876970464395e-05
-1.63469801803408e-05
-1.57078859831735e-05
-1.71556153741041e-05
-4.32501156957205e-05
-2.7193025649078e-05
-5.01850614231774e-06
-1.30029346917086e-05
5.3371579294884e-06
7.05667989514737e-08
-3.10463603421303e-05
1.18459809724315e-06
-2.28709806014343e-05
-2.49544800389272e-06
-1.26133999752844e-05
-3.66279653484867e-05
-1.62150338560776e-05
-1.85096857185639e-05
-3.90814731189925e-05
-2.04915997077487e-05
-2.04772250836137e-05
-2.04243193843387e-05
-1.60071573671833e-05
-2.70614406614834e-05
1.59226452253964e-06
-1.01593866579873e-05
-1.17700220903625e-05
-3.24951287205011e-05
-4.96728992885345e-05
-1.33337315571259e-05
-1.29343692423139e-05
-1.39808917769111e-05
-2.68324550314667e-05
1.80640967823922e-05
-1.42567931632813e-05
-3.26648863519279e-05
-1.98440617262254e-05
-3.08121548431307e-05
-2.83586016992919e-05
-2.67086693202119e-05
-1.03370956243972e-05
-2.01890373916837e-05
-4.9459621537542e-05
-2.3786767760053e-05
-2.30524985452123e-05
-2.204293390174e-05
-1.7400666955484e-05
-2.16234818029929e-05
-1.26685284960322e-05
-2.9817444851346e-05
-3.39813673447598e-05
-2.71304664414488e-05
-8.36252356856134e-06
-3.05766371947476e-05
-2.77489712075794e-05
-2.68146233843049e-05
-2.69802606712542e-05
-4.14759351059945e-06
-6.99854478850678e-06
-2.42037793483627e-05
-2.14160473154666e-05
-3.16493440788691e-05
-3.23720610926279e-05
2.39817789724371e-06
-2.6938410231831e-05
-1.45953431456e-05
-2.39474737858916e-05
-7.38891409858734e-07
-2.66093764646282e-05
-8.76641765754153e-06
-3.56457102789023e-05
-5.82181874472554e-06
-2.33095673688502e-05
-2.61484796844335e-05
-3.62259495210328e-05
-2.98529135363129e-05
-4.60743725759434e-05
-1.29554055445052e-05
-6.92336646192273e-06
-3.12940623219803e-05
-3.29347007067005e-05
-1.89145782530947e-05
-1.21235333471212e-05
-2.96322547391126e-05
-1.88331319283718e-05
-2.19419453358954e-05
-1.99583552347857e-05
-1.11311073709152e-05
-1.90652052657592e-05
-1.25820588891709e-05
-3.10389773586436e-05
-3.6378467965721e-05
-1.72184488174215e-05
-1.70147990258589e-05
-2.39258580273621e-05
-2.65264714656829e-05
-1.50889077529322e-05
-1.11175284064609e-05
-1.60358365800886e-06
-3.11764857198487e-05
-6.38690873640715e-06
-2.44444455572934e-05
-2.7844839961819e-06
6.70291040907772e-06
-2.57610008079444e-05
-1.23752672043373e-05
-2.13743172145577e-06
-1.93135587072418e-05
-5.78659252379319e-06
-1.95285209884316e-05
-2.70529278902174e-05
-2.70105630930706e-05
-2.9290777775374e-06
-3.73751468739652e-05
1.20085158026829e-05
-4.11508125907692e-05
-3.36226508236781e-06
-2.75275180020043e-05
-1.14240682933711e-06
3.97721323732047e-07
-1.94462008451543e-05
-9.66785782984838e-06
-9.5764618858683e-06
2.35747277082083e-06
-1.8120011007712e-05
-7.41509390187839e-06
-1.67850924810331e-05
-8.68788523926769e-06
-9.33417472532168e-06
-2.20033163714922e-06
-2.05980541778726e-05
-1.95803309880739e-05
-1.78562489431845e-05
-1.558921583954e-05
-3.85299567203489e-05
-1.81022835939426e-05
-1.50072748420399e-05
-1.55402345689525e-05
-2.21708038813273e-05
-2.11187789851051e-05
-1.99540682648889e-05
-2.18410784840602e-05
-1.23430935196982e-05
-3.18104919804976e-05
-2.31430515084379e-05
-1.36169763122718e-05
-2.5069871965096e-05
-1.9656707566224e-05
-2.3039291967367e-05
-2.58886445473143e-05
-2.37813752327025e-05
-3.27103104880037e-05
-1.53696023412062e-05
-2.50196206418871e-05
-1.95580057199083e-05
-1.68492388690862e-05
-1.4609063572018e-05
-2.15395882904291e-05
-5.2200329583025e-06
-1.03883203559029e-05
-2.51741700648587e-05
-2.08400836954296e-05
-1.59681450875953e-05
-1.70882866704756e-05
-3.16636617035833e-05
-3.11350236186949e-05
-8.89019373170155e-06
-1.59209486004963e-05
-2.54253086948223e-05
-3.24919215599431e-05
-1.32195249071343e-05
-1.59820463307499e-05
-1.83878508069282e-05
-1.43803446861318e-05
-1.22438881902441e-05
-2.26009692833222e-05
-3.11064677852708e-05
-1.78663470667455e-05
-1.73019100459826e-05
-5.1099346692046e-06
-2.66237840754308e-05
-1.38262429308999e-05
-1.49902947666512e-05
-3.3573710700163e-05
-2.08711781701349e-05
-7.59882415783132e-06
-1.84659359950044e-05
-2.5166960597746e-05
1.16239703888737e-06
-1.10750324502713e-05
-1.69025642587424e-05
-2.0315888023245e-05
-1.59006816270108e-05
-2.70116703284341e-06
-9.92275410622506e-06
-2.75205596724272e-05
2.71111291254329e-06
-2.71066044245045e-05
-1.04625105925491e-05
-1.83762461824636e-05
-1.21598118905036e-05
-2.36263134491234e-05
-2.89460838215846e-05
-1.54461859811314e-05
2.31554376169617e-06
-2.44396856403477e-05
-3.40932432380482e-05
-2.12183916505677e-05
-2.5596513834286e-05
-1.56689419924788e-05
-2.13009034697936e-05
-1.70907373743322e-05
-4.06118819115432e-05
-1.122343795493e-05
-2.00240738194284e-05
-2.61267201188083e-05
-8.92414995493305e-06
-4.68883557726542e-05
-1.56586078494435e-05
6.67883904010649e-07
-1.91206172493097e-06
-5.11490056102483e-05
-2.68222147398267e-05
-2.3170396931199e-05
-3.06826870345357e-05
-3.90736173856619e-05
-2.86649940769792e-05
-2.37547007751871e-05
-1.81137025376289e-05
-3.36735209751675e-05
-8.65290075049924e-06
-1.61376871749713e-05
-2.63862299822317e-05
4.26684714905887e-07
-3.30058612420624e-05
-2.41638900265629e-05
-1.90443854505126e-05
-1.4441112364242e-05
-2.65739355128492e-05
-3.40985261539021e-05
-1.87710371688954e-05
-7.16599365882741e-06
-3.80128989882583e-05
-1.95898926104146e-05
-4.33487675514521e-05
-3.05817192003022e-05
-3.94231005179977e-05
-1.90562475519421e-05
-2.64680406469639e-05
-1.38270248194764e-05
-9.18505084247248e-06
9.78469634026586e-06
-8.68614932714543e-07
-2.37189492716676e-05
-2.66716663807725e-05
-1.85841693855368e-05
-2.87386499077474e-05
-1.50461670122304e-05
-3.61980794483747e-05
-2.37198468052646e-05
-2.86731384866176e-05
-1.31026546881173e-05
6.46832707176999e-07
-1.9274416295195e-05
-2.52810615873187e-05
-7.93569024752861e-06
-1.20382736811615e-05
3.93253557282008e-06
-2.26757495705054e-05
-2.34343580418186e-05
-2.58902480212768e-05
-2.39513736278544e-05
-1.57726086201649e-05
-1.86852274948986e-05
-1.54972091323069e-05
-1.20422945314782e-05
-7.47304013864522e-06
-4.76709273848724e-06
-1.60680016935306e-05
-2.71575116980472e-05
-2.12834336277922e-05
-3.04927007626905e-06
-1.46688131991824e-06
-3.69766139481183e-05
-9.15025066697405e-06
-4.48648972913326e-05
-4.24414535705393e-06
-2.26560931502483e-05
-1.75989740349785e-05
-4.80206138840906e-05
-1.30830806227124e-05
-2.34448970836358e-05
-3.74632503048476e-05
5.70263147809768e-06
-2.48471575817862e-05
-2.89853285567888e-05
-2.43837680872968e-06
3.35816354304788e-06
-8.38392718895311e-06
-1.44586090540481e-05
-1.20658539162669e-05
-1.20850711460049e-06
6.1057601489593e-06
-2.19741873833369e-05
-1.80755617273255e-05
-2.26274745151298e-05
-1.12319464540279e-05
-3.33005648342745e-05
-3.28734805793591e-05
-2.68453983444989e-05
-2.50076484612223e-05
-1.6810042130679e-05
-2.62353458544431e-05
-1.55652507993556e-05
-2.15499673191345e-05
-2.62891426225694e-05
-2.05100926603614e-05
-2.67625979677968e-05
-3.30934982428882e-05
-2.35637422821761e-05
-1.14805694935314e-05
-2.14471650763544e-05
-3.20309801459788e-05
-2.87974452002425e-05
-1.43042996323452e-05
-7.67219450763137e-07
-1.20396485690584e-05
-1.46822378810984e-05
-1.47826636766736e-05
-2.95761916334161e-05
-1.08075856577937e-05
-5.83135745117456e-06
-2.86423089877527e-05
-1.17933672313493e-05
-8.41005505453431e-06
-3.05510145407701e-05
-9.90833512007109e-06
-1.86848874431302e-06
-1.1342456800016e-05
-6.55415446267143e-06
-1.35505899846974e-05
-3.15381278400642e-05
-2.87329979829108e-05
-2.35935654066086e-05
-2.62004028331156e-05
-1.55465848801299e-05
-2.00805389229038e-05
-4.04615462255431e-05
-2.6791924493323e-05
-1.40671696628477e-05
-1.78053142781384e-05
-1.90788622348698e-05
-1.52737707981468e-05
-2.15292986506196e-05
-5.07875878999818e-06
-1.85469251648499e-05
-1.73607741062036e-05
-1.04123593583016e-05
-2.5911713614569e-05
-1.30661045150311e-05
-2.38598921980211e-05
-1.82261509293062e-05
-1.13465841080538e-05
-1.1427219648604e-05
-1.59599657233405e-05
-3.5632993706346e-06
-1.38127003104637e-05
-2.52318588888518e-05
-1.27646865409253e-05
-3.00127272550887e-05
-1.62879706103741e-05
-2.74576787546209e-05
-1.05798144729069e-05
-2.38101097627838e-05
-2.68576027596488e-05
-1.48398071942971e-05
-2.52433644306789e-05
-2.63382238489823e-06
-3.50404866834913e-05
-2.07111079125101e-05
-2.36903029218065e-05
-1.03789969369917e-06
8.79700585209464e-07
-1.25523420857874e-05
-2.81297761525228e-05
-1.23075020762304e-05
-5.70140482235119e-06
-1.77941605934384e-05
-7.95720694240501e-06
-2.5082235279974e-05
-2.14945227292998e-05
-3.62520769156127e-05
-3.01519760699492e-05
-3.70567594196375e-05
-1.90462930811698e-05
-2.42952886114614e-05
-2.3267922072289e-05
-1.84772686205115e-05
-8.40834022544175e-06
-5.11061521589914e-06
-7.61149138731039e-06
-2.35478149675568e-05
-2.26745434269988e-05
-1.06109380390153e-05
-2.39638666958268e-05
-3.40654875626238e-05
-1.18200509281881e-05
-3.25886701009883e-05
-2.72169060303023e-05
-1.94732704135535e-05
-2.44589346195319e-05
-2.12118939941593e-05
-3.24477268952594e-05
-3.4954185373454e-05
-4.83308450655422e-05
-2.70869869773598e-05
-2.53538518038672e-05
3.26098631668797e-06
-5.01711492066679e-06
-2.95513850047485e-05
-2.39080693761889e-05
-6.97402989916039e-06
-2.12336390254472e-05
-5.30325495828242e-06
-1.15559598474654e-05
-3.02598209507409e-05
-1.14567044235412e-05
-1.70255002257947e-05
-3.18962958440613e-05
-2.91570787096909e-05
-2.72434388281103e-05
-1.69674744228168e-05
-2.18550244303697e-05
3.00112453689956e-06
-2.75263325324871e-05
-1.53703642111103e-05
-1.26782024242076e-05
-2.40223066490126e-05
-1.50710716855451e-05
-3.62561527223761e-05
-3.57843747316717e-05
-1.53802930721564e-05
-3.55714144099533e-05
-1.96771454743973e-05
-2.23785736258243e-05
-1.73387091205944e-05
-2.86668390452669e-05
-1.77631635128237e-05
-1.46377057601233e-05
-2.91889255738361e-05
-2.09117758769111e-05
-1.94037702760043e-05
-1.94318166819047e-05
-1.81292272157107e-05
-3.12291929050249e-05
-1.6501176053982e-05
-3.10776202515935e-05
-2.1166172271632e-05
-9.63984641154873e-06
-9.97288141533654e-06
-1.65045274900412e-05
-1.30749890220008e-05
-2.38083487361387e-05
-1.84553661785902e-05
-1.56757332544943e-05
-1.97632249065844e-05
-1.88569247901402e-05
4.9894428956237e-07
-7.42790226197295e-06
-3.99035033508466e-05
3.77112008126698e-06
-1.46840068050589e-05
-3.14939397801147e-05
-1.20190293762175e-05
-2.96972724139825e-05
-1.67470785954509e-05
-1.49064630243859e-05
-4.18493820029264e-05
-2.5522749441131e-05
-2.19863595434907e-05
-1.66141479213306e-05
-1.90750960882445e-05
-2.01088556353608e-05
-2.72578629525594e-05
-1.2619729337339e-05
-1.06980971733123e-05
-3.47914382358475e-05
-3.7495724483862e-05
6.86084311724702e-06
-1.38986370985665e-05
-3.09783532162703e-05
-2.60259386797673e-05
-2.52341565448846e-05
-9.76284264459657e-06
-1.64651635122678e-05
-1.2900214716924e-05
-1.08829055893814e-05
-1.48361966284555e-05
-7.54752695442743e-06
-1.15744149958292e-05
-1.01060061503979e-05
-5.78622356251763e-06
-3.30248931234656e-05
4.19255328105565e-06
-2.85569225609526e-05
-2.35631883767425e-05
2.71587001400443e-06
-1.64752735424659e-05
-1.76368794620007e-05
-1.72860977048732e-05
-1.97930571190668e-05
-3.86117947009205e-05
-3.67014665830877e-05
-1.35125325940762e-05
-4.26724568344848e-06
-1.15627163308186e-05
-2.6003509994266e-05
-6.12322857524675e-06
-2.39132075381809e-05
-2.44629959209129e-05
-2.9475751509933e-05
-2.29359066108685e-05
-9.29614595653234e-06
-1.77354004415579e-05
-2.88646447919734e-05
-1.11156768782622e-05
1.65574479523889e-06
-3.59742954073205e-05
-1.4522292442915e-05
-1.20992933844006e-05
-2.56897519321185e-05
-2.91032450852631e-05
-1.25244412659185e-05
-1.66387385159498e-05
-1.84983283164359e-05
-1.07979475496973e-05
-2.14879442530472e-05
-1.33517710830547e-05
-1.06547901262809e-05
-9.36569100592486e-06
-9.02934554681479e-06
-4.44001405167947e-06
-2.35890563700038e-05
-9.61837669196259e-06
-2.07344642529717e-05
-8.98114976253148e-06
-2.71110452156125e-05
-1.05242396321737e-05
-3.22483173373487e-05
8.16854143275958e-06
-1.95724465220532e-05
-2.85098143924426e-05
-2.24031747911461e-05
-5.25847855755971e-06
-1.06832512383725e-05
-2.81432977541106e-05
-1.58596177762454e-05
-1.09150077972764e-05
-2.36390101106271e-05
-2.49611967948865e-06
-4.45679579908183e-06
-3.87764579500767e-05
-3.4090844356869e-05
-8.82835108976263e-06
-1.88140623429654e-05
-1.0078634385376e-05
-1.6342407672639e-05
-2.02031846871857e-05
-4.11894308731403e-06
-3.74583667081155e-05
-2.19979432025923e-05
-2.25248030620567e-05
-3.82439540170654e-05
-1.09120806602105e-05
-3.38975742619768e-05
-3.59850926546939e-05
-1.48524089322202e-05
-6.69234042403762e-06
-1.21292437537666e-05
-2.74764285859612e-05
-2.00162599286339e-05
-5.41144693655116e-06
-1.49413767864138e-05
-1.00711572185618e-05
-1.68086218923742e-05
-1.20230182784604e-05
-1.08719570968947e-05
-1.7155017080659e-05
-2.81453344754741e-07
-3.43823133229892e-05
-3.00037517080286e-05
-1.29035429877243e-05
-3.80277110378231e-05
-5.47400417351439e-06
-1.09024440724613e-05
-2.49501187702077e-05
-4.04815167310446e-06
-2.0347091346813e-05
-2.62343763767387e-05
-2.8528341250429e-05
-9.34104585189226e-06
-3.9381729500308e-06
-2.62697612837956e-05
-2.33797754844147e-05
-2.3179848624299e-05
-2.09182836087056e-05
-7.00217507921492e-06
7.75358623928713e-06
-2.46651281508915e-05
-1.59699940988262e-05
-2.3012804880573e-05
-2.41529545018504e-05
-1.82654384589334e-05
-2.99526242380455e-05
-1.91477716042466e-05
4.5702996407734e-06
-1.77805860760615e-05
-2.86841067770125e-05
-1.55660617749363e-05
-3.42831598003261e-05
-5.65155511069643e-06
-2.33352259907081e-05
-3.47035734903518e-05
-2.8674320674266e-05
-2.740196171603e-05
-2.55060679150076e-05
-1.2566089139581e-05
-3.05049081345863e-05
-2.13291123139791e-05
-1.61323336920061e-05
-3.84221449301845e-05
-2.04581298382835e-05
-3.08956188208708e-05
-2.19359068051243e-05
5.7378486319635e-06
-2.82344444621006e-05
6.24174968333834e-06
-3.98075672588351e-05
-3.98276255604466e-05
-2.80969581866684e-05
-8.38896144211899e-06
-1.61079297323629e-05
-6.45764101632531e-06
-4.64791763785195e-05
-2.56451176406225e-05
-1.98619597399931e-05
-2.83582947232355e-05
-1.87453700706937e-05
-2.4377405885855e-05
-2.27863926142776e-05
-2.18941885484299e-05
-2.61727239118369e-05
3.18663384037696e-06
-5.94097719494568e-06
-3.44363267463231e-05
-2.00164117409775e-05
-6.22566501397654e-06
-2.87960185130642e-06
-9.37711308538471e-07
-2.28447694008024e-05
-4.32548301438864e-05
-2.56346874241379e-05
-6.04727074319187e-06
-3.31763636730941e-05
-2.31110714266672e-05
-1.26072716299399e-05
-1.19155240610358e-05
-1.12179057325115e-05
-3.52225223317143e-05
-3.10017752736019e-05
-1.21318938697069e-05
-1.28102524563346e-05
-3.27086277130858e-05
-1.28920132951508e-05
-1.93995168222752e-05
-2.54311055248241e-05
-1.49793353909003e-05
-2.16259297931211e-05
-3.34589140731206e-05
-4.45358370265772e-05
-7.39561284667911e-06
-1.99371556316037e-05
-1.99964790485211e-05
-7.17030025046053e-06
-2.00225025409008e-05
-2.13957558791631e-05
-2.33842005794132e-06
-1.08189402581997e-05
-2.24188664907889e-05
4.80726531880018e-06
-2.33261886795327e-05
4.43817545124412e-06
-4.037484702951e-06
-2.03565826841732e-05
-2.96854248963585e-05
-2.03057945674993e-05
-4.06243598147344e-05
-2.01114599267957e-05
-4.00545396453988e-05
-2.68567378383416e-05
-2.69541012256676e-05
-1.69417467493469e-05
-7.72601380061391e-06
-1.77429310246743e-05
-1.40618858243628e-05
-3.03968376417538e-05
-1.06843275847499e-05
-1.53970562021005e-05
-2.22049875226878e-05
-1.54522520749492e-05
-2.58326649216303e-05
-1.85659183791232e-05
-2.57008533573214e-05
-1.49863666263171e-05
-2.25546050935687e-05
-1.91841058773289e-05
-7.16896562734991e-06
-1.7557905675773e-05
-2.78926533205143e-05
-1.6379601252018e-05
-9.47380989498222e-06
-1.43655416159518e-05
-2.60861161673005e-05
-1.63595974069194e-05
-1.78160289252871e-05
-1.37691979661001e-05
3.00524053847975e-06
-1.82199813432123e-05
-2.99082404078349e-05
-8.85459045330994e-06
-1.04264069075742e-07
-3.03176213433345e-05
-1.54697201491873e-05
-3.15725235504766e-06
-4.69217467825681e-05
-1.0824316050073e-05
-1.589935082465e-05
-3.17168502758817e-05
-2.30449723814341e-05
-1.73051604370787e-05
-4.14523381985565e-05
-1.47969358933847e-05
-1.83192177203033e-05
-2.35769821394557e-05
-1.33164242634859e-05
-2.04928120172663e-05
-3.58350395956436e-05
-1.65095326438275e-05
-1.56053708405094e-05
-5.81080470071195e-06
-2.05001997768161e-05
-1.76114259291255e-05
-1.78051728778607e-05
-2.32488246018346e-05
4.7825448911392e-07
-1.75422837563033e-06
-2.34119112488471e-05
-1.51346962779236e-05
-4.29746559800578e-05
-1.75808271137735e-05
-2.97780710660909e-05
-2.3497407159777e-05
8.22770598328546e-06
-7.97627053884228e-06
-2.6161870525797e-05
-1.81552130883009e-05
-2.18750742417137e-05
-1.83844844499734e-05
-1.28221847173623e-05
-2.92884039730221e-05
-4.4553208631806e-05
-1.81679133854302e-05
-1.61566863583365e-05
-3.09082878086256e-05
-3.04464435868543e-05
-5.64291498281911e-06
-1.52780610657203e-05
8.02039599441308e-06
-1.88338093478594e-05
-3.75516075736431e-05
-1.13597554808918e-05
-2.51430717203759e-05
5.86431287552606e-06
-1.87344821064054e-05
-9.84799988074286e-06
1.68451827915361e-06
-3.01933086100011e-07
-3.01999486789682e-05
-1.35350559052635e-05
-2.42290813077512e-05
-1.60896617106415e-05
-2.6335890827722e-05
-8.2099810047357e-06
-1.4184565029324e-05
-1.16193469535186e-05
-8.19576038193303e-06
-3.34308242980032e-05
-3.09421285535899e-05
-1.44318156084628e-05
-8.02872469154669e-06
-2.33721910758165e-05
-8.79665280502392e-06
-2.18192543323734e-05
-1.92499347124904e-05
-3.31762138967839e-05
-2.34450627479884e-05
-4.2603004081584e-05
-5.05942715504031e-06
-1.45224362385413e-05
-3.22299000473845e-05
-1.25951648939848e-05
-4.84297081496096e-06
-4.33143280056392e-05
-1.07633185930628e-05
5.05866311446312e-07
-3.23636980778648e-05
-1.72877557988528e-05
-1.47678567488749e-05
-1.55869537818829e-05
-1.93869314110338e-05
-1.41768447101443e-05
-3.77789336266264e-05
-2.51739944561338e-05
-2.93633780502881e-05
-2.32493615110585e-05
-3.89709485799791e-05
-1.80596748081803e-05
-7.29677370303379e-06
-2.60449061514476e-05
-1.71769976416363e-05
-1.59118874084073e-05
-1.98013481161555e-05
-3.06545358412247e-05
-1.1539512754408e-05
-2.26417317948316e-05
-2.61727262412113e-05
-1.4113791681061e-05
-2.48524668354079e-05
-2.22982691473785e-05
-1.51301005673301e-05
-2.15501334375916e-05
-1.40911036026958e-05
-1.26813814850232e-05
-2.13400162954594e-05
-3.06419225427768e-05
-3.29674203423954e-05
-2.91200943371817e-05
-2.68755469541692e-05
5.07452192453621e-07
-3.16972560435421e-06
-1.62095123004954e-05
-1.15073593292297e-05
-3.60608554474735e-05
-2.209254624641e-05
-2.94003435865119e-05
-4.18678198802399e-05
-1.76705252701356e-05
-1.43617773715056e-05
-4.17570280323223e-06
-1.27829614330133e-05
-3.01018762025253e-05
-2.03467082615202e-05
-4.64238938554247e-06
9.41456769716714e-07
-2.91267944865887e-05
-2.10873670927595e-05
-2.38888755066792e-05
-2.72911202468205e-05
-1.12093274098615e-05
8.6448896584746e-07
-3.87240046983723e-05
4.89861618849278e-06
-1.5850562843829e-05
-2.53779994923907e-05
-1.94778356507297e-05
-4.97246513384689e-06
-2.17635075909846e-06
4.76045968056286e-06
-1.95995488005689e-05
-1.66981640626962e-05
-2.08664640264844e-05
-2.46653296993118e-05
-6.55012868357812e-06
-2.00200547380752e-06
-3.22162549000014e-05
-2.71555768389178e-05
-1.55543038704902e-05
-4.72374625630876e-05
-3.45881295886126e-05
-1.20926865988319e-05
-2.40685734529285e-05
-1.94339267470468e-06
-1.11491929695891e-05
-2.22031500237548e-05
-2.20947053515589e-05
-2.15287231130587e-05
-2.12726125665716e-05
-1.21344408930993e-05
-2.02728425521777e-05
-8.83997785910965e-06
-2.31801481016048e-05
-2.98443015516352e-06
-2.51741214951651e-05
-1.58796018511309e-05
-3.83916734399057e-06
-1.98866311050531e-05
5.44754097909871e-06
-1.81753268152005e-05
-1.92014061113723e-05
-6.48357551998678e-06
-2.71454475877409e-05
-2.31224635389356e-05
-4.44267252434759e-05
-3.76875294102534e-05
-2.31448339252316e-05
-2.04478330280347e-05
-3.49132759007486e-05
-6.01258044622865e-06
-8.54619981286069e-06
1.82375543563396e-05
-4.08988791874939e-06
7.90531543992573e-06
-8.1195509601261e-06
-2.82965200176792e-05
-1.50866718870825e-05
-1.959174784553e-05
-8.09828567907436e-06
-1.31325551080885e-05
-2.43035308938163e-05
-3.65292747878248e-05
-1.00939606886103e-05
-2.87414976731904e-05
-7.9213457380533e-06
-2.80790209643042e-05
-2.96158670703221e-05
-1.54801501747553e-05
-2.13240684151267e-05
-3.50694144560418e-05
-1.14943257055834e-06
-1.31176969727253e-05
-2.59763496954525e-05
-2.29567325625226e-05
-1.79508200943867e-05
-2.27752433237162e-05
-2.16480880081706e-05
-2.81324774551278e-05
-2.33388592710658e-05
-1.63158570223034e-05
-2.11289754105812e-05
-1.57134368510057e-05
-1.90501697103684e-05
-3.08956320034652e-05
-1.25056786636005e-05
-9.00738661517692e-06
-2.31025484772159e-05
-2.21301164272845e-05
-3.48735362575477e-05
-2.26746268637695e-05
-1.34001981864683e-05
-2.74360859126226e-05
-2.93821215653e-05
-1.84633577667319e-05
-2.86667874521069e-05
-2.89634889246014e-05
-2.31597432866583e-05
-4.44029068915303e-05
-1.33142342922139e-05
1.2240106706253e-06
-1.51153158781345e-05
-1.90259334407877e-05
-3.5237184823009e-05
-1.49070984182712e-05
-9.80912134967849e-06
-2.36329740261331e-05
-2.2571822683151e-05
-3.04564365655225e-05
-2.0940963931767e-05
-1.0247544911871e-05
-5.05540115136697e-05
-2.16749052502567e-05
-2.1755076493287e-05
-1.55330357634935e-05
-1.97792781205863e-05
-2.43418464527873e-05
-1.32983811990909e-05
-1.76674924552566e-05
-7.96804188396839e-06
-1.0887427216222e-05
2.14048902020456e-06
-2.13406775547064e-05
-2.75937729416695e-05
-1.26911888838496e-05
-1.76943176484736e-05
-2.29997619504341e-06
-4.8029941035807e-06
-2.43020506302846e-05
-1.78364899287063e-05
-3.61147639126846e-05
-2.65562387037108e-05
-1.97309027394661e-05
4.07886570688815e-06
-2.47731620458977e-05
-7.09223562051571e-06
-7.86281985703227e-06
-1.96087288663797e-05
-1.76317357738882e-05
-2.2064388206052e-05
-1.94019788344068e-05
-4.7867455449141e-05
-2.27620014055312e-05
-1.1067146963649e-05
-6.64953988810198e-06
-2.90998480690518e-05
-1.4490234821544e-05
-2.89720967455258e-05
-3.25709127861029e-05
-1.51968275614486e-05
1.81388697433883e-06
-4.10409296882595e-05
-2.56125666796096e-05
-2.99762288091794e-05
-9.7506772266539e-07
-1.5422692260438e-05
-3.33306334479359e-05
-1.47898712101567e-05
-2.11861042367093e-05
-4.37063720800348e-05
-2.57049109631854e-05
-2.95038985668007e-05
-1.59006212353333e-05
-1.58517906920247e-05
-1.78598866893788e-05
-3.67007879283398e-05
-3.80447204917658e-05
-6.86572373658267e-06
-2.307595409576e-05
-1.25688245610551e-05
-2.08554036599195e-05
-2.62646248164058e-05
7.60958985615518e-06
-9.60471401484476e-06
-2.73907425691823e-06
-2.29515192548742e-05
-1.08344772673745e-05
-3.02923699920461e-05
-2.62233334104758e-05
-1.80241748377235e-05
-2.53302623831626e-05
-1.03932091690686e-05
-2.51583287560788e-05
-3.49819262188141e-05
-2.34838636462485e-05
6.67182655068116e-06
-2.44407691789896e-05
-1.20578218671673e-06
-1.27542062297203e-07
-1.8575439754259e-05
-4.2477537830115e-05
-1.93935892304921e-05
-4.90273043548412e-05
-2.16943214992081e-05
-3.69101300915045e-05
-1.17812432882162e-05
-2.35400907184536e-05
-2.55871478115707e-05
-8.78496532707662e-06
-3.7301221253939e-05
-1.13406636247664e-05
-1.17602635118326e-05
-2.54782324967145e-05
-1.70364934440142e-05
-3.32375100822375e-05
-1.08073772398743e-05
-9.86011352772739e-06
-2.46418302687946e-05
5.81572938859428e-08
-2.33463168435594e-05
-3.06248868201031e-05
-9.52859688798081e-06
-2.78119240686679e-05
-1.6371914245501e-05
-1.04834397279048e-05
-2.30549019885216e-05
8.6914103936371e-06
-2.50074431447583e-05
-2.85036495481219e-05
2.74564874240044e-06
-3.56349383457447e-05
-2.10908893499623e-05
-2.39421800536943e-05
-2.09613991112015e-06
-1.68102577341072e-05
-2.99327402985045e-05
-3.40527380777621e-05
-3.3096170529337e-05
-2.70010905313524e-05
-8.52773352935923e-06
-3.45720948063122e-05
-8.17881070086233e-06
-2.00753406885802e-05
-2.70535820316051e-05
-1.58939291703761e-05
-1.54242173039527e-06
-3.14394409206948e-05
-3.11883841432458e-05
-9.97808286900696e-06
-1.66278451070585e-05
-1.19763974735004e-05
-3.54632972915857e-05
-4.23223925920248e-05
-1.89863005577144e-05
-5.39122872417125e-06
4.31906509451664e-06
-1.07792064062127e-05
-2.10892899767652e-05
-2.36252548984576e-05
-2.0476491163118e-05
-3.23384954835577e-05
-2.24426710909921e-05
-1.89378966657151e-05
-9.17353616770107e-06
-1.77340978574924e-06
-2.02084204214701e-06
-8.22086051882979e-06
-1.13961726325348e-05
-1.53135670421981e-05
-1.47320697601447e-05
-2.20431626232166e-05
-2.67930321203168e-05
-3.19683131762667e-05
-4.14887634387873e-05
-2.3985226343504e-05
-3.1791906319137e-05
-2.58615522115922e-05
-6.73363602343215e-06
-2.52467718256515e-05
-2.3447057198777e-05
-2.87672751161578e-05
-4.08375614567656e-05
-2.08308864053036e-05
-2.15693392841126e-06
-3.50231730879058e-05
-8.31576537425669e-06
-1.00070539553419e-05
-9.26190902176653e-06
-2.01278688775763e-05
-3.17070838996402e-05
-1.87957601113063e-05
6.27882161609027e-06
-1.36699188670156e-05
-2.168069407033e-05
-4.89158033620224e-06
-2.57472529492027e-05
-2.58671241576037e-05
-2.04938323828233e-05
-2.10420486443317e-05
-1.6961007348977e-05
1.012150778716e-06
-1.13919774202574e-05
-3.97688789463068e-06
-1.80501790686366e-05
-3.83542138931989e-05
-2.00440899616394e-05
-2.37608220503668e-05
-7.88787689461771e-06
-1.2359566953342e-05
-1.99092369936085e-05
-9.41597833653176e-06
-8.69161845750138e-06
-3.17885099764715e-05
-2.97942355703751e-05
-3.82946130629021e-05
-2.36963297295354e-05
-2.15032354628407e-05
-3.97154419707431e-05
-2.78680271893342e-05
-2.84770561863743e-05
-3.63158485915657e-05
-1.87109568559969e-05
-8.80094941415444e-06
-9.46661727001306e-06
-3.94738306536795e-05
-3.05884238712102e-05
-1.03443868771215e-05
-2.58969332682406e-05
-2.24901654619802e-05
-9.25349192436361e-06
-1.0712541811853e-05
-1.29322907490506e-05
-1.16098319991024e-05
-5.07623892309335e-06
-3.68705125702229e-05
-2.49640722177665e-05
-2.59838255762479e-05
-1.10085208256414e-05
-7.14555942044587e-06
-8.62034718926065e-06
-1.5336714219764e-05
-1.29190922269574e-05
-2.00288458883086e-05
-1.42723183961221e-05
-2.73970382114209e-05
-4.19317307549237e-05
-1.10147907208405e-05
-2.64432773744144e-05
-2.9246074250627e-05
-1.95423324787903e-05
1.45263766899055e-07
-2.94478385522827e-05
-5.7219340885358e-06
-4.13164744760103e-06
-2.06100587898153e-05
-2.36782165782759e-05
-9.38346529092141e-06
-1.90330544599561e-05
-1.5915527181167e-05
-1.11298503219855e-05
3.82603261715583e-06
1.42231665727557e-05
4.01502434309919e-06
3.25112241194817e-06
-2.59218833717465e-05
-4.39655830688162e-05
-3.09880539442131e-05
-2.64521495925902e-05
-2.28673080072538e-05
-4.58456197432078e-05
-4.32710293564065e-05
-1.24681980406614e-05
-1.24244896528114e-05
-2.15860810103295e-05
-2.01121273758377e-05
-1.4020943737425e-05
-1.50456960430713e-05
-1.27474844086784e-05
-2.96723086101948e-05
6.62696485883322e-07
-1.91969360858288e-05
-1.23079818830421e-05
-3.06612495820844e-05
-3.12202301501506e-05
-2.53986927083339e-05
-2.69387379055975e-05
-5.76726759783162e-06
-8.55413887754786e-06
-2.54928239933512e-05
3.28493798211447e-06
-1.64529464125533e-05
-4.11339705844472e-06
-3.17053450586817e-05
-1.12466452738782e-05
-3.31301483287666e-05
-4.58667853638018e-05
-2.51362136709488e-05
-8.10430293571776e-06
-1.38119603435001e-05
-3.66077763746942e-05
-1.76871987357915e-05
-2.2859478384243e-05
-3.70080326511247e-05
-5.2118969763679e-06
5.99419524575584e-06
-1.93626730587785e-06
-2.29411231096449e-05
-8.915419240177e-06
-1.31919750188012e-05
2.11646689814212e-06
-3.00164188455635e-05
-1.20441338357455e-05
-2.89076454902002e-05
-1.85527431889629e-05
-3.18948482806104e-05
-2.45110860138636e-05
-2.66708598684782e-05
-2.95037349083604e-05
-2.06649253765379e-05
-1.22879054437195e-05
-2.37831102268124e-05
-4.42446440871948e-05
-9.53583301448761e-06
-1.82344141172764e-05
-1.977707370401e-05
-1.89700835771609e-05
-1.03213444618286e-05
-1.95135371358129e-05
-2.59077209265642e-05
-1.9175438250803e-05
-1.39653174116533e-05
-3.67527480611631e-05
-7.16223536606846e-06
-3.26566664125655e-05
-1.98203158837929e-05
-1.61255188814905e-05
-3.88422339844491e-05
-8.16985563003041e-06
-2.10607800859654e-06
1.14057283187382e-05
-2.09563395384639e-05
-2.29142845753188e-05
-3.46330351389625e-05
-2.39473203611643e-05
-2.32826317315739e-05
-3.63254630905555e-05
-2.79897368824008e-05
-3.46054310327365e-05
-1.69770412445638e-05
-1.3406240364542e-05
-7.15251929433629e-07
-1.42404100257257e-05
-1.69215880344613e-05
-7.65775255421448e-06
-2.05212766110372e-05
-2.73958219196308e-05
-1.89579262660903e-05
-2.04559131221052e-05
-2.30497828333054e-05
-6.98617569338408e-06
-2.82928126920026e-05
-3.24560084173528e-05
-1.88074104423969e-05
-1.0778232921621e-05
-1.23563443848507e-05
-2.59581983138551e-05
1.40904128359119e-06
-2.00810533576721e-05
-1.2205842154657e-05
-3.71112450786946e-05
-1.97403542488326e-05
-1.4891997492413e-05
2.08546915278951e-06
-4.12208819850229e-06
-2.0549930196587e-05
-1.23266512782388e-05
-1.31541215351606e-05
-1.85846871805462e-05
-2.49827970029162e-05
-2.30643589027002e-05
-1.48943581635122e-05
-3.45225237972916e-05
1.48408414358315e-05
-1.17188313797654e-05
-9.94399329444409e-06
-2.44106570434651e-05
-9.82893415604484e-06
-2.28816387761449e-05
-2.97062843542401e-05
-1.66907515607596e-05
-1.34284574341289e-05
-2.5324062025099e-05
-3.32163217332414e-05
-1.16910807743513e-05
-1.27613067667415e-05
-3.80621257760723e-05
-9.13597956569802e-06
-2.72168677834843e-05
-3.79264438034834e-05
-1.72723989629604e-05
-1.08710752713038e-05
-9.61810332970077e-06
-1.34567284553238e-05
-1.11846356773432e-05
-2.9062864798607e-05
-3.28069446397481e-05
-9.82091805763051e-06
-1.60628185030511e-05
-1.481748364749e-06
-4.44041620677356e-05
-2.1559538957541e-05
-1.92256518904072e-05
-1.33474923218909e-05
-1.17653595592666e-05
-2.403591533171e-05
-1.6879887378281e-05
-2.78586769631373e-05
-4.32408276517204e-05
-1.79036321601563e-05
-3.04620419456709e-05
-2.37644479171173e-05
-2.67816998666418e-05
-3.21194079293379e-05
-1.9523490327504e-05
-2.10900501010885e-05
-3.62052875216181e-05
-2.54941331154568e-05
-6.28719924946362e-06
1.6249577391924e-06
-1.61546276104358e-05
-1.60338282727942e-05
-1.58893839306903e-05
8.96955224053628e-06
-1.21763965244355e-05
-1.24629105239374e-05
-3.4318550034925e-05
-2.13903918882825e-05
-2.30863676486859e-05
-3.72599583478517e-05
-4.46811358888785e-05
-7.87685743189191e-06
-2.3648899232043e-05
-3.06318355275688e-05
-2.77184185079331e-05
-2.97964158125151e-05
-1.88448203114503e-05
-1.82295717015476e-05
-6.3472255332623e-06
-1.55496663862558e-05
-2.40463676090859e-05
-9.12606788164133e-06
-1.88543573150301e-05
-3.97401362266222e-05
-2.71762485696065e-05
-1.97357432648705e-05
-2.31130595933314e-05
-3.0836735835737e-05
-2.0229538839485e-05
-2.64600743474636e-05
-1.24194027088376e-05
-1.54212755314343e-05
-1.26541770526525e-05
-1.06208217755005e-05
-3.60682219215758e-07
-4.25698116244535e-05
-2.36174146049404e-05
-1.37647926262368e-05
-1.6331820687758e-05
-1.68556608892571e-05
3.5909026010331e-06
-1.90793972677197e-05
-2.09047212678307e-05
-2.54035041173448e-05
-1.87838311747153e-05
-2.12045609803559e-05
-2.43521674836581e-05
-3.51990538670032e-05
-6.53736761386548e-06
-1.48656925432242e-05
-2.38855076045186e-05
-2.45006900346861e-05
-1.84305198705599e-05
6.77308478179093e-06
-5.04460173115465e-05
-1.69022352841991e-05
-1.80814994960308e-05
-1.62694684066858e-05
-2.96503428419399e-05
1.39812979322722e-06
-9.62095413732235e-07
-3.07493353709214e-05
7.18203591510479e-06
-9.37459811055744e-06
-1.33130504265834e-05
-3.82882433534148e-05
-3.1108116134247e-05
-2.55499261185235e-05
-1.42197538292931e-05
9.8777750297565e-07
-1.74364478404185e-05
-3.26228684910221e-05
-3.62348530929342e-05
-3.01006429246612e-05
-2.0363965501229e-05
-2.16526597966422e-05
-1.48952194892143e-05
-2.70459948570659e-05
-3.5162638075961e-05
-1.9048420297665e-05
-1.62460200297332e-05
-3.39567244207927e-05
-8.63296170673721e-06
-4.23693943377366e-06
-1.15732825646438e-05
-1.87035928858918e-05
1.29414781555194e-05
-2.18018026531408e-05
-2.19305242186934e-05
-1.43647871747251e-05
-2.29706204873453e-05
-1.2868854127632e-05
-1.99878085153946e-05
-1.24918289722868e-05
-1.30286218543991e-05
-8.23127038057329e-06
-1.94953550019001e-05
-2.63292706320639e-05
1.08132488120349e-05
-1.6606142157063e-05
-1.00790282656772e-05
-6.41638232297962e-06
-2.51642541568122e-05
-1.63345140315706e-05
-1.65566293582663e-05
-1.72236664367256e-05
-1.53963231395306e-05
-4.19730377656506e-05
-7.71903676872961e-06
9.88835388616915e-06
-1.17435160495355e-05
-3.15555756024663e-05
-1.77772701671714e-05
-2.18265114650797e-05
-2.97998318905403e-05
-1.23583610759993e-05
-1.12808674250008e-05
1.70824158133232e-07
-1.03538684578844e-05
-2.70094335800072e-06
-1.18309109674972e-05
-1.59882364279991e-05
-3.04845972317037e-05
-1.60253549073243e-05
-2.34588294908678e-05
-1.86680926091721e-05
-2.82683274948031e-05
-2.95841585249624e-05
-1.16457748785418e-05
-3.35010068950314e-05
-1.10650366835719e-05
-2.30841944965212e-05
-2.40353030107799e-05
-3.37453174438923e-06
-1.6823124672957e-05
-3.326770124168e-05
-1.39743158236219e-05
-5.0906902981538e-06
-2.20482871946891e-05
-4.02238185541388e-05
-3.60590182846608e-05
-1.31015475928935e-05
-2.25118882682626e-05
-1.41757632638135e-05
-2.12118395657081e-05
-2.40075262558244e-05
-3.91014934391959e-05
-2.04503383656223e-05
-3.33941878772182e-05
-1.40680491418615e-05
1.06925342289354e-05
-1.53663596525339e-05
-3.68000104173295e-06
-1.31369765527051e-05
-3.44271538193754e-05
-2.9547071629888e-05
-2.80591944791319e-05
-3.49645069179794e-05
-5.04692506397358e-05
-1.53804063586901e-05
-2.47249512945883e-05
-1.33515410185723e-05
-2.09260859127259e-05
-6.38508968453575e-06
-1.98796014149994e-05
-3.79583109157984e-05
-5.54122046506024e-06
-3.28938457833395e-05
-3.51664300390204e-05
-2.28410983000671e-05
-1.82415233473629e-05
-1.19189002051792e-05
-2.46687846603167e-05
-7.42032589232017e-06
-1.60465297404981e-05
-9.60988875877627e-06
-2.93318805501966e-05
-1.64323751096395e-05
-3.58442429556174e-05
-4.27493186184937e-05
-7.16698667096617e-06
-1.48351100921099e-05
-1.62813786165711e-05
-1.35798895992031e-05
-1.15640969965733e-05
-3.58439771395224e-05
-2.44909900614594e-05
-2.09170823211755e-05
-2.56162269561299e-05
-2.49296748382803e-05
-2.08197617190109e-05
-1.99218830541686e-05
-2.05481054392127e-05
-2.3738183502031e-05
-1.95564739696438e-05
-1.21009908314679e-05
-3.60687769537602e-05
-2.79414610422663e-05
-3.1588291849827e-05
-1.35306483209956e-05
-1.14566757813457e-05
-1.95859381995538e-05
-1.96479000697802e-05
-8.94082855064167e-06
-1.58846625047567e-05
-1.62780669363755e-05
-3.46222059922632e-05
-4.73631110940477e-06
-3.96506707735186e-06
-1.96409046929214e-05
-3.22268080785105e-06
-1.31855777128427e-05
-1.59556663157135e-05
-2.59320704750361e-05
-1.60639079024665e-05
-2.11022791136888e-05
-2.06809550813249e-05
-2.60123856335782e-05
-3.26777098636089e-06
-1.64408273662682e-05
-2.32330489748783e-05
-2.07440955061143e-05
-6.16878622203014e-06
-1.86318089135763e-05
-2.85388957069448e-05
-2.02427765721353e-05
-5.19642197752469e-06
-3.31519416549256e-06
-9.39188691748955e-06
-2.41954049601646e-05
-1.77597827564037e-05
-2.18202437486993e-05
-4.94459653474676e-06
-2.50143201683614e-05
-2.01351060079128e-05
-1.49339401883973e-05
-3.42788432954933e-05
-2.89864566296792e-05
-4.47646892356959e-06
-5.37902920798691e-06
-1.49799111486729e-05
-3.56536785771809e-05
-3.16324778306575e-05
-2.53204218723034e-05
1.27048007459259e-05
-2.57539521027892e-05
-1.15281579243807e-05
-2.8563956820043e-05
-3.35181462585106e-05
-3.35967427792622e-05
-3.06337715994937e-05
-2.40466219654269e-05
-4.45282808101632e-05
-1.72071053743365e-05
-3.89081145539106e-05
-2.76374474188734e-05
-6.42281708915225e-06
-2.63657541916139e-06
-1.78323238713124e-05
-1.11313433316827e-05
-2.56249418716188e-05
-2.11782291946088e-05
-2.25002801322142e-05
-1.38937032360462e-05
-1.26581595055301e-05
-3.65078075890759e-06
-1.26731949036088e-05
-1.30486997545126e-05
-2.17654064819528e-05
-1.70997014587422e-05
-1.571054829399e-05
2.32005240051301e-06
-3.60480556564151e-06
1.1228330078768e-06
-2.90275357642124e-05
-8.98393632711639e-06
-1.80310168589915e-05
-9.96917328248003e-06
-2.42181863503559e-05
-3.3822071579843e-05
-5.57024369293714e-06
-2.06629612435882e-05
-2.34225631890619e-05
-3.52214668918626e-05
-1.06813189409757e-05
-3.39680402946595e-05
-4.32960317660779e-05
-4.39927588967137e-06
-1.18105723130491e-05
-2.98641094932448e-05
-3.49492433155648e-05
-1.01740468331002e-05
-2.2294526085083e-05
-2.46128996386061e-05
-3.32916982549831e-05
-4.50437053791191e-05
-1.58982980167662e-06
-3.44329142991232e-05
-4.72609017327966e-06
-2.17369296277895e-05
-1.52489707369808e-05
-1.03735759510073e-05
-3.50904761180449e-05
-2.2524694316483e-05
-1.80182529564624e-05
-2.42706481967747e-05
-2.57456809219543e-05
-8.93404852108991e-06
-2.74008834934963e-05
-3.14751569521677e-05
-1.68938660592529e-05
-3.28373208934294e-05
3.87697437857606e-06
-1.59707969855021e-05
-2.31335815481891e-05
-1.45714236419956e-05
-1.6165954773798e-05
-3.53043845543599e-05
-1.93778516478778e-05
-3.29271182387054e-05
-2.40816394754573e-05
-9.34552078444617e-06
-2.2796587549931e-05
-8.58871319953699e-07
-2.26578618166839e-05
-6.43718673676429e-06
-3.88074907825351e-05
-1.90908279318604e-05
-9.40613688359902e-06
-1.42481876709524e-05
-2.9802007716153e-06
-2.8812020339282e-05
-4.53963803685474e-05
-3.92991629652917e-05
-5.24687647838996e-06
-1.04333934168219e-05
-2.43935036357408e-05
-2.48273334078723e-05
-2.87721848702356e-05
-1.95585020018246e-05
-3.03670012871417e-05
-2.70319460099306e-05
-1.56486960044649e-05
-1.60904939469376e-05
-3.98309777888976e-06
-3.23528762455386e-05
-2.22912128423252e-05
-9.79152906733963e-06
-2.336531387389e-05
-8.95519975920021e-06
1.89821429814468e-06
-1.6589576102402e-05
-2.35673171546629e-05
-2.14954863970257e-05
-3.22939294805935e-05
-2.12321473052909e-05
-2.68324668575048e-05
-3.35018548199047e-05
-2.10406361557528e-05
-2.81265090618982e-06
-2.79684506247727e-05
-6.48334209963473e-06
-1.15077878608722e-05
-1.51498474361662e-05
-5.04036253043435e-06
-1.70188887068084e-05
-2.05254346935742e-05
-2.89461319693769e-05
-1.8849842944281e-05
-1.87364038417545e-05
-1.82725322302714e-05
-1.5778786204422e-05
-1.10044167506636e-05
-3.11700581254051e-05
-8.45015038398484e-06
-3.07018295395313e-05
-2.84396884817407e-05
-7.57304642430086e-06
-2.89948446208345e-05
5.37403203990702e-07
-2.18996943819682e-05
-3.0742876821818e-05
-1.94918196336822e-05
-5.36796252131395e-06
-2.82911594084171e-05
-1.08432170829071e-05
-3.13640134783637e-05
-7.69857674163531e-06
2.09542196950027e-06
-2.94300218387836e-05
-9.97738084641572e-06
-3.95676197596359e-05
-2.32579256893172e-05
-1.98393101827486e-05
-1.45993613390999e-05
-2.21164532183544e-05
-2.02065280784894e-05
-5.94962994208585e-06
-3.01945073452112e-06
-1.33340006913651e-05
-2.77459725978538e-05
-3.03189643600253e-05
-3.56644356382749e-05
-1.3910770971667e-06
-3.42720879244915e-05
3.53523036939062e-06
-1.00635085549659e-05
-8.51553985549007e-06
-4.16716526356866e-06
-3.95542929027576e-05
-3.60500261768357e-05
-2.09677325155186e-05
-1.33051701200217e-05
-1.7674926028157e-05
-2.02104046838026e-05
-4.51023527012863e-05
-1.98687199960869e-05
-9.13987350745731e-06
-3.36424857638961e-05
-1.01252848634504e-05
-1.33282855869194e-05
-9.42477129774587e-06
-1.99581821604173e-05
-1.27529861506648e-05
-1.07913112970625e-05
-2.20995379657982e-05
-1.43854458523336e-05
-1.23832403957767e-05
-8.6863003878466e-06
-1.61860595985077e-05
-2.86724334155682e-05
-3.13202710320141e-05
-2.12120134694317e-05
-1.29884610920482e-05
-2.82089946554565e-05
-2.34956557466339e-05
-4.04788771571607e-05
-3.96687523644708e-05
-2.03038492582194e-05
-1.28789691748779e-05
-1.63962616476719e-05
-3.54996099215045e-05
-1.11341026338007e-05
-2.8396493863738e-05
-3.80604920379687e-05
3.34958715509581e-06
-1.23744661280841e-05
-1.46590474984787e-05
-4.3826485112091e-05
-9.68100106003478e-06
-1.62092886281748e-05
-2.46459481304827e-05
-3.77112111835089e-05
-3.74580476532553e-05
-3.07390281367177e-05
3.52400250972753e-06
-4.49537226915853e-05
-3.17659532076523e-05
-2.27170514827672e-05
-2.41920834153269e-05
-1.64771584771963e-05
-1.93865048839469e-05
-2.09095099636378e-05
-1.52853227461405e-05
1.76921840004851e-06
-1.72478444868455e-05
-3.05526833820938e-05
-7.84444395503917e-06
-1.93283149729846e-05
-1.46850015118377e-05
-1.60882260760699e-05
-3.46078159315419e-05
-2.15936785272864e-05
-2.52320781700858e-05
-1.23310757000423e-05
-2.01322827460769e-05
-3.54853359914195e-05
-1.93607614032239e-05
-2.90574900962578e-05
-2.87835593133643e-05
-9.38885921171129e-06
-8.13808902853327e-07
-1.08038792404177e-05
-1.3383984905109e-05
-1.4182648106291e-05
-2.75252200021083e-05
-2.58297678804016e-05
-2.46791164348131e-05
-1.91725230325348e-05
-1.2409031238593e-05
-1.10693830934815e-05
-1.34130863919885e-05
-1.89159400418237e-05
-1.7855409887804e-05
-2.01004511739628e-05
2.70457649288675e-06
-6.99024353947873e-06
-2.39382856740095e-05
-1.43114380992762e-05
-1.1365326088324e-05
-1.21659201098357e-05
-8.64344885597448e-06
-7.28669328260893e-06
-2.12134491508657e-05
-1.83555108716812e-05
-2.93575656146691e-05
-3.81792281821964e-05
-2.48033598724792e-05
-3.50695916972695e-05
-1.88140697765276e-05
-2.97232522903526e-05
-2.63906182116895e-05
-4.46476394254055e-06
-1.53064345655458e-05
-1.99136111988383e-05
-6.73045896549174e-06
-2.7651672655737e-06
-2.51901101875974e-05
-3.1330463834407e-05
-1.04923234493027e-05
-1.19842014040269e-06
2.21780130701524e-06
-2.41796387191088e-05
-1.50999593802151e-07
-1.04578218139722e-05
-2.44232365200482e-05
-9.30029258015753e-06
-8.59654247955817e-06
-3.45264041812812e-05
-7.02115303759076e-06
-3.1970971617665e-06
-1.43031112605542e-05
-2.44241718422516e-05
2.88036857506312e-06
-5.48055380096711e-06
-1.41999385519982e-05
-3.16405035408271e-05
-8.08388658747128e-06
-4.76527361278262e-06
-1.32631377317699e-05
-2.13178873059737e-05
-3.75993699796234e-05
-1.79546159901027e-05
-8.32135307213977e-06
-2.89575472637541e-05
-1.13037138408734e-05
2.73526294733441e-06
-3.77157009424943e-05
-3.05688623615191e-05
-2.39138689236247e-05
-2.51558554112302e-05
-1.32087660698315e-05
-1.34982750683958e-05
-1.92753022882711e-05
-2.28719425934952e-05
-3.61699163993216e-05
-2.33152174744386e-05
-3.26241334969745e-05
-2.40398144714653e-05
-1.72097637508492e-05
-1.90866758187086e-05
-1.37718981757294e-05
-7.51808203611469e-06
-1.19799785160397e-05
-3.42778623818608e-05
-9.00744569132539e-06
1.20848827615072e-05
-7.30414238697177e-06
-2.15448640085113e-05
-3.86508760832853e-06
-2.18666021974298e-05
-2.07148061157087e-05
-2.44033450620495e-05
-1.06111280676691e-05
-3.33318642016659e-05
-9.87834678428077e-06
-2.10907824152645e-05
-2.15541715053291e-05
-3.37114756627795e-05
-1.27584623765137e-06
-1.84014667627833e-05
-3.21086748340127e-05
-1.21266214703368e-06
-1.17365221744256e-05
-2.22790863493723e-05
-1.20815154499326e-05
-2.22513722485743e-05
-3.14268952336099e-05
-3.82545248422663e-05
-2.31676021576732e-05
-2.61468504687709e-05
-1.97568205597217e-05
-1.69064588212033e-05
-1.24903409414858e-05
-4.13860882216854e-05
-2.76604145682823e-05
1.459278168735e-06
-1.22703925825844e-05
4.44294455808833e-06
-7.46319865870516e-06
-1.41682589002484e-05
-1.2210589311739e-05
-3.38946200765434e-05
-3.96057201636047e-06
-4.59194673765738e-06
-1.06290627179207e-05
-2.33867493421765e-05
-6.8907304789353e-06
3.14295131143899e-06
-5.45884035837671e-06
-1.03909379124453e-05
-1.02673894169689e-05
7.03622265716878e-06
-1.78778111659595e-05
-3.22946873117804e-05
-1.05929278516625e-05
-2.65619297162018e-05
-2.07255495740007e-05
-4.23719331434238e-06
-3.2827310518021e-05
-2.38903282259421e-05
-3.02660659359991e-05
-1.14199333290089e-05
-4.3589580525068e-05
-1.74073462129398e-05
-3.12085189673547e-05
-1.62003012542751e-05
-3.27787083000707e-05
-3.20515690437456e-05
-1.37219674822815e-05
-1.32670979935427e-05
-1.94006909548194e-05
1.78731765500083e-06
-3.06966462128832e-05
-8.59936343041527e-06
-1.87192907268391e-05
-2.44155225969641e-05
-1.16295876903503e-05
-3.27738535747524e-05
-3.83586933005614e-06
-2.43639096550472e-05
4.45532019965274e-06
-7.12759971594764e-07
-2.30007302387955e-07
-1.5828624857642e-05
-1.40944894997199e-05
-1.10982769613303e-05
-1.92069405260075e-05
-1.03549423417995e-05
-1.58637412851474e-05
-1.58012577160278e-05
-1.69276520277526e-05
-1.14796471952055e-05
-1.53900081931555e-05
-2.57716273745716e-05
-9.21004466507696e-06
-3.34080620649351e-05
-2.21450310561167e-05
-2.82111630209994e-05
2.1338906273689e-05
-3.13712202550299e-05
-2.03386587405617e-05
-1.07200537804088e-05
-2.71207829846263e-05
-1.50760867161963e-05
-1.04509498387117e-05
-8.96256634890538e-06
-1.40484515866207e-05
-2.75727308148319e-05
-9.62135943645914e-06
-1.93544452609115e-05
-1.31008033623405e-06
-4.9453206425209e-05
-2.31095391400349e-05
-3.66461639760719e-05
-2.77426974711806e-05
-2.11681707228285e-05
-2.26130330068707e-05
-3.58276650043663e-05
-4.22157778919703e-05
-1.92267075720216e-05
-4.67624755948244e-05
-2.13409087722765e-05
-3.00320037752962e-05
-2.4545295477416e-05
-2.58945882370217e-05
-6.65823591723428e-06
-3.46372419671907e-05
-1.46765124584437e-05
-2.27627968804663e-05
-2.10235583443124e-07
-2.26962077513091e-05
-2.44143484115427e-05
-7.54102638185806e-06
-2.80996918632557e-05
-2.02623405137207e-05
4.67324189451667e-06
-2.26725597544096e-05
-2.83182870647022e-05
5.41713418382625e-07
-2.25974443519112e-05
-1.37165724522168e-05
-9.50492651782203e-06
-4.2390512005178e-05
-1.05918082686218e-05
-2.11603308956149e-05
-3.53486814913631e-05
-2.277878483531e-05
-3.4385710004304e-05
-1.6764438143079e-05
-3.75716175670627e-05
-1.25006044095271e-05
-1.34747717092597e-05
-3.01912113184517e-05
-3.3569945503029e-06
-1.00515450179532e-05
-1.6066813872454e-05
-3.54947210922177e-05
-3.6444840749402e-05
-2.52420708835881e-05
-1.95792561717201e-05
-2.91583211404051e-05
-2.96683556636466e-05
-6.89526710213146e-06
-1.26569235378037e-05
-1.5074051226263e-05
-9.11134403413507e-06
-2.74815523300965e-06
-1.97233902549334e-05
-1.71167377371356e-05
2.79732975731688e-06
-1.61828756702598e-05
-2.54494525423998e-05
-2.75055639819183e-05
-1.33248150239732e-05
-3.27421931201712e-05
-5.6958342967807e-06
-1.08803531435361e-06
-3.76390889774211e-07
-1.44563201796202e-05
-1.92239032481935e-06
-2.48957451110179e-06
-1.7035289217238e-05
-1.48174153218499e-05
-1.4038170383372e-06
-3.3342988180231e-05
-3.1693237061778e-06
-7.03846436686412e-06
-1.30346939186154e-05
-3.54520447469296e-06
-1.97023418199721e-05
-1.67439035401659e-05
-1.90888776184639e-05
-1.3902026330423e-05
-9.18841217830354e-06
-2.0323838312165e-05
-3.4059977519212e-05
-3.02791294244949e-05
-2.46440204976969e-05
-2.63927014343818e-05
-3.1705938567271e-05
2.65442553555876e-06
-2.10203830920612e-06
-2.07079740001968e-05
-3.31829071768184e-05
-4.09667000710032e-05
-8.04869888243243e-06
-1.96687480625182e-05
-2.66627045791747e-05
-1.9356155877663e-05
-3.06972420584497e-05
-3.4138402895954e-05
-4.199775160646e-05
-1.71364837211376e-05
-3.66163852098613e-05
-3.46993235747061e-05
-1.5833654383828e-05
-1.06483160685394e-05
-2.83328900693287e-05
-1.180576828773e-05
-3.52337820015678e-05
-1.43432121753992e-05
-2.84368003309601e-05
-2.64674847597482e-05
-1.36886810525778e-05
-1.12954539286242e-05
-2.19374548211463e-05
-1.92274929579842e-05
-2.29295829384442e-05
-1.65380498386147e-05
-2.74462680216788e-05
-2.76537933341207e-05
-2.57537465889741e-05
-2.37988410245668e-05
-3.62502397294327e-05
-3.76694382671411e-05
-9.32987213094616e-06
-1.95153363882707e-05
-1.824238581246e-05
-2.36342190048074e-05
-3.09514128810185e-05
-3.2870958874391e-05
-1.68566976571861e-05
-1.50227449722967e-05
-7.81997719912476e-06
-9.77387521542087e-06
-1.88472677300182e-05
-3.40683828006758e-05
-1.34536420535783e-05
-1.44579076247213e-05
-1.58243427712232e-05
-2.79813680754653e-05
-4.01885370903125e-05
-2.42202401037495e-05
-9.45948914285827e-06
-2.648511998749e-05
-1.68184181209885e-05
-2.19590660010571e-05
-1.09702749628631e-05
-1.19430775855255e-05
-1.40476267501945e-05
-4.36099234310185e-05
-1.61572880659585e-05
-5.0496851941094e-06
-3.91269578629947e-05
-3.62836242077099e-05
-2.22492617342242e-05
-3.56393109165322e-05
1.67908090865525e-06
-3.27118158751289e-06
-3.31204258114284e-05
-3.39539737948479e-05
-1.7937006970649e-05
-7.54802045247943e-06
-1.67948659390834e-05
4.87883151529686e-06
-3.03487487863864e-05
-4.3183845663194e-06
-2.17587945120266e-05
-1.38039999408063e-05
-3.21878880611832e-05
-1.84272264794425e-05
-1.90958222174982e-05
1.08640247008117e-06
-1.47174627861706e-05
-6.73569057820561e-06
-2.38941593766996e-05
-1.36416222393791e-05
-2.18263781765828e-05
-1.4582140354415e-05
-1.76217792528682e-05
-4.87550282185013e-06
3.05401177476474e-06
-7.94984403357708e-06
-2.44844879601309e-05
-3.14577163560046e-05
-2.83283848077273e-05
-1.48326991049509e-05
-1.64617321733049e-05
-1.5109577781369e-05
2.05674080377581e-06
-9.48768201118236e-06
-2.37022259715617e-05
-2.64289608680057e-05
-1.84013218851789e-05
-1.67264071931691e-06
-1.61860997150962e-05
3.99085412210273e-06
-2.89965562600232e-05
-2.43636642649437e-05
-4.67573369273635e-05
5.67777755904381e-07
-4.27141424276244e-05
-2.72330391151039e-05
-1.82966792852375e-05
-1.66594626338941e-05
-1.08929269146925e-05
6.27026381559611e-06
-2.12158259173922e-05
-1.48629478673587e-05
-2.55100456617508e-05
-7.52890267621269e-07
-2.22282008350887e-05
-2.51222283878325e-05
-1.67457078459434e-05
-3.2205636485678e-05
-2.50587245642872e-05
-9.63433791045963e-06
-6.12876582363203e-06
-1.23489975257402e-05
-2.32469337893522e-05
-3.72449374525285e-05
-1.92507086434124e-05
-2.19219748923668e-05
-1.49977751655307e-05
-3.14413979404466e-05
-2.77439309847228e-05
-2.72234346477995e-05
-1.82523464635269e-05
-2.20717691038995e-05
1.34381074756797e-05
-1.00225695083199e-05
-2.82158887286208e-05
1.83541476950269e-05
-1.80983561725255e-05
-2.46661434276214e-05
-2.21438493668593e-06
-1.30814669583577e-05
-1.82870275329827e-05
-2.85288982309543e-06
-2.90849784372786e-05
-1.69168997824133e-05
-2.61367605941505e-05
-1.78782383063013e-05
-1.08773311792079e-05
-1.88542682491542e-05
-2.73796821076537e-05
-2.51377838752355e-05
-2.97875727317728e-05
-3.48171546834675e-05
-3.13467221530722e-05
-1.57970947112998e-05
-3.54432838629397e-05
-1.72988085347168e-05
-1.73056949056926e-05
-2.7525752639116e-05
-1.30382992325855e-05
-2.02214091579788e-05
-3.0397884813425e-05
-1.82736196567248e-05
-3.13951149035043e-05
-1.28304006592915e-05
-1.82647933928411e-05
-1.93772042862806e-05
-2.95539026770954e-05
-2.32524932609209e-05
-1.13760857134172e-05
-1.14397169296665e-05
-1.55480232490263e-05
-5.05568823950714e-06
-9.46985859871338e-06
-1.10955594118101e-05
-2.60211067601983e-05
-5.69569340926381e-07
-1.94008492962803e-05
-2.73389314789659e-05
-1.66332313372492e-05
3.90826421835963e-06
-3.76742531538584e-06
-1.94620202906463e-05
-4.07357015032587e-05
-1.93762042043564e-06
-4.66978787833212e-05
-2.73533853928061e-05
-8.58994495374068e-06
-1.72277510957608e-05
-3.00082902586552e-05
-2.50548212272428e-05
-2.75984311614862e-05
-2.55415932696702e-05
-8.55387193089327e-06
-1.21260174504357e-05
9.14699384910757e-06
-1.05091035515813e-05
-3.42855904473422e-06
-9.85581934356261e-06
-3.72711194557308e-06
-3.40813189688798e-05
-2.21333256724527e-05
-8.23763805029117e-06
-2.81537487669324e-05
-2.84256620925175e-05
-1.10753115615593e-06
-9.15309208213526e-06
-3.07548894526565e-05
-2.10841201788036e-05
-2.48885129919613e-05
-2.55683594549297e-05
-3.01474726870963e-05
-1.5971867716671e-05
-1.01433337190073e-05
-2.46891420281879e-05
-5.13280030157825e-05
-1.86688607338819e-05
-7.19620268554675e-06
-1.28767963821051e-05
-3.05745072397602e-05
-2.55215433476465e-06
-1.90614848260272e-05
-1.83500890527763e-05
-2.09132720665239e-05
-1.20601956775011e-05
-1.56969011270291e-05
-1.58725923273903e-05
-5.92117930071413e-06
-1.36938355765839e-05
-1.13999501938373e-05
-2.72444393720082e-05
-4.85475743171888e-06
-1.11465360074934e-05
-2.30314071690779e-05
-1.8484609740797e-05
-1.89579493760175e-05
-5.85368356608626e-06
6.7838730541336e-06
-4.38595303959659e-05
-1.92971702663567e-05
-4.44068137003667e-06
-2.81132952718662e-05
-1.12793387607568e-05
-2.02124842391803e-05
-3.59026508257283e-05
-1.71655094998577e-05
-1.30810306135485e-05
-4.11053166660164e-05
-4.51168699333227e-05
-2.10209183731684e-05
-2.12177624415268e-05
-2.03986225902758e-05
-3.24365227584892e-05
-2.84870447960873e-05
-1.56449402455586e-05
-1.3372163847173e-05
-1.94983264809163e-05
-3.99893792107914e-05
2.91840550679802e-06
-1.49581069022545e-05
-4.94206918450235e-05
-2.42122124341483e-05
-3.38511599665289e-05
-3.91395695026835e-05
-2.43094513435981e-05
-2.83258443842201e-05
-2.41038122758486e-05
-7.10389937558848e-06
-2.05879497345296e-05
-1.43927577936327e-05
-1.6902238160152e-05
-4.22825832150789e-07
-2.35794985150592e-05
-1.0700501529735e-05
9.01229051884207e-06
-1.92600177101366e-05
-4.63002052395596e-06
-1.82678134530528e-05
-3.13644971469897e-05
-1.60442448514164e-05
-1.53134911915744e-05
-9.93274452403373e-06
-1.69977311819651e-05
-1.7917854822128e-05
-5.7605500664074e-06
-3.20883131409992e-06
-1.09608571679874e-05
9.54478730512813e-06
-2.64658130017024e-05
-1.89570416134034e-05
-1.92296619580214e-05
-3.79761294539728e-06
-1.03222261184404e-05
-2.0838624192958e-05
-7.33695301710215e-06
-1.34624743896634e-05
-2.22181891065243e-05
-5.01164497728126e-06
-1.71366442195839e-05
-1.34661562691754e-05
-1.93308880012995e-05
-3.25554461005795e-05
-1.16266360520937e-05
-3.65837123113949e-05
-2.77312577758151e-05
-2.52449699330694e-05
-3.02006057502022e-05
-2.94343508007288e-05
-2.38574930157016e-05
-2.26747919820916e-05
-3.32537203324658e-05
-2.44269250470253e-05
-3.54044988226678e-05
-2.80534465473903e-05
-1.88397996713467e-05
-1.21142674841154e-05
-2.06416157781479e-05
-1.98006497582968e-05
-5.22863341331772e-06
-1.90077549942038e-05
-2.14764099949916e-05
-3.65727879052467e-05
-1.69617419938894e-05
-3.31477655881181e-06
-1.58640325635917e-05
-3.96531386063435e-06
-2.06005389082276e-05
-4.65901975009259e-05
-2.63697564207237e-05
-1.54881899849864e-05
-2.79477276068873e-05
-3.36725598417975e-05
7.18212035393154e-06
-1.26311166772775e-05
1.2401737178591e-05
-4.28329661119262e-05
-2.27383384499047e-05
-3.21918264284638e-05
-1.39084497073373e-05
-2.28835018409214e-05
-1.12633963036125e-05
-2.77559917883076e-06
-1.81950421801224e-05
-1.87791298962582e-05
-1.22490718859594e-05
-1.96615008537931e-05
-3.45050060397371e-05
-5.67996179380872e-06
-3.90987284893933e-05
-4.38248188008092e-05
-2.78515078884437e-05
6.28851961622306e-06
-1.20851465574912e-05
-2.14829407959123e-05
-2.33065303650962e-05
-1.4023641085083e-05
-1.48261998393714e-05
-3.54702817497102e-05
-3.87877707337913e-07
-1.8172045059213e-05
-2.07874480525329e-05
-2.94562746330692e-05
-2.80184607969589e-05
-1.78175377973759e-05
-1.44324152552009e-05
-7.26079297564572e-06
-1.97250054977987e-05
-3.09896787945908e-05
-1.21587476518031e-05
-2.75839890019491e-05
-1.71264909344733e-05
-4.66660314719776e-05
-3.0218372947624e-05
2.58082052576332e-07
-2.29043534644105e-05
-2.77435385905533e-05
-7.82544168123098e-06
-1.50768444912224e-05
-6.52109898479691e-06
-2.24913352944475e-05
-1.44601035957926e-05
-1.91612521651076e-05
-1.10662595454814e-05
-2.91755434232527e-05
-1.27656586882378e-05
-2.19742576727806e-05
-4.76618831688554e-05
-3.17992821455588e-05
-1.97848571913542e-05
-1.65805949864467e-05
-2.16829101095746e-05
-1.21477602621562e-05
-9.64565047140058e-06
-1.38704114402112e-05
-2.84217413897985e-05
-3.29437088096135e-05
-1.12106586434228e-05
-1.89220906905815e-05
-2.41656211369126e-05
-2.08848241670532e-05
-2.56353913047968e-05
-1.3758199841263e-05
-2.53111509521441e-05
-1.46531695612337e-05
-4.25047807661622e-05
-2.99092940316999e-05
-2.89540834786137e-05
-3.36902520991167e-05
-5.36615780071353e-06
-1.6721621192333e-05
-1.49924730788669e-05
-3.73507861750581e-06
-2.77064600104657e-05
-3.38026223860269e-05
-1.78046330708432e-05
-2.83220418274977e-05
-2.75177040225026e-05
-2.65160517148518e-05
-1.65750039074408e-05
-2.51843715410518e-05
-1.23986548968916e-06
-5.48189403831301e-06
-4.18826527085397e-05
-1.53212504424519e-05
-3.49352426200085e-05
-2.23594934563875e-05
-2.0923088370703e-05
-2.74492494336722e-05
-2.35414977848174e-05
-2.30987523286962e-05
-3.08083682464336e-05
1.44784748862341e-06
-3.07027829034009e-05
-3.82218870636425e-05
-1.01585819992669e-05
-2.08293868593675e-05
-1.88064970781048e-05
-1.74510048567887e-05
-2.42603507443454e-05
-1.3986602557969e-05
-8.00431933212626e-06
-4.62357761393842e-06
-2.79708201784949e-06
-4.74177636906342e-06
-5.41221526085926e-06
-1.31270092789736e-05
-3.04707381898735e-05
-2.44934469832636e-05
-1.9949917375193e-07
-8.31468865409851e-06
-1.65147825780137e-05
-1.76451758922991e-05
-7.42665761184232e-06
-1.43258180568233e-05
-1.44473792822265e-05
-2.45442035123893e-05
-2.6646346135468e-05
-3.3436533501965e-05
-3.00866531837667e-05
-2.98343277208168e-05
-3.52053690477578e-05
-4.45061584431436e-06
-1.83549739171921e-05
-2.44887242907085e-05
-3.35660343692965e-05
-1.47796331780059e-05
-2.2367401439624e-05
-4.09003634812753e-05
-3.01724263336003e-05
-2.0364362552801e-05
-1.5973072427404e-05
-2.81979488453388e-05
-4.69924373030098e-06
-1.78319023123487e-05
-1.44422208519518e-05
-1.47488509409545e-05
-4.0366759552419e-05
-1.01731113449408e-05
-2.77507067380041e-05
-2.25854452160542e-05
-2.03388696244831e-05
-2.42192938272462e-05
-2.68089761527168e-05
-9.56266319806907e-06
-2.79450012422337e-05
-1.07014385191824e-05
-8.56635653055867e-07
-3.54729906343127e-05
-1.64297899790089e-05
-1.06747910084893e-05
-6.5953588576517e-06
-1.33507788021447e-05
-1.37603103344945e-05
-3.19312951106681e-05
-7.1549987554414e-06
-2.37314251698973e-05
-2.3921764827778e-05
-3.65509033449874e-05
-1.56187252028378e-05
-5.25209598295812e-06
8.48400321375149e-06
-2.26296342684754e-05
-9.52166031034636e-06
-6.46520870444093e-06
-2.6280402797411e-05
-2.32500639513458e-05
-3.11082907671644e-05
-1.39903712238731e-05
-2.02695255859707e-05
-1.51777700232227e-05
-1.16131128601166e-06
-3.18986086970932e-05
-3.73046991205293e-06
-1.04182405611765e-05
6.05636543840502e-06
-2.34880892746987e-05
-4.04618415343201e-06
-4.10199839298365e-05
-3.92884540021017e-06
-2.16870167699184e-06
-1.85203853853718e-05
-5.47680449744757e-06
-2.81217331260496e-06
-1.0365092377939e-05
-3.54903655307667e-05
-1.67762206966421e-05
-1.66429299897223e-05
-2.1461657056624e-05
-2.10800732946961e-05
-2.77933783057791e-05
-1.34265866541419e-05
-3.43736220985719e-05
-1.30792905067884e-05
-2.66348586698415e-05
-7.39881041665641e-06
-3.72050527546109e-05
-2.23322507143846e-05
5.512217225078e-06
-1.41569777495016e-05
-1.55149927761895e-05
-1.18230573755844e-05
-5.26123299335935e-06
-2.10565618562598e-05
-1.05165211997083e-05
-2.1422786845098e-05
-4.13728418582607e-07
-2.37691030973591e-05
-1.7477137387203e-05
-2.51631547162933e-05
-3.99581302056871e-05
-1.06916344255896e-05
-3.29514909979461e-05
-1.86327751379613e-05
-1.77784252428724e-05
-1.25143727072787e-05
-7.17798769324007e-06
-2.41731779808079e-05
-1.86554471286927e-05
-1.84071288061862e-05
-1.11441383770286e-05
-1.96392307989885e-05
-3.27509174930954e-05
-1.46324230528301e-05
-1.60878378693674e-05
-2.40333886847742e-05
-1.02402867789147e-05
-8.46188229493189e-06
-2.20043167830951e-05
-2.3231490441176e-05
-3.15309893350133e-05
-3.20742590632423e-06
-3.06025851420551e-05
-9.42360316675983e-06
1.15119548251613e-06
-8.17109786029176e-06
-2.50477253817194e-05
-1.30331153403457e-05
-9.17764723577805e-06
-2.68599806939409e-05
-6.20523109863734e-06
-1.27613037555286e-05
-2.94532269937761e-05
-3.83363150616038e-06
-1.29593181411399e-05
-1.59527615313095e-05
-3.16187140437289e-05
-1.8934381403692e-05
1.39948605584124e-05
-1.87914953047277e-05
-2.66878415406267e-05
-4.2575883461635e-05
-1.36918608570473e-05
-1.94333242790673e-05
-1.59827528747875e-05
-1.66172463151854e-05
-1.92745138342237e-05
-2.21460862793685e-05
6.17870222987196e-06
-2.617561327846e-05
-1.80678398404634e-05
-1.30882457568838e-05
-3.71928867764124e-05
-1.99891070838115e-05
3.41063006396897e-06
-8.16498498518581e-07
-1.3673124982185e-05
-2.31875497862043e-05
-7.82265638552516e-06
-2.52853698968066e-05
-3.13421912080964e-05
-2.23702246098884e-05
-5.71432057241774e-06
-2.92163230804671e-05
-2.58515118103138e-05
3.21900646449478e-07
-2.18175963674959e-05
-6.1836928480234e-06
-8.08924708638428e-06
-1.47263945720284e-05
-2.63919892615595e-05
-3.61537087469756e-05
-3.62961190512542e-05
-7.97732304233337e-06
-3.93554304532161e-05
-9.55039947552206e-06
-1.89308870233542e-05
-1.76522798397165e-05
5.89661098446209e-06
-4.59826838765721e-06
-4.2333159952441e-05
-2.17387479264679e-05
-1.85815346328346e-05
-2.62581929507971e-05
-2.61512264301798e-05
-1.60512426182766e-05
-3.44422209201743e-06
-2.64847802675818e-05
-3.86376038910136e-06
-2.85030666917338e-05
-3.18178344871903e-05
-2.888474701951e-05
-1.5631917251572e-05
-1.99005374715974e-06
-1.30490600801795e-05
-4.45395899385188e-05
-2.70271660478709e-05
-2.17855535501226e-05
-1.14031100898435e-05
-2.92280039348323e-05
-1.56317649504881e-05
-2.81014918086131e-05
-4.78841518239447e-05
4.50854299230424e-06
-3.06917120043582e-05
-3.11393512771786e-05
-1.84521354055139e-05
-2.38371382619141e-05
-2.68460224969008e-05
-3.58989284775034e-05
-4.06941262592644e-05
-2.71183316823141e-05
-3.74161785367537e-05
-3.37802773674805e-05
-1.13325284482397e-05
-2.54214347479051e-05
-2.42440577792981e-05
-7.0184603274505e-06
-2.09174376353363e-05
-7.50174150568063e-06
-1.82253366943782e-06
-4.07933735435261e-05
-2.36751518687986e-05
-3.79465983407779e-07
-3.10983790706539e-06
-2.85884321625721e-07
-1.8395548762789e-05
-3.34728293683483e-06
-2.91141239330069e-05
2.0271106991541e-05
-4.49231037210639e-06
-2.46664206026379e-05
-1.07617208580873e-05
-1.93996429305719e-05
-1.57587676884257e-05
-1.50611519104946e-05
-2.24869550157379e-05
-2.61856129555913e-05
-4.06936173729607e-06
-8.54621964956041e-06
-2.27461526030056e-05
-4.06178893921043e-05
-4.69593744436146e-06
-7.14579485160336e-06
-1.25813236909168e-05
-3.31445401514293e-06
-8.56908907692502e-06
-3.54776531013721e-05
-1.43968779316589e-05
-1.01500981232069e-05
-2.67978622453865e-05
-2.51987058583372e-05
5.46695573307397e-06
-1.08593001905588e-05
-1.36042616373195e-05
-1.71800652634629e-05
-1.2264031744616e-05
-8.2173879652757e-06
-3.27147187835622e-05
-1.66541465691159e-05
-1.37866777053508e-05
-1.17641186318465e-05
-2.65542201829696e-05
-9.17681503848278e-06
-5.9037987205903e-07
-2.6963269874133e-05
-1.73190474705807e-05
-3.32249175667521e-05
-1.09100681611083e-05
-2.90508498779295e-06
-4.7743449795754e-06
-2.66853333800494e-05
-4.36852062597306e-05
-1.97090050877211e-05
-1.50405887260572e-05
-3.22414195971725e-07
-3.46356763517415e-05
-9.43899974586741e-07
-2.24174549166592e-05
-1.71482783452336e-05
8.88645371101787e-07
-4.66114771752786e-05
-6.60372188703744e-06
-1.49738105139567e-05
1.12694258279235e-05
-1.56733532188813e-05
-1.26619541386226e-05
-1.32229374079873e-05
-3.78437384117819e-05
-1.6119680040499e-05
-3.53445035755595e-05
-1.39702210646833e-05
1.31312282737026e-06
-2.18295849882832e-05
-1.3763230357816e-05
-3.45568374246663e-05
-9.67283240480799e-06
-1.13462674598135e-05
-5.78751298483591e-06
-2.92218013987241e-05
-2.56344398769463e-05
-1.73534451913286e-05
-3.17601539499798e-05
-8.12987818813131e-06
-3.34809026138606e-05
-3.13295055931983e-05
-2.80460975638943e-05
-1.28265671605314e-05
-4.30373912633974e-05
-3.72630127537674e-05
-4.01987485827166e-05
-1.17264426479007e-05
-1.79793029280333e-05
-2.74420843796396e-05
-8.32304722901083e-06
-7.17045225348233e-06
-3.64363007331637e-06
-2.1931442969525e-05
-1.94396222990992e-05
-1.91562319718095e-05
-1.67932147537289e-05
-1.07032990529435e-05
-1.67061960469005e-05
-2.65413268009363e-05
-2.5900887638895e-05
-3.82040896355799e-05
-1.58230717501296e-05
-1.89596554800165e-05
-9.27340786556191e-07
-1.64699519834557e-05
-1.30438195251382e-05
-1.76217011334535e-05
-3.45830985184062e-05
-3.6127010440008e-05
-3.76245844994303e-05
-1.7625203955976e-05
-1.5191214582746e-05
-2.27818868049305e-05
-2.98507812116025e-05
-1.96340791195855e-05
-9.67287971176546e-06
-2.81841578469397e-05
-1.06957905552463e-05
-1.16630025405786e-05
-2.38243354668464e-05
-1.76909873803093e-06
-1.67568761364158e-05
-2.3353972879661e-05
-1.80336286337107e-05
-3.47552907051514e-05
-3.00481973585592e-05
-1.90857898299777e-05
-7.31015359998325e-06
-1.8126949668598e-05
-1.3837502198845e-05
-3.47583946086355e-05
-3.13123266093894e-05
1.06509919619694e-05
-4.27753093720521e-06
1.32701532207273e-06
-3.71642775516689e-05
-8.64300906238468e-06
-3.3838162712506e-05
-1.83963836814319e-05
-1.87783294587074e-05
-6.41941435658969e-06
2.64260119318957e-06
-2.08491466874449e-05
-1.48528439872421e-05
-2.57436970317383e-05
-3.56913234828676e-05
-3.71658495417868e-06
-3.02185284966456e-05
-2.82005064801585e-05
-1.99067023238714e-05
8.24728572975509e-06
-2.08972473734087e-05
-7.33710909811964e-06
-5.03651443832469e-06
-4.37139805009403e-05
-2.54379658289895e-05
-1.29896394433142e-05
-8.81169109785405e-06
-2.03159336353827e-05
-1.6073620812255e-05
-1.25047067486033e-05
-3.03969051550793e-05
-1.00978691550993e-06
-2.85353169033637e-05
1.28277112573695e-06
-1.75312614018458e-05
-3.99241990438321e-06
-2.15071858893642e-05
-1.15101802336103e-05
-6.2464244831201e-06
-1.28657586927469e-05
-1.96202580089279e-05
-2.60638528140099e-05
-3.15816528577612e-05
-2.15825397264424e-05
-1.28618298544776e-05
-3.4553414952017e-05
-4.60884312986794e-05
-2.22072006963744e-05
4.58123727636436e-06
-2.34810559519029e-05
-2.43031632042116e-05
-1.57327056817668e-05
-1.06118850210434e-05
-2.08309863492831e-05
-9.75652191737513e-06
-2.13713913012512e-05
-1.40299833133591e-05
-2.87741069432294e-06
-1.1610948756129e-05
-8.95302004957942e-07
-3.87052365174387e-05
-2.73326823562175e-05
-2.77261181335621e-05
-1.61861049248188e-05
-2.23605176827275e-05
-1.69889286981857e-05
-2.74375461099632e-05
-2.30118279412918e-05
-2.06646280446835e-05
-1.74910681963829e-05
-1.19042578751465e-05
-1.85632207017596e-05
-2.56515250682433e-05
-2.82403581966821e-05
-3.3545410107132e-05
-1.77588107138225e-05
-8.16422087124882e-06
-5.64235281769525e-06
-3.02344165373816e-05
-3.02958550019759e-05
-2.83724482996346e-05
-2.22155366973915e-05
-2.63312617465474e-05
-1.88123185595251e-05
-3.37867345539187e-05
-2.71590105102812e-05
-2.08861798990885e-05
-2.52003130589475e-05
-2.90291869970154e-05
-2.92348825268816e-05
-3.40216434987131e-05
-2.84389042069474e-05
-2.86678825705815e-05
-2.83902166430607e-05
2.57631496303656e-06
1.86124558957825e-07
-2.95978445468985e-05
-1.16417373718072e-05
-2.33558605497261e-05
-1.24908817203348e-05
-2.83246020090589e-05
-9.98088510869281e-06
-1.74825483242451e-05
-2.19371780631707e-05
-1.06467910457636e-05
-2.85194299241645e-05
-2.950745679857e-05
-3.33377543712808e-05
-2.27338911854014e-05
-1.62646281593784e-05
-1.15550568283248e-05
-1.85452645411099e-05
-4.65671218623427e-06
-2.39796316926845e-05
-7.73006223275358e-06
2.66523182504289e-06
-1.46561442717364e-05
-9.61976048105981e-07
-5.42593457586417e-06
-3.03562297648766e-06
-1.11346771257827e-05
-1.94463456188448e-05
-3.07171382326451e-05
-1.35325591591514e-05
-2.34477723044953e-05
-3.92225152404496e-05
-3.01876312554984e-05
-1.62469914358487e-05
1.75330435519652e-07
-1.18471062901956e-05
-2.90554850775798e-05
-1.72947451624857e-05
-1.69886909474546e-05
-2.91232726637303e-05
-2.52609066938387e-05
5.74054271649712e-06
-8.30659014282217e-06
-2.14657079752459e-05
-1.27481274765724e-05
-3.66316407495757e-05
-1.91520538088995e-05
-3.55173124355433e-05
-4.99474121100611e-06
-3.66209992987895e-06
-2.41540847661221e-05
-2.27043809177558e-05
-1.6623876030675e-05
-2.7198727862571e-05
-1.67754690819046e-05
-3.01183865349505e-06
-3.16296182757804e-05
-2.56578358887485e-05
-2.14855703008822e-05
-1.84689213822843e-05
-1.93386211020766e-05
-2.31169320042058e-05
-8.82153300901447e-06
-2.56759967375564e-05
-1.84776947245804e-05
-1.07972334818576e-05
-3.52057576767676e-05
-4.06354460235394e-05
-1.3693942101204e-05
-3.35496521226511e-05
-2.36014960025801e-05
-1.87869586750188e-05
-2.19891077721599e-05
-4.390252790948e-05
-2.42034402469559e-05
-2.65779020984952e-05
-3.27169485216718e-05
-3.56585758105818e-05
7.79674488123611e-06
-3.41350757434345e-05
-1.03296133695088e-05
-2.20170221463544e-05
-6.11569842360794e-05
-1.5234596002492e-05
-2.9010043249357e-05
-2.29933099219984e-05
-7.52807636302781e-07
-2.03630151853439e-05
-3.37613131526999e-05
-2.00657694705727e-05
-1.61417323747334e-05
-2.77294253160561e-05
-1.3624033525191e-05
-3.17973648099698e-05
-1.4139061067963e-05
-1.04047334889441e-05
-2.09145801203447e-05
-5.61091384328488e-07
-1.90608024126226e-05
-4.29410360576449e-05
-2.43230205419288e-05
-4.67648432073105e-05
3.30821940223399e-06
-2.34207117348922e-05
-3.01298832378038e-05
-1.46876929633391e-05
-3.34490883247292e-05
-2.02488943202716e-06
-2.72812231281808e-05
-2.13808267501519e-06
-3.35822555051553e-06
-2.80876619151168e-05
-6.93874538325543e-06
-1.34286407417407e-05
-1.88075233462317e-05
-4.05493941367495e-06
-1.57329331064164e-05
-4.07671193678165e-06
-2.65221430335285e-05
-3.46882215445222e-05
-2.06971601245513e-05
-1.84008362373901e-05
-3.04269352805348e-05
-1.71342113192666e-05
-1.67322277389848e-05
-3.61552965243414e-05
-1.58969580270225e-05
-1.13238696473075e-05
-1.89386642271183e-05
-1.39235897926127e-05
-1.45759808915002e-05
-2.10121523262959e-05
3.32142858995296e-06
-3.20376548143778e-05
-3.18671964202423e-05
-2.02391335029975e-05
-1.07617147494174e-06
-4.41587382806961e-05
9.75742060634776e-06
-2.25287182208156e-05
-2.39436543703663e-05
-2.03436607264168e-05
-3.74158575486794e-05
-3.54924321171845e-05
-5.29865116822696e-06
9.56269534459543e-07
-2.25723262233231e-05
-2.6726237701951e-05
-2.52109639936839e-05
-8.08925279670069e-06
-4.10950846621688e-05
-1.54561413995609e-05
-1.63534112397523e-05
-2.52609801536828e-05
-1.76090759970896e-05
-2.18423186496398e-05
-4.01281767099181e-05
7.95241729603961e-06
-1.12204547721804e-05
-3.39229379071127e-05
-3.34286370247215e-06
-4.45161874467623e-06
-1.59392504916172e-07
-4.37266465635159e-05
-2.30235249582375e-05
1.74650031451332e-06
-2.36048616844405e-05
-1.54199654176948e-05
4.05194325613195e-06
-3.05540040718546e-05
-1.83352337544497e-05
-1.01800680686105e-05
-2.88810427187064e-05
-1.02559137263564e-05
-2.46835199713348e-05
-2.20364103567563e-05
-1.38238063206653e-05
-3.27656844090663e-05
-4.57030632701652e-06
-3.73628915482548e-05
-1.97998143930291e-05
-1.85091354909488e-05
-1.86939320591354e-05
-1.94266274722614e-05
-9.6922526695489e-06
-1.3553744811588e-05
-6.30807876488403e-06
-3.16911777283007e-05
-5.4919818844046e-06
5.22128756257385e-07
-1.33526743447908e-05
-1.82257123161831e-05
3.71523050180084e-06
-2.86778717960239e-05
-3.6264825921598e-05
-5.33529041613098e-06
-1.33335277157226e-05
-1.15668785452439e-05
-1.2007499027945e-05
-4.29638192727035e-05
-3.04279760604943e-05
-4.19873229964733e-05
-1.85531658493417e-05
-3.58901881790953e-05
-1.36127452230007e-05
4.1945455092219e-07
-8.83305513318611e-06
7.10500472344514e-06
-2.05343276350141e-05
-2.0388083730099e-05
1.80369162402368e-06
-3.75304824108469e-05
-9.84388622258627e-06
4.55111417322259e-06
-1.24078016995739e-05
-2.45483459168466e-05
-2.40855284801879e-05
-2.10553616814336e-05
-1.39840280880523e-05
-3.62754761519373e-05
-2.96923298140755e-05
-3.11469925735492e-05
-2.57444597993079e-05
-3.50326788893037e-05
-2.63116699865152e-05
-2.5245957727221e-05
-2.08985421192045e-05
-3.3145384299077e-05
-8.03958991593382e-06
-2.42140159317135e-05
-2.14462399419846e-05
1.08651566988234e-05
-9.18826180555823e-06
-1.87924208611321e-05
-3.24164379543236e-05
-2.29513154640025e-05
-2.4265295714712e-05
-1.3157417312507e-05
-2.42492564563809e-05
-2.10375300663898e-05
-2.61041497763644e-05
2.89445925260268e-06
-1.85835335567027e-05
-4.88814275795518e-06
-2.08903017413698e-05
-3.83688771268151e-05
-3.47281438630434e-05
-4.3042564023204e-06
-4.14938443168388e-05
-3.18733968079363e-05
-1.79795015224948e-05
-1.91145672018721e-05
-4.00775464499907e-05
-2.89281927836663e-05
-7.23434645374929e-06
-1.30518447542128e-06
-2.20801457756392e-05
-2.77093232833941e-05
-1.34371409088608e-05
-2.73894658936744e-05
-2.5620455530121e-05
-1.98784336702575e-05
-1.27845153319254e-05
-2.60500867275318e-05
-2.04405735437234e-05
-2.09725749500598e-05
-3.31824240253924e-05
-3.95437069754708e-05
-7.43959089867356e-06
-3.47518616139089e-05
-8.0611815135107e-06
-1.80373236785213e-05
-1.03512267342143e-05
-1.93123203803323e-05
-4.27282769172246e-06
-3.27633115360274e-06
-2.26941406249884e-05
-1.10604950297444e-05
-1.6790012813849e-05
-1.28698330471503e-05
-3.86726354456791e-05
-4.68877030065062e-05
-2.20179899116717e-05
-2.28322825565001e-05
-2.35020190877289e-05
-1.07922797486891e-06
-1.8017026625775e-05
-1.21603426782177e-05
-2.38698784293814e-05
-8.49650373664849e-06
-3.67413247419521e-05
-1.14713912902124e-05
4.24162567747009e-07
-8.93172183290157e-06
-1.66330511385476e-05
-2.3910841642949e-05
-1.78209098181368e-05
-4.23762888274334e-05
-2.46516911754788e-05
-1.279487192802e-05
-2.3459161310783e-05
-2.47986094497499e-05
-3.65105112741854e-05
-2.81552571876173e-05
-3.67120295901195e-05
-1.83439871793975e-05
-2.70454577345652e-05
-2.646843774139e-05
-2.55488546250693e-05
-1.64970878529292e-05
-3.02745059583024e-05
-2.56271294978997e-05
-2.34074865746872e-05
-2.02194150375971e-05
-2.35341656780197e-05
-1.53814169677738e-05
-1.47327765664434e-05
-6.68579791693095e-07
-1.88247843006083e-05
-3.31472870155254e-05
-2.39605303012167e-05
-1.73216306197119e-05
-3.68269917066608e-05
-3.62857739477002e-05
-2.44459883814144e-05
-1.13157138398513e-05
-3.53800721657374e-05
-2.75742593196126e-05
-7.75180019317833e-06
-2.87400762916873e-05
-1.44321963068842e-05
-3.15336665744948e-06
-2.85153483785375e-05
-2.68883083324967e-05
-9.50427540743263e-06
-2.66445400874706e-05
-1.61953926152892e-05
-1.73488352071358e-05
-7.81381453231042e-06
-4.34769885904812e-05
-5.8458648098342e-06
-8.09240214004763e-06
-1.71479293757969e-05
-2.68519956262851e-05
-2.83318375275502e-06
-1.10060650327777e-05
-2.65725972363417e-05
-2.06086281633644e-05
-7.53866997387782e-06
-3.89269893948944e-05
-1.20298828840051e-05
-2.88941406777494e-05
-3.66942728501173e-05
-3.14679162797733e-05
-4.13503913682238e-05
-2.54431519218294e-05
-2.82127938781103e-05
-1.08302684418722e-05
-2.11014982652328e-05
-2.21495141363589e-05
-1.5216140239106e-05
-2.87840227515207e-05
-4.77030424190249e-05
-3.28455731768218e-05
-1.01730526478442e-05
-2.13653043022146e-05
-2.18344568047456e-05
-2.06430054768548e-05
-2.27939008227444e-05
-4.95903048615692e-05
-1.656993184403e-05
-2.50355517997546e-05
-3.00719755350609e-05
-3.94315020547178e-06
-1.71788657838496e-05
-5.2758117927276e-06
-3.06114112471658e-05
-2.20582641579954e-05
-2.32822381898949e-05
-2.64031627370799e-05
-1.13698918487831e-05
1.90636182770063e-06
-7.52152545781325e-06
-1.6656145951314e-05
1.41511769617987e-06
-6.34481277740406e-06
-2.26320339842168e-06
-9.20702416926537e-06
-1.40486221653691e-05
-4.05213688239009e-05
-1.38805844040097e-05
-3.6484176846481e-05
-4.32610822663966e-05
-3.09922438264363e-05
-3.1467919062942e-05
-3.00215943403436e-05
-1.66270582376433e-05
-1.28805758859498e-05
-3.04429680924868e-05
-1.9383078197297e-05
-3.50926516662439e-05
-1.40997638321582e-05
-3.63716016476754e-05
7.24202216614762e-07
-1.78723075731668e-05
-3.14823554754259e-05
-1.15358204154865e-05
-2.12218788969052e-05
-9.16183230416128e-06
-2.16281534942224e-05
-1.31186029784905e-05
-1.19006829666581e-05
-1.78464825396503e-05
-1.15279465338093e-05
-2.85709470550539e-05
7.37270147930715e-06
-1.16896519825053e-05
-3.78097102666293e-05
-2.86114062162691e-05
-1.4708117942348e-05
-1.71858890971466e-05
-1.98256335868312e-07
-3.8634746922067e-05
-2.67727926343801e-05
-2.70024979644473e-05
-2.98158642292627e-05
-1.61061143110481e-05
-2.03683471978943e-05
-1.01291934071079e-05
-1.42359711649067e-05
-2.85299373675128e-05
-3.27169471452648e-05
-3.40167535549982e-05
-1.89318108952758e-05
-3.13143367210562e-05
-3.24541182549797e-05
-3.85418297854513e-05
-2.12645216118249e-05
-2.22712431799769e-05
-1.11464597437149e-05
-4.05353617828171e-05
-1.81111358711308e-05
-1.46631240283386e-05
-2.69316978865393e-05
-2.24953096120417e-05
-3.29654987042228e-05
-3.36250555784431e-05
-4.32548708143662e-05
-1.79444140201705e-05
-2.35547104082256e-05
-3.55721468943952e-05
-5.69797534024995e-06
-2.88144777126083e-05
-1.39069157398887e-05
-2.98631790727921e-05
-2.79304440821246e-05
-2.63838349052957e-05
-2.09159474108138e-05
-2.45493482810045e-06
-2.42158530920076e-05
-2.42493179554499e-05
-1.47159149840422e-06
-4.06852280974215e-05
-1.02729313373266e-05
-2.60915918371435e-05
-1.92746760799995e-05
-2.1472728051763e-05
-1.49195786566064e-05
-2.50477805219891e-05
-9.07267546320628e-06
-2.77313649819188e-05
-2.78773256046793e-05
-2.21236006955152e-05
7.73396075613353e-06
-1.53936651227276e-05
-2.44771681936109e-05
-5.6734618875658e-06
-8.2205024840075e-06
1.27023270323231e-06
-3.1413325149642e-05
-2.21838276067097e-05
-1.83288480432405e-05
-5.7427842546704e-06
-4.63793312799755e-05
-3.97070423159839e-06
-1.46888697611449e-05
-3.52314643390655e-05
-1.21233382580235e-05
-5.49611833489492e-06
-1.54561064152792e-05
-4.77528254279438e-05
-3.5800553617285e-05
-2.35185821009806e-05
-2.12877495646781e-05
-2.8974474437526e-05
-1.99257256393832e-05
-2.49731562216572e-05
-1.7537004593067e-05
-2.96873889530341e-05
-2.33284963750247e-06
-1.23441985070469e-05
-2.00486868520859e-05
-2.62712566369393e-05
-3.45124277455433e-05
-9.77771248369296e-06
-1.05780617902233e-05
-1.9790137933262e-05
-2.10051110361708e-05
-3.15323331421482e-05
7.27558007791536e-07
-1.30330581012948e-05
-2.37165668137111e-05
-5.4531626788642e-06
-8.28275520938932e-06
-2.97486261053907e-05
1.20607291746394e-05
3.84431042307727e-06
-2.43721182623819e-05
-1.13424367896399e-05
-2.15848651628811e-05
-1.01433781819361e-05
-9.64255251916166e-06
-5.85402591847064e-06
-9.09592240949305e-06
-9.45437684265239e-06
5.31700976940357e-06
6.33639684492111e-07
-2.02172384462985e-05
-3.02666756830847e-05
-1.4040728903427e-05
-1.10513696512005e-05
-2.63324339766846e-05
-2.32282014160123e-05
-3.32995079922282e-05
-2.83426156134204e-05
-3.76571780871233e-05
-1.88385330636656e-05
-3.51995039692286e-05
-1.07744881514875e-05
-1.15107399497414e-05
-7.38183208464499e-06
-3.12570242453059e-05
-9.78688296709762e-06
-2.24822991728194e-05
-4.58582727344895e-07
-1.29395028514842e-05
-1.84263297391737e-05
-1.7471168231174e-05
-1.41156280031416e-05
-2.22907324073208e-05
-1.44765246315079e-05
2.01940475645293e-06
-1.29256843461373e-05
-2.48483953816404e-05
-2.51234175978692e-05
-1.40080180479411e-05
-3.33581066141701e-05
-2.32740899509483e-05
-3.35379018506726e-05
-2.63298836415366e-05
-1.61329512437317e-05
-3.33044221223135e-05
-1.65472044726491e-05
-6.63584407536101e-06
-1.217914149185e-05
-3.45843054390445e-05
-1.02754670302554e-05
-2.21126631192919e-05
-9.88186123428189e-06
-1.58344861931478e-05
-2.22895200141989e-05
-2.08066544599712e-05
-2.48442156260395e-05
-9.84719145550841e-06
-5.59312739888757e-06
-1.90043841559208e-05
-1.62822275346337e-05
-7.43854564223354e-06
-5.37798062748807e-06
-1.92198398441118e-05
-3.88373659538422e-05
-2.70843723725915e-05
-1.60043656611233e-05
-1.06509925033249e-05
-1.57258643563914e-05
-1.86988575790883e-05
-1.48785125753305e-05
1.47992625014537e-05
-1.32397380769289e-05
-2.18248511145243e-05
2.76974351428333e-06
-2.73568687150652e-05
4.72164374957621e-06
-3.56747880411502e-05
-2.05177397234032e-05
7.52365764662723e-06
-3.27423697893205e-05
-3.45203162490642e-05
-1.27722392964632e-05
-1.5323693554051e-05
-2.42276038798301e-05
-3.67435635995042e-05
-3.4209011319366e-05
-2.84658098290992e-07
-1.58752621707757e-05
-1.63528359429942e-05
-2.11952228868907e-05
-5.80424842930298e-06
-1.0192573600352e-05
-1.9718772664821e-05
-5.77858465431027e-06
-1.50629806039747e-05
-3.61529835099014e-05
-3.54737532073065e-05
-1.03377895145109e-05
-2.64195619369089e-05
-2.72584531825698e-05
-8.0764671336275e-06
-2.35872816265382e-05
-2.24559765017589e-05
-1.78291603172294e-05
-2.1125739783113e-05
-4.5709927936238e-06
-2.50586532967568e-05
-1.02493619167211e-05
-1.78724454039114e-05
-3.52129785964974e-05
-1.12222450089209e-05
-4.10695102773212e-05
-1.81102456175343e-05
-3.78319371170466e-05
-6.5288604192063e-07
-1.33135172207627e-05
-2.41398132614415e-05
-3.2727458741875e-05
-3.49911423411409e-05
-1.25156096454632e-05
-2.52917745776069e-05
-3.02702401343652e-05
-2.36373418772845e-05
-1.4438296754244e-05
-3.08689882384221e-05
-1.84329569118124e-05
-6.45612451818749e-06
-3.96912211225661e-05
-2.7398137786025e-05
-4.04442376494425e-05
-9.14916622146485e-06
-1.4202702130964e-05
-2.43327881434e-05
3.08039432276378e-08
-1.53280375950558e-05
-2.39781886441071e-05
-1.34847751552631e-05
-3.1010537096245e-05
2.25119255977624e-06
-1.03489193859857e-05
-1.87872375438314e-05
-4.34701102754833e-05
-7.85878503609207e-06
-2.7011712895642e-05
-1.19006125108885e-05
-8.86896356494917e-06
-1.15517564544052e-05
-2.65410851225599e-05
-1.16006433612138e-05
-2.8214770674426e-05
-2.30490961923e-05
-2.39210986341906e-05
-4.12612287763137e-05
-5.56725636553688e-06
-1.20842149893073e-05
-3.15978892317411e-05
-9.64122734770171e-06
-2.22300171141096e-06
-1.92027129649352e-05
-8.41377444396429e-06
-1.93389529844668e-05
-2.06992382063365e-05
-8.54541002847252e-06
-2.35558932278472e-05
-5.90052136364264e-06
-4.7029005540194e-06
-2.60784569380003e-05
-1.46795722106001e-05
-1.71039678823022e-05
-2.47132034380362e-05
-1.07796657105234e-05
-1.64082401938622e-05
-4.66240759259513e-06
-3.88238612548526e-06
-4.94308404398157e-06
-1.36866764035023e-06
-1.36652345689942e-05
-1.66246508889721e-05
-3.00609063386501e-05
-1.30735246806386e-05
-3.10565988881137e-05
-3.30593862959611e-05
-2.93672367483887e-05
-3.35634434167077e-05
-2.83730013524894e-05
-2.08986908831604e-05
-1.22359803668542e-05
-2.04780339388856e-05
-2.7070750766991e-05
-2.43198602391782e-05
-3.01829673053222e-05
-2.13402386828449e-05
-7.15062935220444e-06
-8.52149427181992e-06
-1.20332993183383e-05
-2.13173571715937e-05
-3.09652714542662e-05
-1.66884849988824e-05
-2.59973976936189e-05
-3.97086974139803e-05
-1.68059762972339e-05
-2.0058596907543e-05
-2.88386260842352e-05
-4.04766826695443e-05
-2.672218815426e-05
-1.19954494149798e-05
-1.8929657399267e-05
-1.42356592028373e-06
-2.50608865341788e-05
-1.88244663161167e-05
-9.52338244647194e-06
-1.89138490528943e-05
-6.81030502136304e-06
-1.05308343477549e-05
-2.6222535210918e-05
-1.28585874917698e-05
-1.0800382298184e-05
-1.6699322858579e-05
-1.56654972804649e-05
-1.44744677816373e-05
-2.27335591683325e-05
-1.78598102462484e-06
-3.47831605081763e-05
-2.53673452410822e-06
-2.21501628845718e-05
-1.0622602103473e-05
-1.2479991822054e-05
-1.06528074817752e-05
3.70248210436652e-06
-2.25854477707901e-05
-2.57397074751553e-05
-2.11565654495741e-05
-3.13702687927193e-05
-1.84603493639078e-05
-1.45157242464738e-05
-2.67937175898645e-05
-2.99113558042968e-05
-1.17223366382812e-05
-1.22874194724447e-05
-1.29919828929732e-05
-3.17651608268036e-05
-3.34876406820469e-05
-2.75612212512913e-05
-1.27682549978553e-05
-1.49866418345336e-05
-1.5427354987164e-06
-6.11073556975258e-06
-2.5209105822282e-05
-1.64437697508628e-05
-1.61942104580491e-05
-7.21569987566221e-06
-2.09102436285345e-05
-3.7107972483955e-05
1.70424591177617e-06
-3.47030062244873e-06
-1.22412764482783e-05
-1.40991289796728e-05
-2.99612697197662e-05
-8.67411881049681e-06
-1.89352447468654e-05
-1.95548154024467e-05
-1.47390270087143e-05
-1.13337248310185e-05
-3.74805473538183e-05
-7.68417702711109e-06
-2.85524628079185e-05
-2.22077021680295e-05
-2.38311298004708e-05
-2.11612470012524e-05
-2.73283915797155e-05
-2.21453447804073e-05
-2.83129508190363e-05
-2.58371405229546e-05
-1.08825700736072e-05
-6.63988280143951e-06
-2.41518159874721e-05
-3.22356556166837e-05
-2.02693319850557e-05
-1.93774897131633e-05
-5.74097201717906e-06
-2.36356447905737e-05
-2.8188955623375e-05
-2.00685434744933e-06
-1.30065804373748e-05
-2.60065974554195e-05
-3.02144926740515e-05
-1.09953927085722e-06
-8.36103300882975e-06
8.4137565341944e-06
7.70664389291345e-06
-2.74900160818681e-05
-2.86773989613465e-05
-1.2589293041836e-05
-1.02054695269311e-05
-2.46724527286787e-05
-1.95086079883774e-05
-1.32021651555736e-05
-1.35002035107118e-05
-2.46776350909413e-05
-6.95272689868491e-06
-1.44348144508305e-05
-2.06977223458235e-05
-2.11910131298792e-05
-1.66632675906528e-05
-1.29711663853061e-05
-3.49269988118958e-07
-3.45693183022894e-06
-2.78051256176368e-06
-2.07502489112342e-05
-1.7077803350736e-05
-2.24593717905234e-05
-7.8200531859231e-06
-1.91800128022954e-05
-2.88626884659796e-05
-2.93015592166441e-05
-7.46501232742415e-06
-7.44462939743004e-06
-2.69226604693674e-05
-3.12774818127525e-05
-2.32107764129842e-05
-2.03617537252922e-05
-2.00476771008897e-05
-2.60440964318166e-05
-7.58628006388644e-06
-3.79492281305642e-06
-1.84822701694744e-05
-2.70525629938719e-05
-3.15108916434375e-05
-1.27219947965753e-05
-2.23415955214146e-05
-2.84394013173967e-05
-1.79886050917013e-05
-8.44138514121473e-06
-4.68633430830478e-05
-3.32905995259472e-05
-4.91158924203832e-06
-3.45892236129236e-05
-1.7024443083718e-05
-1.46938121254919e-05
-3.74564524823037e-06
-2.05755788362548e-05
-1.55168256601818e-06
-4.1549396375104e-05
-2.71582501630231e-05
-2.32556892377019e-06
-8.50129628481232e-06
-2.41442043820093e-05
-2.82995928162018e-05
-2.44401719229523e-05
-3.03633084555192e-05
-2.94567481410954e-05
-2.95213598162746e-05
-4.05318182472123e-05
-3.46072551386515e-05
-2.35751391354713e-05
-2.380969732058e-05
-3.92177609260679e-05
-2.9677920135645e-05
-1.26733968175345e-05
-3.90222746459898e-05
-2.59266107626272e-05
-1.47573760252579e-05
-2.91441856647213e-05
-2.61176200010364e-05
-1.96718673625605e-05
-2.61174543284303e-05
7.59283914721116e-06
2.20155024301952e-06
-1.3163539366927e-05
-1.8969152834363e-05
-3.02610474631479e-05
-1.73821427455956e-05
-4.09586233399239e-05
-3.90830901168278e-05
-3.67995348669115e-05
-1.37805111732764e-05
-2.55566249247424e-05
-2.92302565881636e-05
-1.31897305258587e-05
-2.82961050613129e-05
-2.4801962955691e-05
-3.1930816442873e-05
-2.84713766728286e-05
-2.24188296654133e-05
-1.76546536226032e-05
-2.8462363921075e-05
-9.28836062481177e-06
-1.79027588518639e-05
-1.3392659598788e-05
-1.51825787864936e-05
-7.42091353357853e-06
-1.87543000117491e-05
-3.40265435901648e-05
4.74607788680146e-06
-7.85762097712467e-06
-4.38296036417539e-06
-1.57063370372175e-05
-2.47166004980047e-05
-2.71741647511973e-05
-3.13247707483155e-05
-3.94018743269792e-06
-3.72173437941927e-05
-1.44038282261698e-05
-1.26881989484744e-05
-1.13474035690574e-05
-2.70528740321438e-05
-1.4579653856417e-05
-1.32859407074003e-05
-2.21168316522947e-05
-2.45742845551485e-05
-1.62309286659807e-05
-3.81568864479511e-05
-2.988810670691e-05
-5.91552445027882e-06
-8.85444609926249e-06
-4.67071488143166e-05
-6.42220099715333e-06
-1.48944910990301e-05
-1.97443029463303e-05
-2.69641632665055e-06
-2.44470665934031e-05
-3.39302953087384e-05
3.30859957135152e-06
-1.53948552012828e-05
-1.78140040829539e-05
-3.66844890478669e-05
-1.60844574607096e-05
-3.58819502013306e-05
-3.30277315425814e-05
-3.66532919974551e-05
-2.72346523338165e-05
-4.38983177660909e-06
-1.41784745677847e-05
-3.11729341159372e-05
-2.82812462513702e-05
-3.0456417343131e-05
-2.24238253744345e-05
-1.35222708910598e-05
-2.3732653970037e-05
4.82081586946575e-06
-3.57716545264029e-05
-2.2267294996687e-05
-1.6679550897866e-05
-3.47950281739064e-05
-1.34792527932072e-05
-1.12615956142216e-05
-1.76241338594681e-05
5.42267312470793e-07
-3.40333398446864e-05
-2.65168162390947e-05
-6.50266558802483e-06
-3.32632620959403e-05
-1.6400487947163e-05
-3.52140076725407e-05
2.41386893124325e-06
-1.21025439310223e-05
-1.74796930825277e-05
-1.45626798011773e-05
-9.17990917985561e-07
-2.33644233173066e-05
-3.06531358795069e-05
-2.17561908625e-05
-6.98958102232119e-06
-2.73547749426621e-05
-2.23832057656393e-05
-2.61659486142959e-06
-2.8221566699067e-05
-1.1062814904569e-05
-6.34313768861158e-06
-1.87631931143107e-05
-2.06269818118531e-05
-3.13618312893766e-05
-1.69327344484073e-05
2.09716245598085e-06
-2.31111252440792e-05
-1.39418203793917e-05
-1.26552997505588e-05
-1.13764286204788e-05
-2.2694520818021e-05
2.33474275955034e-06
-2.72091277606973e-05
-1.82865646644491e-05
-1.65439341360927e-05
-1.53559084669893e-05
-3.00301431322207e-05
-2.27679771612631e-05
-4.88176312537616e-06
-2.83650660201353e-05
-2.29256172708037e-05
-3.52890266783257e-05
-3.18566511245696e-05
-2.95998265910636e-05
-2.32904998530219e-05
-9.0226130942069e-06
-1.79101573496776e-05
-2.47442810373876e-05
-4.32400102658045e-05
2.19700657609046e-06
-2.48706692951754e-06
-1.16747258918988e-05
-1.92717777775851e-05
-3.10422943711017e-05
-2.84740712578984e-05
-2.87002065869409e-05
-2.77940520074814e-05
-1.18814654787315e-05
-1.48925835644068e-06
-1.48772131952509e-05
-3.88171325051697e-05
-2.60696423647241e-05
-1.31634708365563e-05
-5.99597037805743e-06
-2.68401234179831e-05
-1.68461572076243e-05
-9.18105628198696e-07
-7.47608472719408e-06
-3.90575821043705e-05
-2.44064259100281e-05
-3.66257465287251e-05
-2.07526036085751e-05
-4.60659347871743e-05
-3.29169806108963e-05
-5.64113507863095e-06
-1.43619381087592e-05
-3.0580095428198e-05
-1.01341859312608e-05
-9.60110696535655e-06
-1.3010772542128e-05
-2.37324914958579e-05
-4.42047706318972e-05
3.95707319646012e-07
-9.3624973029032e-06
-2.16429356740961e-05
-1.04130606078847e-05
-2.78439210375494e-05
-1.81387768189407e-05
1.69078994792452e-06
-1.79910650972423e-05
-1.59357346231433e-05
-2.79282815679468e-05
-1.53224326633369e-05
-2.39809799747575e-05
-2.38049157501786e-05
-4.1502764223314e-05
-1.16095425846029e-05
-1.71035416793967e-05
-3.8865169320256e-05
-1.39077412682677e-05
-3.74504670955913e-05
-1.24980782330108e-05
-1.53532873138598e-05
-1.41377046547312e-05
-3.00790780696364e-05
-2.49139021457082e-05
-3.18010353372563e-05
-1.88009994794929e-05
-2.57880569727217e-05
-2.07509717337626e-05
-5.56951519623242e-06
-7.32130978231049e-06
-2.33605280843946e-05
-2.44417276486203e-05
-2.79248149903758e-05
-1.85212075399588e-05
-2.54247022134792e-05
-1.68161822163536e-05
-3.62383476356987e-05
-2.74074482953315e-05
-1.4741368974778e-05
-1.79930835796396e-05
-8.90944928827719e-06
-4.307894771649e-06
-2.23647064096201e-05
-2.35860931746939e-05
-2.53640958212141e-05
-1.7182486774448e-05
-7.65892502684036e-06
-1.39879295914967e-05
-2.94982691613043e-05
-1.13958836602802e-05
-2.24278972680686e-05
-3.29676884317902e-05
6.02980362622759e-07
-1.23942822863106e-05
-1.69129326060112e-05
-3.74135419905487e-05
-3.20514938969406e-05
-3.39133217017286e-05
-1.0311926813223e-05
-1.57387233748957e-05
-1.14400923363452e-05
-2.21909787620446e-05
-1.92173922491254e-05
-2.72491672300499e-05
-2.86402886267452e-05
1.50208396303575e-06
-3.46969217378295e-05
-1.90534233892789e-05
-1.74573294382493e-05
-2.13570488197176e-05
-7.13552143307164e-06
-2.24092171119073e-05
-2.8119063695256e-05
-3.31880364013838e-05
-1.81070966867527e-05
-1.45004197160533e-05
-8.72664938242819e-06
-3.36391044730452e-05
-1.6207220179867e-05
-3.16369841538515e-05
-7.50603253851852e-06
-3.18919359156224e-06
-4.08192012213362e-05
-1.16978946699158e-05
-1.73984037102847e-05
-8.80961440832098e-06
-1.63331083226084e-05
-8.92591661247946e-06
-3.14726607401563e-05
-2.30306849598426e-05
-1.73277122304002e-05
3.41875137755732e-06
-1.06969786497328e-05
-1.62502466007321e-05
1.10886297584476e-05
-2.61977511104012e-05
-6.25157023968734e-06
-2.07021013292612e-05
-1.88070873203499e-05
-2.68317735162121e-05
1.33220206260248e-05
-1.8249698648148e-05
-7.08544288966886e-06
-2.7322440480424e-05
2.88891430797243e-06
-1.07712892139226e-05
-2.11773576092945e-05
-4.23943785167371e-06
-3.1544233439061e-05
-2.00359424756888e-05
-7.57699371994687e-06
-2.7695437172349e-05
-6.83490286211397e-07
-2.3092130003446e-05
-1.81650150371833e-05
-2.74646707435286e-05
-2.39721428087495e-05
-3.2619300375059e-05
-2.75521244357704e-05
-2.45556364347529e-05
-1.49544800373225e-05
-1.40676984256884e-05
-1.66528949122466e-05
-1.55669962297948e-05
-2.58370615102506e-05
-2.14794875410813e-05
-4.69469753484412e-06
-2.21967329008046e-05
-1.76772882893756e-05
-4.40067785514528e-05
-3.3355091127373e-05
-2.03057094551369e-05
-3.0976959576879e-05
-3.19154017368265e-05
-2.07095918436227e-05
-2.96201037731072e-05
-6.24934818302594e-08
-2.57480228658897e-05
-2.1704176958097e-05
-2.14236066417194e-05
-1.38280958408742e-05
-4.22980557597295e-05
-2.61159495752147e-05
-1.43590989159714e-05
-2.98867617581904e-05
-3.38176693506145e-05
-2.57437667738699e-05
-5.17086805379229e-06
-1.25621958590203e-05
-1.55594299593475e-05
-3.25475421435444e-05
-3.7404532827268e-05
-1.94368538673452e-05
-4.02679856889864e-05
-5.37575825223814e-06
-1.44557621918736e-05
-2.04013851705443e-05
-1.31898774955048e-05
-6.17455694497832e-06
4.87049148173586e-06
-3.36430914278881e-05
-2.23377040258934e-05
-1.09067958305369e-05
-2.49999926286498e-05
-2.54283448459175e-05
-1.54033312703074e-05
-7.27718592065099e-06
-1.75151108887798e-05
-1.93631177586561e-05
-2.71023782684543e-05
-4.69474711211577e-06
-1.08178674253108e-05
-3.17226380411933e-05
-1.68684325453138e-05
-1.09261371100698e-05
-2.68646201635473e-05
-1.26923271898645e-05
3.79306300060504e-06
2.36664250391193e-06
5.40361119835701e-06
-2.33236277534808e-05
-1.54610912899387e-05
-7.43950369227323e-06
-9.49793433651976e-06
-2.40457031601268e-05
-1.58240673096062e-05
-1.20593369579164e-05
1.16262900972529e-05
-8.86135455352085e-06
-2.35919958440921e-05
-2.83614837886596e-05
-2.97072598639482e-05
-1.34212179365033e-05
-3.56693715714633e-05
-2.98640401968517e-05
-3.61697083074579e-05
5.19465905300399e-06
-3.28710309125093e-05
-1.37345783945242e-05
-3.89688073493997e-05
-2.48515576475868e-05
-1.70992995091508e-05
-4.65059464411836e-06
-2.7236088317805e-05
-7.04719137895818e-06
-3.83840704284173e-05
-2.19911728841434e-05
-2.67353970304557e-05
-3.21443245301451e-05
-1.18125470885797e-05
-1.30307893445505e-05
-2.31899679652663e-05
-2.43565470689475e-05
-1.00174930090353e-05
-2.92048946828854e-05
-8.20005711083866e-06
-1.86797140530555e-05
-3.52461138577249e-05
-3.25976754855205e-05
-4.60945220274857e-05
-2.72699160840995e-05
-2.53427404834338e-05
-3.02574490411842e-05
-2.33574984013796e-05
-3.19814101871515e-05
-2.63974087502092e-05
-3.32317782470053e-05
-2.61848314493303e-05
-1.54545828646439e-05
-2.6833771577657e-05
-3.22793025830109e-05
-1.40747592155931e-05
-1.42108093867298e-05
-2.28115232975533e-05
3.28465188250436e-06
-3.107203430266e-05
-2.31904624941704e-05
-2.25374049703017e-05
-2.0964459710698e-05
-2.78495724139926e-05
-3.34916809412939e-05
-3.75430570945723e-05
-2.04797713026884e-05
-5.23749132329774e-06
-2.12311941714535e-05
-5.29637880492429e-06
-1.55880338683111e-05
-1.56897249777107e-05
-1.50574216118445e-05
-2.41960851883797e-05
-2.47021678097023e-05
-2.94353005516656e-05
-1.37667873522124e-07
-3.41338816471523e-05
-2.28891748733558e-05
-1.7381553311001e-05
-2.59683762011555e-05
-7.94470766255802e-06
-3.46448238729489e-05
7.4864287246294e-07
-2.14465717600815e-05
-1.26596299952206e-05
-1.09329260107562e-05
-5.21562161557245e-06
-2.70146005993836e-05
-1.77395020888898e-05
-2.19057654939558e-05
-2.86931123035191e-05
-2.81877054483034e-05
-1.12797633613478e-05
-2.30563260228699e-06
-2.11060538529063e-05
-2.60623350572216e-05
-2.99290734672407e-05
-1.81104528407408e-05
-2.68490332916024e-05
-2.24011989969191e-05
-3.56023141057117e-05
-1.97029399574908e-05
-1.90586178826854e-05
-2.36364533777434e-05
-2.08307242621329e-05
-1.83640276134939e-05
-3.11137176792164e-05
-1.41409051729525e-05
-2.64789130418849e-05
-3.35308873441238e-05
-5.67039836206603e-06
-2.39231924544706e-05
-3.10721510972677e-05
-2.42642961124413e-05
-3.69186343876223e-05
-1.26691769598456e-05
-1.12305719101985e-05
-5.21395321817163e-06
-4.37879054687661e-05
-2.41345725849379e-05
-1.16579679471119e-05
-3.19348593382187e-05
-1.75882580851601e-05
7.91503107579139e-06
-5.75427833343125e-06
-2.47931007113378e-05
-4.21884770923426e-05
-3.05459454320902e-05
-2.72348578215618e-05
-1.54309305303185e-05
-3.3874978994426e-05
-2.50143054481716e-05
-2.45728718120753e-05
-3.18291532073909e-05
-1.20289718226813e-05
-7.05379023432512e-06
-2.3562753733373e-05
-2.55298060758893e-05
-5.33403820922945e-06
-1.57508464276399e-07
-1.90918041255345e-05
-2.74647420425246e-05
-3.93014473517005e-06
-2.65686803108554e-05
-9.36061038530346e-06
-6.75982553400603e-06
-2.92556721942855e-05
-3.14333705224608e-05
-2.29832526379271e-05
-1.09547730064242e-05
-8.96903923663928e-06
-2.1606763841219e-05
-1.7220396710318e-05
-6.58071425626209e-06
-1.79773508749696e-05
-1.98012800175051e-05
-4.19965011613694e-05
-1.08820392230261e-05
-2.00494098488232e-05
-1.2429351475027e-05
-2.07420407384681e-05
-1.74518097230956e-06
-2.22195420644722e-05
2.43974851440408e-06
-1.8028212878916e-05
-9.16082033605316e-06
-5.03134892337372e-06
-2.47849388771032e-05
-4.53890635849612e-05
-7.40196051246883e-06
4.11403887906801e-06
-1.06847591929019e-05
-2.39243933029116e-05
-1.19624788652289e-05
-3.01426828001405e-05
-4.74207446600369e-06
-1.6009110735725e-05
-5.05681587986428e-06
-2.28564050101879e-05
-1.91627624436915e-05
-1.02503310410397e-06
-2.27008935735243e-05
-3.40548332161634e-05
-3.1562987153467e-05
-1.2013198083177e-05
-2.44384808051379e-05
-2.66649593757624e-05
-3.259223070337e-05
-2.7113064702796e-05
-1.7635853092616e-05
-2.98627862811898e-05
-4.93097955475944e-06
-1.75021228804382e-05
-1.94650333631634e-05
-2.72946234028002e-05
-7.61258870335472e-06
-3.75252988647171e-05
-3.33005243422609e-05
-2.25901271079607e-05
-3.0714746830978e-05
-1.17343270476711e-05
-1.62072184695945e-05
-1.59389691329136e-05
-2.89888646747348e-05
-2.48525729206221e-05
-3.11857380480968e-05
-1.53613940296e-05
-1.30913009876925e-05
-7.09840983476879e-06
-3.75806774407769e-05
-2.09422290968348e-05
-1.65290580441493e-05
-9.85564171524316e-06
-2.15208443056719e-05
-1.49949199616161e-05
-2.24940365144691e-05
-2.9288166619441e-05
-2.31491830989858e-05
-1.65171065378307e-05
-1.66520840207794e-05
-1.87540360161743e-05
-1.59272214758436e-05
-1.98474681979659e-05
-1.49249244288009e-05
-2.13536891558165e-05
-1.93323809909959e-05
-6.66136478674864e-06
-1.93855586869817e-05
-1.70335026557472e-06
-2.50169074952399e-05
-2.69459233282108e-05
-1.73020550169462e-05
-2.39041604162923e-05
-1.10540269355256e-05
6.80941391847541e-06
-1.55437415734974e-05
-1.42519743923585e-05
-1.46927837915956e-05
-1.10169260110076e-05
-2.62964448671893e-05
-3.90150526980211e-05
-2.86988204413457e-05
3.55587893750933e-06
-1.24306054659386e-05
-1.2320158749568e-05
-1.04305037312391e-05
-2.34386811181972e-06
3.85492786975114e-07
-2.49697085493928e-05
-2.32858241384305e-05
-1.42888757436144e-05
-1.63326574884273e-05
-2.23790508645938e-06
-2.57287141269345e-05
-2.54997775162565e-05
-1.21984490917842e-05
-3.77106632660301e-06
-3.16005502304369e-05
-1.72679463448429e-05
-1.61701457339623e-05
-7.34174577179579e-06
-3.12365935595437e-05
-8.76609144236753e-06
-2.74934883716842e-05
-1.17747350453325e-05
-1.32320794477143e-05
-2.76926682242746e-05
-2.1534851494308e-05
-2.35841170087196e-05
-3.65067607236844e-05
-1.60208908589078e-05
-3.68625177625822e-05
-2.56514334344087e-05
-1.40109079486692e-05
-1.3565726570963e-05
-2.16458860849649e-05
-1.90197067798746e-05
-2.14482441377744e-05
-2.03178835802429e-05
-2.47933766818123e-05
-3.84387688637149e-05
-2.86133031398536e-05
-3.90992238489489e-06
-4.03979410173389e-06
-3.61194511359459e-05
-3.7042811211535e-05
-4.90899827995328e-05
-2.84032811189909e-05
-1.47401375417028e-05
-8.20443527915509e-06
-2.65185132927273e-05
1.40023022481492e-06
-7.27795338598078e-06
-1.3263313938105e-06
-2.99102977656228e-05
-1.94592423167386e-05
-3.00912005388881e-05
-8.61979488622741e-06
-3.19887849833598e-05
-3.30137088825985e-06
-7.83666632909337e-06
-2.05215629125566e-05
-5.50524163674915e-06
-5.68258282703224e-06
-2.60119666626847e-05
-4.34718597008845e-05
-5.35554698606078e-05
-1.85537143427883e-05
-3.81244743237366e-05
-3.71314609472642e-05
1.23646689700065e-06
-1.71406554492611e-05
-2.37647491061623e-05
-1.72505574273098e-05
-1.4546810479621e-05
-2.20088000840954e-05
-2.43810076425537e-05
-2.19242247704273e-05
-1.99795495340535e-05
-2.48917761282029e-05
-1.56752953007831e-05
-1.69548519762276e-05
-2.00445650295689e-05
-1.27185689829322e-05
-2.53896592150798e-05
-2.95457850201749e-06
-1.61435589762086e-05
-1.42263854920928e-05
-2.22794403226199e-05
-2.08786365432909e-05
-2.55568475965338e-05
-1.91902808828233e-05
-1.23735277638311e-05
-3.92771425527057e-05
-3.28715352889976e-05
-2.17468297911741e-05
-1.3978634759023e-05
-1.31705645067994e-05
-2.25372459709636e-05
-2.56878204799685e-05
-1.61851412381123e-05
-1.30972231473295e-05
-5.1314235618307e-06
-1.04094649626097e-05
-2.67431621255849e-05
-3.67160018453809e-05
-4.29695000852326e-05
-1.46089042340078e-05
-2.73962514490893e-05
-3.00093275244198e-05
-4.77752685893775e-05
-1.98008030778998e-05
-4.52588471786303e-05
-3.26989346761809e-05
-2.52878869803968e-05
-1.51739255362622e-05
-2.63631954695138e-05
-1.44510244915648e-05
-9.52543746560821e-06
-8.30954769385473e-06
-3.28784846576217e-05
-2.32031685311952e-05
-3.83973440871347e-05
-1.4456003156838e-05
-1.02216256248093e-05
-2.15979588603501e-05
-3.35894139740738e-05
-8.92549986052389e-06
3.64027943202717e-06
-2.57378383017708e-05
-4.46948962476719e-05
-3.07535219261177e-05
-1.4854024134749e-05
-1.96752566922828e-06
-4.42932026477697e-06
-1.87741868472103e-05
-3.8117548488137e-05
-2.57086266308867e-05
-2.26799541823841e-05
-1.2990375774714e-05
-1.9612548202731e-05
-7.89397456936556e-06
-1.56039925780604e-05
-7.9893938109885e-06
-1.33192477934254e-05
-5.13951230693104e-06
-2.62875308127061e-05
-2.5333471989495e-05
-3.82085889026314e-05
-1.2906983345927e-05
-2.47769998554527e-05
-1.32607889279876e-06
-3.01265583434376e-05
-3.44970962294626e-05
1.33533697310671e-05
-1.09929738666288e-05
-2.62445490481048e-05
-1.23330324253925e-05
-2.78565084459633e-05
-3.65065151861768e-05
-1.44518130770243e-05
-1.77487226786337e-05
-3.27008640640206e-05
-6.02958692164172e-06
-2.04104242446947e-05
-1.95641876832722e-05
-2.20051970190822e-05
-4.28211459117114e-06
-4.70491320821213e-05
-2.46675192368396e-05
-2.14749289501622e-05
-1.70839116074532e-05
-2.55295012194928e-05
-1.46750258037382e-05
-2.46043407922735e-05
-3.57317373164625e-05
-5.74160412841299e-06
-3.28442536185582e-05
-2.24347747523287e-05
-1.98606173142892e-05
-4.22849417036198e-05
-2.0197975793903e-05
-1.81587300557759e-05
-1.02990603036019e-05
-3.87722886864911e-05
-1.5268875566137e-06
-3.29058298894453e-05
-4.5970022620332e-05
-1.64335486828808e-05
-1.35637909506068e-05
-2.06153715250869e-05
-8.88660678454456e-06
-1.88879089168541e-05
-4.44443016524228e-05
-6.35532783475524e-06
-1.57000608572215e-05
-4.07394553777288e-05
-3.17028557273541e-05
-1.58848287975961e-05
-1.24666397789725e-05
-1.48205236688646e-05
-2.50825244869111e-05
-3.05910926901148e-05
-2.00971765490415e-05
-2.37495268090075e-06
-2.08666709527872e-05
-1.81382835362684e-05
3.46919512978149e-07
-1.50645792178516e-05
-4.80329090986258e-05
-1.43486745354077e-05
-2.57001277850291e-06
-7.52420206036445e-06
-1.19768764704829e-05
-1.10187046398252e-05
-4.26031283639606e-05
-2.86218386858092e-05
-1.37024293954189e-05
-2.27216885641375e-05
-2.68858645229519e-05
-3.00685869005308e-05
-6.46624640993473e-06
-3.50625897608892e-06
-1.25904442575227e-05
-2.33739012926933e-05
-1.71697687138114e-05
-1.89209247565872e-05
-4.25435074637436e-05
-2.85171927505648e-05
-1.60158399206689e-05
-8.60211977988633e-06
-3.16627221004165e-05
-1.73818089706516e-05
-3.24244825698436e-05
-1.63831716292352e-05
-2.9922789579017e-05
-1.80320581824895e-05
-1.98375662916095e-06
-1.21744660582788e-05
-6.19696744629254e-06
-2.16911798922035e-05
-3.84739518223481e-05
-1.8660267706806e-05
-7.63924590546301e-06
-1.32015715999569e-05
-1.85722789178589e-05
-2.42318816985363e-05
-2.26199559068782e-05
-5.32366692765921e-06
-2.72471411335823e-05
3.69542713636488e-06
-1.3822399776166e-05
-5.71576882384477e-06
-2.5384386242505e-05
-1.74627661741497e-05
6.63833449624989e-06
3.85219408168009e-06
-2.70140947102287e-05
-3.84855537705907e-06
-2.47805694186637e-05
-9.34165334497121e-06
1.06903499070868e-05
-2.85453834756087e-05
-1.97286623709214e-05
-2.10036777663578e-05
-4.64408692308185e-06
-1.30310502075517e-05
-1.32950112062901e-06
-5.71815901541545e-06
-2.48578544664789e-05
-3.99093411234078e-05
-4.16934244651334e-06
-2.02302297028455e-05
-2.18604257338705e-05
-2.29264935016065e-05
-2.55444060673179e-05
-3.83061208522427e-05
-3.12954131278371e-05
-1.84416823762865e-05
-1.05186587708357e-06
-2.68507376727159e-05
-3.09312814248983e-05
-1.73065584046889e-05
-2.01377587769826e-05
-3.03035855768655e-05
-2.52432685016117e-06
-2.712257543939e-05
-1.75472416074117e-05
-2.97127014480403e-05
1.06532776091402e-05
-1.39327785242762e-05
-2.12828646853358e-05
-1.29499911090267e-05
-2.03556412230844e-05
-3.82500279640366e-05
-1.76503910375987e-05
-1.18064357424888e-05
-3.91573462720634e-05
-1.53272379591752e-05
-1.57794150348919e-05
-2.85146382301037e-05
-1.74039833842041e-05
-2.62558330217972e-05
-2.92117417542238e-05
-2.31592642609041e-05
-2.13492427973858e-05
-3.76738851031955e-05
-8.36881687625436e-06
-1.45812308243031e-05
-2.31208713204763e-05
6.80970584616698e-06
-1.26226200791635e-05
-7.70708753757466e-06
-1.0035239577764e-05
-2.6796952601209e-05
-1.23337633965545e-05
1.47480368139923e-05
-1.98181620400518e-05
-6.47979863409945e-06
