# Supplementary material for: Research on computational propagation and identification of mine microseismic signals based on deep learning
Source: PLoS One. 2025 Oct 22;20(10):e0334641. doi: 10.1371/journal.pone.0334641 (PMC12543183; doi:10.1371/journal.pone.0334641)
Supplement: S2 Data — (ZIP) [file pone.0334641.s002.zip › 000100500001870.xlsx_0.txt_24.txt.txt]

-5.34356640072234e-06
-2.18340699513979e-05
-1.48131758142634e-05
-8.10832685997435e-06
-3.87391959895517e-05
-3.40006952717749e-05
-3.56758542234578e-06
-1.8305710303899e-05
-7.68781302107311e-07
-1.24852658004106e-05
-1.0693552355624e-05
-5.50632904207946e-06
4.40256207159074e-07
-2.32289994965222e-05
-2.98947664053426e-05
-1.1920346751927e-05
-1.51893458034699e-05
-3.55210383949109e-05
-5.52528325311759e-05
-2.97789075441346e-05
-2.11707576829581e-05
-2.13393992457303e-05
-1.45333380798152e-06
-3.25526626275334e-05
-9.85805829979793e-06
-2.06199852719148e-05
-1.46573526841173e-05
-2.3411535798905e-05
-1.48393782728319e-05
-8.28758412811399e-06
-1.20810201310739e-05
-2.46978930435304e-05
-1.04017059887618e-05
-1.30281622185763e-05
-3.30826317865622e-05
-2.68571347342248e-05
-6.89206079185901e-06
-1.90389055500131e-05
-2.14678411239123e-05
-2.16390923469684e-05
-8.92258332324502e-06
-1.74702978239342e-05
-2.27159315461698e-05
-3.18640541534412e-05
-3.59160255663158e-05
-2.05702661868981e-05
4.73917318251089e-06
-1.19610316985529e-05
-1.82559316472889e-05
-1.90323757240962e-06
-1.31714992941742e-05
-3.54635810894802e-05
-2.61367174190913e-05
-1.88887707896588e-05
-1.20909668896603e-05
-1.84823568405857e-05
-2.92373330899516e-05
-1.98515000765088e-05
-2.05453672780715e-05
2.21021193529082e-06
-1.3274844253305e-06
-1.69057501103472e-05
-1.84499757876399e-05
-2.84969212462177e-05
-2.39408753859665e-05
-3.30172502900791e-05
-3.01585903165593e-05
-7.00167079259207e-06
-2.54463140939928e-05
-2.64692431841434e-05
-2.0631280062579e-07
-3.85683450523219e-06
-2.59718532467174e-05
8.15476779308452e-06
-1.16049277663866e-05
-2.44912002966177e-05
-2.63756133755445e-05
-2.89425985781347e-05
-1.90752642847968e-05
-3.31238748632224e-05
-2.60578184551174e-05
-2.63442223012765e-05
-1.42108281409075e-05
-2.3737345579388e-05
-2.6955243316981e-05
-1.96484093180308e-05
7.18843211012414e-06
-1.14402829195011e-05
-1.98365813082116e-05
-2.51664070551784e-05
-2.05052636844882e-05
-5.30388769440795e-06
-2.48723347744766e-05
-4.88950429615302e-06
-3.80385588083525e-05
-3.21258379736817e-05
-1.31220653170849e-05
-4.25472195648797e-05
-1.40162442186124e-05
-1.51523835651133e-05
-1.16085331848582e-05
-1.24392631609294e-05
-3.24891578366838e-05
-2.01755472331636e-05
-1.564134576489e-05
-1.62410741546666e-05
-1.9300893014325e-05
-2.1789291759025e-05
-2.12813783312722e-05
-1.12040855657696e-05
-2.00030356250373e-05
-3.202146179042e-05
-7.93975308606063e-06
-2.15872319936754e-05
-4.54523370380054e-06
5.12133984093656e-06
-1.05262268287672e-05
-2.21168490079723e-05
-2.04656034772075e-05
-2.2656341209567e-05
-9.95869105262191e-06
-1.73373310022313e-05
-1.23842691310637e-05
-6.99731627312704e-06
-2.60125256322503e-05
-2.69262011124129e-05
-5.58275799078933e-06
-1.93251359669875e-05
-8.39240217190218e-06
-1.19602548477965e-05
-2.89159400071619e-05
-3.2393123938868e-05
-1.95740058588641e-05
-2.47724463810047e-05
-3.3685939944958e-05
-2.06421694910699e-05
-1.50393604959045e-05
-1.8500336016487e-05
9.2817290441086e-07
-2.10553599255766e-05
-3.34788528729954e-05
-1.03671474493989e-05
-1.71597813060355e-05
-1.53399450867093e-05
-1.83953670027358e-05
-1.98430915827359e-05
-1.21270456973912e-06
-6.75629719298252e-06
-3.19211566197047e-05
-4.41263653612899e-05
-3.04985016777755e-05
-2.95557005889538e-05
-3.66912087695974e-05
-1.11110351510614e-05
-3.03690721999939e-05
2.51436334925311e-06
-4.35021928615538e-06
-2.52741304869363e-05
-3.216391645085e-05
-1.81510501813432e-05
-2.1085135035447e-05
-1.13907591997589e-05
-1.93443148616371e-05
-4.48859135487047e-05
-1.28959500543171e-05
-9.2753336226775e-06
-2.92672191548858e-05
-8.74214657026332e-06
-1.19471042214355e-05
-2.26484220659058e-05
-2.24425651072897e-05
-2.18373481168561e-05
-4.21340322602643e-05
-3.57645026319035e-05
-2.2240531535026e-05
-2.05001085201002e-05
-2.80104559902268e-06
-1.24657230202017e-05
-1.46233651883848e-05
-7.07513779555535e-06
-2.59162830055932e-05
-1.46479303085744e-05
-2.49429477844892e-05
-1.28729064113896e-05
-1.69898590377226e-05
-1.76167350822879e-05
-1.80501788665051e-05
-3.1333183570009e-05
-1.27765585675052e-05
-2.36927441017206e-05
-3.64813894801939e-05
-1.60737498883775e-05
-2.19189637673261e-05
-1.5310554901174e-05
-4.29347714436279e-05
-1.96108562846138e-05
-2.66863551737079e-05
-7.06914462849021e-06
-1.63758921477584e-05
-1.86676458737719e-05
-5.32800160153005e-06
-2.21992194964053e-05
-2.09453163850856e-05
-4.81070443902816e-05
-2.47530482482501e-05
-3.66071973120925e-05
-2.59512157402397e-05
-2.8752233822772e-05
-2.74597164834805e-05
-1.93988340962637e-05
-5.9002766996797e-06
-2.51808259738571e-05
-3.17816689268066e-05
-2.07725295815877e-05
-1.29999336247683e-05
5.8216151057551e-06
2.43747352754447e-06
-5.26233008014472e-06
-2.68585833645439e-05
-1.11382314003396e-05
-3.96739795259127e-06
-1.15157045404552e-05
-2.57320725566349e-05
-2.57322543810002e-05
-1.61610560072211e-05
-1.64913189997681e-05
-3.4166576665143e-05
-3.73835629623036e-05
-2.41044905710917e-05
-2.61099330867161e-05
-4.04902341152788e-05
-3.21162368843781e-05
-2.83179426157124e-05
-3.50673069363129e-05
-3.90304975686293e-05
-2.10441112162698e-05
-1.61482310212417e-05
-6.01368464918906e-06
-1.74844287293634e-05
-2.68952388291992e-05
-2.99014039414202e-05
-4.45763321226343e-05
-1.07317871379592e-05
-2.53750812103501e-05
-4.46919628329069e-06
-1.91143330339468e-05
-2.15696190661429e-05
-1.65732907974103e-05
-2.35698093327609e-05
-2.97875180015477e-05
-3.15472546489765e-05
-2.56259384911844e-05
-2.67267546287809e-05
-2.7447173411424e-05
-3.77471901953059e-05
-3.22004719043955e-05
-2.1672502261666e-05
-2.42291381055872e-05
-2.45481731527634e-05
6.22552680054325e-06
-1.30803611807308e-05
-1.25312894932371e-05
-1.83002925362252e-05
-2.20319202231903e-05
-1.12826334374291e-05
-1.04180797348151e-05
1.0144568219151e-06
5.42669717352171e-06
-4.55766182047086e-06
-1.57233620590996e-05
-1.3398258875594e-05
-5.86914424089516e-06
-4.08347397715756e-05
-2.09308186515668e-05
6.46738074556771e-07
-9.18439266646185e-06
-1.69132565038906e-05
-2.36171466878699e-05
-1.15411456082844e-05
-1.29017729130248e-05
-1.48466244937011e-06
-7.62560502689997e-06
-2.38095442716841e-05
-2.87888749309413e-05
-3.25239192568571e-05
-3.64218896655339e-05
-2.6675844866792e-05
-1.3006407985737e-05
-4.17802272431422e-05
-9.64809807216008e-06
-1.21966174239328e-05
-3.52618032926085e-05
-1.29281739851868e-05
-8.2668584199897e-06
-1.57115793999586e-05
-1.75318537707609e-05
-3.52485542690148e-05
-2.33525291829351e-05
-1.52998159466426e-05
-5.25197578897237e-06
-5.35108811463149e-06
-2.04822898884671e-05
-1.99835513957909e-05
-2.27776453707777e-05
-2.58924055512356e-05
-3.03130349088476e-05
-2.17341757553309e-06
-1.33049567010504e-05
-2.16315577020115e-05
-2.33841939958877e-05
-1.44752845529422e-05
-4.47412843762225e-05
-1.42638173684884e-05
-1.30310304368673e-05
-1.97958665499393e-05
-2.48984157659508e-05
-1.50902541027557e-05
-1.89724540549645e-05
-1.22779728832764e-05
-2.89026692025878e-05
-3.21461329678506e-06
-2.38907694423897e-05
-3.36982370723622e-05
4.14226297182959e-06
-1.6687471839715e-05
-2.56217611069861e-05
-4.27397731190196e-05
3.0061915686175e-06
-2.02730200020469e-05
-2.99292442761238e-05
-3.92540278094966e-05
-2.13209535850231e-05
-2.10234287726379e-05
-1.51504066196145e-05
4.0898302573657e-06
-1.9469043091865e-05
-6.20447473897702e-06
-9.85548343712096e-06
-2.1596829660835e-05
-1.62577456638607e-05
-3.31626938816613e-06
-1.72789573842668e-05
-6.12542160846669e-06
-5.19766315369696e-05
8.03134048515176e-06
-3.9727369152843e-05
-2.02249308828905e-05
-3.07010265929721e-05
-2.15674559324886e-05
-1.24748201618252e-05
-2.98142264696494e-05
2.78805915338352e-06
-1.41784121825849e-05
-3.36951490793856e-05
-1.60280290520874e-05
-2.15977113685809e-05
-1.95952850226463e-05
-9.06801866858459e-06
-1.1556623249296e-05
-1.41795581720773e-05
-2.97391669612658e-05
-7.9292808469637e-06
-1.25805570335328e-05
-2.01248804735613e-06
-2.3196362167988e-05
-3.54980374933835e-05
-1.65705868739353e-05
-2.09679955699106e-05
-2.88479479874054e-05
-2.09259188530651e-06
-2.09706031902429e-05
-2.0642506923037e-05
1.51313655949583e-06
-6.93308800418275e-06
-1.54047617174804e-05
-8.10313018943221e-06
-1.16363568250545e-05
-3.36388979293221e-07
-1.55934856528909e-05
-2.40317366686598e-05
-2.08385671979267e-05
-3.20686647031598e-05
-1.45819044418355e-05
-1.75479995444117e-05
-2.84498190090255e-05
-1.67370951512713e-05
-6.3044572012635e-06
-1.62359482201672e-05
-3.15562309591714e-05
-1.2138065089195e-05
-1.00349585925993e-05
-5.79364025834662e-06
-3.64081500572039e-05
-1.36874721052419e-05
-9.90452870305947e-06
-3.64125619450967e-05
-2.00599851320561e-05
-1.9688671134339e-05
-2.06370923762511e-05
-1.52351842465212e-05
-3.93230547179725e-05
-2.21815696351509e-05
-3.63540825983293e-05
-2.26509810673739e-05
-2.92370626934847e-05
-2.17516636227034e-05
-2.80950206098371e-05
-2.03731417868327e-05
-3.95890809457243e-05
-2.87392878310444e-06
-2.30115463320363e-05
-8.06855438930283e-06
-1.6377503138547e-05
-9.91708010105551e-06
-2.35523241393575e-05
-1.50297179888866e-05
-4.25936902815872e-05
-2.13139633794314e-05
-2.76260607300276e-05
-3.69851757023678e-05
-1.82760326833518e-05
-3.08285070296649e-05
-2.30089538709618e-05
5.10806195253937e-07
2.15639188236312e-05
-1.53508362643409e-05
-2.09330452352801e-05
1.99427016079546e-06
-2.82756463676361e-05
-1.08697220575283e-05
-8.39194271395942e-06
-1.94707669863623e-05
-1.81765322769612e-05
-3.01100976179071e-06
-1.11805646524307e-05
-8.67167627662581e-06
-1.1131312342382e-05
1.01702454248386e-06
-7.20863272553236e-06
-1.61760292949979e-05
-1.64166367398127e-05
-2.77035063163672e-05
-2.74183850053726e-05
-3.48277003905728e-05
-2.73037837638663e-05
-3.61025753985908e-05
-3.35505978570809e-05
-2.16484487377513e-05
-2.40988795800285e-05
-1.54419072856148e-05
-1.14041072356673e-05
-1.05243811749171e-05
-2.27686923239195e-05
-1.22043920586148e-05
-1.99420215552616e-05
-2.05211668094604e-05
-1.61116956512644e-05
-7.96412518293536e-06
-2.62946353436755e-05
-3.71173689510502e-05
-2.8908578138121e-05
-1.96321610358125e-05
-2.29182483925839e-05
-2.25013272187247e-05
-4.78298655368252e-05
-3.11831799110949e-05
-9.34842348498057e-06
-3.07491186764293e-05
-2.96892198001488e-05
-1.12051216926136e-05
-1.74981459123311e-05
-2.56077449488148e-05
-2.99169553789231e-05
-2.59694534768531e-05
-9.38072650101649e-06
-7.56940486112622e-06
-3.64324318463092e-05
-1.9775254870838e-05
-2.57723194986737e-05
-2.3177054933694e-05
-2.54747497284242e-06
-4.50956831830631e-06
-1.78978268670505e-05
-2.04588732389813e-05
-7.74595895442075e-06
-1.48170815618049e-05
-2.91201499945201e-05
-1.17714013799403e-05
-7.20056674704426e-07
-2.92012250675762e-05
-4.15160317428884e-05
-1.90451439039156e-05
-5.96863641220843e-06
5.80405097997402e-06
-8.32343941101704e-06
-3.65113818820922e-05
-1.98372154237214e-05
-2.37162317718259e-05
-8.04901622061411e-06
-2.82569971708914e-05
-1.07117126969875e-05
-2.44267233610633e-05
-5.92776957422936e-05
-2.74133414272681e-05
-2.86442477777875e-05
-3.84300485261998e-05
-1.71194740060041e-05
-3.0282428552334e-05
-6.70455726677946e-06
-1.68619470112747e-05
-2.23777453663167e-05
-5.94797001991817e-06
-1.96470218637454e-05
-1.41026357316211e-05
-2.64461571618647e-05
-3.45556319315091e-05
-3.25950041199707e-05
-6.50279079386486e-06
4.40748059688975e-06
-9.45699510301492e-06
-1.22741079063999e-05
-3.05947610232002e-06
-2.55062181552631e-05
-2.18964808492271e-05
-2.20735566916223e-05
-2.52925122570173e-05
-8.83817048540195e-06
-1.84072939603545e-05
-2.62330786240551e-05
2.14132569083892e-06
-8.77271831663595e-06
-2.81269699807475e-05
-2.72476866611705e-05
-2.17175720404735e-05
-2.08978275141237e-05
-2.25894730257792e-05
-3.31588315364091e-05
-3.18373751604975e-05
-8.82060338029687e-06
-2.59296518853205e-05
-2.39014785708336e-05
-2.17860218241953e-05
-1.83159837591393e-05
-2.09826150279206e-05
-1.39015293491057e-05
-1.36207861554559e-05
-2.13294853088053e-05
-1.8662165549433e-05
-1.9733191764461e-05
-3.48926049776093e-05
-3.23578955341938e-05
-1.3932183529969e-05
-6.85543043564525e-06
1.4606015932237e-05
-8.0773291521087e-06
-1.75660456906152e-05
-1.7737868244973e-05
-2.04703224623637e-07
-1.9036038742134e-05
-2.19932833607927e-05
-1.87700637962733e-05
-2.5798491521032e-05
-1.57881135624253e-05
-1.35346476387579e-05
-4.46108381005011e-05
-3.40622731802126e-05
-2.69998649006572e-05
-1.61514635917336e-05
-2.62464054516026e-05
-2.42437304015595e-05
-2.1637495795044e-05
-2.59218690865166e-05
-2.6135634320014e-05
-2.21643490148815e-05
-4.68732567983361e-05
-3.13642209944811e-05
-2.39716825842351e-05
-3.05706978448162e-05
-3.46761738765593e-05
-2.34139647853388e-05
-2.89719942128525e-05
-2.22673087668815e-05
-1.84082331500611e-05
-1.85491998467972e-05
-2.17089607876792e-05
-2.12733379513914e-05
-2.66313548177156e-05
-1.50819135947305e-05
-4.82896927094419e-06
-3.98924241824172e-05
-3.26139482582649e-05
-1.85837464963769e-05
-2.3944583396002e-05
-3.5095625012963e-05
-1.5627882249336e-06
-2.70026700302097e-06
-4.84970225659938e-06
-2.05863546063317e-05
-4.92199028756291e-05
-3.67874365046609e-06
-2.86680529379712e-06
2.17371438515872e-07
-1.60772121900933e-05
-4.38067207040007e-05
-3.26882260137065e-05
-3.00776686606879e-06
-8.94463805203933e-06
7.85064582573069e-06
-3.31653291203154e-06
-8.80226554282072e-06
-3.00101695816052e-05
-1.00799008815829e-05
-2.47780612533437e-05
-1.95508168550484e-05
-3.26307074052614e-05
-1.03070589926103e-05
-4.20915644213482e-05
-6.22151953876911e-06
-1.23621321943029e-05
9.65950083647984e-07
-1.97716255462095e-05
-2.45502264368959e-05
-3.34142959985448e-05
-2.63034756839032e-05
-2.73138639025109e-05
-3.10603190390891e-05
-2.5134097278797e-05
-8.75820494805772e-07
-2.98955405384188e-05
-4.86420726805461e-07
-5.21300946048297e-06
-1.16178991121246e-05
2.52988764128208e-07
-1.06890905413579e-06
-2.87858426213729e-05
-2.97692143732685e-05
-3.09866729356373e-05
-4.09980438390069e-05
-1.28077649017206e-05
-2.04300314620593e-05
1.73165658041426e-06
-3.60480284715614e-05
-1.64887293001241e-05
-4.69052162986504e-05
-2.69856465697274e-05
-1.78903817604685e-05
-2.26072910565679e-05
-1.6904892470885e-05
-5.81853425161199e-06
-2.24443300139337e-05
-2.76506589771846e-05
2.11399692543466e-06
-1.3895324516035e-06
5.51815509890156e-06
-4.31719257540832e-07
-3.48355680003712e-05
-1.63316932034393e-05
-3.90803001309282e-05
-1.23921550473409e-05
-2.23779699335847e-05
-1.9362398599292e-05
-4.05269204338531e-05
-1.6943837065172e-05
-2.69976871701636e-05
-1.95397407769815e-05
-8.41144096468441e-06
-4.24809611650365e-05
-1.54931774839565e-05
-1.59180694562657e-05
-1.25570498664394e-05
7.99036318436835e-06
-2.78420068764395e-05
-1.99598212332694e-05
-2.49251741472906e-05
-1.975998416901e-05
-1.77789333979781e-05
-1.62641098692276e-05
-3.54266378033264e-05
-3.99667498394017e-05
-1.47284436252336e-05
-3.50896180859125e-05
-7.59028515615339e-06
-2.19850717303281e-05
-2.78219649406792e-05
-1.82764038222911e-05
-1.08021456352983e-05
-2.43924387026568e-05
-3.08349464150494e-05
-1.48337960525378e-05
-2.16795715864817e-05
-1.29642764087497e-05
-1.65088693001375e-05
-1.05369948938423e-05
-2.23490769883865e-05
-1.02617703297426e-05
-2.72013354273947e-05
-1.06471405689325e-05
-1.59830646527519e-05
-3.77775780620074e-05
3.72426744857411e-06
-3.14629573278719e-05
-2.64303575341752e-05
-4.45489624054517e-06
-3.22752935320707e-05
-2.52343314927265e-05
-5.18062236981891e-06
-3.21955716891783e-05
-5.26958205231617e-05
-1.18196687105367e-05
-3.0098181584686e-05
-1.41760391339084e-05
-3.00947354577e-05
-2.43426409817343e-05
-3.10877543102293e-05
-3.22766852595125e-05
-1.38152385602298e-05
-1.15242956749351e-05
-2.93398518747103e-05
-1.63457699772652e-05
-2.67475512671402e-05
-2.75263472713255e-05
-4.31473586975157e-05
-1.13919275546737e-05
-2.6811557347545e-05
-3.09417593347311e-05
-1.40072884458572e-05
-9.2307909099509e-06
2.28888277779505e-06
6.66927306734273e-06
-3.14468831587572e-05
-1.5076961534017e-05
-1.17413197959506e-05
-1.27818642025505e-05
-1.72489738709173e-05
-1.32838646081016e-06
-1.86987015258221e-05
-2.81620297489709e-05
-3.7094576161682e-05
-1.04143263872167e-05
-2.12592776345725e-05
-3.04376039162412e-05
-1.01542966280576e-05
-1.00644686748213e-05
-2.91822469983125e-05
-2.60217976281926e-05
-2.13667093065362e-05
-1.22127212655122e-05
-4.22710276626902e-06
-2.29191632811468e-05
-1.73810443315028e-05
-4.27687361037944e-05
-1.55064977592206e-05
-1.30238524470546e-05
-2.45764618377594e-05
-3.4199097701204e-05
-3.70758377382305e-05
-1.44235049835512e-05
-6.02382774227936e-06
-2.60280956979911e-05
-2.69336583240342e-05
-2.29424307741482e-05
-3.36555230280768e-06
-1.4577222127538e-06
-8.47612655480577e-06
1.00313091293737e-06
-1.06079480964495e-05
-2.47922231915143e-05
-7.95601267638792e-06
-2.01861363040873e-05
-1.99628736409388e-05
-2.10292659885839e-05
1.49617162416861e-06
-3.84223977820498e-05
9.00419893177751e-08
-1.33121669043363e-05
-8.35797929897404e-06
4.6998078518275e-06
-1.4139112096853e-05
-1.44162447083094e-05
-3.95757409622731e-05
-4.74458887667341e-06
-5.14677221208603e-05
-1.86366768367779e-05
-2.16958454335144e-05
4.07042395837312e-06
-2.72354460196511e-05
-1.11731200193518e-05
-2.94084721898834e-05
-1.69563707698783e-05
-1.35935583851672e-05
-1.97854271995888e-05
-1.79880720760119e-05
-7.97034644834746e-06
-2.81356287846633e-05
-1.64710156393325e-05
-2.31328834079263e-05
-3.51702929454204e-05
-1.87789660204602e-05
-3.4091779042005e-05
-3.9862877171788e-05
-1.72337503826403e-05
-2.06012472385208e-06
-2.0473005517758e-05
-2.26754248296915e-05
-1.68886810501522e-05
-2.31758651579128e-05
-3.49513193295671e-05
-7.84202430566776e-06
-2.17341057256534e-05
-8.91008003499001e-06
1.38677446008373e-06
-1.70728712453883e-05
-1.80314450977576e-05
-8.43132835175904e-06
-2.35790299340023e-05
-4.17388246484082e-05
-3.33219889772234e-05
-2.06925743260171e-05
-2.02573470755255e-05
-3.12060564009707e-05
-3.16741449025374e-06
-1.3334801933217e-05
-2.83567155473968e-05
-2.15135198483621e-05
-1.35394189949795e-05
-3.7311095504348e-05
-3.90662464665834e-05
-1.71433127713741e-05
-1.94997220624067e-05
-1.80598937738109e-05
-2.71896684668806e-05
-1.65472191666828e-05
-2.02075973615057e-05
6.28226891973566e-06
-1.08655851324135e-05
2.73550211798181e-06
-2.03112057537824e-05
-2.72628249344683e-05
-1.75109501341513e-05
2.17282542873773e-06
-7.52907553357109e-06
-3.00045925146652e-05
-4.76506807331997e-06
-4.07461708119846e-06
-2.74668655937605e-05
-2.70037370989472e-05
-2.03727001618556e-05
-4.49238938747994e-07
-1.35063811141328e-05
-2.00189674924085e-05
-8.95359959063648e-06
-1.12675031910534e-05
-1.81533536559199e-05
-2.16637630104724e-05
-3.35596964632396e-05
-2.32941169185335e-05
-2.14616037585293e-05
-2.90802215878852e-05
-3.25755649330779e-05
-3.72804278103435e-05
-5.78944791763593e-05
-1.1188880660416e-05
-2.97245430046031e-05
-2.17407536763875e-05
9.84827736389341e-06
-1.11845835161842e-05
-3.06736736237459e-05
-2.87652737474996e-06
-3.32412441021597e-05
-2.45887115493507e-05
-5.26501260805847e-06
-3.29146608704801e-05
-1.63577760053529e-05
-1.90621039995187e-05
3.29198438224616e-07
-1.23471424610587e-05
-4.07483223165906e-06
-1.14531846260992e-05
-1.73518042618783e-05
-3.32949767825914e-05
-1.3222783066087e-05
-2.724252745468e-05
-3.93452468972624e-05
-1.19076790812172e-05
-1.0267769073529e-05
-2.30772820215844e-05
-2.51733564035954e-05
-1.45251598081375e-05
-1.94700672480007e-05
-1.7172727651089e-05
-1.41513481858129e-05
-2.3123146486786e-05
-2.05035420713729e-05
-3.14886639888771e-05
-1.83026735729531e-05
-4.86804650950455e-05
-2.86092155195436e-05
-1.98998064986081e-05
-4.51724588294525e-05
-2.85250855737826e-05
-1.09182047167835e-05
-9.95142163466986e-06
-8.17106985924013e-06
-3.33661317488001e-05
-1.77533766889278e-05
-7.40485591723966e-06
-8.5868171714997e-06
-2.26134085759427e-05
-1.01591808910528e-05
-2.37260087740975e-05
-3.12877114488513e-05
-1.43490208580908e-05
-2.8743206090317e-05
-3.17115283701458e-05
-2.35101231649328e-05
-4.32028964329258e-05
-2.23543265418121e-05
-2.35025022964749e-05
-1.40401851411237e-05
4.96169471426233e-06
7.71855015505706e-06
-6.20298848855778e-06
-4.35821238827029e-05
-9.81922756413765e-06
-2.79142592133611e-06
-2.85196619358375e-05
-8.0192958612103e-06
-1.83688264594884e-06
-7.34280244232363e-06
6.47702157289139e-06
-4.8975159647588e-06
-9.56129912830299e-06
-2.96709037795359e-05
1.53680378109963e-06
-3.45298088027191e-05
-3.7913285131439e-05
-1.43923326248954e-05
-1.5448140644472e-05
-1.19234281556255e-05
2.96788707483852e-06
-2.302462788399e-05
-2.07170943853108e-05
-9.97064566074557e-06
-2.0118855774135e-05
-3.51840828811122e-05
-3.36265682699691e-05
-3.67396480035958e-05
-2.31995283196054e-05
-3.69009876996035e-05
-1.80881760159152e-05
-1.50619843278843e-05
7.36759853026933e-07
-3.07148632591605e-05
-4.12485333604075e-05
-3.29483019242231e-05
-1.60225819716679e-05
3.90929613553963e-06
-1.74716626047136e-05
-2.20893653608614e-05
-1.42839548031596e-07
-2.06243978645295e-05
-4.70709247625659e-05
-1.19910026061366e-05
-3.25487430158736e-05
-3.06345452931853e-05
-1.57694860601346e-05
-3.20580359858741e-05
-1.48995660982223e-05
-3.00485151261406e-05
-2.88520163244022e-05
1.92379729073151e-07
-1.71384837525993e-05
-3.98077213396059e-05
-9.4373074431725e-06
-2.13086462099166e-05
-9.78678464068121e-06
1.32955248964811e-05
-1.11640864104771e-05
-2.6993888695039e-05
-1.69533390234107e-05
-1.89744567831451e-05
2.08513069764976e-06
-7.08294759737039e-06
-1.728213242828e-05
-3.02964981640241e-05
-2.46549148458636e-05
-1.29097493643652e-05
2.83630454146438e-06
-3.20171166265926e-05
-4.21832689552201e-05
-1.1664985020481e-05
-1.74110543491455e-05
-2.51202189839377e-05
-1.50452440466959e-05
-1.61773124893993e-05
-6.40685953915847e-06
4.21695385381134e-06
-1.93816536820702e-05
1.31206478689601e-05
-2.57425841886901e-05
-2.0747718377076e-05
-1.00539714616459e-05
-2.06921049237953e-05
-1.11228254015314e-05
-1.75157015942619e-05
-2.59366808648433e-05
-1.33567124572062e-05
-1.3707835488692e-05
-2.9598720812178e-05
-2.14758181201168e-05
-2.04086589158204e-05
-8.62440414852221e-06
-3.9103992878046e-05
-1.88527146803972e-05
-9.17623803108121e-06
-1.53247202601836e-05
-1.53045902182198e-05
-3.12519299299881e-05
-2.01841030383996e-05
-1.26650030474355e-05
-1.40501943993213e-05
-3.56322163869782e-05
-5.18404392675959e-06
5.63214020344447e-06
-3.77024349710025e-05
-1.7890433587259e-05
-1.81949007410979e-06
-1.980325773944e-05
-1.65819522840476e-05
-1.84072872622888e-05
-2.81382912793114e-05
-2.33415417806796e-05
-2.89621542090548e-05
-2.30684124952148e-05
-2.6611604590901e-05
-7.08643997604284e-06
-3.9354346984373e-05
2.55203355273281e-06
-2.08739097671292e-05
-2.30339936216175e-05
-1.27108052272476e-05
-3.4507150671219e-05
-3.18269279675308e-05
-3.17182981711615e-05
-1.00205442597871e-05
-2.99322353196434e-05
-2.81580249275231e-05
-2.65853153507656e-05
-2.86065386719914e-05
-2.23610114525543e-05
-2.32163596696834e-05
-3.57241107526456e-06
-2.49442774403621e-05
-3.08939444520405e-05
-8.47001642907914e-06
-2.59403845406133e-05
-1.79931768598814e-06
-4.00524354210777e-05
-7.84280760668753e-06
-1.46447893176934e-06
-3.15429147513508e-05
-2.32058315868462e-05
-3.17045211566653e-05
-2.06681501658166e-05
-1.9481086405194e-05
-2.65563231486073e-05
-1.17253639723814e-05
-1.16695255016729e-05
-1.18822077123719e-05
1.71376739042027e-06
-3.33406264518031e-05
-2.17577666749822e-05
-2.59096954799483e-05
-3.10011935855707e-05
-2.97382424097189e-05
-2.06677292626623e-05
-1.55752927263457e-05
-2.45786064686986e-05
-2.16271546966519e-05
-2.35159033728456e-05
4.06298980416212e-07
-8.93825138007863e-06
-1.77940089357285e-05
-1.12034694352275e-05
-8.32774058103251e-06
-9.0560873617252e-06
-2.34927655507679e-05
-6.62858588073397e-06
-2.61333528809346e-05
-1.28976700909178e-05
-3.21769370914862e-05
-2.255597563272e-06
-1.07023691788297e-05
-2.19072052787172e-05
-2.85191010135594e-05
-9.72466915819651e-06
-2.65131982361975e-05
-9.8518950945586e-06
-1.47353862152509e-05
-2.29841902676782e-05
-1.3255002560688e-05
-5.72976180313827e-06
-1.87500204050565e-05
-2.1662420846062e-05
-1.45503010729237e-05
-1.57817056405341e-05
5.3692269911453e-06
-1.65893775355585e-05
-3.35466368640014e-05
-3.58806995958312e-05
5.0720530885156e-06
-4.90239533368631e-05
-2.36887391875179e-05
-1.24983840745745e-05
-1.42043726357239e-05
-9.39678941317507e-06
-1.46355021748014e-06
-3.43600127718262e-05
-2.5840063654318e-05
3.81029064059312e-06
-1.25338410520588e-05
-4.09441582162769e-05
-2.40221819283132e-05
-2.83677725884822e-05
-1.21847998900673e-05
-1.93662036025217e-05
7.76356209497554e-06
-1.79237638633025e-05
-1.51854456778227e-05
-3.85768883886452e-05
-2.49445643412518e-05
-1.60240811797997e-05
-1.66328922355582e-05
-4.03324243075991e-05
-1.68330841538089e-05
-3.42988383102302e-06
-3.94566092627595e-06
-1.98769904939006e-05
-1.00556270343381e-05
-2.41710085254114e-05
-3.4827312178573e-05
-9.00617872244146e-06
-1.71685460124153e-05
-3.04062816969118e-05
-6.50296402694173e-06
-3.62793453801489e-06
-2.30032356172803e-05
-1.37796392453217e-05
-1.4157580264931e-05
-2.44215145336574e-05
-2.94227294613316e-05
-2.52782263755042e-05
-3.1527371149598e-05
1.00890740376157e-06
-2.36203669795887e-05
-7.51069425966656e-06
-2.80998301019906e-05
-3.25571205372457e-05
-1.27884602960385e-05
-6.79808894356397e-06
-3.11864574175825e-05
-1.17810877796823e-05
-1.51028867157678e-05
-1.38703239534793e-05
-3.16337301259317e-05
-1.85741770637244e-06
-1.13072731457252e-05
-1.87039578611231e-05
-3.53297961114799e-05
-5.82677598241069e-06
-2.75707256707019e-05
-3.5831481560591e-06
-2.45871741115817e-05
-2.04657729728918e-05
-2.29197040609201e-05
-1.67295422275132e-05
-3.265675422185e-05
-5.07447523131435e-06
-1.13140615360878e-05
-1.29017650054846e-05
-1.11730231677992e-05
-6.45722359412315e-06
-1.7473157746884e-05
-2.7362670349659e-06
-1.30921658479213e-06
-2.37781016590646e-05
-2.25833696855558e-05
-6.62392275885862e-06
-3.03046064808368e-05
-5.51431156286962e-06
-1.13761897646221e-05
-1.24397916629425e-05
-1.19116687489664e-05
-1.87431937865053e-05
-2.92576326962131e-05
-1.9864033709373e-05
-1.28374784234834e-06
-2.45046428127385e-05
-1.73244818596656e-05
-2.73604321562931e-05
-7.77690009497846e-06
-2.40711677354413e-05
8.86171766757699e-07
-2.48970248994929e-05
-2.05779982165431e-05
-3.3083122889293e-05
-4.02518941140527e-05
7.17469674655979e-07
-9.43520873281584e-06
-2.63928818114822e-05
-2.07157445649616e-05
-3.18436231299762e-05
-2.54342045944036e-05
-1.73438052918917e-05
-1.55756251919066e-05
-9.46162749602553e-06
-3.26321087664958e-05
-2.47710758093246e-05
-3.13946168886556e-05
-2.37893657291399e-05
8.11535241575423e-06
-2.76327653547164e-05
-2.59817592009878e-05
-2.19301032829793e-05
-2.81825439335213e-05
-3.36013873278739e-05
-2.26571083712287e-05
-2.8569897383963e-05
-3.08941978160587e-05
-2.62046597582505e-05
-3.18949088374969e-05
-3.36766398247398e-05
-6.94660740699215e-06
-2.52190991389129e-06
-8.44071431724426e-06
-2.12632092843965e-05
-1.96717844884908e-05
-7.58659054591806e-06
-1.91735427399519e-05
-1.31711219490437e-05
9.91665555368126e-06
-1.96865162164976e-05
-1.08813972425016e-05
-7.61607439654313e-07
-8.71840182486108e-06
-1.82055402231493e-05
-1.49515916194559e-05
-3.12068432217666e-05
-1.74151974029643e-05
-1.47825827613139e-05
-1.84006718973507e-05
-6.79169185367513e-06
-7.24754031538482e-06
-2.09588316936504e-05
-4.48069753420723e-06
-1.0889763502697e-05
-6.88818628792257e-06
-3.57791715036371e-05
-3.31771836886456e-05
-3.29918222588985e-06
-3.38364252613731e-05
-2.63996111774725e-05
-7.49612827457188e-06
-3.90583449058781e-05
-2.54309294791377e-05
-2.26885869757781e-05
-1.53659281152048e-05
-1.60566712147735e-05
-2.40428290784678e-05
-3.10111786306405e-05
-9.653528251732e-07
-2.36515529507398e-05
-2.13240654862827e-05
-1.76179699140693e-05
-2.4021843953351e-05
-1.41284661994903e-05
-1.86123171293469e-05
-3.35172136262886e-05
-2.3525310762684e-05
-8.66156840727225e-06
-3.7562895184025e-06
-4.08574764404032e-05
-1.59405763441806e-05
-4.13176216607688e-06
-1.56039424451464e-06
-6.76624809925861e-06
-2.56664464584775e-05
-2.58393991933637e-05
-1.28620113322133e-05
-1.35394700582991e-05
-1.85277465868148e-05
-1.75161759125309e-05
4.24373278292854e-06
-2.52986697006782e-05
4.67620563893012e-06
7.37490598698544e-06
-1.83298398277534e-05
8.4320449307187e-06
-2.96945330750473e-05
-9.58275806955389e-06
-1.45521782186269e-05
-1.74034633407099e-05
-1.84439098892855e-05
-2.67733235379026e-05
-3.79397826094514e-05
-1.08067660353908e-05
-2.78044401818842e-05
-4.97341808538186e-05
-1.37538663951725e-05
-5.12306542479637e-05
-1.17617727378328e-05
-4.29408094731771e-05
-2.30643151662763e-05
-2.60844307876802e-05
-7.40977018614427e-06
-2.06920404199348e-06
-2.30782798491114e-05
-1.98772277188372e-05
-1.21981055819755e-05
-3.1554949952204e-05
-2.26926153303591e-05
-2.44181549687621e-05
-1.62452266611743e-05
-1.43997321287912e-05
-1.63295288847219e-05
-2.2884994260798e-05
-1.50026040232506e-05
1.30629824694885e-06
-2.51068671630424e-05
-1.94524574274695e-05
-1.05021135687345e-05
-1.92644782756084e-05
-1.27743702616675e-05
-1.15693713686616e-06
-8.37726476667878e-06
-2.6910520374932e-05
-1.76647228123891e-05
-2.17114106696231e-05
-1.3718474063631e-06
-3.54420962420368e-05
-2.42519555674501e-05
-7.16984447304575e-06
-1.6483775432769e-05
-1.70272023360062e-05
-2.84354434059729e-06
-2.49787066335271e-05
-1.47235230860922e-05
-3.80457681027726e-05
-2.09177053374877e-05
-5.02924357199435e-05
-2.97887688354162e-05
-2.58955132991515e-05
-2.79005058972148e-05
-2.76188212782561e-05
-1.40670139126708e-05
-4.26929759470772e-06
-3.45468504071373e-05
-1.08445684767866e-05
-1.30708159024876e-05
-8.22311749378895e-06
-1.62357117958499e-05
-1.4385468207986e-05
-1.31921900528204e-05
-1.52775970862936e-05
-2.38620238110324e-05
-4.61261354524132e-05
-4.01299208321401e-05
-2.92016083904666e-05
-6.41154751494602e-06
-2.43899738160093e-05
-7.32729496450493e-06
-1.50103167204555e-05
-1.2381631117713e-05
-3.31162875028034e-05
-1.41253847806941e-05
-3.49366421928546e-05
-1.72442311588067e-05
-1.01465195665965e-05
-2.27878887566004e-05
-2.02558924219046e-05
-1.90438744005129e-05
-4.16075839873103e-05
2.53748429471713e-06
-1.68638980112093e-05
-2.22324539863114e-05
-3.87745542904664e-05
-6.47967407661909e-06
-8.78068493698154e-06
-3.42715378872187e-06
-1.64715247112725e-05
-2.82469618348804e-05
-8.86215880175624e-06
-8.55979795539804e-06
-2.09998571892876e-05
-1.80423357677761e-05
-1.0774677738523e-05
-2.32141824142663e-05
-1.259958077262e-05
-1.69966180164577e-05
-2.51756293689181e-05
-1.43480909510795e-05
-2.19134027552985e-05
-1.73398175808968e-05
-8.53493909868119e-06
-3.4827762440199e-05
-1.69850470913643e-05
-1.01267702100959e-05
-1.81576166740823e-05
-2.5841667303562e-07
-2.074733540616e-05
-1.12889318003482e-05
-1.49758451594947e-05
-2.37428309348889e-05
-9.06885487663786e-06
-1.73734838349769e-05
-2.0005832340489e-05
-2.88784464287366e-05
-3.37063326923131e-05
-1.26703823868352e-05
-2.59108427003375e-05
-1.18986853756204e-05
-2.28976007760965e-05
-4.5612945747186e-05
-5.16134262555445e-06
-3.91873638236341e-05
-3.02890088666452e-06
-3.59391458595561e-06
-7.27557577797369e-06
-3.04628333855647e-05
-3.32384725920278e-05
-3.87099254372984e-05
-3.18878911964884e-05
-1.41252138769021e-05
-3.9190054746654e-05
-1.72474934412331e-05
-1.13984151828355e-05
-3.16466874168291e-05
-1.87489607686057e-05
-1.52020043348387e-05
-1.31735136544715e-05
-1.44984752313888e-05
-1.52777735727958e-05
-3.15268988129285e-05
-4.73713885408481e-05
-2.97829182780438e-05
-5.92012216820634e-07
-4.66507559521564e-05
-1.10862643065761e-05
-2.02401787391868e-05
-2.27065888204472e-05
-1.82820977026603e-05
-3.41751937355925e-05
-1.78399707588853e-05
-1.62686819893588e-05
-3.57978490822519e-05
-1.42130156444012e-05
-2.29883279992375e-05
-3.28753562178045e-05
-2.44770934224993e-05
-1.77596631612977e-05
-2.22781969798029e-05
-8.59965932271442e-06
-1.70367084257149e-05
-7.59955839106997e-06
-2.50614478941964e-05
-2.49562684483297e-05
-1.57084118730911e-05
-1.17149555585361e-05
-2.47661649626159e-05
-3.7710584997613e-05
-3.04121391873327e-05
-4.96797689500062e-05
-1.98798894830064e-05
-1.59757059412831e-05
-2.55810406087214e-05
-2.67926952112133e-05
-8.01551788561809e-06
-9.80944383085047e-06
-1.31096066565525e-05
-7.75274884196858e-06
-1.65234707649518e-05
-1.50363092084581e-05
-2.41170996541745e-05
-3.27108549783262e-06
-1.39881520785447e-05
-3.07760737400252e-06
-1.36839269627505e-05
-3.95976167272187e-05
-2.24252038870952e-05
-7.67744066879009e-06
-4.58300104638044e-05
-3.5708346238956e-05
-2.18057345275205e-05
-4.18516269480246e-05
-2.01668619563671e-05
-3.88292997200002e-05
-1.68898969438221e-05
-3.07626550050618e-05
-2.69733254183917e-05
-2.0145408496123e-05
-1.48265618661071e-05
-1.54418601067853e-05
-2.40653793398066e-05
-1.40057630950195e-05
-2.15092055664014e-05
-6.13867246561862e-06
-3.71556684249863e-05
-2.63408244340137e-05
-4.73220196127438e-06
-3.06606308193791e-05
-3.53608065448306e-05
-1.51647806733853e-05
-3.60016187012062e-05
-8.09416465410135e-06
-3.28343490052819e-05
-2.15516039080065e-05
-4.28315395565697e-06
1.03304073365718e-06
-1.59561458091026e-05
-3.74343820294729e-05
-1.63598747839252e-05
-1.02847012522662e-05
-7.10417668847622e-06
-2.61512423397276e-05
-1.49611313610524e-05
-1.56594893291388e-05
-2.44300677204011e-05
-9.89899380590544e-06
-2.10825704670331e-05
-1.7569616315517e-05
-5.84475189387164e-06
-9.86314896224996e-06
-2.11370521782295e-05
-2.07634150706699e-05
-2.02419200997408e-05
-2.34589468297616e-05
-2.6965689312925e-05
7.04326287624353e-06
-4.15853383251573e-05
-2.91802703831472e-05
-1.97887374345755e-05
-2.71570995476492e-05
-2.6433356031449e-05
-1.2702037202709e-05
-6.46098724833436e-06
-1.06848777186071e-05
3.72846113241216e-06
-7.07950803223718e-06
-1.69016563030252e-05
-5.33621049827225e-06
-8.23258472233778e-06
-3.48528238297089e-05
-1.59159220762088e-05
-1.35783227552024e-05
-2.45433053527895e-05
-2.2654219712515e-05
-8.40560768134288e-06
-2.47340007199848e-05
-5.87523439041243e-06
-3.11272206257004e-05
-3.45107621948444e-05
-2.14626595431042e-05
-1.53563319926653e-05
-3.5048888002846e-05
-1.40979893719333e-05
-9.2406141127191e-06
-9.17655311679288e-07
-2.82447445498531e-05
-8.60673095834951e-06
-2.87470431794009e-05
-1.35870464033107e-05
-4.0372421352369e-05
-3.69105042663718e-05
-7.63457884052609e-06
-1.00513921694037e-05
-2.66847325391796e-05
-5.76785589119204e-05
-1.90958746209332e-05
-8.34110119070009e-06
-1.76083780848646e-05
-1.58789113599647e-05
-1.83249648940327e-05
-2.23616832224685e-05
-2.15770673238226e-05
-2.81318735712399e-05
-4.88377961944341e-06
-1.38085987120129e-05
-3.0075073578479e-05
-4.0055889347826e-05
-4.07130351412223e-05
-1.01623800352576e-05
-2.4254492687835e-05
-3.47207401152455e-06
-2.12730292997768e-05
-4.33112872245791e-05
-2.20719629501145e-06
-2.72028032218284e-05
-4.01418136063182e-06
-7.05074057136328e-06
-3.79324053162522e-05
-3.51592090442856e-05
-3.68860902941156e-05
-2.01836666787372e-05
-3.79075999909518e-05
-2.78667989740131e-05
-2.7146892765217e-05
-3.17091524678838e-05
-2.58740558104999e-05
-9.57306053572526e-06
-1.59645647562005e-05
-4.07133545237463e-05
-1.77049908951103e-05
-2.15552632368034e-05
-2.47861613893085e-05
-2.95813602743432e-05
-2.18109105542558e-05
-1.35209513748143e-05
-2.28853289987423e-05
-3.12727858464561e-05
-4.74282680650146e-05
6.0736703671051e-07
-4.52218907857982e-05
-1.53021179812305e-05
-3.30061374374632e-05
-1.72225403217436e-05
-3.07434651555852e-05
-1.94561382775875e-05
-6.45837576996121e-06
-2.63799881174937e-05
-1.46296114089141e-05
-6.08317836491801e-06
-1.8856495996377e-05
-2.23558416410407e-05
1.39823056732643e-05
-3.21986276502992e-05
-2.71049374632795e-05
-1.4968827593965e-05
1.84262346683467e-07
-2.5724236369743e-05
-1.1358523700182e-05
-2.11992141438872e-05
-3.60619661298819e-05
-2.93650391542993e-05
-2.23824043166879e-05
-1.35091631243574e-05
-9.70291394579067e-06
-9.33554930530869e-06
-9.18329327004111e-06
-2.616828790551e-05
-1.64691416144364e-05
1.19002106194055e-06
-6.81889873058143e-06
-1.13527970284408e-05
-1.29381071230603e-05
-1.05942461104121e-05
-1.98270075817081e-06
-2.90366049576438e-05
-1.30275842884511e-05
-2.28640537620859e-05
-3.04426944177933e-05
-3.80964243758931e-05
-3.54163514573908e-05
-1.75917328960447e-05
2.54388784265336e-06
1.13475647821725e-06
-2.03656960635492e-05
-2.83184784649281e-05
-4.36794369072595e-05
-2.82686393100361e-05
-2.1850280552892e-05
-8.86317549578838e-06
2.06110635077503e-07
-7.93461139997714e-06
6.02755727620132e-06
-9.96883004606468e-06
-6.8826751275848e-06
-6.97551069188098e-06
-1.90839943555712e-05
-1.10396746902255e-05
-1.71349095399071e-05
-4.1678339467326e-05
-1.85720600407259e-05
-5.89103165426247e-05
-2.07577631643394e-05
1.41759149980164e-06
-4.00235658977418e-05
1.99658684592856e-06
-1.90057173107076e-05
-1.44950797500541e-05
-1.26197673335737e-05
-1.22752112895025e-05
-2.54412086489688e-05
-1.13311286859266e-05
-3.66493192758214e-05
1.99103815180145e-05
-1.47708175956752e-05
-2.41789962478037e-05
-1.05004470893812e-05
-4.3269435260754e-05
-1.19000542898841e-05
-7.95195096585103e-06
-1.81664910109018e-05
-1.38056381449869e-05
-2.40089053002979e-05
-1.48244742214909e-05
-3.10675540349593e-05
-3.50725517226161e-05
-2.49686274145978e-05
-1.35039923088181e-05
-1.70808711505345e-05
-4.8235806814863e-06
-2.11136546445382e-05
-4.66741322139585e-06
-2.24038465240395e-05
-1.51621928857942e-05
-5.63147014856862e-06
-1.05264397114303e-05
-2.67380661521308e-05
-2.52630320634759e-05
-5.72882227237786e-06
-2.8111065510362e-05
-2.00827289679625e-05
-7.88204375682886e-06
-7.31468967964405e-06
-1.69856205397056e-05
-1.73873726438976e-05
-2.86606849430535e-05
-2.19989217436061e-05
-1.12499556070917e-05
-1.02734970676625e-05
-2.18582461070699e-05
-2.36371544642506e-05
-1.43654628550329e-05
-2.20199952232843e-06
-1.7484653450599e-05
-2.50656759544124e-06
-2.03179293915382e-05
-2.77860158164525e-05
-2.49120732938174e-05
-2.20895329005117e-05
-1.11350695502679e-05
-3.72368783942033e-06
-3.28214256051844e-05
-7.44900425550463e-06
-1.9509242427721e-05
-2.07934803189604e-05
-3.69472344349898e-05
-1.62155201499385e-05
-1.55629758178916e-05
-3.55721748981901e-05
-3.29849623516258e-05
-4.76936257138039e-05
-7.87683383580235e-06
-5.16924130147405e-06
-1.47516390931809e-05
-1.44086630204072e-05
-8.782570039215e-06
-2.25217221026857e-05
-2.71661039773577e-05
-2.61898691852933e-05
-2.07961476198083e-05
-3.84088595434553e-06
-3.16129007915369e-05
-4.7547177841832e-05
-1.99933259553731e-05
-1.54825496281409e-05
-4.21371778312935e-06
-1.11027625243444e-05
-3.27768106925577e-05
-2.78936867873196e-05
-3.09504756189448e-05
-2.15368265580786e-05
-2.44603140454505e-05
-2.3981680162359e-05
1.58936900312862e-06
-2.69128651991048e-05
-3.50972800714261e-05
-1.63810407107591e-05
-1.92276965516393e-05
-2.23129111872953e-05
-5.09576790174414e-05
-1.51184100840356e-05
-7.96221148334755e-06
-2.52078993642553e-05
-1.28613297254439e-05
-2.01726228964713e-05
4.91242102819167e-07
-1.26046694080502e-05
-1.78029164831319e-05
-1.64331970514477e-05
-1.90627409813483e-05
-1.39276255571264e-05
-1.47723161271399e-05
-1.02827588804944e-05
-1.29888127348769e-05
-2.13668612726982e-05
-8.8599649516639e-06
-3.31643155198572e-06
-3.3316134024138e-05
-2.15858888735119e-05
-1.71570050258739e-05
-1.03013839082264e-05
-2.99501579327541e-05
-3.86938008809205e-05
1.11574023345067e-05
-3.00976487387854e-05
-2.23139836613e-05
-1.71595812437901e-05
-7.56018672892346e-06
-2.31518781213655e-05
-7.66346008587192e-06
-2.72826888502514e-05
-3.56413277967563e-05
-2.6924003567594e-05
-1.3044180550953e-05
-2.49305685825598e-05
-3.89941599290987e-05
-2.05611434990529e-05
-2.51274117108466e-05
-8.96807924514977e-06
-1.64242377964075e-05
-2.31009363495477e-05
-2.74502918672143e-05
-1.48254326437419e-05
-4.22719197122444e-05
-6.39314318731715e-06
-8.98474624562064e-06
-1.61041413628153e-05
-2.63507577290195e-05
-1.86573024153621e-05
-7.07548058804433e-06
-4.25487498879912e-06
3.494490295381e-07
-1.98605687704586e-05
-4.54263569617402e-06
-2.53644156820208e-05
-3.64932644092993e-05
-7.97311089919731e-06
-2.3339147983876e-05
-2.53360721936676e-05
-2.65485044963959e-05
-2.07498072361256e-05
-1.9880569694185e-05
-1.81673607883515e-05
-1.85635697769156e-05
-2.35427258082459e-05
-3.61764611626357e-05
-3.29797346679189e-05
-4.74786785514455e-05
-1.45995331860531e-05
-9.85285654910947e-06
-9.99453937946389e-06
-5.00037994173749e-06
-2.49835591284944e-05
-3.68434694854134e-05
-6.21716661713831e-06
-1.26977672304995e-05
-3.38571390959433e-05
-1.08802530376545e-05
-2.61975616695498e-05
3.62082376073071e-06
-1.39660806009374e-05
-7.22193590667833e-06
-1.89568609694376e-05
-1.1361717740952e-05
-2.26052248325697e-05
2.4001522214543e-06
-2.82131510117903e-05
-3.03846251659367e-05
-1.06542544184318e-05
-1.89907926049665e-05
-1.37825249875645e-06
-3.84297415485586e-05
-3.65460867311484e-05
-3.93498107240598e-05
-3.51117990403203e-05
-4.78770483164665e-07
2.95409051212272e-06
-2.31218076554667e-06
-2.39248763074077e-05
-4.13019356970199e-05
-2.14418840910283e-05
-1.73606308717952e-05
-2.48921216763147e-05
-1.47052770347641e-05
-2.59960878001865e-05
-1.1958426079942e-05
-4.00342464718612e-05
-2.26735037031613e-05
-2.94587831564404e-05
1.33549098583167e-05
8.63405393405366e-06
-6.56651144425496e-06
-1.37675158537845e-05
-3.95206742203033e-06
-3.33172137270738e-05
-7.16360625828535e-06
-3.06612501128609e-05
-3.62416697586833e-05
-2.40548671139052e-05
4.09961013526847e-06
4.32685243680554e-06
-3.47691187704547e-05
-2.37456536678916e-05
-1.38930196263838e-05
-1.23683102948099e-05
-3.73305253871383e-05
-2.13554358508616e-05
-3.7827930987321e-05
-2.57069553804903e-05
-3.02271782660338e-05
-2.13987141674668e-05
-2.60043327223161e-05
-1.17032532256424e-05
1.25667911498134e-05
-2.83330865114161e-05
-1.36622615381867e-05
-1.78099819915949e-05
-1.20263038541137e-05
-2.1164783139438e-05
-2.49009462735669e-05
-2.45930463620055e-05
-2.43752360878454e-05
-1.01119959611344e-06
-3.91403408336375e-05
-3.57006045197197e-05
-1.06829699372763e-05
-2.78036602680176e-05
-1.53097655857034e-05
-3.4110059442753e-05
-3.27899609105378e-05
1.28695279123915e-05
-8.46306672810864e-06
-1.5287025867023e-05
-1.88859302558567e-05
-1.13285862299256e-05
-1.09245231683117e-05
-3.35441849739958e-06
-1.03537882458992e-05
-1.75374140352813e-05
-3.83973133788364e-05
-1.17340274383173e-05
-2.21835212837209e-05
-1.81963693990143e-05
-1.96641676019489e-05
-1.64735372086398e-05
-1.51065106556668e-05
-4.15927574308657e-06
-8.2657718312215e-06
-1.73158294714985e-05
2.35129938519271e-07
-3.93963550542818e-05
-1.3213963178741e-05
-1.45677720052752e-05
-1.52920112563069e-06
-8.96550903159628e-06
-2.78333501033412e-05
-2.13379056039472e-05
-2.10632835274495e-05
-3.26717934982422e-05
-1.82189451250578e-05
-2.1093368973544e-05
-8.48059828403095e-08
-3.59880355366725e-05
-4.82757815183063e-06
-4.48285031936727e-05
-1.27655818674159e-05
-2.21522522774871e-05
-2.11586673121753e-05
-1.53410696500081e-05
-4.90610113845015e-05
-4.22704273888984e-07
-4.48892549869416e-05
-1.40959758227395e-06
-6.11686114321866e-06
-1.57222635924499e-05
-3.17071253630014e-05
-9.94602072283022e-06
-9.89100908801153e-06
-1.03983319724439e-05
-4.21964354306815e-06
-1.59191946875259e-05
-2.18451872138097e-05
-2.54057390635408e-05
-2.89872310831958e-05
-1.32277795141474e-05
-1.80163377412854e-05
-1.80259640417931e-05
-2.82089694304309e-05
-3.29196826354852e-05
-4.65773193001198e-06
1.03067020866977e-05
-1.89820050327799e-05
5.71867820268109e-07
-6.48826710925473e-06
-2.5216210816011e-05
-6.62462412678862e-06
-2.1338662421072e-05
-1.45421789560953e-05
-1.59533913562354e-05
7.76940789550575e-06
-6.06073486505262e-06
-2.92401840688335e-07
-3.3886663672368e-05
-1.37852259198296e-05
-2.03319335035671e-05
-2.50420747820927e-05
-1.92472266671922e-05
-1.33413542246201e-05
-2.26634680008157e-05
-8.74772265666953e-06
-2.09523443751806e-05
-2.61402719049521e-05
-2.56492371301617e-05
-1.74725608924806e-06
-2.72349608821312e-05
-1.82985426762619e-05
-1.84137770246888e-05
-1.94262642351708e-05
-1.78839260765075e-05
-5.31018372939514e-06
-8.33066179317538e-06
-1.45476596485956e-05
-2.08456284675815e-05
-2.48426504234438e-05
-1.37888785764903e-05
-2.55860753574847e-05
-2.73894083368282e-05
-2.72056905302796e-05
-9.72888136916409e-06
-2.62891667007902e-05
-2.88566150838237e-05
-2.0158442079009e-05
-1.35955532639143e-05
-3.12101486112787e-05
-2.90551344875158e-05
-1.44981770305477e-05
-2.11181403608763e-05
-1.07706156422911e-05
-1.10779032085053e-05
-4.66968715539878e-06
-2.81359874046979e-05
-2.9293212030564e-05
-2.16179270398436e-05
-7.84063882879239e-06
-1.02713391656069e-06
-3.15667413816732e-05
-3.41198595824677e-05
-2.24835116522926e-05
-2.61175836066112e-05
-2.5849821468906e-06
-2.75666553865905e-05
4.19995417089574e-06
-2.30366871741158e-05
-2.57083359554241e-05
-2.82680121676345e-05
-2.09120331274722e-05
-2.48928903297661e-05
-2.24273451872676e-05
-5.1189869586069e-06
-3.3923665460992e-05
-3.80246331780091e-05
-1.9850161289666e-05
-9.41458067254849e-06
-3.26406494447391e-06
-2.7725868588047e-05
-3.8179670438342e-05
-1.08545427410074e-05
-1.95267922244842e-05
-2.81308779569617e-05
-1.21299932209727e-05
-7.36530403591323e-06
-1.48951513374115e-05
-1.30265333839739e-05
-3.07896048089213e-05
-1.86800195232288e-05
-8.15152079210103e-06
-7.92960513225741e-07
-2.46875056714184e-05
-1.12534555199431e-06
9.10414971745558e-06
-2.2267500150868e-05
-1.28841650078707e-06
-2.12934527571214e-05
-3.62564203769521e-06
3.04434655123943e-06
-1.93481365958341e-05
-1.06906101327453e-05
-9.64813543444396e-06
-1.88944602404088e-05
-2.0146251790309e-05
-1.1670643244416e-05
-1.81862591814109e-05
-1.49217631674292e-05
-2.05732712758636e-05
4.08556706942657e-07
-2.57664898875698e-05
-2.47807066074715e-05
-2.26430023105165e-05
-3.3650751424365e-05
3.05182917021676e-06
-2.02915176096483e-05
-2.24274076410271e-05
-1.81710830479999e-05
-1.8995736759828e-05
-1.21709330639971e-05
-3.89171377216891e-05
-9.08942661213125e-09
-1.4267127953367e-05
8.83324836967688e-07
-2.1507388189471e-05
-1.42316843918561e-05
-1.73093954880893e-05
-2.22935811333835e-05
-3.77274662407801e-05
8.85149615176316e-09
-1.58578459765506e-05
-3.02316930248565e-05
-1.17876960688624e-05
-9.91570618436183e-06
-1.86398148497955e-05
-1.64313571364263e-05
-2.97331202723387e-05
-2.03740527350493e-05
-1.33333580892013e-05
-1.59827022188946e-05
-1.24362535522128e-05
-8.06402304988512e-06
-4.38298064189011e-05
-3.73385613956511e-05
-2.58466037888188e-05
-2.38174197629309e-05
-2.00677974400584e-05
-1.13224743309903e-05
-4.3239844502553e-05
-1.75402428557007e-05
-1.41455103390173e-05
1.72969170923091e-06
-1.49679700530202e-05
-1.70888021048204e-05
-5.23978851109297e-06
-9.50528369932207e-06
-4.77281820769646e-05
-4.0854243780738e-05
-1.64840976898472e-05
-3.00480022278797e-05
-1.79698346291022e-05
-2.10957720588763e-05
-1.02295721886448e-05
-1.78426949334299e-05
6.28806399068466e-06
-3.04926639802569e-05
-1.76807574377472e-05
-1.96645624955137e-05
-3.70097421383427e-05
-3.13976838575231e-05
-3.00120185942448e-05
-2.0354003835031e-05
-2.38095775719604e-05
-2.32925274871189e-05
-1.78573117992488e-05
-3.43684150725906e-05
-2.05977426820911e-05
-1.12639843675649e-05
-8.12369251041854e-06
-1.3759149886108e-05
-7.22398465885546e-06
-3.66427723906941e-05
-2.7044486410479e-05
-1.93723576123341e-05
-1.97147655952006e-05
-6.28335633786222e-06
-4.06639341111389e-05
-3.28448435949743e-05
-3.00139603639437e-05
-2.1563651711467e-05
-2.16662556692129e-05
-1.44604189442977e-05
-2.84474363228989e-05
-1.75207077729797e-05
-2.63534490658451e-05
-1.0389730937894e-05
-2.31510525938068e-05
-1.35100577114754e-05
-3.56236371512605e-05
-2.88098406357029e-06
-2.51060974888244e-05
-1.83775671306766e-05
-1.33842008606798e-05
-1.99421495835896e-05
-1.93266608495452e-05
-2.82654486947057e-05
-6.04790925195308e-06
-2.35454041898832e-05
-1.2615367364632e-05
-2.45707565234786e-05
-3.21644642930023e-05
-2.83050835364776e-05
-1.62415501776678e-05
-1.52436240753308e-05
-9.33733662381998e-06
-1.53879615781673e-05
-1.12600602921989e-05
-2.04740573111947e-05
-4.93069376152684e-05
-1.30122234371203e-06
-1.36004148356425e-05
-3.2107295557619e-05
-2.60349289273249e-05
-9.58051154371678e-06
5.19761887945785e-06
-6.62917883642578e-06
-2.48213242494322e-05
-7.46012946761261e-06
-3.34177891467902e-05
-2.20845547648798e-05
-2.33387165866572e-05
-3.07490470863394e-05
-2.52793606088803e-05
-2.79554689193661e-05
1.07967202804884e-05
-6.5405317261269e-06
-2.66970359895209e-05
-1.83534593446401e-05
-1.49971061789724e-05
-2.82568789333101e-05
-3.63372242787309e-05
-1.23445080558758e-05
-3.18245381411429e-05
-1.13458357675323e-05
-4.97138034124601e-06
-2.86332105794726e-05
-1.44853101247212e-05
-2.70316668628167e-05
-2.45029291839907e-05
-1.6897359642393e-05
-1.10400899527417e-05
-2.04850455619316e-05
-3.59218563368648e-05
-1.8478513654906e-05
-3.24721957177508e-05
-2.30705317801699e-05
-2.67906314857894e-05
-5.72474414159055e-06
-4.34417805500122e-05
-2.78642345951746e-05
-2.24648666569271e-05
-3.42117360033254e-05
-6.06719272543269e-06
-3.8680404313531e-05
-4.12307228934553e-05
-2.51829815456039e-05
-4.45830067905538e-05
2.07563844481622e-06
-2.98967689480279e-05
-1.30218139049391e-05
-1.33646264087988e-05
-3.67392772507377e-05
-2.58334678113442e-05
-2.22246513893342e-05
-2.39646526815617e-05
-2.12116478393785e-05
-3.53975251605758e-05
-1.93337401856022e-05
-1.0680861819012e-05
-2.52034447078465e-05
-1.55086284194566e-05
-1.56849838510893e-05
-3.88697453901124e-05
-1.92763368475033e-05
-1.00704890765786e-05
-1.0013406883817e-05
-1.93735694890365e-05
8.97418191788925e-06
-1.71732943601563e-05
-1.78128247911366e-05
-3.31366066429878e-05
-1.56782548876194e-05
1.50960019915021e-06
-1.64125740416718e-05
-1.03827176280929e-05
-2.37970612939134e-05
-2.17102327226649e-05
1.13726446539657e-05
-2.33296745560191e-05
1.78816837145734e-06
-7.66007223252892e-06
-9.85943480640636e-06
-1.003372065922e-05
-6.58324522462956e-06
-3.4243970743465e-05
-2.06218614015556e-05
-2.21510316303383e-05
-1.50379939948214e-05
-1.86420004674094e-05
-5.83709799885476e-06
-2.91011367810462e-05
-2.21251842336101e-05
-5.59389498832116e-06
-3.56832348586783e-05
-2.14759894068926e-05
-2.62577684725117e-05
-2.23295280533987e-05
-3.91940416178902e-05
-1.30940742276501e-05
3.29537356939937e-06
-2.30153772035563e-05
-2.77906949316812e-05
-1.92817830031815e-05
-5.70665786958018e-06
-1.63003401437372e-05
-2.51412439001585e-05
-1.5088083859329e-05
-2.65499895826979e-05
-1.60014895116953e-05
-3.79251535500699e-06
-2.0849145935915e-05
-1.74693204987979e-05
-2.08033496010114e-05
-1.1339093251847e-05
-2.55769074722126e-05
-4.1621221854353e-05
-2.1573226345572e-05
-2.9339162268762e-05
-1.48535133245877e-05
-3.03667293441387e-05
-3.70747864737822e-05
-2.50403909868291e-05
-1.18261530296406e-05
-1.64397687906722e-05
-8.70535555384072e-06
-3.32198871096488e-05
-2.97578185494257e-05
-8.61524272137315e-06
-1.49100832690399e-05
-1.37198339985613e-05
-3.29142134563612e-06
-3.80387295238958e-05
-1.26739569489108e-05
-3.14152923806066e-05
-9.57510007498178e-06
-2.88765679417768e-05
-2.36297867895171e-05
-2.15686244385787e-05
-3.36158489504305e-07
-1.88651533843277e-05
-9.21739463206791e-06
-1.2440110672665e-05
-6.00982026742911e-07
-2.16545181144277e-05
-6.94020307608289e-06
-3.25765864962323e-05
-2.99307718725694e-06
-2.22746191173813e-05
4.78014023253963e-06
-1.2125022815373e-05
-1.30843929406534e-05
-2.8813622807794e-05
-2.4185204969254e-05
-1.46079099988523e-05
-2.7586281413841e-05
-6.59190428293767e-06
-8.27224931410163e-06
-2.33275720615377e-06
-1.39242725532865e-05
-1.17745246016756e-05
-8.07752184270683e-06
-1.4098804205714e-05
-3.1071779629432e-05
-3.97349779068024e-05
-1.77261951283295e-05
-2.11280958649759e-05
-2.85526346481317e-05
-2.65836284574722e-05
-9.29582362737999e-06
-3.59068549199176e-05
-2.34392524349415e-05
-2.51702370602682e-05
-4.02478181701273e-05
-3.7284265739336e-05
-5.24749968975026e-06
-3.15856539080606e-05
-2.88538499319478e-05
-1.04064985069866e-05
-2.67909798564598e-05
-2.81825706870129e-05
-1.0181212263718e-05
-5.0566468104204e-05
-1.20812006491527e-05
-1.03219027321891e-05
-3.79937351089851e-05
-1.37511174751586e-05
-1.08350653055827e-05
-1.29144628765041e-05
-3.88264325561273e-05
-2.28202368831621e-05
-1.93074318726831e-05
-4.06192469894968e-06
-1.08485201423085e-05
-2.75147185002446e-05
-2.12867118545422e-05
-1.06139331710719e-05
-2.39111152058432e-05
-2.99133295853682e-05
-4.14565767376543e-05
-1.72337671030286e-05
-1.45375844030203e-05
-6.10308455677729e-06
-1.55053039922672e-05
-3.18263925852743e-05
-4.53619487794393e-05
-1.15490569523901e-05
6.27512987268736e-06
-1.34689252435065e-06
-2.4727001266961e-05
-2.11781286665691e-05
-2.88279707764224e-05
-3.34319075282657e-05
-2.69048339637771e-05
-1.26929489907039e-05
-1.66817502569802e-05
-7.66633678550381e-06
-1.66259060885277e-05
-1.37292268257569e-05
-2.19073255524355e-05
-7.92228366274713e-06
-2.02342283961322e-05
-1.01823656402352e-05
-2.21652120113689e-05
-1.96111681361268e-05
-2.11925999141228e-05
-1.10859925211958e-05
2.06760918656212e-06
-1.42925397583853e-05
-1.17066582718997e-05
1.40037737093824e-05
-2.85455773077832e-05
-3.39309334189523e-05
-1.08741480256657e-05
-2.45125880143633e-05
-1.29766768037178e-05
-8.86049914523118e-06
-2.07398730485856e-05
-1.21286977782243e-05
-2.38877598345802e-05
-2.81604868244351e-05
-1.37929040355871e-05
-3.72715201602339e-05
-2.61682193355998e-05
-1.85900841857762e-05
-2.13553296584199e-05
-5.35358656570887e-06
-1.07578670795306e-05
-1.02691693431762e-05
-2.07231874554939e-05
-1.41893006568528e-05
-2.80974366224502e-05
-2.48240531147129e-05
-1.97084048742161e-05
-3.07407511073833e-05
-1.06459354993815e-05
-3.60877502388396e-05
-3.19143098718954e-05
-5.27186209669897e-06
-3.57647355259214e-06
-1.59054455454421e-05
-1.13270893431266e-05
-2.7792288145383e-05
-1.68955378473353e-05
-2.29533718399098e-05
-3.64212220056378e-05
-2.13511638093764e-05
-2.18249752754909e-05
-3.60717560439957e-05
-1.90075485065365e-05
-7.84756777006335e-06
-7.93773439724544e-06
-1.41489722055714e-05
-3.27396079039618e-05
-2.29338251731883e-05
-2.1563573943256e-05
-1.8102779772409e-05
-3.72490753717222e-05
-2.55831086562723e-05
-3.9087284348375e-05
-7.54534314087131e-06
-1.05010700872318e-05
-3.54258052100601e-05
-3.98826795494616e-05
-3.89399173628735e-06
-2.66892984138677e-05
-2.64165052468325e-05
-1.52479035530259e-05
-2.44478291887883e-05
-7.31507131547494e-06
-3.05343776889817e-05
-2.77523034313081e-05
-2.10805224740451e-05
-1.44959483214812e-05
-6.06512881337919e-06
-2.92900518514854e-05
-3.3982830000158e-05
-3.80507185828416e-05
-1.04069086440614e-05
-2.21092319573151e-05
-2.07961344452937e-05
-2.98987488512688e-05
-1.1513264121467e-05
-2.86174297654283e-05
-2.18948148258615e-05
-1.94980271004189e-05
-2.59716347828738e-05
1.67825498977202e-06
-1.19724157479692e-05
-1.39828545085993e-05
-1.81525193708379e-05
-1.87936251199802e-05
-2.36838226974146e-05
-1.28840524588956e-05
-3.23442891898909e-05
-2.3453417643428e-05
-2.59588389440706e-05
-9.91939430941856e-06
-1.45506011741198e-05
-1.88120403969586e-05
-1.05593375146682e-05
-3.40418200781894e-05
-2.44294491226417e-05
2.81356489876383e-06
-1.53334814371569e-05
-6.05951624317896e-06
-4.4655791482886e-05
-3.96793494522488e-05
-4.03498974763122e-05
-1.51127562616719e-05
-2.70957864930335e-05
-2.40816536633417e-05
-1.37139213794665e-05
-2.35715224717495e-05
-1.77925748318836e-06
-2.56174265641153e-05
-3.17951920651427e-05
-1.77177733810675e-05
-2.78071017949566e-05
-1.85405573524141e-06
-2.4272875239752e-05
-1.60883087071496e-05
-2.9717305913615e-05
-1.84212651274497e-05
-1.55114159653462e-05
-2.10174677912256e-05
-2.03262202467037e-05
3.93278212878381e-06
-5.90240629273051e-06
-1.9715052498867e-05
-3.18625047263955e-05
-2.68165269732969e-05
-1.16600968403158e-05
-4.38351292266501e-08
-2.98821011296837e-05
-2.43937245018616e-05
-1.77652800184349e-05
-2.17530147183754e-05
-2.90617289219194e-05
-2.52876107907905e-05
-1.74024489772748e-05
-1.79995641248228e-05
-1.99354490253224e-05
-2.80566420600394e-05
-2.04740509442968e-05
-1.06855645174559e-05
-2.56320237040508e-05
-4.19171008951228e-05
5.03815758507865e-07
-2.7356453386712e-05
-1.41408703876207e-05
-4.13008936948672e-07
-7.95945265019037e-06
-2.88061853531308e-05
2.0220359637204e-07
-3.90718002835658e-05
-1.22269914936283e-05
-8.09665825217966e-06
-2.90686093977996e-05
-1.56441860698495e-05
-3.49394261007074e-05
-3.083066397801e-05
-1.93704881528022e-05
-2.35719429414565e-05
-3.55070006074909e-05
-1.08656191723724e-05
-1.63368960019091e-05
-3.07607154193729e-05
-1.90353535601591e-05
-3.82358475419015e-06
-1.59260004427021e-05
-2.33152869344157e-05
-2.04548344361583e-05
-1.06432107331713e-05
-2.77358695264498e-05
-1.2104872093788e-05
-1.61034876098443e-05
-8.8152778323896e-06
-1.91877957693672e-05
5.52770121798898e-06
-1.33231295058285e-05
-1.86532225877489e-05
-2.56578864639974e-05
-2.717336224178e-05
-3.303838639917e-05
-1.48949831922654e-05
-7.24211518178383e-06
-2.89927427634485e-05
-1.75687538526407e-05
-3.3868329340202e-05
-1.57406279603026e-05
-8.45980965076097e-06
-6.78211044916519e-06
-3.22933624369177e-05
-2.78507370261107e-05
-2.60756236241884e-05
-2.48065497115831e-05
-2.88778099235955e-05
-2.52110529560135e-05
-3.49177779541173e-06
-1.38124608031742e-05
-4.94577678170585e-06
-2.90761953864015e-05
-1.76870130723841e-05
-1.12440369794193e-05
-2.71254631453622e-05
-1.74487991202544e-05
-1.28885327320942e-05
-2.33511866838631e-05
-1.28303219286271e-05
-7.3588936505172e-06
-2.59023745216551e-05
-3.32290747966079e-05
-2.35299304628418e-05
-1.98184899306882e-05
-2.06798936960288e-05
1.37805803803363e-06
-3.54940876323796e-05
-1.89379188821961e-05
-3.20200955465272e-05
-2.16102680899261e-05
-1.37217540781605e-05
-2.41787173944401e-05
-2.56270170924602e-05
-2.36988457489981e-05
-2.9630139723701e-05
-2.11211307683686e-05
-1.466668581662e-05
-4.37419653816804e-05
-5.31519757183699e-06
7.02888553586977e-06
-1.75500577595761e-05
-1.78795361721683e-05
-2.18118196759452e-05
-2.09946710190441e-05
-1.67728236957e-05
-4.13012307822707e-05
-1.71748437321553e-05
-1.75177212720872e-05
-2.81982195537828e-05
-2.72801706097617e-05
-2.13812026665187e-05
-5.81684375305265e-06
-1.72903099775743e-05
-5.19941706313793e-05
-1.44424425286073e-05
-1.71625537062427e-05
-8.54814927209505e-06
-8.72786044719272e-06
-7.08421821002771e-06
-2.0396397544874e-05
-2.91673840862099e-05
-6.86896490178946e-06
-3.37142292524737e-05
-2.70362026244663e-05
-2.67751266857835e-05
-1.90265967754547e-05
-2.74773448445711e-06
-1.46201961527736e-05
-2.98970523527454e-05
-1.31795852531337e-05
-4.83584617820064e-06
-3.09299134470549e-05
-4.11752764943908e-06
-2.39339339582204e-05
-3.7334463957483e-05
-2.11627822859752e-05
-3.12393727736885e-05
-2.20477954805607e-05
-3.01428086117484e-05
-3.34940473855342e-05
-1.22902031618259e-05
-1.52638241300176e-05
9.40277524246098e-06
-1.99618071010048e-06
-3.50755010707791e-05
-4.6125614891683e-06
-1.75733542608896e-05
-1.95975990126885e-05
-2.8771901382954e-05
-1.83573194217328e-05
-3.29797284314122e-05
-1.78490534916156e-05
-2.67411561679784e-05
-1.42654655187292e-05
-1.65574524076708e-05
-1.31651619998453e-05
-2.07231161406949e-05
-6.07142976817758e-06
-2.69326400779048e-05
-2.74708140136029e-05
-4.01342956424516e-05
-2.52525711755349e-05
-3.47469515590904e-05
-3.19070735427621e-05
-2.8724649191701e-05
-3.09324406466516e-05
-1.272441696465e-05
-2.71241952575363e-05
-1.34062093467213e-05
-3.82966390931538e-05
-2.18267561363327e-05
-6.58917916544791e-06
-2.12884540834295e-05
-2.41947592149636e-05
-3.16692367986178e-05
-1.17539722258836e-05
-2.88208228440765e-05
-2.5718260082936e-05
-2.15861056013653e-05
-2.15822465099883e-05
-4.1953281477688e-05
-9.61018490450008e-06
-1.39269631620645e-05
-1.79001189566896e-05
-1.53975493322448e-05
-7.74721380602092e-06
-2.82310412554084e-05
-1.26183236392996e-05
-2.8558321241109e-05
-1.55653400644035e-05
-3.23463809158583e-05
-1.89361204730307e-05
-1.21812295151223e-05
-1.12780500077367e-05
-2.14605080916441e-05
-1.85967495260331e-05
-1.53973140308867e-05
-1.88680965818806e-05
-1.17398121620562e-06
-3.10831980751319e-06
-5.38992808301073e-06
-8.33504909642659e-06
-2.98039873932154e-05
-2.63196617818065e-05
-2.08704578714128e-05
-3.45944726350933e-05
-9.18271811605662e-06
-1.70136417261742e-05
-1.54119867736935e-05
-4.98069542579681e-05
-2.0922693514629e-05
-2.52369281295995e-05
1.26218574453881e-06
-8.63544940864456e-06
-1.15690845926005e-05
-3.49416965329209e-05
-7.63191602947068e-06
-2.77832965044748e-05
-2.84539085328104e-05
-1.47508298436505e-05
-1.47557211986226e-05
-3.04971447489613e-05
-2.53104963311997e-05
-2.06348744205839e-05
-1.64811774818516e-05
2.29942212461989e-06
-7.17013823767616e-06
-2.98694448538531e-06
-1.09043758624943e-05
-1.71954576613806e-05
-3.61967670103356e-05
-8.52158575421408e-07
-1.64138575811043e-05
-1.0634196616293e-05
-1.32234724365428e-05
-3.92037156481227e-05
-4.55815557381751e-05
-1.93724035473646e-05
-3.89736478315498e-05
-7.79374317872686e-06
-4.02889087151473e-05
-3.09487384703354e-05
-1.64397794335079e-05
-2.4020246860933e-05
-2.18600741194854e-05
-3.26368081010244e-06
-1.62875114298716e-05
-3.15049097686411e-05
-3.38481923767013e-05
-2.80650034038053e-05
-2.6563197950381e-05
-3.46833214500244e-05
-5.64183483163509e-06
-2.22178160592717e-05
-1.53006186535141e-05
-2.70114403992652e-05
-1.85763482577785e-05
-3.46111850804408e-05
-3.33722602799431e-05
-3.08026703462624e-05
-2.66596228680291e-05
-2.70868513166991e-05
-2.52297461169426e-05
-3.44452408831784e-05
-1.99588881715131e-05
-1.13308361592184e-05
-2.90075559922988e-05
-2.95536179937029e-05
-3.39230856624867e-05
-6.45616567243699e-06
-1.748850676421e-05
-3.25585914220118e-05
-2.04054518039919e-05
-2.93144916209296e-05
-1.1207492111049e-05
2.48544474595275e-06
-2.39966127795291e-05
-1.42446881826027e-05
-1.41030366467364e-05
-2.2013797510382e-05
-3.64445869072852e-05
-1.89837363105981e-05
-3.17845666488573e-05
-2.96156070308855e-05
-2.33698039595471e-05
-4.3552685389977e-06
-1.81875642854133e-05
-3.54613536786186e-05
-6.07069870360199e-06
-1.62977473594466e-05
-2.47534905031408e-05
-2.07771023409251e-05
-2.02540649951197e-05
-2.13650762929121e-05
-9.4539290146107e-06
-2.28682303867487e-06
-1.90636545336315e-05
-1.09637967419994e-05
-1.33263580750429e-05
-2.94516482229085e-05
-1.80010998771646e-05
-2.38011022377423e-05
-1.47449381577405e-05
-2.28801214495971e-05
-1.27464334583821e-05
-1.10543204681076e-05
-4.00620518318208e-05
-2.12888548382149e-05
-6.41218020996055e-06
-2.4165096397158e-06
-2.49379605203976e-05
1.0981572935281e-05
-1.26935324909792e-06
-1.80094367953065e-05
-3.21865739885342e-05
-4.28022846880615e-05
-2.91583772322279e-05
-1.22241393032613e-05
-1.22084862302347e-05
-1.79903935114002e-05
-3.3927680280028e-05
-2.3304635524366e-05
-3.34373696774101e-05
-3.14351254228744e-05
-2.3278732310326e-05
-4.44213681511239e-05
-2.08772283005895e-05
-2.36275224847556e-05
-3.22596686824595e-05
-4.400501076048e-06
-2.99515210688911e-05
-1.31076734097527e-05
2.66171072829502e-06
9.42510219432322e-06
-1.54006751827696e-05
-2.44498134616663e-05
-1.84301799650938e-05
-1.37877211169761e-06
-2.49096183695186e-05
-3.54499910944529e-05
-1.81787698633554e-05
-2.013152769991e-05
-1.50649954776793e-05
-1.24745576176034e-05
-3.48983981853187e-05
-2.08892867181102e-05
-3.26026000866154e-05
-9.03419794688434e-06
-7.56693542100461e-06
-8.28554431214913e-06
-2.8291853843975e-05
-3.97960766201584e-05
-1.62323605872381e-05
-1.81271760182861e-05
-1.84115669423187e-05
-3.52539196294199e-05
-4.80363345291063e-05
-2.06074798125234e-05
-2.90261569027238e-05
-1.84107340009129e-05
-1.46089424426877e-05
-1.74376852104959e-05
-1.67770557718426e-05
-3.17418659478534e-05
-2.31414207420233e-05
-3.33449324183297e-05
-2.40989244890451e-05
-2.01319526122961e-05
-1.36732700448933e-05
-1.72523108691841e-05
-3.06595376108259e-05
-2.07836255465704e-05
-5.37405944222096e-06
-1.09877772671728e-05
-3.17385823381836e-05
-8.52074054572875e-07
-3.42469815628636e-05
-9.16015795136814e-07
-4.58016857259606e-06
-6.46419335441088e-06
-2.84103135213442e-05
-2.67195798535549e-05
-4.47765814221499e-05
-1.24686713699396e-05
-3.72602222824276e-05
-2.5020246708941e-05
-2.05367494647065e-05
-1.75443766289093e-05
-1.36746297670566e-06
-1.71575662000493e-05
-2.36640957253031e-05
-8.72811619110783e-06
-2.49551870360223e-05
-1.88141045707417e-05
-2.80130664729512e-05
-2.16878813327542e-05
-1.92235674617809e-05
-1.11869654726944e-05
-2.72866248745552e-05
-5.28725485768519e-06
-2.60848095208723e-05
-1.61016776091946e-05
-2.62943623040123e-05
-9.46876394719934e-06
-2.72979335993786e-05
-1.77051920958966e-05
-1.26455114895496e-05
-2.35557310578429e-05
-2.60021730732135e-05
-2.30840593569269e-05
-1.63818370725253e-05
-1.54395765939066e-05
-2.45156585541596e-05
-1.50073208836077e-05
-3.98664489106595e-05
-9.88860705438096e-06
-1.76874031454897e-05
-2.24204421923518e-05
-6.43532894034608e-06
-1.91911521586186e-05
-1.80881519063886e-05
-2.00540170013264e-05
-4.35660946832399e-05
-1.56842755343305e-05
-1.61676159677969e-05
-2.78607058415333e-05
-4.3681395339696e-06
-1.01676848800495e-05
8.58930806892667e-06
-3.27489316917186e-05
-3.4526979333961e-05
7.69330957771324e-06
-1.31965645032384e-05
-2.3002254406928e-06
-3.04087065279454e-06
-7.12740502971679e-06
-2.02686488047746e-05
-1.98091631151143e-05
-1.0830287060923e-05
-7.90446464184108e-06
-1.29034544711029e-05
-3.51906817846177e-05
1.60546077191904e-05
-3.19597899943114e-05
-1.44346798814336e-05
-2.56480020835951e-05
-1.40299432953039e-05
-1.75893494553754e-05
-2.42372090601699e-05
-1.07343729153403e-05
-1.20333743694637e-05
-2.11208405982232e-05
-1.39426892803197e-05
8.12451110185805e-08
-1.23271069432725e-05
-1.44053015338809e-05
-2.97367840171926e-05
-4.96282661969075e-06
-4.4862417467861e-06
-1.63892569701712e-05
-2.87680306031056e-05
-2.47190635468143e-05
-7.94343821144033e-06
3.75107323258589e-06
-3.92844388565266e-05
-1.40068585758827e-05
-1.35506955903766e-05
3.36576798704866e-07
-9.89833133715608e-06
-4.06233336439577e-05
-2.48123127792376e-05
2.35211880668955e-05
-1.04273142540389e-05
-1.50709168370511e-05
-1.89475169339547e-05
-1.15005918963179e-05
-1.98829052018137e-05
-3.10665485563488e-05
-1.56074525569731e-05
-2.88828007099769e-05
-1.30218746431978e-05
-1.78177212734487e-05
-2.06283506131275e-05
-2.64653675107039e-05
-5.04966926018933e-06
-3.32524239801045e-05
-2.18442439672076e-05
-3.13167280187506e-05
-2.19999176457364e-05
-2.29778240921249e-05
-8.78513874638831e-06
-2.24266241497428e-05
-1.64396259022374e-05
-1.80346138109435e-05
-2.71234946251624e-05
-4.55226068905016e-05
-1.07148927550132e-05
-1.85685413528169e-05
-2.35287903641396e-05
-2.24926853262357e-05
-7.08634596390849e-06
-1.94263013378131e-05
-3.64843255484777e-05
-3.18203916627035e-06
-3.17093654229254e-05
-3.06318425579694e-05
-3.03544708530917e-05
-1.58089285611437e-05
-2.95334908491406e-05
-2.98489417385248e-05
-2.20896650432503e-05
-8.84691795691035e-06
-9.11679908890473e-06
-1.88820180953849e-05
-5.03593218194742e-05
-2.6112123058198e-05
-1.96356354833533e-05
-2.88359725192755e-05
-2.02790006093623e-05
-1.55606375182029e-05
-1.36193259166324e-05
3.44276681911681e-06
-1.44611427059405e-05
-2.29788678269815e-05
-3.68442292464027e-05
-2.89097542797287e-05
-3.36162455698533e-05
-1.38380207782864e-05
5.90484153686118e-06
-2.07661957566331e-06
-1.29872470639628e-05
-2.17186091396282e-05
-2.12054570595338e-06
1.45576004944875e-07
-2.87404872392498e-05
-3.15026010174839e-05
-1.43125543640617e-05
-5.49041057084518e-06
-3.16517927986585e-05
-3.14907603520716e-05
-2.28010226214669e-05
-2.89946374062106e-05
-1.61847273235775e-05
-4.69243012853802e-05
-1.44308607938273e-05
-4.16082340609936e-05
-2.69224844622876e-05
-2.70076411467023e-06
-8.88657076824702e-06
-1.45121636044454e-05
-1.63957365436181e-05
-1.9089022928301e-05
-2.76753972325222e-05
-8.79942948304783e-06
-3.67757647211927e-05
-1.31174685581724e-05
-4.10872459291983e-06
-7.9115928304226e-06
-2.24875798147872e-05
-2.11611613405482e-05
-1.52978971191088e-05
-3.4201756988281e-05
-1.62184176753931e-05
-3.41950767661209e-05
-2.8929445392967e-05
-3.14273863182439e-05
-2.5241251709135e-05
-3.09422510542375e-05
-3.56795245961833e-05
-3.98350616863195e-05
-1.63992024849157e-05
-3.38310273494306e-05
-1.97253141220263e-05
-2.7323035995995e-05
-2.36519644184732e-05
-2.74939810573274e-05
-1.28246969462725e-05
-1.97018475753486e-05
5.18758335222637e-06
-3.56877088704485e-05
-1.41361023327028e-05
-2.34012124067864e-05
-2.69943394328165e-05
-2.45555075646637e-05
-7.63181265369019e-06
-1.62021488961621e-05
-1.47289260996564e-05
-3.29733538562519e-06
-1.04134252376106e-05
-3.20271469666592e-05
-1.50443727859572e-05
-8.51315318995478e-06
-1.69246706244563e-05
-9.88570126035238e-06
-1.22662260365257e-05
-2.99219915440557e-05
-2.94835670833704e-05
-1.52362092168288e-05
-4.82564637730832e-06
-2.0444474542486e-05
-2.40524616907738e-05
-3.41967193474912e-05
-2.45666528488589e-05
-2.29986963895943e-05
-2.72352503609028e-05
-8.17053226320359e-06
-2.01107983054617e-05
-1.49657526730282e-05
-2.26813581773513e-05
-1.16401406663796e-05
-1.12497301993111e-05
-6.22985667350566e-06
-2.92524994813548e-05
-4.84888099215113e-06
-1.83932003788658e-05
-2.16656479915291e-05
-3.52681482216422e-05
-1.20679136872865e-05
-1.44844150597817e-05
-3.1406751605693e-05
-6.40837381162858e-07
-1.51350406571858e-05
-2.14530228735634e-05
-1.21195020740927e-05
-1.72694151236023e-05
1.10139756831054e-05
-1.54760578404235e-05
-1.24321242476256e-05
-9.27335482415487e-06
-1.47208939039678e-06
-8.73910654855111e-06
-9.30274435379477e-06
-1.25706574907315e-05
-1.24053245836566e-05
3.81219595865234e-06
-2.97817879962709e-05
-7.79400176102445e-06
1.62085909575411e-05
1.71736177020636e-06
-8.02091817539134e-06
-1.77798042145011e-05
-1.18811698519565e-05
-1.47832801889004e-05
-1.93417515502879e-05
-2.79121665508517e-05
-1.48105064487992e-05
-2.53950387534315e-05
-2.92618874333919e-05
-3.12779057369851e-06
-1.75722914837914e-05
-2.36248308940559e-05
-3.53843152603297e-05
-1.19832524919819e-05
-3.63517934577407e-05
-3.49622415522319e-05
-1.42607826027612e-05
-6.75225258123673e-06
-2.87738437032193e-05
-1.82814125112821e-05
-8.21926560162214e-06
-2.28126861896812e-05
-2.64367743549974e-05
-1.04848217840959e-06
-2.89568367461782e-05
-3.4588061820986e-05
-1.75553220720717e-05
1.53683976738896e-07
-1.192659277477e-05
-3.35996146139228e-05
-5.46759658740701e-06
-3.98783391044951e-05
-2.14994987731635e-05
-1.50797367527722e-05
-3.13606235905076e-05
-4.04088556502487e-05
-3.68744296143385e-05
-1.89088642848164e-05
-1.33417958720768e-05
-2.0852174000168e-05
-5.44384761600658e-06
-2.46969943740398e-05
-2.1777066054406e-05
-6.1273538556952e-07
-6.08072328537891e-06
-1.57107098366928e-05
-4.46275250731947e-06
-1.40557344667932e-05
-1.74086456656787e-05
-8.14258541720873e-06
-2.09717223605538e-05
-1.33569207277914e-05
4.62973816546002e-06
1.11272089358535e-06
-2.61202212666556e-05
-1.18732043313931e-05
-1.51432001358642e-05
-2.09529798122994e-05
-1.76196400015273e-05
-3.74871407673331e-05
-2.63628291878947e-05
-1.48519805918386e-05
-3.3311858014643e-05
-1.42655634589219e-05
-2.63781975659569e-05
-5.44375297387163e-06
-3.46347566992373e-05
-3.26905301837656e-05
-1.68461092137529e-05
-1.86130505885668e-06
-1.09563299634964e-05
-2.000075205765e-05
-1.13802882052042e-05
-1.53875378331932e-05
-2.949209928721e-05
-3.76197664208442e-05
-1.9290680975341e-05
-3.61770664647937e-05
-9.38161143978773e-06
-3.34001926466297e-05
-4.61226832973225e-05
-2.15875110626487e-05
-1.73709504390015e-05
-2.27261677960779e-05
-4.06742600220759e-05
-2.28828425441369e-05
-1.24640515611752e-05
-3.10250358636875e-05
-2.05483271005845e-05
-1.54042470257847e-05
-1.66272310908304e-05
-1.73575594538535e-05
-2.07797911176978e-05
-2.99290820182115e-05
-2.00759626161114e-05
-2.43099276623128e-05
-5.29244907974432e-06
-3.9864245489769e-05
-1.89082876538788e-05
-3.04248967561662e-05
-7.63136303639342e-06
-2.78778308590259e-05
-7.5491170727582e-06
1.85695505454796e-07
-1.34477063422802e-05
-2.00264627669219e-05
-4.27808440675294e-06
-1.29288457179875e-05
-5.07607442677855e-05
-3.38178025230736e-07
-6.74114660959152e-06
-3.3364662259517e-05
-3.90690081705207e-05
-2.18478691708501e-05
-2.70590856221308e-05
-1.90378504843744e-05
-9.63407241510109e-06
-1.26322653547196e-05
-1.17337332117353e-05
9.71652564011973e-06
-1.48055945596706e-05
-1.83561965493118e-05
-2.73508286795863e-05
-1.15155172708636e-05
-2.94161606161099e-05
-1.34245237464859e-05
-2.22080827070288e-05
-4.61068792266334e-05
-3.80388042150552e-06
-1.55231035353265e-05
-1.51345250292275e-05
-1.21858309363089e-05
-3.04696852063313e-05
-1.38728326544612e-05
-1.82558081157206e-05
-8.20648630545215e-06
-3.32895411796604e-05
-2.46995651701937e-05
-4.10474509209452e-05
-2.39838729367799e-05
-2.64467015784876e-06
-1.48496311565963e-05
-2.02906624006669e-05
4.6888650414822e-06
-1.0269993735232e-05
-1.81873693772754e-05
-1.33479339347879e-05
-1.24534342558589e-05
-7.61262640663671e-07
-3.8404173773249e-06
-2.20922889610296e-05
-3.51321550972719e-05
-3.50060934369584e-05
-4.04393770042487e-05
-2.51404749959052e-05
-2.0509604932416e-06
-2.60479818049131e-05
-2.2757139680252e-05
-2.35271192516793e-05
-1.43250378615605e-05
-3.61139186561727e-06
-2.82247444802444e-05
-1.62965693040096e-05
-1.25695544054229e-05
3.9566131292697e-06
-2.70065711676013e-06
-3.47658594417787e-05
-2.45803487016498e-05
-1.6182517025204e-05
-4.8051958352629e-05
-3.16930508350619e-05
-2.82118943251564e-05
-7.83996681818201e-06
-2.39550260537092e-05
-4.01662483519555e-05
-2.91468748865174e-05
-2.04754258126627e-05
-2.48853584352822e-05
-3.71022903137113e-05
-1.55413551618817e-05
-2.95600704600732e-05
-2.3480642845834e-05
-2.08727227356851e-05
-3.22810004639764e-05
-3.36688029898396e-05
-1.7075396340833e-05
-2.48270850380563e-05
-1.28773562575658e-05
-2.61256458553864e-05
-1.44822125680646e-05
-2.68313769251915e-05
-4.98404831554126e-07
-2.35954723463163e-05
-2.75739613807096e-05
-2.36251829118767e-05
-2.45414293414618e-05
-1.7233447947767e-05
-2.48511356938492e-05
-4.03597024020555e-06
-2.94933553983958e-05
-7.15660072834875e-06
-6.36499204822783e-06
-2.77948317309103e-05
-1.99474546001487e-05
-1.80498621012629e-05
-3.70738709124478e-05
-9.10610390885695e-06
-2.11740899115205e-05
-1.85282436936321e-05
-1.16976789235203e-05
-2.4414127988046e-05
-1.14090010718433e-05
-1.42277106223099e-05
-3.83856140332834e-05
-9.51010661562309e-06
-1.32895100135426e-05
-5.56090361559122e-06
-4.63877716053238e-06
-9.03100365849947e-06
-1.80294222395755e-05
-9.35416771541022e-06
-5.38716567967122e-06
-2.57563387416633e-05
-2.57845457333371e-05
-1.98149544817921e-05
-2.52090060510198e-05
-3.11157474758405e-05
-2.78207688893971e-05
-2.37571169858333e-05
-2.4471875597461e-05
-3.46529460626095e-05
-1.44554364240743e-05
-1.63682214145225e-05
-1.57336641205177e-05
-1.09987432203945e-05
-2.92362190822544e-05
-5.47208193558807e-06
-1.22421324165881e-05
-7.51411069013469e-06
-3.74704216386491e-05
-4.13315081829637e-06
-1.69658537732581e-05
-3.85007986497556e-05
-3.82665931241301e-05
-1.72360267828524e-05
-2.46028109282025e-05
-2.94784242662585e-05
-1.48346974306635e-05
-1.50015854518722e-05
-1.18496915160314e-05
-1.89284589429407e-05
-3.41141987865918e-05
-1.65191088871503e-06
-1.75093409221552e-05
-2.44318080883691e-05
-2.24386891938088e-06
-2.55277552031966e-05
-9.74963865366713e-06
-2.30687246602436e-05
-1.95121280327098e-05
-7.36306948073093e-06
-2.56259550850708e-06
-3.43446739938612e-05
-2.20001385849499e-05
-7.03368763518095e-06
-2.11115867468199e-05
-2.54175228898836e-05
-2.10489346834818e-05
-7.78635248386105e-06
-2.64481533907725e-05
-1.34997246842535e-05
-1.98870000044012e-05
-2.8661894463624e-05
-2.87223501063578e-05
-8.16976291164934e-06
-3.13938308005296e-05
-1.32493830767091e-05
-2.1398950672777e-06
-9.08886692608317e-06
1.95962458734993e-06
-3.45314050114233e-05
-3.26127311575306e-05
-1.32480610928325e-05
-2.25404671976089e-05
-1.35019421400908e-05
-2.35993045079868e-05
-1.47975134031737e-05
9.54500332983619e-06
-1.97043352245747e-05
-2.35721060674422e-05
-2.78670106220212e-05
-2.12153754818299e-05
-2.05162406235445e-05
-1.93456217297813e-05
-1.8579656968861e-05
-2.32256118054369e-05
-9.97758477530271e-06
-2.97225161576006e-05
-3.45077652734952e-05
-3.54465910808301e-05
-2.48870167030366e-05
-2.58153221897047e-05
-2.00994185967159e-05
-3.3235970294116e-05
-3.97334302453654e-05
-2.87021535293685e-05
-1.38066414839364e-05
-2.07966955879663e-05
-1.75888194643893e-05
-1.10955190453315e-05
-7.3501184412649e-06
-9.66001165615467e-06
-1.53625707606366e-05
-2.13372426278009e-05
-1.37523826574239e-05
-3.72910524828341e-05
-3.84124529672192e-05
-2.32404523206834e-05
-8.48993694334038e-06
-3.51013835293796e-05
-3.65761019618734e-05
-8.319167306795e-06
-1.07571310401904e-05
-2.83372152704179e-05
-1.14388759228954e-05
-2.18337537351276e-05
-2.15215751114797e-05
-4.44007219111413e-05
-2.98416383697938e-05
-2.56102853013756e-05
-1.13805743237131e-05
-3.11332153341286e-05
-2.20592172083374e-05
-2.09796630108663e-05
-1.48910477906788e-05
-3.16729806118345e-05
-1.64078340868446e-05
-2.97426438365292e-06
-2.04998798977624e-05
-2.11931316502916e-05
-1.49534022904507e-05
-6.72084750592028e-06
-3.75475094742432e-05
-1.39765019514692e-05
-1.92099795830197e-05
-3.67376264456124e-05
-2.78158513682599e-05
-1.38943163005216e-05
-2.97477511489043e-05
-7.65066621713723e-06
-5.25755529418358e-07
5.0866337916171e-06
-1.61953571147707e-05
-8.10075863479597e-06
-1.27200797470123e-05
-2.96546935835704e-05
-1.59809032805689e-05
-5.61190391569194e-06
-2.86256282169016e-05
-1.03831785065494e-06
-3.30489025264754e-05
-1.3650792277899e-05
1.34837878123013e-05
-2.31415232106518e-05
-2.21457998944893e-05
-3.09364298494952e-07
-2.19595442344842e-06
-4.20353160846184e-06
-1.89610126773751e-05
-3.21501156488103e-05
2.5646747126036e-07
7.58184107438858e-06
-1.64278475740197e-05
-1.19509068128801e-05
-1.60180890991985e-05
-3.02472117679014e-05
-8.88218699543556e-06
-1.01753642641895e-05
-1.8383230230564e-05
-2.68563543353374e-05
-2.37655608569077e-05
-2.79353132535557e-05
-2.89284207356615e-05
-2.60564801624501e-05
-2.70617822543517e-05
-1.95484316429609e-05
-4.00253551449971e-05
-2.35597044311095e-05
-1.65301969783478e-05
-1.91672176867204e-06
-2.0097385082767e-05
-3.36248210419541e-05
4.0815988292473e-06
-2.45227483354338e-05
-1.89119014994433e-05
-4.4493810127649e-06
-3.60057800508047e-06
-1.16581818023899e-05
-2.87153412893565e-05
-2.57632114784166e-05
-1.67495694559655e-05
-4.39362599949389e-05
-1.57249530274768e-05
-1.86070482237824e-05
-2.02925699559086e-05
-1.40172827563921e-05
-1.83622362725715e-05
-2.15851758626982e-07
-1.77456058675502e-05
-1.77258609576894e-05
-8.89536786615902e-06
-1.08513090052313e-05
-4.11315816860898e-06
-3.34515955798872e-05
-2.59242475307168e-05
-3.3005032052981e-05
-1.07120454534941e-05
-2.48739689362559e-05
-2.66190430451044e-05
-7.74664341386408e-06
-1.87220214021942e-05
-1.63501357202035e-05
-2.78478386940584e-05
-1.13892137256665e-05
-1.47058683857317e-05
-1.48847076963286e-06
-2.55940842975485e-05
-2.19567471542587e-05
-3.31092228635091e-05
-4.29349498264019e-05
-2.45682379847068e-05
1.07166928490223e-05
-9.70319648102758e-06
-2.55716541595832e-05
-1.2087705922491e-05
-2.57872368029611e-05
-2.00745513196127e-05
-2.77320781721215e-05
-1.97221892285551e-05
-3.10478694454381e-06
-2.05169310790422e-05
-4.56317713915178e-05
-3.91198953258738e-05
-2.89898194084065e-05
-2.32295758748268e-05
-1.45481206660202e-05
-2.00449946229079e-05
-1.50421510093767e-05
-5.9149897489131e-06
-1.61917899274473e-05
-2.37303804766706e-05
-3.34729195072474e-05
-2.39330432257415e-05
-9.91137482224994e-06
-1.17624120684332e-05
-9.17557757876277e-06
-3.36906927091157e-05
-2.90464110246305e-05
-1.81339332742308e-06
-2.21667880530955e-05
-3.31058857228571e-06
-1.0108140690379e-05
-1.20527000613222e-05
-1.87759528817165e-05
-3.3856522842872e-05
-3.95509791123944e-05
-3.54440010913338e-05
-3.14705626732866e-05
-1.23469741675221e-05
-2.68859151366099e-05
-1.71631973049607e-05
6.31993894745994e-06
-2.0329976490253e-05
-4.22363806734091e-06
-3.25994454742233e-05
-2.06868202978645e-05
-1.89612343426618e-05
-2.3442767205379e-05
-1.94169397523812e-05
-1.86790489779437e-05
-1.62614774567253e-05
-2.91141856173279e-05
-3.38837902272923e-05
-2.97267236860149e-05
-1.07598171589363e-05
-2.10933356754737e-05
-3.46599595386416e-05
-2.88880780296394e-05
-4.00255736374243e-05
-3.0560315904592e-05
-3.0233733558392e-05
-3.11661680812461e-05
-1.91559059455729e-05
-2.68748416708534e-05
-1.88404118029544e-05
-1.90837581962713e-06
-1.42777356568181e-05
1.09781338601476e-05
-8.13786434729889e-06
-2.94190801852731e-05
-3.64233018016891e-05
-1.39858289836089e-05
1.0781286060767e-06
-3.31660824804039e-05
-2.34911492381795e-05
-3.26045666418855e-05
5.08521838247043e-06
-3.46887522914555e-05
-4.12239986395033e-05
-2.41399800784776e-05
-1.99309058056582e-05
-4.08080629138924e-05
-2.00163694767693e-05
-4.07115343016644e-05
-3.47540744844889e-05
-2.12788231499933e-05
-1.22210728583207e-06
-2.3668558958015e-05
-2.27856142774188e-05
-2.92382779396199e-05
-1.69627253179489e-05
-1.32772422723596e-05
-1.48990552152608e-05
-1.39362005970709e-05
5.89063161297674e-06
-2.39443886602217e-05
-6.59358202336334e-06
-1.49064815268229e-05
-4.02874915773271e-05
-1.30618943213609e-05
-1.62189546603602e-05
-9.65062803329175e-06
-2.50686792300786e-05
-1.36611625920854e-06
-2.84997856331339e-05
-4.83343236522824e-06
-2.36851320403374e-05
-3.36256559066096e-05
-1.63428838751306e-05
-5.96809673100552e-06
-9.27978329684211e-06
-1.27331780340594e-05
-3.84674461248261e-05
-2.80955663849745e-05
-7.83300549896414e-07
2.60315979328596e-06
-1.08023774737294e-05
-2.2259640604783e-05
-1.6975158729332e-05
-2.26282781765757e-05
-2.36879304059916e-05
-1.02665573344736e-05
-3.61668367811435e-05
-7.47919288117505e-06
2.81444099550946e-07
-2.18958611651122e-05
-3.28389461804961e-05
-1.32950039874367e-05
-3.6267948616583e-05
-3.09375289692713e-05
-2.11006125422004e-05
-4.14155599729346e-05
-2.23855454828282e-05
-1.03694944376058e-05
-1.06395375874057e-05
-2.28877642596519e-05
-8.23970129926475e-06
-2.15711881697101e-05
-3.33239934055085e-05
-1.01855552108023e-05
-9.3997111048313e-06
-2.76042891023365e-06
-1.34173069460839e-05
1.50567430167664e-05
-3.06242068861558e-05
-1.46908281452285e-05
-4.54856397478656e-06
-2.59650140029096e-05
-1.24292483754166e-05
-2.37092785334824e-05
-1.00955264530969e-05
-2.37971242376195e-05
-1.42027729152301e-05
-2.22065017709414e-05
-2.06631176262692e-05
-2.58741819395412e-05
-1.00612553091091e-05
-2.54577504287206e-05
-2.42893552398734e-05
-1.33419204246265e-05
-3.01852438490544e-05
1.72463963364517e-06
-9.06048150412794e-06
-1.36994440320768e-05
-1.40933743884993e-05
-2.3282658568122e-05
-2.62176667449554e-05
-1.99834843145465e-05
-7.59131620656955e-06
-9.85567258332149e-06
-3.37400156987862e-05
-2.02213234843569e-05
-9.01902483826538e-06
-1.9492640743185e-05
-2.56330236108918e-05
-1.18943972786922e-05
-2.81652313256118e-05
-2.50945271558585e-05
-1.02242433484438e-05
-1.47750333849132e-05
-1.31589602730755e-05
-2.7734107888929e-05
-1.63623745235376e-05
-1.95409485348253e-05
-2.894217663144e-05
-3.13361549736454e-05
-4.38005209873277e-05
-1.82989113044508e-05
-2.00115927763652e-05
-2.02347414914453e-05
-2.85833183086362e-05
-2.91481421207207e-05
-1.72456744073697e-05
-3.65031885909651e-05
1.90614736462812e-06
-1.69007570927761e-05
-3.53833298326049e-05
-1.90805993132853e-05
-2.57392649814822e-05
-3.78038094046635e-05
-3.00828406080288e-05
-9.48341503663942e-06
-2.10993512152727e-05
-3.96687081881606e-05
-2.51941409581925e-05
-2.46541291968332e-05
-3.30489710543479e-05
-6.01114356862035e-06
-1.52186991766415e-05
-1.79176004836667e-05
-2.78367275979724e-05
-9.6563900557015e-06
-2.80942468867226e-05
-2.75464939129516e-06
-1.77864044168383e-05
-2.2229173751204e-05
-1.81075141860272e-05
-3.39732878169679e-05
-3.10626111141462e-05
-3.8368129945914e-05
-3.10101686668479e-05
-2.04047134112783e-06
-2.41219525081695e-05
-9.84088221080012e-06
-1.79206078030127e-05
-2.4278115285762e-05
-1.69084184494646e-05
-1.44463325847128e-05
-1.75856580250661e-05
-2.59270932522676e-05
-1.16854302653096e-05
-2.07792981404206e-05
-1.4054848149377e-05
-4.91555587523699e-06
-1.76600779169333e-05
-1.61783257520087e-05
-2.04921201693216e-05
-1.56231819781702e-05
-1.64047250534251e-05
-6.11308045628262e-06
-3.51504427820077e-05
9.87519934311374e-07
-9.64528274127479e-07
-1.34081453866639e-05
-1.50300392135987e-05
-1.39839862666715e-06
-9.19045672847671e-06
-2.47095220111841e-05
-2.30634279672401e-06
-2.49698111609895e-05
-5.07315804246858e-06
-2.05550818529875e-05
-3.99319941761491e-05
-1.77888796613909e-05
-2.12819013100776e-05
-3.60051285794295e-05
-2.64725216618551e-05
-2.45934513035131e-06
-5.60061646937692e-06
-1.1909215436523e-05
-1.4213703262647e-06
-2.64703531599591e-05
-1.29186811222965e-05
-2.00916244061728e-05
-8.562691186121e-06
-6.24377227344754e-06
-1.84354649178086e-05
-7.15148929711093e-06
-1.77446716195604e-05
4.24583236494023e-06
-1.23970449516674e-05
-2.0801291358541e-05
-1.24444082500883e-05
-3.05301464638819e-05
-1.9472753954203e-05
-3.03498806286301e-05
-2.56971581192547e-05
-8.92975625727985e-06
-1.27250211083702e-05
-1.57749004343688e-05
-3.75470755777525e-07
-2.47338722914335e-05
-9.87817003505452e-06
-2.21237802105783e-05
-8.9539566521309e-06
-2.97269973970384e-05
-1.59569283854255e-05
-7.75568325487537e-07
-2.35752112772149e-05
-1.9917068901915e-05
-3.29606259252876e-05
-1.78878493624207e-05
-2.27260647245149e-05
-5.89390528499869e-06
-3.0415253758343e-05
-1.8086103088437e-05
-3.7520399446531e-05
-1.24133962598539e-05
-2.97094702512074e-05
-5.19526307280294e-05
-2.4250036244106e-05
-2.70814141126784e-05
-2.32294013589974e-05
-1.86891667663769e-05
-3.08422932167587e-07
-5.99315763918269e-06
-3.41500784549231e-05
-1.76162506365053e-05
-2.90639245066113e-05
-2.30271866642839e-05
3.30988036097471e-06
-4.16931323108643e-05
-3.79132249418984e-06
-1.72277120195126e-05
-2.01199855022678e-05
-2.36746304165322e-05
3.33248560287296e-06
-3.79540542509465e-05
-1.66573249322757e-05
-3.57145556850985e-05
-2.26762871403152e-05
-1.40607114201046e-05
2.72354724988996e-07
-2.87964920306144e-05
-2.85916361790803e-05
-7.48911546101264e-06
-1.19354650800488e-06
-1.11525814029576e-06
-1.44547734107589e-05
-1.95187071031587e-05
1.31736364699147e-06
-3.81921286373704e-05
-2.46217257073315e-05
-1.95255086865471e-05
-2.17942194884528e-05
-1.77847508451421e-05
-1.86908617760094e-05
-1.84857885314621e-05
-3.06920722421747e-05
-1.18768644015567e-05
-1.97149086729645e-05
-2.36351529250878e-05
-1.41664816256181e-05
-2.16755551935294e-05
-3.59338627641745e-05
-2.54155690078057e-05
-3.12821683014167e-05
-2.21817108033674e-05
-4.03011742936668e-05
-2.93593788281942e-05
-1.97598828612698e-05
-1.2599981208925e-05
2.49748059055986e-06
-1.40091064867466e-05
-2.62871592354831e-05
-1.89070246187334e-05
-1.7185772343063e-05
-3.62250213088223e-05
-2.89971389409716e-05
-2.05025659732464e-05
-1.51224739744083e-05
-2.8468605979439e-05
-1.72475886896502e-05
-1.9754397326115e-05
-2.1708551698999e-05
-2.71667588205685e-05
-3.37146778244422e-05
-1.69966432229361e-05
-1.64655609555256e-05
-5.05778537771688e-06
-3.20270232870484e-05
-1.58996215876178e-05
-3.47529470089469e-05
-2.92170123811233e-05
-2.51126482419319e-05
-1.89502441445026e-05
-1.30474488503851e-05
-1.49753001796059e-05
-2.62392671800833e-05
-4.00607969675636e-05
-3.43337313716856e-05
-1.84788422310069e-05
-3.41585700627937e-05
-2.94124552943416e-05
-3.5294153709131e-05
-2.2642256753339e-05
-3.16395386382477e-09
-2.65439311251455e-05
-2.42407867333848e-05
-1.0160781643413e-05
-1.42094974935561e-05
-9.80032583137174e-06
-8.41381324000378e-06
-1.87768917965533e-05
-3.45454126894466e-05
-2.74304195696753e-05
-3.66822514766508e-05
-1.85795531093564e-05
-1.44863571074911e-05
-3.77164322439394e-05
-2.32204685676713e-05
-2.02702013097305e-05
-3.29881303181654e-05
-4.16067425423119e-06
-4.6318008657968e-06
-4.75283070045313e-06
-3.38758865352616e-05
-2.4010031137594e-05
-6.01917163916259e-06
-4.41830886298451e-07
-3.98478263005591e-05
-2.97201944511421e-05
-3.43211643242372e-05
-2.40553393384243e-05
-1.23553478729121e-05
-5.74753777197628e-06
-2.75864392722192e-05
-2.11392308052036e-05
-8.74579707293132e-06
-2.20645249304539e-05
-1.76337885778697e-05
1.10476899459881e-05
-2.07303322067747e-05
-2.45636790668091e-05
-2.40434425492952e-05
-1.8301290576789e-05
-2.01199541953872e-05
-8.39591240617751e-06
-2.19602294056362e-05
2.00729344220964e-05
5.91926015285697e-07
-1.27871861972075e-05
-2.0279821678884e-05
-1.5550791291546e-05
-2.32093915083217e-05
-2.05594131330888e-05
-2.64968856167092e-05
-4.87290846464659e-05
-5.49158825053329e-06
-1.58635707189524e-05
-2.06785745630537e-05
-2.13868789249245e-05
-1.06597767633225e-06
-1.56986705812858e-06
-2.22635315710743e-05
-4.04799415083893e-05
4.50608151077532e-07
-5.20365441950393e-06
4.25468972772553e-07
-2.88755947921322e-05
-8.79187955391047e-06
-1.38016059670493e-05
-6.57168266399284e-07
-1.86150069699444e-05
-3.30056527383725e-05
-3.68359230388121e-05
-3.42787026888108e-05
-2.05831346472394e-05
-1.66743017185395e-05
1.63814445706093e-06
-1.60674238431919e-05
-1.13538024099027e-05
9.69507836809402e-06
-3.34309890958501e-05
-2.0729645790715e-05
-1.37205196265561e-05
1.53793945909108e-08
-4.73005118988962e-06
-2.58543909644871e-06
-8.65909190229141e-06
-2.12836198612771e-05
-1.17426524251863e-05
-2.12566257114436e-05
-6.5630287336859e-06
-7.52936799043237e-06
-1.98642024736112e-05
-2.1935572593924e-05
-1.90100630013586e-05
-1.09894036214075e-05
-3.25942714110588e-05
-2.27129303941621e-05
-3.41785907280341e-05
-1.36429654014469e-05
3.42177222484974e-06
-1.51874717768069e-05
-2.68137696658549e-05
-2.02568199768559e-05
-1.32527177096258e-05
-1.85626199126855e-05
-1.10458009463988e-05
-2.37699628050431e-05
-3.57339335673745e-05
-2.89006496775489e-05
-2.88551580529854e-05
-2.54990510152305e-05
-1.19436146904282e-05
-2.37494711556215e-05
-3.04316897656081e-05
-2.34427603006882e-05
-2.23208334544653e-05
-4.5563694875282e-05
-2.34882080647877e-05
-1.34235951214878e-05
-1.06480967958163e-05
-2.50828370202111e-05
-3.09558253380455e-05
-2.17932948460809e-05
-1.7638365632986e-05
-2.21301862761066e-05
-4.53546016460425e-06
-2.47536850480965e-05
2.21020060599737e-06
-2.11887469565965e-05
-5.06944269438497e-06
-1.90733736970681e-05
-4.40597696735727e-05
-9.03295871021073e-06
-2.9539534966812e-05
1.15873643010462e-05
-2.17536884063317e-05
-1.53482539816697e-05
-4.61276684370734e-05
-1.17315428246455e-05
-1.10185093169596e-05
-1.53106576803985e-05
-3.01461793485697e-05
-8.51512150850828e-06
-2.58878465095993e-05
-2.77213686570922e-05
-3.36296152401787e-05
-2.00833799005627e-05
-7.2099662287365e-06
-3.16868926201178e-06
-4.48768899591792e-05
-3.83020711885858e-05
-1.18966999363299e-05
-2.87465189385341e-05
-3.30530041192451e-05
-4.10645621082074e-05
-3.64352936938351e-05
-1.35109499670073e-05
-2.41484363616979e-05
-2.54854779256116e-05
-2.06093158136623e-05
-2.51506639583559e-05
-1.62162841563391e-05
-3.98676830020808e-05
-2.199367147429e-05
-2.57798329193324e-05
-1.03743457639938e-05
-7.54780115125343e-06
-1.83457594931814e-05
-3.46604160474627e-05
-1.80715596179244e-05
-5.51257214631336e-06
-1.42387546631743e-05
-2.20516259608919e-06
-2.33824286648929e-05
-1.82977426479584e-05
-2.11864214610836e-05
-1.53767939407112e-05
-7.15831927259488e-06
-1.05943937802725e-05
-1.57500719426165e-05
-1.68674200395031e-05
-4.18829630582093e-05
-1.27074838570206e-05
-2.44877887391883e-05
-3.15841208502054e-05
-3.32153732687354e-05
-1.85866482709644e-05
-1.55314128993832e-05
-2.25660503359252e-05
-1.5631894798479e-05
-1.12746653577034e-05
-1.62604644542998e-05
-1.14649170922766e-05
-1.42087290821762e-05
-1.3033378751001e-05
-5.51857975728574e-06
-7.26068828296115e-06
-5.58097472750674e-06
1.65913366125409e-06
-3.75505231376704e-05
-2.76654138301125e-05
-4.33816458356141e-06
-4.70865244949638e-07
-8.18974245264199e-06
-2.73017397444352e-05
-1.10079601443542e-06
-1.4056332999572e-05
-2.59430364868194e-05
-2.09958655981464e-05
1.60732960710199e-06
-2.9098306681851e-05
-1.87154430256988e-05
-3.36460731003624e-05
-1.46218987963217e-05
-2.83817371227815e-05
-2.03859025597112e-05
4.33277903688966e-06
-1.72575320332687e-05
-6.28881894056069e-06
-9.93515069068921e-06
-6.87125927217176e-08
-3.70339880760813e-05
-2.61477251229972e-05
-1.24664467527344e-05
-1.22745923755412e-05
-1.8018107065292e-05
-9.64105738315789e-06
-3.93506511437997e-06
-2.63696682997808e-05
-2.40433905462145e-05
-7.33124937146367e-06
-7.03418413669678e-06
-2.49455180409388e-05
-1.64933311425836e-05
-2.68986146042623e-05
-3.45154284476728e-05
-3.04178163401205e-05
-2.53241993159446e-05
-9.90142790986279e-06
-1.87705257597246e-05
-9.09396578337092e-06
-6.22727825878026e-06
-1.77559017556052e-05
-1.64440747069687e-05
-3.79419584374408e-05
-2.2145641990051e-05
-3.36978120667708e-05
-7.54301399743157e-06
-2.98897561503913e-05
-1.2807188358497e-05
-1.00119224205234e-05
-2.68160155365962e-05
-2.21000319136881e-05
-5.80658587670585e-06
-3.6460266448589e-05
-2.58397916940482e-05
-5.82273036242639e-06
1.03566475205323e-05
-1.4388261263229e-05
-1.38117320490427e-05
-2.87901959073939e-05
-2.08954373604799e-05
-2.6151900153352e-05
-1.75666940431501e-05
-2.41387151281361e-05
-1.19522672148226e-05
-6.91274574349493e-06
-8.18703296790579e-06
-2.10500721927848e-05
-9.33562956839052e-06
-2.18870117178415e-05
-4.27685556813634e-06
-2.59190965773238e-05
-1.57192524589455e-05
-2.57256056579663e-05
-1.70935765518078e-05
-2.18155842029487e-05
-1.12346350512523e-05
-4.84567973974614e-06
-1.55168547582311e-05
-3.0533091936106e-05
-3.62147358527883e-05
-8.16310807453078e-06
-4.98253926704047e-06
-3.53616713332976e-05
-3.61123180652536e-05
-2.25455873547972e-05
-2.87521604485744e-05
-2.72179030011362e-05
3.42184792615275e-06
-3.20949287856033e-05
-1.9544161155805e-05
-2.87448740957961e-05
-2.05051468405176e-05
-2.89464309557354e-05
-1.41562744619808e-05
-3.56198921625096e-05
-2.767045905925e-05
-2.43009429620089e-05
-1.37804219012157e-05
-1.04909592985232e-05
-1.80523410041155e-05
-2.81328927176804e-05
-5.48772973878366e-06
-2.50782763199568e-05
-1.97320857060915e-05
-2.61603960318669e-05
-2.80101933569376e-06
-2.25049693517643e-05
-2.06472601905157e-05
-2.13432681912409e-05
-3.33588537647843e-05
-5.90088797947903e-07
-3.63855043614239e-05
-2.60102037184089e-05
-2.33007362588505e-05
-1.62984229455656e-05
-3.13577358729191e-05
-1.93711694142454e-05
-1.83801118735399e-05
-3.33860362236086e-05
-3.36769336416001e-05
-1.75718579153579e-05
-7.3420382143987e-06
-2.65584486934065e-05
-3.20709696144774e-05
-8.93165426574803e-06
-1.77306145980757e-05
-1.02162751272909e-05
-1.76096539605456e-05
-6.20607646017911e-06
-2.89882009914857e-05
-1.03366588428014e-05
-1.31558443261325e-05
-3.799967031162e-05
-2.01395889634351e-05
-7.31601268368445e-06
-2.22216179607475e-05
-1.92368161871789e-05
-2.07499457880516e-05
-4.25271775026589e-05
3.6986844384494e-06
-9.44542078370415e-06
-2.22437966460525e-05
-8.44029828734384e-06
-1.57289702013812e-05
-1.62689085082705e-05
-7.3496919679777e-06
-1.67378250858418e-06
-3.65109599017236e-05
-3.13486305060425e-06
-3.08133003932826e-05
-1.09504425507042e-05
-8.94042739176104e-07
-1.46844330342521e-05
-1.59031948445875e-05
-2.86073093732254e-05
-5.5593246484223e-06
-1.57215994248781e-05
-2.78824781845273e-05
-1.47484604301072e-05
-1.89980318803795e-05
-2.83987734683576e-05
-3.60281771030057e-05
-2.14586441081427e-05
-1.82339570525638e-05
-2.08056014859883e-05
-1.48013761879931e-05
-2.84746728889539e-05
-3.83457898519047e-05
-3.30234566426197e-06
-2.14066547101148e-05
-2.78298641451085e-05
-1.89534228409772e-05
-3.07365866143786e-05
-3.82068322576935e-05
-2.19553293045583e-05
-9.34443306727861e-06
-3.70825385495035e-05
-4.08014770318499e-05
-3.16114551934799e-05
-2.36844596332385e-05
-1.36760154760677e-05
-5.09207023072411e-06
-2.73775855323735e-05
-2.9054400742137e-05
-2.54284402846636e-05
-1.92228121591226e-05
-8.78654006774708e-06
-2.39514481655545e-05
-1.29190406751434e-05
-1.51705592653445e-05
-2.19271904885624e-05
-2.50551426777238e-05
-1.62587020722762e-05
-2.25124489191944e-05
-1.92531699368216e-05
-1.20555103615706e-05
-1.66084656953707e-05
-1.78048453562924e-05
9.10065193289643e-06
-2.83117041508443e-05
-2.49629247861734e-05
-2.82678561926988e-05
-2.69613809919815e-05
-1.84675977163004e-05
-3.6294961747506e-05
-1.57059898845535e-05
-1.64232787753555e-05
-1.62924835612668e-05
-1.39792351999582e-05
-2.91633677725239e-05
-2.59603032850241e-05
-1.93860535748879e-05
-6.87662223208713e-06
-2.07097649455993e-06
-2.1703024125424e-05
-1.04663735328799e-05
-6.75377684288007e-07
-1.52204231808239e-05
-2.34873453109698e-05
2.62961988886383e-05
-1.25078833794636e-05
-1.50331811023981e-05
-4.11288690672398e-05
-3.79666668055005e-05
-2.25849296174359e-05
-7.14619279231529e-06
-3.17992990797379e-05
-4.15201983484504e-06
-2.13130152273893e-05
-1.1843750703272e-05
-2.97249736192925e-05
-4.86153827789707e-07
-1.54743109914123e-05
-1.37785305135993e-05
-1.36372531010616e-05
5.77165917734151e-06
-6.38287363787985e-06
-1.42781623015459e-06
1.25623703766736e-05
5.1026510693611e-06
-6.81440944073222e-06
-1.32390296554519e-05
-1.10262667593246e-06
-3.29965363380389e-05
-2.83532641352433e-05
-1.73031141931411e-05
-5.68291622084859e-06
-1.48790855020209e-05
-2.08670598852487e-05
-2.97649886965838e-05
-2.16529922815327e-05
-6.45441892546534e-06
-1.50185509098922e-05
-3.5449524214227e-05
-2.74473805104054e-05
-1.87106156523734e-05
-2.27851480351008e-05
-3.07305607912683e-05
-7.09038632951433e-06
-1.54324478572219e-05
-1.7100587137111e-05
-2.015671525872e-05
-2.33971265137517e-05
-8.27012304958963e-06
-1.32132883358438e-05
-2.72051122663199e-05
-1.54566260807043e-05
-2.58624562087196e-05
-2.68234561730183e-05
-2.57964487494097e-05
-3.67976882181792e-05
-2.11719082518732e-05
-1.7766357584718e-05
3.45117329110935e-06
-3.47580618531461e-06
-3.60193419004621e-05
-1.53245046278767e-05
1.78549000932597e-06
-2.66090902898236e-05
-2.5307141619345e-05
-1.02074100835901e-05
-1.24821546249931e-05
-2.86246628133944e-05
-2.58646083248803e-05
-1.65777384067696e-05
-1.68038627601564e-05
-1.54911718794748e-05
-6.71761049107208e-06
-2.58340368879709e-05
-2.80645504358431e-05
-1.71162546437794e-05
-2.82140002967531e-05
-1.61403385923184e-05
-2.66862451144809e-05
-8.53955601517258e-06
-2.59666501186789e-05
-1.9967606363604e-05
-1.78665838078058e-05
-3.10117114605511e-05
-5.15022943825484e-06
-2.43370742274148e-05
-9.42408578632954e-06
-9.31880884218291e-06
-2.29189009439224e-05
-4.36629655157008e-06
-1.2814627603184e-05
3.47692900068113e-06
-1.62772599113881e-05
-2.06712166140238e-05
-1.27080566321666e-05
-1.87954103987423e-05
-2.16210513904067e-05
-2.70333942910579e-05
-6.40157418431037e-06
-7.35829532421785e-06
-2.07729356043139e-05
-1.41138683080958e-05
-3.42645316616175e-06
-1.26108050186903e-05
-2.84856628511883e-05
-4.04288294279143e-05
-8.81168351277137e-06
-2.33833592700686e-05
-1.69598924259751e-06
-9.8655026469241e-06
-1.33417812074644e-05
-1.68112808020395e-05
-3.08892251013875e-05
-1.98967586418714e-05
-2.40824042535608e-05
-1.98123156829773e-05
-2.166125036368e-05
-2.53646908654432e-05
-2.09074793905069e-05
-2.67485675134222e-05
-9.4161075164784e-06
-2.97192552972293e-06
-2.16319470692248e-05
-2.55759593291558e-05
-5.24204628167374e-06
-3.6885137953234e-05
-3.63924574141769e-05
-1.09554460040267e-05
-3.38686967807156e-05
1.5941732376237e-06
-7.98758812903722e-06
-7.6238597916144e-06
-1.86165698880989e-05
-3.06986525222375e-05
-3.46137529291124e-05
-1.57781399596075e-05
-3.54099536837603e-05
-3.24658563431955e-05
-3.58077462626604e-05
-2.21323786161586e-05
-1.42498977359671e-05
-2.03752283958674e-05
-2.85114607355887e-05
-9.62262491107266e-06
-2.06153532207836e-05
-2.11110296603025e-05
-1.79696544587607e-05
-2.76493641356384e-05
-9.07600687935445e-06
8.19431899574806e-06
-3.30853556103267e-05
-2.56973770982202e-05
-2.43087417598733e-05
-3.25833117480857e-05
-1.59876953616649e-05
-3.37368599215178e-05
-2.3643687055484e-05
-2.26816017323539e-05
-3.33395169371905e-06
-1.94588166312727e-05
-2.00715625497218e-05
-2.1310549087975e-05
-2.34584947522261e-05
-2.94340090410694e-05
-1.53954291591743e-05
-2.13709515986438e-05
-1.53350852652864e-05
-1.46987443640113e-05
-1.86806908966643e-05
-9.36331541700676e-06
-2.02322845485096e-05
-2.45597281709557e-05
-3.44677238475847e-05
-2.26979812675603e-06
-1.57967791756357e-05
-3.63193195400734e-05
-4.17343882863932e-06
-7.89768946991511e-06
-2.56740226307892e-05
-1.27280352358277e-05
-2.67267678793532e-05
-1.37326214762803e-05
-3.75692733393358e-05
-3.66239671822007e-05
-2.15331148507024e-05
-7.85217432712136e-06
-2.25164807207584e-06
-2.12995891736286e-05
-1.99142721898889e-05
-1.55615510303859e-05
3.31300133850184e-07
-1.09713499769966e-06
-1.97230547304626e-05
-3.07218278874448e-05
-2.02411300386582e-05
-3.40870949213616e-05
-3.25147962305126e-05
-3.98777783230468e-06
-3.19109947005841e-05
-3.13425231325881e-05
-3.65996873131049e-05
-1.61127077346311e-05
-1.64690838264405e-05
-2.07133931384398e-05
-1.02880115118077e-05
-2.47941466869957e-05
-2.16578637243054e-05
-1.2418066465187e-05
-3.84950862193991e-05
-2.2964391842041e-05
-2.28803779713018e-05
-1.04513481280012e-05
-1.86924887049593e-05
-2.20188975439055e-05
-2.47960771327065e-05
-4.30041686746402e-05
-3.49863256516849e-05
-2.90443417331336e-05
-3.60077307305536e-05
-1.96461418162929e-05
-3.49284710147298e-05
-3.70987013755268e-05
-2.82169686328475e-05
-1.7745091848122e-05
-3.24837952531241e-05
-1.44264171553646e-05
-2.53851415817219e-05
-1.25644186103785e-05
-2.67602080094455e-05
-2.87615611799559e-05
-3.40392209151987e-05
-1.55364853214816e-05
-2.12597186323252e-05
-1.68683384924258e-05
-1.61081981427768e-05
-1.5458182095746e-05
-1.922505582758e-05
-3.52453218735616e-05
-1.11430954572953e-05
-4.18649661772537e-06
-1.73946551901898e-05
-8.9493997048361e-06
-2.02423865781184e-05
-3.12727189816723e-05
-1.62740289698285e-05
5.39152457384356e-06
-2.67917451780862e-05
-2.24805577506041e-05
-7.72171809823405e-06
-1.47905430503827e-05
-1.94997046723718e-05
-9.06253169861709e-06
-5.99896700735356e-06
-1.99695231511638e-05
-2.09644399478345e-05
-8.47112865007524e-06
-1.8337770668548e-05
-7.6712915741277e-06
-2.49045080270925e-06
-1.6473174552171e-05
-7.42364007293648e-07
-2.53565785246241e-05
-2.15662422000987e-06
-2.38568481187139e-05
-1.17235041440863e-05
-1.05422022892633e-05
1.27528503416057e-06
-1.64501296102732e-05
-3.69128064822016e-05
-2.71533613027185e-05
-2.79601688674185e-05
-1.10325942977388e-05
-1.41479400732339e-05
-2.00585630584646e-05
-6.96352477046764e-06
-3.11637116699553e-05
-8.9125768914219e-06
1.4876321229457e-05
-3.67764686454122e-05
-2.74718388545179e-05
-1.75726561783908e-05
-2.09623334534643e-05
-1.64629692786422e-05
-1.62051240062076e-05
-1.81950874963851e-05
-3.44299122641169e-05
-4.20677306907029e-05
-3.49607570564983e-05
-1.44092187293152e-05
-1.31294125453728e-05
-2.26569319504921e-05
-1.31316104937926e-05
-3.04088861336141e-05
-4.93987907746383e-05
-1.01740333098145e-05
-2.8212175800351e-05
-2.36492564524962e-05
-2.94126604653116e-05
-2.11582752967952e-05
-2.40636048108516e-05
-3.58944626538663e-05
-1.8738901677518e-05
-9.43021752667813e-06
-7.25757116967489e-06
-2.75661046544196e-05
-4.76283901116868e-05
-2.59930342917384e-05
-2.41454874072742e-05
-2.08487256082244e-05
-2.92509988662764e-05
-2.4417543135873e-05
-1.43192869767276e-05
-3.14512574043085e-05
-1.70746805442129e-05
-6.21020712710138e-06
-1.20128223776213e-05
-2.24403004144268e-05
-1.86250276303215e-05
-1.76996251174606e-05
-2.2513237342805e-05
-1.15660398799108e-05
-2.21821588430633e-05
1.85522182821318e-06
-1.70354867241083e-06
-4.26134112232235e-05
-1.36528316343611e-05
-2.94904007089787e-05
-9.44862683676891e-06
-8.65181624604386e-06
-2.45658062877785e-05
-2.09451972696188e-05
-2.82213428196496e-05
-3.13510378802224e-05
-1.21905149672307e-05
-1.43229303742024e-05
-1.69320092183432e-05
-1.66522805679494e-05
-1.51310691826485e-05
-8.35738868187705e-06
-3.17323075579774e-05
-2.19344299336707e-05
-2.35782975130313e-05
-1.3681273969307e-05
-1.05459548176349e-05
-4.05919616720554e-05
-3.813866763328e-05
-1.38898090376892e-05
-2.69823262593692e-05
-1.21426119960382e-05
-1.2110842635173e-05
-8.08302167404546e-06
-2.42445851069489e-05
-7.89645188261504e-06
-3.20795655608919e-05
-3.26553983680467e-05
-4.15519130310332e-06
-2.92093254855774e-05
-1.58663742899346e-05
-1.5262628783021e-05
-2.26022855646393e-05
-2.64360675851418e-05
-6.03269506518998e-06
-3.57550405466509e-05
-7.13719023300196e-06
-3.99975849741972e-05
-1.95281382118724e-05
-2.15328192811419e-05
-8.22002511659929e-06
-3.14660965681775e-05
-1.45230533273513e-05
-8.02156958731694e-08
-5.29326332005411e-06
-2.22901080491351e-05
-5.4509053676002e-05
-1.24986342491187e-05
-1.85647137194002e-05
-1.40448760493174e-05
-1.81986726889304e-05
-2.84088106859424e-05
-1.73088428599781e-05
-3.59804248597999e-05
-2.38913217189684e-05
-1.61236280571877e-05
-2.80116329406538e-05
-2.18539486005189e-05
-1.36966060508645e-05
-3.42990663415667e-05
-2.76904313252506e-05
-2.60432470745599e-05
-3.62742956954979e-05
-2.71897837977293e-05
-3.03486792125372e-05
-1.59516488534639e-05
-2.36965956865691e-05
-1.69572062048729e-05
-2.60184916197966e-05
5.96474934371618e-06
-1.39996454348937e-05
-3.20149328767897e-05
-2.28224799000845e-05
-9.26745750794063e-06
-2.85552208843603e-05
-2.92185296393214e-05
-2.73950068157491e-05
-1.92988698611799e-05
-2.82440042128199e-05
-3.01151969161063e-05
-3.55746393745832e-05
-1.05633687281777e-05
-1.97468716164935e-05
-3.49724390622392e-05
-9.55509405247235e-06
-1.83850197854997e-05
-1.41296115396287e-05
-1.39476597725732e-05
-1.62257093051396e-05
-9.19738373388342e-06
-9.74150011313307e-06
-1.70905151357552e-05
-2.42107046528922e-05
1.92273303126777e-07
-8.75434789978534e-06
-1.98872951167082e-05
-2.65891222619242e-05
-7.49976487102594e-06
-7.16754492480874e-06
-1.36321361346593e-05
-2.30660287514965e-05
-1.47952893756963e-05
-8.80278982664077e-06
4.5235757122635e-06
-2.42581457022458e-05
-3.09526588504939e-06
-1.03109697804129e-05
3.53400615012306e-06
1.47498820924289e-06
-2.69705078543814e-05
-4.03308029449392e-05
-2.61194765648747e-05
-9.88332797982804e-06
-1.0155079791893e-05
-8.94938749935413e-06
-1.01844298810453e-05
-2.61505959803873e-05
-1.69556961415688e-05
-2.33067512877854e-05
-2.6684761140903e-06
-1.01855040184448e-05
-1.30092914477658e-05
-2.12612314865613e-05
-9.80063675897105e-06
-2.86362973160256e-05
-1.1614832397791e-05
-3.2519598683498e-05
-1.03150646656142e-06
-1.33826789070337e-05
-2.94265768663941e-05
-9.91556285627074e-06
-2.80941871163887e-05
-3.32075445787817e-05
-3.71587647103112e-05
-3.81360377461079e-05
-4.47385361576474e-06
-2.04585336857146e-05
-2.61121957594099e-05
3.3889626982388e-06
-2.17629286369806e-05
-2.16962959369576e-05
1.57643218865708e-06
-3.04963386396504e-05
-1.34592253500153e-05
-1.62696562528123e-05
-3.30427906469804e-05
-3.24001966059369e-05
-3.49985045279154e-05
-2.38091910870317e-05
-2.44795582920542e-05
-2.44522464996446e-05
-3.80245818161584e-06
-2.20956568356714e-05
-2.08783834937256e-05
-9.99814063612462e-06
2.47827408121365e-06
5.82992189116491e-06
-4.78378688933287e-06
-2.30853175860038e-05
-2.18837400150848e-05
-2.69533856810702e-05
-3.4956395116752e-05
-8.00742432884992e-06
-2.09968155063535e-05
3.03034111887979e-06
-1.49868907463642e-05
-2.00547473683612e-05
-1.23370635996113e-05
-1.60126211879552e-05
-1.8736324840888e-05
1.85753595327063e-06
-7.77401013859554e-06
-2.12203167606864e-05
-2.51404512377117e-05
-3.37609790234248e-05
-2.99605517775504e-05
-2.08202376597075e-05
-1.3484374031827e-05
-3.16164125762632e-05
-1.54847377828869e-05
-2.0416911831011e-05
-2.72184147398573e-05
-2.86779741285064e-06
-1.07823019565815e-05
-2.85837202178794e-05
-4.07280551271296e-06
-2.33037189810269e-05
-2.06705003449187e-05
-3.29450604547101e-05
-1.30831151952491e-05
-2.08567653989512e-05
-1.04748155872786e-05
-1.2585378995166e-05
-2.21807687167736e-05
-2.61156497321232e-05
-2.86129217048613e-05
-2.41179199543684e-05
-7.47753929049957e-06
-1.11708485510017e-05
-2.5010890719008e-05
-2.5113513110434e-05
-1.96147112765766e-05
-2.99355938651807e-05
-1.21915111183499e-05
-1.77549550494929e-05
-4.1203610092212e-05
7.6295204215961e-06
1.19362259248182e-05
-2.91077251141353e-05
-6.33373583861328e-06
-1.01399826304311e-05
-1.89779762542002e-05
-1.66256497667836e-05
-1.47360072800562e-05
-3.00249391682459e-05
-1.68441139715316e-05
-2.25669879547115e-05
-1.32519775449407e-05
-5.24801893113261e-05
-3.8673114417726e-06
-2.57219806088904e-05
-4.63582540541804e-05
-2.42541851721768e-05
-1.99950572981914e-05
-4.2388174172033e-05
-1.4406775332731e-05
-5.87352802755894e-06
-3.07581800036297e-05
1.8921419365721e-06
-1.86047426046347e-05
-9.03936713758814e-06
-1.36749663751407e-05
-1.60483025223993e-05
-1.26445450187223e-05
-1.54136323301142e-05
-1.36086007397975e-05
-5.65465358186208e-06
-8.31944253666699e-06
-5.98040505163577e-06
-1.1305447377862e-05
-2.0157041439911e-05
-3.5704015429315e-05
-1.13084540715933e-05
-1.4175934018087e-05
-2.93444725345191e-05
-2.49547402266863e-05
-1.64931763126336e-05
