# Supplementary material for: Research on computational propagation and identification of mine microseismic signals based on deep learning
Source: PLoS One. 2025 Oct 22;20(10):e0334641. doi: 10.1371/journal.pone.0334641 (PMC12543183; doi:10.1371/journal.pone.0334641)
Supplement: S2 Data — (ZIP) [file pone.0334641.s002.zip › 000100500001871.xlsx_0.txt_24.txt.txt]

-2.39430824712451e-05
-1.01353936389845e-05
-1.49193921069087e-06
-3.1050686255918e-05
-3.84097223896108e-05
-2.19172151150557e-05
-1.66926056318821e-05
-2.90224476741182e-05
-1.26109727870024e-05
-2.77129985125871e-05
-1.12110648916507e-05
-1.63557146425394e-05
-1.69114959596549e-05
-2.26058832055707e-05
-1.05792161968526e-05
-1.25047841748527e-05
-2.78712959947648e-05
-1.20654218803454e-05
-2.45520740672787e-05
-7.38649189109541e-06
-2.51283934243215e-05
-2.29287026531992e-05
-1.08366733981488e-05
-1.42038377090418e-05
-1.24787819709161e-05
-1.23466966920905e-05
-1.03673138963438e-05
-1.01184946028499e-05
-2.91199408399237e-05
-1.68249264764079e-05
-2.11205934541222e-05
-1.57118555626321e-05
-4.10354775322207e-06
-1.46204242502495e-05
-1.95186764522858e-05
-5.39142281192457e-06
-1.13529789218571e-05
-1.7345390961958e-05
-1.59254394250444e-05
-4.87024536276118e-06
-3.07196363048951e-05
-1.7785111056542e-05
-1.3565841856736e-05
-4.51982887596385e-06
2.85596640354313e-06
-1.31962930729231e-05
-2.01544939257541e-05
-2.81957313085986e-05
-2.79328230691983e-05
-3.15450289479297e-05
-1.09318116965366e-05
-6.51441850501436e-06
-1.0871305294997e-05
-1.17864101704412e-05
-2.64171808766288e-05
-1.42102499003802e-05
-4.52200938201264e-07
-1.56161676673415e-05
-3.28648829364286e-05
-1.20034893317555e-05
-1.57048673479257e-05
-2.89491914345907e-05
-1.04785244600289e-05
-1.91595563623113e-05
-3.18352692757606e-05
-2.10307379762778e-05
-3.09914625385053e-05
-8.03276885304906e-06
-1.33726877297097e-05
-1.19315027646391e-05
-1.56714115190477e-05
-3.73254452429051e-06
-2.2897909172486e-05
-2.79288225585969e-05
-2.07997907865394e-05
-3.01371251591052e-05
-2.00259080616835e-05
-7.27404011165868e-06
-1.62943589418429e-05
-2.91162022446794e-05
-1.42646865019811e-05
1.80914881143855e-06
-3.02852263321829e-05
-2.95057669214442e-05
-4.16068351783813e-05
-1.25570397449111e-05
-1.85163884935869e-05
-1.98699565023847e-05
-2.73463967093601e-05
-1.2733806029427e-05
-3.65303805468879e-05
-2.4965857859471e-05
-3.41505886459395e-05
-2.90451003770909e-05
-9.99638617351025e-06
-1.15305942302659e-05
-7.70224740643176e-06
-2.52792504874336e-05
-2.56085701188856e-05
-6.99157560040002e-06
-2.3263102112548e-05
-2.18535161273296e-05
-2.72987311976172e-05
-1.25510943931096e-05
-1.83692284837395e-05
-1.37986707216735e-05
-2.9737063383373e-05
-2.80723263920648e-05
-3.14355991831866e-05
-1.8056328204617e-05
-1.18979176859527e-05
-3.16398988328918e-05
-3.23210062879352e-05
-2.27844978988443e-05
-9.68714062104959e-06
-6.29399838750359e-06
-1.95653479658649e-05
-2.90984546089266e-05
-1.6935221715171e-05
-3.64962046758994e-05
-2.63958870326966e-05
-9.40056064710866e-06
-2.16273410680495e-05
-2.97362089777889e-05
-2.68960606009877e-05
-3.41134185389571e-05
-1.02305049850377e-05
-3.63857564715372e-05
-1.79910456957326e-05
8.77916839405739e-06
-1.72075969692291e-05
-3.57296391597055e-05
-1.89585638479658e-05
-1.3497866719386e-05
-3.29659704963005e-05
-3.52822180396892e-05
-2.07819084057828e-05
-1.73120495422804e-05
-2.3257481814986e-05
-2.8765468786878e-05
-1.60180753805127e-05
7.33129728470735e-06
-2.78330491284226e-05
-1.36928638832456e-05
-2.52676289722624e-05
-2.10445166467229e-05
-2.5336490259415e-05
-1.2055350437549e-05
-2.13548190884212e-05
-2.66886654503554e-05
-1.82804877775728e-05
-8.52858605553632e-06
-7.37400129302724e-06
-2.49465528989564e-05
-1.32552672780473e-05
-2.68649327347138e-05
-2.10318500727888e-05
-1.91914172732746e-05
-1.47441940282976e-05
-1.92583710642402e-05
-4.15076643987023e-05
-2.14513893007e-05
-1.73252026737303e-05
-2.94749005854075e-05
-3.1741424680107e-07
-3.42727141915151e-05
-3.18468090863273e-05
-2.41005891448805e-05
-3.33245995297592e-05
-3.00682689260254e-05
-1.35833149261808e-05
-2.35990182747709e-05
-3.03529684235044e-05
-1.26741959281922e-05
-2.65621447331686e-06
2.91571240057438e-06
-3.24691988372421e-05
-3.07748548321234e-05
-1.3378004098399e-05
-2.39002846433119e-05
-5.32377565196065e-06
-7.31629984690453e-06
-1.96575141024625e-05
-1.92102335716811e-05
-2.41767105720416e-05
-2.63929401795654e-05
-6.51796017798754e-06
-1.14566362511041e-05
-2.3598558273564e-05
-1.29202313149715e-05
-1.84728705490249e-05
-1.19673707393932e-05
-1.75768747492742e-05
-4.2090973452183e-05
-3.40829052885022e-05
4.00947117246599e-06
-1.93485539696225e-05
-1.22225814312674e-05
4.24395176887193e-06
-1.72430902143898e-05
-1.97337079732278e-05
-1.69103482931066e-05
-2.38764037434614e-05
-1.77256212619637e-05
-1.74086456129477e-05
-2.65897901401329e-05
-3.14263009847395e-05
-3.32794725563667e-05
8.41474949201714e-06
-2.14386165239837e-05
-9.59439203332255e-06
-2.13680209545998e-05
-2.66684651819899e-05
3.68146915856101e-06
-2.00014595531734e-05
-2.45983274600328e-05
-2.13642985981861e-05
-3.77813248478678e-05
-1.28401284526666e-05
-1.43588254841043e-05
-3.44388320668072e-05
-3.80777519738059e-05
-1.97955196382221e-05
-1.70281501460316e-05
-4.19284577822734e-05
-2.20882945549962e-05
-2.27154967866901e-05
-4.8689451686317e-06
-3.73241579277926e-05
-1.30586079175787e-05
-1.08473041220717e-05
-1.96987271496853e-05
-1.73605887060399e-05
-1.5278660936095e-05
-3.18435406902945e-05
-3.44222477390537e-05
-1.94211987197901e-05
-1.58665239111936e-05
-3.68247645121816e-05
-5.17617590864619e-05
-3.9848421227721e-05
-2.25275330236568e-05
5.47648284139501e-06
-1.59140630022235e-05
-4.39447505221025e-05
-1.90488379327868e-05
-1.99891099609534e-05
-4.03594255441727e-05
-3.60340261148556e-05
-8.47414223415319e-06
-4.48040840287288e-05
-1.13490358306745e-05
-8.76476277714456e-06
-4.14707927540027e-05
-2.88461707690978e-05
-3.08425825803285e-05
-1.74350103169968e-05
-2.7619686313482e-05
-1.53086686125712e-05
-1.46991679209769e-05
-2.27254543323802e-05
-2.73580754312492e-05
-2.65378322140377e-05
-2.1899854521444e-05
5.56231827181108e-06
-3.03968559182456e-06
-3.13334877338857e-05
-1.46326759111442e-05
-1.90251194504292e-05
-1.97119609748605e-05
-1.76688805751716e-05
-5.21450647933883e-06
-1.2441228758706e-05
-9.10754358389598e-06
-3.63873716379141e-05
-1.53046127190233e-05
-1.4747288505763e-05
-1.22996099271367e-05
-1.29826541813003e-05
-7.62406922874687e-06
-1.41043287608983e-05
-1.17045520445725e-05
-1.00013115630202e-05
2.00664334144488e-06
-1.52493381449184e-05
-2.12836111719899e-05
-1.86515454733557e-05
-1.54587938035469e-05
-3.95910730890031e-05
-2.1500359589732e-05
-1.53960526460237e-05
-2.93338435876132e-05
-4.13893603176173e-05
-8.82028788995958e-06
-2.24883090739506e-05
-1.78791458046445e-05
-9.30367622675282e-07
-1.43708614436701e-05
-4.16825017196193e-05
-3.48250586169959e-05
-1.92777077373831e-05
-2.49789688680192e-05
-2.4624252345254e-05
-2.00796896910803e-05
-2.29778914178479e-05
-1.46583588696991e-05
-2.05237963125096e-05
-1.61273211023253e-05
-2.40712444407187e-05
-7.23243158715942e-06
-1.90285649778802e-05
-2.73669301439361e-05
-5.120690477276e-06
-8.93465640804922e-06
-2.10035273155832e-05
6.14288202265891e-06
-3.9664150909489e-05
-3.28794905105615e-05
-5.97378956174158e-06
-2.29269679626708e-05
-3.00631938329576e-05
-3.54027002603319e-05
-2.96809858297687e-05
-8.2478807844746e-06
4.43840545285499e-06
-8.15352166731995e-06
-1.87529013640311e-05
-3.50622009214706e-05
-3.66431712987871e-05
-1.28613487238593e-05
-1.76132538362251e-05
-1.06917663370482e-05
-2.19849623831787e-05
-1.94889961866468e-05
-1.01632962870801e-05
-1.55445221724922e-05
-4.06728756622539e-05
-1.4766556436373e-05
-2.84234651901413e-05
-9.78298096599064e-06
-2.01080522354108e-05
-1.54590397038264e-05
-4.12439021034272e-06
-1.93710231147106e-05
-1.98198364301065e-05
-1.22606200609835e-05
-2.85966193283279e-05
-1.09301488502873e-05
-2.10157397591174e-05
-2.34836263974749e-05
-4.14431528277084e-06
-4.09099473730353e-05
-1.35095442255948e-05
-2.49190951076572e-05
-2.19232555180696e-05
-3.0536891532011e-05
-1.281317680952e-06
-4.75511289588366e-06
-4.12730371016689e-06
-5.40033027483663e-06
-1.01069631162581e-05
-1.54345392593005e-05
-1.81736441549097e-05
-5.0297065017404e-06
-1.54516065121256e-05
-1.3682436033223e-05
-2.34652686580057e-05
-2.96363123568828e-05
-7.7049602551673e-06
-3.00628901367618e-05
-5.88209882843901e-06
-1.25263334701346e-05
-1.06118334727583e-05
-4.87177600987101e-06
-6.41770867589124e-06
-2.13898539167502e-05
-1.28935464056257e-05
-4.26665383888316e-05
-1.89107316587444e-05
-6.89368750726118e-06
-2.11149617296373e-05
-1.78648611591826e-05
-1.72555459456783e-06
-6.65878595343003e-06
-2.21853423718861e-05
-2.02382371971252e-05
-3.52421773585873e-05
-3.25781386352018e-05
-1.89712274222369e-05
-1.37867685622094e-05
-1.17449145310315e-05
-3.46048278174169e-05
-1.53448545141306e-05
-3.55347122273255e-06
-5.25248182536427e-06
-1.84121943417427e-05
-3.06363769616316e-05
-2.73422984927488e-05
-1.03210674679664e-05
-1.15955623046194e-05
-3.18987354799023e-06
-2.1504243241712e-05
-2.75874908495703e-05
-3.52004112346705e-05
-2.01851985973943e-05
-2.82763271925142e-05
-2.03609847047541e-05
-5.30029964437555e-06
-2.67552284192332e-05
-1.80397093722472e-05
4.69136900503315e-06
-3.09594039542096e-05
-5.24128930884435e-06
-1.36402682624503e-05
-9.36799833397274e-06
-3.21915488224403e-05
-7.15442238330382e-06
-3.35816589699277e-05
-2.70503142216543e-05
-3.36861174859941e-06
-1.09178556688702e-05
-1.52588468027818e-05
-3.19194349552124e-05
-1.6613205564246e-05
-1.68177288882807e-05
-1.09917072453209e-05
-7.47756118630747e-06
-9.82805416959752e-06
-1.5577887930204e-05
-1.26769584901415e-05
-1.51187479576531e-05
2.28082228128581e-07
-1.87662064239282e-05
-2.36141134543436e-05
-2.20419341302363e-05
-1.76602296522498e-05
-1.46886125851251e-05
-1.35331762735623e-05
-3.11677084158572e-05
-3.66764818839289e-05
-1.24186040248107e-05
-1.57213906968814e-05
-1.32850801625671e-05
-1.86909339267432e-06
-1.61261387962087e-05
-4.383328302646e-05
-2.34841182759672e-05
-2.48413066939669e-06
-3.70010249990055e-05
-1.33744619024472e-05
-2.18572227850184e-05
-7.01492771965651e-06
-1.29492118164681e-05
-2.11234018228574e-05
-1.81496970315596e-05
-4.41777001725099e-06
-1.42098928414852e-05
-2.74191250663806e-05
-1.03053776700666e-05
-2.59101525809375e-05
-2.2444439489104e-05
-1.55211026071145e-05
-1.80044230523421e-05
-1.88951911422129e-05
-2.25201291281018e-05
5.68699199691943e-06
-1.23956602374187e-05
-2.79132782059986e-05
-4.18275308660048e-05
-1.63285956476319e-05
-1.37029501820288e-05
-4.64714242835535e-05
-2.8743224385915e-05
-1.83712791089714e-06
-1.30154897134577e-05
-2.25820273237669e-05
-1.68215855977205e-05
-1.43731939577122e-05
-2.10146895177524e-05
-1.71338601358847e-05
2.72988730383704e-06
-4.54569756287354e-05
-2.34527484730054e-05
-9.55709436723498e-06
-2.94441111524936e-05
-3.54700295333631e-05
-1.42214030276062e-05
-2.38485908214452e-05
-2.1664233223757e-05
-1.01078880887593e-05
-1.71811252568623e-05
-2.42852668498286e-05
1.47713003588218e-05
-2.40076147126917e-05
-4.95181185623989e-06
-6.11110731517974e-06
-3.59587646418036e-07
-2.70575685697665e-05
-1.37284070435536e-05
-2.28461284616951e-05
-2.54687035856892e-05
-4.61915764430208e-06
-3.60759573267492e-05
-1.19499021766068e-05
-3.16212501081972e-05
-1.34456187301378e-05
-1.23949635944872e-05
-1.83342672059629e-05
-5.97557270385012e-06
-2.56855307274437e-05
-4.10616570532455e-05
-4.97872079257621e-06
-2.96961409478486e-05
-1.18851656155679e-05
-1.43455385288917e-05
-2.32117204944768e-05
-1.2480181030856e-05
-2.34307782096058e-05
-1.72679756412826e-05
7.74373488400827e-06
-1.2686515751301e-05
-2.42239341855214e-05
-1.33276341663196e-05
-3.40418930389688e-05
-2.17163799810729e-05
-1.69912139092904e-05
1.12593979116847e-05
-1.36947128646674e-05
-1.56230946523182e-05
-2.09876028788998e-05
-9.29365433830158e-06
-2.47774298726208e-05
6.69096586888793e-06
-1.4104241150385e-05
-1.81280849039172e-05
-2.27545733299757e-05
-5.516529996935e-06
-1.94451034099709e-05
-3.06231296024032e-05
-2.97254851744688e-05
-1.4181759546442e-05
-1.50529572789787e-05
-1.88558372065231e-05
-1.80572204912934e-05
-3.28659741742732e-06
-1.31069374218618e-05
-3.29088338343165e-05
1.7840372763139e-06
-1.87268198055722e-05
-2.19424120884015e-07
-2.31830792299767e-05
-2.66630681594523e-05
-3.19587477386256e-05
-3.590068308226e-05
-2.29431896014107e-05
-2.59672543557518e-05
-1.81511146764366e-05
-2.8125947290777e-05
-1.3242052303911e-05
-2.75506215588877e-05
-1.64381017268896e-05
3.40508889297509e-06
-3.60690890779374e-06
-1.12576645932816e-05
-3.51952531427852e-05
-1.81042243222067e-05
-1.49120699547308e-05
-1.59123308681006e-05
5.15043027595753e-07
-2.65642770200797e-05
-3.72244671913381e-05
-2.07034217368339e-05
-9.47313464996562e-06
-2.75636556832221e-05
-2.54276211934769e-05
-3.76262239363484e-05
-2.27456430258524e-05
-1.78257586366376e-05
-3.5428245781091e-05
-7.01842499592965e-06
-1.48511105551811e-05
-1.38558067666456e-05
-1.52305261404364e-05
-2.96813613941145e-05
-2.93155839876627e-05
-3.1645939684735e-05
-3.59223428492456e-05
-3.70186040474399e-05
-5.16625241288182e-06
-1.60077015871556e-05
-1.52135762446761e-05
-1.79628407656297e-05
-1.66261310315338e-05
-2.43810977364991e-05
-4.33735067772689e-06
-3.61229859020074e-05
-1.94619515174458e-05
-3.55376772220476e-05
-4.05718937493465e-05
-1.46927821863611e-05
-2.53318500993411e-05
-2.68546366262467e-06
-2.83281807844788e-05
-1.28343130252337e-05
-3.7374011629824e-05
-1.09387704312354e-05
-5.66964164378327e-06
-1.7340584117586e-05
2.89760402445559e-06
-2.04567879850205e-05
-1.76875363658765e-05
-2.23244639856645e-05
-1.26518614410337e-05
-1.13763291726026e-05
-7.24732863993025e-06
-6.44898221694131e-06
-6.57767179171785e-06
-1.895220016868e-05
-3.20604796110184e-05
-1.75215018958921e-05
-1.38260713660343e-05
-2.54133660701882e-05
1.12134314153267e-06
-2.20854946819363e-05
-1.77817962707149e-05
-2.2195418785024e-05
-2.5072620326165e-05
-4.43126725212167e-05
-1.52632560874407e-05
-9.31120336467788e-06
-1.30450846477898e-05
-7.01905075011803e-06
-1.29553067192954e-05
-2.15057005860706e-05
-3.25529455277408e-05
-2.12523182175933e-05
-2.19819423257294e-05
-1.7512251722265e-05
-3.06068465957939e-05
-1.20649436243954e-05
-3.31251492470773e-05
-3.29048768346794e-05
-2.66536147298853e-05
-1.42667082390946e-05
-1.1491436830081e-05
-3.22785719849793e-05
-3.2889065195062e-05
-3.83716415466298e-05
-2.38181001365946e-05
-2.04277063598372e-05
-2.06050064005526e-05
-1.2595273536146e-05
-2.32640880986904e-05
-8.22178527125775e-06
-1.73082809962801e-05
-2.43488141627658e-05
-4.70098827856066e-05
-2.72272443684044e-05
-1.78017578693914e-05
-5.3754582534063e-06
-1.10081430603682e-05
-3.09472577807126e-05
-2.04764145370836e-05
-1.4785921659401e-05
-1.24090390698308e-05
-2.39081746511207e-05
-3.76618834420817e-05
-1.06374073396276e-05
6.18701346134416e-06
-1.54967404824676e-05
-1.26440324762528e-05
-1.31084451892471e-05
-2.31284417548788e-05
-3.05352207982429e-06
-1.29453370007618e-05
-1.11486069882406e-05
-1.50492158175044e-05
-2.93505965393405e-05
-3.41240671588097e-05
-2.96263274156615e-05
-2.45576158200629e-05
-1.97985339938486e-05
-2.00989316534449e-05
-3.47424675734415e-05
-2.54024360112899e-05
-2.61696870462813e-05
-2.61190056370242e-06
-8.94442461806464e-06
-2.47529912776006e-05
-1.03250788410227e-05
-5.18955452998792e-06
-1.32748506585427e-05
-2.20014015773772e-05
-2.32427704576443e-05
-3.03709154002003e-06
-2.86282753283611e-05
-2.97483857028112e-05
-2.05495282409595e-05
-2.06761526226409e-05
-1.63428869328658e-05
6.69571936931701e-06
-1.31113312230367e-05
-4.26901491167118e-06
-1.19186106542521e-05
-3.10806814014806e-05
-2.19616651996236e-05
-2.97070270104094e-05
-1.35296044328445e-05
-2.50520483982707e-05
-3.14558049394621e-05
-3.97182772649962e-05
-2.19604815165693e-05
-2.66594659411755e-05
-4.69595779169635e-05
-5.98396962177929e-06
-1.58122218018565e-05
-1.95895590910615e-05
-2.33490852507898e-05
-8.39953450074108e-06
-1.57384030569189e-05
-1.84569297504806e-05
-1.26873581744221e-05
-4.13553507146097e-06
-3.97708689325813e-06
-2.45848568597238e-05
-3.58816791963665e-06
-1.38555124706367e-05
-3.08562835549263e-05
-2.19334867724816e-05
-2.74790007065131e-05
-2.45060335802323e-05
-2.65368382289041e-05
-1.16958351191722e-05
-3.11887030577537e-05
-1.76767419631444e-06
-4.6844883858331e-06
-2.63592618080607e-05
-2.24308285994767e-05
-8.73322932393761e-07
-7.39572084575785e-06
-2.42159240905268e-05
-1.91796239268433e-05
-1.20036575275354e-05
-2.89464922517669e-05
-3.4811059247673e-05
-1.9569809942211e-05
-3.77373045679296e-06
-3.18463028638726e-05
-2.74715865582761e-05
-1.26227172219561e-05
-1.58262385829901e-05
-4.40235573375454e-06
-2.55789974960336e-05
-2.76584007057445e-05
-7.35227543154335e-06
-2.54659395646544e-05
-4.64155331097893e-05
-9.44767937583186e-06
-3.13780264250926e-05
-2.50735451954031e-05
-3.02749207445611e-05
-7.03603902829159e-06
-8.61893237194847e-06
-3.91910782225279e-05
-1.10166522716577e-05
-1.97726371853025e-05
-2.05738462392595e-05
-2.78306617744833e-05
-1.49811922578276e-05
-6.83883542873249e-06
-1.62151428601232e-05
-1.28789057427002e-05
-5.37690941887553e-06
-4.92270746706354e-06
-3.79658992712263e-05
-3.23855526900681e-05
-8.92798169511071e-06
-3.94352636294995e-05
1.71079829048264e-06
-1.64888859031847e-05
-2.26231087080799e-05
-2.275855514748e-05
-2.9233407516779e-05
-2.07875236270265e-05
-3.17351393315096e-05
-7.05671946663837e-06
-8.59571066329864e-06
-1.30220348795395e-05
-3.16200057368628e-05
-2.24292462039367e-05
-2.60647233553791e-05
-4.65470940240558e-06
-1.61419268992058e-05
-2.01251703593608e-07
-4.97212746611113e-06
1.08777186989198e-05
-3.3076941856813e-05
-1.65288215203072e-05
-1.88795926145175e-05
-3.17625802830197e-06
-8.18519609952759e-06
-1.83945677502039e-05
-2.85906526242157e-05
-3.0490458316829e-05
-2.35930439810947e-05
-1.88447981345132e-05
-2.03003499217564e-05
-2.28369333290863e-05
-2.49722830302952e-05
-2.33221674613422e-05
-1.26109651071003e-05
-1.97046445617193e-05
-2.05875501890785e-05
-2.03469405101651e-05
-1.89396259546868e-05
-1.27011081410074e-05
-9.2000750376463e-06
-2.62484223527945e-05
-1.8078845363735e-05
-2.98112456230853e-05
-2.48661733629982e-05
-2.83786073027548e-05
-2.56060080406224e-05
-2.0161252108276e-05
-2.18244866946009e-05
-1.74705914559716e-05
-2.55597431499772e-05
-1.6903205478993e-05
-7.09211102764048e-06
-6.33157330100143e-06
-1.96925147840157e-05
-1.26394280626429e-05
2.71453683898459e-06
-9.91653816398926e-06
-2.96403539464442e-05
-2.07334483191575e-05
-1.54004826087425e-05
-3.04467603023427e-05
-2.38524755201154e-05
-5.59557935319154e-06
-6.44618281957084e-06
-4.11970429351302e-05
-2.1234609054762e-05
-6.08242686969279e-06
-9.60185854953846e-06
-2.04736344856057e-05
-1.55637272038329e-05
-1.05240150273855e-05
-5.66195197249139e-06
7.65392211583661e-06
-4.54497435969605e-07
-1.07850793069986e-05
-2.76576829736155e-05
-1.34427655058968e-05
-3.0878506038337e-05
-3.51808707699682e-05
-2.5310186424197e-05
-4.9752297107036e-06
-5.20502645035367e-06
-2.53956985355852e-05
-3.93181787906335e-05
-1.2275817229111e-05
-1.91121102044677e-05
-2.80245283256524e-05
-3.92162500708275e-05
-1.48450675803141e-05
-8.89796732978144e-06
-1.6580696708803e-05
-1.59336783732412e-05
-6.07815700189211e-06
-1.86680225162728e-05
-1.45314602098479e-05
-1.93145126056067e-05
-2.9665213912409e-05
-5.90793144099389e-06
-1.3499356822655e-05
-1.72915138110769e-05
-1.10469454931837e-05
-1.95091698081741e-05
-1.46478609959723e-05
-2.58602355990625e-05
-2.05313087601412e-05
-2.24365489095355e-05
-4.35730801611508e-05
-3.4705684327207e-05
-3.64497037369806e-05
-4.69970921407623e-05
-1.60197184624134e-05
-1.61508517244744e-05
-2.26982144791814e-05
-1.8340265496417e-05
-2.31293350269472e-05
-2.80179334804577e-05
-7.29394897560356e-06
-1.23313134594764e-05
-3.21989868209229e-05
-1.24465664581344e-05
-1.88204711337718e-05
-3.38224623560072e-05
-2.78378008387293e-05
-1.70452896891261e-05
1.33222298331206e-06
-1.44365335961992e-05
-2.36644328156017e-05
-1.88849903717186e-05
-2.04295203897491e-05
-2.01868957623874e-05
-2.42658733503377e-05
-2.34440982069163e-06
1.26795204940264e-05
-1.10679763803728e-05
-7.2471189314302e-06
-1.50358637985899e-05
-3.05764928904306e-05
2.75334719925856e-06
-2.12654989198229e-05
-1.54419564265573e-05
-1.06702851142314e-05
-7.16256543025646e-06
-2.51256680352153e-06
-1.72797606355512e-05
-1.38895535244145e-05
-2.81972168100992e-05
-2.34679153779694e-05
-1.57252661431912e-05
-1.93078491426851e-05
-1.65573647728956e-05
-2.53293347358689e-05
-1.46168288982025e-05
1.10982796898181e-05
-2.63104210008443e-05
-1.90914575195107e-05
-2.08257550923836e-05
-2.09129225863701e-05
-6.62689764796354e-06
-7.22863511178547e-06
-2.33271576434138e-05
-2.13285117153746e-05
-1.21783253267222e-05
-1.05688745971586e-05
-1.97208546636809e-05
-2.03397695319425e-05
-2.37998892986892e-05
-2.23677847341593e-05
-4.61993133013156e-05
-1.99321229014645e-05
-2.10930395266071e-05
-1.46625365131593e-05
-8.23272765493897e-06
-3.01530126105082e-05
-2.58206642356109e-05
-2.64253781737135e-05
-2.4509875004293e-05
-1.82102652985645e-05
-1.60104450430733e-05
-1.3338846350699e-05
-2.22399836948775e-05
-3.6994763953725e-05
-3.56473889047402e-05
-1.91929994612772e-05
-3.06216982662106e-05
-3.62969933400545e-05
-1.52468103864063e-05
-6.21966722815651e-06
-2.96293548243319e-05
-1.74766217165831e-05
-2.34089962302014e-05
-1.90136850290434e-05
-2.82873966781671e-05
-8.80627881387522e-06
-9.52066168102896e-06
-3.94141173428119e-05
-8.58648128448548e-06
-3.60797807006322e-05
-2.10477949108287e-05
-1.84657226248174e-05
-2.55659178309566e-05
-3.8951698053705e-05
-3.05031114773507e-05
-7.82050493096058e-06
1.23281719830531e-06
-1.58537214849814e-05
-2.11393113520658e-05
-1.58270873195753e-05
-3.11177634629195e-05
-1.46606430902971e-05
7.96847003566238e-07
1.88766695565725e-05
-1.41680744944089e-05
-1.90872223939124e-05
-2.13555502518396e-05
-2.03872604081357e-05
-1.93550762543414e-05
-2.68891271771932e-05
-2.82564423145609e-05
-2.76939835732115e-05
-3.40499955218309e-06
4.61420386549884e-06
-7.75515135027298e-06
-5.67474786859584e-07
-2.30095405655955e-05
5.79856015141434e-06
-7.09463282716715e-06
6.14147693333507e-06
-3.11279982338694e-05
-2.14898920818674e-05
-5.73920127905965e-06
-2.70532920835362e-05
-1.35758493192753e-05
-1.05586055502534e-05
-1.40573944070474e-05
-1.35942042319563e-06
5.21602446783633e-06
-2.14868015497159e-05
-1.64059152198588e-05
-1.61121783246803e-05
-1.37980848265704e-05
-3.00537019815126e-05
-3.53854122936467e-05
-8.28287523194297e-06
-9.25788302401285e-06
-2.2124209205838e-05
-2.59800021324944e-05
-2.69629402137646e-05
-2.62463031824293e-05
-2.01968832470574e-05
-2.17389680377987e-05
-2.9116485693301e-05
-1.9756491665149e-05
-1.5043173354743e-05
-2.38432522860388e-05
-4.93018535186694e-06
-2.5159547803065e-05
-3.39671873112602e-05
-1.02166320529885e-05
-1.82775849128843e-05
-2.43082183568855e-05
-1.12333925957102e-05
-2.04872412522356e-05
-1.96854684184501e-05
-2.85440331607983e-05
-2.64196329173093e-05
-2.06209027001556e-05
-2.42133288886781e-05
-4.83160964689655e-07
-2.30186572856534e-05
-6.49203970624517e-06
-2.01074846742776e-05
-2.33542112574454e-05
-2.43841343231762e-05
-9.4858387220637e-07
-1.42481511266855e-05
-1.70413431534353e-05
-1.02695662850108e-05
-1.1074852053592e-05
-2.87027725709757e-05
-2.24018766223452e-05
-9.96551607005523e-06
-2.73845271315024e-06
-3.36459471985147e-05
-2.42646993408913e-05
-1.94835506527204e-05
-1.42181532048864e-05
-1.56524575652788e-05
-2.35423475771504e-05
-2.00980787988828e-05
-6.97743814101467e-06
-1.61903760525424e-05
4.57759995334819e-06
2.91473981774911e-06
-4.93202865758117e-06
-1.0257304230614e-05
-1.24743232336561e-05
-2.8568611251151e-05
-2.45741966756473e-05
-1.19965436423446e-05
-3.47072732120554e-05
-1.7859867003468e-05
-1.56882901573066e-05
-4.33412733022111e-06
-7.56977911575396e-06
-2.48172078901208e-05
-3.99354992185384e-05
-3.75735477586974e-06
-1.22185541124124e-05
-1.85052576901001e-05
-2.43161903362009e-05
-6.03356063345071e-06
-3.11554825156741e-05
-2.07145387221624e-05
-6.03964931868839e-06
-3.41121521716844e-05
-6.76938046972091e-06
-2.55548471252592e-05
-3.03312635543571e-05
-2.55588976061367e-05
-1.49983683743308e-05
-1.65499364267879e-05
-2.26445702913115e-06
-2.04158859074407e-05
-2.98388472048441e-05
-7.56392287375116e-06
8.54616188953403e-06
-2.56544623356678e-05
-1.18278077381004e-05
-1.94385192129938e-05
-3.3232351165706e-05
-2.5664292689254e-05
-1.82666896805016e-05
-3.74121864649801e-05
-1.37563773115125e-05
-2.76505715278842e-05
-1.45260178910394e-05
-2.94419662934579e-05
-6.30085596910968e-06
-6.02397108542191e-06
-1.02866536789767e-05
-2.05424238223488e-05
-1.97646391286241e-06
-4.67268764641041e-05
-3.73270186880112e-05
-1.95224936311913e-05
-2.28625026507946e-05
-4.78665119647379e-06
-2.6754581723646e-05
-1.43193055582858e-05
-2.60355459623904e-05
-2.82190460130041e-05
4.8221770050115e-06
-2.36414133409362e-05
-3.65915343111423e-05
-1.28856175864673e-05
-7.70301119026511e-06
-2.15066252496142e-05
-3.93765157497199e-05
-7.03038101730296e-06
-1.68086159112318e-05
-2.2949243510074e-05
-2.43719364544362e-05
-7.10113121902742e-06
-7.42506041986349e-06
-1.77620907860419e-05
-1.23202659332413e-05
-1.14870991340702e-05
-2.25692155894083e-05
-2.04255688721254e-05
-1.51717672441996e-05
-5.45165191763535e-06
-2.59034628991116e-05
6.45683782129318e-06
-3.44155646247996e-05
8.32754737376668e-06
-2.87851569521539e-05
-3.47161709059215e-05
4.50353249856589e-06
-1.96480220953788e-05
-9.50276621859681e-06
-1.01989159389767e-05
-4.11927249067207e-06
-2.77209271676684e-05
-5.87061371773446e-06
-2.3943787655976e-07
-7.90125370930683e-06
-1.66679521863348e-05
-1.87565685898372e-05
-3.15174225026773e-05
-1.07515481146268e-05
-2.4085929642869e-05
-5.02150008132045e-06
-8.08114892949054e-06
-1.37521035637183e-05
-7.51482898552762e-06
-2.15452784595554e-05
-2.88709132131741e-05
-3.17995803647102e-05
-1.28548215244572e-08
-1.80537801074136e-05
-9.83485442490119e-06
-1.60592921509152e-05
-1.33171998358458e-05
-1.76877036813794e-05
-4.13105224798406e-05
-1.77710967183452e-05
-1.61392890727218e-05
-2.966452937869e-05
-1.11995174052001e-05
-2.30564149031075e-05
-1.22249946393875e-05
-2.16347824266266e-05
-1.57204893792676e-05
-7.55965386631674e-06
-1.99340047132292e-05
-3.76236081639188e-05
-1.87569483327612e-05
-1.94004486359559e-05
-1.45087769749698e-05
-5.43825002314904e-06
-4.00404663237888e-05
-4.334513229639e-05
5.36679915365439e-06
-1.89552291577365e-05
-9.45831080918823e-06
-3.09863880829019e-05
1.19058842772764e-06
-1.7400412600677e-05
-2.12669481716723e-05
-3.76130087456768e-05
-2.7770687348375e-05
-2.01767205593187e-05
-2.59740675425896e-05
-3.32957227735049e-05
-2.15375604207768e-05
-2.4951466277919e-05
-9.15115295090733e-06
-1.06778881715766e-05
-1.77157574782814e-05
-3.60616599094592e-05
-9.74296145415873e-06
-1.83757473735057e-05
-1.84205823330669e-05
-6.7056972634914e-06
-1.22182549211775e-05
-2.26699002311929e-05
-1.39905025584909e-05
-2.73675411620872e-05
-2.21640981588613e-05
-3.157939516552e-05
-4.66394641460277e-06
-2.51890800070653e-05
1.17856596963269e-05
-1.80020985903909e-05
-2.07964087788204e-05
-2.29712923511387e-05
-1.59522715135734e-05
-1.67733241114564e-05
-2.776348631333e-05
-2.69007286010237e-06
-2.12033081712587e-05
-2.91974139179425e-06
-9.33106272402865e-06
-1.65577449444273e-05
-2.26307395920443e-05
-7.4545396355411e-06
-3.03565875038626e-05
-3.02767684905892e-05
1.5339779622653e-06
-1.98185158508381e-05
-4.26574522983507e-05
-1.9851383728765e-05
-1.10809296973566e-05
2.04056748413299e-05
-3.50699865068143e-05
-4.37403947450961e-06
-1.15344874173621e-05
-1.12685365076874e-05
-8.57865694742288e-06
-3.72103738662491e-05
-1.51540421231865e-06
-3.43706766014674e-05
-2.32275293154511e-05
-1.80249275767371e-05
-2.26407808639862e-07
-2.26032310001489e-05
-1.37336010598378e-05
-2.19871212910346e-05
-1.15171667823051e-05
-8.24087716468793e-06
-4.40108947198885e-06
-3.24591815140744e-05
-9.57089480319748e-06
-1.72199321409126e-05
-1.46749127039305e-05
-3.10380182950354e-05
-1.73847050987234e-05
-2.30731344765231e-05
-1.93618374945363e-05
-4.04610802826222e-05
-2.74573824407032e-05
-2.32731336132452e-05
-2.76756415949396e-06
-8.76616294650218e-06
-1.10360646908387e-05
-1.61489039035616e-05
-1.47036137805584e-05
-3.2730075143443e-05
-1.55734978419285e-05
-1.48538191571769e-05
-2.9417583352725e-05
-1.56467740795534e-05
-1.20996996834999e-05
-2.5179546221192e-05
-2.37621025203932e-05
-2.64056621465115e-07
-2.40900448757322e-05
-2.21330040518832e-05
-1.00651490377464e-05
-2.23983103645612e-05
-2.27850598740731e-05
-1.41869965835357e-05
-2.19064200171761e-05
-5.32165106529993e-05
-2.26339833806258e-06
-3.11674254863452e-05
-1.20556229274618e-05
-2.61119267736883e-06
-1.93123190280575e-05
-3.26782250929802e-05
-2.30660495326064e-05
-1.95381344132966e-05
-1.72757300151319e-05
-1.6001112306108e-05
-8.39327233089395e-06
-2.69856321239116e-05
-1.43480496501853e-05
-7.64537625262e-06
-2.24164737729932e-05
-1.29929154227521e-05
-1.35919513907608e-05
-8.30760763795237e-06
-2.3190109903208e-05
-1.72050614721913e-05
-5.29617216416101e-06
-1.40728341520974e-05
-2.9814982639156e-05
-1.56722241280484e-05
-3.5101539555835e-05
-1.90303635436543e-05
-1.6056709164271e-05
7.71981566219827e-06
-2.65943054406813e-06
-9.53326482796526e-06
-3.60373739497583e-05
-1.98450838041694e-05
-2.85369603078727e-05
-4.13335499067955e-05
1.61997442151777e-06
-2.08040870795646e-05
-1.2623437058342e-05
-1.53920605441919e-05
-2.49726095967249e-05
-9.73126354352306e-06
-7.20598040457478e-06
4.75779672712422e-06
-5.48948148252383e-06
-1.67785156012552e-05
-3.46173286196375e-05
-1.31188543566246e-05
-2.42549515877223e-05
-2.86161263556112e-05
-1.61726174274217e-05
-3.30513349132305e-05
-1.63737135854339e-06
-9.66561516383256e-06
-2.67674987506545e-05
-3.62643446471424e-05
-2.12441592175552e-05
-1.8116989737774e-05
2.02596288934998e-07
-2.77112937640879e-05
-1.5298433891138e-05
-6.94388704729803e-06
-2.50818993903168e-05
-1.22835695590135e-05
-7.77782746989275e-06
-1.49763894598152e-05
-2.42599677718714e-05
-1.51094186774173e-05
-1.60824678090719e-05
-2.92713362035646e-05
-1.33631135783091e-05
-5.35261627435175e-06
-1.71046047228032e-05
-8.57141902126935e-06
-3.06374824873304e-05
-6.12380461614797e-06
-2.40549062106631e-06
-3.4040030787674e-05
-1.46979760508644e-05
-2.35237128329818e-05
-2.41749293254964e-05
-2.28181543007818e-05
-2.23869621196859e-05
-3.21452411352871e-05
1.14526736704734e-06
-2.53582904672864e-05
-2.11108261993958e-05
-3.00134642754633e-05
-1.79338369712744e-06
2.84556420597241e-06
-1.79072275231926e-05
-1.5410727929671e-05
-2.58396757290066e-05
-1.33426766186477e-05
-2.72271490213335e-05
-1.97126089423252e-06
-2.00914221790829e-05
-2.04137025202835e-05
-1.54597827255291e-05
-9.66882157186087e-06
-1.26150889493085e-05
-2.18760177725691e-05
-2.22324477990042e-05
-1.35655489357947e-05
-1.88570203043231e-05
-1.5037875142842e-06
-2.43073558840678e-05
-2.24095271796895e-06
-9.90181012757705e-06
-9.00924812879726e-06
-4.8989288362572e-05
-2.28686306604231e-05
-2.36639286908244e-05
-3.25928317537633e-05
-2.86352577414998e-05
-2.05901744293815e-05
-2.10947783663987e-05
-2.21274110889059e-05
-4.80674123391583e-06
-1.18348584859201e-05
-8.66428223667879e-06
-2.85621559694941e-05
-1.92834084427578e-05
-1.26264426650603e-05
-1.73906922043025e-05
-2.26834175417746e-05
-1.53985571986121e-05
-1.15687613524595e-05
-1.66668996215689e-05
-3.00944742778859e-05
-3.11479192098148e-05
-1.87330542867829e-05
-3.06822835365874e-05
-1.26749809478615e-05
-1.89111876429241e-06
-2.28434163985525e-05
-1.41074999640017e-05
-2.9576213952464e-05
-3.87274326367313e-05
-1.09839150433527e-05
-2.11192589453176e-05
-2.80598799162009e-07
-1.38351078262481e-05
6.44083112369737e-06
-2.58872402218353e-05
-1.88720118063054e-05
-4.06512361734254e-05
-1.19445900078193e-05
-1.1828165792666e-05
-5.18924272749175e-06
-2.79364321009643e-05
-4.8291350003819e-05
-2.23202197949571e-05
-1.56849131024514e-05
-4.68841423038036e-05
-2.05035117587578e-05
-3.21176781521547e-05
-4.13924484127002e-05
5.33000209902222e-06
-2.28921100636767e-05
-4.00673911425569e-06
-1.21065159988724e-05
-5.64209202758178e-06
-7.12427973568186e-06
-2.6013251717243e-05
1.91631397775093e-06
-2.44010678445038e-05
-2.61210502024829e-05
-1.63374282074099e-05
-9.31768002388585e-06
-2.46166460479322e-05
-1.77114432170236e-05
-8.05070273997541e-06
-1.70037409754173e-05
-1.21580081934727e-05
-2.23131079436921e-05
-2.15612847804116e-05
-5.08374348142614e-05
-2.86059108030291e-05
-2.49367031127914e-05
-2.07030496817611e-05
-2.24631709328324e-05
-5.01026117702756e-05
6.36341466957788e-06
-1.51189145292083e-05
-1.53366563689639e-05
-6.25804083279067e-06
-4.06071383813797e-05
-9.45499914322984e-06
-3.29732114619101e-05
-1.52187967194158e-05
-9.41442895377413e-06
-1.32374280354946e-05
-1.99576639655274e-05
-4.56840894267653e-06
8.98727076991523e-06
-1.80675278058123e-06
-2.39792291008327e-05
-3.05121058590625e-05
-1.4962900351652e-05
-1.45347354161645e-05
-5.99872509955828e-05
-2.10328784857972e-05
-2.2964754838371e-05
-1.17544937387246e-05
-1.79236397158942e-05
-1.7805569185094e-06
-2.98826977626762e-05
-1.49731376615523e-05
-9.38592541358598e-06
-2.56656764050513e-05
-1.87830421700339e-05
-1.45808956724376e-05
-2.73082926377395e-05
9.64745617940775e-07
-1.24118661006691e-05
-1.53176764969057e-05
-1.14053511524433e-05
-4.94343580560387e-06
-6.82366723079528e-06
-1.27328568774575e-05
-1.21684827302909e-05
-1.12371403789313e-05
-2.13031783280706e-05
-1.50610174015103e-05
-2.4203064727114e-05
-1.5739758199427e-05
-8.69822120194988e-07
-3.2485162581326e-06
-2.21961067454702e-05
2.18599567601751e-07
-1.93423893176977e-05
-3.11372105312292e-05
-3.36203036707417e-05
-2.95828245392862e-05
-2.19093541672255e-05
-1.05689935796528e-05
-6.38503838898871e-06
-3.5061611353462e-05
1.62855646731302e-06
-2.85546700141036e-05
-3.04016313609349e-05
-1.95135881438192e-05
-2.28889178511977e-05
-1.65820588134481e-05
-3.37670832348331e-05
-3.17738963844668e-05
-2.17716363924496e-05
-2.13115793456573e-05
5.20570789909738e-06
-2.47805981958808e-05
-2.75740447087322e-05
-5.39742436811261e-06
-1.07189241879908e-05
-2.11050485367485e-05
-2.08596519568237e-05
-2.28485443473376e-05
-1.53641406246372e-05
-9.89932661732558e-06
-3.3201037364668e-05
5.88614831586363e-06
6.45216855812846e-06
-2.10124233932571e-05
-2.92983875280111e-05
-2.6214142107737e-05
-1.68986145321255e-05
-1.25734717301365e-05
-7.07105579405874e-06
-2.25574827378212e-06
7.92084558910614e-06
-2.79571969899849e-05
-6.75036708873804e-06
-2.58356316422357e-05
-1.60816684608764e-05
-2.52479268517257e-06
-2.59305912914545e-05
-2.88624566229057e-05
-2.50925147827515e-05
-6.49713540438651e-06
-6.13667247243508e-06
-6.165075504277e-06
-5.32407874884087e-06
-2.34404467113884e-05
4.48785717079947e-08
-2.45811830709625e-05
-2.02626063144855e-05
-2.04561130476491e-05
-7.50407208628913e-06
-2.51781172001958e-05
-1.67763633104344e-05
-4.19236225529798e-05
-2.66195728418957e-05
-1.05565681133859e-05
-2.13596877239516e-05
-2.08100629596569e-05
-9.11289415594766e-06
-3.66399575279968e-05
-1.47559536211589e-05
-2.49844986945481e-05
-1.50207725100233e-05
-4.08603723777505e-05
-2.60045418941214e-05
-3.28352248629778e-05
-1.2108124209916e-05
-2.60226050050647e-05
-4.02556503964233e-05
-1.18835826366477e-05
-2.92642838043957e-05
-1.37574689985159e-05
-2.35623645983492e-05
-2.69747228356031e-05
-8.0471822884346e-06
-1.78226940228463e-05
-2.10545711294333e-05
-1.96484003041924e-05
-3.78819086396714e-05
-2.06982074611082e-05
-3.2658183143203e-05
-2.21270862422797e-05
-4.42051965339118e-06
-4.06228897983204e-05
-1.47294769447888e-05
-8.60671389888892e-06
-1.01070291759957e-05
-1.5439264944478e-05
-4.19736047362657e-06
-2.0924999496964e-05
-1.20815622552182e-05
-1.55748566101949e-05
-1.25257081658783e-05
-1.06310968187914e-05
5.68914266741236e-06
-1.43082832662064e-05
-2.25428108321923e-05
-4.64557573540488e-06
-1.99785104822559e-05
-1.63573857445592e-05
-2.16969528403303e-05
-1.03827371489136e-05
-1.35094136045962e-06
-2.71010978365153e-05
1.07773852877524e-06
-1.91382814520332e-05
-1.30196342393645e-05
-1.05548192759849e-05
-1.48749445671889e-05
-1.42540354076458e-05
7.63686873326945e-06
-8.98520830300847e-06
-2.4442298257576e-05
-5.82503403422468e-06
2.48648755901165e-06
-1.75974995152188e-05
-2.08893086191737e-05
-1.48292212360291e-05
-8.79325223029215e-06
-2.21186832835855e-05
-3.03281791811477e-05
-2.38240959797612e-05
-1.70861738364777e-05
-1.83766518294065e-05
-7.23014490896173e-06
-2.30487936021524e-05
-1.1052600629988e-05
-2.08122501464279e-05
-2.04436291519004e-05
-2.65624052819334e-05
-1.60123293951476e-05
-2.89187235177394e-05
-3.91562218211675e-05
-1.9888034862527e-05
-1.20332622600536e-05
-2.4696543713949e-05
-2.79022767185454e-06
-2.18140877030171e-05
5.2613682543505e-06
-8.43052427538298e-06
-1.5946466944738e-05
-2.87415965281485e-05
-1.26484215763553e-05
-7.23065441563098e-06
-1.68369893630453e-05
-2.67491168300122e-05
-2.57702599668109e-05
-1.43677804942241e-05
-1.80190331685226e-05
-2.07998316172689e-05
-1.30405445454191e-05
-3.27048948432199e-05
-1.63295377590752e-05
-6.35267256241412e-06
-3.10224961394944e-05
-2.12743236206135e-06
-1.87222494118861e-05
-1.8808657739653e-05
-1.80662796164798e-05
-1.43630699515808e-05
-3.03008388118953e-05
-1.03925606672213e-05
-2.4999293724502e-05
-3.01538575236544e-05
-1.44542224341669e-05
-2.78926852355996e-05
-3.24743211171342e-05
-2.54801984253419e-05
-1.25790519980827e-05
-9.26144591011406e-06
-3.36497022184861e-05
-1.79265642997619e-05
-2.74174690776858e-05
-2.57547708664198e-06
-3.23527574531468e-05
-3.37405801093247e-05
-9.10188721116104e-06
-1.60699415621584e-05
-1.47044694866252e-05
-1.26094562087925e-05
-9.15814764040528e-06
-2.16068166162937e-05
-1.31020592767277e-05
-2.58562145777113e-05
-1.1236359928198e-05
1.900136043815e-07
-3.27181384010442e-05
-1.29452066659132e-05
-1.07351930206174e-05
-4.38792669872101e-06
-3.20313254272547e-05
-3.11925057056264e-05
-1.74175344398451e-05
-1.51972972631558e-05
-1.77225807391955e-05
-1.19835037221353e-05
-1.75506972560253e-05
-4.47501219598861e-05
-5.32465446605337e-06
-1.40286954960625e-05
-8.73377957222218e-06
-7.02549228437977e-06
-1.53302184501932e-05
3.65401824726532e-06
-2.98182376862159e-05
1.77936280473049e-06
-1.59580102929317e-05
-1.31643886373914e-05
-2.38612896212154e-05
-1.00771653467668e-05
-3.6711679634145e-05
-2.59391662235623e-05
-2.60277743847798e-05
-9.83380846989151e-06
-1.6833221219397e-05
-1.82140272045556e-05
-1.9507478763634e-05
-1.46272342282321e-05
-1.53978551459579e-05
-1.67371978354876e-05
-2.65274479881213e-05
-2.5194673682888e-05
-4.3644262910538e-05
-1.20425003078761e-05
-2.34419234598148e-05
-3.82227240287502e-05
-3.17393592356e-05
-4.44361861317383e-05
-1.30527659723175e-05
-7.78055791608078e-06
-4.86270341746133e-06
-2.16947794024799e-05
-7.54300011149313e-06
-3.11051058302076e-05
-1.94888217519785e-05
-2.39994521372091e-05
-3.69747087180989e-05
-3.07615538526041e-05
-2.37438557421061e-05
-1.8277298857857e-05
-3.15380466446806e-05
7.89684425304828e-06
-4.1850072632475e-06
-3.41564752719696e-05
-9.52604420613553e-06
-1.54033871620167e-05
-3.19765396183744e-05
9.70368905313845e-07
-1.40964511310355e-05
-1.50541615830272e-05
-2.80228286330424e-06
-5.20305439296273e-06
-2.04442694070497e-05
-1.48460531337573e-05
-2.10271071826533e-05
-2.32765381420491e-05
-1.60935636973039e-05
-1.92559268483937e-05
-1.64556460056428e-05
-2.17335910139291e-05
-3.24455722294434e-05
-3.28563808800705e-05
-2.13274842621221e-06
-9.7396755002873e-06
6.93072307307238e-06
-1.53581961747416e-05
-2.26461819364869e-06
-1.13963858871788e-05
-2.31311072328863e-05
-4.44928126861614e-05
-2.41927693212195e-05
-3.63906507491351e-06
-4.88395160181997e-06
-1.37643227382023e-05
-1.32758868670257e-05
-1.29574040843015e-05
-2.42046857463967e-06
-2.3754259111225e-05
3.04333504654725e-07
-8.6004381440976e-06
-2.7651667693628e-05
6.83082920509785e-07
-1.89180932977536e-05
-2.19224067412016e-05
-2.40182296790757e-05
-2.26345591063395e-05
-2.71002418182546e-05
-1.31163181973028e-05
-1.14896621034601e-05
-2.38297768280905e-05
-2.24393398667001e-05
-2.70654757871863e-05
-3.89079474300255e-06
-2.99479292422916e-06
-1.16249278196929e-05
-2.87800000751824e-05
-2.50651918932373e-05
-1.99789064094489e-05
-2.83386167658602e-05
-2.39171842271246e-05
-2.20905558529997e-05
-2.26912464598883e-05
-9.11501528900288e-06
-1.54437194332385e-05
-3.1007599833877e-05
-2.92172073096212e-05
-2.18737228830604e-05
-1.08123940400432e-05
-7.3607023467458e-06
-2.18309791120867e-05
-4.41199876661948e-06
-1.33705554303237e-05
5.43779316007888e-06
-8.53847441195702e-06
-2.73151977577894e-05
-1.45580742125149e-05
-3.73791519222837e-05
-2.08769702612858e-05
-8.46060145435268e-06
1.79959166098798e-06
-1.78700442877473e-05
-4.22142090529008e-06
-7.41109925172073e-06
-1.24904998122935e-06
-1.29423886075052e-05
-1.20863938608763e-05
-2.5795376589722e-05
-2.60380586193903e-05
-2.22979180863312e-05
-2.87473991804125e-05
-1.62640546471992e-05
-2.5669055174934e-05
-1.45553859719616e-05
-1.81589318034593e-05
-2.06567316444404e-05
-1.3845347292251e-05
5.91804995803576e-07
-5.95208691924096e-06
-4.46147226670337e-05
-1.57752198036404e-05
-1.27112984479035e-05
1.09642515058273e-05
-3.14915224656123e-05
-2.75728704840888e-05
-1.31953189575072e-05
-1.61520778451101e-05
-3.02531863745285e-06
-1.77909106096268e-05
-2.93590666114369e-05
-2.95430160356244e-05
-1.71938618046081e-06
-2.46723265913639e-05
-2.54727291934108e-05
-2.40507889092738e-05
-2.79264636274287e-05
-1.87773912030472e-05
-3.05124504801731e-05
-3.61250225383568e-05
-2.38068983229967e-05
-3.25293996096256e-05
-2.90097602740202e-05
-7.94681602804947e-06
-2.43197650795531e-05
-1.73122555403211e-05
-1.76648828830419e-05
-2.44652599060059e-05
-2.24563772623568e-05
-8.65681514042716e-06
-6.99326999238923e-06
-3.30552722084562e-05
-2.43676369196145e-05
-2.98272232959038e-05
-2.35270377387456e-05
-3.75697077284848e-05
-1.19272565838896e-05
-1.34829693387017e-05
-2.07810382160126e-05
-2.37049816715544e-05
-2.319561491378e-05
-4.23792885405879e-05
-2.54968137937684e-05
-2.45351173729711e-05
-1.94660457331364e-05
-1.79885602501126e-05
-1.28364971356607e-05
-1.78779223226336e-05
-1.71492864524158e-06
-1.30051089026955e-05
-2.12965025809101e-05
-1.43275352113291e-05
-1.89373505063845e-05
-1.44279858987543e-05
-7.12704836600314e-06
-2.65998262644748e-06
-7.94147353858704e-06
-1.8496884947735e-06
1.49926985138769e-05
-3.00425371740598e-05
-1.4482187765785e-05
-1.10011108029844e-05
-8.74310060199395e-06
-7.13213785317881e-06
-2.36605486331006e-05
8.96316798486494e-06
-9.97286112476588e-06
-8.44355722955552e-06
5.32699798495316e-06
-2.3177436167429e-05
-2.36323761405949e-05
-1.19335533410283e-05
-1.31644141207199e-06
-2.82955945003938e-05
-2.1408920101697e-05
-1.56399446697787e-05
-2.88574016493846e-05
-1.13242461213381e-05
-6.1739315311059e-06
-1.69537235965435e-05
-7.45975217002107e-06
-1.5703502075766e-05
-1.45311503027057e-05
-1.62088173168848e-05
-2.95511301415526e-05
-1.05232575288157e-05
-1.92044832706147e-05
-8.97555787474315e-06
-1.78343371614127e-05
-5.97629441107479e-06
-1.24710035098538e-05
-2.59769587420315e-05
-1.7750300535546e-05
-2.20268495541222e-05
-2.00084505499705e-05
-1.44006595573305e-05
-1.43200558739407e-05
-7.22918965429043e-06
-3.17060247752675e-05
-3.6359017888695e-06
-1.36040115005539e-05
-2.3571843870842e-05
-2.21854580534181e-05
-1.4704386412e-05
-2.54658230481861e-05
-1.9517577846958e-05
-2.49327188138816e-05
-2.96678338949306e-05
-1.7171800794238e-05
-2.98830221827707e-05
-9.28366832302701e-06
-1.48391753369276e-05
-1.77102936175853e-05
-6.94027470986847e-06
-1.579129743659e-05
-6.33740192666009e-06
-3.0888548016522e-05
-2.20728682030527e-05
-2.23780420553193e-05
-1.40394637119109e-05
-1.9501085867057e-05
-9.22470120826671e-06
-2.57024200032974e-05
-3.26886158637459e-05
-1.24618134882656e-05
-1.49426265763556e-05
-3.86364894254117e-05
-2.79502525509915e-05
-2.29698681296195e-05
-3.77731086917509e-05
-1.84473587058164e-05
-2.31328059719333e-05
-2.76712147050803e-05
-3.49957192469393e-05
-3.07228516654513e-05
-2.92519845494434e-05
-1.54865851985509e-05
-2.53991642872249e-05
2.71187922653818e-06
-7.16639917863179e-06
-4.31735136927619e-05
-2.55597760849347e-05
-4.78594533195553e-06
-1.66116132490643e-05
-2.28170853285783e-05
-1.57343827941142e-05
-1.55866857940976e-05
-1.14127536361514e-05
-2.517260337189e-05
-1.21470767058896e-05
-2.63699602230888e-05
-1.17848135184477e-05
-2.20593297763702e-05
-1.13638021043541e-05
-7.59883068771368e-06
-1.08674984115968e-05
-6.02948738279514e-06
-9.59715578695691e-06
-2.49861676275125e-05
-1.98766031221368e-05
-2.52976647135784e-05
-5.30499280947107e-06
-2.23632711884864e-06
-2.89836750397315e-05
-1.6113353523725e-05
-2.02204931989543e-05
-2.59747808941502e-05
-1.7486906546706e-05
-1.73776122340641e-05
-1.89515426446975e-05
-1.5104686769009e-05
-9.78661516924385e-06
-1.13820190922777e-05
-1.5205245797024e-05
3.66599899813506e-06
-1.42996197559224e-05
-4.41231486145535e-05
-2.78032602822689e-05
-2.41802406553865e-05
-3.77562852407093e-05
-8.03202441110163e-07
-9.69983089225386e-06
-4.21579627748911e-05
-6.60727570550504e-06
-3.47824853367354e-06
-1.16211407510997e-05
-2.35112419685876e-05
-2.76406197643551e-05
-1.71344413398862e-05
-1.17093637878126e-05
-4.94989361365271e-05
-3.20846024609657e-05
-3.26057574195102e-05
-2.0734515355471e-05
-2.61041570160407e-05
-3.15920261561385e-05
-1.60818704485611e-05
-1.55758356353828e-05
-1.68819350316058e-05
-3.14900893654207e-05
-1.81005243808305e-05
-1.36562237809303e-05
-1.88127361351484e-05
-5.6409017954887e-06
-2.33130316123616e-05
-2.63702712596306e-05
-1.36659746058279e-05
-2.24686557752254e-05
-2.41603250042698e-05
-2.2043843967929e-05
-1.83623436477114e-05
-2.30617121011609e-05
-1.9615327107025e-05
-9.68878981359467e-06
-3.09134149668864e-05
-9.57777852698778e-06
-2.87304073154398e-05
-1.58718245610534e-05
-3.3798713994654e-07
-8.9165459603765e-06
-1.53566899569682e-05
-2.58674513218361e-05
-1.50242880183909e-05
-1.91102192479125e-05
1.03986737995567e-05
-2.57211634753725e-05
-4.00258602272838e-05
-1.79084847429563e-06
-1.37325669556252e-05
-2.06200199342261e-05
-1.71573301920663e-05
-1.2953176106252e-05
-1.3088212861211e-05
-1.95790177545906e-05
-1.66152129387417e-05
-4.50071419328212e-05
-2.6508852275515e-05
-1.17678598827499e-05
-1.53111937541445e-05
-2.21254576318013e-05
-2.67217722334633e-05
-2.46008548271125e-05
-1.45632993459463e-05
-1.32373165040865e-05
4.90874130994935e-06
-1.59192404887861e-05
-2.49150052224666e-05
-3.01776373039112e-05
4.90674420104602e-07
-8.83233703768757e-06
-1.82059867455777e-05
-1.58537320132116e-05
-1.79971243230078e-05
-8.41693538453884e-06
-1.18827289963838e-05
-1.3844465924605e-05
-6.58560511190748e-06
-3.133439347961e-06
-7.02538470255703e-06
-1.23436565472955e-05
-1.9778304198079e-05
-3.23312834557271e-05
-3.10292322641447e-05
-3.21880509437352e-05
-3.27489484343846e-05
6.80620711596028e-06
-4.04939394615926e-05
-1.16114088717371e-05
-2.10166000475622e-05
-1.48711519500857e-05
-2.08075724934461e-05
-2.87573649278372e-05
-3.67145164022454e-06
-2.4649120487173e-05
-1.53400400786429e-05
-2.05674187060032e-05
-4.09850215958024e-05
-3.02142780673672e-05
1.42757174858932e-05
-4.39094416837845e-06
-2.06870945544979e-05
-1.19803455047374e-05
-2.82294592128183e-05
-4.0809724510539e-05
-3.10117634660441e-05
8.55496001421557e-06
-1.77989998896876e-05
-3.14783265223768e-05
-3.2914233791963e-05
-2.03662250880733e-05
-2.18061219897012e-05
-1.90303203478448e-05
-2.58136510693699e-05
-2.20465586111099e-05
-3.04685231242833e-05
-1.20063771741178e-05
-1.73789453068035e-05
-3.75192181820634e-05
-1.76241029544564e-05
-1.6950212130999e-05
-1.38501471025102e-05
-9.17731385206573e-06
-1.08125749805564e-05
-1.39284984998494e-05
-1.57481838768391e-05
-2.01892056091129e-05
-2.7549411458018e-06
-3.48288063513538e-05
-2.41660837339305e-05
-3.47008445166625e-05
-3.35540752464333e-05
-1.31952227557799e-05
-3.28420021599094e-06
-2.83762246527435e-06
-3.06711529831016e-05
-3.34216059456483e-05
-2.37180582962127e-05
-2.51500569456873e-05
-1.39342014607934e-06
-8.65209021364042e-06
-1.75403276183883e-05
1.80636283156972e-06
-3.15993812699069e-05
-6.68163682569001e-06
-2.66122847571836e-05
-1.54043393468458e-05
-1.99639997054145e-05
4.42223982775137e-06
-6.90142614209807e-06
-2.83435398790013e-05
-1.16422955033315e-05
-1.15295929702782e-05
-1.28512493635747e-05
1.22562859870107e-06
3.54324619878653e-06
-1.32422193369194e-05
-2.34097884176247e-05
-8.97055408942576e-06
-1.17632066587856e-05
-2.36516508523093e-05
-2.40057714060009e-05
-1.78443434591606e-05
-8.65883107359511e-06
-1.56090117616921e-05
-2.73593579809255e-05
-1.30459093749608e-05
-1.63548836757485e-05
-3.80464260943128e-05
-1.92329534811658e-05
-3.63455906896167e-05
-2.81990242311624e-05
-1.7474835934093e-05
-1.99648266265659e-05
-1.25701885097874e-05
-2.7715674987311e-05
-8.68032475663929e-06
-1.93385733421018e-05
-4.23990240818951e-05
-2.9772441619463e-05
-1.84161424709682e-05
-4.2274189300726e-05
-2.98663790332932e-05
1.88104315229594e-06
-2.40744760936562e-05
-3.62530455521634e-05
9.73842890681115e-06
-2.84839058080833e-05
-2.74628067208094e-05
-1.17755261678121e-05
-1.14957845671935e-05
-2.10873127229767e-05
-4.59933433408493e-05
-2.87556595233082e-05
-3.51346868383671e-05
-2.0458261887668e-05
3.09807583568156e-06
-1.29102889217803e-05
-3.19256140187952e-06
-1.384857486935e-05
-1.13900480032011e-05
-2.21952754427579e-05
-5.48134906786158e-06
-1.2101739550533e-05
-1.64203784338141e-05
-1.98531388778743e-05
-4.50822656227271e-05
-8.51364281658166e-06
-2.9141510767729e-05
-2.10349191633033e-05
-1.28821558150332e-05
-4.17006280473514e-05
-3.80757851546815e-05
-2.97853255258746e-06
-2.71015569845475e-05
-2.25479769655812e-05
-7.99106844062223e-06
-1.00989080692636e-05
-1.0184772796081e-06
-1.4790975442616e-05
-1.73170397396247e-05
-9.01332745158596e-07
-1.29513497505217e-05
-1.37427473899906e-05
-4.2746687999228e-05
-2.06742020764707e-05
-1.44215716106811e-05
-1.10910767104575e-05
-1.46837159867248e-05
2.09216207382111e-06
-1.24398116031177e-05
-2.99483757587472e-05
-2.03476854219268e-05
-5.72951898099942e-06
-2.26856537039386e-05
-1.50018406428243e-05
-1.6285293725399e-06
-5.22932835632237e-06
-2.28326434797933e-05
-3.12274761991656e-05
-2.36018376241012e-05
-1.45730374774587e-05
-1.63880644044338e-05
-3.13464846105661e-05
-1.71711960192609e-05
-2.37135160184579e-05
-3.30197329129443e-05
-5.35629724016553e-06
-9.8870010257936e-06
-4.21198008777349e-05
7.9294301302566e-06
-1.98282766157314e-05
-2.89027298721802e-06
-1.08341836504975e-05
-3.47144395166743e-05
-2.47222189197758e-05
-3.25599197683355e-05
-7.32560776574349e-06
-3.66844345293372e-05
-9.69365264968954e-06
-2.02637983440183e-05
-3.71129783669609e-05
-2.42176583455764e-06
-2.77949235802442e-05
2.4049853450552e-06
-4.22975933452599e-06
-1.25771600543987e-05
-2.61265375886143e-05
-1.23757616595804e-05
-2.51757854548163e-05
-3.44588881021815e-05
-4.728295982627e-06
7.5604304783405e-06
-3.4974854750195e-05
-3.30574299537273e-05
-2.19203205201557e-05
-8.6396462007289e-06
-1.45936864631359e-05
-1.21359218554866e-05
-1.60014950349644e-05
-2.79758589628301e-05
-1.12666928561723e-05
1.00807587308199e-05
-2.419596391441e-05
-1.54568386970435e-05
-1.57083569142472e-05
-1.72471117031187e-06
-7.04474093767001e-06
-8.80495874544694e-06
-1.95393933536156e-05
1.21833820209989e-05
-1.84856606924766e-05
-1.48914479089731e-06
-9.47856769686554e-06
-2.44117809291474e-05
-3.65385627431399e-05
-1.81604765424995e-05
3.50488183498534e-06
-5.70834933479416e-06
-2.96220247111414e-05
-1.81787174163066e-05
-1.75021123482464e-06
-1.78043389592536e-05
-1.66839166954981e-05
-2.55651408633982e-05
-2.33304459596886e-05
-1.35147213942975e-05
3.97395875479601e-06
1.74899683714787e-06
-2.78944121116232e-05
-1.36928017209999e-05
-1.87227300422024e-05
-1.68744156813977e-06
-6.3652199756958e-06
-2.28110158768445e-05
-1.20247707578437e-05
-1.13603724310612e-05
-3.24023619311221e-05
-1.54637797908431e-05
-1.04524151722627e-05
-1.32467048801796e-05
-2.28481421031615e-05
-1.45681192451799e-05
-2.62377627167154e-06
5.50322275521523e-06
-1.03019906086922e-05
-2.80867021507809e-05
-2.05538351539769e-05
-2.3212022919016e-06
-1.26643877957667e-05
-5.67071861191094e-06
-1.03005170780242e-05
8.36905187935831e-07
-1.82626002509038e-05
-7.55658485650895e-06
-1.88993710293194e-05
-3.65061633031644e-06
-3.2279885683849e-05
-1.21724511390047e-05
-2.94171086786228e-05
-2.51132910842235e-05
-1.50616937873497e-05
-2.91504148916777e-06
-8.11183072694314e-06
-1.72108470262732e-05
-2.64665908731253e-05
-3.62888455542432e-05
-1.40188999638478e-05
-4.20321766848745e-05
-1.61772623648473e-05
-2.21232076575423e-05
-2.10438892183765e-05
-1.15898180653829e-05
-2.3331488515501e-05
-2.16462600517606e-05
-2.344465439653e-05
-1.65114229483821e-05
-2.52131699293692e-05
-1.91678884584047e-05
-1.74887178887776e-05
-2.23026019657122e-05
-1.53657343605844e-05
-1.21916182519138e-05
-3.01749310612229e-05
-3.66654628893825e-07
-2.99924730314782e-05
-4.13286491702657e-05
-1.55919008088694e-05
-2.89737361032846e-06
-3.30012629536303e-05
-1.23544428442476e-05
-1.77362619560362e-05
-1.1941622540728e-05
-1.72817234938776e-05
-2.15140177102893e-05
-2.84564616316474e-05
-1.0822972310571e-05
-6.39345925957204e-06
-3.67236111588011e-05
4.39855165183096e-06
-2.90221783448113e-05
-1.76836748685731e-05
-1.47113663604181e-05
-1.81026581054218e-05
6.98600665998642e-09
1.59398921831668e-06
-1.96514632965042e-06
5.42157662477442e-06
-8.59560047399135e-06
-2.40160330512203e-05
-1.87470519572463e-05
-1.51450438913702e-05
-1.21662182644847e-05
-9.4875567488248e-06
-1.70970128890503e-05
-1.01811602367017e-05
-1.29802870905794e-05
-3.8319222161719e-05
-2.60360994323487e-05
-1.34009757357487e-05
-4.82950167643746e-05
-2.4956927995493e-05
-2.4458526275518e-05
1.45909622053882e-06
4.30086187589744e-07
-1.08805640387571e-05
-1.25154447255816e-05
-1.6623689523401e-05
-1.05270670866136e-05
-1.24791618387483e-05
-1.58683097815128e-05
-2.05851076923106e-05
-2.10564162848468e-05
-1.16881969366154e-05
1.4819056603733e-06
-2.25632771941889e-05
-2.69126852158948e-05
-1.99134083427619e-05
-7.47898554319474e-06
-1.61922335625762e-05
-8.19062927630105e-06
-2.68811312140304e-05
-2.93801025249467e-05
-1.36376807365325e-05
-3.03862988656893e-05
1.49605737397244e-06
-2.8021460066765e-05
-4.11681486321501e-05
-3.13322361969952e-05
-1.42630120506196e-05
-3.74812403870304e-05
-3.25430018298728e-05
-2.02291041447228e-05
-2.62210046972091e-05
-1.39968969880093e-06
-2.33810806705958e-05
-1.38087791262215e-05
-1.88081967411286e-05
-4.05121255160668e-05
-9.18569510290557e-06
-3.60495069767935e-05
-2.72556321895803e-05
-1.74160419996346e-05
-6.71110734974337e-06
-3.48247753616094e-05
-2.78902240076733e-06
-5.73687408685063e-06
-1.23496162129326e-05
-1.20105472503794e-05
-2.95811697908774e-05
-3.20738696479552e-05
-3.82132001504959e-05
-2.68484753767718e-05
-1.17926419354443e-05
-2.50228065942314e-05
-3.5512897668422e-05
-1.63804281491349e-05
-2.56187387151454e-05
-1.53446680516828e-05
-3.36532862712903e-05
2.17746030707085e-06
-9.24043581879648e-07
-3.90078469891905e-05
-1.37737735419243e-05
-1.52975058342172e-05
-1.56747360753908e-05
-3.14937956342194e-05
1.55763177974917e-06
-2.29691405586622e-05
-2.81268543166246e-05
-3.23474385897966e-05
-6.95208772252306e-06
-1.3532914165215e-05
-3.69613043957741e-06
-1.9263276713788e-05
-1.04573721287594e-05
1.45657993561362e-05
2.08312459370132e-06
-2.29405694430245e-05
-1.52926684246016e-05
-7.6042435981544e-07
-3.39883270009389e-05
-7.68446153982369e-07
9.19179134756697e-06
-1.85845295737027e-05
-1.66197984836793e-05
-2.1641757020202e-05
-2.91234435987341e-07
-2.04858893542382e-05
-1.6695249776523e-05
-2.88774007778536e-05
-1.74233324286413e-05
-1.56999364837207e-05
-5.28073991292987e-07
-1.79517059077594e-05
-3.24817738704018e-05
-7.65041865314884e-06
-2.23615553978477e-05
-4.00317878372419e-06
-2.08426200057648e-05
-9.47554675267476e-06
-1.41999008658095e-05
-2.3920964184782e-05
-2.23081728167172e-06
-1.12255074254676e-05
-7.76953832851472e-06
-1.45495370664033e-05
-3.18368296979102e-05
-3.44285212642258e-05
-2.96649477722785e-05
-2.64622954207578e-05
-3.69838954072779e-06
-2.27350378631271e-05
-5.46010212434098e-06
-1.76727397393236e-05
-3.62253701320114e-05
-3.35362547067586e-05
-2.50847542574338e-05
-1.41891392551382e-05
-2.00790311485862e-05
-1.23204288157805e-05
-1.33459755017618e-05
-1.05769155115892e-05
-2.03880477906844e-05
-2.00329747421202e-05
-2.30051430166543e-05
-1.65957673766353e-05
-1.13716832167724e-05
-3.44876008513212e-05
-6.27950272238835e-06
-1.38906602702953e-05
-1.78895356272774e-05
9.95422823225745e-06
-2.22216930284722e-05
-1.24814193159317e-05
-2.33632771960016e-05
-3.03971688237507e-05
-1.18555851257786e-05
-2.90559163506417e-05
-2.56682147552675e-05
-1.89750225866934e-05
-1.97315239140367e-05
-2.0516592177279e-05
-1.27111961438174e-05
-1.60070368652479e-05
-2.41787375534288e-05
-1.7828151934946e-05
-5.903087987464e-06
-9.95851510992365e-06
-1.66128012308242e-05
-3.3337070254305e-05
-6.77654559440837e-06
-2.14647841990452e-05
-8.29316843131986e-06
-6.21254430293704e-06
-1.67872432466421e-05
-1.69952393686623e-05
-8.77266360195226e-06
-1.56634821470204e-05
-8.77042242632027e-06
-3.11302718290453e-05
-2.02661325011622e-05
-1.62427768750599e-05
-2.35539379218527e-05
-1.46063544235123e-05
-4.1123394876046e-05
-2.62750441635185e-05
-2.17109036085914e-05
-1.93616978146586e-05
-3.5086646341849e-06
-1.20472958945775e-05
-1.35135385121047e-05
-2.91982904884763e-05
-1.64840359139438e-05
-4.49881622117182e-06
-3.18263655494594e-06
-3.24654743356713e-06
-1.76796593780259e-05
-1.58528462908198e-05
1.34946748315794e-06
-5.45305355258273e-07
-1.85063999483143e-05
-3.51965702772827e-06
-5.61422088683038e-06
-2.10184245916837e-05
-3.56967793104441e-05
-1.59688787033354e-05
-2.09702323167736e-05
-2.46328616116526e-05
-1.4238726978688e-05
-1.31403663691216e-05
-4.64706020972466e-05
-2.35097464071664e-05
-4.16617533109627e-06
-7.79962639752453e-06
-2.73128767120436e-05
-6.04501901440184e-06
-1.40311196907954e-05
-3.92073680246557e-06
-1.06767715289304e-05
-2.45065513538185e-05
-2.64951510673219e-05
-1.05796394988964e-05
-1.01908209579616e-05
-2.30466579807031e-05
-7.29124932845873e-06
3.26462315984551e-06
-1.96498323666783e-05
-2.84435162344149e-05
-4.45459877839553e-06
-2.95815728693977e-05
7.15337960478344e-06
-6.88450244691853e-06
-2.99011560550228e-05
-3.49835098061027e-06
-2.18439392023225e-05
-2.79757273256511e-05
-1.3459516706791e-05
-2.24374005514754e-05
-9.9233081336611e-06
-2.27578189458442e-05
-2.60810226015879e-05
-2.24922941332815e-05
-3.5618278976134e-05
-2.63880087473709e-05
-2.15637238135047e-05
-1.70516509602665e-05
-1.96527921450289e-05
-1.53012855347455e-05
-5.51475616590295e-06
3.97876010387557e-06
9.70428497365829e-06
-9.42389479256891e-06
-3.32910689484031e-05
-1.40566522008363e-05
-2.30822278620699e-05
-7.59833159084768e-06
-2.02529070990199e-05
-1.11118729034054e-05
-1.37620434622353e-05
-1.71991594704679e-05
-1.4150236634201e-05
4.13459200152122e-06
-1.97603821668702e-05
-1.75161327705687e-05
-2.32701380426415e-05
-4.56705706567179e-06
-1.90696892585831e-05
-1.2635729917747e-05
-3.47808431109864e-05
-2.54384936396938e-05
-1.86183980810276e-05
-2.41997039267055e-05
-1.82707017818772e-05
-1.61843855523248e-05
-3.37841354747147e-05
4.93542986823016e-06
-1.23292718072044e-05
-2.06508704055642e-05
-2.77009669847848e-05
-3.99413977963312e-05
-2.54744356078371e-05
-1.72611147659885e-05
-2.5153991942064e-05
-8.87191042703907e-06
-2.36303379171557e-05
-2.16037538643899e-05
-2.65229183169122e-05
-2.66464732584999e-05
5.33381289124503e-06
-1.45339081775495e-05
-3.76001699935669e-05
-3.23141608581208e-05
-2.54793756998461e-05
3.964939291958e-06
-1.27809169034541e-05
-2.84615896122099e-06
-1.43598946223979e-05
-9.06713851919111e-06
-2.11869155203258e-05
-2.04690982426966e-06
-4.2678181394251e-05
-2.38714164898633e-05
-1.5654127531793e-05
-2.50955897369653e-05
-2.97253516228271e-05
-2.84782860481096e-05
-1.18712026447025e-05
-1.84064559411954e-05
-3.59200928104737e-05
-2.0665048617955e-05
-2.98904490013049e-05
-3.21210327333164e-05
-2.54287798853288e-05
-1.44399541810455e-05
-1.39124474741279e-05
-1.06585356173122e-05
-2.46991180803863e-05
-1.35348568930421e-05
-1.14391077253456e-05
-1.89550414983935e-05
3.8104964911598e-06
-2.6809748752369e-05
-2.53479709471009e-05
-6.78633304507907e-06
-2.19500383211011e-05
-6.05095640155426e-06
-3.50471954111328e-05
-3.32706048308507e-05
-1.80978546550517e-05
-2.2791412217564e-05
-2.39047000939536e-05
-1.06307994234998e-05
-2.36982443244678e-05
-1.28500980917342e-05
-1.94486109763493e-05
-2.91412290337453e-06
-2.26938981658263e-05
-3.14478965846728e-05
-9.80461465947841e-06
-3.50498536619416e-05
-3.07260297573211e-05
-2.85123448716719e-05
-3.88893806667279e-05
-1.40482912682112e-05
-2.77650522654746e-05
-1.29397819907706e-05
-9.4074660360013e-06
-3.71208751373069e-06
-2.84086463791787e-05
-1.33189797809179e-05
-6.89143453076322e-07
-2.23120444584051e-05
-3.08109677650282e-05
-9.58323147934432e-06
-2.08350603059067e-05
-3.02776122691647e-05
-4.02915589817937e-05
-3.68313926585737e-05
-2.96904777332098e-05
-1.68827098377073e-05
-2.90169985227524e-05
-1.21741096885185e-05
-3.56311670496338e-05
-3.24304173317018e-05
-2.5515683548829e-05
-1.70114414541061e-05
-4.26532882627352e-05
-4.22194223516494e-05
-3.00388096795319e-05
-2.54535098468683e-05
-2.32681846439255e-05
-2.46213879812292e-05
-1.12884274438435e-05
-8.22695960032697e-06
-2.99933695056442e-05
-1.50099347221355e-05
-1.23817007650801e-05
-1.94694199193114e-05
-2.29750331424827e-05
-1.39703422453137e-05
-2.63171471004898e-05
-6.56775770921659e-06
-1.69017934519607e-05
-1.31546293779149e-05
-4.35048919503898e-05
-1.51835016692153e-05
-9.06586929576567e-06
-2.65916673135142e-05
-2.48377263050504e-05
-1.90185455303433e-05
-3.90155284350311e-05
-3.26706464210989e-05
-1.82346239141418e-05
-2.80708192047849e-05
-2.64935758714003e-05
1.02471944117446e-06
-1.82159247681341e-05
-2.27077119279662e-05
-9.78477922336947e-07
-7.5123783506085e-06
-1.00377416111929e-05
-2.146023524824e-05
-2.89964302308768e-05
-4.17805375054908e-05
-3.01684229724296e-05
-1.8634609723285e-05
-4.76418969987055e-05
-2.83533582513849e-05
-3.01735682099036e-05
-6.70526680039372e-06
-3.3431692456029e-05
-9.69838422167263e-06
-1.32604552880539e-05
-2.35745839167598e-05
-1.97159580527757e-05
-1.99099821652296e-05
-1.32741198658757e-05
-2.08625028334829e-05
-1.75871127938958e-05
-2.76700271061923e-05
-1.3720138330209e-05
-3.87387995207471e-05
-1.74550005100021e-05
-1.12648982503635e-05
-2.68535300538521e-05
-1.94363660961885e-05
-1.36844099448452e-05
-9.42152775144432e-07
-2.01491016467683e-05
-1.77828570978204e-05
7.07723510237602e-07
-8.05767390751406e-06
-6.16370033502757e-06
-3.33078929557516e-05
-2.17712542518346e-05
-1.24248374638769e-05
-6.46015658737677e-06
-3.87543592498533e-05
-3.6988465019508e-05
-1.88636193264713e-05
-3.06068364837445e-05
-2.31103494501282e-05
-1.76942820136324e-05
-2.22368088346904e-05
-2.16694015752626e-05
-7.78858984190777e-07
-2.62280495913231e-05
-8.00072861060708e-06
-2.33465044480508e-05
-2.62656495828595e-05
-9.52227251969913e-06
-2.20388251971232e-05
-1.55583137318556e-05
6.11802331667912e-07
-1.38880855845614e-05
3.91220500074939e-07
-5.96295640614747e-06
-9.28353678158432e-06
-1.96026330041142e-05
-1.45991905191772e-05
-2.51575394081641e-05
-2.74902315061629e-05
-3.04937060460089e-05
-1.47867055473253e-05
-2.3515865165614e-05
5.15582848804405e-06
-2.66471200829028e-05
-1.0663697899484e-05
-2.53759229426395e-05
-4.06803568763907e-06
-2.9217287202834e-05
-2.45200501038684e-05
-2.25971242343057e-05
-2.16310127479814e-05
-2.1439384835137e-05
-2.23206191905103e-05
-7.0526992681928e-06
-2.11011972508688e-06
-3.40833006965208e-05
-2.34921322971338e-05
-1.70743920496465e-05
-3.52170097080997e-05
-1.75521706838521e-05
-1.08057942997608e-05
-2.34576979818046e-05
-3.79253048929233e-05
-1.02193657644168e-05
-2.18935028799825e-05
-6.42713601268184e-06
-2.32181380093165e-05
-2.1852648526568e-05
-1.2481698867363e-05
-4.07227602559632e-05
-2.0899351671823e-05
-3.8849830740447e-05
-2.61938075954999e-05
-1.4882585615836e-05
1.29755083305505e-06
-2.31283336876978e-05
-4.60802461763405e-06
2.84847124535579e-06
-2.40814878902376e-05
-2.47299348960615e-05
-3.02161962031774e-05
-1.61484220187218e-05
-1.45387764514409e-05
-4.58312532667487e-06
-1.10243033123751e-05
-1.01893156246327e-05
-3.13380630978599e-05
-1.71777712937286e-06
-1.0663969932092e-05
-1.4059699895021e-05
-3.12266999800473e-05
-1.6736989099012e-05
-2.760250295179e-05
-2.75132183211016e-05
-1.38857593794302e-05
-1.78484058430706e-05
-2.81356633089278e-05
-2.56099382135572e-05
-1.89545280029627e-05
-2.27281393632997e-05
-2.31353826014937e-05
-2.45917510906927e-05
-2.47386657048825e-05
-1.4300437005318e-05
1.07829502743757e-05
-1.39731723582789e-05
-4.80485947584167e-06
-2.78576152219272e-05
-1.73243264333539e-05
-2.02819925531715e-05
-3.98336723068038e-05
-3.1307744686691e-05
-1.86999710256748e-05
-3.79344983262427e-05
-1.90591476349097e-05
-2.94097824187724e-05
-2.57162604752574e-05
-1.88653339810729e-05
-7.68120014559166e-06
-1.4639133211989e-05
-2.57208767495607e-05
2.80173506328018e-06
-2.65894739195999e-05
-1.40518980850599e-05
-6.56832447889198e-06
-7.05572941548098e-06
-2.42139420086985e-05
-1.80666874326178e-05
-1.40256738257361e-05
-1.91934232992981e-05
-1.34411363112541e-05
-3.22855189221316e-05
-1.20127495187418e-06
-8.67304184519836e-06
-2.754115563564e-05
-2.56272614144242e-05
-7.39466930173193e-06
-2.05375120751939e-05
-1.31661727670317e-05
-3.00948230812796e-05
-6.63822603194435e-06
-8.05834012009791e-06
6.18732873987951e-06
-5.25989260079334e-05
-1.819000452335e-05
-2.24363098701712e-05
-2.81759311335149e-05
-9.15646054288386e-06
-2.26223363403055e-05
-2.74735352477931e-05
4.26342245548772e-06
-1.23563071226535e-05
-5.98774942739166e-06
-1.17793645757776e-05
-3.5401008226552e-05
-2.57625325486384e-05
-5.92907377326405e-06
-3.16084934099247e-05
-2.79676763588263e-05
-9.64768386974762e-06
-1.41387080971125e-05
-3.36110992301841e-05
-2.45634898823434e-05
-2.81075067265933e-05
-1.71312754482321e-05
-3.26090479573742e-05
-1.79905006123914e-05
-1.50648237120915e-05
-1.35362860296382e-05
-3.19037755399007e-06
-1.06611004280203e-05
-1.03409017706557e-05
-1.47996887714222e-06
-2.91174769877948e-05
-1.85707609015453e-05
-1.41092854893817e-05
-2.28399811775047e-05
-1.88384759360372e-05
-2.38820750408637e-05
-2.024033509155e-05
-1.58866397129391e-05
-6.8660342750858e-07
-2.14746120376201e-05
-1.92775084425278e-05
-1.64766110648664e-05
-2.71350611621862e-05
-2.21378166683108e-05
-2.25706306117086e-05
8.75592352633486e-06
-1.33932456683106e-05
-2.74015435141797e-05
-3.64677678527073e-05
-4.43279757439775e-06
-3.4826925165597e-05
-3.08042823206091e-05
-2.35685955692909e-05
-4.10963929168216e-05
-1.21218375345028e-05
-2.96050022687666e-05
-1.6707449079932e-05
-4.15080846380826e-05
-1.39645991697573e-05
-8.37897069869497e-06
-4.42108122439345e-05
-2.16972701306964e-05
-1.4488803727678e-05
-2.85750049913123e-05
-2.66316237531258e-06
-2.71365587731471e-05
-3.03534703835211e-05
-1.67987413127026e-05
-4.2770244832357e-05
-2.25051887629215e-05
-2.0517930686152e-05
-1.28419673205024e-05
-2.59598853143071e-05
-1.11988879606319e-05
-1.22916195812039e-05
-5.09945468382295e-06
-1.70467334925088e-05
-1.65736262146529e-05
-1.32650601185242e-05
-1.67803445391204e-05
-1.9723915945135e-05
-1.11419555397779e-05
-1.94966903562423e-05
-2.21158767722731e-05
-1.03533879881353e-05
-2.85151772819785e-05
-3.42945080554477e-05
-2.36545991853517e-05
1.22542215616959e-06
-2.7438512893485e-05
-2.77565013118216e-05
-2.75175620405464e-05
-1.18469162181823e-05
-1.35716468379307e-05
-1.16921587141546e-05
-3.30087041768518e-06
-2.68870742975711e-05
-1.77303231405007e-05
-3.08339336918213e-06
-8.78316832826206e-06
-2.66046142725909e-05
-7.49397612160796e-06
-1.90095919691369e-05
-1.42453754230231e-05
-1.60074562860951e-05
-2.20602365668824e-05
-1.66464129751087e-05
-3.48248504402183e-05
-1.51632935916214e-05
-1.89031890426691e-05
-1.73600390597815e-05
-1.86626879394007e-05
-1.70984273475156e-05
-8.02169593082682e-06
-1.38794507316259e-05
-1.54208615988893e-05
-2.20957680160234e-05
-1.65432805691299e-05
-1.97891944046265e-05
-1.46384594022006e-05
-1.89167403712047e-05
-2.74404057020227e-05
-9.08568700358685e-06
-2.5382476867166e-05
-1.3565809095547e-05
-3.35563827769322e-05
-3.22516330707612e-05
-2.18962056285346e-05
-1.76333636159954e-05
-1.14056728431207e-05
-1.5743125369097e-05
-2.2826980033417e-05
-6.27415060764793e-06
-2.54640921620775e-05
-8.92232570592282e-06
-3.89447476588739e-05
-1.46420032377767e-05
-1.83702174561106e-05
-1.14092185860598e-05
-3.08622945825655e-05
-2.24801747071251e-05
-2.51634834845819e-05
-3.38998777142037e-05
-3.19968707582972e-06
-1.46370551370929e-05
-1.44538178371105e-05
-2.29163212214354e-05
-3.0695793770229e-05
-1.09506258909348e-05
-4.0946480583139e-06
-1.24718084712622e-05
-6.33853290974741e-06
-2.2242120376873e-05
-2.57650856447943e-05
-8.54477653561784e-06
-1.65931775405641e-05
-2.17371647736578e-05
3.40137119499974e-07
-1.14653955326623e-05
-2.3778278282984e-05
-3.60188586576077e-05
-9.07263481308346e-06
-3.20297461044003e-05
-6.49612877133578e-06
-2.64284369473493e-05
3.21125473241337e-06
-2.05456471155205e-05
3.32731510609717e-06
-1.85890947770989e-05
-2.06639519418568e-05
-2.18298827644451e-05
-2.04811100513827e-05
-2.11232952498993e-05
-1.06532718091754e-05
-6.73966678764928e-06
-5.98550614104939e-06
-2.81723082528622e-05
-3.65303033100694e-05
-3.56621373882741e-05
-6.12922411707066e-06
-2.13010925484364e-05
-2.23535888932823e-05
-1.56750630675274e-05
-3.02818902166163e-05
-3.43184885898857e-05
3.76933733813628e-07
-1.39197588081805e-05
-3.79924569331774e-06
-2.50106190769906e-05
-7.16367953510408e-06
-1.26091986404559e-05
-6.28506232760109e-06
-2.14238190033142e-05
-2.47476573444886e-05
-3.07287612742727e-05
-8.00189087427062e-06
-2.14711494507593e-05
-1.53259889815552e-05
-1.2286163617313e-05
-1.57536023942814e-05
-2.51342300857234e-05
-2.35612237446781e-05
-2.41903083420189e-05
-8.63948211971637e-06
-1.4322260587146e-05
-9.25627377441278e-06
-1.2920105775139e-05
3.64508097022206e-07
-1.0209481363463e-05
-2.06658557280166e-05
-1.16680826328076e-06
-3.40752885678001e-05
-3.01297960475935e-06
-1.49178796707313e-05
-4.79287519116314e-05
-2.96733100798849e-05
-2.36532717149152e-05
-2.09087617854727e-05
-2.94350212372487e-05
-3.17155861609973e-05
-2.58538764021755e-05
-2.37435824512735e-05
-1.64961124626256e-05
-2.92357020149084e-05
-3.64411930196552e-05
-2.04163838323451e-05
-3.46345280217076e-05
-1.67990511810907e-05
-1.2305363018754e-05
-2.90822718438167e-05
5.64520046705406e-06
-3.36292233632333e-05
-1.32358273869816e-05
-1.86709081722483e-05
-2.51999611571089e-06
-2.31838068058284e-05
-2.14527704771315e-05
-1.2849169658117e-05
-1.50725700274418e-05
-1.13354767271441e-05
-8.945138453091e-06
-2.31390314872549e-06
-1.52238368709023e-06
-1.74138652175276e-05
-1.47609976896775e-05
-2.56234319988384e-05
-1.04280418408521e-05
-4.98536350232616e-06
-2.22064102396833e-05
-1.07464779895795e-05
-2.26945888017144e-05
-1.88446699759999e-05
-3.88452193059712e-05
-3.82329013292352e-05
-1.42513908327232e-05
-1.50168933941849e-05
-8.73941413878478e-06
-1.6511491606775e-05
-4.53797810727685e-06
-2.39966401298652e-05
-3.2446671202284e-05
-1.15006440196116e-05
-1.08945073546147e-05
-2.18802209549958e-06
-9.73134414396778e-06
-1.55007918646649e-05
-1.02807218710545e-05
2.8293484026767e-06
-3.47206979644132e-05
-2.83072715328974e-05
-2.09101193153535e-05
-1.46868346057263e-05
-1.45142710049474e-05
5.82891365207621e-06
-3.90259836331932e-05
-6.67758875874515e-06
-1.23394681199305e-05
-1.53421912565264e-05
-1.45071076177553e-05
-1.39382164094236e-05
-1.04124838199477e-05
-1.40862624899097e-05
-2.53702610408049e-05
-1.03781212183161e-05
-9.47188078463595e-06
-3.39835676541479e-05
-3.48818777670155e-05
-4.44259469937731e-07
-1.6424851472845e-05
-1.33688782769929e-05
-2.5589801824708e-05
-3.47401118809766e-05
-1.5608877063054e-05
-2.88637841863071e-05
-1.39815271482141e-05
-3.98422979548099e-06
-1.18348866247341e-05
-2.62334280394972e-05
-1.72642058099244e-05
-1.7818543821963e-05
-2.79335425824927e-05
-9.18571108240335e-06
-1.82539903947494e-05
-1.12416776680419e-05
-6.47917878581337e-06
4.49633390204636e-07
-2.34257214823679e-05
-1.19990962390376e-05
-1.90074228734356e-05
-2.12758639017073e-05
-7.16385534204188e-06
4.43087956617459e-07
-3.14178774096315e-05
-1.23775182787788e-05
-1.44841775337876e-05
-1.10315440682893e-05
-2.42855500727185e-05
-4.59481025579472e-05
-1.98621176079107e-05
-4.49902752943634e-06
-1.58018097185629e-05
-4.08331700552439e-05
-1.58082111258789e-05
-9.55015763462724e-06
-6.92837350450725e-06
-2.20498114128665e-05
-2.79985877684942e-05
-5.72896598792769e-06
-1.31115875077311e-05
-6.86736920902629e-06
-2.38352077164086e-05
-4.01523917338354e-05
-1.91172557938464e-05
6.83158868355899e-07
-9.56543732195144e-06
-1.57805752067274e-05
-1.45461960200815e-05
-3.73392385588556e-06
-3.9490949898382e-05
-6.22028598402699e-06
-1.0904347639992e-05
-2.34313433902428e-05
-1.71839624958003e-05
-2.72068970226707e-05
-1.17646528927653e-05
-3.46357454528891e-06
-3.18669443683641e-05
-2.10748682518943e-05
-2.80394701442729e-05
-1.50458968076373e-05
-1.27477009316566e-05
-3.38672652319181e-05
-3.63732746967838e-05
-2.33063492815978e-05
-4.35148691127673e-05
-1.87660704811594e-05
-1.22104309631346e-05
-7.62662858289706e-06
-1.39212037517002e-06
-1.48701062080189e-05
-1.0848071324591e-05
-3.29443714960135e-06
5.94995873408543e-06
-3.80146054422069e-05
-2.00558002853068e-05
-2.41449016014899e-05
-1.5855856922883e-05
-1.98538917123323e-05
-1.53285842742794e-05
-2.95296168462522e-05
-3.04963326750851e-05
-3.3007852020751e-05
-3.29582933599041e-05
-1.85456774733737e-05
-2.68443790304724e-05
-1.94579262276296e-06
-2.56377919399851e-05
-2.40834384113553e-05
-2.61385155994778e-05
-1.65945744179735e-05
-1.38797097151682e-06
-2.96493515800048e-05
-1.27818054383911e-05
-1.95725300025422e-05
-3.06680895955911e-05
-8.02267478546241e-06
-1.12104739690061e-05
-3.93228913080032e-05
-2.92992562078989e-05
-1.49119725086665e-05
-8.45079708578635e-06
-1.24663299761288e-06
-3.65759758118995e-05
-2.82738590387423e-05
-2.36249131670967e-05
-2.74356659604789e-05
-2.75889742409656e-05
-9.82288996627922e-06
-1.68018983105281e-05
-1.33257525434914e-05
1.10576544620967e-05
-1.02467279082315e-05
-2.11950874386553e-05
-1.26659355570783e-05
-1.14814380006948e-05
1.04321226247959e-06
-1.36754738465371e-05
2.49466683842631e-07
-2.60291447619226e-06
-3.36313138999711e-05
-3.7841850878771e-05
-2.18785080167655e-05
-1.58189025464644e-05
-2.25702164054343e-05
-2.85554511612214e-05
-1.10716233615639e-05
-3.264070286701e-05
-4.25872910589008e-05
-2.0977311069114e-05
-9.85212145165718e-06
-2.45219470325246e-05
-1.26922728991679e-05
-2.23676672407652e-05
-6.69847332137733e-07
-2.14474993156167e-05
-2.77133955086411e-05
-2.38008542008891e-05
-2.60268703427576e-05
-2.93058531612724e-05
-3.1047693561566e-05
-1.44002764451574e-05
-3.13510618385598e-05
2.29231293119115e-07
-3.02546516745484e-05
-1.44098293006562e-05
-2.75354790505791e-05
-1.5290040324187e-05
-1.65295627756228e-05
-1.86087920899191e-05
-5.92445944882622e-06
-1.68341913049683e-05
-1.46957185445983e-05
3.67587022452985e-06
-2.36145101057566e-05
-2.08209942408323e-05
-1.53884519011443e-06
-2.11623206019393e-05
-5.42188218467289e-06
-1.42914983620995e-05
-1.02696480589951e-05
-3.43751483257827e-05
-5.13822963765708e-06
-2.10650875613617e-05
-1.9193152300465e-05
-5.37177204139695e-06
-7.13929254987489e-06
-2.8380853938172e-05
-2.86204327586579e-06
1.8413933335152e-06
-1.81371543627884e-05
-4.70702247624536e-05
-2.24392335182806e-05
-9.1161316663825e-06
-2.66818269819911e-06
-1.2493259682823e-05
-1.0007926178333e-05
-3.69524453888276e-05
-2.9273407707736e-05
-7.23329795495145e-06
-1.87433987585498e-05
-1.27196769741077e-05
-1.82014105129453e-05
-4.09463057000579e-05
-1.14963127060215e-05
-5.54419366183032e-06
-2.74052455685678e-05
-3.90884267553789e-05
-1.76584073659076e-05
-9.98086255404509e-06
-8.07956320726022e-06
-4.61325412465579e-06
-1.94000214348083e-05
-1.91753048465197e-05
-1.13162662353596e-05
-2.63392603441665e-05
4.4773152024059e-06
-1.58593664565606e-05
-1.56018082748586e-05
-1.95444193322672e-05
-2.87322740383622e-05
-3.05331394160997e-05
-1.49689100702983e-05
-4.15253676843401e-06
-2.05086206312447e-05
-2.35213763168553e-05
-1.32290143300104e-05
-2.8453034622881e-05
-3.21558161077367e-05
-4.25758085654967e-06
-2.71828525136872e-06
-2.34726272362948e-05
-6.79696105013887e-06
-2.48289417187423e-06
-2.21442193558102e-05
-6.16719324980842e-08
-1.70067223665879e-05
-4.00666668889067e-05
-2.36837738815308e-05
-3.43009913435745e-05
-4.04217104441398e-05
-1.05107416835417e-05
-1.29907685417017e-05
-2.01309627462128e-05
-3.36208411555152e-05
-2.39984778579301e-05
-1.14771491554227e-05
-1.80854608341429e-05
-2.1359891062864e-05
-3.86587218555502e-05
-2.17729947673592e-05
-1.47030286920655e-05
-2.02081707272343e-05
-1.94916347299047e-05
-1.0305682903342e-05
-1.53773173866692e-05
-7.98618378062154e-06
-1.72994088952689e-05
-9.23883834240461e-06
-2.99671011389042e-05
-1.3146489109775e-05
-2.36004633241807e-05
-2.35580662126593e-05
-1.52870638137038e-05
-1.490830891793e-05
-2.64447550869898e-05
-1.65772285517381e-05
-8.85753111998334e-06
-2.57261046645228e-05
-3.50867703222159e-06
-5.24940790113523e-06
-2.44625897964191e-06
-4.73837924388974e-06
-1.42369447739527e-05
-1.78051635059698e-05
-4.36054160057327e-06
-2.22838473508892e-05
-2.76889321124698e-05
-1.37235889610328e-05
-8.55325676923178e-06
-1.30806090800885e-05
-1.07931623353253e-05
-2.14744144915562e-05
-1.2846298624757e-05
-4.86601956366611e-06
-1.55508076012338e-05
2.28622738200802e-06
-1.06609750989887e-05
-7.93995096573293e-06
-6.62790664131706e-06
-1.04529523969168e-05
-9.82432206732268e-06
-1.2219582229685e-05
-3.37968700472906e-05
-9.15687207971387e-06
-6.0307362193783e-06
-5.25157068226163e-06
-1.69744152463659e-05
-1.21752634562497e-05
-2.53288812408987e-05
-1.01292534883582e-05
-1.54336957400193e-06
-1.16351424579796e-05
-2.26267874269409e-06
-3.98348884675609e-05
-2.2220229757887e-05
1.17291917362884e-05
-2.0594959426608e-05
-5.00571948665626e-06
-1.66523211446022e-05
-3.20030130847919e-05
-2.58016527907667e-05
-3.7147218566807e-05
-8.41109982107176e-07
-2.9879822633467e-05
-2.67088996777343e-05
-7.98856814886771e-06
-4.71079975186387e-05
-1.3412214271279e-05
-1.88858996485309e-05
-2.2938383830437e-05
-1.03252560621415e-05
-2.34117113925738e-05
-1.36071005626188e-05
-3.20199150261656e-05
-2.19329041223837e-05
-2.71841588509889e-05
-2.0024008809323e-05
-1.56473354115865e-05
-3.79176111718345e-05
-2.7862110655917e-05
-1.05817462159863e-05
-1.40654614271351e-05
-6.86790077704053e-06
-3.70286434287505e-05
-1.90048747451883e-05
5.71973675148444e-07
-2.13666959494435e-05
-4.17449011542066e-05
-4.0950671875881e-05
-1.24999983246744e-05
-1.69802667112068e-05
-8.07295003795641e-06
-2.25017661761465e-05
-2.83623307184217e-05
9.40398437719027e-07
-2.48070450745387e-05
3.55834598029861e-06
-1.31323424536836e-05
-1.26905279853511e-05
-7.79818434147315e-06
-1.94475615018991e-05
-2.95169633777534e-05
-1.31155145412477e-05
-1.90625052583674e-05
-3.80717252012172e-05
-3.87194253091753e-05
-6.6423172341522e-06
-2.61165761527688e-05
-7.50814513439318e-06
-1.2576403483153e-05
-4.58686355304582e-06
-1.01950945257935e-05
-3.74252711403914e-05
-2.71736289266835e-05
-1.50694850916424e-05
-1.51721087450352e-05
-8.35756515219502e-06
-2.61715852039048e-05
1.31915011751877e-06
-3.27095180782426e-05
-1.16135397229277e-05
-2.45347042092129e-05
-8.37558472437738e-06
-1.73747610455779e-05
-8.93509637183405e-06
-8.37065924447344e-06
-2.82144152388484e-05
-3.00344835094125e-05
-3.09963367823721e-05
-1.88532903309609e-05
1.24248576650909e-06
-1.81779506543077e-05
-2.79631457262969e-05
-3.48749417849085e-06
-2.51778244838045e-05
-2.12365461808608e-05
-9.35603384133748e-06
-1.16579759824755e-05
-1.94603417968786e-05
-2.03148219578793e-05
-2.28605434923851e-05
8.33271447118671e-06
-1.3360302215735e-05
-4.94949173705396e-06
-2.83454405049192e-05
-1.05643910767355e-05
-3.27564306715633e-05
-2.94050773714227e-05
-1.51490401723264e-05
-2.30724010858305e-05
-6.27853163093244e-07
-1.41729259304415e-05
-1.74913903368371e-05
-7.8889431876271e-06
-1.87404242206643e-05
-4.02362737816447e-05
-2.31726275884875e-05
-3.25274139832644e-05
-2.78072267391466e-05
-1.97951875031697e-05
-3.21810907831108e-05
-2.3320511850009e-05
-1.85279817432068e-05
-3.45247007036471e-05
-8.56702365115251e-06
-1.3837463016257e-05
-2.41520561522024e-05
-2.82460433802341e-05
-2.69246898612735e-05
-1.28872225327882e-05
-2.80504404011254e-05
-1.71702707500898e-05
-9.14792827701391e-06
-7.08070764224285e-06
-6.36866039143572e-06
-3.15580837837479e-05
-2.36815478877024e-05
-2.89435448265058e-05
-4.00305326119328e-06
-2.04500552181819e-05
-9.27254021102937e-06
2.75571941625772e-06
-2.39264782687664e-05
-1.52995288528322e-05
-1.26866256790817e-05
-3.14894025230128e-05
-1.24521365306906e-05
-9.9271985913365e-06
-8.97856616501221e-06
7.40887606238138e-06
-1.88058550270166e-05
-1.8336093057493e-05
-3.20203301657249e-05
-8.04112251981047e-06
-3.2976658614584e-05
-1.37590038163551e-05
-3.3573605258213e-05
-1.42103835997946e-05
-1.71195703987928e-05
-2.400957533779e-05
-6.12098254845164e-06
-1.38977449188844e-05
-3.59257099359337e-05
-5.39075023753716e-06
-3.7368142692376e-05
-1.43118120318089e-05
-6.79099209909476e-06
-1.42783226273024e-05
-2.87360821778482e-05
-6.3482805375563e-06
-2.03084542666263e-05
-2.24188341403086e-05
-2.18082140592588e-05
-2.77992250118067e-05
-2.02076414176384e-05
-2.42377523813882e-05
-2.72829622985984e-05
-9.65482915231029e-07
-1.03043494068782e-05
-2.71988614879289e-05
-6.47441337002041e-06
-2.36185549913933e-05
-1.67762565136384e-05
-2.78010512278585e-05
-9.206370062504e-06
-3.19098041648929e-05
-7.15846419436067e-06
-1.76980254606084e-05
-5.72620546583927e-06
-3.41888567694491e-06
-3.67587800346798e-05
-1.15630268372104e-05
-8.80491469393525e-06
-2.38723606912914e-05
-2.53228109557665e-05
-2.18999484049675e-05
-3.11375029976292e-05
-6.42131071933096e-06
-1.70279205981792e-05
-1.71183311873612e-05
-3.17509073252953e-05
-3.19560199875032e-05
-1.46620599353545e-05
-2.43978558235257e-05
-1.91327820893596e-05
-1.25814457040771e-05
-8.36347309500593e-06
-2.42920671237215e-05
-2.51218018566011e-05
-2.17422852855948e-05
-2.60103735151649e-05
-6.18062707451828e-06
-2.75463381392508e-05
-6.51844541426115e-06
1.64235232322987e-06
-8.85447380410423e-06
-2.64949237892217e-05
-2.6700423455682e-05
-1.29015250628234e-05
-1.52119856327157e-05
-1.05083001384627e-05
-1.8804924639813e-05
-5.62611082246803e-06
-1.07960255315279e-05
-1.50549405249999e-05
-1.44963460563005e-05
-1.3643158324507e-05
-7.9882141434743e-06
-1.74555562906228e-06
-6.44392165626326e-06
-1.06649966011554e-05
-1.19218895180468e-06
-1.41817070436219e-05
-1.61930013206127e-05
-1.63580169823128e-05
-1.66606763863329e-05
-2.44564939509973e-05
-2.56685317967298e-05
-6.45922658846708e-06
-1.12458641141602e-06
-1.99123850089907e-05
-2.81609561439621e-06
-1.46961958143256e-05
-2.12336247645133e-05
-7.4459211896774e-06
-2.23778060221893e-05
-3.22173315937749e-05
-2.49776949906397e-05
-1.17156123218969e-05
-7.95158883669528e-06
-2.37273590197159e-06
-2.91635548297876e-06
-9.19507552575555e-06
-1.76830025311414e-05
-1.3024819554971e-05
-1.31104944882047e-05
-1.52642119502225e-05
-3.15991116534918e-05
-2.58295427109665e-05
-1.41130086039963e-05
-3.00716285832873e-05
-1.60778974421132e-05
-1.04398128615983e-05
-6.87375819635814e-06
-2.94063147287879e-05
-4.22931939651118e-07
-2.61607757875149e-05
-1.61844346105662e-05
-1.19570632612957e-05
-2.26903672611898e-05
-1.42987074454536e-05
-1.44418253066696e-05
-2.27107420277939e-05
-2.17642578188639e-05
-2.76798214612483e-05
-1.38305701397639e-05
-3.69067443897453e-05
-2.45395862636776e-05
-3.10160898881267e-05
-1.06315981015869e-05
-8.90817312380957e-06
-9.80464753059436e-06
-3.31592567525627e-06
-4.10468355491846e-05
-1.83736925945993e-05
-2.35849400859606e-05
-2.83726309084913e-05
-1.91367926211894e-05
-2.26255737288015e-05
-3.1584598340338e-05
-9.87856720473941e-06
-1.98221342142804e-05
-3.26864757662019e-05
-2.80586003029628e-05
-1.53420942685309e-05
-7.31504209758575e-06
-3.05763337625417e-05
-3.37290505126592e-06
-1.31851002696723e-05
-1.78870610239536e-05
-3.63434210222565e-05
-9.19529902076356e-06
-3.73348930406983e-05
-3.01983147961506e-05
-7.57675689620821e-06
-3.81381709564026e-05
-1.23811775031417e-05
-2.18635647642526e-05
-2.07038099985522e-05
-1.44910352885766e-05
-1.83865207825322e-05
-8.321083910628e-06
-2.30579733407627e-05
-3.59447184716098e-05
-1.84645303993559e-05
-2.75918667471667e-05
-1.43649537431017e-05
-9.83971843118631e-06
-1.73095711562442e-05
-1.622387569361e-05
-1.09715481564791e-05
-1.80907111183067e-05
-2.0635614604364e-05
-1.51641550049215e-05
-3.94315449759041e-05
-1.09805007753765e-05
-1.41107988208758e-05
-3.12791232748207e-05
-2.62705591728732e-06
-2.3858587632904e-05
-1.43843392765779e-05
-2.22412170972421e-05
-2.03602154488872e-05
-2.42438223518846e-05
-1.74547160163172e-05
-2.92499852240039e-05
-1.71013706327662e-05
-1.30559581467789e-05
-1.37376028519419e-05
-2.00706731374682e-05
-2.07009832016874e-05
-2.98350800909105e-05
-6.30953731786181e-06
-1.67361626038566e-05
-2.42537175118331e-05
-8.86546400095743e-06
-6.74436074917525e-06
-8.76659466521042e-06
-1.95423661665845e-05
-2.66070512777434e-05
-2.06281706439001e-06
-3.53886475633112e-06
-2.44974101257172e-05
-1.64533341203576e-05
-2.22054827464074e-05
-1.12953944130808e-05
-2.01485986813695e-05
-4.75407410481207e-05
-4.17653336213635e-06
-2.20297855216537e-05
-2.96129076415998e-05
-1.29552954833771e-05
-1.3224992251677e-05
-8.37381630671916e-06
-2.95196478726395e-05
-2.78129120460535e-05
-6.5975010533181e-06
-2.69016832070849e-05
-3.42390036540678e-05
-1.82109074417819e-05
-3.43769880322145e-05
-3.88565912111331e-05
-2.13685201057627e-05
-2.42205741736276e-05
-2.28193997317966e-05
-2.01539852714449e-05
-2.26831353881128e-05
-2.97409500277434e-05
-1.47623073596989e-05
-9.90100289647896e-06
-1.66489766010347e-05
-3.22939603883153e-05
-2.77484059161828e-05
-1.50477567688578e-05
-1.01178608880298e-05
5.08119290019046e-06
-1.76076389555103e-05
-2.61636503524332e-05
-2.52275946336156e-05
-1.28929764789297e-05
-2.2569975647053e-05
3.01779539094444e-06
-2.59500096637025e-05
-2.15111708030441e-05
-1.06816455752895e-05
-2.19960961539111e-05
-1.65861074048137e-05
1.21491698054299e-06
-2.81493894174002e-05
-1.26153112155607e-05
-1.43775817682018e-05
-2.70172964101827e-05
-2.53672302074651e-06
-2.22234196518733e-05
-1.58657655431623e-05
-1.67313870175998e-05
-3.09432266142562e-05
-2.60821965195174e-05
-1.86150978785614e-05
-2.8098830164168e-05
-1.83396031305917e-05
-1.13103844360529e-05
-2.92500801939924e-06
-1.06953687069985e-05
-3.07513013614088e-06
-2.75244571239733e-05
-1.12008671587368e-05
-3.61012611547505e-05
-3.24047890770876e-06
-2.46859099121973e-05
-2.48420987101292e-05
-1.67143272681752e-05
-1.81942008267216e-05
-1.10873859406927e-05
-1.67173335594952e-05
-6.24827850941233e-06
-1.09462681426228e-05
-1.78568916460939e-05
-2.39930548954952e-05
-3.25776464943666e-05
-1.44034746794712e-05
-1.86456038543359e-05
1.64822146947729e-05
-2.25456868263821e-05
-2.03219089568929e-05
-1.19268495696219e-05
-1.36113265744764e-05
-3.30392518215662e-05
-1.95065041352488e-05
-2.13124247407807e-05
-2.3873378789642e-05
-8.28291303558425e-06
-2.17953601804377e-05
-1.66603476700422e-05
-1.38096299774426e-05
-1.66855703898705e-05
-1.19651584436711e-05
7.35171094868667e-06
-2.89493339871132e-05
-2.4832081640241e-05
-4.93042805982035e-06
-4.76669554301046e-06
-2.49566298359182e-05
5.3588821636474e-06
-1.75767575625093e-05
-2.93401041440544e-05
-2.73186969175055e-05
-1.83801435288889e-05
-1.10622009628539e-05
-1.0700287094227e-05
-1.99499065934489e-05
-1.87569972216084e-05
-4.0054091271687e-05
-2.20656051901574e-05
-1.96111327099654e-05
-1.53559558267258e-05
-1.85785031784767e-05
-2.10816604581947e-05
1.38114989380447e-05
-2.85792291486489e-05
-2.95899488430366e-05
-3.18741671131859e-05
-3.62720599120281e-06
-2.58932659844839e-05
-3.0645339598468e-05
-1.33233652109038e-05
-2.55788391278035e-05
-2.75458707700387e-05
-7.06920667727415e-06
-6.24524437541988e-06
-2.80560740479196e-05
-2.5751216710906e-05
-1.62525183345411e-05
-3.27084212482658e-05
-1.18955270237371e-05
-2.11826030512289e-05
-8.83403808877004e-06
-2.25143950824421e-05
-2.38957638490517e-05
-2.16643979918239e-05
-1.29457131804276e-05
-3.08758297701782e-05
-7.11907930970136e-06
4.03801346756197e-06
-2.47266511625303e-05
-2.71483462394131e-05
-2.15125699380657e-05
-9.25847175691972e-06
-4.70111824717306e-05
-1.34314263996199e-05
-1.32841976364792e-05
-4.56207738597906e-06
-2.00885610839274e-05
-2.21198719092083e-05
-3.78685291940605e-05
-4.38928082426499e-05
-1.57497372604857e-05
-1.53370066729227e-05
-1.83665438109029e-06
-2.8795798436151e-05
6.10675439360932e-07
-1.21873088906495e-06
-1.81510274535887e-05
-1.95477742851738e-05
-1.30917208158289e-05
-1.68966687891677e-05
-4.06046044445791e-05
-1.54478119800296e-05
-2.24862041394057e-05
-3.20128519791842e-05
-2.62306435398849e-05
-2.81941132135691e-05
-2.63013402020234e-05
-2.63620903024585e-05
-3.52070666679812e-05
-1.46773343799222e-05
-1.53309459649387e-05
-2.4008364919118e-06
-1.69533469009335e-05
-5.08409435947029e-06
-9.38670359413238e-06
-8.9995992600434e-06
-1.73186742254722e-05
-1.2403290840128e-05
1.8323690252658e-05
-7.54933296639725e-06
-1.42560115332531e-05
-1.65603616205773e-06
-2.6701666228227e-05
-2.50781872421865e-06
5.31898145162144e-06
-2.1511770416272e-05
-2.04194217909286e-05
-1.45854194187395e-05
-2.56916150093873e-05
-3.03001718418637e-05
2.02333363629777e-07
-1.32388513024797e-05
-1.82334390076589e-05
-2.06521438970052e-05
-1.4575340712222e-05
-1.6401315984015e-05
-1.54118743843342e-05
-4.25210667947301e-06
-1.6430700935774e-05
-1.71582239881232e-05
-1.81600415657125e-05
1.06797902637719e-06
9.11751720196487e-07
-2.259681412823e-05
-9.11868472845276e-06
5.69935041605267e-06
-2.7970207045006e-05
-2.80604803510083e-05
-7.4890951736099e-07
-3.72403804614578e-05
-1.85855462953856e-05
-1.6429863397664e-05
-1.31294031787602e-05
-2.66622271468335e-05
-1.663984942256e-05
-2.58608654063037e-05
-1.0730361699339e-05
-1.98368332534909e-05
-3.71518194099858e-05
-1.08947989718153e-05
-2.15559402926853e-05
-3.7706249129338e-05
-6.39670112930312e-06
-3.58117344772877e-05
-2.38902209117677e-05
-1.56986568047377e-05
-4.16547165663843e-06
-1.49171468985994e-06
-2.52903899746087e-05
-4.50221004402121e-06
-4.31347511097696e-06
-2.8177343612902e-05
-1.10379127703807e-06
-1.84465108914021e-05
-9.1456958686342e-06
-1.97394866921414e-05
-1.39938059087299e-05
-2.85980339678369e-05
-1.53385368791309e-05
-3.04522694128058e-05
-3.27309267213744e-05
-7.11229935055285e-06
-1.69085866874835e-05
-1.98613388252705e-05
-3.63805079724204e-05
-2.20738354712302e-05
-2.94100557927892e-06
-1.71299797838855e-05
-1.79291490797316e-05
-3.13878699887947e-05
-1.64299464949461e-05
-2.27701580704662e-05
-1.11250711554403e-05
-1.70050364451307e-05
-2.65114485788509e-05
-3.92278448831937e-05
-1.234626472897e-05
-3.03898155363028e-05
-1.25632123377573e-05
-1.19100492558649e-05
-8.85243129961014e-06
-4.23106636315796e-05
-1.71277790791622e-05
-2.97139583130143e-05
-3.77452739141865e-05
-1.17316794206663e-05
-1.93070711797976e-05
-5.97826397501932e-06
-2.33816858741393e-05
-1.63569781856208e-05
-2.76500071783959e-05
-1.16570439446687e-06
-1.01240743893457e-05
-1.62560955650307e-05
-1.62447438699132e-05
-1.96503394005571e-05
-1.95233612874094e-05
-1.3878937909155e-05
-2.39649480345897e-05
-2.75182110149772e-05
-2.53668625550742e-05
-1.46046127022429e-05
-1.46063279614853e-07
-2.68002093741785e-05
-2.14983007444293e-05
-1.4065045684668e-05
-3.05125431035714e-05
-9.48591576978712e-06
1.22998021462893e-06
-1.615624771941e-05
-2.48321836174154e-05
-2.73474222614745e-05
-1.48874803472054e-06
-1.99191225909177e-05
4.08816802564592e-06
-5.62573503560766e-06
-2.4731781772055e-05
-2.72773359738475e-05
-2.76881764479857e-05
-2.82394518901713e-05
-1.18655885080726e-05
-8.83290868392956e-06
-1.96880089422229e-05
-2.94228729711153e-05
-2.88438099874814e-05
-2.12016125228573e-05
-3.007434042302e-05
-9.13370829163011e-06
-3.33610916930019e-05
-1.00298713973775e-05
-3.07975032790067e-05
-1.82087401742864e-05
-1.23646968491846e-05
-1.51308896955586e-05
2.24858890132156e-07
-2.37739060657741e-05
-9.60647946229234e-06
-1.30152514293965e-05
-8.86654736647533e-06
-4.07547755528698e-06
-2.49644173465913e-05
-4.71672259058899e-05
-1.7270063944133e-05
-1.93290285329303e-05
-1.87072812783267e-05
1.11684486424244e-05
-2.57303482737233e-05
-2.30154104159472e-05
-2.50145421329844e-05
-2.65385783678423e-05
-1.61546336575375e-05
-9.4750493597802e-06
-3.66854419801123e-05
-3.39543572028207e-05
-2.60893734998872e-05
-1.53565559316821e-05
-7.20039016931046e-06
-2.66935605182372e-05
-2.29351981105649e-05
-9.33912127813326e-06
-1.49791091289345e-05
-1.09175226272534e-05
-2.66342483518164e-05
-1.4351529590468e-05
-2.00151449300282e-05
-2.4483244608216e-05
2.66277983406566e-06
-1.56300130991677e-05
-8.81033282331731e-06
2.39104857905383e-06
-1.45563004337129e-05
-1.59467410037926e-05
-2.40759890581337e-05
-1.2443737324531e-05
-2.72789325550923e-05
-1.87812159770457e-05
-2.41079551096794e-05
-3.88016637422432e-05
-1.57175182390361e-05
-7.96540221475732e-06
-3.08446377123494e-05
-1.4001176832474e-05
-1.29117232181739e-05
-1.02819757955848e-05
-3.53275983934787e-05
-1.17561837322324e-05
-1.92885900995874e-05
-2.48481261687781e-05
5.05157489079584e-06
-2.40213385878869e-05
-2.06493464979443e-05
-1.7132230077107e-05
-1.45264462144931e-05
-1.26650349155085e-05
-1.73959932948009e-05
-4.39432255851016e-05
1.35212046697643e-05
-3.9105612662437e-05
-2.60022804610902e-05
-1.25063266684778e-05
-2.28132313728471e-05
-2.06240701828979e-05
-2.3307187964883e-05
-3.33165545725877e-05
-1.49406217526453e-05
-1.43950180523575e-05
-1.17948108604868e-05
6.37580914213869e-07
-3.5068042989108e-05
-2.60022619658681e-05
-1.15773897349291e-05
-1.81509414329689e-05
-2.84760168376858e-05
-1.68987161886506e-05
-2.18343229806757e-05
-5.39430113791224e-06
-1.67313688195677e-05
-1.73148873435858e-05
-1.62241697063408e-05
-3.64521412975739e-05
-2.62738781851241e-05
-1.11260488593425e-05
-2.1540503569093e-05
-7.35194197018782e-06
-3.51592099825491e-05
-3.16326398561417e-05
-3.02115492588714e-05
-2.73120734020059e-05
-3.58596727401275e-05
-1.83178784534987e-05
-1.20520519675287e-05
-2.22563945833367e-05
-3.02003759452466e-05
-1.73504483854063e-05
-2.39705005800058e-05
-3.15663305815174e-05
-7.81187350071942e-06
2.97726105025614e-06
-2.13788005488566e-05
-1.74807926732955e-05
-4.14491789080226e-05
-2.28213295109729e-05
-2.90679016730926e-05
3.34400793089463e-06
-2.10052901439568e-05
-2.63249058836825e-05
-4.16668218214517e-05
-4.80327092631359e-05
-2.07781067802539e-05
-7.80584847942854e-06
-1.90451078021364e-05
-1.59722335957875e-05
4.18341720942987e-06
-4.63875318627175e-06
-1.47903242690997e-05
4.29424815415673e-06
-1.54713323216553e-05
-1.26078541993877e-05
-4.07088707476122e-05
1.26243130020044e-06
-1.61233813996916e-05
-8.39323932392678e-06
-3.88390789446585e-06
-1.57019008647716e-05
-2.11207058023371e-05
-1.50720322777166e-05
-1.73065431015649e-05
-1.15687418673744e-05
-2.53208552556505e-05
-2.6293530009588e-05
-2.82778930394509e-05
-5.98141742278923e-06
-4.31228466790632e-05
-2.41112766945541e-05
-4.41048692552433e-05
-3.69377066291856e-05
-1.59739112139286e-05
-2.72720982641401e-05
-3.70040057476922e-05
-1.63610550092276e-05
-2.93210875258511e-05
-1.60918370265808e-05
7.44481127543999e-07
-1.5390728398471e-05
-1.34652897937401e-05
-1.32389499036475e-05
-3.78564622046865e-05
-1.27658377266401e-05
-1.13224240907555e-05
-3.1216175513466e-05
-2.08366653536438e-05
-2.60456349006098e-05
-4.34143434754207e-06
-1.72764893670328e-05
-1.63013804869478e-05
-2.2103843062733e-05
-1.6856901730825e-05
-1.4385006970811e-05
-3.4082210300064e-05
-8.6234754901374e-06
-2.82800544088607e-05
-2.47137958217e-05
-1.4279247050441e-05
-2.39063561494251e-05
-1.86650464889436e-05
-3.40571128801772e-05
-2.01170006071536e-05
-2.24713746070773e-05
-2.7544552400495e-05
3.51475765069602e-06
-3.24924379656126e-05
-1.59328389370894e-05
-2.68717981423712e-05
-6.38568153561536e-07
-2.27521757351301e-06
-9.34284468527575e-06
-8.99610621428543e-06
-3.06124786230763e-05
-1.13681412031309e-05
-9.0826493752949e-06
-3.91980295336474e-05
-1.0717874490357e-06
-2.8128858631841e-05
-2.15566490364137e-05
-5.44117047334397e-06
-2.58553918813612e-05
-2.24343114984049e-05
-2.71700002968646e-05
-1.18300156128606e-05
-2.50682531562159e-05
-2.68058944416252e-05
-1.29148318833461e-05
-1.06269262794217e-05
-1.60116639015085e-05
-1.72062590492171e-05
-2.02822255454374e-05
-1.99949208825751e-05
-2.14308067337934e-05
-2.39223549493535e-05
-2.01417814015446e-05
-4.9511557216044e-06
-3.96087872076025e-05
-2.30137101632538e-05
2.46773889948256e-06
-1.57383885167239e-05
-1.11131209430594e-05
-8.95188042894068e-06
-3.52057777745826e-05
-7.78580564817729e-06
-1.16669104205418e-05
-1.38236040189328e-05
-7.72043920595279e-06
-1.05613975035762e-05
-1.832008851036e-05
-1.93613374254003e-05
-1.52163815702723e-05
-2.7962590662752e-05
-2.7894039217621e-05
-3.44161869182959e-05
-2.73441265734848e-05
-1.12947891705956e-05
-2.71170258830507e-05
-2.24603531145454e-05
-3.43526512888668e-05
-9.64131486106333e-06
-2.74431915384724e-06
-2.19120846202025e-05
-1.72275037303561e-05
-1.38148039107937e-05
-1.07095652829763e-05
-4.1311831505645e-05
-1.2565106347899e-05
-1.57996335400326e-05
-6.71192667257212e-06
-7.22157155043189e-06
-1.19545217252391e-05
1.18359208896445e-05
8.17078175163525e-06
-2.46329237473937e-05
-2.22191718092812e-05
-3.86291140963105e-06
-2.44017561323321e-05
-1.85853553834714e-05
-1.74728366414972e-05
-2.50305588449275e-05
-6.13857247408121e-06
-5.02720305757326e-06
-1.51243774756626e-05
-4.19083058421584e-05
-2.5537665059214e-05
-8.93342180883468e-06
-7.72980104885851e-06
-2.21014201900506e-05
-1.55238727968327e-05
-2.10697454218177e-05
-2.43670034398259e-05
-4.27277967496122e-05
-9.42293637009192e-06
-3.65128902789821e-05
-2.21522325882066e-05
5.77898270548635e-06
-5.73584514189328e-07
-9.48533694010373e-06
-1.85973369526334e-05
-2.36755180110781e-05
-7.81827595434668e-06
-1.8200593558248e-05
-1.75064814600672e-05
-1.72453514686083e-05
-3.99452605646494e-05
-2.26404734167051e-05
-2.09437440491217e-05
-2.4595909984013e-05
-6.22013398809536e-06
-1.84478005424734e-05
-1.97131700416329e-05
-2.05663757745975e-05
-2.91558326362859e-05
-1.62764072771049e-05
-3.74207327682633e-05
-1.6203936557399e-05
-1.02104629912108e-05
-1.7008067877426e-05
3.09990138980482e-06
-3.3662041653512e-05
-3.58538802021718e-05
-3.2735845531158e-05
-2.54643425326783e-05
-3.25960098416903e-05
-1.04091173342229e-05
-1.01766679806954e-05
-2.47547589106856e-05
-2.30459065239218e-05
-4.84775597322669e-06
-9.78351116283219e-06
-1.31554306755977e-05
-9.16360862927414e-06
-3.10239271948077e-05
-1.63221545281041e-05
-2.22319854473696e-05
-4.05132033776558e-05
-1.18440230924209e-05
-3.00317866274302e-05
-3.08430962552731e-05
2.18378198247034e-06
-1.31532089398047e-05
-1.17351939653275e-05
-1.8819506408857e-05
-6.92154581013202e-06
-4.44110803368836e-05
-4.02911930819849e-06
-2.52875795365209e-05
1.41609752700803e-06
-8.73297262832126e-06
-1.4229867259304e-05
-1.95314591525123e-05
-1.53982051762025e-05
-3.85492767265596e-05
-5.5380039370758e-06
-1.9314879746842e-05
-2.2832025733552e-05
-5.86899482832643e-07
3.31931825086175e-06
-2.64263733932735e-05
-2.60200020347427e-05
-4.00576376057742e-05
-9.84742478595325e-06
-2.35823129850579e-05
-1.44032810601622e-05
-2.47463195542198e-05
-1.77965789599048e-05
-3.24311410019484e-05
-2.54728481370006e-05
-2.89882505565645e-05
-1.77036987265997e-05
-2.03698901804488e-05
-3.00007846645905e-05
-3.12526652771373e-05
-2.24570178821495e-06
-1.72352014906419e-06
-2.2001150107426e-05
-3.35425363828848e-05
-1.36681222856937e-05
-1.78816770762481e-05
-1.30218386771652e-05
-1.90345309262353e-05
-2.03489837113497e-05
-2.79755669604982e-05
-1.70624746819653e-05
-3.11242111358424e-05
-3.16326843323291e-05
-8.24217382362201e-06
-1.31997649460797e-05
-7.03084394355087e-06
-1.47987949461827e-05
-8.19934528444353e-06
-1.44863704524208e-05
-2.22652714373252e-05
-1.55840200129267e-05
-1.9840222028716e-05
6.91410543111158e-06
-1.96135478945978e-05
-1.1073214549327e-05
-1.83856185324775e-05
-1.32250543600228e-05
-1.58429107880534e-05
-2.26461591564724e-05
-2.34850525741569e-05
-1.21334855271006e-05
-2.46124868941084e-05
-3.75884429510411e-05
-2.77742992155275e-05
-1.92762285631222e-05
-2.68493766095728e-05
-2.66008963632231e-05
-1.72948127804314e-05
-8.86309706126482e-06
-1.66196491549135e-05
-1.33048705289211e-05
-2.02218763388044e-05
-2.29351894432192e-05
-1.75632374207049e-05
-3.17128955624418e-05
-2.60051621433279e-05
-2.29215830715098e-05
-1.93638484078302e-05
-2.63233760175772e-05
-3.02159209750219e-05
-1.84742826969041e-05
-2.57295812030698e-05
-1.42722350982998e-05
-3.0050153566504e-05
-2.84803863867529e-05
-3.44315735288713e-05
-3.61967924329067e-05
3.47261944238779e-07
-1.3497206088057e-05
-2.77123743982357e-05
-2.33297600114696e-05
-2.15158758293818e-05
-8.47273617574753e-06
-1.14404043437685e-05
3.02988104327095e-06
-5.85831631159508e-07
-2.41582591551442e-05
-1.28852847441498e-05
-2.26771697891641e-05
-6.56947433929776e-06
-7.02962029721694e-06
-1.0470286647433e-05
-2.19787375831088e-05
-1.12115182778284e-05
2.5241507858542e-06
8.01934074884144e-07
-3.15649173297623e-05
-2.06337344864637e-05
-3.54224238228995e-05
-1.74348995961482e-05
-7.76947101057729e-06
-4.60847734058613e-05
-1.9623020548057e-05
-2.7805331121798e-06
1.53563402133035e-06
-1.07131217064749e-05
-2.07489667953625e-05
-2.01604374754457e-05
-2.00763484742722e-05
-3.74715121267728e-05
-7.08425681218374e-06
3.36252034559989e-06
-2.14922884119212e-05
-8.43813017761412e-06
-7.70075132415788e-06
-6.86545136632391e-06
-3.04489531344334e-05
-2.07851299753839e-05
-4.4060356808922e-05
-6.36719013853596e-06
-1.33797071069891e-05
-7.4181463042938e-06
-5.4032738884702e-06
-2.19004006630024e-05
-2.96757813481229e-05
-2.34959997478552e-05
-2.28694668486353e-05
-1.36027070906059e-05
-6.70627506897809e-06
-1.94549625399751e-05
-2.23138821655557e-05
-5.65066382884654e-06
-1.86021564023362e-05
-1.01688150546895e-05
-1.24168692737768e-05
-1.55244059566929e-05
-1.68569909208367e-05
-1.23368061181412e-05
-1.60017176392364e-05
-2.32108913748514e-05
8.4297383219602e-06
-1.40049347144029e-05
-2.57851009479779e-05
-2.0190109115819e-05
-1.00048870379582e-05
-2.30060892079495e-05
-3.13388031919796e-05
-2.47565481554184e-05
-3.51142587154168e-05
-2.18224674167274e-05
-1.5398645243939e-05
-2.49057266151955e-05
-2.19662716371669e-05
-7.12161271398001e-06
-9.25169842309322e-06
-5.58931154808607e-06
1.56573925761167e-06
-1.77797948885414e-05
-2.01025594020545e-05
-2.29498042392502e-05
-2.58833534456846e-05
-2.8832278396216e-05
-3.41486748038178e-05
-3.25481261904736e-05
-4.27783311601215e-05
-3.54222027373236e-05
-3.65607765704801e-05
-2.97245299331855e-05
-5.36071414214886e-06
-2.07604989024875e-05
-3.22077876651289e-05
-1.03574471836163e-05
-2.83185261054222e-05
-1.04523527727317e-05
-1.92159587965911e-05
-1.19832645210301e-05
-3.26272477594815e-05
-1.79573847660205e-05
-8.17225954284453e-06
-7.24111511672838e-06
-2.48411931289901e-05
-1.76835348802672e-05
-1.31485458588554e-05
-9.23094228236912e-06
-8.34732883768308e-06
-3.2911055026009e-05
-2.09864828819988e-05
-9.37393687569532e-06
-2.01534397867469e-05
-1.53743698778021e-05
-3.51602091181593e-05
-1.17025673821592e-05
-3.50599555989257e-05
-2.89876883527944e-05
-9.61378957918516e-06
-2.46346142687936e-05
-4.87452218825118e-06
-6.44008892942913e-06
-2.43527068603408e-05
-1.51342485236576e-05
-1.38675190571007e-05
-3.41042599729751e-05
-3.33633973261524e-05
-2.36757939308545e-05
-3.00813201443779e-05
-1.02266976906986e-05
-2.14511057061483e-05
-1.70627479664628e-05
-1.24074757893185e-05
-3.41361751175461e-05
-2.10419981913017e-05
-3.87100761520756e-06
-4.20066223951402e-06
-1.92446728569304e-05
-2.83148125941273e-05
-1.38200874348837e-05
-1.87277215892861e-05
-1.38858719970345e-05
-6.04407527863558e-06
-1.52641516893478e-05
-2.33127689376804e-05
-1.6406064610246e-05
-1.6124151368899e-05
-1.74644629167692e-05
-1.42472956120699e-05
-1.42195834940217e-05
-2.20498698719473e-05
7.99023065342376e-06
-2.17750357159094e-05
-1.4563175161058e-05
-7.01675701977411e-06
-2.18841301346707e-05
-1.15445244589207e-05
-1.41065449782776e-05
-3.10335446543652e-05
-1.21294230195486e-05
-2.04093246628543e-05
-1.81594844646975e-05
-2.10677169127914e-05
-4.52252066272294e-05
-4.10513582359486e-05
-1.15422568413371e-05
-1.047270323024e-05
-2.25451704503045e-05
-2.5370055868959e-05
-3.55947475517635e-05
-3.90871249421336e-05
-1.57883573368743e-05
-2.2144958855112e-05
-1.11847050324419e-05
-2.1760241948484e-05
-1.98431361300991e-06
-1.70773086558804e-05
-1.93982343296894e-05
-2.95033554814347e-05
-3.34559733958216e-05
-3.84218107612041e-05
-1.82261890147396e-05
-1.515486418632e-05
-1.95627993557446e-05
-6.52043995655017e-06
-3.98407779951287e-05
-2.17265349738729e-05
-9.80565693104303e-06
-1.11390188965988e-05
-2.88322054102379e-05
-9.74304595332616e-06
-1.9598238201122e-05
-3.66854368280963e-05
-1.33396796886626e-05
-9.80413519934744e-06
-3.07045665384015e-05
-1.29770277258521e-05
-3.80963185612379e-05
-1.50067268165875e-05
8.26298465861685e-06
-1.38264012009176e-05
-2.36523248604153e-05
-1.88842254836126e-05
-3.3899299410241e-06
-1.9124482862236e-05
-5.07843312728888e-06
-1.40337436756783e-05
-1.88732344839194e-05
-6.40475367786968e-06
-8.13929693993657e-06
-1.33698003052739e-05
-3.21364053851135e-05
-7.05527485056316e-06
-1.32958344385528e-05
-1.10089925697254e-05
-1.96174329054037e-05
4.76693653737235e-06
-1.61121899727195e-05
-1.97183762437292e-05
-7.67234531777162e-06
-1.6790678552481e-05
-1.19029338211235e-05
-2.71232672731995e-06
-4.17121018706884e-05
-2.25799333479303e-05
-2.68695420507852e-05
-2.23218478853655e-05
-2.74022441132391e-05
-3.34112071779344e-05
-2.98808392672574e-05
-1.74942647351268e-05
-1.1636572518725e-05
1.67674553681856e-06
-2.46043445412851e-05
-4.47248546073583e-06
-1.69894116502048e-05
-2.4860045452262e-06
-2.06216177986594e-05
-1.95972506279327e-05
-2.2041370578367e-05
-6.39269497212834e-06
-1.88259287408179e-05
-2.30879077879087e-05
-3.56358795148443e-05
-2.90336770967213e-05
-2.42817962137391e-05
-2.69861277529288e-05
-1.16628931285044e-05
-1.14201559580343e-05
-3.07426311044333e-05
-2.02279534164531e-05
-2.10666322265426e-05
-3.9947215959656e-05
-2.78467964901001e-05
-3.28362981491754e-05
-3.15557563827151e-05
-2.60188034221354e-05
-1.16634088329892e-05
-1.35590722250491e-07
-2.61770303231672e-05
-1.55241929086555e-05
-1.64415694541531e-05
-6.94201782912894e-06
-2.70276605065311e-05
-3.93576282626148e-05
-2.71693518402788e-05
-4.2498693853744e-05
-2.7106539697323e-05
-2.86087847067941e-05
-1.67591169560475e-06
-3.03474933992639e-06
-1.01096922871355e-06
-2.29137691703511e-05
-2.54255383982252e-05
-1.16981842894934e-05
-3.20721856036227e-05
-2.37996276230251e-05
-2.83070532352415e-05
-2.36667753959113e-05
-1.44936068370933e-05
8.15490579381872e-06
-9.63367990534158e-06
-2.01118956638859e-05
-1.98180143434313e-05
-7.40216515268596e-07
-2.15341262166763e-05
4.56022808309774e-06
-8.01726340268696e-06
-5.62042805910537e-06
-1.45413818553908e-06
-7.23486927857167e-06
-3.85245580260186e-06
-2.40375125583059e-05
-2.84280699612774e-05
-3.64312914530936e-05
-8.85739951888426e-06
-9.49624554538012e-06
-1.23979176329851e-05
-3.01001975424524e-05
-1.90146782728488e-05
-2.05480112829275e-05
-2.96086302878186e-05
-2.36383846400028e-05
-2.70588114234933e-05
-6.4177370565011e-06
-2.51588311117485e-05
5.35018334544146e-07
-1.2904747424378e-05
-1.67948934743682e-05
4.32401976712845e-07
-8.57419634922492e-06
-2.49794921239023e-05
3.23798969223589e-06
-7.24474788876627e-06
5.55101716697252e-06
-2.03315439392519e-05
-1.57440125717066e-05
-1.49664011601791e-05
-2.36497127359687e-05
-1.94132143570746e-05
-1.00500155740182e-05
-1.77880006938737e-05
-1.01476629763608e-05
-5.17098950283473e-05
-2.53736543855091e-05
-2.57479025464777e-05
-2.9042016554727e-05
-1.29350427870017e-05
-2.27167713308872e-05
-2.09605579957563e-05
-2.23671423201672e-05
-3.54504624691835e-06
-9.92491433073353e-06
-1.80990189494637e-05
-5.87222769834439e-06
-2.40322169437621e-05
-1.73007053764074e-05
-2.70298936478334e-05
-3.86252789213978e-05
-3.64364275192641e-06
-3.63677339453221e-05
-1.01804047841054e-05
-6.9360098574867e-07
-2.50609471023993e-05
-1.50778503516997e-05
-1.66934591417318e-05
-4.17774492073667e-05
-1.7442321371395e-05
-8.12141088827933e-06
-7.21003147096951e-06
-1.10274031735334e-05
-3.20602988125156e-05
-1.6851584396119e-06
-1.49543420915992e-05
-9.01087617907924e-06
-1.30195212988449e-05
-2.21355899867336e-05
-2.20433867467804e-05
-8.39106586578029e-06
-1.04883308054298e-05
-4.02417666104983e-06
-1.74088912611085e-05
-9.71471736483999e-06
-1.62712787221244e-06
-1.88742789234927e-05
-1.46436658023385e-05
-2.937215323565e-05
5.02136350382805e-06
-1.70101578014862e-05
-7.10913264386718e-06
