# Supplementary material for: Research on computational propagation and identification of mine microseismic signals based on deep learning
Source: PLoS One. 2025 Oct 22;20(10):e0334641. doi: 10.1371/journal.pone.0334641 (PMC12543183; doi:10.1371/journal.pone.0334641)
Supplement: S2 Data — (ZIP) [file pone.0334641.s002.zip › 000100500001872.xlsx_0.txt_24.txt.txt]

-2.45298336431112e-06
-1.57371821724054e-05
6.62940774620805e-07
-2.50142372179235e-05
-9.83475937496757e-06
-1.31006039243585e-05
-2.21485985486995e-05
-3.61549419704668e-05
-9.35487883736464e-06
-3.37078833247866e-06
-3.22126836048978e-05
-6.13458441325903e-06
-1.06230078454278e-05
-1.55905376286759e-05
-1.35275588909457e-05
-2.30563222593149e-05
-2.14793022874077e-05
-7.46688718987886e-06
-2.82482082953117e-05
-1.74210840261198e-05
-1.46647732439957e-05
-1.14705933230687e-05
-1.84863145492387e-05
-3.36785056278175e-05
-1.44455796185301e-05
-3.71807110375771e-06
-1.29685981208968e-05
-1.8568638277355e-05
4.59990826704247e-06
-1.03239025351886e-05
-3.1933768766561e-05
-5.06276710372679e-06
-1.96767985476555e-05
-1.67782491723412e-05
-2.53484526250056e-05
-1.09489111334074e-05
-1.2907695379408e-05
-2.25926539763684e-05
-2.58394702811445e-05
-2.66148158873394e-05
-2.27721631926561e-05
-1.98837487903045e-06
-2.36411976430742e-05
-2.80793647910894e-05
-8.47881900770827e-06
-1.61361243314277e-05
-9.002601613886e-06
-8.00372650628266e-06
-2.38637413189318e-05
-8.03137345245849e-06
-8.74119681152213e-06
-1.32778632639353e-05
-1.71864102378914e-05
-2.06721799761394e-05
-1.31546032149873e-05
-1.88616405783654e-05
-1.85126449760882e-05
-2.5260294022075e-05
-2.66527889184686e-05
7.80507993206303e-06
-1.87526933256524e-05
-1.91451638632551e-05
-6.04057142827081e-06
-2.65961192060311e-05
-1.5398890362029e-05
-3.17985172713069e-05
-2.47610560121458e-05
-1.80120890037322e-05
-3.26297333093687e-05
-3.73410740795115e-05
-3.24465724197855e-05
-1.09886191855508e-05
-4.80867764394368e-06
-1.72203293584154e-05
-1.86132458745748e-05
-2.92837591250626e-05
-2.02481261201698e-05
-2.02372966449415e-05
-1.3709241828087e-05
-1.88041381557646e-05
-1.22963471456121e-05
-3.92473236820258e-05
-2.1537329980898e-05
-1.28984686309639e-05
-1.49952956475921e-05
-2.48624980172817e-05
-2.68388786261977e-05
-1.2763459774246e-05
-2.79537298655687e-05
-2.36432476144369e-05
4.64749020391048e-06
-3.10267474537052e-05
-2.04654903673901e-05
-1.15410437049393e-05
-2.57408615190134e-05
-3.55194278639682e-05
-1.33343044333235e-05
-2.12064397628633e-05
-2.13776842928829e-06
-2.90181995458727e-05
-1.43200951126813e-05
-7.26196858441682e-06
-2.03150599764558e-05
-1.4510436630035e-05
-4.20182474439117e-06
-2.52302489575312e-05
-1.12335978878192e-05
-1.98843268567757e-05
-2.4259722263438e-05
-1.56774778166261e-05
-3.12700683179415e-06
-1.22239565540833e-05
8.31185013941308e-06
-2.28193270766029e-05
-2.18447197523296e-05
-3.67526582859899e-06
-2.04264123936635e-05
-2.23392329357321e-05
-1.71792215231395e-05
-2.11105314526214e-05
-1.3328880163138e-05
-1.13199874223344e-05
-1.09421044187009e-05
8.55564127211281e-06
-2.57563665246508e-05
-7.05836059956707e-06
-2.3229648979752e-05
-5.98098919289302e-06
-1.10743530606405e-06
-2.94383327664714e-05
-4.21347326825841e-05
-1.27023571938583e-05
-2.53912741424289e-05
-2.34578463300321e-05
-2.51237324900549e-05
-2.82613145823496e-05
-2.34456327771581e-05
-1.94501499357287e-06
-2.57783801779411e-05
-3.5163459077863e-05
-1.9721864785378e-05
-9.42992147841471e-06
2.46611151198539e-06
-1.89383370605109e-05
-1.87096908899625e-05
-3.10713604484521e-05
-2.3785567825741e-05
-4.29611657042854e-05
-4.35547602936167e-05
-3.87329995332822e-05
-1.8063570002658e-05
-3.34716452695471e-05
-3.22738212885625e-05
-2.74090394055427e-05
-1.11809900323262e-05
-3.45733859418673e-06
-2.18800698972529e-05
-1.95995079692798e-05
-2.9811303224568e-05
-2.18870457971857e-05
-2.09897334101993e-05
-2.69816141253592e-05
-2.36989642907131e-05
-2.3329200360589e-05
-3.02561030145556e-05
-1.15698704727985e-05
-1.75338273127313e-05
-1.12018595325138e-05
-8.66062635063268e-06
-3.08201845649689e-05
-1.89812664149381e-05
-2.05792740109245e-05
-1.53789623609365e-05
-2.57567913499814e-05
-2.16843842214785e-05
-1.0902207457358e-05
-3.40414901247323e-05
-1.68893770935477e-05
-5.66966442758835e-06
-9.19297424599455e-06
-1.98556381098887e-05
-1.46437653150074e-06
-2.1177316063721e-05
-3.42238985066537e-05
-7.1646705349138e-06
1.02893192003773e-05
-8.84189153761489e-06
-8.02290853170361e-06
-1.63100644617397e-05
-2.13059895424831e-05
-9.38173515200001e-06
-1.16523727546626e-05
-5.11936001085852e-06
-5.66364516317351e-06
-2.00297608841389e-06
-1.17748511832373e-05
-3.47834029448912e-05
-2.07610348898682e-05
-1.90200169516011e-05
-2.34496804013732e-05
-1.23516813927517e-05
-9.55289698773078e-06
-2.90655377516219e-05
-8.9453833856637e-06
-9.59229491731294e-06
-6.16888393378376e-06
-1.50866256678291e-05
-3.08106730210018e-05
-6.57127065339117e-06
-1.06991250924946e-05
-7.07825777677551e-06
-2.443552637741e-05
-2.18207658807631e-05
-9.31923124983825e-06
-3.41990088852982e-05
-2.39574682758073e-05
-1.85804462742492e-05
-1.99727499462762e-05
-2.37233279954074e-05
-3.06114906299492e-05
-3.98514514937198e-05
-3.10469966968877e-05
-1.00605524881334e-05
-2.29954046632803e-05
-1.92816419581185e-05
-1.0619189249892e-05
-1.69200099816555e-05
-2.65818692126287e-05
-3.72273187089141e-05
-1.0832444791125e-05
-4.60429820240051e-05
-2.93249949839895e-05
-9.71487700329734e-06
2.17888898495246e-06
-2.6793904088e-06
-1.00269092755359e-05
-2.52412678308285e-05
-1.26313477796247e-05
-6.69564690473143e-08
-3.11179966870515e-05
-1.21768546045695e-05
-1.10636623582775e-05
-2.28366391993671e-05
-2.40457764542966e-05
-1.58067370248958e-05
-7.395343675773e-06
-2.21189919259862e-05
-9.37793904216112e-06
-2.47122797333729e-05
-1.96369496053238e-05
-2.83930349742739e-05
-2.20215291697696e-05
-1.73053559083155e-05
-1.70752815331858e-05
-1.71562652423623e-05
-1.37901331018844e-05
-1.64478767038973e-05
-2.17800026874054e-05
-2.44303319083486e-05
-3.2455357626995e-05
-4.70631403517317e-05
-3.16583815293907e-05
-3.72797626334146e-05
-1.95634015491342e-05
-9.78456067976313e-06
-2.14778626170504e-05
1.37452766713002e-06
-2.16946643770588e-05
-1.44855204067518e-05
-1.09677988854655e-05
-1.5144267042477e-05
-5.94458341171804e-07
-3.08134686230398e-05
-1.61778298825358e-05
-1.07148575534143e-05
-1.2354478149465e-05
-3.13281025634616e-05
5.69953459289607e-07
-2.07503618779329e-05
-1.27959277582379e-05
-3.28249403691989e-05
-1.2414180297368e-05
4.63182277842916e-06
5.94122922564648e-06
-1.21739950349456e-05
-1.7179268007026e-05
-1.433287938322e-05
-5.29315343348339e-06
-1.40600967197875e-05
-1.68365526794362e-05
-2.39172213699826e-05
-1.65678609288124e-05
-1.19888735633361e-05
-2.544513913529e-05
4.33131286562838e-06
-2.72972613058994e-05
-2.31767255996544e-05
-3.03285498646283e-05
-1.13237189795955e-05
-1.29089523082367e-05
-1.93685623578809e-05
2.66105973049582e-06
-1.16469182381904e-05
-1.90239022317804e-05
-7.04243060472943e-06
-1.24177889235444e-05
-4.20582918917519e-06
1.34021402978909e-05
-2.0663898001082e-05
-2.04943919648405e-05
-2.30774780800685e-05
-8.32557007291745e-06
-7.04733502859127e-06
-3.40972165709052e-05
-3.2900680234114e-05
-2.11874924371743e-05
-1.21589496772572e-05
-2.32089020005586e-05
-1.61652229061402e-05
-3.0022194681052e-05
-3.79807528624039e-05
-3.30730074562099e-05
-4.21342606942112e-05
-8.71962571022658e-06
-2.27184312666337e-05
-2.87727254743605e-05
-2.66585965330245e-05
-2.39440212493047e-05
-3.34813479685419e-05
-9.57199900249832e-06
-4.06860404959792e-06
-1.75548192816539e-05
-2.78040354718682e-05
-1.35339952001121e-05
-9.89968965266597e-06
-5.82346524104233e-06
-2.58975740509383e-05
-1.4549164448138e-05
-1.47988296740179e-05
-2.18383306337992e-05
-2.19660974454327e-05
-4.80185463716384e-07
2.84849930546614e-06
-2.41500749507027e-05
-1.84156147207075e-05
-1.21378472344672e-05
-1.43229652345325e-05
-1.98087728043786e-05
-5.85937786755904e-06
-5.19164227008261e-05
-1.39739688502982e-05
-7.19586577706211e-06
4.56151689474794e-07
-9.31714972981716e-06
-3.04355656269775e-05
-2.40270386539751e-05
-2.7857394630369e-05
-3.86015241383906e-05
-3.58843927452253e-06
-1.80942741458612e-05
-2.19909053648675e-05
-1.42571983501638e-05
-1.13496629458339e-05
-1.59711601018624e-05
-1.78718625153481e-05
-7.56022234613924e-06
-2.29536522966457e-05
-8.57942762287602e-06
-3.43427605643327e-05
-2.99559608592451e-05
-2.72456931018624e-05
-3.72895839049573e-06
-3.61937520781393e-05
-2.15322028346677e-05
3.10517784629738e-06
-4.63096845797546e-06
-1.40435184231429e-05
-3.8718268079332e-05
-2.22529451014772e-05
-2.09949027241074e-05
-2.14765366396274e-06
1.57384717527305e-05
-2.19900023862194e-05
-4.60312958151446e-06
-2.5503903471488e-05
-2.62252467442519e-05
-1.25085523991325e-05
-9.4698200253801e-06
-2.53831819581785e-05
-2.37201279089029e-05
-1.65183403837213e-05
-1.02997692687519e-05
-1.46967907566035e-06
-9.33921016998252e-06
-3.53482576114928e-05
-1.30812950233949e-05
1.08238083358546e-05
-1.08055959630398e-05
-7.13778628972077e-06
-3.99248305239798e-05
-2.95805994352175e-05
-6.94004062548374e-06
-1.79133620560105e-05
-2.00389233338099e-05
-6.40113588738662e-06
-1.98642460682092e-05
-3.70016217486088e-05
-1.4398770430597e-05
-1.59331543624531e-05
-9.13723198148922e-06
-1.86316787924035e-05
-2.61284788491495e-05
-1.36817916665539e-05
-1.23717836358251e-05
-1.20652553900488e-05
-3.19125384856461e-05
-1.2486467478911e-05
-1.72490985115965e-05
-1.22424599458199e-05
-1.95928685425474e-05
-2.05987079975403e-05
-2.77779308026008e-05
-2.42755227921185e-05
-2.06999094078197e-05
-1.03544494483059e-05
-1.22084926063465e-05
-8.45351240228635e-06
-2.27846394171641e-06
-1.87922979833865e-05
-1.93884784603313e-05
-1.17666973142316e-05
-2.87194396515573e-05
-2.44610536348447e-06
-1.87704228305098e-05
-2.46881187291289e-05
-2.18179521695998e-05
-6.15586831141891e-06
-9.67670130649229e-06
-9.0845649399982e-06
4.05168130180419e-07
1.77067588600918e-05
-1.09514978511991e-05
-2.4732857905126e-05
-1.65159311984415e-05
-2.33743837590913e-05
-2.09636691155948e-05
-1.08637814726129e-05
-1.79766318504288e-05
-2.51028547641531e-05
-2.15285323347204e-05
-1.06304001664889e-05
-2.02047761101751e-05
-2.90424634987618e-05
-1.4423070460144e-05
3.16037480119641e-06
-1.61486353994532e-05
-3.42082533348224e-05
-5.45991949938676e-06
-3.15372563935059e-05
-2.79081481217244e-05
-1.61809873441576e-05
2.72055595456538e-06
-7.28925638906387e-06
-1.29797896831296e-05
-1.11222176878974e-05
-1.6910921714409e-05
-1.87960889592099e-05
-3.25573502797675e-05
-2.19074821918972e-05
-1.82518888955016e-05
-3.52118587216167e-05
-2.55321624497954e-05
-3.00467747786425e-05
-2.8309645820152e-05
-3.36851109731869e-05
-2.70655054678056e-05
-1.65000025258094e-05
-2.0641355196916e-05
-2.7952570453665e-05
-3.55018606750875e-05
-2.02233384199876e-05
-5.89147059710735e-06
-1.54630658853934e-05
8.9648501257623e-06
-2.47404128287204e-05
-8.55340080021556e-06
-1.25433997779544e-05
-2.45922533959693e-05
-2.03134098973842e-05
-2.68374605330375e-05
-3.01774307675594e-05
-2.60467090487144e-05
1.28404492442988e-06
-1.41354847508384e-05
-3.6608301219289e-05
-2.0033260011433e-05
-2.44959285194762e-05
-2.85330006948163e-05
-1.9356086372476e-05
-1.4466646696304e-06
-2.62797476260953e-05
-2.05257159484934e-05
-3.40635389177285e-05
-2.02026648545924e-06
-8.05107465928953e-06
-2.02185760401167e-05
-3.92799680114985e-05
-9.58573719980219e-06
-2.52360152695795e-05
-1.89721764342391e-05
-2.04985205671872e-05
5.48587839071761e-06
-8.61336777035122e-06
-2.01576680924316e-05
-2.24878088257439e-06
-2.47193848921071e-05
-1.04506240357871e-05
2.15157962389319e-07
-1.44744161467572e-05
-1.48152786222661e-05
-9.26608770271399e-06
-2.47113159655904e-05
-9.79264326792708e-06
-1.67289597811085e-05
2.36003973831407e-06
-1.70529870794059e-06
-1.35013096510543e-05
-1.54163371737035e-05
-1.727070583425e-05
-1.44105429666009e-05
-3.42211877768837e-06
-3.53957499066542e-05
-2.93229967092315e-06
-2.33773329897825e-05
-1.98236802692882e-05
-1.87507370101457e-05
-1.0131759567525e-05
-3.7388385810931e-05
-2.55941344155275e-05
-8.55675547557264e-06
-2.71376941656384e-05
1.00289671872697e-05
-1.11981163400767e-05
-2.52810263374444e-05
-2.43132171976623e-05
-1.18664168343594e-05
-3.82007404538692e-06
-1.0108329048768e-05
-3.01443247267038e-05
-2.09204498365255e-05
-1.7898081072029e-05
4.66275445797691e-06
-1.51589839658931e-05
-2.53596493097596e-05
-3.07062278964986e-05
-1.4162871056025e-05
-1.71233830725458e-05
-1.24649980411151e-05
-1.27429052137126e-05
-2.52402909310946e-05
-3.00440283030097e-05
-3.31363348573648e-05
-4.10353775228625e-05
-1.3665392886053e-05
-1.49030973566202e-05
-3.6071927207594e-05
-1.90690246029113e-06
-2.92486345160237e-05
-3.59662963384474e-05
-7.15347625070416e-06
-4.0657904648668e-05
-2.71417194268899e-05
-2.13397895388327e-05
-2.25711589512478e-05
-2.21840241739663e-05
-2.21316958791252e-05
-2.04865596528842e-05
-1.95468138107827e-05
-1.11030187256006e-05
-6.24301529618224e-06
-8.99203515554053e-06
-1.1131832156106e-05
-3.22882699910236e-05
-1.10941026893829e-05
-4.73058699713517e-06
-1.6525447530292e-05
-3.98755024640981e-06
-2.9641527712484e-05
-1.36464771186976e-05
-2.57302229395231e-06
-9.49320444719438e-06
-1.67872432407213e-05
-7.86488206932122e-06
-2.35770785537157e-05
-1.8647503917429e-06
-1.60008157120376e-05
-5.3466532167864e-06
-2.60528974657959e-05
-1.38653557600621e-05
-1.26793019942335e-05
-6.3655417505212e-06
-1.16158558126968e-05
-1.27898100817907e-05
-2.84305907765494e-05
-1.51223251222223e-05
-1.4587569320082e-05
-2.67613168143843e-05
-8.60927878047163e-06
-2.7545409121097e-05
-2.07768926693051e-05
-2.69268931914264e-05
-1.84227646850885e-05
-3.13424620868361e-06
-3.78981617460284e-05
-2.53172554176543e-05
-1.89199471538204e-05
-2.83474438554282e-05
-2.41483603521421e-05
-1.43000996119623e-05
-2.87848896577082e-05
-1.8771190527348e-05
-1.16135487900251e-05
4.37907514830675e-07
-2.27025773291332e-05
-2.46054069880066e-05
3.94907399947127e-06
-1.12904550468495e-05
-2.97844321239431e-05
-2.9211898326116e-05
-2.87609994637097e-05
-3.00021801732983e-05
-9.45942953684387e-07
-2.38721300606726e-05
-1.09602928666226e-05
-1.27743920678111e-05
-3.24605718404394e-05
-2.84020348634608e-05
-2.48491895498653e-05
-2.03086690653465e-05
-2.23557973049974e-05
9.22691267597525e-06
-1.73268139554512e-05
-3.78529784099424e-05
-3.04484915275113e-05
-6.34045227050344e-06
-2.23012624917743e-05
-2.3563610125212e-05
-2.52729728332403e-05
-9.49138503197463e-06
-5.97283185948653e-06
-8.65461765807631e-06
-2.96288190794829e-05
2.36329401162355e-07
-9.76654393807897e-06
-1.60071455858469e-05
6.0930269489357e-07
-4.12601396839442e-06
-3.35421109178919e-05
-8.04098707610577e-06
-4.16385955160584e-05
-1.58001689161784e-05
1.00954260244005e-05
-3.34606515836733e-05
-1.69034913589181e-05
-2.03992933807448e-06
-1.33721772665887e-05
-1.85602820831646e-05
-1.34067136237316e-05
-1.27538501790492e-05
-2.15546210236285e-05
-6.5874804166125e-06
-2.51782095855496e-05
-2.62348390409614e-05
-7.14728239364367e-06
2.79292199185166e-06
-3.96114119262839e-05
-1.72224732971477e-05
-3.58443192363393e-05
-3.64680507113961e-05
-3.13383127500263e-05
-2.58060332129437e-05
-1.89145899411948e-05
-2.00898935049349e-06
-2.36506980082918e-05
-2.110607340498e-05
-2.41885011355292e-05
-1.76627684435321e-06
-2.50779679807074e-05
-2.67443587060101e-05
-1.31347305007077e-05
-3.11235215272622e-06
-1.41132893897106e-05
-2.13058893988753e-05
-2.05146100662048e-05
-2.83015056236065e-05
-2.98409739576257e-05
-3.05916940526578e-05
-9.99021568967439e-07
-2.31912099122721e-05
-3.25337430103847e-05
-2.0490608436517e-05
-1.23645781315321e-05
-5.54146901884398e-06
-2.89090749580123e-05
-1.27533966825705e-05
-3.34387990894013e-05
-2.54446086109289e-05
-9.55949840887894e-06
-2.02503136119897e-05
-1.63328702004002e-05
-1.46652313563698e-05
-3.13528505053405e-05
-2.48464291457227e-05
-2.45544239807028e-05
-2.53351524194241e-05
-1.39910682639702e-05
-2.36096123165614e-05
-2.37806275749908e-05
-3.29813165304428e-05
-4.4564179405183e-06
-1.74858140435735e-06
-8.07465270329154e-06
-2.680583007189e-05
-3.14559397159847e-05
-1.69303236551642e-05
-1.31370831994243e-05
-1.5471730267554e-05
-2.83805226650266e-05
-6.83814444975091e-07
-1.45691540355475e-05
-2.21304365256466e-05
-1.50745809659988e-05
-1.21899700615465e-05
-1.70726277031919e-05
-3.46028154364528e-05
-3.37467468940689e-05
-2.18899055014023e-05
-2.39526802335408e-05
-3.33788013885228e-05
-2.5237273635145e-05
-9.51192167891041e-06
-1.69227742466212e-07
-7.73012007925357e-06
-1.95703848140713e-05
-6.22717335147496e-06
-3.46090800983625e-06
-9.82236573851348e-06
-1.72244676016457e-05
-1.80417986548466e-05
-2.50534808469658e-05
-1.87493735912814e-05
-1.79566546452394e-07
-2.06144246866317e-05
1.70116330342537e-06
-6.31868427475779e-06
-1.52215192820839e-05
-2.11253821814265e-05
-1.00361898212866e-05
-1.78332852706049e-05
-1.54463107281125e-05
-2.27093504053927e-05
-1.54727940517992e-05
-1.52448404506799e-05
-1.11053559480073e-05
-1.81667286556955e-05
-1.40277612891096e-05
-2.3960325156841e-05
-2.76239984347243e-05
-2.67513883653192e-05
-2.30060806005481e-05
-2.41721993542418e-05
-1.31634072198366e-05
-2.4119417878957e-05
-1.95089136057935e-05
-7.60959396254788e-06
-1.85988650717991e-05
-1.74360656733645e-05
-2.5589844083203e-05
-7.59331989685293e-06
-2.83693849106729e-05
-3.1105559084458e-05
-6.97214512600144e-06
-3.23872289875742e-05
-2.65287270461171e-05
-2.59599127029544e-05
-1.23202885740088e-05
-2.51184233206873e-05
-3.24041404718968e-05
-2.55962454016791e-05
-2.19449293032055e-05
-1.29829701605802e-05
6.86120583369247e-06
-2.78328977751624e-05
-2.55014817069362e-05
-3.75923599077178e-05
-5.27550709554319e-06
-1.69925732389451e-05
-2.62869962527447e-05
-3.36837036914039e-05
-2.09824620596491e-05
-8.98873922210446e-06
-1.95889857678094e-05
-1.12536444278562e-05
-2.34369706253749e-05
-2.30551636502147e-05
-1.21484878116796e-05
-2.80386671314687e-05
-1.62118906275659e-05
-1.91159581879032e-06
-2.88476959430282e-05
8.32203266620316e-06
-2.09629395674713e-05
-2.39591383509569e-05
-1.89660232843094e-05
-1.20710038888589e-05
-2.26317100737368e-05
-2.06224855209294e-05
-3.12333428385348e-05
-3.07075310850739e-05
-1.88949456981202e-05
-2.75572059912817e-05
-3.20427208340987e-05
-3.04654593744948e-05
-2.49364099225911e-05
-1.48531134145222e-05
5.6064884073339e-06
-1.72811580464944e-05
-4.16577374716928e-06
-8.68048806358602e-06
-2.38227304144944e-05
-6.24097839720458e-06
-1.47231535971486e-05
1.81051182952879e-06
-1.89959689374704e-05
-1.58998640918178e-05
-9.1426355349941e-06
-2.79497664216669e-05
-1.42284800669218e-05
-2.16756532602598e-05
7.61820299322209e-07
-2.44324697759198e-05
-1.15998095176602e-05
-2.55226363711721e-05
-2.90291940076427e-05
-1.92461663097509e-07
-3.04347447938982e-05
-3.04509914876413e-05
-1.85113878488603e-05
-2.08580307902035e-05
-1.54744866268921e-05
-2.16680455830179e-05
-2.5044258833924e-05
-1.74899509971808e-05
-1.17879878888035e-05
-3.9627260191926e-05
-2.02290241454346e-05
-2.07390518701513e-05
-1.93343362004037e-05
-2.59920617844287e-05
-6.15201771431112e-06
-2.2762929129909e-05
-1.1058066335366e-05
-2.59903215773635e-05
-3.24406817458609e-05
-1.51771654319586e-05
-2.22384618919323e-05
-2.54912992810404e-05
-1.09714784455995e-05
-2.80998231367259e-05
-2.30055889432108e-05
-1.37801711386577e-05
-6.56220194817654e-06
-1.80501944955645e-05
9.76380949031436e-06
-2.03720597208134e-05
-2.59378406644939e-05
-1.14174402390021e-05
-5.99106628187057e-06
-2.76508216316253e-05
-5.59521621835456e-06
-2.62087614713235e-05
-2.20953846621778e-05
-1.00028099085581e-05
-1.90508759957513e-05
-1.38148056458552e-05
-2.50579314660864e-05
-2.32118172030558e-05
-2.70921618403377e-05
-3.02568848930943e-05
-2.7386999842446e-05
-4.33033549878484e-05
-1.51264994878153e-05
-3.42956012532692e-05
-1.75196299146021e-05
-2.37775094763686e-05
3.63121678895406e-06
-2.43266837874498e-05
-1.86316460626703e-05
-3.31183903190745e-06
-1.10519383458371e-05
-1.03081405390715e-05
-1.76951311654523e-05
-7.11702223964951e-06
-3.41195279818128e-05
-3.03619658017962e-05
-1.6095998749411e-05
-1.43581878391539e-05
-8.51569305583097e-06
-6.32022793294702e-06
-2.49639822898639e-05
-2.73441854142702e-05
-3.14822222186073e-05
1.5292275423594e-06
-4.34124326007854e-05
-2.60010477080017e-05
-2.70373590028968e-05
-2.30421584002113e-05
7.27114762652125e-06
-2.29001688438828e-05
-9.746090648357e-06
-1.82903062739869e-05
-1.96291895268189e-05
-1.7595987945333e-05
-1.15569902656052e-05
-2.05633425325636e-05
-3.35481657627331e-05
-1.54810170369139e-05
-8.63802317417357e-06
-1.41020352825829e-05
-1.34008871024892e-05
-3.37810986573703e-06
-3.07733849600249e-05
-6.67333597749641e-06
-8.37337582059469e-06
-7.68174967556583e-06
-3.98130894042461e-05
-1.68137603349046e-05
-3.06977692242589e-05
-3.82268593584417e-05
-2.24383749323312e-05
-2.6547931649718e-05
-8.82719934716421e-06
-2.18607884623138e-05
-2.49520929854312e-05
-4.8595328187085e-05
-1.54228773817033e-05
-2.74370776872082e-05
-1.32671813182898e-05
-1.49922592004276e-05
-2.5806531898805e-05
-2.64027220755353e-05
1.98046125278548e-07
8.03600157408815e-06
-2.85786243681761e-05
-3.27996664621388e-05
-2.54978001561126e-05
-1.99160056873269e-05
-3.7602224929647e-05
-7.36006066552393e-06
-1.12113456884495e-05
-2.48804138339124e-05
-2.25221024940915e-05
-1.34393953200412e-05
-8.13223293161582e-06
-1.43557770524243e-05
-4.606913358403e-06
-1.53646821306882e-05
-1.78985353882682e-05
-2.64359152743574e-05
-1.26481339432861e-05
-2.80597431841093e-05
-2.98972583817086e-05
-2.15560930334219e-05
-5.20712995907247e-06
-2.41180252344502e-05
-1.59837793820497e-05
-5.21948856731303e-06
-1.47539815446118e-05
-2.75660309007655e-05
-1.75003254167971e-05
-2.24910998223984e-05
-1.52249170141852e-05
-2.49461926153592e-05
-3.87322381652771e-05
-2.46789410149256e-05
-6.99530690446649e-06
-1.11081564293031e-05
-2.22980482071163e-05
-1.45896100555904e-05
-2.03360105013806e-05
-2.76904982112261e-05
-3.95351166064981e-05
-2.78403991759324e-05
-1.33909385266334e-05
4.13943669625972e-06
-5.91737254747614e-06
-1.44667176748682e-05
-1.27870208385052e-05
-2.28925466785205e-05
-2.07395455347101e-05
-1.22094418924125e-05
-4.19096385709956e-06
-8.65221985818356e-06
1.01241513334275e-05
-2.01134885885437e-05
-1.12662784644781e-05
7.09705893066918e-06
-1.90725241853483e-07
-2.74037934397864e-05
-2.82541215339606e-05
-1.42847877777437e-05
4.80391966896013e-06
-1.07797354034533e-05
-1.94308883915697e-05
-1.36572335565059e-05
-1.86294008339014e-05
-1.77745365106224e-05
-1.77091149197578e-05
-2.09125881706537e-05
-2.210785616617e-06
-1.25156029393901e-05
-1.55442087925104e-05
-2.17564641244454e-05
-1.66786644437005e-05
-3.41135957682563e-05
-6.58889026598542e-06
-1.60370123558206e-05
-4.35053366142212e-05
2.56975129464008e-06
-2.99254466140324e-05
-2.5323473896988e-05
-2.14073828293474e-05
-3.46758370210597e-05
-2.04894300945601e-05
-1.53741270863657e-05
-2.26373490993914e-05
-2.0826715090592e-05
-1.90753808869571e-05
-6.69896501432829e-06
-2.51121251405601e-05
-3.46107775590747e-05
-2.59455324841342e-05
-1.32112553500359e-05
-2.18550210928796e-05
-1.5913238553997e-05
-1.75491923881979e-05
-3.10897823300175e-05
-2.95372020140493e-05
-9.44058592791476e-06
-4.86576584993393e-05
-1.73910699717365e-06
-1.70277655500326e-05
-8.68215565593655e-06
-1.1333282981936e-05
-7.81426788278537e-06
-1.75610266143143e-05
-1.12173984337082e-05
-8.10196154762953e-06
-8.41062431772301e-06
-4.10933949904316e-05
-1.17879287624301e-05
-1.29844755896981e-05
-1.81703380177266e-06
-3.48779664101604e-06
-8.76973574604929e-06
-1.57778388008684e-05
1.47427048523191e-05
-3.76625603045411e-05
-3.09964911399181e-05
-2.28256158861337e-05
-1.98739095779662e-07
-1.34558905573555e-05
-1.19634284997025e-05
-3.52707239460766e-05
-1.12290282782604e-05
-1.18971622091865e-05
-3.35394912299298e-05
-2.41484431588254e-05
-4.29244786572967e-06
-2.07471583976714e-05
-2.73516624247748e-05
-2.93227848347345e-05
-2.95795752180195e-05
-1.97604260449014e-05
6.63677595612664e-06
-8.57921927459577e-06
-1.4250524298169e-05
-3.05272488350674e-06
-7.59251441083654e-06
-1.1590375828487e-05
-1.62820175619135e-05
-6.80601277004675e-06
-1.81383089325102e-05
-2.39383948486448e-05
-3.40187833994168e-05
3.82203936728659e-06
-1.22156185822997e-05
-1.29207151060303e-05
-1.12431703255833e-05
-1.22166218451128e-05
-1.62126946929635e-05
-6.05286434614646e-07
-3.97790019967353e-05
-4.67401383708157e-06
-2.00699999109957e-05
-1.08463995702115e-06
2.22055951220123e-06
-2.47538175423999e-05
-1.18829908080305e-05
-2.02512739105851e-05
-2.27223301894624e-05
7.862421166891e-07
-1.99620747848431e-05
-3.97715388617012e-05
-1.91794813942759e-05
-9.59103291751908e-06
-1.18669916846901e-05
-2.97199403206091e-05
-3.83457442297953e-05
-3.20988603242301e-05
-3.87020351861828e-05
-7.8025226566756e-06
-3.61178459456921e-05
-1.75694304141718e-05
-3.98341232035537e-05
-2.46671236533185e-05
-2.39616124264562e-05
1.99385072597085e-06
-1.18762441642137e-05
-4.3079502829852e-06
-2.21124961728256e-05
-2.60707771024375e-05
-1.33970099320512e-05
-4.76796409204816e-06
-2.59965452370747e-05
-4.76353179918311e-06
-5.9644284580388e-06
-2.77926541745941e-05
-2.42947480499925e-05
-2.74700712624399e-05
-6.72687340356965e-06
-3.44606743533273e-05
-1.15353176801305e-05
-3.40163323733232e-05
-2.87304593274441e-05
-1.27537567447841e-05
-1.27658557535691e-05
-2.1123378002255e-05
-1.46047504774682e-05
-3.65223860436755e-06
-1.86487658459621e-05
-6.87516684659739e-06
-9.98785040716176e-06
-1.55511914450697e-05
-3.35981090279349e-05
-3.58695119679654e-06
3.39519145211566e-06
-6.73900191663668e-06
-1.91252217570437e-05
-3.64556478604048e-05
-2.52102022370735e-05
-1.82194543888132e-05
-1.02521542200744e-05
-1.78913532173207e-05
6.16809344374507e-06
-8.59907928978366e-06
-7.06615257624748e-06
-7.25311945226857e-06
-1.4121494296623e-05
-9.57692581814832e-06
-2.85131264708992e-05
-1.11866564157686e-05
-1.48406202671881e-05
-2.09806539130139e-05
-1.65903413676985e-05
-1.31021402754978e-05
-2.57305413950905e-05
-3.66280954536496e-05
-1.19915850896035e-05
-2.77675807082097e-05
-2.08971480758796e-05
7.13859489772237e-06
-7.51867003865028e-06
-2.14628744572195e-05
-2.06824793854799e-05
-3.01153689260554e-05
-2.76909150506436e-05
-1.51443683980468e-05
-2.49519186452728e-05
-2.2318418387412e-05
-1.35112427836622e-05
-1.39223346605991e-05
-2.04789178722485e-05
-2.14695916972515e-05
-1.17827792844203e-05
-4.88622267882717e-05
-2.89481805035606e-05
-2.94801011626366e-05
-1.55280040265071e-05
-1.61295712114236e-05
-1.20501751928968e-05
-9.7450959703009e-06
-1.83334427048299e-05
-1.69416913505596e-05
-3.46907071411099e-05
-2.1434950109325e-05
-2.47242294066946e-06
-2.26904683898509e-05
-1.70088561188453e-05
-2.33488106909862e-05
-1.03853785676187e-05
-7.23347565745675e-06
5.56539772755344e-06
-2.3927161185769e-05
-1.63858838055189e-05
-1.02510536139328e-05
-1.47999268514901e-05
-1.81733164283248e-05
-2.7815548518772e-05
-1.99406069712718e-05
-1.93627630713356e-05
-1.99125699515598e-05
-3.27980379666034e-05
-1.08571984511294e-05
-3.1285791330417e-05
-2.38405211737005e-05
-3.33338691910573e-05
-2.48084329904872e-05
-3.46505887002109e-05
-1.85509284424738e-05
-1.16743890963236e-05
-1.24764932962852e-05
-7.97269171263094e-06
-2.84628463913781e-06
6.25271259109306e-07
-1.59424187903871e-05
-9.07894867475723e-06
-2.85199560914492e-05
-1.51924111887888e-05
-7.6374158576908e-06
-2.13269474403531e-05
5.41857580878246e-07
-7.01190898777474e-06
-1.09738040351884e-05
-2.31107789709541e-05
-1.54833050464814e-05
-1.1663344972131e-06
-1.50303642678391e-05
-4.04374612223481e-05
-1.78912459847782e-05
-2.24326939848356e-05
-2.13594001702618e-05
-2.36589536812684e-05
-1.47907372773032e-05
-1.50955005551703e-05
-1.5672781794787e-05
-2.07629667303897e-05
-2.29289405371377e-05
-4.32262074440477e-05
-2.98023625673515e-05
-2.31580630839459e-05
-2.05577631007075e-05
-1.60399655481582e-05
-1.08959952397711e-05
-6.13917545894365e-06
-2.50500342991965e-05
-5.33401984481155e-06
4.7295558838306e-06
-1.74901021086763e-05
-1.70186374048238e-05
-3.43970302383551e-05
-3.3532426438296e-05
-1.63423128981563e-05
-2.33238483483797e-05
-3.60649019917634e-06
-7.59749631596133e-06
-3.3215069669219e-05
-1.90953373447466e-05
-2.90975546844801e-05
-1.81736718188004e-05
-2.51813329807346e-05
-2.0083016573559e-05
-2.57261312939616e-06
-2.81239440197392e-05
-2.08907001851002e-05
-2.71206095005571e-05
-1.94562200184837e-05
-2.55898369295228e-05
-1.22992751432147e-05
-1.4437570480578e-05
-5.21557437151201e-06
-8.26370358354333e-06
-2.87294019644006e-05
-2.40141561620201e-05
-1.13375879323568e-05
-2.89314370259843e-05
-2.58430318620305e-05
-1.89069553638641e-05
-2.18672338861383e-05
-1.37426781459454e-05
-2.41934108388214e-05
-2.04959383947323e-05
-3.63667762677858e-05
-8.22546033754778e-06
-9.94318199568118e-06
-8.66168177088596e-06
-3.67143157660582e-05
-1.13876856432608e-05
-2.8857046695108e-05
-5.0797207393437e-06
-1.62286002656695e-05
-2.10965408923814e-05
1.94897229835484e-06
-2.40254312985048e-05
-9.47222408083485e-06
-5.28280607964069e-06
-2.38262076754393e-05
-1.05633451765429e-05
-1.95375128903448e-05
-3.05309992960569e-05
-1.38934188256151e-05
-2.45432372329153e-05
-1.36647776627666e-05
-1.74945298954568e-05
-1.01194761133233e-05
-2.65175869310852e-05
-1.05321889840312e-05
-1.32172376102466e-05
-5.11832130898798e-06
-2.68240706630773e-05
-3.69331578404686e-05
-3.24162780837632e-05
-1.53414063385177e-05
-6.96591456605594e-06
-8.67177717785171e-06
-2.16411069046734e-05
-1.67272800185004e-05
-2.03216647184486e-05
-1.78345097750292e-05
-1.18061470683667e-05
-1.4982808246479e-05
-3.65211335252591e-05
-6.81221971865659e-06
-1.61360654193903e-05
-2.64179674681363e-05
-2.24820297967391e-05
-2.96116005256279e-05
-2.51036219912946e-05
-1.51697823780716e-05
-2.94568363228734e-05
5.93064912575152e-06
-6.41903954324378e-06
-2.20626418468492e-05
-1.82449671093223e-05
-7.06099369828645e-06
-1.2722982378498e-05
-3.76074206780847e-05
-2.11885112989064e-05
-8.16012198779141e-06
-1.73389758281212e-05
-1.94515543158096e-05
-2.02271541355969e-05
-3.34180148057616e-05
-1.57133311643983e-05
-2.34659139742818e-05
-2.87839002678893e-05
-2.22217870848907e-05
-1.82388518883955e-05
-3.18622202548613e-05
-2.4814113753506e-05
-3.40113253400699e-05
-1.67915007908186e-05
-2.20443756542411e-05
-3.39568661710714e-05
-2.36210971773251e-05
-2.04575777486574e-05
-2.73646213632081e-05
-3.32229453171129e-05
-1.85002486903578e-05
-3.89811877129183e-05
-4.96231795591319e-05
1.67651364331941e-06
-2.93078363929744e-05
-9.91247036985686e-06
-2.65681161125585e-05
-3.05920083816366e-05
-1.95210782499848e-05
-2.21858341711208e-05
-2.16551537361444e-05
-3.64763648598605e-05
-1.25344596627848e-06
-2.29577221821908e-05
-9.25821488598791e-06
-1.38544990451693e-06
-2.4474571587177e-05
-1.10764969223759e-05
-2.95408820605428e-05
2.30088903826754e-08
-2.77087677944308e-05
-2.26255123945517e-05
1.18629204711433e-06
-3.52953632583501e-05
-3.22806954184449e-05
-1.84525751131886e-05
-2.1651676468825e-05
-2.05848084551297e-05
-2.67948111488406e-05
-1.51535272454952e-05
-1.64892059047851e-05
-2.18339025917931e-05
-9.76161427096913e-06
-1.89636731874059e-05
-3.57175763871524e-05
-5.8983894795792e-06
3.44018693198755e-06
-1.78876453817679e-05
-1.05980918739678e-05
-2.11421804678623e-05
-5.213802925908e-06
-1.04987097289101e-05
-2.18087708208425e-05
-2.282620349685e-05
-2.54681549921028e-05
-1.9841486239316e-05
-2.56634754168494e-05
-3.16961691599023e-05
-1.90666322861962e-05
-3.02348719769125e-05
-3.39832357554372e-05
-3.02730617657804e-05
-7.58200200231873e-06
-1.52403853071555e-05
-2.66399765865835e-05
-1.71616828043311e-05
-1.89947280493641e-05
-3.81043812602598e-05
-9.64443418910299e-06
-2.51557850088054e-05
-1.91291697843365e-05
-6.0071577968306e-06
-4.44527251440844e-05
-2.55937525395507e-05
-1.52034077223784e-05
-2.98729213163713e-05
-3.84356085751977e-05
-3.65469995046445e-05
-1.59380686913687e-05
-1.59448799327634e-05
-9.79216486886495e-06
-9.69663054892773e-06
-1.42257321515515e-05
-1.79062359690735e-05
-2.09982925627255e-05
-2.63142874192998e-05
-1.20156651810843e-05
4.82466470046491e-06
-1.2292928757993e-05
-4.45157588152073e-06
-2.66379348681833e-05
-1.0631563958641e-05
-1.45320573621575e-05
-2.6252959320018e-05
-2.0725502625248e-05
-1.73172553208604e-05
-1.88560177317532e-05
-4.0232253744598e-06
-1.4407060450439e-05
-2.92151354887383e-05
-2.74087151767245e-05
-2.03278540893341e-06
-1.03914699614322e-05
-1.33081430417763e-05
-1.90269873232018e-05
-1.20534030956674e-05
-2.54417143878948e-05
-5.32686847177858e-05
-9.06156397653604e-06
-3.31667805988384e-05
-2.51977640550036e-05
-1.42611847838813e-05
-1.15937259590548e-05
-4.46863668533612e-06
-1.84843486173404e-05
-2.29407229181055e-05
-2.25628084453649e-05
-1.70094885291511e-05
-1.69929068143624e-05
-1.65514461914011e-05
-3.14280157585113e-05
-2.00194035200408e-05
-1.97244151226592e-05
-9.56246278421041e-06
-3.29810859613328e-05
9.67483180234211e-06
-2.33414462695793e-05
-1.25210790816016e-05
-7.96249984838023e-06
-4.01087991970181e-05
-1.31947074245511e-05
3.79680802911685e-06
-2.27098233737095e-05
-6.15348061565692e-06
-3.46759861335095e-05
-2.29808045409821e-05
4.84955055678172e-07
-2.13920111704618e-05
1.07282148656311e-05
-2.65697362044011e-05
-2.5817446228205e-05
-8.94279179780305e-06
-1.61117820656492e-05
-2.05352232651098e-05
-2.7069347899943e-05
-1.44948141836589e-05
-2.60977789600289e-05
-1.26413926189256e-05
-4.68616371949927e-05
-1.30944338097062e-05
-2.85748503738448e-05
-2.31179312377954e-05
-8.10909728819052e-06
-1.82279264296992e-05
-1.66285242061911e-05
8.88097488676859e-06
-1.35576130807777e-05
-3.52806907392175e-05
-2.26332860607868e-05
-2.92309378505571e-05
-9.40511923438869e-06
-1.6910569432581e-05
-1.44847791759508e-05
-1.28274515302911e-05
-1.15879804055947e-05
-3.14960945034705e-05
-1.44165293812291e-05
-3.66458681722698e-05
-1.29904412624898e-05
-2.14740448156885e-05
-3.00709281783878e-05
-2.81543306114292e-05
-1.77381683894172e-05
-3.35645197430685e-05
-2.86068919345656e-05
-1.33641096327676e-05
-1.02304423299362e-05
-1.89553402540514e-05
-2.01161565107883e-05
-2.59505720633745e-05
-1.73217359094958e-05
-2.06597329495256e-05
-1.53135153689953e-06
-1.44371371398001e-05
-2.48097175833312e-05
-1.06770001503362e-05
-2.67348563333784e-05
-1.44982575200678e-05
-1.40779831777317e-05
-1.34294724845879e-05
-1.49078934075213e-05
-2.21477797898404e-05
-2.93954190151972e-05
-3.63716578667088e-06
-3.43665803174065e-07
-1.25592774241143e-05
-1.60622439950227e-05
-2.19265673223059e-06
-1.57499672469028e-05
-1.05705835911113e-05
1.18633214555856e-05
-2.477049776717e-05
-2.68889928316396e-05
-2.02159407623564e-05
-3.49837645521014e-05
-1.46145943297441e-05
-2.36354543312546e-05
-3.12491017646854e-05
-1.86205920224359e-05
-1.74946271159814e-05
-2.91094460630084e-05
-1.3619923098563e-05
-1.22368164101939e-05
-2.1005089785479e-06
-3.52116946241452e-06
-3.85935662821822e-05
-1.64658510313598e-05
-2.07815701097819e-05
-1.04318744877768e-05
-1.98250254032848e-05
-1.54723880049185e-05
-1.75036557717519e-05
-1.77547490154684e-05
-1.87805830815024e-05
-2.50095007677477e-05
-3.91511664172733e-05
-2.31491811224911e-05
-2.12531816661797e-05
-2.87552527505124e-05
-3.16960368143124e-05
-3.95843307754951e-05
-7.54910693280073e-06
-1.32586937326808e-05
-2.77009656931911e-05
-4.17297808472265e-05
-3.93345596935083e-05
-1.62519550025976e-05
-9.96963484465216e-06
-1.42946680092209e-05
-1.04530227972064e-05
-3.57230988343775e-05
-2.12116884426225e-05
-1.31194961340639e-05
-2.46624744968518e-05
-1.32897519727252e-05
-4.45177469200384e-05
-9.1967339785406e-06
-2.06795738981469e-05
-5.97322065632762e-06
-1.86016022288178e-05
-3.55854154290154e-06
-2.96731099023302e-05
-2.20734203532208e-05
1.47719563657319e-06
-1.96388433711689e-05
-3.81712883126832e-05
-3.00493722460591e-05
-2.48596112901514e-05
-1.66251305376088e-05
5.93095244733148e-06
-1.56998209819968e-05
-6.07628051426386e-06
-1.16038832303297e-05
-4.08878902957568e-05
-4.26795182159241e-06
-2.59480758795016e-05
1.24341863410168e-05
-1.47358818536876e-05
-3.03438943853018e-05
-1.95483354765697e-05
-8.70251084611995e-08
-9.2738113118786e-07
-3.95627892081389e-05
-4.79138113992273e-06
-2.64448920315511e-05
-3.59453717570601e-05
-9.12465613229482e-06
-1.81099265039984e-05
-1.3407552712504e-05
-5.55935556444698e-06
-1.89856221157218e-05
-7.48975704237365e-06
-2.34524201876473e-05
-1.40437828521794e-05
-1.11275118677364e-05
-3.01524194463211e-05
-4.48257491007374e-05
-1.95444518223782e-05
-2.1652345996445e-05
-1.94108650639848e-05
-1.06563326349074e-05
-1.2009633662928e-05
2.67896717938694e-06
1.38862454821204e-06
-2.00359466206918e-05
-3.27887417773527e-05
-1.15578109039401e-05
-4.93307554774687e-06
-2.0088461330507e-05
-3.10672587799425e-05
-1.02597185321523e-05
-1.43906650039503e-05
-1.52736141018299e-05
-3.31356089183308e-05
-3.81177401112481e-05
-2.53061659002965e-05
-2.8270291533739e-05
-7.75200530318885e-06
-1.87983356702504e-05
-2.43674686360575e-05
-3.34877849594849e-05
-5.32369961495388e-06
-3.74606675879792e-05
-3.4852629198347e-05
-3.39740217557937e-05
-3.37939173130216e-05
-1.82406926068701e-05
-4.46399847845954e-06
-2.22575368646966e-05
-3.38870648548722e-06
-1.73018766781949e-05
-3.75775607917802e-05
-2.32061982756114e-05
-1.44759561692087e-05
-4.22020790071287e-05
-1.08497645135269e-06
-3.39506685761759e-05
-3.34878898100326e-05
-2.45293891484622e-05
-7.06290940868428e-06
-1.03485173055189e-05
-3.24561728748138e-05
-3.33104990701974e-05
-2.13083844556437e-05
-2.82351505321403e-05
-1.98850222508435e-05
-1.09450836203351e-05
-2.20243913026337e-05
-2.31874891264553e-05
-1.84557782103415e-05
-6.58559749082479e-06
-1.52508360158837e-05
-1.65492939323462e-05
-1.95587662189258e-05
-9.5536455679625e-06
-1.30842864843172e-05
-2.25406763414002e-05
-8.8971620934149e-06
-1.93590619558512e-05
-1.73341071498986e-05
-1.31003621286487e-05
-3.02512205706654e-05
-9.61920215550471e-06
-2.56273397863032e-05
-1.0595143973079e-05
-6.98322648528725e-06
-2.40996153282885e-05
-2.693676141354e-05
-1.17240721697871e-05
-2.46509810755383e-05
-2.25519899680937e-05
-9.80711903384028e-06
-2.65174180300433e-05
-1.52135112023849e-05
-7.17153286617078e-06
-1.92201980271339e-05
-1.57439701854874e-05
-2.48967245302717e-05
-2.39754373888713e-05
-1.76215444882853e-05
-1.88199380940083e-05
-7.49811070041798e-06
-1.10834075562289e-05
-2.2324293729099e-05
-2.58285484853355e-05
-5.44130354779998e-06
-2.9670286724846e-05
-2.98668653693384e-05
-1.55121609194693e-05
-2.72810960773979e-05
-2.83742079781301e-05
-2.66291777966231e-05
-2.93488664721136e-05
-3.71365021922328e-05
-1.62626129087141e-05
-2.51551006551981e-05
-6.30205838597293e-06
-1.03982267554546e-05
-2.24682553106626e-05
-1.95405761117259e-06
-1.44704386057812e-05
-5.37677936459851e-06
-1.02015945059758e-05
-1.18335850644781e-05
-1.7820600801388e-05
-2.49038985106306e-05
-2.50387436891363e-05
-1.81562614620601e-05
-2.70046764975778e-05
-1.84623183565214e-05
-3.04575758133706e-05
-3.17130456974303e-05
-3.30107248291988e-05
-3.13133309690362e-05
-3.86755102646965e-05
-3.12903542804807e-05
-2.03971732868382e-05
-1.29779542077984e-05
-4.79226693904779e-05
-2.74933143314755e-05
-1.59357095996717e-05
3.6960984947118e-06
-1.52432351016178e-05
-3.1371215707407e-05
-3.26557123968412e-05
-2.00992115192007e-05
-2.50596434738282e-05
-2.57706748492928e-05
-9.01742567754751e-06
-2.71991938886333e-05
-1.72988739984475e-05
-2.80865652120931e-05
-3.11581834506518e-05
-1.31141262557622e-05
-2.11025413669355e-05
-3.7411473393233e-05
-1.880703805478e-05
-1.94678947889412e-05
-1.61599849370946e-05
-8.33385490225321e-06
-2.83239266469327e-05
-1.69777855663271e-05
-5.25821203781399e-06
-1.60825016800436e-05
-1.66553210744501e-05
-1.03617998843823e-05
7.9127992448561e-06
-1.96911833978038e-05
-1.08252442453379e-05
-1.63330734932386e-05
-1.47325996677834e-05
2.75877330172229e-06
-9.81611631156737e-06
-1.59769965276402e-05
-2.25052652153485e-05
-1.39415604449931e-05
4.88865837993474e-06
6.00092815408218e-06
5.55490719055611e-06
-1.55921158280196e-05
-1.92334984491626e-05
-2.25795636841686e-05
-1.43559431299206e-05
-1.49070442954552e-05
-1.00070071916181e-05
-2.21243000225605e-05
-1.96352965100337e-06
-2.14033916670802e-05
-2.9077042815905e-05
-1.70214242955303e-05
-3.53648227696873e-05
-1.40461408184492e-05
-2.22396740737121e-05
-4.38491198357828e-05
-1.51380134805442e-05
-1.71043401488328e-05
-1.21452705299704e-05
-6.5097063728889e-06
-2.65901595901697e-05
-2.22825308130223e-05
-1.54342367809428e-05
-2.36745593345108e-05
-2.79978348977282e-05
-1.43862739188332e-05
-1.52495762186116e-05
-1.68220655777237e-05
-2.92246305047245e-05
-2.70889153826092e-05
-1.11547633523877e-05
-1.45989811681175e-05
-2.50288265896142e-05
-1.29530404832168e-05
-3.48704174542908e-05
-2.35971733937507e-05
-9.65056748071681e-06
-1.86866872589043e-05
-2.83784531693593e-06
-2.24138671673976e-05
-2.770748746844e-05
-1.35673099785464e-06
2.36949357332055e-07
-1.48731843501127e-05
-1.33416553466382e-05
-2.53674300694313e-05
-1.81611231120501e-05
-3.34076451350697e-06
-1.15237275616661e-05
-3.8881618071351e-06
-2.44876557561428e-05
-3.50223681731705e-05
-2.58618925312867e-05
-5.8965645978276e-06
-1.43227758169471e-05
-1.23149989422511e-05
-6.17403971920335e-06
-1.5688443668558e-05
-1.7416871243477e-05
-1.72726536034751e-05
-2.37011839224496e-05
-1.52030651422349e-05
-1.44639956792385e-05
-1.16810211369024e-05
-1.61376054288631e-05
-1.06884814534256e-05
-1.17184682369443e-05
-1.78763609894201e-05
-1.5775296331016e-05
-1.82580221757007e-05
-7.33568007889801e-06
2.5140734460628e-06
-8.17703329697244e-06
-1.72758859133927e-06
-2.5632405607837e-05
-1.63533762627723e-05
-1.80745645294905e-05
-1.65241727139987e-05
-1.99230009681535e-05
-9.29300334062379e-06
-1.96282485372702e-05
-3.79302648396634e-05
-1.46373007608576e-05
-9.28803281014214e-07
-1.20373155277048e-05
-3.01447914219568e-05
-2.74527694710891e-05
2.40186632458964e-06
-1.4737059353815e-05
-1.81665990918867e-05
-2.49268086774124e-05
-2.66256586766643e-05
-1.77246650229478e-05
-8.44972585314149e-06
-2.24639062352175e-05
-3.45284452709565e-05
-1.13444434539745e-05
-7.5361337066194e-06
-3.53900170249296e-05
-2.55057539860045e-05
-3.51700457822143e-05
-1.94835075086518e-05
-3.0653927328038e-05
-1.35874826259672e-05
-1.35340330338179e-05
-3.86272946862691e-05
-1.26700693161472e-06
-3.60426872526655e-05
-2.75080898333322e-05
-8.13867404455712e-06
-2.84432695634042e-05
-1.47913080400823e-05
-4.2395800597873e-05
-1.97992975748359e-05
-2.26761678374457e-05
-3.50658503312549e-05
-1.52396611524056e-05
-5.0483182030562e-06
-1.49718333146832e-05
-1.64905485517981e-05
-1.2681873119146e-05
-2.16510256135971e-05
-3.2771175503753e-05
-1.05710488565684e-05
-1.6912335890338e-05
-2.69725806874537e-05
-2.24371166099024e-05
-1.45659788800865e-05
-1.41413219289498e-05
-1.23888130494212e-05
-9.14905319720401e-07
-1.55795760204097e-05
-9.71499669199365e-06
5.34699853164434e-06
-3.32559972925211e-05
-9.06112078359616e-06
-5.07524378505236e-06
-1.75767472221836e-05
-9.56229354036124e-06
-1.9661067417903e-05
-2.45655138508765e-05
2.58260675026929e-06
-2.33793447855995e-06
-2.49897932529576e-05
-1.87077787512508e-05
-2.26247940224637e-05
-2.94469654101618e-05
5.75242611917381e-06
-2.8160184997985e-05
-1.74435146710442e-05
-9.43623135185428e-06
-1.98199311785753e-05
-8.35812516202676e-06
-3.57668577376354e-05
-1.47393788352873e-05
-2.56828831996895e-05
3.05414394436536e-06
-2.57408332954341e-06
-1.50314957932459e-05
-1.92763212086749e-05
-1.87973599789135e-05
-5.0524095897161e-06
-2.01202516546179e-05
8.17724972158441e-07
-1.05017188978269e-05
-9.63622416159614e-06
-2.42881409822416e-05
-1.64048211339229e-05
-2.64592165474841e-05
-1.6889241408845e-05
-2.10595381236767e-05
-2.06264397525292e-05
-2.4060405698302e-05
1.15947490843501e-05
-6.3840609603458e-06
-1.4814653859254e-05
-5.50162020555325e-06
-8.44040184746901e-06
-3.46699001510758e-06
-2.17911460712581e-05
8.55579802850163e-06
-2.90480468580036e-05
-2.27656703986018e-05
-1.48293684163615e-05
-2.24124734822168e-05
-1.03794821831289e-05
-2.22562983868476e-06
-2.46258611238682e-05
-1.76655355142405e-05
-9.12466435575227e-06
-3.26438054856879e-05
-1.39198212539411e-05
-2.50061331439562e-05
-2.69000371835282e-05
-1.92338260118356e-05
-1.87708413914465e-05
-2.51235041151285e-05
-1.42633155920817e-05
1.73913112103007e-06
-6.85331983073951e-06
-1.15869766542647e-05
-1.30535359093923e-05
-8.05298513542843e-06
-3.60397814725536e-05
-2.87345581059158e-05
-3.23056444778639e-06
-3.72049627491048e-05
-1.0702157398795e-05
-2.02365163763977e-05
-3.6381685171424e-05
-2.30144036487994e-05
-1.63590782292332e-05
-1.57967315309982e-05
-2.13689256512072e-05
-3.40485752433983e-05
-8.88687809000057e-06
8.20715319487816e-06
-1.65301742710453e-05
-2.34617055843083e-05
-1.5261719005339e-05
-3.10846116727262e-05
-1.28365012860082e-05
-2.39856839030596e-05
-7.18555072899752e-06
-2.07036263172388e-06
-5.14945090741426e-06
-2.73907726581109e-05
-7.79587969437613e-06
-4.72199743568917e-06
-2.08070469759506e-05
-2.32023584538116e-05
-1.20613742753719e-05
-2.20265558773223e-05
-1.94384264572157e-05
-1.56417968607106e-05
-3.17964105965713e-05
-2.2465740849149e-05
-3.17254422851005e-05
-2.35084077230773e-05
-2.54854488454808e-05
-1.39809080461702e-05
-3.2145617698933e-05
-1.48447951630044e-05
-1.73375141597656e-05
-1.68170529415538e-05
-1.3482705980683e-05
-1.26861300921692e-05
9.87800587804817e-07
-2.56219166155601e-05
-1.52160750895148e-05
-2.30713452926476e-05
-3.1246032447845e-05
-2.98809686057847e-05
-1.45465038051007e-05
-2.60014046775139e-05
-1.85718092950599e-05
-3.06495754340326e-05
-2.99855088096722e-05
-1.94886172214676e-05
-1.82329670132594e-05
-1.72198177469315e-05
-3.72004489816604e-05
-1.46379760174071e-05
-2.94772062237228e-05
-1.87569556623525e-05
-4.74252100998882e-06
-1.29280345883987e-05
-2.4069026747457e-05
-6.10303878056469e-07
-3.41799402534438e-05
-2.63856071234706e-05
-3.52696933137612e-05
-7.46165138897792e-06
-5.63998439744254e-06
-2.63403395732436e-05
-1.27023181650289e-05
-2.41827561132107e-05
-2.9669352775743e-05
-8.26542240575239e-06
-4.41635991421886e-05
-2.71166588643511e-05
-6.94456659101523e-06
-2.26436429849109e-05
-1.25670976711818e-05
-9.62446058393998e-06
-1.79014137697941e-06
-3.92862739646751e-05
-2.17519661047181e-05
-2.2435392302192e-05
-1.7516366473671e-05
-1.04479445897324e-05
-2.8241695772304e-05
-3.00706405330008e-05
-8.96069350600216e-06
-1.75127681595252e-05
-1.58511112722568e-05
-3.19554289494282e-05
-1.66895069450504e-05
-2.14128600523038e-05
-2.41672632512346e-05
-1.79291225469974e-05
-1.27214872369196e-06
-3.19820144047358e-05
-1.62562853901478e-05
-1.50881079158692e-05
-9.65627820888089e-06
-3.02698048169797e-05
-2.59931886076386e-05
2.92575220201409e-06
-1.18950432786054e-05
-3.18936017453629e-05
-1.57623256018186e-05
-1.63650724084347e-05
-3.16141988744546e-05
-2.42087639951114e-05
-2.55456149365502e-05
-2.75554522318235e-05
-2.22767300887284e-05
-1.71286065002762e-05
-1.50559606938464e-05
-2.44777071703475e-06
5.14748540172724e-06
-2.3964972248978e-05
-1.79263408004363e-05
3.50812116004164e-06
-1.02596276003129e-05
-6.10287693507682e-06
-2.7614119325164e-05
-1.95086845981431e-05
-2.67445693487727e-05
-1.29441685585575e-05
-1.83070937530626e-05
-3.10629913438194e-05
1.09362008951641e-05
-1.68039279213659e-05
-2.18354032775357e-05
-9.07475224069008e-06
-3.78675116690534e-05
-8.37981557078134e-06
-4.34180770275366e-05
-2.35312457923172e-05
-2.03870023512767e-05
-2.15807583628463e-05
-3.03045094605216e-05
-2.39261449692978e-05
-1.50681855561752e-05
3.96019703799605e-06
-1.08560387894483e-05
-2.51548632289541e-05
-1.91078729562861e-05
-3.03342189578875e-05
-1.78251193392811e-05
-2.1055095147158e-05
-1.49841134189364e-05
-1.25152470249666e-05
-2.06503229967721e-05
4.23190771951551e-06
-1.41206441560637e-05
-3.0119089454051e-05
-2.86555588749731e-05
-8.22535148663915e-06
-1.27340127669774e-05
-3.72876305766511e-05
2.65461429321565e-06
-2.33390338109783e-05
-2.43256180138591e-05
-1.38661612074783e-05
-1.70568231821207e-05
-1.48276294548888e-05
-9.28555037892506e-06
-1.75791572801053e-05
-1.29114096986336e-05
-6.7490414996168e-06
-1.15523677627264e-05
-2.97548255039018e-05
-7.4697070181155e-06
-9.56109905986339e-06
-6.00846859012036e-06
-1.1313839299087e-05
-1.8572518355862e-05
-2.32095077698919e-05
-4.92888478236745e-06
-2.96008056956825e-05
-1.24548093818002e-05
-1.99254844675979e-05
-2.92707536017731e-05
-1.78465964702809e-05
-2.16588834203438e-05
-8.63338950393969e-06
-5.7118984032021e-06
-1.71629864094472e-05
-1.70863957282726e-05
-1.87566330312717e-05
-2.49398515186343e-05
-1.27748651967099e-05
-2.54017210267954e-05
-2.26080046777486e-05
-2.54236063252243e-05
-1.61376182911259e-05
-2.43902184487333e-05
-2.49767944613128e-05
-2.3673039527974e-05
-2.62498015824012e-05
-2.8534422876371e-05
-2.00990504222781e-05
-1.25951257120544e-05
-1.82814580297763e-05
-2.75391237074424e-05
-2.55725347186473e-05
-2.02627741996138e-05
-1.78930754569416e-05
-1.3130779696636e-05
-2.84970158491167e-05
-2.11750511328539e-05
-1.86054660401389e-05
-3.13927660062931e-05
-2.99222253778563e-05
-1.66517381166417e-05
7.52331575232578e-07
-2.8204991965983e-05
-1.58768151262186e-05
-3.55793468922324e-05
-2.87206367130413e-05
-7.32036947400278e-06
-1.60045276608835e-05
-1.75846262855612e-05
-1.83267212711807e-05
-1.80436028944446e-05
-1.80684717718732e-05
-2.57108124413401e-05
-1.48306390174416e-05
-1.33516377367486e-05
1.44018105757349e-05
-6.67587062769268e-06
-3.53256078990241e-05
-2.5621640672881e-05
-2.14015497433417e-05
-2.14619244323526e-05
-9.79089070096292e-06
-2.24869444889751e-05
-8.88103926314217e-06
-4.11711588686519e-05
-2.1237989215707e-05
-3.92032527117205e-05
-3.71130962950767e-05
-1.59606375864394e-05
-1.53709913845817e-05
-3.0817080942797e-05
-2.08266561308229e-05
-1.45587131798553e-05
-4.22788145487862e-05
-3.0223144966958e-06
-1.14269363731007e-06
-7.54718007263996e-06
-2.04441293855017e-05
2.01032795064449e-05
-1.46737906106929e-05
-2.13031955507413e-05
-5.78774679577532e-06
-2.12798542719672e-05
-1.20848520151632e-05
-2.40293994428994e-05
-2.06273569034703e-05
-2.46216942892281e-05
-2.49135350356617e-05
-4.40905695200504e-05
-1.80885692581048e-05
-1.05245543486936e-05
-1.44900261067683e-05
-2.27345230445256e-05
-2.72978635821204e-05
-1.73382908210747e-05
-1.90590869763743e-05
-2.57688149929689e-05
2.88700845253042e-06
-2.8026515727465e-05
-9.29968074135453e-06
-1.55307450160454e-05
7.39816462683211e-06
-3.13467933722017e-05
-2.99003554158735e-05
-1.2745315370375e-05
-3.66832464046759e-05
-1.15527996415976e-05
-3.91593493124015e-05
-1.69921564038088e-05
-2.88385960169041e-05
-6.34244236822521e-06
-3.78311466584312e-05
-1.77132394564425e-05
-1.68829926161286e-05
-2.91677098402364e-05
-1.55525436096962e-05
-1.87602554328149e-05
-1.93752890998719e-05
-1.98915144245264e-05
-3.86589170976864e-05
-1.95126317854748e-05
-1.02051250108996e-05
-1.84650393187487e-05
-2.31628105819155e-05
-2.5303871504483e-05
-1.09714223248224e-05
2.46404353484338e-06
-1.35199665784947e-05
-2.40761323222809e-05
-2.79111634206596e-05
1.80590924882214e-06
-3.09302529695041e-05
-3.38012636514466e-05
-1.83730818694964e-05
-1.11521094548724e-05
-2.53387473609061e-05
-2.7326663903385e-05
-5.37804056552269e-06
-1.90100094709397e-05
-1.10168618295189e-06
-2.43682115987298e-05
-2.62492552789648e-06
-1.10600987225554e-05
3.48829739205105e-06
-8.98332639765486e-06
-1.18672954806944e-05
-3.01518028793746e-06
-3.65697028150616e-05
-9.5195370130074e-06
-3.13806179256363e-05
-1.91664709706592e-05
-1.96230081642135e-05
-2.3067933464741e-05
-7.76024086720163e-06
-2.69253063609284e-05
-2.59904188436932e-05
-2.28018871610978e-06
-1.98921725630347e-05
-3.3686992884949e-05
-2.50237975568958e-05
1.60824395224244e-07
-1.32430483546465e-05
-5.92369345567043e-06
-1.13320910462027e-05
-1.77025701680145e-05
-1.55011053298332e-05
-2.49302583457249e-05
-2.525565520281e-05
-1.93137111367356e-05
-4.78656631264776e-05
-2.86791611225033e-05
-8.80993355626282e-06
-2.8319919580128e-05
5.54606632590432e-07
-2.12588054760087e-05
4.49414273786432e-06
-1.88404808899175e-05
-2.63830821730625e-05
-3.55006668335102e-06
-1.3895284557477e-05
-9.72516741823147e-06
-5.10275665666321e-06
4.07529489151983e-06
-6.16774940266992e-06
-1.41011280436802e-05
-3.23239629280184e-05
-1.24560474561983e-05
-1.21820251078551e-05
-1.43169219289518e-05
-3.06442270964287e-05
-2.27309526900919e-05
-6.41785121841328e-06
-1.39617768046999e-05
-3.11399354915543e-05
-1.86475272211825e-05
-2.56061926989027e-05
-1.12827357414238e-05
-2.08857591858447e-05
-1.71111258196386e-05
-2.12939041201185e-05
-2.73697463317295e-05
-2.8608591390165e-05
-7.44294201516467e-06
-1.85969923013173e-05
-3.24971671659123e-05
-7.00119950100594e-06
-2.23129702718229e-05
-2.60234460903355e-05
-1.71762673863569e-05
-1.07147371445209e-05
-2.76929419892899e-05
-1.60293071316535e-05
-4.76737040692499e-05
-1.98701854131483e-05
-2.06365004279524e-05
-3.57304539527791e-05
-1.60024162537387e-05
-1.53820843274994e-05
-4.28937739408189e-05
-1.68705201662951e-05
-2.95769386515655e-05
-1.55821066738317e-05
-2.24541958349983e-05
-2.61087162953573e-05
-3.14345294894659e-05
-1.96899823111205e-05
-5.95940724815666e-06
-4.24329372506656e-05
-2.68543553608818e-05
-3.64126695687075e-08
-1.23903182050715e-05
-2.64741836151965e-05
-1.84508961789759e-05
-2.03559763971677e-05
-3.30333127713998e-05
-5.1860419105611e-06
-3.7848432497213e-05
-2.51059804900713e-05
6.29409590787958e-06
-1.88472313842797e-05
-4.94670529122927e-06
-2.2239387178588e-05
-1.75112758487568e-05
-3.45803051031487e-05
-4.92177690567799e-06
-3.08108785253311e-05
-1.93851235211564e-05
-1.13989519775481e-05
2.19017911092219e-06
-1.23435425376984e-05
-1.73100349017168e-05
1.34895816687055e-06
-2.08345030623533e-05
-1.84515727791238e-05
-1.82494419803847e-05
-3.92029953000082e-06
-1.0899143638604e-05
-1.32576446073548e-05
-1.79400410138363e-05
-1.3999601254265e-06
-1.55857405946224e-05
-2.57720621072439e-05
-1.47417968567974e-05
-8.57752549959485e-06
-3.36253849976096e-06
-1.90760132802355e-05
-1.92643960911545e-05
-2.17439038116113e-05
-1.4257802829942e-05
-1.22680596878965e-05
-2.14027744214591e-05
-4.24092655995079e-06
-3.21282574504931e-05
-2.48119254101719e-05
-1.80888591510299e-05
-5.17523097181196e-06
-3.39003540042379e-05
-2.76265972544077e-05
-2.3289702765444e-05
-2.09664880185277e-05
-2.57509892357707e-06
2.48865102361915e-06
-1.12997008529396e-05
-1.66735682917156e-05
-1.20215697185963e-05
-1.02826704367745e-05
-1.45294350813843e-05
-1.48656146343778e-05
-2.38269368459222e-05
-3.20720174820134e-05
-2.56708873872848e-05
-2.9229627704876e-05
-6.30266297225553e-06
-1.0937517309836e-05
-8.03139492391663e-06
-3.19046289056597e-05
-2.49286361191872e-05
-1.53651258461079e-05
-1.71672232740983e-05
-9.77612412847541e-06
-1.20782779742038e-05
-2.73238440521599e-05
-3.06819246704846e-05
-1.565678217686e-05
-1.66249113241812e-05
-2.59798457950233e-06
-2.83766164256288e-05
-1.58931325403725e-05
-1.20941882779264e-05
-2.25675681181056e-05
-1.61571285380283e-05
-2.45813564890296e-05
-2.53888674321604e-05
-3.0787563230974e-05
-2.04241200228075e-05
-1.34775719291329e-05
-1.49333018682399e-05
1.3948124976289e-06
-2.73409296183116e-06
-3.86266270989402e-05
-3.45877798569184e-05
-5.77377120182247e-06
-1.90509205292816e-05
-1.44819772664477e-06
-6.67515226909782e-06
1.08611278907029e-05
-4.28806908566615e-05
-1.94310336576501e-05
-8.99780923508353e-06
-1.73193431368881e-05
-1.33133530869275e-05
-6.83552872168301e-06
-2.48987451547036e-05
-1.23791547055029e-05
-2.08404882082306e-05
-1.67631603960324e-05
5.53234397396922e-07
-1.81771489816868e-05
-1.13440410492757e-05
-1.05356348288486e-05
-3.27745200305044e-05
-2.99636763107059e-05
-3.43349733756958e-05
1.32938410741581e-06
-2.0236131790892e-05
-1.99626394410861e-05
-3.76726379648958e-05
-1.5090507166835e-05
-1.9839608621661e-05
-7.1188321717609e-06
1.61551390524868e-06
-2.50268995903579e-05
-2.89098874884399e-05
-2.06016803060663e-05
-2.87499727198868e-05
-2.62975566911492e-05
-2.49583071251274e-05
-7.21243463737126e-06
-1.09914424933566e-05
-3.63025689196526e-05
-2.42728376059509e-05
-4.01529801110906e-05
-2.69205487771042e-05
-2.14192571760837e-05
-1.36946760863155e-05
-1.9986958513319e-05
-2.91274435360633e-05
-1.3327535077658e-05
-1.31122911932426e-05
-8.07002571071525e-06
-5.44706477727436e-06
-3.58345021797757e-05
-2.16548969478357e-05
-1.1143795863275e-05
-3.04823075917678e-06
-1.17329628432549e-05
-1.0967249597508e-05
-2.49492284207888e-05
-3.39810907209683e-05
-9.78690304234447e-06
-1.88830875164544e-05
-8.94211347547794e-06
-2.24868891386077e-05
-2.08588236338e-05
-1.55073973444219e-05
-3.77026365999779e-05
-2.07780753053882e-05
-3.23081225322698e-05
-1.71474208706046e-05
-1.4853407359205e-05
-1.84364825027472e-05
-1.15789709020447e-05
-1.41881083871827e-05
-2.44108942714346e-05
-2.68027448967139e-05
-1.05509203780679e-05
-1.62380306563691e-05
-7.45621773465014e-06
-5.57661755793611e-06
-7.17836527377215e-06
-1.37593026961732e-05
-8.40659797725602e-08
-1.61288998728335e-05
-2.40679401615354e-05
2.26780882675684e-06
-1.86702276924389e-05
-8.55835295834222e-06
-1.50276299590552e-05
-9.47273028018439e-06
-1.23483112970513e-05
-5.66906841830938e-06
-1.22201674807068e-05
-7.75160070074702e-06
-1.96897507986874e-05
-1.07608034118854e-05
-8.36176227952977e-06
-3.12068946264237e-05
1.66239240497502e-05
-8.61369466036039e-06
-1.28974403601597e-05
1.75529210426422e-06
-2.37433137307775e-05
-1.96243375875414e-05
-9.86000654027523e-06
-1.3636366809034e-05
-7.03651143400546e-06
-7.29661983344004e-06
-1.74701328766076e-05
-8.10071604796433e-06
-9.85006369322212e-06
-1.69951919511394e-05
-1.45963091836196e-05
-3.27557583794926e-05
-2.51671563326914e-05
-5.753321576114e-06
-1.73531664843256e-05
-2.3415570135071e-05
-3.01888632617413e-05
-4.41975909870004e-05
-1.48220183423645e-05
-4.08820961828158e-05
-2.6536760061723e-05
-1.72408599750048e-05
-3.32767791793456e-05
-2.24627700294979e-05
-3.31530795282089e-06
-2.60952571025375e-05
-1.12071826359681e-05
-1.13634519888926e-05
-1.68241868492239e-05
-2.01500232768786e-06
-3.00233155959151e-05
-2.50453637009537e-05
-4.73190684436061e-06
-2.05242784492053e-05
-1.48030083154468e-05
-2.16605998599593e-05
-2.19602208910498e-05
-2.77253080790021e-05
-1.69043897111612e-05
-1.02309327756017e-06
-3.17306606852371e-05
-1.11300403002458e-05
-2.69023809040871e-05
-2.57809187373414e-05
-1.36478285312682e-05
-3.86968445915636e-05
-1.8697851961588e-05
-1.68022586224919e-05
-9.33639390130587e-06
-1.21578391104575e-05
1.40721337913576e-05
-2.28441095825454e-05
5.5312764509204e-06
7.2860136917341e-06
-1.34104080839302e-05
1.26282541529549e-06
-1.86828209686364e-05
-1.44683911414779e-05
3.54821442549167e-06
-7.74518608213786e-06
-1.91279525516419e-05
-1.71077796789314e-05
-1.1291365688456e-05
-2.32011889333726e-05
-3.05234483769326e-05
1.50492496954066e-06
-5.92662087426998e-06
-3.16640343585338e-05
-2.74945670116722e-05
-1.19715822158894e-05
-1.11922055870017e-05
-1.61861583946957e-05
-1.73425548213315e-05
-7.31367180205957e-06
-2.21923345826593e-05
-3.96604378865023e-06
-8.38338064701327e-06
-6.25075561526343e-06
-2.71556689528674e-06
-2.3212285054672e-05
-2.97941234957549e-05
-1.2158532649801e-05
-2.75757626961115e-05
-1.72992965603009e-05
-2.56152660590451e-05
-7.03989216389687e-06
-2.13479680455702e-05
-1.33091290228436e-06
-9.86974134898901e-06
-3.23664802280384e-05
-3.49469477519364e-06
-2.71173529148665e-05
-3.5857562103937e-05
-2.95042619659776e-05
-2.49377412287908e-05
-2.25818640995182e-05
-2.35065919792256e-05
-1.55584584986388e-05
-5.31447512861508e-06
-1.57130119149816e-05
-5.01582308068889e-06
-3.61826604723746e-06
-3.03804478857712e-05
-1.2924712220381e-05
-7.27969014875112e-06
-4.03957139166185e-06
6.74584239628916e-07
-8.11305810392594e-06
-2.01095205838752e-05
-3.61556272567742e-05
-2.47429264559111e-05
-9.62003663830394e-06
-3.3318643026564e-05
-7.55718614858004e-06
-8.80005764031323e-06
-1.301538387835e-05
-1.33528249785866e-05
-8.81002103998308e-06
-1.50069255324012e-05
-2.58709500336132e-05
-1.5663914316974e-05
-2.1020186973399e-05
-2.52527498970997e-05
-1.92043450828583e-06
2.52035779859073e-06
-2.80701449805137e-05
-1.14851581843028e-05
-1.78690784259593e-05
-2.94601308612959e-05
-8.38924701131635e-06
-4.56629771828308e-06
-1.24884977558516e-05
-1.54563523105464e-05
-2.29692960874852e-05
-2.2469098280992e-05
-5.69236788168676e-06
-3.10286501801776e-05
-2.07425766754449e-05
-2.06318021893102e-05
-1.55115201339984e-05
-2.4436213697338e-05
-6.58416152354738e-06
-3.09395314815376e-05
5.40108510680407e-06
-1.31078449483141e-05
-1.45493468026073e-05
-1.36820126390903e-05
-1.44229240784705e-05
-2.32327859202531e-05
-1.77790901370828e-06
5.11631608648449e-06
-1.8083677171931e-05
-3.89367728692149e-05
-2.45123607554606e-05
-2.29627755559674e-05
-2.19919207617226e-05
-9.03963939170626e-06
-1.71552120893533e-05
-1.7474889103979e-05
-1.67673999281789e-05
-2.2115164554552e-05
-8.96925044336695e-06
-1.0207220813443e-05
-2.36106524143593e-05
-1.77620139226612e-05
-1.72476655096653e-05
-3.82462136178357e-05
1.07445265041064e-05
-3.13720785512778e-05
-1.40520760856198e-05
-7.16647023803295e-06
-1.7793819796172e-05
-1.15601512357621e-05
-2.60378316287898e-05
-2.62865077364767e-05
-2.6514996110952e-05
-1.00083282374362e-05
-3.20902740220882e-05
-1.04674780456925e-05
-1.06967322666227e-05
5.96402368863482e-06
-2.88589019096737e-05
-1.20935478588604e-05
-4.47606067866131e-06
-2.47996771552387e-05
-1.12908649910992e-05
-7.90391024483656e-06
-1.59394862431868e-05
-1.48213637414479e-05
-2.53840017663355e-05
-2.6215839244967e-05
-1.33875833755531e-05
-3.11799898988849e-05
-2.59936754665502e-05
-3.30136165124882e-05
-1.12569807354149e-05
-4.22415623354113e-05
-2.90086226764744e-05
-3.08215400457266e-05
5.8729594515771e-06
-2.60300439649711e-05
-2.36796685439055e-05
-1.75021987038546e-05
-1.60478793117251e-05
-2.37971810682366e-05
-3.4835827645559e-06
-1.58442662869474e-05
-2.03955533939547e-05
-1.46536469095286e-05
-1.9335641432242e-05
8.11942172287445e-06
-4.75546287992019e-06
-1.56936468627998e-05
-1.12135116238948e-05
-2.20359929058826e-05
-2.18909826469474e-05
-2.12091803184987e-05
-1.85970785712734e-05
-1.72061622617078e-05
-1.50977509488681e-05
-1.5764860626739e-05
-1.60055859065272e-05
-2.25335583029964e-05
-2.25037018008361e-05
-1.17768321026736e-05
-1.51134606558234e-05
-3.13078220400319e-05
-1.74901615563902e-05
-1.351264718904e-05
-4.80196666723853e-05
-2.74111395340496e-05
-4.88401458751551e-05
-2.314535874958e-05
3.72807573784792e-06
-1.94968579782025e-05
-3.45948254075535e-05
-3.52889406593754e-05
-2.06436753503489e-05
-2.07973591316539e-06
-3.14150108837063e-05
-2.05311244020464e-05
-1.66746886861416e-05
-1.1706166638154e-05
-6.64005789123801e-06
-9.87497335515643e-06
-1.45844882285542e-05
-1.51352376335546e-05
-1.22762781981444e-05
-2.23954692113518e-05
-3.37147529099978e-05
-3.81003020845927e-05
-9.72742862151641e-06
-5.55292255648799e-06
-3.30497081521042e-05
-2.16885585478957e-05
-1.12343623811643e-05
-1.27309317638007e-05
-1.15898660961433e-05
-2.02257189255091e-05
-1.54519070426237e-05
-3.3744062545912e-05
-2.44222053859836e-05
1.33064283075447e-05
-1.98595228758718e-05
-2.75317076568699e-05
-1.74198512858058e-05
-9.35909272933813e-06
-1.23275720298883e-05
-1.55548121059788e-05
-1.97279752824601e-05
-1.66804723914181e-05
-1.38221151743829e-05
-2.34658345952904e-05
-2.75538559137166e-05
-2.73548586553969e-05
-1.40201099295106e-05
-1.39176278109309e-05
-3.32317686072464e-05
-1.78194079973152e-05
-8.8732504491096e-06
-3.82128530767442e-05
-1.39414839634862e-05
-2.8723261345144e-05
-1.42159137299654e-05
-2.03825740300005e-05
-3.04562179421607e-05
-1.99809845884129e-05
-1.79420906546713e-05
-4.723746007965e-06
-2.76653492472524e-05
-1.31390532491173e-05
-1.91266910076501e-05
-6.02731597670096e-06
-1.36861638226719e-05
-1.67958848623385e-05
2.91197693545454e-06
-2.05704252419316e-05
-2.04561207109528e-05
-5.89508738440415e-06
-3.38676915610919e-05
-1.64340380532248e-05
-2.532975712152e-05
2.42784910969598e-06
-1.81067892429963e-05
-1.81707524738331e-05
-7.07042604730561e-06
-7.51464565597034e-06
-6.80019770243525e-06
-2.66200281252286e-05
-1.30286353642177e-05
-4.71368037522587e-07
-2.23392409984291e-05
-1.03077679139441e-05
2.16799487674521e-06
-2.51827673891659e-05
-2.45104198637804e-05
-1.57017356890116e-05
-1.39460114064993e-05
-3.46762599533119e-05
-1.62595132749976e-05
-3.09520995176316e-05
-2.99027501106537e-05
-3.46345618848487e-06
-2.20403981896863e-05
-3.62309539132935e-05
-2.51047233737393e-05
-2.33478077123349e-05
-4.72495277882103e-07
-1.98870242039368e-05
-1.54633426746902e-05
-2.62601778763518e-05
-2.79879232874594e-05
-3.75615260751615e-05
-1.45437687004737e-05
-1.27546702911278e-05
-2.39527748917617e-05
-5.01012942871144e-06
-1.17176918237384e-05
-1.70205702064895e-05
-2.60540869868111e-05
-2.00918104767903e-05
-1.04148269362962e-05
-9.9415979811114e-06
-2.50497943865279e-05
-2.01010382162022e-05
5.10594820551738e-07
-1.23523659747214e-05
-1.56264524789791e-05
-3.06222838520233e-05
-1.44962331158982e-05
-2.24689356629667e-05
-4.86399147108777e-05
-2.81161480639708e-05
-3.24324370116248e-05
-1.97088658041841e-05
-2.6669535601203e-06
-1.22886822558624e-05
-1.38694499173732e-05
-1.70306555556984e-05
-3.3709691400923e-05
-3.80560164808819e-05
-8.66407971178898e-06
-1.06021009919738e-05
-2.5651923343487e-05
7.02664348512829e-06
-4.38219944561092e-06
-2.63397869476079e-05
-1.44662769153499e-05
-2.23495470053799e-05
-1.19247137689138e-05
-2.15941202210746e-06
-8.6346635352257e-06
-3.64857229012244e-05
-9.01744805101051e-07
-2.94214901310586e-05
-1.04895810765385e-05
-3.3206369418902e-05
-2.13955824314433e-05
-1.18984987823992e-05
-2.57528084934596e-05
-1.30386067668017e-05
-7.36565132930609e-06
-4.05594675072352e-05
-1.63859510080748e-05
-2.06300498362803e-05
-1.64495797384638e-05
3.63686719371109e-06
-1.60990194682577e-05
-2.81379237115685e-05
-1.15926285171331e-05
-1.74070842943296e-05
-2.10131320159655e-05
1.21440041654934e-05
-7.65599688790102e-07
-1.09159453831155e-05
-1.79209919537687e-05
-2.91832632369394e-05
-9.0478942520871e-06
-1.64389085265261e-05
-1.21112763062519e-05
-1.2777913755585e-05
-3.85968078160028e-05
-1.83268753201863e-05
-1.15764669629207e-05
-1.02070987646658e-05
-2.08504709154222e-05
-2.48655720113096e-05
-1.80624928949361e-05
-2.81712314123511e-05
-2.098781803197e-06
1.80654284382109e-06
-7.7230932357511e-06
-1.67951761599872e-05
-4.08664654236967e-05
-3.05304375802025e-05
-1.79181003104649e-06
-1.81671621037858e-05
-2.70920387858342e-05
-3.52040136188657e-05
-4.18165300793903e-05
-3.48671141962935e-05
-5.11544653489352e-06
-6.06773488596978e-06
-1.1564761356908e-05
-2.65940572877144e-06
-1.73752953829123e-05
-1.93630218519704e-05
-6.9994259061584e-07
-1.7898783357977e-05
-2.19866979899785e-05
-9.91917497105428e-06
-2.18578043290589e-05
-1.96033592160422e-05
-2.29093005917339e-05
-1.83133424644797e-05
-8.79263014752079e-06
-1.84905646394856e-05
-2.45321464990797e-05
-7.09128173503262e-06
-9.18695725738043e-06
-1.64216344196568e-05
-1.97873399210116e-05
-4.28215149142059e-05
-5.71153173412463e-06
-3.16872521030229e-05
-1.56040006286651e-05
-2.72859741625025e-05
-2.37887271711726e-05
-1.1137234990523e-05
-1.73248802174271e-05
-2.5180789648296e-05
-3.02186649612459e-06
-8.16656429411092e-06
-1.7695143935607e-05
-9.19952931168462e-06
-1.22479145037419e-05
-3.19633045586073e-05
-1.55486506898192e-05
-2.08866523294878e-05
-2.39561608258015e-05
-1.98431693183626e-05
-3.83562432625115e-05
-9.16213971457329e-06
-2.2249659193835e-05
-1.37552144933432e-06
-1.28041285381671e-05
-3.16045953847008e-06
-2.21210898166425e-05
-1.15088445895996e-05
-1.43396623897538e-05
-1.52573148333197e-05
-2.43847086334253e-05
1.45054638608428e-05
-1.38097232690908e-05
3.43012116284056e-06
-2.47578290616846e-05
-2.53789441476919e-05
-3.54483851003791e-05
-1.45993411967504e-05
-3.95064083294112e-05
-2.18357061830302e-05
-3.4562576292375e-05
-2.25264156516273e-05
-2.90936842954955e-05
-3.57541034390061e-05
-4.12330168042097e-06
-1.49948729274304e-05
-1.8614299751463e-05
-3.30970106939769e-05
-1.33637278384232e-05
-2.3453987765611e-05
-2.0198851943503e-05
-2.31706140837748e-05
-2.3154940408175e-05
8.48295767013409e-07
-1.99311577845724e-05
-2.37905587770782e-05
-1.46222612615978e-05
-3.85212691880519e-05
-1.5184760503683e-05
-1.91315552483916e-05
-2.16655471861848e-05
-2.73543470184508e-05
-6.3444323376996e-06
-3.13120281766394e-06
-2.36403505528794e-06
-6.60473831250017e-06
-2.54591852235251e-05
-4.84710684379591e-06
-1.71831893189025e-05
-1.73367358496911e-05
-1.98680493018331e-05
-1.98046876337076e-05
-1.59667499815601e-05
-2.31244101844555e-05
-2.54326064299563e-05
-3.16087520988753e-05
-2.15716448297876e-05
-3.12476358237443e-05
-1.42051357739973e-05
-8.95832836980623e-06
-1.67359025238085e-05
-3.72904160811331e-05
-1.67452738315952e-05
1.55452852299867e-06
-1.8267826730244e-05
-2.68493886030746e-05
-1.64461017663428e-05
-1.49396232837327e-05
-6.59330083813785e-06
-1.49867735713399e-05
-2.02507849825073e-05
-1.79062439565706e-05
-1.01793083475003e-06
-6.32739043995934e-06
8.3713181947215e-06
-2.54626169186758e-05
-1.40435025787967e-05
4.37334236731711e-06
-1.34166651220318e-05
-1.53429075378788e-05
-1.99597051913086e-05
-5.77255194492481e-06
-1.71432757989437e-05
-2.10870290323744e-06
3.19062480172523e-07
-2.12000678211025e-05
-2.20391273025733e-05
-2.25429393292639e-05
-9.16012412832506e-06
-5.22925621044987e-06
-1.42096225609544e-05
-3.9995618751727e-05
-6.90520182044329e-06
-1.2521166564381e-05
1.12999661386586e-06
-1.9039136671809e-05
-3.49830508952703e-05
9.11659746416509e-07
-2.18561380617516e-05
-3.49417578253988e-05
-8.16894097169293e-06
-4.81533483048639e-06
-3.46483517370508e-05
-1.02801307526663e-05
1.05688766911669e-06
-1.68692336970908e-05
-3.01054037735285e-05
-1.0387330228828e-05
-1.20658962917084e-05
-1.6435797973378e-05
-2.73518867012873e-05
-1.86818943267999e-05
2.30138248744949e-06
-4.48001701793573e-05
-2.32213921234671e-05
-3.78724143846976e-05
5.02818812225401e-06
-1.36322532767624e-05
-3.22039976024411e-05
-2.46034546870516e-05
-2.51579600810539e-05
-4.95506391876619e-05
-1.683633813636e-06
-1.16003410812987e-05
-3.99920310157124e-05
-2.58436827589299e-05
-1.94406270886374e-05
-1.00145122956688e-05
-9.29345226255937e-06
-3.29054046516235e-05
-3.96594862668022e-05
-3.38926305452914e-05
-1.30879127597963e-05
-2.99892524823849e-05
-4.16460680611056e-06
-3.34052848076952e-05
-9.86463389318765e-06
-1.79714989328167e-05
-1.14719158784195e-06
-3.36623059319689e-05
-1.73549923528113e-05
-2.72496451584657e-05
-1.35173145242939e-05
-1.96273402623052e-05
-9.09414756170313e-06
-2.90055160063104e-05
-8.86668570796895e-06
-1.2036351132094e-05
1.68697554837129e-06
-5.54546757286923e-06
-1.69717839294681e-05
-2.86966090472264e-05
-3.03570400137507e-05
-6.66238421503487e-06
-2.06191417368307e-06
-2.48805082833555e-05
-1.84481952887229e-05
-1.90614215470274e-05
-2.78829416394542e-05
-3.72384307981378e-05
1.20205163266873e-06
-2.29014705642459e-05
-8.53220090249052e-06
-1.76107993143807e-05
-2.40866637768269e-05
-1.66503757043276e-05
-2.59514061314746e-05
-7.19193900418915e-06
-1.13184700225263e-05
-2.09491108489458e-05
-3.71234012302274e-05
-1.52806118591545e-05
-9.93780522440756e-06
-9.86288257232242e-06
-1.95384180566771e-05
-2.32487167348745e-05
-9.1463438977491e-06
-2.80191373370718e-05
-3.39066476872664e-05
-2.10639377379063e-05
-1.04946472907251e-06
-2.06123990637902e-05
-2.24524715308424e-05
-1.78938887565203e-05
-2.07682871044718e-05
-1.82504463129373e-05
-1.08249204590598e-05
-1.29168135476817e-05
-1.60176803560816e-05
-3.74352787568349e-05
-2.40302669186074e-05
-1.71266844916285e-05
-6.42895821313903e-06
-9.50102653272397e-06
-2.64985503484684e-06
-1.11204333690475e-05
-1.83040011941886e-05
-1.96773034956255e-05
-2.32290890861011e-05
-1.96201029351661e-05
1.88257339106056e-06
-3.40668443973951e-05
-4.9185278815636e-06
-3.41407736210375e-05
-1.79707203908212e-05
-3.4342619717257e-05
-1.50716961176549e-05
-4.08920125403063e-05
-3.50910799695114e-05
-1.34822564481416e-05
-1.97003250644753e-05
-3.91432744671684e-06
-2.89497398006474e-05
-5.60674105374461e-06
-1.43129845211129e-05
-1.9126692152587e-05
-2.78768151578243e-05
-1.12936571909761e-05
-2.34048472332765e-05
-3.20534919562937e-05
-3.12986813311791e-05
-2.62626818640426e-05
-1.61533395900071e-05
-1.88292523625379e-05
-2.16786844560173e-05
-1.91766346886227e-05
-3.14696076561646e-05
-1.32167520772552e-05
-1.22954249337704e-05
-2.37034051437236e-05
-2.50737704447961e-05
-1.30826690120969e-05
-6.21221886720743e-06
-2.1186012749102e-05
-1.27759718821933e-05
-1.31369488434552e-05
-1.15681888177881e-05
-1.38899949626976e-05
-2.60012117264011e-06
-1.56123488005892e-05
-9.27540707901837e-06
-3.08276888573885e-05
-2.8810908580897e-05
-1.66181186818495e-05
-2.9048448189924e-05
-5.68706882390334e-06
-1.69587689239323e-05
-2.02091488179632e-05
-2.84320895888507e-05
-2.19486365692973e-05
-2.22729079378801e-05
-4.77060533447904e-06
-2.7290522310854e-06
-1.75647714956267e-05
-8.66406701280759e-06
-2.454674833422e-05
-7.39466706103845e-06
-5.66796450267574e-06
-3.36452129524055e-05
-2.02118485752817e-05
-3.77298990822123e-05
-2.97107207979888e-05
-7.86375970618227e-06
-1.90303204312061e-05
-2.160637791849e-05
8.27451958503929e-06
-2.18146539371318e-05
2.63777100251495e-07
-2.4515650532627e-05
2.62410456852585e-06
-7.97109099041679e-06
-1.08864319632418e-05
-2.5625623127719e-05
-2.35619475056291e-05
-2.21406457775399e-05
-1.6740401052176e-05
-2.40695417537345e-05
-3.26177604918558e-05
-1.65879939284922e-05
-4.92685500491882e-06
-3.43800843157648e-05
-3.2675658856819e-05
-7.27808723171947e-06
-3.6015595792895e-05
-5.77209143193161e-06
-1.34736878069736e-05
-2.28828398701853e-05
-2.12241052629176e-05
-1.93028961558337e-05
-1.5352366604223e-05
-3.64616322059017e-06
-1.09251934259646e-05
-2.58832157271369e-05
-1.6568056003427e-05
-1.95571807182893e-05
-9.65080076120759e-06
-2.98495925523338e-05
-2.57931502959895e-05
-2.1368338112409e-05
-1.31173439398429e-05
-1.991745705392e-05
-2.59563159001462e-05
-3.21607717960811e-05
-3.04725584253805e-05
-1.90402905187647e-05
-1.47493206494093e-05
-1.87623702890538e-05
-2.57999465099989e-05
-4.31882095886866e-05
-3.02075293836942e-05
6.65359445314016e-06
-8.64742826154011e-06
-1.40864688813321e-05
-1.39587052281028e-05
-3.48276998627347e-05
-2.33516754927583e-05
-8.21684026982602e-06
-1.00883104392439e-05
-2.63638525596627e-05
-3.25329641195801e-05
-1.46890183787674e-06
4.57221877198106e-06
-1.98987436884613e-05
-1.5985990526972e-05
-3.87594958684283e-05
1.86028283228212e-06
-2.62815987310834e-05
-2.51098650634672e-05
-1.81206811686175e-05
-2.12799343937691e-05
-2.79915462369655e-05
-3.29068141141671e-05
-2.4661190099379e-05
-1.94329461879617e-05
-2.11819321422082e-05
-1.6283773095507e-05
-1.49259504843169e-05
-3.33604115705341e-05
-1.79683665627125e-05
-1.76210076985341e-05
-1.30828332186144e-05
-2.57887734311601e-05
-3.53052186860392e-05
-2.27307129989492e-05
-2.60511064229383e-05
-1.58872277993569e-05
-1.75984930394577e-05
-2.15734065724309e-05
-2.51352442728515e-05
-2.25094663737625e-05
-2.05122603278188e-05
-3.39918057731347e-05
-7.32013432585367e-06
-2.46821288608596e-05
-1.15546170713755e-05
-1.60305001630102e-05
-8.7714184914767e-06
-2.80415173385487e-05
-8.42727972184975e-06
-3.55811870504624e-05
-3.07056445063329e-05
-2.08334267687496e-05
-3.63237035198104e-05
-3.74544006315666e-06
-2.26645264356389e-05
-2.42829545493099e-05
-1.69217752407156e-05
-3.23373537841545e-05
-1.06047794364142e-05
-2.54294274608937e-05
-3.43025410478536e-05
-2.93415521802617e-05
-1.67141032867826e-05
-2.46269298626713e-05
-3.55556623607087e-06
-1.23167565844499e-05
-3.00920268849027e-05
-2.87093867097563e-05
-4.17913964417017e-05
-3.84126100564988e-05
-2.89488995393823e-05
-2.764643480658e-06
-1.82135427759468e-05
-2.92782067139424e-06
-3.70646805677945e-05
-2.08258083437824e-05
-1.1672392085508e-05
-1.55088877551907e-05
-2.96900714425802e-05
-1.2173603731375e-05
-3.17858353870212e-05
-1.20369249615031e-05
-2.07003714725228e-05
-1.82440978107386e-05
-2.45427141778508e-05
-1.3928374404275e-05
-2.31858721571475e-05
-1.63188731079963e-05
7.53385754375287e-07
-1.23305306823627e-05
-1.13553049044715e-05
-1.09014619023906e-06
-6.92569288824932e-06
-2.12072829848122e-05
-1.72124785034008e-06
-2.59933071005145e-05
-8.14646362076506e-06
-1.42355020181848e-05
-1.85010032123421e-05
-1.40556386077347e-05
-1.51231605535613e-05
-2.81184920783034e-05
-1.958234118831e-05
-1.28244784797678e-05
-1.30934902265338e-05
-9.11545930396946e-06
-1.26275376456973e-05
-3.86809861829753e-05
4.44493260567972e-06
-4.40930235563967e-06
2.89112739672512e-06
-1.3179169856733e-05
-8.12186506512067e-06
-6.24442978016505e-06
-2.20636119723702e-05
-4.84979107520281e-07
-4.18714583895389e-05
-6.69944269208182e-06
-2.00908620174599e-05
-1.21621775861412e-05
-2.55376450995836e-05
-2.99948705321178e-05
-2.93247229636077e-05
-2.09013419917807e-05
-2.70997967979147e-05
-1.2984698362417e-05
-1.39257138234996e-05
-1.00854201690254e-05
-1.3991656555219e-05
-2.20504058795315e-05
-2.46759818487918e-05
-2.30815644182027e-05
-1.60179543551773e-05
-3.72134573964951e-05
-2.1483968322918e-05
-3.97409690933538e-06
-2.53325394964489e-05
-6.55384481260206e-06
-1.61315698831288e-05
-3.67169128413962e-05
-3.22629750132852e-05
-1.11563411107104e-05
-5.95882075065195e-06
-1.99912434021039e-05
-8.0091481284027e-06
-1.65352034177981e-05
-3.38818679103056e-06
-2.33236418497317e-06
-1.66722726514837e-05
-2.07755011500111e-05
-1.23969252818331e-05
-3.76215508066419e-05
-2.01741688106619e-06
-2.10883043810581e-05
2.88791490296182e-06
-1.15664425610123e-05
-2.28398896167603e-05
-5.75345125423431e-06
-2.9880776274445e-05
-3.2901091047281e-05
2.00293561564879e-06
-1.39349011135618e-05
-1.25024862225876e-05
-2.02882964078345e-05
9.80765709870512e-06
-1.77741655593409e-05
-2.31903700979692e-05
-3.480025148008e-05
-1.01294967673681e-05
-2.66924515119415e-05
-1.36506299148292e-05
-1.57724234506395e-05
-2.15854057392692e-05
-1.71589169577295e-05
-2.44697616510714e-05
-2.5073350795795e-05
-7.90924647091057e-06
-6.03494802404732e-06
-9.44158262352628e-06
-3.39483344432654e-05
-3.19475200063707e-05
-2.7000548605451e-05
-2.42774206921522e-05
-2.15460007311759e-05
-5.33882900308477e-06
-1.25615722685523e-05
-3.06885809961889e-05
-3.72638364504274e-05
-2.88568397942091e-06
3.75105110192376e-06
-2.25027485759765e-05
-2.75754810913293e-05
-6.68624396460692e-06
-1.42573810300554e-05
-2.05788933332407e-05
-2.41000129456407e-05
-2.00512745048502e-05
-2.44005791013068e-05
-1.07874715332998e-05
-3.36660181602268e-05
-3.55718851714293e-05
-3.23146436853139e-05
-2.74813186454375e-05
-1.74226061822637e-05
-1.81304879205696e-05
-2.56200464249628e-05
-3.11513722496347e-05
-1.6694228157818e-05
-1.51871478303848e-05
-1.54654977892939e-05
-7.46735386755981e-06
-2.14443089240002e-05
-1.11680394528172e-05
-2.93561254017273e-05
-2.31667665407453e-05
-7.45212415144019e-06
-1.35489600861735e-05
-3.26771887684753e-05
-2.98114164725496e-05
-2.82915930827309e-05
-2.76703276499344e-05
-1.78419210843163e-05
-2.74961199968609e-05
-1.39384463004665e-05
-1.03167598997819e-05
-2.19850443801869e-05
-1.10451461808357e-05
-1.3113238765587e-05
-2.55985539773143e-05
-3.96028571546384e-05
-1.71942013638407e-05
-1.81459504317375e-05
-2.46394723258696e-05
-1.2527311828264e-05
-3.05571745492641e-05
-1.61736546780914e-05
-8.08975431951375e-06
-2.6890882554894e-05
-1.96867855620619e-05
-2.91922456576896e-05
-2.04449769583196e-05
-2.34786169955229e-05
-1.29703759626792e-05
-6.72466413578195e-06
-1.67636178089234e-06
-2.86268973314514e-05
-2.35626770878778e-05
-3.53603265674053e-05
-2.57087767332382e-05
-3.12517012829638e-05
-2.76486177974474e-05
-5.53116706589473e-06
1.13350062497126e-05
-4.80973480452032e-06
-2.46022518572791e-05
2.179586712341e-06
-5.75705030372617e-06
-2.40743006787288e-05
-3.48852038240045e-05
-7.25742785181841e-07
6.32748370715445e-06
-3.64895811020954e-05
-2.37226469231974e-05
-1.31319301488846e-05
-3.53680301123315e-05
3.17980223974368e-06
-1.93749457689566e-05
-1.82963765151243e-05
-2.90098128968858e-05
-5.35509440850002e-06
-3.35550184106093e-05
-1.71131829977797e-05
-3.789623464809e-05
-3.80212207128038e-05
-2.0718086856273e-05
-2.59827505628616e-07
-3.50849202805012e-05
-3.77973886567072e-05
-1.64688222329359e-05
-9.39067551626893e-06
-8.97249571082127e-06
-3.27572070710004e-05
-8.87266352096422e-06
-2.12200423716747e-06
-1.219789646175e-05
-1.84935818864359e-05
4.0477826643919e-06
-3.79366186263439e-05
-7.40240030492744e-06
-1.88381272670088e-05
-2.1520537622777e-05
-3.80875305908047e-05
-2.0631971621156e-05
-1.67082360727574e-05
-3.89530330768795e-05
-2.16371722145617e-05
-2.17925798101842e-05
-3.56479871654163e-05
-2.32384293218579e-05
-2.69891860112e-05
-2.56414883562851e-05
-1.44821010082372e-05
-2.11877787686942e-05
-3.23953865974622e-05
-3.49989249840261e-05
-3.08118495361454e-06
-2.08223251946113e-05
-6.13881438343423e-06
-2.80357336808193e-05
-3.69126759405579e-06
-1.20198484607278e-05
-1.49185372437031e-05
-1.42314596513657e-05
-3.77789095541353e-05
-1.86021025135365e-05
-2.8960840286011e-05
-3.55220461556492e-05
-2.81995410558724e-05
-2.38318479717077e-05
-2.61478607034985e-05
-3.39398122518366e-05
-1.36305722849992e-05
-3.32943301205174e-05
-1.97348647725804e-05
-1.30332053271889e-05
-3.24462059164041e-05
-1.59120329572247e-05
7.20972304280064e-07
-2.78085506561204e-06
-1.84869725372107e-05
6.77756332813255e-06
-3.03951321680799e-05
-1.88272809836609e-05
-3.51745141006129e-05
-1.01759697221125e-05
-1.09897422138791e-05
-1.21508917601252e-05
-4.32075906338821e-05
-1.70117938605195e-05
-1.27281484591238e-05
-2.94206501702642e-05
-1.20174642740726e-05
-1.00687253303006e-05
7.10107751103941e-06
-2.06988366286416e-05
-2.66340847181758e-05
-2.44943627112422e-05
-2.49516577048961e-05
-8.7335542238242e-06
-2.05470199224979e-05
-3.46603130832497e-05
-1.66620783760318e-05
-2.59678502711642e-05
-2.35495156464504e-05
-2.61895788555843e-05
-2.19399976655526e-05
4.89222803845414e-06
-8.83015770107316e-06
-1.34985382101427e-05
-1.73134961722698e-05
-1.61440496632522e-05
-1.74942641971343e-05
-1.49348679097302e-05
-2.91546623694165e-05
-5.54916293174916e-06
-1.22643380536879e-05
-1.01359000250235e-05
-2.52949260806363e-05
-7.75878537692391e-06
-1.20971748939115e-05
-2.28111572182541e-05
-6.91258583764662e-06
-1.70078185600207e-05
-3.27516471992923e-05
-2.60129459481089e-05
-1.32244675281104e-05
-3.91884810672285e-05
4.26250576829613e-06
-1.43642466183795e-05
-2.68518539033711e-05
-3.09038812616301e-05
-4.70739933283527e-05
-2.10935587238653e-05
-2.41176699233364e-05
-1.24386969981885e-05
8.21746514248291e-06
-1.26319963724531e-05
-2.55532087292308e-05
-4.73009697869979e-06
-2.90264381096659e-05
-2.35659550864585e-06
-1.77657393394674e-05
-3.05022840902855e-05
-2.02455384751556e-05
-2.53825395610185e-05
-1.89319388115138e-05
-1.64466641125681e-05
-6.59060641906597e-06
-3.45450178424063e-06
-7.99244912589874e-06
-3.31392618745503e-05
-7.7396613142654e-06
-2.15312376279592e-06
-2.23483150048592e-05
-2.21844807236224e-05
-2.21965757527801e-05
-9.0896639348098e-06
-4.4375352492403e-06
-3.35789340619452e-05
-1.28438409371463e-05
-2.500742069403e-06
-1.73754618836979e-05
-2.59733624740619e-05
-6.48073952185805e-06
3.34455873833093e-06
-1.08847190171393e-05
9.78491647490563e-06
-2.69557240718112e-05
-2.71781492435334e-05
-2.53601983311424e-05
-2.40430143347211e-05
-3.46208485846483e-05
-2.17214146838561e-05
-1.3406103765079e-05
-2.05927808943812e-05
-1.23183779881264e-05
-5.06602232239167e-06
-2.31317228809206e-05
-1.81719053773531e-05
-8.31060369819065e-06
-1.63835611674372e-05
-1.13276969596938e-05
-5.01813718267724e-05
-7.31934719704662e-06
-3.28911527346093e-05
-2.13878022097392e-05
-2.21523979726149e-05
-3.92535729821283e-05
-3.73492699276817e-05
-3.38804792305666e-05
-2.41680355064632e-05
-1.47735165859161e-05
-5.65936026891704e-06
-7.51141380472907e-06
-2.44811335296802e-05
-1.44037590599521e-05
-3.02121198650931e-05
-2.41516662292744e-05
1.35851620162593e-06
-2.99057184637616e-05
-3.65293426071841e-06
-1.79287532492353e-05
-3.91323636295238e-05
-2.32890229696014e-05
-3.08160953824394e-05
-3.47328263728735e-05
-2.799410221395e-05
-2.76639040441808e-05
-1.39626362158345e-05
-3.89815973531487e-05
-2.35216939195e-05
-7.15260453585618e-07
-1.42583799198308e-05
-9.74861698597886e-06
4.45047284082192e-06
-8.38798757024638e-06
-1.53689143068404e-05
-3.75919351538222e-05
1.1769725985183e-07
-3.00726810135945e-05
-2.57179836859995e-05
-2.34842112949679e-05
-2.43482027863022e-05
-7.633737373638e-06
-6.63012082667105e-06
-1.49427704112062e-05
-2.20533373161713e-05
-2.63703618756761e-05
-2.34363431869934e-05
-1.42797564549919e-05
-5.68814078800524e-06
-1.04994871933821e-05
-3.38971574157246e-05
-1.86297632241883e-05
-9.11732750151628e-06
-1.97204334689914e-05
-1.2735025495949e-05
-1.13268643937436e-05
-2.23276386423882e-05
-2.30866291689581e-06
-1.62989221570334e-05
-1.13088585996808e-05
-2.30175050530882e-05
-3.1487292950107e-06
-5.45533578360289e-06
-1.85496558617112e-05
-2.01860796801673e-05
-2.6362947574833e-05
-2.14562589911299e-05
-1.30237226839382e-05
3.41641203300407e-06
-1.47452420070651e-05
-2.56265588103762e-05
-9.31770705262625e-06
-1.22681440401138e-05
-3.12812487839626e-05
-2.39776696609863e-05
-1.24735919471951e-05
-6.33275016168511e-06
-2.50241422994698e-05
-1.86024098794864e-05
-4.03572412406822e-05
-3.01384856441093e-05
-1.5754394915441e-05
-5.4964929501694e-06
-4.5435455864261e-06
-5.71284461852603e-05
-3.93714963655602e-05
-2.52402445213815e-05
-1.68921318198782e-05
-1.5670474926879e-05
-4.11458715113871e-06
-7.30727778804087e-06
-2.31878954149859e-05
-1.03484214337598e-05
-2.91975832941145e-05
-1.82951403163282e-05
-4.28180954749699e-05
-1.84126713089694e-05
-4.09507758441482e-05
-1.38322195842331e-05
-1.25094989514458e-05
-1.07834465415137e-05
-2.32772169899107e-05
-3.68192709030917e-05
-4.78351459842256e-05
-3.15749530531254e-05
-3.04283918319223e-05
-2.70075882489763e-05
-5.25908147361843e-06
-3.29332635835027e-05
-2.38224214006963e-05
-3.23398764046594e-05
-2.60801686028128e-05
-2.09583990536081e-05
-1.35631111220351e-05
-2.0153695748098e-05
-1.21185096402006e-05
-1.07174472266416e-05
-3.67325305969633e-05
-3.12430259407482e-05
-5.2553185627728e-06
-2.72064252238592e-05
-2.59401628444372e-05
-1.99579034272516e-06
-2.01684944740011e-05
2.50805030181659e-06
-1.99224747820265e-05
-3.38620885617401e-05
-2.00392548653571e-05
-2.41787376455864e-05
-1.66892153185807e-05
1.16017574373988e-05
-3.04941807260828e-05
-1.36665585709606e-05
-7.11223920890392e-06
-2.23433032112639e-05
-3.15128020501807e-05
-1.53306672877355e-05
-2.8126661019483e-05
4.87078165574224e-06
-1.72817520840584e-05
1.30059399052161e-05
-2.21420800328765e-05
-1.66840627639493e-05
-2.05919489996008e-05
-1.33993890485266e-05
-1.56017021108484e-05
-2.02626228488273e-05
-1.45866448049102e-05
-2.51805550238585e-05
-3.09616665957689e-05
-6.20492967190012e-06
-2.87925115180389e-05
-2.41430730116994e-05
-3.09008929427091e-05
-2.75465586434948e-05
-1.84460798169346e-05
-2.00143860729234e-05
-3.27000109385804e-06
-1.06714109582054e-05
-2.53193314840589e-05
-2.34542633616743e-05
-8.21535070348631e-06
-1.77871031138736e-05
-2.46140454234014e-05
-2.05627333790068e-05
-2.22833819441676e-05
-2.99909430471123e-05
-1.79198415373148e-05
-1.91454683946135e-05
-3.50364322516674e-05
4.79756123989552e-06
-1.21172975266099e-05
-1.93047214459253e-05
-2.18597907738999e-05
-3.15813450049861e-05
-2.20462238846232e-05
-3.41966891631141e-05
-1.95304574192616e-05
-1.31401688365069e-05
-2.25763656573489e-05
-2.03985117656135e-05
-2.78206520284749e-05
-3.23115616014278e-05
6.63548948412568e-06
-3.61156792028442e-05
-3.31910445741497e-05
-4.58597594991397e-06
-2.11298392784946e-05
-1.21761965431342e-05
-1.06228124260597e-05
-2.37063765694176e-06
-1.66334435537314e-05
-1.8320788393526e-05
5.57302615653825e-06
-1.57782043710765e-05
-1.45956969309026e-05
-1.25720680903438e-05
-6.56204367067756e-06
-2.2384112550658e-05
-2.60439425062911e-05
-2.11968331777349e-05
-2.33093211919839e-05
-1.7486399585236e-05
-2.40132448263399e-05
-2.84674529657942e-05
-3.27261208353206e-05
-1.38684244934309e-05
-1.55200654288794e-06
-2.26740243105612e-05
-2.3789375573628e-05
-7.22655592588478e-06
-3.86996379942746e-05
-2.63727899388542e-05
-4.56639048544415e-06
8.66868573265267e-07
-1.47931354742659e-05
-1.42566109712744e-05
-1.10454066204445e-05
-8.43897210615025e-06
-2.41276189831564e-05
-2.29827985388766e-05
-2.17456214552271e-05
-1.37246483244006e-05
3.41575230055111e-07
-3.85662859708153e-05
-1.81241320572122e-05
-8.73619627921649e-06
-2.4831604387573e-05
-3.59929379405333e-05
-2.54550905080236e-05
-3.23157792462759e-05
-2.54800543492811e-06
-2.00072665034957e-05
-1.85558397780926e-05
-2.45439636344447e-05
-1.01688827947646e-05
-2.77284968851373e-05
-1.23410729563844e-05
-8.61528929517385e-06
-2.50682284674985e-05
-3.08695967337602e-05
-2.48031636973344e-05
-3.46338929298683e-06
-2.43098442578857e-05
-2.38428265510501e-05
-4.02227638219558e-05
-1.41714465320849e-05
-9.58625065794857e-06
-1.87349056501032e-05
-1.95770019426458e-05
-1.07117402576748e-05
-2.66222612405405e-05
-2.01901545810181e-05
-2.55732819393252e-05
-2.57269259014777e-05
-3.01004677416062e-05
-2.13017130914993e-05
-2.52261906798552e-05
-2.31975400994288e-05
-3.04739701347217e-05
-3.12078663285032e-05
-2.11751669889506e-05
-1.43202712070801e-05
-3.04178601161532e-05
-1.70740868184338e-05
-6.53322852826671e-06
-3.48352220628451e-05
-2.53597733472134e-05
-2.10226285482549e-05
-2.83414165378916e-05
-3.64112900368805e-05
-2.79741165846487e-05
-2.17541118321392e-05
-1.36277905044514e-05
-3.2739459714621e-05
-1.78014710792199e-05
-3.58604523489087e-06
-9.57680706541858e-06
2.23497105916314e-05
1.60071875688882e-06
-3.04608562095694e-05
-4.09722714736464e-06
-1.72751588574646e-05
-1.01049636038349e-05
-1.93330517667302e-05
-1.23374917486794e-05
-6.88980950725397e-06
-2.19487132136531e-05
-2.81469161368567e-05
-2.60232357973833e-05
-4.07408473642337e-05
-2.43209392808341e-05
-1.66626762806295e-05
-6.06154777027595e-06
-1.91729564012228e-05
-1.422066033587e-05
4.40734710252464e-06
-1.41165159550887e-06
-1.27080819549086e-05
-3.37865422858433e-05
-2.72420727800343e-05
2.45031408176673e-06
-3.75855493533343e-05
-1.58810458985915e-05
-1.26754879332045e-05
-2.92483710557322e-05
-2.02357942876038e-05
-8.45683081891285e-06
-1.29706928735856e-05
-1.46861797581119e-05
-4.59183309956551e-05
-2.59931821523017e-05
-2.32826177416111e-05
-4.33671557471155e-06
1.67488249041652e-06
-2.83888758629074e-05
-2.54602389154247e-05
-6.80402059640631e-06
7.47857390875016e-07
-2.36648227664906e-05
-8.05842542114153e-06
-1.90840008438108e-05
-1.1095334729482e-05
-3.76806961421906e-05
-2.32721775457753e-05
-2.56456793108657e-05
-5.13949385037184e-06
-2.43817152827094e-05
-2.01190551233428e-05
-1.44620444086207e-05
-1.70847593866809e-05
-1.18313882405899e-06
-3.75465468680825e-05
-2.5583978644396e-05
-2.50104081061296e-05
-2.22604590143525e-05
-1.91157500706581e-05
-1.82485157117952e-05
-1.16064855651055e-05
-1.58090037372771e-05
-3.78281441625063e-06
-1.5953200153388e-05
-4.32015006564531e-06
-1.26952918374296e-05
-1.66068206643589e-05
-2.68986193396722e-05
-2.22600053207272e-05
-3.29551239276597e-05
-2.5858473756489e-08
-1.91397797716554e-05
-2.14407621245274e-05
-2.54219403766715e-05
-2.76355568471838e-05
-1.74103159995987e-05
-8.03194501416317e-06
-6.39602080857281e-06
-3.20717504195771e-05
-2.77808719335922e-05
-3.33064790333045e-05
-3.69053923240292e-05
-2.78285050497762e-05
-5.74907040945297e-06
2.05513686498121e-06
-1.94173202285902e-05
-2.38013395108625e-06
-2.61238224714461e-05
-3.74786393509439e-05
-1.78827769843723e-05
-1.99765232048832e-05
-1.52331235451275e-05
-2.44109524311591e-05
-9.46688532430108e-06
-2.49161277735134e-05
-7.68923850815572e-06
-2.11042956461211e-05
-1.28906893919877e-05
5.32602497581774e-07
-1.86467926382364e-05
5.72159547829079e-06
-1.72039687303555e-05
-1.43253534881118e-06
-3.45454457730893e-05
-3.48115516911933e-07
-1.68935766805754e-07
-1.40003700143567e-05
-2.83620900366649e-05
-1.749212807873e-05
-1.3806764427225e-05
-4.58701996052112e-06
-7.49385775948094e-06
-6.60258287622797e-06
-2.05639556454659e-05
-1.00383809090673e-05
-2.71909930953311e-05
-1.11427924646373e-05
-2.4151354740159e-05
-2.21218203558427e-05
-6.63659133200215e-06
-6.9611364165816e-06
-2.59804162644211e-05
-1.7510442685709e-05
-4.09858026984534e-05
-2.66255676447345e-05
2.22095713360723e-06
-2.69502098076042e-05
-2.1241057319495e-05
-1.25054331433041e-05
-1.52389063315438e-05
-1.73762102167808e-05
-1.95473346911456e-05
-1.78490161956489e-05
-1.45883032857511e-05
-1.61208573878365e-05
-3.82369375903791e-06
-3.999926922691e-06
-1.4725921617003e-05
-2.37298751803616e-05
-3.20043093066593e-05
-1.27388729773637e-05
-2.25679745847973e-05
-1.79482445509736e-05
-1.8311426796132e-05
-2.71336274280228e-05
7.64872469192234e-06
-1.46857981685019e-05
-2.57188451130367e-05
-6.93965907011926e-06
-2.19134054364398e-05
-1.51321111430552e-05
-1.67938586796916e-05
-2.28251162056812e-05
-1.12378689426812e-05
-2.26986117408007e-05
-2.95491857019198e-06
-1.77301554056643e-05
-3.5565595173606e-05
-1.75353043048191e-05
-8.24290051372503e-07
-5.4259980681058e-05
-1.58800922045205e-05
-2.21327638777363e-05
-1.03667336277507e-05
-1.86480451132461e-05
-1.61758236197763e-05
-1.50751407410805e-05
-1.83548193269076e-05
-6.86788382824161e-06
-8.64123574734895e-06
-1.9293210279249e-05
-3.06370367027666e-05
-1.21179055091913e-05
-2.95092663491459e-05
-3.53408958210761e-06
-1.24817974983603e-06
-2.1243209052219e-05
-3.94900158784289e-05
-4.88517129692571e-06
1.24412820585594e-05
-2.97640036839501e-05
-1.68372771313291e-05
-2.56605701826941e-05
-1.64574904198451e-05
-3.09978458773444e-05
-1.41313095169458e-05
-5.82693746038564e-06
-2.51520903290127e-05
-2.87509477623443e-06
-1.56462557254913e-05
-1.79353483958835e-05
-4.96518805789031e-06
-2.33829933599103e-05
-1.20125779506048e-05
-2.11947214804993e-05
-1.88307981567957e-05
-2.65249464993967e-05
-5.92262821793929e-06
-1.89194682484478e-05
-2.68946869874766e-05
-1.18151980514102e-06
-7.76672565711508e-06
2.02847051720115e-06
-1.82557189213203e-05
-2.55835345352838e-05
-2.54410021445908e-05
-2.71029006819307e-06
-1.94803779743089e-05
-1.20335133561587e-05
-2.04216741343834e-06
-2.81655803411916e-05
-2.56839782380575e-05
-3.02312079670322e-05
-2.43837933241493e-05
-2.59083552949835e-05
-3.18137918605814e-05
-5.13054547605442e-06
-1.4549000232341e-05
-2.86105455628611e-05
-1.33848280939374e-05
-1.51622625938137e-05
-1.5509934546841e-05
-8.37358594662977e-06
-2.45616615247116e-05
-7.05993002757449e-06
-2.49619420775521e-05
-9.93356791028747e-06
-3.81022417542294e-06
-1.62939876128685e-05
-2.10050409485333e-05
-2.65229235701263e-05
-2.54010320528012e-05
-2.8527181723351e-05
-4.28162280065836e-05
-1.59337401281658e-05
-2.01207603168927e-05
-3.6072022901526e-05
-3.19076680709467e-05
-1.85804865863284e-05
-2.67994299690458e-05
-1.82076739422462e-05
-7.34550468278379e-06
3.5475206361703e-06
-3.38456757220578e-05
-2.46414482638011e-05
-2.08471588361114e-05
-2.41799136714187e-05
-1.93894327770872e-05
-2.50053109032188e-05
-2.18417190144512e-05
3.216040988452e-06
-1.87200423972234e-06
-1.67940406581045e-05
-1.50762363733023e-05
-1.13791788581193e-05
-2.47080412212449e-05
-9.56843609077773e-06
-2.54361244238361e-05
1.08306360837189e-05
-1.69257103925013e-05
-5.90886463854419e-06
-1.55924280091951e-05
-7.89901447410252e-06
-1.01555173892765e-05
-1.9692431528751e-05
-9.03430346496618e-06
-2.38395346618002e-05
6.17379239266564e-06
-1.824469401342e-05
-2.65812729077249e-05
-8.98154079356807e-06
1.00695494094794e-05
-2.73112266854973e-05
-1.52536094881426e-05
-1.0897193511702e-05
-2.80854985458266e-05
-9.42883190336958e-06
-3.45336016214979e-05
-7.01425890905788e-06
-1.72218742161325e-05
-1.1268273499554e-05
-3.31663891898721e-05
-2.804946390216e-05
-1.08399975574153e-05
-4.69236483158381e-05
-2.66350516014822e-05
-2.4027250399295e-05
-7.37309195503335e-06
-4.40613092859607e-05
-2.35772032057194e-06
-1.98906475122148e-05
-2.44380408375007e-05
1.29736495013741e-06
-1.33582215101261e-05
-1.99958755273416e-05
-1.10350140541311e-05
-3.59929718096578e-05
-2.11488581708615e-05
-9.74715143765695e-06
-2.57183584066574e-05
-1.67640656937429e-05
-8.91041904872616e-06
-1.73734187595537e-05
-3.90466076501054e-05
-2.0092789259358e-05
-1.55522379537803e-05
-5.08894335050654e-05
-2.82916554828944e-05
-2.50354683082183e-05
-1.3071903231368e-05
3.42117006087915e-07
-2.31164416566601e-05
-1.8685928535439e-05
-2.74056560984576e-05
-3.13155451331639e-05
-1.17622408514928e-05
-8.22176503334674e-06
-2.92274990383527e-05
-2.67814003758777e-05
1.85832274113477e-07
7.79606670340958e-07
-1.20269816053378e-05
-1.81851643835394e-05
-1.61669668117296e-05
-2.23282332364348e-05
-1.58057278930756e-05
-9.27093110419006e-06
-3.88383397228156e-05
-2.46286627722348e-05
-5.15716857372279e-06
-1.25092867295475e-05
-2.14680384874959e-05
-2.34890683988515e-06
-1.35492982637195e-05
-2.79143019307256e-05
-1.94524781699208e-05
-2.41830702253346e-05
-9.28186456242934e-06
-3.16149735803964e-05
-2.3498785817777e-06
-2.18614932749054e-05
-2.0032698825003e-05
-4.99890650461718e-06
-9.39507558807915e-06
-8.37552436455241e-06
-6.37152196774772e-06
-1.83125847937441e-05
-2.10664589224119e-05
-2.59589021618148e-05
-1.55828486387741e-05
-3.53255999182905e-05
-1.03277443098616e-05
-8.76110253992364e-06
-2.35911800748857e-05
1.53413475052638e-05
-2.44758768051028e-05
-1.36670242947292e-05
-1.43134972917441e-05
-1.77634346356463e-05
-2.98915661920253e-05
-2.11575914999807e-05
-2.05554829337473e-05
-2.10483468299197e-05
-1.25288920751087e-05
-2.16217146548092e-05
-2.70269283274182e-05
-1.60386996469879e-05
-1.69096839642487e-05
-7.15047357285311e-06
-1.32870072097724e-05
-2.02120293233392e-05
-3.60212090181988e-05
-2.83544691095049e-05
-9.59394514431332e-06
-2.7599434112545e-05
-2.83517283440255e-05
-7.67999436325716e-06
-8.43807531276488e-06
-1.44049022373342e-05
-6.91781121677678e-06
-3.0515573338949e-07
-1.72043579065439e-05
-2.00131449111349e-05
-3.39511941490519e-05
-5.43860733301967e-06
-4.39698571326094e-05
-2.53071513768474e-05
-2.21461428424352e-05
-2.38953988194558e-05
-1.95260054862308e-05
-4.47204187688612e-06
-2.62567720334543e-05
-3.17003131635524e-05
-5.67590372632933e-06
-3.11348535937285e-05
-1.91236824790209e-05
8.87844910212788e-07
-8.67685555280544e-07
-9.44437002773277e-06
-1.6568025139778e-05
-1.02032901740745e-05
-1.85401279506022e-05
-2.79174329381966e-05
-1.76853689484864e-05
-9.7078348029326e-06
-1.05309462965757e-05
-3.2069485179398e-05
-1.13333169646998e-05
-2.24889750369504e-05
-2.78695161092533e-05
-5.8190832048321e-06
-2.87060867528725e-05
-9.68146261536066e-06
-1.52020245351373e-05
-2.67251442612178e-05
2.47955865112819e-06
-3.05027494042802e-05
-2.5348718885383e-05
-2.34259265697228e-05
-2.17078124866332e-05
2.29467951359156e-06
-1.21057991872774e-05
-5.3179753285771e-06
-1.86718071293144e-06
-1.23828017152424e-06
9.28489295451639e-06
-8.78015877897823e-06
-1.69109515976003e-05
-1.38842854195069e-05
-2.97408771231644e-05
-4.16166109982039e-05
-1.62949628757851e-06
-6.00485782296096e-06
-2.1791863324807e-05
2.80857158305694e-06
-2.17155963987605e-05
-1.8261445696746e-05
-1.21972411354418e-05
-3.27212395166884e-05
-8.72507894275239e-06
-1.15312858344988e-05
-2.96921516204746e-05
-4.44113373865265e-05
-2.61223219873584e-05
-2.40940149900776e-05
-3.13728945458337e-07
-1.46789397287859e-05
-1.12521499821745e-05
-9.47328681310967e-06
-2.73587977930861e-05
-1.82865726822376e-05
-1.85772296069001e-05
-2.01957543119137e-05
-2.39201454218598e-05
-1.5991459755053e-05
-1.71817645157051e-05
-1.38007269175011e-05
-8.29805635544836e-06
-2.78396473665444e-05
-1.21556358415359e-05
-2.95549027586845e-05
-1.52527971765953e-05
-1.39255778005826e-05
-1.79880498511706e-05
-1.98425404844503e-05
-1.3951707505891e-05
-1.71968384979065e-05
-2.32971857046844e-05
-1.04615433324322e-05
-2.20847483828046e-05
-2.13641479726554e-05
-1.43809070665178e-05
-1.31261685141941e-05
-1.8561776817382e-05
-1.82100569337735e-05
-3.09509804258783e-05
-1.59647755303573e-05
1.75642778335367e-06
-1.05833924874109e-05
-6.83675268819208e-06
-2.65201301451757e-05
-5.89583330093966e-06
3.17471403930677e-06
-3.01399616734779e-05
-3.28955714259832e-05
-1.75516991335321e-05
-3.16458442980963e-05
-8.20164016978475e-06
-1.10889688501976e-05
-1.88402638510266e-05
-1.58623040590849e-05
-3.68343623566125e-05
-7.85778146692255e-06
-4.27405889796563e-05
-2.46946306856244e-05
-2.41067666736637e-05
-3.55604159796604e-06
-2.8824207641776e-06
-3.25285523654119e-05
-6.01789637757731e-06
-2.35938548739273e-05
-1.24946933739868e-05
-1.94860809678261e-05
-4.35466648377407e-05
6.41753229730742e-06
-1.08260955328294e-05
-3.01856549283433e-06
-1.01497383840337e-05
-3.42378292365721e-05
-3.21775354487371e-05
-7.91087826569443e-06
-3.75872332801197e-06
-1.44712362407688e-05
-8.80185534765406e-06
-1.32210553864737e-05
-1.0807616820291e-05
-1.35659734970054e-05
-2.42443318952781e-05
-1.28051941873227e-05
-3.01075591456966e-05
-2.32418104718527e-05
-1.98747417131166e-05
-1.92319624920506e-05
-2.93578895972049e-05
-1.29350800666061e-05
-1.16423919039614e-05
7.7464720658652e-06
-1.70187627328291e-05
-3.73783380940639e-05
-1.83345263171098e-05
-1.394985492581e-06
-2.26821578591048e-05
-2.50809468411172e-05
-6.63901112127215e-06
-9.04956849667558e-06
-2.15652216693554e-05
-1.92872459109088e-05
-8.87531702863523e-06
-1.36973457899517e-05
-2.53139890699297e-05
-3.56019972050379e-05
-2.3686160430217e-05
-2.57393940286303e-05
-1.25228299104046e-05
-2.28472384266356e-05
-5.01391248598847e-05
-9.60317711592282e-06
-1.57779567199401e-05
-3.55623470401774e-05
-1.06227665949912e-05
-2.662993425179e-05
-2.82862797648451e-05
1.29586222492366e-06
-1.4424435371013e-05
-1.25824993460267e-05
-2.82561955892026e-05
-3.89140054604425e-05
-1.79090396030054e-05
-1.20157063283471e-05
-1.75087361378006e-05
-6.59169356980361e-06
-8.12005830115563e-06
-2.62766718346086e-05
-2.14878716201489e-05
-5.30130888568628e-06
-1.13835648146566e-05
-1.64597648945757e-05
-1.85382449073741e-05
1.01384517910508e-06
-4.58289565618132e-06
-8.92854899585265e-06
-1.44419030903671e-05
-2.09800053723129e-05
-2.86724350506381e-05
-2.12353800296561e-05
-3.37854533411167e-05
-6.57226079587424e-06
-4.40072152950235e-05
-3.07549876812333e-05
-2.72079072564767e-05
-8.29381143011386e-06
-1.21056870059951e-05
-2.13163727029528e-05
-1.09887017017156e-05
-1.48032737482756e-05
-1.32389464395903e-06
-2.65475908888157e-05
-2.0322160805898e-05
2.20180205953827e-07
-1.01209581245593e-05
-8.13417035093797e-06
-2.32769682808e-05
-1.39316361953695e-05
-1.2239344756741e-05
-3.37280415319399e-05
-1.14515050820627e-05
-2.76473118768294e-05
-3.01884290164626e-05
-2.24114954177059e-05
-3.92867444733677e-05
-3.61055080742697e-05
-7.60385482257411e-06
-1.68168766849633e-05
-2.4603293880605e-05
-2.26952255178517e-05
-1.37351421608043e-05
-1.27937156529166e-05
-2.74416432008736e-05
-8.43395157175701e-06
-3.80463493387263e-05
-8.41421445906296e-06
-2.82294425134041e-05
-2.77416962090403e-05
-2.89283134479598e-06
-2.42225789533754e-05
-2.37247233032362e-05
-3.34316309089139e-05
-1.40619431752122e-05
-2.51888617807823e-06
-1.68704129245529e-05
-1.96791685601985e-05
-3.39268498724742e-05
-7.17204512046927e-06
-2.7200666882875e-06
-1.28088716302463e-05
-8.94259613411297e-06
-1.70219552374815e-05
-2.39963208609375e-06
-2.29651235123958e-05
-4.35723981014272e-05
-2.55893870504095e-05
-2.65382994567479e-05
-2.53924841881202e-05
-5.90086269032362e-06
-2.8433489902239e-05
-1.46514905174323e-05
-3.1675333350482e-06
-2.33879538795153e-05
-1.44324490925729e-05
-1.23892536929763e-05
-2.31300996847287e-05
-2.85004644969161e-05
-1.68497064778741e-05
-1.97237989805188e-05
-5.55268015758717e-06
-3.46347966316652e-05
-2.63393672923799e-05
-1.24331458853984e-06
-1.32446747073928e-05
3.34421340499951e-06
-1.62770153237848e-05
-1.45218173633433e-05
-1.46153535919101e-05
-3.86143660950658e-05
-2.59879240328717e-05
-1.26004178487165e-05
-1.14392734592499e-05
1.78038480228102e-07
-7.36365100508079e-06
-8.28735672127536e-06
-2.55403989796741e-06
-2.88067170760995e-05
-2.84977050807557e-05
-2.17079995544364e-06
-2.97401187417286e-05
-5.570994891937e-06
-6.2198378392569e-06
-5.91351729334346e-06
-1.78465646561466e-05
-2.55860290181052e-05
-2.46773196689091e-05
1.25004185695442e-06
-1.44008031905589e-05
-3.29483588779552e-05
-1.70933393518905e-05
-1.2570093944366e-05
-4.88920909916271e-06
-1.01972660581615e-05
5.04947016733312e-06
-2.25551981861573e-05
-1.63193309730576e-05
-3.23874434895682e-05
-4.30448890222967e-05
-1.49935741499294e-05
8.16651105059625e-07
-1.02309740468721e-05
-2.44753826850269e-05
-2.6668288911472e-05
-1.11168769801577e-05
-1.7795898908655e-05
-2.19883335452673e-05
-2.19816209474317e-05
-2.24152496688684e-05
-1.32345856524499e-05
-3.50260160434853e-05
-2.7189168794232e-05
-2.13498700705832e-05
4.88495418959528e-06
-1.67944579310776e-05
-1.98189474328323e-05
-1.37958644667681e-05
-1.6084948402455e-05
-1.85148149834185e-05
-5.5266334749312e-06
-7.50707037416451e-06
-6.18388352518436e-06
-2.09700765172498e-05
-2.03418673918458e-05
-1.53464949748322e-05
-2.90940194137412e-05
-1.22484021099644e-05
-2.30186415791089e-05
-1.73950830075379e-05
-3.2990267023182e-05
-1.39516437991045e-05
-3.00946280046151e-05
-1.87872699795875e-05
-2.73346017176634e-05
-3.22626474266474e-05
-2.71145139932063e-05
-4.6965025799126e-06
-1.50569963936685e-05
-3.86854042827831e-05
-1.20778155764843e-05
-1.87139767645961e-06
-1.3699285632814e-05
-1.77421141116864e-05
-1.59918996817471e-05
-5.75030840106828e-06
-3.1888053598241e-05
-6.73874713995934e-06
-3.10231689559089e-05
-1.52238869525829e-05
-1.66211271745649e-05
-1.71250900544217e-05
-1.81683476867621e-05
-3.57367220136375e-05
-1.4789421568246e-05
-9.67079833376107e-06
-2.51326610311326e-05
-1.86197899785654e-05
-1.84910992672806e-05
-5.39555412443532e-06
-2.3069498486496e-05
-7.65737518750337e-06
-1.04525272498409e-05
-1.8862581995924e-05
-3.02337824260781e-05
-8.04788983503158e-06
-2.87150354383105e-05
-1.81641863200991e-05
-3.10116075212245e-06
-1.30887379226348e-05
-2.30258112681523e-05
-2.85167062259152e-05
-1.26513383304116e-05
-1.89028426366979e-05
-1.08806192594521e-05
-2.03463869499366e-05
-9.59067832089516e-06
-2.29519623778313e-05
-2.34647179266817e-05
-1.26771951695991e-05
-3.49430485337276e-05
-2.26170781627474e-05
-7.78185433541464e-06
-2.87466638689962e-05
-3.22259668118844e-05
-2.14660876099651e-05
-1.1205438251783e-05
1.70845601438163e-06
-2.02991825613022e-05
-4.23481382102872e-06
-3.96281542291895e-06
-1.9612988970179e-05
-2.66379565534972e-05
7.30723903624484e-06
-1.78156783770983e-05
-3.19867771861939e-05
-8.80465413960844e-06
-1.50803060561875e-05
-1.90848935036051e-05
-2.87702320056005e-05
-1.83880670926491e-05
-1.0394392956293e-05
-3.45882493865483e-05
-4.39058379468028e-05
-1.40457264388962e-05
-1.69704564790347e-05
-1.44592619907858e-05
-2.93528009845957e-05
-8.09514022126093e-06
-3.34300352780126e-05
-1.11201846139989e-05
-5.28646865826395e-06
-3.83133876797844e-05
-1.91545660095236e-05
-2.82657722758417e-05
-2.41693266823264e-05
-2.46024662953685e-05
-1.66349374679216e-05
-2.27356359383055e-05
-7.01664815220996e-06
-4.22472451359689e-06
-2.70280082799339e-05
-3.38319319469139e-05
-2.49569668327707e-05
-2.81375856168155e-05
-8.46082398528809e-06
-9.67512015656521e-06
-2.68172124270997e-05
-1.22369701973001e-05
2.08852948264401e-05
-7.29086402176591e-06
5.54142309082119e-07
-1.1289868116742e-05
-2.50011036967802e-05
-1.24380378168432e-05
-1.92282959664333e-05
-2.7443583169534e-06
-1.58279249017346e-05
-1.94960731066111e-05
-6.1956986610927e-06
-6.01965699543334e-06
-1.58711656926601e-05
-3.12099545587129e-05
1.64798924321492e-07
-9.17696189986568e-06
-2.61474226113045e-05
-9.1030300895233e-06
7.27109365675685e-06
-1.90412102186078e-05
-3.31759735272574e-05
-2.98830111896528e-05
-1.12904183225624e-05
-1.59979499026597e-05
-3.04773233652003e-05
-1.5709417387705e-05
-9.90656733676536e-06
2.06524616585757e-06
-1.45994726967764e-06
-2.18659224790321e-05
-2.65254680793401e-05
-2.65589203800229e-05
-2.58106421061169e-05
-1.73703519492719e-05
-1.84219101762836e-05
-8.23225827454433e-06
-1.53738068170024e-05
-1.00279607984121e-05
-4.54046723556118e-06
-2.47323417816709e-05
-3.39088547816125e-05
-1.13770631968818e-05
1.43336951076639e-07
4.71459746893213e-06
-7.78225048168249e-06
-1.85048843501662e-05
-4.15100846560524e-06
-2.10755841101616e-05
-3.59533233673493e-05
-3.58566874235943e-06
-2.75212295981735e-05
-1.98837818601108e-05
-2.97077755297586e-05
3.87624830237241e-06
-1.46114931926379e-06
-1.63107306662325e-05
-2.06005766376498e-05
-2.52163829091638e-05
-4.55103852437942e-06
-1.5784770251215e-05
-2.64366482966275e-05
-3.47692319580639e-05
-1.81936986519141e-05
-2.57801798436922e-05
-2.77184736625483e-05
-1.05797612083712e-05
9.68554137058418e-07
-2.03022645400577e-05
-1.1787563418175e-05
-1.07376569592409e-05
-1.6541162692536e-05
-2.51030732197029e-05
-2.16292156690204e-05
-2.51726147802517e-05
-6.76977646349619e-06
-2.38623301952408e-05
-2.46153848279344e-06
-7.58877032842619e-07
-2.6248538678507e-05
-2.80215852078334e-06
-5.16262254556908e-06
-2.98018782239607e-06
-3.24156214968661e-05
-1.18119030842895e-05
-6.40758509484018e-06
-6.08660765103014e-06
-2.0168042647507e-05
-2.4079797276602e-05
-2.60383761902821e-05
-1.22293396328197e-05
-2.25794473596615e-05
-3.78586067687393e-05
-2.83937265752217e-05
