# Supplementary material for: Research on computational propagation and identification of mine microseismic signals based on deep learning
Source: PLoS One. 2025 Oct 22;20(10):e0334641. doi: 10.1371/journal.pone.0334641 (PMC12543183; doi:10.1371/journal.pone.0334641)
Supplement: S2 Data — (ZIP) [file pone.0334641.s002.zip › 000100500001873.xlsx_0.txt_24.txt.txt]

-1.29026623083392e-05
-1.31206441946109e-05
-3.01930451953893e-05
-2.44768403082058e-05
-3.55170137366006e-05
-3.94587659179537e-05
-1.27397319926818e-06
-3.51392290696526e-05
-2.6054072746945e-05
-1.78893156368731e-05
-3.35702594330747e-05
-2.21053941386573e-05
-9.04354015390723e-06
-3.28633421167067e-05
-2.35060372831189e-05
-2.34721121958731e-05
-2.10632860473057e-05
-1.19265276771219e-05
-2.58976401511442e-05
-1.36927440260343e-05
-2.40266497834288e-05
-3.18160145136086e-05
-1.91147216795821e-05
8.03378383178811e-06
-5.68667947272384e-06
-2.15123230077185e-05
-2.30481977055255e-05
-2.0974344791861e-06
-1.19862614043306e-05
8.33735891401361e-06
-4.24049282718717e-05
-1.13063193322012e-05
-1.6455704557109e-05
-3.30281690542692e-05
-1.55206265582407e-05
3.3881777251464e-06
-2.58511670186662e-05
1.08229159550538e-06
-1.83731131444331e-05
-3.49197404157765e-05
-1.54626114025655e-05
-1.08090154485639e-05
-3.95590118641468e-05
-2.18468483982395e-05
-5.43503480653985e-06
-1.723980498252e-05
-3.54360965155833e-05
-4.80998778602445e-06
-3.22678244200901e-06
-1.1649810718033e-05
-2.03207035105945e-05
3.514332519933e-08
-2.03640078329478e-05
-2.49302695540275e-05
-1.77084980058717e-05
5.56669786917146e-06
-2.61595386182049e-05
-1.83642048034196e-05
-3.75593093228215e-05
-1.7543938651779e-05
-1.60148044267555e-05
-1.40517055314857e-05
-2.36957797192902e-05
-3.44226684873166e-05
-1.51125327863785e-05
-3.46933708462716e-05
-1.62826200919649e-05
-1.73711711833937e-05
-3.4574176894621e-05
-4.00661349163527e-05
-1.4839001052996e-05
-1.89711050382493e-05
-1.50476096168851e-05
-9.45121780084448e-06
-1.520212400602e-05
-6.45790100392213e-06
-2.88000192916552e-05
-1.63025582459877e-05
-1.12492187509022e-05
-1.13249338632203e-05
-3.04160916572402e-05
-1.38218533241423e-05
-3.2652901361925e-05
-3.94916431053173e-05
-1.03897225871506e-05
-7.12915205679715e-06
-1.04323045241376e-05
-6.88157281339944e-06
-3.90930971341961e-05
5.84500883623167e-06
-2.46937248143497e-05
-1.47217859274575e-05
-5.74880484834281e-06
-1.3498759388573e-05
-1.63890930457194e-05
1.78315493497785e-05
-1.43018236298504e-05
-2.53147572203398e-05
-1.11168358265754e-05
-1.82623110084459e-05
1.99948968868041e-06
-1.26288922202346e-05
-2.2308924597651e-05
-2.59057723080234e-05
-2.92385197083597e-05
-5.3331963240777e-06
-9.67608818190139e-06
-1.58120060746569e-05
-9.31406867988472e-06
-2.06846066249201e-05
-6.37119523321405e-06
-1.82915483091276e-05
-1.95261923802321e-05
-2.1064765643314e-05
-3.46214887869539e-07
-2.36969560620778e-06
-2.65211745029728e-06
-1.84509672735579e-05
-3.43246780538361e-05
-4.33175988502652e-06
3.64527558879161e-06
-3.4475733203544e-06
-3.1726605900837e-05
-2.8047650187686e-05
-8.37594536265842e-06
-4.86003151351821e-06
-2.59212430071309e-05
-1.9661539925508e-05
-9.15169557061086e-06
-2.07342786385369e-05
-5.76349475965634e-06
-7.78190997542687e-06
-3.46962141184337e-05
-2.54889390776678e-05
-1.28472876801173e-05
-3.0111292456116e-05
-2.48383660757303e-06
-1.87509535311236e-05
-2.22817540291807e-05
-1.69977968802416e-05
-8.33990708919747e-06
-1.9672840445833e-05
-3.04578859747352e-05
-1.69560441089331e-05
-1.2208150796944e-05
-3.83973847307494e-05
-1.75917072815169e-05
-6.44226800552686e-06
-1.84728042998961e-05
-1.19393851889714e-05
-3.39303744528617e-05
-2.88932486623313e-05
-8.65908998055606e-06
-1.11050848411623e-05
-2.54928383947193e-05
-1.73699866889731e-05
-3.84404945988778e-05
-2.82576856189954e-05
-3.13792386903769e-05
-1.16581640139853e-05
-1.85405768157987e-05
-1.65922626822799e-05
-2.46188813191397e-05
-2.71548213181684e-05
-7.96668374884691e-06
-4.21162684680926e-05
-2.76487712070152e-05
-2.50613519045593e-05
-3.11795597413883e-05
-1.25147740229785e-05
-2.78949981751065e-05
-1.59198721884553e-05
-1.31384490511329e-05
-2.67233415400261e-05
-1.4503987132394e-05
-3.71287532609213e-08
-1.88493384399453e-05
-2.63219246726076e-05
-6.71020646653852e-06
-1.34709023576618e-05
6.95337992812752e-06
-3.36241268491984e-05
-1.33813913083047e-05
-2.32357667046833e-05
-9.0504534955396e-06
-8.79719415637721e-06
-2.12644786992989e-05
-9.16743998129807e-07
-1.93985631090431e-05
-5.68287577404311e-06
-3.49339593807872e-05
-7.8711128029076e-06
-2.20926438788624e-05
-1.29714620929645e-05
-3.61292900321733e-05
-2.33689298785541e-05
-9.15045468186839e-06
-2.53639878594644e-05
-1.47483883092812e-05
-2.63741931120734e-05
-4.5131939428556e-06
-1.86514336734163e-05
3.99461656413021e-06
-2.74929873638426e-05
-1.93948330184035e-05
-3.39683139097777e-05
-1.80944078359166e-05
-3.77063612535061e-06
-2.68887638614245e-05
-1.33250071154076e-05
-1.16268461353591e-05
-1.3340673563513e-05
-6.35464272383552e-06
-1.78814210422777e-05
-1.80973300829408e-05
-3.16651252372567e-05
-2.21654500256207e-05
-3.52997031727803e-05
-1.88114463850348e-05
-3.45247225574335e-05
-7.24382571436596e-06
-7.86184757272997e-06
-2.82643999553703e-06
-1.30933862712559e-05
-3.03827939898697e-05
-8.69005275822767e-06
-2.29915746202502e-05
-2.62890357333241e-05
-1.97277093483872e-05
-1.16563797148172e-05
-1.67507470120477e-05
-2.70133339488613e-05
-3.2198900555965e-05
-8.39229592561317e-06
-1.53738412992944e-06
-4.62573392194149e-06
-3.24714628287675e-05
-1.42914423405664e-05
-1.57321772638984e-05
-2.46072611646192e-05
-2.07349842431496e-05
-2.84426975459256e-05
-2.250193090624e-06
-8.85576649896529e-06
-1.5513770697041e-05
-3.62982862514072e-06
-1.04391151803726e-05
-2.30354323358537e-05
-2.56528320319631e-05
-1.65839228469689e-05
-1.50554843378986e-05
-9.44919399305523e-06
-1.33907846721221e-05
-2.63238721513317e-05
1.59307011356471e-05
1.09086050248697e-05
-2.2657203355404e-05
-3.11712707716939e-05
-3.19439585855818e-06
-4.94067841510869e-06
-1.1409047701447e-05
-8.73067191281425e-06
-2.89677083798149e-05
-1.94859766495805e-05
-5.05676983936389e-06
-1.35779502314972e-05
-2.22399763565094e-05
-2.45886689295459e-05
-1.1510670513612e-05
-2.15742770192377e-05
-2.8990897083651e-05
-1.91665814736992e-05
-4.27921557817923e-05
1.18833564725141e-05
-2.20362778436445e-05
-8.30414012907983e-06
-2.44764869762784e-05
2.66270356984951e-06
-3.01588869848464e-05
-2.96614634106401e-05
-9.86872224197951e-06
-1.26059141879278e-06
-1.74028634244868e-05
-2.95142284386031e-05
-2.20899920908602e-05
-2.238246856667e-05
-9.7670559926996e-06
-1.21154704277601e-05
-9.97645485273557e-06
-2.77122249486826e-05
-3.22295638519603e-05
-8.93172972845712e-06
-6.86806033348951e-06
1.73715378058372e-06
-8.04160478105579e-06
-7.16262619907323e-06
-1.36261484835481e-05
-2.75883450616988e-05
-1.5864081990574e-05
-2.68644940521459e-05
-6.23732165700827e-06
-1.15934866757151e-05
-3.20065603012262e-05
-1.04702961440343e-05
-2.57405081444166e-05
-1.33682027995861e-05
-1.26178367837915e-05
-4.5633805207492e-06
-8.57111628645992e-06
-3.4569681665509e-05
-1.94526456536061e-05
2.64779400834838e-06
-2.26351618789192e-05
-1.84417628792808e-05
-3.08878387723506e-05
-1.26308351131706e-05
-1.0617255565882e-05
-4.40411385094189e-06
-6.65441257512998e-06
-2.48017835965202e-05
-3.47304911642996e-05
-1.33848396247767e-05
-3.01211004193405e-05
-3.40323516571833e-05
-2.32707312990213e-05
-3.45451905558835e-05
-3.73759053544089e-05
-3.12684613416837e-05
-2.35273359254304e-05
-4.91342026425997e-06
-3.14262917549607e-05
-1.38055645158359e-05
-3.03062458199556e-05
-1.57777440837224e-06
5.68894952428412e-06
-1.62409050364349e-05
-5.12452058484734e-06
-2.03143679863491e-05
-2.68425274743027e-05
-2.10172779579737e-05
-1.51428143655616e-05
9.96827016541043e-07
-2.16946199331219e-05
-2.41066268780711e-06
-1.58721980155059e-05
-8.00727935865442e-06
3.38049643964177e-06
-8.73469912752498e-06
-2.38882546509327e-05
-3.73208491310452e-06
-3.98672154075833e-05
-1.49238685599035e-05
-2.2096132823449e-05
-1.56564432444172e-05
-3.70340500625479e-06
-1.64910980836122e-05
-2.61788925795893e-05
-1.96121642558034e-05
-1.54098827340246e-05
-1.19162075724166e-05
-2.82577974516218e-05
-1.92386254279982e-05
-4.69941646903664e-06
-1.39250120471169e-05
-3.21691369612013e-05
-2.79604366815377e-05
-7.0948597817898e-06
-4.3676834725986e-06
-2.34042622676167e-05
-1.84652289107434e-05
6.75407311238085e-06
-2.9926620111793e-05
-2.01355591250042e-05
-6.05402355901722e-06
-1.99620838499008e-05
-3.68842571695649e-05
-2.74444691318862e-05
-2.9520324660273e-05
-1.60307923100712e-05
-2.28511797745439e-05
-2.00439129573942e-05
-1.60076374735415e-05
-2.03452193252345e-05
-2.44451063092537e-05
-2.2429623928883e-05
-1.62231934871232e-05
-3.83635175508265e-05
-2.76755165382047e-05
-2.29462025028371e-05
-1.43441015024304e-05
-1.96703138823291e-05
-1.98167724632354e-05
-2.71575140496391e-05
-1.81050337907078e-05
-9.29882733068633e-06
-2.36073591291906e-05
-9.81516059503311e-06
-1.21790014616268e-05
-1.79782831801532e-05
-1.48816022590866e-05
-3.10644860238616e-05
-4.21518537149141e-05
-2.75225638486842e-06
-2.55050277187023e-05
-3.72063918721632e-05
-2.6642057039972e-05
-2.49249918212191e-05
-2.97237381916261e-05
-2.38728250863445e-05
-3.4141651960822e-05
-1.81088775914632e-05
-1.9760088071696e-05
-1.75009820293638e-05
-1.44992239434012e-05
-1.91705096477329e-05
-1.86030940520072e-05
-4.45864280728324e-05
-2.57383812879927e-06
-1.54719589225782e-05
-9.60674790144518e-06
-2.03144125716853e-05
-1.36403084350228e-05
-2.02246407150045e-05
-1.94772112916629e-05
-4.37898181465241e-05
-2.0414556843636e-05
-2.76319993595817e-05
-5.074503706349e-06
-1.70348481033947e-05
-1.02097811762975e-05
-8.87489961617515e-06
-1.70196635234466e-05
-1.96642596384239e-05
-1.54050457785385e-05
-8.41234944594642e-06
-1.61710294622753e-05
-2.79942822095701e-05
-6.78739201006786e-06
4.2748918778723e-07
-1.88785786143184e-05
1.18918169470545e-06
-6.00562334173664e-06
-2.75501507576271e-06
-1.80212550805221e-05
1.14570322242082e-06
-2.11545733394258e-05
-9.3106308488152e-06
-8.11097812952528e-06
2.67435492443712e-06
-6.08163552066315e-06
-2.62953760566571e-05
-2.38601367459738e-05
-9.00576132977924e-06
-2.03986791010138e-05
3.05645765559222e-06
-1.01079158790521e-05
-4.85636375356179e-06
-1.19565874343094e-05
-8.63224451936263e-06
-2.53184954373466e-05
-2.17028227738872e-05
-2.04392845545938e-05
-1.33016883674706e-05
1.13152789136977e-05
-3.63991491589814e-05
5.5657195612336e-06
-5.80632967653418e-06
-5.9260137787456e-06
-3.4725851210008e-05
-7.54110297195957e-06
-6.28286991294283e-06
-1.24969579250323e-05
-2.37356583303515e-05
-1.16041995871697e-05
-1.5495675981943e-07
-1.73706388221182e-05
-3.40640766302282e-05
-4.36538428142932e-05
-1.99775867707306e-05
-4.96408406628244e-06
-1.87392069865571e-05
-3.71851820162046e-05
-3.07874958338796e-05
-3.06881576640156e-05
-1.98855136209965e-05
-7.17545548543543e-06
-2.46934721892089e-05
-3.69819659954781e-05
-4.43276548189344e-05
-1.19276895877791e-05
-1.63115070018667e-05
-3.40896772129159e-05
-2.23946561617685e-05
-2.82916789737216e-05
-3.39420413562093e-05
-3.0798274739968e-05
-1.37794914217838e-05
-3.68640428106043e-05
-1.0208967429407e-05
2.79535690210937e-06
-8.30635818950638e-07
-2.21688439406752e-05
-1.07980240708613e-05
-1.06655597976579e-05
-1.84864134230736e-05
-2.54055253372029e-05
-2.6090747018916e-05
-9.97205469272484e-06
-1.18284780286141e-05
-2.42288979750212e-05
-1.73239043206939e-05
-4.38284085924557e-06
-2.89187881167683e-05
-7.73075291756157e-06
-5.65823433395311e-06
-1.38934686637684e-05
-7.79188814754821e-06
-1.48026260282089e-05
-3.24947390357803e-05
-3.12209323552612e-05
-1.61828732181253e-05
-1.16864879777916e-05
-9.57168053398258e-06
-1.79807337129892e-05
1.72449235886953e-05
-1.77107218733264e-05
-1.3355378086761e-05
-1.64450324300037e-05
-3.88004810001886e-05
1.85088294235176e-06
-3.37538426287051e-05
-1.45980115416943e-05
-1.43421651720541e-05
-3.56523648525591e-05
-1.26180295056437e-05
-1.9078095479905e-05
-1.80065543905359e-06
-7.67522967374941e-06
-1.75547710846516e-05
-2.13010315183178e-05
-2.45060034018846e-05
-2.05677416322665e-05
-2.96768953709922e-05
-1.86160371875306e-05
-1.48820642338256e-05
-1.06267261824996e-05
-2.65651022600464e-05
-2.3502205720176e-05
-2.05623017719849e-06
-2.33366044285402e-05
-8.31970111510283e-06
-3.63638784128532e-05
-1.04015453164735e-05
-1.3591772543116e-05
-1.59033892817886e-05
-2.44708985192347e-05
-6.10668290007051e-06
-3.04785664856866e-05
-1.66905630433446e-05
-3.14742280840496e-05
-4.00818536717465e-05
-1.15104954238039e-05
-4.97644205888111e-06
-1.74353653185951e-05
-1.69527655604554e-05
-4.8181907819602e-06
-1.33247312338569e-05
-3.85283087214006e-05
-8.24262092886563e-06
-1.76792450576324e-05
-2.66906917725361e-05
-2.36052276104341e-05
-1.86286667972171e-05
-2.20894062636603e-05
-1.17519316290275e-05
-1.04929863924495e-05
-9.26261763871213e-06
-2.27262065056921e-05
-1.33876098475837e-05
-8.2462959583097e-06
-5.3390070690303e-06
-2.2280703632902e-05
-1.73244441895618e-05
-3.53242355924375e-05
-1.40492311214874e-05
-9.06661403895724e-06
-7.44346900658667e-06
-1.94861396650711e-05
-2.61595044681144e-05
-5.01339084042201e-06
-2.68849499490694e-05
-1.40606984872194e-05
-5.84710221098395e-06
-1.09676497429977e-05
7.69048729449213e-06
-2.86716332177973e-05
-2.48504657751789e-05
-2.20674169034481e-05
-1.4576421551465e-05
-1.85970233022598e-05
-2.71249863319625e-05
-1.01305433364309e-05
-1.20697092860462e-05
-2.62791356367698e-05
-2.15043511202065e-05
1.27167011307e-06
-8.14798358209595e-06
-1.21489207362118e-05
-3.21467357608469e-05
-1.59724755752473e-05
-3.39727347345844e-06
-4.3487187434396e-07
1.7451927688218e-05
-1.29301813268328e-05
-8.64462488778743e-06
-1.09162703222336e-05
-8.26442102614949e-06
-1.57395451638636e-05
-1.86716631971918e-05
-1.47917775158531e-05
-1.68446658447908e-05
-1.17292837789144e-05
-1.61205854374092e-05
-2.11956063114106e-05
-6.33132217119225e-06
-1.43753204230194e-05
-2.21635590696253e-05
-2.05249861665061e-05
-3.61281267606649e-05
-2.20711459472512e-05
-2.90511164402151e-05
-3.48977488024467e-05
-3.81622659094462e-05
-2.16352668365438e-05
-3.51124654599814e-05
-3.78769384344172e-05
-8.9187047953894e-06
-4.81806989842822e-06
-1.92151625083366e-05
-2.8863599842486e-05
-2.15703858677652e-05
-1.11555942470505e-05
-1.17607678363461e-05
-3.32382404573784e-07
1.42424715508623e-06
-2.56865040469785e-05
-2.84720488933751e-05
-2.62926219579435e-05
-8.21782348167743e-06
-2.90656497173825e-06
-3.38361662419792e-06
-2.74147363695206e-06
-1.32244376575911e-05
-2.83318230850331e-05
-1.64349708350163e-05
-1.65900648270078e-05
-1.77282487308182e-05
-2.01448090156995e-05
-2.47391986934252e-05
-2.9121202665236e-05
-3.32652280541409e-05
-2.72063873441295e-05
-2.87592412712145e-05
-1.20645800768029e-05
-9.81782810435454e-06
-1.74285684269363e-05
-4.54829683633625e-06
-1.34400728636988e-05
-2.94914983307858e-05
-2.07544824561064e-05
-2.26148905893946e-05
8.45191752957571e-06
-1.70273267520328e-05
-1.12805255246324e-06
-2.09751453531575e-05
1.18969487920311e-06
-1.35568725165284e-05
-2.10466080220572e-05
-2.14352150379101e-05
-1.62839592714226e-05
-6.49256057230591e-08
-2.42610545835768e-05
-2.01847133352377e-06
5.69907804669392e-06
-2.55054210144631e-05
-2.08052477588558e-05
-9.12208802915362e-06
-1.57613156496623e-05
-4.08481609677493e-05
-2.1671495362284e-06
-3.90540752765208e-05
-1.18400492599395e-05
-1.01257661818306e-05
-1.4585939063971e-05
-2.67426008492685e-05
-2.43967501430668e-05
-1.54214531333281e-05
-9.43355382179574e-06
-1.4499672559944e-05
-4.28062404152648e-05
-7.07389572461845e-06
-1.53711517925372e-05
-8.00153814838334e-06
2.56414813503265e-06
-2.87900377100131e-05
-2.56823774019814e-05
-2.22431502685564e-05
-1.76111120431352e-05
-2.57018665235773e-05
-2.14753641203356e-05
-1.43311823577447e-05
-3.28404266580474e-05
-2.07774766750874e-05
-2.9107975407576e-05
-2.73088700508624e-05
-1.82979370422019e-05
-1.58200230836521e-05
-2.1925104005678e-05
-1.49037581460973e-05
-1.61466995329734e-05
-1.26317868184767e-05
-3.02229825152093e-05
-2.75921023109028e-05
-2.23398147258234e-05
-1.88627230102186e-05
-1.73391489084015e-05
-3.8482659070981e-05
-1.48833582366246e-05
-2.60687678525789e-05
-2.23198470219049e-05
-1.98933261870914e-05
-1.33691175769227e-05
-1.15452711378938e-05
-1.47394300264235e-05
-1.61011207862721e-05
-1.1355096767784e-05
-2.71304029773999e-05
-2.30154227270666e-05
-1.8670755943513e-05
-2.47398879162014e-05
-3.75841707542351e-05
-1.2706044926734e-05
-1.53281736068192e-05
-1.36068580962204e-05
-1.39923499261256e-05
-1.00666937764371e-05
-1.61113455958797e-05
-3.89630406801779e-05
-4.7633861556375e-06
-1.33683107001907e-05
-2.65328097272814e-05
-1.9975822190753e-05
-1.60229816834921e-05
-1.63421858622263e-05
-8.54012105417869e-06
-1.03586892916065e-05
-6.60460885997713e-06
-2.60884461142383e-05
-1.12765237952568e-05
-8.81750604308855e-06
-4.14095866265579e-06
-1.39848939175939e-05
-1.65712260780367e-05
-3.56601970737303e-05
-1.2647511366777e-05
-1.75760760899862e-05
-2.57502318320136e-05
-1.18028234166009e-05
-1.43951962241526e-06
-8.94333720942117e-06
-2.00101723674966e-05
-3.14186343789309e-05
-1.28801222965397e-05
-1.58186634734764e-05
-1.03884113577027e-05
-4.38998537539255e-06
-1.37346116624386e-05
-2.54999869372761e-05
-3.09023578734855e-05
-1.73050439523511e-05
-3.8457329617248e-06
-1.52992637343078e-05
-1.25748427487103e-05
3.91408567198627e-06
-1.62815021445726e-05
-2.40801923922891e-05
-1.59393563474647e-06
-1.75796410654764e-05
-2.97732485705008e-05
-8.04778899080119e-06
-1.16721954906922e-05
-3.65558742087677e-05
-9.33466998961292e-06
-2.42838690686456e-05
-1.44751933657956e-05
-1.62438113522289e-05
-1.27163491188816e-05
-1.19657674343804e-05
-4.018738376794e-05
-1.67334945606828e-05
-2.57987171156492e-05
-1.42757295502029e-05
-2.41198351104248e-05
-1.4302144595587e-05
-2.68879705088027e-05
-2.43598401302649e-05
-1.48488233078572e-05
-1.40290849483995e-05
-2.80688919450504e-05
3.86226355243898e-06
2.69068851949673e-06
-7.88940990235862e-06
1.42888347596975e-05
-2.57066101456593e-05
-3.35038712544719e-05
-2.36392609257595e-05
-1.56707852964314e-06
-2.0737816495587e-05
-2.00032029609774e-05
-3.41507054422858e-05
-2.10569405992139e-05
-2.64851180919025e-05
-1.5316640826686e-05
-1.35286949009581e-05
-1.12541522697891e-05
-1.19707747683965e-05
-5.38603015227271e-06
-3.57955641353244e-06
-2.37906246719701e-05
-3.08377833633097e-06
-1.846416927007e-05
1.27100394403768e-05
-3.71620455500019e-05
-1.37639546965003e-05
-2.66789356656218e-05
-2.03478928954227e-05
-1.33142699041369e-05
-2.08627665347103e-05
-2.06637932771469e-05
-2.05400305062709e-05
-2.57528052763451e-05
-3.7172580491837e-05
-1.58968919024289e-05
-3.30819839999252e-05
-1.88289941476455e-05
-2.98860507430385e-05
-2.69236306617094e-05
-3.88149016661071e-05
-2.19199270133223e-05
-2.99543564248296e-05
-9.23866898822863e-06
-2.36780560301841e-05
-2.96558292213298e-05
5.24420550627981e-06
-2.01258606667968e-05
-4.10203635039376e-05
-2.71027354608819e-05
-2.62309105965596e-05
-3.32394577457814e-05
-1.64873166617262e-05
1.11181026166882e-06
-7.95946919160685e-07
-2.37581255237977e-05
-2.92274269642501e-05
-3.26765309526947e-06
-4.03690038987291e-05
-2.14674734265181e-05
-6.76414991516845e-06
-1.94351469373578e-05
6.78334056751862e-06
-3.05801119477272e-05
-2.11611648316582e-05
-3.36318775981364e-05
-1.58205761827076e-05
-1.33646359041564e-05
-3.3212067448076e-05
-2.81419110245388e-06
-1.1692108731644e-05
-2.36937559150319e-05
-3.59519270482713e-05
-3.90821228792292e-05
-1.74231990108697e-05
-3.40141061871469e-06
1.50222055931101e-05
-1.86473358038867e-05
-7.30547444102883e-06
-2.61022562461216e-05
-1.6902299604117e-05
-8.38261346825183e-06
-1.53240099089843e-05
-4.02574268785095e-05
1.43223591127387e-05
-4.32163421442856e-05
-1.40115526330272e-05
8.72699228163678e-06
-1.34937106134978e-05
-3.4767038971755e-05
-2.59102706732518e-05
-3.4515448697498e-06
-3.3733626958631e-05
-1.03604456741546e-05
-1.27234233124581e-05
-1.29359588474372e-05
-1.43268465824282e-05
-2.14679597707516e-05
-1.7464775637996e-05
-3.14916689417813e-05
-1.1855934175907e-05
-2.25789442838196e-05
-2.54759862385919e-05
-1.65000414044879e-05
-6.73480473740336e-06
-1.26654603445416e-05
-1.53109471452714e-05
-2.58218249823324e-05
-1.35952286279933e-05
-1.83804046892116e-05
-1.21362094507402e-05
-2.19053027729888e-05
-5.65909330471062e-06
-6.76658079105478e-06
-1.94138116526928e-05
-1.46971144863531e-05
-1.28258746051002e-05
-3.10004979948486e-05
-1.04215554029137e-05
-2.30853422250834e-05
-4.30640456333943e-06
-1.85375538949164e-05
-1.17293219145325e-05
-2.50922361571472e-05
-1.57600288035216e-05
-2.52077379934005e-05
-1.98757417668097e-05
-7.75432488890447e-06
-3.65545623323232e-05
-2.56489124502135e-05
-4.00716278931747e-05
-3.91022935694879e-05
-1.86505182282934e-05
-1.6577875325759e-06
9.37285236290849e-06
-3.81327704092386e-05
-2.80863302329449e-05
-2.45876811529257e-05
-5.16015099119058e-06
-1.82532533167803e-05
-3.46257048912582e-05
-1.1880763239683e-05
-9.81825379574432e-06
-3.22315426413851e-05
-4.48250016675311e-06
-1.99381843192314e-05
-1.65566798440812e-05
-3.59261260117619e-05
-2.18704506998477e-05
-1.58163249105834e-05
-3.15652766377508e-05
-4.4343772152607e-05
-2.35720480804098e-05
-9.48993467468628e-06
-3.28453473987399e-05
-6.8668530170487e-06
-3.23823336029784e-05
-2.61561376698845e-05
-9.62018172205971e-06
-4.08449407682816e-05
-1.93101621131381e-05
-9.46450541695701e-07
-3.66482548412678e-05
-3.95964071725118e-05
-3.34914044161821e-05
-1.64883280445788e-05
-1.83402164820389e-05
-9.13522360193085e-06
-1.92018198817694e-05
-1.79145266760622e-05
-2.59563063390715e-05
-2.7314228893882e-05
-2.42939132828071e-05
-2.07591709807364e-05
-4.29124457946373e-06
-2.39403543726915e-05
-1.07122896275604e-05
-2.40017667227587e-06
-8.03105407055269e-06
-1.59889523580188e-05
-2.74477265165201e-05
-1.55600125854956e-05
-1.80732566049309e-05
-2.54485135126623e-05
-8.83568522359674e-06
-1.12075217640225e-05
-1.34518328647092e-05
-7.15923134040165e-06
-2.91042721760136e-05
-7.33742289675056e-06
-2.33221983797262e-05
-1.2479045828526e-05
-3.6810971569756e-05
-2.32263185004035e-05
-3.0288911368625e-05
-3.46933929868676e-05
-3.54982562389269e-06
-2.03661941565419e-05
-2.35214901985255e-05
-4.27490220078725e-05
-4.02397242037008e-05
-1.98163737424091e-05
-8.22622319756561e-06
-2.01310727749271e-05
3.28722868637915e-06
-3.49277631177956e-05
-3.15894815360355e-05
-3.94747367830336e-06
-1.91033557135829e-05
-1.38487524801915e-05
-8.93440721344665e-06
-1.83188769051125e-05
-1.77893372152253e-05
-9.70592691132021e-06
-2.60368822044913e-05
-1.6605368920921e-05
-1.72857087957299e-05
5.9885584499853e-06
-1.19912654002905e-05
-2.26566095005611e-05
-2.5732908055249e-05
-1.88775237378906e-05
-5.84832508771132e-06
-7.39739653514739e-06
-2.57847522177495e-05
-2.09587914913624e-05
-6.03916968468014e-06
-3.34404224981947e-05
-1.4665137321832e-05
-1.57344416375913e-05
-2.18327232871479e-05
-1.87677157944564e-05
-3.14505507278586e-06
-1.51030121685448e-05
-1.97578180742544e-05
-3.4922686945038e-05
-1.59243025694367e-05
-2.15951658006724e-05
-1.02310471965618e-05
-2.77304937522577e-05
-6.31889102226801e-06
-3.65830759211474e-06
-1.74031243842051e-05
-1.69177876996627e-05
-8.55643539767093e-06
-1.86552354232143e-05
-1.53245994681424e-05
-4.94075281543199e-05
-7.50609600969636e-07
-2.61107247560911e-05
3.0738443765856e-06
-2.0835527571849e-05
-2.43288036448584e-05
-1.07986646845849e-05
-1.1410617795281e-05
-1.13151565199946e-05
-2.72572154592056e-05
-2.06596859306859e-05
-2.18071497164524e-05
-1.5385960483657e-05
-1.42315850551731e-05
-5.66621374734036e-05
-2.52285247655936e-05
-3.01751791380181e-05
-2.57096584293921e-05
4.62650444973415e-06
-3.52950732698086e-06
7.32982504951419e-06
-3.44501872481143e-05
-1.05121648622908e-05
-1.29999641193269e-05
-1.6669631934025e-05
-2.12331460466944e-05
-2.30543167345988e-05
-2.92265421999593e-05
-3.0217180853442e-05
-1.23831900628614e-05
-2.74051468883586e-05
-1.93812969702615e-05
-1.09124738138372e-05
-1.24896160193704e-05
-3.99234480896484e-05
-1.4302931855724e-05
-2.45545150372448e-05
-1.61943944489405e-05
-1.05398855719375e-05
-2.24691776217589e-05
-1.7266365242654e-05
-1.65944001683011e-05
-2.31108766400545e-05
-2.5826093846155e-05
-2.25809162160372e-05
-1.29437780949195e-05
-2.92840402446616e-05
-9.48414809152439e-06
-1.55460708115101e-05
-2.67858566552979e-05
-6.53014625714893e-06
1.50212387934197e-06
-1.22455239566817e-05
-2.91601678232341e-05
-2.36803610536359e-05
5.44800571458906e-06
-2.49296093675952e-05
-3.04570411424735e-05
-1.69220970815321e-05
-1.25277590384169e-05
-2.76785986631944e-05
-2.27871153235528e-05
-1.31562876731374e-05
-1.48553718436628e-05
-1.55960961641027e-05
-2.95893976899598e-05
-1.86016076537068e-05
-9.15117804234524e-06
-5.52964179281315e-06
-3.60322784205607e-05
-2.48249483985792e-05
6.15412797673844e-07
-1.43668131185935e-05
-3.08532029894292e-05
-2.51094324212257e-05
-3.65247326272236e-05
-2.17020974959604e-05
-2.86467289289764e-05
-1.29312730297635e-05
-2.31759818365627e-05
-2.85028500714158e-05
-1.60216371359278e-05
-2.82907106273483e-05
-5.3143313614715e-06
-1.47959465572773e-05
-3.7259303000103e-05
-1.46942801894857e-05
-1.35455050118602e-05
-5.67925339723967e-06
1.41816119336991e-07
-1.43096799774855e-05
-2.44240416920817e-05
-2.03466460526912e-05
-1.21455760091821e-05
-3.21511127219508e-05
-2.11755154370421e-06
-2.2987067550979e-05
-1.90995652733989e-05
-2.30861379717008e-05
-1.39809440489085e-05
-8.6252395671111e-06
1.79952642170598e-05
-1.17993418676186e-05
-1.97876238585704e-06
-9.30475878549066e-06
-3.76363580806374e-05
-1.40110651865747e-05
-1.63044212020246e-05
-1.13157307059739e-05
-4.59093510437597e-06
-2.88014784048174e-05
-1.57780673368385e-05
-1.14732229116184e-05
-7.41321242112573e-06
-2.30809373427795e-05
-2.26358091227075e-07
-3.5386257968993e-05
-8.35428373891969e-06
-1.73371746042871e-05
-2.81583516734302e-05
2.36148289536229e-06
-4.17969377393457e-05
-1.657789897088e-05
2.70142825342944e-06
-5.90679196104826e-06
-1.26334714271804e-05
-3.79842585251405e-06
2.67193596495031e-06
-1.06797450657267e-05
-5.040479623859e-05
-1.55527926246571e-05
-1.55232589986232e-05
-7.41695352505423e-06
-1.51317564718469e-05
-9.64469262282916e-06
-2.18515850213636e-05
-1.5118078311787e-05
-2.95014689116253e-05
-2.20725108646351e-05
-1.7784397369039e-05
-2.01936141872894e-05
-2.1884872403164e-05
-8.02031729223979e-06
-1.92331964887227e-05
-3.76925355803465e-06
-1.80514929824624e-05
-2.06087932511988e-05
-2.53140584821692e-05
-1.84202242834495e-05
-2.73795480128358e-05
-5.5642430165453e-06
-2.7852383742014e-05
-3.02484032121556e-05
-1.17356135226554e-05
-1.83719372011994e-05
5.12220658791515e-06
-1.61402419842979e-05
-3.10086153132225e-05
-2.24565304506208e-05
-8.85872797855564e-07
-2.10296586766325e-05
-1.50313685599562e-05
-1.88513147583201e-05
-1.28567446927919e-05
-2.01202021569816e-05
-3.3959985701062e-05
-2.34022063991383e-05
4.70593954200727e-07
-1.36668397930205e-05
-2.26365484963015e-05
-3.63784932264564e-06
1.31632405757233e-06
-2.07553310746051e-05
-2.40850233578554e-05
-2.08866066697147e-05
5.34328375521692e-07
-9.28595685090296e-06
-1.38042325544019e-05
-1.09334364665517e-05
-2.5020303183715e-05
1.74623777785137e-06
-2.85720807839243e-05
-1.67602327034821e-05
-1.45185963522177e-05
-1.18175892377453e-05
-1.49461751981081e-05
8.9863843736481e-06
1.04898438605079e-05
-5.36429703395429e-06
-1.39171122881549e-05
-3.02983369275671e-05
-3.7611031679432e-05
2.39006571951744e-06
-1.12907863600902e-05
-4.19714835827664e-06
-2.66940537103733e-06
-3.15119962951e-05
-1.51466923496777e-05
-8.30562330587934e-06
-9.33583548719984e-06
-3.86362417202458e-06
-1.17170155061319e-05
-1.07699594647203e-05
-8.99124164743282e-06
-4.79271305751215e-05
-3.06343495555392e-05
-3.25855559715389e-05
-1.86956964550073e-05
-3.68887048741575e-05
-3.21196622565704e-05
-1.62438312815931e-05
-2.01061482984162e-05
-3.35286845529926e-05
-2.98293478522722e-05
-2.1576545879719e-05
-1.88727236830509e-05
-3.8712000062074e-05
-5.98569329327402e-06
-1.97676994764744e-05
-2.192195520773e-05
-2.27347328171182e-05
-2.31158204830756e-05
-1.47619404439983e-05
-1.68336496823443e-05
-1.82028259949375e-05
-7.57802453152651e-06
-2.60785637549074e-05
-2.92749176749447e-05
-1.08712626875382e-05
-2.51107804952969e-05
-1.3322627324491e-05
-1.75497392470249e-05
-4.24805659492768e-05
2.43817096140602e-06
-1.2422482238704e-05
-2.17015658682885e-05
-1.21004659971819e-05
-1.32882229117352e-05
-1.25995824237805e-05
-2.10334617180261e-05
-3.20807879046919e-05
-1.24467069578695e-05
-1.89479297705283e-05
-9.25217134275034e-06
5.90501347927961e-06
-4.47818546013389e-05
-2.06585108966667e-05
-1.57280482679367e-05
2.44741241873274e-08
3.7628066755175e-07
-3.73593537167215e-06
-4.7335645661652e-07
-9.29632448429492e-06
-1.1339402419551e-05
-1.5643382919861e-05
1.17736016244901e-06
-1.67311747713151e-05
-1.66359527739274e-05
-2.55336908489621e-05
-3.65582817109665e-06
-3.12107916442312e-05
-1.94314268139518e-05
-1.92785608461348e-05
-1.73844221128436e-05
-2.18645887004262e-05
-1.82630849041155e-05
-1.70124865121385e-05
-8.81885621377395e-06
-6.50053880998195e-06
-5.15803881471646e-06
-5.54882163453829e-08
-2.36393142201624e-05
-8.75670200724888e-06
-2.63452793302745e-05
-1.86928282991294e-05
-1.89342749980714e-05
-1.44232804459238e-05
-3.17281500125987e-05
-7.17997100132987e-06
-1.11034897038363e-05
1.81822486596429e-05
-2.20396044911741e-05
-3.78155127911433e-05
-5.53225514166598e-06
2.5074065375822e-06
-8.31611297766814e-06
-3.25225759357565e-06
-3.59821842492668e-05
-2.61770265847342e-05
-1.74377015313932e-05
-1.45098777620754e-05
-2.04419455986945e-05
-1.28887155826844e-05
-2.10135350899482e-05
-1.74854106171402e-05
-1.81721396389613e-05
-3.37299346159326e-05
-1.54591087998093e-05
-4.49071208402042e-05
-2.76847367773419e-05
-3.52013153840701e-05
-3.11968352776713e-05
-1.46731467147494e-05
-1.81050276162173e-05
-1.73833903821845e-05
-7.12992477342104e-06
-2.6736076735917e-05
-3.82785012445718e-05
-1.32417732926474e-05
-2.43002955680915e-05
-2.88617596054394e-05
-1.97252551186391e-05
-8.33272549474814e-06
-1.59557708941172e-05
-4.25932238783594e-05
-2.45247016948624e-05
-9.62697910773993e-06
-3.65477763318859e-05
-3.82738885387948e-05
-1.1582405492474e-05
-2.35801970103766e-05
-1.95931695952279e-05
-2.3132838945356e-05
-7.89115644208693e-06
-4.87823803573363e-05
-2.18015546948613e-05
-2.1938007826498e-05
-5.55878792664287e-06
-6.33365054188541e-06
-3.62072313567002e-05
-2.81446136241909e-05
-1.202757223398e-05
-3.05169182330789e-05
-6.33156711278116e-06
-4.18531070443227e-05
-1.78367076864474e-05
-2.45587329824065e-05
-8.28209417372188e-06
-3.54383661825006e-05
-1.96817481783369e-05
-6.42744678443671e-06
-2.00684982341694e-05
-1.51776521624187e-05
-7.04545313422921e-06
7.10239690342846e-06
-2.3201537022416e-05
-4.98459019618516e-07
-4.28855007050991e-06
-4.63013725784539e-06
-2.45478482212646e-05
-2.83800539341601e-05
-2.62355452545592e-05
-3.46411489286142e-05
-2.72677465704343e-05
-8.75229118655523e-06
2.69542376943822e-06
-2.54752900940446e-05
-8.47596493022018e-06
-1.43403846418722e-05
-2.67151692720117e-05
-7.19065771781316e-06
-3.02709265542039e-05
-2.51809562355214e-06
-2.65119949843272e-05
6.99043869583243e-07
-1.84772865561915e-05
-3.19407130218201e-05
-1.40837330411849e-05
-2.19509967013376e-05
-3.11358845478068e-05
-1.95134839265994e-05
-2.00404601534552e-05
-8.87831972202215e-06
-1.74562495308129e-05
-2.93268617461523e-05
-3.90300322800648e-07
-2.06886483029647e-06
-4.27183058097106e-06
-1.77482853386233e-05
-2.67573391834618e-05
-1.22345462312529e-05
-1.99295444854575e-05
-4.01567129191821e-05
-2.12066443254454e-05
-2.69966719533536e-05
-1.83011531304982e-05
-3.43921674967126e-05
-3.21054746197224e-05
-8.41723123785681e-06
-1.32100451604361e-05
-2.64126099702496e-05
-2.3013457207595e-05
-2.25143324177942e-05
-2.28919305321563e-05
-1.69001301631462e-05
-2.48237536935267e-05
-3.04162699312096e-05
-1.49369893494384e-05
-1.40027035307267e-05
-2.38436178991413e-05
-2.57167269790474e-05
-3.35766982947154e-05
-3.62839580581831e-05
-2.02784585547603e-05
-2.2979671876555e-05
-1.32083621120212e-05
-2.10776836050911e-05
-6.02608897155771e-07
-1.16535824259068e-05
-2.4705494492486e-06
-1.85244435069117e-05
-2.9740449257557e-05
-1.00191743130479e-06
-2.93538308876666e-05
-1.6471108016988e-05
-7.75963127734058e-06
-2.39788367789467e-05
-2.48826206574839e-05
-1.75220137311312e-05
-1.38974645926178e-05
-7.15571225136625e-06
-1.33013043605512e-05
5.83636563630199e-06
-2.82702459535882e-06
-1.20832559210736e-05
-9.3947177674831e-06
-1.85223060813721e-05
-1.90089980910452e-05
-5.6591914486878e-06
-5.42725830021867e-05
-1.73810902640008e-06
-2.79156736084946e-06
-3.01871908608145e-05
-1.9960168415714e-05
-2.77433808645113e-05
-4.59290966757217e-06
-2.88702632416134e-05
-3.07496548347808e-05
-7.85580758176694e-07
-3.6158270785515e-05
1.38039213969096e-05
-1.52417078158131e-05
-3.18657120042783e-05
-8.29605841174985e-06
-1.71187058177156e-05
-1.75366070295631e-05
-1.43423338380424e-05
-1.97165600668888e-05
-1.95642268832588e-05
-1.06042073953885e-05
-1.33902708338791e-05
-2.44847073747784e-05
-1.32806039661937e-05
-1.96851712901073e-05
-1.82649535689934e-05
-1.79200922904035e-05
-2.34099646958126e-05
-1.30248388058715e-05
-3.22948155570199e-05
-9.57201862697236e-06
-7.09183476878092e-06
-1.81499694876471e-05
-8.52145208725645e-06
-1.06163621823382e-05
-1.44435970295488e-05
-4.0431926580901e-05
-3.60928038904058e-05
-1.51514717242554e-05
-1.91371261906814e-05
-1.92995605855019e-05
-1.06498447634127e-05
-7.45073397009995e-06
-2.81127946738482e-05
-2.48914979267852e-05
-2.11020095080551e-05
-1.73405708859217e-05
-1.72909173114865e-05
-1.79145144413271e-05
-1.1224569135353e-05
-2.82011950160889e-05
-1.84721767092758e-05
-2.65089525618118e-07
-7.31979471865139e-06
-3.25783713844501e-05
-1.79927166998319e-05
-1.92875098263078e-05
-3.07553151260529e-05
3.93685760901134e-06
-1.36838795760259e-05
-2.02336445727926e-05
-3.22141995515566e-06
-2.86740688983852e-05
-1.61884767451509e-05
-8.89585795019571e-06
-1.04049550419864e-05
-2.1682708679605e-05
-1.75124036100397e-06
-1.79959374728158e-05
-6.8852669021097e-07
-2.11511882368391e-05
-2.81666839507726e-05
-3.45963384587445e-05
-1.42876083198919e-05
4.59264112649544e-06
-1.66025744423995e-05
-1.59589580574927e-05
-9.11996776960638e-06
-3.03801044321734e-05
-2.3065823725741e-05
-2.79947347057206e-05
9.64080439051717e-06
7.81984331976972e-06
-4.20227045162571e-05
-1.36915668936019e-05
-2.12604017440351e-05
-1.80207598988639e-05
-1.963642361478e-05
-9.89686946409449e-06
-2.91140037766985e-05
-2.37628263550067e-05
-3.11845172624646e-06
-1.96241096654738e-05
-3.03084608801502e-05
6.68381977632832e-06
-1.95657688445941e-05
-1.91948281053985e-05
-2.41450885003067e-05
-2.18227511027989e-05
-2.96364897307288e-05
-1.02374734676444e-05
-1.82376049228114e-05
-3.32714055585062e-05
-6.68546845972437e-06
-1.89486226274607e-05
-1.44511040701442e-05
-3.20580608132054e-05
-2.94509465685909e-05
-4.55598202679427e-06
-8.86878263732921e-06
-3.12869797477464e-05
-2.25737654485216e-05
-1.25627413960281e-05
-1.1927940691638e-05
-3.94215065088316e-05
-6.36344921254971e-06
-1.56988156843539e-05
-2.06665128614175e-05
-1.73765786915173e-05
-2.56049264850151e-05
-3.3230000545004e-05
-2.08560610725945e-05
-2.13310337246533e-05
-4.23754903065019e-06
-3.92277688974249e-06
-2.19677936136261e-05
-1.69988935746013e-05
-3.41609045716038e-05
-1.4287260245306e-05
-4.0874416410737e-05
-2.38102471976094e-05
-1.07877312272194e-05
-7.4548609750109e-06
-2.60955076147998e-05
-9.55640599590879e-06
-3.04533951156774e-05
-8.69491820026841e-06
-5.00321418499209e-06
-2.78790677178147e-05
-4.90751866513846e-06
-1.05085602457398e-05
-1.33135931827326e-05
-1.49342337676618e-05
-5.11628749686731e-06
-4.29481954190317e-06
-2.75464038930816e-05
-2.72910409548129e-05
-1.66874716007332e-05
-3.39592054239473e-05
-2.04076456907268e-05
-3.10579405217658e-07
-7.47957877469528e-06
-7.01661376555732e-06
-1.79739271170927e-05
-2.83997117375919e-05
-1.58692248970882e-05
-1.00927643695215e-05
-1.44451233293932e-05
-3.68630892454369e-05
-1.89648052312279e-05
-1.55436449539047e-05
-5.76478742776926e-06
-5.20013220597866e-06
-2.40852305229834e-05
-2.92556565728173e-05
-1.35898366172584e-05
-2.7373669223151e-05
-8.26979388614247e-06
-2.09527972349816e-05
-1.35132834918181e-05
-2.51020674884126e-05
-1.02353428990356e-05
-2.14701872221714e-05
-2.13774044477339e-05
-3.36948184973031e-05
-1.75307557552903e-05
-7.89703706929522e-07
-2.47059900608064e-05
-3.00594942779211e-05
-3.64757390914003e-05
-1.10963334899406e-05
-2.74521821195926e-05
-2.3254473197653e-05
-2.53458873525286e-05
-6.0610054172024e-06
-8.47839698213378e-06
-1.23115254480563e-05
-7.18666754552551e-06
-2.67735322660484e-06
-3.07551613672951e-06
-9.37147734815685e-06
-5.84162852235137e-06
-3.91033165675032e-05
-1.40657363852436e-05
-9.69755090036872e-06
-3.80472288267596e-06
-2.11707459815823e-05
-3.19051564439578e-05
-1.25766137020291e-05
-2.02085500487141e-05
-2.15612601883958e-05
-2.3722090857424e-05
-3.03028276132016e-05
-3.84093041265647e-05
-2.77339804169261e-05
-2.76104938052959e-05
-1.66490548381398e-05
-2.04756310167458e-05
-3.1560771983526e-05
-2.73616686246112e-05
-1.19153228177078e-05
1.47928851779571e-06
-4.63555847477641e-06
-3.1670164972269e-05
-2.57194184922041e-05
-5.47691861162244e-06
3.03046281523761e-06
-3.59935447001818e-05
-2.21384251542955e-05
-3.57489956777806e-05
-7.62310671306572e-06
-1.24554347729297e-05
-2.10603838246227e-05
-3.58968494112074e-05
-9.29244726310292e-06
3.90514748248564e-06
-2.35511499748446e-05
-8.22865203121103e-06
-2.78977937453662e-05
-1.33074530579056e-05
-5.3772184546941e-05
-1.24880750537022e-05
-9.63729297594429e-06
-8.86694042416272e-06
-1.79541850491282e-05
-1.95559407390731e-05
-2.79500266906618e-05
-3.00819850970207e-05
-1.89205277211138e-05
-2.28947533358803e-05
1.93265615601833e-06
-4.00589915855025e-05
-2.2711774406623e-05
-1.70747811165999e-05
-3.21763110349634e-05
-1.40766367360303e-05
-1.83690929916532e-05
-2.63331329519899e-05
-3.0373151072037e-05
-4.68099049012226e-05
4.7430188230679e-07
-2.57854040680939e-05
-1.20421049738776e-05
-1.41947746883984e-05
4.3685316528216e-06
-2.81567519913756e-05
-5.52718052745399e-06
-2.13784504069297e-05
-2.12482184581486e-05
-1.42636470446582e-05
6.14943933631871e-06
-2.89262088972286e-05
-1.86266080883095e-05
-7.47018036809082e-06
-3.42016044759402e-05
-1.56890544709555e-05
-2.45029504135585e-05
-8.7715377388198e-06
-1.83570976792493e-05
-1.07653635510801e-05
-1.52662043910383e-05
-4.24151250282814e-05
-2.26415117833783e-05
-1.32652422190018e-05
-1.29274527172867e-05
-5.5509732795056e-07
-2.5438442688426e-05
-3.89902742669301e-05
-2.82603000248358e-05
-3.23795100420839e-05
-1.95409321606752e-05
-3.85614076933075e-05
-2.32964170403648e-05
-2.29391239528904e-05
-1.22791800440758e-05
3.37202742454871e-07
-2.40429351393935e-05
-2.14276635337723e-05
-1.45092421079574e-05
-2.41548516284033e-05
-2.46823714981441e-05
-1.40379665530004e-05
7.47183945389366e-06
-2.33201240361844e-05
-8.94425456783899e-06
5.38272576640292e-06
-1.86121351114178e-05
-2.24457529101325e-05
-1.29579518803765e-05
-1.75526852559735e-05
8.83289759979491e-08
-1.99815806247084e-05
-2.25599498079719e-05
-2.79985646238488e-05
-3.24853071319432e-05
-2.94887483276011e-05
-1.63751052188529e-05
-2.33926797330333e-05
-1.14276753331789e-05
-2.16350778535257e-05
-4.07240913303536e-08
-1.26476027083472e-05
-3.30189087955156e-05
-3.0965153455201e-05
-2.4149517612596e-06
-9.9440717277833e-06
-2.66710550143759e-05
-2.03839684740036e-05
-1.53367612559814e-05
-2.17810167320764e-05
-2.50880058281977e-05
-2.43903758669985e-05
-2.07866256936708e-05
-2.5505859507285e-05
-1.60634909882781e-05
3.60396900169244e-06
-1.55427829313067e-05
-8.50116560273125e-06
-2.30958505524349e-05
-2.3417078538164e-05
-7.06194848702083e-06
-1.23177856359668e-05
-2.34575413994101e-05
-2.38391233918042e-05
3.16868867785108e-06
-1.3901083247292e-05
-1.61356732436056e-05
-2.96657164640025e-05
-2.01734432811844e-06
-2.6308689441367e-05
-1.30229594831474e-05
7.78356334023511e-07
-1.66934506900184e-05
-2.0823481034188e-05
-3.00153336650648e-06
-1.71670361173361e-05
-3.02541664770628e-05
-1.7099684684332e-05
-2.32197571221339e-05
-7.31497928851201e-06
-1.24205901114201e-05
-1.14961539725744e-05
-2.55945295623601e-05
-2.78088575601435e-05
-2.19412876511849e-05
-1.76795912140205e-05
-2.29930105284745e-05
-6.24885925002053e-06
-3.31352172452512e-05
-8.01114668650656e-06
-6.64568202902774e-06
-3.49174083769585e-05
-2.56508502194174e-06
-3.38815801138412e-05
-8.18018113283109e-06
-1.1976461290158e-05
-3.52634145951451e-05
2.79702032129656e-06
-1.50209025822713e-05
-1.41038133515255e-05
-8.04952667677958e-06
-1.71616369708825e-05
-1.73226387902636e-05
-7.3767930568885e-06
-1.78086772066549e-05
-6.56512921333534e-06
-1.9457874874226e-05
-2.95813803923166e-05
-3.66992026592332e-05
-2.6728969327337e-06
-3.14623024756385e-06
-1.65377864337017e-05
-2.13872494274068e-05
-5.93734892026109e-06
-3.02105389853045e-05
-4.14652842974935e-05
-1.7732961279754e-05
-1.75358922972467e-05
-1.21712020187371e-05
-1.63972556937037e-05
-1.79727596743138e-05
-1.61064458633345e-05
-2.02622621338644e-05
-3.00201397613721e-05
-1.38109441309121e-05
-2.16501171117319e-05
-2.49486137712266e-05
-2.97826265146376e-06
-1.07077064273313e-06
-1.50794164163342e-05
-1.74297311571065e-05
-2.46670260765696e-05
-2.22724804443643e-05
-2.98108751687273e-05
-1.89070640909796e-05
-1.89663268235918e-05
3.96842388913144e-06
-8.56057265606648e-06
6.34790822701361e-06
-1.57428267896718e-05
-2.80205679775175e-05
-1.78961002925928e-05
-1.13979551794127e-06
-2.45070067075675e-05
-2.56103942814294e-05
-1.30175726998794e-05
-1.56161752162766e-05
-2.06886061263187e-05
-1.16289123284354e-05
-1.31057307123647e-05
-3.80190999918018e-05
-2.49216445934485e-05
-3.00823692231787e-05
-4.47753404277288e-05
-2.94316238804627e-05
-3.1106046677032e-05
-7.62435410853834e-06
-4.56866297916474e-06
-1.52452307410246e-05
-1.11539942427145e-05
-1.73630045661372e-05
-3.06780601178362e-05
2.05250687084347e-06
-1.72405667623035e-05
-8.70136247541834e-06
-1.83266141686646e-05
-2.18665794869947e-05
-3.69695955211123e-05
-2.02192722973306e-05
-2.07492018316169e-05
-1.9836255634924e-05
-1.13249322847146e-05
-1.09773854342668e-05
-1.01592661697693e-05
-1.98175359545065e-05
-7.12290498563199e-06
-1.49796756483328e-05
-1.50049317560049e-05
-1.01906953899264e-05
-2.82560829794842e-05
-1.80766690665173e-05
-3.42158231813331e-05
-1.88496784275886e-05
-2.13347166928601e-06
-2.446500691806e-05
-3.61090414296138e-05
-1.51177368819224e-05
-9.65037145092009e-06
-2.27022031204518e-05
-3.93937172327728e-05
4.98363060273123e-06
-1.27730982179747e-05
-2.29680491273329e-05
-1.84930942213884e-05
-9.12357220413915e-06
-1.8143748942574e-05
-2.49898083561338e-05
-1.33856229023312e-05
-4.25477369342775e-05
-5.82475934657299e-07
-4.97020999093708e-07
-1.43239044579318e-05
-1.28840163915951e-05
-1.78020007745809e-05
-2.99692792833834e-05
-1.58521416796124e-05
-8.54523917153836e-06
4.14411415893462e-06
-1.12096207757303e-06
-1.59558542540309e-05
-2.28418700681554e-05
-7.11182271410914e-06
-1.23569441709972e-05
-9.87965924850704e-06
-1.54509231983327e-05
-1.29585349934567e-05
-1.70060604394419e-05
-1.6693013665751e-05
-1.01203628181266e-05
-5.82266482464874e-06
-2.30316490011811e-05
-6.3276836092904e-06
-9.90964132094605e-06
-1.03844653843679e-05
-5.07033483609216e-06
-1.38360023909984e-05
-2.40737381018728e-05
-1.65385560853918e-05
-1.67073488700963e-05
-4.05572916297351e-06
-1.55483033791916e-05
-2.77822575870496e-05
-1.44603839501034e-05
-7.26995182742964e-06
-1.83876306326043e-05
-4.26134903656986e-06
-2.11044508897083e-05
-2.50035690397302e-05
-1.93519500191102e-05
-2.75493494972653e-05
-1.99349248679752e-05
1.51028190482549e-06
-7.36677468029061e-06
-2.32237067974892e-05
-1.63557746913927e-05
-1.45016507569784e-05
-1.67182680263565e-05
-1.47827817217902e-05
-3.75530783051128e-05
-1.68943703431718e-05
-6.75212308771642e-06
-1.57602099009955e-05
-1.36153483420903e-05
-1.99545406613942e-05
-3.2366652018634e-05
-3.53895881660436e-05
-1.60515838365976e-06
-2.23678797948015e-05
-3.45260959580733e-05
-1.8705182762041e-05
-3.1761294226033e-05
-3.20255178046828e-05
-1.52848304366385e-05
-1.08247759945893e-06
-1.24534455059427e-05
-2.30605954423025e-05
-1.44646195523798e-05
-1.32927620875932e-06
-3.27145959850413e-05
-2.76697094582394e-05
-2.27079080337918e-05
-1.19319993339129e-05
-8.18506561350626e-06
-5.86707643167455e-06
-7.80460789139576e-06
-1.25001427871832e-05
-1.63346957941108e-05
-1.72018314666427e-05
-2.0760182963115e-05
-2.35698350988119e-05
-1.56033902099773e-05
-1.53529037080024e-05
-3.37486419443065e-05
-3.61165371029415e-05
-1.87975450456059e-05
-1.67524261321495e-05
-9.62555823765392e-06
-1.677118820272e-05
-1.83160891301534e-05
4.95387557578899e-07
-1.69046327493735e-05
-8.49216706002289e-06
-2.56855635128187e-05
-1.3285931732229e-05
5.54733693340743e-06
-3.11884408191601e-05
-2.44645922956857e-05
-2.08083356840486e-05
-2.24971779482003e-05
-4.60597535247556e-06
-8.78749139850675e-07
-2.91677667190904e-05
-2.89267649484457e-05
-3.03568621347061e-05
-2.30179849598073e-05
-2.93628763797334e-05
-1.94811148668746e-05
-2.26668477309673e-05
-1.16616452880174e-05
-2.82354198154557e-05
-1.72059322350849e-05
-8.97303095890083e-06
-1.93670195295005e-05
-1.71579092840774e-05
-8.99642353052227e-06
-2.83902160520384e-05
-1.49759303867239e-05
-4.78362625867613e-05
-2.13786406508607e-05
-3.71027807346718e-06
-1.4970397514425e-06
-1.23250855204194e-05
-1.36791424357075e-05
-6.98635063737497e-06
-1.53909896350823e-05
-1.15542101591878e-05
-3.23928122597973e-05
-2.48012968813198e-05
-2.29246378444903e-05
-2.46161031485923e-05
-2.42598985058521e-05
-3.50009350215198e-05
-1.68841963117057e-05
-4.05088610973331e-06
-1.93498044143327e-05
-7.92208484154996e-06
-1.73052764066657e-05
-1.43883948306787e-05
-1.76845919104743e-05
-1.23225228939804e-05
-5.87957634461327e-06
-8.06905957382381e-06
-1.0670917490169e-05
-2.95027272020681e-05
8.92465097889885e-07
-1.31811405068537e-05
-1.37403946249121e-05
-8.35797291374813e-06
-2.4656567851228e-05
-1.02995722428282e-05
-2.68773735918208e-05
-3.01276812605206e-05
-8.33398267055704e-06
-3.13733875083895e-05
-3.63392993153841e-05
-9.36886213683417e-06
-1.72877620754628e-05
-2.67808805483594e-06
-1.93262462873124e-05
1.00012916278338e-06
-2.95635301034579e-05
-1.00145787688045e-05
-1.56122479570344e-05
-1.85407403941878e-05
-2.50684024661119e-05
-1.75702756295065e-06
-2.37156304830391e-05
-6.97442669575719e-06
-3.71335486887652e-05
-1.37044783143105e-05
-5.53526473499356e-06
-3.10353986616585e-05
-1.98264796519969e-05
-1.64488840774023e-05
-1.70591211241197e-05
-7.37393168154265e-06
-3.15865933283998e-05
-1.06801358733969e-05
-2.96537693753929e-05
-8.31493451392648e-06
-1.17123275935997e-05
-1.90046665929789e-05
-2.59929968615978e-05
-1.25762120775634e-05
-2.05561685007619e-05
-2.14400005250884e-05
-3.49504378956621e-05
-2.30122660018305e-05
-1.05753868070267e-05
-1.75893071667031e-05
-3.12096099819875e-05
-1.32767871862875e-05
-1.11996442411896e-05
-7.76936633674588e-06
-2.09699782538738e-05
-9.56699356119161e-06
-1.2595234988217e-05
-1.5351328364621e-05
-2.202317949956e-05
-7.66235053759419e-06
-1.28761738465691e-05
-1.32716129364133e-05
-1.67976016177811e-05
-2.17487707037748e-05
-9.13180387636192e-06
-2.53586350223282e-05
-1.71095904341979e-05
-3.24023289523783e-05
-3.03262879128792e-05
-2.07155635821099e-05
-4.00134139152894e-05
-1.38392877101268e-05
-8.4894730571116e-06
-1.73349690707962e-05
-1.86176667395544e-05
-2.30755340366182e-05
-2.00177254395651e-05
-1.15489930041397e-05
-2.44183545644413e-05
-1.09696717215638e-05
-2.61759166097539e-05
-8.75950577030798e-06
-8.34674023584836e-06
-1.67136305497872e-05
-9.00432882423512e-06
-2.58029840196616e-05
-4.94892387047938e-06
-3.02912526964375e-05
-4.63907980946418e-05
-2.90072571706847e-05
-3.96371817602849e-06
6.25001454329201e-06
-1.98137247137317e-05
-2.36308244823279e-05
-1.54370700679496e-05
-3.16284837778545e-05
-1.82946385683072e-05
-2.44373996662655e-05
-3.68083118764737e-05
-3.25417678231285e-05
2.98060702795577e-06
-2.23913583058758e-06
-2.24839525216364e-05
-1.22782805034791e-05
-2.40701043496913e-05
-3.86420949074955e-05
-1.71166602272472e-05
-2.50735489359723e-05
-3.04490143347792e-05
-1.98408506979378e-05
-1.46430886059826e-05
-2.30820056899914e-05
-3.02868862716237e-05
-1.86289803075466e-05
-3.59265600549471e-05
-1.58685094074157e-05
-1.80698068683032e-05
-1.26056725878383e-05
-8.11206338471727e-06
-2.07928832169243e-05
-1.52344497671108e-05
-1.29331679227755e-05
-3.51035726211795e-05
-1.61373369941213e-05
-3.04187273611319e-05
-1.23694773501561e-05
-2.54720870737166e-05
-1.85474501680036e-05
-1.83011687384279e-05
-9.42916825964346e-07
-1.49941160377009e-05
-2.14766365718992e-05
-1.03187474798587e-05
-4.09089398450298e-05
-1.26188355357505e-05
-2.80243692278268e-05
-9.61517547536717e-06
-1.45716521161826e-05
-3.02059269714856e-05
-2.78379760848267e-05
-1.56076771850539e-05
-9.8037721139562e-06
-1.39855349693507e-05
-3.33882573951885e-05
-2.33550951436047e-05
-1.86116699468954e-06
1.78096070881982e-06
-1.19231801591414e-05
-2.22320094875942e-05
-1.40687884991454e-05
9.92999622568951e-06
-3.34669461310021e-05
-1.71433494978391e-05
-2.53312051036658e-05
-3.6056436915604e-05
2.56899983696287e-06
-3.45405519456519e-05
-3.92885244748044e-05
-1.24825676834381e-05
-8.47106763101269e-06
-2.17648246337038e-05
-2.98495465216017e-05
-2.54514495262472e-05
-1.71593042123725e-05
-2.49509366685581e-05
-2.61073939091854e-05
-1.93220288820365e-05
-3.24535010710673e-05
-2.67906733834525e-05
-8.57965917776026e-06
9.01725742851466e-07
-3.4416087687349e-05
-1.64204352625802e-05
-1.93804899592515e-05
-1.21251775453494e-05
-3.95166381861163e-05
-1.5746991055265e-05
-4.40349861156606e-06
-2.70360673767751e-05
-2.27686597954114e-05
-3.13470714463828e-06
-1.57667271468283e-05
-2.40705639926629e-05
6.48329800661024e-07
-1.00475423716622e-05
-2.52027856328773e-05
-7.06419445662873e-06
-2.21098409087687e-05
-9.28599782556833e-06
5.08243744596425e-06
-1.13014625276102e-05
-3.16753543319322e-05
3.60568401883005e-06
-1.74113255522548e-05
-2.14450848499104e-05
-1.13214501833567e-05
-1.68097908708334e-05
-2.61770420654452e-05
-2.58941280049743e-05
-7.07633859197979e-06
-6.50752847629831e-06
-3.4166954176681e-06
-1.49587969730496e-05
-1.75889190411859e-05
-1.7680439818356e-05
-1.346207975589e-05
-2.09719556794057e-05
8.32545169555558e-07
5.87769987549157e-06
-5.84476445245039e-06
-1.65214210360676e-05
-3.01442949658037e-05
-1.75419127873787e-05
-1.45574281776055e-05
-2.68291930243746e-05
-2.49387184078272e-05
-1.60430021594113e-05
-3.90001797730448e-06
-3.93031406147037e-05
-3.00219127760245e-05
-7.9270044212312e-06
-2.39763520933255e-05
-2.72914437070375e-05
-3.52249613374324e-05
-7.3718083030933e-06
-2.49492710173483e-05
-2.96016422911047e-05
-1.71591470303169e-05
-3.75553099386846e-05
-2.73154025954996e-05
-2.0625584482616e-05
-2.09040861012151e-05
-1.47127705484244e-05
-1.47457018000667e-05
-1.45533748508737e-05
-4.1047615709326e-05
-1.78565520682811e-05
-1.63204056097797e-05
-4.30890637394283e-06
-2.36423115889802e-05
-2.49969250814436e-05
-2.0556294946887e-05
-1.63951226245573e-05
9.02636909466139e-07
-9.60456399063578e-06
-2.58598895388054e-05
-1.86062531716679e-05
-2.77388718523149e-05
-1.73978178463325e-05
-3.04896566392784e-06
-1.13490573358865e-05
-2.34382198061182e-05
-2.50966486505323e-05
-1.45770530519466e-05
-2.01380459620196e-05
-2.61767545954344e-05
-1.39888753420873e-05
-8.94798085441566e-06
-1.76557174304382e-05
-1.80695383260192e-05
-2.4537728603821e-05
-2.03832210054065e-05
-1.08724372102341e-05
-1.00848114811522e-05
-1.47017618799039e-05
-3.0854207472505e-05
-5.49542916861732e-06
-1.85603979325073e-05
-1.26601259627069e-05
-2.07058120283035e-05
-3.28148295704414e-05
-2.04805393118948e-05
-9.7247405335029e-06
-1.83061281924448e-05
3.73587814632272e-06
-2.74681068245894e-05
-1.40337459189141e-05
-1.81566813680466e-05
-9.42575618110171e-06
-2.66021873454378e-05
-1.60991398424994e-05
-1.39245839801993e-05
-3.03360720598513e-05
-2.01615055502934e-05
-2.8222945444026e-05
-2.96959166722273e-05
-2.11765227816199e-05
-7.05385785145827e-06
-2.10424921165602e-05
-2.25857299869144e-05
-3.11326805080235e-05
-1.24171634895255e-05
-3.47973096527011e-06
-5.01537310730569e-06
-2.05762671944973e-05
-2.58838465635297e-05
-1.42449047202542e-05
-2.61853169701074e-05
-2.6946798795743e-05
-2.08739783897604e-05
-5.30264498671779e-06
-1.77008372753605e-05
-2.06859065282957e-05
-1.78124616712472e-05
-2.53333161433134e-05
-1.69156483919116e-05
-3.12961111352692e-05
-1.35490520281212e-05
-4.37075080907681e-05
-1.04260923922778e-05
-1.66254101602542e-05
-1.99718354897079e-05
-1.55309530409674e-05
-2.05710024178015e-05
-2.21759050983268e-05
-7.23575731854376e-06
-2.15557463143986e-05
-2.02810234538663e-05
-7.50252121031244e-06
7.02985563491669e-06
-2.01465505118198e-05
-8.22555200754505e-06
-1.77285173504657e-05
-2.17177975026066e-05
-2.28057323366835e-05
-2.02135619136306e-05
-2.20734220367318e-05
-1.57978912419881e-05
-2.71418559099228e-05
-2.21309244622213e-05
-1.18709272897376e-05
-2.40632193559698e-05
-2.52238345986611e-05
-1.52441270703374e-05
-1.35440009327593e-05
-2.38969619624537e-05
2.00674582325669e-06
-1.04806992487936e-05
-1.71573634951641e-05
-4.21252365871075e-06
-1.60631017125493e-05
-1.63165749015852e-05
-2.28439315912536e-05
-1.53693227158406e-05
-1.32121773824883e-05
3.53703031610712e-06
-3.75211837382999e-06
-3.0233396026806e-05
-2.40693893268571e-05
-1.95487359901932e-05
-8.78524342035993e-06
-2.05550827201595e-05
-4.10493871589167e-05
-1.72747573418285e-05
-6.7433456950293e-06
-1.17635443974573e-05
-2.33743578029247e-05
-3.09309765638352e-05
-1.65297829703121e-05
-2.63845860208875e-05
-1.44920254444672e-05
-1.25599281014571e-05
-1.03921551213982e-05
-1.92887481927554e-05
-2.18487616721504e-05
-1.86342794223156e-05
-2.08611215051297e-05
-2.23978644567949e-05
-2.42314493289265e-05
-2.58292507785344e-05
-2.61096230567678e-05
-1.46620726391309e-05
-2.12142803111713e-05
-7.02920225239958e-06
-1.02575536116371e-05
-1.58103260207643e-05
-1.15961469212868e-05
-1.96057665934661e-05
-2.53355972212792e-05
-2.69948179540868e-05
-2.7918861254935e-05
-2.43709689790731e-05
-2.84737991217186e-05
-3.60976237899894e-05
-2.01235270424824e-05
-2.42095783649935e-05
-2.37431310662933e-05
-1.28843564253468e-05
-3.26654666381384e-05
-2.23409924720794e-05
6.68770100674003e-07
-2.86697455667979e-05
-3.77958654276987e-05
-2.82575024708916e-05
-1.38882605170955e-05
-2.5659662052496e-05
-3.63376722388856e-05
-2.35106605600812e-05
-3.27851924231791e-05
-5.06327243493557e-06
-3.72081276409962e-07
-1.68539500523395e-05
-1.25945358830646e-05
-1.76080267249048e-05
-9.0571015526029e-06
-1.16893039399893e-05
-2.59686169108467e-05
-2.95814352567826e-05
-6.52453576557861e-06
-1.32469171532973e-05
-1.24205999800137e-05
-1.21275227859473e-05
-1.35596275948865e-05
-7.85161691988874e-06
-1.2704675059026e-05
-2.14505488849825e-05
-2.07277718615869e-05
3.097424014749e-06
-6.24889953014159e-06
-4.01519647113471e-06
-8.130587244424e-06
-2.47678815617307e-05
-1.6100219447674e-05
-1.68598381503985e-05
-1.00887014915225e-05
-6.53013300616083e-06
-2.7054061309242e-05
-1.89555841124242e-05
-2.32581754418871e-05
-1.20209769417615e-05
-1.10391557781913e-05
-2.69227647407965e-05
-1.69394026226446e-05
-6.22983272467331e-06
-2.36098828934955e-05
-2.60247818525984e-05
-9.15110540368382e-07
-4.5639538437824e-05
-1.82011201691548e-05
-3.06996306053765e-06
-3.22772182344018e-05
-1.43606643699219e-05
-2.60215593575352e-05
-1.26076866053019e-05
-5.90365879154413e-06
-3.15231482562185e-05
-1.70347659538059e-05
-8.49285434426668e-06
-1.28176667151554e-05
-1.81563699326605e-05
-2.4970243219773e-05
-8.9396043744319e-06
-1.48444634012473e-05
-1.67727920595827e-05
-2.14156519623893e-05
-3.49306489030965e-05
-7.72561966481288e-06
-2.1249303219877e-05
-3.22236652586971e-06
-2.63801999108752e-05
4.66699286565194e-07
-2.35646835539487e-05
-3.12822529332807e-05
-1.42280323748818e-05
-3.46379724660223e-05
-3.57117729874619e-05
-2.05892957244319e-05
-3.17712845437005e-05
-1.19369925298221e-05
-7.89369650203538e-06
-2.53996934905837e-05
4.81426975274633e-08
-2.09924164699806e-05
-2.42666128783289e-05
-1.81690477160193e-05
-1.97532086246236e-05
-2.73189720791038e-05
-1.4733551709881e-05
-2.65169155254391e-05
-3.05855220482058e-05
-6.44020973706619e-06
-1.94373334542149e-05
-2.55735253123203e-05
-3.61777527132986e-05
-2.31483847919325e-05
-2.00406334758448e-05
4.37758944862054e-06
-3.07483276189067e-06
-2.64472779093293e-05
-2.01028998155009e-05
4.57302306062479e-06
-2.46519110182334e-05
-2.25177618280705e-05
-2.87047563078436e-05
-1.74214606555389e-05
-2.02416996605655e-05
-1.73950042463816e-05
-3.28808887369295e-05
-3.07857380169434e-05
-1.83439818167965e-05
-2.3517278226704e-05
-1.82524955217728e-05
-2.4483619087487e-05
-1.40414784969037e-05
-2.27604929294706e-05
-1.94233230890687e-05
-1.16803600681838e-05
-2.84077974134508e-05
-1.18495793996596e-05
-5.88792864219679e-06
-8.23182085237467e-06
-1.30025945691428e-05
-3.74841024633751e-05
-1.42120455723624e-05
-2.13779226786339e-06
4.43713544258845e-06
-1.17674883319126e-05
-1.18442459855467e-05
-3.93633018158096e-06
-2.05335390480303e-05
-1.26318653717311e-05
-1.47119601773204e-05
-4.04673266576087e-05
-1.71752479016492e-05
-2.56594095709632e-05
-3.83435990283132e-05
-1.10585514897541e-05
-2.6657843850708e-05
-3.34144054434251e-05
-2.26587960439554e-05
-2.7255732103317e-06
-1.57842336469728e-05
-2.422802170985e-05
-1.54783060158106e-05
-1.15945134518636e-05
-1.87078495181308e-05
-1.15415155419769e-05
-2.08574530635225e-05
-2.92238287204292e-05
-9.62343664754318e-06
4.56583573268822e-06
-3.68823591140643e-05
-2.52904868188923e-05
2.30684138675829e-05
-2.78948595374949e-05
-1.65760222715296e-05
-2.82630208576187e-05
-1.96949174371396e-05
-1.41350153580049e-05
-4.11272139882511e-05
-3.051050960633e-05
-2.42142413358208e-05
-1.35643854514922e-05
5.31542112164037e-07
-2.7213032881998e-05
-1.10099159089891e-05
-2.17591969727514e-05
-1.71874578743334e-05
-1.87096393445938e-05
-1.52117267809589e-05
-7.66376924233851e-06
-1.49101047844318e-05
-2.78486141994444e-05
-1.7758101319295e-05
-1.32075351004011e-05
-2.67632341616084e-05
-2.46541452788134e-05
-2.30329221748982e-05
-2.58163136460018e-05
-6.61346548118755e-06
6.35764152478497e-06
-4.56217183493562e-05
-2.24945424762341e-05
-2.74754134856081e-05
-3.21014001645765e-05
-1.44251643981646e-05
-2.04534615153406e-05
-1.97747447602675e-05
6.55760995513137e-06
7.61735986069984e-06
-1.75880693270434e-05
-3.37271778421752e-06
-9.1248394899714e-06
-3.65040583453655e-05
-1.87818216310822e-05
-1.88508663434842e-05
-2.13661634033898e-05
3.32399886518577e-07
-2.60428061802596e-05
-9.30524978416655e-06
-3.74147863099875e-05
-1.88495363791355e-05
-2.78339623546803e-05
-2.2982788811285e-05
-6.0570190586743e-06
-1.18376779717482e-05
-2.84914332684875e-05
-1.16759586239687e-05
-3.56186306690204e-05
-3.1820940796217e-06
-2.92999243075873e-05
-1.83024616886345e-05
-1.17791526719028e-07
-2.66639127361944e-05
-1.8142605020052e-05
-1.32709574867495e-05
-8.28909601250961e-06
-1.44326460723715e-05
-7.75921562998017e-06
-2.99799735800495e-05
-2.90149270834068e-05
-1.26317231940296e-05
-6.2227741204892e-05
-8.13009281816019e-06
-8.13897726159479e-06
-1.15850287137608e-05
-2.78981877894321e-05
-3.3059233137727e-05
-1.18919635554154e-05
-1.54634361990439e-05
-2.9329328188785e-05
-3.43590682549989e-05
-2.41420874975858e-06
-1.13198178075052e-05
4.84688272047532e-06
-1.59704286144639e-05
-1.49444381752903e-05
-5.14452670915136e-06
-3.1171973618969e-05
-2.99335454109306e-05
-2.23639845760223e-05
-1.68634127535202e-05
-1.21573787677913e-05
-1.24220606790881e-05
-9.37811992004067e-06
-1.7685023764673e-05
-2.25990641075172e-05
-6.63692017100732e-06
-6.93249979401794e-06
-2.54830808650063e-05
-2.06777797868333e-05
-3.44240076340813e-05
-2.39095634234766e-05
-5.80605294791982e-06
-2.83231085374732e-05
-2.24100442766552e-05
-4.89424952511872e-05
-2.45323413202766e-05
-1.61830601378064e-06
-1.9716641330149e-05
-2.39246171744573e-05
-1.18754707273517e-05
9.58314980984722e-06
-2.74239017365307e-05
-1.08148004157596e-05
-9.3511707709052e-06
-2.36662588767721e-05
-1.33220579878066e-05
-2.04844768409849e-05
-2.93453735226899e-05
-1.05336308171791e-05
-2.29616970533088e-05
-2.64815537031104e-05
-3.88707736178252e-05
-2.83775923569324e-05
-1.90443569825005e-05
-1.35320433776503e-05
-2.30572069195714e-06
-1.10309544469712e-05
-1.95519689651122e-05
-1.32597765625423e-05
1.00396554009369e-05
-3.83944804421731e-06
-3.45630809877271e-05
-2.53821052864804e-05
-7.0328202033894e-06
-2.87892082579787e-05
-6.95999414554753e-06
7.818281500459e-06
-4.80939154437866e-06
-1.61928416501961e-05
-1.48292912245825e-05
-2.5116166246703e-05
-2.11994458306649e-05
-1.90406356232294e-05
-1.14000318803853e-05
-2.62508384468208e-05
-2.87264131122336e-05
-1.8533280179392e-05
-6.44415607335434e-06
-1.76118908437424e-05
-6.30260840134047e-06
-2.1727326427313e-05
-9.87378029502972e-06
-1.46670062188805e-05
-3.42410268355485e-05
-2.18644635711581e-05
-1.27089473940053e-05
-2.14668498000331e-05
-1.89069080495648e-05
-2.96700695246909e-05
-2.74423941063214e-06
-3.8918781224389e-05
-2.88041223078631e-05
-4.50895715382318e-05
-3.95593034800717e-05
-5.05185255091058e-06
-1.91467444967005e-05
-2.83670808449085e-05
-2.6305937022063e-05
-2.47355472263718e-05
-1.1377958323642e-05
-2.90986018970545e-05
-2.57997936278728e-05
-1.32116263009291e-05
-4.46716476916928e-05
-2.23506907664642e-05
-2.33141635307791e-05
-2.10667410347402e-05
-1.65260054713314e-05
-9.34542523840138e-06
-3.13520112312051e-05
-1.15087130248912e-05
-4.03085450896637e-05
-1.53959547558296e-05
-4.29543643277796e-05
-9.2311934674964e-07
-1.04942750621402e-05
-1.05469197784829e-05
-1.95628328223742e-05
-2.30469069964125e-05
-2.5132039262604e-05
-9.87319737832916e-06
-1.68374893779992e-05
-2.08901492764549e-05
-6.70465206769851e-06
-6.41659560051382e-06
-1.07502049602773e-05
-1.68254394033008e-05
-1.71864115714003e-05
-2.53737967104563e-05
-1.03732270123763e-05
-2.10365090113777e-05
-1.56200388299586e-05
-2.6091350842322e-05
-4.2462547889016e-05
-5.63224688960291e-06
-2.09411509298863e-05
-2.744469925833e-05
-2.11638803835924e-05
-5.99685909161924e-06
-1.95410108711331e-05
-3.77476570207365e-05
-1.70428730205494e-05
-2.30580888268917e-05
-1.42835746593123e-05
-1.31021596736478e-05
-2.05791908570915e-05
-3.35009914646812e-05
-2.35790451553284e-05
-4.54433411357533e-05
-2.42103199917705e-05
-5.27200646178138e-06
-4.55505215632831e-06
-9.04521204556363e-06
-1.68190596181662e-05
-1.18268092145585e-05
-3.79232562866001e-07
-1.58864387759055e-05
-6.92288083405379e-06
-2.27375646133119e-05
-2.07635467877068e-05
-1.62253807750116e-05
-1.72879645044411e-05
-3.84981239456345e-06
-3.33972482547504e-05
-1.12453639563492e-05
-2.42429369899269e-05
-2.43362407587875e-05
-2.84592761212103e-05
-4.14978981437184e-05
-2.34535593922157e-05
-2.89410174961133e-05
-6.52840826731069e-07
-2.32864387031436e-05
-2.17643249857005e-05
-4.25394256312025e-05
-2.05162911470051e-05
-1.84672468624653e-05
-2.10623338905352e-05
-2.46790591980859e-05
-1.82839060852533e-05
-1.58937525357359e-06
-2.73902521349238e-05
-3.76336232975896e-05
-3.00909918659557e-05
-1.52996116006921e-05
-1.02456054010849e-05
-1.48095811166903e-05
-1.16470532650163e-05
-1.64278176973539e-05
-1.93829368467591e-05
-1.25100038294985e-05
-1.80903378625035e-05
-2.35424834594218e-05
-1.2093211303871e-05
-2.93677785859029e-05
-9.68555461014651e-06
-3.42773645536685e-06
-2.48952716370155e-05
1.00775438608308e-06
-1.32623053293856e-05
-1.76612149923784e-05
-2.59578427983386e-05
-1.52565839930341e-05
8.32385877744505e-06
-1.53287883404427e-05
-1.11916747091457e-05
-1.21974957916427e-05
-2.24213969830132e-05
2.59814601482453e-06
-2.97636912666503e-05
-1.64939473588193e-05
-1.58768884098151e-05
-1.5489955047889e-05
-4.17522415533712e-06
-2.25772368245432e-05
-3.50530777815342e-05
-2.25039613001957e-05
-1.4985388887842e-05
-2.90705681545076e-05
-1.9509573379044e-05
-3.52097591262117e-06
-2.32237804265571e-05
-1.0411519547066e-05
4.26531240393871e-06
-1.87144281514698e-05
-2.21011987799711e-05
-3.48378087635759e-05
-2.4308404245202e-05
-2.78598164449948e-05
-1.30329768645621e-05
-1.57172477113722e-05
-3.47578004224998e-05
-1.41104328366192e-05
-2.38767394698817e-06
-9.43836613108117e-06
-1.37339293967008e-05
-2.14367717522057e-05
-1.24121619280869e-05
-2.63147969949966e-05
-4.42676591269414e-05
-3.06835119139115e-05
-2.45033824191303e-05
-4.22092326811645e-05
-1.92854336218659e-05
-2.03908301964067e-05
-2.93401279912849e-05
-1.65314862278773e-05
-3.7334570159162e-05
-2.15999493727156e-05
-2.74241667461184e-05
-3.25034025187209e-05
4.74909001969703e-07
-2.1763948362893e-05
-3.40267328120914e-05
-4.13341555022e-05
-2.18360534191275e-05
-2.42385322592854e-05
-9.53338773809892e-06
-1.07274454264746e-05
-1.30761565849986e-05
-2.16063186074004e-05
4.92864642941153e-07
-1.3355915074547e-07
-2.52133486354828e-05
-2.55975239726982e-05
-2.21131618710683e-05
-2.45292261917678e-05
-4.03674117720631e-06
-2.12329990359988e-06
-3.45895425690688e-05
-3.11297157497004e-05
-1.72385115256649e-05
-3.58236369637928e-05
-2.33912116396125e-05
-3.12025588525791e-05
-2.7912150573923e-05
-3.38651261791386e-05
6.14821097808365e-07
-8.40892862857053e-06
7.72962592298075e-06
-1.44657454588993e-05
-2.8035269982894e-05
-5.70680402612979e-06
-1.08537111303064e-05
-1.36461602542318e-05
-2.1492268946403e-05
7.63669575593364e-06
-2.18377002176195e-05
8.33254610847962e-06
-2.02547889919919e-05
-4.28296994196018e-05
-2.03342661963569e-05
-2.69718052364473e-05
-1.09533051460123e-05
-1.77068162526876e-05
-2.66197492802322e-05
-2.78412977678402e-05
-2.96444265628554e-05
-9.9622823029976e-06
-1.61100821460694e-05
-3.29528015403501e-05
-1.74097777807246e-05
-7.32026673911872e-06
5.51988747982137e-06
-3.58205000682283e-07
-2.00572566473799e-05
-2.12080667044068e-05
-2.52597774860595e-05
-2.30817685837872e-05
-1.97275441219592e-05
-1.029424910187e-05
-1.66880205123907e-05
-1.32522923605562e-05
-6.55649852145553e-06
-2.02039703927029e-05
1.68665003806964e-07
-3.00864741432187e-05
-3.10624921822538e-05
-3.43238606111735e-05
-2.09841012633611e-05
-3.28513608925955e-05
-2.44995961889392e-05
-2.27324071682292e-05
-2.09815657781589e-05
-2.1749325890541e-05
-3.23632695007498e-05
-2.88965742748682e-05
-2.85375386861167e-05
-1.42648498773959e-05
-1.64799354557833e-05
5.29662709016291e-07
-2.59562628321594e-05
-1.76882880314225e-05
-1.742223402454e-05
-2.25395337038708e-05
-2.68191906802601e-05
-8.22634941750429e-06
-1.89277418398006e-05
-6.22257901145901e-06
5.42288389959041e-06
-1.98509806873879e-05
-1.29646514811966e-05
-1.53644103271171e-05
-1.91728400335516e-05
-9.97472211647019e-06
-2.85008784130694e-05
-1.19974348779624e-05
-1.55606180164708e-05
-2.1355542820994e-05
-3.3827363760427e-05
-3.59872177355598e-05
-1.67415675725675e-05
-3.01997225057201e-05
-1.02248274490933e-05
-1.87727499823316e-05
-8.72997670901549e-06
-2.66395653162503e-05
-1.37647670320164e-06
-2.0983345486073e-05
-3.44272437090807e-05
-1.39879365180414e-05
-1.26642988423231e-05
-2.39156187767169e-05
-1.84829376158048e-05
-2.08969851421453e-05
-3.7183129051692e-05
-2.67070676424716e-05
-2.07580078851124e-06
-1.51767325445584e-06
7.40826950944453e-06
-8.03339478260152e-06
-4.16624686481725e-05
-1.36195004663845e-05
-2.65412124224489e-05
-3.36684033913406e-07
-2.80329523108639e-05
-1.41640957302674e-05
-2.06691417715283e-05
-1.73218044151475e-06
-3.32136398949609e-05
-2.90497959694145e-06
-1.25431017086474e-05
-2.28219682546557e-05
-3.21306799045189e-05
-6.68526355349784e-06
-3.3641720895379e-05
-8.37536467092668e-06
-2.8861839307277e-05
-2.38794082256206e-05
-3.79418644669323e-05
-2.99886015657526e-05
-3.24227296287217e-05
-6.19914136211359e-06
-1.94644940091994e-05
-2.75437779355496e-05
-3.62167311907701e-05
4.87805485627282e-06
-2.02639702416047e-05
-2.51503005092376e-05
-1.3734393276279e-05
-9.33341578583368e-06
-1.58757344480533e-05
-2.1681736436624e-05
-3.59072915713273e-05
-1.32780791098377e-05
-8.75849566627656e-06
-3.07206473911538e-05
-1.59882886330893e-05
-2.32300204694086e-05
-2.31640810958758e-05
-2.12690133907424e-05
-1.35046470901671e-05
-1.83123221246791e-05
-2.88223018195124e-05
-4.33649517966219e-05
-3.50940969677013e-05
-1.97585406220647e-05
-9.887417002956e-06
-1.89120701253345e-05
-1.04798099596985e-05
-9.14606438290645e-06
-3.03160646888986e-05
-3.27687192683912e-05
-2.83887621670206e-05
-1.96993873939222e-05
-5.40840426999235e-05
-4.01128533190588e-05
-3.10774593228094e-05
-1.63478393838456e-05
-1.93728802901264e-05
-9.47188060252445e-06
-2.88623486805577e-05
-1.75371220071939e-05
-2.20919052565799e-05
-1.51260452880069e-05
-1.69778832787894e-06
-3.95038091552503e-05
-2.06465145047232e-05
-1.24577861605082e-05
-1.80421925793867e-05
-1.61729312635745e-05
-5.06530881772827e-05
-4.18587336219124e-05
-3.57634239432618e-05
-2.51531414004183e-05
-1.76182784725884e-05
-1.00361884117674e-05
-3.02868132150253e-05
-1.68274979226098e-05
-5.50976065928166e-06
-3.22533932096747e-05
-3.76225541467689e-05
-1.05064086988177e-05
-1.82175779115353e-05
-2.63454962511595e-05
-2.58689066810381e-05
-3.16793117291956e-05
-8.93129236093269e-06
-7.12376045882414e-06
-1.94238496696803e-05
-7.15949806977965e-06
-2.65006920085333e-05
-1.93253811474969e-05
-1.26245793177785e-05
-1.97006245736664e-05
-2.55689658475099e-05
-1.06059437272482e-05
-8.56920088282281e-06
-2.18243870618409e-06
-1.67687699248526e-05
-1.55642236866218e-05
-1.11955208059265e-05
-3.08624347240178e-05
-2.09620694497944e-05
-2.76246494123429e-05
-5.5518085892823e-06
-1.36110533776379e-05
-2.13944525427696e-05
-1.66497544238572e-05
-4.1078178565024e-05
-3.07855786963605e-05
-2.63092718719177e-05
-1.3386058922851e-05
-2.52126502602746e-05
-9.27592740440646e-06
5.1937374086959e-06
-3.169491333212e-05
-1.36496717002728e-05
-2.10456378852281e-05
-1.0351934197033e-05
-1.38711405078443e-05
-1.1214485406408e-05
-2.79224756685131e-05
-3.6087621944098e-05
-1.66643404489977e-05
-1.95655286611947e-05
-2.08668442123682e-05
-8.74402488866948e-06
-7.40266769506069e-06
-2.08543640420465e-05
-1.71569281377807e-05
-2.15617625095495e-05
-1.56856567269525e-05
-2.05419191552242e-05
-2.19356932094692e-05
8.36443131320344e-07
-1.29716034069958e-05
-3.33440876679262e-05
-2.22838412798621e-05
-5.51102514836183e-06
-1.77857167735838e-05
4.04746881033967e-07
-8.03657491516664e-06
-1.56542807588946e-05
-3.68283028455487e-06
-2.97009962216887e-06
-1.88673295040421e-05
-2.6973921750928e-05
-5.62365892242763e-06
-2.2500542894485e-05
-1.61129617548477e-06
1.05280481605413e-06
-1.69166747193963e-05
-2.01075259313164e-05
-1.90174021842116e-05
-8.4302527414632e-07
-6.36902961678725e-06
-8.88440698937874e-07
-2.32667881466443e-05
-2.78712164129685e-05
-2.3973778725986e-05
-1.34096070260262e-05
-1.01153917744308e-05
-1.53863302611006e-05
-6.88975822862084e-06
-3.72707288288698e-05
-1.97668817450004e-05
-2.92372209020932e-05
-2.09533004785504e-05
-2.53752300800229e-05
-1.8735103682374e-05
-1.5355674906745e-05
-1.32224260776151e-05
-1.88356707187259e-05
7.67150463158435e-06
-1.17289297206056e-05
-2.00513169822726e-05
-2.32580727533346e-05
-3.12715571434835e-05
-2.54560370478306e-05
-1.33425283639009e-05
-5.65839595853587e-06
3.86346379099128e-06
-1.29877384078679e-05
-5.04003417384611e-06
-1.94884827634737e-05
-2.81497516551082e-05
-3.55277534814549e-05
-1.39458481586015e-05
-3.2244696463045e-05
-1.24220607120021e-05
-2.08875862965415e-05
-8.94561647730474e-06
-1.48732463109515e-05
-2.16423036070131e-05
-4.0633624964977e-05
-2.42545868586893e-05
-2.18591411433115e-05
-1.38247455319872e-05
-6.14307053282004e-06
-6.45535812760994e-06
-6.12082328437311e-07
-1.58724950023849e-05
-2.43518421419298e-05
-3.14146182277208e-05
-3.01744551268242e-05
-1.82442922364302e-05
-1.77542029908716e-05
-2.56308139829295e-05
-2.63114876809224e-05
-1.42667981963259e-05
-1.80920523178575e-05
-9.68951081850437e-06
-1.76359002711323e-05
-2.24169082533531e-05
-1.54802014870174e-05
-1.52985497448797e-05
-3.21774803382476e-05
-1.40747527547478e-05
-2.22422998432287e-05
-1.7860530248473e-05
-2.90070406651644e-05
-1.70830679847289e-05
-7.91057995609209e-06
-2.98307818441752e-05
-1.97244854358757e-05
-1.59455800934728e-05
-3.63026616030323e-05
-3.26179586391902e-05
-2.4817458619437e-06
-1.45646196542856e-05
-2.00528658723685e-05
-2.1815701397961e-05
-2.76443398056701e-06
-4.89773552191642e-06
-1.10951580082801e-05
-2.13334273492357e-05
-2.08811804237461e-05
-1.86295875325093e-06
-1.73547664656178e-05
-9.22614696394306e-06
-1.62067415922094e-05
-1.50580514261924e-05
-2.85510840671925e-05
-2.19607471741726e-05
-3.32080070285585e-05
-2.89392555430106e-05
-2.20644141887278e-05
-3.07215488502126e-05
-2.27060022325898e-05
-2.59990106733753e-05
-1.86475387693708e-05
-3.22016462317992e-05
-1.0185554138028e-05
-1.74326080251216e-05
-2.28133570091047e-05
-1.66486254512981e-05
-2.14910497375004e-05
-8.98494902597188e-06
5.59393188985951e-06
-1.59034072859255e-05
-1.28668621839517e-05
-1.04707962585488e-05
1.13604191870898e-05
-1.38848472905246e-05
-8.15226214584213e-06
-2.02838440857735e-05
-2.44125671044535e-05
-2.98952399942217e-05
-2.91087507951885e-05
-4.12745783608708e-06
-1.43257851400392e-05
-2.19353357174923e-05
-4.01350328294182e-05
-2.22209519432757e-05
-1.7198080220105e-05
-1.24003468562274e-05
-1.96724238982699e-05
-1.23392562230125e-05
-1.62020445452536e-05
-3.17529495475168e-05
-1.50317775603007e-05
-7.1000507865387e-06
-7.81386691997878e-06
-2.34249306562577e-05
-8.85347915262057e-06
-1.27911403135766e-05
-2.55455804967727e-05
-3.45913334852239e-05
-1.23914621895141e-05
-1.92780785202814e-05
-1.98778358901865e-05
-3.38662973064021e-05
-2.36514669203874e-05
-3.69556137402565e-05
-2.08674403686733e-05
-1.94510805767414e-05
-2.48278106401618e-05
2.01038702202171e-06
-2.61124967837008e-05
-2.34553998048029e-05
-1.27968111325122e-05
-1.48706594035118e-05
-2.0578787740668e-05
-2.33974237973021e-05
-2.95300338542526e-05
-2.6144524893032e-05
-1.86288465909069e-05
-1.8670641727249e-05
-2.01222679597442e-05
-2.0556622531511e-05
-1.78820438738096e-06
-2.62794357153358e-05
-1.71569958876969e-05
7.572423842535e-06
-3.1521931350365e-05
-2.12960189111951e-05
-1.15036602818935e-05
-2.53405805136177e-05
-1.98055646718131e-05
2.55626158623489e-06
-1.62443503958532e-05
-2.28310596235892e-05
-1.41814795279942e-05
-2.82190357535944e-05
-1.96367611755448e-05
-2.55093081088057e-05
-2.00600821892109e-05
-2.0685027596463e-05
-3.0421496978593e-05
-3.6153454078614e-05
-4.29337483633149e-05
-4.11995270652046e-05
-1.68073059371119e-05
9.38322116349965e-06
-1.50868748345089e-05
6.05475387286297e-06
-2.93544529130008e-05
-3.58244885734409e-07
-1.46932300905976e-05
-1.3008127738787e-05
-4.09737427153978e-06
-2.02125091173479e-05
-2.73999158685623e-05
-3.96581693571242e-05
-3.18472176825777e-05
-2.2594809509652e-05
-1.43918884741919e-05
-4.16909617474164e-05
-1.21502312114138e-05
-2.5326703835809e-05
-7.65654666267495e-06
-1.35700516337606e-05
-2.03180422330151e-05
-2.09511689123446e-05
-9.685812924353e-07
-6.20902932338707e-06
-3.67150141155317e-05
-1.31353253276814e-05
3.19788254680054e-06
-1.85432057654532e-05
-1.52392564557929e-05
-3.16616323308633e-05
-3.35713317519558e-05
6.24913767745176e-06
-2.44992529622833e-05
6.08434608678124e-06
-2.7696329075737e-05
-3.00838000382515e-05
-2.3807762237298e-05
-3.71041156544525e-05
-4.27917395157789e-05
-2.70493114321662e-05
-1.76713209392883e-05
-1.03281079034545e-05
-3.36965593680906e-05
-3.08419659463937e-05
-1.34631568504375e-05
-2.24180652933734e-05
-8.47028349027546e-06
-2.20064203977162e-05
-2.42018906586984e-05
-2.09333676828502e-05
-1.42529492415814e-05
-1.77085836280069e-05
-3.80528161764487e-05
-1.3844382042012e-05
-2.9706364193582e-05
-3.35676948566625e-05
-1.14079817710055e-06
-1.22371799471259e-05
-1.70254033062124e-05
-1.91455629583869e-05
-2.45832733023307e-05
-1.86707595584042e-05
2.00788968943783e-06
-6.70719825847631e-06
-4.68810868201128e-06
-1.80639171595698e-05
-2.83874866391013e-05
-9.73256504700729e-06
-2.00042745377888e-05
5.87224291463003e-06
-1.20181941243025e-05
-2.40726328424463e-05
-1.92498872617598e-05
-2.55294727480855e-05
-1.23484695030009e-05
-2.36880425995048e-05
-1.69690286147082e-05
-2.37715619185002e-05
-2.71199860734311e-05
8.37847036950943e-06
-1.03434474513704e-05
-2.51983469726187e-05
-2.27417733185383e-05
-4.34281242459848e-06
-2.84459553905772e-05
-7.18683008873226e-06
-2.93720025916444e-06
-1.73415804684515e-05
-3.73053680436359e-05
-2.58296348559862e-05
-1.33209106265389e-06
-3.49279050390847e-05
-1.6784449661283e-05
-2.89707888847892e-05
-1.51428209988583e-05
-2.4711021966121e-05
-1.84534950340334e-05
-3.13898212556278e-05
-1.99496181537974e-05
-9.25687849822276e-06
-5.16091055421342e-06
-2.46502692035186e-05
-1.21645711111246e-06
-2.15572532549957e-05
-2.39033800252866e-05
-1.39011829411869e-05
-3.17570706415179e-05
-2.88452050136045e-05
-1.77157654996202e-05
-2.59936697564991e-05
-2.59962823439899e-05
-4.15405010882784e-05
-2.86272139135514e-05
-1.18895649240926e-05
-1.62489055771424e-05
-1.23305742759493e-05
-2.12471471708432e-05
-1.73297385305627e-05
-1.38805817117087e-05
-1.13441908896592e-05
-5.41796868000428e-06
-1.57704566728342e-05
-2.2467124055901e-05
-2.21529741404057e-05
-1.79020958589162e-05
-1.15563701615399e-05
-1.03230671130213e-05
-2.63621304347612e-05
-3.86312400440378e-05
-1.32505426131907e-05
-9.91189644888803e-06
-6.20613785139356e-06
-1.38615711898279e-05
-1.18769529749919e-05
-1.8883776646381e-05
-1.5514263726056e-05
-2.00173829043457e-06
-2.15257714222751e-05
7.36774864837738e-06
-2.98167430345902e-06
-1.92304015550463e-05
7.87006002823707e-06
-1.06969398230219e-05
-2.48761641531137e-05
-6.39105840718092e-07
-2.06925341363145e-05
-1.73515174109502e-05
-1.57494106531607e-05
-1.87013527588353e-05
-2.5831319426231e-05
-2.99429874252392e-05
-7.57805026481702e-06
-3.69237420481556e-06
-2.76879274793969e-05
-9.76635562838579e-06
-1.90152295193216e-05
-1.38220672159673e-05
-1.78590600956551e-05
-1.53595480151707e-05
1.47214132942537e-06
-2.3972974270368e-06
-1.83539357115431e-05
-1.71837457003858e-06
-2.32432194757323e-05
1.02306953858116e-06
-2.56168453309479e-05
-3.41858338256284e-05
4.70657667945576e-06
-1.20694051689206e-05
-2.01927772667931e-05
-7.75390134749327e-06
-1.16660760311994e-05
-3.15165049118634e-05
-1.22995104738743e-05
-1.895219033284e-05
-1.49269485211467e-05
-2.41028232109054e-05
-2.99895305827541e-05
-4.53351961176052e-06
-1.39794588948494e-05
-3.32061886241943e-05
-1.31917717462943e-05
-6.50565602053803e-06
-7.5794450309363e-06
-2.560572908426e-05
-1.60789384396999e-06
-2.80094265717863e-05
-3.74570496473028e-06
3.44602987149622e-06
-1.66682035887216e-05
-2.82407348380919e-05
1.74444470982117e-05
-1.0194413778504e-05
-1.96687835337471e-05
1.40784417962185e-05
-3.65920042233545e-05
-1.65409616703327e-05
-2.37703574768615e-05
-2.53763875573865e-05
-3.08033708410226e-05
-7.75531276560897e-06
4.0738751544268e-06
-2.86589330014844e-05
-3.29326735721809e-05
-1.72414548602045e-05
-4.76852854340957e-06
-2.26390107787227e-05
-1.71846470263552e-05
-4.15807975838214e-05
6.01571159482419e-06
-2.59225602109749e-05
-2.2973749360534e-05
-1.14289019721539e-05
-3.95936839461684e-05
-5.4829497875544e-06
-7.05331091377433e-06
-2.19836144097074e-05
-1.07023725705708e-05
-2.602051198947e-05
-2.15747057970447e-05
-1.52927537858793e-05
-1.26537939314225e-05
-3.8372129240136e-05
-8.6594861829398e-06
-5.17996919436591e-06
-1.62066038203044e-05
-2.33784731700676e-05
-2.11326773676788e-06
-9.1311580056983e-06
-1.81621665855682e-05
1.83096215908135e-06
-1.95110802990275e-05
-1.19352805712315e-05
-1.11742637894747e-05
-1.86021953877519e-05
-1.92871674325028e-05
-1.20237973512012e-05
-8.88419721754634e-06
-1.21377935471086e-05
2.69742245868455e-06
-2.03472341637605e-05
-2.14205380282792e-05
6.87291714678374e-06
-2.10390892919368e-05
-1.04721603761565e-05
-2.85322910874643e-05
-2.42860082049076e-05
-3.37796280254262e-05
-3.26581748123572e-05
-1.95712888216692e-05
-1.66987662866796e-05
-3.39304464955013e-05
-1.33835432262498e-05
-1.19607229904724e-05
-1.51739743101315e-05
-7.35287927758504e-06
-3.28100320699923e-05
-1.83374308669327e-05
-9.28654858238552e-06
-1.09484981662798e-06
-9.50711401406914e-06
-4.76727197260348e-05
-2.15966180252632e-05
-1.0410745664582e-05
-2.95184193882652e-05
-1.64875761962203e-05
-2.5374289335272e-05
-2.86240521363031e-05
-5.53001992790152e-06
-4.8825789730495e-06
-4.80107832577582e-05
-2.4593749700996e-05
-4.7540111688202e-06
-1.98508590104351e-05
-8.41132821031396e-06
-1.06533547407195e-05
-7.31983630942103e-06
-1.75772206107787e-05
-1.7489134824276e-05
-2.10960838992909e-05
-3.80182453822666e-05
-2.67402291110552e-05
-2.68272266663235e-05
-2.54125666487773e-05
-1.06248125532138e-05
-1.97970008339057e-05
-2.38443996407003e-05
-2.62276153670122e-05
-9.31251187087485e-06
-5.21889961511436e-06
-2.26446389553525e-05
-2.81617103114333e-05
-8.40366143185603e-06
-2.27989692222231e-05
-1.80686510593394e-05
3.29134285737934e-06
-2.09332821699961e-05
-1.69014822647103e-05
9.35214313615129e-07
-1.4972367522979e-05
-2.13711380010619e-05
-1.34168084213668e-05
-1.95689388209797e-05
-1.89499924610895e-05
6.02590165460571e-06
-4.08155835130605e-05
-1.85819282772848e-05
-2.29409367106683e-05
-4.81865719018686e-06
1.03058191876866e-06
-3.40827313124284e-05
-2.64373666413694e-06
-1.69048695919881e-05
-1.71216128393964e-05
-9.66565971760264e-06
-1.35697414861931e-05
-1.23608102996059e-05
1.01536943767355e-06
-1.35476776423145e-05
-3.41361435334291e-05
-1.45133353016598e-05
-5.79702514871395e-06
-2.87286816380356e-05
-1.58280712004945e-05
-1.91614987516509e-06
-3.34735007322221e-05
-1.8207665003311e-05
-2.32910439640231e-05
-2.936866216955e-05
-1.33951457073789e-05
-2.76911405119774e-05
-2.81724091758572e-05
-5.02131355935787e-06
-1.86524929971121e-05
-1.3819454111661e-05
-2.04853243687054e-05
-3.00319369068468e-05
-1.76164409419313e-05
-1.23442702497811e-05
-2.06650787953072e-05
-1.92306797178945e-05
-2.79481309481542e-05
-1.51970746914722e-05
-1.93565244521877e-05
-1.40677608416076e-05
-1.37400861981433e-05
-3.35664707136228e-05
-1.24629197246835e-05
-3.02524140950687e-05
-1.33319017253881e-05
-1.20317237969817e-05
-3.93268337764346e-05
-4.91914898008199e-06
-1.59341353282161e-05
-1.47174242458094e-05
-2.04595311023463e-05
1.87430984745881e-08
-4.43838107574208e-05
-2.78983010028565e-05
1.11989735189108e-06
-9.88778943040541e-06
-2.43254856158774e-05
-3.0548719786479e-05
-5.08574975802802e-06
-2.40068687016929e-05
-9.09070623154936e-06
-1.47634023425909e-05
-2.11976209177049e-05
-2.53613428102443e-05
-1.80778866550859e-05
-2.39548996321896e-05
1.21231896783154e-05
-1.74471344472974e-05
-1.32153884881372e-05
-3.12134812066084e-05
-1.81044416003927e-05
-8.49085868976479e-06
-1.41605501008891e-05
-2.68489070785522e-05
-2.37668182143343e-05
-5.1131752848649e-05
-3.34453055160915e-05
-3.25861458540704e-05
-8.91920403608833e-06
3.73483782084845e-06
-1.58198813211119e-05
-1.2247660257182e-05
-1.8084853966591e-05
3.03267110529505e-06
-3.35503604156551e-05
-9.48751497308954e-06
-9.06562363618314e-06
-1.93328585439833e-05
-5.57180434558124e-06
-2.26839617345149e-05
-8.99706640632651e-06
-1.23564242313998e-05
-1.59963924879912e-05
-1.75556978780616e-05
-2.86749267052474e-05
-3.1083255321763e-05
-1.78768212202953e-06
-2.11468153052533e-05
-1.45270109060422e-05
-6.56108302934645e-06
7.25085600726134e-07
-1.59984593460189e-05
7.93821778376285e-07
-6.84452688725515e-06
-8.99336429115305e-06
-2.95313965139339e-05
2.1245555393252e-06
-7.80177390935527e-06
-2.24710911069885e-05
-2.43447428038594e-05
-4.03870967356638e-05
-2.9578157483205e-05
-3.86128998345843e-05
-1.07046352952561e-05
-2.9952560517541e-05
-2.47985968297789e-05
-1.63385221730673e-05
-4.32860314811812e-06
-2.056032069085e-05
-3.44384442575926e-05
-3.08083812238505e-05
-2.72343480848832e-05
-1.42051944764091e-05
-6.77443376596642e-06
-2.80300470103149e-05
1.1621829099147e-06
-2.02920073093601e-05
-2.22302851871318e-05
-2.16703635777015e-05
-4.86768521562615e-05
-3.20829790464434e-05
-7.78877351228635e-06
-3.7663099589777e-05
-8.92412628282423e-06
-7.50841694725694e-06
-2.00354109673589e-05
-1.81694842838077e-05
-2.40101441179572e-05
-2.07464201501132e-05
-7.96029097830866e-06
-2.0756689443557e-05
-2.85030693165018e-05
-1.51343411920397e-05
-1.07368364716292e-05
-8.26879584182821e-06
-2.08989717288505e-05
-1.63916027626135e-05
-1.20634520750072e-05
-3.72955993696205e-05
-3.93523093407998e-05
-1.37506651020752e-05
-5.61888458795096e-06
-1.24438251703617e-05
-8.4332588228506e-08
-7.54697863507778e-06
-2.54735962497175e-05
-1.75242399522544e-05
-1.84990384221656e-05
-2.93653656247136e-06
-5.44064651440058e-06
-1.34844661058668e-05
-5.95462189866566e-06
-2.63544830277863e-05
-1.65524373168974e-05
-2.90889786089605e-05
-2.92715588468813e-05
-1.26249416288699e-05
-2.58834844578111e-05
-5.15341086297228e-06
-1.76330785398314e-05
-4.60011822045777e-05
-2.4187855177848e-05
-2.047894925112e-05
-1.48448544003908e-05
-2.79263753189756e-05
-1.75299143407393e-05
-1.81889983347013e-05
-1.86362173199787e-05
-1.17445840864391e-05
-2.48472200706419e-05
-1.9860649700124e-05
-5.14804336331191e-06
-1.72483117133905e-05
-2.15597513749712e-05
-2.06072164290778e-05
-1.85486985767983e-05
-3.42394230185881e-05
-2.59051846172732e-05
-1.44834445999494e-05
-2.81489188511341e-05
-2.71831166381738e-05
-6.36435202655277e-06
-1.57451950697422e-05
-2.0757821655663e-05
-4.66781479947895e-06
-1.81587983049394e-05
-3.32318799436505e-05
-3.55845821690981e-05
-1.55125908589808e-05
-2.67284126893265e-05
-2.1352802037575e-05
-2.72222737763864e-05
-1.42945094216602e-05
-2.04833258093728e-05
-3.81636777001327e-05
-7.88235784293163e-06
-2.04209617275293e-05
-2.87458152248444e-05
-8.09946500457009e-06
-2.86800669238922e-05
-3.60614742227988e-05
-2.27866082360563e-05
-2.21047100583337e-05
-2.47834068577425e-05
-1.21960484370671e-05
-2.97481660260464e-05
-3.43702802184409e-05
-1.66831196042016e-05
-1.14039913064904e-05
-2.15675737161924e-05
-1.48829737374024e-05
-1.87292071890217e-05
-2.20049157164195e-05
-3.46442497374409e-05
-1.95525401007781e-05
-1.86234641552641e-05
-9.26019538789559e-06
-3.03679757285997e-05
-3.81356682162355e-05
-1.68838603554897e-05
-1.52876194392623e-05
-1.19833266987051e-05
-2.19673637434753e-05
5.4802154105268e-06
-1.23559088777367e-05
-7.90007939902341e-06
-1.04668024101913e-05
-1.48428892367556e-05
-1.11977677773683e-05
-8.95848174819814e-06
-2.2020514569605e-05
-3.1310420673997e-05
-1.64828389219777e-05
-3.21666518995266e-05
-2.65183346404183e-05
-1.53304262599998e-05
-1.76446019240797e-05
-1.66446841837914e-05
-1.89052363361016e-05
-2.38416133489367e-05
-1.19395385218146e-05
-3.1473131066111e-06
-8.06640902843059e-06
-2.88772478881493e-05
9.14310497950307e-06
-7.11514770249463e-06
-3.37307149678511e-05
-1.76246467041754e-05
-2.32940548810817e-05
-2.07609662022784e-07
-1.3290230109033e-05
-1.36394186828739e-05
-2.60279583675868e-05
-9.27068172624562e-06
-1.82910601411556e-05
-2.83537474423659e-05
-1.77593754556617e-05
-2.0866362591697e-05
-1.71662865030822e-05
-1.92963990354903e-05
-1.48242890909123e-05
-3.31666236364284e-05
-1.66894925590887e-05
-1.41294789729443e-05
-9.40063684480823e-06
-2.83465771266018e-05
-1.87447083044117e-05
-1.89921785249616e-05
-2.38171030271856e-05
-3.82297676407328e-05
-2.81688774374982e-05
-2.11323690636085e-05
-1.06595479323944e-05
-2.24245748257145e-05
-8.31788459003113e-06
-2.97685566538216e-05
-1.80179569562901e-05
-3.4523100813349e-06
-3.11019905579383e-05
-3.19050967208881e-05
-2.61494586327018e-05
-1.09769496009561e-05
-3.76386755296958e-05
2.22459726230101e-05
-2.25712007793268e-05
-3.92864906589427e-06
-1.26343776177799e-05
-2.43185122344699e-05
-3.21396361759542e-05
-2.29521558548263e-05
-1.12226894791383e-05
-1.26882135298076e-05
-3.45664273556629e-05
-2.85252024102823e-05
-3.09698138938535e-05
-1.99459987371092e-05
-2.43710276336567e-06
-2.37163555973712e-05
-8.92041534274541e-06
-2.39990643829463e-05
-4.02439641240504e-05
-2.03194367300638e-05
-1.33878426954873e-05
-2.99516205575465e-05
-2.31827640619588e-05
-4.03953746096343e-05
-1.93653610727853e-05
-2.04747250981723e-05
-9.31265836800511e-06
-3.23326079185973e-05
-2.39597846783956e-05
-2.57293615358675e-05
-1.58660847787404e-05
-1.02874735462771e-05
-1.46909132973729e-05
-1.5085750762834e-05
-9.09551662635849e-06
-2.09013188178273e-05
-2.0688059058248e-05
-4.2173967507396e-05
-1.23423358010487e-05
-1.60029739565118e-05
-2.07767043008467e-05
-1.86997690793307e-05
-2.24620759761648e-05
-1.54620100401774e-05
-4.38389824280437e-07
-2.79451485326952e-05
-2.07837335460326e-05
-1.22275069171242e-05
-1.23550415098864e-05
-4.40333386976753e-07
-1.89313509058271e-05
-2.67838202832435e-05
-2.97789507465606e-05
-1.31562664088165e-05
-1.9028036856707e-05
2.94136895860306e-06
-8.85140552050851e-07
-1.73790430456805e-05
-2.94432772147029e-05
-1.49667405969391e-05
-2.01999513715161e-05
-3.09036673678653e-05
-1.63019359381151e-06
-3.39280032772212e-05
-2.29667245428546e-05
-2.43008342413245e-05
-2.41580441312409e-05
-1.19682258426487e-05
-8.44060018795647e-06
-1.65707528943373e-05
-3.27046052172954e-05
-1.67181689812262e-05
1.52097028188397e-06
3.34961702230752e-06
-2.6533489830112e-05
-1.33149723948801e-05
-2.68938626592614e-05
-2.65286219948449e-05
-1.96516256832407e-05
-8.7440295379458e-06
-1.68767855210111e-05
-2.88181022539434e-05
-1.78329539816045e-05
-1.00144087723477e-05
-2.69450280857808e-05
-3.08796673689371e-05
-2.08002606963503e-05
-5.96835681241212e-06
-2.74978872397175e-05
-1.95271207198665e-05
-3.80753939257193e-05
-2.33760117745042e-05
-1.42633092741744e-05
-1.06742499035291e-05
-2.25853766630627e-05
-2.29466378939256e-06
-1.64399124958788e-05
-3.36411945063615e-05
-2.52410704070275e-05
-2.05122488532786e-05
-9.03780962340453e-06
3.29758495677962e-06
-2.10730589795282e-05
-1.57523462257364e-05
9.70080841309078e-06
6.04175880968111e-06
5.04879181836392e-06
-1.59856102335589e-05
1.32519068049906e-06
-4.63179658326084e-06
4.05850687679407e-06
-5.62925214706766e-06
-6.28443147017264e-06
-1.04787140100385e-05
-2.86112454022161e-05
-3.66552465673264e-05
-2.81520563937202e-05
-1.63757336347797e-05
-1.19361842177148e-06
-1.62324078496161e-05
-8.66507211188032e-06
-1.90024426069353e-05
-8.69221874200788e-06
-2.14078632842381e-05
3.55954848824922e-06
-9.8743057784829e-06
-2.32397089939096e-05
-9.48317923435202e-06
8.09982307568971e-08
-3.59471875490261e-05
-1.85965727844669e-05
-2.83518439193469e-05
-1.34441499191757e-05
-2.86988555993396e-05
-2.57921991716758e-05
-9.42468502853435e-06
-6.79815282328564e-06
4.04178064251713e-06
-2.93118521557577e-05
-1.23286126075888e-05
-2.89543806079074e-05
-2.60860408078376e-05
-2.23597704233391e-05
-3.04837886177243e-05
-1.22053278936182e-05
-2.52745666985464e-05
1.05058640416778e-05
-7.53083113500249e-06
-1.23852341909951e-06
-2.14006948650296e-05
-1.6139622377466e-05
-1.80301187113885e-05
-1.26338131162636e-05
-3.8660929884179e-05
-1.15690864177145e-05
-3.0565165081019e-05
-4.1991954218504e-05
-1.362927355079e-05
1.89157960068763e-06
-1.5444833212718e-05
-1.94468517923485e-05
-1.42143901029908e-05
-2.27201219381122e-05
-2.71546218735014e-05
-9.7684738847616e-06
-2.76582263168947e-05
-1.72874423908441e-06
-1.82649645785837e-05
-2.34236572707031e-05
-2.74327494896919e-05
-2.04228784759264e-05
-1.5825288379425e-05
-3.1741825679896e-05
-3.02751453117611e-05
-1.96991943951043e-05
-1.93377819372664e-05
-2.38685692224615e-05
-2.42297591966599e-05
7.73806617864859e-07
-1.90306946077659e-05
-2.16237480402483e-05
-2.61897574575099e-05
-2.84499925027619e-05
-3.20030587242992e-05
-2.16679456142472e-05
-2.70799684770304e-05
-1.84426048985438e-05
-4.1021142238899e-07
-1.44117506522741e-05
-1.46767759158963e-05
-1.82879790815318e-05
-2.16643966442067e-05
-4.56271811009172e-05
-2.5890799261506e-05
7.20348053014008e-06
-1.95003453006884e-05
-3.71120009249356e-06
-1.22472077116863e-05
-3.81909481382681e-05
-2.45668274604891e-05
-1.54520932880892e-05
-1.55579209330277e-05
-1.99405317186095e-05
-1.56362838562799e-05
-1.75086317556925e-05
-1.99701939235165e-05
-2.59110178957024e-05
-1.65704122041398e-05
1.15197058585336e-05
-8.31682966197725e-06
-2.59077896651828e-05
-3.13362111999761e-05
-3.80291434692989e-06
-9.9953121806889e-06
-2.76396129596643e-05
-1.5140885517279e-05
-1.6927273211742e-05
-1.66291788766116e-05
-3.25882770824452e-05
-1.81030100684088e-05
-2.58644497976723e-05
6.30774388011236e-06
-1.59285572961594e-05
-1.27032621296182e-05
-2.24406749717145e-05
-3.97077248434539e-05
-2.53337790987714e-05
-3.53710436437046e-05
-3.47497837726178e-05
-1.18804448028105e-05
-2.80144966256438e-05
-1.92631918116334e-05
-2.07871683785928e-05
-2.66586974376902e-05
-3.3396137233392e-05
-1.64176340415268e-05
-2.67096133445483e-05
-2.97354912455327e-05
-2.64153882220197e-05
-2.92100885203208e-05
-2.37621503952708e-05
-1.76655432277961e-05
-5.1526237848524e-06
-6.15667536369572e-06
-1.34913694388287e-05
-2.28382055628886e-05
-2.05329466214759e-05
-2.25426262916774e-05
-2.11510629895226e-05
-2.80102858073547e-05
-2.81124341246429e-05
-2.4508987507669e-05
-1.78471058266575e-05
-2.49399528996832e-05
-9.49191884741406e-06
-3.03115354595837e-05
-2.39705966676311e-05
-1.53351735539447e-05
-3.56458216119154e-05
-2.25004210450779e-05
-2.91996845927023e-05
-1.96622545583911e-05
-1.20979579155424e-05
-1.43931677273022e-05
-2.58480794742816e-05
-1.81254955297421e-05
-1.36944755217054e-05
-1.38975434117079e-05
-2.502030329434e-05
-2.59366934445466e-05
-1.61594016075049e-05
-8.60975847047034e-06
-8.90664451490563e-06
-1.47156794302363e-05
-2.6981869170618e-05
-2.17072262935062e-05
-1.1629244262301e-05
-2.34717012795818e-05
-1.49536218512903e-05
-8.27118201034039e-06
-3.44981809268624e-05
-2.55968788624442e-05
-3.80508685719777e-06
-1.36793750259302e-05
-3.05026928046392e-05
-2.10151318494132e-05
-1.07671009272762e-05
-3.52172255007527e-05
-3.17196714288579e-05
-1.64525421810137e-05
-2.16507861696915e-05
-2.88403871658742e-05
-2.99401677958841e-05
-1.79189683007592e-05
-1.60865412152735e-05
-2.26152038438778e-05
-3.22921484664173e-05
-2.27002710192617e-06
-2.3524234222868e-05
-8.1581423811893e-06
-2.271245181928e-05
-3.61918973944098e-05
-4.57965103662119e-06
-2.64346694533664e-05
-1.04650106009905e-05
-3.22682500562477e-06
-2.88525565016565e-05
-3.96735426542675e-05
-1.9291150306986e-05
3.89598323239247e-07
-6.42811340903363e-06
-2.54332436755193e-05
-3.43914301794991e-05
-3.09502231576348e-05
-1.087939729131e-05
-1.33238271069156e-05
-8.81526182796314e-06
-2.30559040562635e-05
-1.89501536062084e-05
-4.32600177626341e-05
-2.18613456826634e-05
-1.85874324367156e-05
-3.23051889828834e-05
-2.07374528370308e-05
-4.15826780356239e-05
-1.33846138921774e-05
-2.57487254099515e-05
-1.14377441892224e-05
-3.12140658131085e-05
-3.35217785289893e-05
-3.10731524779746e-05
-3.49716373737869e-05
-2.31346110515477e-05
-1.92570967499596e-05
-2.36793171111668e-05
-1.05684104407181e-05
-3.6991618447212e-05
-2.96502593662168e-05
-4.89709211013637e-06
-2.83251892269507e-05
-1.28822850060503e-05
-1.1696069066856e-05
-2.8783223844766e-05
-3.37514799480337e-05
-1.39297673642516e-05
-1.15517940274853e-05
-1.39099918198276e-05
-8.82543400526341e-06
-3.70724559034757e-05
-1.37763383468576e-06
-8.68406084560298e-06
2.59711484744848e-06
-8.16941184300288e-06
-1.56750334492691e-06
-2.00210372311468e-05
-1.60397671396915e-05
-1.51648977882967e-05
-1.12425380366364e-05
-2.55522900136526e-05
-3.3043717015847e-05
-1.08567235955853e-05
-1.88384029552659e-05
-2.98715008286019e-05
-3.1469687862881e-06
-2.13747064103037e-05
-9.74064143067677e-06
-2.30941900943708e-05
-2.69048065791855e-05
-1.3584473267423e-05
-1.7599314883318e-05
-2.35039140066111e-05
4.03156902497893e-06
-8.23048177591527e-06
-3.31060742844472e-05
-3.05979020457583e-05
-1.31664656930863e-05
-1.70253119139732e-05
-2.39579108277263e-05
-2.39104547002789e-05
-1.86704716453226e-05
-2.45204831852868e-05
-2.26238871672168e-05
-5.46471894606962e-07
-1.22664618730049e-05
-2.68866038309145e-05
-9.22541682240001e-06
-1.92966625531908e-05
-1.3937349731329e-05
-1.09047081589225e-06
-1.19079881124616e-05
-8.87270643940136e-06
-3.8348695683244e-06
1.24542749205571e-06
-3.16188255318875e-05
-2.56445513981647e-05
-2.36090983411387e-05
-1.2186111665459e-05
-2.29633108948839e-05
-1.19745516997406e-05
6.72888762072137e-06
-1.51664105247841e-05
-3.21592975159391e-05
-1.77576667844335e-05
-2.85751331682828e-05
-1.79934068291395e-05
-2.76571908515885e-05
-1.39054438674593e-05
-3.51258123007195e-05
-3.55464974781891e-06
-3.16621844750738e-05
-1.66648048850468e-05
-2.74091641142261e-05
-2.17153272101216e-05
-2.57409724230877e-05
-3.7443048593683e-06
-3.68903354985972e-05
-2.81653565270861e-05
-1.2035009936945e-05
-2.31774508100113e-05
-1.13731061798366e-05
-2.55220434035262e-06
-7.16620365983093e-07
-3.1714215787987e-05
-2.33968912689064e-05
-6.41985789300324e-06
2.94320368881983e-06
-3.26842751309047e-05
-1.05208039558822e-05
-2.78352312745186e-05
-1.98292114171712e-05
-1.05098238186164e-05
-2.25212208325828e-05
-2.06460098870761e-05
-2.634636577471e-05
-2.38362972462357e-05
-2.85131090784459e-05
-1.49992065604342e-05
-1.24313508158802e-05
-2.84864078169858e-05
-1.07615046728596e-05
3.31131761942014e-06
-1.47559644506572e-05
-2.39317686278248e-05
-4.21702227648384e-06
-4.13174546144731e-06
-2.32238626542309e-05
-2.00097721064179e-06
-1.36056403331522e-05
-2.24245681867492e-05
-2.20218212325698e-05
-2.0811991505993e-05
-3.75814778611627e-05
-1.44496409255589e-05
-1.51299193786893e-05
-2.99989061946822e-05
-1.08302235034372e-05
-2.52387888751487e-05
-2.23940674894939e-05
-2.09572058784584e-05
-1.91841468575784e-05
-2.40564263958216e-05
-1.86090083067027e-05
-1.5570018560475e-05
-3.72270489312206e-05
-1.0496591612049e-05
-2.09563327277392e-06
-2.44215309613298e-05
-2.1961422318352e-05
-3.25394020173598e-05
-1.70179518132741e-05
-2.36541140084978e-05
-1.97101293776259e-05
-2.06595584723763e-05
-6.63507657224907e-06
-3.48213850748595e-05
-2.15697633112284e-05
1.52501856860465e-06
-1.55013145216675e-05
-3.21800205396463e-05
-5.12325336305848e-06
-1.14884072171404e-05
-1.02790945250982e-05
-3.94298381099717e-06
-5.30884246068264e-06
-3.3931677932999e-05
-2.50778371331892e-05
-2.19401836630002e-05
-3.81734407357517e-05
-1.39277007581641e-05
-1.57395434002573e-05
-4.2445189014989e-05
-1.44194798480513e-05
-4.74902479014297e-05
-2.40192493846545e-05
-1.69802655891145e-05
-5.50599650705653e-06
-1.58578820222797e-05
-5.53629833993252e-06
-3.5096003800006e-05
7.26028580561913e-06
-2.85267004659906e-05
-1.28913726541306e-05
-1.33626379409857e-05
-1.97500739737096e-05
-1.68917490494768e-05
-3.56173108790226e-07
-1.75730198040064e-05
-1.38820806123775e-05
-2.59502903026994e-05
-4.08159392255706e-05
-2.12982621427519e-05
-8.0533239824452e-06
-1.53033965735878e-05
-2.8329582951491e-06
6.05687656448456e-06
5.35220855254496e-06
-1.74300700991676e-05
-2.17716308430597e-05
1.48294128810114e-06
-1.78616368634976e-05
-1.00472688116018e-05
4.30493410820396e-06
-2.50476680659979e-05
-1.42857438750651e-05
-2.23389307614778e-05
-1.90654223024509e-05
-5.06264353422265e-06
-1.95382843362774e-05
-1.98479419104652e-05
-1.44022930548716e-05
1.00375721299659e-05
-8.86136201717145e-06
-1.96024338317494e-05
-3.39673759191029e-05
-1.58887643273726e-05
-1.76616816224945e-05
-4.03886861384455e-05
-1.60398297275189e-05
-1.85247006783438e-05
-2.2152796090171e-05
-1.3613276511448e-05
-1.70847986980287e-05
-2.91144240694236e-05
-1.96654221677465e-05
-5.38728474697981e-06
-1.2840630712313e-05
-6.6218361422223e-06
-2.01226697280652e-05
-2.57223696121286e-05
-1.00455569204296e-05
-1.24462096196648e-05
-3.3021932825013e-05
-1.67878280647991e-05
-6.04581239813653e-06
-1.34222447261822e-05
-1.96489881106635e-05
-3.97773078415699e-06
-2.06260771616794e-05
-3.01929615720216e-05
-3.57461361103075e-06
-1.52541182855025e-05
-1.29993441061933e-05
-1.06725580717948e-05
-6.94578900714257e-06
-2.74867077789288e-05
-1.16835968877021e-05
-4.41524417323668e-06
-7.83229348290485e-06
-9.17178116465826e-06
-2.05864013389791e-05
-2.36813425508596e-05
-3.16511346905638e-05
-1.33073455195971e-05
-1.51974910109298e-05
-1.65312415316211e-05
-1.7338716600475e-05
-1.34678955421683e-05
-1.26811320601871e-05
-4.20225331506577e-05
-1.04395019229134e-05
-1.37841265001085e-05
-3.02786458906059e-05
-1.20168422058811e-05
-2.75548681156999e-05
-2.16140170994018e-05
-2.65972712763434e-05
-8.63471100525665e-06
-8.7224164711849e-06
-2.47940191821094e-05
-2.38339916725095e-05
-1.06279408276607e-05
-1.48175806269564e-05
-4.07632664328807e-05
-9.57059718547717e-06
-1.03972760489097e-05
-3.89462175843533e-07
-2.31374331232527e-05
-1.76911697693898e-05
-2.71503899092309e-05
-5.99419970316865e-06
-1.94659611843041e-05
-6.59421707565039e-06
-2.36662521203636e-05
-2.24160428207219e-05
-9.88938567809474e-06
-2.62001119404954e-05
-2.32007034017255e-05
-2.31971644632092e-05
-2.11910373846422e-05
-1.13732068407812e-05
-1.19343014226754e-05
-7.42790047316605e-06
-7.88855062249694e-06
-2.57941079905382e-05
-2.55630330905749e-05
-1.45520601707601e-05
-2.05363817365587e-05
-2.43876962798177e-05
-2.63536148026555e-05
-7.97264455981012e-06
-7.65613392820078e-06
-8.71663753444239e-06
-1.75026062985797e-05
-2.14965814092699e-05
-3.32662575550647e-05
-2.30663828298276e-05
-2.26526404754421e-05
-7.98385239799233e-06
-9.23492534367481e-06
-1.94556108022891e-05
-2.78839905118685e-05
-2.50240941216309e-05
-1.55735353507283e-05
-2.5957842520734e-05
-2.25658461946878e-05
-5.54093809907169e-05
-2.91148729156732e-05
-3.15681112892801e-05
-1.70272694995103e-05
-1.06192009531459e-05
-2.73449368364808e-05
-2.22734866312586e-05
-4.29224875981522e-05
-2.01885676497505e-05
-1.3971074065765e-05
-8.34568097332174e-06
-1.08216371725768e-05
-3.00382134731537e-05
-2.3888352087811e-05
-7.03409422958173e-06
-2.53380770699032e-05
-7.40138480491452e-06
-1.69881765776014e-05
-2.3538302170037e-05
-2.22496582247041e-05
-2.34187859782596e-05
-1.24679660611812e-05
-2.86576655512481e-05
-1.16991823232903e-05
-5.43664678136858e-06
-2.77260907663973e-05
-2.08405539378302e-05
-3.30331756462156e-05
-2.42794568202618e-05
-1.27966133298694e-05
-2.67999025659402e-05
-1.22825201483924e-05
-2.27407900156959e-05
-2.65620326566615e-05
-1.430798962035e-05
-1.53796322210951e-05
-8.15996667435154e-06
-2.22502051878732e-05
-8.10504894574045e-06
-1.80233741756466e-05
-9.15918236993422e-06
-3.1594581587534e-05
-1.76109576158914e-05
-2.72654238661855e-05
-2.29348166488039e-05
-1.89836987508658e-05
-1.56693219652192e-05
-1.65599049924726e-05
-2.42611043508125e-05
2.63922625156989e-07
-2.09019897257589e-05
-1.320639076251e-05
-1.90392389286944e-05
-1.74780227513491e-05
-2.00205524864986e-05
-1.43690804839896e-05
-8.74426085206802e-07
-3.84528217372155e-05
-3.89549905931243e-05
-2.32141657082822e-05
-1.88432590125945e-05
-2.05423848885835e-05
-2.14674602361168e-05
-2.90510238174217e-05
-3.74234788298619e-05
-2.09605216117806e-05
-2.51458997352885e-05
-2.77507756308214e-05
-1.52300538248393e-05
-5.5393204448221e-06
-9.59103665889743e-06
-1.10683560355633e-05
-1.45492531368646e-05
-2.25387071934374e-05
-2.1926459465367e-05
-1.82276674454861e-05
-1.99050728498751e-05
-1.29095756933311e-05
-3.53502425168194e-05
-3.37966065102855e-05
-3.25413382014197e-05
-2.91461112187741e-05
-2.45724770070436e-05
-2.70958159973809e-05
-1.16687549832836e-05
-1.69024297225863e-05
-2.45436735814214e-05
-2.54139634419654e-05
-1.85856861156774e-05
-1.2730371953477e-05
-4.99482899529192e-06
-3.15265347383742e-05
-1.15467859855347e-05
-2.25827683332661e-05
-2.03926545502823e-05
-1.37346562388625e-05
-1.29947839676113e-05
-1.8271864561546e-05
4.35795679135035e-07
3.95555791209002e-06
-2.96569760027354e-05
-3.26709725395914e-05
1.20672609770267e-06
-1.7116384989753e-05
-3.53501223205637e-05
-1.54758278863223e-05
-4.53994581458962e-06
-2.19171473949462e-05
-1.91259949501366e-05
-2.53783841214958e-05
-3.20046311694874e-05
-1.9773214288786e-05
-5.93529930119649e-06
-7.57742049430206e-07
-9.1501673544988e-06
-8.20030924743378e-06
-2.34284885996698e-05
2.7072006946837e-06
-2.33584704216741e-05
-2.50468315871141e-05
-2.5635931088222e-05
-2.17867507148505e-05
-1.23455655047392e-05
-2.51785259758665e-05
-1.60728186383576e-05
-1.25439682204177e-05
-1.03262859078759e-05
-1.19647814008381e-05
-4.44133601760773e-05
-1.8970057665809e-05
-1.58321331168478e-05
-8.94792321204509e-06
-1.44902239805273e-05
-1.6822013337105e-05
-1.92559352318292e-05
-2.27288437931081e-05
-2.56506631092424e-05
-2.13484917929994e-05
-1.18457027394342e-05
-6.13645345830116e-06
-4.2246126985846e-05
-2.99153108628364e-06
-1.09380223894581e-05
6.84070902474277e-06
-2.98685763224757e-05
-1.07590053647059e-05
-3.75410200377139e-05
-1.42411387888961e-05
-2.30434006173116e-05
-1.02449736905032e-05
-2.78093224051298e-05
-1.31258740574093e-05
-3.11682848041123e-05
-1.69316370309042e-05
-1.53458288587676e-05
-3.13882994718913e-05
-6.67803738700712e-06
-9.12124829010265e-06
-4.09507213086524e-05
-2.40984493994413e-05
-1.0022703357696e-05
-9.68346904781697e-06
-3.63507401260362e-05
-2.60556483469415e-05
-1.139197652077e-05
-2.35684276710911e-05
-1.25089543550668e-05
-2.58523905893708e-05
2.25958330414777e-06
-1.10632102143471e-05
-1.99555486171436e-05
-2.60091648114795e-05
-1.60841380731542e-05
-1.60940455644852e-05
-4.50150131621319e-05
-2.76796078272702e-05
-2.76356992400024e-05
-2.29035256713449e-05
-2.53683472164057e-05
-1.31989190989159e-05
-2.15292563663006e-05
-2.17028838099253e-05
-1.68456072270239e-05
-1.88386872652495e-05
-2.89812883386262e-05
-2.20417881688793e-05
-1.22875637029488e-05
-2.23478704385108e-05
4.38419058784538e-06
-2.54001050613109e-05
-1.3254529565269e-05
-1.79124670110164e-05
-1.09770945437616e-05
-2.41799237128161e-05
-3.98965448199138e-05
-1.29520183256477e-05
-6.38101350894415e-06
-1.52952071410613e-05
-1.34551098888267e-05
-3.66311772952775e-05
-1.513279290928e-05
-2.70230573650904e-05
-2.50820894550598e-05
-2.36949876342497e-05
-1.62900981029407e-05
-1.94649377688726e-05
1.29567046740032e-06
-2.85468486409187e-05
-7.75051761655618e-06
-1.07819166404462e-05
-1.48406934204109e-05
-2.01829687553622e-05
-3.18775075248642e-05
-1.76988504140758e-05
-1.84798739769479e-05
-8.38081912071399e-06
-3.4011200729979e-05
-2.12092418969123e-05
-1.25022997707049e-05
-3.40394344035843e-05
-1.13882377458313e-05
3.36040269864143e-06
-2.95352394534474e-05
-2.39507709074847e-05
-2.5925638049451e-05
-2.68086806028316e-05
-2.87600000880493e-05
-2.84420699170594e-05
-2.56533617626976e-05
-1.17435171187094e-05
-2.03471263390512e-05
-2.5261981356355e-05
-1.52200878095048e-05
-1.99821604157972e-05
-1.81459172046444e-05
-1.4541541817868e-05
-2.44992584556123e-05
-2.9363977983992e-05
-1.23581901526953e-05
-2.56070254470093e-05
-1.77514856054367e-05
-2.35353577314184e-05
-1.9769234600382e-05
-1.73076183446555e-05
-3.70028435098135e-05
-3.2541949243015e-05
-3.01287104191785e-05
-1.75789830471276e-05
-1.14643868029591e-05
-4.65258430693438e-05
-1.64091524658715e-05
-8.93058664092076e-06
-1.36084582528772e-05
-2.65513618553438e-05
-1.34729059797999e-05
-1.84788657785666e-05
-1.68299504022891e-05
-2.75006145020043e-06
-2.11094121235333e-05
-1.82764720113785e-05
-2.14048346516636e-05
-2.31579510242055e-05
-2.63487946609502e-05
-1.06383209957754e-05
-2.7633153496982e-05
-9.01319231310032e-06
-1.67872387314799e-06
-1.95472855199769e-05
-8.93138153521103e-06
-4.12347440837546e-06
-1.90752863155199e-05
-1.13548359688669e-05
-2.24784495761057e-05
-3.25893423304566e-05
-7.8362479593209e-06
-1.81551088101177e-05
-2.89721668592663e-05
-1.85527433089321e-05
-1.12518367747765e-05
-2.97580052946072e-05
-4.50135997884289e-06
-2.66036512123835e-05
-1.59159483234356e-05
-1.75367108582039e-05
-9.13487387561357e-06
-3.29047878089005e-05
-1.32922835929809e-05
-3.93104669291986e-05
-6.73702886265747e-06
-2.60788123994809e-05
-1.30185648615851e-05
-7.74579578683142e-06
-2.06191639886726e-05
-1.69523658858336e-05
-2.36647005195544e-05
-1.28236899687769e-05
-3.03366540992282e-05
-1.22813018674637e-05
-7.23529970850845e-06
-1.02702125645591e-05
-3.13597560622292e-05
-2.14695675157e-05
-1.70141687729967e-05
-2.31574143103061e-05
-3.23575032031544e-05
-2.02703425383003e-05
-2.62126067207619e-05
-2.05678091870765e-05
-1.54832970295221e-05
-9.51289059997037e-06
-1.24008932240058e-05
-3.45827853961189e-05
-2.07264342475598e-05
-8.78375612014706e-06
-2.46848190066893e-05
-8.73699042210206e-06
-2.63048423618378e-05
-2.57936075606046e-05
-6.95062137202693e-06
-6.32451895259714e-07
-3.04207671532117e-05
-1.17247328523657e-05
-1.27269468891413e-05
-8.6431637159062e-06
-2.00942273607942e-05
-1.95020700245585e-05
-5.81200712817855e-06
-2.07525343953822e-05
-2.23374381505779e-05
-3.60867193455366e-06
-3.02115507984152e-05
-3.47226998511659e-05
-2.6637241318443e-05
-2.36626363045275e-05
-5.55315929601482e-06
-6.05409343347073e-06
-8.60632674868309e-06
-1.58801530647667e-05
-3.88320948780656e-05
-1.48560694681452e-05
-1.50914881069337e-05
-5.10135409693312e-06
-2.73553014037366e-05
-1.18843150389902e-05
-1.33767912205047e-05
-2.02798685630498e-05
-2.56117286621531e-05
-1.90840448956144e-05
-5.05914075144234e-06
-1.64783977704976e-06
-2.79421016769871e-06
-1.57420084738706e-05
-2.29653617325873e-05
-3.08414305336483e-05
-2.60977832926729e-05
-1.63921658207998e-05
-2.49448598308577e-05
-9.44144483342667e-06
-1.44348221751866e-05
-2.02395411017252e-05
