# Supplementary material for: Research on computational propagation and identification of mine microseismic signals based on deep learning
Source: PLoS One. 2025 Oct 22;20(10):e0334641. doi: 10.1371/journal.pone.0334641 (PMC12543183; doi:10.1371/journal.pone.0334641)
Supplement: S2 Data — (ZIP) [file pone.0334641.s002.zip › 000100500001874.xlsx_0.txt_24.txt.txt]

-2.08863372924128e-05
-3.05062978904192e-05
-2.12226191173417e-05
-1.4750634191647e-05
-3.20066010803123e-05
-2.70066468014459e-05
-6.94595441358998e-06
-4.07458259312524e-05
6.7631010135663e-06
4.00971595786097e-06
-2.2118795948167e-05
-2.52635371156084e-05
-7.14116619580491e-06
-7.1591495488968e-06
-3.18578012230302e-05
-2.07973739229718e-05
-4.0022516824498e-05
-1.49602850202933e-05
-1.88736256271161e-05
-2.7002322284947e-05
-2.2555156295161e-05
-2.72215888975552e-05
-2.35224129236647e-05
-1.98549802987933e-05
-1.02602184054407e-05
-8.17650644340683e-06
-1.01293753945542e-05
-1.27750175728744e-05
-2.7256518975385e-05
-3.96905442520914e-06
-2.10991115441502e-05
-2.10706044833669e-05
7.9788927453436e-06
-1.37541214476708e-05
-3.15616509625899e-05
-2.76977413550648e-05
-2.68681575158659e-05
-2.79318179582616e-05
-1.6024238622014e-05
-9.36472917810743e-06
-3.02499556771686e-05
-1.23884626184997e-05
-8.62421979946584e-06
-2.52600678105903e-05
-8.2775827086678e-06
2.32862832988862e-06
-8.89387156113716e-06
-3.0657547407562e-05
-1.71017801597754e-05
-1.3180306415641e-05
-3.97245300937047e-05
-3.45270774557058e-06
-7.27732704820979e-06
-2.98681976362097e-05
-7.09079409389612e-06
-2.35834687834269e-05
-1.49134536322608e-05
-2.1967819536622e-05
-2.76544332534554e-05
-2.51744189926207e-05
-1.99437923711777e-05
-1.67068937928339e-05
-2.98430136748912e-05
-1.71161735434298e-05
-2.79282391494989e-05
-4.72226590434761e-06
-1.7697243825916e-05
-2.69818143799366e-05
-2.46452204748472e-05
-1.06014364371039e-05
-1.41053718923363e-05
-7.37762899309515e-06
-4.22956652588234e-05
-2.97981217359068e-05
-2.7682308759006e-05
-2.35030560241297e-05
-3.42633691513955e-06
-1.452996907196e-05
-2.13537892684395e-05
-1.09474536799582e-05
-2.70068538365884e-05
-2.05653239164685e-05
-2.63659551871689e-05
-4.79693116551037e-05
-3.43705970535237e-05
-3.70233609934976e-05
-4.66201390117817e-05
-4.68188772603814e-05
-1.43174199881456e-05
-4.67148592358626e-05
-2.32862095031003e-05
-4.36872333093203e-05
-3.41602902337199e-05
-1.92325645194838e-05
-1.54242861947408e-05
-6.60859120081664e-06
-1.26186841875973e-05
-7.23375142768761e-06
-2.77295438303968e-05
-3.83083626932858e-05
-4.87509359775687e-06
-2.85261270531528e-05
-3.90353961056511e-06
-2.13037407579033e-05
-3.81685765085674e-05
-3.67339760732026e-05
-2.5442872678774e-05
-2.10187598065848e-05
-5.19659913590591e-07
-2.34941256662181e-05
-1.54173314579946e-05
-2.01620224059769e-05
-2.46110580625592e-05
-1.34321218236922e-05
3.42060705950159e-07
-2.0010149386219e-05
-5.73047704405636e-06
-2.36791106897498e-05
-5.9036887621441e-06
-1.78978500044866e-05
-1.52967835295075e-05
-2.33311906002856e-05
-2.4041302117797e-05
-2.51719782037597e-05
-2.01942358327011e-05
-5.79612058494535e-06
-2.35486924744477e-05
-1.05958391369579e-05
-1.14648855102268e-05
-3.03618483521213e-05
-3.54811378691296e-06
-1.11950639126263e-05
5.6989110243488e-06
-2.86465027457963e-05
-4.14319606640339e-06
-2.05636947125026e-05
-5.69633547349232e-06
-3.08228481164018e-05
-2.55261621356895e-05
-6.96819661736471e-06
-2.73839755603817e-05
-2.71889302300047e-05
-1.9958214971253e-05
-1.94995563960348e-05
-1.21214048978146e-05
-2.82718288823842e-05
-2.28604468327694e-05
-2.01146026189804e-05
-3.00839656872801e-05
-2.92944258491204e-05
-2.30269507168997e-05
-2.72236903008835e-05
-3.28618868662877e-05
-1.12226008082175e-05
-6.35840455690377e-06
-3.01093456473045e-05
-2.84602408496589e-05
-2.48548646120707e-05
-1.39684032045465e-05
-2.73523279663283e-05
-2.33097495164373e-05
-2.73713479332025e-05
-1.94051201520558e-05
-2.04716971552194e-05
-8.31672232148914e-06
-3.38697631718892e-05
-2.56217230434136e-05
-1.33207149335595e-05
-1.96012598330935e-05
-1.89767508430308e-05
-3.02015334664585e-05
-1.90214601956328e-05
-2.92116587351365e-05
-4.10341128230477e-06
-9.90288682217353e-06
-3.36443278455441e-05
-2.2405485244501e-05
-2.48421218945407e-05
-2.10374754066227e-05
-2.31714860945073e-05
-2.98180004374875e-05
-1.62196024115655e-05
-1.98103419914791e-05
-2.98245364732224e-06
-3.92960056248847e-05
-2.74047192967505e-05
-1.65592157041432e-06
-2.44087502151257e-06
-3.9337265448417e-07
-2.48311060777986e-05
-1.23557009816536e-05
-1.93934024472615e-06
-1.34076019235423e-05
-4.61356819724135e-05
-2.37739980478866e-05
-1.10575583675849e-05
-2.30353694356726e-05
-1.41411735027211e-05
-2.54340377173151e-05
-2.47483497622526e-05
-2.01977930920628e-05
-1.10680114722283e-05
-5.20678433695949e-06
-2.50868148861625e-05
1.26156163788008e-05
-1.6208277526304e-05
-2.28653841896758e-05
-2.34897511813526e-05
-4.71793877732461e-06
-1.34665931684364e-05
-2.97409576105555e-05
-4.46108794162689e-06
-1.20072568550272e-05
-1.63017649258374e-05
-1.54467748365478e-05
-2.64033331428703e-05
-1.92003250082544e-05
-2.47006246453814e-05
-1.70862791825506e-05
-1.82514260566456e-05
-2.0748298917875e-05
-1.65550305084987e-05
-7.04909869371587e-06
-4.76736973326637e-05
-3.73581637519336e-06
-1.72269137520854e-05
-4.2286236284517e-05
1.711972472282e-06
-3.36092221236964e-05
-2.60370936726276e-05
-1.22952658104988e-05
-2.01470371467849e-05
-2.76899990966716e-05
-1.42181857939239e-05
-1.92556080466073e-05
-1.6841399715587e-05
-2.56689759517078e-05
-2.33427658106508e-05
-8.93978282760046e-06
-2.33884561184242e-05
-1.56281768397423e-05
-6.02871924810621e-06
-7.98007163179014e-06
-1.46023852140099e-05
-1.93706606788024e-05
-1.81069893420552e-05
-1.37141222868157e-05
-2.55650737562463e-05
-2.37144157331972e-05
-3.5223656439885e-05
-1.44328164178053e-05
-3.73959761405208e-05
-2.24084994695777e-05
-1.68106118625236e-06
-2.31659860309012e-05
-1.33343888031762e-05
-1.16663124659679e-05
-2.79739000295576e-05
-2.51378248612988e-05
-1.20665668999487e-05
-2.36325425573215e-05
-2.30498445163319e-05
-1.29218978588255e-05
-2.98040530302138e-05
-1.08100014483114e-05
-1.54220774403362e-05
-4.77189395121074e-05
-2.2572537603306e-05
-1.99752047965991e-05
-1.15087225442125e-06
-1.63263516552821e-05
-1.34179533090177e-05
-8.49787222062541e-06
-1.69467987783507e-05
-1.84997498638759e-05
-7.0917433429322e-06
-1.93221075277897e-05
-3.02444705606999e-05
-9.73376630387179e-06
-1.10036846157715e-05
-2.43322501201635e-05
-2.08348468452688e-05
-9.34441613698954e-06
-1.293222180493e-05
-3.15412732951132e-05
-2.10042449675524e-05
4.88551105677137e-06
-1.98166761459047e-05
-9.08809326019234e-06
7.28187497323062e-06
-1.09247904503998e-05
-1.65378110490013e-05
-4.6919634154143e-05
5.71700543923844e-06
-2.79361494316809e-06
-2.01155366771229e-06
4.73910833698144e-06
-1.55162800890613e-05
-2.32825246824507e-05
-1.01552853360258e-05
6.11727207087332e-06
-1.06861019979696e-05
-2.46657914046454e-05
-4.7021775095199e-06
-2.76730598046032e-05
-1.10939149173968e-05
-1.03686901531893e-05
-2.70426794764661e-05
-1.61656952944697e-05
-2.256911332759e-05
7.06715263024227e-06
-3.01300540006411e-05
-4.38544033801209e-06
-3.00483095859274e-05
-1.76871297903197e-05
-2.83294088239248e-05
-1.81906298441662e-05
5.92446939105464e-06
-2.59353844110131e-05
-3.26009324852329e-05
-3.65543397545006e-05
-1.31185294906259e-05
-1.77383628367274e-05
-8.04042570670739e-06
-1.98385985436368e-05
-3.06291323206272e-05
-1.0678779370019e-05
-1.81822648697945e-05
-3.20527685235504e-07
-3.26667732835713e-05
-2.46880609135869e-05
-2.50863628564013e-05
-8.73341642244368e-06
-2.06182015622814e-05
-7.43475603671301e-06
-1.76759698073908e-05
-3.26788787275473e-05
-5.2729528732149e-06
-3.31997107742785e-05
-2.61350371824148e-05
2.74789879519509e-06
-9.26116714686164e-06
-1.59409383879805e-05
-3.87348866687132e-05
-6.52668184092886e-06
-7.98623372889553e-06
3.4556415996366e-07
-7.09257271822102e-06
1.29177032792995e-05
6.45174782817751e-07
-1.80273489793176e-05
-1.74504449428179e-05
-7.4331666651167e-06
-1.9569585504694e-05
-2.25590509319928e-05
-1.46666614095599e-05
-2.09862321368261e-05
-9.57501342367226e-06
-1.97489362647408e-05
-4.11143836930595e-06
-4.03343132046395e-05
-3.07438666911671e-06
-7.3106938856405e-06
-1.62474497300426e-05
-1.5882851101332e-05
8.63139525082909e-07
-3.58783454390444e-05
-1.86785600328809e-05
-1.10668936869523e-06
-1.98968220474626e-05
-2.70044317525608e-05
-2.62671775287284e-05
-4.90492385051599e-06
-1.79382787338009e-05
-2.44449448346003e-05
-2.22401348705326e-05
-2.2593067023656e-05
-8.21298723749063e-06
-1.39747231077116e-06
-1.00723649265291e-06
-1.71841722196249e-05
-3.64808366958636e-05
-6.76012401495481e-06
-9.4317607668045e-06
4.99086398418344e-07
-1.90597027488661e-05
-2.03347186747227e-05
-2.17662740826786e-05
-3.82074775656375e-05
-2.00992052414805e-05
-7.37078490944704e-06
-3.33565444878348e-05
-2.16806805588676e-05
-3.45348972902525e-05
-1.55182230372725e-05
-3.88209490194631e-05
-6.32796980563585e-06
-1.74041421891296e-05
-4.27244850484229e-05
-2.2440361840269e-05
-2.9745668375561e-05
-2.01198161045436e-05
-2.97180192726848e-05
-2.33210647118705e-05
-1.5259498357394e-05
-2.9752639806308e-05
-3.01487259454046e-05
-3.07796930314537e-05
-2.36801217534564e-05
-2.37384861881812e-05
-2.96361874671255e-05
2.05014762723149e-06
-7.38918347113652e-06
-2.46146446618586e-05
-1.05180760547394e-05
-2.03410191833616e-05
-3.69220360644265e-07
-1.73186258495624e-05
-1.35756326082984e-05
-2.41215141776323e-05
4.56933193988149e-07
-2.86959951211047e-05
-3.12218557396103e-05
-4.34637778959989e-05
-2.34694649655996e-05
-3.0933886589984e-05
-4.90616975697478e-06
-8.89014415813065e-06
2.12248891348985e-06
-1.18015714835988e-05
-2.44424872477051e-06
-6.21567132910851e-06
-3.52055124130416e-05
-1.62179837478741e-05
-1.45547221940701e-05
-8.37242007860743e-06
-4.19873712961608e-05
-4.89028515915165e-05
-2.10060923706726e-05
-4.5295189046017e-06
-1.79804112443616e-05
-3.26086728692433e-05
-1.2401170762707e-05
-1.1250449606843e-05
-2.13263726178831e-05
-1.45917736194271e-05
-1.91734179981014e-05
-1.89862956701053e-05
-2.24850786918513e-05
-2.4039439108461e-05
-1.07231912241979e-05
-2.11254359829534e-05
-2.52239882758812e-05
-2.96812199634591e-05
-3.386233149469e-05
-1.89448077282872e-06
-9.67798366275607e-06
-1.8646196366755e-05
-4.1563566706064e-05
-2.8915547662309e-05
-5.61552641545321e-06
-9.86749614529623e-06
-1.40916574419052e-05
-2.67866718671108e-05
-1.73702659809681e-05
-2.57824649373222e-05
-2.76227227052982e-05
-1.67083675057321e-05
-9.7770051230475e-06
-3.50534678506263e-05
-1.76614490411383e-05
-1.49789050588689e-05
-1.2587786522676e-05
-2.11191399016504e-05
-6.51054278965897e-06
-2.33527317064198e-05
-1.92306558002025e-05
-2.10552868546276e-05
-2.38947244254381e-05
-2.83236122017137e-05
-2.11981546263058e-05
-3.14231066620807e-05
-1.1822286614838e-05
-6.10665070304749e-06
-1.68233083834885e-05
-1.7146909803567e-05
-1.65541260644496e-05
-1.59773227961121e-05
-3.05390853716825e-05
-1.47227779960954e-06
4.17546387247139e-06
-2.59029159039067e-05
-2.81789409814485e-05
-3.75653139590921e-05
-2.62102206394922e-05
-1.87812345271346e-05
1.14567053500737e-05
-4.51601790100795e-06
-2.57315814928026e-05
-4.26054185238661e-05
-3.17095069635663e-06
2.46420351225414e-06
-1.15998834129894e-05
-2.64564135942436e-05
-1.58518264768518e-05
-1.50885358039986e-05
-2.20696541340255e-05
-2.95746058790964e-05
-2.26104367819857e-05
-1.95749294623535e-05
-2.19585905882254e-05
-2.26995912827413e-05
-7.52776221944404e-07
-3.21327501546526e-05
5.88303720869928e-06
-2.90651696186449e-05
-1.43554400831949e-05
-1.86344255826649e-05
-4.88644150124804e-06
-2.71592817296047e-05
-1.42705003508977e-05
-2.19942223360585e-05
-1.60215261586524e-05
-4.89910845686404e-06
-3.06655718617215e-05
-3.08226867954942e-05
8.76443459691787e-07
-1.20201415728502e-05
-1.6129037968503e-05
-5.07450719581444e-05
-2.38423527624045e-05
-8.22015800607848e-06
-1.23425686217691e-05
-5.21370442553893e-05
-1.66956588521496e-05
-1.77390192553153e-05
-1.71754364159034e-05
-1.67388157086497e-05
-3.12583425891986e-05
-3.13258231439698e-05
-2.85150723251385e-06
-2.45039304839073e-05
-1.07814533742828e-05
-1.75512972458026e-06
-3.05490433799915e-05
-2.09246359546637e-05
-9.19199431773393e-06
-1.78549001706182e-05
1.38026498085374e-06
-1.9700396435712e-05
-2.78697577375989e-05
-3.90208133908569e-05
-2.61678944981412e-05
-2.38461332627144e-05
-1.25965060702741e-05
-3.36240169136029e-05
-2.72885948317313e-05
-2.42350982395119e-05
-1.59145724745225e-05
-2.19656338606852e-05
-1.15029582831242e-05
-2.64357274980105e-05
-2.37383437590428e-05
-4.47431837177948e-06
-1.46342983801859e-05
-1.48159302695833e-05
-2.71107528004698e-05
7.32835088939235e-08
-3.1712093622106e-05
-4.01219808740465e-05
-2.56017027347854e-05
-3.42712439819408e-05
-2.60455587598521e-05
-3.00404711556804e-05
-5.12755091420507e-06
-1.22279889107077e-05
-2.64609165679865e-05
-2.56747774490969e-05
-3.50338448214237e-05
-8.9689232252296e-06
-3.79595969823687e-05
-2.78047523377879e-05
-2.96783318037376e-05
-3.61835605164515e-07
-1.93406730820393e-05
-2.54767745592545e-05
-2.66877097385825e-05
-1.16058948937519e-05
-2.19060452419184e-05
-2.04855825636828e-05
-2.78085266446919e-05
-1.25693431432754e-05
-1.96471333727114e-05
-1.30595560769696e-05
-2.85442600567928e-05
-1.39764017088707e-05
-4.11867288494381e-05
-6.38626477313935e-06
-1.64859351389003e-05
-1.73444387900371e-05
-2.1355012622985e-05
-3.13160644129271e-05
-2.07405261864671e-05
-1.1311221460905e-05
-4.01861068860281e-05
-1.1357792170073e-05
-1.45797793499705e-06
-2.94803683551241e-05
-1.17336036660008e-05
-4.00092500867387e-05
-5.79218417571601e-06
-1.50735939461457e-05
-4.18651839579931e-05
-5.03780809544424e-06
-2.93348374454541e-05
-1.02106160574459e-05
1.75544851905931e-06
-1.02352170061083e-05
-2.96524071530983e-05
-1.95176710879377e-05
-2.72469479605779e-05
-2.27386437914995e-06
-2.0569057741124e-05
-1.86621935513878e-05
-2.23982633499566e-05
-1.85479266487488e-05
-1.19609407662336e-05
-2.90965597608631e-05
-4.91852069624498e-05
-3.47890803254563e-05
-6.25744226027022e-06
-1.32100053821389e-05
1.24455371624076e-06
-1.0486342558484e-05
-2.56501833805592e-05
-2.5962969127971e-05
-3.08932086292534e-05
-1.46123862541233e-05
-3.24315586907209e-05
-3.93329572362464e-05
-2.26843004460505e-05
-1.56493621750448e-05
-2.44730066360682e-05
-1.95599223816651e-05
-1.61303530664848e-05
-5.85039409917425e-06
-1.92475497398101e-05
-5.52072077655693e-06
-9.86370335162892e-06
-1.58874435102645e-05
-2.07098672132776e-05
-5.60728548870582e-06
-2.44525761414059e-06
-2.39472929796868e-05
-1.25282469941919e-05
-2.81238758527192e-05
2.57487351586593e-06
3.12956430122126e-07
-5.53716303219183e-06
-1.21906729244284e-05
-4.25321010685633e-05
-1.34427766791756e-05
-2.83260676589825e-05
-1.36342674677426e-05
-3.23425237259991e-06
-1.74472752835843e-05
-2.60798204231622e-05
-3.69907152045408e-05
-1.91075860372566e-05
-3.36430825638957e-05
-9.26567359735383e-06
-2.88947544409328e-06
-3.136385898643e-05
1.46359964753096e-06
-2.00188892021791e-05
-3.39277058771576e-05
-8.06257597341499e-06
2.33389752627497e-06
1.4636936626218e-06
-3.81919079509849e-05
5.25353185023774e-06
-1.79883231984316e-05
-2.41063938121211e-05
-6.15435466922683e-06
-9.29915783578658e-06
-3.18936123063594e-05
-2.13620597491276e-05
-4.86820225179735e-05
-3.87390905344894e-05
-1.51704746328772e-05
-4.128769643975e-05
-4.90561274214914e-06
-2.94453637407806e-05
-1.06422431896839e-05
-1.56410076910615e-05
-1.32516156178239e-05
-1.25342674579736e-05
-1.66905532855466e-05
2.24697742035342e-06
-3.38505078068128e-05
-3.8769338474399e-05
-2.10843246314211e-05
-3.34130412456181e-05
-2.23541165396084e-05
-4.91996484166085e-06
-4.46789262220219e-05
-2.23272347888448e-05
-2.02101293949432e-05
-2.72294425380864e-05
-1.78856069389111e-05
-2.15763684803771e-05
-1.99072174508598e-05
-2.04782524498875e-05
-1.69375070692258e-05
-1.75205140789009e-05
-3.07004273731537e-05
-2.15514488466636e-05
-1.82511324404092e-05
-1.10481484592029e-05
-2.96848990104815e-05
-1.85169949458799e-05
-2.91855060251623e-05
-9.73269219059394e-06
-3.2720137442654e-05
-2.64742781026148e-05
-3.33865596945483e-05
-4.42555456395881e-05
-1.57736853407544e-05
-1.9831976404982e-05
-1.96557500112401e-06
-8.17744736512028e-06
-1.99589842714052e-05
-2.03363191597621e-05
-2.30851648125272e-05
-1.34166745287934e-05
-3.64953643094779e-05
-3.19756953918274e-05
-1.68373921210002e-05
-1.64745188505091e-05
2.79894283021469e-06
-1.8706737369717e-05
-1.66053402083821e-05
-1.86303397641767e-05
-1.96096421897412e-05
-3.44773886228454e-05
-2.878870921567e-05
-5.05292057660426e-06
-7.11669122854416e-06
-1.72227151972481e-05
-2.24014330546882e-05
-6.1227931188085e-06
-2.07976725782652e-05
-1.27991253831126e-05
-1.28170237683316e-05
1.11399541441693e-06
-1.80737647972133e-05
-2.70477837534815e-05
4.85806613484985e-07
-1.67942542440504e-05
1.23654764176833e-05
-4.83354178978756e-05
-1.90554959359657e-05
-1.78792864966468e-05
-6.673071019126e-06
-2.12774095585934e-05
3.0782763226264e-06
-3.51836337961109e-05
-2.36096842219989e-06
8.77076926076522e-07
-1.80561411005431e-05
-2.12807460567545e-05
-2.19728991076721e-05
-1.79611020758733e-05
-1.70962334706743e-05
-2.75882613919435e-05
-1.91375759196421e-05
-1.13226465279914e-05
-3.41911881072173e-05
-7.63950461956192e-06
-1.77481079909683e-05
-3.24433617911078e-06
-2.29776301774021e-05
-7.30731785003536e-07
-1.58282738151024e-05
-7.63723878385846e-06
-2.39218318338392e-05
-3.01912336696232e-05
-3.22968590831083e-05
-3.80518076526162e-06
-3.28862595099651e-05
-1.9319486394425e-05
-2.71495114224173e-05
-1.3336714345554e-05
-2.5357096925965e-05
-1.70506283196192e-05
-4.58923072725071e-05
-1.26221229571353e-05
-3.44759564401516e-05
-3.19339969513608e-05
-2.45364218131917e-05
-2.27815357791175e-05
-1.62634985383633e-05
-3.697564244695e-05
-2.95090203074843e-05
-1.69901688310724e-05
-2.90642541906571e-05
-3.33208068206286e-05
7.53631539197959e-06
-1.84110540207836e-05
-2.56363431879831e-06
-8.03996662739237e-07
1.8938473870575e-06
-4.17907255337774e-05
-3.32111225371911e-05
-2.16464154520327e-05
-2.67761456835507e-05
-1.21177550295829e-05
-2.56234404647323e-05
-7.1967579756998e-06
-1.98300980695694e-05
-1.20298468501272e-05
-2.4605846557898e-05
-3.0742449315985e-05
-3.96712487100974e-05
-2.25063274554624e-05
-1.31392454801817e-05
-2.00007314809811e-05
-1.84455696806063e-05
-7.67570092622374e-06
2.88846431825811e-06
-9.06215177233758e-06
-1.36535398527077e-05
-1.0972333752321e-05
-7.50094710878596e-06
-2.84301737673155e-05
-1.63030027985571e-05
-1.22558737243821e-05
6.02821243763022e-06
-1.06317058280733e-05
3.68877267188823e-06
-1.99151674661148e-05
6.36204979738862e-06
-1.84584606460078e-05
-6.44791981758007e-06
-1.68594274916935e-05
-2.68652419023334e-05
-1.57757837859873e-05
-1.23913545193791e-05
-1.96861410264423e-05
-1.5430909764473e-05
-2.6475014115255e-05
-2.71641032446433e-05
-1.90122041805767e-05
-5.48035489889159e-06
-2.07622315748416e-05
-2.49831651707204e-05
-9.08965376615257e-06
-1.73624136065908e-05
-3.34312849695744e-05
-1.92699678449239e-05
-9.42379062594523e-06
1.04709776667095e-06
-1.84196375778678e-05
-2.30849260371398e-05
3.86120800333067e-06
-1.88580896081977e-05
-2.20139082727105e-05
-3.57702258298595e-06
-2.57336146484039e-05
-1.69797538846107e-05
-2.09113382711144e-05
-1.22308519780314e-05
-3.84018443353708e-05
-3.14704966833551e-05
-5.06624045118647e-06
-6.4818836063493e-06
4.59295552475847e-06
-3.7268094516034e-05
-4.20198414567886e-05
-1.02648598099361e-05
-3.37045583840465e-05
-1.62265385395214e-05
1.3642260620466e-06
-4.14306093474873e-05
-2.94174005417058e-05
-3.5413344093759e-05
-3.83832810574945e-05
-1.83278937239207e-06
-3.12226003900007e-05
-1.70818624845723e-05
-2.49739851977947e-05
-1.45702178355178e-05
-1.19433314743944e-05
-8.59285892795569e-06
-2.93331375922294e-05
-1.72889409473666e-05
-1.11974147464266e-05
-2.21790770424684e-05
-2.16269827732055e-05
-1.1171723723705e-05
-2.87383855480195e-05
-2.68888448326861e-05
-2.33132074122378e-05
-8.20653066094634e-06
1.08725320399407e-06
-2.77111504013157e-05
-8.82097161784308e-06
-1.77805680176919e-05
9.14493152664568e-06
-3.31106867425624e-05
-9.6265618668146e-07
8.52063949589207e-06
-1.05273426791101e-05
-1.77933359318384e-05
-1.90905726055914e-05
-1.31521302859845e-05
-1.45418350767756e-05
-3.37484186895328e-05
-2.06801317073491e-05
-2.75035764038953e-05
-2.49102269895014e-05
1.1369984453528e-05
-9.02687679748393e-06
1.8368549950615e-05
1.67162984072443e-07
-1.9791717903654e-05
-1.5301579107506e-05
-1.07024893208133e-05
-1.24014074074486e-05
-2.29479925188082e-05
-1.94107033413135e-05
-8.93277056026517e-06
-4.83585969777421e-06
-4.10451684173211e-05
-3.00358227644901e-05
-1.97631522691934e-05
-4.11863333276599e-05
-1.73720682584152e-05
-2.17769284589946e-05
-3.42865144465603e-05
-3.44106575851366e-05
-1.85903343849797e-05
-2.59176451276712e-05
8.12903301750203e-06
-3.56407335034754e-05
-1.18922915274168e-05
-1.46823931258217e-05
-1.206276118476e-05
-1.99550532582658e-05
-1.87004994478217e-05
-3.0384071044245e-05
-1.47366798487436e-05
-4.01273680288989e-05
-7.01973485974448e-06
-6.83599986326822e-06
-3.94213178303758e-06
-2.99724515569372e-05
-1.00580002789388e-05
-8.80278494108e-06
-2.99295119465962e-06
-2.1519821718523e-05
-2.85926352139314e-05
-2.47841031648797e-05
2.590822307146e-07
-1.18379232932239e-05
-2.37815434346889e-05
-2.99137653720951e-05
-1.01840774622169e-06
-1.83346034562535e-05
-2.07453084669281e-05
1.71562370386753e-06
-9.25764557591242e-06
-2.38325266217411e-05
-1.89466536943824e-05
-1.81997031366722e-07
-1.36850357914446e-05
-3.00478502499701e-05
-4.32967800794257e-05
-2.22709320050829e-05
-2.73413720739715e-05
-3.08398854413699e-06
-7.99240402119883e-06
-3.78176169811216e-06
-2.53103304122874e-05
-3.28405191003983e-06
-2.08410036241097e-05
-5.88841090596067e-06
-3.18578544775969e-05
-1.01807454359501e-05
-1.45534881296509e-05
-2.38475076818712e-05
-3.49318947678017e-05
-1.38344989628373e-05
-1.80722563720037e-05
-3.33137762454368e-05
-1.57983012635785e-05
-1.15048302616313e-05
-2.76957225823544e-05
-4.28355351531537e-06
6.96391879225748e-06
-2.54703621354289e-05
-4.16404799703741e-05
-8.01004353465259e-06
-2.37534570545692e-05
-2.09905407089139e-05
-1.45088937811359e-05
-8.84027350270385e-07
1.76190196895609e-06
-1.44379447323157e-05
-2.79808375454142e-05
-1.85535157943198e-05
-1.30058989609723e-05
-1.06918396888085e-05
-2.2387243698949e-05
-2.41242970265549e-05
-1.36929959148951e-05
-6.97258341360477e-06
-3.26245867554938e-05
-2.52547951235214e-05
-1.19766660226879e-05
-4.20094210265941e-05
-1.67675713568062e-05
-6.88805024120783e-06
-3.54985818668622e-05
-1.81414684561854e-05
-3.33375004329195e-05
-1.49839565669824e-05
-2.44232414275149e-05
-2.4067952294243e-05
-1.84062436251328e-05
-1.91275459547022e-05
-1.61319542221655e-05
-1.35248396405305e-05
-2.02530921218936e-05
-2.15359463618273e-05
-2.3384702452333e-05
-1.33520015281848e-05
-1.47152243247869e-05
-3.39110112430932e-05
-4.10355147321289e-05
-3.27474045639712e-05
-7.50578626376336e-06
-3.25912668232493e-06
-3.68268553652477e-05
-1.44123631293945e-06
-9.33183297823371e-06
-2.91146998531933e-05
-2.78380922272712e-05
-1.33000331698055e-05
-2.53106787081727e-05
-2.4028144476077e-05
-2.42103775808825e-05
-1.11807749745611e-05
-3.69887205570803e-05
-2.79379278138966e-05
-2.03908264414855e-05
-1.80710514998494e-05
-3.74677539821373e-05
-4.24269002154034e-05
-3.28406836365439e-05
-1.27352871733635e-05
-2.00287073768498e-05
-2.19388177285385e-05
-7.5519320694651e-07
-1.81981160894588e-05
-1.76407029705595e-05
-3.86363691287707e-05
-1.88647064867096e-05
-1.38541766588659e-05
-1.14271324055864e-05
6.14679079725016e-06
-4.85748776385149e-06
-2.27020982833989e-05
-1.7074314328833e-05
1.30740642667936e-06
1.12074207516905e-06
-1.23352241719266e-06
-1.18874281066049e-05
-1.9826975930091e-06
-8.27362126633442e-06
-3.07718049539654e-05
-1.12661946649049e-05
-1.39451583087235e-05
2.91269917953268e-07
-3.17546990679419e-05
-2.45079714379859e-05
-1.66091447776882e-05
-2.27070753352376e-05
-2.20441635906901e-05
-1.21784626474739e-05
-5.32930640657382e-06
-2.72871163060147e-05
-1.68071896507692e-05
-2.09247633292061e-05
-1.97756989221424e-05
1.6426971564361e-06
-1.76472411595433e-05
-9.58990224381614e-06
-2.25795004586202e-05
-1.80654433488284e-05
-1.65960827169522e-05
-2.83128838239691e-05
-2.64230028343539e-05
-8.38870510749279e-06
-2.97699906784227e-05
-4.64494308768194e-06
-1.20433206858239e-05
-3.3808060642224e-06
-1.73378426949527e-05
-7.20500570916281e-06
-2.12881083716669e-05
-1.18710454719382e-05
-3.02709193383968e-05
-3.13201257716745e-05
-2.88545323268407e-05
-1.93170422360959e-05
-1.86854050148438e-05
-5.09091453928596e-06
-1.60012609455962e-05
-1.3560435854039e-05
-3.1994811402738e-05
-4.44734789784345e-05
-4.32236602091777e-07
-1.67419958891417e-05
-2.22287577289321e-05
-2.90754288095536e-05
-1.56875224936964e-05
-3.44912179519123e-05
-2.96754903700097e-05
-1.98240402784912e-05
-9.04660330371899e-06
-1.34191895659209e-05
-1.07257829096605e-06
-2.22363055380573e-05
-4.70076858054869e-05
-1.83446409393812e-05
-1.16866477240706e-05
-5.6595527360379e-06
-3.10557792342734e-05
-1.7332902636878e-05
-3.76405972265752e-05
-2.24308748292159e-05
-2.18742277475437e-05
-3.65744917841738e-05
-1.78732489860229e-05
-1.80460391861552e-05
-2.24856598926107e-05
-1.1016145073695e-05
-2.66391759112249e-06
1.06285527252245e-05
-1.14511097188709e-05
-1.23991401963004e-05
-1.59241889722977e-05
-1.29976973830776e-05
-2.4488332714335e-05
-1.47571820435545e-05
-2.94656893863891e-05
-2.87433165285448e-05
-2.59774190810819e-05
-1.30606019556723e-05
-2.03311211107519e-05
-2.94458998133563e-05
-2.51174552943471e-05
-1.27827958090208e-05
-4.58881115306079e-06
-2.69465755058002e-05
-2.53621503318206e-05
-1.3748316037629e-05
-1.79976008681808e-05
-1.16065690769995e-05
-1.91493504582172e-05
-3.012703261285e-05
2.36161616297599e-07
-3.16131472736209e-06
-2.94427004352825e-05
-3.10660850703369e-05
-9.17671950003837e-06
-2.81123843600505e-05
-1.46083978986869e-05
-3.45176377771162e-05
-2.05145162126025e-05
-2.0489377004359e-05
-1.45635176537688e-05
-1.15886364663141e-05
-1.27857150725744e-05
-1.85369787903437e-05
-9.01194304034991e-06
-3.02169037769587e-05
-3.05608600986002e-05
-2.20259383132836e-05
-9.8960211904586e-06
-9.98816768337e-06
-2.112821826903e-05
-6.24748490880213e-06
-2.11540050869661e-06
-2.00742231229188e-05
-1.99691370334546e-05
-3.49311719458898e-05
-6.76718974893657e-06
-2.08343976515133e-05
-2.65001551519799e-05
-2.67129791722839e-05
-1.54996335074492e-05
-1.80764740304918e-05
-2.31236249307527e-05
-3.75506521072331e-06
-1.6430110921966e-05
-2.41718619858903e-05
-1.95974150806124e-05
-2.09909586058788e-05
-1.85838193273666e-05
-2.62526320789669e-05
-1.71061953545371e-05
-1.31888483142933e-05
-1.2029873829648e-05
-1.68718235925979e-05
-1.4306125302613e-05
-2.73293089519312e-05
-1.42007088424175e-05
-2.95751969875349e-05
-2.53750004008728e-05
-1.65298081501129e-05
8.43397269717271e-06
-2.93551215428488e-05
-1.56358541893252e-05
-3.94308315094851e-05
-1.7629197909624e-05
-1.71986098941494e-05
-5.12976879529998e-06
-2.44983154094743e-05
-2.31824109786604e-05
-1.35010824126673e-05
-4.28041673964673e-06
-3.38863505923804e-05
-8.59936098815999e-06
-7.81296164516976e-06
-2.57805711380158e-05
-2.46169994722343e-05
-2.40198197659071e-05
-2.49920554638874e-05
-9.80705482295181e-06
-3.00081098925092e-06
-1.66900875807428e-05
-1.99643825665229e-05
-1.93596569785375e-05
7.77398872135365e-07
-2.72813571980564e-05
-2.72569530335792e-05
-1.88743430313197e-05
-2.43024036763739e-05
-2.68880185130478e-05
-3.06723588744613e-05
-8.78144779759924e-06
-1.74683666326116e-05
-4.4003638708457e-06
-8.20378545892754e-06
5.78338774563762e-06
-3.12396231664018e-05
-1.81113269932645e-05
-4.42176620114273e-06
-2.13663321270185e-05
-9.24866231644856e-06
-2.67266957463966e-05
-3.80713905952064e-05
-2.24010089552805e-05
-1.35265035510769e-05
-3.7253968199653e-06
9.20849382179009e-06
-2.41623497603437e-05
-1.86089657559965e-05
-1.13218793201462e-05
-2.18794878655065e-05
-1.67915773713878e-05
-2.48170335390883e-05
-3.65637012230457e-05
-1.80818136659248e-05
-2.44744386965964e-05
-1.28814912381101e-05
-2.68048993401606e-05
-1.97216050585115e-05
-2.89896065888775e-05
-1.21600680809331e-05
-2.68990640462341e-05
-2.79200638243075e-06
5.28501840838735e-06
-1.05912585824496e-05
-3.52134142181562e-05
-1.65615691667128e-05
-2.61263132537378e-05
-3.4173656754539e-05
-2.42529691571375e-05
-1.57913658587277e-05
-7.52081469867205e-06
-2.99546256481751e-05
-3.0186741099183e-05
-1.6266656560907e-05
-1.40748891146628e-05
-2.3702581350078e-05
-3.23555756717669e-05
-3.70104593183591e-05
-8.11348123694352e-06
-2.68621078173423e-05
-1.14137243773806e-05
3.40298925693912e-06
-1.99287446565538e-05
-3.94153567895658e-06
-2.34895931831143e-05
-6.72319735261499e-06
3.58206872660413e-07
-2.34958360665877e-05
4.51798901784419e-06
-1.64346474329825e-05
-2.27849107889235e-05
-1.57096663968627e-05
-9.08764215323906e-06
-8.38190873967715e-06
-1.0346765297386e-05
-2.26476026815447e-05
-2.18088271396814e-05
-2.35592131715158e-05
-1.29222059945076e-05
-3.06770843884428e-05
-2.70677076144453e-05
-5.72603717412944e-06
-2.52428500794063e-05
-3.01029312992189e-05
-2.30347772178791e-05
-2.0325043853595e-05
-3.02350412698917e-05
-1.45473346446309e-05
-3.23815419156819e-05
-1.92438698600067e-05
-2.93237200840936e-05
-2.48823418196039e-05
-1.85370996053565e-05
-2.48313969266139e-05
-2.05151221164131e-05
-2.28404713742628e-05
-2.96572096125264e-05
-3.02711649345148e-05
1.77115378955875e-06
-8.67412073872633e-06
-1.21948143669198e-05
-2.31552945689106e-05
-3.22407004174862e-05
-1.58533757480809e-05
-1.97393729017601e-05
-3.12126581495275e-06
-1.94453500089216e-06
-1.411090612531e-05
-1.43727082649765e-05
-1.88366814460665e-05
-2.65194969280734e-05
-2.46290798826915e-05
-7.04502028056486e-06
-1.5419442515285e-05
-1.84131387196926e-05
-2.87394736669058e-05
-3.55403435852538e-05
-3.90270708385495e-05
-1.43070195530227e-05
-2.91544002022437e-05
-2.69835680666186e-05
-1.85126952944764e-05
-1.99834588051464e-05
2.72863346503724e-07
-2.55644390600652e-05
-2.46127439028069e-05
-5.2623537511475e-07
-1.65501160346053e-06
-1.57503461147441e-05
-1.65822862702946e-05
-3.3389694060491e-05
-1.79644128221749e-05
-2.58018014097623e-06
-1.14878991171251e-05
-1.80952392677296e-05
-2.15285199625947e-05
-1.45215241938893e-06
-1.54983114580395e-05
-2.83895147729554e-05
-1.61161582849073e-05
-1.640604482416e-06
-1.0862070354279e-05
-1.74006918267444e-05
-1.05949502605983e-05
-1.01310609285931e-05
-1.39707411606943e-05
-1.02007332453723e-05
-1.55898106439079e-05
-2.20484400323961e-05
-2.47327147493005e-05
-2.04908320981952e-05
-3.39545516861443e-05
-6.48501986908545e-07
-4.1347966232955e-05
-2.22326516644724e-05
-2.68332325983424e-05
-1.82943867794647e-05
-1.85608373151032e-05
-2.35234879437198e-05
-1.34201507386208e-05
-3.42874087752125e-05
-1.21530033964401e-05
-2.64905237995263e-05
-3.62729485814034e-05
-2.20598589006103e-05
-2.78508614148102e-06
-2.05829667019053e-05
-1.77261860739548e-05
-2.67375934103529e-05
-6.44640310958129e-06
-3.53639499635731e-05
-3.26448345879854e-06
-3.27689823839689e-05
-4.46509712137913e-05
-2.47656799167489e-05
-2.18991369569092e-05
-1.40407157120413e-05
-1.30468275795745e-05
-2.18430439900418e-05
-6.92074550962266e-06
-2.15213856107e-05
-2.98129399400938e-05
-2.17672234880328e-05
-2.92046970289297e-05
8.08548719645028e-06
-2.96456275341004e-06
-1.78023494191161e-05
-1.74587907130567e-05
-1.31154433357172e-05
-2.08163243694774e-05
-3.55628823302147e-05
-4.96925341777068e-06
-1.77774840930368e-05
-2.335130893576e-05
-7.02228149982783e-06
7.12076387876244e-06
-2.76678625026443e-05
-2.12597755031548e-05
-1.24083813978265e-05
-2.8238220223873e-05
-2.25449942282967e-05
-2.3097733617673e-05
-1.93951710765938e-05
-3.49459985856995e-05
-2.37536193100763e-05
-1.16882221120846e-05
-2.30952032888331e-06
-1.24202034637647e-05
-3.09207351013866e-05
-1.99081031914117e-05
-2.18103951524535e-05
-1.52809349362699e-05
-3.7652314545321e-05
-4.82924928768605e-07
-2.61522448049825e-05
-4.51793298674412e-06
3.2345562979852e-06
-7.978618022801e-06
-2.18108381313948e-05
-2.36488608961407e-05
-3.94689163455558e-05
-3.0449525551755e-05
-1.50242267334505e-05
-2.36835879343036e-05
-1.83108772841814e-05
-2.30625431482079e-05
-8.50770069924744e-06
-1.21032154245765e-05
-1.63601112153717e-05
-3.29745023567932e-05
-5.86016122170348e-06
-1.80210461803537e-05
-9.74161218013536e-07
-2.63629789733397e-05
7.56514554995799e-06
-1.91772351137766e-05
-3.57695799903288e-06
-1.11370793894481e-05
-2.67502585037848e-06
-2.52080391648419e-05
-9.2314538297566e-06
-3.47844238206354e-05
-8.40101536563903e-06
-1.7677067501102e-05
-1.08359582770809e-05
1.63589571165089e-06
-2.42373436606813e-05
-1.41371113604682e-05
-2.13468677465345e-05
-2.8988815531438e-05
-1.60305663402281e-05
-2.29791075417819e-05
-2.799567886165e-05
-2.62050149079474e-05
-2.69981690951914e-05
-3.40776153688444e-05
-2.41304668321639e-05
-1.90589928529138e-05
-2.53123066772522e-05
-1.9269329942561e-05
-2.21127258955612e-05
-3.67586400891301e-05
-1.56817365152031e-05
-2.63750738030892e-05
-1.85750092260558e-05
-3.19101873889033e-05
-1.24604972990017e-05
-8.30598233262007e-06
-1.81257635338191e-05
-9.28393115309761e-06
-4.137874842209e-06
-2.02116112795802e-05
-1.30728681901497e-05
-2.73181550324781e-05
-2.49940488198038e-05
-1.91897895762719e-05
-1.02718414644012e-05
-2.23334654412089e-05
-3.83886121593418e-05
-4.9280228135584e-05
-1.28213776095428e-05
-2.60137788067149e-05
-1.03887274075513e-05
-4.14161490921074e-05
6.00994294448436e-07
-9.15311093537885e-07
-2.44320244701368e-06
-3.15503453132337e-05
-3.56024930474391e-05
7.84629541125356e-06
8.64289428987757e-06
-1.15860702478863e-05
-2.67145433641889e-05
-4.66769084840395e-05
-2.34910126396029e-05
4.86855340605131e-06
-9.48198749977215e-06
-3.87049724065132e-06
-8.62167133594603e-06
-1.86990379836765e-05
-4.01825689539442e-05
-2.60505972000946e-05
9.12095827822083e-06
-3.13828894793977e-05
-2.76708424691693e-05
-1.67037232412573e-05
-2.1607394312094e-05
-2.31885248698348e-05
-3.24983245911649e-05
-1.49060415833529e-05
-1.74833167700164e-05
-9.43604783568125e-06
-3.08183111376244e-05
-6.97947863547983e-06
-1.63513651311329e-05
9.57655327417136e-08
-1.43879741597243e-05
-3.09716318240451e-05
-1.42600658936968e-05
-1.56834215241271e-05
3.89593423665022e-06
6.72317370734659e-06
-1.95234685130456e-05
-3.04604245806788e-05
1.89157222684863e-06
-8.24742238594413e-06
-4.46920406537265e-05
1.88461952047816e-05
-1.49384615811771e-05
-3.45887589960197e-05
-1.86880858792068e-05
-8.79383609079019e-06
-8.55307889443226e-06
-1.39685374901133e-05
-1.81400852629304e-05
-3.16884904517847e-05
-3.33222014524465e-05
-1.1131240794061e-05
-1.54900949021295e-05
-1.16214545702207e-05
-3.35988406412881e-05
-2.51011375149023e-05
-1.64265145821366e-05
-1.0929069509058e-05
-2.45386639942658e-05
-3.64930026251975e-05
-3.41429277539207e-05
-2.03695046342052e-05
-4.32418323091327e-06
-1.0937158322295e-05
-3.25600198559551e-05
-2.06703063198323e-05
-2.4150406072559e-05
-4.02846269411608e-05
-1.74072337616796e-05
-2.62253272747542e-05
-2.01817321145211e-05
-6.81065288876186e-06
-1.18852165451999e-05
-2.98489923695247e-05
-2.41228550254794e-05
-1.08165310967295e-05
-8.21343154557202e-06
-4.04230957986903e-06
-7.67851832198753e-06
-7.60819137622215e-07
-5.82711945467799e-06
-1.97931916244881e-05
5.13425509076514e-07
-9.43988540696368e-06
-1.42736113346474e-05
-2.3758153913349e-05
-1.63254662132655e-05
-1.98150807862745e-05
-2.94414843442296e-05
-4.05137879667852e-05
-1.87015787643272e-05
-2.60031068027617e-05
-2.88480159573062e-05
-1.37810695877291e-05
-8.79840222278211e-06
-1.4365266422311e-05
-3.99559152949153e-05
-2.04930075029708e-05
-1.74320728025292e-05
-3.77110918830347e-05
-3.21382310095405e-06
-1.10825951005682e-05
-1.37666897582786e-05
-2.26314055307186e-05
-2.09645794240582e-06
-5.74020475963336e-06
-1.23211422538898e-05
-2.41964780027769e-07
-3.33561798717212e-05
-4.09740942440515e-06
-7.54928181501281e-06
-1.08655958241922e-05
-2.89949987258727e-05
-1.41588101064354e-05
-2.4416440536089e-05
-2.24809388928655e-05
-2.13085099748398e-05
-6.65097396969614e-06
-1.07372561319735e-05
-1.35233941585947e-05
-1.91692417261939e-05
-3.09939260322223e-05
-8.05755461342405e-06
-1.26408247600987e-05
-1.11958760721646e-05
-1.93324966522954e-05
-1.36303651166555e-05
-1.33035723403338e-05
-1.97513207689246e-05
-3.34112810469627e-06
-1.43783573014666e-05
-2.36156714217127e-05
-4.42621838790291e-06
-2.10189302380012e-05
-2.23447652169665e-05
-2.02060918064654e-05
-3.64049156739751e-06
-2.41445022760757e-05
-9.95237296377645e-06
-1.61379944673008e-05
-1.89926317781423e-05
-4.12636068919875e-05
-2.72393754342671e-05
-9.65678894347642e-06
4.13876464470627e-06
-3.41741001438129e-05
-2.08306422789028e-05
-1.40268942173125e-05
-2.01642120930223e-05
-2.98478538264112e-05
-8.69595663059929e-06
-1.83262996064338e-05
9.04045187625258e-06
-1.89794959280501e-05
-3.47462771323213e-05
-1.44418442808217e-05
-2.47404653553843e-05
-1.98171823954147e-05
-2.29390644620544e-05
-2.23599930921285e-05
-4.26701886641221e-06
-2.18964132653605e-05
-2.12131556562399e-05
-2.0906082754286e-05
-2.61552034008082e-05
-2.34511811254951e-05
-1.21789082242579e-05
-7.20413740613022e-06
-1.12662053082043e-05
-3.72902519080435e-05
-4.205012638416e-05
-1.30208501009867e-05
-7.03776788657466e-06
-1.37443856733852e-05
-3.12658452670004e-05
-3.72741574223371e-05
-3.46347093669202e-05
-1.00395538067624e-05
-3.92686613477417e-06
-1.16571355449666e-05
-4.43035067785077e-05
-1.58917547565774e-05
-1.03126120228954e-05
-4.29956839310948e-05
-2.54141190307263e-05
-1.76729047979592e-05
-2.46473022738349e-05
-2.40788625808805e-05
-1.40760902444938e-05
-3.8908077927936e-05
-1.397207615213e-05
-8.44487961662783e-07
-1.51851490967985e-05
-5.13035875768379e-06
-2.6050911916246e-05
-3.07823451784046e-05
-4.19924960644794e-05
-1.90405533610521e-05
-2.087296505969e-05
-3.7908804708831e-05
-1.57987099605963e-05
-6.60048960401981e-06
-1.38154581231189e-05
-1.40725920267657e-05
-4.47169324179986e-05
6.74192169002154e-07
-1.5788502035302e-05
-1.97236705121837e-05
1.84919590886027e-06
9.10964266921509e-06
-2.17570682205332e-05
-1.08061927655729e-06
-6.59911276322961e-06
-4.53004761042395e-05
-1.93238529293206e-05
-2.91922522878905e-05
-1.87091377946443e-05
-1.47167866226522e-05
-2.13947377036292e-05
-1.86224693366228e-05
-2.07028210034005e-05
-2.12179370600464e-05
-3.23660855576993e-05
-1.2778772532258e-05
-3.24146623454568e-05
-2.94376661371251e-05
-3.32484997765353e-05
-1.34689481849568e-05
-9.02651259276263e-06
-2.11421446685491e-05
-3.23943347890482e-05
-1.99376860704023e-05
-4.9313685394313e-06
5.60401738766502e-07
-2.01624613760896e-05
-2.54969314034874e-05
-2.26427573505723e-07
-1.42760303240628e-05
-2.02676036220315e-05
-1.46210809980828e-05
-3.14698509280024e-05
-3.87803301867783e-06
-4.96393310009192e-06
4.44764311058488e-06
-1.91808085391951e-05
-2.26603952287278e-05
-2.66684391925342e-05
-1.39939081049152e-05
-1.1736824680764e-05
-2.08849632829251e-05
-7.9070705369409e-06
-8.59633007505208e-06
-3.51240570133332e-05
-2.57871396804922e-05
-9.99652667458614e-07
-2.87711888356457e-05
-3.96330420880511e-07
-1.71511816254071e-05
-3.7589721732159e-05
8.10081063568003e-06
5.16412134306479e-06
-1.79805402070666e-05
-3.11145879810571e-06
-2.47635816208182e-06
-3.07619677215807e-05
8.92545041618778e-07
-2.31518599930845e-05
-2.93733643403642e-05
3.55029360746008e-06
-3.08320743781597e-05
1.71657271679986e-06
2.19171602620008e-06
-2.82313968298234e-05
-2.04960748639647e-05
-2.44729014903651e-05
-5.30633490149277e-06
-1.83030722965995e-05
-3.30223154151649e-05
-1.7170707688579e-05
-2.18666440461373e-05
-1.04822718456655e-05
-2.18827990832668e-06
-3.552805718919e-05
-1.73758409949251e-05
-1.19102710032397e-05
-8.73579914785427e-06
-2.65292035593424e-05
1.69314377811327e-05
-2.9241422947708e-05
-3.55368979769318e-05
-9.13315079201621e-06
-1.78867617976831e-05
-2.05371164590448e-05
-1.57889362935212e-05
-1.63181740701014e-05
-6.9468877053923e-06
-1.01601239463313e-05
-4.43959594465832e-06
-1.58692156177537e-05
-1.2555630779104e-05
-2.82101899831536e-05
-1.02584663210161e-05
1.36827988378499e-05
-1.07406726606358e-06
-7.51767248799262e-06
-2.91372869339098e-05
6.63664246663377e-06
3.80226964567166e-06
-3.53892385972556e-05
-2.42781409110652e-05
-1.59705227897819e-05
-4.10591496657731e-05
-3.80622906375464e-05
-1.78889670127405e-05
-2.68520510509169e-05
-2.27550694633775e-05
-6.72897483953146e-06
-2.72996312261881e-05
-3.19676272917862e-05
-3.83797762006485e-05
-1.36840024015981e-05
-2.95162289020007e-06
-3.84935816579479e-05
-4.00725810648403e-05
-2.54344376890646e-05
-2.3593085077628e-05
-1.48300801922822e-05
-2.56441224460951e-06
-2.27239385157011e-05
-4.16508845415755e-05
-1.90446748707211e-05
-6.66804562604733e-06
-2.44991290323795e-05
-2.04906837005722e-05
-2.6225157228592e-05
-2.01935495507637e-05
-2.05468355597058e-05
-1.32990512102395e-05
-2.93956691238478e-05
-1.43468825481476e-05
-3.59457950242086e-05
-2.92406453487777e-05
-1.56860480025723e-05
-2.70554162199649e-05
-4.89337671540264e-06
-2.08101761583485e-05
-2.27465160752813e-05
-3.16812368831151e-06
-1.85348478193622e-05
-1.10061708730139e-05
-2.84085571176593e-05
-3.04435631410408e-05
-2.21732506561414e-05
-1.88288933036513e-05
-2.33630953623342e-06
4.95325927106737e-06
-1.7721631274433e-05
-2.38113287533503e-05
-9.00554520603617e-06
-1.1929627115086e-05
-7.45901544698185e-06
-1.05284869649296e-05
-3.15767409284884e-05
-2.35413888607385e-05
-6.11935392451148e-06
-1.39793329355037e-05
-3.36282490657081e-05
-5.10433349278488e-06
-2.31415297376987e-05
-1.14643534072729e-05
-2.25122883807872e-05
-1.21209470293712e-05
-1.19773457211161e-05
-1.96908521961581e-05
-4.11859849776641e-05
-1.49945927975549e-05
-1.83628970273204e-05
-2.43296992621772e-05
-2.93009936359808e-05
-3.19873913834742e-06
-2.28236661130987e-05
-1.64055865451393e-05
-2.25320200146598e-05
-1.97694656354369e-05
-1.23589740589413e-05
-3.40859317492761e-05
-5.32128833209613e-05
-2.09063099028325e-05
2.45245384046164e-06
-2.47037666354216e-05
5.26522901748467e-06
-7.14524262488103e-06
-2.14483014188825e-05
-2.61576379968327e-05
-2.0348902723744e-05
-4.79600038979144e-06
-2.79107910089086e-05
-3.50637839456679e-05
-2.61609604047895e-05
-2.15556197216671e-05
-9.20574204176924e-06
-2.99449990758721e-05
-2.72865967501786e-05
-2.23890819340064e-05
-1.87949078982737e-05
-2.47976054244797e-05
-3.8287294616031e-06
-1.65012573834136e-05
-2.89254198088724e-05
-1.71067443488047e-05
-2.90488896059782e-05
-1.36169267981582e-06
-4.41398231870807e-05
-7.57759925547852e-06
-3.08120681436348e-05
-1.71139340743823e-05
-1.77584529697496e-05
-2.35584170760918e-05
-1.10729936173217e-05
-2.71498184855218e-05
-2.89681882055304e-06
-1.79910800093749e-05
-1.99382636685199e-05
-2.12524328841262e-05
-3.02572816525465e-05
-3.10226912426869e-05
-1.08475453966885e-05
-2.11731734209875e-05
-2.85361203270068e-05
-9.54189199418053e-06
-2.73620011904453e-05
-3.31434712547326e-05
-1.7317604328848e-05
-1.62821223316002e-05
-9.88577334112773e-06
-1.00372851329106e-05
-2.29613113164784e-05
-1.6587109700474e-05
-1.01919069041559e-05
-3.68087249230597e-05
-8.54957922880119e-06
-2.66212201500244e-05
-2.58145033083787e-05
-7.38705204603642e-06
-2.55230829570342e-05
-8.44621806830057e-06
-4.72759819629426e-05
-1.85256546874807e-05
9.08237547911598e-06
-2.87697757737358e-05
-2.65458086058336e-05
-1.75712773405684e-05
-4.56935161494336e-06
-3.69057797226511e-06
-1.63951920156852e-05
-1.48249433430309e-05
-2.5457407248361e-05
-7.40972047257266e-06
-1.85437068764986e-05
-4.22775304286145e-05
-1.19767757109394e-05
-1.92648291497896e-05
-2.28959123722584e-05
-3.4727413991055e-05
-1.34564303943582e-05
-2.67534569840886e-05
-3.3849874429676e-05
-1.94603513051029e-05
-2.07607675089341e-05
-1.53883767040161e-05
-1.04391120951478e-05
-1.99410168675084e-05
-2.52577936838653e-05
-1.87204225323373e-05
1.61602151194336e-05
-2.93568310737599e-06
-1.19465643846116e-05
-3.89287405138026e-05
-3.48017082413435e-05
-2.08090524093398e-05
-2.17265745450018e-05
-1.10435357295238e-05
-9.90877760340543e-08
-1.93090842926464e-05
-2.5733986699142e-05
-2.57784556572154e-05
-1.75734328561212e-05
-4.864950455552e-06
-2.26749698508684e-05
-2.28556770774637e-05
-1.67945977898346e-05
-2.76718313846516e-06
-1.34322381821774e-05
-4.76962295489599e-05
-9.78882045857212e-06
-1.14260097442444e-05
-9.92158275747535e-06
-2.77207738744133e-05
-7.14404392407036e-06
-1.48371563760474e-06
-1.6330263406403e-05
4.17616747546829e-06
-6.464517339593e-06
-1.80075705673234e-05
2.24271595934065e-05
-3.16046422271868e-05
-8.75524264582884e-06
-3.63836189720702e-05
-4.61487578257504e-05
-1.85195502737875e-05
-8.80455485439914e-06
-2.88468323487355e-05
-1.24782693925798e-05
-6.93536388903803e-06
9.49256407395899e-06
-6.10101257784299e-06
-1.14984061061475e-05
-1.65641100137649e-05
-4.22001927452198e-05
-2.80328506945759e-05
-1.90237259078443e-05
-8.69994961884861e-06
-1.9433247222634e-05
-5.29734564504923e-06
-2.51478792506435e-05
-2.18723077264036e-06
-2.14703605660089e-05
-1.17351312760068e-05
-3.5002818273663e-05
-5.5289726378946e-06
-2.06650311424124e-05
-1.85074510445772e-05
-3.4273612825645e-05
-1.89837721492999e-05
-6.9846225305106e-06
-3.40719968769642e-05
-2.08241517369107e-05
-1.54367595060719e-05
-3.26378617514531e-05
-1.27590287919946e-05
-5.4699777507745e-06
-1.89705840235122e-05
-1.33289150149778e-05
-1.86303553415927e-05
-2.55407927750912e-05
-2.69055673146875e-05
-1.37446361856031e-05
-1.53125211816922e-05
-3.50822543296435e-05
-4.22110561036581e-05
-3.47413348901534e-05
-1.76335036208705e-05
-1.28104374800517e-05
-3.59604002050175e-05
-4.76241410305762e-05
-2.05408293873957e-05
-1.29849791724107e-05
-1.72430552522341e-05
-1.10499401269209e-05
-2.55252937570021e-05
-2.72790386713566e-05
-2.32743610782493e-05
-1.29675702520776e-05
-2.60855645966831e-05
-4.02025915195545e-05
-1.08880749943499e-05
-2.04914665067931e-05
-1.33147716376541e-05
-1.52807106303942e-05
-1.64054937498769e-05
-2.79593461325411e-05
-4.45985607846191e-05
-1.62283582287979e-05
-1.8178674283218e-05
-3.76561492340117e-05
-1.13654646792756e-05
-4.05791363221366e-08
-1.43892576455606e-05
-1.41630442245392e-05
-1.77438092437841e-05
5.90079488419801e-06
-1.70361411390733e-05
-1.7919517280617e-05
-1.40164597924551e-05
-1.48737398421415e-05
-1.90179127334238e-05
-9.74179795232958e-06
-1.59288232259376e-05
7.74747838624559e-08
-2.61928515341592e-05
-1.82815101533171e-05
-1.99724586224812e-05
-1.57786346847177e-05
-1.14063353009503e-05
-1.2505807117493e-05
-1.46763850690177e-05
-3.1381215701806e-05
-4.12640202672804e-05
-1.52697167479154e-05
-1.56554351976403e-05
-1.72292550052551e-05
1.46567008495533e-06
1.05188449415585e-05
-5.35180863232093e-06
-1.67359538447868e-05
-1.63389230198739e-05
-2.69021427569321e-05
-2.93370365476428e-05
-2.18585843553099e-05
7.8248798019327e-06
-5.47673607349528e-06
-8.40632649505351e-06
-2.30696439339642e-05
-3.29351556797014e-05
-2.53798379183458e-05
-1.34842320602166e-05
-2.72869008414499e-05
-8.31547045369574e-06
-1.41072113060969e-05
-2.68135418621128e-05
-4.03400010678665e-05
-1.90394920406168e-05
-2.55990852057592e-05
-2.95667135438931e-05
-1.42409325639526e-05
-3.03348263958153e-05
-2.29310860092645e-05
-2.85204903787551e-05
-3.13682072182948e-05
-2.10339922320947e-05
-1.95371157719386e-05
-2.44840030887499e-05
-2.19252539104546e-05
-1.70261034465534e-05
-1.83294364720616e-05
-7.54155859452192e-06
-2.93718843298512e-05
-1.93011451400642e-05
-3.10714589200961e-05
-5.0382312217541e-05
-1.36363640570158e-05
6.53658898118394e-07
-1.04041770989783e-05
-3.65975923962915e-05
-3.42363924282343e-05
-4.28220530463012e-05
-1.80128005752053e-05
-3.58349627686483e-05
-8.11781815352469e-06
-1.47748433393697e-05
-1.20593681898009e-05
-1.80961753378498e-05
-4.09980244168214e-05
-3.8861481557188e-05
-3.48821574212607e-05
-1.20336906137276e-05
-5.38346373636712e-05
-7.64969375328083e-06
-3.6609710323534e-06
-7.84242703081351e-06
-9.38569551169703e-06
-2.18205666623765e-05
-2.45976414748067e-06
-2.44861786941171e-05
-3.11305882300073e-06
-9.90066469529014e-06
-2.10562737525647e-06
-2.60318897485611e-05
-2.69801154960084e-05
-2.56887320167366e-05
-3.20916962194091e-05
1.78341481469979e-06
-3.45665426875e-05
-1.92619386893717e-05
-1.05845582954706e-06
-2.12265967834923e-05
-2.96979157648483e-05
-1.27833809263318e-05
-2.88313252786697e-05
8.10509015930985e-06
-3.13566986600135e-06
-1.96311376857618e-05
-2.70747628374837e-05
-6.30412814623269e-06
-1.91676709580084e-06
-3.91209027649299e-05
7.93101625143759e-06
-2.08999747009624e-05
-1.17748008827243e-05
-2.94462198305661e-05
-3.85273194199654e-05
-1.65548838890021e-05
-3.38916094107883e-07
-2.46853415560676e-05
-4.34625949038661e-05
-3.01797859320575e-05
-3.86210426201604e-05
-2.58377584466439e-05
-2.32489329652574e-05
2.40889503015973e-06
-4.6757067080351e-05
-1.20477579592827e-05
-3.89740864530591e-05
1.93145240419299e-06
-1.34087781428091e-05
-3.05374362577507e-05
-2.29500091327445e-05
-3.60450818476197e-05
-2.72474799268276e-05
-2.29554866049212e-05
-3.95437426641102e-05
-5.07581169297592e-05
-2.28250286755351e-05
-3.58069046627284e-06
-2.61106370314057e-05
-1.61366049962047e-05
-2.35766021480984e-05
-4.7587168716967e-05
-1.1758432567855e-05
2.47812919449049e-06
-3.42030502401615e-06
1.34199047681622e-05
-1.94136960364429e-05
1.29310758958978e-06
-3.4017969791411e-05
-4.04786928487802e-05
-2.16657402481946e-05
-2.34419382268535e-05
-3.07154427492083e-05
-2.64590505120053e-05
-3.3170429041266e-05
-6.13813553982088e-06
-3.69093863466323e-05
-2.59797285745673e-05
-2.11849972212776e-05
-1.72290239506797e-05
-2.88530668463528e-05
-1.32190360157664e-05
-1.06204248827371e-05
-1.17886625794939e-05
-5.09282302049408e-05
-9.75049616465581e-06
-1.99210162635127e-05
-3.25636071348245e-05
-9.58826704877296e-06
-1.82962879084418e-05
-2.94953908492985e-05
-1.07653597967741e-05
-9.34723018259637e-06
-2.82649561405037e-05
-1.94825199346486e-05
-3.9522909386819e-05
-2.52397207850644e-05
-1.2127555644082e-05
-2.84799937277703e-05
-3.52847739683581e-05
-2.03017304314377e-05
-1.41184370894392e-05
-2.03162390262473e-05
-4.89021497126433e-05
-1.05478207847118e-05
-2.74052590016404e-05
-3.34976145413882e-05
-1.88098413732012e-05
4.39879980167679e-06
-7.06157597626174e-06
-2.16417302009919e-05
-1.09299649891641e-05
-1.41741254628715e-05
-9.29136459833277e-06
-2.54342954059876e-05
-1.18947812125265e-05
-3.39714967089816e-05
-1.56549938706498e-05
-2.02569181926176e-05
-1.13620929733154e-05
-1.66241409283867e-05
-2.57585596977871e-05
-4.34674709029346e-05
-1.96762881973173e-05
-2.00844358355007e-05
-2.38839154099533e-05
-4.46176767034191e-05
-1.80238431882278e-05
-1.12547266352486e-05
-5.0627338550131e-05
-1.2302585118514e-05
-3.60756395023164e-05
-3.22540762204544e-05
-1.66149047203812e-05
-2.45813514733629e-05
-3.80401945781824e-05
-3.69652507604015e-05
-1.17821746262861e-05
-2.35373057344951e-05
-2.90440333126576e-05
-1.33055083093011e-05
-1.22487359739311e-05
-1.97648530180067e-05
-2.37062918909792e-05
-1.77858817758011e-05
-4.20591696371384e-06
-3.09913982069107e-05
-3.99015187513373e-05
-3.46902893683339e-05
-2.23968087954216e-05
-1.01771801519288e-05
-3.69447614730735e-07
-3.23121233173226e-05
-2.39033108244531e-05
9.4391754082435e-06
-2.00510125799271e-05
-1.47044784822312e-05
-8.57890221465365e-06
-6.42139971569387e-06
-3.60323285304412e-05
-1.57435000943284e-05
-9.95122414915309e-06
-2.01335094502472e-05
-3.97452471429929e-05
-2.31419977863554e-05
-3.67573927180609e-05
-3.2201854711988e-05
-2.49527406970502e-06
-1.92393934363585e-05
-3.37871175567086e-05
-2.29799118076493e-05
-1.43101802438983e-05
-8.24643893221298e-06
-3.07393977680936e-05
-1.72362833747661e-05
-4.69328452573235e-06
-2.49384211858077e-05
-2.127440813552e-05
-5.02852336059414e-07
-1.29856132911531e-05
-6.59287408435289e-06
-1.80328089915757e-05
-7.14719443240241e-06
-2.21343088677318e-05
-2.04295844481787e-05
-1.86158694752825e-05
-4.13043325644429e-05
-3.40138813464374e-06
-1.55198983393573e-05
-2.77871652609691e-05
-3.19680176288471e-06
-3.23221731399949e-05
-2.32389474994076e-05
-2.00605620242308e-05
-2.05504029589259e-05
-2.23738291410614e-05
-3.0175513221542e-05
-1.91168163786283e-05
-8.87171187581302e-06
-1.95230336273135e-05
-7.20933060158888e-06
-2.98502257895414e-05
-1.78803441217957e-05
-2.14994480316769e-05
-3.58572401613126e-05
-3.26265591469738e-05
-1.81394722975192e-05
-3.46045211428051e-05
-2.81958250362408e-05
4.61098370236816e-06
-1.67109695442034e-05
-1.37562335266334e-05
-2.67310685077745e-05
-2.53906725826327e-05
-3.25837981919683e-05
-3.7106418160999e-05
-1.60150061098707e-05
-3.27596262869395e-05
-1.25713221657316e-05
-2.89348687695146e-05
-1.75198404658247e-05
-4.75812621862469e-05
-1.34839807483143e-05
-2.69108036552984e-05
-2.9628753078913e-05
-4.71961513950111e-05
-1.61382770333475e-05
-1.55372938226741e-05
-1.87479268092335e-05
-2.33374200479098e-05
-1.94604043200815e-05
-1.30508951279404e-05
5.95366492078327e-06
1.92679542781224e-06
-2.02060600704503e-05
-1.46472139936618e-05
-2.4982341992005e-06
-3.31252450573678e-05
1.14524597029241e-05
-2.56428686704731e-05
-3.11617973437162e-05
-3.60937207854572e-05
-1.44865037949272e-05
-2.56095228306409e-05
-2.98092704585167e-05
-4.55790891384742e-06
-2.19495122856281e-05
-2.15393200879599e-05
-1.51558848156731e-05
-1.7671217345128e-05
-1.58579772018996e-05
-1.22322574749774e-06
-3.23231642706794e-05
-1.73985072618801e-05
-1.58804010971662e-05
-2.64237330737911e-05
-1.5136384008832e-05
-3.13466448493512e-05
-2.67380763338021e-05
-8.34591025929479e-06
-1.70238052328556e-05
-1.66800200884127e-05
-1.84995947715043e-05
-1.6786581306364e-05
-2.51354703999732e-05
-3.5436111293392e-05
-2.17248029355673e-05
-2.62795293017643e-05
-3.35442259078477e-05
-3.0448545215013e-05
-3.04991820623576e-05
-2.99260268813256e-05
-3.42012999212912e-05
-1.69907601487741e-05
-3.39687555652767e-05
-2.76219754773519e-05
-1.51917543032055e-05
-6.04217330689731e-06
-2.67064219129999e-05
-2.48535497591562e-05
-2.21142446941552e-05
-1.44277560816599e-05
-2.43293915212875e-05
-3.69888685488873e-05
-1.1582035809888e-05
-2.40385732964659e-05
-1.77216745621402e-05
-2.26246878695262e-05
-2.08664850506011e-05
-6.27725333482911e-06
-1.72369898722939e-05
-1.76979724552792e-05
-2.18373481092353e-05
-3.07380796634745e-05
-1.83873809124651e-05
-2.07381482155807e-05
-1.74179445650502e-05
-8.28185712869571e-06
-4.14264979246352e-05
-8.59963279180287e-06
-1.22417758160871e-05
-4.6815581560626e-05
-7.15723881657009e-06
3.313903314152e-06
-1.89300631064896e-05
-1.74878270465554e-05
-3.25496684387497e-05
-2.81846421301964e-05
-9.14176158905954e-06
-2.42477638607967e-05
-2.85203045845237e-05
-3.09886467606627e-05
-2.03662108357378e-05
-3.72691944924746e-05
-3.41348969713182e-05
-2.92700399712505e-05
-3.35052733970592e-05
-1.23038804003234e-05
-2.51399411804602e-05
-1.55296179637548e-05
-3.81806927186439e-05
-2.80500235305622e-05
-3.45994699249219e-05
-2.80181351731091e-05
-2.96278066426536e-05
-3.17797680092535e-05
-2.92163397468769e-05
-1.82802171208772e-05
-2.40620826483541e-05
-1.43005042279145e-05
-2.69741619678556e-05
-2.00424586338275e-05
5.95275115646263e-06
-2.43541765813101e-05
-3.38355181070405e-05
-1.40768068302783e-05
-1.79802534093536e-05
-1.80686092880367e-05
-1.11363140121165e-05
-2.36432037121793e-05
-1.60057800061899e-05
-2.16849236104715e-05
-1.57915272858526e-05
-2.29583373890546e-05
-2.96052486510001e-05
-1.33295154391157e-05
-2.39393070003214e-05
-2.68947783021142e-05
-1.45174273327209e-05
-1.50995128478144e-05
-3.33515290245947e-05
-5.29222440555413e-06
-1.50196255993085e-05
-7.26748086911857e-06
-2.17166497502822e-05
-1.54829317114638e-05
-1.70686016782127e-05
-2.05604788661803e-05
-2.24182421606594e-05
-1.31663577524292e-05
-1.19975600671272e-06
-3.17254232107989e-05
-3.23365571551066e-05
-3.31859306400374e-05
-2.5516157643434e-05
-1.72422622285564e-05
-3.28490228216901e-05
-8.51310944500691e-06
-1.72534899273789e-05
-2.32838095887998e-05
-3.39041474220166e-05
-7.75333782375709e-06
-1.15084884558834e-05
-3.81924069943569e-06
-1.56527653525456e-05
-1.93352047369736e-05
-3.66964095933631e-05
-1.23956457582147e-05
-2.68922430461127e-05
-2.17418480740732e-05
-3.49538072085987e-05
-3.77881592537481e-05
-2.30149666466692e-05
-2.77158553422344e-05
-1.90795143850697e-05
-9.32949112968509e-06
-1.64567249032352e-05
-3.48966756786205e-05
-1.88257103769626e-05
-5.02340109653555e-06
-2.22695048905158e-05
-1.01209627119067e-05
-4.02457803169804e-05
-1.18769848057541e-05
-2.34866752485178e-05
-1.927380691397e-05
-2.5089512118542e-05
2.35288084403882e-06
-4.47528430337253e-05
-2.92607128517429e-05
-3.09495593498209e-05
-2.11018245068693e-05
-2.61855619049424e-06
-9.99973192139678e-06
-3.04683138930908e-05
-2.56473114991189e-05
-4.15771614337112e-05
-1.80651667203021e-05
-3.24876949208046e-05
-1.90607459105182e-05
-1.33192514677979e-05
1.28578934802628e-06
-3.18412550384898e-05
-1.51633470244078e-05
-9.40821340491267e-06
-3.74339626734833e-05
-1.97801854255827e-05
-3.22863262071039e-05
-2.02065575026988e-05
-1.49807013214922e-06
-1.60095873963578e-05
-2.64065072949899e-05
-7.65973991279962e-06
-4.65962762799158e-06
1.05165410074844e-05
-3.05065531083996e-05
-2.68969016069605e-05
-1.62152010638866e-05
7.41299743104745e-07
-1.63032347454749e-05
-2.37393600548791e-05
-1.92381650096159e-05
-2.49503276941945e-05
-7.70413191301372e-08
-2.32336267893907e-05
-2.58593352760804e-05
2.16901203772123e-06
-3.02959459607008e-05
-3.50923377994768e-05
-1.15528908541249e-05
-1.43446010499446e-05
-2.43488024019838e-05
-3.07750230930964e-05
-1.96748542622762e-05
-1.05978513395096e-05
-8.86211486518918e-06
-2.72913571630487e-06
-3.17782081796075e-05
-6.56995057545845e-06
-2.88769683608724e-05
-2.53480570627566e-05
-2.18389378809199e-05
-2.63801746242305e-05
-1.71256618287872e-05
-3.36525664501503e-05
-1.6113980691935e-05
-1.34892924704026e-05
-1.20562952915605e-05
-3.93973084790105e-06
-1.59190757611461e-05
-1.38018294408319e-05
-2.28062947925519e-05
4.42022516647981e-06
-2.60872594039101e-05
-2.41417963922103e-05
-1.02693144858611e-05
-2.99669178821074e-05
-1.292883931918e-05
-3.37441378348838e-05
-3.5083936864956e-05
-3.8231310504886e-05
-4.45826142631999e-05
-1.0233628114151e-05
2.29997517543448e-09
-1.25952826801807e-05
-2.91157126477254e-05
-1.27278138356523e-05
-3.63666555568845e-05
-2.24180535985761e-05
-3.46057227211359e-05
2.45552662374698e-06
-2.24967272114774e-05
-1.8842808535407e-05
-3.61627744540195e-05
-2.66156476753076e-06
-1.08188602734719e-05
-1.7083902655866e-05
-1.18828868228575e-05
-1.75774846516386e-05
-2.16446671765342e-05
-1.4175219668606e-05
-3.59293891270014e-06
-2.6947743095413e-05
-7.18005419341195e-06
-2.85965130294359e-06
-2.21869908021187e-05
-1.94124424500846e-05
-3.05610144662269e-05
-2.48553123512537e-05
-2.88611983740382e-05
-1.76771190282529e-05
-1.38555363171226e-05
-3.39655408663381e-05
-1.44215564004686e-05
-2.72060983061628e-05
-3.67108995075587e-05
-1.56667624222952e-05
4.1090386096136e-06
-2.20143287159835e-05
-1.00578722441642e-05
-3.20174177321443e-05
-2.00461865100372e-05
-2.17197024778383e-05
-2.6117929520909e-05
-2.37972973714664e-05
-3.1799427551957e-05
-1.46210871679256e-05
-1.49033195509936e-05
-3.87398600395697e-05
-3.04084555251192e-05
-1.68275894593307e-05
-3.1231206247086e-05
-2.59087889747948e-05
-1.09097334428883e-05
-1.56863033298116e-05
-2.33832996119592e-05
-2.2796883150171e-05
-1.36291385620084e-05
-1.89844261425232e-05
-3.30975556079611e-05
-1.60964552855884e-05
-1.28232260225344e-05
-4.05388792190546e-05
-2.1562038037081e-05
-2.24142497183059e-05
-2.47213439030783e-05
-4.62663803676148e-05
-2.91485988382308e-05
-2.14191288617798e-05
1.18019878153318e-05
-1.17382957046138e-05
-3.9679759242075e-05
-1.3942704591577e-05
-2.0167598540433e-05
-1.53041109250272e-05
-2.19886598259789e-05
-1.00046194728459e-05
-2.01748137014607e-05
-4.0719420726953e-05
-1.24222555309206e-05
-1.71813675700135e-05
-8.03344385378311e-06
-1.83923910883056e-05
-2.6284961475198e-05
-1.5227958713539e-05
-2.42918492563666e-05
-2.5227176960636e-05
-3.33327164743277e-05
-3.64540087017367e-05
1.51805388032704e-06
-4.11663346165785e-05
-1.56521747362428e-05
3.90050446486972e-06
-3.70758654911399e-05
-2.71252129748599e-05
-2.57633770635963e-05
6.50167617510932e-06
-5.8622084141818e-06
-7.67590404831549e-06
-2.35837599534635e-05
-3.49204118523121e-05
-3.27319104644098e-05
-1.28206273557305e-05
-3.91704312669689e-05
-1.03307435779544e-05
-2.34009874212286e-05
-7.71282171238899e-06
-1.39273658740159e-05
-1.75724086668748e-05
-1.63149091877304e-05
-2.4463017130618e-05
-2.65323506166078e-05
-1.98609615176751e-05
-1.83173386524612e-05
-3.39650918293089e-05
-7.32403326642347e-06
-2.9967003292158e-05
-3.31825165974843e-05
-8.68588107571991e-06
-3.44637577965658e-05
-1.72100349778027e-05
-1.5849147186629e-05
-4.39155999510899e-05
-1.65286180836161e-05
-6.80922788044227e-06
-3.39559103703059e-05
-1.3319495262914e-05
-2.75889763381322e-05
-3.21597196371452e-05
-1.75525558576853e-05
-2.68535353195756e-05
-3.43123034787721e-05
-1.93027904464247e-05
-2.69820376707593e-05
-3.59509845344415e-05
-2.63833486063488e-05
-2.7101651743049e-05
-2.11471351893654e-05
-2.84444646662091e-05
-2.77925256297823e-05
-3.44717298151177e-05
-2.2609711146858e-05
4.81990906449091e-06
-2.61494914186277e-05
-2.0723333766963e-05
-1.93561725300148e-05
-2.39399996912332e-05
-3.60943197716141e-06
-9.60012115073823e-06
-2.89507410234222e-05
-2.0853582864315e-05
-2.2217527255269e-05
-2.00068720684531e-05
-3.06641946621362e-05
-6.21872625340164e-06
-3.66207533455486e-06
-2.2737576918661e-05
-8.05722522108699e-06
-3.76038358833655e-05
-8.10543993206779e-06
-1.9449931387791e-05
-3.42174645537387e-05
-2.01490770224648e-05
1.64078494534754e-05
-3.05683077979394e-05
-2.69590194270745e-05
-1.06354818508931e-06
5.21897580510634e-06
-3.03513326578471e-05
-2.91095947888442e-05
-2.97001544194088e-05
-2.97222243258443e-05
-2.39625021247486e-05
2.1698930645918e-06
-1.09227867266769e-05
-3.88329662511402e-05
8.31973166182044e-07
-1.20418046837722e-05
-1.3354777794256e-05
-1.4522154489294e-05
-2.63999647570946e-05
-1.30662744243156e-05
-9.33573489944716e-06
-3.26151967805295e-06
-1.12330236715129e-05
-1.10335950526289e-05
-2.08861678220853e-05
-1.95549509443329e-05
-3.14535686881015e-05
-1.05160419276812e-05
-1.8101525414338e-05
3.44018769584199e-06
-3.06874601398441e-06
-1.77569836895485e-05
-1.6102839626144e-05
-3.07254643384504e-05
-2.33224146089471e-05
-4.00844478769644e-07
-2.17543981987184e-05
-1.62193543823052e-05
-2.25343958374489e-05
-8.39037584892216e-06
-1.49216561052163e-05
-1.67188672791228e-05
-3.48441048687364e-05
-3.07006497902142e-05
-1.65309427675945e-05
2.88593980829107e-06
-8.95320964948811e-06
-6.55869996662868e-06
-3.9369540332565e-05
-1.37548422576049e-05
-1.16555049131871e-05
-8.91348966739385e-08
-1.17302654503825e-05
-2.87461349296595e-05
-2.86845700238201e-05
-2.67898289110487e-05
-1.30266205040134e-05
-9.7929003061174e-06
-1.97517311669335e-05
-2.69904429095194e-05
-8.6562453603114e-06
-5.05886542532149e-05
-1.00771580367428e-05
-2.73250316183973e-05
-2.69903462273861e-05
-5.38925688148829e-07
-3.75121304626826e-05
-2.65701674666919e-05
-1.3116288582516e-05
-3.06495291206414e-05
-2.60129065337906e-05
-7.41420388799815e-06
-6.04241210938195e-06
-1.54323002611715e-05
-3.29931923145636e-06
-3.92799664529237e-05
-3.72398712370955e-05
-4.19325735839603e-06
-1.49634031469538e-05
-2.16602117533174e-05
-2.33000087005193e-05
-7.3248495934227e-06
-1.09695667251643e-05
-2.07667822491661e-05
-2.03082698472652e-05
-6.82286666406909e-07
-1.57803841129069e-05
-2.62585221948585e-05
-2.34686373381017e-05
-4.20022364754729e-06
-2.74238370247087e-05
-2.76131397966739e-05
-2.67551456371074e-05
-4.10838484829204e-05
-1.88561593046281e-05
-2.88149925577054e-05
-2.27355178732868e-05
-3.14991441987032e-05
-3.15443995527578e-05
-2.48892354590237e-05
-3.64779402266031e-05
-8.1936380132564e-06
-8.18596984641349e-06
-1.86131139472442e-05
-2.76205580887843e-05
-2.56653665532322e-05
-1.18873444170776e-05
-1.75712521152843e-05
-2.26228898355778e-05
-1.1124385170831e-05
-1.88800750973399e-05
-2.55779215809855e-05
-2.0260357196194e-05
-1.0574303506211e-05
-1.74296341487393e-05
-3.72710884680882e-05
-2.43600298029668e-05
-2.01835079714595e-05
-2.91065552881211e-05
-1.24338087671053e-05
-6.67701771719145e-06
-4.24037442613207e-05
-3.64679713054764e-05
8.73790166238226e-06
1.05353405341763e-05
-2.99877897343308e-05
-2.08169865559841e-05
-3.12369376343612e-05
-1.92341594848101e-05
-2.85424995930949e-05
-4.14516148132803e-05
-1.37790810163511e-05
-2.49473420157819e-05
-2.45955974552063e-05
-1.92821369183066e-05
-1.54586158619915e-05
-2.44313940356804e-05
-1.70537848701687e-05
-8.52393620618047e-06
-2.59102833485025e-05
-2.94875869343783e-05
-4.78301921148717e-05
-2.95529319285135e-05
-3.03194974948776e-05
-3.56377194625033e-05
-3.24036335719332e-05
-2.29490125058977e-05
-1.27535160770924e-05
-1.12122151287108e-05
-1.62714304403655e-05
-2.26578343655435e-05
-1.46634002076496e-05
-3.01472651117194e-05
-9.79341183836625e-06
-3.58727801974207e-05
-2.63055083240508e-05
-6.73252267872726e-06
-4.0173340487386e-05
-2.74533966130739e-05
-1.38752632952803e-05
-2.78495897964139e-05
-2.07732893312216e-05
-2.19158080546131e-05
-4.0818677438913e-05
-1.64212968311926e-05
-6.6609795755243e-06
-1.12343691171168e-06
-2.75858011031478e-05
1.26528807909369e-05
-1.10409517467308e-05
-3.34519255174657e-05
-2.0876043952608e-05
-1.96823389155719e-05
-4.06041081974356e-05
-3.49081815590496e-05
-5.7566107460921e-05
-9.51632433045009e-06
-1.28460553778095e-05
-2.57582133804995e-05
-1.2369744409883e-05
-1.28208696589536e-05
-3.41837188667728e-06
-1.24292459064592e-05
3.43666502163799e-06
-1.81694034576599e-05
-2.0281838981262e-05
-1.07090892097409e-05
-9.03079188846423e-06
-3.05042964125696e-05
-2.7350362725584e-05
-2.03951367767419e-05
-1.77620367659793e-05
6.46730151613392e-06
-4.41568238612945e-06
-1.8763328150332e-05
-2.51325494416906e-05
-1.25565967229999e-05
-3.66311339907186e-05
-2.8620514525107e-05
-4.5964666518476e-05
-2.03629714532868e-05
-1.29544179318567e-05
-1.54329511501142e-05
-2.76488941196866e-05
-2.36603272722723e-05
-2.67461485275183e-05
-3.31188801544661e-05
-4.16782914171616e-05
-6.58331970120334e-06
-3.85770367851386e-05
-3.14410956812066e-05
-2.86639827132919e-05
-3.23090177003547e-05
-3.6717266074057e-05
-6.69685970079815e-06
1.95897923149339e-06
-2.45132610781614e-06
-1.01645942133163e-05
-2.14331654502572e-05
-5.23303874473902e-06
-1.17671470526818e-05
-2.56020535316054e-05
-9.05583016214502e-06
-2.92304163611326e-05
-7.27164668083424e-06
-3.15482433435462e-05
-2.80397696392918e-05
-1.72060087427787e-05
-2.69830347360374e-05
-2.49892533310483e-05
-1.22804369870621e-05
-2.10904856809524e-05
-4.37693294741467e-05
-1.53892852464763e-05
-3.72794635464555e-05
-1.26637711287045e-05
-2.23416120301955e-05
-3.27893739117735e-05
-7.11952024330264e-06
-1.26853022429322e-05
-1.39185325958875e-05
-3.5963473014279e-05
-6.21546703488852e-06
-2.44476182204201e-05
-3.22708044999639e-05
-2.80286363425331e-05
-1.93327437485539e-05
-2.21140742885452e-05
-3.74786688083582e-05
-5.92766514400854e-06
-3.2679751448089e-05
-1.3690730435847e-05
-1.12119363016082e-05
-3.11800646272572e-05
-3.02447696522293e-05
-3.92105451235782e-05
-2.95374151229235e-06
-3.06382520977699e-05
-2.73342320203197e-05
-1.33135802894816e-05
-2.5048989157316e-05
-1.00641430323327e-05
-2.1406384560805e-05
-2.85210627962019e-05
-2.54867604469021e-05
-1.34833662692962e-05
-2.35400156741482e-05
-1.65310786757656e-05
-1.67064557388016e-05
-1.34613991234175e-05
-3.99666119349971e-05
-2.42994076529828e-05
-1.76865129767769e-05
-7.43290365423212e-06
-1.75318455360714e-05
-2.63246843875557e-05
-1.72074848562209e-05
-2.08307178878444e-06
-2.81113117853339e-05
-3.09315501330382e-05
-4.85393021252172e-05
-5.64349373583207e-06
-2.4992883370708e-05
-2.57427822174849e-05
-5.04219721394127e-06
-1.74722731623827e-05
-9.35432485748185e-06
-2.98884906356105e-05
-2.89641732732408e-05
-2.69341390678394e-05
-1.39283574117775e-05
2.14632298051224e-06
-1.30661018145346e-05
-2.01815818196042e-05
-5.68199518369848e-06
-3.72468237408315e-05
-1.73947703559899e-05
-2.03405116832385e-05
-1.5598907729376e-05
-4.96010837821867e-05
-1.6349634804468e-05
-1.85860153917491e-05
2.31751331536733e-06
-1.51755194300927e-05
-1.47210323487326e-05
-2.11711598187272e-05
-2.35905324913828e-06
-2.3235035065658e-05
6.54467445518542e-08
-3.91233247865658e-05
4.66284903384447e-06
-2.26158310691734e-05
-3.43067133719656e-05
-2.42194017818687e-05
-1.7144488940504e-05
-4.07156427861856e-05
-1.14659189263666e-05
-2.49056495636351e-05
-2.69632425283046e-05
-5.29740346400801e-07
-2.51742875143845e-05
-2.57343887431041e-05
-3.25042134234986e-05
-1.5570389619966e-05
-1.73172048993597e-05
-2.6849738798082e-05
-3.46559401579551e-05
-3.0321442403655e-05
-1.9741095732815e-05
-1.33476817683204e-05
-1.45133369494496e-05
-1.42549049584628e-05
-3.81627928571412e-07
-1.13615955806125e-05
2.28706185890701e-09
-2.26358872161103e-05
-2.10472482345098e-05
-1.47054100409959e-05
-1.92507595959405e-05
-1.62788316124888e-05
-2.27650815067861e-05
-1.05454410144175e-05
-3.36993084036558e-05
-1.38251559440067e-05
-3.5793794718501e-06
1.79193481586065e-06
-1.19732793550712e-05
-2.34335691000458e-05
-1.61455358328846e-05
-1.59195131532092e-05
-1.12878146886091e-05
-2.37061646841384e-05
-1.46343544793281e-05
-1.62112703743165e-05
-2.40208072162386e-05
-1.20642778556266e-05
1.15448722644019e-05
-1.67714456686659e-05
-2.16342711637883e-05
-9.33185568800052e-06
-9.60651819755196e-06
-2.04758931494819e-05
-1.33737438460735e-05
-2.04936247589784e-05
-2.02857661029062e-05
-3.35555149751715e-05
-1.77073762499934e-05
-4.00544187423308e-05
-2.26342753762522e-05
-1.02134616409038e-05
-5.57813733519955e-06
-2.51700335446554e-05
-2.76839109821866e-05
1.74573750439143e-05
-3.46536900093892e-05
-2.46350649766974e-05
1.71883683902591e-06
-8.50261995522425e-06
-1.15361458774643e-05
-1.70001555953135e-05
-1.8780473358531e-05
-3.01555922508104e-05
-1.42194058220538e-05
-2.05932821304316e-05
-4.95379830515593e-05
-2.703100572599e-05
-3.79505420320315e-05
-1.18408407770692e-05
-6.28655042416628e-06
-2.58812915935417e-05
-1.05405785627249e-05
-2.15780634860941e-05
-2.02262405864007e-05
-1.6093070747697e-06
-3.82677803808782e-05
-2.26409229902536e-05
-9.50869742457964e-06
-1.5870869129336e-05
-1.43590351422106e-05
-3.84300842886256e-05
-2.8413836002314e-05
-1.33540441886169e-05
-8.43025617182265e-06
-8.4635653940864e-06
-3.21948471040525e-05
-1.55229809066691e-05
-1.05319028986184e-05
-2.079499242172e-05
4.31441274270349e-06
1.78671427322561e-06
-8.89941522453844e-06
-2.75199479832683e-05
-1.13989727382139e-06
-7.22759972952412e-06
-2.17170751380551e-05
1.03007255587715e-05
-2.32981867016223e-05
-2.27759175808312e-05
-1.01726588938896e-05
-1.25149612798786e-05
-1.12941797991451e-05
-1.84531495360849e-05
-2.4027365545122e-05
-1.16336953140815e-05
-3.25501746678213e-05
6.10844836619474e-06
-1.99234561846143e-05
-4.1411326398442e-05
7.58092859348938e-06
-2.74416785757326e-06
-1.59485264117755e-05
-1.94204128291005e-05
-3.25005488326369e-05
-2.04956492810125e-05
-1.6605528206871e-05
-4.38470094475679e-05
-4.01464308714021e-05
-3.91728055134962e-05
-2.96011917750618e-05
3.7737653814854e-06
-6.34606820720676e-06
-5.21094466095681e-05
-3.55579688197201e-05
-7.21213491473164e-06
-2.77416306872385e-05
-1.93328009728896e-05
-9.60222607892411e-06
-3.39025061933954e-05
-9.72121153757829e-06
-3.66555685488931e-05
-3.85521498547131e-05
-2.64343319820031e-05
-1.35936037223579e-05
-8.7885453722331e-06
-1.53090323358838e-05
-3.85329905878587e-05
-4.37649280704743e-05
-2.74289307608053e-05
-8.87056166321517e-06
-1.98287231958546e-05
-3.37815532291637e-05
-4.89517628377586e-05
-7.34623117831828e-06
-2.68970984812777e-05
-3.02329922010934e-05
-3.94599104604544e-05
-1.8454608303041e-05
-8.21642594225305e-06
-3.80055635019412e-05
8.50907779021027e-06
9.34551606110942e-06
6.22159125817127e-06
-3.63140733905274e-05
-1.12348295095425e-05
-1.24547905992519e-05
-1.16176695690201e-05
-1.09251222720911e-05
-1.88691639848852e-05
1.60277793385112e-06
-7.29470928866781e-06
6.00248293938085e-06
-2.17754291970135e-05
-3.22098937493117e-05
-2.63315608866666e-05
-2.35525057865001e-05
-3.16968059196145e-05
-2.50057416674445e-05
-1.03782159639516e-05
-1.53907496221337e-05
-5.66423160692852e-06
-1.23464756157812e-05
-2.03375894301994e-05
-2.84732829116756e-05
-1.42082225748788e-05
-3.59267062746249e-05
-1.05555500190418e-05
-2.44609472990984e-05
-1.42310846246636e-06
-1.07694366222631e-05
-1.22905555155375e-06
-1.71651915869251e-05
-9.74232316421564e-06
-1.35231075983363e-05
-3.84302369097324e-06
-2.70913275241221e-05
-3.05436575443517e-05
-1.86871765218445e-05
-1.90148144874055e-05
-2.2547434047307e-05
-1.25111454257719e-05
-1.89372107861976e-05
-2.23699653286779e-05
-1.79258384244134e-05
-1.48806347877882e-05
-9.99248135779761e-06
-2.99275129138465e-05
-9.32124592128729e-06
-3.62876100028031e-05
-2.61950972515435e-05
-2.22654158590235e-05
-5.43428906579304e-05
-3.39917023671392e-05
2.13739729488106e-06
-9.81677275250496e-06
-7.36385492645005e-06
-2.11180593379378e-05
-3.05709631977798e-05
-2.87164571041559e-05
-4.31481652396301e-05
-3.99943615246474e-05
-1.74165258045507e-05
1.40468139126193e-05
-1.03191566488534e-05
-3.84328856438207e-05
-1.06663576832471e-05
-2.19998707875319e-05
-3.23600124270599e-05
-2.61212377624778e-05
-9.0975204013726e-06
-1.76320556062156e-05
-2.03051148189552e-05
-3.69202337135763e-05
-3.80366635838018e-06
-2.37694861248029e-05
1.02766186059525e-05
5.0005337282267e-06
-2.18626348158871e-05
-9.6451170919829e-06
-1.33058935686844e-05
-1.59039560335375e-05
-2.82428277688004e-05
6.39000781720309e-07
-1.52345223882932e-05
-2.55569919013933e-05
-3.45238618566567e-05
-1.84476287418062e-05
-1.59318594285232e-05
1.51412509398709e-06
-3.68347279171242e-05
-2.30171045246231e-05
-2.35108047812183e-05
-1.38749383435121e-05
-7.11561808694262e-06
-4.15349591363394e-05
-1.28386890084109e-05
-1.67486318716187e-05
-4.14811016812563e-05
-1.52952614326464e-05
2.57540533025345e-06
-1.23864772701455e-05
5.84412371855745e-06
-3.16093921031659e-05
-2.66950838090864e-05
-2.99331975403679e-05
-1.65826688521024e-05
-2.61629713965837e-05
-1.76679323053457e-05
-1.09308486554977e-05
3.84596986309077e-06
-1.61061870907212e-05
3.17781444700182e-07
-7.27835755203144e-06
-1.30628314391592e-05
7.04949918075581e-06
-2.39021493570466e-05
-1.64998541891229e-05
-2.34370681651321e-05
-3.19457914750278e-05
-2.42364448345017e-05
-2.091585777081e-05
-7.79546451347587e-06
-1.50369640042821e-05
-8.61451938852726e-06
-1.95940270702723e-05
-5.47556828569093e-05
8.62222599200462e-07
2.31617042569077e-07
-1.45738133746977e-06
-3.07763704265426e-05
-3.22304492832657e-05
1.03737282534796e-05
-3.12924342490019e-05
-1.93977302157606e-05
-9.5473852040842e-08
-3.04221799712863e-05
-2.36499284834819e-05
-1.79852165510476e-05
-1.48772785633769e-05
-1.05763137679072e-05
-3.12769404793274e-07
-2.15853375674654e-05
-2.58021223830623e-05
-1.32295901485627e-05
-1.36383713315099e-05
-1.16391695562055e-05
-2.26948226159661e-05
-7.65769412173412e-06
-3.18805043418833e-05
-3.88848119639542e-05
-3.30187619184501e-05
-1.93854052504957e-05
-9.01768111770458e-06
-2.35905887328742e-05
-3.54846443580948e-05
-2.66138959718033e-05
-4.59085748833635e-05
-1.31185974786328e-05
-3.07429714607964e-06
-3.04474431329463e-05
-2.23384641844347e-05
1.72835643982033e-06
-3.30929773495168e-05
-1.66121105613803e-05
-1.77855886131587e-05
-1.57802287986958e-05
-2.06271892381826e-05
-1.91928173597362e-05
-1.35393899822598e-05
-2.29359020117671e-05
-1.42318831138689e-05
-2.11678959062092e-05
-1.81478019871371e-05
-1.53175279201669e-05
-1.35809291146841e-05
-1.76648199553465e-05
-2.13447859131745e-05
-2.10828746426104e-05
-3.45058879911888e-05
7.53173507598709e-06
8.41034626652986e-07
-2.24944219008128e-05
-2.57257365042884e-05
-4.53208203817121e-05
-1.81748429638123e-05
-1.40448601524862e-05
-3.40397494042644e-05
-8.11061109120157e-06
-3.61270603342336e-05
-3.16116803761615e-05
-6.83784065825543e-06
-1.84959982383223e-05
-2.64751233822894e-05
-2.70962622286884e-05
-3.56534871871502e-05
-3.87792626869929e-05
-1.41406298216856e-05
-1.35021337658272e-05
-1.98390195763942e-05
-1.98735024043864e-05
-2.71601045760465e-05
-2.32188504370156e-05
-4.27248258575212e-05
-3.26741137230202e-05
-3.64900050461335e-05
-3.24145395636353e-05
-1.96345413237868e-05
-3.16194048411615e-05
-1.06327848447215e-05
-3.28673881532139e-05
-1.6205527915543e-05
-2.89945272361609e-05
-2.90168090035356e-05
-4.21677928337802e-06
-3.84796202769543e-05
-5.973576674958e-06
-1.11322549080262e-05
-2.30710021570559e-05
-1.44527326937145e-05
-3.32795805411375e-05
-1.32276265024003e-05
-1.88222442471154e-05
-2.72482546820789e-05
-2.41992849702333e-05
-7.82445897442845e-06
-2.436010549287e-05
-1.28914145141541e-05
-2.00955043925885e-05
-1.47421663472871e-05
-1.08315222665405e-05
-3.32521950749586e-05
-1.88424275927861e-05
-1.84917495418859e-05
-1.52020153798029e-05
-1.41257822725221e-05
-3.83503159771624e-05
-3.05690573616674e-05
-2.88188214685992e-05
-1.89316312634693e-05
-2.30949355610483e-05
-3.39210108330548e-05
-1.58380225294073e-06
-2.76928937670319e-05
-2.88417172137571e-05
-2.33347343708119e-05
-1.16132996328345e-05
-1.56383358095769e-05
-3.42204632959408e-05
-1.90388759629074e-05
-4.50121488049668e-06
-8.79613689353208e-06
-1.87268447439083e-05
-2.56181186893465e-05
-3.07220070760814e-05
-2.27172895281623e-05
-4.43351724764819e-06
-2.42343738454665e-05
-2.11446596908081e-05
-1.41599336292688e-05
-2.46481663852902e-05
-1.66998295931738e-05
-6.69250414579787e-06
-5.84329328338708e-06
-8.16102613525714e-06
-6.62258830400318e-06
-3.24846496305483e-05
-8.20069274846611e-06
3.36549312455214e-07
-7.33077713585392e-06
-2.71457418062072e-05
5.79077649629243e-06
-1.88051013478532e-05
-1.64950692317916e-05
-3.60930692539079e-05
-2.38003312224756e-05
-3.51970944554356e-05
-1.14164534709984e-05
-1.01556869096518e-05
-1.42538449536492e-05
2.29546446337707e-06
-3.4956400025064e-06
1.68555199031911e-06
-4.22410722885534e-05
-3.38385753681797e-06
-2.57813514637862e-05
-3.78197254370426e-06
-1.91173844844669e-05
-1.26673782557252e-05
-1.8739738660629e-05
-3.33216254920801e-05
-5.53408746706521e-05
-2.77008915420017e-05
-5.04104650600033e-05
-2.25693190454963e-06
-7.0910285180772e-06
-4.08474776517506e-06
-2.11173521499126e-05
-3.37873523388436e-05
-3.63365479962283e-05
-1.64904004629281e-05
-2.40832562057049e-05
-2.43386543765991e-05
-2.11309122703043e-05
-3.13625165497492e-05
-2.551600260718e-05
-3.65803010024677e-05
-1.51981293630265e-05
-1.60434525466072e-05
-1.71140382582741e-05
-6.2648213434149e-06
-1.70887894538983e-05
-2.01293265534849e-05
-3.2097231921052e-05
-2.52653635221548e-05
-2.06968128136801e-05
-3.19085568096989e-05
-6.0593827805867e-05
-3.43795194890337e-05
-3.8725754207628e-05
-5.67447585407308e-06
-8.36310153930213e-06
-3.18073350868899e-05
-2.1448958697362e-05
-1.54121210097936e-05
-1.96010771777738e-05
-1.10523343873175e-05
-2.5365357649043e-05
-4.96919530791098e-05
-2.37623859402272e-05
-8.06217246074543e-06
-6.22975854576944e-06
-1.57620456363956e-05
-2.49098009504572e-05
-1.72971839783921e-05
-1.90200971231912e-05
-3.6428756154795e-05
-1.81762742324616e-05
-9.29320724603272e-06
-4.04841119470632e-05
-3.6131715857575e-05
-2.39499389435918e-05
-3.03252312750544e-05
-1.83648186678212e-05
-3.37286782413869e-05
-2.19264404505423e-05
-1.03459412319654e-05
3.25746490006591e-06
-3.30191372921276e-06
-7.40475390936759e-06
-1.1401959293149e-05
-3.5859098567828e-06
-1.04867214352167e-05
-1.94250808519842e-05
-2.57078994913135e-05
-2.19341746992024e-05
5.0112021124125e-06
-2.00472284327387e-05
-2.5207074225959e-05
-3.02870979681043e-05
-1.50732121083606e-05
-3.74357555931465e-05
-1.40535774915328e-05
-1.27607117886441e-05
-1.75672166181354e-05
-1.90897676444714e-05
-8.76625493703659e-06
-2.82521596359635e-06
-2.07550574467086e-05
-2.78248006299828e-05
-3.37062812947949e-05
-1.78445992545422e-05
-4.58296415107147e-06
-1.90722427909864e-05
-2.61675394306606e-05
6.14254127493611e-06
-1.78505699236281e-05
-2.37520993501116e-05
-3.47482238507931e-05
-2.89150145502448e-05
-2.74537442442204e-05
-2.42436174534197e-05
-9.75170746509928e-07
-1.51740926979308e-05
-1.89116264699127e-05
-5.37097105567803e-06
-3.61909034570704e-05
-3.22421668208948e-05
-1.98187617263727e-05
-2.94195584896946e-05
-1.34197664611339e-05
-1.86654373318414e-05
-2.06826630738952e-05
-2.31157993107903e-05
-1.73121517009022e-05
-1.11495441365721e-05
-1.29424428427264e-05
-2.15042857134274e-05
-8.6854916791885e-06
-2.62259562188636e-05
-1.77506705233117e-05
-1.13968158941299e-05
-3.77665415921074e-05
-6.89545988480118e-06
-3.0875890783794e-05
-1.01722060330137e-05
-3.03868843355701e-05
-1.55445322728944e-05
-4.13188748633424e-06
-2.05879058236382e-05
-3.72533572451981e-05
-2.57021144165005e-05
-2.70380632276901e-05
-3.75678729970146e-05
-3.60868394231403e-05
-2.87410870425668e-05
-1.11891988708653e-05
-9.28342631592786e-06
-2.18697301830166e-05
-3.29862375320279e-05
-1.94996166075134e-05
-2.70389825814441e-05
-2.05851622073458e-05
-2.0194949721422e-05
-1.76773198569917e-05
-2.72545939454009e-05
-1.54300022592421e-05
-8.92924510197814e-06
-3.48055812015212e-05
-3.50827853171852e-05
-2.47328947498975e-05
-3.58645003744184e-05
-1.10012674350241e-05
-7.89085519731868e-06
-3.37613783885689e-05
-1.63978959567216e-05
-6.88172896025054e-06
-2.42415961320198e-05
-2.51907417549528e-05
-2.33319659587085e-05
-1.92753128163633e-05
-2.40394559007107e-05
-2.9911525773512e-05
-1.93387991981522e-05
-2.24424940568977e-05
-3.4983104324068e-05
-3.29656358036224e-05
-1.46914317208648e-05
-1.45503911542465e-05
-1.13234342965523e-05
-3.23313722672812e-05
-1.75044549984169e-05
-2.71771329303147e-05
-8.75073878046166e-06
-9.92588624818312e-06
-3.24057993449719e-05
-2.19054514775677e-05
-1.84385992861482e-05
-1.76684272095176e-05
-8.21694345259255e-06
-1.17863670824239e-05
-1.4634854076585e-05
-2.97396560116444e-05
-1.54231427688509e-05
-4.36640977798404e-05
-1.9924289842691e-05
-1.17444700493511e-05
-2.33059813829269e-05
-4.07600236280236e-05
-2.91636268014045e-05
-4.9585905994528e-06
-3.03971240246715e-05
4.46592987234022e-07
-1.64441034880633e-05
-1.78777640310091e-05
-7.93063358306971e-06
-2.32034495544289e-05
-4.2278390616627e-05
-1.30992834242293e-05
-1.87437113231549e-05
-2.03737765817872e-05
-1.16787251143464e-05
-2.74425487521503e-05
-5.24379011290373e-05
-1.71626895142406e-05
-3.28037659572483e-05
-3.12636674281055e-05
-2.87418980661967e-05
-2.24328065377859e-05
-3.00285412139543e-05
-2.29771341198516e-05
-2.88268148871921e-05
-2.38715792533824e-05
-1.01491913736011e-05
-3.92199210436885e-06
-3.84065848680196e-05
-1.16198599383143e-05
7.5615694439883e-07
-1.89942061091817e-05
-5.70592332733087e-06
1.11790135575239e-06
-2.18871296169109e-05
-2.42091662606205e-05
-2.12390408547277e-05
-3.63555735787163e-05
7.77096409275344e-06
-3.02353356632961e-05
-2.61806617510648e-05
-2.50611445956889e-05
-3.51262135092811e-05
-2.51322196685946e-05
-1.7137856486802e-05
-2.10020590376546e-05
-2.71990152009189e-05
-1.15812346258105e-05
-1.20851502499274e-05
-2.47176649300567e-05
-1.05018973274293e-05
-1.18121703246719e-05
-3.78433186540255e-05
-2.42471245293044e-05
-4.24091210017637e-06
-5.43297746734706e-06
-1.7205306111189e-05
-4.33052395153818e-05
-1.31990582437168e-05
-3.5421759327602e-06
-2.39993922020836e-05
-9.81039886229151e-06
-1.62116956046446e-05
-2.70736716029034e-05
-1.94422022967265e-05
-3.09417440780883e-05
-3.13097902030546e-05
-2.4659891586196e-05
-2.4123067991251e-05
-6.04309184939049e-06
-3.7727387335692e-05
-1.57637761550508e-05
-2.77765176828514e-05
-1.0884308910285e-05
-2.03479494192724e-05
-2.2006789572136e-05
-1.60959307571034e-05
-1.26997959648666e-05
-3.78239587028068e-05
-1.71430847069819e-05
-3.54361160557796e-05
-2.98883649507761e-05
-3.26241716881335e-05
-2.45066247477235e-05
-3.78047253882155e-05
-3.02983212155106e-05
-1.88062726069763e-05
-1.73472210072009e-05
-5.19619514965657e-06
-3.51376482860599e-05
-2.18867414820893e-05
-1.53698473011068e-05
-1.23416652116669e-05
-2.77482205004961e-05
-1.41494610920869e-05
-1.90718766880287e-05
-2.09829978960902e-05
-2.32004803361088e-05
-3.56443147619204e-05
-2.49088139640589e-05
-2.71477960037102e-05
-8.22743443423893e-06
-1.48547117252408e-05
-1.61877823829215e-05
-2.13582059830432e-06
-7.70628067666325e-06
-3.69612063251496e-05
8.83184687565466e-06
-3.16056498651176e-05
-8.79420702023372e-06
-2.9024223688555e-05
-2.58732165373476e-05
-2.03824846108488e-05
-3.02414791003772e-05
-3.91993462318621e-05
-2.92035733787237e-05
-2.66222855479981e-05
-2.26653942467076e-05
-1.42723928957463e-05
-1.77904234082194e-05
-2.24723666999924e-05
-2.20640409652052e-05
-2.10651936795808e-05
-2.58331038570773e-05
-2.69907354303305e-05
-2.90430926128631e-05
-5.12738082926346e-05
-4.2595178729123e-05
-8.7267203257637e-06
4.1463487202692e-06
-1.38581900216925e-05
-8.36278926811106e-06
-2.10466131949319e-05
-1.34185135012835e-05
-1.58437457788862e-05
-4.49893047630438e-05
-5.06168884021519e-05
-2.65226962706084e-05
9.15627889032792e-06
9.72665029280278e-07
-5.75209948736397e-06
-3.31826998470746e-05
-2.63888157785744e-05
-3.227635372939e-05
-1.75672272689525e-05
2.51146283847295e-06
-2.26591540387897e-05
-2.30732470764756e-05
-1.92899931559781e-05
-2.16214423218279e-05
-2.47050469905447e-05
-2.25633533476707e-05
-3.0785933506328e-05
-2.43512826178164e-05
-2.02912181934816e-05
-1.65066971533413e-05
-2.55538769675982e-05
-2.92216955991221e-05
-6.89548537184286e-06
-2.18800711418459e-05
-1.19393178209562e-05
-1.78802506491493e-05
-1.16614536637023e-05
-1.78876476813367e-05
-1.26194725567134e-05
-2.47763573405724e-05
-2.07768855013901e-05
-2.4045066270932e-05
-4.75382264271139e-06
-2.22922030806131e-05
-4.12193672092501e-05
-5.23351671012625e-05
-7.86694280299811e-06
-2.60163774024347e-05
-1.01053815787617e-05
-1.51231647824493e-05
-4.96072910055006e-05
-2.64639460816978e-05
-6.74712502829047e-06
-5.2518628768452e-06
-3.53394417146074e-05
-1.40707078067761e-05
-3.91651662884822e-05
-2.98266823707232e-05
-3.9352899576924e-05
-1.84672274314407e-05
-1.86236970995573e-05
-3.25436067231815e-05
-2.30474810300614e-05
-2.52708855944512e-05
-3.06981402835775e-05
-3.75469781468998e-05
-8.05056480204963e-06
-6.36527138072603e-06
-9.60405528618451e-06
-7.77786652291435e-06
-6.08459719205438e-06
-2.26290684430824e-05
-6.33823229873234e-06
-8.62544182105206e-06
-2.18431613018837e-05
-1.93709192927422e-05
-1.68135465233527e-05
-1.15830403995018e-05
-2.9065898486114e-05
-2.58041068628979e-05
-2.43115510807547e-05
-3.09340998470799e-05
-3.10221535062318e-05
2.2227789632287e-05
-1.11368816562221e-05
-1.15495021274767e-05
-3.14342370679376e-05
-2.5673706144708e-05
-3.49708085602451e-05
-4.28345280531292e-05
-4.41744898431436e-05
-4.14307977830057e-05
1.47906285000645e-06
-2.87482849586074e-05
-1.28781004944403e-05
-3.91006320505812e-05
-2.4210066379078e-05
-1.53568376435358e-05
-3.20044330773858e-05
-2.23769674780708e-05
-1.44913884269859e-05
-1.46494109036351e-06
-2.69742791925472e-05
-1.42489085649283e-05
-3.73942269822939e-05
-1.50783006355283e-05
-2.34125674246206e-05
-3.09286057148358e-05
-1.24960231958001e-05
-2.21182413477605e-05
-3.0674246074676e-05
-2.92349928678061e-05
-1.95927382125447e-05
-1.09520226033919e-05
-1.94849075731161e-05
4.72207001136181e-06
-2.79686535787431e-05
-2.90102771094814e-05
9.18684407440694e-07
-2.37955925684454e-05
-2.78715234469102e-05
-6.73014561124872e-06
-1.6497307400039e-05
-1.98374003664984e-05
-1.90890349068025e-05
-3.19449263891098e-05
-2.86116097411054e-05
-2.23842980821003e-05
-1.2201047895327e-05
-2.78555423729698e-05
-3.18213187319892e-05
-7.51111696473006e-06
-1.54744280655206e-05
-2.74865274238323e-05
-3.16382287694338e-05
-1.00243470675181e-05
1.38161692808716e-06
-7.15021833404154e-06
-1.22524959701728e-06
-3.7616288885362e-05
-4.77863206762271e-05
-2.26938308357919e-05
-3.43823537756519e-06
-2.92141909987289e-05
-5.24916998606412e-05
-3.05873854364031e-05
-1.96882341781226e-05
-3.46047038120313e-07
-3.31449139010379e-05
-2.992687435042e-05
-3.43435090710223e-05
-1.15692229238763e-05
-4.23244871813911e-06
-2.98565248021695e-05
5.65936819662556e-06
-1.80486905058224e-05
-3.28391067971079e-05
-2.13399068315916e-05
-1.37693681629554e-05
-1.01818408788572e-05
-2.59433897207412e-05
-3.14375500064453e-05
-1.59370098401811e-05
-3.00327994684226e-05
-2.10674636096499e-06
-3.57229045779975e-05
-1.70863064192716e-05
-2.54989957754478e-05
-2.96297504132381e-05
-7.64342251135551e-06
-2.88870153153848e-05
-8.44959971228177e-06
-2.7451391965345e-05
-2.19179993380229e-05
-2.26058216681716e-05
-3.08143101219206e-05
-1.54613051374091e-05
-3.23416985574023e-05
-1.78637293706969e-05
-4.15329372675625e-05
-7.09423905534706e-06
-2.79785346590206e-05
-1.03653603250108e-05
-3.04544020187687e-05
-6.84415509199775e-06
-2.6595865269724e-05
-2.35805350434765e-05
-3.31276252924299e-05
-1.26075922995375e-05
-2.27540687654221e-05
-2.92861665928472e-05
-2.9515641464784e-05
-2.64620706419975e-05
7.52715222942741e-06
-3.9981028805501e-05
-1.12684866719412e-05
-3.25076555120706e-05
-1.83069342195352e-05
-2.65573850835909e-05
-8.65078721605047e-06
-2.66772091763293e-05
-6.25604998670435e-06
-1.9458993977442e-05
-3.21100599178642e-05
-1.69357702898185e-05
-1.95463301039816e-05
-1.5447725023345e-05
-7.15052389787171e-06
-1.94266292117597e-05
-1.82369673077403e-05
-4.81317992824771e-06
-3.14091533664386e-05
-1.41109219884385e-05
5.25123079678454e-06
-1.72498060153147e-05
-1.6961284193058e-05
-3.33777860885515e-05
-1.66657856142758e-05
-2.16703002116465e-05
-3.04114327574452e-06
-1.53403766813205e-05
-2.59665102274104e-05
-9.20474876726514e-06
-1.82417920009345e-05
-2.91086975838636e-05
-1.3555664144588e-05
-9.00116214608254e-06
-1.93843522049699e-05
-1.68606701864235e-05
-1.41699213117168e-05
-2.88022058040101e-05
-3.07990862650854e-05
-4.03928008933473e-05
-1.29239181322183e-05
-3.45208663197154e-05
-2.00257832166697e-05
-8.32489382210946e-06
-6.49365120698456e-06
-2.85561960281469e-05
-2.34856806116295e-07
-3.87196540182592e-05
-1.88598034219843e-05
-3.02363944274361e-05
-2.61131374403657e-05
-3.1835781828539e-05
-1.3667668815577e-05
-3.31793931375256e-05
-4.15966360883265e-05
-2.12880555718721e-05
-1.36601615060112e-05
-2.61154966511358e-05
-2.63784555704859e-05
-2.05902538381815e-05
-1.0754202287527e-05
-3.00495114794922e-05
-1.35077215320023e-05
-2.42619036282947e-05
-3.52473842120496e-05
-2.22652292560746e-05
8.85496442411929e-06
-3.76842210706189e-05
-3.28562298408503e-05
-1.53467886336192e-05
-2.21234390250112e-05
-3.53818528653085e-05
-1.68932647539832e-05
-2.99728874853595e-05
-3.74663865092921e-05
-2.56663997693033e-05
-6.60522794954777e-06
-3.86727409516395e-05
-8.9590955947311e-06
-5.44010638898455e-06
-1.49119255112567e-05
-1.21621153262226e-05
-1.03275538004247e-06
-2.38632175476857e-05
-1.59531482190096e-05
-9.17634410922152e-06
-3.31919960226037e-05
-2.96653232010202e-05
-3.65776988478542e-05
-8.20073184444517e-06
-2.78130677252013e-05
-1.37226786334757e-05
-8.67558273812741e-06
-1.97586794384747e-05
-1.59438204680481e-05
3.17121509681486e-06
-2.3466383001817e-05
-2.60974008580492e-05
-1.19584144367531e-05
-4.2422368669454e-05
-2.07480385885224e-06
-2.0065885592038e-06
1.4258220094544e-06
-1.05978326372017e-05
-7.7908552372532e-06
4.48742556508304e-06
-1.32623124120366e-05
-1.5163437080766e-05
-2.42606535065632e-05
-5.26190239359121e-06
-2.16054444588523e-05
-1.62249407916311e-05
-3.38611386452336e-05
-2.44345886490283e-05
-4.12530980638939e-05
-2.00465366698435e-05
-2.23574769463226e-06
-8.05848669809899e-06
-3.64740302839676e-05
-2.42176333840087e-05
-2.71500581126239e-05
-2.39064656511567e-05
-1.29522948442506e-05
-2.01544096861019e-05
-3.3375051277885e-05
-1.39048284257747e-06
-1.20425194148365e-05
-1.40858966135466e-05
-2.13976112164812e-05
-1.27598714441643e-05
-1.23545341238906e-05
-2.66245522942601e-05
-1.11138110691765e-05
-1.83666092064261e-05
-1.48241993528234e-05
-3.28266087514704e-05
-1.44385591273696e-05
-1.91709176588128e-05
-2.1411448844717e-05
-2.79177747557037e-05
9.94563080778169e-08
-3.56352345306716e-05
-1.2639878007607e-05
3.20421054886348e-06
-9.0998750376194e-07
-3.34926340150665e-05
-2.07520663845573e-05
-4.12809949428747e-05
-2.66138868154964e-05
-2.2987919774182e-05
4.81523745931297e-06
-7.32267157866941e-06
-1.73608090051766e-05
3.90498412959355e-06
-6.31646725641519e-05
-1.07934427388336e-05
-1.99648589453322e-05
-2.52450521637372e-05
-1.17763386866978e-05
-1.58982520350246e-05
-2.17485018354033e-05
-1.78539543290549e-05
-2.37553282758857e-05
-2.23157295664311e-05
-4.25657078186106e-05
-1.36134483875905e-05
-1.43022334414355e-05
-2.55914982016356e-05
-1.33256215764241e-05
-2.05300212535638e-05
-1.5039255664355e-05
-2.12832846624433e-05
-3.24005062853259e-05
-3.12894805114749e-05
-2.80146605743521e-05
-3.44242681298936e-05
-4.31321360119874e-05
-2.0412842940343e-05
6.94200184470262e-06
-2.52273993644222e-05
-2.64203628580679e-05
-2.26755940913283e-05
-2.49783270032487e-05
1.30083426307495e-06
-3.93433542463387e-05
5.75576166261087e-06
-3.4611096434463e-06
-3.0586825747971e-05
-8.8045780422124e-06
-1.01108583620373e-05
-2.01585817482641e-05
-2.7373804637394e-05
-2.40316078315129e-05
-1.89082386688706e-05
-3.53547221166847e-05
-2.23363682450308e-05
-2.49878479130016e-05
-1.22796516472046e-05
-8.13898206241918e-07
-1.67753250136012e-06
-1.0046353895516e-06
-1.91119824665414e-05
-1.12510514380983e-05
3.38306377532774e-06
-2.58758136545957e-05
-2.8464821297858e-05
-2.74142080291992e-05
-3.61111905572905e-05
-3.30936977067976e-05
-3.39901559566707e-05
-6.50885042673922e-06
-1.79960034043133e-05
-2.79263524490971e-05
-2.26558842654143e-05
-2.96193459907546e-05
-9.59947273559811e-06
-1.37979023823729e-05
-2.86448212894553e-05
-2.52523030406279e-05
-6.22400159472325e-06
-2.62908937582416e-05
-7.2184991500942e-06
-2.42368931601305e-05
-2.25024872083965e-05
-2.7151033469275e-05
-2.08372789459802e-05
-2.62933980181507e-05
-2.11122889428656e-05
-2.22223020488707e-05
-1.89141597075497e-06
-2.83334991081027e-05
3.40588281615852e-06
-9.81734870483722e-06
-1.34264072258361e-05
-1.81017079564408e-05
-1.75298211066921e-05
-2.64427427086815e-05
-1.82534996535207e-05
-3.27045653000175e-05
-2.30633440875124e-05
-1.65073866425984e-05
-3.48310566634507e-06
-1.5225849031823e-05
-1.99696973030918e-05
-4.8956911523676e-05
-3.28614957490242e-05
-3.5514918509028e-05
-2.92493694128993e-05
-1.362112023047e-05
-1.067107267571e-05
7.77585575907197e-06
-2.36795965100068e-05
-1.81029737276017e-05
-2.22254993274264e-06
-2.36763704966633e-05
-2.32625052472181e-05
-2.45393121301007e-05
-2.21557068568817e-05
-3.26222677747765e-05
-9.36717606575273e-06
-8.46736008906475e-06
-1.64960220953675e-05
-2.30383988337491e-05
-1.84731893857047e-05
-3.59255663179591e-05
-1.92669212181642e-05
-1.83717092986091e-05
-2.31307684923414e-05
-3.43128237710243e-05
-1.7293662372312e-05
-3.2697514746244e-05
-3.15257677195838e-05
-3.59662185898163e-05
-8.59360443086029e-06
-9.80079502541362e-06
-1.75056516505873e-05
-1.59888298092743e-05
-4.234884044203e-06
-2.0425463474923e-05
-2.16992410903373e-05
-6.57079184580106e-06
-1.24316235088793e-05
-1.52049197955037e-05
-3.9366716299616e-05
-1.77352933727435e-05
-2.60471505703645e-05
-1.99634013251985e-05
-1.91490935455738e-05
-2.30266137658676e-05
-6.61198539430113e-06
-7.3958785903481e-06
-2.74733839865929e-05
-8.50967128653448e-06
-2.06986290425669e-05
-2.24060975663153e-05
-2.57362669527113e-05
-2.18116716316159e-05
-2.71137031401363e-05
-1.25325382358777e-05
-3.29649632687911e-05
2.49367081001293e-06
-2.08888090963823e-05
-7.00349172447608e-06
-7.73751167042471e-06
-1.44146119465435e-05
-2.37073485057105e-05
-2.22880324180695e-05
-4.54428907052496e-05
-1.08240818740439e-05
-3.78726501936728e-05
-2.03786953061731e-05
-2.18402859193764e-05
-9.17334804986445e-06
3.9322616736622e-06
-3.9896349752122e-05
-2.08082690636205e-05
-1.34716210402792e-05
-2.31118292644663e-05
-2.75733076284584e-05
-3.679684847384e-05
-2.10584017006867e-06
-2.3517102356106e-05
-2.55437294743075e-05
-4.0553467823826e-05
-4.2548974616299e-05
-1.01023840587706e-05
-1.87897153937218e-05
-1.84035493315497e-05
-2.07379591835748e-05
-2.71179240020548e-05
-2.89550750844083e-05
-2.57474989953904e-05
-1.84291272222001e-05
-2.1982432163014e-05
-3.92754247842389e-05
-1.88505121895629e-05
-1.49134120496915e-05
-3.17053202473231e-05
-1.57712215217367e-05
-2.0479602959278e-05
-1.49194838423373e-05
-4.97715900161818e-05
-1.57769521219099e-05
-2.60344369665963e-05
-1.53774374853034e-05
-7.54724151604683e-06
-1.16260930606073e-05
-1.24280279912319e-05
-2.49911042823537e-05
-2.22137488279057e-05
-1.93693567605955e-05
-2.29203485031178e-05
-1.17268079851121e-05
-3.01211942317875e-05
3.21493459193671e-06
-2.03856366824133e-05
-1.2845844662198e-05
-1.66704041278305e-05
-2.0479744380034e-05
-3.20650766694568e-05
-4.99864981670515e-05
-3.3304334831338e-06
-1.46204237054126e-05
-2.40208566197513e-05
-2.62192355214726e-05
-4.11197619231289e-06
-2.62816937894522e-05
-1.68810519657479e-06
-3.15784159132148e-06
2.89812452521595e-06
-2.23237744023612e-05
-1.16647394425312e-05
-1.47568414775256e-05
-2.92994016683005e-05
-1.2539688179882e-05
-3.26340786427763e-05
-2.13587302750997e-05
-2.33207719525234e-05
-8.04996478758683e-06
-4.00141377321567e-05
-4.57105687800102e-06
-3.12962256013237e-05
-1.50906216318662e-05
-1.71265127624083e-05
-2.35577922009681e-05
-2.99765662015734e-05
-9.31511096141042e-06
-2.19503872483953e-05
-1.02089844229194e-05
-4.13553064106649e-05
-1.69256424768619e-05
-2.4235246439652e-05
-3.93259280311728e-06
-2.49476673770832e-05
-2.13627533876849e-05
-2.05625031424358e-05
-1.22193545729938e-05
-3.71573125394865e-05
-7.80919786865292e-06
-1.83500688581336e-05
-2.16490366195558e-05
-1.55052873867635e-05
-2.22670509047118e-05
-9.17719161120871e-06
-3.89732356129872e-05
-3.02541318973636e-05
-3.46845950481675e-05
-3.30437437005197e-05
-1.67008078114753e-05
-2.75733398590281e-05
-1.36769788379194e-05
-2.24461872410081e-05
-2.65628691682405e-05
-3.50259733865965e-05
-2.76538578431554e-05
-2.18862788044395e-05
-2.6823592183604e-05
-1.8974546454406e-05
-3.07589650740428e-05
-1.79495409807357e-05
-1.03081826428954e-05
-2.07868033571541e-05
-3.48083906084527e-05
-1.11871658825126e-05
-1.80057058800164e-05
-2.63128639099963e-05
-1.87897952518446e-05
-3.72123061012337e-05
-3.06861548758969e-05
-4.53454904876047e-05
-3.30793554435373e-06
-1.96069767964124e-05
-1.21055282411341e-05
-5.39393807664538e-06
-3.22437590121604e-05
-3.84248443485354e-05
-1.52621662550514e-05
-2.58183352027168e-05
-2.5319311017624e-05
-1.96373260135116e-05
-2.49988354323933e-05
-1.85994145088097e-05
-1.20037487618705e-05
-2.24263460091095e-05
-9.79029551294092e-06
-3.02510745723242e-05
-2.08214374407786e-05
-2.05740468349348e-05
-2.01908129916867e-05
-6.08462262066837e-06
-1.57603720635389e-05
-3.81331129542753e-05
-2.4688816575325e-05
-1.45323996684903e-05
-3.67158657243184e-05
-3.37442468738354e-05
-9.98130087599039e-06
-2.03155162732665e-05
-2.96469511964955e-05
-1.5696040224167e-05
-2.05253794805938e-05
-2.50917000421502e-05
-2.46603532701622e-05
-1.61348491607906e-05
-2.87836411022226e-05
-3.62650621779463e-05
-2.22459674383917e-05
-4.47090463986167e-05
-6.30848385788532e-07
-5.71625706806176e-06
-2.38640759416405e-07
-1.4314240279341e-05
-1.5787510382634e-05
-3.71423161227475e-05
-2.84668889416403e-05
-2.12448504387763e-05
-5.48274182476951e-06
-2.26841780879676e-05
-3.36731986930835e-05
-9.89979750811612e-06
-1.87261885205603e-05
-3.48544484349839e-05
-1.75131282583301e-05
-7.8399172775802e-06
-2.87863464508451e-05
-1.11200400349666e-06
-2.07784671541456e-05
-9.57363435810954e-06
-3.16605458244015e-05
-4.11322017944143e-05
-3.80874041840628e-05
-1.65318268929644e-05
-2.53527333633156e-05
-1.36211064080568e-05
-6.2869817586192e-06
-2.78339962000327e-05
-3.00744174818106e-05
-2.40335305227722e-05
-1.93631918027546e-05
-1.66206258658043e-05
-3.25844361416635e-05
-1.69328842239508e-05
-2.41859907462603e-05
-4.61151740110899e-06
-2.07641533440817e-05
-2.06270539994608e-05
-1.97630956101245e-05
-1.68043511062755e-05
1.52428398117627e-07
-2.87138234739241e-05
-3.59024233233539e-05
-1.87504449292963e-05
-3.09962927121531e-05
-9.01257536947601e-06
-1.29120410665072e-05
-2.3947238213211e-05
-2.20362073751399e-05
-3.049619753314e-05
-3.18603067546511e-05
8.10430508450921e-06
-2.69653309586278e-05
-2.87196395458945e-05
-2.51989384218887e-05
-3.34220566049741e-05
-3.05915589869667e-06
-5.03203653414842e-05
-7.36418494893739e-06
-2.88039478160176e-05
-1.20780625113997e-05
-6.84424271998088e-06
-4.27872065820878e-06
-6.51047866114598e-06
-3.05481066604155e-05
-2.85475967557712e-05
-1.13823180109601e-05
-2.32436429936785e-05
-4.05632892611299e-05
-8.09227964786321e-06
-2.1774869706257e-05
-9.81884543557769e-06
1.99141443057422e-06
-2.19919592011945e-05
-3.5298367582476e-05
-3.54122907136632e-05
-4.47949067121726e-05
-3.08778935115568e-05
-4.93432271337218e-06
-2.90478052365162e-05
-3.01226322727339e-05
-3.01785863570966e-05
-2.99233210342972e-06
-2.7544586795322e-05
-1.69077473115784e-05
-1.95418380546831e-05
-2.51709490012935e-05
-1.70464271804321e-05
-2.47997581125077e-05
-1.44775091498206e-05
1.07293001064258e-06
-1.29073382021903e-05
-1.83561492955964e-05
-7.22938716507663e-06
2.91447033862882e-06
-2.43557521670997e-05
-1.17698385750988e-05
-3.35436251582771e-05
-1.44937691656154e-05
-4.26688994310197e-06
-3.00570591462282e-05
-1.25457409835173e-05
-1.54918973883105e-05
-2.30924437986654e-05
-1.84896633056798e-05
-5.60901765542704e-06
-2.25934675491844e-05
-1.78025685747499e-05
-3.71587534922811e-05
-2.5093836010361e-05
-4.57193423139005e-05
-2.37234624715814e-05
-1.89923784782024e-05
-3.24107308920621e-05
-2.77959797053871e-05
-2.2545228764124e-05
-2.80565069929139e-05
-2.68239891151361e-05
-3.3964141813949e-05
-3.69327419483959e-06
-3.55453958592971e-05
-3.54793672446294e-05
-2.22909464180409e-05
5.13095242322657e-06
-2.76691407782197e-06
-1.83341793570249e-05
-2.27398523187823e-05
-1.99736271364327e-05
-1.55937815147433e-05
-5.10066805361815e-06
-1.8517699164683e-05
-2.9506823276656e-05
-2.04035867656551e-05
-1.92249638443835e-05
-1.83522436539959e-05
-3.56421775769179e-05
-2.41586057725371e-05
-1.68922496269801e-05
1.14280610052608e-05
-1.52692594414151e-05
-2.95898901202944e-05
5.86388501509387e-06
-1.45398589505849e-05
-2.20632901049861e-06
-3.02445382621196e-05
-6.56235482125954e-06
-4.06851358539383e-06
-2.68138624904302e-05
-3.35237971101496e-06
-1.38763855167298e-05
-1.3769483691715e-05
-3.34949988195661e-05
-2.57855827994364e-05
-1.22570023616282e-05
-2.94100277466578e-05
-1.0679619678057e-05
-2.04493951082704e-05
-2.18617635836114e-05
-1.67443240869042e-05
-9.41266679165954e-06
-1.89872039211684e-05
-8.48059170607362e-06
-2.33648682185598e-05
-2.03406556725234e-05
-4.51109866235367e-05
-1.03446057187196e-05
-8.04342906571635e-06
-6.60649701328477e-06
-1.67762996014477e-05
-1.61960398012517e-05
-2.55368219249945e-05
-5.04209193440628e-06
-6.88703730552327e-06
-2.24778852522282e-05
-2.61778107879974e-05
-1.02266279181874e-05
-1.2107966598362e-05
-2.4366007245761e-05
-3.60078725395838e-05
-2.64490734557039e-05
-1.73465096249173e-05
-2.3561269774992e-05
-1.87810024427527e-05
-2.5731768499021e-05
-4.64275717565425e-05
-3.23998606871588e-05
-2.8567050205125e-05
-2.71073622169069e-05
-9.57395510475049e-06
-1.70495402030509e-05
1.49410765320708e-06
-1.9050035317136e-05
-3.58008339337798e-05
-2.839033777622e-05
-2.30595644072488e-05
-2.80382854118625e-05
-3.75675406822609e-05
-1.22063880908675e-06
-1.42543656719327e-05
-2.58123004518668e-05
-3.01095915493598e-05
-1.45285046717774e-05
-2.11481781660474e-05
-2.79236709285999e-05
-1.08371962794662e-05
-1.06691950387785e-05
-2.67507409062257e-05
-1.23890874226408e-05
-3.89912563533365e-05
-1.37442602727129e-05
-7.92885237020016e-06
-3.09739620989332e-05
-1.71233484557762e-05
-2.328782352049e-05
-4.45327658101799e-06
-2.30563921388053e-05
1.26277107258887e-05
-3.08410179174041e-05
-1.35173306602719e-05
-1.35895283744549e-05
-3.79513077034787e-05
-1.09702587482999e-05
-4.99293697928936e-06
-2.06105391787607e-05
-2.36802196095766e-05
5.74131386018701e-06
-2.04405339929871e-05
-1.22053150758629e-05
-1.55756805518949e-05
-2.04387866902749e-05
-2.79744724429464e-05
-1.73277411380323e-05
-1.18961262835549e-05
-1.07646249833878e-05
-2.09968707867986e-05
-2.52845360189981e-06
-4.07843198745797e-05
-3.08794404528139e-05
-1.80262766218071e-05
-1.66680185763516e-05
-2.31723718378911e-05
-1.52102095049742e-05
-3.46231324835639e-05
-2.465915868697e-05
-1.34167808990493e-05
-3.24868230550741e-05
-3.6014711847347e-05
-2.34145244881283e-05
-2.85833692388356e-05
8.82992793071666e-07
-3.46984860996533e-05
-2.10573446102831e-05
-6.85424320121272e-06
-2.85566353972829e-05
-1.18766080134841e-05
-4.14265564225564e-05
-1.78504520478175e-05
-2.4035709021704e-05
-1.47587053751057e-05
-3.63876603847868e-05
-2.48531126841344e-05
-2.83205075022044e-05
-1.92445879912777e-05
-3.69695349437949e-05
-2.86658120298985e-05
-3.8745201374438e-05
-2.17691816620235e-05
-1.39193627242091e-05
-2.59808224515428e-05
-1.35285193212251e-05
-1.21846392998348e-05
-3.55252956341166e-05
-3.50118502049446e-05
-7.20088878005024e-06
-1.39956270958035e-05
-1.44751533136795e-05
-1.5128562007851e-05
8.39934657137699e-06
-4.2494968020963e-05
-2.00726057806656e-05
-2.39094171419151e-05
-3.16344585262262e-05
-4.16259645209518e-05
-2.32251760557326e-05
-2.30554219013207e-05
-1.29822574027631e-05
-2.68215764863497e-05
-5.62369460742046e-06
-3.9834123635991e-05
-2.20799581041823e-06
-1.06335470948211e-05
-1.93013094827793e-05
-2.43339470032351e-05
-1.90768250988157e-05
-3.13225633272251e-05
-2.4762234131261e-05
-2.10522232382998e-05
-1.56718458106211e-05
-1.202732604958e-05
-3.65860722223475e-05
-4.16364992962089e-05
-2.90383275570808e-05
-3.22152017864748e-05
-1.95928117169873e-05
-1.80134670397994e-05
-4.82786660654767e-05
-2.67719896103093e-05
-3.47294375134849e-05
-1.23061117632713e-05
-5.00763455883141e-05
-2.54289672180801e-05
-3.33520101701421e-06
-3.87534400278579e-05
-3.55096182150994e-05
-2.27270107373894e-05
-3.21688769050374e-05
-2.6189286629762e-05
-1.60258639449782e-05
-1.58394792082679e-05
1.15736645623452e-05
-9.55559710999692e-06
-2.65912600908867e-05
-1.59742050306366e-05
-3.08428391952794e-06
-1.33112976845001e-05
-3.51842539839394e-05
-2.57662120190989e-05
-2.31138898524027e-05
-3.86644468397046e-05
-1.07604362383496e-05
-2.20644193511059e-05
-1.22605178046982e-05
-1.45094092524861e-05
-2.55922892391643e-05
-3.24591672265662e-05
-9.83745756227751e-06
-8.77754775642837e-06
-2.62239016755167e-05
-3.56645244366435e-05
-1.44687065933949e-05
-2.33376021234113e-05
-4.38036186246516e-05
-4.68728494126152e-05
-3.7114729774323e-05
-1.56938466943678e-05
-2.46314616907614e-05
1.28453748915986e-06
-3.34480638806377e-05
-1.7949466967451e-05
-1.66092044999935e-05
-2.29645767415195e-05
-1.18438591016143e-05
-1.47540897962206e-05
-7.14868258367114e-06
-2.90512453602516e-05
-1.05061258871231e-05
-3.22322759958188e-05
-3.35610030815017e-05
-1.45632108964964e-05
-8.88429889509806e-06
-2.22181981920405e-05
-3.42096776099804e-05
-3.01997704573413e-05
-2.73748484297053e-05
-2.57939824281646e-05
-2.68027278924175e-05
-2.77467096543253e-05
-9.90774847734044e-06
-1.12024484598476e-06
7.25679000798301e-06
-1.38425105078444e-05
-1.98677322789485e-05
-1.35484022185833e-05
-3.36244582649242e-05
-2.50248225176284e-05
-2.79287888174582e-05
-1.54436564846336e-05
-1.32602716835898e-05
-2.4960579395518e-05
-2.5234641780756e-05
-1.87324131043071e-06
-3.48591500473618e-05
-2.52534320834486e-05
-3.27100041803838e-05
-6.48276286921864e-06
-2.48762796719413e-05
-1.7484066909568e-05
-4.02686803062668e-05
-3.927511688857e-06
-1.77368261983877e-05
-2.15428534727146e-05
-3.47869963868056e-05
-4.9653856568604e-06
-8.02707890345141e-06
-2.56499706387592e-05
-2.41224656857284e-05
7.23028274926461e-06
-3.97383723722238e-05
-1.15861540507027e-05
-1.157742927452e-05
-2.90943123597391e-05
-2.57839018726848e-05
-2.35441042887655e-05
4.12067583378017e-06
-2.43471338188877e-05
-2.11548761642549e-05
-3.31027694708443e-05
-2.22261827593217e-06
-3.33807616019011e-05
-1.11908857343277e-05
-1.3117232016216e-05
-4.94794889607895e-05
-1.84498708372686e-05
-2.74316478021276e-05
-2.81667891479959e-05
-1.71464668331052e-05
-2.70927815780895e-05
-2.13770964378954e-05
-3.03651624126197e-05
-2.94615264527306e-05
-2.15297704661277e-05
-1.46653825660065e-05
-1.83648389374678e-05
-1.85778261650027e-05
-3.27898701568363e-05
-2.05128426199836e-05
-2.18293064822405e-05
-1.43923833759134e-05
-8.15303732147466e-06
-3.17379184625078e-05
-3.2189291136599e-05
-5.26677408577293e-05
-1.74515311679319e-05
-2.88164404092413e-05
-3.92167164443471e-05
-1.20603425779601e-05
-1.18794901353826e-05
-2.86422144238876e-05
-2.8182691859052e-05
-1.94640635286812e-05
-2.52268666054621e-05
-8.94569870780088e-06
-3.7829270997229e-05
-2.90533437208905e-05
-1.28760718794077e-05
-1.21767093473694e-05
-5.76142009698363e-05
-1.31620546016317e-05
-1.31658541978014e-05
-3.07687635515955e-05
-4.54171896828858e-06
-1.93505471437349e-05
-7.19158205291084e-06
-2.44383814465998e-05
-3.83129849572504e-08
-1.18621979408748e-05
-1.9029047110502e-05
-3.28759571326383e-05
-2.49463609669962e-05
-2.78876262165316e-05
-2.51773451896314e-05
-2.46339829927573e-05
