# Supplementary material for: Research on computational propagation and identification of mine microseismic signals based on deep learning
Source: PLoS One. 2025 Oct 22;20(10):e0334641. doi: 10.1371/journal.pone.0334641 (PMC12543183; doi:10.1371/journal.pone.0334641)
Supplement: S2 Data — (ZIP) [file pone.0334641.s002.zip › 000100500001875.xlsx_0.txt_24.txt.txt]

-2.74759948742149e-05
-1.77446661657404e-05
7.82233396159561e-06
-3.16741571706972e-05
-1.31449587428699e-05
-1.42988226438617e-05
-3.46200522503755e-05
-2.97216000859825e-06
-9.61891555548696e-06
-2.4549384714715e-05
-2.64052255862014e-05
-1.79377766439138e-05
-2.45965052004146e-05
-2.70778268437797e-05
-2.21993994024533e-05
-6.84855354358559e-06
-1.06134811288063e-05
-3.28560334867556e-05
-3.09427888473916e-05
-1.80569400716196e-05
-1.75455055070652e-05
-4.22702706802605e-05
-2.25498721229376e-05
-4.62825486133327e-05
-9.47023945821267e-06
-1.91953338578742e-05
-2.30314355970076e-05
-1.93799429178948e-05
-2.08024924557183e-05
-1.17430522062164e-05
-1.27471961375739e-05
-2.02920461605591e-05
-2.68164720363813e-05
5.13197711983487e-06
-8.07135568515189e-06
-2.66951346352452e-05
-3.82958761549774e-05
-2.0106906020565e-05
-4.31926640158633e-06
-4.31183185390584e-06
-3.15148802947327e-05
-1.06302662355833e-05
-2.00582239708649e-05
-6.41214870632194e-06
1.0991074719547e-05
-2.53130332136981e-05
-1.48052109750688e-05
-2.78408371802123e-05
-2.25084035483912e-05
-1.94203164370931e-05
-2.47499925743853e-05
-2.05932048599825e-05
-2.13385816618185e-05
-1.64672425219085e-05
-2.33253219817347e-05
-3.5262890138062e-05
-3.05993373263195e-05
-2.34915087883353e-05
-1.70353904109231e-05
4.3695792713665e-06
-3.19030303372722e-05
-3.13148308903745e-05
-2.831982915125e-05
-2.14111665678968e-05
-1.82613393004549e-05
-1.67246319303786e-05
-1.41059401893409e-05
-1.88985073209043e-05
-3.47348616338626e-05
-1.88859152327558e-05
-7.44061744060765e-06
-1.96372921822304e-05
-1.14899031462175e-05
-2.00251612248136e-05
-4.61324099806823e-05
-1.29837732489722e-05
-3.46377602265813e-05
-1.52844312961652e-05
-2.04217632967158e-05
-3.77632018316473e-06
-3.60137233404357e-05
-1.78615326009468e-05
-3.15257015616874e-05
-2.56626039056533e-05
-3.08378196308247e-06
-2.39816030223468e-05
-3.57881240511398e-05
-1.32021706422117e-05
-2.24335689809937e-05
-4.05040083696681e-07
-1.8956260042702e-05
-7.34032970826916e-06
-2.22554014176475e-05
-7.4015916343066e-06
-3.82606100752856e-05
-2.1922196262156e-05
-7.53078682888085e-06
-1.34681330307757e-05
-2.19211293303517e-05
-1.36804193212469e-06
-1.34609697994868e-05
-1.65030169314647e-05
-1.97371864350017e-05
-3.74271870692444e-05
-4.56643108397383e-06
-1.71819200727298e-05
-4.43782049461945e-07
-2.83371057294905e-05
-2.92711395401958e-05
-1.38008810020945e-05
-3.38916299883547e-05
-2.88603953925241e-05
-9.47314241697286e-06
-2.71115371398275e-05
-5.01860463201814e-06
-2.45753714734163e-05
-4.08117206140792e-05
-2.93572789758455e-05
-9.43109542645666e-06
-1.54704837433123e-05
-1.31897179164201e-05
-3.21136634257954e-05
-1.24077194487552e-05
-2.53427917595855e-05
-1.97964904604997e-05
-3.30644154218973e-05
-1.21269404059552e-05
-3.33754078210374e-05
-3.32346270656716e-05
-2.53810119386015e-05
-1.91093151963677e-05
-1.48587890148857e-05
-1.15921926314184e-05
-2.80567883580006e-05
2.18092861507144e-06
-2.33929136818966e-05
-1.91972592206177e-05
-1.30365340640819e-05
-2.26756038463413e-05
-2.2519990755476e-06
-2.29325778047446e-05
-2.54290588261874e-05
-2.56336662932967e-05
-2.17107771343436e-05
-2.38456250234532e-05
-2.85609160539792e-05
-1.466858588419e-05
3.23771830429924e-06
-2.66858054620801e-05
-4.43583723284453e-05
-7.65106135928473e-06
-2.99106263655565e-05
2.57062894484445e-06
-1.85467399222324e-05
-8.80680660295578e-06
-2.1223354884465e-05
-4.82274771668032e-05
-1.3282929369706e-05
-2.48141133385768e-05
-8.3294951376317e-06
-1.36845387882613e-05
-4.31335465709789e-05
-2.86740121018581e-05
-1.4872965013859e-05
-1.1767074811332e-05
-1.13433631262802e-05
-1.88097260868782e-05
-3.35366230815783e-05
-2.95051348605753e-05
-1.71430019042511e-05
-1.6596376110871e-05
-3.0031503278553e-05
-4.85653506145293e-06
-2.95420358312938e-05
-2.868710087607e-05
-2.51303405397026e-05
-3.14335602759334e-05
-1.28243671965246e-05
-2.71430127376642e-05
-2.30697525937425e-05
-2.60560570796162e-05
-1.31327824190946e-05
-3.1611444516362e-05
-2.15508371170001e-06
-3.39122195211007e-05
-1.94471634986722e-05
-1.30054606966629e-05
-1.98844143677611e-05
-2.77802077311303e-05
-1.11818959920207e-05
-1.77736612766225e-05
-2.54128395380204e-05
-2.13334498566567e-05
-1.91949118934572e-05
-2.64443221831665e-05
-3.64329584506526e-05
-4.47857256669846e-06
-1.20801130533405e-05
-3.08982778559621e-05
-4.16069270553926e-05
-1.07601567786316e-05
-2.07642236613537e-05
-1.79462518041851e-05
-9.39759939672491e-06
-4.59061473715396e-06
-4.30630887590388e-05
-6.38156257413268e-06
-3.56038053286613e-05
-8.13415401938406e-06
-1.98767957474253e-05
-9.29293576375136e-06
-4.88542233636833e-05
-1.9869250525195e-05
-3.34413456731493e-05
-2.72524084495524e-05
1.61913204504238e-07
-9.13452918009277e-06
-2.98755416163725e-05
-4.37654305180879e-06
-3.69422207438876e-05
-1.49722931401465e-05
-9.97993248240321e-06
-1.03156491504802e-05
-1.40304964354009e-05
-4.88857588519738e-05
-2.68550779470961e-05
-1.15201922685473e-05
-2.72514365539615e-05
-2.17663734166953e-05
-7.74260229397763e-06
-1.18958896067045e-05
-3.745259721629e-05
-2.23802394127349e-05
-1.86038117549525e-06
-7.77752651562524e-06
-1.29431154447176e-05
-1.87491359020303e-05
-9.06852478582384e-06
-4.02401022547202e-05
-3.26261965884347e-05
-2.29328539956816e-05
-2.65359594157219e-05
-1.94184816069408e-05
-2.50387386338958e-05
-3.29835507048377e-05
-1.34179281283746e-05
-2.03289348026095e-05
-1.97211836784188e-05
-1.09982885358356e-05
-3.26317324845977e-05
-2.45957944296071e-05
-1.75791418470485e-05
-3.86681856209757e-05
-1.96289543594728e-05
-9.86442219986914e-06
-2.71411678725916e-05
-2.54059932922912e-05
-9.15865144868417e-06
-2.23994762244981e-05
-1.9088334350753e-05
-2.42400974217715e-05
-6.66971616851063e-06
-2.52724192561496e-05
-2.60931727174262e-05
-2.84910800532496e-05
-2.07360691824847e-05
-1.01019511745931e-05
-1.27724623043265e-05
-1.45172771625127e-05
-8.354465474381e-06
-5.54279006790015e-06
-1.43732196169846e-05
-2.49124434482588e-05
-2.39990105783436e-05
-2.55483975450197e-05
-1.27019076139889e-05
-2.63574338715195e-05
-2.45205088384267e-05
-3.15675124488652e-05
-2.46096353776219e-05
-5.33616250215866e-05
-1.90308254818011e-06
1.14032237472892e-06
-1.51308226939771e-05
-3.08084763561628e-05
2.46981266568691e-06
-3.69210500665484e-05
-1.51619425526643e-05
-3.72410196925247e-05
-2.51756361200818e-05
-7.12605140564364e-06
-8.27831810675856e-06
-2.07735665470666e-05
-3.1633245362052e-05
-8.97701028850268e-06
-1.12141879573743e-06
-1.46001392176471e-05
-2.69947828679286e-05
-9.87351858789511e-06
1.80097407273131e-06
-1.5176178190939e-05
-1.21440417610806e-05
-2.55398616353022e-05
-2.35087308767129e-05
-1.24523347807657e-05
-2.38206329374704e-05
-2.32339455586608e-05
-1.57846465449808e-05
-1.26204161807872e-05
-1.6802818949005e-05
-2.23056478304996e-05
-4.34213159857014e-05
-2.46272331346717e-05
-2.79270961500874e-05
-4.3170143904818e-05
-3.15688307534663e-05
-1.7880975375944e-05
-2.61246570555631e-05
-2.50899892867539e-05
-1.94931097551851e-05
-3.57033077153033e-05
-3.66097524014589e-05
-1.19296757035606e-05
-2.63103215742295e-05
-1.83188563308043e-05
-2.86723490461269e-05
-1.05692146888279e-05
-2.50348860146435e-05
-1.35068076147849e-05
-3.03819837685103e-05
-3.68024836240336e-05
-2.84865372991197e-05
-1.66306084380701e-05
-2.67623963980449e-05
-9.48425339649995e-06
-2.1935676662684e-05
-2.21097129451914e-05
-1.08986864593762e-05
-1.44976355631449e-05
-7.54635732556469e-06
-3.84371132878043e-07
-2.06750568028271e-05
1.70248222524546e-06
-4.34978236892981e-06
-2.47397913541988e-05
-2.13782549648668e-05
1.0607835141831e-05
-2.69671000630577e-05
-5.19579413754501e-06
-1.84166874361115e-05
-3.01400222787672e-05
-2.81601042783076e-05
-3.7244441872719e-07
-1.55906488668511e-05
-1.92735391728304e-05
-9.5740587001082e-06
8.7160369219359e-06
-1.36815238937503e-05
6.22620472535698e-08
-3.16413329253502e-05
-1.40812974761741e-05
-3.15187934770201e-05
1.17977243528125e-06
-2.37990334356156e-05
-2.67958695620854e-05
-2.88375076308411e-05
-3.77196429371733e-05
-7.45775601408213e-06
-1.54162881692176e-05
-1.6967635408688e-05
-3.63720405336153e-05
-2.29654731621678e-05
-2.95430775299733e-05
-2.0916998610352e-05
-2.32185362469389e-05
-2.46837422567293e-05
-1.88080334191052e-05
-2.14816586478965e-05
-2.28647357680879e-05
-3.03754302144062e-05
-2.01955548878009e-06
9.00834635264974e-06
-2.29286720500548e-05
-2.08525525310574e-05
-1.41036637129383e-05
-1.81944736365216e-05
-1.42537026438616e-05
-1.78692153782944e-05
-3.35497245532014e-05
-1.45647345876004e-05
-1.9421090707938e-05
-4.56450874453248e-05
-1.56496960023605e-05
-3.04595627053668e-05
-2.24275098143063e-05
-2.32503034762325e-05
-1.53538916284903e-05
-5.78391683999017e-06
-2.49004184484207e-05
-2.284038331491e-05
-2.29644011266702e-05
-3.75227171406044e-05
-3.97090533748651e-05
-1.678561855087e-05
-2.19097028656135e-05
-3.08100958075042e-05
-2.60759705448073e-05
-1.77440560734926e-05
-3.73858031420097e-05
-1.09222821009285e-05
-2.55497011135078e-05
-8.46633573647149e-06
-2.24418092023379e-05
-2.82693992116755e-06
-1.47628544207953e-05
-1.97360329244757e-05
-2.97249131582521e-05
-2.65066804826223e-05
-1.48432785436521e-05
-3.88064479987281e-05
3.81414678614688e-06
-4.31240197850861e-05
-2.47238123945909e-05
-1.72984203562937e-05
-6.5974837214974e-06
-2.20123165200499e-05
-2.23218607325243e-05
-1.45105744795739e-05
-2.90499487475295e-05
4.50056812000953e-06
-4.16270593098857e-05
-2.71647598372079e-05
-9.55934260720113e-06
-1.52663063785215e-05
-2.19286537517838e-05
-4.81940320366438e-06
-2.99867186487265e-05
-3.16605225767058e-05
-2.6600617977967e-05
-2.63943029610335e-05
-2.9496991870467e-05
-3.53282835770998e-06
-2.94686416083247e-05
-2.3842847425387e-05
-2.27366508753234e-05
-4.50087793696508e-05
-7.61207790239531e-06
-1.93061266244122e-05
-6.33026564950694e-06
-2.49287549599318e-05
-3.26832343426938e-06
-8.68528250181885e-06
-2.12692731197278e-05
-1.80376637573941e-05
2.06191036685121e-06
-1.5945577509442e-05
-8.52137264170601e-06
-2.92718051530656e-05
-1.16083854671824e-05
-1.28007407525463e-05
-1.70449797700609e-05
-1.53914324416231e-05
-2.80076134550004e-06
-1.84345741915905e-05
-3.09039933077281e-05
-3.18773483561892e-05
-2.15834306307755e-05
-1.9340421064715e-05
-1.84814760646587e-05
-3.18942607430692e-06
-1.72365267599055e-05
-2.81667667065283e-05
-2.8434622117171e-05
-1.780328949296e-05
-8.9368062688754e-06
-2.08937242906043e-05
-1.51715586309278e-05
-1.52555988851255e-06
-3.17141527909641e-05
-1.91628568081474e-05
-1.95788500673199e-05
-2.08159803407403e-05
-2.8244690482314e-05
-8.12025802550415e-06
-2.8165032745812e-05
-9.15417723747439e-06
-3.55473068371693e-05
-6.48723807655504e-06
-1.44502012202073e-05
-8.33932328197442e-06
-1.65266737242651e-05
-3.51370750556814e-05
-2.10310148226144e-05
-1.90850069638189e-05
-2.80516319772578e-05
-1.91654273295434e-05
-2.54094664861814e-05
-2.16107640343161e-05
-1.36161940706372e-05
-3.51797963452169e-05
-1.37160494577805e-05
-1.6405199489202e-05
-2.36556600355392e-05
-1.31046295248438e-05
-1.78355625064076e-05
-2.23378600991133e-05
-1.73330956915729e-05
-2.47139968178432e-05
-4.57159717365056e-05
-3.80965431137375e-06
-6.50930227277234e-06
-4.17504879435917e-05
-2.09029228844443e-05
-2.99953678599067e-05
-2.41001428855879e-05
-2.38056959257545e-05
-7.60622653902455e-06
-1.38965635160732e-05
-2.14154020813074e-05
-1.62464430006151e-05
-2.36298011083915e-05
-1.12082918181633e-05
-1.22195976188301e-05
-1.51117187395962e-05
-1.76111484239857e-05
-1.71283749509905e-05
-2.379636977903e-05
-1.63810970442819e-05
2.76632279399879e-06
-2.34068876177606e-05
-3.00392461920112e-05
-2.1520010309772e-05
8.24628086542985e-08
-5.43940971238983e-06
-1.50954399012072e-05
-2.88675302201319e-05
-2.19847411546654e-05
-3.02533348904149e-05
-1.99510612230884e-05
-2.23887145965542e-05
-9.34972979373615e-06
-7.48664267748549e-06
-1.3895443941975e-05
-1.78610706103002e-05
-2.66213803166578e-05
-2.12091203615257e-05
-1.67579084454997e-05
-3.20291548801199e-05
-3.51941830660391e-05
-1.93008592083094e-05
-2.40617493565115e-05
-1.56129106717269e-05
-3.68011302023815e-05
-3.50369973755199e-05
-8.61582353987504e-06
-4.92834661105869e-06
-1.28001622061259e-05
-2.65738143572476e-05
-2.33760625795494e-05
-3.07344202183341e-05
-1.89294094847118e-05
-2.3181640535658e-05
-4.62197762649821e-05
-1.81608908737081e-05
6.18798330222067e-06
-3.79079951513197e-05
-2.68144460502549e-05
-2.83015797718348e-05
-2.20118072206145e-05
-3.40255724535599e-05
-1.5871452425383e-05
-1.29723423888351e-05
-2.11626973680883e-05
-2.04281517001905e-05
-1.477204006652e-05
-4.13536643649056e-05
-3.47957617321492e-05
-2.48280846498119e-05
-2.93372978323929e-05
-8.22847100479021e-06
-2.11184514538831e-05
-2.57393474468914e-05
9.1298251066478e-06
-2.3618619437072e-05
-1.05706450046888e-05
-1.00111195123681e-05
-2.02803893445935e-05
-1.4049401228841e-05
-1.94896342568808e-05
-1.17029581425198e-05
-1.42694371629321e-05
-1.63907199815042e-05
-6.57763007261738e-06
-1.72565176806126e-05
-1.63822104312091e-05
-7.74619389092239e-06
-1.62017920954842e-05
1.75544001752948e-05
-2.40601557483986e-05
-1.57587459776681e-05
-4.81205136780209e-06
-1.34288834658611e-05
-3.0597967327485e-05
-2.70320923951857e-05
-3.04818948931185e-05
-1.95950255287856e-05
-2.11477555464753e-05
-1.65040734565353e-05
-4.15670634336399e-05
-2.79557897448971e-06
-1.38179688166839e-05
-1.00741068710839e-05
-4.20716565276248e-06
-2.86019863410757e-05
-4.03785497770738e-05
-2.47442773628745e-05
-8.68156156176696e-06
-2.1241649081509e-05
-1.61024156683832e-05
-3.25634296441645e-05
-1.94290011506796e-05
-2.26090081313913e-05
-1.41821866016097e-05
-1.21642283162958e-05
-1.54255547141991e-05
-2.91612853088855e-05
-1.12372564890904e-05
-1.18950229546762e-05
6.28934447485223e-06
-3.45092422447542e-05
-3.91171130080751e-05
-2.70023593902209e-05
-7.43392895697687e-06
-1.30877373914812e-06
-2.93149282817495e-05
-9.70822441781201e-06
-3.50522321429063e-05
-2.32609527566807e-05
-2.92313227961331e-05
-1.22222513530085e-05
-2.00024906643988e-05
-1.61709312486617e-05
-1.83163854940484e-05
-2.76772319111986e-05
-2.12827941995088e-05
-1.96376378890681e-05
-1.82037032420274e-05
-1.7770539392993e-05
-2.24972967714882e-05
3.04579410427602e-06
-2.44176182996189e-05
-1.74108081405533e-05
-5.15427537086308e-06
-2.46065058506793e-05
-1.78178021589437e-05
-6.68175426112499e-06
-1.10083148362111e-05
-2.29860429091995e-06
-2.6983232500628e-05
-1.43173801623058e-05
-1.25207328130603e-05
-9.98430226569083e-06
-8.89323940057359e-06
-5.30056286466045e-06
-1.85323397806724e-05
-2.58298019730977e-05
-3.3197925540333e-05
-3.39652895727459e-05
-1.76094130682652e-05
-3.11481224167168e-05
-1.68206145854468e-05
-1.1480018339901e-05
-3.14177408569747e-05
-2.52711199693588e-05
-4.18897177925624e-05
-1.16226150062305e-05
-3.58945780996954e-05
-1.4480854842964e-05
-2.97823727048859e-05
-2.84578340455183e-05
-1.31983480107813e-05
-1.10506233947011e-05
-1.42635611550911e-05
-1.30764034881684e-05
-3.88211363713768e-05
-1.22746309252649e-05
-6.80327583448697e-06
-4.66273749096411e-06
-3.75187342672069e-05
-1.25439111743021e-05
-3.60530430029851e-05
-2.2951017945716e-05
-4.00871681377639e-06
-4.16285014220372e-05
-8.0953048840161e-06
-2.9994440812505e-05
-9.46902410324077e-06
-1.33822074054554e-05
-3.86923495958508e-05
-1.7497117652725e-05
-2.88938836731988e-05
-1.18408893291164e-05
-2.32602252022073e-05
-1.05531201057036e-05
-4.71689975179912e-05
-4.04056834077925e-05
-3.19381452418096e-05
-5.89741371746284e-06
-3.48822951820104e-05
-2.3510169901128e-05
-3.72341556875382e-07
-2.88004147799459e-05
-2.19523690988794e-05
-3.66575607045465e-05
-1.1293231568885e-06
-2.05325835789406e-05
-6.118946289525e-06
-2.78274250726161e-05
-2.60593663444948e-05
-3.01566775519062e-05
-4.46146026605659e-05
-2.52422079611616e-05
-5.38299478196099e-05
2.00640591697652e-05
-9.47131010160911e-06
-1.97431284929583e-05
-1.117183404931e-05
-2.06178742050682e-05
-1.82295801219348e-05
-5.26375081829762e-06
-2.05176577223538e-05
-1.26387868927935e-05
-3.88493900645855e-06
-1.94583510468779e-05
-2.54495896953705e-06
-2.77683453077465e-05
-3.4618444877335e-06
-3.03967918080577e-05
-2.4448374114588e-05
-3.02788088041913e-05
-2.77442520854662e-05
-4.8951831433212e-06
-2.16436805716216e-05
-1.47550339616186e-05
-7.40737068001994e-06
-6.42399181234485e-06
-2.32692525726182e-05
-6.33689183494979e-06
-2.24871820919177e-05
-3.07591545712749e-05
-1.82608429447902e-05
-1.84187657219655e-05
-1.35714863892707e-05
-5.34140530934039e-06
-9.07258247784021e-06
-1.2911274559645e-05
-1.32304110914079e-05
-2.53408950891496e-05
-1.04746447837996e-05
-1.70755121591521e-05
-1.51222766907449e-05
-3.92097123918361e-05
-3.15261883558764e-05
-3.7475632123245e-05
5.29945242802776e-06
-1.73753831534285e-05
-2.2739594003407e-05
-3.55785380051843e-05
-8.26303878485518e-06
-1.71615967679821e-05
-1.21432718194347e-05
-1.24989511079678e-05
-3.44483099467104e-05
-3.09379174349404e-06
-1.38905016123074e-05
-2.99863999146228e-05
-3.30986823607873e-05
-1.98266234406913e-05
-6.24954207344654e-06
-2.04829811939863e-05
-1.50122701083675e-05
-2.26813717584716e-05
-9.32494732282041e-06
-2.0851971843005e-05
-3.73597994965942e-05
-1.56162630845824e-05
-1.51885500781471e-05
-8.9515666114766e-06
-3.67005761648902e-05
-1.14762080827181e-05
-2.00647035418826e-07
-9.33489192827616e-06
-3.19536793351347e-05
-2.3700391849419e-05
-1.77232006217087e-05
-4.72130728876411e-05
-2.58700933065547e-05
-3.63639641720368e-05
-2.73241996137466e-05
-1.43945603973762e-05
-3.57505669842369e-05
-1.46183081032412e-05
-3.24131921763659e-05
-2.32082267088341e-05
-2.67950191738387e-05
-1.93071332136244e-06
-5.28773461746988e-06
-1.60727451154192e-05
8.82939004449455e-08
-1.67434268812879e-05
-2.00106466045517e-05
-4.00110638426096e-05
-2.05356775245486e-05
-4.21247083057018e-05
-8.40184969044177e-06
-3.55685542196415e-05
-2.18249460368499e-05
-1.73781838807637e-05
-3.24515895136212e-05
-1.31383020842628e-05
-2.7603103496106e-05
-2.82135199999995e-05
-1.5806961030055e-05
-2.95932594570297e-05
-2.14528988697056e-05
6.71862212101958e-06
-1.6866470326149e-05
-1.27707514850328e-05
-3.68914657122976e-05
-1.51537351739624e-05
-6.51494579986443e-06
-2.39072073169494e-05
-9.07272471691637e-06
-2.71926742030482e-05
-8.63264695993404e-07
-1.24646340853379e-05
-2.8803112255733e-05
-2.41811411448277e-05
-1.66474241019514e-05
8.11139374212114e-06
-1.48354960209211e-05
-1.91522397055432e-05
-2.46829378506964e-05
-2.46491905974644e-05
-6.33313036458187e-07
-5.03428527629291e-05
-1.02788982429391e-05
-1.31290218677954e-05
1.33832276121966e-07
-2.87870291220954e-05
-1.31914751936104e-05
-1.29855351749932e-05
-1.80459183738143e-05
-1.97750924148071e-05
-3.55957488678985e-05
-1.11673430708364e-05
-3.69979794493812e-05
-2.77727201238254e-05
-6.50538158766966e-06
-2.83036110782038e-05
-1.52922241433628e-05
-2.33788691399171e-06
-1.20476478923253e-05
-1.2004428629456e-06
-8.89675635211527e-06
-4.15520947278786e-05
-1.78224966124712e-05
-2.20163358633717e-05
-1.4294273870588e-05
-2.05608043175859e-05
-2.6864477567569e-05
-1.27894917417135e-05
-3.78409912818508e-05
-2.44294443371212e-05
-2.81690053773356e-05
-3.81260390661164e-05
-9.83779689471387e-06
-4.34384589459654e-07
-2.50446183950224e-05
-2.20545510034996e-05
-9.13821608827757e-06
-3.37336388678326e-05
-6.80458579261868e-06
-2.52640489490103e-05
-2.04860592304368e-05
-2.0229238806575e-05
-2.99300791527096e-05
-3.13138959738316e-05
-3.30802051818008e-06
-3.22267312240647e-05
-2.49226654050711e-05
-1.66594848352149e-05
-4.03166156514146e-05
-2.93311220869462e-05
-2.38358267319968e-05
-3.85185403245249e-05
-6.12227539483888e-06
-2.99527582776143e-05
-4.33385639834979e-06
-1.99603286797257e-05
-2.13956288896888e-05
-2.99798418086152e-05
-2.13541147357248e-05
-2.08825592503944e-05
-3.4123711091494e-05
-1.44025080834288e-05
-4.4097206579207e-05
-2.34226766464553e-05
-1.33587579997425e-05
-1.46109410174557e-05
-4.90512987511561e-06
-3.29199516259558e-05
-1.20964413818508e-05
-2.41993238239226e-05
-5.58919476654264e-06
-1.32363851677839e-05
-5.00486720998172e-06
-6.8312747976346e-06
-1.01268687858773e-05
-2.53767392532011e-05
-8.21600137348804e-06
-4.10691692848446e-05
-9.26270449926088e-06
-2.70730059556183e-05
-2.92859280354533e-05
-2.71554092367939e-05
-8.55612086445203e-06
-7.63724316506814e-06
-1.14796982198716e-05
-2.24497447409224e-05
-9.72454035298414e-06
-3.45854823734434e-05
-6.08059267615616e-06
-2.40523981095808e-05
7.12349348445017e-06
-2.29707769305268e-05
-1.86118054151454e-05
-2.7295396818003e-05
-1.69510488559451e-05
-1.03129870922129e-05
-8.26199661942301e-06
-1.53357352650179e-05
-3.06503846028827e-05
-3.07649480084604e-05
-5.09040573579455e-05
-1.16176528006757e-05
-6.91777014931605e-06
-2.29537128599941e-05
-4.03957325683644e-05
7.79142439669989e-07
-3.46084245556152e-06
-2.85241000017995e-05
-1.59759552590807e-05
-6.04251133642594e-06
-1.52411876547263e-05
-2.42891253382373e-05
-2.31014842845212e-05
1.33450177722664e-05
-3.19961267644278e-05
-3.07519638615228e-05
6.47241813124059e-06
-3.58630032645799e-05
-2.19746560764369e-05
-1.70978694551452e-05
-2.75538671309638e-05
-1.32778093107362e-05
-5.70518246511451e-05
-1.31086718681275e-05
-1.93039143844861e-05
-1.88748527994704e-05
-1.24006866149003e-05
-1.91209807477686e-05
-2.06199823544661e-05
-3.76449929648259e-05
-3.09883543894237e-05
-8.28749180024008e-06
-3.19677836197493e-05
-1.12668256130341e-05
-1.94321788118685e-05
-1.22065182085252e-05
-1.92342208949732e-05
-2.44320634211841e-05
-1.61041813545414e-05
1.51858811351732e-06
-2.1053790760242e-05
-1.46791084183771e-05
-4.43487738036372e-06
-3.81020895441625e-05
-2.82945977006859e-05
-9.45905161312802e-06
-2.30491106877396e-05
-1.30581731025942e-05
-1.35452156950614e-06
-1.55344476747651e-05
-8.66118720031183e-06
-3.53930083466584e-05
-4.09142506659497e-08
-2.54689641245688e-05
-1.31890296538723e-05
-1.30414582155547e-05
-2.90527482404817e-05
-1.52766605834192e-05
-3.33022566094377e-05
6.06119690094232e-07
-1.65877113589263e-05
-2.2054733104664e-06
-1.03396816962279e-05
-2.86639925645181e-05
-2.25368545315333e-05
-6.30385972901046e-06
1.51464033479446e-06
-1.0475676928222e-05
-1.09394621756203e-05
-9.14444807732627e-07
-1.78050097928594e-05
-3.5936337757417e-05
-1.40099648961893e-05
-2.73516807127779e-05
-2.18779148228666e-05
-3.32501441671277e-06
-2.38663392886693e-05
-9.05646293687479e-06
-8.25076346210368e-06
-3.41919667161929e-05
-1.39746527204754e-05
-1.72209039403064e-05
-1.54824911543052e-05
-1.92027408192672e-05
-2.14895614219943e-05
-2.84966402720529e-05
-3.91829874505077e-05
1.51416182933018e-06
-1.93192868234507e-05
-3.20696694092263e-05
-2.35563898083373e-05
-2.61036032242883e-05
-2.43849191559737e-05
-2.01604748265457e-05
-5.85256084302191e-06
-2.0669059774662e-05
-3.6378366132471e-06
-1.76024709314755e-05
-1.35903905452826e-05
-8.65904606777523e-06
-2.29356459439101e-05
-1.39371629116504e-05
-1.26209862342077e-05
-9.03547214222462e-06
-2.75620646541626e-05
-1.49508093396268e-05
-4.00294276442976e-05
-1.54641420235082e-05
-2.48129010475329e-05
-2.54932724971203e-05
-1.79598069976537e-05
-2.02853230283843e-05
-7.95636677873653e-06
-1.15045197661474e-05
-8.78875021454232e-06
-1.16614847426519e-05
-2.10357010506578e-05
-3.01357305611993e-06
-1.97149153170809e-05
-1.25899737994485e-05
-2.48114377701884e-05
-2.89443367031342e-05
6.8264485726782e-07
-3.22277198670592e-06
-1.32703416405235e-05
-2.47534902019737e-05
-2.20404460744233e-05
-1.03556891773534e-05
-2.62606947791848e-05
-3.77351616738444e-05
-1.55040377868306e-05
-1.03050739885065e-05
1.00914856406144e-05
9.03173615008619e-06
-1.55111276858602e-05
-1.83290772973174e-05
-3.54161706020406e-05
3.76719477514362e-06
-1.69539738933078e-05
1.40763518294046e-06
-2.46835776585118e-05
-2.38144656763409e-05
-4.04711587971842e-05
-1.23565584846317e-05
-1.35548100246359e-05
-1.15114075152334e-05
-1.85847682954059e-05
-2.09105101641209e-05
-2.13912313599573e-06
-2.96744055862861e-05
-1.75066196815894e-05
-1.18544493222706e-05
-1.91873420264896e-05
-4.99397345377127e-06
-1.31109256604443e-05
-2.51944451460007e-05
-2.13743993730315e-05
-1.76645705985405e-05
-1.99268571600023e-05
-1.97166863837795e-05
-3.891759139503e-05
-1.43623911140007e-05
-3.43006401040686e-06
-1.90800852573537e-05
-1.70458947244518e-05
-3.08668813439611e-05
-2.63958553477628e-05
-2.25792781454668e-05
-2.44343874470078e-05
-4.7296593102699e-06
-2.45309720578321e-05
-3.86569234671757e-05
-1.99750455244502e-05
-3.17446431098663e-05
-3.26372807530054e-05
-3.36199929109265e-05
-1.18485723568679e-05
-2.9927412110823e-05
-3.8364332953629e-05
-2.06570831204294e-05
-3.32022530038694e-05
-1.40029700505764e-05
-3.60485029424448e-06
-7.73863140438253e-06
-3.92395059750518e-05
-1.01751254703169e-05
-2.50806160632573e-05
-2.4090457597278e-05
-2.28471006617373e-05
-2.91984285438932e-05
-2.55844256520996e-05
-1.41041082396214e-05
-3.99028885865475e-05
-1.52746654525247e-05
-3.24900709010396e-06
-1.89496215115026e-05
-3.74896293318571e-05
-3.71528866269121e-05
-1.14261077488286e-05
-1.29829505931789e-05
-2.98735319147852e-05
-9.79745560790544e-06
-1.0190549453931e-05
-1.47566560916644e-05
1.2840317955915e-06
-5.1666644584103e-06
-2.74127229804692e-05
-1.87792931627247e-05
-5.67016643793899e-06
-2.10953004101117e-05
-3.23848259302777e-05
-2.23487605468797e-05
-2.43381581129829e-05
-3.07740911217293e-05
-7.83098463885289e-06
-9.87406553164642e-06
-1.90571217343543e-05
-1.30668300857496e-05
-3.9067795659636e-05
-1.62074913441217e-05
-3.12934354707415e-05
-2.98703035653888e-05
-2.82567437622293e-05
-2.17065453194971e-05
-2.85135841665312e-05
-2.67774757811945e-05
-1.80485344242228e-05
-1.88703596246383e-05
-2.45748595631415e-05
-9.76319944460936e-06
-1.98588170071419e-05
-4.03832682018964e-05
-2.04274973783536e-05
-8.77542085634224e-07
-2.86606123087876e-06
-5.43715708969627e-05
-2.36423861496603e-05
-3.18858392287553e-05
-2.29101226933956e-05
-2.54174607402892e-05
-2.17391938569017e-05
-2.01861066859814e-05
-3.66854317526539e-05
1.33717182848767e-06
-1.81444744023772e-05
-2.43901618538949e-05
-3.04133224083977e-05
-3.58196479522261e-05
-2.67849462561593e-05
-2.18875385912533e-05
-2.48268131731333e-05
-3.39656730050293e-05
-9.21948998154479e-06
-1.84004037058638e-05
-2.13641003076879e-05
-1.53117864140986e-05
-1.71149255689299e-05
-2.20416885267993e-05
-1.32195612617716e-05
-3.74935426028972e-05
-2.18345566910754e-05
-2.20044302166327e-05
-1.31261469111888e-05
-1.91781694928372e-05
-1.19551455563699e-05
-2.6752558466196e-05
-3.59687227584185e-05
-2.3373847875526e-05
-2.72547385091407e-05
-1.05876549318908e-05
-1.03797311477401e-05
-1.84458170490743e-05
-6.6178661999104e-06
-7.28028394002124e-06
-9.0550174188476e-06
-2.35016592518513e-05
-4.59626866276967e-05
-1.51431591194996e-05
-1.04794821016672e-05
-2.33144093321362e-05
-2.47938641965177e-05
-4.09776754191125e-05
-1.99252720271591e-05
-3.02079461725732e-05
-7.31676803557117e-06
-8.46988196259436e-06
-2.38932755968001e-05
-1.67937345314335e-05
-1.97342869200313e-05
-2.24083101191783e-05
-6.49310794315064e-06
-1.44926721105106e-05
-2.5362699269935e-05
-3.95692954555674e-05
-1.51884095738956e-05
-1.9532051410565e-05
-1.77990475458598e-06
-1.86745484993028e-05
-1.48559669446506e-05
-1.34262667914806e-05
-1.62971379571633e-05
-1.51512125698827e-05
3.59810701673828e-06
-2.08829175229562e-05
-2.86766465053451e-05
-1.03697323628679e-05
-1.19638673140929e-05
1.60716871332953e-06
-2.549610760703e-06
-2.19773893145196e-05
6.37451688521751e-07
-1.50479946382097e-05
-2.85462016587273e-05
-1.36925837242313e-05
-5.04157988712695e-05
-7.25745842644951e-06
-1.24150762092772e-05
-3.59169349622892e-05
-1.16472053366227e-05
-1.44192691741564e-05
-1.85730471590624e-06
-2.50321955566688e-05
-4.41468256467409e-05
-1.05909814466176e-05
1.7091052219576e-06
-1.69850565206336e-05
-3.44440363105391e-05
-3.08193588448136e-05
-2.14131096869047e-05
-4.27178823907383e-05
-1.39916745568797e-05
-7.18246323892813e-06
-2.56899131077557e-05
-2.09351733612102e-05
-2.78142773036944e-05
-2.41392320292499e-05
-1.81934166553972e-05
-1.97216447029756e-05
-5.30332528286329e-06
-3.55408927065864e-05
-2.17841164307285e-05
-2.09127402680569e-05
-3.13857527494352e-05
-3.9359184725678e-05
-2.73907970314185e-05
-2.69491319924986e-05
-2.94144426429138e-05
-1.9236731288352e-05
-1.50531021566972e-05
-1.46548344700645e-05
-1.67766452498977e-05
-1.71156219537732e-05
-6.76816154550076e-06
-7.22381034299984e-07
-1.78276310484745e-05
-2.40955553655879e-05
-2.87518655354123e-06
-5.01841345326209e-05
-2.53472843427144e-05
-1.42279922156323e-05
1.32976345627857e-06
-3.18054470246144e-05
-2.40456520647582e-05
-2.34354815130298e-05
-3.20421625790383e-05
-1.1195427337775e-05
-3.4366357995732e-05
-2.13174992400318e-05
-2.63650054836034e-05
-1.16984713148478e-05
2.337103586426e-06
-3.60957925429969e-05
-2.43977731562058e-05
-2.58937531956358e-05
-2.06532301601846e-05
-2.58924555992955e-05
-1.67748605999977e-05
-1.01665224968244e-05
-2.05602325713941e-06
-8.87065116225665e-06
-3.21457280203312e-05
-1.26396753590406e-05
-2.94959232129997e-05
-8.95494849111434e-06
-2.90614190210082e-05
-3.62446222050835e-05
-1.53011607027953e-05
1.40792168759481e-06
-1.06556248968639e-05
-3.24282876492311e-05
-2.29595174947604e-05
-3.27425048102685e-05
-3.76837896045445e-06
-1.55302628346717e-05
-1.55902411671238e-05
-1.6138636485215e-05
1.11398421466662e-06
-2.89061839968118e-05
-1.31499617261615e-05
-3.09543655297383e-05
-1.57533838295339e-05
-2.3567664133791e-06
-1.02505333734538e-05
-1.33435973766121e-05
-4.11598586543069e-05
-3.65382613772038e-05
-3.3174386080369e-05
-3.44179111663833e-05
-1.42941106969992e-05
-2.47727310283901e-05
-2.31475789314848e-05
-2.5035567440146e-05
-1.64670229498557e-05
-1.18963176715605e-05
-2.47241207448378e-05
-5.55010357626463e-06
-4.86909474536673e-06
-2.58843418026853e-05
-2.86165690266586e-05
-1.43161982281226e-05
-1.68001045267074e-05
-2.38388757317281e-05
-3.5194124472013e-05
-2.3391826591297e-05
-4.58729648028054e-05
-2.77323464245835e-05
-1.17376459685884e-05
-1.86896491130488e-05
-1.18441424552568e-05
-6.97375205453073e-06
-2.14900285187337e-05
-2.58713273456328e-05
-3.10006246192313e-05
-2.29722478253135e-06
-2.26739585253833e-05
-3.9523312400045e-05
-1.08410916884919e-05
-5.16246848957278e-06
-5.7303631813519e-05
-2.18348204732685e-05
-2.79697062764105e-05
-2.22258998564834e-05
-1.94864310598988e-05
-4.16827246646047e-05
-1.79416552374813e-05
-2.27206984336135e-05
-3.07123633145309e-05
-6.69310080005894e-06
-1.17332599394875e-05
-2.79896831554815e-05
-2.10480047856451e-05
-2.26825831271418e-05
-7.73829216837976e-06
-1.39565746438675e-05
-2.57912956982675e-05
-1.06324957017379e-06
-2.31523242359379e-05
-2.86901126659043e-06
-2.42012236156987e-05
-1.78194489626389e-05
-1.29542208297929e-05
6.20891769275187e-07
-2.1992712848302e-05
-2.43600647546551e-05
-4.31018707222749e-05
-1.95027350196591e-05
-2.03903254038884e-06
-3.14490668721423e-05
-1.52639455194596e-05
-2.51296746574729e-05
-2.35740894655375e-05
-1.8789358448749e-05
-3.73705853966566e-05
-1.71905667503458e-05
-2.43401972134062e-05
-1.3455227727361e-05
-1.17250306266806e-05
-1.75952243501308e-05
-2.09159791573309e-05
-1.64295061746187e-05
-1.44442841114427e-05
-2.07266615924456e-05
-1.56169372762004e-05
5.82565251168931e-06
-2.44093035631945e-05
-3.1858811472685e-05
-4.21795708930877e-06
-1.65489669451655e-05
-1.97249201880704e-05
-1.46130316020288e-05
-2.35027602508369e-05
-2.42688638297567e-05
-4.19280425905482e-05
-2.45807714395585e-05
-9.0214384998496e-06
-2.00350832963523e-05
-1.87820016639942e-05
-2.25012296044354e-05
-2.4404226489842e-05
-1.37066537428485e-05
-2.37763107574311e-05
-1.3770871280417e-05
-2.76047626103826e-05
-2.4348101542172e-05
-3.45947074746541e-05
-4.67502328793527e-05
-3.77146437458974e-05
-3.24492920023802e-05
-1.59539141128711e-05
8.58188769950286e-06
-2.77380755169295e-05
-2.04017924869177e-05
-6.11413138798003e-06
-2.15565073897297e-05
-1.3789870230832e-05
-1.79308365529042e-05
-4.25504941564899e-06
-1.95793421301909e-05
-1.30789940311589e-05
-2.82505908057903e-05
-4.64989435996927e-05
-2.75905785400056e-05
-1.11924896055235e-05
-1.48822871374363e-05
-2.62432250292559e-05
-1.01060192334441e-05
-1.27644894830224e-05
-4.81695808314359e-05
-1.79722720104847e-05
-5.94557998710335e-06
-9.22511242260906e-06
-5.09611815015258e-06
-2.79266848670665e-05
-1.51989949685273e-05
-1.90153212433342e-05
-3.26168274846765e-05
-3.54114794743632e-06
-1.58420712658529e-05
-1.10222223091169e-05
-2.18684829165745e-05
-2.54696861508304e-05
-7.72663600821681e-06
7.38906781033546e-08
-3.23438229184027e-05
-3.54457729062926e-05
-3.9576680976279e-05
-1.22360880844799e-05
-2.4589989933422e-05
-6.55298719022133e-06
-1.53872060536601e-05
-2.06831928397773e-05
-1.88540233729533e-05
-3.47054819991212e-05
-1.96032269323575e-05
-4.02342465621482e-05
-1.89019534324234e-05
-6.77054643970929e-06
-1.54069940853469e-05
-2.67756874560228e-05
-5.75936462658525e-06
6.9219157888711e-06
-2.02746149159523e-05
-2.17303590529343e-05
-2.110589666062e-05
-1.19600457931476e-05
-1.52744828788177e-05
-2.01845472386218e-05
-2.07077349475174e-05
-3.3982533005676e-05
-3.87247576922887e-05
-1.95161188037256e-05
-3.2489192894037e-05
-2.4838514230141e-05
-3.39702117128651e-05
-2.05228395071364e-05
-3.78484482758505e-05
2.65909152043813e-06
-3.17292632633387e-05
-4.70613655985545e-05
-3.04233642602871e-05
-1.20545691983221e-05
-2.02126594960423e-05
-2.50641947267127e-05
-8.45468801472628e-06
-2.0924514197439e-05
-3.34231536221207e-05
-2.72600821130336e-05
1.03827855785791e-06
-1.43005319069716e-05
-1.98910020868639e-05
-1.58431048686828e-05
-1.44203339348966e-05
-2.82706344718851e-05
-9.13277149202093e-06
-9.59396946314797e-06
-1.85472353901871e-05
-1.80754855518048e-05
-4.32524712331784e-05
-1.68551719487343e-05
-3.75183838405653e-05
-2.3498759752982e-05
-1.55285339150951e-05
1.52712955519314e-06
-1.93200041137471e-05
-1.13218214192467e-05
-2.12567681116908e-05
-2.06528165672036e-05
-1.02314129626223e-05
-1.82164914587396e-05
-3.27285095836527e-05
-3.83977865375841e-06
-3.2139256849446e-05
1.52305463430854e-06
-1.58260452050273e-05
-2.2659132746448e-05
-1.21058693425297e-05
-2.98589973231768e-05
-1.07017800499749e-05
-2.91780982754498e-05
-4.60555019352555e-05
-3.3170222003488e-05
-1.7445477032991e-05
-3.50262083055588e-05
-3.27978994910304e-05
-1.59421375573073e-05
-9.39332127390157e-06
-9.52488773209868e-06
-2.48265136679164e-05
-2.54228368191944e-05
-3.01294793268075e-05
-1.71481602019166e-05
-1.11811770367437e-05
-2.91855664702578e-05
-4.9157177266517e-05
-1.47147883926561e-05
-2.52597645337827e-05
1.64216152074376e-06
-4.41325697731297e-05
-1.52806629204196e-05
-2.25315782160352e-05
-2.42263588530516e-05
-3.40794828084978e-05
-1.84770355629246e-05
-2.11828800699546e-05
-4.01483081522581e-05
-1.89947242352214e-05
-1.50244768781153e-05
-1.4263579767356e-05
-1.98708316749577e-05
-5.23573511469007e-06
-8.52323416720891e-06
-2.49235714987026e-05
-8.7594257759032e-06
-2.32917438420053e-05
-4.38865726758628e-05
-2.57854053928522e-05
-2.60446411405524e-05
-3.52890288448624e-05
-1.31665701039065e-05
-1.9105853504877e-05
-8.3093409852199e-06
-3.84923500496467e-05
-1.89696331731187e-05
-7.32781842565804e-06
-1.9692594720382e-05
-1.94510766106097e-05
-3.30022635588667e-05
-2.47528843778188e-05
-1.5115588599697e-05
-1.91841905184311e-05
-6.79132071537378e-06
-3.0079703623821e-05
-3.09009358550438e-05
-3.40501715062103e-05
-1.17194874906481e-05
-1.43542151210564e-07
-4.24959215689838e-06
-1.3374154451311e-05
-2.48571329687968e-05
-6.17255509407402e-06
-3.16020199316491e-05
-2.6502279596211e-05
-2.69817789742513e-05
-1.63670129417957e-05
-9.14709418192957e-07
3.97237870665205e-07
-1.7205041241825e-05
-3.40338812822499e-05
5.76770517554884e-06
4.70486005026665e-06
-1.58074139480356e-05
-3.61396629717398e-05
-1.1557720141158e-05
-2.01694679612038e-05
-2.02270973877584e-05
-2.45778998725255e-05
-2.46817881794505e-05
-4.6507482196751e-05
-3.625924186325e-05
-2.15865701903006e-05
-1.97692596177416e-05
-1.87323058490712e-05
-2.55849778160149e-05
-2.91818876511784e-05
-4.22194432167999e-05
-3.95042877220867e-05
-3.39766568139256e-05
-3.2890522351806e-05
-3.61543361473607e-05
-2.25224407645671e-05
-1.43388364943865e-05
-1.08297902562411e-05
5.80335461094468e-06
-4.36055309459312e-06
-2.45920470698684e-05
-1.36944695391615e-05
-2.74188018364382e-05
-3.01764079427022e-05
-2.72694246302899e-05
-3.56913413625428e-05
-2.0654154634378e-05
-3.23906179102983e-05
-2.90949193100206e-05
-1.11253462612404e-05
-1.72812829026416e-05
-2.49698872425949e-05
-1.77756266600412e-05
-1.63136850820765e-05
-2.14024870351928e-05
-2.75109537163088e-05
-1.18255045599534e-05
-3.25300972255386e-05
-2.52007940711845e-05
-1.27056612078674e-05
-2.31631181648084e-05
-4.80999025167106e-06
-5.6829888167032e-06
-2.5128425207605e-05
-2.91524134621235e-06
-1.79378595632808e-05
-2.4733569950842e-05
-3.40154851093834e-05
-1.90870867152361e-05
-2.45581563716118e-05
-2.03792806771856e-05
-1.81318008242364e-05
-1.90769412314036e-05
-1.85053880748795e-05
-5.12996154941566e-05
-4.14855195015027e-05
-3.0237177237023e-05
-6.66571826968535e-07
-3.73237814647962e-05
-1.70733758935079e-05
-1.62490279244934e-05
-2.81467915894092e-05
-2.07012469507727e-05
2.49031226371294e-06
1.73353654230185e-06
-2.43655818554256e-05
1.4875552917123e-06
1.9710387065418e-06
-8.93798389178288e-06
-1.27624021236866e-05
2.88313872401528e-06
-2.70579687335341e-05
-2.25447331652921e-05
-1.43777390140785e-05
-7.34110344502895e-06
-2.76904400836749e-05
-1.92317903839904e-05
-1.46771774943691e-05
-3.23536156163483e-05
4.35704742448623e-06
-2.21373620159211e-05
-2.99728501580648e-05
-2.38701147251229e-05
-3.7948325448834e-05
-2.83318980438311e-05
-1.91512658600365e-05
-1.23935563813304e-05
-8.19569265946563e-06
-4.34247402508367e-05
-2.03315608037342e-05
-3.43764550154465e-07
-1.99264936089442e-05
-2.03182304220751e-05
-3.3095717159634e-06
-1.25894317032502e-05
-1.85852661124242e-05
-2.57480244766015e-05
-2.7508524509705e-05
-1.37336777014994e-05
-2.83304927618217e-05
-2.71003078279314e-05
-1.37820583467181e-05
-5.34625053661292e-06
-1.91351364973695e-05
-9.93818725926648e-06
-7.75430409115924e-06
-1.30235451904957e-05
-3.51457668894742e-05
-2.49120898976014e-05
-1.14910317787147e-05
-3.86211657321412e-05
-1.50848136345213e-05
-1.09325375288631e-06
-2.16775026105477e-05
-3.25311537967493e-05
-2.59336452563148e-05
-1.79666677986657e-05
-2.04041625295135e-05
-1.15260982498292e-05
-1.06832290262944e-05
-6.6890697983536e-06
-1.0314451856044e-05
-1.25154639427719e-05
-1.33837915659518e-05
5.67923408278317e-06
-2.52194659845477e-05
-1.0246924758759e-05
-2.34069530998415e-05
-2.490324471003e-05
-3.58624577124827e-05
-2.64385306010615e-05
-1.3878683299206e-05
-3.19041646661899e-05
-4.03391717793788e-05
-3.44014218063645e-05
-7.63295218640237e-06
-2.74205133885699e-05
-1.08631738934402e-05
-8.6591511530979e-06
-1.64375244989679e-05
-8.0722093225877e-06
-3.02115561547626e-05
-2.518608510705e-05
-6.3902614100451e-06
-1.72343962216239e-05
-7.47309727686982e-06
-9.32878067611162e-06
-1.20931666332238e-05
-1.10087387431168e-05
-1.98730248766978e-05
-1.7274782985884e-05
-9.18976281355613e-06
-1.01962820191652e-05
-9.55249060876998e-08
-9.84189420407701e-06
-2.29707166122441e-05
-1.51860657171287e-05
-2.04863505407005e-05
-1.50103920600311e-05
6.43524176017345e-07
-1.62354801894466e-05
4.5717282715183e-07
-2.86213971521611e-05
-2.31884415557534e-05
-1.75635792855654e-05
-2.49534221136144e-05
-1.82279035869565e-05
-3.36930877900077e-05
-2.81309072550246e-05
-1.22943493245179e-06
-2.68982397497077e-05
-2.48262504368512e-06
-1.5189685564239e-05
-1.28575221307327e-05
-1.42350071601704e-05
-3.88330848834062e-06
-9.24221531913683e-06
-1.45049453956628e-05
-1.52999900610151e-05
-1.62864038078286e-05
-3.01144768730071e-05
-2.236038508701e-05
-2.68972860647517e-05
-1.2503807519108e-05
-3.57039151168483e-05
-2.96771676429174e-05
-3.14884014249641e-05
-5.87221730907355e-06
-2.64074121538547e-05
-2.25398258857396e-05
-3.06026830271755e-05
-2.64196366101558e-05
-3.66566664824923e-05
-2.34012631136877e-05
-5.08993497877023e-06
-4.75780485346626e-05
-6.91955407482461e-06
-2.46027433719513e-05
-5.06475071562093e-06
-1.53664619774492e-05
-9.53135503078655e-06
-1.10600905009912e-05
-1.38987568823953e-05
-8.33402060291845e-06
-4.12988350396887e-05
-8.34363944842788e-06
-1.08516116643735e-05
-3.21840445153096e-05
-2.54017206873851e-05
-2.50033744428764e-05
-2.22179818152557e-05
-7.63603641494688e-06
-1.75448958273924e-05
1.81372096709673e-05
6.20089536416585e-06
-2.39728201508599e-05
-1.94977167968329e-05
-1.79905057857338e-05
-7.29211381573205e-06
-2.08999046688865e-05
-1.10751148550434e-05
-2.97831677321938e-05
-1.95638398408396e-05
-1.29011024890135e-05
-2.37365009707051e-05
-2.48420549003311e-05
-2.01958146730452e-05
-2.05112973318287e-05
-2.2575601150408e-05
-1.75980552008669e-05
-3.82372375406858e-05
-2.00177403040256e-05
-3.42862537259046e-06
-4.76226649834738e-05
-2.3787194883269e-05
-1.09161728467483e-05
-8.39848388675224e-06
-1.10931191017855e-05
-2.04833237016166e-05
-1.69132258137038e-05
-2.31364857067683e-05
-1.7610696491909e-05
-2.77535483708321e-06
-3.42059259702668e-05
-2.59165382006544e-05
-1.94082964954785e-05
-3.33693371040654e-06
-3.34747788269264e-05
-1.49453763007527e-05
-1.81234260386713e-05
-2.11989632697918e-05
-2.94503620236281e-05
-7.23006085812267e-06
-8.22522833116873e-06
-2.11964330086952e-05
-4.01067048976174e-06
-8.224551773764e-06
-2.87386690221775e-05
-1.71111887200953e-05
-9.06450263441024e-06
-2.19327782399674e-05
-1.86891970226125e-05
-1.04049025897194e-05
-2.32547483308591e-05
-8.54740172036903e-06
-2.179459262261e-05
-3.24439238575189e-05
-3.23004332097244e-05
-3.13803102824908e-05
-2.8186856128802e-05
-2.94814225382185e-05
-2.65636243790812e-05
-3.59484340215974e-05
-2.37714470750276e-05
-2.67757140369624e-05
-5.10688545510661e-06
-1.09052401909642e-05
-1.27361227135083e-05
-4.9531475559599e-06
-1.27047124832633e-05
-1.02125239230302e-05
-1.33082842206813e-05
-1.64253396626291e-05
-4.02097418127562e-05
-1.8855282335291e-05
-1.84018982019007e-05
-1.05897367066007e-05
-2.98048385470272e-05
-3.06209567057147e-05
-1.74557403380857e-05
-2.0932715728831e-05
2.03585523153306e-06
-1.36671441100045e-05
-3.3799236215655e-05
-1.40465924601785e-05
-2.68484149454844e-05
-2.2665903938549e-05
-1.21147749519002e-05
-2.05027962949436e-05
-2.4613072200643e-05
-8.80605475081208e-06
-9.59845082401111e-06
-3.22701110909268e-06
-2.34032105941045e-05
-1.33547977354453e-05
-1.7964948909229e-06
-4.93812972454794e-05
-2.09840670775e-05
-5.80161554825471e-06
-1.81918077825182e-05
-1.11907578862058e-05
-3.80313838120296e-05
1.22676090702521e-06
-2.07408415021891e-05
-4.0190772243501e-05
-2.37948743249926e-05
-2.24557354049196e-05
-8.3138068607627e-06
-1.71661840889585e-05
-1.40199020099239e-05
-2.28725512026696e-05
-9.73030384941171e-06
-6.4959497143381e-06
-2.28623758557718e-05
-9.44443337544951e-06
-1.75953920273295e-05
-3.32034459483545e-05
-2.61479228103021e-05
-3.61566683218162e-05
-2.38160330050278e-05
-1.86455155029546e-05
2.1544010682258e-06
-2.08258690614444e-05
-1.52637406505683e-05
5.47130669144304e-07
-3.53422686044174e-05
-2.46861594485818e-05
-7.03407360676437e-06
-1.66388687085294e-05
-2.28826968679496e-05
-1.36541554036478e-05
-2.42457506864274e-05
-2.91041813133643e-05
-3.4332912843149e-05
2.77770344268848e-07
-1.9500037312752e-05
-1.65400373554664e-05
-2.72270833949836e-05
-1.63307657155388e-05
-3.4661114246294e-05
-1.31501980456446e-05
-3.61024379152516e-05
-4.08039057310052e-05
-3.27466354941294e-05
-2.35108246454762e-05
-1.545471389959e-05
-1.602065176831e-05
-3.36118434984624e-05
-3.0454562200105e-05
-2.80960569667078e-05
-1.29088819923999e-05
-2.8642069143336e-05
-4.20285266257109e-05
-1.90850669173254e-05
-1.10817389181405e-06
-1.12243842179849e-05
6.13685326311302e-06
-2.39162536407494e-05
-2.26052294824331e-05
-2.67189153335986e-05
-2.45582550596844e-05
-3.62133773049269e-05
-2.36243336174512e-05
-1.46777895529687e-05
-2.79391999342467e-05
-3.7462510557154e-06
-1.62658835487084e-05
-2.84306172424018e-05
-2.18321091600709e-05
-5.83114802029299e-06
-2.69863701343784e-05
-3.06007894119184e-05
-3.8920553216821e-05
-2.51360650849101e-05
-3.61026462730811e-06
-1.29809068989275e-05
3.80733851120364e-07
-3.6825469797449e-05
-1.08568146648803e-05
-3.46145802381827e-06
-1.52759677387825e-05
-2.10744924687167e-05
-2.23898305378773e-05
-2.35977166274065e-05
-2.18956673648893e-05
-2.12207429675359e-05
-3.5134390374699e-05
-1.7679645892555e-05
-1.01723931066942e-05
-2.69901694425595e-06
-2.81660964791985e-05
-2.72691270439744e-05
-2.41904087775639e-05
-1.27170111784598e-05
-1.70286390022292e-05
-2.62524278408074e-05
-2.63941977663095e-05
-4.34933961038005e-05
-1.27586298991572e-05
-4.65332239625266e-05
-1.44062266121101e-05
-1.29232645605689e-05
-3.22629578408769e-05
-9.88928993098896e-06
-2.22755213381403e-05
-1.17155687069686e-05
-9.12128903081417e-06
-2.89648149518175e-05
7.2341410027037e-07
-4.01565823421085e-05
-3.87082082804339e-05
-3.10093162847608e-05
-2.49980083189667e-05
-1.41362506466053e-05
-3.67774936155226e-05
-1.71758292553131e-05
-3.4320112348987e-06
-2.67589295974884e-05
-2.0337237928494e-05
-1.21885065822642e-06
-1.61975838576432e-05
-3.97189415008659e-05
-6.65011260137423e-06
-8.36956181176521e-07
-2.88268806698179e-05
-1.16575206444206e-05
-1.06495567739706e-05
-2.02084624217152e-05
-2.18301095105293e-05
-1.2151305057629e-05
-1.79323666615145e-05
-1.90383199580054e-05
-1.94017561606482e-05
-7.63011216758274e-06
-2.3503556509747e-05
-1.06200898812578e-05
-3.45575611560239e-05
-1.94749301906699e-05
-2.46364277192699e-05
-2.55194118225767e-05
-1.28224378015711e-05
3.46911757092431e-06
-2.4287130871187e-05
-1.53743248617967e-05
-1.87679157794005e-05
-3.05607705936507e-05
3.85956945602972e-06
1.05194047685917e-06
-5.93953516680667e-06
-1.9930869701889e-05
-1.62276534206777e-05
-2.98422891678509e-05
4.28562045212715e-07
8.22058502132705e-06
-3.00442750246022e-05
-9.7861920859725e-06
-1.60371358987645e-05
-8.213184058835e-06
7.45471870614269e-06
-2.71113882471155e-05
-1.70875080212034e-05
-4.36633577775336e-05
-3.26720693101439e-05
-5.31833481928848e-06
-9.74707485353838e-06
-2.5384026826372e-05
-2.32325550468063e-05
-2.48531621563468e-05
-8.66854676495389e-06
-6.81515440316049e-06
-9.37638835879183e-06
-1.68387903956135e-05
-1.76360978408595e-05
-3.09167204533e-05
-1.73753336293526e-05
-1.99061824514054e-05
-8.16829404171012e-06
-2.59531711470195e-05
-1.79630844881764e-05
-4.50593519569834e-06
-1.23336217897276e-05
5.33640401350132e-06
-2.86145288306167e-05
-1.88101752226544e-05
-2.36736639773368e-05
-4.13950900822036e-05
-2.09427996620501e-05
-1.59427448012845e-05
-4.44556341513153e-05
-1.8482256475595e-05
-2.95310527269986e-05
-1.63935333133467e-05
-3.41363809551337e-05
-7.92225567068852e-06
-1.80968344678239e-05
-2.93593948253836e-05
-3.27615517639681e-05
-2.03967729817529e-05
-7.36870192938486e-06
-2.69869405643881e-05
-3.64207425224677e-05
9.16361076195394e-07
-2.24423294073633e-05
-1.96472101670065e-05
-4.67220371305751e-05
-2.76127222237786e-05
-4.26800027040922e-05
-2.57886641078876e-05
-1.84605162388973e-05
-6.04191898736337e-06
-1.80269791704616e-05
-2.09418379827475e-05
-3.43794493552289e-05
-2.56764100494707e-05
-1.42535732976148e-05
-2.25804104441953e-05
-7.68450787357919e-06
-2.29769429932224e-05
-6.47818399043566e-06
-1.97680300738153e-05
-8.44796998981413e-06
-3.50646962651525e-05
-2.50404293611898e-05
6.23806014772909e-06
-2.27897886349957e-05
-1.67741336030451e-05
-2.96692382130459e-05
-1.83780368143868e-05
-1.22304599042872e-05
-2.41984381038645e-05
-2.46588474878072e-05
-2.36759491334429e-05
-2.01106471630262e-05
-1.53669303371971e-05
-8.06928692165327e-06
-1.38030297440138e-05
-3.16859049380779e-05
-3.39024673530062e-06
-3.22857941993985e-05
5.62163815322674e-06
3.26423792733147e-06
-3.26440544492152e-05
-3.54694212512966e-05
-2.38656616050177e-05
-2.27428984123053e-05
-1.32791089237069e-05
-1.46284969340089e-05
-1.75269054196443e-05
-2.25121263647165e-05
3.52640237540917e-06
-8.73800939590689e-06
-2.51115691722022e-05
-1.96655572758673e-05
-7.26813181802826e-06
-1.36404034027249e-05
-1.12537460683233e-05
-2.60724060765803e-05
-2.32557470460323e-05
-2.48602550480607e-05
-2.53704272108805e-05
-4.8424733735268e-06
-1.0577954621129e-05
7.02424339592015e-06
2.26581216633672e-06
-1.56043429895672e-05
-2.87503019514837e-05
-2.66959233428794e-05
-2.55330655893896e-05
-2.86074692475082e-05
-1.06398944157331e-05
-2.64341832459256e-05
-3.11662153535295e-05
-2.21089506664744e-05
-3.0213085398649e-05
-5.18550843583329e-06
-3.7453572741325e-05
1.96214503241536e-06
-8.95563088917864e-06
-8.5448914297314e-06
5.13513918905515e-06
-4.6181461866644e-05
-2.18989636757816e-05
-1.08195796980924e-05
-1.92312539172299e-05
-3.00340513517252e-05
5.79285082701341e-07
-3.55491979335006e-05
-1.64027349774667e-05
-3.1668587172731e-05
-2.23110781248327e-05
-1.93446004124277e-05
-9.99832743832512e-06
-5.43535932833627e-06
-1.08505110024083e-05
-1.6713081975184e-05
-6.36764609997147e-06
2.01779391657587e-06
-8.50975273850345e-06
-8.14888379888197e-06
-1.43211693849547e-05
-2.29661678089047e-05
-1.31640908023391e-05
-3.86977619307829e-05
-1.62590268290204e-05
-2.19766625417639e-05
-2.88131354451595e-05
1.19977939572438e-06
-1.81903277875637e-05
-2.7233844136283e-05
-3.55862646997509e-05
-1.27251590218701e-05
-1.73335848426018e-05
-1.19327914423669e-05
-2.99409620128981e-05
-2.60763466381513e-05
-3.39140270590896e-05
-3.01283756413737e-05
-1.68230892401394e-05
-1.69011158860597e-05
2.67780170815807e-06
-1.36261783088382e-05
-1.88549052533204e-05
-2.19886826508518e-05
-4.09895254400783e-05
3.6914791662209e-06
-1.18143261317268e-06
-2.6872559520178e-06
-2.97110936692577e-05
-1.16138486888255e-05
-2.49851093989424e-05
-3.34470510577729e-06
-1.41024143419426e-05
-7.16396588779888e-06
-1.5301401518995e-05
-1.92631528977237e-05
-9.44167106217154e-06
-1.42903563924453e-05
-2.01214978639916e-05
-1.5799980985437e-05
-1.31692105971991e-05
-3.18939845487742e-06
-2.70939874219033e-05
-1.41179283378862e-05
-4.19547473862567e-05
-2.55339091961947e-05
-2.1298889373069e-05
-1.60221153115562e-05
-2.22408073951019e-05
-4.76591709892397e-05
-1.38606567369755e-05
-3.14951754251995e-05
-5.45682872818631e-06
-4.03349354820282e-06
-8.02249836399394e-06
-1.66844020217255e-05
-1.67474748945484e-05
-2.87882137017241e-05
-2.4427174897543e-05
-1.33030366556257e-05
-3.62907182718969e-05
-9.72028078130642e-06
-1.49515830375913e-05
-2.86369090996068e-05
-9.68333873186037e-06
-1.1978760595959e-05
-1.80273007641588e-06
-1.6385147674262e-05
-2.53704074480964e-05
-5.58992528344455e-06
-2.02264712933637e-05
-1.98964649173895e-05
-3.48974903580066e-05
-2.28356186710531e-05
5.97917374105495e-06
-1.32927950422342e-05
-2.01317558593758e-05
-4.6148217834062e-05
-6.18505100994812e-06
-1.3144406306432e-05
-2.565036155872e-05
-2.65046536271903e-05
-1.89142616322479e-05
2.55791132877348e-06
-8.44496607044732e-06
-2.02842856650995e-06
-1.18522970579134e-05
-2.31737660315877e-06
-2.40552428848771e-05
-1.87494898311675e-05
-9.99569312471055e-06
-2.18075374146774e-05
-2.30792810230084e-05
-1.91152066184236e-05
-1.72380481527398e-05
-1.59582556328843e-05
-8.19086075599545e-06
-6.22789933666123e-06
-1.77019442676877e-05
-2.31123726080289e-05
-1.6384651390238e-05
-3.05619928905255e-05
-1.34166016788163e-05
-3.89697835799854e-05
-3.53624520578819e-05
-2.35507348714074e-05
-2.8241370962476e-05
-2.46079417879122e-05
-1.826763523276e-05
-2.00308328727513e-05
-9.69958822315932e-06
-1.77430761518401e-05
-1.70899940648507e-05
-1.46968802474473e-05
-2.26329333465533e-05
-3.80991748177532e-06
-3.52727854983321e-05
-1.93059292754972e-05
-1.07850785784767e-05
-1.54688288990706e-05
-2.44316747727116e-05
-2.33728981406759e-05
-2.30414218743641e-05
-1.92500316385315e-05
-2.30198718326921e-06
-1.60795213772517e-05
-2.85880635184407e-05
-3.30253792417089e-05
-9.24854705969866e-06
-2.11685298026453e-05
-5.7428937491067e-06
-3.07727717221961e-05
-3.200627684316e-05
-1.60491188779512e-05
-3.74420280147232e-05
-1.18426243072864e-05
-2.6273994859607e-05
-3.3792258830738e-05
-2.64815255100076e-05
-3.22511555296806e-06
-3.44269338223018e-05
-3.09967273508218e-05
-2.29132363131805e-05
-3.15378532186729e-05
-1.61618889049075e-05
-2.04082778350043e-05
-2.15192055627319e-05
-4.06363313610012e-05
-1.73096896316627e-05
-8.52758663520727e-06
-1.86462802526985e-05
-1.67580654512557e-05
-1.1051742450419e-05
-2.3257827351299e-05
-1.7723332326362e-05
-1.87360735386327e-05
-2.47687626835805e-05
-1.97595271258004e-05
-2.27235393906575e-05
-3.91367288064466e-05
-2.08707682102638e-05
-1.59036954817336e-05
-1.38569974107914e-05
-2.82674428620886e-05
-3.99789158896907e-05
-2.39799789230489e-05
-2.11747606977521e-05
4.86875232662182e-06
-6.98292836598574e-06
2.78222889947958e-06
-1.50451988859334e-05
-3.09789546163208e-05
-2.07803752037725e-05
-2.67303235363457e-05
-1.26117361418486e-05
4.34715410837853e-06
-9.33379386239665e-06
-2.38673880590209e-05
-3.43310545999278e-05
-1.55586067126504e-05
-1.48344767617995e-05
-3.94991820206412e-06
-2.18981901738705e-05
-1.73599781872293e-05
1.37402049484325e-06
-2.01874454445465e-05
-2.57010689844161e-05
-1.82691641251615e-05
-1.54583328750597e-05
-1.65194810890846e-05
-3.26904708562201e-05
-2.23791747962313e-05
-6.56897845018625e-06
-2.29664765896227e-05
-1.90348879808404e-05
1.06835661266355e-05
-1.90899751460484e-05
-1.11591616187311e-05
-4.66006152579942e-06
-1.41569836748364e-05
-2.14466888907801e-05
-8.92014118420286e-06
-1.69160797253388e-05
-2.02754994238055e-05
-5.18699900747522e-06
-1.27143718736547e-05
-4.47551769973773e-06
-1.99805377555597e-05
-2.61780508943341e-05
-3.24464814759653e-05
-2.32723821453007e-06
-3.7720045839663e-05
-2.14867130672639e-05
-1.20502712497213e-05
-2.12813289962517e-05
-2.07007760142876e-05
-9.80339783696138e-07
-8.06176793322394e-06
-1.9387739021626e-05
-1.76223218984805e-05
-3.2312306689266e-05
-1.92364863324285e-05
-3.68946969621517e-06
-2.32649805995726e-05
-2.04040476787993e-05
-1.80817439764341e-05
-2.48069583968237e-05
-1.69286022043568e-05
-2.3604433528549e-05
-1.9320181673491e-05
-3.45734184210932e-05
-2.80422200034932e-05
-3.27847952421399e-05
-2.09484914803598e-05
-1.68561853769343e-05
-6.43987108998411e-06
-1.50062674155088e-05
-1.67541710357056e-05
-1.70416509119515e-05
-5.64109683332448e-06
-4.45419739655175e-05
-1.370402528242e-05
-2.15165179145189e-05
-2.72708023318252e-05
4.3978413289481e-06
-3.6464936508482e-05
-1.94931645443911e-05
-3.62538434208766e-05
-1.00302855767846e-05
-2.52271656375542e-05
-2.64894374330318e-05
-1.18614128350285e-05
-3.08160887738078e-05
-9.40688720886291e-06
-1.38630363634772e-05
-2.50207277551399e-05
-7.29810326420482e-06
-1.82431444185363e-05
-1.51665898363455e-05
-2.39494465940176e-05
-1.93656309953848e-05
-7.85896646419013e-06
-2.15862041809752e-05
-1.47327819297441e-05
-1.91802637758365e-05
-2.71233632102895e-05
1.36558833749512e-06
-1.8057018843685e-05
-1.90166187062883e-05
-9.2696006683635e-07
-1.86187356597841e-05
-1.03616055711924e-05
-1.62770105863375e-05
-2.31107510884313e-05
-1.37177860512059e-05
-1.18859980134526e-05
-2.5223716026218e-05
-2.31703028851747e-05
-2.20600207575633e-05
-2.24008597151582e-05
3.15410822357751e-06
-8.34249944786029e-06
-4.07258426390295e-05
-2.42885468117407e-05
-3.46818858848009e-06
-1.35087026087023e-05
-1.24458816010735e-05
-3.15911720478503e-05
-1.86816569673526e-05
-2.26332381123942e-05
-2.69322458206624e-05
-1.81950660745924e-05
-3.02432669706492e-05
-3.18359023343748e-05
-3.27939625646921e-05
-1.6239603736339e-05
-1.31867591359441e-05
-1.68920213984236e-05
-4.60848657008325e-05
-2.59111511218764e-05
3.5597939296774e-06
-2.13014402819622e-05
-1.57743400065503e-05
-1.25195132886063e-05
-1.31740863240104e-05
-2.26938372741042e-05
-1.65105025769507e-05
-1.92789040259751e-05
-2.78193043328531e-05
-2.26339231270734e-05
-1.97584127167274e-05
1.36453189625108e-06
-2.59137964441621e-05
-4.70659002582212e-05
-8.05797874727786e-06
-2.93177492293729e-05
-8.91614133053103e-06
-3.75830788893155e-06
-3.24047093930828e-05
-9.59828280275548e-06
-2.13192041932717e-05
-2.6190561987222e-05
-1.43855175241124e-05
-8.42940391056127e-06
-5.02326077260142e-06
-2.13861799207386e-05
-2.05688690162474e-05
-1.02378467231149e-05
-5.74433770233995e-06
-2.39329655374862e-05
-2.44297773803915e-05
-6.05529753129281e-06
-1.75092353644226e-05
-2.3739161698485e-05
-1.05744521245963e-05
-8.95496548386573e-06
-8.87630363785659e-06
-2.97225268632451e-05
-3.40919582330904e-05
-1.33254378970859e-05
-9.46852191819406e-06
-1.22838021785739e-05
-9.36295022369209e-06
1.85149937575605e-05
-7.96166488125183e-06
-1.98219868485464e-05
-1.58601194800908e-05
-3.27664992213145e-05
-1.47246945592653e-05
-3.31705509180455e-05
-1.18344065360243e-05
-1.88977477980487e-07
-2.51389052146542e-05
-1.62734221820662e-05
-2.6944007878186e-05
-1.93456453634502e-05
-2.3284660144443e-05
-3.1635986989922e-05
-1.44381433227499e-05
-2.60114554650535e-05
-2.68354443333924e-05
-3.45488744663084e-05
-2.19766490868807e-05
-1.97235023476215e-05
-4.59717166750326e-07
-3.13598182621749e-05
-4.40406338127607e-06
-3.67571273094327e-05
-1.28668072119192e-05
-6.24397297793096e-06
-1.11122898869114e-05
-2.43899353132511e-05
1.53389037400925e-05
-7.75267278708609e-06
-2.74325493687203e-05
-6.3432209002866e-06
-2.88309481169445e-05
-1.00778114491701e-05
-2.57446306254904e-05
-3.91683034601234e-05
-3.03282344679209e-05
-1.33674123119469e-05
-4.94794033000959e-05
-1.31094748630614e-05
-2.44193465544965e-05
-2.842151245788e-05
-7.83945106363029e-06
-3.08598242486212e-05
-2.39395043236897e-05
-1.79855173479217e-05
5.47234365069493e-06
-3.75006359186085e-05
-1.29848176588068e-05
-2.96529281578834e-05
-3.56750288479587e-05
-5.69645702246459e-06
-2.52389618789454e-05
-8.04535322688499e-06
-3.02029592158379e-05
-1.30128053942229e-05
-1.62905774047658e-05
-2.73352190829986e-05
-1.46464856566724e-05
-2.23478768491529e-05
-1.61370169619223e-05
-1.30551669788608e-05
-5.61991588416345e-05
-3.53481431112833e-05
-1.01537646218323e-05
-2.61714517643803e-06
-8.49504161222549e-06
-1.20503133771824e-05
-7.6074626337627e-06
-2.62779682608538e-05
-2.64468080720802e-05
-1.34338613347453e-05
-8.98404738043419e-06
-3.86028087618854e-06
-1.04791093752231e-05
9.44856427716773e-06
-1.35073304778457e-05
-2.024425866268e-05
-1.80778147302198e-05
-8.68919278997309e-06
-1.29157890525939e-05
-2.29287954873849e-06
-1.5065397995711e-05
-9.89672573956397e-06
-5.24153672546706e-06
-3.87889578209808e-05
-2.1738556987846e-06
-1.13765192732043e-05
-3.07315907685513e-06
-4.5435680186976e-06
-1.1998369155106e-05
-2.39779935301166e-05
-2.33440804199049e-06
-6.1032241898283e-06
-2.26925905119357e-05
-2.9292770229804e-05
-5.50701013392761e-06
-3.28716940262891e-05
-2.53381208614734e-05
-2.49204838616744e-05
-2.26475921238332e-05
5.52085548251376e-06
-2.15006858799173e-05
-1.69047096207957e-05
-1.9170842156682e-05
-4.56586047124901e-05
-2.36533643457587e-05
-2.23610628640743e-05
-2.01959267596875e-05
-2.66988373314361e-05
-2.81079675010818e-06
-3.05458826231566e-05
-4.31332677551733e-05
-1.05645406995886e-05
-2.86395368398042e-05
-1.85387308676631e-05
-3.93855723270508e-05
-2.40265590147088e-05
-2.2248115587105e-05
-2.44810848417313e-05
-1.97457057602244e-05
-2.70459477636591e-05
-2.4346879371816e-05
-2.25440227845633e-05
-1.67103668037434e-05
-4.01547755247194e-05
-3.92454039228685e-05
-2.54401603309908e-05
-9.71936196718166e-07
-2.77478033888756e-05
-1.55149475048586e-05
-2.07862799234674e-05
-1.32727482606458e-05
-3.56672431508552e-05
-2.13674999295601e-05
-5.79182047248859e-06
-2.37242367847737e-05
-4.26208715107213e-05
-4.04651783639244e-05
-2.43238053826685e-05
-3.53026038337639e-05
-1.95260420953576e-05
-2.73044260828365e-05
6.61779175239857e-06
-1.77192593605343e-05
-8.92199891616258e-06
-6.16216286750605e-06
-1.6810652250536e-05
-1.59606014496229e-05
-1.11394557396286e-05
-1.61714754380723e-05
-7.26389239347022e-07
-4.08370319636247e-05
-1.38916455977304e-05
3.26567480399149e-06
-1.80235793233646e-05
-1.83168053228797e-05
-2.40706097242235e-05
-1.8072394945044e-05
-2.39861037920676e-05
-2.23390600760268e-05
-1.5479399891378e-05
-4.58584182762789e-06
-1.15006643934512e-05
-1.60001136022509e-05
-2.74475754548628e-05
-8.84159861818174e-08
-4.13606272304646e-05
-2.80088588318566e-05
-2.25985795332221e-05
-2.33817519527986e-05
-1.41263261580197e-05
-1.03856975274567e-05
-1.02516422692009e-05
-2.8646151757502e-05
-5.73993562840283e-06
-2.92014250762806e-05
-1.39961268172196e-05
-1.82182729439826e-05
-1.41339669836771e-05
-2.79449398974255e-05
-2.91499935501057e-05
-2.69743217237001e-05
-7.67870872849527e-06
-2.9995365918964e-05
-4.47195759265282e-07
-8.85056083851701e-06
-1.47383104772964e-06
-2.26118065946352e-05
-1.78781317384917e-05
-1.52205211250199e-05
-2.85647972764933e-05
-1.2546798124292e-05
-1.79322190747033e-05
-2.91938361453474e-06
-4.80483095424893e-05
-2.73783211143913e-05
8.7503633435011e-06
-1.57234763781592e-05
-8.64947619988024e-06
-4.15970487811742e-05
-1.9082188848499e-05
-2.12832771122362e-05
-7.84592400864227e-06
-2.19978190039972e-06
-7.62796806972962e-06
-3.24305410162987e-05
-8.09240869813996e-06
-3.79143079688397e-05
-1.67522283494866e-05
-2.24530855420017e-05
-1.8172426132042e-05
-2.42372180135443e-05
-9.5351463635749e-06
-3.68156796626485e-05
-3.57378179153417e-05
-1.201429432104e-05
-1.21697604092867e-05
-1.36068649838189e-05
-6.37843449718957e-07
-3.77279463267637e-05
-2.32585652786791e-05
5.48077280436146e-06
-2.48581939363632e-05
-1.89905705610473e-05
-2.1528714917465e-05
-3.00395130558448e-06
-2.46065591419894e-05
-1.09763409951297e-05
-3.34262774531039e-05
-7.11475380281413e-06
-2.35558532724559e-05
-1.13588141072269e-05
-2.73430465134817e-05
-2.63819424646497e-05
-1.58084298861929e-05
-1.0065995485408e-05
-1.04728477091712e-05
-2.52567350670244e-05
2.76927218182708e-06
-9.08976341112435e-06
-1.66012482062495e-05
-8.69530463484041e-06
-3.96667661671641e-06
-2.34576125236648e-05
-2.22333750184761e-05
-9.00196853702437e-06
-2.49853742832192e-05
-1.02091916194911e-05
-1.70975026785327e-05
-2.14273851341835e-05
-2.31292165530257e-05
-7.85797463360927e-06
-1.60608358913272e-05
-1.13584644128482e-05
-2.03374598162667e-05
-1.47251520451485e-05
-5.90523483370225e-06
-2.58789316064399e-05
-1.66860250216602e-05
-2.19779117616005e-05
1.52893439131231e-05
-2.44427474273864e-05
-1.7419289655891e-05
-1.47054029891076e-05
-2.65090209266689e-05
4.02738674489271e-06
4.92742086443124e-06
-2.40828550935954e-05
-1.2362735419851e-05
-1.26333807760898e-05
-1.00848727426403e-06
-1.98709902083596e-05
-1.99488106129546e-05
-1.79146836312673e-05
-1.70780304537782e-05
-1.29419721074536e-05
-1.36099272765564e-06
-3.11619720950975e-06
-7.20955203262678e-06
-3.10775434563286e-05
-3.6393345385604e-05
-1.50936162148856e-05
-4.1041356559506e-05
-3.11965891693186e-05
-2.89892413486883e-05
-3.90434578243487e-05
-1.42062405985898e-05
-2.3093418171541e-05
-6.96004057027331e-06
-2.73530102427313e-05
-3.50373466315585e-05
-2.91451346320068e-05
-2.93796589039249e-06
-3.27288878579753e-05
-2.61379069708404e-05
-1.08693610241532e-05
-1.31382639141345e-05
-3.27473126562878e-05
-1.3551197687634e-05
-3.07542551114753e-05
-1.04841537106447e-05
-2.33096010512577e-05
-2.48003727777982e-05
-1.19926748735018e-05
-2.82217760753616e-05
-3.80296978630912e-05
-6.86807900354601e-06
-1.17499903331761e-05
-4.44086407429385e-05
-2.14971106262289e-05
2.7324069417077e-07
-1.40789981081507e-05
-3.8659082416764e-05
-1.75086634567531e-05
-1.77890763909683e-05
-2.07653519529652e-05
-5.10465197368225e-05
-1.76367607266404e-05
-3.09243034214633e-05
1.91958597607154e-06
-1.4990248928965e-05
-1.79296069673703e-05
9.53158726298939e-06
-1.73033745475683e-05
-2.76963556464083e-05
-9.1510804448647e-06
-2.29614645691378e-05
-2.06140893810596e-05
6.01238767883472e-06
-1.89876677666366e-05
-4.38953522501131e-05
-5.07094931191052e-05
-3.56334571797962e-05
-3.53074697701016e-06
-3.65981897581089e-05
-8.86831388507539e-06
-1.11979855990942e-05
-3.68505333298979e-05
-2.33353342302889e-05
-2.09068891044204e-05
-5.37732985609695e-06
-2.83370288492768e-05
-2.25425141210127e-05
-4.31811231484978e-05
-2.37826987241586e-05
-8.09820268064099e-06
-2.84260589065341e-05
-5.79788251670888e-06
-1.45149986477164e-05
7.34166648736981e-06
-2.34481107054227e-05
-5.2284157472448e-05
-2.40249787815056e-05
-1.10542335680603e-05
-3.16296266946555e-05
-7.59485609534378e-06
-1.66716123321846e-05
-2.31351318971173e-05
-9.79065679883745e-06
-1.55092864571036e-06
-3.64961833722495e-05
-1.85437125927248e-05
-2.95855617878835e-05
-4.79719671502375e-06
-1.94011603033494e-05
-2.49936211975107e-05
-4.15840835544397e-05
-2.98086617046149e-05
-1.96281800129856e-05
-1.94049195925341e-05
-4.19669716788245e-05
-6.46379504766478e-06
-1.50822037005102e-05
-2.67597295635911e-05
-1.6808991123827e-05
-1.87424721649569e-05
-3.08752360602177e-05
-1.49502524827487e-05
-2.39894185059059e-05
-1.83026138145251e-05
-2.82776050616151e-05
-3.44863111047022e-05
-2.5838153749959e-05
-3.12339053954833e-05
-1.51078644397429e-05
-2.38791605812739e-05
-2.44122419123827e-06
-5.47789633037763e-06
-2.42295737199117e-05
-2.29872499698671e-05
-2.00303802907266e-05
-2.35118592454643e-05
-1.99419952246419e-05
1.21553093129083e-06
-3.17957016350473e-05
-1.03200670430901e-05
-3.16051042866405e-05
-1.35506225736478e-05
-1.09349175846824e-05
-2.15889464778651e-05
-1.29292267326902e-05
-8.60983308204866e-06
-2.66188720999062e-05
-1.12596549104168e-05
-4.61000960784007e-06
-1.27409477044368e-05
-3.83359315586121e-05
-2.07092015306529e-05
-1.24254032708081e-05
-1.63707175879991e-05
1.15296218669832e-05
-1.47209034594005e-05
-5.2732278468796e-06
-3.18435411497303e-05
-2.62568327921645e-05
-2.0701958646563e-05
-9.66389929310643e-06
-3.23044111027744e-05
-2.74800554729151e-05
-1.19449533350583e-05
1.17233550865159e-05
-1.23446506581819e-05
-2.72856709709531e-05
-4.62022907892378e-06
-2.69194710715612e-05
-2.41153968380522e-05
-1.46765973437988e-05
-2.46233160773974e-05
-2.04086000405004e-05
-2.77980790835579e-05
-1.37183948374573e-05
-1.78743235934856e-05
-2.70931466483952e-05
-2.86520325967907e-05
-2.30801022058166e-05
-2.81355029379924e-05
-3.8172418268428e-05
-6.77267946236806e-06
9.08913066452378e-06
-1.19924676822484e-05
-2.30802770429705e-05
-2.42925485218936e-05
-4.37060367396468e-05
-4.09684185952958e-05
-2.42172455701351e-05
-2.45247642187785e-05
-4.07512904462258e-05
3.74016089944038e-06
-2.089069469453e-05
-1.87506607554076e-05
-3.05405016450057e-05
-1.49538109027865e-05
-2.32852164524806e-05
-7.88775268540511e-06
-2.19728857588399e-05
-2.83646827073197e-05
-2.61229178587091e-05
-3.26408218466432e-05
-2.55244626250353e-05
-2.93477343843008e-05
-7.97865300970641e-06
-1.13364295451465e-05
-1.80181130056264e-05
-2.16960564562562e-05
-3.87543996141133e-05
-3.47978796920378e-05
-2.10302444623109e-05
-2.44230826928009e-05
-2.58027124351678e-05
-2.25744561881923e-05
-1.04086664794858e-05
-1.80178718095783e-05
-2.7495780417014e-05
-1.12755804597845e-05
-3.11376520408598e-05
-2.01368116659001e-05
-7.84996605011408e-06
-9.52008811434961e-06
-1.96795984829906e-05
-2.54876981804196e-05
-1.67278092160293e-05
-1.04326424439026e-05
-2.81033645330944e-05
1.86544065719106e-05
-2.6050680809753e-05
-1.94971352859866e-05
-1.33244621430112e-05
3.01655146705833e-06
-4.05408429504687e-06
-1.88719646592862e-05
8.91812478013207e-06
-2.03422791037135e-05
-2.15755317991443e-05
-2.59378771249551e-05
1.12138415778846e-05
-2.71670596030122e-05
-1.76820736957449e-05
-2.05339325359348e-05
-1.35282040075895e-05
-4.08346770169674e-05
8.54628541003405e-06
-2.99539651133355e-06
-1.57833224907232e-05
-1.99326507635954e-05
-3.38962469818205e-05
-1.1532038479479e-05
-1.63744435244173e-05
-3.29794562346945e-05
-1.23300099358331e-05
-2.37853432985043e-05
-2.75405379844547e-05
-1.71285251472738e-05
-1.94467895530489e-05
-2.56576814032179e-06
-3.15134135994866e-05
-1.61128187218241e-05
-5.49154400746005e-06
-2.45228529198752e-05
-3.45322506613559e-05
-3.44925960167722e-08
-2.46500239928551e-05
-1.40977089034866e-05
-1.81688893773962e-05
-1.01782811927514e-05
-4.13982898716171e-05
-2.82019346659558e-05
-3.76841868285248e-05
-3.78721838620745e-05
-4.06144894610083e-05
-2.4603417017364e-05
-2.23318202960307e-05
-2.5282358538755e-05
-2.29312894838797e-05
-1.29411396487654e-06
-3.5349095939415e-06
1.04654322789158e-05
-1.07171998622872e-05
-3.49076771989135e-05
-2.48664766079349e-05
-1.1346254521519e-05
-3.19137341897941e-05
-1.18163368927351e-05
-1.65137266872631e-05
-1.00287605034104e-05
-2.47793722740114e-05
-1.93740607620933e-05
-2.87828686912419e-05
-2.49037471443544e-05
-1.80116488203923e-05
-3.6759158021101e-05
-6.85513317418374e-06
-2.02719214209753e-05
-2.81144461189453e-05
-1.54953775838107e-05
-2.05491190004368e-05
-1.80560247329307e-05
-2.22000020244964e-05
-1.71337893042104e-05
-3.57830197176489e-05
-7.98069759095362e-06
-1.19651265170975e-05
1.28859814545145e-05
-2.71249175585775e-05
-4.02378004198036e-05
-5.10299330124284e-06
-5.22609492185942e-07
-1.60122010598573e-05
-1.16104628645461e-05
-2.28147388357691e-05
-1.36213311796525e-05
-1.84495616638018e-05
-1.32139122990834e-05
-1.2074988361677e-05
-1.63084998596302e-05
-1.12729536079975e-05
-3.77713263841179e-05
-2.72214417379644e-05
-1.60722438480693e-05
-3.93494821492384e-05
-2.30642751180064e-05
-1.20752034463147e-05
-1.73046528358675e-05
-8.17374881457085e-06
6.53879841932344e-06
-2.41251476746869e-05
-1.68275540321526e-05
-1.16996063276081e-05
-4.44091291519489e-05
-1.34312693299883e-05
-1.54998691410524e-05
-1.6730054674261e-05
-4.08311100823178e-05
-5.76084040713058e-06
-2.221848290366e-05
-6.08422734536768e-06
-1.48248642425006e-05
-1.51367215897016e-05
7.14282932170379e-06
4.57901873219684e-06
-4.21145364105015e-05
-4.14848198576874e-06
-3.55110612893622e-05
-2.55812646329487e-05
-1.55529515650476e-05
-1.66586136924213e-05
-1.57807859496128e-05
-1.8444945337952e-05
-8.61540994020664e-06
-4.0673281063916e-05
-2.102424652262e-05
-1.28929526930251e-05
-1.08191974849343e-05
-1.24175612563176e-05
-4.12638568391816e-05
-2.54151832458513e-05
-2.90927078492878e-05
-1.33640520400325e-05
-3.28163073412735e-05
-1.9287716314774e-05
-1.68493591170931e-05
-1.61419288351454e-05
-4.00291613429835e-05
-3.81746350762718e-05
-1.88331046506438e-05
-1.40299897902245e-06
-5.05818584003323e-06
-9.85751614269247e-06
-1.82697975377756e-05
-2.68919922334933e-05
-2.2450476856601e-05
-1.95807903628673e-05
-1.25829762401338e-05
-3.00562643999975e-05
-3.11259924875843e-05
-1.10859605735127e-05
-2.60017293113124e-05
-2.25795256342463e-05
-2.83337497130836e-05
-1.07098504591741e-05
-1.88648421990199e-05
2.08411303100747e-07
-1.49338267357089e-05
-2.66445650597485e-05
-2.04378029713983e-05
-1.95216488985129e-05
-2.05269532334733e-05
-9.65799145620503e-06
-1.98493914496765e-05
-1.4068496593936e-05
-2.97415884002461e-05
-1.43983829994451e-05
-1.20121162264613e-05
-1.79338299613268e-05
-1.8776223203688e-05
-2.32716975281729e-05
-1.07840395956777e-05
-3.53122845593886e-05
-3.87983062854882e-05
-1.7485098206157e-05
-1.94187107310881e-05
-3.70371696966213e-05
-2.94064598112345e-05
-2.11076790332127e-05
-2.20160134612715e-05
-2.01115959844942e-05
-2.08192066257793e-05
-6.87184863255098e-06
-1.29539773053099e-05
-4.7967919359677e-07
-4.42811309174345e-05
-5.57274832904048e-06
-2.82337020888498e-05
-1.38263673674201e-05
-2.83528588185562e-05
-1.62664509334309e-05
-6.88639453236843e-06
-3.87388996921832e-05
-1.47804974928607e-05
-5.21631893315689e-06
-2.09720066648192e-05
-9.70812481700173e-06
-1.59378514543992e-05
-1.61655282181216e-05
-2.50800994451242e-05
-2.23496103339777e-05
-1.02825274790845e-05
-1.31002620284517e-05
-1.55879065039195e-05
-1.9258882230881e-05
-3.47963841258476e-05
4.32684188966969e-07
-2.58178398476306e-05
-3.12002454174163e-05
-3.75635960530185e-05
-3.67484322335251e-05
-1.28926092360736e-05
-2.80431251100346e-05
-2.77776810185456e-05
2.6558101393075e-06
-1.62509587475073e-05
-3.18289909850213e-05
-3.45203547557929e-05
-1.83503881450002e-05
-1.02507347232316e-06
-3.9615087188846e-05
-6.32679389816698e-06
-1.45504646198268e-05
-3.64457679807926e-05
-2.78356326932375e-05
-3.87038472864756e-05
-2.39877049890321e-05
7.17411658949445e-06
-1.34213031463902e-05
-1.9949070287909e-05
-3.85638684253503e-05
-1.61749448586815e-05
-2.56573195216207e-05
-4.05169457987939e-05
-3.85156759153881e-05
-3.27666600450455e-05
-1.72033994418565e-05
-1.87880231918874e-05
-2.86338319372371e-05
-1.88994376543953e-05
-1.00454304531457e-05
-1.44988740784299e-05
-8.74883632005462e-06
-8.02096538128101e-06
-7.73643992768417e-06
-1.32887459327933e-05
-2.59253845762602e-06
-2.2050049521809e-05
-4.3970850193496e-05
-5.52599222375574e-06
-1.45722579849898e-05
-2.57170412438796e-05
-2.81801318463804e-05
-3.19021055704441e-05
-1.52576961727151e-05
-2.34286841775397e-05
-3.15028865062003e-05
-1.3637640272571e-05
-1.65409344603372e-05
-3.08261580450744e-05
4.2094296462584e-06
-1.54428555922122e-05
-2.1176609930499e-05
-1.73311946942315e-05
-3.10047361219174e-05
-2.40591531263964e-05
-7.34653444863389e-06
-1.26383957644717e-05
-2.47579196601348e-05
-3.94545450316008e-05
-1.70565689942145e-05
-1.67411849741823e-05
-2.17771266267834e-05
-2.73224904018119e-05
3.86874459020922e-06
-3.02268989468896e-05
-3.46141556880167e-05
-4.07452839302662e-05
-1.73676881613543e-05
-2.08959368071412e-05
-1.99696557565719e-05
-2.87423526674392e-05
-5.39869254062158e-06
-3.75820631037043e-05
-1.84026787127144e-05
-5.51312144462475e-05
-2.95877594334178e-05
-2.82267883645571e-05
-2.60605983734254e-05
-4.19563139625145e-05
-1.43606855817178e-05
-2.55821666410466e-05
-6.38852034642276e-07
-3.88820648646905e-05
-2.40692714947984e-05
-2.81347777309568e-05
-3.02071393207673e-05
-6.71283908292054e-06
-1.69984351774313e-05
-1.38155676921322e-05
-2.30788819225568e-05
-3.10386086446219e-05
-2.45072782029182e-05
-2.27947957354741e-05
-1.16511436166407e-05
-1.22416323794681e-05
-1.00181118974809e-05
-1.63106006332107e-06
-8.8663178684684e-06
-1.0687490835414e-05
-4.70231939632588e-06
-6.99179274764688e-06
-1.35527224850312e-05
-1.75695584617459e-06
-7.39576393380805e-06
-1.60532362858335e-05
-5.86495699894954e-06
-1.53032086775507e-05
-2.71270631743825e-05
-2.12886846046921e-05
-2.66909969881856e-05
-1.33482998029544e-05
-1.14192733409879e-05
-1.8687796009857e-05
-1.80012444778465e-05
-1.10009120910585e-05
-2.67578303819737e-05
-2.37541463763709e-05
-9.26815703094191e-06
-3.36480569778811e-05
-2.79269287990724e-05
-2.90865642134248e-05
-1.52133749647505e-05
-2.09432354040163e-05
-1.43759104896874e-05
-1.99985326081443e-05
-3.68679101471345e-05
-2.6465905608344e-05
-1.11845823688357e-05
-1.95262416724698e-05
-5.47949219595862e-06
-3.19498991567674e-05
-1.78446004133467e-05
-1.97231187449911e-05
-1.93314386218983e-05
-2.43281484229129e-05
-2.51799038614578e-05
-2.63706564646296e-05
-3.09645024786368e-05
-1.36827957118298e-05
-2.01957652248355e-05
-3.86899639707469e-05
-2.24494543723971e-05
-1.5125770362745e-05
-2.4031242042942e-05
-7.36990981121483e-06
-3.23222034129162e-05
-2.71628932640117e-05
-2.90011775153153e-05
-2.73377054649796e-05
-1.63007473492104e-05
-3.11977463492311e-05
-2.42282387548382e-05
-2.78256231111093e-06
-1.09954473982767e-05
-1.40093021331988e-05
-1.36487823362886e-05
-3.20768392898728e-05
-1.24458563083139e-05
-3.2395303195775e-06
-6.21088123013221e-06
-2.18750835764478e-05
-2.3350213918434e-05
-2.5235072031636e-05
-3.34264884581371e-05
-1.38048805534849e-05
-1.06418736755967e-05
-4.4002492231365e-05
-3.68023406136499e-05
-1.94223394521525e-05
-1.32770344390227e-05
-2.7748206623629e-05
-4.0214730352875e-05
-1.88777345445324e-05
5.38448985218764e-06
-1.64180885675859e-05
-7.46644268354729e-06
-1.67325939432185e-05
-1.77251723769228e-05
-1.99428940621908e-05
-1.72215152609551e-05
-1.8672120219967e-05
-1.86197803267153e-05
-2.23606990869405e-05
-9.99694302520505e-06
-1.83218735519862e-05
-1.68397258737729e-05
-2.02202726661751e-05
-3.10009662431068e-05
-9.09808125524846e-06
-2.13724984291308e-05
-4.22549741279682e-05
-3.12218854751125e-05
-3.15251211573445e-05
1.84890799716019e-06
-1.33887136259419e-05
-2.33034605797368e-05
-9.73129536703973e-06
-1.94805933000875e-05
-2.31626316444215e-05
-1.6248660254462e-05
-1.61329523276116e-06
-2.28871894586977e-05
-3.40281343522974e-05
-2.97898946518413e-05
-7.69236320876126e-06
-1.61151522789607e-05
-2.0660906194331e-05
-2.85614946571818e-05
-3.65978598514132e-05
-1.16244486828349e-05
-1.56256073899463e-05
-3.85570931677868e-05
-1.00439616811976e-05
-2.12192104197769e-05
2.54588028100497e-07
-1.63528937255415e-05
-2.3246755019952e-05
-3.71558689162678e-05
-3.94797663766636e-05
-2.62001552685659e-05
-3.12990900808286e-06
-2.01104461453255e-05
-4.12926108688478e-05
-2.23264450318178e-05
-1.62387068725341e-05
-2.28772239449277e-05
-2.37000957191024e-05
-2.17649186055265e-05
-6.70977810410336e-06
-1.72483765539593e-05
-1.83938251755137e-05
-3.36516986101756e-05
8.12712522204276e-06
2.82650983143258e-06
-2.15108666155502e-05
-1.85049561793322e-05
-3.50495967889023e-05
-7.99429278769694e-06
-2.41042711608088e-05
-9.68999141389653e-06
-1.18803487136874e-05
-4.70786171041683e-06
-4.49327603955196e-05
-7.43174480676387e-06
-3.03736738620228e-05
-1.12178482279263e-05
-3.38430362934116e-05
-1.98859680325697e-05
-2.01502530045507e-05
-2.20880861583319e-05
-3.90879507001549e-05
-3.64099793773329e-05
-4.42682608502059e-06
-1.32861811091308e-05
-2.11845310823965e-05
-3.30892280723642e-05
-3.24141303703534e-05
-3.1163367061873e-06
-1.31137773880567e-05
-1.1670065546105e-05
8.49391318759683e-07
-7.87399862462227e-06
-2.29670633432456e-05
-1.41313400325652e-05
-1.48865217036803e-05
-9.89289439665975e-06
-1.75832253536437e-05
-1.93130443586708e-05
-6.8334986925837e-06
-1.68619225547881e-05
-2.32190792310435e-05
-1.60546726299681e-05
-2.47454995109149e-05
-9.41285039534544e-06
-1.66601620403909e-05
2.94647592590864e-07
-2.74189791440544e-05
-6.83515472520894e-06
7.0331629000406e-07
-1.7212351340692e-05
-2.16017766548904e-05
-1.53947428574351e-05
-2.80606590439968e-05
-4.6384924744234e-05
-4.03985216192861e-05
-3.07240967587677e-05
-9.8132357500724e-06
-2.90992798293856e-05
-2.56931530265535e-05
-1.19403946249814e-05
-9.98750036746135e-06
-1.27202294605861e-05
-1.36361342967465e-05
-2.50804393825591e-05
-2.83180918735454e-05
-1.0310086466787e-05
-2.38112140130931e-05
-1.1778087108394e-05
-7.95951115537382e-06
-1.1899462545749e-05
-8.54649143484476e-06
-1.14873238764005e-05
-3.89818222686314e-05
-1.64478212779845e-06
-1.24064509668903e-05
-3.06115408434498e-05
-2.85592946807746e-05
-2.54466544528002e-05
-3.3609036803848e-05
-2.88606566139164e-05
-6.66209520417655e-06
-9.64228894850787e-06
-2.59187864676369e-05
-3.59041187520016e-05
-1.00795723634359e-05
-1.71385811173897e-05
-2.73877614412244e-05
-8.65049180032284e-06
-1.30911020214935e-05
-1.92593477367093e-05
-9.02419919776548e-06
-2.41887000169536e-05
-4.79083690128672e-06
-1.2280173541717e-05
-2.33283829908049e-05
-1.38580444480837e-05
-1.24988049561445e-05
-1.54127345750178e-05
-1.89865208062773e-05
-3.93643099941423e-05
-2.37236392361218e-05
-6.78773980867848e-06
-2.37675916837047e-05
-6.20190188757162e-06
-1.01726247191728e-05
-8.29926099907441e-06
-3.80302249470151e-05
-3.40017761745855e-05
-4.1665796481689e-06
-1.44117640675751e-05
-1.30815715024224e-05
-3.32840546454505e-05
-7.00520474463956e-07
5.21345802982111e-06
-3.8834816483182e-05
-1.88578977565967e-05
-2.65245303695212e-05
-5.06466229015567e-05
-2.38025807304434e-05
-6.68846173979625e-06
-2.3087984561354e-05
-1.83372775398852e-05
-9.18732095678823e-06
-1.63006196699177e-05
-5.24477563479103e-06
-2.62222147738573e-05
-1.03854959025773e-06
-2.05011196166842e-05
-3.1986718410171e-06
-9.51229994236482e-06
-9.2324074821668e-06
-2.18087393406109e-05
-1.02851326642417e-05
-5.98552531994629e-06
-3.34593254123708e-05
-1.31815820375043e-05
-2.69214532241958e-05
-2.35029707131146e-05
-3.03404084358893e-05
9.646452886458e-08
-3.44494212382107e-05
-2.49479223518317e-05
-1.19027184274543e-05
-2.71217184844303e-05
-3.01582145885013e-05
-1.95177938713735e-05
-2.88169072738896e-05
-8.59640914511392e-06
-1.22727912151585e-05
-1.20753221136378e-05
-8.51681512507337e-06
-2.82053494833693e-05
-8.15958120803543e-06
-1.52041556940183e-05
-1.38729062901425e-05
2.36988561130013e-06
-1.64897377880498e-05
2.19319978081561e-06
-2.31088963870849e-05
-3.06214335883195e-05
-1.85669710406395e-05
-2.71249793753078e-05
-3.72963792641627e-05
-2.14218571051408e-05
-2.93393999777634e-05
-2.89489519244757e-06
-3.63384808536953e-05
-2.20434216944092e-05
5.707182879e-06
-2.67357182385491e-05
-1.24921153837639e-05
8.49124946973664e-06
-6.67121286113216e-06
-3.72578878151218e-06
-1.42851268412519e-05
-1.61083514413059e-05
-2.23794505215205e-05
4.30639105967013e-06
-1.69981506556909e-05
-2.53716484205612e-05
-2.05545760951636e-05
-1.10558608081901e-05
-1.78427631013371e-05
-5.31060360088305e-06
-3.18626987367276e-05
-3.7380970064399e-05
-2.20089798333211e-05
-1.09387663364396e-05
-5.12087471985599e-05
-2.4193510821983e-05
-8.55441741987428e-06
-2.20587882917779e-05
-2.45532194790585e-05
-2.23715268626204e-05
-3.01194214673306e-05
5.71004056045826e-06
-3.6550939306555e-05
-1.34774164760456e-05
-1.9569919146806e-05
-2.89290339452516e-05
5.37383878293153e-07
-4.70448147565664e-06
-1.09129503778206e-05
-2.03194127604636e-05
-1.71840998820582e-05
-1.69345983211788e-05
-1.69873782520887e-05
-1.26179596817784e-05
-3.44844729403649e-05
7.41433122846631e-07
-3.54452725848373e-05
-1.29314769409388e-05
-2.50761213834587e-05
-1.41319323062339e-05
1.10641660548254e-05
-1.30903828373229e-05
-3.19307164001024e-05
-1.85837859560585e-05
1.39769803044885e-06
-9.38558886708109e-06
-1.59368925299088e-05
-2.06732715999171e-05
-2.77803402518143e-06
-1.7576693481299e-05
-2.32718148539798e-05
-1.75006636828899e-05
-2.91988732957714e-06
-7.00043349018334e-06
-4.36503622856973e-05
-3.56983063335938e-05
-1.39787102404969e-05
-1.91579616749101e-05
-2.79889593027599e-05
-1.57407949944535e-05
-6.65848466700099e-06
-2.00756866904469e-05
-8.95965144556265e-06
1.68689012400824e-07
-7.67417722388084e-06
-1.53371981945622e-05
-3.01488327169253e-05
-1.09361041261569e-06
-2.78210965370002e-05
8.22849529983654e-06
-4.51142525471824e-05
-2.13468666763065e-05
-2.58748789912905e-05
-2.79697493915337e-05
-4.03198269422768e-05
-2.76868158310912e-05
-2.58910410789633e-05
-4.37297565006447e-05
-2.14412055110025e-05
-1.1748609345393e-05
-8.41261904094622e-06
-3.51258097998405e-05
-2.37043761865736e-05
-3.3201710000126e-05
-9.72722962957025e-06
-2.49444879990673e-05
-1.95370312204693e-05
-2.2844819107862e-05
-9.74523117885965e-06
-1.68727450487341e-05
-1.99598453449826e-05
-3.38070179279743e-05
-2.26379847687621e-05
-2.4067805060124e-05
-2.84859577477703e-05
-3.00951236508233e-05
-3.56052246600798e-05
-1.78160200448342e-05
-1.54665461160976e-05
-3.05119578006677e-05
-1.00817355553768e-05
-2.22351688685162e-05
-1.30436520382559e-05
-4.8125363167489e-05
-1.23690201691854e-05
-3.68626928219894e-05
-3.23976403915693e-05
-3.22107638708888e-05
-1.31958399236887e-05
-6.43054171015171e-06
-1.94538673273262e-05
-2.9030806343864e-05
-4.70866514438797e-05
-1.15859205511502e-05
-2.41041831372289e-05
6.51304991325595e-06
-3.39598909737117e-06
-2.37005546239278e-05
-1.36456882323905e-05
-3.1790895658691e-05
-3.79613496891794e-05
-1.32623911535625e-05
-2.95373526448231e-05
1.05310826734236e-05
-2.24692674718781e-05
-7.58239969623016e-06
-8.09299899046625e-06
-4.73583801027684e-05
-3.05023610310447e-05
-7.33277480155078e-06
-2.36804926883697e-05
-2.87079838439346e-05
-2.90680312810052e-05
-2.61126863252222e-05
-9.80768682475354e-06
-4.79317057542328e-06
-4.26145149801404e-05
-1.28494027457809e-05
-1.3807757908023e-05
-3.12733362988691e-05
-1.26478213301828e-06
-2.72878323526647e-05
-2.89986241350929e-05
-8.60288027978478e-06
-2.31924710060802e-05
-3.69929199543675e-05
-2.84312846505701e-05
-2.43827874503032e-05
-3.19958322497004e-05
-2.80247095953072e-05
-2.14266992879541e-05
-3.22701006681622e-05
-2.44623929231156e-05
-1.50235270259578e-05
-2.22595798508818e-05
-8.34583878312932e-06
-1.68905723705029e-05
-3.17148277255627e-05
-2.61469848024467e-05
-1.86700577952851e-05
-1.87930618969675e-05
-3.27319083153671e-05
-1.33757607383904e-05
-2.03057824037013e-05
-2.19163499800747e-05
-1.89544545465122e-05
-5.19115376564329e-07
-1.08277967914931e-05
-1.75031242232165e-05
-4.10319633244547e-05
-3.51857666374334e-05
-1.27558216943323e-05
-3.03040321144757e-05
-1.16346505432965e-05
-1.55564579986115e-05
-1.9007956501103e-05
-2.6979027567438e-05
-9.46293959685244e-06
-1.01443010074546e-05
-1.9037422844548e-05
-2.17642588178618e-06
-1.70801510100075e-05
4.24968167101263e-06
-3.31585042621499e-05
-1.4673224037342e-05
-3.18024294345461e-05
-2.48853666152154e-05
-3.65595486283973e-05
-1.79281756301925e-05
5.78498545979273e-06
-1.34970715508976e-05
-1.17466861364446e-05
-2.07386256256169e-05
-1.5041913146556e-05
-3.92505433372913e-05
-1.43385972166905e-05
-9.05040525048359e-06
-1.36108990364123e-06
-2.76932171965974e-05
2.70875335499553e-07
-1.11158185170501e-05
-1.98065532660089e-05
-2.81897710640607e-05
-2.31875308794797e-06
-8.34544249132112e-06
-1.43947839004553e-05
-2.20308715978568e-05
-1.27146670166004e-05
-2.69847048455573e-05
-2.36585183201333e-05
-1.45877483228581e-05
-1.10761814773773e-05
-3.46394459154822e-05
-2.32465321038153e-05
-3.44435195173743e-05
-1.13536131622251e-05
5.82498056073875e-06
-2.70608514427806e-05
-9.03159941749834e-06
-4.36685402752159e-06
-3.10004326132221e-05
-1.2275276430446e-05
-2.66322803125672e-05
-3.06156266559261e-05
-1.17601767233854e-05
-1.27670116931749e-05
-1.96403112232671e-05
-1.2749627629354e-06
-5.69003135196189e-06
-2.37203571681737e-05
-2.67955605002636e-05
-2.44002584233514e-05
-1.39061337593376e-05
-1.83235237543683e-05
-1.57736784156402e-05
-4.21644465278504e-06
-6.49413513464448e-06
-4.28857880991416e-05
-3.99491935305279e-05
-2.227790342918e-05
-1.67666293031204e-05
-2.23400633642695e-05
-1.58762731449302e-05
2.15436749330475e-07
-2.76127267618509e-05
-4.05587100849863e-05
-1.80396948299691e-05
-3.64279106788245e-05
-6.74248055962808e-06
-1.9679808498853e-05
-2.08154522280688e-05
-9.83408622805786e-06
-4.2953718338874e-05
-1.64929821445745e-05
-1.4470731732088e-05
-1.9563594411261e-05
-1.70149526620803e-05
-4.26273692433895e-06
-3.28067071969979e-05
-3.49426821008146e-05
-3.01570817025778e-05
-2.65964626937212e-05
-8.7231646597081e-06
-1.17402398343319e-05
-1.03479897767024e-05
-1.15919554105088e-05
-1.90183696510049e-05
-3.3237060410513e-05
-8.16526070505436e-06
-3.45598535978175e-05
-2.29271350987491e-05
-2.71512978931655e-05
-1.72406699149754e-05
-1.55304971241737e-05
-1.74420381208263e-05
-1.69239628034942e-05
-2.72066158401068e-05
-3.46661614521469e-06
4.3735225002733e-06
-4.05129541839289e-05
-2.54885553450093e-05
-5.92030375289163e-06
-2.48416895173263e-05
-3.48217846067417e-05
-2.17246883532366e-05
-1.6316921713964e-05
-1.9945110290558e-05
-2.85574462582213e-05
-2.37407710101403e-05
-1.48945212590535e-05
-9.77414057953967e-06
-3.64827540462833e-06
-1.87480500378304e-06
-2.90059735228935e-05
-2.52769671677425e-05
-3.18909554712351e-05
-2.16860689552097e-05
-1.74915840788851e-05
-2.58783805529742e-05
-4.18399470370211e-05
-1.84090927806351e-05
-1.6413286088902e-05
-1.80045443350513e-05
-1.55778105378558e-05
-1.81483781018116e-05
5.59332012031301e-07
-1.51976413467133e-05
-1.80457914881272e-05
-2.34628885093753e-06
-2.3753723964904e-05
-2.56732041036923e-05
-2.4093370212526e-05
-1.26659022017006e-05
-1.61674182435671e-05
-3.90391654629621e-07
-2.11907881909415e-05
-1.77716685515081e-05
-2.70426224555984e-05
-4.07572234443878e-05
-3.1038550988751e-05
-1.78911643354891e-05
-1.33766813096748e-05
-2.24186720173563e-05
-2.85252709049977e-05
-2.47019095156582e-05
-5.54405090465077e-06
1.01117397751193e-05
7.65164775194602e-06
-1.07095152630814e-05
-9.24253802517858e-06
-6.08520361777344e-06
-1.80307709804451e-05
-9.17845991340534e-06
-1.76883076020769e-05
-7.8590521629133e-06
-4.28746409271732e-05
-1.31039699606818e-05
-7.60889406797225e-06
-1.20053990939573e-05
-2.06081840231857e-05
-3.09186457030393e-05
-2.07824049313339e-05
-1.46583496235894e-06
-6.69854199867879e-06
-1.16636202644207e-05
-1.83992516503127e-05
-2.26220989914574e-05
-1.90560451281354e-05
-2.35329202747537e-05
-1.57643669887024e-05
-4.00309516572793e-05
-1.91174023361615e-05
-2.21005917562649e-05
-8.83279685332707e-06
-3.05720792302894e-05
-1.60232661642872e-05
-2.25930977293531e-05
-2.44645010888309e-05
7.54484215715692e-06
-2.72144953265684e-05
-8.58400079172964e-06
4.10836958808975e-07
-1.67299149420894e-05
-1.43397599926461e-05
3.07996069214649e-06
-3.68359257338661e-05
-3.14766556535977e-05
-1.03171671556002e-05
-2.22547052048031e-05
-1.63123509404881e-05
-1.36528614504685e-05
-5.32739207595391e-06
-2.35377827619636e-05
-1.52509239373901e-05
-6.40007933678937e-06
-4.72294075584726e-05
-3.03589873374568e-05
-9.09758944998152e-06
-1.18219427035355e-05
-2.21448434488457e-05
-3.31413584194186e-05
-2.4166656675181e-05
-2.78354231902748e-05
-1.97947712488689e-05
-3.85583656140994e-05
-1.02514361800221e-05
-3.85909148432362e-05
-3.2464621320307e-05
-6.24015340996963e-06
-2.06146463919824e-05
-2.6878225810197e-05
-2.8965327680488e-05
-7.21926584314392e-06
-2.13683872166661e-05
-3.16253837139505e-05
-2.60243479738157e-05
-2.63607685388187e-05
7.83336690787393e-06
-1.60296887861187e-05
-1.7674140374739e-05
2.67694982354119e-06
1.06613918803843e-05
-1.00677208536894e-05
-4.21712249261518e-07
-2.308284846531e-05
-1.9948625324369e-05
-1.04393493541824e-05
-3.84467103625431e-05
-2.94807000405901e-05
-3.41656787536439e-05
-5.27181569634582e-06
-2.59075718100639e-05
-2.43316283122718e-05
-2.96378492790946e-06
-7.0407804250825e-06
-3.31652993214471e-05
-9.76719271957707e-06
-1.3651616061347e-05
-1.21908911185721e-05
-3.09062121524994e-05
-3.59307810057753e-05
-2.77035259484882e-05
-6.51833177583537e-06
5.14090633630675e-06
-2.71695313214272e-05
-2.53535359484446e-05
-1.80936591007198e-05
-2.17715128197647e-05
-3.25618343331176e-05
-2.29078623904018e-05
-7.73647221761381e-06
-3.46064465077137e-05
-2.07247577507675e-05
-3.60539272642302e-07
-2.62148148383989e-05
-3.6906683854911e-05
-2.40733767230512e-05
-9.66348618979993e-06
-3.09661498945987e-05
-2.15890052318131e-05
-3.36734440467165e-05
-2.02448649296241e-05
-1.59973354554998e-05
-2.72171940181626e-05
-3.6028886722412e-05
-2.30099251779552e-05
-1.90267659811842e-05
-1.57002373661021e-05
-1.25586344555142e-05
-2.26046221319549e-05
-3.30256228039816e-05
-1.61779930415423e-05
-1.88823258259603e-05
-9.44174403377215e-06
-3.47386174201539e-05
-1.78064061166535e-05
-2.53891999542545e-05
-1.93725695856018e-05
-1.81537416881189e-05
-3.34441717173049e-05
-3.49252810782946e-05
-2.27936540047215e-05
-3.05118420817947e-05
-2.18855885715328e-05
-1.58253246266794e-05
-1.95036129687203e-05
-2.7957681717302e-05
-2.47005706888946e-05
1.66091651205324e-07
-2.55087778437226e-05
-3.50795087893555e-05
-5.91397479682752e-06
-1.7876728046657e-05
-8.39673144484599e-06
-1.76054597322436e-05
-8.05039478990017e-06
-2.64604105106575e-05
-1.41433008373976e-05
-1.03773381760718e-05
-1.82252710877399e-05
-2.16654609077372e-05
-3.29663620467117e-05
-2.03480427445244e-06
-1.03832978216947e-05
-2.09048056336368e-05
-1.80336577497182e-05
-1.91366773335489e-05
-9.67672171537477e-06
-2.28216816663697e-05
-2.85781377758744e-05
-1.62068885132022e-05
-2.79754346277838e-05
-1.06433670164804e-05
-1.26160195241466e-05
-3.03764325976277e-05
-1.64193025091117e-05
4.87942807972562e-06
-1.32783926806821e-05
6.26582859697218e-06
7.11028419843878e-06
-1.18593267585186e-05
-2.10806143705495e-05
-2.89567357844243e-05
-1.75008685264487e-05
-3.22705276680313e-05
-1.10768943214994e-05
-3.42926984804956e-05
-3.27807760139824e-05
-1.37530108504169e-05
-1.27402504810965e-05
-1.32263648733541e-05
-1.30753610178465e-05
-3.00694357072512e-05
-1.12700090232026e-05
-9.07406623233151e-06
-3.76642801568365e-06
-2.89821243885572e-06
-1.45051101068809e-05
-2.18926049522259e-05
-2.31413025955878e-05
-2.58846961568824e-05
-1.97360547356251e-05
-2.19053288774833e-05
-3.29787197717357e-05
-1.78621033282296e-05
-2.6186507072986e-05
-1.8732732333777e-05
-1.43286992037342e-05
-1.01513510251824e-05
-2.84980598044805e-05
-1.13964695045703e-05
-2.19351334665663e-05
-9.17185284716748e-06
-2.45423344266755e-05
-2.85763257212194e-05
-2.18448941480233e-05
-2.29075512663891e-05
-2.46569186873718e-05
-1.34558616349635e-05
-2.06282478395026e-05
-3.95497541693692e-05
-3.69245607322607e-05
-1.68319064087659e-05
-2.95553841244818e-05
-3.44108395009662e-05
-1.27122219337929e-05
-2.1541559188554e-05
-5.8124258404146e-06
-2.11041901528389e-05
-3.28091881040783e-06
-5.02177128595094e-06
-3.61948061494263e-05
-4.27612810759461e-06
-4.19918271594485e-05
-3.4493748100442e-05
-1.98584048124123e-05
-3.48802259567609e-05
-1.67375855537237e-05
-9.82065837188136e-06
8.70621759768606e-06
-3.0201210295974e-05
-2.13625857144978e-05
-1.30312873105972e-05
-6.55954871938561e-06
-1.02196395595042e-07
-4.09989617096504e-05
-2.05166487941184e-05
-3.44157403783547e-06
-2.86705347513616e-05
6.2479227058299e-07
-1.0093981550619e-05
-5.51917529261398e-06
-8.62589185449434e-06
-3.32213378821634e-05
-1.20261295727194e-05
-1.223137908756e-05
-7.50521676457537e-07
-3.15309169496446e-05
-3.26245510518419e-05
-1.22336054865564e-05
-2.13013870020015e-05
-3.41286709298774e-05
-2.07506667471878e-05
-2.5277586412734e-05
-4.25705537593204e-05
-1.73298862249121e-05
-2.53226293304694e-05
-1.77213923975943e-05
-3.938142277765e-06
-1.16789848954854e-05
-1.58668479772008e-05
-1.69217348361203e-05
-2.78867160517715e-05
1.81023343044072e-06
-3.05015884205309e-05
4.30611576302439e-07
-1.08850044317157e-05
-1.18934457920135e-05
-1.8471525162235e-05
-3.7632397704889e-05
-2.29187651776536e-05
-3.18822291742616e-05
-2.23974572616142e-05
-1.42427696096902e-05
-1.81656997962941e-05
-1.09783272018829e-05
-1.33261538344181e-05
-1.39863873328674e-05
-1.41993401343789e-05
-2.46669162630711e-05
-1.76336585514491e-05
-3.49630560305947e-05
-2.904192823472e-05
-7.70134287842667e-06
-2.79571781427498e-05
-2.40869744112133e-06
-2.71330090466656e-05
-3.38693989129872e-05
-2.65036867349874e-05
-1.56588919119644e-05
-2.03289999776287e-05
-1.59307335577658e-05
-4.0471304890269e-06
-2.16688156467455e-05
-2.42141916792872e-05
-2.01109557098957e-05
-2.53323332593296e-05
-1.02225187386517e-05
-1.21837959508344e-05
-2.40306649870974e-05
-1.8951769146515e-05
-4.58854006765674e-05
-7.53587406022586e-06
-2.42496169109586e-05
-3.5241562975892e-05
-2.13633101018101e-05
-3.38790034629101e-05
-3.69986808597713e-06
-1.88692768085443e-05
-1.89605019729409e-05
-3.71696608686205e-05
-3.79072835368012e-05
-1.69961528254417e-06
-2.27168712245046e-06
-2.76802312211407e-05
-4.41093306307157e-05
-1.16597541988022e-06
-1.3867720833245e-05
-3.24540434270548e-05
-2.378288383685e-05
-3.45628328468643e-05
-1.60990291224983e-05
-2.03462138472287e-05
-6.27967325661691e-06
-2.03024462854395e-05
-1.27516030241998e-05
-1.28071572218566e-05
-1.34860385724468e-05
-2.01598593891501e-05
-9.20227963811329e-06
-4.47618975391423e-05
2.50999151990476e-06
-5.00098954706739e-06
-4.7105284876413e-06
-2.34634849750853e-05
-7.58566138018147e-06
-1.55280136490343e-05
-2.9449312537843e-05
-2.94461330748183e-05
3.64901329625561e-06
-2.43357313299533e-05
-2.21941816381517e-06
-1.59889584646184e-05
-1.49315339941501e-05
-6.76337419110813e-06
-2.96777255669365e-05
-2.82131855153694e-05
-2.77148342291064e-05
-5.69640546568438e-07
-1.07267942119322e-05
-2.61771717607545e-06
-3.14901472432908e-05
-7.05726472844739e-06
-2.14343189195529e-05
-3.00154000538564e-05
-2.83503513623333e-05
-2.62208408906168e-05
-2.40215127130278e-05
-2.52520327426281e-05
-3.21495695237009e-05
-2.25714735534289e-05
-1.87981125992524e-05
-1.00671753559389e-05
-2.44649805940184e-05
-2.6232741294291e-05
-3.68690217268203e-05
-9.04649206431707e-06
-4.57053699684847e-06
-1.64094733374422e-05
-1.99174721539816e-05
-1.81038054639246e-05
-2.20719786361053e-05
-2.39102297530114e-05
-3.50619607108778e-05
-1.14215199925177e-05
-1.58843766379936e-05
-4.77662553056133e-05
-2.344521472345e-05
-2.61858070268444e-05
-3.83694330489416e-05
-1.23157207053199e-05
-8.94431855017132e-07
-1.86491566162395e-05
-3.56409736976495e-05
-1.43357779531877e-05
-1.72964250285594e-05
-1.09358575549026e-05
-3.39025281404346e-05
-6.83233430579452e-07
-2.01374387621735e-05
-5.61884843073903e-06
1.96489860192174e-05
-2.16212419868745e-05
-1.13269381727637e-06
-1.2572975061315e-05
-1.52976571991418e-05
-2.00974271808087e-05
-1.7090439212924e-05
-1.56432682690132e-05
-2.32888999288183e-05
-2.22098169574153e-05
-3.29383575601861e-05
-7.55452666363161e-06
-1.66220116429836e-05
-2.52961107596811e-05
-7.5774775178229e-06
-2.74101804659079e-05
-6.71136597726625e-06
-7.58623381588325e-06
-1.27358593195506e-05
-2.0514709338846e-05
-1.81284291142649e-05
-7.63505079413082e-06
-1.86523986330247e-06
1.83121117887362e-06
-3.781958449783e-06
-4.75703828738971e-06
-1.8362785113398e-05
-6.34755314620143e-06
-1.56279472621515e-05
-2.72625992169027e-05
-2.08237754703317e-05
-8.93168142108531e-06
-1.04179691181342e-05
-2.7684727741372e-05
-1.94317706651624e-05
-3.14061451279904e-05
-9.73158240416681e-06
3.82721381953627e-06
-2.29965184713695e-05
-2.128949731194e-05
-2.43301452811237e-05
-1.81845608906736e-05
-3.38545032638324e-05
-2.72808647319971e-05
-1.08732712385511e-05
-3.94200531195132e-05
-2.20440448579698e-05
-1.05866344312834e-05
-3.71256274752166e-05
-3.90478174564015e-05
-1.30980902079191e-05
2.33616395709912e-06
-2.89334517956293e-05
-1.76653094544959e-05
-1.62459674655532e-05
-9.51237738943566e-06
-3.76514199031198e-05
-3.73503758445271e-05
-1.69834224531078e-05
-1.48733827850732e-05
-4.40622770784165e-05
-3.21362267737783e-05
-1.89049829341185e-05
-3.0327074757935e-05
-8.69090519256223e-06
-4.39963150403723e-05
-1.47207106624759e-05
-1.07421772688754e-06
-6.04039066809132e-05
-1.96415242140635e-05
-1.00823287282712e-05
-1.09992963169458e-05
-1.86579283574829e-05
-1.82234658521683e-05
-1.85920885145971e-05
-2.52170193379738e-05
-2.79416976312617e-05
-2.70255919003136e-06
-2.14793000928306e-05
-4.22685573635836e-06
-2.82736191010493e-05
-2.78499310252497e-05
-4.22605032432046e-05
-2.88983846932192e-05
-2.72551715949648e-05
-2.26482244464981e-05
-2.55162322576707e-05
-1.55705653387703e-05
-2.88072682321082e-05
-3.45357295019641e-05
-1.27616824610682e-05
-8.07870899719056e-06
-2.77265588962551e-05
-2.98318760987841e-06
-7.4496618797113e-06
-1.52817540637875e-05
-8.57391408980203e-06
-1.28826969838164e-05
-2.45561067920376e-05
-1.7632987950044e-05
-1.05248012107429e-05
-7.23759780618969e-06
-9.12431180340297e-06
-4.98344914489922e-06
-2.23936957132024e-05
-1.85780348103113e-05
-1.74142954449649e-05
-6.23389084048726e-07
-3.85609589341869e-05
-6.05997423028175e-06
-1.55937931078024e-05
-3.50227068648589e-05
-2.41221324104114e-05
-2.37842100809351e-05
-1.96843669793962e-05
-2.55207886504147e-05
1.11228087038424e-06
-2.31795499668708e-05
-2.27756047269254e-05
-1.6132866521496e-05
-1.83138579462787e-05
8.75873309042751e-06
-1.67157491614836e-05
-3.80055945033347e-05
-1.74854127644082e-05
-1.1213923375096e-05
-7.79658724463276e-06
-4.62653161914915e-07
-1.08729148627027e-05
-1.38228290958794e-05
2.91891697345761e-07
-2.82743394044433e-05
-1.59431477055819e-05
-2.48771522680208e-05
-1.19354415182346e-05
-2.94954226176098e-05
-1.15320152402019e-05
-2.52875611884148e-05
-3.44386147488958e-05
-3.11720593875128e-05
-7.29567550202979e-06
-1.81819216495679e-05
-3.93113662639668e-05
-6.89735885802957e-06
-1.75579029008085e-05
-3.10568255184282e-05
-2.8805870654331e-05
-2.02664109656413e-05
-1.8481143595069e-05
-1.81632765117574e-05
-1.55204397789504e-05
-2.09532137903339e-05
-3.01944657780297e-05
-3.08299473325135e-05
-2.01500715936686e-05
-3.93173010453491e-05
-3.82386169901159e-05
-1.21723835255501e-06
-2.55098623375001e-05
-2.68900466743962e-05
-1.86713408404076e-05
-5.78051105458854e-06
-1.44182604085725e-05
-1.07278785392052e-05
-6.82180643872673e-06
-9.71545350825836e-06
-3.24958683965026e-05
-1.19903944144062e-05
-2.79910769916785e-05
-1.34281153501578e-05
-2.07717532179525e-05
-1.76984950595843e-05
-2.93650629305172e-05
-1.49200313933117e-05
-3.09471977681893e-05
-2.28108354021595e-05
-2.33835608967247e-05
-2.40336903289683e-05
-3.4966698965059e-05
-2.74855410482962e-05
-1.65263086866968e-05
-2.89780072157006e-06
-2.20931066009835e-05
-1.08110911030764e-05
-3.37794460373955e-05
-4.11547675402209e-05
-4.06843214020522e-05
-1.51586026831821e-05
-3.74479065542055e-05
-1.48439331205523e-05
-4.60022724334282e-05
-2.88957650343512e-05
-1.00444741493809e-05
-2.33774572599719e-05
-1.65623726348478e-05
-2.49158836610362e-05
-1.19607525280465e-05
-1.08354619596652e-05
-3.18577520413065e-05
-2.14000363492619e-05
-3.02923151532552e-05
-2.20930179338687e-05
-6.7464365256191e-06
2.29440440372436e-06
-3.08506871400509e-05
-1.55742096879846e-05
1.91830595475219e-06
-1.5146603397351e-05
-2.39200463308332e-05
-2.43080538107528e-05
-2.49806487542432e-05
-1.55495243815431e-05
-2.07275964493794e-05
-2.73151743144728e-05
-3.06209195183351e-05
-3.34560511203468e-05
-3.15697401291479e-05
-1.75831257568663e-05
-1.70830401550666e-05
-4.36114626512676e-05
-5.53431254098485e-06
-3.79285966442029e-06
2.61373594512963e-06
-2.23080481308217e-05
-7.99445948779285e-06
-8.14429609721196e-06
-1.07174699701069e-05
-3.20867488560714e-05
1.77182318820972e-06
-8.55440862375812e-08
-1.28039258737532e-05
-2.82548629958259e-05
-2.81333965611124e-05
-3.66337503809383e-05
-2.01452559804779e-05
-6.13654629738527e-06
-1.47370045803202e-06
-2.41230314914571e-05
-1.37171964205138e-05
-2.17540616951351e-06
-1.26025703561921e-06
-2.19538706772133e-05
1.23614188816534e-05
-7.8095392770378e-06
-2.7350489421432e-05
-1.42016268535683e-05
-2.70383327019453e-05
-3.07077923940628e-05
-1.97162129287804e-05
5.3320690642818e-06
-1.34061412562931e-05
-7.66063927076612e-06
-2.27528209243977e-05
-2.78899042107414e-06
-1.23592766668838e-05
-9.85815747274244e-06
-1.03541865860102e-05
-5.46935448910633e-06
-2.32893556384151e-05
-3.67029864585914e-05
-1.85642951120855e-05
-2.71065254043449e-05
-3.23458748415129e-05
-9.83360422385044e-06
-1.10837855625461e-05
-1.54460702737484e-07
-1.5361904719014e-05
-6.07653943219982e-06
-1.38849521789478e-05
-9.4869764693054e-06
-1.33473803763963e-05
-1.69199708931192e-05
-1.9635054756636e-05
-2.34935653386608e-05
-2.9436951159692e-05
-2.0707326354685e-05
-2.5076114112015e-05
-1.89396515049779e-05
-1.39837369235356e-05
-2.3221470840838e-05
-2.53067795284909e-05
-5.26851704916862e-06
-2.00032063513548e-05
-2.44706448538333e-05
-1.58447446388234e-05
-1.0263598441591e-05
-2.68344344765039e-06
-1.71076464055162e-05
-2.05428704989598e-05
-3.25246710399463e-07
1.50548591278133e-05
-3.34657312962067e-05
-1.49166859932852e-05
-2.46690044934639e-05
-3.34848241257327e-05
-7.1209966191156e-06
-3.49188890526139e-05
-4.12655800669813e-05
-8.26261766815912e-06
-2.35851495671449e-05
-2.49794142722249e-05
5.7204172053216e-06
-2.07738110075382e-05
-7.10974082451298e-06
-4.58770973270077e-06
-2.80502190702551e-05
-3.00213486576615e-05
-1.83641231045595e-05
-3.51512600318872e-05
-1.90412539513118e-05
-1.46609471747659e-05
-3.61121379353722e-06
-3.13277446591617e-05
-2.25647765126098e-05
-2.203086293051e-05
-5.04721561302047e-06
-3.40705046394758e-05
-1.40929039488163e-05
-1.81866395300773e-05
-1.23286285051024e-06
-2.23317078499019e-05
-1.69488537679517e-05
-1.69967739149731e-05
-3.89092765179483e-06
-2.91227449396542e-05
-6.32638385478409e-06
2.2403721933875e-06
-1.31579696558644e-05
-3.10586128402913e-05
-2.07796427775955e-05
-2.83226636691868e-05
-2.33287681975754e-05
5.51913196121025e-06
-2.15945140589016e-05
-3.31292509093544e-05
-2.55134563957093e-05
-3.07036852133214e-06
-1.12620909335563e-05
-3.27905674258868e-05
-6.70258264393738e-06
-1.47874467573517e-06
-5.15802229137729e-06
-2.46147336018749e-05
-1.85917606120688e-05
-1.77401737279104e-05
-1.79364992741829e-05
-4.42838865732027e-06
-1.97057277372312e-05
1.15118610055653e-06
2.35620043307413e-06
-2.68592871137163e-05
-3.3722798940965e-05
-2.66146816028285e-05
-2.60483678906547e-05
-1.46422388775341e-05
-2.11154955276804e-05
-6.4867583618607e-06
-1.63786285470935e-05
-2.18895549558037e-05
-2.72142508801803e-05
-1.31587367670641e-05
-5.86829405267996e-06
-3.17547201344069e-05
-7.17486386505335e-06
-8.0854838721488e-06
-1.61677796952042e-05
-1.2000058329331e-05
-1.09058961612754e-05
-2.36892688279811e-05
-2.209452579856e-05
-1.97349649785034e-05
-2.07755773562229e-05
-3.673931910617e-05
-1.17284125930261e-05
-2.00793167442576e-05
-2.99171705251867e-05
-4.01031770231174e-05
-2.02874562533322e-05
-4.61552942217527e-06
-1.08087991753382e-05
-2.270853291377e-05
-1.60270165314233e-05
-1.49577440559973e-05
-1.51243891110107e-05
-1.35237393336003e-05
-2.53396617093204e-05
-1.73145466221298e-05
-1.53793824368729e-05
-1.32528867844738e-05
-2.91393738955422e-05
-3.46712127916461e-05
-1.34431964331782e-05
-6.55352960394236e-06
-7.30843343634287e-06
-1.89748502443636e-05
-1.80805737546236e-05
-4.20968574651052e-05
-2.42844187623528e-05
-1.90145044155545e-05
-1.98208568608626e-05
-1.2811005992983e-05
1.14768763227098e-05
-1.90212133835387e-05
-3.03658757112448e-05
-2.76602620003173e-05
-2.32603722797989e-05
-9.05130860607671e-06
-2.13551762387493e-05
-4.0269489127317e-05
-1.49964277317416e-05
-1.66962936778675e-05
-1.23610544442352e-05
-1.49750285537592e-05
-2.94703279490089e-05
-3.2949030857892e-06
-3.42841574893001e-05
-3.51226405267447e-05
-1.75777374514453e-05
-3.60276721174826e-05
9.07244679256872e-06
-2.23738193779492e-05
4.42765918305867e-06
-2.12508676168069e-05
-2.62283323987642e-05
-2.48430400027138e-05
-1.16787727118532e-05
4.90623309885452e-06
-1.83384066539406e-05
-1.2885487948197e-05
-2.87591673035834e-05
-2.24629215837942e-05
-1.35086423858281e-05
-4.84780975801601e-05
3.44341334176986e-06
-1.69757270464403e-05
-1.22290332442272e-05
-3.20713419151288e-05
-1.31595702690604e-05
-9.56068507568832e-06
-4.48772641001436e-06
-7.11091680924386e-06
-1.36083117402166e-05
-2.57760226392342e-06
-1.25726300312277e-05
-3.71256296320121e-05
-1.39734572940825e-05
-2.45748038033009e-05
-2.54766045665323e-05
-3.97215059680131e-05
-2.33791580564381e-05
-1.14357231420242e-06
-2.28552775329293e-05
-2.15454468783945e-05
-2.47212359744218e-05
-3.31330321016715e-05
-2.1885554355294e-05
-2.39080393333396e-05
-2.99102439748699e-05
-2.41093505405319e-05
-4.44263780885942e-05
-8.06230790236505e-06
-9.68718319681952e-06
-3.83201119040181e-05
-1.46412317467546e-06
-1.79834284899901e-05
-2.66799568225348e-05
-2.33183888631987e-05
-2.20201860640768e-05
-3.0275118392969e-05
-2.93108875916362e-05
-1.16735174052813e-05
-2.0926803336345e-05
-3.96894566884459e-05
-1.3546407812391e-05
-2.15455255119608e-06
-1.83260520707081e-05
-1.30996049050531e-05
-1.78563148171763e-05
-2.04731511686159e-05
1.80905814931527e-05
-1.50529890341161e-05
-3.54536195475463e-05
-1.45187479357903e-05
-1.92480446785146e-05
-8.4993939140923e-06
-1.09126326587969e-05
-2.28899855167855e-05
-2.78268132647002e-05
-3.28467501979927e-06
-2.4647111145768e-05
-2.65772739625591e-05
-3.86647994919959e-05
-1.94675419438014e-05
-2.25664543238021e-05
-2.07632246018903e-05
-2.36904705791642e-05
-1.55140689009688e-05
-3.55413699339751e-05
-7.77468618636446e-06
5.64975432277855e-06
-1.89997172414807e-05
-1.959837431701e-05
-3.39280181038616e-05
5.26274765389484e-06
-3.1882729441324e-06
-1.18947802654812e-05
-2.90359996476905e-05
-2.92435080749135e-05
3.16921428465412e-06
-2.57862914123324e-05
-1.55685347353117e-05
-1.2174921175976e-05
-6.74966389916744e-06
-4.75524977614967e-06
-1.79071790920058e-05
-1.62945481524956e-05
-1.81371277367086e-05
-2.37565340832436e-05
-2.42586771833853e-05
-1.98282318703308e-05
-2.14783288564993e-05
-7.63887398166084e-06
-4.2001680775717e-05
-7.36428641926499e-06
-1.77518252750642e-05
-1.01830375636855e-05
1.38002930390478e-05
-2.57654970744556e-05
-2.61163255360196e-06
-1.35347695557489e-05
-2.93923968806595e-05
-1.04050648681258e-05
-1.7743902437787e-05
-6.59181021166787e-06
-1.98313966781345e-05
-2.05801132548026e-05
1.52288208937193e-05
-3.39018034258159e-05
-9.74204357415029e-06
-6.95391371486156e-06
-2.6983653784924e-05
-2.02786653947541e-05
-8.08854158025482e-06
-1.37726932361355e-05
-1.27781888725326e-05
-3.74642357175825e-05
-1.44764759857907e-05
-2.57057378311221e-05
-2.84068095239785e-05
-1.71845062265724e-05
-2.56638064881725e-05
-6.79914086826161e-06
-2.91847494625303e-05
-3.05216830550615e-05
-9.57273596485955e-06
-1.75248468967164e-05
-2.73064315291105e-05
-2.07995152271551e-05
-1.20258139565689e-05
-7.80478927047872e-06
-2.33220554868976e-05
-6.73471631317242e-06
-4.81726173623373e-06
-3.54261908142088e-05
-2.32240631925411e-05
-3.35023678231823e-05
-1.63248878810168e-05
-2.73075416095047e-05
-4.99171639206709e-06
-7.10854175231179e-07
2.32662451062099e-06
-5.19051599818991e-05
-2.00894443405913e-05
-2.51490716885858e-05
-3.65629993942293e-05
-1.80717657151167e-05
-2.48199902833799e-05
-6.77231011484147e-06
-1.09547474671399e-05
-2.31735431342897e-05
-1.84263425830202e-05
-2.16742977950871e-05
-1.77847526861633e-05
1.801923945089e-05
-4.77513592674208e-05
-1.8465588575808e-05
-3.57788744148375e-05
-2.02726465002612e-05
