# Supplementary material for: Research on computational propagation and identification of mine microseismic signals based on deep learning
Source: PLoS One. 2025 Oct 22;20(10):e0334641. doi: 10.1371/journal.pone.0334641 (PMC12543183; doi:10.1371/journal.pone.0334641)
Supplement: S2 Data — (ZIP) [file pone.0334641.s002.zip › 000100500001876.xlsx_0.txt_24.txt.txt]

-3.19432922607816e-05
-2.84800102105381e-05
-2.16184102364125e-05
-2.19056100087632e-06
-1.62194817636119e-06
-1.06943435474823e-05
-3.55373822606741e-05
-2.75805339978956e-06
-1.00922848227857e-05
-1.35410596906261e-05
-1.71720888736668e-05
-2.36942471862833e-05
-4.1488451340175e-05
-7.69995561495111e-06
-8.45272634161519e-06
-3.08699377547681e-05
-1.36998232157447e-05
-3.56867486910996e-05
-1.39956489298611e-05
-1.59413740317308e-05
-5.2619933001984e-06
-9.08766333956832e-06
-2.14964217471878e-05
-3.1297346011977e-05
-3.7794953660262e-05
-3.17070332167095e-05
-5.60743324122933e-06
-2.3223481563429e-05
-1.49204202865457e-05
-1.85239281443965e-05
1.46692755471112e-05
-1.46703846842132e-05
-1.27504325449789e-05
-7.22010880546322e-06
-4.58555428343677e-07
-1.69910043687943e-05
5.14529602940006e-07
-1.29435022457852e-05
-3.39377309672367e-05
-1.12640849859657e-05
-1.82797520235962e-05
-9.55743002864117e-06
-9.24116508320926e-06
-1.56466792709713e-05
-1.96314271898218e-05
-3.50427464855339e-05
-1.37652753580398e-05
-1.64958941718485e-06
-6.89082995243237e-06
1.06127148558696e-05
-2.81036420074438e-05
-4.8902443737189e-05
-2.92055715029619e-06
-2.11184862005873e-05
-1.03773096909904e-05
3.30969092699974e-06
-3.79857780184028e-06
-2.46434247083418e-05
-1.67866343479602e-05
-2.6392082607752e-05
-1.90824883173799e-05
-1.78182272588882e-05
-1.6671209781816e-05
8.91947865497148e-06
-1.12354928535097e-05
-2.50035821245245e-06
-3.5629764463989e-05
-3.23224597615255e-05
-1.64688266380075e-05
-2.55762741368369e-05
-4.77217585665447e-05
-3.30006278063112e-05
-6.39081728683653e-06
-2.62129110192348e-05
-2.07449315681684e-05
-1.52446627642739e-05
-3.16488171735495e-05
-1.54939594624142e-05
-2.48146081068511e-05
-3.14252919627734e-05
-1.61808150060628e-05
-2.32222110130408e-05
-1.76629670774303e-05
-1.6860847084439e-05
-8.55173742490261e-06
-1.74306461330681e-05
-1.55089209302561e-05
-4.55374662802056e-07
-4.12643425259882e-05
-2.2343984881979e-05
-3.72717596994096e-05
-2.6019623036402e-05
-1.54486118836495e-05
-3.72329826828167e-05
-1.88830152041846e-05
-1.34322832675734e-05
-4.15876598988727e-05
-1.49851052229419e-05
-2.51334665201909e-05
-3.59034365135279e-05
-5.66620603272684e-06
-2.75374499346322e-05
-1.88323010575108e-05
2.22903548269168e-05
-6.42400636612046e-06
-2.22010994353107e-05
9.30003020747453e-07
2.07889250080111e-06
-3.1322135095904e-05
-1.84675293124599e-05
7.47311178052358e-06
-1.54723676816371e-05
-5.91563798566285e-06
-2.49709358156839e-05
-2.22834304285448e-05
-3.40853164709685e-05
-2.31726516459486e-05
-1.79282706646478e-05
-4.16952616827653e-05
-1.56431733833667e-05
-1.07232158321005e-05
-5.54779376446758e-06
-2.15453402236331e-05
-4.13508837950724e-05
6.58127446215914e-06
-1.30836119915102e-05
3.48681377039483e-06
-2.08481302523314e-05
-9.23649708217284e-06
-1.40915371806992e-05
-2.97025010273823e-05
-2.64593800031181e-05
-4.55052118707295e-05
-9.70336696761988e-06
-2.90201372489335e-05
-3.24993489186619e-05
-2.22874563019999e-05
-3.73128800674415e-05
-4.13983020342195e-05
-9.89016712900603e-06
-2.09634420908367e-05
-3.11237854309092e-05
-9.24129693752509e-06
-2.31595464265095e-05
-2.96380942830484e-05
-2.72421962595544e-05
-1.61471969641641e-05
-2.232676262103e-05
-2.74555859123219e-05
-2.02803831471811e-05
-2.54880224948263e-06
-2.9544396961489e-05
-1.80644223229939e-05
-3.29544320759783e-05
-9.87083089428682e-06
-8.54979934459834e-06
-2.65719575944495e-05
-3.1392100419022e-05
-1.11856261762149e-05
-3.17019788905963e-05
-3.4808389062225e-05
-2.97216698988289e-05
-4.64577196784794e-05
-3.72545459099612e-05
-5.07679999041967e-05
-1.2075909981644e-05
-2.30056035956507e-05
-2.59002675086201e-05
-6.94982392028552e-06
-1.62544754579884e-05
-2.12169440905909e-05
-3.74131499644941e-05
-1.35263078458831e-05
-1.4813870625723e-05
-2.95129369599083e-05
-4.219638864092e-05
-1.56953058089029e-05
-1.55200978903256e-05
-1.90402846627238e-05
-2.56968589149075e-05
-2.29940086222781e-05
-1.43779425720453e-05
-1.36434909510289e-05
-2.96412619217577e-05
-1.03651596838647e-05
-2.88398338853803e-05
-4.54190590491099e-06
-2.98527331456155e-05
-2.12700542777321e-05
-2.89211901713396e-05
-2.00907568418663e-05
-2.96015350475742e-05
-2.88203326415379e-05
-2.39637758240895e-05
-3.11242414432831e-05
-3.62002157637618e-05
-2.05013953492397e-05
-2.66086139891026e-05
1.38160701651375e-05
-3.00443677457505e-05
-3.05700764465355e-05
4.55093722594025e-07
-2.01289108339914e-05
-3.2166026278949e-05
-1.15070314286504e-05
-2.89774261505406e-05
-1.26412904462238e-05
-8.68465349990729e-06
-1.25358336641581e-05
-2.93507797119166e-05
-1.94422707439724e-06
-1.66100053295328e-05
-9.38229546117633e-06
2.15598306520054e-06
-2.50457887381899e-05
-1.36637322485726e-05
-2.77639200837428e-05
-2.31459076466451e-05
-2.44580200503062e-05
-2.44262194145954e-05
3.8374789592e-06
-2.04694953576184e-05
-1.45983422564268e-05
-7.62577373234839e-06
-2.3177269616028e-05
-3.66282128071132e-05
-1.87355573186553e-05
-3.50285268209925e-05
-1.97178867083523e-05
-1.20570084132002e-05
-9.16671445760852e-06
-1.52636053910611e-05
-1.14515633998988e-05
-5.01105770457857e-06
-1.68236380087392e-05
-2.15341747172168e-05
-1.42985626773941e-05
-3.87998014510196e-05
-3.06714537500395e-05
-3.55520635703059e-05
-3.01428951124329e-05
-1.51834555796913e-05
-5.10816618263258e-06
-3.28803563384939e-05
-2.5935148231469e-05
-1.85772568699433e-05
-4.93988057461816e-06
-1.2990761382139e-05
-7.37404539919283e-06
-1.13655147765292e-05
-2.03903237236921e-05
-2.25583013761058e-05
-3.8537013028396e-05
-9.89711304619182e-06
-3.69895949473258e-05
-2.37142965874074e-05
4.09709427340225e-06
-5.7165805546707e-05
-2.57705633493953e-05
-2.38477096575652e-05
-1.31969201271251e-05
-1.62267522023072e-05
-4.42238125667779e-05
-2.06079956237434e-05
-1.60281874212059e-05
-1.95373190818341e-05
-3.06225315368124e-05
2.66053744808935e-06
-5.39809194226151e-06
-1.64118787184637e-05
-2.55107043507328e-05
-2.66656813103544e-05
-1.39142080345099e-05
-3.13193401508013e-05
-1.30497011179287e-06
-1.79209672562617e-05
-3.62812460186172e-05
-1.8321391620493e-05
-1.61648449649087e-05
-2.29138114568646e-05
-2.14360538689246e-05
-2.10502860507042e-05
-6.43882835987393e-07
-8.12049638780575e-06
-2.9234316975887e-05
-6.7543261653404e-06
-8.98489997540072e-07
-1.04527876145706e-05
-4.33513750934741e-05
-2.12826657428294e-05
3.58814055520302e-06
-6.557735419197e-06
-3.50667175692896e-05
-4.82536251270213e-06
-2.28419881595684e-05
-1.16861770172872e-05
-2.64712548578286e-05
-1.89394238507607e-05
-2.82757763850847e-05
-8.4606630352665e-06
-3.27460153279099e-05
-1.40955549344287e-05
-2.64717591777706e-05
-1.6915502295487e-05
-3.29771339948278e-05
-2.45762610587955e-06
6.69676452799894e-06
-1.98396179312987e-05
-1.07166937671911e-05
-1.13978296723344e-05
-1.72576809292159e-05
-1.6296132371531e-05
-1.97679819669199e-05
-3.17583127008061e-05
-3.10551448022643e-05
1.20473600679454e-06
-2.56877513578708e-06
-3.66575229317141e-05
-2.67922424779173e-05
-3.06186559170179e-05
-4.37616692758452e-05
-3.70945273000463e-05
-2.08207484753396e-05
-1.74465001166549e-05
-2.87049366651691e-05
-2.36694854698639e-05
-2.18822864621209e-05
-3.07627080811425e-05
-2.09181089680309e-05
-2.9171359087241e-05
-1.35363560469454e-05
-1.81129218931016e-05
-1.62637268385869e-05
-1.89063999287313e-05
-1.98252482745097e-05
-8.84052500669657e-06
-1.76955461924505e-05
-1.22614495313598e-05
-1.9988118304159e-05
-2.2918181559437e-05
-1.20048582289903e-05
-1.48937472387531e-05
-5.80112382364753e-06
-1.65533356432539e-05
-7.54824229129438e-06
-1.16799159622296e-05
-1.70791770201944e-05
-1.57178442998082e-05
8.27268484437754e-07
-2.41693123049673e-05
-4.13329045597245e-06
-3.20201112859294e-05
-1.504820628234e-05
3.47352348889199e-06
-2.98197623907074e-05
-2.41374045496712e-05
-1.89188436879537e-05
-2.7766734939812e-05
-3.1116581262125e-05
-1.54879565138939e-05
-1.91106458225198e-05
-2.24816470132809e-05
-1.20731772030751e-05
6.56126412549293e-06
-2.29066450070187e-05
-3.07142994369291e-05
-7.17779353990198e-06
-1.8354410952673e-05
-2.86890591874559e-05
-3.77106447535213e-05
-1.51027725364004e-05
-2.13406424899683e-05
-1.49054722743223e-05
-2.9287518742426e-05
-4.72894356103691e-05
-6.01384404896533e-06
-4.65617211308585e-05
-2.41660712263442e-05
-2.04514958784567e-05
-2.62533972131733e-05
-3.32563891781039e-05
-2.74350935317502e-05
-2.10660377310943e-06
-2.89993685922289e-05
-2.09018883247163e-05
-2.78959452966685e-05
-2.43142943419384e-05
-2.11745838748739e-05
-3.45105024855504e-05
-4.33215539296059e-05
-2.31996008085361e-05
-4.80181690692594e-05
-3.35897025269724e-05
-2.9117940324399e-05
-1.21056886652845e-05
-2.15275888460812e-05
-3.52933537499177e-05
-2.42937033597833e-05
-8.45371976515568e-06
-2.33157051131956e-05
-1.40791043551788e-05
-2.90206746386844e-05
-1.51203257495944e-05
-2.93645378969654e-05
-5.96238267274288e-06
-2.07250472512443e-05
-2.36993521026572e-05
-9.56841819696206e-06
-1.82096121252942e-05
4.93193963218892e-06
-8.61131388860913e-06
-2.32972393452942e-05
-7.67601968375366e-06
-1.71684656544267e-05
-3.10866869797659e-05
-3.38571114788045e-05
-2.55397894155086e-05
-1.83824283198786e-05
-2.030014859559e-05
-5.91820518924982e-05
-1.82509332408316e-05
-1.79289020927707e-05
-3.66631564536106e-05
-1.07376177284696e-05
-1.94628605623515e-05
-2.78232335622219e-05
-2.45537930556849e-05
-1.05259903850113e-05
-1.15437211990179e-05
-1.27649405481398e-05
-2.23581297886763e-05
-1.79824943464473e-05
-3.31861085455918e-05
-2.77410221646459e-05
-1.68057362272719e-05
-4.72325575395883e-05
-3.6562892030591e-05
4.80403882023055e-06
-2.21250654767467e-05
-7.66277867141036e-06
-1.84750312449133e-05
-1.61990252444229e-05
-2.6264831385365e-05
-9.75113793248668e-06
-6.63739975286147e-06
-2.44038052402603e-05
-8.17152093407974e-06
-1.75585044188569e-05
-7.62281967673921e-06
-2.00579194648921e-05
-4.49202543978487e-05
-1.41840153658504e-05
-4.94355646050106e-06
-4.0904181934403e-05
-1.99449184997437e-05
-2.45838563923173e-05
-2.66061608831078e-05
-1.58465119488696e-05
-4.29533671296129e-06
-3.64062134698158e-05
-2.96276569965948e-06
-2.81218039306318e-05
-2.48874461143461e-06
-2.94503677923065e-05
-2.9522251069562e-05
-3.2035768941702e-05
-4.01213653142402e-05
-2.57296459242312e-06
-5.4235079139956e-05
-1.83962429002657e-05
-2.91115884671719e-05
-1.12669782043508e-05
-2.64000565241071e-05
-3.00070761949711e-05
-1.67022771447526e-05
-1.52806364220384e-05
-2.96636031645431e-05
-1.79403929119531e-05
-1.74950510744175e-05
-8.6769586676679e-07
-2.89797544325762e-05
-4.36595899921502e-05
-3.17966332018637e-05
-1.3361138236066e-05
-2.24510063993642e-05
-1.95119574920466e-05
-2.18768040093747e-05
-1.05994893007426e-05
-1.89086014608258e-05
-3.56584041871051e-05
-3.40178571103014e-08
-3.76093058792923e-05
-1.60680937962763e-05
-1.23209433865811e-05
-9.28489780941306e-06
-5.46967513394489e-05
-2.93092486447911e-06
-2.33045178096827e-05
-2.19509416346263e-05
-1.83382726459447e-05
-2.47445109545661e-05
-5.11312812121976e-05
-3.24181637210372e-05
-3.34859827674112e-05
-3.08753978800419e-05
-4.60663993988487e-06
7.38991860908112e-07
-5.09859912092401e-06
3.61075861142679e-06
-1.79785833469291e-05
-3.27219356848222e-05
-2.01806958702208e-05
-2.02914870804452e-05
-2.11575362665791e-05
-2.18415999085256e-05
-8.4181828153771e-06
-1.51633786921311e-05
-1.94995977714091e-05
-1.63439893084516e-05
-1.65404271607792e-05
-2.15649289482754e-05
-1.32020908426704e-05
-4.12318648530841e-05
-3.9999930740283e-06
-1.56148855537223e-05
-2.39086940438392e-05
-7.0662456586826e-06
-2.75407458100891e-05
-2.80685721802574e-05
-2.23260685603216e-05
-2.20496979770609e-05
4.99198768367385e-06
-4.05318677033798e-06
-1.3506956798243e-05
1.89298349318296e-06
-2.57250397428361e-05
-2.1778450748627e-05
-2.62132906025128e-05
-4.57547468640736e-05
-3.02346611232751e-05
-2.82721057212529e-05
-3.4225718755596e-05
-1.84990313727732e-05
-2.30297946965799e-05
-3.09827983557531e-05
-2.56754383916274e-05
-2.77004890991723e-05
-3.03764651694117e-05
-9.86685921132785e-06
-4.08130825130482e-05
1.72812702716511e-06
-2.10536737959095e-05
-1.33577572020844e-05
-1.73572355105514e-05
-1.73304101081054e-05
-1.6041444609574e-05
-1.91014409541122e-05
-2.56181086799935e-05
-1.84728791172777e-05
-3.42977455478598e-05
-9.91875051571937e-06
-2.6912997471222e-05
-2.69772113418475e-05
-4.41936729280685e-05
-3.4989547337791e-05
-1.59362028734391e-05
-3.10932974617613e-05
-1.08576104384981e-05
-3.60679198864634e-05
-1.69519784600278e-05
-1.20835426613466e-05
1.76438111916407e-06
1.11767880680816e-05
-4.36580982927179e-06
-4.33282223716295e-05
-2.86036564598639e-05
-7.02346569431688e-06
-3.60381101774814e-05
-2.12444266568891e-05
-2.05087890284754e-05
-2.67330842483287e-05
-3.45055622068685e-05
-1.90892797152638e-05
-2.62234797894097e-05
9.43957198732641e-06
-2.87370271070987e-05
-1.56798541386304e-05
-9.5477928528572e-06
-2.76621217531874e-05
-2.25986926245731e-05
1.42374062919977e-05
-2.75671750824178e-05
-1.95840584554357e-05
-2.52722086027117e-05
-3.55880978347323e-05
-4.11622197790551e-06
-3.70301627650498e-05
-8.87922142656969e-06
-1.44952479282853e-05
-1.11304760415143e-05
-2.44189442548232e-05
-8.24074297255678e-06
-1.60703071812601e-05
-3.92594400780445e-05
-1.37024060222597e-05
-2.07575243019088e-05
3.78987564189004e-07
-3.5868320230578e-05
-2.73391858096727e-05
-3.05191010519226e-05
-2.14345697300191e-05
-2.30956179377551e-05
-1.3357310349164e-05
-1.07022074557186e-05
-4.27668079022687e-05
-3.20148202520214e-05
-2.71517536318895e-05
-7.59883461159553e-06
-2.29697665125095e-06
-3.4115412862079e-05
-1.58364982948439e-05
-2.83468620482005e-05
-3.88866821059806e-05
-2.84364791320721e-05
-2.53863702354166e-05
-7.50667054066991e-06
2.34144261426751e-06
-1.80280218721142e-05
-5.2220662044283e-06
-6.66963525772808e-06
-8.65941172644656e-06
-6.77504992845682e-06
-1.79560932732222e-05
-1.62828931365508e-05
-8.77112688577696e-06
-7.73385968758111e-07
-3.55603333938494e-05
-2.14070993151037e-05
-4.63593050269502e-05
-3.33766071592739e-05
-2.43124202977245e-05
-1.72407217059996e-05
-1.86412495284451e-05
-8.08895997885729e-06
-1.99628841085965e-05
1.15383740852511e-06
-3.07710917547288e-05
-2.1831464775825e-05
-1.61338702474399e-05
-7.19875761035862e-06
-2.30650060270426e-05
-1.91199064169403e-05
-4.03184429067304e-05
-3.33835132759684e-05
-3.93317077832431e-05
-3.49325711586836e-05
-2.2591339712004e-05
-3.12751937045674e-05
-1.30902922810466e-05
-3.72898778061964e-05
-7.71597828030018e-06
-2.2862641399327e-05
-2.06492460480698e-06
-2.86788031830974e-05
-2.46387563408888e-05
-7.29627161944631e-06
-4.75611271941676e-05
-2.31803012158084e-05
-2.8013944940084e-05
-1.38158155996943e-05
-2.38558620163216e-05
-2.59459586185941e-05
-6.00690957472484e-06
-2.0573518342348e-05
-2.74689214316774e-05
-4.81290367380511e-05
-6.45101756646703e-06
-1.20973775361243e-05
-1.5624023068098e-05
-2.00563773757425e-05
-2.55370915769333e-05
-3.47847350381466e-05
6.74574167965236e-06
-1.17995099899901e-05
-1.26851931384782e-05
-3.57231976302038e-05
-1.12398583527235e-05
-1.50812209116592e-05
-1.12484218939835e-05
-2.23890365432632e-05
-2.02996039838474e-05
-2.78583411419322e-05
-5.70213042558549e-06
-2.45771747449289e-05
-1.22557759890161e-05
-2.61630625191899e-05
-1.00490117809877e-05
-6.89373733423484e-06
-4.23849383043059e-05
-2.74471940189318e-05
-1.19933204440839e-05
-1.42196039449949e-05
-1.63093908538157e-05
-1.74074163514386e-05
-4.69488830904406e-05
-4.88066727719887e-06
-1.74136245941807e-05
-2.5751020438822e-05
-2.59671054130729e-05
-1.92514454912282e-05
-2.91244933051963e-05
-3.11252555383066e-05
-2.75939795382989e-05
-2.75130848108857e-05
-2.68953569769943e-05
-2.18980521128914e-05
2.27826273652432e-06
-1.57029717084474e-05
-2.12471222366229e-05
-1.11433473519488e-05
-8.85229071331936e-06
-1.57963046008548e-05
-1.70676394998032e-05
-1.32101024679567e-05
-3.43349568664368e-05
-2.80645816094909e-05
-4.74441463133364e-05
-1.64667067125608e-05
-2.55888641621454e-05
-1.82553520167969e-05
-1.03142152955784e-05
-1.3604287681123e-05
-2.0118811976856e-05
-4.14170225273485e-05
-1.32836449529679e-05
-2.44341520972708e-05
-6.27744051714647e-06
-3.38834948625736e-05
-2.19041611230581e-05
-4.58618454185311e-05
-4.97687685911244e-06
-3.38613574199681e-05
2.51425971312616e-06
-2.23078578812063e-05
-7.9730183611288e-06
-1.48768342283952e-05
-1.75569768986097e-05
-1.84271571908864e-06
-1.02655117605244e-05
-2.50982793869932e-05
-1.65876000156394e-05
-2.81301007176772e-05
-8.65846130270712e-06
-4.49580393609275e-05
-2.72884723260209e-05
-3.2832705905965e-05
-3.82478596010307e-06
-8.51629543815951e-06
2.25375893473643e-06
-1.00023304248083e-05
-1.58966576756358e-05
9.72010093675608e-06
-6.73161609335975e-06
-9.08265759836993e-06
-5.24891993532701e-06
-1.26597807176309e-05
-4.04021652353551e-05
-1.96930344962778e-05
-2.85113798300593e-05
-1.17963084394632e-05
-6.1699836015503e-06
-2.5410270697254e-05
-1.61370107856794e-05
-1.31751301084409e-05
-2.4515731169952e-05
-3.15212327924728e-05
2.91524037221225e-06
-3.69041620497617e-05
-4.47954354608894e-05
-2.09795426309008e-05
-2.85933178513071e-05
-3.23096917515875e-05
-3.7104934694205e-05
-2.00103515729982e-05
-1.821130008633e-05
-3.52701800603717e-05
-9.78666876711432e-06
-2.6967941665762e-05
-2.51055411507903e-05
-3.08889207128879e-05
-1.00276875408451e-05
-5.45822670427524e-06
-2.340738152504e-05
-2.79246717898933e-05
-5.18506181149956e-06
-4.11131632888829e-05
-2.75481966952541e-05
-2.4481542231524e-05
-3.48144038593177e-05
-3.26201736789104e-05
-4.5475671704965e-05
-1.78350835480956e-05
-4.2681586298375e-05
-1.0297445730833e-05
-3.39145449650166e-05
-2.31791138070864e-05
-1.89318292618351e-05
-3.43029054328978e-05
-3.08819263897326e-05
-3.17926291543525e-05
-1.53270000755014e-05
-8.77780959238073e-06
-9.69776828237022e-06
-2.70627032065327e-05
-9.88812798280324e-06
-1.00712411829278e-05
-2.68301847256192e-05
-3.18353274927509e-05
-4.51648514951788e-05
-2.25440006860997e-05
-2.04467561362297e-05
-2.29973964406528e-05
-2.87573254912412e-05
-3.43108312960154e-05
-8.10944887656373e-06
-1.88218076529614e-05
-1.8399336582999e-05
-1.74499630735272e-05
-1.46693227328928e-05
-1.02169868284522e-05
-2.33356548976083e-05
3.00168969496544e-07
-1.2277805051333e-05
-2.50674127585232e-05
-2.22035832105643e-05
-8.80649460493634e-06
1.96704808917554e-07
-2.79682283504104e-05
-2.39823557652724e-05
-1.47990618315324e-05
-7.02782507309136e-06
-1.34120343448328e-05
-3.34398072545284e-05
-1.75082856957238e-05
-2.47995666398182e-05
-2.89193967752076e-05
-1.47643553811032e-05
-1.9679114861612e-05
-2.68254093846527e-05
-5.84543073634848e-06
3.03069916034338e-06
2.13454574056815e-06
-3.88683436835844e-05
-3.27794300967504e-05
-3.7433796103225e-05
-1.32441055125435e-05
-1.92551995154641e-05
-2.16831083994137e-05
-1.48205726275357e-05
-4.18479910433227e-06
-1.62244681372105e-05
-1.55538951040063e-05
-1.93927571374931e-05
-3.82553281648659e-05
-1.78419671083099e-05
-3.70172017767801e-05
-3.91176251349641e-05
-2.27064667538575e-05
-3.47360681102196e-05
-2.19145372600988e-05
-2.1930403118889e-05
9.19775105321894e-06
-4.64831602185215e-05
-2.66246693043896e-05
-3.04756556865414e-06
-1.49928348726407e-05
-1.88499819573238e-05
-4.73909582563374e-05
-1.58599828794342e-05
-1.45407940800915e-05
-1.60514886612989e-05
-1.74343876780274e-05
-1.99500021135223e-05
-2.95889159084952e-05
-1.51293620308179e-05
-2.91718204216437e-05
-5.57271435349257e-06
-4.08886668702803e-05
-3.77443969399154e-05
-3.1959997287693e-05
-1.74245190144459e-05
-1.67683093331396e-05
-3.17029940844956e-05
5.48640467195882e-06
-1.55544438157818e-05
-2.67227891685536e-05
-1.15132830103309e-05
-2.7893992514183e-05
-2.0844560131836e-05
-1.82267967859208e-05
-2.33665288302435e-05
-1.42088560327828e-05
-2.38609678182021e-05
-6.23342874905087e-06
-4.86307986758185e-05
-2.61074307042968e-05
-1.96246135400272e-05
-2.08445957959883e-05
-5.21841196061004e-06
-1.81026331067452e-05
-2.19116246637475e-05
-2.87131783690127e-05
-2.32075705142274e-05
-4.85749685131209e-05
-2.81341176238279e-05
3.38577440063438e-06
-3.04688822586582e-05
-9.23801500796753e-06
-1.36315899450363e-05
-2.5762615276265e-05
-3.96843346063334e-05
-1.73310129791927e-05
-2.51870542212871e-05
-1.73329575042017e-05
-2.61146269156834e-05
-4.6000363009955e-08
-4.77584674618182e-06
-3.39812253112278e-06
-2.2068687956538e-05
-8.79656378788279e-06
-2.13282503449469e-05
-6.81780787235992e-06
-1.36843987233621e-05
-4.26429826927112e-05
-1.94967113573595e-05
-1.36091413069437e-05
-2.60246732919412e-05
-2.31932266122402e-05
-3.94781326707646e-05
-1.78557652474541e-05
-2.33647497472787e-05
4.14752317881703e-06
-1.65363535458396e-05
-1.80672829187047e-05
1.44421617560162e-06
-1.91025919673845e-05
-2.05630801233028e-05
-1.65851670240953e-05
-8.86128679252735e-06
-2.71571174981536e-06
2.82748265646238e-06
-4.87596672533335e-05
-2.43784063710006e-05
-1.95904075431236e-05
-2.6118084950216e-05
-7.58381098859618e-06
-1.84781373023229e-05
-2.07466577513771e-05
-3.26475858641976e-05
-2.51980821068995e-05
-2.0864146486893e-05
-2.2706140484801e-06
-1.46578820828647e-05
-2.63248194820336e-05
-2.19089217457989e-05
-2.59771053761513e-05
-1.54126550126317e-05
-3.64327920631942e-05
-5.14298656648905e-05
-1.64845252856341e-05
-3.70933460758168e-05
-2.41236882578609e-05
-2.99574145654192e-05
-1.74593149826888e-05
-2.26116909345099e-05
-3.745679396711e-05
-1.86400024647296e-05
-2.37602365978709e-05
-1.95581262567284e-05
-3.16743245636967e-06
-1.67801909085197e-05
-1.24655692254962e-05
-3.11166735100607e-05
-4.74064725523136e-06
-3.76382565527641e-06
-3.04534430382693e-05
-1.75675777424689e-05
-2.19897044746808e-05
-1.78377428051426e-05
-2.3781838030394e-05
-7.34364156515896e-06
-1.45861945003102e-05
3.65943513426957e-06
-1.42313677746899e-05
-2.94651157140903e-05
-2.5589939398213e-05
-1.26106596105756e-05
-1.72404057938992e-05
-2.17598018331517e-06
-4.24163133384995e-05
-3.88490694409738e-05
-1.0947263346329e-05
-2.15310445935265e-05
-1.81175850764004e-05
-2.04905779202269e-05
-2.66249853536503e-06
-2.24293053415036e-05
-2.74074417644488e-05
-3.16473003290328e-05
-4.82145197313717e-05
-3.44243004447966e-05
-2.33708402943727e-05
-2.6943138626827e-05
-1.84113361555642e-05
-3.28080835427925e-05
-3.11457763787973e-05
-7.53025445058531e-06
-1.78610999616646e-05
-1.99847558471176e-05
-2.21910902808865e-05
-1.81845210798991e-05
-3.73895641760746e-05
-1.44634126970496e-05
-4.89927058640336e-06
-3.89791868228441e-05
-2.03008722510188e-05
-2.77346160388085e-05
-2.08741719259338e-05
-1.75730713548898e-05
-2.85438687733819e-07
-1.06489059968524e-05
-1.8064472140838e-05
-1.18574042771097e-05
-5.50046778104068e-06
-4.27279743035041e-05
-4.57234400691555e-05
6.17558705067665e-07
-2.1240694399359e-05
-2.39920109378244e-05
-2.53912096849431e-05
-2.7351438514053e-05
-3.68103847580735e-05
-1.06949219001484e-05
-2.71549549274048e-05
-3.43378838298139e-05
-8.34765569188335e-06
-1.72668543159062e-05
-2.29208001921923e-05
-1.68600576363229e-05
-1.88609443472039e-06
-4.02905313396268e-06
-5.02631449362446e-05
-1.37513404907018e-05
-2.05542839012548e-05
-2.23240393535444e-05
-4.60455229373013e-06
-3.31099732894779e-05
-2.70950609098773e-05
-1.29029408141475e-05
2.40687929394902e-05
-4.60372900650953e-06
-3.82854710010976e-05
-1.91277814769659e-05
-4.27744038354781e-06
-2.14014482987607e-05
-5.7123365332662e-06
-1.93361220268566e-05
-3.35609907266779e-05
8.11235416524273e-07
-4.43281537908104e-05
-1.9531849504386e-05
-6.27789961636388e-06
-6.008682638008e-06
-3.9591742373667e-05
-1.79346270740304e-05
-1.41425802397155e-05
-2.793861743733e-05
-1.40385230872115e-05
-3.15370781870053e-05
-1.31305047097729e-05
-1.38260201799922e-06
-3.57284609923465e-05
-2.13830978416374e-05
-2.14986930205686e-05
-1.45921183597786e-05
-7.32036242504042e-06
5.59499210210919e-06
-3.19475893432123e-05
-3.87845270139861e-05
-3.49951029778379e-05
-1.3869136854442e-05
-3.1767230050523e-05
-2.06175515965475e-05
-2.44989087726432e-05
-1.76917987207767e-05
-1.70817062691879e-05
-2.49175624551908e-06
-1.5052598092028e-05
-2.01111787295495e-05
-1.00408250904243e-05
-2.0454406314105e-05
-9.51485353395267e-06
-1.68186806940948e-05
-1.79468549312219e-05
-2.16121857944099e-05
1.05046003821514e-05
-1.33789649862437e-05
-3.02973278420152e-05
-2.61554271784934e-05
-3.29372389453191e-05
-3.3802062103714e-05
-3.79150983223693e-05
-2.61308407135514e-05
-1.06245302659724e-05
-9.57723137115495e-06
-1.43881315451597e-05
-1.04019220783661e-05
-2.73873434924379e-05
-3.70431102924882e-05
-3.49060757457619e-05
-7.58861553845365e-06
-2.58234068261749e-05
-1.88755746844998e-05
-6.76776484748843e-06
-2.15262288122874e-05
-2.68141281254996e-05
-2.40940758393061e-05
-2.66312022655189e-05
-8.48903490846438e-06
-2.78056630611314e-05
-2.43569458573525e-05
-1.88154837857565e-05
-3.18222672607765e-05
-1.56848110094089e-05
-3.89536301069593e-05
-1.72804996294533e-05
-1.56449016908108e-05
-2.7132356435452e-05
-2.42573004405231e-05
-2.57956802077467e-05
-1.500499632679e-05
-1.02131233697099e-05
-3.8145389174546e-05
-4.55503726426924e-05
-1.63032362104036e-05
-1.37829567505841e-05
-3.46446289501348e-05
-1.61097190644984e-05
-2.73899875236899e-05
-9.64123043186199e-06
-2.30871784180182e-05
-2.20007326736383e-05
-2.25368526809199e-05
9.56742282559675e-06
-1.27541371318003e-05
-1.33267857799567e-05
-5.57970346187097e-06
-2.68389512928111e-05
6.42618411006939e-06
2.1027511833742e-07
-2.4699146442475e-05
-2.73976753346021e-05
-1.86097954937542e-05
-1.44380607498071e-05
-1.30583867478366e-05
-2.85969950351829e-05
-3.34283590420932e-05
-2.73666828820912e-05
-2.13904770542197e-05
-3.83061660822095e-05
-1.72570860175579e-05
-2.61225113984228e-05
-1.25444952300752e-06
-5.94915650184287e-06
-2.25189845803925e-05
1.35995766904129e-06
-5.72970545265457e-05
-3.6852630832003e-05
-1.34680207890772e-05
-2.57750782374168e-06
-2.6482656651659e-05
-3.77699328959394e-06
-1.86699757465264e-05
-2.19587684744044e-05
-3.31796234427974e-05
-8.44432694259339e-06
-2.36400217397895e-05
-2.90689645345301e-05
-3.38421119139093e-05
-2.40589016143568e-05
-1.33801896703971e-05
-2.17957923130074e-05
-3.35090325479726e-05
-1.19171719565621e-05
-2.24685076139011e-05
-6.9103952327728e-06
-2.1821598542966e-05
-2.36851222424448e-05
-2.35555636495248e-05
-2.37074429087049e-05
-5.08676837808458e-05
-2.37570101606826e-05
-1.4068454252572e-05
-2.25041050357519e-05
-2.86237466851965e-05
-2.85655770985134e-05
-1.96501089737839e-05
-3.78614723776127e-05
-2.71213245059242e-05
-1.39501751131e-05
-2.6016760999308e-05
-2.21462477307635e-05
-9.17442471144529e-06
-2.10874904510127e-05
-2.09606846856511e-05
-4.40525834012053e-05
-1.49390529002457e-05
-2.66044489974011e-05
-1.64420672994048e-05
-1.87780587808434e-05
-1.98939371646795e-05
-3.44317703997886e-05
-1.81625568775007e-05
-1.16209302400754e-05
-1.98207718458409e-05
-3.85613934697244e-05
-1.01787476599635e-05
-3.0010499346485e-05
-1.11662836747079e-05
-3.03570020284485e-05
-3.23994270222185e-05
6.52202045659722e-06
8.16245870760065e-07
-1.46269010301946e-05
1.34623346794226e-06
-1.16356907497562e-06
-2.93773905286133e-05
-1.16821772467647e-05
-9.39709153110239e-06
-1.34147266438765e-05
-1.21701551810671e-05
-1.82427688959344e-05
1.74135710716116e-05
-1.56908166444229e-05
-6.70590291544725e-06
-1.17394689962489e-05
-3.00824256655536e-05
-7.27455812679305e-06
-2.48452689770233e-05
-6.99269762168932e-06
-1.88922639827208e-05
-7.86735536905823e-06
-1.08479595362765e-05
-1.73317956954044e-05
-1.27115235272345e-05
-1.69715415399969e-05
-2.20342368759853e-05
-2.92236832999419e-05
-5.30823403139274e-06
-1.47888678430484e-05
-3.03260442950413e-05
-1.66159794095225e-05
-2.74884328013988e-05
-1.11345536352574e-05
-2.14289565899942e-05
-6.06914232608074e-06
-1.76842574734879e-05
-1.18108789221997e-05
-3.76421722292999e-05
-2.98265157880381e-05
-2.90949090100051e-05
-1.09853148972229e-05
-3.26215107432281e-05
-3.09831599633983e-05
-2.3738554760566e-05
-8.30684412625692e-06
-2.00303456874181e-05
-1.61520044462292e-05
-2.40221408713855e-05
-1.01745243760445e-06
-1.67635224100916e-05
-1.26668599061617e-05
-1.63936343831634e-05
-1.15963025040586e-05
-2.8562125329818e-05
-2.16884008717199e-05
-1.73180070116244e-05
-1.00742777437355e-05
1.21476767223939e-06
-1.69077469940191e-05
-3.00148243299363e-05
-3.13493434229406e-05
-1.4354944019213e-05
-2.75138643655114e-05
-2.54525022200817e-05
-3.10019992949084e-05
2.15805139953196e-07
-4.26271155082036e-05
-2.55232749507745e-05
-2.93142163824795e-06
-2.82278808627061e-05
-8.64027807461826e-06
-7.15632738032287e-06
-2.1710671132071e-07
-1.25825092800787e-06
-2.58373777837159e-05
-2.8297888702492e-08
-2.59095713903376e-05
-2.43835841586447e-05
-1.623406447511e-05
-3.15069416579352e-05
-2.06531429267133e-05
-2.73086400493412e-05
-4.24067228589308e-05
-2.13264040446368e-05
5.33499507726115e-06
-1.81246912871679e-05
-3.72473345602335e-05
-1.2573622243422e-05
-4.55645564420194e-06
-1.95454340448647e-05
-2.74989211422005e-05
-2.03380985449322e-05
-1.47650701580113e-05
-4.66470023428976e-06
-2.03960163136063e-05
-1.96668161423404e-05
-1.94967164416149e-05
-2.27396606268213e-05
-5.92750975296508e-06
-3.50870824997989e-06
-4.16741771444425e-05
-1.04807966361187e-05
-1.8190371241935e-05
-2.5957308162577e-05
-1.88779450360932e-05
-2.2504625391354e-05
-9.61982962327797e-06
-2.23169104460612e-05
-1.15344235150999e-05
-3.99749421538762e-05
-3.00362236934554e-05
-1.2590786357434e-05
-1.98327425305729e-05
-4.25808538411851e-05
-3.12908820288297e-05
-1.65175566373877e-05
-3.29568056585613e-05
-2.36032687873163e-05
-1.14174599456652e-05
-7.80473689393784e-06
-3.7066164019901e-05
1.24907356473794e-06
-2.21917511762655e-05
-1.62178125066907e-05
-2.26937339787992e-06
-3.15529275118715e-05
-3.64759571362595e-05
-1.99697867886708e-05
-1.15626685314526e-05
-1.57874892913328e-05
-1.60661086773407e-05
-3.68944540477242e-05
-3.14824680345628e-05
-3.64924362541645e-05
-2.91423859191999e-05
-1.56799063276699e-05
-9.22625145106208e-06
-2.69121688063468e-05
-1.11629707194632e-05
-7.0390702665341e-06
-5.21746898213625e-05
-2.58713265390292e-05
-1.35741976528273e-05
-3.85410331456246e-05
-2.07033555904168e-05
-2.72832582925604e-05
-2.00554343937068e-05
-3.15133028063909e-05
-2.22994395380316e-05
-1.91412337986081e-05
-6.69258509701967e-06
-2.51492690377839e-05
-1.4428899942394e-05
-1.7524260041113e-05
-4.07305668606204e-05
-2.74619159348476e-06
-3.28559447287234e-06
-3.68540966528054e-05
-2.20420825770409e-05
-4.22758736315771e-05
-2.20911052004818e-05
-2.07580874729372e-05
-3.92323337541373e-06
-1.71128533187128e-05
-1.21397119393293e-05
-1.02530719483847e-05
-2.64286225648976e-05
-1.77486195286533e-05
-5.66956764043972e-06
-1.59643988293727e-05
-3.51550757996233e-05
-2.19311084957886e-05
-1.22089863846678e-05
1.49552148108597e-06
-3.36034379302156e-05
-2.48742516658063e-05
-2.66895222145495e-05
-1.71844034036283e-05
-1.19504689435554e-05
-2.44424095988122e-05
-5.7027763304975e-06
-2.57369462846372e-05
-1.39762533824426e-05
-4.50848895986807e-05
-1.50418370919703e-05
-3.24635862170958e-05
-9.38792359444509e-06
-9.9245553079978e-06
-1.24321941344767e-05
-1.26870331857768e-05
-2.17972650620282e-05
-1.80586256216505e-05
-2.2834729275291e-05
-1.54009514839779e-05
-1.00438543249014e-05
-4.87273109803949e-05
2.71993657809323e-06
-2.73085051014965e-05
-2.97428424159147e-05
-8.18118945198652e-06
-2.41107297966241e-05
-2.38544173875883e-05
-2.83255697640188e-05
-3.73673591967714e-05
-3.70232586336573e-05
-3.14757263647846e-05
-2.24052334021171e-05
7.21294799990377e-08
-2.09822806531792e-05
-3.15191306852667e-06
-2.29883813025632e-05
-2.03839331386786e-05
-2.71372128453935e-05
-1.76085388667205e-05
-2.48031448580808e-05
-2.84964394975728e-05
-9.34679809516714e-06
-2.87771784671537e-05
-2.13515340622749e-05
-3.04257677949611e-05
-1.38510113125149e-05
-4.18494376744819e-05
-5.2866208134222e-06
-2.73421060502538e-06
-2.77507638018001e-05
-2.05314203789219e-05
-2.41616738303645e-05
-3.55404701870628e-05
-1.17558239084803e-05
-3.04087567860406e-05
-2.75044626592032e-05
-2.82769989426255e-05
-2.27278498256507e-05
-1.9355377384604e-05
-1.12380233464097e-05
-9.54197014286793e-06
-1.06104158620922e-05
-2.68323447542026e-05
-2.09371935742565e-05
-2.36380636866365e-05
-1.17265155863714e-05
-2.83366797008626e-05
-1.88145334699648e-05
-2.40123909992373e-05
-2.83682585236453e-05
-3.96691173410117e-06
-4.54711810002442e-06
-4.01995519415847e-06
-1.57478419438552e-05
-2.45456613083236e-05
-1.61140967873139e-05
-1.57168345298175e-05
-1.53017213068458e-05
-1.89888093103067e-05
-2.84027121008847e-05
-1.39100841545485e-05
-1.43837245129997e-05
-3.25009898700628e-05
-8.12663103375362e-06
-1.78118593739543e-05
-2.63771405268054e-06
-2.59178459366574e-05
5.31735035121779e-06
-2.32221070740166e-05
-1.94922259724916e-05
-9.23178799304357e-06
-2.66638676290448e-06
-5.56248343206571e-06
-1.56068637733032e-05
-3.50295583074282e-05
-5.75367775126001e-06
-2.40505930912204e-05
-2.42558995790118e-05
-1.67149865356354e-05
-1.4579773333032e-05
-1.83643191522466e-05
-3.70385674986903e-05
-1.57639390787513e-05
-1.24027296736338e-05
-2.16550034487383e-05
3.78008498874934e-06
3.7151342881073e-06
-3.60150681356867e-05
-2.35554567043888e-05
-2.92429093715404e-05
-3.59488316130214e-05
-4.86665626453953e-05
-1.30513202927867e-05
-1.77439619081539e-05
-2.4047866453449e-05
4.83763559094613e-07
-2.41166785698112e-05
-2.36136244618464e-05
-1.45069389832572e-05
-3.42287605713869e-05
-1.1283385834829e-05
-2.06844954783689e-05
-2.71553951611063e-05
-4.31135256868635e-05
-1.67976373435503e-06
-4.91660585193016e-05
-2.68592082080901e-05
-2.73057175272488e-05
-1.33713710443508e-05
-6.1396996685153e-05
-2.51427949284292e-05
-3.89542797073615e-05
-1.65687522280592e-05
-2.15725842858545e-05
-2.32552307810057e-05
-1.2604292693691e-05
4.86346731375457e-06
-5.49435069685351e-07
-1.3670933132176e-05
-8.85051998077487e-06
-1.62621102954979e-06
-3.41679797799929e-06
-2.37043333175435e-05
-2.22375717025928e-05
-1.17862991219124e-05
-9.65735944881727e-06
-1.39141615048073e-05
-4.32428820204297e-06
-2.90183540853041e-05
-2.75225991133229e-05
-1.90000105439382e-05
-2.89848126072384e-05
-4.15112623765908e-05
7.68534435600687e-07
-5.36053640715685e-05
-6.00349485356934e-06
1.0043538939543e-05
-1.5709484873028e-05
-3.47621279428841e-05
-2.50004741911002e-05
-3.18897952808635e-05
-1.7514691831933e-05
-1.38890487555983e-05
-2.7647006361397e-05
-2.32550461627572e-05
-4.8697542412734e-05
-3.99077230524195e-05
-1.73332730936794e-05
-3.13476113703908e-06
-2.13689573193156e-05
-5.41479104468404e-05
-4.31601732877844e-05
-2.41328211919649e-05
-2.79291604056151e-05
-2.06766090220738e-05
-1.26454357600438e-05
-1.00642445999683e-05
-3.77274494222541e-05
-1.71033609749849e-05
-1.91643160372094e-05
-3.84231993498634e-05
-2.93909494983889e-05
-2.69335997189317e-05
-2.46025118045008e-05
-4.26250434950662e-05
1.65798339825578e-05
-1.69312560306471e-05
-1.82519886208587e-05
-7.19536044602746e-06
-2.798885076778e-05
-1.63674576014586e-05
-3.53980259192206e-05
-1.56319780544356e-05
-1.77802581949782e-05
-1.44145959652364e-05
-3.42175207808098e-05
-1.8737415139313e-05
-1.07462549020134e-06
-3.8105133523395e-05
-1.32056759672111e-05
-2.86064162230617e-06
-2.96532685597816e-05
-9.93524853033858e-06
-2.11719960044658e-05
-1.34591661355036e-05
-2.61275144893862e-05
-6.35176935856416e-06
-3.14231664202058e-05
-2.07776202924286e-05
3.89186037272537e-06
-1.657522062679e-05
-1.77421842871859e-05
-2.17228311596897e-05
-8.95057370937345e-06
-9.44475070499837e-06
-3.75230501902792e-05
-1.08388626083536e-05
-4.95087691830126e-05
-2.27620805461464e-05
8.96982726857644e-06
-1.48447150519478e-05
-1.88351848350106e-05
-2.62738322406642e-05
-1.19346309824704e-05
4.29771664036241e-07
-3.40793389784472e-05
3.08614849317161e-06
-1.75853904306647e-05
-2.62911904131723e-05
-1.5182805976768e-05
-1.64366131848852e-05
-2.53624083532044e-05
-3.77942746470715e-05
1.78259385625035e-05
-1.99116575666465e-05
-2.09607148365484e-05
-2.01572100483164e-05
-3.18202015307446e-05
-2.0567548762309e-05
-1.5622817690317e-05
-2.99185300542616e-05
-7.93182734534195e-06
-1.72359086324732e-05
-3.7961562103028e-05
-2.13421162070946e-05
-2.06003259781502e-05
-9.64708031792558e-06
-2.07113435249088e-05
-3.48561943037703e-05
-1.25384679236103e-05
-2.70550761303377e-05
-2.6694196642376e-05
-1.35905643929092e-05
1.25398132536909e-05
-1.42334916364347e-06
-1.62630787124596e-05
-1.34182805459751e-06
-2.19137998924594e-05
-3.55156308529007e-05
-1.97123865289407e-05
-1.98382868723767e-06
-6.21159828090182e-06
-4.73784348407087e-06
-2.76031308311985e-05
-5.37285028719399e-05
-7.89424882638755e-06
-2.02926842253319e-07
-1.36080830794469e-05
-2.98089502368178e-05
-2.34026485324725e-05
-1.64165479821669e-05
-1.54677230809614e-05
-2.1785036498941e-05
-3.93011328161078e-05
-2.91971801220228e-05
-2.90399066155629e-05
-4.7909298600686e-05
-1.26255215474204e-05
-2.12441822053601e-05
-2.92632750917802e-05
-2.49264594872863e-05
-2.48789043926061e-06
-2.41299395328044e-05
-2.3272416761962e-05
-3.20172788288826e-05
-9.36873598559602e-06
-1.76715204494985e-05
-3.70356204014752e-05
-2.13800370840104e-05
-1.2347615365929e-05
-1.93074244441126e-05
-3.51484650276167e-05
-1.45671506308744e-05
-1.91504954477686e-05
-3.01232112239209e-05
-1.54147565770879e-05
-1.9725589123841e-05
-6.10151438144248e-06
-3.20735493704647e-05
-2.70434182752897e-05
-1.30147835969286e-05
-3.33287192650422e-05
-5.30782002448702e-05
-3.17586031730816e-05
-2.00328447803232e-05
-1.54992535009621e-05
-1.58142705744812e-06
-5.57853131469036e-06
-6.07977095808565e-06
-6.45092408345682e-06
-1.03333773640547e-05
-2.00791904275368e-05
-2.20891615686724e-05
-2.70586230428945e-05
-2.25199171487955e-05
-2.59044532600117e-05
-1.336725207476e-05
-2.80345156467149e-05
-2.5649374062017e-05
-2.49809120261963e-06
-1.21990852825828e-05
-3.70433996347863e-05
-3.09036838370231e-05
-8.98025142504698e-06
-2.62492191322407e-05
-3.99347892556565e-05
-3.2807390932654e-05
-6.21196616377707e-06
5.86770276024387e-06
-2.18455682338016e-05
-2.07503710981037e-05
-2.57935346725602e-05
-1.46803899524594e-05
-1.65325167799938e-05
-1.12582219623054e-05
-1.32936751804098e-06
-1.82743390692581e-05
-2.61457733789747e-05
-2.96255045287989e-05
-2.74411907100314e-05
-2.16334721732038e-05
-3.08639064256564e-05
-1.04800709749887e-05
-2.04771085615928e-05
-3.89474247658581e-05
-8.81992296448585e-06
-1.77380005692828e-05
-5.71497655482061e-06
-3.04305065041577e-05
-3.00421485219611e-05
-1.17083224198565e-06
-1.89139847479312e-05
-1.69065065685092e-06
-2.108429710082e-05
-7.78746049228559e-06
-2.07960810501847e-05
-2.56577468846643e-05
2.06703507442059e-06
-1.12557814596644e-05
-2.36785191181843e-05
-3.79944353212473e-05
-5.32355672300468e-06
-4.00357143001785e-05
-3.89851476373193e-05
-3.5826599052972e-05
-3.77914126284105e-05
-1.39333975397623e-05
8.4598398061265e-07
-4.34235927788364e-05
-3.67687884277484e-05
-1.96014328516383e-05
-2.41196696480562e-05
-5.04394175685947e-06
-3.14967026174564e-06
-3.61734643106342e-05
-3.10736018026453e-05
-1.58835441844342e-05
-2.76029968392178e-05
-1.43598128946033e-05
-2.89127503588998e-05
-1.98348961623155e-05
-4.17085273230778e-06
-1.03518646748293e-05
-3.93827453008756e-05
-2.21735056778414e-05
-2.81558135953709e-05
-2.66791427776974e-05
-2.14733153816928e-05
-2.83210336415673e-05
-2.5378231960333e-06
-1.56479410025788e-05
-4.13189604517643e-05
-1.52275268136104e-05
-2.27823839956331e-05
1.27778389494688e-05
-1.55434284840065e-06
-1.80823044654022e-05
-1.38395781114222e-05
-1.16226178691951e-06
-3.85710625970439e-06
-2.23624232487031e-05
1.86581312808602e-06
-2.31827481956047e-05
-2.91771755578569e-05
-3.05768287395022e-05
-3.32072927247413e-05
-2.48927255908825e-05
-3.5831499339232e-05
-1.35656490431064e-05
-1.41880835177208e-05
-6.28237673390612e-06
-2.44841538609925e-05
-1.68362692508133e-05
-2.99115952518516e-05
-2.18515304519763e-05
2.70859238335114e-06
-2.49205128789118e-05
-3.09363420197605e-05
-1.55671843463686e-05
-4.76179340088069e-05
-8.35397331370226e-06
1.06207970817391e-06
-1.57821690741033e-05
-2.57809400223065e-05
-3.05870827495951e-05
-9.72619527982868e-06
-7.06560654133944e-06
-2.29369581480196e-05
-3.91100113724723e-05
-2.40876651470111e-05
-2.66479130022321e-05
2.87794277846984e-06
-1.92227359891784e-05
-3.1248657259743e-05
-4.28659779844849e-06
-1.39716692741124e-05
-2.0192640055633e-05
-1.03754627529202e-05
-2.91667429186899e-05
-6.10559501254452e-06
-2.85923384781246e-05
-1.1880655802145e-05
-3.03200459077348e-05
-3.95835288283331e-05
-6.73557549244447e-06
-3.0140046328437e-05
-3.38203452635781e-05
-2.55967987872304e-05
-3.21991112114841e-05
9.88078190764923e-07
-1.53285375409475e-05
-8.62378461329915e-07
-1.61841672916661e-05
1.84448103565713e-06
-2.42838237873394e-05
-1.4638222929163e-05
-9.96059712898502e-06
-8.74500891471784e-06
-2.71890383367999e-05
-5.77376753677348e-06
5.97935078362459e-07
-2.41285223981627e-05
-2.89563724913538e-05
-2.75014787801285e-05
-1.77523258484901e-05
-1.02921437497943e-05
-1.23265956968166e-05
-1.85240195479661e-05
-1.55711689739962e-05
-1.45389304202892e-05
-3.74083310205057e-05
-3.15120030798618e-05
3.00806904314444e-06
-2.99547564752306e-05
1.22039879123471e-05
-2.40499804108248e-06
-7.72724967250367e-06
-2.75783262597639e-05
-4.32199854706049e-05
-1.92057632096639e-05
-1.56599494287519e-05
-1.23565184778948e-05
-8.63959819120435e-06
-9.47472958026662e-06
-8.2186538974147e-06
-3.58830772168891e-05
-3.92756009926181e-06
-1.9757202358527e-05
-8.02907973514048e-06
-3.57683554036034e-05
-3.08867045058159e-05
-7.24529432858154e-06
-2.72121628541065e-05
-2.79368154603789e-05
-2.92885141022355e-05
-3.60067534714509e-05
-2.19868510066222e-05
-1.55748471168486e-05
-4.62157980310411e-06
-2.23597852687705e-05
-3.14518819780791e-05
-1.80141618937769e-05
-2.76186649413064e-05
-3.48648967164929e-06
-2.8095300186691e-05
-2.81202959727998e-05
-1.53937917728504e-05
-2.6738370036366e-05
-5.27655711252377e-06
-2.15588187933983e-05
-1.16986796417973e-05
-1.8958623747859e-05
-1.84310186617865e-05
-2.47438648076827e-05
-2.30348862818715e-05
-2.40913355608202e-05
-1.96843261452935e-05
-2.59068331390107e-05
-3.70245652662201e-05
-1.83549649904408e-05
-3.02810149611844e-05
-1.70804062760536e-06
-2.49724496535912e-05
-3.10618286104223e-05
-1.75973713654051e-05
-2.15184377010807e-05
-2.08135129554874e-05
-1.99140043304801e-05
-1.99183893243821e-05
-2.15819961071572e-05
-2.47843136684009e-05
-2.80707520025938e-06
-2.25034712377062e-05
-3.2824008140241e-05
-1.00911113318793e-05
-3.66037249325878e-05
-1.29952880007058e-05
-2.86941851965821e-05
-2.54819041009417e-05
-2.25674666744151e-06
-3.54492056086268e-06
1.20003252167202e-05
-2.14470644355743e-05
1.12103002077825e-05
-3.28973807265741e-05
-1.05194736780409e-05
-1.87386748622278e-05
-7.67198922548552e-06
-1.58523192856748e-05
-3.71887595747893e-05
-1.8168438904592e-05
-1.85805602097195e-05
-2.52100851654703e-05
-1.09380559635653e-06
-1.09739101288253e-05
-2.06705602464719e-05
9.10158668760795e-07
-1.72380026926598e-05
-5.53156930485186e-06
-2.6824343863962e-05
-3.52275467807953e-05
-1.28820038685512e-05
-1.39690636246219e-05
-1.89605304084272e-06
-2.92113040270307e-05
-2.09530304124807e-05
-1.50579324943702e-05
-1.97517211707695e-05
-2.88802404163653e-05
-1.18156803315391e-05
-3.07709405162762e-05
-2.24491742667869e-05
-2.78888136167278e-05
-3.51579794846179e-05
-3.76914119055113e-05
-1.58145649141462e-05
-1.86786939288864e-05
-3.14217506203898e-06
-5.93709063841249e-06
-3.60002760856923e-05
-2.85985434492823e-05
-3.06605533213447e-05
-2.36386981914184e-05
-2.1426654630803e-05
-3.83816576724953e-05
-2.99385229818702e-05
-1.10917653665502e-05
-3.12659680969692e-05
-2.80343864401844e-05
-2.92023511920688e-05
-2.91903618434504e-05
-1.55702643610946e-05
-5.53442717715677e-06
-4.22833750533976e-06
-1.43426364894548e-05
-1.19531059757041e-05
-2.98130504209926e-05
-2.17935471537969e-05
-1.54542236268421e-05
-2.46075975484216e-05
-1.95145351979666e-05
-1.20661325116528e-05
-1.46216907438305e-05
-2.72731865203611e-05
-4.82436056153179e-05
-1.02425116690997e-05
-1.4367470393909e-05
-1.45217359330038e-05
-1.98717892090196e-05
-1.90824120156555e-05
-2.35727169428581e-05
-3.82434770881287e-05
-1.34595844574228e-05
-2.83821684101015e-05
-2.23254128433931e-05
-2.04430241183847e-05
-3.64278884945809e-05
-2.789970350477e-05
-1.94004577633836e-05
-3.11658911878137e-05
-3.23309446212855e-06
-1.81733531966309e-05
-2.05097763515733e-05
-2.81993184506638e-05
-1.56194191728672e-05
-8.28178476164223e-06
-1.16788878813888e-05
-2.2206088999289e-05
-2.73820628631695e-05
-6.35374509059828e-06
-4.50628454893839e-07
-3.48166790276426e-05
-3.12771789958207e-05
-4.01471880298396e-05
-3.02191297178044e-05
4.81963610994319e-06
-3.30562488509863e-05
-2.87520334062403e-05
-5.58013413767877e-06
-4.17311558836672e-06
-2.97936348446548e-05
-2.08824892606864e-05
-3.60929106237023e-06
-1.86714980901221e-05
-2.21788206864364e-05
-1.59210570348289e-05
-3.18431241690532e-05
-2.53776530523934e-05
-1.68208443580166e-05
5.78840740823744e-06
-1.57574247736803e-05
-5.79652918536873e-07
5.91228434910754e-07
-7.82648774331365e-06
-4.90853436121784e-05
-2.90026623136867e-05
-1.18350245551502e-05
-8.01766528072962e-06
-1.79540044657495e-05
-3.2236294729641e-05
-2.69711730811908e-05
1.35604045049529e-06
-2.34401554201778e-05
-2.90675722190145e-05
-1.91799908071642e-05
-3.59216946162195e-05
-1.48000394562902e-05
-2.70649191174487e-05
-3.04824035011688e-05
-9.12801394652596e-06
-1.88814361780696e-05
-2.01934312897827e-05
-1.83077149961798e-05
-3.17947263671532e-05
-1.4336221148805e-05
-1.29934674213219e-06
-1.35212234861855e-05
-4.31180166998488e-05
-2.89820841792029e-05
-2.35216680337584e-05
-1.44743189338221e-05
-2.53156575702054e-05
1.79374026228066e-08
-2.36932057140412e-06
-1.22267810756051e-05
-1.17883863492795e-05
-4.62499917606258e-05
-1.01106824857977e-05
-3.22686527118875e-05
-1.83547839307712e-05
-2.40608223770731e-05
-1.72546122303494e-05
-2.64643660844275e-05
-4.18322736622256e-06
-1.04671724050551e-05
-4.29436722427256e-05
-3.2279327013502e-05
-2.89496156579606e-05
-3.19057197686014e-05
-3.90668875187755e-05
-9.54997015385459e-06
-1.33444895048237e-05
-5.56640262614233e-06
-2.06527730844054e-05
-1.12756176790807e-05
-8.55167923397194e-06
-1.0344278017259e-05
-2.6008913173463e-05
-1.01564975275441e-05
-2.26881254192543e-06
-3.17965262633527e-05
-2.39121216173053e-05
-3.21840242509928e-05
-4.37475065068713e-05
-3.00698800119766e-05
-2.46818415147203e-05
-6.59846296359504e-07
-1.52677722285308e-05
-4.102960656471e-05
-2.05438084415913e-05
-1.19133580152296e-05
-2.99427523015949e-05
-2.52503027050755e-05
-1.19791689840027e-05
-8.64450572600044e-06
-1.19539385134952e-05
-1.1411119094134e-05
-2.59031338801619e-05
-3.27559768736155e-05
-2.62437548788333e-05
-3.10868694360313e-05
-3.23413382721788e-05
6.59745593838811e-06
-8.42887756006619e-06
-3.60924749036998e-05
-3.16476478264669e-05
-7.22870562573055e-06
3.16050437416074e-06
1.22263444956543e-06
9.52316479759517e-07
-2.12778828376251e-05
-2.3149921509183e-05
-2.97720567085356e-05
-1.23800381169639e-05
-1.96002156624256e-05
-3.63110303786782e-05
-2.43026017806802e-05
-3.43938378742001e-05
-7.25651666553343e-06
-1.56204423827862e-05
-2.42819570605932e-05
-1.11355683887117e-05
-2.95144288237781e-05
-5.28945328703524e-06
-2.12004334802748e-05
-4.89475013184651e-05
-3.11535354324618e-05
-1.0398639722766e-05
-5.44621134169357e-05
-1.3338410721537e-05
-3.04167659364738e-05
-3.92301750072434e-05
-2.94475446970652e-05
-6.9675275808214e-06
-1.90141576646165e-05
-2.54306628165859e-05
-1.019565970713e-05
-2.23984668425489e-05
-1.94665282706774e-05
-4.96342427085627e-06
-3.06885248309644e-05
5.79235938647298e-06
-2.03533482698165e-05
-2.79011685677414e-05
-2.92598811938741e-05
-2.57761914574777e-05
-1.78384067194149e-05
-3.40447074409265e-05
-1.91376369719524e-05
-1.02894428446258e-05
-1.13446526399191e-05
-1.51039798314705e-05
-4.06411313650741e-05
-1.00699904273053e-07
4.21019943538814e-06
-1.6053886129391e-06
-2.3607688182677e-05
-1.11425893273502e-05
-1.98755496254177e-05
-1.9856250907936e-05
-2.18141251149931e-05
-2.57931117309606e-05
-5.94656643803021e-06
-2.69400335618306e-05
-1.30919424489715e-05
4.07323264511829e-06
-7.96913977186259e-06
-1.76490167587578e-05
-1.2454050205081e-05
-3.19525037699331e-05
-1.90592721369163e-05
-2.81866768863958e-05
-9.60418493739264e-06
-2.68084004212036e-05
-1.05063967969077e-05
-1.59961067952203e-05
-6.65478298708489e-06
-2.11772948060426e-05
-2.62587418339233e-05
-1.6316238176357e-05
-2.57348577456325e-05
-2.04775714675162e-05
-2.02445276915467e-05
-2.04749977058817e-05
-4.16447235513882e-05
-2.89939702202767e-05
-5.66497322938373e-06
-1.65852539966551e-05
-2.33032912025521e-05
2.96724862340675e-07
-3.46593677918062e-05
-3.93441538632933e-06
-2.43866616318214e-05
-2.27850074813817e-05
-1.439217645092e-05
-2.05241442949608e-05
-2.0058632178108e-05
-3.55818766272024e-05
-3.38342648014397e-05
-2.35799463532602e-05
-3.38873026960478e-05
-1.84500320490452e-05
-2.74274796486306e-05
-1.84055167933626e-05
-1.4176012237786e-05
-1.38831975646677e-05
-2.87845500967455e-05
-6.18421313868623e-05
-3.48768851814327e-05
-3.34196953059976e-05
-2.03305897081711e-05
-2.7208943586579e-05
-1.9071940758493e-05
-1.38791565538531e-05
2.03963510003192e-08
-1.89010347652732e-05
-3.53317142868505e-05
-1.17691124365738e-05
-3.57945569941452e-05
-1.35976500604804e-05
-2.60035314819131e-05
-4.15549328031296e-05
-2.80126783579234e-05
-3.74932284364057e-05
-1.78507274516718e-05
3.8190200639673e-06
-1.09819558046149e-05
-2.22983650232246e-05
-1.91875269998521e-05
-1.90203754876471e-05
-2.68793686819682e-05
-2.76721247521855e-05
-2.958676414963e-05
-1.5062995464749e-05
-3.32267946138044e-05
-2.07893081403555e-05
-1.66429024199681e-05
-2.7416216959101e-05
-2.55439833126651e-05
-3.21431956401719e-06
6.79502637250089e-06
-3.15530851805272e-05
-2.47015055883884e-05
-2.54841921178113e-05
-2.22426876204679e-05
-1.84941149939252e-05
6.06779445353206e-06
-3.93290200723886e-05
-2.35068084358611e-06
-6.91983244676715e-06
-1.02970239480955e-05
-1.91094884420689e-05
-4.01066114577207e-05
-3.35419984934165e-05
-1.74916233496467e-05
-1.43973704631412e-05
-1.96778306911136e-05
-2.04099948665899e-05
-6.48474721673285e-05
-9.9501622251053e-06
-1.7280570011925e-05
-2.74763682433648e-05
-2.76501622276478e-05
-1.17936639465843e-05
-2.94390745939489e-05
-4.31801497321241e-05
-2.09290529459447e-05
-3.42327145816628e-05
-3.55898880120669e-05
-1.56334579627744e-05
-8.25884067479374e-06
-1.91984995176209e-05
-1.77239947684809e-05
-2.47915461276523e-05
-2.75882770066913e-05
-2.78943444902284e-05
-4.90351096003246e-05
-1.3681813108523e-05
-2.26108528955247e-05
1.04525495002383e-05
-2.84902429777155e-05
-6.70070479840286e-06
-2.59396411643804e-05
-3.42690944469547e-05
-2.18015485526029e-05
-1.58188296661593e-05
-1.53588884095115e-05
-2.20437213339554e-05
-4.10712688998303e-05
-2.11057250435189e-05
-1.73974844094139e-05
-1.49610602506699e-05
-2.8507864595219e-05
-2.49588817595505e-05
-1.69272159340954e-05
-7.27629606950396e-06
-9.00320003967071e-06
1.53029674325832e-06
-2.96691971361613e-05
-1.80099266073123e-05
-1.54783346598388e-05
-1.17167735438398e-05
-4.26621170415216e-05
-3.04319620243322e-05
-2.66704398589651e-05
-1.38501528037988e-05
-3.48363660039749e-05
-4.64621836222925e-06
8.9287713062748e-06
-4.63902775060945e-05
-1.21737194619256e-05
-1.71264424125378e-05
-3.22506377796501e-05
-3.17030381312151e-05
-2.15074196383041e-05
-4.3626092097774e-05
-3.68581888292505e-05
-2.2019089333975e-05
-4.43669864685044e-06
-5.49574552695738e-05
-1.5554876038596e-05
3.27336070661864e-06
-1.73413618489568e-05
-2.19510070735291e-05
-2.88371764267989e-05
-4.14602543458824e-05
-1.48373082936808e-05
-2.0677129815067e-05
-3.42078188450116e-05
1.00402854299711e-07
-2.6572509634249e-05
-3.83185821861172e-05
-3.6808565216645e-05
-2.80869066250311e-05
-1.76923515098315e-05
-3.01115498641112e-05
-2.29335627748446e-06
-1.86849568225599e-05
-3.41631998874799e-05
-3.60056184428905e-05
-1.75566483372927e-05
-2.95923117896279e-05
-1.0539918980217e-05
-1.47438836237396e-05
-1.77657786749915e-05
-2.68928589100163e-05
-3.6537653852452e-05
-1.64941812686644e-05
-2.34543486342241e-05
-4.9888827897025e-07
-2.62922371873678e-05
-2.21145830241961e-05
-1.83880716866828e-05
-2.41944405751624e-05
-2.07343861454639e-05
-2.5975476658444e-05
-2.70673530660766e-05
-1.34887344193075e-05
-1.20313839181109e-05
-5.9712075964382e-06
-3.06719684808226e-05
-3.12992275450193e-05
-2.87907516900028e-05
-2.01877548428494e-05
-1.71731982846623e-05
-1.83836382072694e-05
-2.66177511864387e-05
-1.04270672091126e-05
-9.25372285538719e-06
-3.36803090649657e-05
-2.16085019361088e-05
-7.19052147438469e-06
-3.29037796792007e-05
-1.84464035498844e-05
-3.25290949853313e-05
-1.4556983645452e-05
-1.33191740083785e-05
-3.44339259627089e-05
-2.01897668751035e-05
-2.08391563771867e-05
-2.14184591430905e-05
-1.82373111625588e-05
-1.94941582141606e-05
-3.12272154153655e-05
-1.30622933908329e-05
-2.27363770480793e-05
-2.97576623761226e-05
-4.02659767757931e-05
-2.77408295675629e-05
-7.31072945447542e-06
-1.20972237792285e-05
-2.65916410990528e-05
-2.19122755309546e-05
-3.10418201277051e-05
-1.02493561029661e-05
-8.68649726137226e-06
-1.2644134443904e-05
-1.1390203320797e-05
-3.51261489331593e-05
-2.32559689308471e-05
-5.27351338324998e-06
-3.02747989938429e-05
-1.96687214018299e-05
-1.89853073623945e-05
-1.35086066895602e-05
-2.19867407948288e-05
-2.36007397296998e-05
-2.27662812001767e-05
-1.92877032772377e-05
-1.13822369069416e-05
-2.6289843523066e-05
-2.31775638390147e-05
-7.12362725534719e-06
-1.13990113875848e-05
-1.3133059412126e-05
-2.74348915407434e-05
-2.42910183502822e-05
-1.51859982789189e-05
-1.84517340018307e-05
5.41889068367881e-06
-3.94230629859334e-05
-3.70305409341117e-05
-2.0712307629167e-05
-1.74960437080218e-05
-1.96315345492264e-05
-2.68319336060361e-05
-5.11449443464245e-06
-1.82814830623791e-05
-3.49403584464282e-05
-4.10260562395977e-05
-4.44183070518943e-05
-9.45178829217838e-06
-1.69814901889043e-05
2.57469513763125e-06
-1.81154975954386e-05
-3.42930911060806e-05
-1.56249839005721e-05
-3.43295796282207e-06
-1.01253571604724e-05
-2.86732147474619e-05
-1.24389962275144e-05
-1.97181027794777e-05
-4.74819513224601e-05
-4.97257517828114e-06
-3.34003767988539e-05
-1.77831765309607e-05
-2.50824351995445e-05
-2.83674311313604e-05
-1.95195869789026e-05
-3.50925960701813e-05
-6.7385251273844e-06
-3.1529028960025e-05
-1.01714976192878e-05
-4.4096039622272e-05
-3.75177321559565e-05
-2.47955061150761e-05
-1.67336140765636e-05
-9.48378969042957e-07
-7.98599730272246e-06
-1.75000252739707e-05
-3.6746188670466e-05
-1.53630350868194e-05
-1.64990897072054e-05
-1.88916833863568e-05
-3.04783162303363e-05
1.50372150891026e-08
-1.66277211810322e-05
-3.54457224090853e-05
-5.7039904295998e-06
-2.98723640825789e-05
-3.07413069707086e-05
-3.95580635245451e-05
-3.10078870921235e-05
-3.00172390031278e-05
-2.80299762037709e-05
-3.94246471483963e-05
-1.520974564831e-05
-1.41439281714932e-05
-7.22482286307383e-06
-1.07238262029826e-05
-1.99273444192687e-05
-1.70239062874453e-05
-2.77285602347805e-05
-1.11169472518408e-05
-3.2023101573239e-05
-1.74202239722128e-05
-6.67493819908903e-06
-3.77823504832961e-06
-3.30836088786323e-05
-3.5729529836844e-05
-1.9433646421931e-05
-2.44996322158291e-05
2.59852585881806e-07
-1.26595795378709e-05
-1.73859512963246e-05
-4.71438030361692e-05
-2.12541913827418e-05
-8.42438729299769e-06
-2.52710942843423e-05
-2.64525141302278e-05
-2.4269446822445e-05
-1.23430318341781e-05
-2.01584559678998e-05
4.40692373311476e-06
4.90249251304792e-06
-3.66966747434614e-05
-1.53983168762879e-05
-4.29720594178474e-05
-3.66339859200777e-05
-8.17931229171297e-06
-2.54634606264879e-05
-4.49756207320634e-05
-2.34510984209335e-05
-1.41101024222516e-05
-1.92151329873393e-05
-2.33318402491523e-07
-1.8644411172593e-05
1.90620944026351e-06
-2.78867740648826e-05
-2.57681152037893e-05
-1.16751343619406e-05
-3.14197192574262e-05
-2.05710260268621e-05
-3.21603481103066e-05
-1.65344467280532e-05
-1.98767636818442e-05
-2.26255477176953e-05
-1.60664262103214e-05
-2.01520128305404e-05
-3.82121458009884e-05
-9.17213976399319e-06
-1.20924911424853e-05
-2.04384469972705e-05
-1.10886875279596e-05
-4.00462048506433e-05
-2.00191471825752e-05
-2.46448356786626e-05
-1.85342698654641e-05
-3.25616233484056e-05
-1.95484223586064e-05
-4.24196806340815e-05
-2.73841055321955e-05
-2.44044765326965e-05
-1.36394750309081e-05
-4.05748329390038e-06
-1.85811695277205e-05
-2.18993381382288e-05
-1.99748773577719e-05
-4.57425782384616e-06
-1.2829678368556e-05
-1.11536383439989e-05
-7.33625900683558e-06
-1.1212991376936e-05
-3.33619792707748e-06
-4.50749632528186e-05
-1.50891625668744e-05
-1.44020254268342e-05
-2.02972253715616e-05
5.19135409594009e-06
-8.04424921414405e-06
-1.2160674402287e-05
-3.82496486181293e-06
-3.21365169725914e-05
-2.44627407298915e-05
-6.6116444566889e-06
-2.52103837258817e-05
-1.49525569193341e-05
-5.70878588037823e-06
-7.29446745997894e-06
-2.12145583684677e-05
-2.22503605029404e-05
-1.46408284052412e-05
-1.22239885395929e-05
-2.57454039092987e-05
-1.55508821663338e-05
-2.86366504454705e-05
-2.4150948958427e-05
-3.38790981448762e-05
-3.53720572436791e-05
-2.20278679088868e-05
-3.06037147589021e-05
-1.37988774700375e-05
-2.66434422490456e-05
-4.75086896100967e-05
-1.27393900325206e-05
-6.26053753267721e-06
-2.31713861298451e-05
2.10100170660543e-06
-1.75736541885175e-05
-2.38691238559185e-05
-2.93149191893018e-05
-3.23835824692969e-05
-1.83464976105945e-05
-1.11203932193177e-05
-2.90608476839513e-05
-3.99803391819276e-05
-2.394795497023e-05
-1.72194119198125e-05
-3.41976138620875e-05
-1.93846425508154e-05
-1.10442770495261e-05
-3.91429440885913e-06
-2.44548073729707e-05
-2.63556549692089e-05
-8.60947950112598e-06
-3.05648998613739e-05
-2.49197196229486e-05
-4.09111007496363e-05
-3.65150351378403e-05
-3.011414148314e-05
-3.10328377904782e-05
-2.88587131578776e-05
-2.46849158179194e-05
-3.7999450606051e-05
-3.26799643845113e-05
-1.19570521941151e-05
-2.00808857718137e-05
-2.91388667880272e-05
-2.68049415829134e-05
-2.86739132740913e-05
-1.160649068609e-05
-1.94435203689288e-05
-1.37568731613117e-05
-2.51292909378867e-05
-4.72051698311465e-06
-2.24074570669603e-05
-2.42969114992912e-05
-1.63456116381678e-05
-1.74128407192395e-05
-1.91542675291207e-05
-2.73268670501758e-05
-2.67549302764352e-05
1.78483430975229e-06
-2.59248110908401e-05
-1.48911727398905e-05
-2.22176717606656e-05
-1.82105706269025e-06
-4.13427962604822e-06
-3.07112783447226e-05
-2.42006917002769e-05
-9.32585709473338e-06
-3.70646314392091e-06
-8.07309721974965e-06
-2.39890486214761e-05
-1.03176666094329e-05
-3.77607930295922e-05
-3.5653212510578e-05
-1.33963074572608e-05
6.3782528350026e-06
-1.37728509485308e-05
-7.56440602832137e-06
-1.08090120054544e-05
-1.37029590728267e-05
-2.7394248131939e-05
-5.69830609451808e-05
-2.31126015874809e-05
-1.99661767079683e-05
-1.36790174892855e-05
-3.00474826904313e-05
-8.40581671447674e-06
-5.63162851261754e-06
-2.57437552169005e-05
-2.04277611976626e-06
-2.09559706276159e-05
-2.88165772950577e-05
-3.0450820569254e-05
-7.10397195467566e-06
-2.77378641149913e-05
-1.85563388254278e-05
-1.69346451138716e-05
-4.61806584012056e-06
3.87017118777296e-06
-7.08695030563423e-06
-2.95196392966796e-05
-4.76975355211285e-05
-2.41947964249369e-05
-1.93312957517273e-05
-3.96149518803439e-05
-2.2904212486963e-05
-2.04782031850929e-05
-3.29461546613578e-05
-3.63280119754925e-05
2.99950868374217e-07
-2.0348114376481e-05
-2.59251126976085e-06
-3.27983411582909e-05
-3.21374685727749e-05
-1.11068834260762e-05
-8.36404428667972e-06
-2.23861451623449e-05
-2.90242591142736e-06
-1.2088307515916e-05
-1.92803418322026e-05
-3.37771658488545e-06
-1.58447008145894e-05
-9.4517539813206e-06
-3.94499554256838e-05
-1.43644402960106e-05
-2.98760299743037e-05
-2.1857080226633e-05
-1.24641307441362e-05
-3.48868560062959e-05
-3.71743703905874e-05
-3.21775439508095e-05
-1.60413179740612e-05
-1.73371185314851e-05
-2.54411912497472e-05
-3.08690899146406e-05
-1.64737250550943e-05
-9.20889724382139e-06
-1.74998403210603e-05
-1.29628990436168e-05
-1.68924604842182e-05
-2.64768056573464e-06
-2.05930932724792e-05
-2.08926095410441e-05
-4.09291435051664e-06
-4.04921950587594e-05
-8.29421850793343e-06
-1.14659112073968e-05
-3.26815604206414e-05
-2.32606783032312e-05
-3.00076970852712e-05
-3.09784224267184e-05
-7.76561233016569e-06
-2.04961407858961e-05
-2.853969449888e-05
-3.62997084865599e-05
-8.92819558222518e-06
-1.6932950351928e-05
1.32858882982999e-05
-2.56858531587812e-05
-1.66049281829693e-05
-1.6811971513296e-05
-3.12202202028462e-05
-4.33600989622342e-06
-2.38298942835856e-05
-8.33873520201705e-06
1.93621088298457e-06
-1.64707567153677e-05
-8.78401328434812e-07
-2.883366866739e-05
-1.75208368538031e-05
-2.07284621170339e-05
-3.12104365128773e-05
-1.70526094009552e-05
-1.56207543936315e-05
-1.46169885689759e-05
-2.56115234596799e-05
-1.27208255839893e-05
-3.03200286764786e-05
-1.85339243613421e-05
-1.94064706907469e-05
-2.64454672661708e-05
-2.78445860616419e-05
-3.23892664669071e-05
-3.39481110224386e-05
-2.24933706528315e-05
-4.47639732509154e-06
-1.9974474189074e-05
-2.15923263700756e-05
-2.44850531388826e-05
-3.1378985018652e-05
-1.07514735487463e-05
-2.71128582914045e-05
-3.26081641708407e-05
-4.92353759570295e-06
-2.46934013126076e-05
-3.46276332405174e-05
-2.97993925694401e-06
-3.18494109708912e-05
-4.05403936819143e-05
-1.64799381363637e-05
-1.9962812371237e-05
-1.15275415169028e-05
-1.09939973458818e-05
-2.88965994979571e-05
-2.93152499956409e-05
-3.09427847133181e-05
-2.07838589030519e-05
-5.0587961143144e-05
-3.72268150234365e-05
-1.68185344234388e-05
-2.69151937533444e-05
-1.10462815480404e-06
-1.14395359650215e-05
-1.81189108491041e-05
-2.70140421565692e-05
-3.10882105538561e-05
-3.7033024636023e-05
-1.89753358071823e-05
-2.58520560051913e-05
-3.08945301568664e-05
-2.27010141718048e-06
-2.72889983924068e-05
-2.63586893107264e-05
-2.15787605103957e-05
-5.68585882012295e-06
-2.86794758975736e-05
-2.41751158121109e-05
-1.57460113757163e-05
-1.19581198572246e-05
-6.49010986290317e-06
-3.10623340545315e-05
-2.01454408563979e-05
-3.25084169657934e-05
-2.40502754029564e-05
-7.64179427633508e-06
-2.63961859582686e-05
-3.04149439946146e-05
-4.24329509602322e-05
-1.76065684390531e-06
-3.08636289797308e-06
-2.74474867683976e-05
-3.47092846874736e-05
-1.17645779223126e-05
-9.3694024415533e-06
-2.41231606329018e-05
-1.47748713561796e-05
-1.94586379636861e-05
-1.36429800249074e-05
-3.24431913212319e-05
-1.59940297888127e-05
-1.65169377653148e-05
-9.87280663918989e-06
-2.9978366592733e-05
-2.31142254180147e-05
-3.06171793609218e-05
-9.35852010286213e-06
1.43552112002666e-05
-1.39646990275025e-05
-1.30264423343674e-05
-1.52833644642203e-05
-4.79995897196646e-06
-8.20232881024598e-06
-4.21830474159896e-05
-3.68943102516019e-05
-1.46914471039269e-05
-4.63184352328397e-06
-2.90665890862566e-05
-5.53109773162041e-06
-2.18352810744507e-05
-1.65714069879797e-05
-4.64100509321763e-06
-1.33096311485588e-05
-2.0670961541374e-05
1.85467975958591e-06
-1.27385114393248e-05
-2.58156875379274e-05
-2.14012659567838e-05
-2.60163553504067e-05
-2.4537431007939e-05
-3.01024419710859e-05
-2.95056136253789e-05
-2.18577049526644e-05
-3.21251845865475e-05
-4.16695712082919e-05
-5.41015426706603e-07
-6.50111582873626e-06
-2.50600753151792e-05
-1.29060609185745e-05
-5.68157286951086e-06
-1.47886267166211e-05
-2.24041844880066e-05
-2.35950260140492e-05
-2.48481248867448e-05
-3.03982104747855e-05
-3.48534663399944e-05
-2.57548387491815e-05
-2.38155777963797e-05
-2.2757371141593e-05
-1.3270965081842e-05
-1.6302790726584e-05
-9.05911725723187e-06
-2.25404603747922e-05
-1.99483211302699e-05
-2.87731068767207e-05
-4.55028884311283e-06
-1.09716402134234e-05
-1.35159850225821e-05
-3.06200710700238e-05
-2.06116800738793e-05
-2.16278086384566e-05
-1.65033296268906e-06
-8.62373097787371e-06
-2.22663547341339e-06
7.35857904164544e-06
-2.97425788010423e-05
-2.69350479870806e-05
-3.29797854176955e-05
-2.7779063340473e-06
-1.57961357947262e-05
-5.58304822600998e-06
-3.3897609357729e-05
-1.9976615279608e-05
-2.71398234259263e-05
-1.92946868811848e-05
-2.48158853663958e-05
-2.30162494164235e-05
-2.69187274628245e-05
-2.16826191531224e-05
-2.03724594065e-05
-7.4731508646252e-06
-4.10913052782725e-05
-2.60190759646936e-05
-1.24829776162904e-05
-5.10182436434497e-05
-2.68222318700075e-05
-4.63781339038209e-06
-2.4861472060505e-05
-2.9819814664653e-05
-1.28653064319481e-06
-3.59543214185937e-05
-3.54994354149145e-05
-1.13301950285154e-05
-2.77625813182736e-05
-2.8636774454435e-06
1.27106870590961e-05
-3.74884818784981e-05
-2.00315251372723e-05
-2.69921574487727e-05
-3.50484835695897e-05
-2.02593094556717e-05
-4.00949150458527e-05
-3.08651606430089e-05
-2.58004339712003e-05
-1.5962949287494e-05
-4.97051987390239e-06
-3.48963639058951e-06
-1.7238022774684e-05
-5.45410525092828e-05
-2.46431427335516e-05
-1.34879941036718e-05
-3.75431351148191e-05
-1.24963612629037e-05
-3.3270336194669e-05
-1.7020908271054e-05
3.88849727793827e-06
-1.59832364690005e-05
-3.7644036475994e-05
-2.92825532958666e-06
-2.33843171828824e-05
-2.04318943075383e-05
-9.34664076985125e-06
-1.28175387298127e-05
-2.76179217196979e-05
1.56794173038e-05
-1.66065502704847e-05
-1.69680571981679e-05
-2.45192844998234e-05
-3.49724425298296e-05
-2.82154079200185e-05
-2.11798273503436e-05
-2.50336969558055e-05
-1.28111061701079e-05
-8.86694978655075e-06
-3.09190288380475e-05
-2.92114731117807e-05
-3.33648254335159e-05
-6.2863285202159e-06
-1.25953311436861e-05
-2.35428167031003e-05
-2.98825497313903e-05
6.95759110041305e-07
-2.30898904338654e-05
2.73032940997712e-06
-3.20105244218606e-05
-3.71597198664568e-05
-1.26754889165903e-05
-2.24828387737854e-05
-2.70869345334865e-05
-2.81257554485141e-05
-2.80500112261065e-05
-1.45311896212101e-05
-1.88440463014578e-05
-1.42502147836291e-05
-2.43620270430526e-05
-3.42468488477349e-05
-2.38549335308185e-05
-3.94032420628949e-05
-4.86206759196917e-05
-1.92717627570092e-05
-3.5437447121255e-05
-3.62190797057934e-05
-2.6623887515935e-05
-1.21431036350334e-05
-3.27995545594936e-05
-1.80743937838139e-05
-1.58047950517478e-05
-3.66865506272577e-05
-3.1570054127209e-05
-1.8266579637545e-05
-9.28964609346037e-06
-6.23135780554605e-06
-3.28394942710216e-05
-2.15379352015827e-05
-3.07619194877897e-05
-1.86557834243426e-05
-2.35483622222283e-05
-1.72927532514749e-05
-1.6831928182517e-05
-2.05979265620298e-05
-2.88997221830892e-05
-1.36398507845346e-05
-2.77488730840844e-05
-8.64684879671546e-06
-1.8739479306449e-06
-7.43880568897122e-06
-2.94111769664202e-05
-1.35676363367641e-05
-1.59899230936441e-05
-3.71782935791182e-05
-1.10883738582203e-05
-7.11635280922105e-06
2.3738264792814e-06
-8.61364887656346e-06
-3.34434093840942e-05
-1.61516001750857e-05
-3.67722774296644e-05
-3.29634358800429e-05
-2.68609935076524e-05
-2.77204605215284e-05
9.73482083552195e-06
-1.9841408953993e-05
-2.99468428155696e-05
-1.73191164275664e-05
-2.00914377648893e-05
-2.53324615458669e-05
-2.2274573522428e-05
-8.60846589988592e-06
-1.52858755894378e-05
-3.2321527142518e-05
-2.17990348204571e-05
-2.02302435659277e-05
-7.28132626916429e-06
-3.32343848524221e-05
-2.94650865075268e-05
-3.13286154782465e-06
-1.9316656231234e-06
-3.30613743203734e-05
2.05144483292629e-05
-1.58675397598612e-06
-7.99625430908811e-07
-9.88987387351751e-06
-2.7065678932167e-05
-2.26883951462317e-05
-4.92025473752186e-05
-1.69556519926276e-05
-3.32731256716255e-05
-1.47812225663525e-05
-2.81122066056969e-05
-1.26721395620123e-05
-1.33753661457741e-05
9.36760172372589e-06
-2.27868897714324e-05
-1.9030099490849e-05
1.87505596705166e-06
-3.23207079838826e-05
-2.23831401991061e-05
-4.16273079340486e-05
-9.61362461811414e-06
-2.29246473075694e-05
-1.45578751701406e-05
-2.66438017964163e-05
-3.15591704489028e-05
-1.04694452396761e-05
-1.53270883445414e-05
-2.80593490324467e-05
-3.14883024675013e-05
-2.15335625892974e-05
-1.86638166997652e-05
-1.06680339852536e-05
-2.83798140655321e-05
-3.57676274888606e-05
-2.7082061161873e-05
-7.25950995983804e-06
-6.85745954791953e-06
-2.10879188593511e-05
-1.49744456952296e-05
-8.89869024968614e-06
-3.4447504720047e-05
-1.98559009541268e-05
-1.65099444118174e-05
-2.67347792711063e-06
-2.8380920694433e-05
-2.36171255828919e-05
-1.55965759004147e-05
-2.52710919124303e-05
-1.40529046038813e-05
-7.14310925231094e-06
-3.58538813969352e-05
-3.20731939219015e-05
-2.10855666693228e-05
-1.20781471577523e-05
-1.60699864751772e-05
-2.7056225960074e-05
-3.86020100574761e-05
-9.12270936985351e-06
-2.97270678830422e-05
-2.78071504950593e-05
-2.20258503018088e-05
-5.06353122493372e-05
-2.71587016192171e-05
-2.18159724339578e-05
-3.48358953442306e-05
-2.42923488891167e-05
-3.06505086475441e-05
-1.63255332113402e-05
-3.42624415730525e-06
-5.1356097537197e-06
-4.48782441377464e-05
-2.82576946949774e-05
-1.34133373152679e-05
-3.409443519955e-05
-5.5440008753175e-05
-7.97021605829315e-06
-4.20532007242722e-05
-1.49182354163233e-05
-3.26164446407231e-06
-2.41461911536908e-05
-1.70448433167401e-05
-3.59012730544369e-05
-7.75302680502559e-06
-5.88913310232294e-06
-3.16982042790102e-05
-3.95102665973707e-05
-2.79941415702888e-05
-2.60558969422014e-05
-3.94987208403784e-06
-2.82546514540006e-05
-2.13885616943011e-05
-2.71822931400004e-05
-2.6992235517776e-05
-1.84865386598085e-05
-2.31526563991326e-05
-2.55536447220152e-05
-2.02410704175591e-05
-1.00281592608135e-05
-3.565536639006e-05
-1.02617509698848e-05
-3.25804419038586e-06
-8.67916244759725e-06
-4.95430350086086e-06
-1.21341489217974e-05
-1.80113368198366e-05
-1.68252974665521e-05
-1.07266745958489e-05
-1.44760453057916e-05
-9.6991074735144e-07
-3.8584660538375e-05
-1.68084962414228e-05
-4.37921414681912e-05
-2.81210267711079e-05
-3.47555944704718e-06
-9.43868245072368e-06
6.91501609335378e-07
-3.87023633501425e-06
-4.69536425050086e-05
-3.89322745327141e-05
-9.9022618686995e-06
-1.86248330161939e-05
-1.88114932624009e-05
-2.96108426621507e-05
-1.48326394573275e-05
-4.15743430911703e-06
-1.0424920665738e-05
-1.69388763376389e-05
-8.32792871618034e-06
-5.40868100396591e-06
-2.9822324237842e-05
-1.39004820759505e-05
-2.63932766047345e-05
-1.55350296901765e-05
-3.64731855397847e-05
-2.5187372751599e-05
-1.99555847566738e-05
-2.84372133497543e-05
-4.92219743904017e-05
-1.34298931044664e-05
-2.62394955369111e-05
-1.35182881048127e-05
-7.98644521777645e-07
-2.26510109705026e-05
-1.74030143899964e-05
-1.83383085930401e-05
-1.15333269652491e-05
-1.16934596767487e-05
-4.37101268742228e-05
-5.34739957960092e-06
-1.71453907817954e-05
-3.37864139128227e-05
-2.81599938163577e-05
-1.85437009354018e-05
-3.34191649862863e-05
-5.9282318288382e-06
-3.41604298386488e-06
-1.3330350908216e-05
-1.39653611937594e-05
-1.48521380609341e-05
-2.55543118143729e-05
1.46895735360415e-05
-1.55054481501715e-05
-2.33391635556007e-05
-1.05380371983542e-05
-2.027368739489e-05
-1.74775609840817e-05
-1.42885432198754e-05
-1.00818325494773e-05
-3.410523230236e-05
-4.3947619690524e-06
-2.35250145670435e-05
-1.89004291416917e-05
-1.94814609115107e-05
-1.16044318330828e-05
-1.31330083418892e-05
7.08753729179834e-07
-1.28527421943226e-05
-3.71225760005692e-05
-2.03622290042706e-05
-1.38337401181056e-05
-3.79293081117636e-05
-1.58521841735272e-05
1.6426751723895e-05
-2.58942414054854e-05
-2.11379040028635e-05
-6.50458583438665e-06
-1.64686953718902e-05
-2.6152838486998e-05
-1.96662586002032e-06
3.63418884801198e-08
-4.87666625321167e-06
-2.79964487070294e-05
-1.41697610889191e-05
-2.66109826017161e-05
-3.56079970422301e-06
-1.61155170710017e-05
-2.4258498864955e-05
-1.53613254216383e-05
-7.8240405257125e-06
-1.41567317963151e-05
-1.76376698584345e-05
-2.63301315541728e-05
-2.9841237088983e-05
-9.89545370103857e-06
-1.21196156015513e-05
-2.79483238486448e-05
-2.73877751620278e-05
-3.69997517331315e-05
-1.8963435009287e-05
-3.99782697107661e-05
-7.19015468740013e-06
-2.04796752030501e-05
-1.22679232237053e-05
-3.18895606401101e-05
-2.55182928026632e-05
3.60366418246628e-06
-2.62764945876643e-05
-2.10164254786918e-05
-3.47758882896773e-05
-3.44780731233029e-05
-2.14232801295271e-05
-1.81034740451467e-05
-1.50139657372876e-05
1.85526817681465e-06
-3.06801303083899e-05
-3.04570140422184e-05
1.10479755758755e-05
-1.62470775633647e-05
-2.93993224774344e-05
-2.64226938623928e-05
-2.15415831436099e-05
-8.424740648911e-06
-3.32389354566573e-05
-1.80428864225895e-05
-1.39369187252236e-05
-2.93988719484454e-05
-1.95860492022238e-05
-3.4436417848797e-05
-3.73100264239398e-05
-2.20917812170451e-05
-2.76513173145167e-05
-7.34254714482159e-07
-9.69665845157536e-06
-1.73002896755422e-05
-7.76439621106104e-06
-2.91235594681126e-05
-1.68948676102334e-05
-2.25532295144632e-05
-1.59983928905014e-05
-2.82914491105796e-05
-7.38516380162153e-06
-2.52834755560728e-05
-1.55037339111134e-05
-1.65842172496955e-05
-2.87358154171628e-05
-1.98853331521975e-05
-2.78450878899494e-05
-4.04392870148325e-05
-4.86891228901097e-06
-2.27882800069136e-05
-1.46463889060934e-05
-4.76839285060163e-05
-2.89470062569383e-05
-2.56652749352786e-05
-1.22086859257442e-05
6.26722702864392e-06
-3.08699530425966e-05
-3.64710724512583e-05
-8.89152322763017e-06
-1.837862926296e-05
-1.23880044351414e-05
-1.54409323927652e-05
-3.08888735784195e-05
-4.38050731268666e-05
-2.51992788823984e-05
-1.07740873121997e-05
-3.43300428167204e-05
-1.06884512944583e-07
-1.9317447971892e-05
-3.79565888501604e-05
-3.72634716343365e-05
-3.93684105549774e-05
-2.00778499644213e-05
-1.4215369922937e-05
-2.71457709755265e-06
-3.01989867147902e-05
-3.67243439185309e-05
-4.9282019099763e-05
-1.02880269259884e-05
-1.23924353977181e-05
-1.36837077716567e-05
-1.04677471476966e-05
2.58738948980093e-06
-1.74426485658754e-05
-2.45959168106846e-05
-3.52822497824774e-05
-3.35127746804439e-05
-1.89136064680487e-05
-2.16196765474598e-06
-9.09743451254244e-06
-2.69446099090573e-05
-1.1084133912355e-05
-2.35227632066679e-05
-1.56900709353303e-05
-1.5569985116839e-05
-2.94944924423085e-05
-2.31421964443521e-05
-2.35725998123128e-05
-2.12903307674457e-05
-2.38372575667113e-05
1.40120824095806e-06
-3.11000060385792e-05
-3.12803680272774e-05
-2.75708552122979e-05
-3.0241874158935e-05
6.82098725131294e-06
-1.14991157753827e-05
-2.61414002123891e-05
-8.57463827139906e-06
-2.26223003755399e-05
-9.71832467283866e-06
7.01913022018085e-06
-1.55783751869918e-05
-2.45232564925492e-05
-2.06612237371322e-05
-2.93122779481025e-05
-4.30973768711315e-06
-1.69807281193827e-05
-2.09721124592148e-05
-9.47089423290075e-06
-2.9318566973839e-05
1.04085392601396e-05
-2.5502300907593e-05
-2.37980540212201e-05
-2.46757612158156e-05
-3.38495335075235e-05
-2.90085572339575e-05
-1.36093330843604e-06
-2.93118222195147e-05
-1.69624055948653e-05
8.72630544099445e-08
-9.68768635872943e-06
-9.36464975861797e-06
-2.08393339485252e-05
-7.8401342123938e-06
4.54018913295493e-06
-2.0214499853623e-05
-1.44443592861294e-05
3.45876424225772e-06
-2.86849564296441e-05
-4.52621051220556e-05
-2.20710714963387e-05
-5.38615383370866e-06
-3.05837565346284e-06
-2.83971268140303e-05
-1.86793407722506e-05
-1.01642944507967e-05
-2.17493391283239e-05
-2.93712464955847e-05
-2.23132453319271e-05
-2.81967778460019e-05
-2.37788206011391e-05
-3.71149767832008e-05
-1.74926216355065e-05
-2.62627950827373e-05
-3.61355088340061e-05
-5.83169994583822e-06
-4.72959828369234e-06
-3.25541140943435e-05
-8.68623679973408e-06
-2.11383583526946e-05
-2.75889419678844e-05
-2.74005352159899e-05
-2.26170997905501e-05
-4.57804812015575e-05
-1.40363410222765e-05
-2.66195189249914e-05
-1.55175979139718e-05
-2.55792026455261e-05
-2.93516785669864e-05
-4.46710813172523e-05
-1.7061403182816e-05
-2.83326502337123e-05
-3.33968802229978e-05
-2.01779269731419e-05
-1.39986060136579e-05
-1.9798033512407e-05
-2.44749912571042e-05
-1.07383218403897e-05
-1.62960951602699e-05
-2.27344856741702e-05
-1.32758025797182e-06
-3.04298646874031e-05
-1.32558471877011e-05
-1.99852132034624e-05
-9.14326722539505e-06
-7.02677686655409e-06
-1.56059785394808e-05
-1.30053779932102e-05
-2.10788278098743e-05
-8.24685783315458e-06
-5.65669865708911e-06
-2.83204578478152e-05
-1.97110808651253e-05
-5.67048857335039e-06
-1.16685198935237e-05
4.0548259270652e-06
-1.96839633090051e-05
-3.64016911658124e-05
-2.5306245537335e-05
-2.39037907583379e-05
-2.16914826264283e-05
-3.42072793777273e-05
-9.63822967779303e-06
-4.11898844934911e-06
-6.92819917114364e-06
-4.44799247641686e-06
-2.29057867581101e-05
5.28778065136538e-06
-7.41107314746132e-06
-9.28157310412318e-06
-1.96291456872167e-05
-2.56601343582031e-05
-1.608464221914e-05
-1.87619999829817e-05
-4.83117010117603e-06
-2.54219133860862e-05
-1.7241057124749e-05
-5.22015839923928e-05
-1.03090462467749e-05
-4.72351201037092e-05
-4.68301953959454e-05
-4.26342489009442e-05
-2.22497571202052e-05
-3.64326650193282e-05
-2.19466748570009e-05
-2.29266970500247e-05
-2.06394409424696e-05
-2.43893661464455e-05
-1.29747799954149e-05
-4.29222386226035e-06
-2.22448050479392e-05
-1.71193503931851e-05
-1.98501775272054e-05
-1.14636311726934e-05
-3.56457288936593e-05
-1.84267463907873e-05
-4.3439892148388e-06
-2.73581799654755e-05
-7.87718032779668e-06
-3.87647932464098e-05
-9.31486463745983e-07
-6.88434253222158e-06
-4.48687668877488e-05
-1.37064571582467e-05
-5.21608635412921e-05
-2.89867458597624e-05
-2.98322078987999e-05
-4.05551541322306e-05
-7.03050270086991e-06
-1.88316588771717e-05
-1.66104126479667e-05
-3.35920839966859e-05
-8.08749719443355e-06
-1.57319040885091e-05
-2.42538973814628e-05
-1.59140542774377e-05
-2.62308413937325e-05
-3.83168817223394e-05
-1.9843540394723e-05
-3.79676069756752e-05
-3.38429160140313e-05
2.66204304422316e-06
-2.3512478376775e-05
-5.72936354905434e-05
-2.57235548861542e-05
-2.9825964191398e-05
-2.91805690007125e-05
-2.17936183794969e-05
-2.2996881593222e-05
-9.41134104311155e-06
-1.6619287854516e-05
-3.09261286070976e-05
-7.66804777560685e-06
-2.77782606300368e-05
-1.2268800985384e-05
-2.56066597821861e-05
-3.13755682472372e-05
-5.44151262112623e-05
-1.43964770055207e-05
-2.28588570536872e-05
-6.4183195591926e-06
-2.45312494877307e-06
-1.42413969188681e-05
-2.05739140532204e-05
-2.08280204713642e-05
-4.33490614993619e-05
-2.45350293955574e-05
-2.83325389962239e-05
-1.03832175977389e-05
-2.35588835885991e-05
-1.02420715842749e-05
-1.42992268614469e-05
-2.27094550638174e-05
-2.7797990471643e-05
-1.65761094090748e-05
-3.34523323455675e-05
-2.9813882729608e-05
-2.55728081582877e-05
-4.92912155478072e-05
-1.89839700934598e-05
-1.27200466809523e-05
-3.1992964256424e-05
-2.08649103581515e-05
-1.5354982256155e-05
-2.47435369044887e-05
-2.45794030625037e-05
-2.71841794237572e-05
-2.36476103606216e-05
-4.45449612480909e-05
-1.30395773455547e-05
-3.48768994731924e-05
-5.2212531176478e-05
-2.50511901538937e-05
-9.82927577058174e-06
-3.23827482559859e-05
-1.2279536521484e-05
-2.09524486318116e-05
-3.69458082590118e-05
-6.96716849549557e-06
-2.45569919744314e-05
-9.58318951256322e-06
-1.96515052728243e-05
-1.9149110144963e-05
-2.07568824458324e-05
-7.33160987409641e-06
-3.86563812481574e-05
-3.2054939538015e-05
-8.72858732619958e-06
-3.98211851400443e-06
-1.2761572201797e-05
-1.73575456560336e-05
-2.64531334614848e-05
-3.19749430115916e-06
-8.47243863788052e-06
-5.30116537444717e-06
-3.33526172399812e-05
-3.25754712952043e-05
-2.09618340700298e-05
-7.32244202705345e-06
-6.20713825553822e-06
-4.43863142682033e-06
-3.8048388737372e-05
-2.2242895056903e-05
-9.82191658983257e-06
-2.74944229020439e-05
-1.58349736757133e-05
-1.78242337011727e-05
-1.23772998640233e-05
-1.89416578908298e-05
-1.57668822273955e-05
-1.86045120660955e-05
-1.3058216354346e-05
-1.98110832466697e-05
-1.48551864722973e-05
-1.79206574370111e-05
-1.64657557298087e-05
9.07569090445636e-06
1.56464119962692e-06
-7.28047704782985e-06
-2.72941224645671e-05
-1.80516965193294e-05
-1.91019364138637e-05
-3.47373607322868e-05
-1.64794640922603e-05
-1.0763698316973e-05
-9.97725088306399e-06
-7.50106228159668e-06
-3.11753745960378e-05
-2.11705835248263e-05
-1.68229862572038e-05
2.72673381340271e-06
-3.89629400079795e-05
1.06799186992105e-05
-3.96338446580968e-05
-2.58150011595666e-05
-1.72241840819237e-05
-4.45526061371228e-06
-3.7787981720486e-06
-3.6014033571512e-06
7.96824602717194e-08
-2.52705301281616e-05
-3.50333084334884e-06
-2.8250553500973e-05
-2.51914473782039e-05
-2.1556363979309e-05
-1.02486625366029e-05
-1.99125012110078e-05
-9.41279786143907e-06
-2.79348061417092e-05
-1.72839247094094e-05
-3.49030800845694e-05
-2.35309279046516e-05
-1.43909124288654e-05
-1.44947739534837e-05
-2.93858186729081e-05
-4.01995178661632e-06
-2.1069778869231e-05
-1.73109156492878e-05
-3.46761705380989e-05
-2.23452793641488e-05
-3.7223344911256e-05
-1.5026833202115e-05
-1.14058134019936e-05
-2.8766004669538e-05
-9.04239563200252e-06
-2.07155323431994e-05
-3.6293509062033e-05
-1.33763815058112e-05
-1.84168437757346e-05
-2.14191923453031e-05
-1.93181136728243e-05
-2.4143104679681e-05
-1.1190352013262e-05
-1.01634587612324e-05
-1.07357601414456e-05
-2.33580224499991e-05
-2.78188176042888e-05
-1.89939458952755e-05
-2.64064421670214e-05
-1.488130645561e-05
-3.50829418402575e-06
-4.40818071371778e-05
-1.99020880850497e-05
-1.75691158908588e-05
-2.52278880051738e-05
-3.61245547789465e-05
-2.63159146497809e-05
-2.059990851715e-05
-1.42680922519619e-05
-1.57914377899705e-05
-2.63240794016555e-05
-2.65831248086865e-05
-3.22827128606132e-05
-1.23488019041932e-05
-2.07655624779948e-05
-2.6410940409055e-05
-2.58892475190791e-05
-1.29007951760822e-05
-2.53823044340516e-05
-1.86705801290972e-05
-5.71080532405408e-06
-2.58216955510457e-05
3.96850643556555e-06
3.20474146480366e-06
-7.9013637403718e-06
-2.38042169454472e-06
-1.12179248478234e-05
-3.03689470384013e-05
-2.57296135761429e-05
-3.32457388604848e-05
-3.09013418017081e-05
-2.09238981610462e-06
-1.17985277898479e-05
-2.76707006009745e-05
-4.71039558532594e-06
-1.6616515162128e-05
-2.0392704483375e-05
-1.79235649142445e-05
-3.56711790781007e-05
1.03138514353033e-06
-2.44856087719731e-05
-1.51369583846443e-05
-5.64448970399149e-06
-2.31151675281136e-05
-1.88445719709657e-05
-3.14956493735062e-05
-3.11076536545489e-05
-1.93446194251282e-05
-2.72356924681311e-05
-2.39086006773497e-05
-5.90769065559217e-06
-1.43656550213278e-05
-9.59652998630653e-06
-5.8999694184411e-06
-2.63226832366625e-05
-8.95175343088024e-06
-2.50269042809462e-05
-2.90571422158205e-06
-2.24787863185244e-05
-1.5445928481426e-05
-1.15861082953468e-05
-3.90965522965217e-05
-8.50592479721401e-06
-3.50804747719982e-05
-2.28382106450244e-05
-4.38859146343379e-05
-1.628520681159e-06
4.02487388150522e-06
9.54693316370357e-07
-2.28647261945925e-05
-8.8365321153485e-06
-2.86096124097686e-05
-5.70138896646373e-05
-9.49084285253438e-06
-4.20770083388783e-05
-1.32968289926904e-05
-1.92924329964059e-05
-2.53000521645373e-05
-2.49739567043973e-05
-4.48827661381573e-05
-2.5516211187573e-05
-2.58658373248786e-05
-1.00603969486784e-06
-3.0377546779145e-05
1.91742341544404e-06
-2.934657928161e-05
-1.72374504132325e-05
-2.65138757260796e-05
-2.03084267669042e-05
-7.02213593416154e-06
-8.86361230999998e-06
-2.07317996585259e-05
-5.75031358440766e-06
-1.2459870478785e-05
-3.52578374059342e-05
-1.6372060425935e-05
-4.40923714135361e-05
-1.54924272695107e-05
6.48616143893364e-07
-1.75613052850038e-05
7.93587535813483e-07
-2.52662793766122e-05
-2.22667732780003e-05
-1.96890702572957e-05
-1.66152225058668e-05
-4.20598026276132e-05
-2.75622439529427e-05
-2.83687853157715e-05
-2.05473549881398e-06
-2.41261669077603e-05
-1.48669219426335e-05
-2.80011378252923e-05
-7.05755215345856e-06
-3.29163515041059e-05
-1.05190900448666e-05
-2.9680449601183e-05
-3.35031793051789e-07
-2.41945373851166e-05
-1.26487978095579e-05
-1.1933186025492e-05
-9.86534659710981e-06
5.57354479047367e-07
-3.68077019207488e-05
-3.16351576066856e-05
-1.85909690828882e-05
-3.83096872543804e-05
-3.32970378812587e-05
-1.71629394775986e-05
-2.77602532824221e-05
-3.3218630030549e-05
-2.19897325244514e-05
-2.16539995167962e-05
-1.69396036697176e-05
-2.72839612999827e-05
-3.87231978015006e-05
-3.64433452115534e-05
-1.15882461373259e-05
-3.24251559820353e-05
-1.02680229820357e-05
-7.82333950984704e-06
-1.62581509820125e-05
-2.7589447096784e-05
-9.52593265089061e-06
-3.81742651385073e-05
-1.56279987900388e-05
-2.57558704211771e-05
-2.09917920073581e-05
-1.85039893228299e-05
-2.52634302975906e-05
-2.7317252522228e-05
-7.98142282864389e-06
-3.53333758646002e-05
-2.87250596746095e-05
-3.20903664473335e-05
-5.13091159436104e-06
-1.85686269964723e-05
-3.45683873518664e-05
-1.13675674799883e-05
3.89061734355749e-06
3.39016086123919e-06
-2.20402877468566e-05
-2.10780318622156e-05
-1.0062456664241e-05
-2.39513528660724e-05
-3.20758974262209e-05
-3.97076271301866e-05
-4.91258105036111e-05
8.98971889517027e-08
-6.79076326234644e-06
2.94586630535813e-06
-2.14874565577367e-05
-3.04099396144739e-05
-3.31234744516132e-05
-5.07800909703923e-06
-2.18401236373213e-05
-1.76050909942563e-05
-3.12912733909858e-05
-2.71169646617646e-05
-7.66925141331086e-06
-3.03557694190199e-05
-1.42679480719768e-05
-3.02175749293497e-05
-3.86799934695352e-05
-1.54727175622738e-05
-1.76243801876466e-05
-1.73695840848418e-05
-1.792059824016e-05
-2.02994317314615e-06
-1.27143271017775e-05
-4.12079134810255e-05
4.91079893935595e-06
-1.29466267053277e-05
-2.12443949226934e-05
-3.61957008067351e-05
-8.03625452209789e-06
-3.8078065860231e-05
-1.44936368918583e-05
-1.11162658363683e-05
-2.72281307435849e-05
-3.00636165673763e-05
-2.18507936235808e-05
-3.70253516820224e-05
-3.46023276089358e-05
-2.19289578646482e-05
-2.84943633814936e-05
-2.72335061107279e-05
-2.17968048106214e-05
-3.72502007129583e-05
-1.44759281713826e-05
-3.81953323260361e-05
-2.08610973696575e-05
-3.2788155962e-05
-2.62563525929018e-05
-1.90653966010936e-05
-2.02082572322058e-05
-4.82009132550399e-05
-2.88584141774531e-05
-1.87515768554983e-05
-3.426767162814e-05
-1.9192345916187e-05
-2.36412499432955e-05
-2.97208769531336e-05
-3.06444410082592e-05
-2.15736065392146e-05
-3.51641475687583e-05
-1.91878099171828e-05
-7.29795814530219e-06
-2.5411288405717e-05
-2.51301106415281e-05
-2.05550661802889e-05
-2.12388802627358e-05
-1.5351930137818e-05
-1.84071727115214e-05
-1.21433001801697e-05
-1.72263433180401e-05
-1.3776480966227e-05
-2.6342393541767e-05
-1.74064011697622e-05
-2.17140565992849e-05
-4.66237516932039e-06
-4.19132791877131e-06
-7.94730162844731e-06
-3.99930573703216e-05
-1.4810451672547e-05
-2.34703349069662e-05
-1.71287554662502e-05
-1.11808432738258e-05
-2.054611801844e-05
-3.45633942519189e-05
-2.26956550232735e-05
-9.50834294197264e-07
-1.50049299294143e-05
-3.80824236136567e-05
-2.62141908842329e-05
-1.72229933829427e-05
-1.28821710290698e-06
-4.1908173193812e-05
-1.98619439550133e-05
-1.75211518488137e-05
-2.83249419163691e-05
-3.89582414734882e-05
-4.12925406173731e-05
-1.63283976738069e-05
-1.73923706152075e-05
-3.05053049378324e-05
-2.21027956909173e-05
-2.23093542773296e-05
-3.61901763107117e-05
-1.39182336500745e-05
-1.94653237450024e-05
-4.64980274452863e-05
-1.2087096507753e-05
-2.9069860162605e-05
-2.9140393599839e-05
-2.81351685575902e-05
-2.0518597702561e-06
-6.31144896542978e-06
-2.32578908436682e-05
7.35485640458251e-06
-1.963668092726e-05
-1.94515659008555e-05
-8.65672681558155e-06
-3.61072137754745e-05
-2.62339764217447e-05
-3.26592960295497e-05
-2.293496575836e-05
-3.70983568015064e-05
-4.63448855337128e-05
-1.67413338536618e-05
-3.72013118621579e-05
-3.0024258658023e-05
-4.02700433650021e-05
-2.76402577713617e-05
-1.90536346636598e-05
-1.89505466823751e-05
-1.22209201406187e-05
-2.20503760972625e-05
-2.27478090918029e-06
-9.81831409409004e-06
-5.56359784170696e-06
-3.68106995737568e-05
-4.35546988710236e-05
-3.50743365781011e-05
-3.30243234759778e-05
-1.76066943999851e-05
-4.27319142644971e-05
-3.13545196125781e-05
-7.77571586790721e-06
-3.08419109000634e-05
-2.99455598440654e-05
-1.45994335323072e-05
-2.63966469516281e-05
-2.07841306723072e-05
-2.85988208536296e-05
-1.19040596321709e-05
6.17352571656501e-06
4.88337326046875e-06
-3.0675038461553e-05
-2.5601815555385e-05
-1.39376452428099e-06
1.28305743430153e-05
-8.19080500596404e-06
-1.57782454026212e-05
-2.56559845308551e-05
-1.42352570031138e-05
-2.64749680293768e-06
-2.87365739863707e-05
-2.26096662908663e-05
-2.21694392174018e-05
-3.76037035378e-05
-1.36850294711798e-05
-2.34354339062352e-05
-1.25582147282131e-05
-1.55305157391246e-05
-2.25323875441805e-05
4.36988608290573e-06
-2.51191798878582e-05
-4.64440435335852e-05
-1.62289633717766e-05
-3.86621357932812e-05
-3.84978381510206e-05
-1.3576237503494e-05
-6.95361036874102e-07
-2.63883451227758e-05
-1.37319070047989e-05
-1.27286060925083e-05
-1.51615687872386e-05
3.82723631402751e-06
-2.23167423048719e-05
-3.39450965580588e-05
-1.56659837987052e-05
-2.34136496009327e-05
-1.38136404451545e-05
-2.71069916536907e-05
-3.33380433536701e-05
-2.07242663686831e-05
-4.25193672092382e-06
-6.93381961009526e-06
-2.5229837581023e-05
-1.6986375582983e-05
-2.41193594343379e-05
-2.09598693731661e-05
-3.24391110173743e-06
-4.16887034917746e-05
-2.30871393370059e-05
-2.17421033601809e-05
-2.29304988394531e-05
-3.97656159633694e-05
-2.51447410727511e-05
-3.0773293730221e-05
-3.67628029561736e-05
-2.88220171060011e-05
-2.50729010029751e-05
-3.90898886603512e-05
-4.5335639575768e-05
-2.01952881383279e-05
-3.14189708216817e-05
-4.26368453206227e-05
-2.08926125717279e-05
-1.85028420748809e-05
-2.56914996094898e-05
-2.39388247248329e-05
-4.97689600141854e-06
-3.06895186516272e-05
1.17377316033778e-05
-7.21435069406586e-06
-2.17688809265066e-05
-7.54073225373832e-06
-1.95494963479854e-05
-1.80526609077353e-05
-1.2975007885785e-05
-1.75274691935159e-05
-5.08485969304542e-06
-3.26705057593799e-05
-2.4683512236226e-05
-1.71531935882083e-05
-2.64084327251473e-05
-2.37795340729319e-05
-6.97796765078734e-06
-4.77721529878766e-05
-5.31783383174063e-06
-6.16106288093818e-06
-1.38819564935415e-05
-2.18884631323037e-05
-2.61265841786866e-05
-1.66337668856253e-05
-1.99901965136797e-06
-5.95096129732082e-06
-1.92243714828811e-05
-3.53566738829507e-05
-1.83360751108464e-05
-2.33032089589267e-05
-1.77523841349557e-05
-3.20250607702722e-05
-3.27230329758948e-05
-3.28650501203613e-05
-2.52915597765127e-05
-2.37165544300204e-05
-3.01980517627653e-06
-1.48452479185031e-05
-2.07339468862772e-05
-9.63993404986927e-06
-1.85420651124283e-05
-2.22592048065676e-05
-2.64569551254477e-05
3.68499044102396e-06
-3.12272601579047e-05
-1.88219329896774e-05
-2.26619835405268e-05
-3.05818277095062e-05
-3.10971604238824e-05
-2.19464620428651e-05
-3.57274779839302e-05
-3.02747482707804e-05
-1.11631516923891e-05
-2.6717085452255e-05
-3.48321939163351e-05
2.278338913936e-06
-2.33413607057474e-05
-4.40186343917035e-05
-2.754055333969e-05
-3.43660576377841e-06
-2.51711521044745e-05
-2.34469469632611e-05
6.53910068803267e-06
-1.54357918482113e-05
-1.58337114569073e-05
-1.49784256355698e-05
-4.3055817188615e-05
-3.14283605083638e-05
-3.07632616847437e-05
-4.86036194521907e-05
-1.85185099374348e-05
-9.1431352106372e-06
-3.25114603511478e-05
-1.2121144769835e-05
-3.51264388273714e-05
-1.68909327013998e-05
-1.16279163427948e-05
-4.52798183370857e-05
-1.58938023457151e-05
-1.2575840888635e-05
-4.39619765082118e-05
-3.53199392529183e-05
-8.13380201472112e-06
-4.35631015001356e-05
-1.2966912679758e-05
-5.30675667782683e-06
-1.97865892390865e-05
-3.99992830815885e-06
-1.26129645259774e-05
-1.41761458738345e-05
-1.5846183988163e-06
-7.07580525873257e-06
-2.47868809529305e-05
-2.7121618461343e-05
-1.59401481146021e-05
-1.84351592875838e-05
-1.11170749144116e-05
-1.94316064672748e-05
-3.11465827027508e-05
1.02330511982551e-05
9.62756294246718e-06
-3.20981104746059e-05
-1.55701899101009e-05
-9.9656687692742e-06
-1.40048470425131e-05
-4.27376628504292e-05
-3.07089336079562e-05
-1.77477924224237e-05
-2.66349681344171e-05
-2.28020447074141e-05
-1.54197737450699e-05
-1.19177909530366e-05
-1.66373364502798e-05
-1.15400895832626e-05
-1.62967999299255e-05
-2.90683539192103e-05
-3.69132373420462e-05
-3.51450827504875e-05
-2.63482554382734e-05
-2.29726794715241e-05
-3.25570130226024e-05
-2.55829635559695e-05
-1.99329711263894e-05
-1.46236177681243e-05
-2.18651729075657e-05
-2.12162061135541e-05
-2.42114754219993e-05
-2.18689326359865e-05
-5.6835290443156e-06
-8.7375409114763e-06
-1.36969398949607e-05
-7.99264601173679e-06
-2.84661577226629e-05
-4.30626008320489e-05
-4.15203782192632e-06
-4.35875559817532e-06
-4.13024265023962e-05
-2.0307192105119e-05
-1.39542146436051e-05
2.40198249553196e-06
-1.15378668697088e-05
-5.58923861056881e-05
-1.73717764585259e-05
-1.98713845445901e-05
-2.31316416528294e-05
-9.38454318642796e-06
-6.60043129266312e-06
-1.62458307391681e-05
-2.53268111273325e-05
-3.55336314741096e-05
-3.48299742180383e-05
-2.56653568712033e-05
-3.44410773596451e-05
-1.28985554843764e-05
6.64684898171029e-06
-1.66909244884481e-05
-2.78905745583024e-05
-1.59571504031523e-05
-1.22589132827315e-05
-4.40197065730467e-05
-5.70994840225121e-06
-4.28685223970446e-05
-1.63208425429461e-05
-2.55743819908301e-05
-2.56062787293678e-05
-2.2820797190854e-05
-8.83193017273058e-06
-3.52126366296072e-05
-1.28924149123557e-05
-4.27207801795279e-06
-4.28203468483816e-05
-1.85282264460989e-05
-2.40863025155804e-06
-1.38869826917194e-05
-1.80249917411669e-05
-2.79994133196152e-05
-3.23748155179305e-05
-1.35420705891569e-05
8.25868372026566e-06
-2.91347911889836e-05
-2.36261263270857e-05
-1.77302024381306e-05
-2.62258695015874e-05
-1.90833655017693e-05
-1.41567143838997e-05
-1.99255893230008e-05
-3.378208776956e-05
-1.42389687338406e-05
-9.53489368011415e-06
1.11283408639845e-05
-2.06387512810817e-05
-1.13983337413657e-05
-2.66288878840654e-05
-1.27382154527989e-05
-2.60925193202847e-05
-3.02012366719728e-05
-8.31508152582045e-06
-1.96771780064329e-05
-1.27166082081892e-05
-1.60247375632271e-05
-2.92889635524492e-05
-1.49151909846788e-05
-1.81128769854313e-05
-1.68583558192068e-05
-3.73345329198713e-05
-2.32877454242466e-05
-1.15971326671679e-05
-2.79912034017963e-05
-1.94293737817331e-05
-3.53794134550728e-05
-5.41717797952839e-05
-2.43764845814025e-05
-1.73655795935889e-06
-2.5424824617695e-05
-1.17547503680481e-05
-2.04651793229223e-05
4.06673864039593e-06
-1.02110997086466e-05
-1.59925577709812e-05
-2.43651761187269e-05
-1.97433466825493e-05
-1.05738700308235e-05
-3.86170219410767e-05
-1.04517861513288e-05
-2.77645915308763e-05
-5.37207846541115e-05
-2.53109920902457e-05
-3.22801148040102e-05
-3.50991379158364e-05
2.58157943112391e-06
-3.00552341901043e-05
-1.76100472094344e-05
-2.50134777693636e-06
2.02695015678384e-06
-4.57493226658429e-05
-1.52829228215029e-06
-1.34217311402425e-05
-3.31401554288644e-05
-3.40780573438561e-05
-1.2963952864673e-05
-1.27967586960647e-05
-3.65805407875492e-05
-1.99889338405629e-05
-5.33732770431477e-06
-1.32093790576332e-05
-3.31106291799581e-05
-1.27746233204629e-05
-2.50987128662141e-05
-3.10756982372127e-05
-2.91252676295861e-05
-2.31971248721762e-05
-3.60022915713377e-05
-2.43767263012613e-05
-4.38623223536105e-06
6.53498697158044e-07
-6.22820440853513e-06
2.93243735434142e-06
-9.64867032842102e-06
-2.30812598216802e-05
-3.97411136072134e-05
-2.99962798425005e-05
-1.64565638934925e-05
-1.57604465360248e-05
-2.27479384587618e-05
-1.4644230775704e-05
-2.16960431360971e-05
-8.38920739323543e-06
-2.36385694567486e-05
-6.2007906357973e-06
-1.8573401712888e-05
-2.88923041253799e-05
-2.78155684935643e-05
-3.7153940089103e-06
-2.5682590235597e-05
-1.27545613476601e-05
-2.2098385551931e-05
-4.58793140800334e-05
-2.74511367844984e-05
-2.90444421600792e-05
-1.87458255010587e-05
-2.77990825741095e-05
-3.84042563398787e-05
-7.77501516605519e-06
-2.10697271465527e-05
-2.21547675177909e-05
-1.04402986409682e-05
-4.45574242268281e-05
-1.33685381606372e-05
-3.56787185887968e-05
-2.85377231546153e-05
-1.72215935003034e-05
-3.40162376912604e-05
-4.86221569647054e-05
-3.60715122726472e-05
-3.29311828671368e-05
-3.85034710332598e-05
-9.95078205928205e-06
-2.00709265673741e-05
-5.43324658866524e-06
-1.29266353475475e-05
-4.12812424476127e-05
-5.60133270818212e-05
-3.46365174032945e-05
-3.26281337968793e-05
-1.83270390801524e-05
-5.27371661789775e-05
-1.22463008325549e-05
-1.78794163995069e-05
-3.17605382362305e-05
-7.64672709926939e-06
-1.72245609874638e-05
-2.51468624344739e-05
-2.56737041100774e-05
-3.29492083588725e-05
-4.35199134551511e-05
-1.59915263881168e-05
-3.3619098661834e-05
-1.62766617650418e-05
-3.21392442996693e-05
-3.71391863554274e-09
-4.81796350759243e-06
-1.10304526113748e-05
-4.6578429566701e-06
-1.50249452211184e-05
-2.58636151819712e-05
-3.55007124539234e-05
-4.80155867298196e-05
-8.1244486451162e-06
-1.45670228947717e-05
-2.27165398060154e-05
-2.39905161932898e-05
-1.43914530356938e-05
-3.39960291033712e-05
-1.18154592490082e-05
-2.71332678587347e-05
-3.48746098583026e-05
-2.20730713715414e-05
-1.1554523114526e-05
-1.79044060319954e-05
-1.55286694022272e-05
-4.42499292854063e-06
-2.61993885993631e-05
-9.25303178440275e-06
-2.40580311171822e-05
-1.93432698573203e-05
-3.29043801970976e-05
-1.90421622942546e-05
-4.97745316257157e-06
-1.43279327932152e-05
3.88762722158956e-06
5.18513234021907e-06
-1.55158438551003e-05
-1.51876775317618e-05
-1.43364231461751e-05
-1.55676910723535e-05
-1.94168378065314e-05
-7.02271174457555e-06
-2.14407325552095e-05
-3.42345821081004e-05
-1.23782617766046e-05
-3.11633686424069e-05
-1.82717618043758e-05
-3.63335587718797e-06
-3.07842875690495e-05
-4.83558598435402e-06
-1.69944033887931e-05
-2.47544854734736e-05
-1.45618098018693e-05
-3.92493354213277e-05
-3.53168809271441e-05
-2.38974789731866e-05
-2.0983682014263e-05
-2.79150112876229e-05
-9.11511864998456e-06
-2.27509502277483e-05
-2.3920583883739e-05
-1.62974632792943e-05
-2.17165177865457e-05
-2.11185928997713e-05
-3.78906755832864e-05
-2.84391752935377e-05
-3.6254069702694e-05
-2.75145570627058e-05
-1.98079614800326e-05
-4.79682414112155e-05
-2.91289571436962e-05
-4.34405626397138e-06
-1.9399154874724e-05
-3.38003483788611e-05
-4.92630963758222e-06
-3.28217738588992e-05
-3.05417176350064e-05
-1.47884282797027e-06
-3.48669501329082e-05
-3.4599822421383e-05
-1.04560984613244e-05
-3.47858499988517e-05
-1.14671412993408e-05
-3.16323603329692e-05
-3.21243094896967e-05
-2.19620366915554e-05
-7.22503738978401e-06
-1.41978792833766e-05
-2.45082367892222e-05
-2.39496849769518e-05
-1.47768618006374e-05
-2.72058085970883e-05
-5.78913962752639e-06
-2.17277584466769e-05
-2.8798183777318e-05
-9.72584592921903e-06
-9.64626011489474e-06
-3.56987738992779e-05
-2.90626940428606e-05
-2.70117566956227e-05
-1.85085480724829e-05
-1.59121166889611e-05
-1.93296355240153e-05
-1.5027621615515e-05
-1.59508636782514e-05
-1.45065593969307e-05
-2.40719362084576e-05
-1.86170172244015e-05
-1.61067626504512e-05
5.35061471229939e-06
-8.23488762654668e-06
-2.88927308616452e-05
-1.03501785692872e-05
-2.16414881842564e-05
-2.63087007044773e-05
-2.80851087192713e-05
-7.75650209312009e-06
-2.43472316051327e-06
-2.12709726894185e-05
-2.14509039676978e-05
-3.31459914461516e-05
-1.22465792626422e-05
3.08609535842197e-06
-1.85836049471901e-05
3.45980031745153e-06
5.11680273958898e-07
-2.4897526475029e-07
-8.05717451009128e-06
-6.89116066609491e-06
-8.78885831171979e-06
-7.38436899264195e-06
-1.52170820721743e-06
-1.70228761920374e-05
-5.50847628124018e-06
-3.4953149892935e-05
-5.36384445485282e-05
-2.34829123351304e-05
-1.70783496864663e-05
7.29399833087424e-06
-1.7752075796439e-05
-1.36344798395851e-05
-7.13378508944543e-06
2.2954578721443e-06
-2.62736455716328e-05
-2.67759017790086e-05
-4.47183178688079e-05
-2.55687798265052e-05
-1.48463718308998e-05
-1.19230022340182e-05
-1.94750170672769e-05
-1.85903010204452e-05
-2.38256136154082e-05
-9.43051039816734e-06
-2.19753171678752e-05
-3.15631919668936e-05
-2.30560741913846e-05
-3.66889217294976e-05
-3.15074066495426e-05
-2.58506148937833e-05
-1.53111612340476e-05
-1.43237054729666e-05
-2.15822025962775e-05
-2.69508936734705e-05
-3.22263311661043e-05
-3.48312512202034e-05
-4.72418597821388e-06
-2.23660220316312e-05
-1.01085393119973e-05
-2.40075422753192e-05
-2.2215591830414e-05
-2.30163867413344e-05
-3.56381499254641e-05
-1.63474582844376e-05
-1.64441943363568e-05
-6.5187932322216e-06
-1.02320008790258e-05
-6.69711987948635e-06
-3.33945373908091e-05
-2.44464878853711e-05
-3.09035452428145e-05
-1.11690541505254e-05
-1.03923741872666e-05
-3.39979673121289e-05
-1.54988955607468e-05
-4.80383473618427e-06
-8.34486139255131e-06
-2.26006245474439e-05
-1.1347280362066e-05
-2.05505589729812e-05
-2.51929999793904e-05
-1.95177060090992e-05
-2.19960113742447e-05
-9.08643075042031e-06
-3.43449965812139e-05
-3.00963547259938e-05
-1.74466963223886e-05
-1.9387363029491e-05
-3.05980418990506e-06
-1.48191310426883e-05
-3.52958099353676e-05
-3.16917312589528e-05
-4.0413880840097e-05
-8.70605989959617e-06
-2.98192044888354e-05
-2.93531572729861e-05
-3.99241907450951e-06
-1.0107906292656e-05
-4.16592809853726e-05
-4.75763205133607e-05
-2.53133036488985e-05
-3.10832892326641e-05
-4.65069346748178e-05
-3.48306484564599e-05
-2.950852591222e-05
1.23105611945241e-05
-7.61555183041353e-06
-2.07327464299487e-05
-1.80338451341677e-05
4.51757718101671e-06
-2.10710266163268e-05
-1.36586013284471e-05
-1.01334441063242e-05
-2.02141763507727e-05
-1.57846877101792e-05
-2.71684828430552e-05
6.55806084518002e-06
-1.91366024864357e-05
-3.47019106960577e-05
-3.30415839346723e-06
-3.77329817063807e-06
-3.28878172911494e-05
-4.91129225094297e-06
-3.39097102791333e-05
-1.76012768131959e-05
-1.82063842815519e-05
-2.74716988901056e-05
-1.24639638827411e-05
-1.68270041175881e-05
-3.79263946610535e-05
-2.37532548195915e-05
-1.97480544144079e-05
-1.79015245718256e-05
-1.6404455324747e-05
-3.00309890037985e-05
-1.82901935017189e-05
-4.43223992901564e-05
-1.24060286056535e-05
-2.46408491929292e-05
-3.01623385716575e-05
-2.20163589081514e-05
-1.39711577114898e-05
-1.20020520737669e-05
-6.29951077775651e-07
-1.88280287774828e-05
-2.7923548086916e-05
-2.19794855101734e-05
-6.79186696984937e-06
6.38330514403813e-06
-2.95719675169949e-05
-1.77064078581082e-05
-5.02688245527322e-06
-1.74858058321391e-05
-2.86226113505413e-05
-1.15791530004692e-05
-1.40444823911574e-05
-1.52296709771265e-05
-7.5815485890181e-06
-2.25349664883802e-05
-4.9170004048905e-06
-2.6082610041038e-05
-3.78959024469392e-05
-2.54488020747711e-05
-1.44190603832737e-05
2.39248021763969e-06
-2.39691685297715e-05
-1.93758455463666e-05
-3.39169479813432e-05
-3.85895472902428e-05
-2.7317739813829e-05
-9.86079456424871e-06
-2.30856934296346e-05
-1.85664510019337e-05
-1.21713917956214e-05
-2.49014433314776e-05
-2.94972080576045e-05
-3.10290414668009e-05
-1.05577089143219e-06
-1.47440197391576e-05
-2.8848634946134e-05
-1.13098178627619e-05
-3.45929989597559e-05
-1.88821232932085e-05
-2.34175712246805e-05
-4.08628488674708e-05
-2.95311645186078e-05
7.24077530198896e-06
-2.96642885128295e-05
-1.81823853908942e-05
-8.952847588233e-06
-3.26580079137486e-05
-2.31364559297301e-05
-2.8269468020615e-05
-2.88468210820138e-05
-2.2395014485752e-05
-1.97333555192013e-05
-1.30595881842827e-05
-3.6319846613825e-05
-2.50793021231303e-06
-2.58900984396419e-05
-3.21727236674888e-05
-2.33569810650355e-05
-2.29001423265146e-05
-3.95261020387719e-05
5.15573537651952e-06
-3.07880769260048e-05
-2.69791131045455e-05
-2.79354024556023e-05
1.01576750480177e-05
-2.74227727205964e-05
-3.41864767233996e-05
-1.78702254004707e-05
-3.61482756481233e-05
-2.8241939002318e-05
-1.91633889657557e-06
-4.4405206688033e-05
-2.59572408316235e-05
-2.4185464260096e-05
-1.96381341977901e-05
-1.86836551878778e-05
-1.91420814281621e-05
5.08607794903581e-07
-3.48676386358915e-05
-1.37444618266183e-05
-1.34468282797057e-05
-1.57517896668531e-05
-2.13773612338935e-05
-1.68862008910369e-05
-1.02812145796361e-05
-1.64560546978205e-05
-3.68162111586469e-05
-2.56570733111512e-05
-1.77538833854393e-05
-1.76978489845278e-05
-2.66231728717657e-05
-2.17452538706107e-05
-2.27411990494152e-05
-1.94052208162867e-05
-6.45235434754364e-06
-1.49218138998062e-05
-1.92724770643972e-05
-7.43304542136995e-06
-3.11936794112527e-05
-2.23634203401352e-05
-1.54595786862957e-05
-2.08874841222861e-05
-3.32384933405112e-05
-1.9846113781883e-05
-2.29513341150048e-05
-3.77914972111171e-05
-1.00974107212039e-05
-2.03901041951637e-05
-2.23112010305099e-05
-1.79754887521676e-05
-1.39812302886936e-05
-2.31872139080758e-05
-1.48013532667094e-05
-2.09020016065303e-05
-4.02652605606433e-05
-9.17402604379078e-06
-2.28178458974863e-05
-3.34973699034403e-05
-1.13947193501109e-05
-2.17478846062776e-05
-8.58093897362325e-06
-2.89691806823666e-05
-1.83146937895517e-05
-3.76199332905507e-05
-1.85063229509625e-05
4.0593658196814e-06
-9.43274596406124e-06
-2.20629936532335e-05
-2.53961251510432e-05
-4.49412526629291e-05
-3.15860570268021e-05
-1.1584355381443e-05
-9.62400258497335e-06
-1.39655114867311e-05
-2.3396561182475e-05
-1.12490695780658e-05
-1.2964191479752e-06
-1.33354645018995e-05
-3.25151410985503e-05
-3.90332456490731e-05
-3.40224703732182e-05
-1.81393720026704e-05
-2.48484196974237e-05
5.25180535702252e-06
-2.85153030206707e-05
-1.05367997461763e-05
-6.75967191319644e-06
-3.34736669564571e-05
-3.60958397092695e-05
-2.42851832101102e-05
-1.42805058987473e-05
-3.15204599005283e-05
-2.58759223302434e-05
-1.86590142202347e-05
-3.35008188644292e-05
-1.16796412734819e-05
-3.6787792076333e-05
-5.98968488047751e-05
-1.30524457823108e-05
-4.76946104723446e-05
-2.11342238129687e-05
-2.13026439154929e-05
-2.39496166299562e-06
-8.69327953696928e-06
-1.90545896950923e-05
-1.573316308493e-05
-6.61473814527731e-06
-1.16901771505155e-05
-2.04781385590834e-05
-2.61499641373978e-05
-1.87880085011718e-05
-3.21727854485349e-05
-2.60186781854701e-05
-2.01506506181889e-05
-2.38994528726371e-05
-3.89101065538999e-05
-4.18931935782278e-06
-1.94336284063791e-05
-1.6059130117895e-05
-2.33541922513629e-05
-3.42464932502727e-05
-2.51204458188683e-05
-2.60627212447691e-05
3.70922950646808e-06
-2.71130015728952e-06
-2.26575516158495e-05
-1.59353600976487e-05
-1.98060112920758e-05
-2.19498270589947e-05
-1.98569511063874e-05
-3.58263954148271e-06
4.76935848706474e-06
-3.65272826803074e-05
-9.61399644261642e-06
-3.15335550881129e-05
-8.08120697612478e-06
-2.24021932634382e-05
-6.32101302505859e-06
-4.32867725758707e-07
-1.39263261258729e-05
6.87406616640998e-06
-1.43506648106894e-05
-2.24533100922428e-05
-1.55580343324464e-05
-3.47342378416978e-05
-2.31365874926766e-05
-2.76282488729373e-05
-1.24596221238476e-05
-2.91454917629675e-05
-3.06975843925284e-05
-1.40638132277331e-05
-2.17935125510183e-05
-7.48060552736226e-06
-1.87372310670431e-05
-2.46084079183493e-05
-1.01084039960012e-05
-1.06559381699663e-05
-2.36870108750584e-05
-9.73812728932287e-06
-1.55079041910709e-05
-3.93978562165964e-05
-2.82937648021009e-05
-2.1570687560132e-05
-2.5386646791619e-05
-1.43418704946804e-05
-1.08426683059299e-05
-1.46799671298162e-05
-1.22831592747285e-05
-2.28339826598036e-05
-3.1801291222711e-05
-1.7774119679505e-05
-1.51673370018764e-05
-3.09463639006083e-05
-3.75416434559503e-06
-2.46589881727542e-05
-2.63465043776034e-05
-3.6245708160155e-05
-2.9704829606722e-05
-1.24976730413439e-05
-2.150998856742e-05
-3.64998488905673e-05
-1.87904133438983e-05
-2.71241047343647e-05
-4.2368725699753e-05
-1.50208223983724e-05
-3.47105509504282e-05
-3.35228670149219e-05
-1.76297569819572e-05
-2.42379895502066e-05
-2.59298707371052e-05
-2.60110046707045e-05
-1.86002236575998e-05
-3.22854353531413e-06
-2.66829213654978e-06
-3.29437539575152e-05
-1.86586933860703e-05
-1.91729551755339e-05
-1.09944000667343e-05
-2.32151422662081e-05
-2.1097166586519e-05
-3.2030295618214e-05
-8.22644572482371e-06
-9.54506836752888e-06
2.1542415910959e-06
-2.47914220340925e-05
-1.87447811763884e-05
-7.61207731965496e-06
-2.84356244251319e-05
-9.58822151425635e-06
-1.6417833491512e-05
-1.77825409274625e-05
-1.24632072036348e-05
-2.11510210235297e-05
-8.91492286806391e-06
-1.624893781289e-05
-2.08794181645261e-05
-1.36104101302147e-05
-2.87866581357455e-06
-7.7244735199221e-06
2.26004356419155e-05
-7.51620016837854e-06
-1.56876799870734e-05
-2.12907587654869e-05
-1.85818366054029e-05
-5.57821227048187e-06
-2.21200202340438e-05
-3.78720309934679e-05
-1.34552750699534e-05
-8.93023931856499e-06
-2.76797926660673e-05
-1.70983968026379e-05
-2.60408004543009e-05
-9.10322531714298e-06
-6.52365680545874e-06
-1.66326656241339e-05
-2.14807468634683e-05
-1.31828545372072e-05
-5.11394087797897e-05
-7.75838990916701e-06
-4.9683397459417e-06
-2.40805981845652e-05
-2.77170784383987e-05
-2.40352923902219e-05
-1.88894289768086e-05
-4.92647675159265e-05
-1.96096064518922e-05
-2.5892739445318e-05
-1.04936284404161e-05
-1.62111369766741e-05
-7.81399185710336e-06
-1.66076145479216e-05
-7.65324362889951e-06
7.16139549588592e-06
-1.18747301589101e-05
-2.22451776015964e-05
-3.03460464843583e-05
-3.65115678353733e-05
-2.00672095017462e-05
-9.69408415166496e-06
-2.81937613872158e-05
-1.02801683790809e-05
-2.26361189242359e-05
-2.38571179961288e-05
-2.57686586814852e-05
-3.12652887596074e-05
-1.75877583279665e-05
-8.02108984114352e-06
-3.27714973301191e-05
-1.17739542609962e-05
-1.32405116708327e-05
-1.43667296816504e-05
-2.44671271230625e-05
-2.66392343354125e-05
-1.04153427789735e-05
-1.93722544117511e-05
-1.46337165151797e-05
-1.74911251425103e-05
-3.16871315948076e-05
-1.37030976260011e-05
-1.00135305644865e-05
-3.2663945927696e-05
-1.226227700934e-05
-1.61864248549223e-05
