# Supplementary material for: Research on computational propagation and identification of mine microseismic signals based on deep learning
Source: PLoS One. 2025 Oct 22;20(10):e0334641. doi: 10.1371/journal.pone.0334641 (PMC12543183; doi:10.1371/journal.pone.0334641)
Supplement: S2 Data — (ZIP) [file pone.0334641.s002.zip › 000100500001877.xlsx_0.txt_24.txt.txt]

-1.24004838596471e-05
-6.74877761478563e-06
-6.46213255354382e-06
-2.07495301130922e-05
-1.67843113791054e-05
-1.92715593835797e-05
-5.2448726406671e-06
-2.62062056515075e-05
-1.68324237914766e-05
-1.45724045402636e-05
-1.90530075158402e-05
-3.16918767776362e-05
-3.19782599060537e-05
-2.21615033475486e-05
-3.35293859632754e-05
-1.17502931041543e-05
-3.11062880266773e-05
-1.629672687834e-05
-2.36063645713409e-05
-1.72657909404314e-05
-7.27515199746031e-06
-1.17644336232633e-05
-2.35400945979887e-05
-2.0019020399405e-05
-2.69594753502518e-05
-7.83381247493276e-06
-1.57075279986721e-05
-3.90640204205839e-05
-2.25959477831992e-05
-1.21365281531338e-05
1.11366092494691e-05
-3.02081180873844e-05
-2.67094913336897e-05
-1.43996567641095e-05
-3.58644829360865e-05
-3.12644415622289e-05
-1.00098205788887e-05
-1.32716053416047e-05
-5.33455575433688e-06
-1.90978209662605e-05
-2.71892796415644e-05
5.29887460231182e-06
-9.1972387807351e-06
-1.35682093694898e-05
-2.48636537675422e-05
-2.87210937363576e-05
-2.36678108197101e-05
-2.76492435004645e-05
-4.33693681413042e-05
1.14638656868862e-05
-1.06376070065332e-05
-2.0221524756768e-05
-2.15234718249695e-06
-2.39068079774185e-05
-4.6322701770413e-06
-1.12761697139925e-05
-4.04334084659427e-05
-2.05793363105083e-05
-2.29851262775797e-05
-1.81522846386274e-05
-1.41476073581006e-05
-1.4309633033064e-05
-2.01701756150591e-05
-1.59793289667909e-05
-3.34319018461668e-05
-1.03280426590301e-05
-2.68873115826603e-05
-4.96579108130253e-06
-2.13843120216854e-05
-2.12529483248735e-05
-1.65334218570978e-05
-3.26015163078455e-05
1.44238103338074e-05
-1.74352830337405e-05
-3.02702663746168e-05
-1.19918191326178e-05
-2.3159132847782e-05
-5.3755185037024e-05
-1.6490435201309e-05
-3.15494740351668e-05
1.39052600506888e-06
-3.16939222643381e-05
-1.44216556079592e-05
-2.82551256252419e-05
2.52872987069712e-06
-3.56494965100785e-05
-3.02349865506723e-05
-4.06724584295962e-05
-3.95942988854168e-05
-2.74602707660521e-05
-3.6488472262862e-05
-1.89418133244122e-05
-1.82427694200567e-05
-1.39546465726853e-05
-7.52679579963989e-06
-2.03879466353654e-05
-1.21262427936907e-05
-8.58334905969298e-06
-2.65324605896574e-06
-2.48141285018825e-05
-3.29963028361764e-05
-1.0667765344612e-05
-3.66218605648928e-05
-1.49842948446375e-05
-2.6852831253442e-05
-2.2336765429176e-05
-1.43468132710796e-05
-3.41996896207634e-05
-2.58231441595998e-05
-2.2433387380948e-05
-9.23236641953247e-06
-2.71907128042915e-05
-4.92185297836212e-05
-2.77082459228261e-05
-2.49778149879201e-05
-4.31930019258674e-06
-8.98372293557527e-06
-3.97881582849395e-07
-2.01470209088788e-05
-2.00821387307718e-05
-1.14711455889018e-05
-1.16746308054448e-05
-4.05212859291036e-05
1.19639633698588e-06
-3.67284579455692e-05
-1.93952394996038e-05
-1.12896676258144e-05
-2.19536669319799e-05
-3.6672343099104e-05
-9.44446050685968e-06
-1.41609330175367e-05
1.12326997886626e-06
-1.53320914928907e-05
-2.53006633388763e-05
-2.79048807474007e-05
-3.63322036708636e-05
-2.53689724872921e-05
2.41601215523349e-06
-6.47619036057679e-06
-1.2824535401739e-05
1.42812869344499e-06
-2.3223460700029e-05
-1.66639529435185e-05
-2.6745197954117e-05
-3.37848411469149e-05
-1.77000138639576e-05
-2.11663078106272e-05
-2.78610117065183e-05
-2.0045751574019e-05
-2.69390320898811e-05
-6.02539132667722e-06
-4.27101813435878e-05
-1.00195867234629e-05
1.20881712062845e-05
-4.62408634288025e-06
-9.70869757458171e-06
-2.49715820536145e-05
4.39174775589941e-06
-5.25188738216919e-05
-4.45750560445498e-05
-1.11816600556097e-05
-2.26693474870573e-05
-2.7164442671759e-05
-1.167168239729e-05
-1.76289911588305e-05
-2.15362372929513e-05
-1.81571233917313e-05
-2.25576135669572e-05
-4.1352938924336e-05
-4.01063724555601e-06
-2.34769757732923e-05
-1.57960493882602e-05
-4.6234143068583e-05
-1.9901726832085e-05
-2.84988757539929e-05
-3.13732948693442e-05
-2.13504239120642e-05
-2.41536307252037e-05
-3.05700427023314e-05
-2.14299642265323e-05
-4.20221126931599e-05
-4.30288239867416e-06
-2.67951591167533e-05
-1.91309147809153e-06
-1.56285901037541e-05
-2.17786154869879e-05
-1.17914362198723e-05
-3.79890544720093e-05
-2.31154577022908e-05
2.27595273683673e-06
-1.50837100038354e-05
-2.12286042420368e-05
-2.19644731509991e-05
-2.08640509368918e-05
-5.98035577898184e-06
-2.84223191289643e-05
-2.50272638267841e-05
-3.47846534729124e-05
1.56722656299678e-06
-2.69819233385209e-05
-1.4123508789535e-05
-1.45627523104263e-05
1.03528536514693e-05
-1.57375486686534e-06
-8.04054661306447e-06
-1.3520420445128e-05
-4.34001058478017e-05
-1.30127790171941e-05
6.49158981301699e-06
-2.14389235428849e-05
-1.63262529296912e-06
-1.19210899123625e-05
-1.46918126413555e-05
-4.10142821849743e-05
-2.49864257418924e-05
-2.81814289495752e-05
-1.21476628560331e-05
-1.9196007842242e-05
-3.19541838210865e-05
-1.12348031980808e-05
-3.75138917970097e-06
3.99480420744016e-06
-2.14896795196431e-05
-4.79275053050767e-06
-2.35731447088122e-05
-2.42805652494003e-05
-1.51805905072336e-05
-1.24510943717009e-05
-8.7436080697332e-06
-2.51742431477392e-05
-2.19970390199753e-05
-2.59569901278614e-05
-1.14593700613894e-05
-1.31586157633621e-05
-2.7743658331954e-05
-1.61065568816556e-05
-2.41437455109004e-05
-2.72175371661665e-05
-1.48254257106351e-05
9.48564088837962e-07
-8.65594699347338e-06
-9.56453694042504e-06
-2.44320540259096e-05
-4.19960541396542e-05
-1.6678645728714e-05
-2.28745958467832e-05
-5.60026970846144e-06
-2.92551652341928e-05
-1.3183573790319e-05
-2.88483355364306e-05
2.44207068299854e-07
-2.23421553888458e-06
-1.53513546805224e-05
-1.2152860456641e-05
-3.54503508416045e-05
-4.17184617381272e-05
9.01174383313399e-06
-2.85242128522923e-05
-1.74548900536483e-05
-1.89855635982323e-05
-2.85070199257657e-05
1.07036081635641e-06
-3.32673083097722e-05
-1.04983462830006e-05
-1.36197830354534e-05
-8.14886591336014e-06
-2.94005708475215e-05
-2.86392016461599e-05
3.10520800467888e-06
-1.75087006213051e-05
-8.99514756511174e-06
-1.32508096581921e-05
-5.08364477795297e-06
-4.00891160162869e-05
-2.02755402740144e-05
-2.82588456185932e-05
-1.79828079590955e-05
-1.65917548845375e-05
2.54612740957455e-06
-1.07212413373053e-05
-1.9635742189304e-05
-3.62185569466006e-05
-2.70352353863568e-05
-2.11957894503945e-05
-2.43967789915389e-05
-7.62262443934698e-08
-1.70602480038354e-05
-4.87673328741165e-06
-2.10462468688353e-05
-1.80392807303627e-05
-3.03963242413355e-05
-2.18962229660179e-05
-5.29756625345808e-06
-3.50237425895397e-05
-1.81557590082284e-05
-1.79222769278569e-05
-1.5877882106958e-05
-3.18395087836307e-05
-3.21918980070585e-07
-1.26150146552026e-05
-2.13526637730842e-05
-2.32424248482438e-05
-9.15615426114901e-06
-5.04270751452926e-06
-2.10529522306705e-05
-2.64662184155047e-05
-2.9750259303728e-05
-3.29721301631318e-05
-2.74784856891014e-05
-5.2603074421558e-05
-2.28587871299624e-05
-2.89940976858326e-05
-1.23318221051783e-05
-3.43408367864729e-05
-1.31572878028072e-05
-1.20788588140033e-05
-2.8672853263174e-05
-2.93072209363639e-05
-3.01970876291814e-05
-1.1097616469152e-05
-1.66288850027175e-06
-3.64840097085057e-05
-2.15696077160416e-05
-1.65557069916315e-05
-2.54506011254395e-05
-3.32062662495556e-05
-2.3023679972243e-06
-7.08738424818049e-06
-3.93163908892528e-05
-2.04227322535183e-05
-1.43700254438026e-05
-3.01067602269233e-05
-1.05845727224383e-05
-2.00788139426246e-05
-1.6059535776418e-05
-5.03858499367503e-06
-2.08728908819148e-05
-9.04195480358025e-06
-9.04745736000795e-06
1.2753282052099e-05
-3.57105350932481e-05
-1.48992306913481e-05
-1.80713083358618e-05
-1.8610792811389e-05
-9.32152781359275e-06
-1.35321550703687e-05
-1.57781570923488e-05
-1.89693236536068e-05
-1.32503438663339e-05
8.75303933739075e-06
-1.92239541528237e-05
-1.32457014408998e-05
-3.54751811886945e-05
-4.16407215708809e-05
-1.68844266956567e-05
-2.0092087365849e-05
-2.07021924065497e-05
-6.95357636302104e-06
-1.92976315250427e-05
-2.27631720401946e-05
-2.58337895173547e-05
-1.99587335611588e-05
-1.16772115645668e-05
-2.50026470401473e-05
-1.53363290930444e-05
-2.10705848298457e-05
-1.51508640923702e-05
-2.07991661133788e-05
-6.59907897035591e-06
-2.54556104646922e-05
-1.83173445338148e-05
-2.98822452279631e-05
-1.33666923252935e-05
-2.71055196348457e-05
-3.92502692066292e-06
-1.66184635130771e-05
-1.00971859480728e-05
-2.77189575096953e-05
-1.37718940225824e-05
-2.72270236349942e-05
-4.19058090970129e-05
-3.72307937996077e-06
-2.73588636660839e-05
-3.47560658989591e-05
-1.3457197949813e-05
-2.34827340818368e-05
-4.03700656824092e-05
-1.66409912687846e-05
1.36698073219476e-05
-2.51871348222048e-05
-2.43749790959992e-05
-1.69777352209607e-05
2.10769732526973e-06
-2.17587395293298e-05
-1.08909745737274e-05
-1.87498283469679e-05
-3.03370469633623e-05
-2.95193857584261e-05
-1.88245122140808e-05
-2.54506497449077e-05
-2.0353182219532e-05
-2.51154656922791e-05
-1.34044931603641e-05
-1.5251541588852e-05
-2.86289519956938e-05
-1.82775393048865e-05
-3.25933767245955e-05
-2.74455673144763e-05
-1.76028282058724e-05
-1.17608704556568e-05
-1.05988609842237e-05
-2.39018025679057e-05
-2.24640728522365e-05
-2.97477639515729e-05
-3.34910539814633e-06
-1.30169542955692e-05
-2.13107768646217e-06
-3.3626218772242e-05
-1.2979337627801e-05
-2.50212557244816e-05
-2.30584757212215e-05
-3.31518138206473e-05
-2.801147579876e-05
-3.33066036973816e-06
-1.5862159353611e-05
-2.53076013335232e-05
-1.95153936390719e-05
-2.28652153398337e-05
-3.81020387828838e-05
-2.68266074717358e-05
-2.23749935288297e-05
-1.83024651655743e-05
-6.40078409762655e-06
-2.3099821805883e-05
-5.02830634013599e-05
-3.2501853766956e-05
-1.54643451418711e-05
-3.43308779150114e-05
-2.39155455885555e-05
-1.2745410477781e-05
-2.71438196277939e-05
-2.28369074299616e-05
-4.07371016574084e-05
-3.05944844479084e-05
-3.1857124836869e-05
-2.09207759057296e-05
-2.58579741813783e-05
-1.13370572959693e-05
-3.62153468475382e-05
-1.69320812667428e-05
-2.22033632148584e-05
-4.04906180738461e-05
-9.90747031892861e-06
-1.15358170899963e-05
-1.53787098189712e-05
-1.57354904202946e-05
-2.79207121735251e-05
-2.25805584193e-05
-2.47798100942034e-05
-4.48222647375323e-05
-2.16044243815428e-06
-3.78296865576269e-05
-2.30635223067555e-05
-1.26808029323533e-05
-2.1938779228041e-05
-1.19706428334898e-05
-5.05097921571784e-05
-2.04585162381599e-05
-1.80471370109171e-05
-1.75903790261844e-05
-1.90240531586426e-05
-3.54038060216276e-05
-2.33363568288214e-05
-8.73566478135153e-06
-4.65835441950816e-05
-1.39401523515141e-05
-1.21110014129615e-05
-2.06305870180841e-05
-1.8128276663828e-05
-4.52016897600781e-05
-4.11431989931657e-05
-1.25244652047135e-05
-3.49382663128386e-05
-2.27269653188113e-05
-1.47473224998608e-05
2.24447397067632e-07
8.75904610992895e-06
-2.93785040283191e-05
-2.43686992170042e-05
-1.55898377645259e-05
-2.61267544781633e-05
-7.77554271886412e-06
7.00650285945351e-07
-4.79950464200799e-06
3.74436977932635e-06
-2.83717430162697e-05
-1.78518931290633e-05
-1.20823334312393e-05
-2.12988514222531e-05
-1.96356881779232e-05
-8.0829124112983e-06
-3.34022368924325e-05
-1.35997581378601e-05
-1.20212804159462e-05
-2.28191021745324e-05
-2.17953117083506e-05
-4.42150234695312e-05
-2.91061192020114e-05
-7.8273149819003e-06
-1.55977780318646e-05
-2.39528439371923e-05
1.17778372783903e-06
-3.58706580767169e-05
-2.16010535625117e-05
-1.25958631954351e-05
-1.74962482970099e-05
-2.23663049633196e-05
-1.88903813189586e-05
4.18519555837838e-06
-1.61241273283859e-05
-3.42290819401546e-05
-1.30438542264272e-06
-3.00516039877877e-05
-2.2270186880849e-05
-2.21942591749766e-06
-2.99822910935558e-05
-2.08634101335981e-05
-8.06878157407971e-06
-9.4124946597502e-06
-1.35594976333403e-05
-2.25040269328708e-05
-2.78668508629446e-05
-1.55363398290258e-05
-5.80513626281425e-06
1.63984267512793e-06
-2.22655083429588e-05
-1.955346316945e-05
-3.26145085211771e-05
-1.91743144131659e-05
-2.16214567433989e-05
-2.84820151605259e-05
-2.05588571785622e-05
-4.20683930550255e-05
-2.68653552350576e-05
-6.05426621343446e-06
-3.61983778597635e-05
-2.5321802506113e-05
-5.02378278350204e-05
-4.20315572963663e-05
-1.23321988201116e-05
-1.73442687308144e-05
-8.77573913201083e-06
-4.71780431372857e-05
-1.24861070006567e-05
-1.44749718153868e-05
-3.16288508661539e-05
-1.94677404788104e-05
-1.00225065718202e-05
-2.81290618552068e-05
1.90560264431564e-06
-2.0714398558873e-05
-1.00917365012566e-05
-2.19832676916961e-05
-3.71353730945654e-05
-7.26071475723627e-06
-2.33216645237514e-05
-2.45438651853964e-05
-2.21200422983663e-05
-3.06366199378551e-05
-2.85538856666023e-05
-2.53668148556195e-05
-2.13404142748459e-05
-1.95669482866471e-05
-3.16660555986862e-05
-1.99011224588948e-05
-1.81375114883692e-05
-2.52447465074256e-05
-2.49158811277055e-05
-1.26798360765284e-05
-2.28003927167436e-05
-3.44601813119803e-05
-1.71687420169258e-05
-2.92230604762265e-05
-1.91515244343995e-05
-2.11860322860719e-05
-1.94972906499117e-05
-2.04773309065356e-05
-1.17167425516449e-05
-2.26180241152259e-05
-1.82817003616524e-05
-2.39596191828487e-05
-2.62141765448646e-05
-3.20673359083673e-05
-1.23986977688657e-05
-1.65805992155241e-05
-3.767961261651e-06
-2.38845890716245e-05
-1.55020100851219e-05
8.95517470182302e-08
-4.37940997460397e-05
-2.97554426506197e-05
-2.36595681067895e-05
-6.6893072169689e-06
-1.70251455227815e-05
-2.08060339262115e-05
-2.88448229159587e-05
3.97998404578974e-06
-3.02961324510436e-05
-2.9505213786885e-05
-2.67361112289431e-05
-1.29311873059547e-05
-1.79717510419656e-05
-2.14500126366425e-05
-2.51719461310513e-05
-1.87121961305027e-05
-1.81497855498277e-05
-2.22287516946119e-05
-3.22464531217031e-05
-1.83532427869163e-05
-2.03992147976143e-05
-1.57594639770211e-05
-1.03460083798651e-05
-2.27096568003203e-05
-6.34506785905237e-06
-2.24443255736453e-05
-1.87253754035888e-05
-1.47975611446806e-05
-3.04471039551325e-05
-2.44445869968634e-05
-3.26906317519025e-05
-2.29502467478467e-05
-1.50463627936904e-05
-1.18453023819243e-05
-3.29294861626778e-05
-2.34207393208479e-05
-2.25046019779156e-05
-1.61268128236056e-05
-6.01784359606023e-06
-2.65288525399017e-05
-4.91595787268358e-05
-1.38425647525385e-05
-3.02312854125603e-05
-4.12824967270766e-05
-2.12979250907086e-05
-1.04139942206506e-05
-2.15784473821457e-05
-2.51317566147452e-05
-9.19138567057808e-06
-3.04368166677544e-05
-2.72996730260885e-05
-1.655115853005e-05
-6.39709953659774e-06
-1.57854257341956e-05
1.01992465249529e-05
2.96312336102668e-06
-4.6950550459404e-06
6.85950130995603e-06
-3.13867504282506e-05
-3.39152268946427e-05
-3.27682628331928e-05
-1.68108282039819e-05
-2.48834599223325e-05
-3.59835220034595e-05
-1.06671799325431e-05
-1.20247864201691e-05
-1.53059235366819e-05
-1.15805839093854e-05
3.19981613461388e-06
-2.37880726898558e-05
-2.11880292804893e-05
-1.67369563961116e-05
6.44494071779159e-06
-3.5281401246441e-05
-3.72770028672083e-05
-2.47876123303744e-05
-1.35616971571811e-05
-2.28738240996187e-06
-2.19824030764628e-05
-1.63683434250817e-05
-2.76916381368709e-05
-2.68507367029452e-05
-2.5946134924052e-05
-2.98281883221898e-06
-8.16621686031946e-06
-2.63318537978871e-06
-2.90513901215143e-05
-2.07076522895949e-05
-2.05412788621652e-05
-1.73181044747368e-05
-1.78838880784846e-05
-3.09453030722174e-05
-2.19883397625614e-05
-2.74129391688322e-05
-1.28347873929299e-06
-1.86831114303535e-05
-1.19131223355924e-05
-3.25417025501277e-05
-1.76231594743331e-05
-1.29280410899902e-05
-1.96373380248873e-05
-2.95108435476197e-05
-8.99015844326352e-06
-1.99978971996953e-05
-2.19358468493693e-05
-3.18514985069528e-05
-7.80118597711582e-06
-1.76635630865597e-05
-1.84116075192233e-06
-1.32806266094419e-06
-1.33652331027841e-05
-3.83071204694937e-05
-3.24045171850409e-05
-3.06368879901293e-05
-2.73079839401064e-05
-2.26164514494275e-05
-1.06885688361815e-05
-3.58572219155073e-05
-1.54673858366231e-05
-1.9458663797267e-06
-2.21109991620662e-05
-5.48923206526686e-06
-1.67074511076952e-05
-1.30147180979743e-06
-1.69035003608339e-05
-3.37688038909073e-05
1.14352512825192e-05
-2.20552690078265e-05
4.84437691920444e-06
-2.01838644056944e-05
-2.45177144733208e-05
-2.43710591850075e-05
-2.06630512428305e-05
-2.11077496804052e-05
-2.64495394204849e-05
-2.71628634528911e-05
-1.76129003212443e-05
5.24557010422405e-06
-3.76550679266971e-05
-1.4487968268116e-05
-3.5567048902951e-05
-1.9384056059036e-05
-1.4490299272562e-05
-3.2146239632977e-05
-3.1869318484357e-07
-2.48169701370603e-05
-1.48517248601521e-05
-1.61586328531826e-05
-2.44735127680246e-05
-5.74210369360951e-06
-6.1126178653346e-07
-6.12886367819771e-06
-1.99943962975535e-05
-2.7921013088925e-05
-2.0244658890207e-05
-1.51215257968659e-05
-2.03039739409997e-05
-7.0665003810962e-06
-1.48467248531125e-05
-3.09615457784308e-06
3.87605095052959e-06
-3.39103628799852e-05
-1.02427030434412e-05
5.80117853073288e-07
-1.0959952284344e-05
-1.75528954248717e-05
-2.72279022988243e-05
-2.81104850801061e-05
-1.9533945953144e-05
-2.01500427379817e-05
-2.91776247573942e-05
-1.25702520394224e-05
-1.78311833105105e-05
-3.16497006087924e-05
-1.80108428973173e-05
-2.10267257558972e-05
-2.37549895883206e-05
-1.69045333548014e-05
-1.84365591952818e-05
-2.86326094155687e-05
-8.86232499485448e-06
-3.6673475508369e-05
-2.37548367254906e-05
-3.52012690067886e-05
-4.37061545538136e-06
-1.90328605303151e-05
-1.59410280783086e-05
-3.27671620625129e-05
-1.03889302510826e-05
-1.15467889963867e-05
-6.99132324235067e-06
-5.25221353360145e-05
-2.33657471889351e-05
5.16665664855393e-06
-4.21387026003381e-05
-2.71562096460548e-05
-1.95792071353505e-05
-1.30805803197162e-05
-1.94846304612641e-05
-1.54013568737707e-05
-2.48904439271937e-05
-1.62105352392697e-05
-6.68556666253429e-06
-1.28178959979844e-05
-2.95215125083383e-05
-2.89510707825214e-05
-2.84239109750116e-05
-2.22492064734164e-05
-3.0743568813835e-05
-9.82203370480722e-06
-2.28801767349808e-05
-2.95737149960877e-05
-1.91625188564709e-06
-1.50274304870734e-05
-1.4561737005306e-05
-4.45865102891427e-05
-1.45273151046743e-05
-1.66214803695839e-05
-1.08734831083593e-05
3.96721287194155e-06
-3.43916150767706e-05
-4.25380476554453e-05
-4.02302940420495e-05
-2.86541116055174e-05
4.5024869744036e-06
-1.68727821985159e-05
-2.89651030709551e-05
-1.57783789166743e-05
-1.47643622541793e-05
-7.84748786178957e-06
-4.3008458664548e-06
-3.0389505039116e-05
-1.20436570998848e-05
-1.68313243874758e-05
-1.45016819527732e-05
-6.7440881647517e-06
-2.05232985985987e-05
-2.3567105897347e-05
1.97905003385722e-06
-3.53660317394605e-05
-3.02151381141868e-05
-2.40629397884288e-05
-3.56582057105539e-05
-1.38113016334873e-05
-2.81537344882182e-05
-2.50849695646812e-05
-3.15101463720888e-05
-3.0693152580092e-05
-6.4969539997395e-06
-3.43454272670348e-05
-5.26430921250801e-05
-3.09117007039019e-05
-1.39677208419589e-05
-2.64907086577698e-05
-2.06023752567729e-05
-2.17568858672801e-05
-3.74119589313783e-05
-1.86892885382955e-05
-2.58616607471989e-05
-2.97321539734753e-05
-2.47896351431047e-05
-1.68313991975751e-05
-2.68030311448672e-05
-2.47641648007844e-05
-2.36579400187966e-05
-6.35407441882531e-06
-1.42043291201967e-05
-2.20472371502181e-05
-3.67120155702626e-05
7.04518044507355e-09
-1.99020625290631e-05
-5.78903651873683e-06
-3.68369600014023e-07
-9.7894670889986e-06
1.69990997939894e-06
-1.08788723348344e-05
-1.81808853599445e-05
-4.98473652073942e-06
-2.07277914908259e-05
-2.50744056115281e-05
-2.68659175102853e-05
-2.08485959816723e-05
-7.84220682533775e-06
-1.08511775379648e-05
-1.82118530209187e-05
-2.77441026725296e-05
-3.29292262999101e-05
-6.14450008978785e-06
-7.92015081577728e-06
-1.09272576474592e-05
-1.93927622425859e-05
-1.60168649026818e-05
-1.30238186887119e-05
8.56073900410103e-06
-3.23192204060119e-05
-1.58572181197e-05
-3.11469132738726e-05
-2.6518058451478e-05
-1.4954809133609e-05
-1.87118514284027e-05
-8.61128249659509e-06
-3.05156083587325e-05
-1.50802166913277e-05
-2.78518110737092e-05
-1.62334450595522e-05
-3.84967713234948e-05
-2.85172969487129e-05
1.27692370767556e-06
-1.77929257889672e-06
-7.0283656162178e-06
-1.47257923008634e-05
-1.09813625901784e-05
-1.27075682834347e-05
-1.69989784908752e-05
-6.15408910770641e-06
-2.60537952675216e-05
-1.62583564096262e-06
-1.28726976241807e-05
-2.31211832662784e-05
-8.69368933472826e-06
-2.71998514550154e-05
-1.50103075500422e-05
-4.48211242022701e-06
1.25745275285722e-06
-1.68156775377899e-05
-8.81665252776148e-06
-3.21495870486357e-05
-4.28178940925842e-06
-7.63052554874205e-06
-1.69714356012833e-05
-4.1350465628368e-05
-1.22892652661072e-05
-1.41141048379422e-05
-1.48828927887417e-08
-7.52577893402666e-06
-2.94873936470739e-05
-3.78275297387799e-05
1.80625056688311e-06
-4.65185792243852e-05
-4.21128072596519e-06
-5.56524494162038e-06
-3.46007669675756e-05
-2.28468946237394e-05
-6.74778915753578e-07
-1.97094368891684e-05
-2.67725766068154e-05
-2.68400587061089e-05
-2.47410960208373e-05
-3.11920186591927e-05
-1.14072509529131e-05
-1.10089514354729e-05
-2.74594283639286e-05
-1.10860232437404e-05
-9.10541400679381e-06
-1.65052708629578e-05
-2.06041312015864e-05
-2.19839841879178e-05
-4.02676905674391e-05
-3.21568416589035e-05
-2.42116502107228e-05
-2.42723898491209e-05
-3.17058095525642e-05
-3.05243940479895e-05
-5.80620793496588e-06
-9.4765779380026e-06
-3.48750983937478e-06
-1.60341963220335e-05
-1.77392493009511e-05
-2.84571170015282e-05
-1.96572715579003e-05
-1.21032570963108e-05
-5.88475973594026e-06
-1.8436654445698e-05
-2.72143608805907e-05
-2.3510978137525e-05
-1.48491836608366e-05
-2.92818702535702e-05
-2.08728128883486e-05
-8.88951306979965e-06
-3.01823352156655e-05
-6.86685203067517e-06
-2.8109594330501e-05
-6.827210312805e-06
-7.39163932417775e-06
-2.36342273329659e-06
-1.77422334661985e-05
-3.23886101144007e-06
-6.56667382776049e-06
-2.48279564153224e-05
-1.57566798036673e-05
-1.4961517601606e-05
-2.05767737299062e-05
-1.68973680969046e-05
-1.95321301848872e-05
-2.90113051808461e-06
-1.66655150474094e-05
-2.43171649524352e-05
-1.98899339847907e-05
-2.73913841347914e-05
-3.31684604803609e-05
-1.75396618156759e-05
-2.04431044661264e-05
-3.396657509416e-05
-1.33048705580419e-05
-3.07161528849163e-05
-1.75365483079083e-05
-2.02294244100797e-05
-2.94836724643175e-05
-1.22492789618065e-05
-2.21482991021709e-05
-1.69580542284019e-05
-1.52390463763872e-05
-1.59915509689712e-05
-5.04169304269228e-06
-1.41610567154487e-05
-3.7260610387607e-05
-2.26874979385629e-05
-1.34740244287119e-05
-4.16335788738564e-05
-3.02740530202896e-05
-3.04253707361401e-05
-2.69987772933354e-05
-1.12305237259462e-05
-4.03007812813808e-05
-2.57500345119002e-05
-1.44269931531056e-05
-1.33761012536271e-05
-2.22461238780454e-05
-2.2453693972277e-05
-2.10213083301524e-05
-5.91623055829455e-06
-3.83722451224754e-05
-2.22276203499273e-05
-2.99303756486727e-05
-2.49549677344115e-05
-2.27666313680663e-05
-3.68134686711975e-05
-3.05002762855965e-05
-1.60221457770878e-05
5.32290196952023e-06
-2.53240623920201e-05
-2.74556063754243e-05
-2.92586716376176e-05
-3.1791576803579e-05
-2.14679201198909e-05
-2.47730718286566e-05
-4.16668475600653e-05
-2.15281096774357e-05
-3.54052151477116e-05
-2.07331206378032e-05
-1.51142985205229e-05
-3.31205271722933e-05
-3.73610584192016e-05
-3.54036419205537e-05
-1.0264849319458e-05
-2.60080278531872e-05
-3.09994014539032e-05
-9.73892077916175e-06
-3.78336374801686e-05
-2.30610562890033e-05
-4.20414412486867e-05
-1.77313351987761e-05
-3.83471065941351e-05
-1.4977054235485e-05
-2.42751825456889e-05
-7.48984712902561e-06
-2.30448833055973e-05
-1.98956984042929e-05
-2.64712929972791e-05
-2.41677607378845e-05
-3.48880315429427e-05
-4.68214120062638e-06
-1.6575101959569e-05
-2.0770698378322e-05
-1.60819181131155e-05
-1.7463887493681e-05
-1.47396277959188e-05
-4.34808314932653e-05
-4.12047311117213e-05
-2.4186061379591e-05
-2.12962378470541e-05
-9.17110651241694e-06
-2.69010939019785e-05
-1.10240586433693e-05
-7.0974822156109e-06
-8.53459484706489e-06
-1.50220073608412e-05
-3.35886786923988e-05
-1.5976507698956e-05
-1.19664473533567e-05
-2.56277023867651e-05
-1.90019240349821e-05
-2.61430376318296e-05
-5.14289713205383e-05
-3.2263337418573e-05
-3.32161071912575e-05
-1.48860553106978e-05
-2.60439799783147e-05
-9.82386876222778e-06
-1.17801518762971e-05
-1.10742239474414e-05
-3.23490387693094e-05
-4.59266958204936e-05
-8.22307059090851e-06
-1.64768326290035e-05
-2.67837885510926e-05
-4.11129227107478e-05
-1.85816662470977e-05
3.52449166501137e-06
-1.24483285427783e-05
-3.09682584841087e-05
-3.01064166702787e-05
-3.01590268684278e-05
-1.0083834863836e-05
-2.6261358086698e-05
-7.62899737885139e-06
-8.14682359234572e-06
-3.73133339472278e-05
-3.25054840541959e-05
-2.80136733542957e-05
-1.62901207240909e-05
-2.85162722326951e-05
-2.59448949811629e-05
-2.67463465715513e-05
-4.83128818911391e-05
-1.39078859015404e-05
-1.6581448596629e-05
-3.28756135194912e-05
-4.26764835076217e-05
-2.69298286772408e-05
-3.56506101159379e-05
-1.94653864256685e-05
-2.47263124098944e-05
-3.16760787541708e-05
-4.90650881269012e-06
-3.54080473644302e-05
-2.53269200007744e-05
-1.08991705684513e-05
-3.81529052998785e-06
-8.7214018119012e-06
-3.12485163501419e-05
-3.07011538706918e-06
-2.35662277485432e-05
-3.16127507845589e-05
-5.22459602289345e-05
5.40530723956239e-06
-3.37061840431521e-05
-2.2322119622658e-05
-1.38792321038288e-05
4.09693847291609e-06
-3.17332502661093e-05
-2.40672352179063e-05
-1.03869181389256e-05
-2.01525698832838e-05
-1.26195812107679e-05
-2.27810222686372e-06
-1.22129669869316e-06
-1.91661190359377e-06
-3.00147542257385e-05
-5.68631096289326e-06
-4.88531834974929e-06
-9.80250054379872e-06
-1.89603486419366e-05
-2.74982618012579e-05
-2.32028752141476e-05
-2.42835040660671e-05
-2.99034693511063e-05
-3.49460692816724e-05
-2.14370134068145e-05
-4.82042411394302e-06
-9.61967134456605e-06
-2.60986385250612e-05
-1.96292823684746e-05
-3.00986257813366e-05
-1.41583448638866e-05
-3.47487069449283e-05
-2.82732785410625e-05
-4.42043800399159e-06
-5.46651194620168e-05
-3.80895733069441e-05
-3.43193118380871e-05
-1.90987879193178e-05
-1.62074253371917e-05
-2.45028795287612e-05
-2.31574896289898e-05
-2.41044637568006e-05
1.47791866618055e-05
-1.55892338336233e-05
-2.32927477345769e-05
-1.79388886570137e-05
-2.39372987657909e-05
-2.69403015371299e-05
-2.38859297612145e-05
-1.79312144808537e-05
-1.28306186217253e-05
-1.17961644266898e-05
-5.76220032397931e-06
-3.25048683667045e-05
-2.76666252883979e-05
-3.14056968558191e-05
-1.44457638189612e-05
-3.61951758602557e-05
-1.12002612909571e-05
3.11673377255968e-06
-2.553723906184e-05
-3.20160097670093e-05
-2.810608885442e-05
-2.34824833394336e-05
-1.79688260252053e-05
-1.81696685412367e-05
-1.53012301160398e-05
-3.47499680154289e-05
-5.30490282461328e-05
-2.66756746570732e-05
-1.15759260603334e-05
-2.06958031268656e-05
-2.3472338076849e-05
-2.19862270819822e-05
-2.92924905215621e-05
-2.6078273396101e-05
-1.31102924991184e-05
-2.60179545763023e-05
-1.81293160550653e-05
-1.90981750156519e-05
-2.77736901702834e-05
-1.68778420251458e-05
-7.57292047103267e-06
-2.85254986111137e-05
-1.44361670627962e-05
-2.6177731868794e-05
-7.49471627133045e-06
-4.03332731881691e-05
-3.437403160044e-05
-1.44572014846342e-05
-1.50422676994764e-05
-3.28468811542812e-05
-9.26794545499852e-06
-2.5777885197308e-05
-2.15423833049467e-05
-7.28857625661767e-06
1.5379834968249e-05
-1.26482981798536e-05
-1.76342433822745e-05
-1.7759340069163e-05
-8.09322513482418e-06
-1.89540046042653e-06
-3.32348642161824e-05
-1.81604639754967e-05
-5.06120207525814e-06
-2.67598788682994e-05
-4.40623027820068e-05
2.71688204477444e-06
-2.6079687959188e-05
-2.645996381341e-05
-2.30877021594052e-05
-2.96679027302391e-05
-5.08760760686189e-06
-3.25428943082835e-05
-1.85382329976097e-05
-3.05320651447089e-05
-2.05530084934697e-05
-3.31852812350437e-05
-1.86318444284105e-05
-2.29564788465882e-05
-4.31169829661425e-06
-1.94129622016744e-05
-2.83448704020209e-05
-1.88972409546187e-05
-2.88294274544837e-05
-1.94664144031145e-05
-1.83317098649401e-05
-2.14407454584843e-05
-4.83387511453661e-06
-3.81206537351716e-05
-8.65625355516361e-06
-2.06192153674557e-05
2.00302956236946e-06
-2.68423720066065e-05
-3.44338868246218e-05
-2.52332947060443e-05
-3.99625710423649e-05
-5.92787777127202e-06
-2.83105329192193e-05
-5.66237217841359e-06
-3.967710323861e-05
-1.36309246355124e-05
-3.89368812017854e-05
-2.29736619987974e-05
-2.0078521245788e-05
-7.96365149231459e-06
-2.61142167321494e-05
-6.32192388317162e-05
-1.72364198924463e-05
-2.32066196766744e-05
-2.59957900017806e-05
-7.96235435606265e-06
-4.05464275485753e-05
-1.67547845115194e-05
-2.04475547691452e-05
-2.58624247929432e-05
-1.16546735786511e-05
-8.62434632340878e-06
-3.42960215307687e-05
-1.7518420136944e-05
-2.40850874683409e-05
-2.12283792401259e-05
-3.19888805576378e-05
-3.01875750500466e-06
-2.64611486090017e-05
-3.38525486325906e-05
-6.54187456162397e-06
-1.38175320966796e-05
-3.25289634791107e-06
-1.83182772583589e-05
-4.71372571552839e-05
-1.19576416257933e-05
-3.78267173254902e-05
-3.56069339489797e-05
-1.50758375638043e-05
-2.02931480360848e-05
-1.4303583962506e-05
-2.9149629509795e-05
-1.60256416052108e-05
-6.28460772417113e-06
-3.49241916820847e-05
-4.3946782269995e-05
-1.37853077939519e-05
-2.32890274073473e-05
-1.07683917121622e-05
-8.71066705982197e-06
-3.37100869453191e-05
-1.69280591950683e-05
-3.37546925767974e-05
-3.46551278298936e-05
-4.08547097406657e-05
-3.29713563354482e-05
-9.27188633797366e-06
-8.7766214018714e-06
-4.37514676049184e-05
-1.32994570496536e-05
-2.23669063718241e-05
-1.10054069994053e-05
-2.21496137665637e-05
-1.35672502809755e-05
-3.71571332482236e-05
-8.41621554799552e-06
-1.77182039853267e-05
-3.20732730700712e-05
-2.31394431920391e-05
-2.19413119882132e-05
-4.57095994962305e-06
-2.71665326906643e-05
-3.8152573300855e-05
-2.32322667251693e-05
-3.49135496364575e-05
-3.28547929396011e-05
-2.76843461385952e-05
-4.99779922588068e-06
-2.34232690578993e-05
-1.88458815007038e-05
-2.15113004505985e-05
-3.00171321116932e-05
-2.51661151993443e-05
-2.27777783735997e-05
-1.11962892872303e-05
-2.68177614853182e-05
-2.84513979819919e-05
-6.32282421376955e-06
-3.5233446286247e-05
-1.66627604444092e-05
-2.93551257955115e-05
-2.03712512057297e-05
-2.28008011381419e-05
-3.21458362525864e-05
-3.20947536629027e-05
-3.35132574373221e-05
-2.25836056998809e-05
-2.55895545560455e-05
-3.89180235124848e-05
-1.95536178777059e-05
-8.28255015695464e-06
-1.36799455180189e-06
-4.12925364804802e-06
-2.28605269669953e-05
-1.72880927810344e-05
-8.82190042111139e-06
-2.24102890132896e-05
-1.88699337206642e-05
-1.61917905921716e-05
-4.9654613628007e-06
-6.31438378252834e-06
-9.82667625345579e-06
2.4071948066296e-06
1.02837533248559e-05
-1.37345838965117e-05
-1.90716030039061e-07
-4.53207591438025e-06
-1.09003359112459e-05
-2.02495518556529e-05
-2.11509736345746e-05
-2.87312900990909e-05
-9.81858804061371e-06
-2.73171049739064e-06
-3.39992854009745e-05
-2.22253569867708e-05
-4.37832760889954e-05
-1.48073919519745e-05
-2.20238548471222e-05
-1.41196745126596e-06
-3.26576632118832e-05
-1.5079650073703e-05
-3.08005201061114e-06
-1.8492014636574e-05
-7.39374082559908e-06
-8.98104630903143e-06
-4.68185717876481e-05
-1.72505545648113e-05
-3.15171244354197e-05
4.54513764104992e-06
-1.48131882578519e-05
-2.31482882124972e-05
-4.83958820822054e-06
-2.67116258535343e-05
-6.10125347047168e-06
-1.07869253491491e-05
-1.67913483518767e-05
-3.15942949185082e-05
-8.28876980307007e-06
-1.33079692787467e-05
-2.62917207700541e-05
-8.8409106391752e-06
-1.37335829468708e-05
2.90227234598786e-06
-3.2078109657814e-05
-2.31651615514772e-05
-2.60774503997927e-05
-1.61189320113657e-05
-1.83036848923097e-05
-2.0520799465374e-05
-2.59766706206371e-05
-3.41747313672393e-05
-2.03220721230631e-05
4.34029782750904e-06
-2.48631527290925e-05
-1.81025979648984e-05
-1.40613301336094e-05
-2.72617270888211e-05
-2.1163056862437e-05
-3.87638587927144e-05
-2.55728474755538e-05
-2.86174135887351e-06
-2.80587733839903e-05
-2.0130992697943e-05
-2.66934743990037e-05
-7.17725720134902e-06
-2.53031064667771e-05
-1.75152199288154e-05
-2.00495058553438e-05
-3.2063956158333e-05
-8.41849505238852e-06
-4.54350063142383e-06
-3.27113922392529e-05
-1.08930193594196e-05
-1.15307025123087e-05
-1.70837272733867e-05
-2.85202340179133e-05
-5.21125548168048e-06
-1.86042914908077e-06
1.80602489648577e-06
-1.5712490755006e-06
-1.76460436510285e-05
-3.25833024389148e-05
-1.6158159247226e-05
-4.01872869171884e-05
-2.34465426090371e-05
-1.21439395359156e-05
-2.64418739828813e-05
-1.20211226890514e-05
-3.13327287252476e-05
-2.45528605985808e-05
-3.59335122127124e-05
-4.33736258799273e-05
-1.40153292649799e-05
-6.92185169973722e-06
-2.21273730064152e-05
-1.18962492388758e-05
-4.42693839337399e-05
-9.70283415145415e-06
-2.65843914215743e-05
-2.50254928250848e-05
-2.01267969136815e-05
-2.19212386230496e-05
-1.3303222170539e-05
-9.75932569832781e-06
-1.87617137099074e-05
-1.63157803041673e-05
-2.2934134564721e-05
-4.94466258749756e-06
-2.74101473109793e-05
-5.37781051534339e-06
-1.63088441444511e-05
-3.61632860672936e-05
-3.76309175401461e-05
-1.13143330366217e-05
-6.67828265631294e-06
-9.77601278466766e-06
-1.78858238309523e-05
-5.39579764971885e-06
-2.91699626063421e-05
-5.58363427591035e-05
-8.61894794739489e-06
-2.93091628339445e-05
-1.64233354702668e-05
-1.88222408909307e-05
-2.06921587012233e-05
-2.51980721752522e-05
-1.95664002944137e-05
-1.18320378081721e-05
-9.21246962236943e-07
-1.89398559464273e-05
-9.9375216581729e-06
-2.41593231575175e-05
-1.52028068018155e-05
-3.27898393029583e-05
-2.155271462735e-05
-1.25544945775498e-05
-4.11774059018235e-05
-2.54580021139051e-05
-2.05898765684709e-06
-2.69233534336613e-05
-5.51571678200738e-05
-2.12508104133254e-05
-8.56414495367729e-06
-2.4327433746446e-05
-2.10434884628636e-05
-2.6139092126244e-05
-1.59920933717374e-05
-3.194466057011e-05
-2.02098840158243e-05
9.47689635187111e-07
-3.52084206034425e-05
-1.35761564586685e-05
-2.03819524973045e-05
-1.8043568128678e-05
-3.53625876376518e-05
-6.94101760094284e-06
-1.50083774553644e-05
-2.8457796235501e-05
-2.90136207091053e-05
-1.70670265275395e-05
-5.0237342625264e-05
-1.63648811225882e-05
-2.64177973196492e-05
-1.24119595191639e-05
-2.58153461365729e-05
-2.67899035673491e-05
-2.76754760502407e-05
-1.71141846655791e-05
-1.72144254185895e-06
-2.37398393309402e-05
-1.65502145534227e-05
-1.36456916308406e-05
-3.8461243454064e-05
-2.54475402641469e-05
-2.2545569167455e-05
-1.58038097288997e-05
-1.40012071100684e-05
-5.21120878334811e-06
-8.14721918436091e-06
-3.471646270808e-05
-2.74175420076279e-05
-2.14313448187886e-05
-3.15713849475104e-05
1.58105855938218e-05
-2.18173467882293e-05
-2.95286458106009e-05
-3.6339105903747e-05
-3.39779276922922e-05
-1.51383418870715e-05
-2.67092042281841e-05
-1.1830530342539e-05
-3.04524782565049e-05
-3.13774315829868e-05
-2.75658532263616e-05
-3.46431525897537e-05
-4.33407307849235e-06
-1.34098939730655e-05
-1.82254504463096e-05
-2.58842941421017e-05
-3.48340864736462e-05
-3.61425583698985e-05
-1.99064363987994e-05
-3.80345039237804e-05
-4.35095577029728e-05
-2.79240964647288e-05
-7.13783574588415e-06
-9.96305270698903e-06
-1.44529432416355e-05
-9.55681749003114e-06
-1.95136717503611e-05
-8.41818423175294e-06
-2.1679331945716e-05
-2.16301162679595e-05
-1.43334412129832e-05
-2.1509139227972e-05
-2.77745547754902e-05
-2.18313407580008e-05
-4.43993411271265e-05
-3.41182766805542e-05
-4.42106515034479e-05
-2.89713054020279e-05
-1.47858837715297e-05
-8.60484743092076e-06
-1.83448226324402e-05
-2.46946995867715e-05
-4.27438299156352e-05
-2.17386511962794e-05
-1.44002457112606e-05
-1.59758629440734e-05
-4.27049529853112e-05
-2.41237316747038e-05
-3.30846348411546e-05
-1.16273054758164e-05
-8.82687535973152e-06
-2.1152593443064e-05
1.4915297777808e-07
-2.93707435993461e-06
-3.76463662023565e-05
9.58150867834833e-06
2.52333824158188e-06
-1.01059069449242e-05
-2.52301436995644e-05
-6.57650600440948e-06
-5.01964553315569e-05
-1.80815844543777e-05
-2.05968705921288e-05
-1.11678151994072e-05
-2.68603691728843e-06
-4.31511589088522e-05
-1.90689642665122e-05
-3.01854436453149e-05
-3.46791533113301e-05
-2.32780480398218e-06
1.68971779924602e-06
-1.33512873536148e-05
-2.0011195430871e-05
-2.13008164794579e-05
-5.8220236997578e-06
-2.99342599282023e-05
-1.19809680312959e-05
-6.96766658746805e-06
-2.44960822024659e-05
2.21194744220245e-05
-1.01771551043679e-05
-9.94173871322332e-06
-3.09045744566755e-05
-1.8592237565264e-05
-3.10939646598931e-05
-2.26599476289118e-05
-1.38010266739967e-05
-3.45564508936349e-05
-2.52519347397837e-05
4.5506211198639e-06
-2.55791891719911e-05
-4.22680655439574e-05
-5.3568119982773e-06
-1.10339410709286e-05
-2.26681555896092e-05
-1.82500220581368e-05
-4.74585869215678e-06
-4.12714456962426e-05
-1.82695565991714e-05
-2.05178537752375e-05
-2.25159972997636e-05
-1.09875795421479e-05
-2.47533344287252e-05
-2.17655590628624e-05
-1.46759123767033e-05
-3.99087614902902e-05
-3.56243788854217e-05
-2.16280328398337e-05
-2.7864832273957e-05
-2.06456676138286e-05
-8.53734088355545e-06
-1.42221471662274e-05
-9.30121574076195e-06
-1.4679527468279e-05
-2.74253275004793e-05
-2.10064757742156e-05
-4.26093058388425e-05
-4.12620893474621e-05
-1.53684019603053e-05
-7.03936004604316e-06
-3.64479545194405e-05
-3.92818527812644e-05
-3.15263998551026e-05
-3.0186179634613e-05
-8.63703940337097e-06
-2.65824244964023e-05
-1.85527986302116e-05
-1.27220609648003e-05
-1.84845990650847e-05
-1.06208962957385e-05
-3.54399525961527e-05
-1.84995662209355e-05
-2.30114166149753e-05
-8.5324541013499e-08
-1.75902970292297e-05
-1.72039292379473e-05
-2.66725641897873e-05
-6.08006048079888e-06
-2.47519317732381e-05
-1.85580136725221e-05
-1.7558232731918e-05
-1.46036178315858e-05
-3.96443101273302e-05
-1.66512481391984e-05
-9.7804605113205e-06
-1.50188303787861e-05
-2.92007308679735e-05
-1.84642618802367e-05
-2.33812394343382e-05
-1.31971705313153e-05
-1.896604147902e-05
-5.83835890409e-06
-3.2213840800054e-06
-1.46159821203241e-05
-1.4893110080888e-05
-1.76561888434929e-05
-1.66960061568569e-05
-2.20179686516118e-05
-3.36328287904398e-05
-5.98383517696916e-06
-2.24217166092811e-05
-7.74559523519573e-06
-2.45381095484637e-05
-3.09562318999692e-05
-2.77329729600433e-05
-1.64188844617353e-05
-3.50907653667945e-05
-4.69485674879209e-05
-3.77416289353893e-05
-1.27527819290418e-05
-1.98764725431899e-05
-2.89153996274607e-05
-3.77374699987659e-05
-1.32960194874282e-05
-4.11554416189324e-05
-1.78948295046813e-06
-8.80328070378366e-06
-2.5263369650958e-05
-1.73562193760271e-05
-1.84475168557622e-05
-1.31977617255117e-05
-1.73457369960847e-05
-3.59768579313639e-05
-1.19405100178213e-05
-1.94229524028557e-05
9.05375141002618e-07
-3.70201094761446e-05
-7.99400373301252e-06
-2.20237365105046e-05
-1.70682789955248e-05
-2.39722274002e-05
-9.60469459927794e-06
-1.92155105897461e-05
-1.527880019834e-05
-1.50092325264069e-05
-1.53689945982319e-05
-3.74934093208101e-05
-2.40053288160999e-05
-2.41864215657151e-06
-2.80276948471438e-05
-1.7372164244553e-05
8.87311032015336e-06
-1.60779533990476e-05
-4.80848055747437e-05
-8.89885135649216e-06
-2.88926397252514e-05
-1.93175054970549e-05
-2.91184803089334e-05
-3.27242903715777e-05
-3.52382116123571e-05
-3.44306459625171e-05
-8.25414720487262e-06
-3.31707282247864e-05
1.16815662657365e-06
-1.9202252149093e-05
-1.12640970422877e-05
1.27689820954879e-05
-2.0606677581036e-05
-2.26370433478754e-05
-1.01330453018243e-05
-1.34685561916149e-05
-2.67132395019765e-05
-2.54110122357493e-05
-1.89499526384772e-05
-2.00206944955116e-05
-2.96746347624171e-05
-1.53756536999104e-05
-2.52068209393647e-05
-5.11297497843753e-05
-8.30749573795657e-06
-2.63497374867661e-05
-1.27108966421947e-05
1.77051647854298e-06
-2.36388656673363e-05
-2.30903639624068e-05
-2.22461060619241e-05
-2.55198113906309e-05
-7.52151229434058e-06
-2.61284784445884e-05
-1.93508154467068e-05
-8.09098132371e-06
-8.13954662648449e-06
9.95538354834005e-06
-2.75322171317276e-05
-2.44323570454977e-05
-2.1658808707304e-05
-2.41749145105106e-05
-2.81854145146463e-05
-1.42784641901558e-05
-1.51550373664462e-05
-2.92283135262513e-05
-1.24672316447039e-05
-2.18496848311563e-05
-1.28180668276527e-05
-4.55659842769896e-05
-3.45290314739225e-05
-1.88942930808603e-06
-2.57413196893823e-05
-1.05091467403062e-05
-1.68965142436909e-05
-2.1504419328222e-05
-2.02867080240656e-05
-1.65130940418106e-05
-3.63077676079612e-05
-3.19249313716589e-05
-2.36301188832672e-05
-2.48614974444443e-05
-2.50296863255043e-05
-3.5712599350562e-05
-1.26083115966527e-07
-2.43406384890259e-05
-3.34460485328119e-05
-3.19134375106789e-05
-5.03135320763423e-06
-3.13741614166201e-05
-5.11422156565716e-06
-3.35153415012155e-05
-1.98173380720522e-05
-3.77105313765889e-05
-1.31000834609087e-05
-2.07330641358275e-05
-1.18159116410986e-05
-2.12649595013965e-05
-1.33685447842209e-05
-8.91971893979093e-06
-3.74128624779911e-05
-8.05521179239495e-06
-1.03950875503723e-05
-1.65194279564209e-05
-8.58562352081771e-06
-1.6305700625101e-05
-2.87807188580086e-05
-2.29670065338124e-05
-2.01863675829517e-05
-3.08079073840357e-05
-1.90080278519446e-05
-2.4349371487385e-05
-1.18540063795543e-05
-4.01202330684912e-05
-2.39149305079955e-05
-3.07476961123873e-05
-5.3069515429018e-06
-1.912757818877e-05
-3.6394930066764e-06
-3.13729874226305e-05
-1.67070173109894e-05
-3.32015964731086e-05
-1.81717172281344e-05
-1.8297774116391e-05
-1.20315231429788e-05
-1.5751228574683e-05
-3.16154593347297e-06
-1.54229388795039e-05
-2.48605697807871e-05
-1.59883063605967e-05
-1.03635197227518e-05
-7.2602180213796e-06
-1.30811993765682e-05
-2.34010115996199e-05
3.15472193303478e-06
-1.99795134703626e-06
-1.14377440353387e-05
-8.98748462693774e-06
-2.72572370966558e-05
-4.36744990713146e-05
-1.54531811753669e-05
-1.95345067319395e-05
-2.59143491135761e-05
-3.35098394337404e-05
3.06573285061537e-06
-1.07347093781412e-05
-3.52707977189181e-05
-3.74419955347806e-05
-1.16686973892732e-05
-2.39681866677916e-05
-2.07762022596572e-05
-2.52767756178559e-05
-2.08962940687483e-05
-4.00039832083968e-06
-1.72354277203144e-05
-1.55375763115194e-05
-2.37706915180003e-05
-1.91760451645762e-05
-2.62753595893499e-05
-1.68955037238199e-05
-9.89748031982049e-06
-3.92279845278253e-05
-2.8335424547748e-05
-1.17257114173962e-05
-2.0556290879851e-05
-1.93898614096921e-05
-2.27292775618097e-05
-1.06326783173306e-05
-2.70281286006736e-05
-3.06623013229514e-05
-3.37796962803488e-05
-2.05328263498217e-05
-1.9315476818319e-05
-2.2559239780796e-05
-2.77805417497368e-05
-4.13143753586926e-05
-1.95303654905781e-05
-4.09384967477544e-05
1.71020789376696e-07
-2.24153524401855e-05
-2.0456051600315e-05
-1.35012127366908e-05
-5.82671786486902e-06
-8.54823084079659e-06
-2.45551743956043e-05
-3.61447131144809e-05
-2.26690494635848e-05
-2.4219024757839e-05
-2.16133957506118e-05
-3.24605141324972e-05
-1.91788884361838e-05
-2.98404406756695e-05
-7.62045782585171e-06
-1.91957638283085e-05
3.07706365490353e-08
-2.30767743624331e-05
-2.60137749389076e-05
-1.019272896479e-05
-1.75623067216538e-05
-2.17300227114848e-05
-2.94001993328428e-05
-7.11491628060643e-06
-4.54047379873705e-05
-3.37873218293285e-05
-2.16020377207518e-05
-1.65173231122249e-05
-1.39438227812525e-05
3.71193418689115e-06
-1.35978562737435e-05
-2.5859861688974e-05
-2.72097898151419e-05
-2.98307077588033e-05
-1.78900404210893e-05
-3.30224998225387e-05
-1.87818544492117e-05
-2.99467165204118e-05
-2.26203959042241e-05
-1.9464999024946e-05
-7.03141797757336e-06
-4.27931554411172e-05
-5.33005404934398e-06
-3.00877745450638e-05
-5.471454856893e-06
-1.79227465243497e-05
-2.28021865347327e-05
-2.58652062140791e-05
-6.69707371202449e-06
-9.50114962828312e-06
-3.27529164702385e-05
-1.30567333806475e-05
-5.72787698192141e-06
1.18649370138024e-06
-1.38325559686228e-05
-3.60828506413204e-05
-2.06398364887891e-05
-2.66708881778376e-05
-1.11533816662486e-05
-2.13664953952906e-05
-3.36147235245533e-05
-2.81612214201584e-05
-2.14025332740299e-05
-4.30349153658529e-05
-4.83555561120278e-05
-7.18638160176064e-06
-1.06326360744032e-05
-2.69520156784838e-05
-2.42653202505995e-05
-2.10684361678863e-05
-2.72419538314042e-05
-3.75181630858414e-05
-1.86495873374641e-05
-7.34605250539354e-06
-2.05746153161846e-05
-1.66583002013451e-05
-1.03222006061372e-05
-1.60019347874711e-05
-1.26688895846849e-05
-4.01246684511716e-05
-2.41433978150075e-05
-4.14864674156365e-06
-2.4258977050551e-05
-2.71105813515493e-05
-2.93955002702075e-05
-2.9850875801374e-05
-2.78994762873658e-05
-2.85018801065651e-05
-6.16508300374029e-06
-2.64334629193344e-05
-1.31637591025822e-05
-5.82460907553294e-06
-2.40493458130237e-05
-2.03960384925453e-05
-1.33094531431521e-05
-1.36396872807236e-05
-1.9801079830391e-05
-1.37992133499386e-05
-2.1372920923052e-05
-2.27139403891554e-05
-8.35797456982483e-06
-1.35458031374599e-05
-1.64544765334727e-05
-1.35545960523678e-05
-2.26658727311137e-05
-1.7797343303214e-05
-6.62795330596733e-06
-2.00135884631247e-05
-4.86774550625597e-06
-3.46133872614072e-05
-7.88379639884761e-06
-1.79538669511203e-05
-3.99565816402938e-05
-1.08924066983203e-05
-1.41832624565096e-05
-1.85937071419612e-05
-1.84785379422876e-05
-3.09440316583338e-05
-1.62358097311126e-05
-2.76432833425087e-05
-3.61937756957838e-06
-9.94302298510421e-06
-9.15425044387195e-06
7.10289621591316e-07
-2.43545985709237e-05
-1.16363983796786e-06
-3.7563907302431e-05
-6.94330588711864e-06
-1.65184960956845e-05
-2.7225336162948e-05
7.25129430249525e-07
-2.1935790669371e-05
-2.05725097482984e-05
-1.85688224738736e-05
-2.71821532826793e-05
8.91119720929102e-06
-1.8879485190521e-05
-7.39585225558274e-06
-3.71722842599087e-05
-7.34625976291764e-06
-9.02523283066245e-06
-1.71650394237434e-05
-2.0579738914552e-05
-1.45382616351862e-05
-2.42144443090952e-05
-2.09791828538598e-05
-1.63535535397544e-05
-3.41738068707617e-05
-2.45797009601134e-05
-3.64660043677593e-06
-6.56356092880449e-06
-2.66983395466394e-05
-2.01569511290411e-05
-1.23255592197435e-05
-1.72685533969134e-05
-2.1747915239496e-05
-3.19835132645692e-05
-3.35899099805511e-05
-2.32865518354659e-05
-2.25043941295593e-05
-3.96122278812364e-06
-2.36309094612399e-05
-1.80282702836881e-05
-2.23212707698685e-05
-2.89207601881701e-05
-1.84945126868803e-05
-2.22521748760772e-05
-5.30177101436763e-05
-1.4650292454938e-05
-2.04614994258621e-05
-4.1867174874588e-05
-2.52115324328197e-05
-1.41702705071634e-05
-2.63389304938727e-05
-1.57476877603379e-05
-1.21693524281839e-05
-2.11271403093971e-05
-1.64599792173949e-05
-2.12161844394189e-05
-2.34172670566904e-05
-2.45647728146672e-05
-1.02557101491968e-05
2.90413016753345e-06
-3.78739996487464e-05
-3.00088600519363e-05
-1.622151355212e-05
-7.87938016528865e-06
-1.10534752664873e-05
-1.41398429247701e-05
-1.06306201417405e-05
-1.02122510193165e-05
-1.45764686691237e-05
-1.43357898830043e-05
-1.04822244463322e-05
-3.39251738509385e-05
7.75293890196665e-06
-1.81389032687082e-05
-3.35930558873737e-05
-2.11264128570495e-05
-1.81981354213558e-05
-2.60316770984415e-05
-2.69915359680234e-05
-1.37770559931464e-05
-3.21100632986425e-05
-1.32288412809492e-05
-3.96171364090718e-05
-8.38818186091161e-06
-1.57449885724249e-05
-3.56735066805207e-05
3.06639577248928e-05
-1.32973663316082e-05
-2.61763386992969e-05
-1.3246158954143e-05
-2.6657829225598e-05
-2.77872923846355e-05
-3.68102691958682e-06
-3.85452838893116e-05
-1.65348413006355e-05
-3.7155365622247e-05
-2.31862303498286e-05
-8.36103777186315e-06
-2.55754254224511e-05
-2.87461892866081e-05
-1.55731234620855e-05
-3.38489594290565e-05
-2.14098935397881e-05
-1.39909963098981e-05
9.40097600146639e-06
-2.38669386113195e-05
-2.01804844519691e-06
-1.44968789983203e-05
-4.1032702421182e-05
-1.89943894764128e-05
-3.66048894034412e-05
-3.76630416547251e-05
-2.23858821673286e-05
-2.06632770921959e-05
-3.77799477222838e-05
-6.46705303952418e-06
-3.8443042645252e-05
-8.27095565498459e-06
-3.09389099068871e-05
-4.46770506488908e-05
-2.40115042645139e-05
-1.29708226744672e-05
1.81036909525844e-06
-2.75651461543242e-05
-3.26387700063147e-05
-3.87573625779031e-05
-5.65398684914601e-06
-2.29823324277685e-05
-5.06408769975144e-06
-1.56632311779024e-05
-2.94411155842174e-05
-1.32424060705925e-06
-1.4785505468207e-05
-1.17356365089216e-05
-2.56627174297755e-05
-3.60311155236598e-06
-2.1765149763942e-05
-3.11598423346947e-05
-1.14900530419988e-05
-1.7891290753027e-05
-1.58720412046274e-05
-1.60472847750834e-05
-3.16850267918466e-05
-5.30605009977081e-05
-3.39553294286197e-05
-8.42945840068736e-06
-2.29854446517639e-06
-2.07909942758469e-05
-2.07004288930711e-05
-2.03678476430778e-05
-1.70072744583688e-05
-3.14431019860498e-05
-9.3821083393729e-06
-3.79952145096593e-05
-1.27364874892291e-05
-1.88386786436222e-05
-2.07788633967909e-05
-2.343171217402e-05
-2.25867389042889e-05
-2.92825566045972e-05
-1.45584333787485e-05
-1.01768270198231e-05
-1.97096939048695e-05
-1.68161789321316e-05
-1.29319143366539e-05
-3.05343813715203e-05
-7.76980176166634e-06
-4.39022556149695e-06
-3.48217722140745e-05
-2.18089905514845e-05
-5.33925982644996e-06
1.36493964569514e-06
-1.27815769901231e-05
-2.67193688141889e-05
-1.84818132417369e-05
-3.23095072267467e-05
-2.39228357976151e-05
-1.22833375305443e-05
-2.179129629498e-05
-2.38286625709832e-05
-2.4039316997572e-05
-2.14572708251498e-05
-4.14594756071858e-05
-2.99606504596285e-05
-1.14622841122056e-05
-3.26743691763691e-05
-3.99514100496094e-05
-5.04906718994412e-05
-3.9417126997558e-05
-2.88988569630343e-05
-8.02357935015235e-07
-3.15872213148056e-05
-1.33286981181613e-05
-3.49146065012431e-05
-3.58659521266595e-05
-1.06935770410013e-05
-3.47760317781765e-05
-1.02379011764565e-05
2.44519058035676e-06
-1.63052572206159e-05
-1.75634023921861e-05
-2.08463131411572e-05
-1.20428991586506e-05
-4.03473927498662e-05
-2.75283273981813e-05
-4.44238408440082e-05
-1.56090359468275e-05
-2.96614585929767e-05
-4.1430583162049e-05
-2.32039034166932e-05
-1.89976698628022e-05
-8.31554403530093e-06
-1.77196031615074e-05
-7.6599110774909e-06
-2.42821007420011e-05
-9.64211979345895e-06
-1.34259116700961e-05
-2.72010636884088e-05
-2.48202176179098e-05
-4.21953145813751e-06
-2.2700895911372e-05
-2.2714458782536e-05
-3.45754629306424e-06
-1.42483833019207e-05
-6.9644657245049e-06
-1.44600296609584e-05
-1.39831091980251e-05
-6.70319171601661e-06
-3.22614241233403e-05
-1.82094722659619e-05
-3.15684812403767e-05
-8.19735581559068e-06
-2.63695115559457e-05
-2.75815253829903e-05
-7.65404793437556e-06
-7.3426508115886e-06
-6.43583500035082e-06
-2.43836019052571e-05
6.52126446648818e-06
-3.88239143843129e-05
-1.80166348973713e-05
-1.06013600896579e-05
-2.65635055312954e-05
-1.87247457783429e-05
2.15987150749312e-06
-1.24316991451537e-05
-2.18122030608514e-05
6.9190480317992e-06
-3.80494640504275e-05
-2.82417873260403e-05
-2.59792793540815e-05
-8.0793329282653e-06
-1.52779835222132e-05
-2.31988250878738e-05
-1.1585214648873e-05
-2.28237409152552e-05
-3.50640955868021e-05
-3.67104012100169e-05
-1.81195215378672e-05
-2.26415138180987e-05
-2.5929433591574e-05
-1.88483862539299e-05
-2.5702418446519e-05
-3.11860154496366e-06
-1.98164158656515e-05
4.22896155439439e-06
-4.21282532486609e-05
-1.95141431345441e-05
-2.15516677947028e-05
-4.17522571922822e-05
-1.80834270847855e-05
-1.73248091515153e-05
-3.90861677236091e-05
5.50450899924706e-06
-2.74170303436444e-05
-2.00080894066366e-05
-2.64067555048614e-06
-3.34700509195115e-05
3.772225450943e-06
-3.50507811188764e-05
-2.13671614902087e-05
-7.57098890768006e-06
-4.78927798110953e-05
-1.48727616738891e-05
-5.50791317211958e-06
-1.71745911655602e-05
-2.75743912398315e-05
-1.42618901608938e-05
-8.75351233233125e-06
-2.58772443975702e-05
-2.79614992208349e-05
-1.98123793255953e-05
-1.7698802678405e-05
-3.27698570707314e-05
-3.66934534986474e-05
-3.2796586158698e-05
-3.18466696583009e-05
-4.12422032145753e-05
-1.76279964739972e-05
3.78082250005105e-07
-3.15279504250822e-05
-2.44955365833426e-05
-2.14293723390908e-05
-8.30418880791693e-06
-9.46227003892753e-06
-4.78721786146476e-05
-2.43643266644504e-05
-3.26492231885008e-05
-5.26859705627414e-06
-2.7826087756339e-05
-9.25096031462688e-06
-1.44364313759248e-05
-1.4685968374766e-05
-1.24436866822695e-05
2.3094179611654e-07
-3.66388334684205e-05
-6.95553981969014e-06
-2.67030740827808e-05
-2.12964005167343e-05
-1.55463311093348e-05
-3.36021880171539e-05
-3.11422541837695e-05
-1.73345075043193e-05
-1.242671487123e-05
-4.80670963538006e-05
-2.84514928678914e-05
-2.79639858292473e-05
-2.06557598182759e-05
-2.57690520539767e-05
-2.47908811372406e-05
-3.61704322650268e-05
-1.74430268228047e-05
-8.14740646719707e-06
-1.37781427645631e-06
-1.04110721166353e-05
-9.33873993064068e-07
-1.99852106777984e-05
-1.90695963754409e-05
-2.4576885729429e-05
-1.35592429026314e-05
-2.39562946417111e-05
-5.96449524130875e-07
-3.26329351693189e-07
-1.71771179824272e-05
-3.11261644403129e-05
-2.60991342846893e-05
-3.08174668039815e-05
-1.80854130534878e-05
-1.38840474535159e-05
-3.46239277197486e-05
-3.18650039987093e-05
-1.46793323813429e-05
-4.29537715547598e-05
-3.01568663547175e-05
4.33852541519539e-08
-8.48772345077084e-06
-1.68484081870774e-05
-1.05448386965543e-05
-4.06530382098065e-05
-3.03321039526063e-05
-2.85902371052455e-05
-1.74171242009422e-05
-3.33261920588707e-05
-2.14302629331095e-05
-2.44791510212149e-05
-1.16450180027099e-05
-1.67179480696784e-05
-3.78793580069335e-05
-3.91488972891539e-05
-1.87137781573176e-05
-3.176352245991e-05
-2.37926689342126e-05
-1.59667802558438e-05
-1.64343537968308e-05
-5.51098896213844e-06
-3.4757717669183e-05
-3.29048599052223e-05
-3.84168652831685e-05
-2.61807675375876e-05
2.58483325931142e-06
-6.85320078012573e-06
-1.56701108048332e-05
-9.42111062332762e-06
-5.45247476543524e-06
1.95356538028546e-05
-9.71696734366697e-06
-2.64373678614383e-06
-3.71601306220612e-05
-3.23720699727724e-05
-1.39676760615879e-05
1.34226263092713e-05
-7.5391619121283e-06
-1.28715524733872e-05
-2.26763000722498e-06
-6.66095485236772e-06
-2.4229936259472e-05
-1.84467594824014e-05
-1.14073464595698e-05
-2.87125146228788e-05
-1.42181942659994e-05
-3.89260330095988e-05
-2.11060276141211e-05
-9.36078551620622e-06
-3.35817729615721e-05
2.28498877522879e-06
-1.77141622805087e-05
-2.67932221236064e-05
-5.17718986574668e-05
-2.86922146944391e-06
6.34917607672928e-06
6.55255903566891e-07
-2.05561878873538e-05
-3.99345245981556e-05
-2.0836960309809e-05
-3.09618551797477e-05
-5.0886801269709e-06
-3.73243412430292e-05
-2.70536497965273e-05
-2.6805180229134e-05
-2.2905005757259e-05
-8.48068753082161e-06
-1.49699107769621e-05
-4.67449903598477e-05
-1.70725195178987e-05
-3.72316277833512e-05
-3.59403379191737e-06
-2.20852686916186e-05
-1.29143431759418e-05
-1.31591233388761e-05
-3.21704604312559e-05
-7.06120816806798e-06
-2.93308491192323e-05
-2.26103635556099e-05
-2.11556613200049e-05
-5.1234835302326e-05
-1.46869269605555e-05
-2.60006604121154e-05
-6.91371483918205e-06
-6.17942381278012e-06
-3.13982632409745e-05
-1.71366794203125e-05
-4.15434503953256e-05
-3.90434481611748e-05
-1.06250903811839e-05
-1.74040821086146e-06
-2.23725964850591e-05
-2.88290292924039e-05
-9.630123823197e-06
-2.10797135674465e-05
-1.73001147699799e-05
-8.36788501633886e-06
-7.3600158436688e-06
-1.85924309132743e-05
-5.45069856454786e-06
4.0900554798347e-07
-6.82335497222722e-06
-2.1346688281895e-05
-3.0234164171335e-05
-4.76353505546182e-05
-7.38089282296654e-06
-2.80966677676488e-05
-1.03313184107121e-05
-4.30281270544452e-05
-3.98323384994556e-05
-4.83075025994751e-06
-2.22473932100607e-05
-3.13488014977538e-05
-1.23195926515467e-05
-1.88587737053479e-05
-1.77066192048888e-05
-1.8428593733788e-05
-1.94967197758287e-05
-3.14719831618768e-05
-1.1009970642992e-05
-3.04675759859139e-05
-3.09549245339176e-05
4.16519799507942e-06
-1.59850018239333e-05
-1.50730769470036e-05
-3.03211565234899e-05
-3.28424073632338e-05
-2.70403773685306e-05
-1.13922370592363e-05
-1.11567543622904e-05
-2.62886057114541e-05
-1.17833123514629e-05
-1.28247773563438e-05
-1.22913251522323e-05
-3.09223246823092e-05
-3.4463630426837e-05
-7.08093062837409e-06
-2.16115858608599e-05
-8.58100533163457e-06
-3.11508311424015e-05
-1.14786525303569e-05
-2.67141605680188e-05
-1.07379353622271e-05
-2.17451389030079e-05
-1.75294808035205e-05
-1.39042976624533e-05
-3.00669432273812e-05
-2.9240859501534e-05
-1.60475128368607e-05
-1.88629731991314e-05
-2.19816619665567e-05
-2.72993964552325e-05
-3.80023771708849e-05
-1.56368531256192e-05
-2.62565846690283e-05
8.44442456899819e-06
-2.28025974200297e-05
-3.01081675944297e-05
6.64409138683349e-06
-2.58302968967709e-05
-4.23074609167374e-06
-2.93249746257659e-05
-9.23370414655852e-06
-2.40930323872927e-05
-2.06841985202129e-05
-3.63870665590969e-05
-2.38742809233799e-05
-2.00299890102874e-05
-1.24101839499151e-05
3.28896233839418e-06
-1.6015827321802e-05
-9.85453319467691e-06
-5.73564400207058e-06
-1.9355621527585e-05
-1.35464096310454e-05
-1.44655041069543e-05
-2.44247521416753e-05
-2.27057383522532e-05
-2.11754338175857e-05
-2.3834098113568e-05
-8.68522559372556e-06
-7.47068303430642e-06
-1.47586313757888e-05
-2.36078525552105e-05
-2.00066350940246e-06
-2.32621064989687e-05
-2.29709398918502e-05
-3.66330735691941e-05
-3.38971734498414e-05
-2.98138457477704e-05
-2.54240326980156e-05
-9.51055533453268e-06
-2.07912400594282e-05
-2.8205238209171e-05
-3.31102680379482e-05
-7.46183526686422e-06
-2.46785130530039e-05
-2.9458066078755e-05
-9.06770125490561e-06
-1.3007400281205e-05
-1.47382441940452e-05
-7.01114027261008e-06
-2.17824893128933e-05
-2.08027014322941e-05
-2.31565946985096e-05
-2.63471296007523e-05
-3.14457322919223e-05
-1.53469792266287e-05
3.81834071292676e-06
-2.12986047649508e-05
-1.07978489527838e-05
-1.7114807624854e-05
-2.43343102237992e-05
-2.96341847860864e-05
-2.14238100273685e-05
-5.8282205863526e-06
-3.84843336432375e-05
-3.25579476622044e-05
-5.8308594695495e-05
-3.55501339502661e-05
-6.10443016059406e-06
1.32755087748443e-07
-1.53074542725805e-05
-9.41613750646994e-06
-1.98097427284196e-05
-2.28098750392079e-05
-1.93205870687886e-05
-4.08943030547633e-05
-2.39895341894663e-05
-1.19359398216344e-05
-1.80709368767047e-05
-1.58540869948097e-05
-2.16397280582454e-05
-5.98719978956689e-06
-1.74572928825714e-05
-1.90302180958881e-05
-1.80887699166648e-05
-3.75259919743672e-05
-8.52315754347824e-06
-2.33809089199941e-05
-5.04621986827197e-06
-9.49134965268185e-06
-2.23078316623178e-05
-6.61104280826029e-06
-3.20903480402922e-05
-6.65116343658777e-06
-2.6290704446949e-07
-2.24921343856051e-06
4.15159958260038e-06
-1.98715644092521e-05
-7.32059012281629e-06
-1.43155322460789e-05
-2.22824981645354e-05
-2.58349050852118e-05
-2.23500998413715e-05
-4.78757482516797e-05
-4.56323112960413e-05
-3.74871744129277e-05
-1.67440781973917e-05
-3.67589396855193e-05
-3.55463946908629e-05
-5.68432101120576e-06
-1.02121482436034e-06
-5.48676664303028e-06
-1.3960818511545e-05
-3.64233213196997e-05
-2.1758464246364e-05
-1.97857862230589e-05
-1.9138867023625e-05
-1.7332648785013e-05
2.37891725764846e-06
-4.88054315630437e-06
-1.8890549660937e-05
-2.70047576221224e-05
-4.34514554335997e-05
-1.45281764974879e-05
-2.95962370984482e-05
-1.51877964502128e-05
-3.8092801570812e-05
-1.58803755422716e-05
-1.91223155059748e-05
-2.87023470745448e-05
-1.79176520289401e-05
-1.22761094949824e-05
-4.30457792601699e-05
-2.89940108224387e-05
-2.82854437091468e-06
-6.54651111417115e-06
-5.44193475195682e-07
-2.02421230671857e-05
-2.0981015742176e-05
-2.41457846363754e-05
-2.14513136826185e-05
-2.53766768000981e-05
-2.0512597853655e-05
-1.45505111182435e-05
-2.65798766180858e-05
-1.0757899933254e-06
-5.90125298517338e-06
-5.39009927236648e-06
-1.58562296713071e-05
-2.47540484677788e-05
-6.41703811882907e-06
-1.69112765330045e-05
-2.8859780945626e-05
-2.93056718287199e-05
-5.74564157054206e-06
-2.19455320949184e-05
-2.44513059840458e-05
-2.25660660721404e-05
-1.7841392711625e-05
-6.94965999593509e-06
-2.94947014914747e-05
-1.65601838889815e-05
-2.52088696197746e-05
-3.93947382016185e-05
-1.82599204107671e-05
-1.97350707702054e-05
6.24374318033691e-06
-3.24994327208299e-05
-2.975317785317e-05
-2.87443843561171e-05
-3.66793565748498e-05
-1.1515263670306e-05
1.19999189779487e-05
-3.35638516284478e-05
-3.30235430723427e-05
-1.63904222831304e-05
-3.44494205632578e-05
-1.23478714520824e-05
-4.59999579524853e-06
-2.96203785892319e-05
-3.96263504638864e-05
-1.59917530289582e-05
-3.7906820225575e-05
-1.46866544337922e-05
-3.87477427172199e-05
3.02354965520561e-06
-1.19866808490452e-05
-3.04300645682044e-05
-4.35270551498237e-06
-3.41732534777445e-05
-2.42407876796605e-05
-2.66619801012289e-05
-2.95627378698169e-05
-1.26400311474236e-05
6.53111661340069e-06
-1.53523300207006e-05
-1.43639682951832e-05
-9.32958519414074e-06
-2.82753622627231e-05
-9.50942269936168e-06
-1.62984046038419e-05
-3.70736394888551e-05
-4.37179719776271e-07
-1.15476159096305e-05
-3.67938639718912e-05
-1.16003607408337e-05
-1.64022114464672e-05
-1.83842090309077e-05
-3.51072733517469e-05
-3.11540002054633e-05
-1.53758981930084e-05
-3.48103594825498e-05
-2.64813632610426e-05
-2.34699030987463e-05
-3.1188752348576e-06
-3.31570857811025e-05
-1.62569887215424e-05
-4.19372497279102e-05
-3.08775640357275e-06
-1.75655999664246e-05
-2.03997606988285e-05
-1.50711999719885e-05
-2.5467607490465e-05
-1.48416414563644e-05
-2.45528070828213e-05
-2.40740039263131e-05
3.22541118172415e-06
-2.81468533325059e-05
-2.56040013867776e-05
-2.74716717922815e-06
-3.00240346238931e-05
5.6141022530271e-06
-1.83215956542496e-05
-2.76331537079265e-05
-1.54765086492607e-05
-2.13753451335799e-05
1.00124195854627e-05
-2.55465013167731e-05
-3.28324811443203e-05
-2.90388215386275e-05
-3.67516590506059e-05
-2.51838226002777e-05
-1.58484626160362e-05
-2.13723236648206e-05
-4.45414329506823e-05
-1.65250312036905e-05
-5.06780810047495e-05
-3.1795780745083e-05
-1.73703337709354e-05
-3.42363113263524e-05
-2.39464840385058e-05
-1.42920267434601e-05
-2.0543666098154e-05
-2.45069496348584e-05
-3.6909475663018e-05
-2.51515138114283e-05
-2.68449337631489e-05
-2.05620558281399e-05
-1.86540851478399e-05
-8.45472797686913e-06
-1.79342157943265e-06
-9.89297917011455e-06
-1.99475706451478e-05
-3.66251441381635e-05
-1.25914228203264e-05
-5.63391562913043e-06
-1.98018861844835e-05
-3.12825382684604e-05
-5.82571739004124e-06
-2.29767406898842e-05
-1.33921520878815e-05
-2.43601936352725e-05
-2.63935337877059e-05
-1.71454141114043e-05
-1.11411007144863e-06
-1.40006214267869e-05
-5.63240718975878e-06
-9.7999224729623e-07
-2.68244824385571e-05
-4.80460819490347e-07
-3.22104654433796e-05
-1.43242885279311e-05
-1.87795603992819e-05
-2.01637146250673e-05
-3.56652058576751e-05
-1.08263656744736e-05
-3.77656393644425e-06
-1.0626441158335e-05
-1.67493251831371e-05
-1.69962635897824e-05
-3.46886304079804e-05
-2.82551033472781e-05
-4.05209438361194e-06
-1.37351430673514e-05
-2.16145192329937e-05
-8.63182507355061e-06
-1.32124261866852e-05
-1.99338277486612e-05
-3.79593172420242e-06
-2.12054686020981e-05
-1.25145032957329e-05
2.49309851292988e-06
-2.11558738769645e-05
-2.33201814445618e-05
-1.46992342759848e-05
-2.57768713012886e-05
-1.01909738803916e-05
-3.57583730438403e-05
-2.06219983269888e-05
-4.54282274193275e-07
-2.21972659351249e-05
-1.58665645524608e-06
-3.47584300328299e-05
-1.60640396525093e-05
-9.10331332169007e-07
-1.67046712905504e-06
-8.42032393286528e-06
-2.80258402514687e-05
-2.29092230814851e-05
-8.85087541862937e-06
-3.10963508203282e-05
-6.24356600212547e-06
-2.45206008955393e-05
-1.1549119640089e-06
-1.38271726764153e-05
-2.94586754372337e-05
-9.84679937932053e-06
-1.88847474221816e-05
-3.76526543923124e-05
-2.58317301009357e-05
-1.45425777414472e-05
-2.71103441015e-05
-3.67018992949573e-05
-3.00018608643228e-05
-1.36968916921512e-05
-3.03708770468481e-05
-2.84403813250064e-05
-1.44182702020289e-05
-1.45029503866444e-05
-2.98918583606432e-05
-1.79402646490338e-05
-3.4563321060214e-05
-3.63476234484567e-05
-3.05105816612324e-05
-3.15010085963557e-05
-2.23482776905603e-05
-3.68427416982436e-05
-7.36212243294953e-07
1.21372482137224e-07
-2.67957935472218e-05
-1.35412910357468e-05
-2.18545667539055e-05
-3.30465280564092e-06
-9.43062639535886e-06
-1.80051499728089e-05
-1.59662887579783e-05
-3.06918915878273e-06
2.75019463513445e-06
-2.90918910912337e-05
-5.48433015766485e-06
-9.40577454515369e-06
-2.11505649551467e-05
-4.24739926710487e-06
-1.03738683716844e-05
-2.18370932596879e-06
-9.99963743743646e-06
-2.04549027050301e-05
-3.22373767195547e-05
-5.76714892662667e-06
-3.64618670507672e-05
-6.70887495480358e-06
-2.17977372369991e-05
-4.29240171306218e-05
-1.76176790317054e-05
-1.47793063492636e-05
-3.54063032492874e-06
-2.03308235953723e-05
-2.50609719194766e-05
-5.94373792369446e-06
-1.63411723098653e-05
-3.84534668822256e-05
-1.39606477381571e-05
1.07355199719063e-05
-3.18103077943649e-05
-2.69881369296434e-05
8.72900633881937e-06
-3.04981644540167e-05
6.59707662943535e-06
-1.40045323907185e-05
-3.5066140309641e-05
-2.67756955657113e-05
-8.9006430378862e-06
-3.29111278581754e-05
-3.23251396929243e-05
-1.31968533024027e-05
-1.8474373695903e-05
-2.39462851971088e-05
-3.90373645958592e-05
-4.35731531877609e-05
-3.48283502677223e-05
-2.45477072329045e-05
-6.95382173954736e-06
-1.89964293330905e-05
-2.42512280194619e-05
-4.78312404404198e-06
-2.79128673726821e-05
-1.83015661880192e-05
-1.74419724930015e-05
-1.55354573361443e-05
-8.51276155862552e-06
-9.88591672335232e-06
1.61410241171408e-06
-1.09230492400939e-05
-1.69885675721683e-05
-1.82607705946453e-05
-1.05299617965852e-05
-2.18338011057582e-05
-2.46743478175213e-05
-4.57702883504888e-06
-1.89581127988302e-05
-2.1530276675038e-05
-4.1923164971746e-06
-2.56209397851246e-05
-3.29372510279924e-05
-2.65902857428349e-05
-2.6277822991579e-05
-2.24239673783531e-05
-2.63357543493561e-05
-1.87631989305904e-05
-4.23153357257912e-05
-1.96140581106853e-06
-1.42101686856824e-05
-2.00744255437332e-05
-8.51636869937725e-06
-2.0927926534557e-05
-5.17622239575557e-05
-1.35652688680919e-05
-7.84227203472024e-07
-5.80111173005477e-06
-3.00719499656207e-06
-5.36188306301522e-06
-1.68632333161582e-05
-1.91082432849731e-05
-1.32203123275753e-05
3.99068582862577e-06
-5.69506466363558e-06
-5.31189745784889e-05
-2.57873050329789e-05
-3.81927449590616e-05
-1.5234943403652e-05
-1.34445384619413e-05
-1.21857051750707e-05
-3.93698082167022e-05
-1.80372636573733e-05
-2.66194662225154e-05
-2.84690462698884e-05
-2.94487415183729e-05
-6.36170909802496e-06
-8.0684772180585e-07
-5.9488875884644e-06
-1.73510480209194e-05
-8.34444015495631e-06
-9.70223114252282e-06
-2.92339777705057e-05
-2.27171957186053e-05
-1.83963828846949e-05
-4.59574709979546e-05
-9.11892821951078e-06
-1.31817338115314e-05
-1.74831483212056e-05
-2.85879516907835e-05
-2.74613699768537e-05
-3.42804497129045e-05
-1.14503974081473e-05
-2.53359125229321e-05
-1.51653986381407e-05
-1.56129727203815e-05
-8.13399066967986e-06
-2.72969475687556e-05
-1.75033939580182e-05
-3.23664271585817e-05
-3.08662419423084e-05
-3.51056480032301e-05
-4.17542779590869e-05
-5.72908569534452e-05
-2.5559065336646e-05
-1.79944535908536e-05
-2.09082386964645e-05
-2.4648908240243e-05
-4.00157969699114e-05
-4.08927868254675e-05
-7.73665402176051e-06
-1.72321829113416e-05
-3.01612582864369e-05
-1.23809037361158e-05
-2.72421940349206e-05
-2.51170059402668e-05
-1.48419127018365e-05
-4.49319630611211e-05
-3.15446929732221e-05
-6.52675889506457e-06
-1.85967792017606e-05
-3.45470187590812e-05
-1.39748037246264e-05
-1.06746427397927e-05
-1.2926591991296e-05
7.6078807942005e-06
-9.66010753555427e-06
-9.94929954379405e-06
4.96437445261218e-07
-1.25122118417475e-05
-8.60558922229126e-06
1.15759275669425e-07
-9.39446959285832e-06
-1.03151042381422e-05
-1.5806376051628e-05
-1.17399852660969e-05
-1.49387761588214e-05
-2.94333273202366e-05
-3.06918684618237e-05
-6.08637437269568e-06
-1.63726533511188e-05
-7.74256151772344e-06
-1.48751222196754e-05
-3.2058122549427e-05
-5.27558332629506e-05
-1.66614767352135e-05
-3.4034882648374e-05
-1.96117913762264e-05
-6.64014690674859e-06
-2.36202058401163e-05
-5.84659187291729e-06
2.0796055811093e-07
-3.77851109319285e-05
-3.61542311880234e-05
-3.76735241980946e-05
-3.84410976271615e-05
-1.75045045723735e-05
-2.4475322889419e-05
-5.0407454000326e-05
-2.06903329135138e-05
-3.29363940883595e-05
-3.43341547077578e-05
-3.77051006259488e-06
-2.23127058669334e-06
-7.82771469826052e-06
-1.24406329421015e-05
-2.91839721916706e-05
-1.90047632224275e-05
-2.1715661501107e-05
-3.33820032443301e-05
-8.94996524937503e-06
-2.76647713060178e-05
-2.94969973927313e-05
-2.83978266612345e-05
-3.28381688831562e-05
-2.97131149671319e-05
-1.23370373723563e-05
-1.37401693985701e-05
-1.84537756495223e-05
-5.71816620176011e-06
-9.59661101132349e-06
-1.88984049123143e-05
-1.55248946068785e-05
-2.88073078250254e-05
-2.0120266479859e-05
-2.37686992982024e-05
-2.81329340062331e-06
-2.61864264075775e-05
-1.48933570791754e-05
-2.39007860344569e-05
-1.5915184365575e-05
-4.43297251898195e-05
-2.2120370094252e-05
-2.80639921376066e-05
-8.06086396281169e-06
-3.90893857963688e-05
-1.58461825989258e-05
-2.33470643471724e-05
-8.458251960827e-06
-3.98754824825811e-05
-2.75727691499584e-05
-6.63791421128741e-06
-1.38404043062301e-05
-1.05299734902386e-05
-2.52487009159078e-05
-1.59587822385959e-05
-1.81795783925426e-05
-1.85636026730466e-05
-2.52607806979759e-05
-2.28464750974672e-05
-3.35198742911483e-05
-1.38695782754278e-05
-3.89669512893785e-05
-4.80453472875172e-06
-3.1028981607469e-05
-2.31382651570651e-05
3.51610374971734e-07
-2.31248182344033e-05
-3.1307582640707e-05
-3.75285945993385e-05
-2.14227749087294e-05
-1.00285810031982e-05
-1.8538891996039e-05
-2.0045152696403e-05
-1.70764015125463e-05
-2.41701195741752e-05
-1.36620547504464e-05
-2.1427099237528e-05
-2.49773590279724e-05
-1.50511337229279e-05
-4.91743064432556e-06
-2.20449440503942e-05
-1.52527585592692e-05
-2.98960588419705e-05
-4.96644122500507e-06
-3.03888910857544e-05
-1.3037739118828e-05
-1.99738027673494e-05
-7.48829164006614e-06
-2.52902539754107e-05
-3.36281024401889e-05
-2.3102011215728e-05
-2.48196749744825e-06
-2.79098674722593e-05
-2.66752960497065e-05
-4.11286478117037e-05
-1.22292881907222e-05
-2.75963699293916e-05
-7.85335222772078e-06
5.92937459973705e-06
-3.12839103815001e-05
-3.24864995132628e-05
-6.34974279347327e-06
-2.81010351463461e-05
-2.49920999972965e-05
-1.45096474934385e-05
-2.47983881967664e-05
-7.85711554714198e-06
-1.57505860084063e-05
-1.4760870725994e-05
-2.30680188468216e-05
5.50689386276532e-06
-1.66449156996275e-05
-1.63601202610487e-05
-2.12406849259763e-05
-2.18626290342003e-05
-2.84615173580527e-05
-1.11432446205957e-05
-3.69570166814324e-05
-1.52885506141143e-05
-3.77145345675063e-05
-2.04336613108929e-05
-1.96261976352773e-05
-3.44628841258224e-05
-6.18474154048425e-06
-2.49896229398788e-05
-1.01707285429792e-05
-2.4192869461192e-05
-2.43796905096935e-05
-6.62485509023495e-06
-2.92817789666964e-05
6.05275952296002e-06
-8.69295114987838e-06
-3.08850589885584e-05
-1.29434883093231e-05
-6.09026810787564e-06
-2.31959176988018e-05
-2.18095640505431e-05
-2.73039519704318e-05
-2.78633165457851e-05
-4.80638874608292e-06
-3.05237432184815e-05
-2.15181243395542e-05
-3.4795574574934e-05
-1.55747310545438e-05
-1.88934198458226e-05
-9.87075022823699e-06
-2.59957938222746e-05
-3.44555904066295e-05
-3.09072271630543e-05
-2.96090562229806e-05
1.27366667805981e-05
-1.37720156549888e-05
-3.72743146418589e-05
-1.37657412599963e-05
-1.92067392430887e-05
-3.1597109398828e-05
-1.51104303886904e-05
-3.79676393182109e-06
-1.48497697310589e-05
-1.00007400595078e-05
-1.55042529747756e-05
-5.05650293129993e-05
-3.89760404034322e-05
-2.80981504531318e-05
-2.0441301440932e-05
-2.42818116833166e-05
-1.96724395398895e-05
-1.75276906941621e-05
-2.78886590755954e-05
-9.60974284615471e-06
-3.86144553625609e-05
-1.42565182730603e-05
-2.97975545010982e-05
-3.78710962794454e-05
-4.79797590038317e-05
1.48258351592506e-06
-2.5267274139579e-05
-1.82094735793817e-05
-1.70731193309037e-05
-1.49520691185621e-05
-2.47827092694627e-05
-2.1654151786273e-06
-2.59238978461548e-05
-2.15854903788932e-05
-3.8542932085883e-05
-2.50877388452667e-05
-3.69003114174745e-05
-2.12568336230998e-05
-1.03833382999235e-05
-2.99906660616761e-05
-2.09909700569245e-05
5.30235131850663e-07
-1.83640428177439e-05
-4.6374354872381e-05
-2.53948256349247e-05
-1.8806909056329e-05
-2.06730193827664e-05
-2.36207325866486e-05
-6.5380589226532e-06
-2.54766108719216e-05
-2.38943816926113e-05
-1.33458456801933e-05
-5.17644800703929e-06
-2.86545257266996e-05
-1.38696108305768e-05
-3.11009366600433e-05
-3.79532089770353e-05
-2.66145512064418e-05
-3.63745354635699e-05
-2.29030451454903e-05
-6.53573628622141e-06
-3.99967539465915e-06
-1.16982262558414e-05
-4.23978592810401e-05
-1.13236006008596e-05
-3.24371428858664e-05
-2.99449838625481e-05
-3.08935679069809e-05
-1.21946318878348e-05
-2.73311776708095e-05
-2.3727422824301e-05
-2.73960282741949e-05
-1.82074183631858e-05
-1.99664434690661e-05
-1.38466069498986e-05
-2.30670482085958e-05
-1.29687759820714e-05
-1.56057205618314e-05
-1.27724859001004e-05
-2.07971074464009e-05
-1.10129541395524e-05
-9.11713637481105e-06
-1.1887372422638e-05
2.23214114178347e-06
-9.81360896562546e-06
-1.88848863008517e-05
-1.32567894472442e-05
-3.49320266623975e-05
1.77559774651383e-05
-2.90538617344176e-05
-2.07507992318473e-05
-8.02454463688169e-06
-3.1808640373277e-05
-1.51538847743319e-05
-2.86465319171628e-05
-2.21409506593777e-05
1.19255367006974e-06
-2.39518217581758e-05
-1.5125845495734e-05
-3.21463330027024e-05
-1.31434132335811e-05
-3.09342460044096e-05
-2.31575447371607e-05
8.78504704242398e-06
-1.68324459084927e-05
-3.68649542367222e-05
-2.32767715571402e-05
-2.8644437794501e-05
-3.78407081818274e-05
-1.67957437173663e-05
-4.37143344774438e-05
-1.21764246984784e-05
-3.1139395302666e-05
-3.09522795969816e-05
-1.22404701913179e-05
-3.28244359306309e-05
-2.17479994077536e-05
-3.32355929922071e-05
-2.43852869066965e-05
-1.79045565158094e-05
-5.52570433110702e-06
4.04109895249797e-06
-2.78652793048626e-05
-2.71392008007131e-05
-4.07998042318356e-06
-2.21888822050746e-05
5.6533821931476e-06
-2.47514775279303e-05
-3.96898772324234e-05
-3.36586695675293e-05
-5.02979142546431e-05
-1.68245775654287e-05
-1.85344252468968e-05
-2.98516313933303e-05
-9.55950714937382e-06
-2.34665725290346e-05
-2.53614888384323e-06
-1.26365896444648e-05
-2.80679905567342e-05
-9.48049513255901e-06
-1.00425955020408e-05
-2.0680976793137e-05
-1.43995210958261e-05
-7.55682991899024e-06
-4.6505927528801e-05
-2.31372620668842e-05
-5.76528840562726e-06
-3.6117839739133e-05
-2.99813663771854e-06
-1.50086731683531e-05
-1.54289810311746e-05
-2.16062584222211e-05
-1.56249802963653e-05
1.99955230788241e-05
-2.20293892278936e-05
5.24167170145012e-06
-1.21856807308052e-05
-2.4751450170334e-05
-7.60071777089365e-06
-2.38191157407675e-05
-2.02386989806146e-05
-3.72582332550149e-05
-3.00015535580713e-05
-2.64599563709471e-05
-3.50959216981375e-05
-2.49650758416935e-05
-2.41335624699101e-05
-2.60207695917722e-05
-1.93392557085857e-05
-3.67643497373712e-06
-1.34714028580475e-05
-2.28851011457746e-05
-2.66610623258999e-05
-1.00156627710945e-05
-2.40166537151096e-05
-1.96458050467083e-05
-1.97654265183649e-05
-1.23304344959539e-05
-5.0755716109942e-06
-2.4112447209917e-05
-2.46359929925077e-05
-2.13865420308073e-05
-2.25683936775531e-05
-2.9463304337566e-05
-3.41889523879999e-06
-1.40263572658938e-05
-2.47340460760561e-05
-1.45856492010663e-05
-2.18537957153007e-05
-2.01292933370679e-05
-3.10619428671105e-05
-2.91700629505465e-05
-7.80054621848612e-06
-1.60752506213154e-05
2.08353725061347e-06
-2.26798675885347e-05
-3.07592225771622e-05
-3.13412067286309e-05
-1.24137032710088e-05
-9.77808085932742e-06
-1.76987007060775e-05
-1.95160591371206e-05
-3.27895617151388e-05
-2.18409598778595e-05
-2.54625042164996e-05
-1.98456973131634e-05
-3.83845868009083e-05
-4.0548381065785e-05
-2.11819662335065e-05
-1.63898004859652e-05
-1.94202333374623e-05
-2.36275596259669e-05
-1.91826971685216e-05
-1.02267720121067e-05
-1.25330959602193e-05
-1.50560041307218e-05
-7.09075139382491e-06
-1.38528020740596e-05
-1.0803867157574e-05
-8.80292331547293e-06
-1.02507651028309e-05
-1.39085630799465e-05
1.37527564465445e-05
-1.76937911150765e-05
-2.31787623269089e-05
-8.68067759419911e-06
-2.37262818375291e-05
-2.03776063052449e-05
-1.6672585521893e-05
-1.34311379867166e-05
-1.11510382880575e-06
2.1774649852599e-07
-1.37572719045397e-05
-5.19282696347059e-05
-1.54405006099641e-05
-4.9282407878307e-05
-1.73047295684802e-05
-1.75861477704943e-05
-2.33904863194746e-05
-1.79314755249955e-05
-4.1752257442561e-05
-1.35500722082647e-05
-1.34413195021481e-05
-3.02617549488653e-05
-2.78822368381174e-05
-2.07933859772202e-05
-2.00093471314423e-05
-1.56622832899686e-05
1.03483477191484e-06
-3.14978917815512e-05
-2.30226983684956e-05
-4.50046359326219e-05
-3.69570876667054e-05
-9.12288317460432e-06
-2.14592070719632e-06
-4.35441509292975e-05
-1.10169857713343e-05
-4.13387190310912e-05
-3.65163067298973e-05
-5.65646857671476e-06
-5.54638621489108e-06
-3.29436844068069e-05
-3.07372257318093e-05
-1.4287154957507e-05
-9.53228948940401e-06
-2.59661142373032e-05
-3.5011300121419e-05
-2.03059093208265e-05
-3.09408493783538e-05
-1.59367500725902e-05
-2.58172410360296e-05
-1.22431463088163e-05
-2.83243237421173e-05
-8.62998036403581e-06
-4.5215630422676e-06
-1.21875557749904e-05
-2.40632216674953e-05
-2.01186858416563e-05
-9.16342745963374e-06
-1.45200587969975e-05
-2.12662676821276e-05
3.04322979189731e-07
-1.19519688848826e-05
-5.95653754133333e-06
-1.03959174375916e-05
-2.46553579363074e-05
-3.58032265195956e-05
-1.81035968845564e-05
-1.19267649394783e-05
-2.41855080133028e-05
-2.20787868179072e-06
-1.9784113061314e-05
-1.0002714424857e-05
-1.86025149318247e-05
-2.47133461956808e-05
-1.93185570707004e-05
-3.50653243976217e-05
-2.61235029105154e-05
-3.20109000996642e-05
-2.85684147950464e-05
-3.8277830083866e-05
-1.61073221245823e-05
-1.77350113098479e-05
-3.21379044868365e-05
-1.57536373601588e-05
-4.58496650365301e-05
-3.39909708499074e-05
-2.14415743956583e-05
-6.44136491455459e-06
-2.42658171132449e-05
-2.90280662059685e-05
-1.32165500569302e-05
-1.4225141032286e-05
-2.09008816311294e-05
-1.60788481820808e-05
-7.94522861387432e-06
-1.02778482835124e-05
-4.27966787373097e-05
-1.89934690659247e-05
-2.03970109671612e-05
-1.5186558690916e-05
-7.13368393102585e-06
-3.27291223870578e-05
-3.79053372723358e-05
-1.5344406469165e-06
-2.65155122522172e-05
-1.45645408433623e-05
-3.50140986518215e-05
-2.76954557695649e-05
-3.06115148091147e-05
-9.04408693962587e-06
-3.83218822513367e-05
-1.72808156054903e-05
-1.74812267797396e-06
-2.50996774301903e-05
-1.25502946319776e-05
-2.61838970261209e-05
-2.39918112182397e-05
-1.29641384087876e-05
-3.76305805399663e-06
-9.80648835131422e-06
-1.28024539761012e-05
-4.67590241708779e-06
-3.38287831486385e-05
-2.78014949868913e-05
-1.0417642739966e-05
-8.29071807578818e-06
-1.43055407783116e-06
-3.41426956472605e-05
-8.1683947547092e-06
-2.38124150539292e-05
-4.24938670656661e-05
-3.02711407113988e-05
-7.95974229444396e-06
-4.18865024924856e-05
-6.37747117569246e-06
-2.86287318716735e-05
-1.69781505542434e-05
-1.49396637072682e-05
-2.48420046556378e-05
4.44123272964341e-06
-1.72078566513473e-06
-2.35708402253857e-05
-3.75567648636296e-05
-1.4144182365471e-06
-1.39454533447579e-05
-2.18406914296521e-05
-1.40217964013802e-05
-7.98279953148834e-06
-1.47465287162457e-05
-2.7660573429246e-05
-2.03962475794096e-05
-1.36921663573196e-05
-3.41698895746811e-05
-1.07034101328933e-06
-1.01473699024792e-05
-2.27993202798787e-05
8.50517266332097e-06
-2.52078148449322e-05
-2.42528212092378e-05
-1.8969760783068e-05
-3.9829760372844e-05
-3.13439119639011e-05
-1.75898929584373e-05
-4.53844025662547e-05
-2.30502224526337e-05
-1.60928920201159e-05
-2.93568040808092e-05
-1.90231859350715e-05
-1.90857861437794e-05
-1.64618716738433e-05
-2.81209139941326e-05
-2.31710552117331e-05
-1.94551205998657e-05
-4.17551252998551e-06
-1.60037051085191e-05
-1.62645420106561e-05
-6.54542181662584e-06
-6.48423599198955e-06
-2.1722313549741e-05
-2.99510889924282e-05
-3.32625192440934e-05
-1.06045657444435e-05
-2.04397618691636e-05
-3.75911321277318e-06
-1.9262480306521e-05
-1.70331525849161e-05
-8.31384366072081e-07
-2.94939761182775e-05
-2.74327136669555e-05
-1.01786720141773e-05
-3.10356782830523e-05
-3.22309618480262e-05
-8.46496222303099e-06
-5.75298525480851e-06
-3.11292553517357e-05
-1.7957837030577e-05
-2.48751167555279e-05
-1.7501355798796e-05
-1.00753350935644e-05
-1.96236083819052e-05
-2.93435357818669e-05
-1.1636647569626e-05
-2.09169856196102e-05
-5.20917317411364e-06
-3.9349620401418e-06
-1.75285735084561e-05
-1.82110157391639e-05
-4.29493517464685e-06
-9.26181070863705e-06
-2.33031215891087e-05
-2.58620577786544e-05
-4.19062996194299e-05
-2.68085266740441e-05
-2.10253225932376e-05
-2.11134802197555e-05
-1.89056004727754e-05
-2.61768593164537e-05
-2.53187663204048e-05
-2.52046204740815e-05
-3.952836595781e-05
-2.12991642056043e-05
-4.51981367515342e-06
-9.32378036301374e-06
-8.44213760612456e-06
-4.54829492935314e-05
-3.30611302927158e-05
-1.18310288514536e-05
-1.21734383259083e-05
-1.93721502251937e-05
-1.09170160416224e-06
-2.07822070924545e-05
-3.19086967769066e-05
-3.42085035539583e-06
-1.9340038141913e-05
-9.98494616890139e-06
-1.49010854185692e-05
-1.82727852533262e-05
-1.48354038244625e-05
-3.01372012548769e-05
-7.49828761647856e-06
-1.00706946776175e-05
-2.77546691695634e-05
9.8557826409358e-07
-2.24736563586313e-05
-3.3734470845764e-05
-3.88757200783147e-05
-2.63744825201196e-05
6.03169161645873e-07
-2.50803373718316e-05
-1.84374867354062e-05
-3.21127769312709e-05
-1.25936243405546e-05
-8.60006489104328e-06
-1.75174406049117e-05
-1.81403128339468e-05
-2.97176188004233e-05
3.17435103776847e-07
-3.3925967671451e-05
-3.30726172671826e-05
-3.17929700211595e-05
-1.05098382974839e-05
-2.10742219837763e-05
-6.73348453120214e-06
-3.26643528386598e-05
-2.34532380201278e-05
-1.89196266342047e-05
-1.02999304197896e-05
-2.04412695320593e-05
-1.25702283665841e-05
-2.52580397302589e-05
-2.33846350144585e-05
-1.31606386993137e-05
-2.39954103927297e-05
-3.4915689188741e-05
-1.87204238825084e-05
-1.77370906206902e-05
1.3378549789891e-08
-1.69285615263552e-05
-2.1473345881301e-06
-1.71026126099307e-05
-2.80811345225869e-05
-1.94482069246457e-05
-4.67565451955065e-05
-2.33562950905689e-05
-5.50680470730652e-06
-3.18761802042238e-05
-1.46171533802283e-05
-1.79698236038547e-05
-1.4617126230839e-05
-1.18577863723972e-05
-2.86001618386392e-05
-1.08394306357993e-05
-1.7758750183756e-05
-1.14852189465954e-05
-1.38562984092935e-05
-1.98354234024752e-05
-2.87042578396549e-05
-1.88867644275013e-05
-2.82780629557875e-05
-2.6860321449472e-05
-1.03130116872821e-05
-3.9378921609504e-05
-2.70827594541265e-05
-1.30046233793596e-05
-3.45029681590112e-05
-1.71685423660235e-05
-1.9396292433639e-05
-1.60749155392515e-05
-2.27775850311446e-05
-1.84628687300475e-05
4.94870060648896e-07
-5.07794101512906e-06
-1.12987041793577e-05
-2.59706163140841e-05
-4.48777437168507e-05
-8.04542471847562e-06
-1.3035957324831e-05
-3.28572162005035e-05
-1.74857342161923e-05
-2.47566412259462e-05
-2.75819160310379e-05
-1.7158538196584e-05
-2.01301886855918e-05
-1.32374063996864e-06
-1.8564402559291e-05
9.12384430098862e-06
-1.6676182231088e-06
-1.1544347800864e-05
-2.21166819594148e-05
-3.01556030328037e-05
-2.07587349830182e-05
-2.34438297704703e-06
-1.1355030907413e-05
-1.40837617857285e-05
-1.12110903506002e-05
-4.85993026960957e-05
-2.51016600166067e-05
-3.6322643226803e-05
-3.9816998100774e-05
-4.05617486717909e-05
-2.38550132475697e-05
-1.5265841034314e-05
-1.96973200840047e-05
-1.35104876837303e-05
-1.11357141597779e-05
-4.10719873201894e-05
-4.53218836502158e-05
-2.70569312817295e-05
-4.24896811646103e-05
-5.07543943933731e-05
-3.0120983646245e-06
-3.20925184469848e-05
-2.58916056760953e-05
-4.43074033557627e-05
-2.57807601087971e-05
-2.29499138430741e-05
-3.48298979240614e-06
-4.27713949625058e-05
-4.21430372241692e-05
-2.85779412030158e-05
-2.98709874063952e-05
-3.12891100587936e-05
-3.34230974511268e-05
-3.59057598289027e-05
-1.32562681798757e-05
-1.5556344178369e-05
-1.72913572783909e-05
-1.25595991465851e-05
-2.72757190749846e-05
-1.30510134776368e-05
-1.36777406119307e-05
-4.4664967280909e-06
-4.3520121421745e-05
-3.5183547278147e-05
-5.51285580920247e-06
-2.47252993059619e-05
-7.11772112626289e-06
-1.81632468615266e-05
-7.34574277941117e-06
-1.9358063029001e-05
-1.99894018947586e-05
-1.65881612920551e-05
-4.80712273700919e-05
-4.0683666493648e-05
-2.3090790372248e-05
-1.58103268552584e-05
-2.72024921502011e-05
-3.27008426661243e-05
-1.64780553310847e-05
-1.8840783625959e-05
-3.10197160144506e-05
-1.95103394288272e-05
-8.0701702549033e-06
-3.78212789711172e-05
-1.84338466324622e-05
-2.41628782415067e-06
-2.62090076245418e-05
-9.91771191206177e-06
-9.0637041182696e-06
-1.89117222622739e-05
-6.54819665374731e-06
-2.10102446752801e-05
-2.67099734966721e-05
-3.12846639189189e-05
-9.44186139694823e-06
-3.67691316676361e-05
-1.27097771982064e-05
-3.1687002637204e-05
-8.68720909210587e-06
-1.41141767613508e-05
-4.10528708884386e-05
-2.40417829935323e-05
-8.4740176348048e-06
-2.28117774327939e-05
-2.75636349168984e-05
-1.69115256529413e-05
-3.11751043623316e-05
-2.45366722929775e-05
-5.6035474691174e-06
-2.98671208441518e-05
-1.73416378952774e-05
-1.04666960111383e-05
-5.68624721104997e-06
3.02986776233461e-06
-2.90985978972749e-05
-2.19986290403397e-05
-1.46603494297339e-05
-2.70130698625604e-05
-5.74075029973588e-06
-3.36110068879519e-05
-1.54175456753027e-05
-2.255129971043e-05
-1.73569117054595e-05
-5.68389443480541e-06
-4.00518750076152e-05
-3.17964797028471e-05
-2.78468238907519e-05
-1.91216052146977e-06
-4.2039982170973e-05
-4.30613435386143e-05
-3.24309917881228e-05
-2.95925034631067e-05
-3.85715346599232e-05
-2.03808025001603e-05
-2.06728910921158e-05
-3.04165433009099e-05
-1.03765465341064e-05
-1.08206581732864e-05
-5.20315737778291e-07
-1.48307309489395e-05
-2.60208927965659e-05
-3.78427595857866e-06
-2.04558106798268e-05
-1.99939651594542e-05
-2.40691167547127e-05
-2.27415682161118e-05
-4.34002466790408e-05
-3.83537314793754e-05
-1.57463113766547e-05
-2.09786223048711e-05
-2.19212287031402e-05
-1.21938554561209e-05
-1.68724066831853e-05
-3.00772641253224e-06
-2.06127589707639e-05
-1.05970971053442e-05
-2.96372397425184e-05
-1.76524795871718e-05
-1.15008977960795e-05
-2.48229279266098e-05
3.31113544155459e-06
-2.43350522676952e-05
-7.66465885861708e-06
-1.00449010275568e-05
-3.7370767023792e-05
-2.53537052499929e-05
-1.57398297393949e-05
-5.57394798961001e-05
-1.54267294318439e-05
-1.07983068404829e-05
-3.22857868149281e-05
-8.15350101760324e-06
-1.46043623004913e-05
-2.37501275914952e-05
-2.28388571506715e-05
-1.63369594739531e-05
-1.81762069151995e-07
1.26910736925433e-06
-1.30305271485376e-05
-1.32578699000817e-05
-2.02847224355205e-05
-2.23477922830961e-05
-2.85648864972086e-05
-2.60378615553573e-05
-1.87086343428514e-05
-1.62017817747335e-05
-6.86694489022017e-06
-6.04367702425987e-06
-2.68022094468199e-05
1.15294817180347e-05
-2.85928197417648e-05
-4.75314177455292e-05
-2.0278197998494e-06
-3.11413717172427e-05
6.81254077517561e-06
-3.29320973153264e-05
-1.95927370831539e-05
-2.68240892648259e-05
-2.53452491811186e-05
-1.92689903260569e-05
-1.89547650573276e-05
-3.49636556683888e-05
-3.10547646407199e-05
-8.07871314409045e-06
-4.20988685644367e-05
-1.72240345482625e-05
-1.86228254841989e-05
-7.70577815083482e-06
-1.27332332813236e-05
-9.39311439214391e-06
-1.46973503735905e-05
-2.45824426436376e-05
-1.08308241643465e-05
-3.05438957033864e-06
-2.27035134574462e-05
-1.62806731009342e-05
-2.53388764282849e-05
-1.20931761829227e-05
-3.04337846383739e-05
-1.32600667558585e-05
-3.78537317695872e-05
-1.95583217003476e-05
-2.71126847382657e-05
-2.65858463881418e-05
-1.42229315422911e-05
-1.79264033250125e-05
-2.95157461167855e-05
-3.40593759216036e-05
-2.38054912750476e-05
-2.76966998624198e-05
-1.38839322079181e-05
-2.50495193886434e-05
-2.25673355340301e-05
-1.99763476017859e-05
-3.02960597170199e-05
-1.63050001712011e-05
-1.6868547778923e-05
-1.72419920197859e-05
-7.59799845735982e-06
-5.07988971749089e-05
-1.790186669884e-05
-4.15491703074398e-05
-8.35341304509281e-06
-2.55817737782889e-05
-1.54296385212318e-05
1.08703111864419e-06
-2.41197411170763e-05
-2.10771774883468e-05
-3.47967063634376e-05
-2.57587944015983e-05
-3.70350033210725e-05
-3.20017486004051e-05
-1.64747625921798e-05
-9.85501109134461e-06
-9.62345312168542e-06
-1.37702570091225e-05
-6.97976337911758e-06
-2.36141667131999e-05
-4.30287548735401e-05
-2.85631425497799e-05
-2.3025675801808e-05
-4.29048038509166e-06
-3.62332779850662e-05
-2.32247209460508e-05
-4.63797906323483e-06
-5.75568389428035e-06
-1.22106406563016e-05
-2.32646176991059e-05
-2.3690901125852e-05
-5.07064000012062e-06
7.87834109596132e-06
-2.27432718688953e-05
-6.57593679250504e-06
-1.99496682127137e-05
-5.62387328390786e-06
-2.40695746216569e-05
-2.08364170009896e-05
-1.80923636947522e-05
-1.44122104643607e-05
-2.60550183915797e-05
-1.02387110663089e-05
-8.02100773409891e-06
-3.35054069061551e-05
-2.88539079307287e-05
-2.08001547215163e-05
-2.84271226415515e-05
-2.09665670619791e-05
-1.6022297056708e-05
-9.51103713548473e-06
-1.78647583066905e-05
1.54564058133217e-06
-2.55346151459826e-05
2.176065039673e-06
6.23580175785962e-06
-2.25952301810639e-05
-2.21708021748553e-05
-2.43025406249134e-05
-2.00143269864958e-06
-2.95576516269265e-05
-1.70310504503395e-05
-1.84186103653797e-05
-7.25091538661791e-06
-1.10576490032928e-05
-4.05796179885812e-05
-8.70123233538569e-06
-1.20688672526981e-05
-2.47590741679034e-05
-3.26940802862981e-05
-2.17835028998258e-05
-2.4542371195917e-05
-3.04675189110879e-05
-1.93432403574785e-05
-2.31465518648918e-05
-4.03749391040149e-05
-1.79107022556134e-05
-5.58584382238005e-06
-1.12300954918871e-05
-1.88697553363428e-05
-3.54965310597979e-05
-2.0669644804297e-05
-8.99969736787564e-06
-9.72968675346088e-06
-2.80348562787945e-05
-3.00440922290325e-05
-3.93009214190956e-05
-6.61559473270329e-06
-7.13354067175905e-06
-1.44369348172309e-05
-1.43188438435994e-05
-4.91260605129807e-05
-1.97528427246523e-05
-5.12056772971654e-06
-1.56597013277376e-05
-2.11340703988058e-05
-9.98958146648549e-06
-2.4709794566903e-05
-1.34575672846666e-05
-1.59764064408042e-05
-1.94615064179193e-05
-1.79459919347657e-05
-2.43698945738937e-05
-2.34916248782027e-06
-1.90544488260956e-05
-1.63818308870981e-05
-6.65643554602719e-06
-1.5195178500203e-05
-2.16355316043942e-05
-2.23916352843918e-05
-5.72066091314058e-06
-1.00250531783413e-05
2.90440536105441e-07
-2.54184080505291e-05
-1.69563049194161e-05
-2.31369337793672e-05
-1.00815604441999e-05
-4.80876057283187e-05
-2.31204032124243e-05
-2.84094063114209e-05
-3.41060090131538e-05
-4.25435852357002e-05
-2.04004737262855e-05
-4.3354368860044e-05
-2.74888591287215e-05
-1.81279284282142e-05
-9.6053815641048e-06
-3.99506081075552e-06
-1.58238366447843e-05
-4.52250011353609e-05
-1.44238718016203e-05
-1.03015824504626e-05
-3.90547333648614e-05
-2.71447894217784e-05
-2.30077442581548e-05
4.0059265358301e-06
-1.73547724487752e-05
-2.0252246178503e-05
-2.41519165114854e-05
-2.2307513218501e-05
-1.77048727536024e-05
-9.46347334776284e-06
-2.17461797574189e-05
-3.59049259242829e-05
-3.0411203466322e-05
-9.29190890321872e-06
-2.43910105632812e-05
-3.88084244659977e-05
-2.04305528117711e-05
-2.65826236263021e-05
-3.30371697836058e-05
-3.28951656168867e-05
1.43738335381722e-06
-8.23227614398423e-06
-1.44468184819882e-05
-1.02707554083768e-05
-2.9111890233854e-05
3.08240141577086e-07
-2.29337245498596e-06
-3.85402483106045e-05
-3.28688279585192e-05
-3.59395167390638e-06
-3.89987757078345e-05
-1.05787272325593e-05
-1.17024988273223e-05
-1.23506608019812e-05
-2.96436518102245e-05
-4.45587605898258e-05
-1.35574828811459e-05
-1.34172148111968e-05
-2.70033108753802e-05
-2.1708030851038e-05
-1.67785349330095e-05
-2.86906973251693e-05
-3.34056355908243e-05
-1.61567257151005e-05
-2.49914199477044e-05
1.25811707485707e-05
-6.93222675373097e-06
-1.71643630906294e-05
-8.75996303654253e-07
-3.25244156552958e-05
-3.24312718131583e-05
-1.38502710218128e-05
1.06571905014647e-05
-5.17135829183989e-05
-2.40044046954582e-05
1.24903620465924e-06
-2.85182901077582e-05
-2.92270087254855e-05
-4.41606653755346e-05
-1.44702172273447e-05
-2.19954557321211e-05
-2.70705781332514e-05
-1.30312365256439e-05
-1.28205264617835e-05
-2.53996756192092e-05
-2.90620914983539e-05
-2.51702801030979e-05
-1.31337413355334e-05
1.32870700062489e-06
-3.68761276004994e-05
-1.62383074417056e-05
-2.35494609694297e-05
-3.13323836901855e-05
-3.35937008760516e-05
-4.0546530463233e-06
-3.17215808763201e-05
-4.04695636879712e-05
-2.88545300528458e-05
-2.37234623900346e-05
-3.39169482672591e-05
-2.73357572353298e-05
-2.60668139786269e-05
-1.81335840007156e-06
-4.01690702137311e-05
-2.14434978259312e-05
-1.04162975155906e-05
-2.12255700274882e-05
-2.69519543248176e-06
-2.46286113436007e-05
-2.36093988721873e-05
-1.03138028118502e-05
-1.43237441759071e-05
-1.7794301957147e-05
-3.52796511388229e-05
-4.23863245667036e-05
-2.29603726580255e-05
-1.96755359509841e-05
-8.53311412675276e-06
-2.56781579081445e-05
-3.19498202596962e-05
7.29899909156728e-06
-1.11264237264782e-05
-2.08414189252012e-05
-1.98863563068649e-05
-4.69282355135593e-06
-2.63314278447716e-05
-2.90172737423082e-05
-2.73036263045538e-05
-1.70445120886346e-05
-1.38552845024171e-05
-2.13278243303775e-05
-3.52771587493937e-05
-6.76118376433749e-06
-1.97670489634389e-05
-1.5808995726646e-05
-2.93907876321714e-06
-1.7357799059638e-05
-2.82525166101389e-05
-1.77019346197028e-05
-3.33640826438963e-05
-2.14273763585962e-05
-2.80787204594739e-05
-1.11081266485127e-05
1.23098215943512e-05
9.03783489278201e-07
-2.11522699772011e-05
-1.83179077025632e-05
-3.93121552317009e-05
4.66043012380533e-06
-3.32770000754011e-05
-2.89410698816686e-05
-2.74039610214514e-05
-6.04975933137594e-06
-2.00567492329815e-05
-9.14588396296223e-07
-3.24186931880567e-05
-9.83916185493368e-06
-3.83105523856154e-05
-2.04112525634861e-05
-1.62060334284227e-05
-2.23018098525062e-05
-3.97591871547929e-05
-1.18647547461986e-05
-9.02509911046109e-07
-3.0681680409387e-06
-1.27033844425879e-05
-2.54885108857765e-05
-1.46769997510025e-05
-1.60686499336903e-05
-2.06674226099053e-05
-1.72570162037158e-05
-1.16707796834038e-05
-2.00163116970704e-05
-8.3426246498054e-06
-4.37428120401088e-05
-7.61137274153137e-06
-3.29789128872307e-05
-6.15904812462261e-06
-1.5307278884894e-05
-4.52541514270589e-05
-3.82704804933729e-05
-2.43630826691967e-05
-2.65069325022773e-05
-4.0613473761327e-05
-9.57385676974551e-06
-1.95507490898254e-05
-2.26722990694872e-05
-9.02701978088558e-07
-1.27839064160717e-05
-2.49835987442461e-05
-4.09957196687655e-05
-1.70379672486585e-05
-1.4751213766864e-05
-2.33611711599729e-05
-3.0782226395559e-05
-7.77030013854781e-06
-2.57017441031395e-05
-3.02372596708564e-05
-2.46394792150661e-05
-5.45767084362347e-06
-1.37208011261904e-05
-4.46441299960529e-06
-3.42933740581135e-05
-2.07691224751525e-05
-2.27940952374813e-05
-2.48905229421292e-05
-1.04671088270551e-05
1.30498656779894e-05
-2.18224161261065e-05
-6.04994556073715e-05
-1.78913620598054e-05
5.10389589459541e-06
-2.80249872702444e-05
-2.25454995285615e-05
-3.35725954713223e-05
-2.6084352351487e-05
-5.99056305376161e-06
-4.33583512065087e-05
-1.4796360952666e-05
-2.62587166745743e-05
-2.47747993087259e-05
-2.03731582650791e-05
-6.18762845490183e-06
-2.44280867989841e-05
-3.54642630946074e-05
-2.66252383523637e-05
-1.86307456868198e-05
-1.96595925954337e-05
-3.66547487967833e-05
-1.65446675688927e-05
-3.46580087169077e-05
-2.32306735819962e-05
-1.69432997543862e-05
-1.41359459712325e-05
-1.69795346558581e-05
1.12216759042977e-05
-5.30055817167038e-05
-1.70442416254032e-05
-6.28403201513585e-06
-4.72499783700117e-05
-8.63265769345553e-06
-1.10177408032022e-05
-3.48933217380971e-06
-1.18898199324453e-05
-7.9241151676405e-06
-7.46226306362999e-06
-2.97007920569208e-05
-8.88006336680069e-06
-8.91951832657947e-06
-1.88096409336594e-05
-1.00002467856884e-05
-3.8529036096367e-05
-2.85645328973463e-05
-2.60607296054292e-05
-1.4701261924725e-05
-1.44980943570932e-05
-1.92495699244756e-05
-3.22449711075475e-05
6.63869157799091e-06
-4.14490986425223e-06
-3.96876973815401e-06
-1.64210322584122e-05
-1.8517866254989e-05
-6.61479535160369e-06
3.53410262626024e-06
-5.57959464464957e-06
-1.74805497192647e-05
-1.65066676943292e-05
-2.13773496529809e-05
-3.3410987770195e-06
-1.91562201693847e-05
-2.30554372957774e-05
-1.11734135998121e-05
-1.58618125005221e-05
-3.59891114939754e-05
-9.87753978880859e-06
2.56618591234412e-06
-1.91094236685546e-05
-3.08914216278723e-05
-1.1353847407357e-05
-2.27587725163579e-05
-1.22216252025859e-07
-4.64941456202682e-05
-4.56372737789205e-06
-6.48261838252059e-06
-3.35523037331092e-05
-2.49260638234402e-05
-1.98774746118837e-05
-8.02578035654164e-06
-2.23851576255046e-05
-1.21936365144626e-05
-1.79568131117909e-05
-7.44773086139791e-06
-1.01873768872998e-05
-1.43093383164924e-06
-1.5353077686625e-05
-2.39925856096656e-05
-8.79080652909847e-06
-7.39899331369955e-06
-1.99410308365821e-05
-1.10272577296972e-05
-1.33051358782527e-05
-2.22663389269553e-05
-2.48222204257546e-05
-9.88864360513931e-06
-9.96116008346227e-06
-2.45104997613447e-05
-1.19398064634406e-05
-8.40636713905593e-06
-3.03478073518361e-08
-3.23076447417039e-05
-7.10217573775181e-06
-1.60639527039001e-05
-1.92701683536294e-05
-1.69311190852465e-05
-1.36403811276194e-05
-1.97184924086742e-05
-1.87888111937986e-05
-9.68321996846309e-06
-2.06645629508981e-05
-3.83104917153695e-05
-1.31793834927715e-05
-9.90023821571016e-06
-1.39067749726549e-05
-4.15341164017106e-06
-9.22985206429673e-06
-1.95454740270718e-05
-3.07430146374231e-05
-1.86540304642564e-05
-3.87908505147212e-06
-4.3248290440089e-05
-2.68661593445518e-05
-1.98003367313758e-05
-9.37599631725611e-06
-2.15713517500493e-05
-3.32058551127982e-05
-4.08441305952343e-05
-3.06398945806445e-05
-1.9914170890514e-05
1.10469865199813e-06
-1.10628865201179e-05
-2.28519353227155e-05
-2.00226287600772e-05
-1.33296846228262e-05
-1.62107018164709e-05
-1.75615916643922e-05
-2.36692485613254e-05
-3.65658681835791e-05
-1.07238785725951e-05
-1.92875961658188e-05
-2.83610557252979e-05
-3.69651223997835e-05
-3.19670721305915e-05
-2.9538522203396e-05
-4.45488919662292e-05
-2.38561724398787e-05
-3.77052631720271e-05
-3.7515941261057e-05
-2.29245164988053e-05
7.16763349945365e-08
2.23772132229376e-06
-2.08645044133517e-05
-3.47256366148487e-06
-1.90771075671077e-05
-1.29426036676328e-05
-1.63483385225979e-05
-1.77510751053486e-05
-4.44444611464193e-05
-2.17796020926522e-05
-1.00660210146971e-06
-3.80516087007852e-05
-1.48937622930047e-05
-7.73895905324657e-06
-1.63005146479414e-05
-2.01766357022376e-05
-2.02645060647734e-06
-2.55139045668636e-05
-1.78338948821073e-05
-2.47421342984528e-05
-3.27265907673142e-05
-2.83758142078154e-05
-1.5094558559699e-05
-2.62825314814678e-05
-1.38082359234617e-05
-8.45129301431989e-06
-1.75835928714007e-05
-1.19877229810961e-05
-1.58078588011236e-05
-1.47999117133115e-05
-4.20671132833049e-05
-2.29387653293985e-05
-2.04177848105841e-05
-2.15329903499967e-05
-2.97139355784044e-05
-6.718892508112e-06
-1.04468739182181e-05
-1.33073396190029e-05
-2.39935101435159e-05
-7.36043239095764e-06
-1.67061033898461e-05
-2.9761729493239e-05
-1.77606233834626e-05
2.28113220948872e-06
-3.90998946510173e-05
-2.28858351914483e-05
-3.13056492161427e-05
-1.76385577080745e-05
-4.5000597636217e-06
-3.68689811037943e-05
-2.73537856713462e-05
-2.72873434773026e-05
-3.20756482630231e-05
-1.20447735846614e-05
-4.51161705711622e-06
2.39437969703751e-06
-1.85310894206803e-05
-1.75420040015853e-05
-2.3202721374371e-05
-2.2587487197927e-05
-2.23623534177995e-05
-1.16833874380253e-05
-1.83994537036378e-05
-1.60657995212575e-05
-2.84669184594327e-05
-2.52569887356809e-05
-2.74774159630357e-05
-1.6857590958475e-05
-2.62020431503123e-05
-3.3336535069489e-05
-3.14411318205786e-05
-2.6824051881777e-05
-2.33394579274208e-05
-2.85360349600344e-05
-2.43917789984106e-05
-3.90620552085357e-05
-1.10959232543199e-05
-4.77301119366123e-05
-3.49462989658888e-05
-4.04629452892249e-05
-3.49040999974374e-06
-1.63511031381037e-05
-3.69891131451306e-05
-3.41077199405526e-05
-4.70300960221458e-05
-2.7225180359062e-05
-1.97343449304538e-05
-1.33438301219248e-05
-3.00443272228587e-05
-2.64327754784472e-05
-1.43507868669539e-05
-3.030186031938e-05
-2.98163052762209e-05
-1.97667614560301e-05
-3.19129382241112e-05
-2.26455844720393e-05
-1.32967941342605e-05
-1.45875093599303e-05
-3.62252450131563e-05
-1.52593899116743e-05
-2.37109508076914e-05
-3.0925391174628e-07
-1.25864999266769e-06
-3.5666423541218e-05
-9.13043407197534e-06
-1.80033060330376e-05
-4.07765339228694e-05
-2.51553264611787e-05
-2.04651437866026e-05
-2.30546702480039e-05
-2.74357169774589e-05
-2.25670217121794e-05
-1.78435937715043e-05
-2.65318790424772e-05
-2.90555926330613e-05
-3.04626972669101e-05
-7.0540412957387e-06
-2.11850236122906e-05
-2.46001761370501e-05
-2.18488837863935e-05
-6.17845170009035e-06
-2.10239916181871e-05
-2.62551411681187e-05
-2.57504835481695e-05
-4.5668387903739e-06
4.79837724831831e-06
-7.20585472085968e-06
-2.02373151135444e-05
-8.01131757109757e-06
-1.55436162354476e-05
-4.28733301996208e-05
-2.08042460707437e-05
-1.85629788631656e-05
-4.5506265659127e-06
-7.00576478178251e-06
8.70621571753127e-06
-1.55740040321471e-05
-2.90036438613638e-05
-2.24837542305399e-05
-1.1428841819433e-05
-1.8453843798282e-05
-2.4229450709546e-05
-3.29396079447892e-07
-2.18215359873849e-05
-1.16982366739774e-05
-1.74387513608866e-05
-1.42891882155389e-05
-3.049921022422e-05
-4.04870369467e-05
-2.22025199830086e-05
-1.60248898990068e-05
-2.45751294598267e-05
3.64406063682437e-07
-1.6270418903599e-05
-1.57139903078547e-05
-1.78381925435755e-05
-2.95399512370655e-05
-5.24021185629113e-06
-1.95900193885243e-05
-2.75222383056889e-05
-2.06585113676097e-05
-3.8625771129059e-05
-3.51490214108505e-05
-3.54551299040366e-05
-1.48179370373275e-05
2.34622573219676e-06
-3.30627490248582e-05
-3.85792323621953e-05
-1.5282098321669e-05
-1.35332738419165e-05
-2.76805268041295e-05
-2.00026151640125e-05
2.03495787128668e-06
-3.90875532899251e-05
-4.28903771004535e-05
-2.73922390391773e-05
-1.45146918851962e-05
-2.24979985010213e-05
-2.90034744362827e-05
-2.25503311857168e-05
-1.7952084508379e-05
-6.31617665095478e-05
-1.7323913424637e-05
-1.56978441778371e-05
-1.3148946367779e-05
-1.82049412746391e-05
-8.79534028682726e-07
-2.75115437059496e-05
-2.94434271995987e-05
-1.48641344261089e-05
-1.28274643441152e-05
-1.81610724028331e-05
-1.79658424538519e-05
-1.10386046838413e-05
-4.63765363237618e-06
-1.97970647180229e-05
-2.42473708246298e-05
-1.71960705763317e-05
-3.33066048631113e-05
-2.55854134270412e-05
-2.81039554493079e-05
-3.345792110347e-05
-1.14649761118882e-05
-2.64504017431654e-05
-3.61034545800854e-05
5.15116603262232e-06
-2.83701395065456e-05
-1.29265182130082e-05
-1.31595552081919e-05
-1.01239909397068e-05
-6.32948002144376e-07
-3.18174420331486e-05
-3.98743891833126e-05
1.10740413923535e-05
6.19865083442762e-07
-1.77106709871373e-05
-3.94054965300709e-05
-3.52379366312312e-05
-7.51036650944721e-06
-3.03822894210986e-05
-3.28997525942732e-05
-3.10252519654619e-05
-2.15568079956213e-05
-2.15402002826058e-05
-5.389084592148e-05
-2.54207536676648e-05
-1.46429117205949e-05
-2.81843853063964e-05
-4.49521167761824e-05
-1.87200367472653e-05
-8.39020340825042e-06
-3.38812113011837e-05
-1.05715020493115e-05
-1.3229181823752e-05
-2.92790898786437e-05
-1.85907068501037e-05
-2.13511447284429e-05
-1.26556199783303e-05
-7.77484868006293e-06
-1.18813362274981e-05
-1.57985869413052e-05
-2.71418787079263e-05
-1.18013274370204e-05
-2.31602604134187e-05
-2.19574121888199e-05
-4.12258349691308e-06
-3.14973553010361e-05
-1.74976103113075e-05
-1.45249486457388e-06
-1.34305208407261e-05
-1.49512231965093e-05
-2.31768150312792e-05
-3.00077939954867e-05
-2.99538210047804e-05
-1.0546877085432e-05
-1.11823197905904e-05
-2.6731595485039e-05
-2.19520691706575e-05
-3.7025594985587e-06
-4.17634096764414e-05
-2.05018204976533e-05
-5.40592174863036e-06
-2.62158927887523e-05
-3.30994301998385e-05
-1.41428526226422e-05
-1.67396829863797e-05
-2.22553900388836e-05
-9.51235774945185e-06
-1.0005926700012e-05
-6.53341567157197e-06
-2.42093301854779e-05
-2.95075075205207e-05
-4.07755449617736e-05
6.16892278718097e-06
-4.24743662067479e-05
-9.26591670255243e-06
-3.18153885926046e-05
-3.04345017087262e-05
-2.34797325828081e-05
-2.70957522956816e-05
-2.2290680825287e-05
-2.55896554068727e-05
-8.8704067505646e-06
-1.34443311243864e-05
-1.79627194966573e-05
-1.73785330370318e-05
-2.69457799059633e-05
-9.3030094826428e-06
-2.23662754997644e-05
-2.59145770080256e-05
-2.96112731024799e-05
-4.81754608737854e-05
-4.90364716514467e-06
-1.98641685959492e-05
-7.57196914344718e-06
-9.65636036276046e-06
-2.51092264204562e-05
-2.58787246126426e-05
-2.4024178440901e-05
-1.46107452161337e-05
-2.53504632416209e-05
-1.56721174893322e-05
-2.9322597436864e-06
-1.92149028447865e-05
-1.37300962275966e-05
-1.99719667918481e-05
-8.64133828298587e-06
-3.38255857478257e-05
-2.50681501911685e-05
-2.35174202581963e-05
-3.35906616400954e-05
-2.35790860995522e-05
-3.54535984463743e-05
-2.50378460653668e-05
3.03941085027139e-06
-2.23556528226559e-05
-1.38424164188927e-05
-2.18911529426539e-05
-2.19785249289598e-05
-3.19800371047339e-05
-3.46389982714485e-05
-3.77071292320494e-06
-2.97220883182488e-05
-5.24362244838779e-06
-3.33357718202246e-05
-3.01048144386018e-05
-2.28807755716374e-05
-9.45021980545422e-06
-1.28361282854419e-05
-3.60976476536538e-05
-3.70072797404238e-05
-1.45622768349109e-05
-3.81768117920707e-06
-8.88874126643154e-06
-2.10405598730262e-05
-4.89916885443377e-06
-1.60114245723105e-05
-1.4211467765288e-05
3.18196801266209e-06
-4.29340733288348e-05
-1.48338933200235e-05
-1.53831662467627e-06
-3.87404367068823e-05
-9.46865703261748e-06
-2.1617159894817e-05
-2.02473756705711e-05
-7.80802186268776e-06
-2.81532860373828e-05
-3.11065002003899e-05
-2.91380841549854e-05
-6.35441391140811e-06
2.53182913336036e-06
-1.55296242802279e-05
-2.86983356947852e-06
-1.96233737065388e-05
-1.17597420408239e-05
-2.21337454412605e-05
-2.70946208688011e-05
-2.2052252449307e-05
-1.32405595229641e-05
9.27075103688764e-07
-9.6470211083634e-06
-3.3928294163968e-05
-1.86317702511877e-05
-2.75142573115921e-05
-3.02970482915116e-05
-1.44473799994852e-05
-2.41291562197254e-06
-1.87415625679489e-05
-2.52363921684536e-05
-1.26983759977812e-05
-2.78217315094874e-05
7.79204776261009e-06
-4.20255870789392e-06
-2.08666003895417e-05
-3.20514724997668e-05
-4.11711818242004e-05
-6.0026166764113e-06
-2.17070062007775e-05
-3.24493490970565e-05
-3.20936708551067e-05
-4.97766401541107e-05
4.57627674145301e-06
-2.48038327046146e-05
-1.98558319990722e-05
-5.75536620363268e-06
-3.58827403978575e-05
-2.80277940931993e-05
-4.68176010974255e-05
-2.07099022245191e-05
-1.76063817159679e-05
-8.33176328694778e-06
-2.63134015852581e-05
-3.47185663852617e-05
-4.0120450306615e-05
-5.02337065388662e-06
-2.48871782331184e-05
-2.94305345372233e-05
-1.66158263738726e-05
-2.57472519107866e-05
-2.55691714739143e-05
-3.13182601342569e-05
-1.42256232053599e-05
-2.02343844750337e-05
-1.99280100653304e-05
-2.07221901278655e-05
-2.13619679400786e-05
-1.16198055928966e-05
-2.97184637584471e-05
-2.81534854814858e-05
-2.09554797149176e-05
-3.72897709871974e-05
-9.50015203423867e-07
-1.49466793714727e-05
-1.205232938238e-05
-2.64632249523605e-05
-1.97081933929702e-05
-8.23274434785916e-06
-7.07288688430259e-06
-3.41599612030907e-05
-1.22243503884305e-05
-2.3368748511038e-05
1.40179322508684e-06
-2.03567314039697e-05
-1.81498939073059e-05
-1.11646333209134e-05
-1.32142040491798e-05
-6.50501781857372e-06
-2.56401929358373e-05
-2.87336498308125e-05
-4.71742240583417e-06
-2.64015265039806e-06
2.18241678009103e-06
-9.73323217160687e-06
-2.48525617620366e-05
-2.21132766760033e-05
-2.63195313982527e-05
-9.58859437120238e-06
-2.16394045505227e-05
-1.73079755420166e-05
-1.77754263113447e-05
-2.66127925974827e-05
-8.53808732452277e-06
-2.8550316949824e-05
-4.78973170339171e-06
-8.00772153381848e-06
-1.11046800188799e-05
-1.58376858267583e-05
-1.82372974938817e-05
-3.23355149472667e-05
-1.28673464546914e-05
-2.82940373562179e-05
-3.80394459666268e-05
-4.46597178762946e-06
-7.39019169944681e-06
2.23892585169302e-06
-1.158336602258e-05
-5.73836917364675e-06
-2.55954681532596e-05
3.34736877668502e-06
3.33822216695709e-06
-2.55326800680026e-05
-1.27777158959518e-05
6.05947704883805e-06
-2.85150823683269e-05
-1.66572158186745e-05
-1.61149169825501e-05
-2.31562719093106e-05
-2.09663130823791e-05
-3.18937054926668e-05
-2.07897462087696e-05
-3.28626514783245e-05
-2.35275610484035e-05
-2.36727117176944e-05
-1.55050526665127e-05
-1.4966650975068e-05
-2.39054737994126e-05
-1.43512063048719e-05
-1.36536163765213e-05
-2.07223837802398e-05
-3.10734821504332e-05
-1.92530438746343e-05
-2.35797029516826e-05
-1.44751542769518e-05
-3.18724043374903e-05
-2.40024745668972e-05
-5.97824308165337e-06
-2.02067395394699e-05
-2.34063569855846e-06
-2.2065684886832e-05
-1.18792554719703e-05
-1.16501863722624e-05
-5.1448556306509e-07
-1.14017688114456e-05
-1.24807573850039e-05
-2.89718536492747e-06
-3.54852245743106e-05
-1.31198093062014e-05
-1.53057791479171e-05
-9.50932311501791e-06
-3.32872434652948e-05
-1.91349164207498e-05
-1.89416395408902e-05
-2.20655500379075e-05
-9.31745256233109e-06
-2.12104732944497e-05
-1.90188164897771e-05
-2.62284905719953e-05
-1.3319773873434e-06
9.59331283002572e-07
-3.28082045805958e-05
-2.86307070931363e-05
-2.41736874274194e-05
-2.34678827005624e-06
