# Supplementary material for: Research on computational propagation and identification of mine microseismic signals based on deep learning
Source: PLoS One. 2025 Oct 22;20(10):e0334641. doi: 10.1371/journal.pone.0334641 (PMC12543183; doi:10.1371/journal.pone.0334641)
Supplement: S2 Data — (ZIP) [file pone.0334641.s002.zip › 000100500001878.xlsx_0.txt_24.txt.txt]

-1.18813888756275e-05
-7.61196436844012e-06
-1.51943997012612e-05
-3.05162975150061e-05
-2.63150489972895e-05
-2.11571243271348e-05
-2.50221633369561e-05
-3.01382023724241e-05
-1.48108425035654e-05
-1.5059096911824e-05
3.2869181862431e-06
-2.89195087413476e-05
-2.93550402180317e-05
-2.76751473945003e-05
-2.40215303491241e-05
-1.93951041115261e-05
-2.48822387327875e-05
-3.45366748644779e-05
-2.2680236137196e-05
-6.92956976643911e-06
-4.87488139902273e-05
-4.98270833443381e-05
-1.65575507439849e-05
-8.20357043337723e-06
-1.24380310390328e-05
-2.02222945864313e-05
-1.45289759457878e-05
-2.18451052627992e-05
-1.51894923290965e-05
-1.81126230294089e-05
-2.96222588252325e-05
-2.11126460470681e-05
-3.53939227504153e-05
-2.37468239946836e-05
-3.01913841875934e-05
-2.40205907704839e-05
-3.01334870358354e-05
-1.12371026387931e-05
-9.54808338452423e-06
-8.50268506167551e-06
-2.89211122772653e-05
-1.87781383368541e-05
-2.10483499093652e-05
-2.85793236979468e-05
-3.18050421094129e-05
-1.95007735226952e-05
-1.74391679719264e-05
-1.90574022983512e-05
-3.08692250277192e-05
-2.14428679250433e-05
-7.61058417770534e-06
-2.08891971393173e-05
-2.72066731714708e-06
-2.06436289705615e-05
-2.54830364755532e-05
-2.65633925101091e-05
-1.85467194114198e-05
-1.50188740791154e-05
-3.18677089085001e-05
-1.22522539915886e-05
-7.53003032922076e-09
-2.61947759929664e-05
-1.46866829476552e-05
-1.93332822380645e-05
-2.51913964602009e-05
-1.59471028855662e-05
-5.14990546394639e-05
-4.661249751811e-06
-2.82099917081729e-05
-2.83312314256142e-05
-2.32691244262656e-05
-3.01123682113675e-05
-3.48852753993921e-05
-3.42297402319578e-05
-6.07582050567192e-06
-3.49052393428431e-05
-1.25628955394874e-05
-2.11151778069696e-05
-3.37995947532381e-05
-4.93202899961684e-05
-7.80049269029881e-06
-4.00625570859867e-06
-7.84013843702038e-06
-2.24865753345305e-05
-2.81674647279505e-05
-2.36122440483855e-05
-2.31422770439078e-05
-3.16968307720845e-05
-1.27041669859004e-05
-2.21649274281861e-05
-2.38449051942792e-05
-2.31451695448976e-05
-1.65678346336789e-05
-3.71168159367844e-05
-1.78799027458254e-05
-1.83456102580643e-05
-2.57344548177647e-05
-3.49584418605048e-05
-1.18081560860791e-05
-3.17006732990125e-05
-1.26221108918227e-05
-1.42825652673127e-05
-1.7055783115467e-05
-3.15541430199313e-05
-4.91235279676712e-05
-1.91057145764953e-05
-1.92229670461005e-05
-4.12846521728415e-05
-1.12000323175573e-05
-2.14597566596945e-05
-2.22651495340104e-05
-3.00195507227743e-05
-1.32732527597368e-05
-1.5273426111242e-05
-1.69379205150837e-05
-8.28791371930226e-06
-6.76759055898528e-06
-3.52239548528452e-05
-1.22460039931258e-05
-2.14647078973877e-05
-3.31283421433523e-05
-3.57920191538981e-05
-7.00364224182088e-07
-4.30154939752931e-05
-2.77231299104434e-05
-1.62506960337837e-05
-2.13403364821738e-05
-1.20577037527536e-06
-2.68275455877372e-06
-1.84188359530022e-05
8.2227854382778e-07
-2.35305097933774e-05
-3.1334516232238e-05
-3.03642267819176e-05
-1.07827162755246e-05
-1.03330081684142e-05
-2.26829046376043e-05
-5.27631776698263e-05
-2.72774070780329e-05
1.01853907008987e-07
9.37128405249141e-06
-2.15869877615077e-05
-3.08347537875579e-05
-2.42095361061699e-05
-2.65863352024823e-05
-1.19070621686358e-05
-1.93930339891547e-05
-1.42193104355075e-05
-2.33611503953863e-05
1.07233588220791e-05
-2.78912616980318e-06
-5.50617187953073e-06
-1.06254079264727e-05
-1.34863852956119e-05
-2.30315042801682e-05
-1.94413892575879e-05
-4.06477196916014e-05
-2.90063747671942e-05
-3.30897987393508e-05
-1.01592858719209e-05
7.54876812344677e-06
-2.40130289579024e-05
-2.57406228525485e-05
-1.97785999427494e-06
-2.2392300170604e-05
-2.14163103399956e-05
-2.72234446348389e-05
2.28286508362503e-06
-4.53955625247884e-05
-1.02650566375857e-06
-1.62460504827231e-05
-1.44761726692644e-05
-2.10577052072819e-05
-3.99436051457855e-05
-3.58276684999977e-05
-2.20661839789102e-06
-1.23069804629349e-05
-2.49448375564587e-05
-2.84833551735213e-06
-2.53573382235432e-05
-2.84694176978533e-05
-1.09770426728845e-05
-2.61746460243268e-05
-3.80698539979247e-05
-2.36728340211099e-05
-3.04504867873562e-06
-3.00626684104987e-05
-6.23025615253435e-06
-6.11367254432032e-06
-4.23243816848107e-05
-3.37781439342578e-05
-3.39649796157374e-05
-2.80744740843217e-05
-9.52686994801807e-06
-1.64220922615286e-05
3.94162190815279e-07
-2.6848236015763e-05
-9.00086871732122e-06
-1.66880930077545e-05
-1.04606134774938e-05
-2.826060956993e-05
-2.78306132563925e-05
-1.31690680475765e-05
-1.95771721355511e-05
-3.80134977475834e-06
-2.64542618354672e-05
-2.82302642010197e-05
-1.55170956351671e-05
-2.02201093048518e-06
-3.06742344142296e-05
-6.27932196921744e-06
-2.22150699029391e-05
-1.65574185788207e-05
-3.90614076193852e-06
-2.74444393581057e-05
-1.51097005520592e-05
-9.62879844998798e-06
-1.62805824469151e-05
1.18936871702443e-06
-3.63834065248672e-05
-3.86962995924536e-05
-5.0781041272305e-06
-3.73426890091821e-05
-2.27584625073918e-05
-1.26443072022468e-05
-1.68474488535801e-05
-1.54079497954972e-05
-1.98455022520848e-05
-2.42781319987658e-05
-3.02092698582135e-05
-1.86270017866621e-05
-2.870538350761e-05
-1.64282724300404e-06
-2.21922638186674e-05
-6.24344388281908e-06
-5.50933363526106e-06
-4.08225882736129e-05
-3.26193143745663e-05
-1.84849828279831e-05
-1.43167829984542e-05
-2.26679711125304e-05
-9.26219748510275e-06
-3.17147895299467e-05
-2.36750223310177e-05
-2.4717163852031e-05
-2.08344748849999e-05
-4.97601038903182e-06
-1.11642881474123e-05
-1.73654072240186e-06
-2.68666830067065e-05
-2.40102768127941e-05
-1.17232302765394e-05
-2.21751480218905e-05
-1.67832068847376e-05
-2.63454250697768e-05
-1.94160523998322e-05
-4.2620780260344e-05
-3.1788327732931e-05
-1.72137718695963e-05
-1.78288339675947e-05
3.67152247100662e-06
-2.01813792791411e-05
-2.84646151945738e-05
-4.29936603631512e-05
-2.21599032357736e-05
-8.93086039973021e-07
-2.7909656488817e-06
-1.19282334470465e-05
-1.36715892400453e-05
-1.83143835654988e-05
-1.35808115264302e-05
-1.6636604250781e-05
-2.11325465336235e-05
-3.48315375317266e-05
-1.73942294649203e-05
-2.10018520160818e-05
-1.59045249902637e-05
-1.52546290869068e-05
-9.55807133066861e-06
-1.65236395573119e-05
-2.1101749015551e-05
-3.67240643084814e-05
-2.1486837358549e-05
-3.29412912700519e-05
-4.56062128361377e-05
-4.02639083462464e-05
-2.21396448141231e-05
-8.63912278212028e-06
4.02965296500246e-06
-1.70070798976162e-05
-1.65510086540007e-05
-1.58462775223716e-05
-1.90575503672673e-05
-5.96277976383055e-06
-3.45641377635365e-05
-3.56934031351913e-05
-4.39063080102478e-05
-3.26248565326021e-06
-1.79340979909976e-05
-2.09002364441489e-05
-2.96142503236549e-06
-1.97172172591133e-05
-1.8789744581151e-05
4.96750019681056e-06
-1.04960546425931e-05
-1.65913464471797e-05
-1.90034821138482e-06
-3.09583818623505e-05
-2.16085585110422e-05
-1.17590025209582e-05
-2.15947118586466e-05
-1.83002204832628e-05
-1.34465521280812e-05
-3.04055862773343e-05
-7.70412905954947e-06
4.66407901822642e-07
-2.4081599682331e-05
-4.83651727177393e-05
-2.31720748776381e-05
-3.93569159945628e-05
-2.31149542388488e-05
-1.79871305899219e-05
-1.92631970449979e-05
-1.47216840465747e-05
-2.15898864642456e-05
-9.11359735917032e-06
-1.85353131097876e-05
-9.65227493711183e-06
-6.91519746480928e-07
-2.17104245776855e-05
-4.10852219772828e-06
-2.92633173489418e-05
-2.18508056143619e-05
-3.2933594057034e-05
-4.18617185308923e-05
-2.11923900481757e-05
-2.65558193215116e-05
-5.89715813736133e-06
-2.3172959204692e-05
-1.20640090415614e-05
-1.63706945366571e-05
-4.60253929916837e-05
-2.06309730927481e-05
-2.33996140426698e-05
-3.26045395354146e-05
-1.18212386443675e-05
-3.14361249984795e-05
-2.6385458414587e-05
-1.27055353138675e-05
-1.34398296717492e-05
-1.84661726988927e-05
-2.60507350296052e-05
-1.40041720079887e-05
-2.49508155468121e-05
-3.16222610349858e-05
-3.18518699084428e-06
-1.51199910294205e-05
-1.15416120950331e-05
-1.28232921260851e-05
-2.36301376841253e-05
-1.30023394226183e-05
-2.509674018164e-05
-2.36979128096554e-05
-5.02001714766297e-07
-2.61940988522279e-05
-3.28594719152118e-05
-8.97045301424678e-06
-3.04496891916206e-05
-5.35489379390854e-05
-3.66337684303216e-05
-2.56764135591057e-05
-1.70044639572529e-05
-3.03607914082099e-05
-2.58944400046512e-05
-1.37657255951446e-05
-1.88788594988347e-05
-9.71370302053707e-06
-2.48992155168954e-05
-4.39400700248699e-05
-1.83887608556854e-05
-1.6418914932217e-05
-1.44978324063984e-05
-4.13013880189355e-05
-1.81111713013846e-05
-2.26799316837915e-05
-2.11581486892557e-05
-2.72471255687073e-05
-3.46445998652963e-05
-1.83107276900832e-05
-2.73750028911451e-05
-1.50388151043315e-05
-1.88590824496352e-06
-2.71505087351218e-05
-1.34355756769254e-05
-8.60726094325402e-06
-5.07100230666673e-05
-1.52991859649445e-05
-2.18941192813848e-05
-3.55626481917153e-05
-3.60428733470396e-05
4.47922617422331e-06
-2.84712229762854e-05
-2.11168743151449e-05
-3.01441533225834e-05
-1.75513118870898e-05
-1.71564858242643e-05
-2.73571362767177e-05
-3.2663376999594e-05
-2.96734415805956e-05
-3.06738811676839e-05
-4.3062626883217e-05
-3.51190387731767e-05
-1.42737270914585e-05
9.5386563485081e-08
-1.14914233501188e-05
-1.43081167601759e-05
-2.5353546043545e-05
-2.1612932558878e-05
-1.14506210116651e-05
-1.43991747977921e-05
-2.72572623340365e-05
-2.12079562198727e-05
-1.17173513300047e-05
-3.32604106792935e-05
-1.96292323243837e-05
-3.80769306600548e-05
-7.30460283689926e-06
-2.03959468531041e-05
-8.66826862487453e-06
5.30557712894665e-06
-3.1694314354118e-05
-8.98932332511673e-06
-1.10130760061964e-05
-1.06150035212869e-05
-3.02659865821515e-05
-1.07546122449168e-05
-1.39539651202921e-05
-2.96984870566368e-05
-8.35680148585865e-06
-4.25839531426909e-05
-1.42445499882955e-05
-2.08564465003995e-05
1.29636017560581e-06
-1.83026158498609e-05
-3.28814184188282e-05
-1.84071550051842e-05
-2.504744758772e-05
-1.14841480163224e-05
-1.46522383733275e-05
-1.01590394088366e-05
-3.25076003419047e-06
-3.34847991493093e-05
-7.63318615981426e-06
-1.34492058738748e-05
-2.40000154114675e-05
-3.205654750825e-05
-2.77842481156459e-05
-2.46635216580362e-05
-2.93996570185818e-05
-3.26534472053654e-05
-1.55178016681967e-05
-5.48352436480465e-06
-2.67717432575598e-05
-1.37012103673667e-05
-1.52773634827187e-05
-3.68566143847813e-05
-6.82376293640682e-06
-2.95084143132123e-05
-1.41534007147463e-05
-2.83437231310821e-05
-2.99637474493959e-05
-1.76938872254056e-05
-3.24019974669767e-05
-2.42916948315296e-05
-1.83828582277814e-05
-2.53442013843708e-05
-3.24880443401924e-05
-5.60533871537696e-06
-1.57204151049178e-05
-2.14967031519216e-05
-1.39018800600659e-05
-1.390698825615e-05
-3.10483696247646e-05
-3.54011619890441e-05
-3.12718067159698e-05
-3.53381871845816e-05
-4.38637148007928e-05
-1.86960809780163e-05
-2.53525102894333e-05
-3.68329155349889e-05
-1.33089936088839e-06
-2.74682831930828e-05
-1.03396298047712e-05
2.23719794886326e-06
-1.94024959734814e-05
-3.17267343278706e-05
-1.66177229141485e-05
-6.93605936063364e-06
-1.2455274682774e-05
-2.39495767178349e-05
6.26158556808004e-06
-1.151640036471e-05
2.28327715033388e-06
-2.39927260907101e-05
-1.58097138939226e-05
-1.68793707778991e-06
-2.4494927140458e-05
-1.60403264599559e-05
-2.48396467589941e-06
-4.26696316113526e-05
-1.82031109856656e-05
-1.62586431509002e-05
-2.52960100004294e-05
-1.67019216210867e-05
-4.57838494231054e-05
-2.75640678604956e-05
1.09792786183783e-06
-2.00939288127483e-05
-3.45513564690903e-05
-1.73945882515944e-05
-2.53022448948776e-05
-1.07644134694442e-05
6.45409471148312e-06
-5.66056029441587e-05
-4.24373668097068e-05
-1.7237455522083e-05
-3.26746751257779e-05
-3.21148172236248e-05
-1.94924813852759e-05
-9.29967267328988e-06
-4.83060338752953e-06
-2.5431053538841e-05
-3.39205245056394e-05
-2.38894286972675e-05
-1.6182839643748e-05
-7.47417063596864e-06
7.890588655903e-06
-1.35323594902158e-05
-3.25155900046093e-05
-1.80549915089871e-05
-3.54036546885316e-05
-2.12011106360924e-05
-1.38725866946143e-05
-2.04855973804803e-05
-3.33292264779115e-07
-3.25264267853365e-05
-1.78744595525673e-05
-3.30933269140518e-05
-3.73030883546761e-05
-3.44343596703912e-05
-1.46685182048497e-05
-3.28025413599116e-05
-3.30580075569314e-05
-2.55850508549196e-05
-9.06043846034235e-06
-2.49599502660675e-05
-7.23100402553049e-06
-2.58489458124604e-05
-8.8772466382739e-06
-4.15230392484302e-05
-4.13064446359519e-05
-1.67016997424806e-05
-1.04463099770712e-05
-3.17263779830201e-05
-2.81006269880561e-05
-1.88181604601392e-05
-1.03710290680188e-05
-1.14337898688238e-05
-2.24702791810892e-05
-1.53390648705716e-05
-1.01360100007174e-05
-3.01660881898592e-05
-1.45680758251961e-05
-2.46879019277764e-05
-1.14075487376281e-05
-1.85294877777716e-05
-7.12386385293799e-06
-2.92822543003681e-05
-2.59844507453874e-05
-1.33090461286982e-05
-2.15678107601934e-05
8.4442850390384e-06
-2.87923517575162e-05
-2.27479336515343e-05
-3.27773763538813e-05
-2.98036620337685e-05
-2.34036585507099e-05
-1.75049156858212e-05
-2.58210192030257e-05
-1.46182345789053e-05
-2.60802859080075e-05
-1.52443994248324e-05
1.18245872243278e-05
-2.75021055415836e-05
-3.08516481334965e-05
-2.85123016888913e-05
-1.2691946833445e-05
-1.89384018085007e-05
-5.4170332003204e-05
-1.81596633397823e-05
-1.41102980642396e-05
-4.07631808904836e-05
-7.27661225373884e-06
-1.26601611908715e-05
-9.48104586265799e-06
-9.49578481410243e-06
-9.10379163790109e-06
-1.79421770517898e-05
-2.26538906913632e-05
-2.07186075927874e-05
-2.19723650497469e-05
-7.03451410840474e-06
-2.45378500964148e-05
-4.69989472426642e-05
-2.91263663220232e-05
-2.97107777827024e-05
-1.72410142049628e-05
-1.14518069316339e-05
-1.83486964531591e-05
-1.8952812647444e-05
-2.93705028156897e-05
-4.2490608728036e-06
-2.27429960337022e-05
-2.10146729208486e-05
-1.38217610134928e-05
-6.32432951869869e-06
-1.79007313167659e-05
-3.12766130824792e-06
-3.45161409188133e-05
-1.38544717224052e-05
-1.65095113067888e-05
-4.247906587953e-05
-2.84986890907963e-05
-1.72849462046393e-05
-2.10413219491392e-05
-1.56074363024473e-05
-2.76733122365722e-05
-1.6922547760078e-05
-1.63300087031864e-05
-5.38001254895782e-06
-2.0221466643854e-05
-2.15055642868972e-05
-1.0258911378528e-05
-2.81812185360268e-05
-2.11042460464605e-05
-1.34778368973646e-05
-2.04132496276626e-05
-1.65723564277861e-05
-3.18971269431395e-05
-6.05487985569439e-05
-2.44152378590147e-05
-1.46063132737743e-05
-9.13882186174757e-06
-2.24398877863827e-05
-2.68409273800086e-05
-3.46709951435814e-05
-2.89048863740719e-06
-2.98870593218718e-05
4.63803388549646e-06
-1.67409955316845e-05
-2.77045192788768e-05
-6.00418655680833e-06
-9.1638027935851e-06
-2.58974131670374e-05
-4.30492673516664e-05
-2.11447659868894e-05
-2.4809813089037e-05
-3.14301133560875e-05
-1.29268718923331e-05
-1.59119353294731e-05
-1.73722801715361e-05
-1.39426456776706e-06
-2.53670154754075e-05
-1.88038974589212e-05
-2.86361868108561e-05
-1.08143609576716e-06
-4.68746056936549e-07
-1.89678813327511e-05
-2.89285654133134e-05
-1.07741898348955e-05
-2.63456935917129e-05
-5.55865691899829e-06
-3.45589498226784e-05
-1.52598725499213e-05
-2.88616922205119e-05
-4.58975615217029e-05
-1.98663859463528e-06
-2.69229309293709e-05
-2.4947961106789e-05
3.39064783214573e-06
-3.35256913925348e-06
8.93741203276603e-06
-2.96008152331284e-05
-2.94814466513e-05
-1.43308822596734e-05
-2.11999438229807e-05
-3.34783662059814e-05
-1.60772819212552e-05
-2.92292937725142e-05
-2.55192154526364e-05
-1.35017413788562e-05
-3.04234683326093e-05
-3.39418302189234e-05
-1.96975332351779e-05
-1.47027754874049e-05
-4.10445572015068e-05
-1.19390534951915e-05
-1.07519129748645e-05
-1.39967534304901e-05
-1.11058642532809e-05
-2.955460278023e-05
-5.79447185488508e-07
-1.96995665928386e-05
-4.27963352481842e-05
-4.67963175055905e-05
-3.41629657445075e-05
-3.86005502855769e-05
-2.15541372359449e-05
-2.23994413598587e-05
-2.69293633873063e-05
-2.28818638500622e-05
-8.66765321042347e-06
-3.65672857805238e-05
-3.66585225058155e-05
-2.4611540389269e-05
-2.98023859622738e-05
-1.08925805530552e-05
-1.61675302723788e-05
-1.88347854051637e-05
-1.82552617487759e-05
-2.01891286087064e-05
-2.95230900551333e-05
-2.28282459271333e-05
-2.49365279875515e-05
-2.16629224604498e-05
-2.17648299599781e-05
-4.50901764667537e-05
-2.45478266497924e-05
-2.46032834632098e-05
-1.48301197307274e-05
-1.79866959263306e-05
-5.25590375320361e-05
-1.66265465260375e-05
-2.16974042215325e-05
-2.61603517024976e-05
-2.30414275600657e-05
-3.10228690489818e-05
-2.4800518930951e-05
-4.23486159290318e-07
-2.90941514909319e-05
-2.39422091423427e-05
-2.19435032120026e-05
-2.52931523573134e-05
-1.8993272573369e-05
-1.83013963872657e-05
-3.31322982632326e-06
-2.77339334206957e-05
-3.32044675097651e-06
-2.52670984288583e-05
-2.61138468442166e-05
-1.85567185909752e-05
-2.01735980529897e-05
-2.42214087112079e-05
-4.11532702509817e-05
-2.32465774690418e-05
-4.67173967608532e-05
-3.53299352692179e-05
-8.60384170888278e-06
-1.51510651062691e-05
-3.07323394432271e-05
-7.51161606946725e-06
-2.83082174115211e-06
-1.83214978666703e-05
1.36225774332626e-06
-1.01857791796662e-05
-2.18668958500467e-05
-1.44449553474819e-05
-7.80697983513024e-06
-2.00909811058812e-05
-2.62016974919796e-05
-2.36410004852846e-05
-2.48592612705722e-05
-2.75989447516346e-05
-3.74528582625395e-05
9.63990306080006e-07
-1.82090356954075e-05
-1.95897908650812e-05
-2.49377535082498e-05
2.95523174003773e-06
1.40411918103353e-06
-8.9913536569679e-06
-1.4445056011405e-05
-1.05977655224686e-05
-2.28593700025925e-05
-2.13806263388844e-05
-2.65009436141348e-05
-3.11971490607657e-05
-3.70894717352127e-05
-3.2621530765432e-05
-2.46514400736193e-05
-2.87563110007897e-05
-1.69307838848841e-05
9.42553765312918e-07
-8.66795007460469e-06
-1.78239660362054e-05
-3.03458167778138e-05
-1.38538829265123e-05
-8.43053969470802e-06
-4.05119069249395e-05
-2.16760866268715e-05
-5.90771198401983e-06
-3.02825726537038e-05
1.33442097459893e-05
-1.91887546105338e-05
-2.58410778624781e-05
-2.2902422566793e-05
-2.11972457122245e-05
-2.5125779016216e-05
-2.7689711121672e-05
-3.0117250068843e-05
-3.90888188811444e-05
-2.83879662789487e-05
-1.55172838792414e-05
-1.36469938958729e-05
-3.26463651690706e-05
-2.2945856238976e-05
-2.1767455635356e-05
-3.48031796475985e-05
-1.77333313759021e-05
-5.36059036836717e-06
-7.99881546970096e-06
-2.04234613405077e-05
-1.75988685651394e-05
-2.25617642596707e-05
3.45709470475574e-06
-3.11785817610847e-05
-1.11695155746733e-05
-2.17267980608551e-05
-6.34453938927798e-06
-1.75391644488495e-05
-1.42622763946564e-05
-3.34186127665046e-05
-2.54315141578506e-05
-2.76475497155765e-05
-1.57929574128298e-05
-3.04332539079479e-05
-1.31066578413894e-05
-1.83147600093417e-05
-9.68799274160251e-06
-1.89959806915003e-05
-2.63274380882936e-05
-1.60577754730568e-05
-1.93873594056586e-05
-2.93035798228456e-05
-1.48379221409757e-05
-1.32338780012934e-05
-1.38925298027038e-05
9.39343099904742e-07
-2.50490101488212e-05
-3.02978970050758e-05
-3.63743252333435e-05
-2.37556524735664e-05
-6.57018906374098e-06
-3.49407141289607e-05
-1.1969158683633e-05
-3.02471705434967e-05
-2.11411477429376e-05
-3.01802555689836e-05
-3.03644767266136e-05
-2.3403026230567e-05
-3.42350316780238e-05
-9.82499784176722e-06
-1.5260977207314e-05
-2.5176831447024e-05
-3.44544475175039e-05
-9.78512469885572e-06
-3.58809191757994e-06
-1.8860398001743e-05
-1.20043699016908e-05
-3.91710862888948e-05
-2.47649607994676e-05
1.0336421421189e-06
-2.14591278630268e-05
-2.62658211631609e-05
-3.39830590029683e-05
-1.8365098431837e-05
-2.41272696195863e-05
-2.09816834976e-06
-1.38952119285187e-05
-2.44071724170177e-05
-6.89130428372389e-06
-2.48326940569876e-05
-1.77998410785087e-05
-1.85176882300084e-05
-5.36263341488446e-06
-1.19772196677179e-05
-3.66186843792275e-05
-1.37974414557018e-05
-8.79034393198352e-06
-1.7720335800735e-05
-2.19916394829256e-05
-2.208455301459e-05
-4.0223223255893e-05
-1.14001799403586e-05
-2.21545863263009e-05
-1.94013813447229e-05
-2.37162026080195e-05
-2.84193241953272e-05
-1.9386705771123e-05
-1.87416873322892e-05
-1.05853237358452e-05
-1.96676879199199e-05
-3.78391133349796e-05
-2.65659304922298e-05
-2.00813035735638e-05
-2.52349032984177e-05
-1.54194987096688e-05
-1.73634054475508e-06
-1.97061901028625e-05
-2.03795542031744e-05
-3.64883570325952e-05
-1.69701239247424e-05
-9.11441268573275e-06
2.68123314422857e-06
-1.35319199102571e-05
-2.79139410650171e-05
-7.56225491662692e-06
-1.8874781932032e-05
1.22517932623318e-05
-2.35442464736799e-05
-7.82045419112334e-06
-2.26178067034455e-05
-3.56997848979999e-06
-7.7708435831703e-06
-1.24511257883933e-05
-3.24562601813861e-05
1.54463804524395e-05
-1.89037444143486e-05
-1.96055075321782e-05
-1.90594494415406e-05
-3.26934928831518e-05
-1.52940282004769e-05
-2.89723721373699e-05
-1.44101698114487e-05
-7.35177058450812e-06
-2.9181228487736e-05
-1.08558960632127e-05
-2.82642031464233e-05
-2.87351399806753e-05
-2.46542361019416e-05
-1.93280997892465e-05
-3.49460678022829e-05
-2.27473683564967e-05
-3.06741580207881e-05
-2.8736140372901e-05
-2.48696477796521e-05
-1.18005831944568e-05
-9.71145578648218e-06
-4.02695457127901e-05
-2.94608258954806e-05
-1.16190910006716e-05
-2.26616158353971e-05
-4.10978495303703e-05
-1.86549983301456e-05
-2.60524050475493e-05
-1.30763554133506e-05
-2.08672330386471e-05
-3.39709157246304e-05
-2.09233234434121e-05
-3.64076284341992e-05
-3.90246874683572e-05
-8.28816443458226e-06
-1.44801920876362e-05
-3.98213908104811e-05
-1.2833306861442e-06
-3.9565212715916e-05
-1.60603593633455e-05
-2.32545025098224e-05
-1.55835857146058e-05
-1.49516944316991e-05
-2.09765087783401e-05
-1.3526967004697e-05
-1.26383660869332e-05
-1.42714495980683e-05
-8.21173835998323e-06
-1.70383470556733e-05
-2.24481338057107e-05
-2.113282869632e-05
-3.44293641522756e-05
-3.12115055034404e-05
-2.08787622624111e-05
-8.58063456295434e-06
-2.29246310914488e-05
-1.91713681891914e-05
-1.20139919596862e-05
-3.64243460672426e-07
-7.94386930042869e-08
-2.06141476223462e-05
-1.03987505256228e-05
-1.80709464393822e-05
-6.84128744981922e-06
-1.9055144865695e-05
-8.86495045418276e-06
-2.44840043841086e-05
3.78365906365703e-06
-1.09868860704554e-05
-3.31450482231565e-05
-2.04946384700922e-05
-2.3869596979442e-05
-2.77751057023397e-05
-2.62698766861847e-05
-1.60284652969317e-05
-1.3780293924052e-05
-4.26104960875709e-05
-3.87313007200721e-06
-1.78214512501512e-05
-1.09629242134709e-05
-2.01008008497898e-05
-2.0572420703953e-05
-2.07979448557444e-05
-3.32910588037656e-05
-3.20034832441044e-06
-5.4593231800775e-06
-1.16730370814743e-05
-4.64833677465251e-05
-3.15047925295272e-05
-1.76404246005526e-05
-2.22236274950153e-05
-3.20752488336557e-05
-7.33504689214424e-06
-1.99915716910104e-05
-2.40913447520947e-05
-1.50211216216283e-05
-1.90082912192067e-05
-3.02767449222292e-05
-2.4749234926652e-05
-2.18683837128872e-05
-1.60483241296007e-05
-3.5888001517532e-05
-2.38864522057473e-06
-3.13426853976133e-05
-3.12908855573517e-05
-3.01362801508795e-05
-2.68310913758128e-05
-4.42659961367339e-06
-3.47848019321405e-05
-3.87222078872768e-05
-1.11451086542321e-05
-3.74590855175628e-05
-5.7833712488342e-06
-1.59703662358038e-05
-2.36671198144744e-05
-3.5808518291825e-05
-1.67670513156971e-05
-2.46677800562983e-05
-8.81220840918935e-06
-1.90243163124174e-05
-2.43065513551492e-05
-2.01193935692032e-05
-3.08000815512226e-05
-4.06928485076605e-05
-1.18855883557431e-05
-7.95625727660469e-06
-2.33901694746198e-05
-2.23021127854483e-05
-4.02382103373765e-05
-3.52317207054272e-05
-3.55820387630896e-05
-2.29118053528864e-05
-2.8362785219651e-05
-4.38012780804276e-05
-1.26300372161792e-05
-1.77759274953681e-05
-3.13140913006045e-05
-5.6807659989778e-06
-1.61354633742562e-05
-2.03291872062617e-05
-3.16509472076502e-05
-2.07307029992265e-05
-4.64085453109405e-05
-3.57275006719849e-05
-1.01356719591534e-05
-7.07940232383633e-06
-3.16083411715575e-05
-1.86885890330171e-05
-2.39150727782219e-05
-1.72163909331194e-05
-1.27078129579445e-05
-2.28077468715795e-05
-2.40543682279227e-05
-1.20249883901035e-05
-1.93511005441347e-05
-1.6514313141696e-05
-3.30832894858904e-05
-2.68533221809422e-05
-3.26112082704227e-05
-6.24494521506072e-06
-2.77632099874536e-05
-1.08331955592504e-05
6.51444662090705e-06
-2.10387829993217e-05
-2.02983261250379e-06
-3.27293165159499e-05
-3.19550856097853e-05
-7.5280884882715e-06
-1.31410659161527e-05
-3.085615933457e-05
-4.47689324763716e-05
-1.33066331943381e-05
-8.64587373488057e-06
-2.57209433478421e-05
-1.51016051861146e-05
-5.87326342521193e-06
-1.91045434291976e-05
-2.33398904449637e-05
-3.46833026861853e-05
-2.57224065405693e-05
-2.59564742036091e-05
-3.21151098419693e-05
-9.86568468310402e-06
-1.15825138655148e-05
-1.81247280507109e-05
-4.14231484982364e-05
-6.48894282057683e-06
-2.35855535329735e-05
-1.43355684925828e-05
-2.67179807149739e-05
-1.42619715213469e-05
-2.39017192168536e-05
-2.28335393120549e-05
3.60794585751134e-06
-2.70255722950956e-05
-1.10205768571538e-05
-9.6774266180647e-06
-1.11458093357579e-05
-1.91050004473374e-05
-1.17729176586839e-05
-2.06177788923262e-05
-2.85848191214424e-05
-1.62971298302127e-05
-4.42724192334804e-05
-1.63870563325555e-05
-4.56619201870145e-06
-1.87311772131778e-05
-1.5492395942917e-05
-2.68048332197504e-05
-2.19047181049856e-05
-2.61224736916101e-05
-1.27526486579581e-05
-4.47086860462932e-06
-1.75124010703151e-05
-2.21421727869348e-05
3.08766814785375e-06
-1.63799490680631e-05
-2.42582024596178e-05
-2.25981586286166e-05
-6.27686378057131e-06
-1.17609996939356e-06
-1.74907873896279e-05
-2.01602355794823e-05
-3.77255525375908e-05
-2.10460965967151e-05
-2.32939292540283e-05
-2.07645432856076e-05
-7.39837321143733e-06
-2.18178017992805e-05
-1.66259228568029e-05
-3.69247364244831e-06
-1.03469648170681e-05
-7.9238287105785e-06
-5.32904136430943e-06
-1.50392709909449e-05
-9.95679558031245e-06
-3.08034656861496e-05
-5.0424031423878e-06
-3.06628865922525e-05
-3.07021636268457e-05
-3.37513779668145e-05
-9.10664729871155e-06
-2.16622168869798e-05
-1.56826862603573e-05
-1.44258379364344e-05
-2.37431690138056e-05
-4.38624461121676e-06
-1.60756117834668e-05
-3.62297203262175e-05
-1.78638674565116e-05
-3.8256842124791e-05
-1.53040144768639e-05
-2.38875143463427e-05
-2.0803729520363e-06
-2.78208709214072e-05
-1.23219487807317e-05
-1.07020052293884e-05
-1.74201182868457e-05
-2.40682304271252e-05
-2.87756435280795e-05
-4.32902657448652e-05
-2.93951981067822e-05
-3.19114305625032e-05
-1.11195903849242e-05
-2.11415973264947e-06
-4.28003443821109e-05
-1.95876172899195e-05
-2.29326858379962e-05
-2.6661280709755e-05
-1.70799677334822e-05
-3.04460633903797e-05
-1.85783737912513e-05
-7.90369781503478e-06
-1.71651693760495e-05
-3.16040287296882e-05
-4.00817944135777e-05
-2.5225100311932e-05
-3.15336445142347e-05
-1.85631518143764e-05
-3.40878262378502e-05
-1.34557937346894e-05
-2.94239567124967e-05
-8.19713850021846e-06
-1.78063984551583e-05
-1.06133727217694e-05
-4.22683910309612e-05
-2.0131357452071e-05
-2.96764373187587e-05
-3.05809988130173e-05
-2.42455515077873e-05
-3.0412630077032e-05
8.74287482715831e-06
-1.46791333498156e-06
-6.63382666031151e-06
-3.26303584957641e-05
-1.98358866521122e-05
-2.60084403287018e-05
-1.70241087220091e-05
-2.76455093016903e-05
2.48191882976784e-05
-3.17556082790658e-05
-2.51383944220849e-05
-1.8123252143335e-05
-2.29337046220317e-05
-5.75958281153496e-06
-2.17427031073326e-05
-1.33685204144916e-05
-1.75191954125153e-05
-2.11550512277308e-05
-2.48197530537024e-05
-1.35655992306096e-05
-4.22834924486563e-05
-2.03423954912431e-05
-1.50471962579554e-05
-6.58736387280194e-06
-2.54456086799911e-05
-3.2819069218916e-05
-2.03037456079225e-05
1.53143803851209e-06
-1.05159302670553e-05
-1.78012062037937e-05
-1.50887457003372e-05
-2.7425627054726e-05
-1.03758738634829e-05
-8.25511378170061e-07
2.07973057969902e-06
-9.99367763199607e-06
-2.9351314345533e-05
-1.04985179799508e-05
-2.65399328791406e-05
-1.67029313070262e-05
-1.66933463072447e-05
-2.20535029463504e-05
-2.38838401799741e-05
-2.02836334772611e-05
-2.27492066492796e-05
-1.935143282889e-05
-4.52782084233409e-07
-2.68532705973281e-06
-3.27671473283256e-05
-2.23278436913013e-05
-2.93404010287232e-05
-1.30906124771233e-05
-1.46361627641815e-05
-2.77646783904377e-05
-3.39468170019128e-05
-2.78917329084906e-06
-1.3217290393049e-05
-1.31717255723041e-05
-2.30066112747294e-05
-2.69180436877203e-05
-2.42802961278202e-05
-1.32159360388526e-05
-2.95222184368839e-05
-2.18597037013416e-05
-2.24995083565408e-05
-1.50119902769456e-05
-1.53508129886546e-05
-1.76158899693778e-05
-3.33026193794457e-05
-3.77532563292699e-05
-1.9323571417728e-05
-2.32614956042253e-05
-3.29531614130424e-05
-2.28666492413119e-05
-2.41128988279658e-05
-1.97133730362434e-05
-2.07531638525431e-05
8.98232254885622e-06
-3.65275154302393e-05
-1.24747300190836e-05
-1.87694541329538e-05
-4.59042113557984e-06
-2.3729010906877e-05
-1.50950910860559e-05
-2.4327555041886e-05
-2.56327976644074e-05
-3.09030924597035e-06
-3.48784632010143e-06
-2.62698966564735e-05
1.91470745882971e-06
-1.05135625429571e-05
-6.51172604915866e-06
-2.59611149142073e-05
-4.57965775674198e-06
-2.54593515629304e-05
-2.65081004908208e-05
-2.8799664862956e-05
-5.15814855759627e-05
-2.37412276891381e-05
-2.97539405450376e-05
-2.64546378699656e-05
-3.44668981779254e-05
-2.77196753684357e-05
-1.580040406639e-05
-2.88739035156656e-05
-4.41240997597215e-05
-1.83916133245299e-05
-3.01353242821181e-05
-3.93065405564156e-05
-2.89413469730313e-05
-2.79079402456166e-05
-4.80012264722097e-06
-1.80006923190721e-05
-2.61006859003992e-05
-3.58303002197246e-05
-3.16472961277454e-05
-1.65063086648873e-05
-1.14341350083565e-05
-1.80260239658122e-05
-1.45483877210227e-05
-3.21522922862738e-05
-3.96521911793085e-05
-1.39333770867257e-05
-2.53941411408699e-05
-1.88095171304949e-05
-6.97058474338819e-06
-2.79169454997664e-05
-3.07696630446675e-05
-1.70057408157785e-05
-1.54985587273896e-05
-3.12968638537625e-05
-2.43202017053335e-05
-2.00681201830335e-05
-1.18534376880434e-05
-2.1616848468782e-05
-4.65694681278001e-05
-3.79994708524839e-05
9.60003318349064e-06
-1.65450913040189e-05
-1.4620160442228e-05
-1.2965985099419e-05
-2.3652381119135e-05
-1.09526695404501e-05
-2.64311836996735e-05
-7.4601922176307e-06
-6.30812515524627e-06
9.43594812320188e-07
-2.21606957920129e-05
-5.26262735774673e-07
-3.2306075940053e-05
-3.07325669831962e-05
-2.9611416422816e-05
-1.6825782595191e-05
-3.43155477953977e-05
-2.23123048974309e-05
-4.95888920201598e-06
-1.73979310927902e-05
-4.58496204990594e-05
-1.14316353991955e-05
-2.88999002840742e-05
-4.84169194786303e-06
-2.58129196259102e-05
-2.68863334637895e-05
-1.69481000692811e-05
-2.48586397094321e-05
-5.30512139371161e-08
2.64786451511727e-06
-2.61747894266673e-05
-2.05751883233275e-05
-7.88076494213123e-06
-1.8693663108012e-05
-2.37228377511081e-05
-2.34853757545667e-05
-2.87207032496801e-05
-1.38309871088593e-05
-2.95443709455006e-05
-2.61644362681798e-05
-3.38529121724912e-05
-1.8338338940152e-05
-5.14189586916263e-06
-2.88849277933921e-05
-2.64144955614148e-05
-1.99524399552581e-05
-2.59867088825304e-05
-1.17128334389052e-05
-3.74491309995253e-05
-1.27909858509418e-05
-2.58886769454234e-05
-2.00918715425229e-05
-1.36435991830731e-05
1.65574073998495e-06
9.94207258405934e-07
-1.54531982556812e-05
-1.66783915535795e-05
-2.86444638007624e-05
-2.06525878851422e-05
-2.1924288259358e-05
-2.95595087900708e-05
-6.65060917104432e-06
-1.57976705363496e-05
-2.16380858716362e-05
-2.22898275300078e-05
1.28997094118237e-06
-2.6539986128884e-05
-2.75908997376264e-05
-3.89678757454956e-05
-2.67989792351142e-05
-1.79404913001392e-05
-2.59259450778233e-05
-1.05423593309574e-05
-2.31028312547454e-05
-3.06179889849616e-05
-3.4935266710857e-05
-1.46640909382976e-05
-2.23886837838856e-05
-1.80066065763589e-05
-1.45671607799063e-05
-5.97468055047625e-06
-2.4580968844173e-05
-1.41481943586537e-05
-4.0165253757104e-05
-2.18448623994204e-05
-4.31839540514407e-05
-1.34612422853522e-05
-2.59241707158485e-05
-2.79721375932472e-05
-2.65335183805309e-05
-1.59019675607171e-05
-3.27324853171144e-05
-2.18216887014465e-05
-2.03823115204896e-05
-4.0130145644184e-05
-2.11413194775441e-05
-1.08752954978827e-05
-1.95570739976003e-05
-2.565269520587e-05
-2.65722700856618e-05
-3.30619609615527e-05
-3.36826668455762e-05
-1.57637251239562e-06
-1.2039130146627e-06
-9.05961467441049e-06
1.17615129284446e-06
-3.24185590859395e-05
-2.38145464856582e-05
-3.21140184143328e-05
-2.45956397958226e-05
-3.00556308097959e-05
-1.30350468767531e-05
-5.39951599900856e-06
-1.75220044030449e-05
6.68467920899493e-06
-3.09996197515253e-05
-3.27149874061863e-05
-1.42008647299605e-05
-4.87730628783507e-06
-3.72008974545129e-05
1.71726306388109e-07
-2.19307046604481e-05
-3.17626795709404e-05
-5.50744067439409e-05
-9.29305894476304e-06
5.67833186852813e-06
-3.54273496428615e-05
-1.33647334742156e-05
-2.74657773107793e-05
-1.57928095636222e-05
-2.97164843941281e-06
-1.93387528565881e-05
-2.67659870397758e-05
-1.9747001166618e-05
-2.0764770449735e-05
-1.34935551517875e-05
-9.98460962445259e-06
-3.32614186745851e-05
-3.35359566498133e-05
-7.33297705509872e-06
-2.59108221275793e-05
-3.80698854403409e-05
-1.0048481082924e-05
-2.18964049288609e-05
-1.89109272133684e-05
-1.94363999592376e-05
-4.25275626348636e-06
-1.09521141665534e-05
-1.88723221307214e-05
-3.25081744096824e-06
-1.35344825874285e-05
-1.44622227754266e-05
-1.1055910915174e-05
-1.69539938842177e-05
7.25528219363312e-06
-1.95673313543429e-05
-6.89668447799488e-06
-3.19792707409227e-05
-3.22685192648447e-05
-1.54418918456232e-05
-1.77864609953843e-05
-2.61710356726818e-05
-2.69466708810363e-05
-1.04688683268232e-05
-1.34443527460913e-05
-1.54101498075652e-05
5.26582128706273e-06
-2.67047895315051e-05
-1.1091933657536e-05
-7.50762724355395e-06
-3.30858318024979e-05
-1.12846368479828e-05
-1.34290681516176e-05
-2.7620326272852e-05
-3.8477000979718e-05
-3.21452036405471e-05
-1.06458778998218e-05
-1.81900739815653e-05
-4.0190133694855e-05
-1.5668448464839e-05
-8.28430179136131e-06
-2.74088750523838e-05
1.19176125496144e-06
-2.03615191729748e-05
-3.14901682147278e-06
-8.79212520035063e-06
-2.93079911341656e-05
-2.60485335463078e-05
-1.20536684007107e-05
-2.35186485381068e-05
4.94932546601804e-06
-1.9009688455465e-05
-1.38180691878696e-05
1.64140010086737e-06
-1.82818915342706e-06
-3.4297916622863e-05
-2.78011653032028e-05
-4.26598899229896e-05
-2.09865001548758e-05
-1.69381248418107e-05
-7.50296485843147e-06
-3.34635247197835e-05
-1.98611727169861e-05
-9.94137709240145e-06
-3.56668991780948e-05
-3.19908926537369e-05
-1.1204409442196e-05
-3.03760948009471e-06
-1.88655760966881e-05
-2.64531691328176e-05
-9.18146206706775e-06
-1.45217136584041e-05
-1.05160351282143e-05
-1.54772986947142e-05
-1.58222507223792e-05
-4.10575257629748e-05
-5.24337850047794e-05
-2.63592325903344e-05
-3.59037778699425e-05
-1.90255709142671e-05
-5.37633186169968e-06
-2.58725584749648e-05
-1.02869992633596e-05
-3.73763518605538e-05
-6.27899109282948e-06
-1.97393178512967e-05
-2.22007399370185e-05
-2.07014269877675e-05
-3.28202681999027e-05
-1.19627567179104e-05
-3.75427783661407e-05
-1.85476694456038e-05
-3.86871819524447e-06
-2.81696731957335e-05
-2.37261914371443e-05
-2.09929340733711e-05
-1.74739086028889e-05
-2.12119243305434e-05
-2.96973150539441e-05
2.40288259225838e-06
-1.47990241434526e-05
-4.3646533706377e-05
-1.87589780793775e-05
-1.10172312560347e-05
-1.42602637176251e-05
-1.2759428696005e-05
-2.33895091265886e-05
-1.49872546697569e-05
-3.32995008086015e-07
-1.21795035317421e-05
-1.32022592814663e-05
-2.37631315102786e-05
-3.52596953536536e-05
-2.74937101791608e-05
-2.94554006187174e-05
-4.59780752387839e-05
-4.27752528009084e-05
-1.39483285287564e-05
-3.55964573359174e-06
-3.18637837459884e-05
-9.12485146914338e-06
-1.59785242034261e-05
-2.68083046970958e-05
-2.74582231056348e-05
-2.50513191442525e-05
9.05339952517709e-07
-1.40413037229134e-05
-8.71681524447648e-06
-5.53967394301217e-06
-6.93194168330131e-06
-1.44279558468191e-05
-1.50180129422728e-05
-1.86202692522503e-05
-9.24236159666141e-06
-1.72124100848397e-06
-2.02255794787529e-05
-1.69676345085465e-05
-1.5906887270733e-05
-1.65583196597791e-05
-3.13346579786725e-05
-2.30954643926664e-05
-2.17882318777622e-05
1.1292490287289e-06
-9.25660447860673e-06
1.96608817805708e-06
-3.37285907116805e-05
-2.44564979208044e-05
-2.68606990842647e-05
-3.60524949961533e-05
-3.19856359609232e-05
-7.36737175997932e-06
-2.16579523426252e-05
6.8254683214411e-06
-1.72487775492636e-05
-2.97535608259858e-05
-3.13623090982622e-05
-8.60827750015092e-06
-4.37704533821994e-05
8.27704061074737e-06
-5.76770606593835e-06
-3.36505562502438e-06
-2.34255794937392e-05
-2.00740738275634e-05
-3.40187313063721e-05
-3.5040688196211e-05
-3.90438963846635e-05
-1.37789664138573e-05
-2.06339941235936e-05
-4.93957597377109e-05
-3.81748183250914e-05
-7.93693858600666e-06
-1.48915614544592e-05
3.27013088662012e-06
-1.32092838486256e-05
-2.61804508521256e-05
-1.50860502202112e-05
-3.16202031298818e-05
-1.54140736471935e-05
-2.32584332256133e-05
-2.13547289611471e-05
-2.90605576341667e-05
-9.0446891844069e-06
-4.20351002621106e-07
-1.0443640644865e-05
-3.49804606951714e-05
-1.40815098248247e-05
-2.45251775636615e-05
-1.75770586228509e-05
-7.93899779646563e-06
-1.84450645001871e-05
-6.06781921107715e-06
-2.32437296253907e-05
-2.20311685808834e-05
-1.47639621062293e-05
-2.12825870920148e-05
-2.63096168529912e-05
-2.04185133652005e-05
-3.77705410875435e-06
-2.48201420008397e-05
-3.94399566387089e-05
-2.17649076690335e-05
-3.59249848663005e-05
-3.34351880839017e-05
-1.62203208696616e-05
-1.13788586021593e-05
-1.54074490302356e-05
-9.03994013716242e-06
-4.30388616729117e-06
-1.53013758574009e-06
-1.48148888637761e-05
-3.56611113868086e-05
-5.81849782013593e-06
-2.15851471027751e-05
-2.3501181729085e-05
-1.29582848306599e-05
-2.8434934365121e-05
-1.80368488314605e-05
-1.05678554664142e-05
-3.65547205336749e-06
-3.53369187255185e-05
-3.44249778548465e-05
-1.68917075252275e-05
-7.91060128658779e-06
-2.46699890677546e-05
-6.6119797777595e-06
-3.26282789988621e-05
-1.62550153495813e-05
-3.17678749631055e-05
-5.50001033373507e-06
-1.75283150253707e-05
-9.52515736049002e-06
-3.07988676212399e-05
-2.07766524613684e-05
-2.15369952050178e-05
-1.65875707865081e-07
-2.94373143464788e-05
-1.07688255394206e-05
-1.6191919871573e-05
-1.12635729489044e-05
-2.00867319460064e-05
-2.10759452281349e-05
-2.11609295479132e-05
-8.1572638046559e-06
-2.42532778156913e-05
-7.132760004369e-06
-3.15337594933901e-05
-2.36321369508133e-05
-2.16623265703235e-05
-3.10215235487996e-05
-1.1413334284622e-05
3.71625650814554e-06
-3.78938313449183e-05
-1.24440597256361e-05
-3.59417672637947e-05
-1.08087657607727e-05
-2.33410599099855e-05
-4.02713324869377e-05
-1.73543142041235e-05
-2.29692819082023e-05
-2.22931873465096e-05
-3.05959952953613e-05
-3.16755745042784e-05
-8.95644526405942e-06
-5.38863334667999e-06
-4.07674496946885e-05
-9.67299467589221e-06
-2.47402945500388e-05
-7.99558206711389e-06
-2.37186314777397e-05
-1.70427959060448e-05
-2.23244809166969e-05
-1.37300083711466e-05
-2.67812056721398e-05
-4.56672006407125e-06
-1.88647066175828e-05
-3.90167686782898e-05
-8.33400269549388e-06
-2.61815180056632e-05
-1.05861366627716e-05
-2.98710887886493e-05
-1.43780238633666e-05
-2.42708486034388e-05
-2.00079409036031e-05
-7.02990482659769e-06
-1.66394328793968e-05
-4.11352344678417e-05
-6.91184251230093e-06
-3.06983850361833e-06
-3.30246616171995e-05
-1.00924958273332e-05
-1.99486452288479e-05
-8.19864465827187e-06
-3.16739596353586e-05
-2.73580188491698e-05
-4.10875808377758e-05
-2.35412813086926e-06
-2.09758755134746e-07
-1.19007009603477e-05
-9.70126610180513e-06
7.4911355797908e-06
-1.35865743065964e-05
-3.87869133748433e-06
-1.36607457330184e-05
-2.52679232733956e-05
-1.99474167160212e-05
-4.82465416905527e-06
-1.51916856349786e-05
-1.18613767546262e-05
-1.13622743012518e-05
-3.87870665743577e-05
-2.23760450848096e-05
-3.17788836577796e-05
-3.47457941038951e-05
-2.81366879295645e-05
-2.7912183135767e-05
-2.31358623939912e-05
-1.53866694977286e-05
-2.65545123769386e-05
-2.26983460835433e-05
-1.97111860231835e-05
-3.41911679956601e-05
-2.70143943715751e-05
-1.89664326108289e-05
-1.24707786462024e-05
-2.3896464653811e-05
-8.33133670474609e-06
-3.73383747639078e-05
-8.16164359129963e-06
-1.59954724109504e-05
-2.4571706881138e-05
-1.27903815889387e-05
-1.45285781988184e-05
-1.77776826919454e-05
1.94953418399005e-06
-6.78961896213508e-06
-2.43951487174336e-05
-3.78276709144829e-05
-2.7018113153949e-05
-1.57220140762314e-05
-9.298519237455e-06
-2.56031354557286e-08
-2.12804633724972e-05
-1.19082429904847e-05
-4.19609653709274e-05
-4.72118625178537e-05
-1.24489103946229e-05
-1.56048896067582e-05
-3.24000078360018e-05
-2.09980441928367e-05
-3.4814934347849e-05
-1.28993159205723e-05
-2.8811744193111e-05
-4.23000995297551e-05
-1.00297307134691e-05
-1.23409500041448e-05
-3.34593081933129e-05
-2.47050892946525e-05
1.52067195120661e-06
-1.20790013754876e-05
-5.36258466601236e-05
-1.91546927163798e-05
2.74455356420647e-06
-2.53191625534065e-05
-6.36583325213319e-06
-1.35925136804802e-05
-5.26069656343038e-06
-4.06430126069609e-05
-2.37738765043217e-05
-7.74835793178262e-06
-1.80636387541368e-05
-1.48069644435386e-05
-2.77562801478575e-05
-1.25562196191567e-05
-2.59007145998433e-05
-1.34911698895665e-05
-6.72786644932197e-07
-2.02829149040717e-06
-3.91696310712803e-06
-1.86306113855301e-05
-2.2017091691889e-05
-1.78806380442599e-05
-6.34330877245123e-06
-1.12634180814635e-05
-4.44364959835758e-06
-1.09162650294585e-05
-9.29341567106359e-06
-1.01954591158842e-05
-3.12902815915526e-05
-2.51685967563307e-05
-1.7284146104072e-05
-1.47909404300072e-05
-1.30013475541282e-05
-3.20410924977032e-05
-2.64065470158782e-05
-2.37117045950125e-05
-2.09808652113215e-05
-1.93726140172724e-05
-9.1829442540581e-06
-4.28955036329084e-06
-1.64484682491197e-05
-1.80805154237694e-05
-3.00092830843261e-05
-1.78086057328287e-05
6.27775767333739e-07
-4.03107128980572e-05
-1.82204141688563e-06
-1.76646219837501e-05
-2.52573237073067e-05
-1.68000936325306e-05
-3.11353262523705e-05
-1.24044066740453e-05
-2.70524548490991e-05
-1.82196902449375e-05
-1.51651250135962e-05
-1.71417900535986e-05
-6.16984559347407e-06
-2.41137415243375e-05
-4.81423581524942e-06
-2.46439998855891e-05
-3.21226800519979e-05
-2.88179439874382e-05
-1.80807590851105e-05
-2.74966613853585e-05
-3.63027897618287e-05
-3.48842003822602e-05
-1.7274255404209e-05
-2.03516701942616e-05
-3.44653988569863e-05
-1.17269093512175e-05
-2.12592294620117e-05
-2.04067102216522e-05
-1.6030466937957e-05
-2.41031578091312e-05
-3.61355084879585e-05
-2.34868873296978e-05
-9.54417595204037e-06
-1.0585233904049e-05
-2.97628199831138e-05
-4.46585442712619e-05
-2.94848914346975e-05
-2.65274880516684e-05
-2.5934203854965e-05
-1.3972725991914e-05
-2.1822397316794e-05
-2.22026187023483e-05
-2.80133170659214e-05
-3.71331220084795e-06
-5.97070857782164e-06
-2.46023070221211e-05
-1.9399358584766e-05
-1.76018279088398e-05
-1.76836612550344e-05
-1.86491866708938e-05
-4.8053363336203e-06
-1.04140656163701e-05
-5.6159849731324e-05
-2.87698220740206e-05
-2.07892587565091e-05
-1.57601072440406e-05
-1.11628525161635e-05
-1.64833581208868e-05
-3.44632393686967e-05
-2.52672476456152e-05
-2.72808422297695e-05
-2.88890631559161e-05
6.21700333103718e-06
-2.54233173654991e-05
-1.00604721567389e-05
-1.28026099378457e-05
-2.88373480005005e-05
-1.83778279177687e-05
-1.5425145463258e-05
-1.97948881497394e-05
-2.84523039537324e-05
-1.83877424574696e-05
-2.11323924871975e-05
-1.9917334957242e-05
-2.42006048239474e-05
-2.554869396088e-05
-1.57553204396125e-05
-1.65724735291275e-05
-1.81653647871249e-05
-2.05703160837931e-05
-1.49576072673273e-05
-3.61821462458638e-05
-2.79160116467335e-05
-2.09658427310244e-05
-6.78685982953766e-06
-8.14330577019121e-06
-3.30269379119043e-05
4.07177141843162e-06
-1.76123409808391e-05
-1.95266028741051e-05
-8.56938160758278e-06
-1.96914303623424e-05
-2.58627004563464e-05
-1.04408606874504e-05
-1.73211386682782e-05
-3.46588624472828e-05
-3.08464335561634e-05
-3.06262096475163e-05
-2.17211968197036e-05
-1.74111362775825e-05
-1.35654895084316e-05
-8.960510026791e-06
-3.41057325548824e-05
-1.08684756304956e-05
-1.52080883135918e-05
-3.381905110715e-05
-2.19602662899996e-05
-3.0730036997863e-05
-1.33715155032504e-05
-9.26245612485533e-06
-1.68916621444211e-05
-1.63468655304108e-05
-4.5213527254151e-05
-3.12122492632921e-05
-1.73261677436503e-05
-4.26294837033149e-06
-1.8279048694819e-05
-1.19975689196053e-05
-1.91361657917547e-05
-2.00183611162898e-05
-1.60015171762275e-05
2.82879161330367e-06
-1.85603861724413e-05
-4.73625888197494e-05
-3.35489907126633e-05
-1.13199383673042e-05
-2.32476558694675e-05
-2.10309798643967e-05
-3.01049482523551e-05
-1.86749837935658e-05
-2.0520146783494e-05
-1.30872751635011e-05
-1.47917656493452e-05
-9.82850899358962e-06
-3.29384979918725e-06
-1.85331600478858e-05
-1.96354301740083e-05
-3.69620076959708e-06
-2.15502934814095e-05
-2.59455226463278e-05
-3.05982349488064e-06
5.39871653337597e-07
-1.15136030686805e-05
-1.99576393877075e-05
-3.67999648905368e-06
-2.71715589463181e-05
-1.46847959296375e-05
-1.08651449496886e-05
-2.9537926020116e-05
-3.2405468376201e-05
-1.0841182997325e-05
-2.52762262944015e-05
-2.77758941186772e-05
-2.77062458369486e-05
-3.27800115456683e-05
-2.38384557186554e-05
-3.85260945007093e-05
-3.57354896585374e-06
1.10172442776136e-06
-1.20963201920801e-05
-1.79299086285592e-05
-2.15576896107296e-05
-1.72547834675469e-05
-1.90115529723965e-05
-3.306807953035e-05
-9.24193517762038e-06
-3.02859389053104e-05
-5.89003253122959e-06
-5.34638008525093e-06
-4.64804768572209e-06
-2.00437359205704e-05
-3.88934649070515e-05
-1.08033629059659e-05
-4.27504492471124e-05
-1.81960863204854e-05
-6.12810903273452e-06
-3.1457765320937e-05
-3.35578789381432e-05
-1.4813966339884e-05
-3.50423686907525e-06
-1.7851286284661e-06
-1.10781542994156e-05
-4.17383015175592e-05
-2.30872172759506e-05
-1.73732692850757e-05
-1.68437914900319e-05
-8.48360169912665e-06
-9.16245327124539e-06
-1.64512801666676e-05
-3.14768067754504e-05
-2.32512356993378e-05
-1.92033250868569e-05
-7.9211434589097e-06
-4.28054407913126e-05
-3.77226537687184e-05
-4.43955869089007e-05
-3.03937779714436e-05
-2.2600875205996e-05
-2.50922270937584e-05
-3.55494622134558e-05
-4.46431867720834e-05
-2.47608976002397e-05
1.03505836741411e-07
-1.15875559868734e-05
-1.48982669063141e-05
-1.39246020003459e-05
-8.97023894563598e-06
-7.77911663017282e-06
-9.54110818250185e-06
-8.84013538246297e-06
-2.27993843156769e-05
-1.17954438315086e-05
-1.45643878054222e-05
-1.68559383268967e-05
-2.07918250885598e-05
-2.55885184498217e-05
-2.03584655141771e-05
-2.51115025342023e-05
-2.43671566277905e-05
-2.05599793241653e-05
-1.77101148425782e-05
-3.83058305841398e-06
5.07837349344045e-08
-1.30790658570952e-05
-3.83552015120564e-05
-1.15962606991085e-05
-1.55274568796697e-05
-1.75327464905796e-05
-1.06879645197952e-05
-3.97425276810359e-05
-2.27992548302392e-05
-3.80227131728606e-05
-2.6013315618773e-06
-1.90192296229751e-05
-1.5945192377121e-05
-6.81550323487353e-06
-2.36651626133288e-05
-3.90114217031404e-05
-1.80370027227494e-05
-1.44244165808451e-05
-9.47286377218623e-06
-9.10681982255346e-06
-3.55514897753714e-05
-1.61440244461336e-05
-1.48975448171056e-05
-3.63862538099693e-05
-3.18859718410773e-05
-6.59941393771569e-06
1.98955945567964e-06
-1.64107522843756e-05
-2.15627723093448e-05
-3.35160929761213e-05
-1.73415247430077e-05
-2.7087841644998e-05
-5.43851058426959e-05
-4.52711793612624e-06
-2.8249002210358e-05
-2.52176624766471e-05
-1.85874741831531e-05
-1.92863539977418e-05
-3.45204271778263e-05
-1.21034627898029e-05
-1.74831719115608e-05
-1.92908272736535e-05
-1.90275230007289e-05
-1.88518471437392e-05
-1.22896853385038e-06
-2.51016182733871e-05
-3.78020844285158e-05
7.56798588502598e-06
-1.91330228501244e-05
-3.00939791172415e-05
-4.34523364855812e-05
-5.04979835936163e-06
-1.21402805498176e-05
1.3865046902815e-05
-1.80176643411515e-05
-2.88117943366053e-05
8.34515489410307e-06
-1.85370296003011e-05
-1.18984103140601e-05
-2.01824492195287e-05
-1.92031537078375e-05
-2.09142386906425e-05
-1.51042945041695e-05
-9.95329154953286e-06
-2.504086924423e-05
-9.46160997118047e-06
-3.20225780029615e-05
-2.71613118311128e-05
-2.62709692163418e-05
-2.89790451852569e-05
-1.92827355848582e-05
-2.19571362525512e-06
-1.24650893011031e-05
-1.4138626088392e-05
-4.87113834225038e-05
-2.42167427501627e-05
-1.00088970479963e-05
-2.46833420634881e-05
-2.22865635143325e-05
-2.40483783181545e-05
-1.45940777073061e-05
-4.17460570815806e-05
-2.89473088081485e-05
-2.33246523036882e-05
-2.71212869245493e-05
-3.13367364990684e-07
-1.62941274633383e-05
-2.37622286068258e-05
-5.28016805129104e-05
-1.33002144110031e-05
-6.99244469787546e-06
-1.58571316069837e-05
-6.76724401288338e-06
-1.79787394070326e-05
-4.5292247885154e-06
-5.23526036812203e-05
-1.76640052165209e-05
-2.3853923986912e-05
-3.49193726141462e-05
-1.75699964152311e-05
-1.58853541162937e-05
-2.33462162419771e-05
-1.83760517616029e-05
-2.54485278344607e-05
-2.22520101252953e-05
-2.85534402963909e-05
-1.05575645115186e-05
-6.10314974317615e-06
-2.70234157188288e-05
-5.97981160782244e-06
4.18180718820498e-06
-1.64736636160873e-05
-2.37406820962366e-05
-2.0235890320664e-05
-1.47143616949246e-05
-2.24189080276851e-05
-3.5289893178279e-05
-6.07192668877946e-06
-2.81285060548422e-05
-2.82389583636798e-05
-2.14557544251825e-05
-2.94719203198177e-05
-2.69211231674887e-05
-1.133574073266e-05
-1.63066777134443e-05
-9.31907957590754e-06
-2.62110707952554e-05
-1.74059490119156e-05
-1.47974570054687e-05
-1.60722241355995e-05
-9.28453117444536e-06
-2.01443167172339e-05
-2.48656461802788e-05
-1.52503730181382e-05
-1.94394248734799e-05
-1.99530972064326e-05
-1.26430955146165e-05
-2.99100368181793e-05
-6.41960074161084e-06
-3.15312934883194e-05
-2.48292019432953e-05
-1.99505471270518e-06
-2.60945628533724e-05
-1.50781510314512e-05
-1.77769711198619e-05
-2.34455293449215e-05
-3.00004614002891e-05
-2.43629559585351e-05
-3.1374287098481e-05
-2.34133813340153e-05
-2.60685677115601e-05
-1.8610903961008e-05
-1.15042968039304e-05
-1.36005699116959e-05
2.35222372105698e-06
-2.50120856730063e-05
-2.27794548440756e-05
-1.78479259003828e-05
-1.5288304087748e-05
-1.60289769477938e-05
-1.81674630644448e-05
-3.76050436243964e-05
-1.20667254932324e-05
-1.61053924339261e-05
4.15142686345942e-07
-5.65094872516877e-06
-2.09926564601472e-05
-6.51068150734321e-06
-1.74426462922729e-05
-2.45514522789665e-05
-1.76661680875417e-05
-1.63281936970462e-05
-1.11717217814744e-05
-1.87538748983107e-05
7.79389148319942e-06
-1.7521949122117e-06
-3.26074522431351e-05
-2.69494371345756e-05
-3.70485926942923e-05
-2.29452242920944e-05
-3.46476072145249e-05
-2.66381572998257e-05
-2.31003604545799e-05
-1.50646122819599e-05
-4.63787078462829e-06
-7.11180778640157e-06
6.93751223982104e-08
-1.88882357948538e-05
-1.70511453896089e-05
-1.69083279448757e-05
-1.82831648853259e-05
-1.9148175010662e-05
-2.93219183748444e-05
-9.81237091788492e-06
-8.73415663103791e-06
1.09510367714809e-05
-1.69111135943554e-06
-2.31796884346619e-05
-1.8253038357064e-05
-4.80947675036447e-05
-3.01925644848002e-05
-1.21628439364199e-05
-1.71285992397717e-05
-3.90647677103052e-05
-1.26177606210153e-05
-1.08437087341451e-05
-1.42151323375179e-05
-2.84963362417479e-05
-1.2307755135583e-05
-2.90107478193531e-05
-3.82364989961197e-05
-1.6106119964041e-05
-2.94480545667262e-05
-8.92691913937746e-06
-2.08678456295957e-05
-1.36511276202906e-05
-1.0606823529082e-05
-2.06168207743223e-05
-2.37185913214583e-05
-3.23279263069277e-05
-2.87823765541096e-05
-1.30589743361187e-05
-1.52342678081389e-05
-9.79733101293676e-06
-2.07323761474813e-05
5.89502761477058e-06
-2.90017367169105e-05
-2.32868250409132e-05
-3.30573116108787e-06
-2.52667247694525e-05
1.47269940156396e-05
-5.49322310646253e-06
-2.70497548566958e-05
-3.44691996389755e-05
-3.33345215130713e-05
-1.51018883189845e-05
-1.94467555999801e-05
6.18677137274322e-06
-2.4024058668207e-05
-1.55532893415763e-05
-1.29643683328189e-05
-1.9980330003222e-05
-9.19939443552549e-06
-2.93288967362054e-05
-6.89140641318622e-06
-1.39177444544694e-05
1.15540792423904e-05
-2.21981316546857e-05
-1.32855944326205e-05
-1.88759382849098e-06
-1.2772973471299e-05
-1.66289331548027e-05
-1.64058904938133e-05
-2.7705389002141e-05
-6.85300458464535e-06
-1.87848487458273e-05
-2.5248684885076e-05
-2.2864709766676e-05
-3.3582026244253e-06
-1.46604130036145e-05
-1.49195397456479e-05
-2.29335208513158e-05
-3.69320961559272e-05
-8.12808030817244e-06
-2.71254135828204e-05
7.31085492076514e-06
-2.72245616271187e-05
-2.60363187140704e-05
-1.16400025405491e-05
-7.05937814816562e-06
-3.06938964576943e-05
-1.12501082581338e-05
-2.6797600011552e-05
-1.96829114867242e-05
-1.11586604631594e-05
-1.17687045815552e-05
-1.37636865959203e-05
-4.47598207159546e-05
-1.69695440639146e-05
-3.66835968813322e-05
-2.40645822268933e-05
-2.82167315772793e-05
-2.67034285196161e-05
-2.71642937818408e-05
-1.64431220958464e-05
-1.2829900217247e-05
-1.49500340478714e-05
-3.06104441932066e-05
-8.96504565428399e-06
-2.1423861318755e-06
-2.24633442200898e-05
-1.9144567081916e-05
-5.22909985543312e-06
-6.98596256808851e-06
-4.06217802624432e-05
-2.24758929971918e-05
-6.14167755494467e-06
-7.68269967444971e-06
-1.77706983774038e-05
-3.24914916617921e-05
-1.70202550687499e-05
-3.80153362248234e-05
-2.88825335879443e-05
-2.11823252720395e-05
-1.44775213854758e-05
-8.0296869342794e-07
-1.83770029108451e-05
-3.89460736943748e-06
-2.14254512115198e-05
-1.91571796833361e-05
2.8418061084867e-06
-2.31526617429473e-05
-3.24529641237457e-05
-1.41494605844022e-05
-3.8448790533154e-05
-1.8642720222775e-06
-7.97948911073875e-09
-2.47286455168784e-05
-1.08387782197232e-05
-3.26615468521418e-05
-1.96971332553449e-05
-2.07164740064894e-05
-2.43850272579701e-05
-1.40676685317613e-05
-6.53138466573943e-06
-2.64585866948207e-05
-2.70203545240345e-05
-1.82607636949216e-06
-3.7777912598671e-05
-3.14342455798672e-05
-2.69781917820991e-05
-2.30851520313128e-05
-4.44813813923679e-05
-3.01813734765194e-05
-1.65460933990258e-05
-2.05111713066455e-06
-2.68106345585247e-05
-1.95201418839263e-05
-1.83020144549134e-05
-2.44432385505103e-05
-2.95325024302782e-05
-3.97438792066858e-05
-8.96856674938393e-06
-4.40936709961058e-05
-1.68600923512685e-05
-7.07961811235984e-06
-1.8116325733114e-05
-2.58552105041782e-05
-3.74785525420164e-05
-3.13261980130095e-06
-3.29723699794583e-05
-3.58636994682159e-05
-2.05869124203836e-05
-3.84805584037834e-05
-2.1565852453527e-06
-9.83242220585111e-06
-2.69681841674303e-05
-3.08884781741008e-05
-3.64733407729082e-05
-5.91260860145185e-06
-4.375420670604e-05
4.59116891832622e-06
-1.89574164432451e-05
-1.09064632171672e-05
-9.80257180283682e-06
-1.8522239645657e-05
-1.68296474940399e-05
-1.04193874187558e-06
-2.13133208088277e-05
-2.04505099491726e-05
-2.15872870511202e-05
1.60469811461533e-05
-7.76767541539414e-06
4.18509863895411e-06
-3.23282363537966e-05
-2.71778170578686e-05
-2.95666407120458e-05
-1.70362464695637e-05
-2.39311013629171e-05
-1.13669817822864e-06
-2.27452173024249e-05
-3.82150988597648e-05
4.69370966083032e-06
-2.31083696639328e-05
-1.5794121106502e-05
-3.0087300218649e-05
-3.26916182963531e-05
-3.56741277456219e-05
-1.82565035972917e-05
-3.31424674692279e-05
-2.11256815844053e-05
-2.35205287302384e-05
-6.76875331088824e-06
-1.14450686192119e-05
-2.11603988955665e-05
-1.71436212647341e-05
-2.36983094260058e-05
1.59373931385413e-05
-2.28063616332634e-05
-1.01003677184921e-05
-1.75030570798344e-05
-1.65661496042179e-05
-1.12114502100902e-05
-2.87115562135901e-05
-1.02811909627648e-05
-5.92791637949102e-06
-3.42798892912825e-05
-1.09305418501573e-05
-2.88574470761599e-05
-2.84455091347937e-05
-2.28378344590453e-05
-7.11758842956966e-06
-2.28860034849064e-05
-4.71348894127935e-06
-2.12872173994102e-05
-2.30101343399853e-05
-1.54247780238789e-05
-2.15450852879537e-05
-2.10761976294087e-05
-1.15082934702104e-05
-2.95928303023356e-05
-1.87118786744143e-05
-2.12406628865964e-05
-2.94417869605561e-05
-1.51725046321344e-05
-9.04232200087254e-06
-1.76921827924212e-05
-1.35903581042771e-05
-2.85623276572779e-05
-4.40124992038466e-05
-8.16508720167809e-06
-2.45308628362713e-05
-2.95720819663327e-05
-2.12220096816641e-05
-1.29216654522717e-05
-1.97429186442011e-05
-1.98053759737148e-05
-3.01401717221073e-05
-9.03001255915135e-06
-3.86302407184846e-05
-9.60305716730205e-06
-3.7613828132422e-05
-3.0560397724098e-05
-2.79393980269474e-05
-9.80639692906602e-06
-7.35140014466342e-07
-3.5480201208255e-05
-1.02149495896811e-05
-1.99810572413298e-05
-4.08088709664423e-05
-3.47060406359777e-05
-1.7310622323151e-05
-2.00277369178567e-05
-1.33800297100494e-05
-2.5482866427721e-05
-3.61810436966281e-05
-1.71386134535434e-05
-3.11988957714965e-05
-1.77197651323408e-05
-2.53345579364054e-05
-2.72701194447476e-05
-2.63301676582811e-05
-2.04325154523997e-05
-7.93695686802272e-06
-3.45178741459071e-06
-2.19210725541807e-05
-3.85064362850851e-05
-1.43536189738849e-05
-1.63310080533122e-05
-6.90720129507809e-06
-1.16604516805351e-05
-1.84532917229442e-05
-1.58949886559302e-05
-2.091978398153e-05
-2.06372149818146e-05
-1.66654476249419e-05
-3.79753900138216e-05
-3.06617847118183e-05
-9.51489330166364e-07
-2.81430097513106e-05
-1.83171221340442e-05
-1.74242064158285e-05
-1.54207294615066e-05
-5.61299170951608e-06
-1.97534367135513e-05
-1.81318384241011e-05
-7.93216631329287e-06
-4.63821198601865e-05
-1.42892851225256e-05
-7.65340533463816e-06
-2.92543476741661e-05
-2.07514902005338e-05
-1.95546644309039e-05
-1.0078744881127e-05
-6.25959772193403e-06
1.09909328734002e-05
-2.25672472773813e-05
-3.75388339553512e-05
-9.75823896577893e-06
-3.78427865846105e-05
-2.57254516269261e-09
-2.12157030181216e-05
3.99247203719999e-06
-8.19013755093742e-06
-1.16899018466207e-05
-3.77742683913358e-06
-1.00193376180913e-05
-2.89433359696439e-05
-2.09547953238244e-05
-1.46297626959601e-05
-1.8896166868496e-05
-2.73681055167932e-05
-1.20566086956877e-05
-2.7768498684653e-05
-4.16609247010739e-05
-1.25610031907436e-05
-2.32207473863649e-05
-2.84188650999724e-05
-4.45108918477508e-05
-3.51094904186995e-05
-1.5688111837512e-05
-1.34672734393532e-05
4.70889541817626e-06
-2.12245436759028e-05
-1.52493069444341e-05
-2.98947425508504e-05
-3.43962167511358e-05
-2.37792455696981e-05
-8.32896104259129e-06
4.73790536570101e-06
-5.16078068581058e-06
-2.0287204044915e-05
-1.57422039994811e-05
-2.00132892964917e-05
-2.45418643109014e-05
-2.05021640058052e-05
-1.45590813044416e-05
-2.194642209648e-05
-3.18179418817418e-05
-3.5129940321354e-05
-3.15672559682677e-05
-2.04224915110557e-05
-2.36616605137977e-05
-2.06169275940586e-05
7.57606781631397e-06
-2.3319952645843e-05
-3.87117442541391e-06
-1.44060229887459e-05
-2.7427671276305e-05
-8.71220989960457e-06
-1.63888879417122e-05
-2.08614582164489e-05
-1.45574148396434e-05
-2.01862145241769e-05
-9.42925090059191e-06
-1.83868109706185e-05
-4.07966310217798e-06
-1.96618600491183e-05
-2.01863630425977e-05
-2.54644389740361e-05
-1.09017077257096e-05
-4.58315348961839e-05
-1.69319922311124e-05
-1.43657138530671e-05
-1.80727262513955e-05
-4.01290947253709e-05
-1.80255851891013e-05
-2.28452619105584e-05
-1.6640858630015e-05
-2.75324663120336e-05
-4.52246629611217e-05
-1.79664149817046e-05
-1.39235152206155e-05
2.57159308801537e-06
-4.29673746596249e-05
-3.75820779630187e-05
-3.30715364242688e-05
-1.49732305995552e-05
-2.80730972787898e-05
-1.75567567885376e-05
-1.44438288899297e-05
-3.15679218204027e-05
-9.11327218422442e-06
-1.96393698540695e-05
-4.84490102577189e-05
-5.15546212593042e-06
-2.16968356013356e-05
-4.39603549925372e-05
-1.49764203321635e-05
7.96039000626859e-06
-9.26798356842868e-06
-1.87579199549378e-05
-4.27532872994376e-05
-2.04553059205978e-05
-1.31598799563104e-05
-1.48630804419817e-05
-2.77578171355316e-05
-4.03700036433685e-05
-1.63637913655863e-05
-3.16390068194502e-05
-2.04688631287804e-05
-2.69829761513281e-05
-1.54935355222408e-05
-1.72904770855928e-05
-2.73967406023172e-05
-3.04699497883751e-05
-1.97041016644959e-05
-4.53276184387717e-05
-2.3177322228676e-05
-4.34529062499223e-05
-1.87473555790024e-05
-1.6670760818374e-05
-3.59952322328669e-05
-1.90783445683377e-05
-4.26659369465487e-06
-1.3959193087835e-05
-6.03623924330753e-06
-4.32685919130494e-05
-1.94785364804821e-05
-2.03385977090249e-05
1.60750371149599e-06
-2.23379232812794e-05
3.02441340654577e-06
-2.15811424333607e-05
-2.04205757596544e-05
-4.19206969446941e-05
-5.21762815929466e-06
-3.54128185541097e-08
-4.21014475315005e-05
-5.976491863239e-06
-1.49768911537176e-05
-2.19884890087343e-05
-3.39282106948516e-05
-1.57523789881395e-05
-1.6486738868697e-05
-2.20070009833331e-05
-1.73268017261398e-05
-3.69771429127753e-05
-1.96698124871376e-05
-9.06784393172241e-06
-5.37551380818932e-06
-1.07949273303885e-05
-3.54834954817087e-05
8.21200905165914e-07
-3.18715916057544e-05
-7.09822888072769e-06
-2.61158983642146e-05
-2.75497195157794e-05
-6.19312307828448e-06
-3.30624399623332e-05
-3.13415905097217e-05
-4.53395333961444e-06
-1.81308126758127e-06
6.21670548706838e-06
-1.20649122889848e-05
-2.23905502619172e-05
-2.81532937717795e-05
-2.14009725513398e-05
1.77398138172709e-05
-2.21045270992596e-05
-2.94677119632513e-05
-2.28326537911162e-05
-1.74862793204127e-05
-2.08352936189558e-05
-1.57278482239888e-06
-2.71052911526396e-05
-2.48499941242289e-06
-2.22438478429008e-05
-1.46339051222327e-05
-7.20446597354152e-06
-2.03710852942372e-05
-4.37430586835593e-05
-1.8038987620213e-05
-1.19658309319947e-05
-2.66373060882158e-05
-1.87976167690856e-05
-1.78056134531025e-05
-8.84331994230087e-06
-1.68895428291226e-05
-2.96811963437086e-05
-4.51870850210931e-05
-3.51008198092697e-05
-4.69490885307543e-06
5.13961389829291e-06
1.88861347311911e-06
-2.46573590813165e-05
-4.11909195470045e-05
-2.73748101478441e-05
-2.99139438483587e-06
-2.19337283154569e-05
-1.21156987418785e-05
-1.50703175204306e-05
-2.18527434995778e-05
-1.76440255609214e-05
-2.78379099628493e-05
-3.12821893128578e-05
-1.918367821798e-05
-4.30326987506944e-05
-2.47466960393524e-06
-3.41581603997477e-05
-2.1158778583722e-05
-4.54823844004662e-06
-3.15111785679964e-06
-2.72275809447962e-05
-1.97517653578813e-05
-2.79358535964348e-05
-7.53432891240376e-06
-2.23035780245897e-06
-1.22077677100431e-05
-7.19288685709556e-06
-9.98693875452348e-06
-3.48243578862005e-05
-1.50862397728179e-05
-7.356238819382e-06
-2.59897418470138e-05
-1.99059663612642e-05
-1.29720844933665e-05
-3.35010841258099e-05
-1.0103911994207e-05
-1.5401621487279e-05
6.59237723090643e-06
-1.31027426306262e-05
-1.75070681925297e-05
-2.26612449738029e-05
-1.0212640844461e-06
-3.43873848285143e-05
-2.43732913649274e-05
-1.83876673615353e-05
-3.24817328718785e-05
-4.5580712902647e-05
-2.27958182967842e-05
2.31311180865985e-06
-6.34624838989234e-06
-2.66569448332182e-05
-5.54329399593031e-06
-3.02137428868282e-05
-2.43749599017019e-05
-1.60473570015356e-05
-1.32385392914399e-05
-4.43262744933263e-05
-2.59781259722067e-05
-5.97285424697707e-06
-9.40336526122413e-06
-9.50495046940589e-06
-1.75295010006445e-06
-1.91417245280329e-05
-1.80135748619194e-05
-9.09769146852396e-06
-1.33544407042804e-05
-9.93464460618892e-06
-1.19883218434534e-05
-1.12220752851599e-05
-1.13550073077097e-05
-1.43789314705393e-05
-2.34846311618054e-05
-4.15395135231453e-05
-1.42115497102865e-05
-2.93973003663525e-06
-9.62254540331361e-06
-1.66826860653674e-05
-3.22748261279165e-05
-1.90355817691239e-05
-2.61276617169322e-05
-1.06719380877142e-05
-3.75041354406581e-05
-2.34396232427504e-05
-1.05124186363215e-05
-2.17331566967037e-05
-2.28759922668232e-05
-1.20405977252854e-06
-1.22858223441237e-05
-1.98065016101944e-05
-6.91985819249597e-06
-1.83184175162401e-05
-6.82819510892071e-06
-2.3243171546026e-05
-1.00847073215107e-05
-2.40371616225567e-05
8.51734262191592e-06
-1.06958521572669e-05
-2.67871016515434e-05
-8.78251676486319e-06
-2.40312695078685e-05
-3.02286412146231e-05
1.20269440853963e-05
-1.29995912463603e-05
-1.45011271243665e-05
-1.954415034756e-05
-6.99112062387545e-06
-8.43616999947556e-06
-1.97617856810231e-05
-2.5854851623164e-05
-1.42776924736032e-05
-9.79957722583409e-06
-1.48544773037705e-05
-1.28186087908116e-05
-1.36586159454735e-06
-1.34460631637197e-05
-7.46089425756333e-06
-7.38209265549363e-06
-2.45918907227105e-05
-1.5116764133669e-05
6.52392816113635e-06
-2.67706624493651e-06
-3.31997400764366e-05
-3.70864844619799e-05
-4.09165856294763e-05
-6.35963129309189e-07
-2.37761489292289e-05
-4.03932415712015e-05
-3.57611986298207e-05
-1.31583406081831e-05
-1.93967992935241e-05
1.86864461034016e-06
-1.07234669603557e-05
-2.18752437531053e-05
-1.12041228896108e-05
-3.76872845016365e-05
-2.11694698392116e-05
-3.00990083879914e-05
4.27447690907111e-06
-2.75679513572703e-05
-2.30984454819214e-05
-4.11728540705835e-05
-1.05464390508137e-05
7.99657009453633e-06
-4.56770654805642e-05
-1.91802928954914e-05
-8.33597985781423e-06
-5.24423016467366e-05
-2.17061970391294e-05
-1.43529439764058e-05
-1.96576379233303e-05
-2.37374218416703e-05
-3.14778462894017e-05
-2.47977115763713e-05
-2.06601558963569e-05
-1.45909608977247e-05
-1.33690367639983e-06
2.5082780911389e-06
-3.01062603050738e-05
-1.18852050211993e-05
-2.82020827066269e-05
-3.02446080141246e-05
-2.65155619869086e-05
-2.06872966754261e-05
-3.66297343193817e-06
-2.86583923605564e-05
-2.70358037051762e-05
-4.31376361008035e-05
-3.73933397167909e-05
-2.11644175237817e-05
-2.04058095476486e-05
-1.87411722513744e-05
-1.01418204680282e-05
-2.87307150271374e-05
-3.34816674570174e-05
-2.27781333613767e-05
-4.42200687105118e-05
-5.52720607345293e-06
-2.03880451181195e-05
-2.03285075290947e-05
-3.52923673455273e-05
-2.28807453868979e-05
-1.28850761927179e-05
-1.32155538953893e-05
-2.32511818000763e-05
-2.85034871219104e-05
-1.26939912374979e-05
-2.15839693183353e-05
-2.39254356227171e-05
-1.29971572187754e-05
-2.2634627104431e-05
-9.73029563810969e-06
-1.31053447147658e-05
-3.19769292658464e-05
-3.22738540674303e-05
-2.63794516141103e-05
-1.6319881846672e-05
7.33520741002536e-06
-1.57080364135528e-05
-1.40721996480174e-05
-4.04972897933908e-05
-2.9187948903417e-05
-8.55990458747426e-07
-1.13869850796348e-05
-2.60168188024745e-05
5.23898135546787e-06
-9.75415520317453e-06
-1.36944710360577e-05
-1.19348275998495e-05
-2.29753621945253e-05
-1.50089636437503e-05
-1.94948443570586e-05
-1.43727733806601e-05
-1.26564784106583e-05
-1.84623436724588e-07
-3.21440093791309e-05
-2.79862073492209e-05
-1.9955276978292e-05
1.0480919093858e-05
-2.37066028995605e-05
-2.33923766148899e-05
-1.46297864214447e-05
-9.3439623932901e-06
-2.47005603882468e-05
-3.12650505167284e-05
-1.36629520864579e-05
1.40811613736615e-07
-1.89310019448448e-05
-2.73866715032108e-05
-3.56640010327077e-05
-2.5817352500035e-05
-1.95450860205815e-05
-3.13016406458153e-05
-2.03247833848825e-05
-1.5993581387252e-06
-2.28516025520205e-05
-2.90407190789303e-05
-2.19265941395312e-05
-3.12011586332689e-05
-2.33219432240883e-05
-4.76966642489095e-05
-3.31949674026575e-05
-3.00995928885265e-05
-2.35348059126574e-05
-1.59311017997504e-05
-3.54576128973982e-05
-1.53833783603517e-05
-8.96470645461031e-06
-2.13036299759147e-05
-3.10116997312484e-05
-2.55555156846839e-05
-1.31108455424222e-05
1.04944314643124e-05
-3.17111707479757e-05
-2.74549277195518e-05
-2.90665516252057e-05
-2.31295928201751e-05
-2.04281773235105e-05
-3.0216108134031e-05
-1.38629014294415e-05
-1.40874663729345e-06
-1.33801386331478e-05
-2.19343667478499e-05
-4.33564191396864e-06
-1.22515962829469e-05
-2.02635803529517e-06
7.66556467790588e-07
-1.17398057585117e-05
-3.12988964454726e-05
-1.86693558058182e-05
-8.87950029509228e-06
-7.65970152323795e-06
-5.59555306212166e-06
-2.49369483132859e-05
-5.37381374831866e-05
7.25468367793174e-06
-2.21034742263313e-05
-2.21123646031468e-05
-5.51253783604963e-06
-1.47390890570377e-05
-1.98103702967338e-05
-2.07773366720091e-05
-3.74499234304078e-05
-2.43229911623428e-05
-2.66720478867324e-05
-1.81824217274883e-05
-1.9330666933673e-05
-1.24369954431008e-05
-2.5566560821825e-05
-3.23981414588616e-05
-1.30930888032323e-05
-3.07378067286293e-05
-1.30117717453187e-05
-2.11857692471671e-05
-3.0070505660983e-06
-1.74814431263747e-05
-2.27763682567279e-05
-2.72766024799966e-05
-1.44958329546091e-05
-4.24282597374696e-05
-2.8856257918979e-05
-1.66933253360739e-05
-2.14716807836651e-05
-1.09020797360196e-05
-2.35790522667423e-05
-2.44763759751082e-05
-1.55989090918737e-05
5.25490414749051e-06
-7.36681652148894e-06
-1.27032682829493e-05
-1.60868639093493e-05
3.25945124154372e-07
-2.06361852555618e-05
-4.1301168431272e-05
-1.79246110430247e-05
-1.44512945609852e-05
-2.45192006391201e-05
-3.62171253149732e-05
-3.79406614349636e-05
-3.35404859219733e-05
-6.27005015510975e-06
-1.63176487009254e-05
-2.46900176120112e-05
-9.15040889207633e-06
-2.11382019567115e-05
-2.64193048217166e-05
-9.74252451461723e-06
-2.15952526037618e-05
-3.01889033117119e-05
-3.87900639765779e-05
-3.81461322496155e-05
-4.24488237373305e-06
-1.94114376455492e-05
-1.42576954891727e-05
-1.4124565049767e-05
-3.19505558503136e-05
-2.18844345351198e-05
-1.64203098517797e-05
-1.2232955121918e-05
-3.34397892330713e-05
-2.43941222479639e-05
-1.10928738034766e-05
-2.89553323734071e-05
-2.33184861742726e-05
-2.219444696395e-05
-1.617500555758e-05
-1.9734065249901e-05
-1.60150499282511e-05
-2.70362562475176e-05
-6.32976620072537e-06
-2.44967617031065e-05
-1.5583857410903e-05
-2.16501613412793e-05
-3.78117904849465e-05
-1.68040010380659e-05
-6.62424513729714e-06
-9.27256331248483e-06
1.08237871995792e-05
-1.50161604792777e-05
-1.5953791194883e-05
-4.56553936229254e-06
-1.19953378429053e-05
-2.91466673288023e-05
-2.85710769400511e-05
-3.61343007370792e-05
-1.03006223710266e-05
9.11709944316821e-06
-4.46459724784711e-05
-2.54885819149313e-05
-3.91881893986449e-05
-4.45487074054834e-05
-3.0607412678761e-05
-1.14066667140813e-05
-1.86424267749649e-05
-6.81197918268325e-06
1.08417801949798e-05
-1.16165613401396e-05
-2.08080640565393e-05
-3.12862200365213e-05
-3.24595569490629e-05
6.35420964222001e-06
-1.26333802807373e-05
-3.56796263227764e-05
-2.49691888005415e-05
-2.314780357306e-05
-1.77588345718629e-05
-2.13989613397781e-05
-1.58512033624651e-05
-3.81560675878354e-05
-4.15732836187563e-06
-1.17156698761072e-05
-6.4323087402407e-06
-7.17327920878688e-06
-2.89865358656183e-05
-1.95892263281446e-05
-2.77568393223469e-05
-2.74182051202294e-05
-2.31660084800331e-05
-1.50967068480453e-05
-2.54300673806807e-05
-3.07391050954038e-05
-2.32375062915405e-05
-2.34663639697505e-06
-1.89681168205782e-06
-1.92891633352869e-05
-2.96865743961421e-05
-4.13081808063182e-06
-2.39863531882858e-05
-1.1830361157563e-05
-2.36164064177423e-05
-2.94450854453474e-05
-2.82974289869921e-05
-1.51156852235736e-05
-4.45608167924107e-05
-2.04757740837401e-05
-2.79068084970231e-06
-1.30971746740326e-05
-5.24396770408435e-06
-2.07444702623729e-05
-1.77806210210489e-05
-2.63656115783675e-05
-1.62655851765674e-05
-7.24502808327208e-06
-3.75940720303138e-05
1.20894789264664e-06
-3.2030087219632e-05
-6.02412051260387e-06
-2.31331505755092e-05
-1.09746698077064e-05
-9.99408828838872e-06
-3.07553019559108e-05
4.26915215590202e-06
-1.99883758899584e-05
-1.71952139878057e-05
-2.75988115661228e-05
-6.1569940291387e-06
-2.18628328919899e-05
-2.99212476406942e-05
-2.95387641403107e-05
-2.53481173502047e-05
-1.29278653191513e-05
-3.77548141183383e-05
-2.08033415283931e-05
-3.11550032914215e-05
-1.13833956306129e-05
-5.02297929736169e-05
-1.88519520089777e-05
-2.15550497979613e-05
-1.48461213482884e-05
-3.59094394096252e-05
-2.76893052671903e-05
-2.84739586153688e-06
-3.06627873527032e-05
-1.34661112699413e-05
1.95939495652499e-06
-2.85243737037734e-05
-3.55395035734539e-05
-4.61458131910397e-06
-2.6844731804035e-05
-1.41456081816993e-05
-1.66944633562962e-05
-2.65984030255702e-05
-2.68917910103766e-05
-2.98304348223471e-05
-1.98942821243526e-05
-2.24469369905854e-05
-1.62358360121619e-05
-2.57008237361512e-05
-2.22392965753475e-05
-4.96637532208209e-05
-1.46517181010331e-05
-3.27447894635191e-05
-2.62965954391777e-05
-1.39472549764944e-05
-3.36836992165293e-05
-2.54337289280695e-05
-1.67697624222205e-05
-2.32042359632809e-06
-3.17783075234768e-05
-3.65160077303135e-05
-1.05942425701758e-05
-3.20881037000651e-05
-2.64600711448894e-05
-1.44676602541249e-06
-3.64719670543628e-05
-2.89673191831464e-06
-2.57371565659274e-05
-1.14122853749198e-05
-5.33226673850028e-06
-9.08432302813227e-06
-1.85052900936815e-05
-5.54102457645539e-06
-1.16084530835989e-05
-5.26347762176791e-06
-1.58365239214818e-05
1.72357924677668e-05
-1.38421867621354e-05
-1.22154391444717e-05
-1.79091726689214e-05
-1.32039953763671e-05
1.8171326087306e-06
-5.17871194289231e-05
-1.47663124846345e-05
-1.4589609886758e-06
-1.67993813413106e-05
-2.53630065448005e-05
-1.25071394057267e-05
-1.79713106915975e-05
-2.92159617929869e-05
-3.10080610246462e-05
-2.05811284754931e-05
-2.10093816623956e-05
-5.66717267116302e-06
-2.92174944751207e-05
-2.25604373480657e-05
-6.82255777464842e-06
-1.36466230160383e-05
-2.80080910664643e-05
-3.43573529263369e-05
-3.57676708938414e-05
3.16290172674754e-06
-4.2207023593709e-05
-1.89790634223972e-05
-6.0243210463367e-06
-1.80758460510923e-05
-1.88295910989496e-05
-2.21455383487376e-05
-2.28545305768024e-05
-2.27837059189592e-05
-4.09493435068166e-05
-2.56588804345712e-05
-2.53068235339438e-05
-1.09883016841915e-05
-2.18881385985964e-05
-4.08441781529272e-05
-2.47811690427729e-05
-3.51699793467758e-05
-9.23342333600907e-06
-1.55502145549353e-06
-1.61280543428971e-05
-3.46983206477906e-05
-3.21735563387088e-05
1.351247656813e-05
-2.68248786995588e-05
-2.4793356019042e-05
-3.119076848885e-05
-2.5740370501582e-05
1.62822969766038e-06
-3.93826879325779e-05
-4.39197649871215e-06
-2.43176416070287e-05
-1.76086863187808e-05
-8.72978966497712e-06
-2.00422107196239e-05
-2.21722272710774e-05
-3.10255306256458e-05
1.26360889204894e-06
-7.73296532080487e-07
-3.72741022620592e-05
-1.10608953361677e-05
-3.14514602013151e-05
-2.6733293310023e-05
-3.28390598698481e-06
-3.58239695124103e-05
-3.4277444185819e-05
-3.07179536656187e-05
-4.18939022210207e-05
-3.63308187363268e-05
-1.26263364326841e-05
-3.66531730936086e-06
-1.61966070191995e-05
-2.83278464367937e-05
-1.46094630918124e-05
-2.36259334563888e-05
-3.72812561009365e-05
-2.71084772454946e-05
-2.22844627460555e-05
-2.85466773695391e-05
-1.74360870923857e-05
-2.32656791969593e-05
-8.41865947531842e-07
7.18235506711487e-06
-6.93463301945536e-07
-1.13143510063665e-05
-3.35724338578975e-05
2.23869167248871e-06
-1.66320370731353e-05
-1.62862174560063e-05
-1.63496951784844e-05
-7.92058347389842e-06
-1.64998500001452e-05
-2.4319008132691e-05
-2.34636575426589e-05
-2.05082725657129e-05
-2.95558540797911e-05
-2.97590865542612e-05
-2.25537139549749e-05
-1.29364833566961e-05
-3.30657700288794e-05
-1.6839302928722e-05
-1.90394795982929e-05
-4.06833394642412e-05
1.42651798734594e-06
-2.32966213533894e-05
-3.43067177829817e-05
-9.3894858043177e-07
-2.89129525449555e-05
-3.13728398535368e-05
-3.02255776477092e-05
-4.69840532481718e-05
-2.82106015040475e-05
-7.70721652486366e-07
-3.68009949565372e-06
-2.72327850400436e-05
-2.25447012222422e-05
-2.69500788223106e-05
-1.03369862011838e-05
-2.13353914155908e-05
-1.0426220602811e-05
-1.17935039310878e-05
-1.23106732620736e-05
8.58219592903924e-06
3.90471145125347e-06
-2.17513789317931e-05
-2.69931121520596e-05
-2.45406583090848e-05
-4.75696744901584e-05
-2.67326963933141e-05
-1.86030239123038e-05
-3.62377622033838e-05
-1.71391433962045e-05
-7.33629198409493e-06
-1.08450446949062e-05
-2.33205944796795e-05
-1.29399001691233e-05
-1.87483752801668e-05
-6.29657427065988e-06
-6.16285921201741e-06
-2.21696613471489e-05
-2.28553640779429e-05
1.96473587868375e-06
2.07076226824363e-05
-2.82834083665264e-05
-4.26769860560119e-05
-3.28378459518769e-05
-1.75546044165512e-05
3.89771130367078e-06
-4.25850522933988e-05
-6.51668950636775e-06
-4.2320279943016e-05
-3.09631383390666e-06
-3.22540879567516e-05
-4.20638238683871e-05
-7.6787395135808e-06
-3.30212376438316e-06
-7.63596283526162e-06
-2.03844640761509e-05
-1.38352055914269e-05
-2.26554796244486e-05
-4.47859063669414e-05
9.74289287083537e-06
-7.38966966570006e-06
-2.24850385911478e-05
-3.62000172775585e-05
-2.44975930299899e-05
-3.95238339320741e-05
-8.03291028323832e-06
-1.74902746317411e-05
-1.03896968626258e-05
-1.69169371263212e-05
-3.86107800183452e-05
-2.90022492737473e-05
-1.1129963146154e-05
-2.72649750014736e-05
-1.56131881262899e-05
-1.99822140568118e-05
-3.74251557090017e-05
-2.37075758838846e-05
-3.17021911828449e-05
-1.70670962562533e-05
-2.58822178136347e-05
-3.38229271376236e-06
-2.48139960186633e-05
-1.19764837594287e-05
-2.74126288855667e-05
-2.35961519083638e-05
-2.56128974033571e-05
-3.57180943568528e-05
1.66472532030802e-06
-3.69146451764024e-05
-2.00902996332206e-05
-1.1282530506982e-05
-1.50226652487627e-05
-2.72073364225493e-05
-6.6649887698574e-06
-2.09469846086108e-05
-3.12293648041587e-05
-4.17619773044432e-05
1.87202650480856e-06
6.39180053828455e-06
-2.36304320321406e-05
-2.50418228700002e-05
-1.13226474866599e-05
-1.26927897110317e-05
-4.4834206737687e-06
-1.73875819595995e-05
-2.00597193860084e-05
-3.06572475692231e-05
-4.72836409682364e-05
-4.56464282065162e-05
-2.34008985776343e-05
-2.61941714571948e-05
-3.0351599156015e-05
-1.90939095276988e-05
-2.38576780980125e-05
-7.85716775319118e-06
-2.70903518783901e-05
-1.73793943665002e-05
-1.53158564113247e-05
-9.53647534413654e-06
-2.3785451755812e-05
-1.6063466455098e-06
-4.69949737606211e-06
-1.19085873249713e-05
-3.31385176099493e-05
-6.87807733044155e-06
-1.05636073478393e-05
-3.1363166563564e-05
-1.47755984210904e-05
-1.58194443449247e-05
-2.80970707853485e-05
-5.21126506810222e-05
-2.12288397422952e-05
-4.24542457841466e-05
-1.0830622349206e-05
-2.07200053949105e-05
-4.10844743243181e-05
-1.89878436940417e-05
-2.45968593659447e-05
-3.52040016441285e-05
-1.17381988641779e-05
-4.42219020526439e-05
-2.27213843323345e-05
-8.10893498009054e-08
-3.14437052453808e-05
-2.95743146829142e-05
-2.40544524020574e-05
-1.83866332855845e-05
-2.96393672130055e-05
-3.59872180811201e-05
-2.02454220891951e-05
-3.00565703566562e-05
-7.25052591791107e-06
-3.12453721396434e-05
6.88254388771252e-07
-2.90851325057427e-05
-1.55936687640558e-05
-1.70354741066801e-05
-1.32569979930124e-05
-2.50561609053607e-05
-3.88893325158004e-05
-2.79929781038025e-05
-1.97512845712261e-05
-2.72089696824609e-05
-7.82284573465338e-06
-3.35366664979198e-05
5.02057891100674e-06
-3.60071159265017e-05
-4.34440598605992e-05
-3.65472266536882e-05
-3.04020760101059e-05
-1.92846898380945e-05
-2.7190984892595e-05
-1.76919180756202e-05
3.04992353008146e-07
-1.5398523926927e-05
-2.20468776143028e-05
-2.61397071713161e-05
-2.45672759826515e-05
-9.44647555104138e-06
-3.31925100275262e-05
-2.15701227435129e-05
-2.98001189538669e-05
-3.25371633045962e-05
-3.01750802514946e-05
-7.9323532736114e-06
-1.62382858584679e-05
-8.9933863793109e-06
-1.50795215213615e-05
-2.41026677467829e-05
-1.73347069553295e-05
-3.49192822609201e-05
-2.77609465835907e-05
-9.84813825694708e-06
-4.15973116552753e-06
-1.3097102056308e-05
-2.34247237243411e-05
-1.34077548500246e-05
-2.79260477566039e-06
-1.92175592697809e-05
-2.09699474742142e-05
1.22339527748645e-05
-1.00774755671264e-05
-1.97933551003145e-05
-1.6188743647263e-05
-1.45847732457898e-05
-2.00865291486054e-05
-1.53400045470048e-05
9.35897551235488e-06
-1.87556957356404e-05
-2.16765899469321e-05
-1.22253769362322e-05
-1.53210993359087e-05
-3.13082522889816e-05
-1.91912026644047e-05
-3.2866268634696e-05
-3.01733148618987e-05
-5.16742315853147e-05
-7.52264197846248e-06
-2.39337297688181e-05
-9.34972097384799e-06
-3.24581499286709e-05
-1.92936369271907e-05
-9.49913702485526e-06
5.90161021604576e-06
-2.41547002368812e-05
-1.82504006456902e-05
-2.05146064065498e-05
-1.26393719983471e-05
-1.58770870033099e-05
-1.01028465458158e-05
-3.39933795999677e-05
-5.52859116002955e-07
-2.29045608950313e-05
-2.09695665209999e-05
-9.23546360747318e-06
-3.3212276131238e-05
4.60275708215172e-07
-9.30222348759743e-06
-3.71407525864462e-05
9.41242893970595e-06
-4.59554234004366e-05
-5.73057033550252e-05
-1.29082933994858e-05
-2.45628603063192e-05
-3.41842359066684e-06
-5.7267087669251e-06
-2.48626193239951e-05
-2.89723514124703e-05
-3.45895041079539e-05
-2.21127034748863e-05
-2.36972727005158e-05
-5.47807703620116e-06
-2.03922276319988e-05
-2.64840381711718e-05
-3.80268154652144e-05
-3.79680009981119e-05
-2.20052287969085e-05
-2.72209228875078e-05
-1.23717299787856e-05
-1.7763607061883e-05
-1.95133113454281e-05
-2.00600461443215e-05
-1.7031822967701e-05
-2.44840176979098e-05
-2.54163597001492e-05
-3.29101893242343e-05
-4.22827261475621e-05
-2.0395656776459e-05
-4.49118265363213e-05
-4.04979446893973e-05
-1.38421311389912e-05
-4.6429105783287e-05
-3.3363753199252e-05
-1.09669856157539e-06
-1.49970031468832e-05
-1.30401100137071e-05
-2.64167707164235e-05
-2.27040559993051e-05
-1.03689024266073e-05
-8.78097856137736e-06
-3.40371574198522e-05
7.40471509150656e-08
-1.64939192382332e-05
-3.48220123635732e-05
-3.54517179566887e-05
-1.30784460079495e-05
-2.12717938657297e-05
-2.88373265979472e-05
-2.26963163017469e-05
-9.79989598828921e-06
-2.4085631690602e-06
-2.44877302404093e-05
-4.18498176961551e-05
-4.09586295819692e-05
-1.0478461953075e-05
-2.56689093072058e-05
-2.84949705123488e-05
-1.07842112126192e-05
-4.79372370193008e-06
-2.27410574386697e-05
-4.62119567347739e-06
-6.39387201053779e-06
-1.81355622184332e-05
-3.77554757287789e-06
-4.77939221411618e-06
-6.19000828788886e-06
-1.009533050506e-05
-2.37296635904097e-05
-1.57984167280579e-05
-1.10437753012412e-05
-1.26978933550617e-05
-8.86360163868807e-06
-4.56133603976751e-06
-2.01760206651821e-05
-6.25524349630372e-06
-5.94358573107057e-07
-1.80099673046106e-05
-1.69721826871865e-05
-3.24299781291226e-05
-1.29566575698964e-05
-1.6263470011056e-05
-3.45520499752258e-05
-9.76101767501766e-06
9.75798401031773e-06
-3.07163505079702e-05
-1.6488776337668e-05
-2.63684333561886e-07
1.10641449861414e-06
-4.44929218642605e-06
-2.74041396856232e-05
-1.11817849385735e-05
-1.13110656773401e-05
1.2603727429234e-05
-2.16211990908679e-05
-3.24400441719833e-05
-3.81273962226112e-05
-3.33536676756399e-05
-2.38329953717463e-05
4.97739690072122e-07
-3.92554203418689e-05
-1.12257829696347e-05
-3.52478832479277e-05
-9.52938045837404e-06
-2.1877948985749e-05
-3.94360205317289e-05
-5.20328210217663e-06
3.72114529015714e-06
-5.90472178584731e-06
-2.03613338817613e-05
-7.98369283264067e-06
-4.1419358853779e-05
-3.09349134110668e-05
-4.15824220879928e-06
-2.13095898998316e-05
-2.39254709535006e-05
-9.00614370681162e-06
-1.19554124497817e-05
-5.68557624673462e-07
5.7953517392308e-07
-1.39540731802388e-05
-2.85677727013678e-05
-2.08242771125647e-05
-4.01038261658086e-05
-3.08665869663547e-05
-1.77834380907411e-05
-5.07346726688079e-05
-2.68910278142228e-05
-2.22662790946167e-05
-2.22125078490541e-05
-2.81258621853405e-05
-1.28951126812433e-05
-1.13597915030558e-05
-2.70864565159646e-05
-2.62007304802099e-05
-1.78371778042227e-05
-2.06644812058658e-05
-1.53532292497824e-05
-2.08081508921273e-06
3.1942281463955e-06
-3.14650906154888e-05
-2.38611629294318e-05
-7.86943365165901e-06
-3.16740029462625e-05
-3.67604128907926e-05
1.61749469866511e-06
-2.73497979719857e-05
-1.99155708553301e-05
-7.34770426647507e-06
2.03431598592297e-07
-2.06767487954532e-05
-1.48808180339998e-05
-2.70904874482047e-05
-3.16690584652129e-05
-1.8142540919654e-05
8.36714943074425e-06
-1.88203724619676e-05
-2.21396443665354e-05
-9.96206158057258e-06
-3.1235261264684e-05
-1.56241200503689e-05
-2.79713059485294e-05
-3.07775001468188e-05
-3.05790919465927e-05
1.76675489988882e-06
-4.29301059389605e-05
-1.23479095759578e-05
-3.8265801948668e-05
3.49869593873218e-06
-1.26443734024219e-05
-3.35141544881929e-05
-3.95776803884053e-05
-3.040087418117e-05
-3.34817638753405e-05
-1.61250926033326e-05
-2.01078114404199e-05
-2.66032114966999e-05
-3.44699779626943e-05
-2.59564440400165e-05
-2.87501144436707e-05
-2.11373215929287e-05
-2.35242253869071e-05
-2.77793415298658e-05
-9.69386865238577e-06
-2.48044962074901e-05
-2.92518744329714e-05
-9.31406410479917e-06
-1.29913605510458e-05
-1.85260364314135e-05
-3.64117299497118e-05
-2.48240612234158e-05
-2.2092821718855e-05
-3.58903331791216e-05
-1.97028481215846e-05
-8.05697438735267e-06
-3.05834907370452e-05
-3.25062476207183e-05
-2.36630402933113e-05
-7.00492367115205e-06
-1.48408144113484e-05
-4.54186111677652e-05
-4.32599580214681e-05
-1.63828652444422e-05
-1.44523540693364e-05
-1.48406232600838e-05
-7.65510782936131e-06
-2.75740710911023e-05
-2.73153244474833e-05
-1.50636902437189e-05
-7.06946684378582e-06
-2.75970134084898e-05
-1.02687033021769e-05
-1.40151212255332e-05
-1.63822275185552e-07
-2.94734676810726e-05
-4.180650800327e-05
-1.84357872260716e-05
-2.44014787356802e-05
-9.23001917891367e-06
-3.81731409283127e-05
-1.62636353578595e-05
-2.70529281618643e-05
-2.20522601486783e-05
-1.95639640715161e-05
-3.25682208093994e-05
-3.67153501543068e-05
-2.88772559162005e-05
-2.24107101613212e-05
-5.57677617616349e-06
-1.6450051822334e-05
-5.12330218481071e-06
-1.60140373551732e-05
-4.54579569671713e-06
-9.25441444280661e-06
-1.74546822833058e-05
3.14533910593099e-06
-2.60832579697986e-06
-1.24020614188789e-05
-3.48447399505783e-05
-1.92510177226861e-05
-3.19490409807435e-05
-3.27053250972206e-05
-2.6743851371696e-05
-1.58823420597996e-05
-3.58169681446334e-05
-5.23130785816973e-06
-2.26623696213999e-05
-4.21531857660789e-05
-1.21295297200569e-05
-2.76089570287051e-06
-9.2203862231229e-06
-1.22888788758924e-05
-4.33609334340221e-05
5.1406128915864e-06
-2.83075532842202e-05
-2.37169531801058e-05
-7.13490613827792e-06
-4.75571376961871e-06
-1.17454316037526e-05
-2.76678699023792e-05
-1.96260286921109e-05
-3.68067774705201e-06
-2.24299951583344e-05
-1.4623464477664e-05
-1.46483986789989e-05
-2.08684807828322e-05
-3.62514468405474e-05
-2.60248227073637e-05
-3.58797168150217e-05
-2.81537817500579e-05
-1.28731509597685e-05
-2.91918602140641e-05
-2.40504010159301e-06
-4.39416960985008e-05
-2.78625582884772e-05
-2.30541129392928e-05
-1.85281516542091e-05
-2.41988299630699e-05
-1.27589050996952e-05
-2.6237909151868e-05
-4.33317906493156e-05
-1.86738337260042e-05
-2.12479525201092e-05
-4.4771712319901e-05
-1.91132764522434e-05
2.12121134522154e-06
-3.22324216765118e-05
-7.51729215992313e-06
-1.47508264698489e-05
-3.55894138585449e-05
-8.27707334355236e-06
-8.1765268660543e-06
-1.80094964486083e-05
-2.43502156904515e-05
-1.85628034892428e-05
-3.14519066287289e-05
-1.07891304444309e-05
-3.29807449107335e-05
-9.72764795859382e-06
-6.99053740607197e-06
-2.16037026181801e-05
-1.60229714215065e-05
-3.36487892087686e-05
-3.50748829415085e-05
-9.90325962222566e-06
-2.49141154456623e-05
-1.55864345325679e-05
-5.71224403370968e-07
-4.12505675378783e-07
-1.10797479048419e-05
-2.7382431742011e-05
-3.77696732511292e-06
-9.54765466264848e-06
-2.19524370818804e-05
-1.58917384854795e-06
-2.13898583626496e-05
-1.87149583780149e-05
-3.15270588042232e-05
-3.40643949776849e-05
-1.17863928665578e-05
-2.62293117612381e-05
-2.98145544822458e-05
-1.6879792276233e-05
-1.92747775316586e-05
-2.66734605165786e-05
-2.08522548180562e-05
-1.93008574853181e-05
-3.12047080658333e-05
-2.65783126352517e-05
-3.54778826681213e-05
-2.9755210393604e-05
-1.35499552460593e-05
-1.44083252199293e-05
-1.01336996128457e-05
-2.53360421627695e-05
-1.25581201487848e-05
-3.08758592037025e-05
-2.16191739478603e-05
-1.23470294084831e-05
-3.32758075561591e-05
-2.9733931645754e-05
-2.36969109402251e-05
-1.53156202358529e-05
-2.0003638156923e-05
-1.28211772661912e-05
-3.23683722392615e-05
-8.92341384304381e-06
-2.99303452203691e-05
-2.90088429861642e-05
-2.32921007616945e-05
-2.12251136803518e-05
-6.78775828612008e-06
-1.12495229772724e-05
-3.18568596391309e-05
-3.44740303221416e-05
-1.66630694418664e-05
-2.94280947995252e-05
-2.24372341102691e-05
-4.22054893949026e-05
-8.67140928478671e-06
-2.31380326361382e-05
-3.1722765709757e-05
-3.0869174679034e-05
-2.75629201021426e-05
-3.30264642572311e-05
-1.33568241824222e-05
4.38151058669335e-07
-3.5788169595171e-05
-2.72611747801743e-05
-3.72641422792839e-07
-1.34739791090265e-05
-4.35798593896312e-05
-1.48149229944208e-05
-7.49312452484902e-06
-2.41829776196966e-05
-3.55710965346017e-05
-3.03393071621738e-05
-2.39215524411229e-05
-2.08547298114256e-05
7.83361278865398e-07
-1.47672649144821e-05
-2.96811474722303e-05
-1.74684901207793e-05
-2.69260081257519e-06
-3.30714663019055e-05
-3.52945340690006e-05
-2.4326428041165e-05
-2.08166054866467e-05
-2.55602691822787e-06
-1.01846777759395e-05
-1.03119594007037e-05
-2.375157583224e-05
-6.65444442837751e-06
-2.69165792820539e-05
-9.09453965648004e-06
-2.38460841121064e-05
-1.24896895155057e-05
-9.87920956740991e-07
-1.5214005321221e-05
-1.6068259622101e-05
-2.83071019951186e-05
-2.64825978030552e-05
-3.10555977396356e-05
-2.79937030904096e-05
-7.76314697372854e-06
-9.66306186957738e-06
-2.78566410622723e-05
-1.2492914703826e-05
-2.89778500431925e-05
-2.05538182138672e-05
-1.40301409637541e-05
-4.35870028726282e-05
-2.99413172439524e-05
-6.08747438422017e-06
-2.05624027908115e-05
-3.4369879639321e-05
-1.68336118744251e-05
-2.77378668092903e-05
-3.53275984464692e-05
-3.35573724134191e-06
-2.94183137084671e-05
-2.44939442082703e-05
-2.44093884386953e-05
-2.04387062463157e-05
-3.90701911253121e-05
-2.03915090939236e-05
-1.44547307543899e-06
-3.33069596919474e-05
-2.19825901756118e-05
2.18656651896948e-06
-9.73993763574102e-06
-2.47845504681587e-05
-1.23331764030884e-05
-2.93011609526759e-05
-1.79222718682033e-05
-2.96948115870665e-05
-1.75824732541802e-05
-1.99218725288463e-05
-2.00034559720619e-05
-3.96309011082314e-05
-1.87766170314769e-05
7.29167194712495e-06
-2.61995402214926e-06
-6.94592083595405e-06
-2.13656869132573e-05
-8.93017353202715e-06
-2.91017008461227e-05
-6.00817853246111e-06
-2.4613620795156e-05
-1.87214077639209e-06
-2.66247541970536e-05
-3.07854243863644e-05
-2.71534579980733e-05
-1.12956407365331e-05
-2.81978881176598e-05
-1.92358750874889e-05
-5.5674874369877e-06
-2.70103238952436e-05
-1.58793077040364e-05
-2.25893375584859e-05
2.2808943866212e-05
-2.0036187330646e-05
-1.73401115348561e-05
-3.24355098396129e-05
-1.51480273403388e-05
-3.33624981124257e-05
-2.48427695537741e-05
-3.04851382103399e-05
-1.24592438382538e-05
-1.86075163368838e-05
-3.04736933233836e-05
-9.4604097226556e-06
-7.05708682653944e-06
-3.00361773940177e-05
-4.61921581751685e-06
-2.16134336887076e-05
-2.72087500992496e-05
-1.39937792575604e-05
-4.63475760969711e-05
-2.86365394302413e-05
-1.70156785144054e-05
2.54662485381004e-07
-1.06774321620207e-05
-3.09214377737048e-05
-1.34168078018088e-05
-1.07400417102062e-05
-3.85255136670144e-05
-1.64422998449283e-05
-3.65436963238693e-05
-3.59348163208483e-05
-3.15084786506176e-05
-2.63201424745047e-05
-5.24191122538178e-06
-1.71771053553589e-05
-2.86519580884887e-05
-2.72797901250644e-05
-3.62820886513612e-05
-1.99613358474956e-05
-3.55425242875213e-05
-2.1921338815597e-05
1.98788571196988e-05
-1.1210118738514e-05
-1.44036610602381e-06
-2.35999785718979e-05
-1.81573027372089e-05
-9.2672365431478e-06
-3.73081558141958e-05
-1.61383882334344e-05
-2.40531636875027e-05
-2.61296989262513e-05
-4.03807286568065e-05
-1.67859805898656e-05
-2.20526365723166e-05
-2.17651865893354e-05
-1.29847069355383e-05
-2.78980217724806e-05
-2.596928550037e-05
-3.93845655831412e-05
-9.33828400221458e-06
-5.12824532846168e-06
-3.66276017824777e-05
-5.01239808090801e-06
-1.22806346349182e-05
-1.4322225620604e-06
-5.48596001845164e-06
-2.04145558178907e-05
-2.34114178870565e-05
-5.9624125980544e-06
-3.69949620584698e-05
-2.33019712102303e-05
-1.82554366192877e-05
-2.42871437026118e-05
-2.80525829482835e-05
-2.35093067345089e-05
-2.48968687796258e-05
-2.42290552444075e-05
-2.08940208989447e-05
-2.63757471189066e-05
-3.4684682456959e-05
-1.91804067513605e-05
-1.89647987039737e-05
-9.19309074480963e-07
4.93282931329696e-06
1.95802024226834e-06
-2.05871361766637e-05
-2.36048771420464e-05
-2.59362716066301e-05
-2.72311509496352e-05
-1.85275509559275e-05
-2.28719657092892e-05
-2.90109245351587e-05
-1.55706078789359e-05
-7.05081885679315e-06
-5.6564306688432e-06
-2.54525176148755e-05
-2.70209946515619e-05
-4.74049240133079e-05
-2.09403735586107e-05
-3.25759912418739e-05
-1.0498830226836e-05
-3.37219538111606e-05
-2.05222797497694e-05
-1.34933681192061e-05
-1.84703289444813e-05
-3.08488908382223e-05
-1.55932536399128e-05
-2.46148452760812e-05
-1.76803063658743e-05
-4.08549498758511e-05
-2.14687887573684e-05
-2.43410610464941e-05
-3.70652486002401e-05
-2.57816277342e-05
-8.33812236253588e-06
-3.80966081367122e-05
-2.20055791048294e-05
-3.8421740735072e-05
-2.33917251095715e-05
-3.87345453656347e-05
-1.49512498911499e-05
-2.49597358059525e-05
-3.51741359983151e-05
-2.12128345171858e-05
-2.76287258678185e-05
-2.54776465582792e-05
-3.45195291775547e-05
-1.89184059173167e-05
-1.47034758680499e-05
-4.8292974600563e-05
-2.50030296406088e-05
-2.03233836214066e-05
-2.38089297627968e-05
-3.44662837437717e-05
-2.28191922242323e-05
-3.1760905727774e-05
-8.88561090348607e-06
-3.01138598327441e-05
-9.87316181142571e-06
-1.49417072344181e-05
-2.01313527104252e-05
-2.06784939707539e-05
-2.98920309348294e-05
-8.51902601682562e-06
-3.01292668988192e-05
-2.21472589733648e-05
-1.87844777441713e-05
-1.90856547761419e-05
-6.07766751991916e-06
-1.86790899124119e-05
4.98680178492604e-06
-8.96469795395392e-06
-5.31770609019627e-06
-2.40662057003236e-05
-8.45617483832088e-06
-3.20298395029793e-05
-3.51994908893866e-05
-1.50728384547443e-05
-2.14376201093693e-05
-3.81722197699901e-05
-1.53735193574844e-05
-3.21453136903884e-05
-2.4114967451198e-05
-1.55716657890298e-05
-4.01420793165287e-06
-1.27558987822287e-05
-1.96345118376844e-05
-1.61197614123167e-05
-1.59493253303158e-05
-2.34355086414846e-05
1.05654807696878e-05
-1.8377822832342e-05
3.31065353198728e-07
2.55074094620061e-06
-8.61901165107571e-06
-3.83825076381578e-05
-3.06572902803143e-05
-2.7793885219639e-05
-3.24720266309629e-05
-3.49179282606228e-06
-1.84407601217441e-05
-3.00143627640801e-05
-1.77609146569226e-05
-1.03289651179544e-05
-2.26191016236645e-05
-1.4947090333524e-05
-7.91074851844827e-06
-1.78643569852731e-05
-2.9939159545101e-06
-1.91199978043008e-05
-3.18521676132621e-05
-4.91923075184464e-05
-5.15747024181845e-05
-1.16614963904353e-05
-1.32087398367484e-05
-7.07421928233332e-06
-2.94011595249771e-05
-1.28661490192177e-05
2.35303888984114e-06
-2.0798359174836e-05
-2.99927904936854e-05
-1.82425710524785e-05
-1.30402260941613e-05
-4.902748065426e-06
-3.02180433028067e-05
-3.94198926371845e-05
-3.2899557233941e-05
-3.16799778537793e-05
-1.93628940024062e-05
-4.38095257639716e-05
-1.90262892352613e-05
-2.93295029454861e-05
-1.57613475981635e-05
-3.14142876423082e-05
-1.2821229282916e-05
-1.62179922433193e-05
-1.61800844815521e-05
-2.43031541009955e-05
-2.69074242188474e-05
-3.10370362945347e-05
-1.04767119365314e-05
-2.82588579818227e-05
-3.0760619490454e-05
-2.82099880264316e-05
-1.6778844353884e-05
-2.99562331288485e-05
-1.74584504512882e-05
-2.43019577612675e-05
-3.96874092267844e-06
-6.84479726767398e-06
-5.62576311941931e-05
-3.04832761401416e-05
-1.66038298505624e-05
-2.26420071884171e-05
-1.86108918820184e-05
-9.70300337212286e-06
-2.82331049328149e-05
-9.03069402809727e-06
2.94895694186302e-07
-2.28896244471381e-05
-1.21562262462491e-05
-3.13840972356457e-05
-1.78990898117895e-05
-6.15072630939614e-06
-1.28857617992302e-06
-1.75896466636633e-06
-1.53331688211109e-05
-2.17560818414476e-05
-9.37547526900312e-07
-1.0266186947257e-05
-4.71566891355789e-06
-1.4316360335726e-05
-2.07440349110233e-05
-6.83480126458383e-06
-2.44874097344573e-05
-2.0795364044986e-05
-6.50204524106432e-06
-8.29386188303035e-06
-2.23303244760313e-05
-3.56241201193861e-05
-9.47578638620401e-06
-6.91108903462713e-06
-8.51943498639226e-06
-3.26014794547137e-05
-7.2790085484892e-06
-2.41624248740861e-05
-2.06669245765098e-05
1.94240171176982e-06
-1.95433087852324e-05
-2.12639558011903e-05
-3.64477592925698e-05
-7.71007976492594e-06
-6.74520960978298e-06
-1.53160011750726e-05
1.26917654047105e-06
-2.57610109518405e-05
-1.40217460898592e-05
-2.36518521600577e-05
-1.49113882839498e-05
-3.29015752754186e-05
-3.47878974794059e-05
-1.63737285214898e-05
-1.95010861172618e-05
-1.52335068779433e-05
-8.43564882225216e-06
-1.62485569846227e-05
-1.85369194158047e-05
-2.1757678720307e-05
-3.64043319804221e-06
-3.03280260342204e-05
-2.96787116573921e-05
-1.77905825557402e-05
-2.63401869387437e-05
-3.099103866358e-05
-2.57168136021269e-05
-3.39177695830128e-05
-2.34558768943528e-05
-3.19914705268836e-05
-4.51605603728535e-06
-3.47429801757735e-05
-4.48399343157047e-05
-4.00227134597206e-05
-2.27091441128125e-05
-1.51067584192792e-05
-1.5828207238257e-05
-1.10024694405397e-05
-1.22163047529297e-05
-5.43580415755103e-06
-2.43270592245521e-05
-1.00517560250424e-05
-2.18565356943377e-05
-3.21431173568069e-06
-1.25252646529209e-05
-1.17015561779993e-05
-2.65038691424656e-06
-2.73256209210295e-05
-4.80110832289574e-05
-1.18849835485041e-05
-2.15894694478828e-05
-2.05577394133909e-05
-1.16912303491603e-05
3.20070842217851e-06
-3.25213209024655e-05
-1.58453701328899e-05
-1.66621643001225e-05
-2.54314367359764e-05
-3.08186278712793e-05
-2.03308872579848e-05
-2.08690570422477e-05
-2.07917228349708e-05
-1.71779337249437e-05
-7.41192595894735e-06
-2.27763933075398e-05
-3.28770496490592e-05
-1.9017066443184e-05
-3.38921618194229e-05
-1.38089059542465e-05
-2.78827058627021e-05
-2.84641264029297e-06
-5.14473170892173e-06
-3.8669164345175e-05
-3.08620624932856e-05
-1.67980655592659e-05
-1.88258121762916e-05
1.22713660467195e-05
-7.95053591236917e-06
8.9370631014641e-07
-1.50700496319394e-07
-9.50471196954714e-06
-5.6529515504544e-06
-3.21979459346672e-05
-1.91116056049621e-05
-2.36507808293023e-05
-3.85838158054948e-05
-3.21293480154271e-05
-3.17814325380528e-05
-7.81195357968275e-06
9.14241300234175e-06
-2.52512031753162e-06
-8.18353186214842e-06
-2.43851935419098e-05
-7.16801839240907e-06
-1.42601535621753e-05
-2.7777912832513e-05
-2.56991686507328e-05
-3.05058526757165e-05
-1.51642944063315e-05
-2.81683403162978e-05
-3.35923218237299e-05
-2.25607970819302e-05
-4.78934661932288e-05
-1.99468904582852e-05
-1.90199615428979e-05
-1.68213891317918e-05
-4.54396270683502e-06
-2.66765217705687e-05
-1.40601608350111e-05
-3.72728343143611e-05
-2.49649146475812e-05
-1.89929693934738e-05
-1.98516997675816e-05
2.97553739869667e-06
-1.57959678100404e-05
-2.43195749023814e-05
-2.14088497971967e-05
-1.80821734478687e-05
-3.14364535103426e-05
-2.09353353405089e-05
-1.37944321180912e-05
-3.44406814966402e-05
-1.86499419708474e-05
-1.48987220779378e-05
-3.83196225098651e-05
1.40010560586428e-06
-2.37695652236682e-05
-6.35572798853404e-06
-2.4972984716294e-05
-1.3798344619342e-05
-2.76988653288876e-05
5.60468549602136e-06
-1.56915829833702e-05
-1.65978732404169e-05
6.11411504088986e-06
1.29770079060729e-05
-2.18703298229637e-05
-2.29672413576982e-06
-1.3852796359328e-05
-2.26345086281561e-05
-1.60042741320203e-05
-9.73248210801232e-06
-1.38174764670304e-05
-1.46880248290349e-05
-3.09461346954511e-05
-2.20243570634435e-05
-2.93115019302518e-05
-2.05776187232556e-05
-2.05567215321682e-05
-1.91976465470337e-05
-1.65854647485618e-05
-4.03776173978352e-06
-1.55909553301921e-05
-4.39031882380238e-06
7.29970473702176e-06
-3.02250116491204e-05
-2.10532786451748e-05
-2.64708660003799e-05
-4.07850530357954e-05
-1.27764583806441e-05
-4.07008439732172e-05
-3.06568656898391e-05
-2.15795853931839e-05
-2.97121581044759e-05
-2.41453051031936e-05
-2.85792544525278e-05
-8.98723845906774e-06
-1.00684884308506e-05
-6.10695443235888e-06
-2.15678525435423e-05
-3.00498270639593e-05
-2.14715916665003e-05
-2.43317414186331e-05
-1.17655656907897e-05
-2.23639117820449e-05
-3.30653609763397e-05
-2.45713469261224e-05
-1.92657274266543e-05
-1.58621537919165e-05
-4.31327579152043e-05
4.57146300876993e-06
-9.52782217229377e-06
-1.82156746181666e-05
-3.22943642333922e-05
-2.70984019840503e-05
-1.87697320016474e-05
-3.49777639236362e-05
-2.95651796089841e-05
-3.63529604202563e-05
-1.69644792680791e-05
-1.03915848706743e-05
-2.77870946804356e-05
-1.87522509770924e-05
-1.79817339326153e-05
-2.09365855113292e-05
-3.63084830678788e-05
-3.28249929700451e-05
-3.30346537544723e-05
-1.95779347456293e-05
-1.78564801207458e-05
-1.81629423369304e-05
3.15441618128473e-06
-2.213303121796e-05
-2.63289716721944e-05
3.42722510075295e-07
1.01940081455753e-06
-2.03437511755205e-05
-1.39049510880953e-05
-2.41248659594768e-05
-2.2681457840381e-05
1.7828059349111e-07
-2.84908726267485e-05
-1.39769353542657e-05
-1.55708287850344e-05
-1.5811264133117e-05
-1.09267102715555e-05
-1.13430650960174e-05
-3.49674463459568e-05
4.90286916382534e-06
-5.64433352185927e-05
1.18965375299093e-05
-3.30000118560427e-05
-5.28545656495926e-06
-3.27403223180906e-05
-2.17562352677682e-05
-2.20474379499831e-05
-1.1012850955891e-05
-2.15403916718854e-05
-1.74536651659778e-05
-2.23150911624535e-05
-2.83649530300126e-05
-3.03348827571066e-05
-2.21175271720618e-05
-2.21685667914347e-05
-3.33427820470403e-06
-3.64577395092503e-05
-1.61389032596908e-05
-1.63798935794881e-05
-4.22336007695954e-06
-3.65514588608495e-05
-2.86316611222472e-05
-2.08209923925017e-05
-1.96248693079966e-05
5.3130144112956e-06
-2.19048254802353e-05
-1.62338196857886e-05
-4.76729645466025e-06
-2.76055885645276e-05
-2.3787706726719e-05
-3.38494687470236e-05
-3.65758273040575e-05
-4.73485749833496e-05
-1.51695580221295e-05
-1.41971867790542e-05
-6.37271702536616e-06
-1.54008375356611e-05
-2.34054665519028e-05
-3.47184201748873e-05
2.45647558652969e-06
-2.89224965482252e-06
-5.99033168791e-06
-2.47848039720729e-06
-1.76707944137214e-05
-2.39780597195904e-05
-2.91844155924393e-05
-3.12804974835042e-05
-2.14566504451387e-05
-2.97252899499658e-05
-2.82944598853267e-05
-2.76981688623483e-06
-3.27065121003371e-05
-1.97419531073476e-05
-2.33256373212351e-05
-4.4233473310494e-05
-1.29919374556264e-05
-1.73429069764869e-05
-2.11257065851595e-05
-2.46844083775747e-05
-1.80627445236181e-05
-4.16087713944694e-05
-1.66872042052147e-05
-4.43736306691151e-05
-7.56912796203382e-06
-1.34345640447331e-05
-3.63784148781367e-05
-2.04241378821253e-05
-2.72563799119389e-05
-1.36194833055592e-05
-6.83392568166227e-06
-2.45618816764094e-05
-3.74458755198978e-05
-1.80609037991336e-05
-1.46818330835336e-05
-2.02710758303005e-05
-1.04186932008448e-05
-3.46123766758343e-05
-6.03479849384236e-06
-1.46004363811027e-05
-2.92318738336736e-05
1.72812891467877e-06
-3.10242644934938e-05
-2.08332258113754e-05
-2.78979577448599e-05
-2.5294397694254e-05
-2.32860933053731e-05
-1.99758204612797e-05
-3.77578794861678e-06
-1.57124880403898e-06
-1.56332787635047e-05
-1.39423443046939e-05
-2.2871993536344e-05
-3.26858593314466e-05
-1.41509256851939e-05
-2.10513630830065e-05
-1.85055646472542e-05
-2.00389375825411e-05
-3.36857844243199e-05
-2.28233507235662e-05
-4.10949187251367e-05
-2.39129189349603e-05
-4.66330186830814e-05
-1.74619862633561e-05
-2.65662973134258e-05
-2.00789792800656e-05
1.68764219622239e-06
-2.09837749428838e-05
-4.14609211197691e-05
-1.15897486717722e-05
-2.24694397090185e-05
-3.54170884629503e-05
-1.58640135542984e-05
-1.82577715946026e-05
-3.11712382942255e-05
-1.42379680062054e-05
-9.08660729105803e-06
-2.2845361815408e-05
-2.95334497803836e-05
-2.48367598744139e-05
-1.5009212975289e-06
-3.67963673696446e-05
-6.72720590213614e-06
-2.40949720739584e-05
-3.89265741076852e-05
-2.56531177828051e-05
-1.04393463169503e-05
-2.46678001923435e-05
-1.6103267464781e-05
-1.32248620545324e-05
-3.39529387834039e-05
-5.46432915738296e-07
-3.8631537619036e-06
-3.86861802887084e-05
-1.70863545509898e-05
-1.82221131953278e-05
-2.31731932771817e-05
-2.26958717567182e-05
-2.28445536188265e-05
-1.56921450914437e-06
-6.87472458364597e-06
-4.6618749564159e-05
-7.608360702501e-06
-3.01238030846913e-05
-1.95526058074393e-05
-1.05414202296959e-05
-2.32149303621565e-05
-4.32230614689564e-05
-3.55644878573818e-05
-6.41400062289523e-06
-9.99773726176769e-06
-3.46274540405361e-05
-2.08920334535445e-06
-2.37784313274634e-05
-3.56923808478261e-05
-2.66614240984782e-05
-9.14358272538261e-06
-3.5772907019561e-05
-5.03228354776213e-06
1.49315508341216e-08
-1.2559338495173e-05
-2.50385976901765e-05
-1.69162382448495e-05
-2.13457297443232e-05
-9.27385469701648e-06
-2.0120378266873e-05
-3.44865966671738e-05
-3.92681278729485e-05
-1.03917550174453e-05
-2.24053729836507e-05
-9.11593778101327e-06
-2.650559332654e-06
-1.43110280250503e-05
-1.84493204674274e-05
-5.75717591677616e-06
6.57728414189683e-06
-1.49287952503179e-05
-1.29259446628086e-05
-3.06212801213968e-05
-3.14574285681353e-05
-3.24853059823725e-05
-1.75787753612411e-05
-1.10083712013794e-05
-2.12471459150091e-05
-2.98638742526968e-05
-1.05883861187978e-05
-2.92364472397924e-05
-2.65579003109405e-05
-1.70049023320756e-05
-2.72859106140123e-05
-7.9493091436285e-06
-2.02062763651669e-05
-5.1757318986685e-06
-2.78914149897686e-05
-2.45040823276173e-05
-2.59287673971074e-05
-1.17411877333206e-05
-2.23158101825572e-05
-1.14124565560938e-05
-2.51052662396359e-05
-1.40937670300709e-05
-3.37237158054268e-05
-5.62009516990052e-05
-3.74363727861839e-05
-1.83305194019386e-05
-4.1915060438728e-05
-2.31019663211003e-05
-1.73652680595181e-05
-3.01996169191492e-05
-5.452880802744e-06
-1.83454893945963e-05
-2.46790738739816e-05
-1.18706571013046e-05
-3.67287781758638e-05
-1.47389891065247e-05
-2.10436768048331e-05
-4.64071582959601e-05
-3.00671092022413e-05
-4.15041774954239e-05
2.86874882272218e-06
-4.56948301073492e-06
-1.25414147805528e-05
-5.13957916913281e-05
-4.08827455611553e-05
-2.48379486505632e-05
-7.62526263238032e-06
-9.31749023171645e-06
-2.39239123272635e-05
-1.28662233450697e-05
-6.80226484965372e-06
-3.03651698349617e-05
-1.45266274473669e-05
-4.33988927965128e-05
-3.81171788568226e-05
-3.35848761276488e-05
-1.03793991445656e-05
-2.18823752276536e-05
-7.74497119488702e-06
-2.10430717877964e-05
-1.33639296342572e-05
-5.8983500771412e-06
-3.17756002811324e-05
-1.48905285660961e-05
-2.32380789964823e-05
-9.67625348904322e-07
-8.33652545229567e-06
-2.44290395283965e-05
-1.72140212491385e-05
-2.13863620579101e-06
-2.38110379920506e-05
-2.21115717938043e-06
-5.85241976295135e-06
-2.67711133203574e-05
-5.70354274726852e-06
-2.55414503942022e-05
-2.52374016766769e-05
-2.49506757899411e-05
-1.3997608403286e-05
-2.8561916585256e-05
-2.14467483080147e-05
-2.85956706707801e-06
-2.53582479191521e-05
-4.44494847618136e-06
-1.86064563000296e-05
-2.12910958169422e-05
-5.51480663187887e-05
-1.55996908170723e-05
-3.04302753115879e-05
-3.9522433054615e-05
-3.05397386356308e-05
-2.27329240181249e-05
-3.06478391171287e-05
-2.28888269443442e-05
-1.31161937903869e-05
2.72431606584952e-06
-4.29235770434312e-06
-1.27747019293585e-05
-1.71348728725345e-05
-1.9040697147761e-05
-3.0036863434822e-05
-2.28470903696073e-05
-2.87072744806252e-05
-2.06905204044963e-05
-2.71780578897505e-05
-2.26031515635118e-05
-1.06590863642338e-05
-3.26920064032514e-05
-1.38823897399199e-05
-2.25856694778887e-05
-3.00590386314929e-05
-1.12426671036726e-05
5.23958212234644e-06
-1.2521337415432e-06
-1.86376217857982e-05
-2.14954573603374e-05
-2.85259409109735e-05
-1.66228638481164e-05
-2.61165907282768e-05
-3.28806697545259e-05
-2.84669977297413e-05
-1.51736034809395e-05
-2.27038519639368e-05
-1.41223790176845e-05
-2.74734086024335e-05
-3.18899379610037e-05
-3.91155927143886e-05
-3.73372837069583e-06
-4.29823440193862e-06
-1.44776052764547e-05
-4.5258296843868e-05
-2.14054558597162e-05
-1.23861627064011e-05
-4.04015067457539e-05
-2.43087137503827e-05
-2.56595856865735e-05
-5.81537545591958e-06
-2.08679041509515e-05
-2.33483243737915e-05
-3.27643521179249e-05
-2.65229061332712e-05
-3.16797913106978e-05
-1.59313604212183e-05
-3.92652167897375e-05
-3.28391743758997e-05
-2.45624429747958e-05
6.55368845337166e-06
-1.30648465459984e-05
-3.33277585548149e-05
-2.89434699354677e-05
-4.56201944610254e-06
-2.28781997825478e-05
-1.22665278704705e-05
-1.09399918939974e-05
-2.86827678755856e-05
-7.10492494953861e-07
-2.03947629470058e-05
-2.11009247361966e-05
-2.07383796521803e-05
5.24673738384348e-08
-1.86720016662221e-05
-1.34070974651608e-05
8.5276173036144e-07
-2.7830723893232e-05
-3.42504659047767e-05
-1.10159132932064e-05
-3.3763080133454e-05
-4.72238787101666e-05
-2.13284497964731e-05
1.10886636132124e-05
-6.37688047048721e-06
-1.26698497535838e-05
-1.76787987618739e-05
-2.9163562984179e-05
-1.36769798945665e-05
-2.68081379177548e-05
-8.95038446032432e-06
-1.28206822600947e-05
-9.04093368611078e-06
-2.04483346305901e-05
-2.00558983285845e-06
7.67647306090499e-06
-2.40852430340132e-05
-3.56505114804145e-05
-1.98691476739803e-05
-1.8386588402452e-05
-1.74206071694823e-05
-3.19635613981386e-05
-3.30272428074766e-05
-3.85777103958685e-05
-2.75203433019653e-05
-2.37042783979579e-05
-2.45985005825904e-05
-1.59678890290027e-05
-2.63016992322318e-05
-9.09615083543754e-07
4.90466492539823e-06
-3.17263788523294e-05
-1.51506424885034e-05
-1.5836319209409e-05
-2.85912059696321e-05
-2.89881404808162e-05
-2.98898997497797e-05
-3.5067415272077e-05
-2.13170446016627e-05
-2.29649217533499e-05
-2.50886606421957e-05
3.43646860925988e-06
-1.58928592057482e-05
5.7859047177969e-06
-2.99389317486779e-05
-2.07151915859098e-05
-1.43318334231622e-05
-9.74277676749965e-06
-3.11362355624539e-05
-1.42814423033949e-06
-1.4851228443434e-05
-1.71344546425876e-05
-1.85386611740309e-05
-1.52008662686685e-05
-3.6687599998755e-06
-1.72351130925391e-05
-8.57166390976572e-06
-6.17663249391776e-06
