# Supplementary material for: Research on computational propagation and identification of mine microseismic signals based on deep learning
Source: PLoS One. 2025 Oct 22;20(10):e0334641. doi: 10.1371/journal.pone.0334641 (PMC12543183; doi:10.1371/journal.pone.0334641)
Supplement: S2 Data — (ZIP) [file pone.0334641.s002.zip › 000100500001879.xlsx_0.txt_24.txt.txt]

-3.24189239945153e-06
-6.70685630596187e-06
-4.53570769028088e-05
-8.72871587338287e-06
-6.8570523538069e-06
-2.39050437172771e-05
-3.88648659871716e-05
-1.43218888558705e-05
-2.62303859015337e-05
-7.42401892379843e-06
-1.94158930433789e-05
-3.11538922177161e-05
-5.27241997193025e-06
-1.37699986632212e-05
-2.70315136840578e-05
-4.36072963741246e-05
-1.16390812081217e-05
-2.87199334515898e-05
-9.06956754234533e-06
5.93550911212157e-06
-1.72050679738326e-05
-1.55824269806098e-06
-1.55677413707163e-05
2.3225670954839e-06
-3.49584802342275e-05
-1.91614738841223e-05
-2.93161583313458e-05
-1.1608624321008e-05
-5.22719653304963e-06
-2.57564035563819e-05
-2.0386941089986e-05
-1.53859985931073e-05
-3.63534703925018e-05
-2.94768885911856e-05
-2.16095495118541e-05
-1.63858452200246e-05
-1.37398784520066e-05
-2.2055332726224e-07
-4.9233977678317e-05
-1.78343017437441e-05
-1.3382289870228e-05
-1.62899866356669e-05
-1.56966858562125e-05
-2.0300305113706e-05
-9.05928437814105e-06
-3.19572983193614e-05
-3.20271427632302e-05
-1.48401445992879e-05
-3.08665654573152e-05
-2.15519908275396e-05
-3.2607774590967e-05
-3.07603101633403e-05
-1.03345263519777e-05
-8.62331279968026e-07
-1.6126965479596e-05
-1.83065533955282e-05
-1.62246563047192e-05
-6.79420899570768e-06
-1.40509855780568e-05
-1.47838162620094e-05
-2.0075512363106e-05
-1.98219457530645e-05
-1.48025987567986e-05
-1.37039677016712e-05
-2.01465797201559e-06
-3.73246968986829e-05
-2.43424385956287e-05
-2.90990629469811e-05
-1.24750264106437e-05
-2.4984791772992e-05
-2.82462128947045e-05
6.19462610224859e-06
-6.52931755158972e-06
-2.58225135061274e-05
-3.23954591649117e-05
-9.41966378720551e-06
-2.30929279070281e-05
3.59335059245175e-06
-8.10627019387787e-06
-1.72644188334967e-05
-3.53540550179416e-05
-7.90451730188382e-06
-1.20604441944827e-05
-2.66484642477548e-05
-3.2479096065605e-05
-1.43431211665021e-05
-2.34236510233854e-05
-1.9071118209164e-05
-3.42567115227797e-05
-4.6181894021264e-05
-2.36111326187621e-05
-2.51245480297614e-05
-3.61895883185204e-05
-2.76688730812418e-05
-1.83781953911409e-05
-1.29145762442719e-05
-8.78628136288861e-06
-3.62448670314139e-05
-1.09968740830817e-05
-1.77719412399744e-05
-1.76901898909915e-05
-1.89977871995024e-05
-1.34903613508842e-05
-3.76819047261964e-06
-2.6576927216658e-05
-3.99237235317047e-05
-3.05666043122517e-05
-2.10035881257898e-06
-1.39780880135686e-05
-4.98077247681806e-06
-3.78599950529186e-05
-1.91889313002306e-05
-6.14317420417951e-07
-2.63929770040018e-05
-2.34359585391238e-05
-2.14673575469324e-05
-4.18558766959303e-06
-3.22430832402714e-05
-3.04424937192522e-05
3.19401408973291e-06
-2.0743159096477e-05
-1.27238894088455e-05
-2.66475551539001e-05
-6.02340238479578e-06
-5.13495517930914e-06
-2.77526160901245e-06
-1.12538089777776e-05
-1.16265803119583e-05
-1.96673249387865e-05
-2.63899729721099e-05
-1.88950838250323e-05
-2.0290891723866e-05
-1.20564495922325e-05
-2.18041384400742e-05
-9.93740858260324e-06
-3.14860099178345e-05
-4.7685073691928e-06
5.87625684084264e-06
-2.13454122297829e-05
-2.44831337961696e-05
-1.83080973861963e-05
-9.4175413291122e-06
-2.11749026930222e-05
-1.27412058307626e-05
-2.31174808807897e-05
-2.36012643396481e-05
-1.78044454977501e-05
-2.18371983949421e-05
-4.34280180066132e-05
-1.3156080747035e-05
-2.02959648248031e-05
3.51855486489283e-06
4.39613739710068e-06
-2.1735156737725e-05
-2.705555999168e-05
-2.25064168989456e-05
-2.05585247218954e-05
-2.52349977679427e-05
-2.22836800554442e-05
-1.27776964758047e-05
-8.76762341820783e-06
-1.49361182862953e-05
-4.05731328466266e-05
8.48450671372138e-06
-2.71912835411474e-05
-3.94468117441633e-05
-2.97901170449442e-05
-2.52857817367383e-05
-2.03922826530138e-05
-2.22149492444904e-05
-3.75476524518324e-05
-1.76199342803871e-05
-3.44762626291746e-05
-2.04956792113285e-05
-1.59746524748511e-05
1.06586711558052e-05
-3.13092259657837e-05
-1.91275308587427e-05
-4.02031864094924e-05
-3.3498511292689e-05
-1.20844329395168e-05
-1.53327785324974e-05
-3.32853165084319e-05
-2.87010410207984e-05
-6.06692376071096e-06
-4.02060086203984e-05
-2.88731312897564e-05
-4.14472307656741e-05
-1.79433144826954e-06
-9.70468974193956e-06
-3.10568988637151e-05
-2.04336572602277e-05
-4.42824412706065e-06
-6.11893031261371e-06
-1.37138176659665e-05
-3.84569145542173e-06
-1.76621527637277e-05
-3.1965322969893e-05
-2.00721749925972e-05
-9.29996255795237e-06
-2.54829266436403e-05
-2.85054884357759e-05
-7.88567239125297e-06
-3.02254837116957e-05
2.5202459076861e-07
-5.54987276724857e-06
-1.73136354900352e-05
-2.92637635288382e-05
-9.24550472829318e-06
-7.8586743007782e-06
-2.58201037724622e-05
-6.25362363405008e-06
-5.73149377753437e-06
-1.32654688291208e-05
-1.06896126341728e-05
-9.62369812959369e-06
-3.93553234017117e-05
-3.47728724753659e-05
-1.06951883559901e-05
-4.15206478839493e-05
-1.19688376942734e-06
-4.59193497548536e-05
-1.18710079998027e-05
-2.62718517781309e-05
-4.567839480037e-05
-1.47487081799924e-05
-1.22844769417248e-05
-1.8199503685547e-05
-2.03458752964952e-05
-1.60300805545333e-05
-9.18846907298344e-06
-6.10418261950029e-06
-2.23214001549711e-05
-8.59654713169877e-06
-1.72331571862459e-05
-1.31664197158931e-05
-1.12213112309486e-05
-2.49170301119907e-05
-7.33602099617708e-06
-2.75758991121793e-05
-9.88032749695485e-06
-2.24292162015055e-05
-4.1190492750524e-06
-1.68730021176972e-05
-2.81950787439533e-05
-7.84022914094069e-06
-1.20484406426986e-05
-3.83269383099283e-05
8.65725741322323e-07
-3.1819232650695e-05
-1.25799985036832e-05
-2.08767960508226e-05
-4.19955467722068e-05
-2.18731872446501e-05
-1.82267295330916e-05
-2.28190817798979e-05
-5.40501512996169e-06
-2.49580373737239e-05
-2.49900301859986e-05
-4.40169433960426e-05
-1.06566072128012e-05
-5.5912975641809e-06
-1.36597731550241e-05
-1.22342441852536e-05
-9.9137150803256e-06
-2.97557221218469e-05
-1.67230777738233e-05
-1.72428485394034e-05
-1.87392165928215e-05
-1.7252851297018e-05
-7.35168445882956e-06
-2.50910778096646e-05
-3.47735961233529e-05
-1.51548325705091e-05
-1.55584426319185e-05
-3.94580625333786e-05
-1.46611185859271e-05
-1.29558218236809e-05
-3.93874644525752e-05
-2.80377044797991e-05
-2.95796625327913e-05
-1.09087811251601e-05
-8.47308337470739e-06
-6.40027947594936e-06
-8.90265901308453e-06
-1.05909447500985e-05
-2.9907443586757e-05
-2.16784304101752e-05
-5.60926493313228e-06
-2.19521110199468e-05
-3.30117291581551e-06
-3.38785990046302e-05
-4.47413591044425e-05
4.56319325063917e-06
-3.19151551715499e-05
-2.25667912658011e-05
-2.62146046358272e-05
-2.15102001339556e-05
-1.85225806672818e-05
-2.3097936672043e-05
-1.11199917761993e-05
-2.84725001720423e-05
-2.99576459910544e-05
-1.26321235022715e-05
-2.78658977727341e-05
-3.316732102223e-05
-3.91109736632861e-06
-3.71645242002948e-05
-1.45423125795448e-05
-2.63192253039759e-05
-2.66073285026557e-05
-4.85909009618033e-06
-4.24699885193347e-05
-3.3986259833045e-05
-1.79872532054358e-05
-1.41878291748774e-05
-3.76259592067978e-05
-3.90897055709349e-05
-2.10036897881799e-05
-5.61361012699195e-06
4.13395567042165e-06
-2.05481469064328e-05
-6.13629988154317e-06
-1.906931168736e-05
-1.86242266382433e-05
-2.75885596587792e-05
-2.86741653223519e-05
-2.4868073902067e-05
-2.33767617173526e-05
-2.57011070731963e-05
-3.1809590671637e-05
-2.24832325333937e-05
-1.15873222336704e-05
-4.91681715817473e-06
-1.07699500230665e-05
-2.98985260335235e-05
-3.6246395501872e-05
-2.36791177294566e-05
-8.19930196786692e-06
-2.18634997306536e-05
-3.05858172163591e-05
-3.26108130222207e-05
-1.13056883486673e-05
-3.36757684648319e-05
-6.87118373968228e-06
-2.44272152575826e-05
-2.63567364124229e-05
-1.03068503985589e-05
-1.22854608387663e-06
-9.12156552043578e-06
-1.82775670134799e-05
-4.92885624488336e-05
-2.39988249998317e-05
-2.87310475730978e-05
-1.71411835368685e-05
-2.35243228508572e-05
-3.58514851447099e-06
-2.98050634606986e-05
-1.70037356068011e-05
-2.70891132036771e-05
-3.57805168682773e-05
-1.78970987174097e-05
-1.24001881301497e-05
-2.52575082518094e-05
-6.12120076373263e-06
-3.46030182820344e-05
-8.04626111510306e-06
1.48452311281133e-05
-1.87397204834508e-05
-2.46852610797604e-05
-2.43596646193104e-06
-2.41130540445975e-05
-2.52020795229703e-05
-1.56425232202739e-05
-8.4071377769113e-06
-1.095839780828e-05
-2.37342958071519e-05
-2.86318237007467e-05
-1.5869476646748e-05
-7.97347745384951e-06
-2.44186670440058e-05
-2.70613433411918e-05
-2.79120540120489e-05
-1.28384348684598e-05
-2.98159860411242e-05
-1.71419328693278e-05
-3.81707155322398e-06
-3.57218802642262e-05
-1.06023586538251e-05
-1.68094159828953e-05
-3.80875564966158e-06
-2.81281510711973e-05
-4.64541422899855e-06
-2.99160000693973e-05
-4.58195026502898e-05
-1.1755736906316e-05
-3.17355291395119e-05
-1.08650030931976e-05
-5.23839217533275e-05
-1.6817667056289e-05
-4.23736630047964e-05
-1.34371235482563e-05
-2.568778487531e-05
-2.88703065017947e-05
-1.81438145405012e-05
-2.31677285749509e-05
-1.97182213515202e-05
-1.38349770478037e-05
-1.8895736447074e-05
-3.08571127339206e-05
-2.21911065952266e-05
-1.95211789067335e-05
-9.44555379376748e-06
-2.93221176786939e-05
-2.63343914430927e-05
-1.10211663479725e-05
-2.28694319033576e-05
-5.46164910143675e-06
-1.14746272597041e-05
-2.60551401896241e-05
-2.73191871285386e-05
-1.65667077618874e-05
-3.06859704671105e-05
-4.22429645010812e-05
-5.81907891862124e-05
-3.12079335056117e-05
-1.31753497471341e-05
-2.52131320475826e-05
-3.13841894300672e-05
-2.37539955950244e-05
-3.69330448049601e-05
-2.08910977856648e-05
-3.36295728971709e-05
-1.97443253106032e-05
-2.8428072883665e-05
-9.47233486338398e-06
-3.30292348236736e-05
-1.92301089395094e-05
-1.3464334673176e-05
-1.17716634561934e-05
-3.26720061184767e-05
-9.37507221828465e-06
-2.68594866408805e-05
-3.55312014290977e-05
6.90445696224876e-06
-9.21683222192795e-06
-3.06780171956232e-05
-3.30309900080822e-05
-2.29437361418302e-05
-2.83810228727145e-06
-2.60611701065995e-05
-3.38497608437838e-05
-1.6832423242049e-05
-2.26304904436524e-05
-2.1550898771549e-05
-1.77827419299961e-05
-4.51412746610858e-05
-1.69254943032587e-05
-2.12449195214572e-05
-3.3768088897884e-05
-3.09067303445304e-05
-9.68989405270985e-06
-3.47414362109546e-05
-2.43465693114817e-05
-9.75497404984547e-06
-3.53460817362716e-05
-7.40810754147517e-06
-3.25909523860112e-05
1.49389496243098e-06
-2.19741732992442e-05
-2.91339277916912e-05
-1.9664807341248e-05
-1.66264103849307e-05
5.70933905131142e-07
-1.68920903995255e-05
-3.045867008527e-05
-1.4453676064148e-05
-1.69232012458074e-05
-1.2460474750449e-05
-8.57908733758516e-06
-3.67931230645143e-05
-1.28056267064401e-05
-4.10764093436308e-05
-1.28003663586355e-05
-4.37822190795271e-05
-1.47416768242446e-05
-2.23154630935005e-05
-9.43551382105799e-06
-2.9268316735409e-05
-2.5390615791687e-05
-3.4588345279882e-05
-4.33606775970721e-06
-3.5948272629369e-05
-1.58663131694201e-05
-3.38935908232137e-05
-5.144648981024e-05
-2.42788607364788e-05
-2.48257685648305e-05
-2.75746897486752e-05
-1.06973440659379e-05
-8.73481882617967e-06
-9.38564641806169e-06
-4.67725486828678e-05
-1.21951171907476e-05
-3.97696813149759e-05
-2.05010301336949e-05
-2.51397421598137e-05
-5.24770977226105e-05
-1.23811947549621e-05
3.45294411195234e-06
-8.38046213611553e-06
-1.31136282296764e-05
-3.05776074621803e-05
-1.41754955355424e-05
-2.42182294906289e-05
-7.01326228439696e-06
-3.49597412673171e-06
-9.95937728907509e-06
-1.79162654669908e-05
-4.17174059364391e-06
-3.54542586979895e-06
-1.05598753664676e-05
-3.02815169908756e-05
-2.20075405026911e-05
-7.20408097127535e-06
-2.33153592610836e-05
-4.0321588666812e-05
-3.54724054131481e-05
-9.89357383734571e-06
-3.38672410461281e-05
-1.95124329801259e-05
-1.39694116062803e-05
-1.68327437913759e-06
-2.61652546238026e-05
-2.6603470416127e-05
-2.62206681091892e-05
6.32868994673647e-06
-1.42752126768086e-05
-3.42599602377408e-05
-2.11169311325418e-05
-2.72838239811385e-05
-1.98401329326449e-05
-9.79552856349021e-06
-2.41558460831534e-05
-2.15753851140616e-05
-1.57336685298883e-06
-1.229584691181e-05
-1.04613890564517e-05
-1.36654869121534e-05
-1.36178621932056e-05
-2.40951981612703e-05
-1.20600819757676e-05
-2.38853783297703e-05
-1.08506073376296e-05
-1.99606544463598e-05
-1.53538081567505e-05
-1.63771926082482e-05
-2.7745306240208e-05
-1.32151103931143e-05
-3.37747717324318e-05
-3.46077026746436e-05
-2.27121113759292e-05
-1.241455805751e-05
-3.07741930053107e-05
-2.4770406813811e-05
-1.15377553488317e-05
-2.54607990211929e-05
-3.76638030088633e-05
-8.72863403206083e-06
-2.19210754234814e-05
-2.44486743707884e-05
-1.49286904284789e-06
-2.96909980334469e-05
-3.3458777235148e-05
-1.60531344250725e-05
-1.81184791157014e-05
-4.02313953740511e-05
-2.6905173023577e-05
-2.99529447566016e-05
-1.29788538559324e-05
2.0408748708152e-07
-2.79876693009296e-05
-3.10245377146e-05
-1.21512715928804e-05
-3.41904408258748e-05
-1.61245219877853e-05
-2.00189811914323e-05
-2.02798643191695e-05
-2.53393192057082e-05
-2.22827341310579e-05
-3.1333599692813e-05
2.8255448639026e-06
-2.30796000959374e-05
-3.65425044662484e-05
-1.92343997995253e-05
-2.27740834113544e-05
-2.38488930702449e-05
-6.97336219981709e-06
-7.46311683174213e-06
-9.93404737902893e-06
-2.71987585123203e-05
-1.65164374961194e-05
-7.37623267944356e-06
-5.03996360694401e-05
-1.72896607837992e-05
-3.76082224044218e-06
-1.11651065595388e-05
-3.28018060381311e-05
-1.80584300806473e-05
-3.79780437701834e-05
-2.69867929524433e-05
-6.03465513720499e-06
-1.10890738063102e-06
-2.74080157711945e-05
-3.25823581264534e-05
-5.2730604777511e-06
-1.48379349579736e-05
-2.28542842996698e-05
-1.62058729210181e-05
-1.50322108121691e-05
-2.70095033451037e-05
-1.01759668454168e-05
-3.50055021041928e-05
-1.85096566413291e-05
-9.77114630201606e-06
-4.20225899642224e-05
6.40549412691932e-06
-3.22588520125474e-05
-3.12654308824404e-05
-1.1414812165995e-05
-3.59354370167443e-05
-2.09726139876439e-05
-1.34820061686516e-05
-9.30364042599808e-06
-2.90092650579652e-05
-4.00166931177846e-05
-8.38886465419159e-06
-2.39441421285635e-05
-2.12617109322013e-05
-1.18090161704531e-05
-8.98343622945631e-06
-4.15064169282595e-05
-1.99299705737265e-05
-4.38163487966717e-06
-1.22989880832418e-05
-2.43706924570692e-05
-2.96649995957713e-05
-4.05817631843482e-05
-3.79253337954789e-05
-2.3888332183223e-06
-1.42238273052118e-05
-2.00038786177473e-05
-2.82255142190669e-05
-2.4744286797504e-05
-2.32247675927938e-05
-3.02069009780267e-05
1.97764685574246e-06
1.13483679189084e-06
-2.12244115806086e-05
-2.42574113653449e-05
-1.08202498188311e-05
-2.37114053550087e-05
-1.51293239951796e-05
2.18916498773141e-06
-2.06336506988672e-05
-1.27587225512126e-05
-2.4487814735464e-05
-9.76107224907041e-06
-4.14388100303559e-05
-1.49443788703754e-05
-1.96937772142548e-05
-2.18060100735006e-05
-2.40038712064624e-05
-9.57779838794096e-06
-2.56862727108132e-05
-2.35541969716899e-05
-3.46650842339018e-06
-1.63761862867863e-05
-1.55968103168892e-05
-1.26465493761652e-05
-1.12522171160908e-05
-1.07223753835165e-05
-1.30176228312512e-05
-2.38823505239956e-05
-6.76011382229113e-06
-2.17285242848493e-05
-2.17895579702674e-05
-1.64069251630354e-05
-2.66352010413308e-05
-1.87601612852845e-05
-5.76811970596352e-06
-5.2533452656911e-07
-2.50083476519053e-05
-9.8155034514327e-06
-2.35616995175506e-05
-2.11586756694374e-06
-3.18336505035356e-05
-3.70393671050566e-05
-1.96006957672612e-05
-1.7934897261608e-05
-1.49669733780775e-05
-3.03276191253925e-05
-2.05345991490744e-05
-1.80741754544673e-05
-1.49387435351759e-05
-1.60488795677245e-05
-4.53797040374508e-06
-1.39264078361668e-05
-3.0549429650744e-05
-1.09606057438203e-05
-1.7324404965986e-05
-1.10947628538936e-05
-3.42839262503155e-06
-2.21580036301747e-06
-2.48944777539713e-05
-6.90092338455759e-06
-2.9397412735292e-05
-2.15055216455544e-05
-3.19130957319596e-06
-2.75303756115339e-05
-9.21339853190998e-06
-2.15892907822614e-05
-3.76522972614401e-05
-1.4862120253663e-05
-3.7316765819677e-05
-1.45682721562482e-05
-3.53376383643439e-05
5.04318142177628e-08
-7.48769506247179e-06
-2.30047051524631e-05
-1.76525297027442e-05
-3.19371497920133e-05
-2.27166555226799e-05
-6.65100548308865e-06
-1.19671001687639e-05
-3.92736493254257e-05
-3.97887487509914e-05
-1.10344391684372e-05
2.46904528953995e-06
3.91836979869903e-07
-5.82188778469822e-06
-2.93291782197568e-05
-1.61224304343574e-05
-3.94958363509716e-05
-2.195849944225e-05
-2.80765848749125e-05
-8.44686862634854e-06
-3.88654677851033e-05
-1.51046495730177e-05
1.58870088429067e-06
-1.96544394219283e-05
-6.61158896747707e-06
1.90386714643252e-06
-1.05901764183632e-05
-1.4175314287969e-05
-3.71460963404019e-05
-1.91128014330751e-05
-1.51832200792491e-05
-1.69316270600558e-05
-1.71539721192e-05
-1.24382030207231e-05
4.16791605619583e-06
-8.3740651558695e-06
-2.73935332413036e-05
-1.67263796037775e-05
-3.05602724133492e-05
-3.23427164776657e-05
-3.36788008006128e-06
6.02962415267163e-06
-3.00007634036954e-05
-2.66063043294391e-05
-4.76092485848377e-05
-1.14588708739056e-05
-1.24454773517084e-05
-2.91446060375322e-07
-2.40737491720356e-05
-2.20296268651538e-05
-9.40028217954638e-06
-7.3564805375509e-06
-1.79943530829401e-05
-4.21892675046487e-05
-1.10309418208885e-05
-1.4483753976144e-05
-2.28432282958597e-05
-1.12762455333807e-05
-3.90226188597604e-05
-2.68668982911507e-05
-2.51069769354361e-07
-2.32890601308862e-05
-1.94676210698989e-05
-1.40860821352566e-05
-3.02004812583895e-05
-1.20037963690839e-05
-1.41004243274858e-05
-1.1446792368858e-05
-1.65834146899418e-05
-3.34684993643401e-05
-9.66002371986929e-06
-1.67065880382421e-05
-6.91861409424287e-06
-2.34353120924968e-05
-2.78571362034704e-05
-2.50494081881401e-05
-2.50035820731651e-05
-1.99157983155634e-05
-2.01319983220571e-05
-2.62530277401396e-05
-3.14937395954215e-05
-1.99341072444687e-05
-4.63241364124848e-05
-3.87699843668633e-05
-3.49614524106451e-05
-3.72608447362637e-05
-2.30208430132165e-05
-2.84284967845943e-05
-2.23005825892291e-05
2.09627341534312e-06
-1.63809432681567e-05
-5.36607457491969e-06
-2.32076752028499e-05
-6.7103468427282e-06
-1.65770817831292e-05
-2.35308357058169e-05
-1.07777304922201e-05
-2.74618795031319e-05
-1.88399999596391e-05
-1.09269920384364e-05
-1.69285351196526e-05
-3.46093224731476e-06
-1.26146827137569e-05
-1.17279600466357e-05
-2.3111575490217e-05
-1.23707118069936e-05
-2.5792932304018e-05
-1.93082017996537e-05
-2.51891459630655e-05
-1.98542183316136e-05
-1.30157464886636e-05
-3.1237658751634e-05
2.28811040973229e-06
-8.38799550045483e-06
-2.03321007893469e-05
-1.51375125828807e-05
-2.83531983516601e-05
-1.27477078529572e-05
-2.32777688164361e-05
-1.3190718763988e-05
-3.05831948296087e-05
-8.06565461164201e-06
-1.68070768674899e-05
-7.03609726281182e-06
-3.42785885579644e-05
-1.32450183908565e-05
-1.70460147500626e-05
-3.27806483794717e-05
-2.95923459637738e-05
-1.2510315958375e-05
-1.38664413301641e-05
-1.21656886362643e-05
-7.8955396799951e-06
-2.59910451654175e-05
-3.35639507903114e-05
-1.57997177344085e-05
-1.11177142392149e-05
-2.51053100762295e-05
-2.67593529578151e-05
-2.85542987424085e-05
-4.76757195223513e-05
-3.81364687828875e-05
6.49728590281867e-06
-1.77174907832915e-05
-7.66929839932234e-06
-6.48158658026008e-06
-1.67941357022514e-05
-2.74668094458589e-05
-1.77617357624305e-05
-2.62541528892781e-05
-1.08861982039513e-05
-1.15101895807529e-06
-2.47016924948026e-05
-3.47293771570505e-05
-1.77643480699907e-05
-3.95221823448705e-06
-9.57981500727511e-06
-3.42501807920579e-05
-2.69277142656465e-05
-4.26613707805675e-05
-2.84487818076841e-05
6.41580666276883e-06
-6.4794131323667e-06
-8.81226813567762e-07
-4.85259554684852e-06
-2.44625905844071e-06
-2.54233361593455e-05
-2.16983977724375e-05
-5.64384145946126e-06
-3.93037108592944e-05
-4.21861329955145e-05
-1.97952192594252e-05
1.14343281042516e-06
-1.59236278246382e-05
-7.6435435087087e-06
-7.21931388004521e-06
-2.76316619057524e-05
-7.0667813051431e-06
-4.99086108833226e-06
-1.6739698288597e-05
-1.64261732356666e-05
-2.61642613607384e-05
-2.87472043195815e-05
-1.49749852608076e-05
-2.71617680755924e-05
-2.17218914729115e-05
-1.4850046719482e-05
-2.44382048467773e-05
1.27252240264482e-05
-2.64433226875327e-05
-3.51310305066533e-05
-1.53407129469133e-05
-2.53913670018442e-05
-1.70997430834895e-05
-3.64902839139668e-05
-1.53080908720533e-05
-2.26433514332294e-05
-1.83094595430473e-05
-2.91214748405991e-05
2.92971758173125e-06
-2.31152164155466e-05
-1.56454103251394e-06
-3.51062888687645e-06
-6.5845464989238e-06
-1.86296243570369e-05
-3.57761281830319e-05
3.05758543172435e-06
-1.66587016230176e-05
-2.91982412971649e-05
-1.63683582541693e-05
-1.62077246054592e-05
-6.30330457680357e-09
-1.47881072180558e-05
-2.18022238098872e-05
-5.00017734324902e-05
-1.03985951342495e-05
-2.05336719953333e-05
-2.32999081096378e-05
-2.07984636940324e-05
-8.36471321835594e-06
-3.16320432491103e-05
-2.50259215864505e-05
-1.5612469133208e-05
-1.70448397143564e-05
-1.64072062828401e-05
-1.48840977283433e-05
-2.80792575286016e-05
-2.2840333709272e-05
1.51935173784264e-05
-7.95137192169918e-06
-2.98554030512113e-05
-2.25888458853457e-05
-3.10361616082708e-05
-2.79957247478557e-05
-1.73198134563736e-05
-1.31398320303808e-05
-1.28211592369855e-05
-1.10802427836824e-05
-2.01403485466044e-05
-4.29361331231967e-05
-1.00007906509558e-05
-1.27489248256523e-05
-3.41371606828831e-05
-1.08586840996072e-05
-1.51445585554747e-05
-3.49623443965131e-05
-1.6147190674584e-05
-1.31199358081743e-06
-1.88433546211831e-05
-1.88364553988029e-05
-3.00775655481773e-05
-9.95248442117908e-06
-1.14579154249799e-08
-2.9792499375864e-05
-3.3680690480469e-05
-1.64961975290234e-05
-1.45353357395115e-05
-1.5455534425515e-05
-1.70033037185688e-05
-9.94883749637811e-06
-4.29663526372945e-05
-2.97896491565352e-05
-1.61841319036317e-05
-3.03479203089723e-06
-1.84867755830613e-05
2.29377688708877e-06
-2.52482391688593e-05
-2.56874911834386e-05
-8.88383558206247e-06
-1.48912889587743e-05
8.20670126751323e-07
-1.27311592814418e-05
-4.13320692579336e-05
-9.88806157280135e-06
-2.25934596541076e-05
-8.53099124258244e-07
-2.13784236446957e-05
-4.06196829073591e-06
-1.87667815395581e-05
-2.30044879904709e-05
-1.89202056822805e-05
-2.73160841370137e-05
-2.86616137894685e-05
-2.29962773983584e-05
-1.5943084009887e-05
-1.52245548456472e-05
-5.67465714845445e-06
-5.39918770684573e-06
-3.39782203320383e-05
7.85545063527308e-06
-2.97564696741362e-05
-2.22209170517576e-05
-3.02481887355622e-05
-2.49234610343966e-06
-4.12081990046101e-05
-9.36343140964063e-06
-1.32298879211288e-05
-1.46256253046444e-05
-1.60993232542031e-05
-3.8884683308629e-05
-2.18656734186415e-05
-3.33397068724366e-05
-2.23014574110006e-05
-1.95130077629849e-05
-2.42626329282312e-05
-1.78225712227354e-06
-7.49315450974864e-06
3.13332979548524e-06
-3.70077315931165e-05
-3.64518089738715e-05
-3.21985019224186e-05
-3.35165252611746e-05
-3.51982359449158e-05
-2.42446876867415e-05
-1.03807754800721e-05
-2.61622816519358e-05
-2.12543872755461e-05
-2.98912132919315e-05
-2.47360045030649e-05
-2.19778054315331e-05
-4.47633204261341e-05
-1.46042318896216e-05
-1.95661457368549e-05
-1.6181768259774e-05
-5.91121942074439e-06
-3.90746335124825e-05
-1.60149333512463e-05
-2.0541165505842e-05
-2.86708051552724e-05
-1.80319656042136e-05
-2.44965946877718e-06
-8.08454576702206e-06
-1.14342308715682e-05
-2.78481715836432e-05
-8.91638757374525e-06
-2.09044532500392e-05
-2.01318044826663e-05
-2.33655227232036e-05
-1.69765122652477e-05
-4.54950301026327e-05
-3.54176594224899e-05
2.61699693461552e-06
-7.19596227243954e-06
-1.4349190141852e-05
-2.44606681533961e-05
-2.06164031381171e-05
-3.23645081861272e-05
-2.71585499878191e-05
-3.03280913606445e-06
-1.63849546160687e-05
-1.46778273028784e-05
-2.75780854340877e-07
1.21186802700955e-06
-7.34507869136055e-06
-3.48516604915547e-05
-1.91702175822393e-05
-1.86649031350757e-05
-1.64293655226737e-05
-4.13184660133511e-05
8.17939492465858e-06
-7.32902789317355e-07
-1.03091338271207e-05
-1.90801604169433e-05
-2.75493864797515e-05
-4.47881595617336e-05
-3.42895086375335e-06
-2.00015688228342e-05
-2.93022762561138e-05
-2.31099550357378e-05
-2.02550690354763e-05
7.28952799124244e-06
-2.47668034914782e-05
-2.04472739372163e-05
-5.12924534408835e-06
-1.1209229023328e-05
-2.64205496502968e-05
3.33500749640431e-06
-7.34709880459294e-06
-2.47155546668007e-05
-2.29528600219048e-05
-1.71040339028778e-05
-2.37040664544148e-05
-1.61915504296724e-05
-3.12473087323488e-06
-2.99248821684182e-06
-2.80667199223123e-05
-2.48042134441761e-05
-1.77674734540164e-05
-1.3315397746596e-05
-3.73531841275655e-05
-3.71307028898066e-05
-3.18699725651427e-05
-2.57631416010664e-05
-2.23555704922749e-05
-4.56800541644477e-05
-1.72968045518717e-05
-1.15375988453227e-05
-2.94081841278233e-05
-1.52123430452661e-05
-7.17210908559113e-06
-1.75578690644837e-05
-4.11813532116551e-05
-2.7032363939592e-05
-6.55445073733782e-06
-2.3384929392237e-05
-2.46181849501897e-05
-1.54373833897249e-05
-4.94115220628547e-07
-1.03098441801622e-05
-2.21277902654702e-05
-2.56328937167999e-05
-3.55295625873823e-05
-3.08829432594131e-05
-4.66574939917413e-06
-3.38488064781375e-05
-1.18271978414389e-05
-1.20489908488016e-05
-1.64928793356769e-05
-3.0661779247409e-05
-4.55474264449165e-05
-1.5577684560691e-06
-2.18689622586028e-05
-1.01381907687991e-05
-1.35295410722316e-05
-1.66859463824612e-05
-1.74484374938296e-05
5.12796514686385e-06
-6.26069770057123e-06
-2.08377869638693e-05
-1.28445671973883e-05
-2.37535420041462e-05
-1.8081397449493e-05
-1.25908508681647e-05
-1.35577227180733e-05
-1.37836680885666e-05
-2.34612740145282e-05
-3.00917866495117e-05
-2.84320249312e-05
-2.57131355405733e-05
-9.88363303179463e-06
-5.72440853050419e-06
-1.33410637676003e-05
-2.21328724004656e-05
-3.71436397964642e-05
-2.61229673308893e-06
-2.10269747177073e-05
-1.1285988304001e-05
-4.11630777628016e-05
1.07539887860479e-05
-2.23524988029466e-05
-1.68947073227983e-06
-2.68544718589512e-05
-2.47632356654908e-05
-2.05340191223601e-05
-2.8327119956385e-05
-2.45886367241768e-05
-1.96972276695901e-05
-2.87315864793768e-05
-3.42486853860812e-05
-9.17649316811704e-06
-7.68635231406773e-06
-1.26095322058352e-05
-3.36577258897306e-05
-3.34761743638485e-05
-4.01983016403905e-05
-3.84778962655842e-05
-2.71906500422342e-05
-1.57558123180731e-05
-1.70648882442965e-05
-9.76682925108201e-06
-3.49103283794882e-05
-2.17566555872253e-05
-3.55036278438697e-05
-2.10684086044568e-05
-4.47463134856894e-05
-1.16115353594699e-05
-3.19574560095518e-05
-1.1022318492524e-05
-3.84182338091246e-05
-3.13013784205468e-05
-2.9856468144597e-05
-7.15570950781206e-06
-3.37527595844959e-05
-1.03637802787366e-05
-3.68044799776273e-05
-5.79209746861166e-05
-2.89237663559409e-05
-3.11554665165867e-06
-5.36837363005905e-05
-4.09225490750426e-05
-1.65767073463375e-05
-3.78299112772049e-05
-5.42880444156545e-06
-1.2179783325003e-05
-1.1753749141338e-05
1.14906926276279e-05
-1.27624777624413e-05
-2.3725930248593e-05
-2.27041128964629e-05
-3.22566035107646e-05
-2.70163916178085e-05
-4.86285556521309e-05
-1.16666758140144e-05
-4.12847338071413e-06
-1.91065764744946e-05
-1.56743953624627e-05
-8.21846476683279e-06
-7.09905594700123e-06
-2.49550953610313e-05
-1.1511685094037e-05
-6.23495521556764e-06
-2.38954316924907e-05
-2.4717035840074e-05
-1.32589183318092e-05
-1.74903726997331e-05
-1.86134799734846e-05
-1.6938152980717e-05
-2.36303863248636e-05
-2.75541466074996e-05
-8.6414861085066e-06
-1.66041949280069e-05
-1.46885358327252e-05
-1.05688377345691e-05
-1.59258250016466e-05
-9.57545861162599e-07
-9.02197961263542e-06
-1.86173404844735e-05
-7.57529536013532e-06
-5.61563105703182e-06
-1.23242322836095e-05
-8.48647552911402e-06
-3.14881584158742e-05
-2.95776527271999e-06
-5.65374803419736e-06
-2.81033126053318e-05
-2.47042488260479e-05
-3.21553399419732e-05
-4.41832355985275e-06
-1.61236928935526e-05
-3.09919399176659e-05
-1.87944375797231e-05
-2.39816495797677e-05
-4.45184145689337e-05
-3.16919786180213e-05
-2.49869220951144e-05
-2.65456758857259e-05
-2.21725191048342e-05
-6.67947103742697e-07
-2.4711673436053e-05
-2.57354928585141e-05
-2.70976021954891e-05
-8.22874295793479e-06
-4.32630790780226e-05
-2.30591928878349e-06
-2.95310030541656e-05
-1.90368607945428e-05
-3.02358930917803e-05
3.99046317384007e-06
-6.70241283308825e-06
-4.13801731383239e-05
-2.62068311678403e-05
-2.87631144810593e-05
-2.45384190110026e-05
-6.37736554853951e-06
-1.8094639254373e-05
-1.20841139477923e-05
-1.78408626500203e-05
-1.58315361578e-05
-2.12076161465136e-05
-1.04380904638074e-05
-2.0987770733137e-05
-3.79547217651265e-05
-1.34026400417254e-05
-1.6785580057551e-05
8.06887508341511e-06
-3.14411793867725e-05
-1.56529342183583e-05
-9.2236084221686e-06
-2.14600444596912e-05
-2.45348920713321e-05
-2.3691898028873e-05
-9.14016721038612e-06
-4.20640061531136e-05
-3.91861995285246e-05
-2.67049401046002e-05
-2.0829781519969e-05
-2.30790631220923e-05
-2.00308684878737e-05
-2.24233996029214e-05
-3.44758487434783e-05
-2.56244687901819e-05
-2.24791663083679e-05
-2.68463176997595e-05
-3.41321936092616e-06
-7.98617302907667e-06
-5.30545124809798e-06
-2.76466477364021e-05
-1.15760293129732e-05
-1.21150353169636e-05
-2.71326906571395e-05
-1.4792814165691e-05
-9.4169929834301e-06
-8.62077914860706e-06
-2.4359995902869e-05
-2.08168517921837e-05
-1.85055325713306e-05
-3.09730118984561e-05
-1.21096030735554e-05
-1.81636288328843e-05
-1.74707696460132e-05
-1.86223379534063e-05
-2.1218291867489e-05
-1.4862532084912e-05
-1.97280500143693e-05
-1.01191461728305e-05
-2.77034489515873e-05
-3.13737584879055e-05
-1.08146338608458e-05
-2.1151438817314e-05
-6.73206876703574e-06
-2.12361542014349e-05
-1.71734051455404e-05
-1.89292146578518e-05
-1.93105633342865e-05
-2.82897045074355e-05
-1.79275346791831e-05
-2.34486197009758e-05
-1.14410686872395e-05
-3.00650940156604e-05
-1.22652256556656e-05
-2.48757321886408e-05
-3.40054812210622e-05
-4.1826177123947e-05
-2.37370658132374e-05
-2.86317300175073e-06
-1.08586729474657e-05
-2.8507376122046e-05
-2.71632086155135e-05
-8.77847199048875e-06
-1.826948240236e-05
-2.09667769555553e-05
-2.54604610174294e-05
-5.93362556255878e-05
-1.67194338223251e-05
-2.44649005276552e-05
-2.80325801795382e-05
-5.94586924046613e-06
-9.69574581125379e-06
-2.6683924535535e-05
-1.52776908592634e-05
-4.05137950091748e-06
-2.4239985070417e-05
-9.93021629386086e-06
-9.89651201488895e-06
-1.93912472614873e-05
-2.21130333111309e-05
-2.44535622109026e-05
-2.8155777533418e-05
-2.22833903032363e-05
-2.74991311645457e-05
-2.23322404788954e-05
-1.617571175802e-05
-2.90514876205987e-05
-1.69379098661282e-06
-1.49873456295618e-05
-3.95532439511011e-07
-3.94355189757972e-05
-1.54860088563115e-05
-3.30447654439057e-05
-3.70495920484569e-05
-2.92851202822978e-05
-4.05662196240436e-06
-9.45533708831109e-06
-1.10311926012378e-05
-1.44525012062874e-05
-3.05373839743755e-05
-1.33470005226075e-05
4.11148527252597e-07
-2.17671020993187e-05
-8.78172078499636e-06
-2.27540195255553e-05
-2.51155739553422e-05
-2.60589686744271e-05
3.07134917044136e-06
-1.8553229521231e-05
-1.30624624164218e-05
-3.97515572794566e-05
-1.52106820524579e-05
-2.50909661582939e-05
-2.02175425602973e-05
-2.36415424934931e-05
-1.72844371770032e-05
-2.81938557128504e-05
-1.79102008306952e-05
-1.70670131782521e-05
-1.85589612662668e-06
-2.19299227680456e-05
-2.4766553711711e-05
-3.77277243673897e-05
-2.89133756502593e-05
-1.41713348055658e-05
-2.41140261895599e-05
-4.33862978146828e-05
-8.8332176032492e-06
-2.79431092929134e-05
-2.00426810510848e-05
-3.93114267218604e-05
-2.63453718092383e-05
-3.02195772539322e-05
-9.65897167103592e-06
-6.4212406059962e-06
-2.67115299831588e-05
-1.91150332831873e-05
-7.9413470603534e-06
-1.58919428943892e-05
-3.4508374921679e-05
-1.50138025551321e-05
-1.84472939144814e-05
-2.52204959963793e-05
-2.10583309283694e-05
-2.00773609026704e-05
-2.85978269941909e-05
-1.97613419108829e-05
-2.37999853533415e-05
-1.71834935396413e-05
-3.22014810585302e-05
6.33147025725295e-06
-1.71214581973833e-05
-2.05752310017194e-05
-4.63234223839364e-05
-6.25258219263367e-06
-1.68913269103131e-05
-3.45281879341558e-07
-2.24226896271657e-05
-1.4954614220535e-05
-1.98544976756852e-05
-1.98557177444752e-05
-1.25334881601432e-05
-2.39653962148951e-05
1.72767787036695e-05
-2.44093888500844e-05
-4.17894145006127e-05
-9.97062124619594e-06
-3.84452449685775e-05
-2.12863516382066e-05
-1.32360140994682e-05
-3.17688267924082e-05
-9.48708684981789e-06
-3.56915645114993e-05
-7.24630195250256e-06
-2.84457118329178e-05
-2.35728219869334e-05
-1.49648462379849e-05
-2.2949487560506e-05
-7.5711119806052e-06
-7.07185905394084e-06
1.01502029123156e-05
9.10963844216814e-06
-1.42380893325133e-05
-2.79687929398338e-05
-1.44448720065326e-05
-1.1878495422929e-05
-2.50841685980291e-05
-1.3931320142909e-05
-1.72597635827057e-05
-4.22533265312832e-06
-9.68910582736968e-06
-1.88895020293563e-05
-2.85781013415964e-05
-1.74951392597732e-05
-2.08549736651725e-05
1.47838018809264e-08
-3.0239952705363e-05
-2.04826467012575e-05
-4.40257080812721e-06
-2.6956540761732e-05
-1.27309249144274e-05
-7.97096236093787e-06
-2.92982087029257e-05
7.95478976804846e-06
-1.60893174754114e-05
-1.99499536097233e-06
-7.27174571837983e-06
-2.3305114922698e-05
-1.33402150712429e-05
-6.97975809195503e-06
-1.3197004254873e-05
-2.6794390682536e-05
-7.39748411270355e-06
-9.7937878359422e-06
-2.17191185329423e-05
-2.2628361949907e-05
-2.16819551712413e-05
-2.61987665583557e-05
-1.30959551095442e-05
-3.61637118432325e-05
-1.31556476395391e-05
-2.07855147366981e-05
-1.71951959586894e-05
-3.17960692115742e-05
-5.39618622180002e-05
-3.1775353976264e-05
-1.51520164463432e-05
-8.00204896862912e-06
-2.10203470055119e-05
-2.95794362826484e-05
-2.35036897647303e-05
-1.91609928220079e-05
-3.34241438803839e-05
-1.79639941840681e-05
-8.18817082507328e-06
-2.22161093558028e-05
-3.24769428323689e-05
-5.41491831475046e-06
-3.37215535460681e-06
-1.33943750093505e-05
-2.44376774580323e-05
-3.71534595742268e-05
-3.37514707706794e-05
-2.10300964997205e-05
-1.42190284897231e-05
-1.82400403476074e-05
-3.44428677396381e-05
-1.11854095758685e-05
-4.13830623105554e-05
-3.7450189365058e-06
-9.01508466220767e-06
-1.34091367813545e-05
-4.70315159909933e-05
-1.55136301821043e-05
-2.08016393279031e-05
-3.1169518567411e-05
-1.55498092560314e-05
-3.27051899410724e-05
-2.73127618361027e-05
-3.00296081144448e-05
-3.26143654336044e-06
-1.90769881400098e-05
5.59450646783335e-06
5.98644623000048e-06
-1.65119425433681e-05
-2.00511128840864e-05
2.58950230265342e-06
-4.48677774232037e-05
-2.92400462713992e-05
-2.51588639738456e-05
-3.44604188646046e-05
-2.92110846438403e-05
-4.29931415628476e-05
-1.77571581472588e-05
-6.63058467235096e-06
-3.32796565462682e-05
-4.65086911579255e-05
-6.28292417189905e-06
-2.80220365834275e-05
-1.48253567970118e-05
-5.05191648235859e-05
-3.02889896934492e-05
-3.90450175490824e-05
-4.34332713757903e-05
-2.5892428552758e-05
-9.67256028397606e-06
-1.17756772222548e-05
-2.35772647310181e-05
-2.57348288809821e-05
-1.58164688781177e-05
-2.7206379822087e-05
-3.17519409987962e-05
-4.02934752279039e-05
-2.39105118920467e-05
-3.13797040753758e-05
-2.34020226281108e-05
-2.30181019244793e-05
-1.2468070011196e-06
-1.08579607565558e-05
-1.75049084808783e-05
-1.09238711985303e-05
-3.15757371196239e-05
-3.2412318486426e-05
-1.25818923148626e-05
-1.77540094823199e-06
-2.2323205109517e-05
-1.55707683487324e-05
-1.58675909213826e-05
-2.41842991623393e-05
-1.77492530591123e-06
-1.93603334460723e-05
-1.50454151060094e-05
-2.50057067006982e-05
-2.59629613964733e-05
-4.91409418965938e-05
-2.58601334234014e-05
-2.80354349461732e-05
-1.76604074426321e-05
-6.37336980497163e-06
-3.38777455185959e-06
-2.39024976402996e-05
-4.94835350403152e-06
-3.39488724724296e-05
-1.38024389109429e-05
-4.19680315094518e-05
-1.47336514887866e-05
-3.16736193914747e-05
-2.70447857963093e-05
-6.27624072319161e-06
-2.54989978125462e-05
-3.16706392753685e-05
-5.79500202260151e-06
-1.58744393515154e-05
-3.52135266523666e-05
-1.98366557632801e-05
4.31868209921294e-06
-2.67695929464138e-05
4.51334937326176e-06
-2.62943525081337e-05
-2.49305590113847e-05
-2.06798085494759e-05
-8.47067137655497e-06
-2.24928708626191e-05
-1.38345983399709e-05
-1.64772594967031e-06
-2.98089188133815e-06
-2.99195012922684e-05
-1.48916821449539e-05
-1.3042553084334e-05
-2.33897315397029e-05
-4.11531342417022e-07
-1.57129101306722e-05
-1.4692968002342e-05
-3.02898729788895e-05
-4.32356052902204e-05
-2.44220035321884e-05
-2.17372156179532e-05
-2.59734774189998e-05
-6.81647505306621e-06
-9.67297005254158e-06
-3.37859711157961e-06
-3.02594889821916e-05
-1.29940811064208e-05
-1.90221541221485e-05
-7.46374751757779e-06
-2.03612613723777e-05
-3.43523971239645e-05
-9.28702666922684e-06
-3.06714775829996e-05
-2.45462662339434e-05
-3.78329970675324e-05
-8.46573068679763e-06
-7.13145120499931e-06
-1.17219139100879e-05
-2.00868755255887e-05
-4.10302801417877e-06
-3.882989606442e-05
-2.23426829374161e-05
-2.22666187885607e-05
-4.00620279856314e-05
-1.46987514712935e-05
-1.47158978748071e-05
-3.12099441090906e-05
-2.30207370799945e-05
-2.6502398636956e-05
-1.36845195626128e-05
-3.66299252961944e-05
-1.59858631112213e-05
-3.89793147215959e-05
2.22768580425225e-06
-9.70938820138927e-06
-1.02975081300958e-05
-1.38269716900359e-05
-2.00307417709787e-05
-1.32920534353783e-05
-3.06249358667724e-05
-2.53210331954897e-05
-1.50162160217641e-05
-3.14970168924011e-05
-3.48083017353058e-05
-9.14768764825021e-06
-1.96158037603609e-05
-1.0610287974563e-05
-1.87555542098877e-05
-2.56814839601363e-05
-3.96743400442798e-05
-1.92566048766712e-05
-1.0446467104613e-05
-1.2141504754259e-05
-2.67033938339239e-05
-2.76533144151665e-05
-4.32597590037495e-06
-1.81626792157589e-05
-1.18918846544224e-05
-2.77846347681747e-06
-1.24226745369016e-05
-2.6900337033824e-05
-2.56187184631436e-05
-3.56530483621078e-05
-1.90188987153673e-05
-5.69346103432136e-06
-1.92815697713597e-05
-8.33217526887844e-06
-7.62637604525637e-06
-2.58592724518811e-05
-1.06780084885795e-05
7.64238209761677e-06
-1.98093339499748e-05
-1.48658881570218e-05
5.96475014655764e-07
-3.18773209889206e-05
-1.75419855131536e-05
-1.61221857834304e-05
-2.52564250013682e-05
-2.42462383770873e-05
-2.08901511236167e-05
2.31188968644606e-06
-1.24625428553998e-05
-2.10373845092997e-05
-2.71274750856962e-05
-1.60918535540121e-05
-3.6097667640157e-06
-2.1187186827132e-05
-2.49678265565021e-05
1.13057716500479e-05
-3.00888850083493e-05
-3.74552705584072e-05
-2.23160045232691e-05
-8.4859108164587e-06
-2.19370805956131e-05
-1.36223555172219e-06
-2.56467030986288e-05
-1.65827861386195e-05
-2.28186457327861e-05
-1.51867284090645e-05
-4.37563346485052e-05
-2.89368450246168e-05
-1.73776791920175e-05
-2.66674003732295e-05
-2.0251566005269e-05
-1.95985471564371e-05
-2.75079899212852e-05
-1.33676179106316e-05
-1.79017121755366e-05
-3.27491001665523e-05
-3.39526414746805e-05
-1.84181324636641e-05
-2.89314521376484e-05
-1.44476837394775e-05
-6.4194406803888e-06
-5.63757213758211e-06
-3.51591683320106e-05
-2.88790517213157e-05
-6.2736904743965e-06
-4.72808138840217e-06
-2.56419721940247e-05
-1.69303507454346e-05
-1.76316407758864e-05
-1.70311986896391e-05
-6.12887760181187e-06
-3.17536268883745e-05
-3.90964191102693e-06
-8.75019622435397e-06
-2.92276421074061e-05
-3.88169560058847e-05
-9.37111829834658e-06
-2.07928989081292e-05
-1.43007357456147e-05
-8.86710663373244e-06
-2.27709590708856e-05
-7.71555004751619e-06
-2.16706499448929e-07
-4.99920784056525e-07
-1.72594586064355e-05
-2.63897724970975e-05
-7.83129377392487e-06
-2.80585670663101e-05
-1.15765871469336e-05
-2.39351308874114e-05
-1.57991883229312e-05
-2.12149427022465e-05
-7.19268043758612e-06
-2.66544013512462e-05
-1.46704204255924e-05
-2.99097901763859e-05
-3.01949694183933e-05
-8.70728243090874e-06
-1.71926582908796e-05
-1.14068391074409e-05
-9.6760180538258e-06
-3.46517244468854e-05
-4.09955195398755e-05
-2.06741193259173e-06
-3.2133851766975e-05
-1.25578372760766e-05
-1.88844576359313e-05
-3.47265873073427e-06
-1.68589748485018e-05
-1.5532722868874e-05
-3.45036862869264e-05
-1.86153874578699e-06
-4.19879941708519e-05
-2.42977397410447e-05
-1.89459954238977e-05
-1.07997382209575e-05
-2.12169241378067e-05
-2.30013824358599e-05
-2.14299284468884e-05
-2.18897531583784e-05
-1.77507074238605e-05
-2.49817643622501e-05
-3.34186842521487e-05
-1.41050523274402e-05
-1.06106591152291e-05
-3.02867370329146e-05
-3.39498522106093e-05
-3.99052455269702e-05
-1.70751777213876e-05
-2.15296404520483e-05
-1.38047325899164e-05
-1.50957274129126e-05
-2.72095684782199e-05
-3.04847895526414e-05
-1.48784769358384e-05
-1.78258705122424e-05
-2.28054323913371e-05
-3.92802283690264e-05
-1.3252507035875e-05
-1.46610159267639e-05
6.00231716605089e-06
-6.18160931421012e-06
-7.69315552814341e-06
-1.48965130988673e-05
-3.65992385009252e-05
4.37300555221776e-07
-3.92551662323942e-06
-1.15557487350326e-05
-9.71314817225331e-06
1.3121308195152e-07
-4.07189657947072e-05
-5.75465284809889e-06
-3.24956580796894e-05
-2.21971830821407e-05
-1.72232343437364e-05
-1.07565894757092e-05
-7.58051655995306e-07
-7.60365366792495e-06
-1.81691756783246e-05
-1.48497613899437e-05
-2.54516042965404e-05
-2.25699938238773e-05
-2.96118081325864e-05
-2.07900305115624e-06
-1.24596891384612e-05
-2.5830781302909e-06
3.24651828944137e-06
-2.42525861416634e-05
-1.87205499865135e-05
-8.01740623609104e-06
-3.2076437404105e-05
-7.99125364945055e-06
-5.57056377207161e-06
-1.59196722529304e-05
-1.85430375164976e-06
-3.95061389168401e-05
-1.47079047618816e-05
-3.83086921425855e-05
-1.75624583169685e-05
-1.02388199836332e-05
-2.44776806659813e-05
-2.2276064540422e-05
-3.79370767839837e-05
-2.21429036927006e-05
-1.28697450486276e-05
-1.1059189858433e-05
-9.5864779233368e-06
-1.32098584507125e-05
-1.28849883125072e-05
-2.43924715651258e-05
-2.93400722797139e-05
-5.67227521495121e-06
-3.76676330899526e-05
-3.81740299276458e-05
-3.50656018581346e-05
-8.74482893410278e-06
-2.14392709516673e-05
-3.2884048585928e-05
-2.79379657934144e-05
-4.09590965419632e-05
-1.20251467631894e-05
-3.10320930047381e-05
-1.9968628792241e-05
-2.54636574224344e-05
-4.73254535426519e-06
-7.27146702479903e-06
-1.18415126974862e-05
1.57759791533098e-06
1.0795065111049e-05
-6.98592469776313e-06
-1.13952533157832e-05
-4.49891565766272e-05
-2.62741589983219e-05
-9.48220024927387e-06
-1.90801312560987e-05
-1.99451148738724e-05
-1.32659005229186e-05
-3.02822814005152e-05
-2.26069903965795e-05
-4.26184021781644e-05
-6.02773012355758e-06
-3.00947233550866e-05
-6.1386322133767e-06
-3.10022320342646e-05
-2.34168808696539e-05
-2.3510687457827e-05
-2.74352123703736e-05
-2.99422217049453e-05
-1.41130797672535e-05
-3.50632083476353e-05
-1.43656005169905e-05
-1.96113465562706e-05
-1.01304450227189e-05
-2.02373323866294e-05
-1.74294658558209e-05
-1.74785057492378e-05
-2.53322170061355e-05
-1.20464313472235e-05
-2.59600529466769e-05
-2.82490965849544e-05
-2.55565797272788e-05
-3.59674787998465e-05
-7.93348664993951e-06
-2.70253464649324e-05
-2.63296551325049e-05
-8.8295496853968e-06
-2.32941691421264e-05
-3.20480068500225e-05
-6.68204261805636e-06
-3.44077186641484e-05
-6.43188652360198e-06
-2.49471615982641e-05
-1.34074255752149e-05
-2.8148729711409e-05
-1.63664149052052e-05
-3.5644498039859e-05
1.61895491660996e-05
1.7857522945052e-06
-1.79287764363479e-06
-3.36050744473855e-05
-3.1910345759495e-05
-4.25320825639592e-05
-9.53022433291937e-06
8.3152027393075e-06
-1.26716099894031e-05
-2.67682506024654e-05
-1.67905765067434e-05
-2.4321273982026e-05
-4.09007758035696e-05
-4.71585228383708e-05
-1.42108549562169e-05
-2.09797580523274e-05
-2.8699167117415e-05
-4.18770418400568e-05
-2.49008701994933e-05
-2.92545461837287e-05
-3.76707876005229e-05
-2.1035948633914e-05
-3.63459092375698e-06
-4.63287367218279e-06
-2.4445497769708e-05
-1.96003136126239e-05
-3.21566832745267e-05
-8.97082622319136e-06
-2.56146684564233e-05
-3.96202642094455e-06
-4.53990436111731e-06
-2.49452887179902e-05
-1.88878264659698e-05
-9.57798566677461e-06
-4.0494578295105e-05
-3.19176294350918e-05
-3.02346505903354e-05
-7.43285709933705e-07
-2.70309945428607e-05
-2.19938626406153e-05
-2.92073437765904e-05
-2.31455243585256e-05
-2.43954246631612e-05
-3.70159439319312e-05
-1.56801985600861e-05
-6.43701277584076e-06
-3.01360156578761e-05
-2.22134036679738e-05
-2.12608209010473e-05
-2.83533900467769e-05
-2.52609017954847e-05
-2.71908503286067e-05
-2.42006977633307e-06
-6.34743919214162e-06
3.03227832124636e-06
-1.49110912118907e-05
-1.72996555939632e-05
-1.7052320874617e-05
-1.8673655907815e-05
-1.8532807183481e-05
-1.1772366292757e-05
-1.67198666368083e-05
-1.29552704209728e-05
-1.93344167747875e-05
-1.86695648455617e-05
-1.34553596410968e-05
-2.78998083493883e-05
-1.30251749938947e-05
-2.40496748395615e-05
-2.22093453686832e-05
-3.08209378180926e-05
2.45494751379965e-06
6.67115100571336e-07
6.08310124736952e-06
-2.7305558111413e-05
-1.38034586969457e-05
-2.89256589062954e-05
-7.12431237034656e-06
-1.95794536233497e-05
-1.09955727057496e-05
-1.73813684874495e-05
-2.01129781289282e-05
-4.51415906893755e-05
-5.52010195512966e-06
-6.33249161822214e-06
-1.4129614175155e-05
-8.89644588744717e-06
-3.51824960475185e-05
-3.30897121015539e-05
-9.31503755269806e-06
-2.99867511866612e-05
-3.235803672932e-05
-6.47948750805303e-06
-3.06044237736845e-05
-3.28440045004296e-05
-2.03461889770384e-06
-4.00141912124115e-05
-5.2485508365561e-06
-1.79234250637319e-05
-2.51922530958579e-05
-1.83649738724526e-05
-2.95759229383355e-05
-2.29850178280453e-05
-6.55779503782918e-06
-2.49130890490846e-05
-3.18799329678842e-05
4.61278158671096e-07
-2.28493416673423e-05
-5.62442631519865e-06
-3.83228170619532e-05
-2.12840016257318e-05
-2.22542391972196e-05
-3.34243216652148e-05
-3.6721153883962e-05
-3.4366095861006e-05
-1.647980405911e-05
-2.49033250639998e-05
-2.54198300725451e-05
-2.5484322921288e-05
-2.91067666735787e-05
-3.11308879622812e-06
-1.89632531791488e-05
-2.5634747564386e-05
-2.50151647189258e-05
-2.14934330572019e-05
-1.4818357459046e-05
-2.06541038104039e-06
-1.83369494492526e-05
-1.94813307571581e-05
-3.52166489561522e-05
-3.44933118707737e-05
-2.86353511292381e-05
-3.48888368781896e-05
-3.25245253484309e-05
-1.97815419854756e-05
-1.24670151411922e-05
-1.68933105232392e-05
-1.5449619036486e-05
-3.15811378800755e-05
6.78040417320721e-06
-2.56146185758375e-05
-2.36317726841749e-05
4.02718798414877e-06
-1.78656913363818e-05
-4.74264965012379e-06
2.33756982778889e-07
-1.47907411829831e-05
-8.81421145066869e-06
-1.9169421018904e-05
-2.63658381827625e-05
-1.91624221512607e-05
-2.52023642492848e-05
-2.33352175029188e-05
3.09999802739955e-06
-1.77295929446855e-05
-2.57873916172381e-05
-2.76847503635144e-05
-1.95081485125455e-05
-2.68453876832674e-05
-2.50599354829752e-05
-1.97550046943699e-05
-2.3399558827161e-05
-2.12445382644224e-05
-3.05102527762623e-05
-1.85857242878041e-05
-2.5577630535671e-05
8.77903617059007e-06
-5.49754789181065e-06
-2.5201227226454e-05
-2.68209461018162e-05
-2.41725341023475e-05
-1.80683708282693e-05
-4.03589993490087e-05
-9.98656319633456e-06
-2.31782487455247e-05
-2.52973253503779e-05
-2.20537997110608e-05
-3.25299724202382e-05
-3.31997458787663e-05
-3.09146432287986e-05
-2.01484996882218e-05
-1.84524329528109e-05
-9.82798749019486e-06
-5.75757652801304e-07
6.76256287769434e-07
-1.88759884528822e-05
-2.79131646102156e-05
-4.05877488791807e-05
-3.24622109071127e-05
-1.19079065266348e-05
-1.94166534183406e-05
-2.06323654023525e-05
-2.17392090848099e-05
-1.95306409566829e-05
-1.00835970373984e-05
-2.32199894170345e-05
-1.50798301189114e-05
-1.77228812486538e-05
-3.22651823184363e-05
-5.94595852818512e-06
-1.54293516199514e-05
-1.18045166420721e-05
-2.22974582747819e-05
-2.92661024178522e-05
-1.28717769193012e-05
-2.41255686037239e-05
-2.57641925429696e-05
-2.00004397330613e-05
-1.86500980364968e-05
-1.36292876695084e-05
-2.37478763661437e-05
-1.04032064254388e-05
-1.64531475152645e-05
-1.12085111285127e-05
-2.45922420586577e-05
-3.68045271906574e-05
-1.59454573782868e-05
-3.52657492143429e-05
-1.1165450453474e-05
-9.98177684954375e-06
-2.29236468081944e-05
-1.49107599102138e-05
-1.34096636823267e-05
-2.80791799083669e-05
-1.97445930860241e-05
-3.24128438352679e-05
-4.08055975466392e-05
-7.73394801497177e-06
-4.17617118789138e-05
-2.15451847811502e-05
-3.87172291829925e-05
-3.60023218092567e-05
-1.7594109945108e-05
-3.44430830456068e-05
-5.88436787719501e-06
-5.89295213892477e-06
-1.03135558810957e-05
-1.13555838392804e-05
-2.90938579248046e-05
-1.68777648885352e-05
-4.73790212413964e-06
-1.64398519555231e-05
-1.79436193677249e-06
-1.21531294001579e-05
-1.18388351460755e-05
-1.64494475257152e-05
-5.98266943910542e-06
-3.5548918726797e-05
-3.54822784451028e-05
-3.41314709094123e-05
-2.12653254402304e-05
-3.28591894568183e-05
-4.17002956104409e-05
-2.16387374297214e-05
-8.71231322202784e-06
3.33315839596984e-06
-3.33204016848617e-05
-4.58687901612432e-05
-3.17710552527395e-05
-1.85905680753135e-05
-1.92665138406306e-05
3.98275504916917e-06
-3.19252878676245e-05
-1.26856226639026e-05
-3.57687967278098e-05
-1.25839405784761e-05
-2.65719426209596e-05
-1.43035501005533e-05
-3.24703147526858e-05
-2.28764909379661e-05
-1.24865759867167e-05
-1.6174361679432e-05
-1.23312528496091e-05
-2.27726277703411e-05
-2.67155043551378e-05
-1.88060999814597e-05
-4.14616951714771e-05
-4.31016185332104e-06
-3.12266785610612e-05
-2.84412373514478e-05
-2.38945563370732e-05
-3.35197966501858e-05
-2.2725911618779e-05
-2.77812949525864e-05
-2.98603993007795e-05
-2.82665554754858e-05
-3.31176391258868e-05
-2.42629876028762e-05
-1.38450935766494e-05
-1.76126042299898e-05
-4.06737037420389e-05
-1.88511097420168e-05
-1.21407044498127e-05
-1.74115398924996e-05
-1.23262280773009e-05
-1.87281089016414e-05
-3.23998866200637e-05
-1.38880376695758e-05
-3.57076502286545e-05
-1.97776633480327e-05
-2.13392076587523e-05
-1.07561766243129e-05
-3.82111525166988e-05
-2.06805730952613e-05
-1.52443857133845e-05
-2.41153704345338e-05
-1.33462587832479e-05
-6.70219284542397e-07
7.35016127633933e-06
-1.88220521825244e-06
-2.39406297967996e-05
-2.38172338221793e-05
-7.30387935906185e-06
-3.04759353433318e-05
-6.47619891892018e-07
-4.02181998966171e-05
-7.42117652254783e-06
-9.21607758580574e-06
-5.41139350320426e-06
-2.61580536965759e-05
-1.57412080997959e-06
-2.58871240260597e-05
-4.19875905849968e-06
-2.36519957537178e-05
-2.96538557156783e-05
-2.70395382847123e-05
-1.79316739242193e-05
-2.88285818990224e-05
-1.28876487251679e-05
-1.72833613000697e-05
-2.39420868508272e-05
-2.21048537824772e-05
-1.1214704453834e-05
7.36421721299928e-07
-1.81077351970793e-05
-1.26649887008267e-05
-1.4199070025393e-05
-1.49196856268838e-05
-2.86725921615082e-05
-3.86002072782391e-05
-1.9862591530405e-05
-3.29974682118567e-05
-3.66135855188896e-05
-3.06438382037961e-05
-1.97463789238647e-05
-3.61642759247448e-05
-4.44443336824523e-05
-9.81321281899097e-06
-3.82079134456903e-06
-1.45930875052118e-05
-1.51692247105368e-05
-2.20367745886135e-05
-1.7658079929388e-05
-1.5465885764327e-05
-3.6626322232216e-05
-1.76303790004811e-05
-1.56635362695567e-05
-3.35815131475209e-05
3.75585307754888e-06
-1.30870122933809e-05
-4.12236226104394e-05
-2.13240894791651e-05
-9.83153162337437e-06
-9.21875559455345e-06
-1.94202458515368e-05
-1.62931704210197e-05
-1.93666834899398e-05
-4.84128137001128e-05
-1.02304570459348e-05
-3.93614515192833e-05
-2.62755909473419e-06
-1.59212196857422e-05
-4.5673906918306e-06
1.66315018015214e-05
-1.03139723112011e-05
-3.56667933039903e-06
-1.73674979825801e-05
-3.04885063026412e-05
-2.37860107314025e-05
-2.94678765443109e-05
-2.23920409421359e-05
-3.30284833273131e-05
-1.45516215147025e-05
-2.29291320288368e-05
-1.06454672888484e-05
-5.66094728997061e-06
-3.70149405092579e-05
-2.74752777779168e-05
-7.02967606158491e-06
-5.5832335131299e-07
-1.55046463801698e-05
-9.43944089803509e-06
-2.68971109880767e-07
-1.03986800629689e-05
-1.15153962031318e-05
-2.94863149493173e-05
-6.34422641248001e-06
-3.13686748731292e-05
-8.23507779228509e-06
-2.19283773217655e-05
-1.07435945252378e-05
-2.78954479554861e-05
-1.94315498256387e-05
-2.34486538721239e-06
-2.06334337904293e-05
-1.66668645374312e-05
-2.4432529962575e-05
-7.24033980949131e-06
-2.47201430566743e-05
-2.16751369320473e-05
-1.47098677491252e-05
-2.95101710194705e-05
1.93083494726182e-06
-1.39687156237895e-05
-1.58799264694822e-05
-1.78843795746062e-05
-3.39914761168942e-05
-2.26696881674048e-05
-1.49063555552694e-05
-3.90222435876568e-05
-5.11481971341314e-05
-1.21096337270228e-05
-2.32472362281609e-05
-1.35301056095562e-05
-9.337672570066e-06
-2.63869896705583e-05
-5.02727760584062e-05
-2.73743352276203e-05
-2.78777028192091e-05
-2.16545507947933e-05
-1.76592369465185e-05
-9.26578533755171e-06
-1.93013436685897e-05
-1.26144102564536e-05
-1.50359102360315e-05
-1.62952849590417e-05
-2.6264505549222e-05
-1.25229761259347e-05
-1.25726713006412e-05
1.77889542325813e-06
-2.10257496244815e-05
-2.01683535380199e-05
-2.48358414832623e-05
-3.35412599385659e-05
-3.15536525557927e-05
-1.02878596893904e-05
-2.74679470536933e-05
-1.02171923228727e-05
-2.42626468407369e-05
-2.84153496062647e-05
-2.84258841629632e-05
-2.33473538968948e-05
-3.12944213663235e-05
-3.37499490962502e-05
-1.67809876888327e-05
-2.27131282225465e-05
-1.79039136416715e-05
7.12432355747036e-06
-1.34523819454873e-05
-1.54917288890101e-05
-1.06766719861284e-05
-2.99420492128551e-05
-2.49524164023741e-05
-4.58780829698402e-06
-8.30190868363249e-06
-2.27382430410304e-05
-3.02430164101576e-05
-8.49011743915658e-06
-2.90620927566068e-05
-3.18956904981884e-05
-3.04227019532285e-05
-1.75840497925166e-05
-8.03429710882446e-06
-1.77123747068676e-05
-2.72799501268231e-05
-1.54727939020783e-05
-3.47792416119402e-05
-5.16091047467505e-06
-3.24701257192078e-05
-2.78653050965674e-05
1.02470699950098e-05
1.77619555668052e-05
-1.91832906857108e-05
3.15520758533972e-06
-7.0517495361124e-06
-3.06424569741767e-05
-1.39089064914762e-05
5.58262343970658e-07
-1.45459830214123e-05
-2.71485689406791e-05
-8.64102511897482e-06
-1.75669694768366e-05
-1.66819983595328e-05
-4.04461126018561e-06
-2.05402089187051e-05
-2.09553438271244e-05
-1.34267286877427e-05
-2.20074802583152e-05
-9.85664816355883e-06
-2.18644886518807e-05
-2.29728422440665e-05
-3.23260365001691e-05
-1.35658552105686e-05
-4.93601380137435e-06
7.34735414657916e-07
-2.1944970694841e-05
-1.31160702662988e-05
-9.77286652846602e-06
-1.9433090075647e-05
-2.22837648475874e-05
-1.41610512050381e-05
-3.08150091665822e-05
-2.00699802211899e-05
-2.37986563518103e-05
-1.95282611503443e-05
-2.89686137779078e-05
-3.32862376868997e-05
-2.82442404765552e-05
9.12971289470307e-06
-2.814107122268e-05
-1.4891218008194e-05
-2.48185883843072e-05
-1.86159691425865e-05
-2.52091135760841e-05
-2.71029667069301e-05
-1.91999090465909e-05
-9.12778820414302e-06
-5.39055738988117e-06
-6.69521038076204e-06
-1.79098637026697e-05
-2.56509822477646e-05
-1.76544064302965e-05
-3.304376591613e-05
-4.48691487917252e-05
-3.39719843475391e-05
-2.27717007255249e-05
-4.0183613904233e-05
-1.39046804670288e-05
-2.60825656452775e-05
-1.62125642587401e-05
5.29832754749399e-07
4.25780011853634e-06
-1.21389950595652e-05
-2.48810855830703e-05
-1.60198387426027e-05
-2.72268639301743e-05
-1.44090597671844e-05
-1.62619499342346e-05
-7.8583627058193e-06
-7.20340576872392e-06
-4.02600143345909e-05
-4.48148439956996e-05
-8.10339173902521e-06
-2.71236609282835e-05
-1.22969492527759e-05
-2.4257247214428e-05
-3.37454711403629e-06
-7.08933900352684e-06
-2.75383507502241e-05
-3.08156148255784e-05
-3.45961576223188e-06
-2.24647102390733e-05
-1.59330324793233e-05
-9.37721454996134e-06
-1.55786845307379e-05
-8.0606443467541e-06
-2.19287145510165e-05
-8.72716337738205e-06
-5.94795227588472e-06
-1.7478019288569e-05
-2.4643990917526e-05
-3.33040206623149e-05
-2.84151031558033e-05
-2.6039818691486e-05
-7.64200593446682e-06
-1.91985607465855e-05
-9.0109753548453e-06
-1.85938605914804e-05
-1.68034194292399e-05
-1.1609238468922e-05
1.90130327159668e-06
-2.01609813323054e-05
-2.21713530010558e-05
-1.50891098473436e-05
-1.02018269595522e-05
-1.16945087690391e-05
-1.20196345148105e-05
-1.95845127282163e-05
-1.13738382147126e-05
-2.61898678383431e-05
-4.17159836504947e-06
-1.28284962756617e-05
-2.30164015311384e-05
-1.19088701860739e-05
7.12327023131652e-06
-3.04450505703458e-05
-1.62950027977106e-05
-3.76842884148008e-05
-5.15936238439473e-06
-2.31349907831461e-05
-3.14664838888094e-05
-1.25730234404985e-05
-1.2402231725627e-05
-2.54395106150046e-05
-2.79290464587325e-06
-2.9749428224516e-05
-2.48001181130235e-05
-1.74026989726307e-05
-6.82861362925097e-06
-3.55138504312728e-05
-1.40535922120304e-05
-6.07891204806185e-06
-2.55737753404488e-05
-3.61756141453971e-05
-2.16559020495172e-05
-2.03696658723392e-05
-3.7387280999175e-05
-2.56378298947192e-05
-2.10295832365201e-05
-1.89737755331291e-05
-1.83514747871271e-05
-2.70906286786044e-05
-2.3380630504128e-05
-3.07354442052698e-05
-2.61302045119247e-05
-2.90328653423595e-05
-4.07394492936697e-06
-1.56176144745765e-05
-2.12790154640649e-06
-2.4408140393116e-06
-2.22669416817427e-05
-1.9921858828614e-05
-1.37474823383839e-05
-3.80159703379732e-07
-8.65647449319355e-06
-2.81721096164364e-05
-2.56135634134184e-05
-2.44787182571854e-05
-2.0666968622013e-05
-4.33063947621238e-05
-4.4786966561578e-05
-7.14728503566059e-06
-1.78637484312607e-05
-2.07820750014531e-05
-2.92846699981163e-05
-2.89790367419281e-05
-1.80490655134097e-05
-2.00619933065644e-05
-2.04155278288211e-05
-2.44779304838367e-05
-3.74232950798497e-05
2.65593610942052e-06
-1.60759196435892e-05
-3.55192077351206e-06
-2.94532301292853e-05
-2.96930382338707e-05
-2.41286146803478e-05
-1.36934204732251e-05
-8.95393072043894e-06
-2.17352353565137e-05
-1.97847465366e-05
-3.48078384830402e-05
-2.070657151006e-05
-4.45421344609302e-05
-1.72184663274871e-05
7.36872823411992e-06
-1.96183239824188e-05
-3.20733793232249e-05
-3.79298086451324e-05
-2.7676487425594e-05
-3.41358517493714e-05
-8.41193264450434e-06
-2.48079107545618e-05
-9.07200865594564e-06
-3.70501411151233e-05
-3.00129561386685e-05
-3.1432793143393e-05
-7.52565967014229e-06
-2.01589256464528e-05
-2.55467204208786e-05
-1.93936269960213e-05
-3.04125874473596e-05
-1.68404743644229e-05
-1.2072450198696e-06
-1.99210939577416e-05
-1.96502999519762e-05
-2.55803462548333e-05
-1.59243035453556e-05
-1.67787158736197e-05
-3.45144779795797e-05
-3.1642520436754e-05
-1.21467682517065e-05
-1.78150789012546e-05
-2.64972512878976e-05
-2.0343817858179e-05
-2.2618443857964e-05
-3.07057439191982e-05
-1.45386139761611e-05
-2.35792752512313e-05
-3.63227177388698e-05
-2.62859265479384e-05
-2.91157060147855e-05
-2.1463077955071e-05
-1.93380404487607e-05
-4.05758519729715e-07
-2.28710995800174e-05
1.08915801932537e-05
-1.63023730027122e-05
-8.00943584303103e-06
-3.45474322328186e-06
-1.44524494913283e-05
-3.12949848522945e-05
-2.90392793836765e-05
-2.0096506425873e-05
-2.15795222219079e-05
-1.21364774699173e-05
-3.54097721605868e-05
7.75869002809325e-06
-2.64376091669527e-05
-5.76500730161863e-06
2.58285618021505e-06
-1.86314393538147e-05
-4.54254019424236e-06
-2.92030293102751e-06
-1.34885369868353e-05
-1.07559958910259e-05
-2.37369151631366e-05
-4.72877205035594e-06
-2.15283308249362e-05
-1.86859877625214e-05
-3.32257405500881e-05
-4.9210146301185e-05
-1.53309049460765e-05
-6.69683624672964e-06
-7.45454965975368e-06
-1.56543203896179e-05
-1.15932434034744e-05
-3.60411264268668e-05
-2.50246540667782e-05
-2.06251410531128e-05
-3.52213294640611e-05
-1.44918094456789e-05
-1.62963936071762e-05
-1.3367262080872e-05
-1.92741980954495e-05
-1.24652856923466e-05
-2.9379550151228e-05
-2.04039328579393e-05
-2.71301062726627e-05
-2.88705437821242e-05
-3.98449825771243e-05
-1.77037668792981e-05
-2.01580039148476e-05
-2.33155794293343e-05
-2.75333696775527e-05
-2.51067831152663e-05
-2.9144814675197e-05
-3.67082223187175e-05
-1.13079745269961e-05
-2.48003958482741e-05
-2.0965834506946e-05
-4.80898353361979e-05
-1.60448154147883e-05
-2.31921146295842e-05
-2.16367583055699e-05
-3.64369681504499e-05
9.3116690299167e-06
-7.14107046040301e-06
-4.53598733185508e-05
-2.01859241873689e-05
-1.13576464103911e-05
-1.03423307472982e-05
-6.053845666575e-06
-2.13704038036144e-05
-4.98764978752838e-06
-2.9428823659508e-05
-1.72020286222178e-05
-2.72109470450764e-05
-2.47123336707595e-05
-2.93648901244262e-05
4.03865089355696e-06
-2.25490264120889e-05
4.6186353940549e-06
-1.42476651001736e-05
-2.28133388445596e-05
-4.17551752866868e-06
-1.23547706674302e-05
-2.17327213761777e-05
-4.69734049798184e-05
-2.83734688894182e-05
-1.30609325420379e-05
3.41642273989561e-06
-1.85568809074738e-05
-1.4697271688826e-05
-3.67748902696086e-05
-9.33714295165307e-06
-2.09466026940368e-05
-2.37848440530349e-05
-1.00381063431518e-05
-1.84745224613513e-05
-2.18063530063236e-05
2.8832624756356e-06
-2.45917299638173e-05
-2.66707252249159e-05
-1.81536941077069e-05
-1.67409900373376e-05
-4.08234668156207e-05
-3.02409721418118e-05
-3.53651865312397e-05
-2.36219789177494e-05
-3.89721352541399e-05
-1.94858597869156e-05
-2.9784738599532e-05
-4.0564446040103e-05
-2.65393404101024e-05
1.80946537085143e-06
-8.75305135562748e-06
-1.02227765439366e-05
-6.87199924419914e-06
-2.48065644500101e-05
-1.37494822499556e-05
-2.72113163964836e-05
-4.43860720830637e-05
-3.26714570454155e-05
-2.49844901058497e-05
-3.7617140390658e-05
-3.55468493525135e-05
-4.25944107476895e-05
-2.33067438131858e-05
-2.28969666239766e-05
-1.59851538015686e-05
-1.65135142561873e-05
-4.21703037177738e-05
-1.91390212344477e-05
-2.9363072270266e-05
-2.53622667507274e-05
-1.34563233363844e-05
-3.05654454725699e-05
-1.04290630752428e-05
-4.98585237071567e-06
-4.70175527842287e-06
-3.19670898667314e-05
-3.76409814890883e-05
-3.96672456073425e-05
-3.43621683616505e-05
-1.95682271910608e-05
-1.16300567753186e-05
-1.82504128983366e-05
-2.15567051190279e-05
-2.48169108970252e-05
-2.65258597873073e-05
-3.62013551681373e-05
-2.64425161881959e-05
-1.18311262104725e-05
-1.23873051756136e-05
-1.01759177647548e-05
-1.1377739816841e-05
-3.55026577452587e-05
-3.44039053059637e-05
-2.79460565676642e-05
-2.66350583437744e-05
-3.09250876804872e-05
-2.38574122630552e-05
-2.18753202994855e-05
-2.98993835555511e-05
-1.45171585969354e-05
-1.71378502087009e-05
-1.700341647589e-05
-1.06392856471399e-05
-9.33501120077546e-06
8.74323023700005e-06
-5.44141212524309e-06
-1.96947074671411e-05
-1.20078547396183e-05
-1.63645931585067e-05
-2.2384867536015e-05
-2.18376545902392e-05
-2.31760156800757e-05
-2.39693571072763e-05
-2.16026440385812e-05
-2.29645558773216e-05
-2.34835755252879e-05
-2.7036419864537e-05
-1.64724135824945e-05
-2.22942702725383e-05
-3.01524577087977e-05
-3.15718981257321e-05
-6.1374177479806e-07
-2.11214453948155e-05
-1.10769107016499e-05
-3.28963410534096e-05
-2.56550036787869e-05
-3.12930510067209e-05
-2.20271591571206e-05
-2.29670253511803e-05
-1.68629754976909e-05
-1.27760444446967e-05
-1.40420094531256e-05
-1.60957770415611e-05
1.77060284990908e-06
-1.8708414803027e-05
-1.49021941476866e-05
-3.78182652820284e-05
-5.45951348853197e-06
-2.07583768416963e-05
-1.00029841660902e-05
-9.79291198196614e-06
-3.02921143679974e-05
-2.32975976466038e-05
-1.75051774521274e-05
-2.23929081627732e-05
-2.5873773704348e-05
-4.50049585904018e-05
-1.21786969418358e-05
-3.56154349447518e-05
-2.82607136989541e-05
1.07594045670817e-05
-2.69873322764072e-05
-3.06814685575589e-05
-2.83190785416454e-05
-4.7321171101071e-05
-2.51351847852405e-05
-1.73414583365118e-05
-2.1707924575922e-05
-3.79459983068469e-05
-8.70761508774623e-06
-2.47248395957892e-05
-1.72812639422485e-05
-2.10546925370875e-05
-1.98443619967805e-05
-1.63350907054036e-05
-2.63040434628301e-05
-2.44033646066624e-05
-1.50643686438289e-05
-2.54634145776581e-05
-2.32253718926856e-05
-2.0919518673657e-05
-2.96760000989759e-05
-1.6580718745561e-05
-3.75630937719256e-05
-2.48755292071987e-05
-1.62622145768297e-05
-2.31346190933838e-05
-1.96626352289022e-05
-2.92744668122523e-05
-5.38795419195465e-05
-3.20791144578124e-06
-2.9157789212598e-05
-2.85734341895217e-05
-2.87874704935795e-05
-1.10120882342251e-06
-2.37064528484732e-05
-2.78362969137483e-06
1.0404681464292e-05
-1.16925653847772e-05
-2.47868409033261e-05
-1.52941568576114e-05
-4.07782002018841e-05
-1.91109198672847e-06
-2.9414694991772e-05
-2.51946889503136e-05
-3.58980679618833e-05
-2.38712374266756e-05
-1.19068969582855e-05
6.70502709009279e-06
-2.85377249564773e-05
-1.16581093945779e-05
-1.2962424486962e-05
-2.36035922130553e-05
-3.52601133188417e-05
-4.85067030745011e-05
-4.1780352876109e-05
-1.92739500818576e-05
-9.60970612427836e-06
-2.7667656536346e-05
-3.68765239793176e-05
-1.83891731910306e-05
-2.71907978281223e-05
1.05041368132309e-06
-3.29378001114281e-05
-2.43740039947267e-05
-1.38359705417114e-05
-2.72672830328053e-05
-3.4561163635492e-05
-4.45625625194861e-05
-6.51161678356045e-06
-2.16547117603782e-05
-3.0552471762547e-05
-4.85337682954051e-05
-1.35108172394613e-05
-3.47867041146641e-05
-2.28276095264142e-05
-1.93507210174375e-05
-1.87706994960945e-05
-2.31850862095673e-05
-3.21879890278424e-05
-9.28323931432295e-06
-2.26799467042789e-05
-1.13690929074044e-05
-1.29236935948589e-05
-1.86299851427613e-05
-2.14052734117133e-05
-2.71268377048199e-05
-2.84276627240999e-05
2.87033760421898e-06
-2.76037475337235e-05
-2.41505505088108e-05
-1.75750456075928e-05
-1.60391306040643e-05
-1.11344400015506e-05
-9.15280279148484e-06
-2.26139637978282e-05
4.53692376887613e-06
-2.13882693877201e-05
-1.6023452327356e-05
-1.89466563101135e-05
-2.59291683224268e-05
-1.43021261378911e-05
-1.09336809722499e-05
-2.1822503675078e-05
-4.11219533050797e-05
-2.75305720690247e-05
-1.44637261703103e-05
-2.22486733630878e-05
-6.15612874477532e-06
-3.04545136570248e-05
-2.46069449372598e-05
-2.80761862961817e-05
-1.6230487426894e-05
-2.22911714864492e-05
-2.95833761215338e-05
-1.59599172260155e-05
-1.04133493363932e-05
-3.40856615115704e-05
-3.97916941927045e-05
-1.57739811564226e-05
-2.0274999767735e-05
-2.42565053384009e-05
-7.1396858658708e-06
8.83127714172935e-06
-2.46600401144519e-05
-1.67409352225914e-05
-7.71278964159341e-06
-1.19797941821147e-05
-3.85648672739227e-05
-2.07061149437955e-05
-7.8685351769068e-06
-1.18638080569411e-05
-3.50420068456531e-05
-3.09499699770059e-05
-2.62180996674449e-05
-2.79333702100755e-05
-1.81521621540405e-05
-3.07564199166347e-05
-2.21884854303329e-05
-4.62432484787729e-05
-2.66092118842991e-05
-3.51319604052581e-05
-1.57165061337502e-05
-1.5612381351116e-05
-2.7380183739187e-05
-4.32457829231698e-05
-2.08247403847372e-05
-3.22096112508958e-05
-7.88808493165311e-07
-1.91177103274052e-05
-1.06526512764138e-05
-6.76292369939831e-06
-1.91795353724897e-05
-1.4464548318375e-05
-1.10986766494652e-05
-3.19641776734275e-05
-8.69771182813554e-06
-3.12068879099482e-05
-5.29303370164847e-05
5.09791799586486e-06
-2.6815217391952e-05
-3.15919538972745e-05
-2.9310605688748e-05
-1.80517423803923e-05
-2.25106205205145e-05
-2.18383700797745e-05
-2.10630976450193e-05
-3.70484279862553e-05
-3.85953685171076e-05
-2.54154504556724e-05
-2.77944958900656e-08
-1.88857399001792e-05
-4.38632851935729e-06
-3.04614042112e-05
-1.49521910577737e-05
-1.419976632402e-05
-1.73374931193609e-05
-1.86419768243965e-05
-4.00662193789437e-05
-2.33783269360554e-05
-1.20691724102501e-05
-2.28715216945672e-05
-1.31894139039652e-05
-2.40781148199034e-05
-1.79961489241938e-05
-1.50931732450912e-05
-2.61942937011754e-05
-3.41731807979604e-05
-3.09074607491857e-05
-2.9880488880967e-05
-1.42653728008165e-05
-3.5861399397566e-05
-2.11890803104417e-05
-3.20922118103092e-05
5.27068614294623e-06
-1.84768475443258e-05
-2.23911137115895e-05
-2.26736568390909e-05
-2.93401326586853e-05
-9.83240960555967e-06
-6.80369421747818e-06
-3.87427427872273e-05
-1.0340263765656e-05
-4.08866647578241e-06
-1.09500367953866e-05
-4.13579038309163e-05
-7.51249210655735e-06
-3.94428409172536e-05
-7.92755302895959e-06
-1.67466439759166e-05
-1.35351952390002e-05
-3.31789893175029e-05
-2.83284065783402e-05
-3.34711275063747e-05
-2.03119703575067e-05
7.77697316596526e-06
-3.05388299968006e-05
-1.96247827623687e-05
-2.56828442119598e-05
-1.20104832885682e-05
-2.89686046609068e-05
-5.06111595158506e-06
-1.82895164384255e-05
-1.0421499649659e-05
-3.34670744323107e-05
-1.4249668299364e-05
-2.00929334201525e-05
-1.59208145300373e-06
-2.47123383635021e-05
-4.10674487379209e-05
-3.25564595374512e-05
-3.42852811954178e-05
-2.06644473693267e-05
1.34577869000004e-06
-1.31722694306658e-05
-3.65628116981471e-05
-2.87452370079757e-05
-2.99253933484356e-05
-2.24083187030388e-05
-4.34604280467633e-05
-2.88003702844418e-05
-3.08995852241596e-05
-1.54932314364164e-05
-6.59709960888376e-06
-2.34672759227063e-05
-3.04500599102114e-05
-2.66039901755217e-05
-3.55961351888118e-05
-1.53784937246856e-05
-2.45597466963319e-05
-3.04499256037089e-05
-3.97386555345159e-05
-2.20887179290208e-05
-2.06459874112266e-05
-2.46721653068608e-05
-3.53818628194427e-05
-1.56039746860525e-05
-2.34985566689354e-05
-3.58697681770625e-05
-1.92741122925776e-06
-3.47634104959284e-05
-2.39792328988783e-05
-1.99567686499302e-05
-1.84623781252156e-06
-7.05784463398194e-06
-2.53996496470176e-05
-2.47989864428938e-05
-2.59982916844059e-05
-1.86440126259049e-05
-2.13584301021947e-05
-1.92982788665764e-05
-3.23150371619247e-05
-2.67204001035947e-05
-1.29554734336437e-05
-1.33882671654626e-05
-2.02753022051135e-05
-2.60969188163662e-05
-3.17257247911262e-05
-1.15905142698124e-05
2.49212392518217e-06
-4.2811877197441e-05
-7.72363033258733e-06
-1.37883293772064e-05
-2.21492946928954e-05
-2.78717252864943e-05
-3.63288333018685e-05
-2.08147236675899e-05
-1.84288389652547e-05
-2.36432572137721e-05
2.16571746271688e-06
-3.9761561802693e-07
-1.0320016955777e-05
-1.70928984823815e-05
-3.64626666787426e-05
-9.45264926412829e-06
-2.40485457732067e-05
-3.15677361346632e-05
-3.25210806134694e-05
-2.27812741555082e-05
-2.76997512949247e-05
-5.29249010910274e-06
-1.04081097227235e-05
-1.10196592691783e-05
-1.9466477660501e-05
-3.65388044880993e-06
-2.63202745771157e-05
-3.22971054599741e-05
-9.41022130891679e-06
3.28805940377534e-06
-4.30401765741489e-06
-2.53999248325086e-05
-7.91601977500066e-06
-6.37221476141123e-06
-3.29394431692787e-05
-9.13430304019554e-06
-1.25998437297595e-05
-5.53271487886741e-05
-3.24269992307092e-05
-1.81560832670777e-05
-2.56077058745564e-05
-1.82062752868202e-05
-3.40060122458265e-05
-5.63082512932119e-05
-2.36575992246546e-05
-1.76550416933956e-05
-2.5707993426387e-05
-1.32744587089665e-05
-1.49829860746339e-05
-1.87180590949365e-05
-2.98772645386754e-05
-5.62618335046728e-06
-1.02197902968427e-05
-2.39200961162945e-05
-2.18239173846018e-05
-2.83794982351151e-05
-4.21115287867444e-05
-3.5379756352089e-05
6.47738025495968e-06
-3.36618005795208e-06
-2.4432235921934e-05
-1.52684857350982e-05
-4.61135674193903e-06
-2.72356760178573e-05
-1.51871213695318e-05
-1.3369766706166e-05
-4.73350003994096e-05
-2.09356816675036e-05
-1.63165910138095e-05
-2.37426820159115e-06
6.38155130568597e-06
-3.96429370807441e-06
-1.61351145749595e-05
-2.47182399690473e-05
-1.36534347961978e-05
-3.06282324953421e-05
-1.79105727384929e-06
-2.64928905310188e-05
-2.66731614604929e-05
-1.50005347078502e-05
-8.1514591992788e-06
-1.48223061109354e-05
-4.06666590085446e-07
-7.81824997637857e-06
-3.43835907122977e-06
-2.64219251398383e-05
-2.43849983766704e-05
-2.31776486079419e-05
-8.37633476438189e-06
-4.60169306034185e-06
-2.17886573431084e-05
-5.80615090194424e-06
-1.70591089011578e-05
-2.87338953675461e-05
-2.9294803253996e-05
-1.25555425204405e-05
-3.05154123101767e-05
-3.22647486917283e-05
-2.68747732276304e-05
1.16504953088728e-05
-3.51534254410926e-05
-2.96356208588881e-05
-1.13230760120111e-05
1.49068534903468e-06
-4.42909365786854e-06
-2.23863235273519e-05
-4.11733140211327e-05
-2.82073312973814e-05
-8.10110489346542e-06
-2.00677716988924e-05
-4.29892957962998e-05
1.484661104011e-06
-2.62117746409272e-06
-1.84449454912357e-05
1.46330554690545e-05
-5.43842737281951e-06
-4.51515106207862e-06
-1.37565241918814e-05
-2.15818095547274e-05
-2.33238515472604e-05
-2.73730116800385e-05
-2.67060600203086e-05
-7.79388373283529e-07
-1.10308408112051e-05
-1.91440211626209e-05
-4.16051831319747e-05
-4.18461679258573e-05
-6.0616347439754e-06
-1.2135441869241e-05
-4.99776757515045e-05
-6.37589845699426e-06
-3.02381697415222e-05
-2.01476581907834e-05
-2.91205074330304e-05
-4.2965508057559e-05
-1.59300080825537e-05
-2.77427077493391e-05
-2.12673283507939e-05
-2.07341059146873e-05
3.27529942820388e-06
4.27050374212639e-07
-1.22754452585968e-05
-1.5719602000695e-05
-1.62643172385059e-05
-3.00945996493573e-05
-1.43852318594677e-05
-1.94563741390827e-05
-2.82811067323134e-05
-1.93250621107509e-05
-7.63085119071511e-06
-3.31882108020322e-05
-2.93366893064845e-05
-2.35464691847466e-05
-1.8783205018171e-05
-1.20811316487344e-05
2.01194197436514e-06
-2.4932101832859e-05
-1.43444052902199e-05
-2.08465771695508e-05
-2.76253892470457e-05
-1.84469677780064e-05
-2.39974154986756e-05
-2.57005266933588e-05
-2.34585383513503e-05
-1.54507061646111e-05
-8.86300115519883e-06
-2.3747661445943e-05
-2.6825358631114e-05
-2.08147612097252e-05
2.06730835715508e-06
-1.92158297586435e-05
-4.14269095692831e-05
-1.81819635044298e-05
-2.03269161586824e-05
-1.98176667688728e-05
6.29092394414383e-06
-9.78405919485641e-06
-2.22161459923875e-05
-1.04825014890617e-05
-1.98956549427372e-05
-3.35151685673078e-05
-1.85155388351519e-05
-2.74785571177575e-05
-3.00268823890461e-05
-2.45610436401451e-05
-1.2537762180657e-05
-9.4601857924175e-06
-1.54113087784405e-05
-3.90946494265977e-05
-3.72701778207544e-05
-1.26142014091905e-05
-2.05638546746948e-05
-2.49338882019775e-05
-1.96608821830603e-05
-2.89047029717507e-05
-2.23356870169672e-06
-2.90088653843514e-06
-1.69127896661719e-05
-4.6009260263711e-05
-1.9867643519909e-05
-1.71132124368796e-05
-1.71098511684903e-05
-3.55779763734308e-05
-1.29899822941827e-05
-1.35869620127109e-05
-2.13347556827883e-05
-1.69250317294034e-05
-2.97341394280046e-05
-1.29990868610111e-05
-3.61190183571134e-05
-2.58292028568262e-05
-1.66359668303946e-05
-1.97262492064012e-05
-1.82049714989268e-05
-3.48571826954776e-05
-2.88068214560254e-05
-3.33223856827833e-05
-2.77109646275319e-05
-2.16580449395788e-05
-1.09948426859019e-05
-2.42989253077481e-06
-2.23488446964951e-05
-3.49111977791757e-05
-4.47055902385986e-05
-9.14293259560177e-06
-3.47798379535651e-05
-2.19986168471406e-05
-2.07875552601943e-05
-4.15081955038081e-06
-1.3221436062067e-05
-2.22732908271292e-05
4.82874396605032e-06
-3.91752709706733e-05
-2.4173621283506e-05
9.84656312354462e-07
-3.23217222830581e-05
-2.4998832223803e-05
-1.53801997613957e-05
-1.11466292646409e-06
-2.34578798098244e-05
-2.71706726669109e-05
-3.24958089520814e-05
-1.87777455354502e-05
-1.86038854658128e-05
-2.1163054597067e-05
-2.40255450039331e-05
-2.7054798558937e-05
-2.24411820700916e-05
-7.01642303258847e-06
-2.49193481855707e-05
-2.19028675823451e-05
-1.0346464837115e-05
-1.72910818610421e-05
-1.870960109362e-05
-2.06599393091152e-05
-2.43411494418795e-05
-3.25557262715057e-05
-2.5201210619503e-05
-1.63211263080915e-05
-2.27143923118249e-05
-2.4637261731372e-05
-1.52939355319966e-05
-3.83247778185035e-05
-2.38705801926758e-05
-2.34455661576417e-05
-2.65665267837875e-05
-6.04841785516884e-06
-1.25296150647226e-05
-2.57646187523149e-05
-2.78759231870263e-05
-3.68358794617679e-05
-2.23392076864323e-05
-8.21351024956276e-06
-4.15713605817185e-05
-2.33703842915396e-05
-1.95374726402831e-05
-2.40972236593399e-05
-2.05955236570542e-05
-4.99559847775751e-05
-2.71076401484613e-05
-2.56272635162763e-05
-2.91868298656232e-05
-6.87178020686093e-06
-2.33618427421844e-05
-1.59021732806433e-05
-4.10081252270772e-05
-6.7666236167373e-06
-2.3821567155692e-05
-3.59985519117245e-05
-5.4132145999337e-06
-4.27359338881056e-05
-4.58368834352906e-05
-1.32979989954753e-05
-2.33006856262677e-05
-3.68678028721227e-05
-1.37318307686486e-06
-3.58177948740243e-05
-2.58816868960934e-05
-8.45891093170586e-06
-1.69799576806328e-05
-1.2050959288763e-05
-2.79464392649312e-05
-2.65128785290682e-05
-3.00313001813058e-05
-2.64619456103731e-05
-2.83073529314171e-05
-2.5650616979665e-05
-2.83312972638594e-05
-2.85767442963821e-05
-1.95149248523704e-05
-2.04737103537696e-05
-2.59126914491538e-05
-4.88979051474176e-06
-2.47369872514959e-05
-2.80768683126968e-05
-1.98635364184735e-05
-1.31692401103673e-05
-1.49214531201157e-05
-1.90521474159239e-05
-7.43944815646878e-06
-2.43613314541721e-05
-1.73280631021563e-05
7.80705211520589e-06
-3.26617118530139e-05
-4.44464294285221e-05
-2.58307562459185e-05
-1.98838108807657e-05
-3.35614059205079e-05
-2.19046316861781e-05
-2.78578996986644e-05
-2.31940612218813e-05
-4.41597060784271e-05
-2.14051891446365e-05
5.14174151135606e-07
-1.8845550529147e-05
-1.75760938928712e-05
-3.47818714384965e-05
-1.18338279841091e-05
-8.49939854397625e-06
-3.002999913908e-05
-1.73900996358516e-05
-1.35813714790793e-05
-3.45826173592021e-05
-1.62345901285634e-05
-1.16605918558712e-05
-3.12869569007177e-05
-3.13568646965558e-05
-3.55775427157904e-05
-2.44523411371165e-05
-2.49834824930347e-05
-2.17078020147405e-05
-1.57744133939549e-05
-1.92611880806521e-05
-1.58763416352792e-05
-1.91246822562319e-05
-2.42223489457365e-06
-3.49819463162193e-05
-1.77989471300213e-05
-1.78852727713802e-05
-2.9031356501182e-05
-1.91207530076127e-05
-2.3200516809291e-05
-1.06828839454702e-05
-2.47847841412411e-05
-5.57321059035787e-06
-3.27961779863013e-05
-3.66161066757679e-05
-2.52335838492599e-05
-1.12726293113626e-05
-3.36004034181742e-05
-4.28624666320185e-05
-2.46616690343695e-05
-2.63498820898602e-05
-1.63731572999737e-05
-4.89566790353491e-05
-3.31657238678505e-05
-2.5896050251019e-05
-8.0768861980124e-06
3.96026227703077e-07
-1.99570990387083e-05
-1.98427560822009e-05
-2.90623494204344e-05
-3.56495375192356e-05
-1.57019164824865e-05
-6.33272768952958e-06
-1.69959564219537e-05
-2.94624814872959e-05
-3.44586155882787e-05
-2.19200534148418e-05
-1.29543724900678e-05
-3.19938233791067e-05
-1.33862260052017e-05
-3.09891394056316e-05
-1.43306511088774e-05
-2.59107631804734e-05
-8.81512364214802e-06
-2.12811121302031e-05
9.94495874345605e-06
-8.83498065168354e-06
-1.80613551501176e-05
-3.2454795006796e-05
-2.43192012322638e-05
-2.09730246899346e-06
-8.68578977603735e-06
-3.71269091895294e-06
-2.16547733311842e-05
-2.3872936348935e-05
-2.15671773435994e-06
-2.41228776665521e-05
-2.9978129102892e-05
-3.68349912109499e-05
-1.65514491187829e-05
-1.5730585411182e-05
1.01010722886982e-05
-6.1249756859572e-06
-9.21503752770271e-06
-2.27148787610575e-05
-2.09198013977754e-05
-2.96435737960592e-05
-3.62504950910436e-05
-3.10166273516548e-05
-2.1118558369482e-05
-8.89157620893008e-06
-1.84400892213797e-05
-1.39212873099745e-05
-3.39437564893832e-06
-4.37782895749287e-05
-3.13103708290622e-05
-4.26278553943457e-06
-3.37572568792085e-05
6.17145248232834e-06
-5.15733534974988e-06
-2.80945836096508e-05
-3.52721625525378e-06
-2.07094406652651e-05
-2.30843141225671e-05
-7.36188283892791e-06
1.66094799714252e-05
-2.11779761562751e-05
-1.8809910194688e-05
-3.62206292677138e-05
-9.28178767251143e-06
-2.02646109847718e-05
-4.40290855641519e-05
-2.27158106590937e-05
-5.00231400165857e-05
-1.64987819062977e-05
-4.00194221713234e-06
-1.13917526950474e-05
-2.16424278312351e-05
-1.84955015404836e-05
-9.18273700650407e-06
-3.82221134300032e-05
-1.81338918525972e-05
-6.99845444358776e-06
-3.8910739502408e-06
-2.74708429871784e-05
-2.62882923792197e-05
-1.31179232921979e-05
-1.39122334321304e-05
-1.8181213037864e-05
-1.31178744640744e-05
-8.41060800362746e-06
5.32367631983575e-06
-2.15971714486535e-05
-3.24911769644563e-05
-1.61988370646895e-05
-2.90585538751973e-05
-4.81247885911522e-05
-9.47028698558661e-06
-2.59080656208176e-05
-1.13505327632725e-05
-8.15206740670392e-07
-5.67673253119898e-06
-2.35932368277526e-05
-3.43908297619191e-05
-1.23365811123186e-05
-2.78827409582916e-05
-8.48227993952818e-06
-1.96178493294975e-05
-2.91616477962831e-05
-1.28596810195828e-05
-4.05695731881452e-05
-4.47590407851386e-05
-2.41950467732628e-05
-8.55158507827716e-06
-2.14126346317091e-05
-2.04782257807983e-05
2.08654964362414e-07
-2.83883712985224e-05
6.96012730392111e-06
-1.66383526120981e-05
-2.35912927852031e-05
-7.67294741551535e-06
-9.17702232122861e-06
-3.54578855833651e-05
-4.30380050424656e-05
-9.46352149696153e-06
-1.21361795520615e-05
-4.23545778589915e-05
-1.43907074359583e-05
-2.80050908861972e-05
-2.74630617979397e-05
1.66791686132168e-06
-4.73148176177505e-05
-1.47852734358409e-05
-6.0675873002132e-07
-5.36608588688e-05
-3.95994998631654e-05
6.59732874562727e-07
-2.11092646920221e-05
-1.34940424522728e-05
-2.50051770724153e-05
-2.48328218839415e-05
-1.78587589066063e-05
5.39028300591838e-06
-3.58316497154929e-05
-1.20100159866796e-05
-2.72608104033632e-05
-2.44106346681405e-05
-1.39181301163689e-05
-2.24441601068118e-05
-1.79785864517014e-05
-3.19377375814084e-05
-7.63212583529235e-06
-2.64878555980723e-05
-5.31130497893596e-05
-2.82098902694388e-05
-1.66529894459947e-05
-1.57419442365922e-05
-3.78688518424184e-05
-1.52097720241911e-05
-3.94261373899537e-05
-2.32852268583162e-05
-2.94621790787786e-05
-2.62337507773716e-05
-5.86201698554955e-06
-4.07500987091149e-05
-1.55382534323807e-05
-9.51394390675318e-06
-2.37904321375244e-05
-1.99036491431814e-05
2.5892600064867e-06
-1.17747667962241e-05
-1.08343961839418e-05
-2.45996896075472e-05
-7.63584309969868e-06
-1.29171920214755e-05
-3.2209104488757e-05
-1.37751304230766e-05
-1.34123725708535e-05
-2.18461023237268e-05
-2.73288798869632e-05
-2.36271880086729e-05
-2.19597614888684e-05
-1.7516945813703e-05
-6.61583399778498e-06
-1.64941777256273e-05
-1.32534577768137e-05
-2.27557963128506e-05
-2.07996087860384e-05
-1.71102777474987e-05
-9.32246915349573e-06
-2.25048585206837e-05
-2.44427264784285e-05
-2.37270871731794e-05
-2.11245977283728e-05
-8.14210073873975e-06
-4.73481887505746e-06
-2.13783647655076e-05
9.07559548159778e-06
-4.23581431261202e-05
-3.36099366828805e-05
-2.19855203038781e-05
-1.84887893132212e-05
-3.9302194713969e-05
-3.5987390334053e-05
-1.39086143642749e-05
-3.85002255106836e-05
-1.91754470669234e-05
-1.45688352318321e-05
-3.17980661992941e-05
-2.47460427335139e-05
-1.78396846636281e-05
-2.75457924868132e-05
-1.3160073991258e-05
-3.36314931846304e-05
-1.95842033248002e-05
-2.38707178871504e-05
-3.97785645335363e-05
-2.43635446518033e-05
-6.48347847283e-06
-1.2050879409259e-05
-3.3883083744265e-05
-1.5832101557665e-05
-2.3477813957471e-05
-1.60321349485747e-05
-9.55901695972138e-06
-2.74616249311129e-05
-2.33926992130971e-05
8.21290521182612e-06
-9.74618220679791e-06
-9.9265202847956e-06
-2.82207802442519e-05
-2.12861449454138e-05
-3.45934898798372e-05
-2.7175818452916e-05
-2.86846377401718e-05
-4.14346478312966e-05
-3.3794223893715e-05
-2.01992604690744e-05
-1.0626743121311e-05
-6.00991161320638e-06
-3.50169512722927e-05
-1.04236498581399e-05
-2.46498158463106e-05
-3.12223851356859e-05
-3.57476911934209e-05
-1.76708763095485e-05
-3.93432345534493e-05
-8.17016560710389e-06
-2.68160310173237e-05
-9.2024727683984e-06
-1.76070225415689e-05
-1.61961666475516e-05
-1.29706054717658e-05
-2.29094268696448e-05
-2.76069665550714e-05
-2.69809509608416e-05
1.73155332877997e-05
-1.77859162075937e-05
-1.95001466167245e-05
-3.42265548691769e-05
-2.12619871624707e-05
-2.0949143422668e-05
3.90027265765484e-06
-1.25735862891927e-05
-1.45407522961402e-05
-7.7947485172618e-06
-1.81607626982953e-05
-7.00236911706145e-06
-1.97725224529657e-07
-2.12596502594883e-05
-3.28126515611194e-05
-4.89075369905472e-05
-1.68719737137196e-05
-2.82900134242129e-05
-1.10161785962136e-05
-6.06462168012955e-06
-3.29826714558903e-05
-1.19862581435368e-05
-3.35476050884802e-06
-1.72217886474249e-05
-1.99515159817559e-05
-1.33256610096832e-05
-4.9158256056001e-06
-1.86902145225016e-05
-2.17757761857671e-05
-2.40898028742915e-05
-2.72593102115883e-05
-2.07096295365116e-05
-3.04930900122862e-05
-1.49671828058866e-06
-1.35626512672023e-05
-2.04271471431539e-05
-8.72918421067435e-06
-1.60934295521312e-05
-1.29060425523665e-05
-3.73246334325764e-05
-1.40000292122712e-05
-8.34763974713601e-06
-2.42431270342959e-05
-7.14408645025281e-06
-2.36239438763458e-05
-3.90869303202592e-05
-1.16948811334436e-05
-1.89818208983086e-05
-1.80091673846099e-05
-2.01443718689753e-05
-4.38768909810839e-05
-2.56810911620973e-05
-3.34704876610527e-05
-3.11217077801392e-05
1.16700842421823e-06
-1.19201021042247e-05
-2.5168580042968e-05
-1.02105044949624e-05
-2.34818884959742e-05
-2.15570830822521e-05
-3.84641374591212e-05
-1.57438008325255e-05
-2.14395059097387e-05
-1.95476649523479e-05
-1.37178354317522e-05
-2.95328245322208e-05
-1.06476450093596e-05
-9.30265426660347e-06
-1.80580139542537e-05
-3.14529614726878e-05
-3.08789952871631e-05
-9.75773425590419e-06
-2.57108123590605e-05
-7.93903620137678e-06
-2.29570809983619e-05
-3.08895195573353e-05
-3.16713890688464e-05
-3.38506615822826e-05
-2.89538178587201e-05
-1.41816986257863e-05
-2.86002404438885e-05
-2.69337938182726e-06
-2.40819057602918e-05
-1.77971578971127e-05
3.22204598630512e-06
-7.35782695851722e-06
-2.40570307539282e-05
-1.50466061622802e-05
-4.83935181373812e-06
-1.8779922655862e-05
-2.63639196972887e-05
-1.53293415122448e-05
-5.16456258207033e-05
-2.25123885437855e-05
-2.23684041795766e-05
-1.85504485821644e-05
-1.23312105992628e-05
-2.1693172777673e-05
-2.64132688748289e-05
-2.7893681398059e-05
-2.208392018837e-05
-1.10924422726868e-05
-1.39997992740161e-05
-1.84923602964965e-05
-1.01785496987673e-05
1.95133629804232e-06
-1.83646593677443e-05
-4.10604511606238e-05
1.8974484174922e-06
-2.50192465842159e-05
-2.46109898395592e-05
4.52223221913852e-06
-3.35719304116804e-06
-1.76489099815683e-05
-9.46354310178568e-06
-3.9763715595005e-05
-1.90107014432919e-05
-1.26730964370863e-05
-2.43241219737735e-05
-7.83170245999973e-06
-1.64814016553779e-05
-1.93118359982782e-05
-2.03149583925645e-06
-2.85716571724409e-05
-1.72601428897832e-05
-7.14745441031712e-06
-3.25819671552609e-05
-3.43793681565906e-05
5.74296565476411e-06
-2.20566518083153e-05
-3.43863151702235e-05
-1.90979684832168e-05
-2.92092108361937e-05
-2.63382387202037e-05
-2.46152401283087e-05
-3.74486682525221e-05
-2.63138872817205e-05
-3.01654901580001e-06
-2.55942744769001e-05
-2.50842198889648e-05
-1.99759757008597e-05
-1.22930054508121e-05
-3.70430068645804e-05
3.42521768539565e-06
-1.29820513496387e-05
-5.30764554963044e-06
-3.88162656913239e-05
-2.32077193179361e-05
-1.84611568394208e-05
-3.25395226957451e-05
-1.41296665024862e-05
-4.4955766137883e-05
-5.16966927604724e-05
-2.64313314865433e-05
-6.69329756670496e-06
-9.37025127048569e-06
-2.77182363072949e-05
-2.71918227776047e-05
-3.16905081913212e-05
-1.80556468813989e-05
-1.60061791757726e-05
-1.09232836636847e-05
-3.12405250663026e-05
2.7223764699933e-06
-6.92150871683382e-06
-7.3620343247589e-06
-3.30325540081224e-05
-1.229687765436e-05
-4.39018726956208e-05
-1.86521626209439e-05
-1.44253226992922e-05
-7.41399567588284e-06
-1.56135329418257e-05
8.09723092321218e-06
-1.10960336508298e-05
-9.80984740249015e-06
-8.55838351410557e-06
-2.96179187866134e-05
-9.91629427274466e-06
-4.90429058754039e-06
-2.44851146240108e-05
-1.09273645585878e-05
-3.43216111503891e-05
-2.3956835330519e-05
-1.80054441795617e-05
-4.21840872591001e-05
-1.36022172449149e-05
-1.83441275683675e-05
-3.50108189332902e-05
-2.64105352752631e-05
-1.76404008289661e-05
-2.65714168999005e-05
-1.98216435484298e-05
-3.91949721321092e-06
-2.43545556342547e-05
-2.39399379625508e-05
-2.02093727996444e-05
-2.66003348031986e-05
-1.5428486302666e-05
-3.82687673701749e-05
-3.13436776236799e-05
-3.38058620854708e-05
-1.05795074026104e-05
-2.53210450650892e-05
-1.29072688624413e-05
-2.30022331522836e-05
-2.49930977787129e-05
-2.4192928662965e-05
-1.9918293228115e-05
-1.38131044691169e-05
-1.18527539874847e-05
-9.67104496583714e-06
-1.86438197703781e-05
2.93608563885936e-06
-1.6886236134937e-05
-3.35685423092918e-05
-2.44740198658745e-05
-1.93346692563518e-05
-1.46830342255838e-05
-2.95530435711384e-05
-1.71912562216013e-05
-2.00756475812801e-05
-6.37600842043681e-06
-1.10381330540374e-05
-1.63996159516486e-05
-1.7363986506892e-05
-1.45990044042992e-05
-1.50336992542147e-05
-1.04824627812221e-05
-1.88646425368587e-05
-1.92054188265818e-05
-2.425319162783e-06
-3.31180904718553e-05
-8.00104340614316e-06
-1.28282259990342e-05
-1.52317819567681e-05
-2.09083942598844e-05
-3.8260200142274e-05
-3.63909282256189e-06
-2.12503847982259e-05
-3.72527102643229e-05
-2.13342442117267e-05
-1.7359783364269e-05
-2.45952424195516e-05
-3.03732191417046e-05
-2.79354021045141e-05
-6.66170706300957e-06
-9.04659042435555e-06
-8.22109040267181e-06
-1.22042171199463e-05
-1.1849745460702e-05
-3.39473913651553e-06
-1.27145274072787e-05
-2.53353177697916e-06
-1.79085521734329e-06
-1.83575358912443e-05
-5.05001056863492e-06
-2.54851947877363e-05
-1.82047533911974e-05
1.03458152405678e-07
-9.63648027653461e-06
-1.21661143782822e-05
-3.23579418913564e-05
-2.38862426803742e-05
-2.60290335612941e-05
-2.83766473105146e-05
-1.06815751328536e-05
-7.68164040671107e-06
-1.19094376192043e-05
-2.74815338862525e-05
-2.7791627590238e-05
-1.76495293860481e-05
-2.09945231012679e-05
-1.2974889979777e-05
-2.91193522569644e-05
-1.70796090702843e-05
-1.49767435423064e-05
-9.63846641152219e-06
-2.07608192837715e-05
-2.22952340568194e-06
-2.61921399521755e-05
-2.56814887344389e-05
-3.25963797246666e-05
-2.7403002033913e-05
-3.40144193703802e-05
-2.39359611836e-05
-3.44604439629259e-05
-3.0878363865626e-05
-2.1632339501895e-05
-2.36420320928148e-05
-3.47322690082075e-06
-9.09619522624222e-07
-2.2754476290215e-05
-2.99107582497564e-05
-7.84933715349317e-06
-2.21877321137828e-05
-1.96300147301134e-05
-2.65185472907024e-05
-3.81649619372933e-05
-2.11623887413798e-05
-6.81202725538399e-06
-1.75179969549663e-05
1.16465171813455e-06
-2.24461103804477e-05
-1.61291110384922e-05
-1.29893875330564e-05
-1.7687349765896e-05
-1.41923438981107e-05
-2.97808270012349e-05
-6.79423829764128e-06
-9.90444543232002e-06
-6.24383675615932e-06
-2.69606338717699e-05
-2.28613165062796e-05
-3.442400384131e-05
-3.15184315248768e-05
-2.92185384398964e-05
-3.09368846175492e-05
-1.37282921541051e-05
-1.90883477722859e-05
-2.42248704609309e-05
-2.53944770733274e-05
-1.46250740833098e-05
-7.24573303080051e-06
-1.41031603424342e-05
-7.11057276136169e-06
-3.28522671166462e-05
-3.87764095295601e-05
-2.85709869121975e-05
-1.07901405579455e-05
-3.29020998976299e-05
-2.0856821206559e-05
-6.39041309698189e-07
-7.67107213939149e-06
-2.17875392504387e-05
-1.14605848892594e-05
-1.62072533486073e-05
-2.85098890884131e-05
-4.04275992305523e-06
-3.42418330826392e-05
-1.98763043556822e-05
-1.47028091102571e-05
-4.02706479443806e-05
-1.31217643106973e-05
-2.61555653406673e-05
-1.84639202387412e-05
-3.16566806175481e-06
-3.68174578345694e-05
-9.34213292535375e-07
-1.19272037125971e-06
-3.36637430092776e-05
-2.49272317101572e-05
-1.16545011744984e-05
-4.81606014542817e-06
-2.31226034881379e-05
-2.67855233080206e-05
-1.90619878645206e-05
-1.2599457050818e-05
-3.21419611327246e-05
-8.46750059521949e-06
3.36802435632827e-06
8.37813089616447e-06
-1.56570524551944e-05
-1.86884003031111e-05
-1.73842238456708e-05
-3.29556777747703e-05
-1.22692258715245e-05
-2.34346069249623e-06
-6.25839483251315e-06
-1.52010785444761e-06
-4.07220452109464e-05
-3.75665083343543e-05
-1.95036847931289e-05
-1.4928267414181e-05
-2.77478306942057e-05
-2.40796501427155e-05
-6.57558959325457e-06
-1.54935411944381e-05
-1.74074062790297e-05
-1.10325787686801e-05
-4.9224554785804e-05
-2.12344978310273e-05
-3.13920587156479e-06
-3.59516877224724e-05
-7.47069976838997e-06
-2.05097781089029e-05
-2.51803597714794e-05
-2.65368686729955e-05
-2.50151783133822e-05
-2.53475338197367e-05
-7.7567877903772e-06
-1.88724878513036e-05
-2.90719090160141e-05
-1.49451427682022e-05
-2.79232233899062e-05
-2.19454713183281e-05
-2.63246283568737e-05
-2.96193495331689e-05
-1.72333804335514e-05
-2.640452682487e-05
-1.49890029973097e-05
1.77413807850884e-06
-2.26620750062747e-05
-1.87099919543648e-05
-1.02433246823443e-05
-3.38821718346741e-05
-1.4046419097611e-05
-1.50748562210728e-05
-1.6773135121232e-05
-1.52076711992886e-05
2.30101702481306e-05
-9.7290477929319e-06
-1.05543814330343e-05
-2.27258172770348e-05
-1.53583685396561e-05
-3.18585678291507e-05
-3.22662034141002e-05
-1.9436989468705e-05
-1.14105656284643e-05
-1.39916426085487e-05
-4.8068377571203e-06
-5.69861899115323e-06
2.15617633581165e-06
-2.4781474160839e-05
-3.26958557982079e-05
-1.18870435192899e-05
-2.45828254402872e-05
-7.91806392948848e-06
-3.46587231284824e-06
-6.83044924215837e-06
-2.19744238454561e-05
-4.38627623190069e-05
-7.03001241643568e-06
2.25293994430716e-06
-9.38148387123928e-06
-1.98218898073787e-05
-1.32451193089623e-05
-4.14935494100892e-05
-2.71530945067661e-05
-1.31497889442033e-05
-1.52347952437515e-05
-1.81866273214911e-05
-3.19073940774549e-05
-2.96824656049739e-05
-4.18928533693218e-05
-2.23664090700798e-05
-1.90870509823622e-05
-4.56073907295996e-05
-2.78071788284826e-05
-3.39255669232803e-05
-2.17021063309684e-05
-4.81059611510632e-06
-3.84947360107841e-05
-2.52352705024963e-05
-1.61393842073216e-05
-6.96313551050727e-06
-9.81042550555574e-06
-2.02331098307708e-05
-1.24898354202081e-05
-2.35491141380789e-05
-3.74077421891951e-05
-9.459254370046e-06
-1.74873082242759e-05
-1.05535222341849e-05
-1.80204439893133e-05
-1.27741956789103e-05
-3.12967801027415e-05
-2.103484363661e-05
-8.9049917037602e-06
-3.72255422883095e-05
-4.75722503688345e-06
-1.39922761172185e-05
-6.50024162258063e-06
-2.32497134706215e-05
-1.51798787311391e-05
-1.91712407338079e-05
-1.86020581517018e-05
-2.52532443574662e-05
-2.47838066629079e-05
-1.05804845293737e-05
-1.57948039022909e-05
-5.20276687301991e-06
-1.73475479164833e-05
-3.06296777629921e-05
-2.76652507408867e-06
-2.56051724340803e-05
1.24286807769978e-06
-1.37527909629755e-05
-2.98307927076606e-05
5.84568887681839e-06
-1.28193864546791e-05
-7.58116512325602e-06
-2.23629247921363e-06
-2.16811956694271e-05
-1.29747261265129e-05
-2.93783801861264e-05
-6.05090742999553e-06
-1.16165124384527e-05
-5.89790221669111e-06
-1.10533743849677e-05
-1.53177084967724e-06
-2.34776305838746e-05
4.61406248946451e-06
-3.38434010008472e-05
1.53129403055291e-06
-2.82986804811526e-05
-2.27555643973737e-05
-1.21886698416365e-05
-3.21256722638245e-05
-2.62492873091133e-05
9.40253157318214e-06
-1.53188576772585e-06
-2.58579731435826e-05
-3.64112954604128e-06
-2.19653570024591e-05
-2.90075055171269e-05
-3.05105721262799e-05
-3.35233078793052e-05
-2.53593735762743e-05
-1.83375910159761e-05
-2.17365895947698e-05
-2.20554039842131e-05
-6.7321965767297e-06
-3.94516682209113e-05
-9.90417566496512e-06
-2.24201139076351e-05
-3.98705960072128e-05
-2.07432229442522e-05
-1.14043647844713e-05
-1.85966758490016e-05
-1.4787211457224e-05
-1.77036621480892e-05
-3.04139328449335e-05
-1.12460647355304e-05
-1.73572438495954e-05
-2.40744756978101e-05
-2.50219469172719e-05
-3.59237416961867e-05
-3.83568796725358e-05
-3.09387548225224e-05
-2.39213976041702e-05
-3.41059243582299e-05
-7.18995471667721e-06
-1.01002147154198e-05
-2.98567131213078e-05
-5.65410842456756e-06
-1.86114830600801e-05
-1.14438806226875e-05
-2.31966627254449e-05
-5.39771073070159e-05
-7.07495390982046e-06
-1.10162849091646e-05
-3.71228893644918e-05
-6.43127632155177e-06
-2.56985402624987e-05
-1.25712934219616e-05
-1.86819769501764e-05
-1.74044577739572e-05
-5.17455200733701e-05
-1.53938922618513e-05
-2.00430823933287e-05
-7.67136464885766e-06
-2.13028429130863e-05
-3.32057871596703e-05
-5.03391645471648e-06
-3.0374528148119e-05
-1.65057994864082e-05
-1.67480199974241e-05
-1.06498749211947e-05
-1.55651871596419e-05
-3.56007486076365e-05
-2.45333819492048e-05
-1.89334278293149e-05
-3.00782241265396e-05
-1.48282074249328e-05
-2.79607198941091e-05
-5.02855556687717e-06
-5.04904297312301e-06
1.43646255117196e-06
-3.49206423438649e-05
2.0618810312106e-06
3.54827560309964e-06
-2.04375434005074e-05
-5.66789929324198e-06
-2.50497313424654e-05
-1.17509844482996e-05
-1.519923710401e-05
-1.35312697531068e-05
-1.51319282746859e-05
-2.76734755063257e-05
3.19975371560587e-06
-1.10217669630897e-05
-1.54278247251497e-05
-2.44840483176879e-05
-1.62047084646405e-05
-2.26447582531511e-05
-3.9960017401912e-05
-4.17363974634254e-05
-3.2128664959432e-05
-8.83841693265078e-06
-4.16983942787216e-05
-2.75936558202218e-05
-2.78377764350689e-05
-2.19902541232383e-05
-1.41092180272647e-05
-7.97294618981989e-06
-1.21350521362989e-05
-2.41807128212059e-05
-1.86570961866212e-05
-1.13228241946663e-05
-1.70247806720074e-05
-4.08863045267201e-06
-4.70062581763383e-06
7.02249916816065e-06
-5.2174025630082e-05
-6.3129402351777e-05
-2.49202434069498e-05
-3.0734697887062e-05
-1.55454502203625e-05
-2.58960029198885e-05
-1.88641004492546e-05
-1.56054170778339e-05
-1.71759588750806e-05
-2.96197321773015e-05
1.49638701516323e-05
-4.47085061876395e-05
-1.38747861817871e-05
-3.25695543709219e-05
-5.90327041052646e-06
-3.24372963463635e-05
-2.98217423211387e-05
-2.7557161309256e-05
-1.67495221103203e-05
-3.8075176617134e-05
-1.92713847609934e-05
-1.80186688691484e-05
-1.30044573075743e-05
-3.01932201814416e-05
-3.12781802269405e-05
-1.14978690533858e-05
-5.67185599962521e-06
-1.92522424986623e-05
-1.86098606787563e-05
-3.31365107418037e-05
-3.56917763941918e-06
-2.97471036661708e-05
-2.2423011746472e-05
-3.85025457596646e-05
-1.46039702390687e-05
-3.33649164308598e-05
-2.10127461884509e-05
-2.55258609589446e-05
-1.60962737788192e-05
-3.9119550291938e-05
-2.4597820041933e-05
1.48328784244627e-06
-2.70434251566412e-05
-1.73365439311194e-05
-2.61183692703267e-05
-8.88821627412039e-06
-5.1242054869488e-05
-6.04962635829613e-06
-1.66319368821582e-05
-1.75905806740039e-05
2.33338586306889e-06
-2.9068604204145e-05
-1.08074930195151e-05
-2.28497524594207e-05
-2.75879737444299e-05
-2.78306857813021e-05
-3.78368453942792e-05
-2.29797017022084e-06
-3.92980745658661e-05
-1.86988407344834e-05
-5.74667401566964e-06
-8.37763163283117e-06
-3.9669802154158e-05
-1.26747049091887e-05
-2.82511610285548e-05
-2.19496149026694e-05
-9.17301486232626e-06
-2.69813475376141e-05
-6.78312483350251e-06
-1.99805873876181e-05
-3.59641966152835e-05
-2.08753892312711e-05
-3.69788237510519e-05
9.67238899086304e-06
-2.12744088517152e-05
-1.30638286029832e-05
-2.49654514443298e-05
-1.83994130244292e-06
-3.71587965908665e-05
-9.08807118769864e-06
-2.13140360665315e-05
-3.16308927267834e-05
-1.26963204204268e-05
-1.13079301322937e-05
-1.47974523356387e-05
-8.57335722524578e-06
-1.91569091219897e-05
-2.6288103990083e-05
-1.97028775687995e-05
-2.60826628694428e-05
-4.40197109580833e-05
-1.97321607767482e-05
-3.75658287170853e-05
-2.51222761313287e-05
-1.47841985149424e-05
-2.83576183941822e-05
2.21306358656477e-06
-3.23341661107422e-06
-3.27077135156627e-05
-3.40858188187525e-05
-6.55030567340277e-06
-3.98076496918029e-06
-3.90430493518002e-05
-1.87694072312995e-05
-2.00078363995625e-05
-7.50629533160825e-06
-1.95885770020347e-05
-2.2858170131102e-05
-1.79944161521097e-05
-7.9884350447879e-06
-2.66036931153035e-05
-3.33703657053081e-05
-2.21369655852591e-05
-2.23431161906005e-05
-1.03614435274609e-05
-3.11914789956208e-06
-2.22455760300338e-05
-7.06573242705702e-07
-2.18813493215452e-05
-1.85655860735743e-05
2.35246591377435e-06
-4.26100946896795e-05
-1.35681910861302e-05
-8.19840387011515e-06
-2.58993315770126e-05
-2.81564243638607e-05
-1.9961263475812e-05
-2.83177951457162e-05
-3.34921169065231e-05
-8.34050715030249e-06
-2.01932770170379e-05
-3.81182549121343e-05
-3.37515555979937e-05
-2.62653009473835e-05
-3.37025307710512e-05
-2.62275512817132e-05
-2.05723409247671e-05
-3.07846290013645e-05
-1.89439218932434e-05
-6.5052155697956e-06
5.67098606103637e-07
-3.77216255390456e-05
-3.30412210604182e-05
-5.96778719199556e-06
-2.10578729708414e-05
-2.51088511106555e-05
-1.83264686880374e-05
-3.71830484110047e-05
6.81833966866573e-06
-1.52239083490167e-05
-3.42779008349156e-05
-2.20219760325245e-05
-2.10157869049572e-05
-1.66695134429604e-05
-4.71746710994905e-06
-8.50994961107851e-06
-2.55199409256e-06
-1.20658281769912e-05
-3.04832924627424e-05
-3.538430893844e-05
-2.09823655839498e-05
-3.37976153598001e-05
-1.32536286761016e-05
-2.3532241758783e-05
-6.07785231082489e-06
-3.61875060305493e-05
-2.73181091015878e-05
-1.77462575665238e-05
-2.38727509655251e-06
-2.8099306241124e-05
-1.61405971244934e-05
-7.32131263820673e-06
-1.39970719560181e-05
-2.14215373605198e-05
7.93144916933657e-06
-1.11196335194877e-05
6.67808522292563e-07
-2.49403985192832e-05
-3.21808860343669e-05
-1.68667110492058e-05
-2.87249213635902e-05
-9.32416347723029e-07
-6.62887922553024e-06
-3.10206408668148e-05
-6.47385313118709e-06
-2.62570700615667e-05
-2.51034178608239e-05
-3.19257294565076e-05
-5.21044663342544e-05
-2.83786023581866e-05
-1.78921146784109e-05
2.45287864208722e-06
-2.10432834457339e-05
-1.19316911846277e-05
-2.11775337389138e-05
-2.29448329888412e-05
-3.24045015379967e-06
-1.01782036405286e-05
-1.78180875963569e-05
-1.88136872282204e-05
1.43174002796744e-05
-1.91489905125396e-05
-2.50879012927754e-05
-3.53853964789088e-05
-8.17348294177165e-06
-2.1179773600965e-05
-1.62231365802858e-05
-9.82983354836851e-06
-2.76862095543143e-05
-1.02557414414494e-05
-1.67122917158415e-05
-3.48484575462928e-05
-2.48556254445734e-05
-3.18692984731271e-05
-1.17370827423096e-05
-1.71977342444624e-05
-1.89503186636242e-05
-8.36122826423986e-06
-1.95627566254271e-06
-2.92890575102911e-05
-2.51598808831908e-05
-1.84566652454141e-05
-2.17454038389524e-05
-8.48167595536659e-06
2.32926375206559e-06
-1.66683316770647e-05
-1.27859101413875e-05
-3.98480441286989e-05
-3.20178473985167e-05
-2.91870999833155e-05
-3.29768025596826e-05
-2.8395492204227e-05
-1.95642873228282e-05
-1.16002140208078e-05
-8.15145826323243e-06
-2.7812688023037e-05
-2.39948941700598e-05
-1.55712551868079e-05
-1.19548437032464e-05
-2.78882023018974e-05
-1.86305091926563e-05
-7.72840242379655e-06
-1.46858631453918e-05
-7.97948019335533e-06
-1.83101244061618e-05
-9.96943588774147e-06
-2.74133847771177e-05
-1.73002667922764e-05
-1.38975180230824e-05
-1.49599299161381e-05
-1.33580684394376e-05
-3.25101471016407e-06
-2.20704501864945e-05
-1.34721288817608e-05
-1.2738861261894e-05
-3.75192397888794e-05
-2.67293059783235e-05
-1.53480268580924e-05
-2.28616968728165e-05
-2.81884075412922e-05
4.28857390446434e-06
-1.27502659338918e-05
-2.60223194575639e-05
-1.74750631971419e-05
-1.3128708091098e-05
-8.02501566600609e-06
-4.53883846763162e-05
-2.26898658931337e-05
-1.30748710285815e-05
-1.38636054785278e-05
-6.83419632294929e-06
-3.47091963330174e-05
-1.92147607931068e-05
-4.18387530266307e-05
5.43836373489184e-06
-3.22034006551124e-05
-3.971956068766e-05
-6.71915762957984e-06
-3.17041778355759e-05
-3.925409618799e-05
-1.84680094410086e-05
-9.09752920453362e-06
-7.77474524497304e-06
-1.46877462851746e-05
-3.59553665938224e-05
-1.95244032956077e-05
-3.71026539260467e-05
-1.98768558933793e-05
-2.39857096451601e-05
-1.66868174826184e-05
-3.15249746692346e-05
-1.14848085257462e-05
-2.5365956584847e-05
-2.44422722678779e-05
-1.61189838147314e-06
-4.46194730300062e-05
9.41574325465963e-06
-1.90602856516937e-05
-1.50983480137916e-05
-1.3830274435214e-05
-1.4781680217603e-05
-9.18757399974406e-06
-1.98803545644792e-06
2.53733815092531e-06
-3.38412597958937e-05
-3.63799164370759e-05
1.86908456138059e-06
-5.10482724289358e-05
-1.88406468078899e-05
2.02598610666154e-06
4.32153848318501e-06
-2.76075744535281e-05
1.04581531247921e-05
-4.13591784195201e-05
-2.39640490679144e-05
-1.08935687297233e-05
-3.34293026635428e-05
-3.16930658391648e-05
-1.48450622560438e-05
-7.08035874218384e-06
-2.94456803297739e-05
-1.09866285731868e-05
-2.25949659917525e-05
-3.49967340078654e-05
-3.70884424564408e-05
-2.75184542737154e-05
-1.61286785865652e-05
-3.06838911065893e-05
-2.77803914456051e-05
-2.35492042843618e-05
-1.66239340795868e-05
-3.14528229240958e-05
-2.27713205769526e-05
-3.31445176900379e-05
-2.99828393219895e-06
-3.74766184762695e-05
-2.2305169252167e-05
-2.76543319368604e-05
-1.02942403609571e-05
-2.25367956709368e-05
-2.9614781254236e-05
-2.02161531540074e-05
-2.36043233125628e-05
-8.95329219577546e-06
-2.48480343269269e-05
-4.29132300976101e-05
-2.47946621162247e-05
-1.681220452584e-05
-1.65628227304784e-05
-9.52457459252412e-06
-2.28607753855523e-05
-1.4809575632731e-05
-3.76693648020514e-05
1.03005180564568e-05
-4.88601719203516e-05
-3.11541856254982e-05
-2.27567171477223e-05
-3.16244315003444e-05
-1.2620664295694e-05
-2.66791331333326e-05
9.14689871286094e-06
-2.37181533996931e-05
-2.61710933949704e-05
-9.28437520313217e-06
-3.26594268658026e-05
-6.64931915136652e-06
-3.30182636590158e-05
-4.88113973150131e-06
-2.16232530511295e-05
-3.53142809344634e-05
-1.57117263735204e-05
-2.96667517818341e-05
-7.06289157517908e-06
-3.04169886499204e-05
-2.46461823362084e-05
-2.55845052980821e-05
-1.20125157962377e-05
-1.16285127549509e-05
-2.83298993883993e-05
-2.39135316234715e-05
-1.76199318313106e-05
-3.10090120548989e-05
-4.08215776694443e-06
-2.61449163293988e-05
-1.81258404637152e-05
-2.37741992309389e-05
-3.70265452896635e-05
-2.53749349593842e-05
-2.58575750537497e-05
-1.25873651368183e-05
-1.22842211317593e-05
-1.42012709174526e-05
-4.15039008108234e-05
2.79066800283915e-06
-2.06125470720998e-05
-2.43001921152584e-05
-1.92331605233299e-05
-3.36964937667712e-05
-3.13957674853693e-05
-2.60079568356813e-05
-2.92770304074461e-05
-3.3904860457358e-05
-2.51045969487278e-05
-1.93043052982251e-05
-2.65376850364381e-05
2.91830030860632e-06
-2.63920019107112e-05
-1.14849981756245e-05
-6.91771677424801e-06
-4.96342787216566e-06
-7.35539496572388e-06
-2.22486941812289e-05
-2.26830231487042e-05
-1.36016733352462e-05
-2.37576246068822e-05
-3.60282230839043e-05
-4.73925045902699e-06
-4.36559103851312e-06
-1.31575429778918e-05
-2.69455361002422e-05
-3.68064933897626e-05
-1.20466734896195e-05
-2.15081152257109e-05
-3.29276876900409e-05
-1.31510743628783e-05
-3.2145866614771e-05
-8.6941682915455e-06
-5.2791442667837e-06
-1.01287850715221e-05
-1.44793371036046e-05
-2.18770860404267e-05
-7.04607133520351e-06
-3.06631847902286e-05
-1.61286729049245e-05
-3.66496708797046e-05
-4.18770843503656e-05
-1.98699104175222e-05
-1.23853435979335e-05
-1.80334910091154e-05
-7.30478969104179e-06
-1.934400986317e-05
-2.11779703318014e-05
-1.44164911716944e-06
-3.74407552102236e-05
-2.16683365562039e-05
-8.91880088884931e-06
-2.49682199539845e-05
-4.63274532517672e-06
-3.86350151875146e-05
-2.12646107248165e-05
-5.35377020777274e-06
-2.4314029465406e-05
-3.15180734865134e-05
-1.85970857384067e-05
-2.56122658451164e-05
-2.80751862301835e-05
-5.89813796637471e-06
-2.50165454677729e-05
-1.9381220065594e-05
-1.26134130887617e-05
6.13297522305605e-06
-1.90290802258656e-05
-2.22765523154693e-05
-2.82087021538008e-05
-8.22144642652894e-06
-2.11529653120164e-05
-1.35406169023672e-05
-1.02289674858684e-05
-2.69239441169567e-05
-2.75672475663475e-05
-1.66414889978051e-05
-1.56226144084644e-05
-3.24085645252835e-05
4.61148441415939e-06
-1.86174023251619e-05
-3.03485963257752e-05
1.19952004568047e-05
-3.23608202819145e-05
-1.15216167609357e-05
-1.63362829480849e-05
-1.65293292067376e-05
-3.01958874037631e-05
-3.74240775556082e-05
-1.00213632897219e-05
-1.70487354793148e-05
-1.30471073136789e-05
-2.62138211057573e-05
-2.74190411971139e-05
-1.33377276626675e-05
-1.82018864070079e-05
-1.88763212461866e-05
-1.02921151237301e-05
-2.95229032218536e-05
-1.24520534616239e-05
-3.32292934129773e-05
-1.59153138946992e-05
-1.28763314767641e-05
-9.49393060151225e-06
-4.73422609301039e-05
-4.81906345683572e-05
-1.21042959845577e-05
-4.80865719542223e-05
-2.26919417101882e-05
5.4398873832047e-06
-2.29935487203946e-05
-4.30937509278683e-05
-3.09759800166199e-05
-2.70292959664756e-05
-2.91388246147476e-06
-1.13319123743313e-05
-1.77529819901929e-05
-2.60238340002836e-06
-2.21114235764947e-05
-2.4375796921078e-05
-9.69560579240547e-06
-1.72070146881083e-05
-1.60186978695759e-05
-2.02144695145864e-05
-1.06099096735371e-05
-1.99954676225981e-05
-8.07066087939801e-06
-2.43350187096365e-05
-1.12110688699199e-05
-3.78661374806753e-05
-1.31476941757184e-05
-3.45518970727341e-05
-1.85025425805535e-05
-1.64465173657942e-05
-2.67685666353192e-05
-1.91511647494731e-05
-3.87704376788501e-05
-2.3876202168989e-05
-1.05211687891707e-05
-2.32132875398655e-05
-2.51806028220451e-05
-2.6338068992604e-06
1.86133734391454e-06
-1.18197201746493e-05
-2.0544251050337e-06
-1.98908051679604e-05
-2.13031368723426e-05
-4.17961985708647e-05
-1.15703715346415e-05
-2.14469376213276e-05
-1.16723091990987e-05
-3.19770300808811e-05
-3.55012231534216e-05
-3.99092429666501e-05
-3.01163224831195e-06
-2.08390657039866e-05
-3.4443368434818e-05
-5.10692774550942e-05
-2.08424466386643e-05
-4.31184954089132e-05
-2.52793316311148e-05
-3.58962413586567e-06
-1.3306851244628e-05
-2.39106694487625e-05
-3.59858318745141e-05
-2.82349028710724e-05
-2.85373484794235e-05
-3.12981132995533e-05
-1.22499410968767e-05
1.31168472282645e-06
-1.62820773795893e-05
-2.60693459615416e-05
-4.08444700534335e-05
-1.95666821408038e-05
-1.37051966685222e-05
-2.81176487845671e-05
-2.66670732819354e-05
-1.86984538112155e-05
-1.47787870027092e-05
-2.03203110938831e-05
-3.25766265245073e-05
-2.20255996379101e-05
-1.59352903840557e-05
-1.00491335653798e-05
-5.05910514432102e-06
-1.12588915865983e-05
-1.69516153117414e-05
-9.7404430462744e-06
-2.14457072458201e-05
-1.93244508666919e-05
-1.77594815849515e-05
-6.40635850277657e-06
-1.77856099471552e-05
2.918788305247e-06
-1.44702802427214e-05
-8.86888153621168e-06
-2.82318875847816e-05
-2.22359855970998e-05
-2.51548121278499e-05
-5.34960954344801e-07
