# Supplementary material for: Research on computational propagation and identification of mine microseismic signals based on deep learning
Source: PLoS One. 2025 Oct 22;20(10):e0334641. doi: 10.1371/journal.pone.0334641 (PMC12543183; doi:10.1371/journal.pone.0334641)
Supplement: S2 Data — (ZIP) [file pone.0334641.s002.zip › 000100500001880.xlsx_0.txt_24.txt.txt]

-1.28686185247882e-05
-1.49587128579328e-05
-4.15475182991057e-06
-1.75958780753148e-05
-2.25995407544287e-05
-2.63404071502423e-05
-1.65038061406626e-05
-2.08223596712344e-05
-6.20904162915917e-06
-2.0378953561592e-05
-3.08110594183092e-05
-2.74393788810974e-05
-2.45399844115327e-05
-2.7293775434753e-05
-1.36939890194046e-05
-2.45368775808719e-05
-2.76507089518215e-05
-2.96881175235013e-05
-2.14426343762988e-05
-4.04451233995474e-05
-1.35123395319416e-05
-1.60382835560853e-05
-9.2111413413966e-06
-1.15671696389997e-05
-2.31960387853878e-05
-1.61425053376841e-05
-2.14737210201581e-05
-2.57413230005239e-05
-1.02402700732098e-05
-3.1536032487509e-05
-1.01492325517584e-05
-2.64732120196546e-05
-1.88633957364573e-05
-2.50067036995003e-05
-2.94172866274735e-05
-5.30793673108598e-06
-2.5346441745935e-05
-3.24868626229999e-05
-9.29191975107781e-06
-1.87533807800432e-05
-1.21254039025161e-05
-3.86420070762769e-05
-1.33454737982329e-05
8.04043664046796e-06
-1.00397426154283e-05
-4.64902331995501e-05
-1.87461824880088e-05
-1.9404477239463e-05
-1.52923066717285e-05
-1.31328876191659e-05
-2.09189194050123e-05
-1.44210212204332e-05
-2.68756065887782e-05
-3.51899666038014e-05
-2.91950056678289e-05
-2.52938472499816e-05
-1.4556517895995e-05
-1.55188728197446e-05
-3.64594706128982e-05
-4.35677622584312e-05
-1.57175310579265e-05
-4.72616619462275e-05
-3.43248905544641e-05
-1.74584537585423e-05
9.15630643862614e-06
-3.49495742348065e-05
-7.35111153359956e-07
-2.62334166666464e-05
-4.44929492839093e-05
-2.77110623389327e-05
-2.58829467200837e-05
-1.0914534282159e-05
-2.18705620177805e-05
-9.42680429444423e-06
-2.53392975385113e-05
-2.2906384325036e-05
-3.23354693300498e-05
-1.72568096632107e-05
-5.0764761794867e-05
-3.24673287929892e-05
-1.3604972501902e-05
-1.93276059710367e-05
-2.16166955034084e-05
-1.38884405149294e-05
-2.97017247102793e-05
-3.95874551653011e-05
-3.52487095475685e-05
-2.25754092487144e-05
-2.12092550190581e-05
-2.36923223606151e-05
-7.27115736817129e-06
-2.74000342394351e-05
-8.17360446583813e-06
-4.36280439418014e-05
-2.03228088541788e-05
-1.18537929034796e-05
-2.80960577677644e-06
-2.57498377721451e-05
-1.16831383449471e-05
-2.64289469587869e-05
-1.31110411571883e-05
-1.41984736273092e-05
-9.34809446914596e-06
-2.7344558057681e-05
-2.53527691651081e-05
-2.52739514660114e-05
-1.62738157107138e-05
3.83674067918466e-06
-2.65423143147786e-05
-1.12507581383895e-05
-2.22628090354166e-05
-1.4283665428046e-05
-1.83342805961319e-05
-2.51438097871093e-05
-9.61741833921654e-06
-7.01753725303787e-06
-2.84759546530347e-05
-1.96382370552481e-05
-2.67706421948738e-05
-1.16020595686208e-05
-2.19083706414098e-05
-1.93009959695963e-05
-1.30680116095029e-05
-2.95193144256034e-05
-2.59636558660005e-05
-6.49259179270324e-06
-1.42182293184014e-05
-1.47826389496801e-05
-2.26202990664919e-05
-2.83778618418186e-05
-8.96253830799164e-06
-8.6427565206385e-06
-1.81733236596453e-06
-3.80457990705918e-05
-1.23874268151114e-05
-1.05516913128966e-05
-2.83974261995591e-05
-1.89594473925386e-05
-2.02352269428206e-05
-1.63414606403322e-05
-1.0359315019171e-05
-2.1344750699816e-05
-2.8821994041316e-05
-7.47992713731669e-06
-2.98436536452324e-05
-1.79797948126098e-05
-3.47361373837642e-05
-1.79522507632226e-05
-1.33333805002131e-06
-2.75335125494083e-05
2.26048284232982e-06
-2.88065962342913e-05
-1.13162746448463e-05
-2.41989342922645e-05
-1.88677474764368e-06
-1.93732967723238e-05
-2.19764036792862e-05
-1.45160904590351e-05
-1.21512830485425e-05
-2.0383063529992e-05
2.6589111203584e-06
-2.59885680242665e-05
-4.72670239870147e-06
-2.83279456299335e-05
-1.88147183646331e-05
-3.0919568402886e-05
-6.46435978569963e-06
-5.90497745242402e-06
-2.99449328117263e-05
-1.62375168606724e-05
-3.2614771343468e-06
-1.42634333860557e-05
-2.95603502128705e-05
-2.88632195938e-05
-4.7019691854617e-05
-1.68753170684728e-06
-2.40805851837278e-05
-1.74230162240765e-05
-2.52093560621112e-05
-2.46602319889187e-05
-1.37943736595317e-06
-3.35916757663917e-06
-1.3094932521734e-05
-1.41915308701532e-05
-1.03617550258455e-05
-2.97117748805897e-05
-2.39562248792797e-05
-1.15323040974705e-05
-2.65213621575875e-05
-3.29798782991354e-05
-1.97094064494412e-08
-3.69036706596485e-05
8.59197414042467e-06
-1.05280880961009e-05
-2.10481506376737e-05
-5.24281576889089e-06
-8.72981649528866e-06
-2.92655273676376e-05
-2.8254812008552e-05
-3.67325994371066e-05
-1.18140467356873e-05
-1.12996422071474e-05
-2.35664170713827e-05
-1.41347907596011e-05
-1.43169064325285e-05
7.90589799031485e-06
-3.92435598512093e-05
-1.91431985510833e-05
-2.77794517057148e-05
-7.70490972625378e-06
-6.63614305902517e-06
5.26623460202937e-06
-7.84422350791631e-06
-4.7785948172418e-06
-2.17049139167634e-05
-3.24715348867943e-05
-4.68661211097632e-05
-3.72755682732786e-05
-2.43880220417724e-05
-3.46814152497301e-05
-6.3559427433504e-06
-7.22207949640916e-06
-4.82775678803005e-05
-1.91882862032528e-05
-1.4779645778545e-05
-3.12767852201543e-05
-1.38134977077072e-05
-1.68114151502488e-06
-1.31955501661733e-05
-3.07415391369909e-05
3.58215462032663e-06
-2.31924657082042e-05
-3.19624404686528e-05
1.62325800207793e-05
-1.38502561446816e-05
-2.95357016300497e-05
-1.26275805046073e-05
3.23390823837485e-06
-1.00940422521448e-05
-1.32861191351014e-05
-1.96065867649222e-05
-2.8873694939643e-05
-1.82888298072882e-05
-7.14134408597801e-06
-1.02232457707103e-05
-2.5324477561145e-05
3.86802395531271e-07
-3.71305841381956e-05
-2.13288196858841e-05
-3.66888901795554e-05
-2.50904942038493e-05
-1.19865706464229e-05
-2.52813973832753e-05
-4.02652522435823e-05
-3.26189026065346e-05
-1.21706591575623e-05
-2.03485781756886e-05
-2.79841874691504e-05
-2.53200488335002e-05
-2.01571756268004e-05
-1.9339710149515e-05
-2.82711617217048e-05
-8.68584922379675e-06
-2.97572206117496e-05
-4.46689369395084e-06
-2.93461378799069e-05
-1.69603890013668e-05
-2.15195781137994e-05
-4.55009762497335e-05
-1.17325748265478e-05
-2.7930266422028e-05
-3.2973535659135e-05
5.13140022882614e-06
-2.07912502770067e-05
-1.20989738797747e-05
-2.87845131194342e-05
-1.80238069375821e-05
-1.81197936424688e-05
-2.16606473170686e-05
-2.21130951755936e-05
-2.67062773511733e-05
-1.88203796495113e-05
2.11516259302105e-06
-1.97251693434731e-05
-8.71112541790513e-06
-1.87742998504841e-05
2.74738130331619e-06
-1.65892593400103e-05
-3.46018414005534e-05
-4.20898740507636e-06
-5.63006134807299e-06
-8.98685751013074e-06
-8.6985161930238e-06
-1.0733662089455e-05
-2.36748843927495e-05
-3.14145923915922e-05
-1.41725694196587e-05
-2.85198553590717e-05
-3.72812144755654e-05
-1.50088915502059e-05
-1.01803984750422e-05
-1.76835552828641e-05
-1.36163413657742e-05
-9.56329671647467e-06
-2.25617701847019e-05
-2.1233733834952e-05
-1.85008454152394e-05
-2.06113248633167e-05
-1.25336134139747e-05
-1.21922554609776e-05
-3.5980789243871e-05
-3.0705230640114e-05
-1.42186381012083e-05
-1.35360647888905e-05
-1.20376039151362e-05
-3.98967829585401e-05
-1.28977759947196e-05
-1.20307474839646e-05
-4.5214285933738e-05
-9.47523633392047e-06
-9.64254674359765e-06
-1.572594088825e-05
-4.9834708263922e-05
-1.25354691740904e-05
-2.19789330149021e-05
-3.95017551945538e-05
-2.80098945534142e-05
-2.69450732169271e-06
-2.63745268397833e-05
-1.70261987958444e-05
-8.29628244046193e-06
-2.63183050270318e-05
-1.5153675722313e-05
-9.56236493190103e-06
-1.58715183264183e-05
-1.62419682694747e-05
-3.5768262782481e-05
-1.85819395530927e-05
-4.4467511503514e-06
-4.82285895741559e-06
-8.29325642877559e-06
-1.71673106831265e-05
-1.60841762275335e-05
-2.84575278975127e-05
-3.45250401938484e-05
1.05340759215599e-05
-3.1646905816714e-05
-1.10003822949222e-05
-8.3216811740637e-06
-1.72255747938348e-05
-1.29797269285416e-05
-2.33288747023501e-05
-4.18349665596423e-05
-2.63267752262436e-05
-1.26209524751222e-05
-2.82436522935846e-05
-2.53037057821605e-05
-2.17536514690735e-05
-1.19036133613798e-05
-1.94474449580155e-05
-3.19703953699467e-05
-2.06004774461562e-05
-1.20880250827832e-05
-3.29513445499067e-05
-2.40797033076258e-05
-2.18839120704735e-05
-1.5835112397277e-05
-2.14838216529975e-05
-2.72951245750778e-05
-1.77097476933668e-05
-2.32951422260486e-05
2.14939528070559e-06
-2.04315841445581e-05
-2.26528576644258e-05
-2.75286721422659e-05
-3.08656677154391e-05
-3.09378179165577e-05
-8.40628435290758e-07
-1.64931078018694e-05
-1.76511079426755e-05
-1.76763858543056e-05
-3.02183628388349e-05
-2.5165419412809e-05
-2.50573349664939e-05
-2.74480150546508e-05
-1.05507398560165e-05
-3.65987546937588e-05
-2.90830082389041e-05
-1.21834211378625e-05
-1.99499033597245e-05
-2.16519629014973e-05
-2.6328392745346e-05
-2.99498065994494e-05
-2.79163450337452e-05
-1.42265225453328e-05
-2.89985554539855e-05
-1.83262446368438e-05
-1.74142653846044e-05
-8.99152892850979e-06
-9.80970704691697e-06
-1.92128643525435e-05
-5.4228787431207e-06
-7.05096476975607e-06
-3.91083663915155e-05
-1.4078650858381e-05
-8.43683607433389e-06
-3.05145482361001e-05
7.68455048615867e-06
-2.05889715861426e-05
-3.59835431318273e-06
-3.20508081655048e-05
-5.56837061972627e-06
-2.92827500847634e-05
-1.48847192752033e-05
-1.85890881009512e-05
-9.99865600617033e-06
-2.15860821074534e-05
-2.30469488672084e-05
-5.95938280127908e-06
-3.57184042367139e-05
-5.57526978954934e-06
-2.00972035099004e-05
-1.36053948485696e-05
-2.25360327864439e-05
-1.50148786385328e-05
-1.48607483966124e-05
-1.55161330893292e-05
-5.48679141928044e-06
-2.24887883523689e-05
-1.33668796845509e-05
-3.03051534080756e-05
-2.53205268106737e-05
-2.31333497614784e-05
-2.35069532988906e-05
-2.30332134589736e-05
-4.12884528545608e-05
-2.67290699972008e-05
-7.08344949089345e-06
-1.79552824674168e-05
-4.75296610741574e-06
-4.43579164695571e-05
-2.20072307735033e-05
-3.37303981990363e-05
-2.03083484606276e-06
-1.46286934947736e-05
-8.58578410369523e-06
-2.89974091775861e-05
-1.13294452061197e-05
-2.14431600214318e-05
-1.66112988326745e-05
-7.78009483665061e-06
-1.11373730027779e-05
-2.25989892304755e-05
-9.68214133002394e-06
5.67218903168481e-06
-9.71140260620628e-06
-1.87378892099496e-05
-3.6195139886047e-05
-8.27450882509311e-06
-9.28378558965075e-06
-2.85093023172311e-05
-2.38426656725231e-05
-1.2132430876321e-05
-3.19954044692385e-05
-2.64027795798246e-05
-1.37762665605522e-05
-2.44334714677514e-05
-2.79241614948839e-05
3.26324590505254e-06
-6.32322299052702e-06
-3.57703523188616e-05
-2.80938489086421e-06
-7.83836977684358e-06
-2.28857962007006e-05
-2.32964801269581e-05
-1.7191065066803e-05
-1.77248127003403e-05
-3.47258572158143e-05
-3.03679007722044e-05
4.82619578953338e-07
-3.87682531031453e-05
-2.1306995071815e-05
-2.43457818963588e-05
-2.20178861272599e-05
-2.57953246657471e-05
-1.85261795334777e-05
-1.5028142095762e-05
-6.27285884491652e-06
-3.34057897546558e-05
-9.17716761409561e-06
-1.39138628517704e-05
-9.09420281419554e-06
-1.00542611669649e-05
-3.32467142870641e-05
-6.58807270351438e-06
-3.34364953359239e-05
-2.51257181030092e-05
-2.48757959871398e-05
-2.0502018526089e-05
-2.31756289481207e-05
-2.05435211265755e-05
-1.51334683699245e-05
-2.90961977758993e-05
-1.81881957650048e-05
-1.37998772203087e-05
-2.25307028311841e-05
-1.08574120989034e-05
-3.41922774001482e-06
-1.9510933367087e-05
-3.33347975353428e-05
-1.66306303089702e-05
-1.63848103971442e-05
-9.74533462582629e-06
-1.33094757260002e-05
-2.7626653777811e-05
-1.14407672515316e-05
-1.23021681904621e-05
-1.15989849231354e-05
-2.51158094825177e-05
3.5594609233121e-06
-2.05261346006864e-05
-1.32382498208879e-05
-8.70913282542895e-06
-2.54424384610105e-05
3.51278039042361e-06
-1.86914740852305e-06
-1.33061213753506e-05
-9.11226965250005e-06
6.65186690532002e-06
-2.02589564350136e-05
-5.86022582132914e-06
-2.77406600542508e-05
-1.97987221535913e-05
-2.74105886269934e-05
-1.95376483857177e-05
-7.13534495803678e-06
-2.52761607497346e-05
-2.89367925346088e-05
-1.05951349597126e-06
-1.19403285244586e-05
-3.06902608004254e-05
-1.72484669162277e-05
-3.53759426156477e-05
-2.81818798200584e-05
-1.77178520418625e-05
-3.22207779980971e-06
-1.41064347986481e-05
-3.54359260380826e-05
-2.80120831977411e-05
-3.0867780692867e-05
-2.4415599724787e-05
-9.0556949587825e-06
-2.82657437494277e-05
-2.37402172919729e-05
-1.67448579508814e-05
-2.29707893592361e-05
-3.0543923405274e-05
-1.28974522445055e-05
-1.14381624700525e-05
-8.69528184836909e-06
-9.59325145100138e-06
-2.18910908870049e-05
-1.32647786099738e-05
-2.14568336769661e-05
-1.88713356513148e-05
-1.17108832093563e-05
-7.97611513118908e-06
-3.36191141799324e-05
-2.12369415128642e-05
-5.47606607744619e-07
-3.5303098673637e-05
-1.29330330504628e-05
-9.84237588991693e-06
-3.02848659845194e-06
-1.71120772078482e-05
-2.88400877301275e-05
-3.95980139610787e-05
-1.5718720452233e-05
-3.79932369761788e-05
3.96544354627412e-06
-9.12704126597307e-07
-1.36761108349388e-05
-1.69031324178758e-05
-1.6840914435015e-05
-1.74988163912675e-05
-2.85287794680281e-05
-1.85135529198072e-05
-8.48957161290625e-06
-4.98780369682456e-05
-3.48808625074038e-05
-1.09128998775239e-05
-3.65600327071822e-05
-7.41337129590066e-06
-2.0791509257804e-05
-7.81501215014821e-06
-8.17724594946095e-06
-9.09697266892274e-06
-2.17317872682981e-05
-1.04046324867017e-05
-2.87354083207425e-05
5.23864359033031e-06
1.11334617813916e-05
-3.0191057608074e-05
-2.33476935261533e-05
-2.41241443263783e-05
-1.71380058796252e-05
-1.20518832906674e-05
-4.1711731591981e-06
-6.18859344957085e-06
-1.1718398694892e-05
-2.26245546880319e-05
-1.83686547499875e-05
-2.41341243282563e-05
-2.64659100510803e-05
-3.73739801765506e-05
-3.05264715119311e-05
-3.1955905272812e-05
-1.46324004788831e-05
-1.4189524354654e-05
-6.60836993430143e-06
-2.3812646456552e-05
-1.33783239021161e-05
6.85079186471698e-07
-5.02943920000354e-06
-9.92095892354138e-06
-1.57185702657072e-05
-1.29338620635374e-05
-3.51405499593566e-05
-2.92625188478521e-05
-1.64690863957884e-05
-2.80026378114507e-05
-2.02076107766459e-05
-3.16081733824075e-05
-7.29791043658268e-06
-7.60579191835514e-06
-2.90597137514711e-05
-2.06930942876498e-05
-2.57661946550207e-05
-9.3009752322941e-06
-2.29736011403946e-05
-1.46946215202946e-05
-7.50418214465942e-06
-1.18727022241433e-05
-1.71214309932822e-05
-2.32004847106417e-05
-2.15559154839996e-05
-6.15750800471311e-05
-2.68715498548634e-05
-1.26603859140781e-05
-4.02112698103755e-05
-3.50097946203302e-05
-1.71581925905556e-05
-7.96987085912893e-06
-1.33316023567099e-05
-1.68704322226366e-05
-2.30656759111779e-05
-3.53805082666586e-05
-3.87389818695554e-05
-1.58079304977976e-05
-2.42955795863562e-05
-2.93295819749482e-05
-3.28624929252837e-05
-4.35776899710497e-06
-2.05346105802876e-05
-4.76727963441861e-06
-1.07911083007351e-05
-3.02407884967534e-05
-1.481273669185e-05
-3.86851468189592e-05
-3.51819108687751e-05
-1.07361966512354e-05
-4.76881193112354e-06
-1.30071105223508e-05
-1.76880694654225e-05
-2.82776989348621e-05
-1.57390984806818e-05
-1.7431571203842e-06
-2.17971335158965e-05
-1.50555451801038e-05
-3.91952449484402e-05
1.85873588437826e-05
-1.88512809727539e-05
-3.76212776663283e-06
-4.00686317744984e-05
-2.96407498040181e-05
-4.85331632551021e-06
-3.2355199275385e-05
-7.26268036345689e-06
-1.27333712306429e-07
-2.06130680462305e-05
-1.03620229809115e-05
-3.50799704054709e-05
-2.79360202373917e-05
-2.86070304106872e-05
-2.02663258268763e-05
-2.50558581732258e-05
-2.21104599307883e-05
-2.2305474130436e-05
-3.24843252483711e-05
-2.26993434842584e-05
-1.86600816437387e-05
-1.472443519155e-05
-7.69239051969651e-06
-3.31966484407143e-05
-2.46113103279368e-05
-3.93556280025565e-05
-1.79811865948947e-05
-1.95687008411996e-05
-1.5095226435503e-05
-2.7406130404364e-05
-1.87174916788959e-05
-6.85698562647166e-06
-1.38039632751505e-05
-3.55602803037476e-05
-3.43766783110445e-06
-1.74929798551948e-05
-3.51520038842416e-05
-1.08036972312409e-05
-1.30330400147276e-05
-6.54432593034037e-06
-3.00556559869402e-05
-3.27686987665869e-05
-1.34343501182448e-05
-1.71776180186113e-05
-2.50067940842996e-05
-2.13374704278225e-05
-3.75909029780986e-05
-2.89939927597639e-05
-9.87918039669328e-06
-2.31504835693294e-05
-2.06997183954258e-05
-2.45957808955403e-05
-1.48182532330403e-05
-3.8822767852846e-05
-5.43034563093554e-06
-1.08559738376989e-05
-9.45408067614491e-06
-1.07244670311173e-05
-2.54308547167173e-05
-2.18110132730135e-05
-1.11420572428771e-05
-3.27655698351504e-05
-6.57961275299083e-06
-3.44498810445976e-05
-1.65044906413037e-05
-4.06135191582475e-05
-1.4741296006749e-05
-1.73621031317252e-05
-1.46907022650505e-05
-1.48300925184573e-05
-2.72896120466336e-05
-2.33728791778703e-05
-1.7348557107948e-05
-3.04190593359848e-05
-1.57660460112906e-05
-1.63662978588964e-05
1.27503910398849e-05
3.08688081766474e-06
-3.69961677919875e-05
-2.6086647756845e-05
-5.92454643869365e-06
9.33823235925517e-06
-2.7140238701587e-05
2.81634929889628e-06
-7.11351141062118e-06
-1.93648439438652e-06
-1.34194749199356e-05
-1.62448469334551e-05
8.08563565442717e-06
-1.65043119938416e-05
-1.76938197922417e-05
-1.98491170387494e-05
-2.75728597524251e-05
-9.29662315973448e-06
-1.49477266282205e-05
-3.18613681032915e-06
1.02185618455919e-06
-1.15799983129865e-05
-1.25046822909647e-05
-2.09778160912133e-05
-3.39011999939771e-05
3.56335062145191e-06
-1.88804322652946e-05
-1.66910895871091e-05
-2.04590968439179e-05
-2.15803477122837e-05
-5.36456707712766e-05
-2.82527814188245e-05
-2.97350872320671e-05
-2.30361043617626e-05
-3.10542225437831e-05
-5.33696215090848e-06
-4.20443149285296e-05
-2.0560446604022e-05
-3.33013822216444e-06
-1.70090214261612e-05
-2.50941543957649e-05
-2.68703395598429e-05
-1.26519832838491e-05
-4.48924202414446e-05
-4.7210619242997e-07
-2.79675345857013e-05
-2.47485704591998e-05
-2.35038603328513e-05
-4.08500288232869e-06
-1.92213392016478e-05
-2.31995272798391e-05
-3.03647079744337e-05
-3.28836464158473e-05
-6.24082463325032e-06
-2.93372271447162e-05
-3.51918049660023e-05
-2.40581562827165e-05
-2.78723599787217e-06
-1.25558182362425e-05
-1.89253373257337e-05
-2.19810803708387e-05
-1.45568513553198e-05
-3.38488125791648e-05
2.7903049855587e-06
-1.07603993408303e-05
-1.66286907841027e-05
-2.93647063656107e-05
-1.38128961278017e-05
-4.43196426377037e-05
-1.69785827682755e-06
-2.64074630557557e-05
-1.88347617296561e-05
-2.63374454191008e-05
-3.56394694567963e-05
-2.91182309961158e-05
-9.33382053031213e-06
-1.5299686303786e-05
-2.45047286927184e-05
-2.250043997707e-05
-5.06434112855169e-06
-2.54067797205478e-05
-2.40724021361614e-05
-1.8740809421543e-05
-9.40324778882596e-06
-1.88216543311036e-05
-2.36266853251259e-05
-2.98495928529303e-06
-5.78036719642647e-06
-1.0581870319184e-05
-1.47789451579839e-05
-1.1430705100811e-05
-8.64208490786125e-06
-2.965521800747e-06
-3.44062063797209e-06
-1.95656439885414e-05
-1.49826585647819e-05
-1.12191033657248e-05
-2.0376694511907e-06
-8.24383835578453e-06
-1.2723971068565e-05
-2.95894058665905e-05
-5.91774829857916e-06
-2.82276738641701e-05
-1.64372695791886e-05
-1.04634711892216e-05
-5.84652784891709e-06
-1.92435202212317e-05
-2.43022772746805e-05
-6.33847201321362e-06
-2.73829972065102e-05
-3.29081577178826e-05
-9.45929468473939e-06
-5.06654074103466e-05
-2.03210578802533e-05
-1.19350150500557e-05
-1.23048069649625e-05
-1.52600363363021e-05
-1.54523507155803e-05
-3.18155359570104e-05
-4.36328167472886e-05
-2.83161398970363e-05
-9.9598337366472e-06
-2.25262546505283e-05
-4.01082568196058e-05
-1.67129058334566e-05
-8.79469025216876e-06
-2.90027561220412e-05
-2.02568248263081e-05
-1.70571841466204e-05
-7.01086382189429e-06
-2.18661688451386e-05
-2.75246677833287e-07
-5.01646939490591e-05
-2.51280161188333e-05
-2.97803650476297e-05
-2.55875710666052e-05
-2.82011328232979e-05
-4.35867287800522e-05
-2.75816914992435e-05
-3.03398389022819e-05
-2.57384851433236e-05
-3.61421466659684e-05
-1.34343733685122e-05
-2.47874945261206e-05
-2.34850869323274e-05
4.06049481287816e-06
-1.51332448476757e-06
-2.43325101329877e-05
-8.34854459561285e-06
-2.53335858375038e-05
9.67059944641707e-06
-2.14656677945029e-05
-1.75798268922339e-06
-3.13926430578326e-05
-1.11480298880395e-05
-2.27023367517931e-05
-2.73767426660219e-05
-2.01036136457929e-05
-1.7443341226982e-05
-2.09245021525372e-05
5.55162156939444e-06
-1.44950618998326e-05
-2.21575258402654e-05
-2.32302684853747e-05
-3.87554542919853e-05
-1.93579392017549e-05
-1.16432591209051e-05
-1.29069075706438e-05
-6.40550949090929e-06
-1.85864113887647e-05
-1.38966254287332e-05
-6.25278174932626e-06
-1.30732818672087e-06
-2.61535324140397e-05
-4.39431453611314e-05
-2.9458871122389e-06
-1.457691187988e-05
-6.50126110208389e-06
-3.52696630240102e-05
-4.17142774053878e-05
-3.03874249086387e-05
-2.77566631975315e-05
-4.92019864921103e-06
-1.1368676256258e-05
-1.02499767309315e-05
-2.57157571297823e-05
-4.53583954535423e-06
7.86889755042571e-07
-2.07015229278897e-05
-2.1854765338601e-05
-1.63960474569368e-05
-1.94209122735109e-05
-2.93037484646954e-05
-3.33664955182457e-06
-2.57979731639278e-05
-3.57283436656718e-05
-2.77043844171832e-05
-1.23000801067895e-05
-1.57818311189853e-05
-1.48838106294384e-05
-1.39648238377453e-05
-2.86743354816562e-05
-2.14955966924875e-05
-2.53692125739584e-05
-3.03551506771459e-05
-2.15426341703069e-05
-2.28590522642327e-05
-3.60951089261012e-05
-2.12163158980344e-05
-1.11565446123669e-05
3.38945517832224e-06
-1.48184456107094e-05
-2.55824056090227e-05
1.71944266002714e-06
-3.70082879861406e-05
-2.39899194241314e-05
-1.31246310779916e-05
-2.22085009299454e-05
-3.16636605193924e-05
-2.13921081756633e-05
-4.78268427558809e-05
-4.40655205697634e-05
-2.78453238410582e-05
-3.45168007207273e-05
3.72537995855832e-06
-2.96194312426046e-05
-2.06349023196224e-05
-1.02302234149773e-05
-3.76381318838619e-05
-1.67773759453331e-05
-9.15157602649461e-06
-1.20826890110478e-05
-1.87130608658466e-05
-1.41649091188183e-05
2.92209498533966e-06
-5.40858368043837e-06
-1.06403750432752e-05
-3.86735082648522e-05
6.81769829122512e-06
-1.10377578757723e-05
-3.40126522218789e-05
-2.52913001490798e-05
-3.78876763318606e-05
-7.6658620678097e-06
-2.34766179600853e-05
-3.85031168838184e-06
-4.52980489259431e-06
-3.62218512544934e-05
3.26692394925043e-06
-3.16149844563452e-05
-2.09161216850731e-05
-8.4393862055807e-06
-5.27407735452022e-06
-3.15797307349322e-05
-2.13365354006257e-05
-2.18864469948281e-05
-2.27048685377427e-05
-2.01650969006702e-05
-8.51255838762573e-06
-2.56720268669542e-05
-2.15840611214813e-05
-6.09297443053204e-06
-2.05180609601778e-05
-2.72973309945912e-05
-6.59200277414761e-07
-1.61423245835501e-05
-2.59835429915448e-05
-2.22863312606641e-05
-5.43892249745349e-06
-1.07667580232838e-07
-2.04799669944828e-05
-2.95325586659331e-05
-8.13231766077326e-06
-1.26428822526702e-05
-2.50853479702873e-05
-3.08914731565133e-05
-2.61607827461184e-05
-3.02235074710839e-05
-1.36479057079993e-05
-1.13365117330366e-05
-2.28830101252219e-05
-5.23694052157088e-05
-1.17619491671465e-05
-7.59757002475977e-06
-1.7952989578639e-05
-2.8480431287268e-05
-2.41102704954209e-05
-1.92600980546204e-05
-2.03609069011267e-05
-3.65254023735464e-05
-2.61203745174765e-05
-4.55513627368146e-06
-4.1138923734504e-05
-1.29196192222676e-05
-3.80745771282109e-05
-7.57202945222771e-06
-1.70772870055396e-05
-1.88723088258901e-05
-3.2299236951205e-05
-1.99212493362844e-05
-2.52617391004253e-05
-2.54696555938493e-05
-2.42343351499434e-05
-2.63868603604767e-05
-1.76477607419859e-05
-4.52519949102869e-07
-2.21353100705576e-05
-2.2589372443481e-05
-1.71182846684658e-05
-1.57304799389908e-05
-2.70884890371697e-05
-2.39967994452044e-05
-2.9288911120933e-05
-6.89515536583615e-06
-3.0328380846006e-05
-2.84463876869473e-05
-1.38578103402091e-05
-2.0832353701908e-05
-4.34972039525243e-06
1.93057733562978e-05
-2.43195539228913e-05
-3.5525930011108e-05
-2.72640635072743e-05
-1.45554289868877e-05
-1.61147401931833e-05
-8.76304561995556e-06
-2.06311315401998e-05
-3.68094721220082e-05
-4.57137758016746e-06
-4.66186027289701e-05
1.02390165137941e-05
-7.10202373452197e-06
-4.39906851394511e-05
-1.8771856955367e-05
-1.27841422747549e-05
-9.05655520267097e-06
-2.39542182205006e-05
-1.75010577369711e-05
-3.36462044582948e-05
-3.49711751722552e-06
-1.47323161881129e-05
-1.83997795669773e-05
-1.34884620457532e-05
-3.25583086343785e-05
-3.85455411021944e-05
-4.81908329187132e-06
-1.49466770622467e-05
-3.12356295477692e-05
-2.57228370791511e-05
-1.28275585828643e-05
-4.08520474933327e-05
-1.91220476651727e-05
-1.99892624448758e-05
-1.83534239147274e-05
-2.84325223050005e-05
-6.04997915273504e-06
-2.0055312167796e-05
-1.49027564528932e-05
-1.37307282699261e-05
-3.17632286787973e-05
-1.88119675488913e-05
-2.34214798247522e-05
-2.47514189877495e-05
-2.76624637430808e-05
-1.00727812126043e-05
-2.87179482684139e-07
-3.02666173369597e-05
-2.26229329146732e-05
-2.11524786469255e-05
-5.04885537601932e-06
-2.18942114134072e-05
-3.34609285390151e-05
-1.23226733694445e-05
-2.03063857257746e-05
-2.15024084337068e-05
-2.55428416636212e-05
-2.56449798194323e-06
-4.68417172360901e-05
-1.45865571285125e-05
-1.16888222183867e-05
-9.08297698657453e-06
-2.11964405105928e-05
-2.35646640877237e-05
-1.07837982444442e-05
-1.7763643834798e-05
-2.11877695174473e-05
-1.27828223531932e-05
-2.54665044340297e-05
-3.05557772048348e-05
-7.41230877947357e-06
-3.39706165596675e-05
-2.22212930458331e-05
-1.98556051387463e-05
-2.77390151428547e-05
-4.19920012506556e-06
-2.24145922782917e-05
-2.78952094228492e-05
-1.42908536007741e-05
-4.43272335502579e-07
-1.08985502583653e-05
-2.37070931688912e-05
-1.52731316736528e-05
-3.93833225386328e-05
-2.4022513429685e-05
-3.50545414509915e-05
-5.17934269520157e-06
-6.32830114313819e-07
-2.82003999533383e-05
-2.03165166117309e-05
-1.0287048530231e-05
-1.88096763818952e-05
-1.43929498448482e-05
-2.38328141564989e-05
-3.26272362352051e-05
-1.46980828439119e-05
-2.53013703191976e-05
-1.36898746616439e-05
-1.54808734698395e-05
-4.08767794773954e-06
-1.43582473481566e-05
-2.41448578750224e-07
-1.12088676025074e-05
5.42005817654151e-07
-2.35077705332555e-05
-5.07879074381102e-05
-1.89298323236175e-05
-2.82178821549539e-05
-2.74045894477027e-05
-2.62605124286625e-05
-3.65237012514129e-05
-1.13400445024179e-05
-1.84682249301522e-05
-2.37346833681786e-05
-3.04085615574459e-05
-2.4879640146426e-05
-3.60445118321566e-05
-2.52517085226686e-05
-4.76712160715111e-07
-2.45304378578466e-05
-1.35246373568577e-05
-3.44006122847415e-05
-1.40015999593834e-05
-4.72350766888531e-06
-3.24648911245673e-05
-2.93171794836927e-05
-3.16993549569254e-05
-2.30550808053465e-05
1.81940869136453e-06
-1.67149426284691e-05
-2.36496163384299e-05
-2.16104725741879e-05
-9.28157499486079e-06
-4.37473448661534e-05
-3.70065029743289e-05
-2.49955061067195e-05
3.30621867948404e-06
-3.6576860592257e-05
-2.14790950038763e-05
-4.05665120092501e-05
-1.62971022560447e-05
-2.99650703834797e-06
-3.23262712627526e-05
-4.16832229771831e-05
-7.46516710177004e-06
-1.91095501825996e-05
-9.69613584435377e-06
-9.82588313510475e-06
-2.56306903702849e-05
-1.39928082336584e-05
-6.42597639120943e-07
-2.36421664429187e-05
1.88181955254571e-06
-1.11902235816661e-06
-4.85336109166337e-05
-8.32590645109175e-06
-7.18850191698938e-06
-1.63189528602581e-05
-2.73838785938382e-05
-1.946751068716e-05
-2.46450887176736e-05
-2.73057121645288e-05
-1.9024651392983e-05
-4.27263755395687e-05
-3.0835805861985e-05
-3.63122330823711e-05
-1.73415357995854e-05
-2.39098471697147e-05
-1.64668879425966e-05
-2.72564444008348e-05
-2.12400250659627e-05
-8.67659411600303e-06
-1.80954841450758e-06
-1.52209526258716e-05
-3.57307664203674e-06
-2.20138281497287e-05
-9.6981152391329e-06
-4.42698251112591e-06
-3.73575633665359e-05
-1.82617202418608e-05
-4.02973594402903e-05
-1.64164747524244e-05
-8.03158060646841e-06
-7.88517572868776e-06
5.60355392648742e-07
-3.73673562995788e-05
-1.80679069452275e-05
-1.77295607434501e-05
3.5387689087736e-06
-1.8127248747047e-05
-1.97403600927752e-05
-2.96805272732759e-05
-3.28045912725602e-05
-3.64967654009186e-06
-2.15265755778534e-05
-3.2685066029151e-05
-1.92383601962411e-05
-2.6064327250703e-05
-1.86129280297329e-05
-2.44244511495585e-05
-3.29376788371388e-05
-2.00640969472686e-05
-1.31165702437506e-05
-3.1108581294091e-05
8.02663172634384e-06
-2.72236945576586e-05
-3.24095073143315e-05
-1.18799788213735e-05
-1.94181280983422e-05
-2.80104377190811e-05
-9.99910333126475e-06
-1.75967414958097e-05
-2.45805778913776e-05
-4.8914049832206e-05
-2.70519007504125e-05
-2.38945137995838e-05
-3.76384294900887e-05
-1.51755976996886e-05
-3.82643818979996e-06
-1.10958019261644e-05
-8.06964069956576e-06
-9.42649518712393e-06
-2.01955978470671e-05
-4.22916913145648e-05
-1.18922903685802e-05
-3.03877234439544e-05
-3.64867034984264e-05
-1.3345583047162e-05
1.66404424245097e-06
-2.09823444802795e-05
-8.68725816541656e-06
-4.07513138270373e-06
-4.88694023608332e-05
-1.43719977624835e-05
-2.25833978224155e-05
-9.58649262640274e-07
-2.14599397657934e-05
-2.85468407907211e-05
-1.91161170826273e-05
3.83505519115038e-06
-4.72987842067637e-06
-1.36910002587013e-05
-3.24871002603579e-05
-7.43742527808983e-06
-2.00545238562718e-05
-2.58049556702201e-05
-1.66212792159252e-05
-9.18418989446971e-06
-8.56502003408005e-06
-3.26401256594045e-05
-1.61375217812723e-05
-1.86826559166101e-05
-4.10308096043366e-05
-2.05960497695279e-05
-1.41061971141361e-05
-1.0522891793098e-05
-3.1071061947328e-05
-1.5172047917413e-05
-3.04930896328036e-05
-2.44588719197963e-05
-1.21659680381031e-05
-2.0571842464023e-05
-2.04337410488315e-05
-3.25970377827686e-06
-1.69215154453449e-05
-2.20390112286219e-05
-2.75389770908939e-05
-3.76755781060851e-05
-3.3012080695836e-05
-3.01957390652771e-05
-3.09952868945571e-05
-3.16268895862181e-05
1.02486823428749e-06
-1.7073279696398e-05
-4.08274057339642e-05
-2.04472108322191e-05
-1.56298280771542e-05
-2.67349520398803e-05
-2.34547367652498e-05
-9.993882105255e-06
1.34790794189842e-05
-1.52809609158876e-05
-2.29097383484549e-05
-1.6245325190939e-05
-2.20365446493452e-05
-9.18724927265791e-06
-2.23373458483635e-05
-3.7894361321998e-05
-1.28524004933458e-05
-1.43852886690084e-05
-3.74363072830051e-05
-9.98723896414409e-06
-3.08871411682252e-05
-2.79379902158672e-05
-9.25182072442787e-06
-2.54276149151655e-05
-1.80909586538541e-05
-1.25926123584302e-05
-7.87718827011644e-06
-1.36095806604813e-05
-1.13345219404839e-05
-2.16231265627724e-05
-1.03129056247206e-05
-2.30396139521383e-05
-2.5992844300607e-05
-2.54548146469825e-05
-2.14894955464468e-05
-2.58380738536787e-05
-2.63039174137779e-05
-1.14720386593315e-05
-2.95005280059872e-05
-4.13658307864795e-05
-3.2513199787755e-05
-2.74952850504562e-05
-4.00318893918052e-05
-1.98927227882341e-05
-2.16354282582744e-05
-2.9164780382025e-05
-2.51673673483452e-05
-1.77622734223876e-05
-1.7630404704507e-05
-6.17152412466334e-06
-2.20527938968409e-05
-2.0667740331677e-05
-7.56377486742863e-06
-5.80284543654474e-06
4.27804906976294e-06
-1.93566829280077e-05
-1.11462485350481e-05
-5.06077866329915e-07
-3.53991066047708e-05
-8.09447769981459e-06
-2.50843841329643e-05
-1.42887693843719e-05
-1.8821557795532e-05
-2.78066374530312e-05
-2.71620846605659e-06
-3.77792082432932e-05
5.68640490595834e-06
-1.31533762318241e-05
-1.99529814640009e-05
-2.60322418649682e-05
-2.3047944152737e-05
-2.74817379149769e-05
-4.26813715427783e-05
-1.40548970231808e-05
6.76552857767431e-06
-4.35064476259767e-05
-3.09819225429696e-05
-3.13304725250396e-05
-1.03697995761694e-05
-1.59439515273059e-05
-1.27232133302726e-05
-4.72014815990843e-05
-3.63407841527553e-05
-2.0450462605055e-05
-1.14806758520263e-05
-9.82748818944873e-06
-2.59208654093327e-05
2.88083095088891e-06
-1.77197040001411e-05
-1.20214864474939e-05
-1.55674710600276e-05
-4.1471662547422e-05
-2.25582759684085e-07
-2.62222097690282e-05
-2.14645163099315e-05
-1.51924856485912e-05
-1.24805776789927e-05
-3.60364310289658e-05
-7.74617268924041e-06
-2.42900451494655e-05
-9.45546664588887e-06
-2.62098473853781e-05
-1.9422854882409e-05
-3.0853310083393e-05
-1.62412999909576e-05
-9.63861639084399e-06
-1.97666362939236e-05
-2.11479456406301e-05
-1.39591662576803e-05
-1.4243414221728e-05
1.74016969129479e-06
-3.00417887744706e-05
1.82737206422716e-06
-2.87314550276164e-05
-1.82122502384323e-05
-9.62450632817251e-06
-2.84324061567241e-05
-2.19434910238285e-05
-2.40515652349346e-05
-1.04559242753718e-05
-2.62944230759442e-05
-4.3724123509044e-06
-2.08041331410819e-05
-1.96908349470839e-05
-2.61000963949004e-05
-1.75573324567441e-05
-1.80606077909017e-05
-3.04002411064681e-05
-4.13067298020902e-05
-5.00666718589815e-06
-1.63420522167429e-05
-1.05411842557843e-05
-1.21355647199973e-05
-2.40928071740531e-05
-3.93290592604521e-05
-2.48093760703731e-05
-2.59326911003597e-06
-3.72079214608002e-05
-8.64187501484386e-06
-2.21284300173749e-05
-2.40386149320599e-05
-2.48670629997325e-05
-2.9828254227191e-06
-4.53451185591667e-05
8.00770373097502e-06
-3.13992246184184e-05
-3.41024878334568e-05
-2.23688941595518e-05
-3.0304741623223e-05
-4.09858020142119e-05
-1.04654313707236e-07
-1.86763171617739e-05
-3.28911232019289e-05
-1.31082849371229e-05
-2.0036946622637e-05
-1.54343440103033e-05
-3.79062667220919e-05
-2.99567220920539e-05
-8.89087709300934e-07
-2.6978981214551e-05
-2.65006489534597e-05
-1.17275824556747e-05
-2.65068201004918e-05
-1.57794362986099e-05
-3.02694035095935e-05
-7.12943747160803e-06
2.9728785173819e-06
-2.35659625392236e-05
-1.75273767472096e-05
-3.5155735784834e-05
-3.79795739742894e-05
-1.78538709768804e-05
-1.16702356015812e-05
-1.81187500795752e-05
-1.28573312005869e-05
-2.15544006131404e-05
-1.93794542957896e-05
-2.52080727921718e-05
-9.95051773888667e-06
-3.7979324952101e-05
-7.88336842935157e-07
-1.97136897651016e-06
-1.38100621117331e-05
-2.73673150844473e-05
-1.91817886724036e-05
-3.45046842878917e-05
-2.71391525279137e-05
-4.01120645476451e-05
-2.21448458496758e-05
-1.95116792415148e-05
-1.23729547526088e-05
-5.83732384193201e-06
-1.88534615721262e-05
-2.85074282481651e-05
-2.34042437880813e-05
-3.56471975935011e-05
-3.6023986757967e-05
-1.87481653310822e-05
7.68841436384448e-06
-7.57158596192451e-06
-2.97278687466771e-05
6.00180921855655e-06
-2.63312170096187e-05
-1.30466257757812e-05
-3.95605658316034e-05
-5.21712042069027e-06
-2.45121997082698e-05
-2.20443885760547e-05
-8.27427921737192e-06
5.46198289188276e-06
-5.40391916397781e-06
-1.98974321560847e-05
-1.88120201772188e-05
-4.1173419583918e-05
-6.9300772044928e-06
-1.17631862623071e-05
-1.28520769350763e-05
-3.02723078226329e-05
-1.41582527918662e-05
-2.06602122955883e-05
-1.65259985068167e-05
-2.02770325820359e-05
-2.77660624197154e-05
-3.9865180249279e-05
-2.09607097046405e-05
-2.99931906248361e-05
-2.09009090405074e-05
8.83464808605604e-07
-2.82805214790956e-05
-1.33591513757813e-05
-3.17847774422147e-05
-2.61481136378031e-06
-2.69589565222356e-05
-3.00758124274012e-05
-2.10567357125383e-05
-3.46993704885168e-05
-1.12301357193454e-05
-4.28531904327236e-05
-2.41781072526414e-05
-1.16833082926285e-06
-3.18288312418036e-05
-3.17071509753283e-05
-1.83713585726549e-05
-3.06794837620967e-05
-2.71276225340556e-05
-2.09325789921821e-05
-2.27376115551481e-05
-1.35017577045718e-05
-4.05711884095415e-05
-3.85305387272769e-05
2.45612339339701e-06
-2.46072790093108e-05
-1.78718325908199e-05
-2.6139268666907e-05
-3.69074154758217e-05
-2.44683956247649e-05
-1.37043769321645e-05
-2.53621847752447e-05
-7.84907945771332e-06
-2.96844817174397e-05
-2.44389972828971e-05
-2.63252255159307e-05
-1.55011466950134e-05
-1.63822931301156e-05
-2.20006743473986e-05
1.21363898035049e-05
-1.61752161569129e-05
-1.15894947482157e-05
-4.76611064270537e-05
1.22633091880673e-05
-1.42894248740225e-05
-1.94603697743236e-05
-2.63134134046169e-05
-2.76445171781515e-05
-2.68017971335683e-05
-9.13958333290987e-06
-2.9084149071979e-05
-2.34926820377515e-05
-2.78015870445175e-05
-9.47741473274995e-06
-4.23475656880955e-05
-2.74004061584248e-05
-2.19388677737338e-05
-2.87038489760072e-05
-3.2234252827121e-05
-3.72608282399137e-05
-2.11914286789509e-06
-2.29029078288317e-05
-3.28313137112098e-05
-2.63708838605975e-05
-1.98229182586764e-05
-9.0342327896602e-06
-1.57094335446451e-05
2.95938203339611e-06
-2.495249017633e-05
-1.52882015297822e-05
-1.11874979590048e-05
-1.17349024567844e-05
-2.4895352724775e-05
-5.66208953388431e-06
-2.24100028548713e-05
5.50755903145007e-06
-2.6662517572492e-05
-1.83614599747132e-05
-2.07551963377142e-05
-3.59325782656941e-05
-2.34559664589178e-05
-8.42978575078652e-07
-4.07864207686385e-05
-2.52157636785192e-05
-2.56616185995142e-05
-2.30911843806898e-05
-4.83880831245996e-05
-3.61714578590394e-05
-3.57772841697694e-05
-2.66831643880789e-05
-2.75015300784565e-05
-3.46083546310563e-05
-2.62044867296739e-05
-1.67132383213314e-05
-9.65146256305852e-06
-1.4227874023255e-05
-2.26406896752549e-05
-2.13175298370841e-05
-1.87681727412529e-05
-1.19270948561984e-05
-2.30995617903476e-05
-2.26124039460961e-05
-7.92652744106386e-06
-2.13837056008249e-05
-3.2745620246452e-05
-3.38205311386048e-05
-4.33582339283876e-05
-2.21951274727218e-05
-4.23582709007366e-05
4.55829864083508e-06
-4.32433506556494e-05
-2.92025926735837e-05
-2.72454907950823e-05
-2.73769814902141e-05
-6.83249720584479e-06
-9.63077905786664e-06
-2.50964802106545e-05
-3.99077153858444e-05
-3.57409440752969e-05
-1.31791904698314e-05
-1.41107196152412e-05
-2.06905059384119e-05
-1.68313180655937e-05
-2.03468988954469e-05
-2.93846004218337e-05
-2.29471971936221e-06
-2.93587127198996e-05
-2.85706942062061e-05
-2.56892247899572e-05
-4.92810006874939e-06
-1.99013013002728e-05
-1.57513615987769e-05
-3.9649218173172e-05
-2.58094093405477e-05
-2.07813730072923e-05
-2.8031162515318e-05
-4.28698095030168e-05
-2.85512637796256e-05
-1.82279805337655e-05
-1.11519994804085e-05
-2.59493269866815e-05
-2.2309295706148e-06
-2.64676366371048e-05
-4.51548297705229e-06
-2.46828506882379e-05
-4.08775561326469e-06
-2.40127025914469e-05
-1.98874757551369e-05
-7.23704071866045e-07
-4.78050113240206e-05
-2.4026496183363e-05
-2.7717510471859e-05
-3.23705815941757e-05
-2.93202718316656e-05
-1.50482349522166e-05
-2.96040963965726e-06
-2.96829790537307e-05
-2.28430500065775e-05
-1.91859204323274e-05
-2.36584788064871e-05
-2.08359568405001e-08
-1.03732484368972e-05
-1.16970550267003e-05
-3.45940095715004e-06
-2.1293275055971e-05
-3.65660386781835e-05
-2.21922101173327e-05
-3.25924030138613e-05
-3.78080896074249e-05
-2.22488231346378e-05
-2.34296713510149e-05
-3.11011978462932e-05
-2.62015106449894e-05
-5.56716442699905e-06
-4.46338670436915e-06
-3.11039479619971e-05
-2.29061446006113e-05
-2.58916512558874e-05
-8.5225646780315e-06
-1.29913863218155e-05
-3.53218701280471e-05
-4.95474316593323e-05
-1.5865576143395e-05
-3.14668205994014e-05
-1.22376055574482e-05
-1.94199046555909e-05
3.86435930569005e-06
-2.45534226088641e-05
-2.17833214652469e-05
-4.23539475552046e-05
-2.77268579011901e-05
-1.23009624374623e-05
-1.23642480817104e-05
-2.30042471848451e-05
-3.06629855499798e-05
-7.378239168907e-06
-1.9214277993648e-05
-1.83394524297296e-05
-3.07074765987608e-05
-2.01120752934138e-05
-1.41554518476543e-05
-1.7995661821888e-05
-2.20228281287597e-05
-1.18781052481722e-05
-1.16189075938141e-05
-3.84993108628276e-05
-1.76892783695553e-05
-2.06048852071633e-05
-6.60180240790686e-06
-9.39010747798977e-06
-2.79404674818897e-05
-1.72179746653695e-05
-7.21146553829391e-06
-1.43303934276614e-05
2.01010838308109e-06
-1.94956456381345e-05
-3.11153432171511e-05
-2.21366359355664e-05
-6.04180517425398e-06
-2.13251251598529e-05
-4.42347763393148e-05
-8.36429761551548e-07
-1.42649540648895e-05
-2.30835144729599e-05
-2.03588861634967e-05
7.17126947115831e-06
-1.37687000863082e-05
-2.67919372922528e-06
9.26163481144047e-06
-1.9114028683595e-05
-1.76780820035233e-05
-2.11767594638926e-05
-2.36590579592721e-05
-1.55531670475104e-05
-1.11355509423711e-05
-1.02889995021422e-05
-4.64988824247225e-05
-2.15416009040596e-05
-2.98837753135384e-05
-2.31355636143589e-05
-5.91757058593825e-06
3.92866837425778e-06
-5.11853807548253e-06
-3.39197140766421e-05
-3.03574424139678e-05
-1.88035729551238e-05
-3.88013173528309e-05
-9.31569236013096e-06
7.61774855395118e-07
-2.92571051540954e-05
-4.68296315359389e-05
-8.96949451179869e-06
-1.05322082167451e-05
-9.25438625833707e-06
-3.14906501530264e-05
1.17245474556444e-06
-4.80142852137941e-06
-1.44766523804906e-05
-2.56835553547556e-05
-2.92495911536799e-05
-1.56477243871646e-05
-7.58784321844825e-06
-2.1795157408798e-05
-1.83029691364265e-05
2.71344350620546e-06
-1.36605148846893e-05
-1.78737540850938e-05
-2.07937113871399e-05
-4.00022342477817e-05
-3.67394945664252e-05
-3.17178014309982e-05
-1.92321552956781e-05
-5.11815475131999e-06
-2.05937560683575e-05
-3.30000900222006e-05
-2.97434129873901e-05
-2.73844841219955e-05
-2.69052897717622e-05
-1.40046116562026e-05
-1.15466829952725e-05
-3.487491098009e-05
-3.18311039220179e-05
-2.50961360479492e-05
-5.97530739031174e-06
-4.9874387734131e-05
-9.09398560770294e-06
-1.82737816132449e-05
-2.11045722997262e-05
-2.47377035951983e-05
-1.38114531014609e-05
-3.23823222370766e-06
-2.92719596059487e-05
-2.66621103251136e-05
-1.89800651551206e-05
-2.28217300885706e-05
-1.40843256528237e-05
-2.84299586662787e-05
-6.99120378585334e-06
-7.35886534132647e-08
-2.85607315141955e-05
-3.00675916554923e-05
-4.48030447409024e-05
-1.70762944783254e-05
-3.74178406640173e-05
-8.29092853013766e-06
-2.333946743559e-05
-1.97513547711649e-05
8.25557569744069e-07
-3.16657370497744e-05
-3.55039413635417e-05
-6.71740718458208e-06
-3.60768136195172e-05
-2.27931646921269e-05
-2.04903961838383e-05
-4.88345544170687e-06
-1.4090951294325e-05
-2.22715493992134e-05
-2.58129954301578e-05
-2.79210963105657e-05
-2.50424445700915e-05
-2.063448124644e-05
-1.61008817647605e-05
-9.43988775401613e-06
-2.48511194194639e-05
-6.15230251432914e-07
-1.3665547551844e-05
-2.30990395632153e-05
-3.37800294896353e-05
-1.67541921068482e-05
-4.47983792886807e-05
-1.65732041315094e-05
-2.56232439102346e-05
-1.95449132402457e-05
-3.49267315647908e-06
5.66464574570168e-06
-2.39022701210937e-05
-2.52105648700874e-05
-1.98856104804279e-05
-3.62983379833975e-05
-1.62174948278024e-05
-1.23427335482445e-05
-1.59632424140429e-05
-2.37422207423518e-05
-2.94875358443175e-05
-3.14970848892127e-05
-2.36267660509311e-05
-1.69726610461323e-05
-1.55043104938754e-05
8.11520975846773e-06
-2.23064903664024e-05
-1.42575947068635e-05
-1.73446173504795e-05
-1.35486249073888e-05
-8.05354108515509e-06
-2.58458737612451e-05
-2.56807399697277e-05
-2.44530718108846e-05
-4.70814457489999e-05
-1.95076722492306e-05
-2.88056521338936e-05
-8.29825734518463e-06
-2.65140478416472e-05
-7.30009249490199e-06
-7.00227227170602e-06
-1.99988200789019e-05
-3.15336193576692e-05
-2.38556608029782e-07
-3.1327785674062e-05
-3.42778563543236e-05
-2.15325576170141e-06
-1.40387726375827e-05
-3.33862011821632e-05
-1.32166846466684e-05
-2.42072154683538e-05
-2.83440109536358e-05
-3.40943014389737e-05
-2.00548904740269e-05
-2.57312897112494e-05
-1.70821323482708e-05
-2.18131872932475e-05
-9.43897139468607e-06
-2.40271837753275e-05
-8.75153435197582e-06
-1.93091275647495e-05
-2.3605005329307e-05
-2.55422759864509e-05
-3.81179754372309e-05
-3.07597005793873e-06
-3.02940398818567e-05
-2.12367046397554e-05
-1.76740698081888e-05
-2.20423765148992e-05
-2.81666759552877e-05
-2.46027651434515e-05
-3.94668390337268e-06
-2.95619116994121e-05
-2.19084140866816e-05
-1.76903243491941e-05
-1.40257402376694e-05
-2.11447613921775e-05
-2.52138803495011e-05
-6.79937435155129e-06
-2.93405251862968e-06
-3.00065850383286e-05
-9.70003430498146e-06
-3.33023539527751e-05
-1.71997195787988e-05
-2.26259846930724e-05
-1.04622048482644e-05
-9.1283140690933e-06
-1.31776113240669e-05
-3.29534662210442e-05
-3.30750669036258e-05
-7.44830911856414e-06
-2.39959420530686e-05
-3.1418589273235e-05
-3.48176300109866e-05
-1.20103018817688e-05
-2.24701127781652e-05
-4.20639190967431e-05
-1.04484781458707e-05
-6.00226384162806e-06
-4.1809090239231e-06
-1.05265361830396e-05
-3.3460543312815e-05
-3.36069012289868e-05
-1.23355604203595e-05
-3.43068809804005e-05
-1.94713097072366e-05
-2.02074000084989e-05
-1.99348803020499e-05
-2.65576230094833e-05
-1.38019964279598e-05
-2.53393700299201e-05
-2.14990472318265e-05
2.04003026593952e-06
-2.7840096520518e-05
-1.20791359268817e-05
-2.22655317128294e-05
-3.49625462299405e-05
-4.74713327076292e-05
-4.1333786927773e-05
-2.35385725525497e-05
-2.02682796230594e-05
-2.92634426027852e-05
-4.45759424621926e-06
-4.38257499360555e-05
-3.54699930285819e-06
-1.3864162505013e-05
-2.9178132723518e-05
-1.93773994740198e-05
-1.93167479244285e-05
-1.21873808970762e-05
-1.01866423930443e-05
-9.61422964655811e-06
-3.41574020041124e-05
2.1531828439154e-06
-6.98786903962417e-06
-2.50234223037919e-05
-2.56923799281145e-05
-1.78084544861624e-05
-1.92269328543811e-05
-9.06004049464139e-06
-2.24545978933272e-05
-2.77114870633877e-05
-3.41894055272174e-05
-1.40014841202741e-05
-2.47159100396873e-05
-2.93906674002916e-05
-1.79308150073582e-05
-1.80393652678473e-05
-2.74165399031488e-05
-2.08852851029598e-05
-2.0143369356467e-05
-1.95493444325445e-05
-3.43488815175497e-06
-3.29178233281444e-05
-2.37462723711531e-05
-3.78379887193527e-05
-1.59220185478017e-05
-1.08863946074586e-05
-8.65585274422174e-09
-8.13593866055953e-06
-2.34458486472716e-05
-2.85654808255215e-05
-5.9707024842243e-06
7.2102626201377e-06
-3.76038796383758e-05
-7.28614698638679e-06
-8.19591181227182e-06
-1.3733795919142e-05
-6.31261639248381e-06
-2.22173478747916e-05
-3.32434199753565e-05
-2.56792455462699e-05
-2.15921697427571e-05
-3.80804181084936e-05
-2.1455502924927e-05
-4.34862812390981e-05
-1.0549466968209e-05
-3.73173257857892e-05
-3.0087913736451e-05
-2.18148750023007e-05
6.89887524506789e-06
-1.82452672606559e-05
-2.48306633308817e-05
-2.68482591870202e-05
-1.77168039318701e-05
-4.26389321095073e-05
-1.98095758864936e-05
-2.77142315350532e-05
-3.33274898713533e-05
-3.46655207154344e-05
-1.97760702093646e-05
-2.51528199730684e-05
-3.03994383771247e-05
-1.82183318266666e-05
-3.20899725122981e-05
-2.55822752950863e-05
-3.64725908264003e-05
-3.31528346788464e-05
-6.11593513895064e-06
-2.22298217920123e-05
-4.15076396342647e-05
-2.17547285629586e-06
-5.45687957058157e-06
-2.00040250237945e-05
-2.54776213314024e-05
-2.91141004280729e-05
-2.14301757439499e-05
-3.91158771144224e-05
-1.33215480148149e-05
-3.67661268424116e-05
-3.78536301894928e-05
-1.74212278614945e-05
-1.0496325524639e-05
-2.9891272034785e-05
-1.00732191157827e-05
-2.34017300748789e-05
-2.59732739749693e-05
-2.51701925956515e-05
-1.28685662379732e-05
7.78418784907409e-07
-5.80157467944389e-06
-2.2365946989969e-05
-3.18576287431691e-05
-2.00971602388527e-05
-1.20117727833668e-05
-1.38520923823583e-05
-2.15337672048553e-05
-8.22990767529335e-06
-2.64920232261987e-05
-2.73052443623171e-05
-2.18586958826116e-05
-2.28974977819235e-05
-2.40787252799638e-05
-1.08691533806095e-05
-3.08378046678496e-05
-2.14279806570779e-05
-2.76286698200884e-05
-3.16605094666605e-05
-4.49668051653088e-05
-1.50571534056462e-05
-5.31630335412344e-08
-2.24529019456221e-05
-1.72448404304975e-05
-1.53717314981883e-06
-1.54586077384244e-05
-1.84813835015454e-05
-1.98707643749441e-05
-2.75495101505626e-05
-2.07312415155751e-05
-1.48095769757236e-05
-2.58915212605109e-05
-2.09750054048615e-05
-2.33155069374958e-05
-1.08348123891702e-05
-1.31372500568219e-05
-1.84126880033935e-05
-2.00155530648476e-05
-2.00611366907733e-05
-1.67140465542837e-05
-1.21259360124041e-06
-3.17378948601942e-05
-3.64067263714499e-05
-3.62770368530943e-05
-1.73633339785487e-05
-4.79436464487571e-06
-2.37291622582347e-05
-1.63982008049867e-05
-1.77703329495242e-05
-1.47888286220952e-05
-1.9057124196961e-05
-8.7732819539065e-06
-2.98105431308831e-05
-1.88587589399237e-05
-2.46391041217271e-05
-1.70799634550315e-05
-9.90943472062591e-06
-1.52381557762867e-05
-3.35448648052899e-05
-3.73368026719494e-05
-1.78539668781686e-05
5.06389512014065e-06
-3.43371885918349e-05
-3.21818817498095e-05
-1.50815617492161e-05
3.71837667398314e-06
-2.59340663996847e-05
-3.85640863911042e-05
-1.88551160109019e-05
-2.63520795691795e-05
-2.59402386113299e-05
-2.10527823107391e-05
-3.75027446095242e-05
-3.37789674458484e-05
-4.42603629209216e-05
-1.29243170029478e-05
-2.5912429885398e-05
-1.55669234337563e-05
-8.19579433630037e-07
-4.40520793106503e-05
-5.36880325172549e-05
-1.67219192081514e-05
-1.1857148478579e-05
4.11022807389552e-06
-5.68916633269556e-06
-2.58396611953725e-05
5.79908568594174e-06
3.01653143049927e-06
-2.24567138444633e-05
-2.91160416485629e-05
-1.92048285030048e-05
-1.4458496797464e-05
-3.02144089433875e-05
-2.60930265159421e-05
-1.58303934580633e-05
-2.3015153622129e-05
-1.35780552150931e-05
-2.55696770677472e-05
-2.10402365736876e-05
2.27410904681817e-05
-1.46560732183545e-05
-1.37166891453448e-05
-3.66761174160326e-05
-3.71372637955384e-05
-2.26474312009979e-05
-2.64805594610756e-05
-3.28380964534485e-05
-3.4819184680689e-05
-1.57161920625436e-05
-3.61591552595641e-05
-9.764480879024e-06
-9.41174849967384e-08
-1.70251635323821e-06
-1.70197526314875e-05
-6.03663403125729e-06
-2.90575202379413e-05
-2.27831214908208e-05
-2.50579149506862e-05
-1.47219810795351e-05
-9.25492279471538e-06
-1.60756450178544e-05
-4.90209660860404e-06
-1.71990938168979e-05
-1.77941659685662e-05
-1.84994664149781e-05
-2.73297770702852e-05
-1.87804531205122e-05
-2.32924761178614e-05
-1.73626838965329e-05
-5.16377100917746e-07
-1.42465821070291e-06
-1.45822038453002e-05
-3.20387347585785e-05
-4.29395536767112e-05
-2.84740357064765e-05
-2.50019197427356e-05
-1.48807273421331e-05
-1.94062687313049e-05
-2.13074521758019e-05
-1.32735720382467e-05
-2.19528264681611e-05
-3.12593972253312e-05
-1.45552880531461e-05
-1.69311734463983e-05
-2.27209718284741e-05
-2.00567090478815e-05
-3.12894632671563e-05
-3.03972000917478e-05
-2.86323220518247e-05
-3.67425444229559e-05
-2.95186508577927e-05
-1.8698538084222e-05
-3.16882993278748e-05
-1.6191953212826e-05
-3.20502834269751e-05
-3.50177452860939e-05
-1.21203036123809e-05
-2.09848251722286e-05
-1.58099625371906e-05
-3.54058239757427e-05
-2.5448993997047e-05
2.74320770240042e-06
-1.71002577916966e-05
-6.81822792018033e-06
-3.46446603665773e-06
-1.81804154965751e-05
-4.08369553530755e-06
-3.91453651321261e-05
-1.05849046532955e-05
-1.90409466901906e-05
-1.33190980301209e-05
-4.5691042119542e-05
-2.76151082711324e-05
-1.10970756571043e-05
-1.31439233235932e-05
-3.28139568673295e-05
-1.18469997302672e-05
-1.65632607866617e-05
-2.82284961334789e-05
-3.10140058985508e-05
-7.48461415088445e-06
-2.35218545488202e-05
-3.5851148970686e-05
-1.46885195749367e-05
-3.09634625003742e-05
-4.25369946933769e-05
-3.07943308040132e-05
-1.66550209999784e-05
-1.70587048406201e-05
-2.8093991286997e-05
-1.85719203566328e-05
-9.74758968881037e-06
-1.74751203554557e-05
-2.2931932419372e-05
-7.69744811936712e-06
-3.95938131454676e-05
-1.08585585720962e-05
-8.88421880029749e-06
-3.66765894417872e-05
-2.67849510387983e-05
-8.76729395450323e-06
-7.67953892443977e-06
-2.36540126933372e-05
-2.45733195223066e-05
-1.54942273308075e-05
-2.48319461943356e-05
-4.92079596015484e-06
-1.2042802796137e-05
-2.93189690333303e-05
-2.88548833851012e-05
-2.05742833750888e-05
-2.45531511864514e-05
-5.0324636837448e-06
-4.13355269712721e-05
-3.81175151129241e-05
-3.66484891048309e-05
-9.12533472728598e-06
-3.8288260785425e-05
-1.5682205972205e-05
7.56366179722658e-07
-2.78488063642212e-05
-1.27933847202379e-05
-1.68512077183059e-05
-3.51803187232573e-05
-2.68655351592337e-05
-3.99956858865946e-05
-2.0426410848626e-05
-2.15514163792844e-05
-1.23530442520261e-05
-2.03288076307721e-05
-4.36105779259336e-06
-2.19035304336288e-05
-3.43748063504463e-05
-2.30920797848247e-05
-4.30308721338584e-05
-1.76967777504231e-05
-2.97487326887381e-05
6.51842655787211e-06
-2.83123852687194e-05
-4.90964851457336e-06
-3.28521036966992e-05
-1.92102446211334e-05
-7.19957887743203e-06
-3.64121089972466e-06
4.24304028977491e-06
-3.99706517884895e-05
-5.33657072723099e-06
-1.93829973822372e-05
-4.2795134385862e-06
-9.24574676333613e-06
-3.85894060627769e-05
-2.04622304841493e-05
1.29382223170021e-05
-1.9873478709918e-05
-2.06134236839839e-05
-7.57914842004441e-06
-2.25691707420339e-05
-8.92354207703907e-06
-1.84442330983389e-05
-2.84163807278905e-05
-2.56810545996264e-05
-1.86746241124665e-05
-1.44403943459987e-05
-1.8192653361493e-05
-2.2470881868341e-05
-2.97172367088431e-05
-1.48652048101264e-05
-1.74801365184417e-05
-2.10847271087353e-05
-1.14124686745217e-05
-2.43079914107641e-05
-1.68815163852744e-05
-2.54646099815157e-05
-2.00739793877942e-05
-1.9956252713231e-06
-2.64712217613649e-05
-3.01809682734613e-05
-3.55241005640244e-06
-2.51953589000291e-05
4.08410197280365e-06
-2.00490989503804e-06
-2.32001688108731e-05
-3.5701580912959e-06
-2.22718284050916e-05
-1.78266844668426e-05
-3.05312618774384e-05
-1.0770806289699e-05
-1.47173725262146e-05
-1.41160470716004e-05
-2.3457089136345e-05
-8.35325623953479e-06
-1.21712323675152e-05
-1.27946387691069e-05
-9.14275669962809e-06
-2.46431087861719e-05
-2.68545990479701e-05
-3.44184731734953e-05
-3.73940054787873e-05
-2.42144329283721e-05
-2.31683724000449e-07
-2.56593430100997e-05
-1.65403295120222e-05
-2.3150968785526e-05
2.61784541445127e-06
-7.22963781538075e-06
-2.00432514779095e-05
-4.34368024300058e-05
-1.13721402849343e-05
-8.79776440941694e-06
-2.74326803806336e-05
-3.87173643100397e-06
-3.22505887510918e-05
-2.43988811669753e-05
-2.90511169166891e-05
-1.48674578501076e-05
-2.11646158243301e-05
-2.76827557311707e-05
-4.57655238347328e-05
-3.54747241919998e-05
-2.52978147090092e-05
-1.58912068242759e-05
-2.20704455393006e-05
-3.07674128077161e-05
-1.66433760911544e-05
-2.05459641286367e-05
-1.53720940915328e-05
-1.97705639265599e-05
-2.52552559500575e-05
-2.42685820242636e-05
-2.58293290828224e-05
-1.44357168964423e-05
-3.1474099460345e-05
-3.05748090806245e-05
-2.29238784262649e-05
6.79427302715285e-06
-1.75543004507824e-06
-1.3205088053419e-05
-4.35431444279621e-05
-6.00438544811809e-06
-1.33245582966923e-05
-2.40537746552334e-05
-1.08160777182357e-05
-3.02982770712979e-05
-1.6659767496069e-05
-1.47769291887293e-05
-2.16393615894907e-05
-2.31673361056295e-05
-1.8177706388481e-05
-2.07905178241075e-05
-3.01046557072508e-05
-2.04071359895974e-05
-1.78635665391115e-05
-1.08554213529435e-05
-2.74221789727503e-05
-5.49325305227899e-06
-8.38183625675699e-06
-1.14662058971153e-05
-4.75203305749258e-06
-1.20223156486593e-05
-1.695954573012e-05
-1.66071695608734e-05
-3.19740261398194e-05
-1.31424681414907e-05
-2.48025008722665e-06
-3.56140539368839e-05
-2.71631649958781e-05
-2.63870835137892e-05
-2.6761286054181e-05
-4.03458452030284e-05
-7.15375687830356e-06
-2.2514674992636e-05
-4.83006470306735e-06
-2.20144366639901e-05
-1.9336425692365e-05
-1.42406950891883e-05
-1.57963408054764e-05
-1.59598441331632e-05
-1.91224918052768e-05
-3.3423071720457e-05
-2.98035886916003e-05
1.41251927223236e-06
-2.18247298430704e-05
-2.17116758524261e-05
2.76928053235527e-06
-1.97323430085832e-05
-4.2248804774415e-05
-1.4349509835156e-05
-2.4612429439561e-05
-3.2526282987313e-05
-5.23230985171347e-05
-2.33816034552985e-05
-1.76612085578363e-05
-1.40725991155127e-05
-2.58100098132867e-05
-5.31164022613171e-05
-4.51082347116118e-05
-1.60451667399249e-05
-2.19152684681316e-05
-5.03762655581786e-05
-1.52272541683438e-05
-2.37600389242699e-05
-1.20859990233371e-05
-2.66255915864829e-05
-2.68436143261909e-05
-1.36392916107253e-05
-3.37732418474352e-05
-1.65870599406521e-06
-3.32584847416547e-05
-1.59385633415903e-05
-9.28718266359992e-06
-7.34239036631798e-06
-3.37594648279294e-05
-2.50291478127427e-05
-3.16166331449949e-05
-2.32019833422493e-05
1.84041126894624e-06
-1.14287269179198e-05
-1.71567126321779e-05
-5.43914218122086e-06
-1.03055214213481e-05
1.47158411089489e-06
-2.09946579623128e-05
-2.88344467800361e-05
-1.7417831764116e-05
-2.82973693773023e-05
-2.62114655635689e-05
-2.4897225152592e-05
-1.6306893893503e-05
-2.69046507150587e-05
-1.74772921684722e-05
-1.67877013019317e-05
-1.43843621587536e-05
-1.88085597460924e-05
-1.69254516312598e-05
-1.77282243248734e-05
-3.23478878449559e-05
-1.78945368035789e-05
-1.34075190180905e-05
-2.73180151244634e-05
-1.38863555109354e-05
-1.81373923131344e-05
-1.58108224609134e-05
-1.69163513556663e-05
-3.37893896699223e-05
-9.38662135906882e-06
-3.1923789842974e-05
-2.51587621674503e-05
-3.00435845680349e-05
-3.71948535510052e-05
-3.05773361734554e-06
-5.33706811562219e-05
-2.16927932755086e-05
-2.84843064446991e-05
-1.19102117793607e-05
-2.62213173075413e-05
-4.04397556762597e-05
-2.5892944357759e-05
-1.50994526786925e-05
-3.74321035680132e-05
-3.14890354639588e-05
-4.2136182971011e-05
-3.89952905493047e-05
-5.4890159767407e-06
-3.56069223063742e-05
-2.49124445255333e-05
4.49474150301306e-07
-3.2533243362088e-06
-3.00179969948189e-05
-2.03283790398809e-05
-2.75758734877335e-05
-2.66025534648141e-05
-7.74819018713674e-06
-1.50028774691713e-05
-2.12160604934621e-05
-2.67788281952181e-05
-1.47074234765994e-05
-1.66534061979551e-05
-2.34346813178174e-05
-2.79433685081596e-05
-2.27304880147991e-05
-1.44794684503847e-05
-1.43813448367976e-05
-2.49033802523211e-05
-1.21811655452903e-05
-3.01599558787352e-05
-1.81854339811512e-05
-1.95786395759908e-05
-2.02478153651287e-05
-1.19747955808417e-05
-1.29700135320196e-05
-1.26447559990356e-05
-4.9688929724509e-06
-2.28371637803669e-05
-2.99128849901865e-05
-2.3049564116951e-05
-4.21638076072153e-05
-3.25018919291335e-05
-2.28697514232557e-05
-1.05470623783381e-05
-2.52518800552284e-05
-8.53858603320525e-06
-5.01864239412406e-06
-2.62322286759699e-05
-9.03865358510563e-06
-2.61412613246182e-05
-1.94471959734674e-05
-1.96043064052872e-05
-9.42050327394832e-06
-2.00347242415857e-05
-2.54843288615501e-06
-8.77361336815336e-06
-1.94410054531286e-05
-1.8308931402819e-05
-9.34154450791708e-06
-1.70007955292488e-05
-2.61432103019843e-05
-1.18095430174481e-05
-1.95873483242482e-05
-1.30335833076435e-05
-2.74555263291829e-05
-2.62865616973223e-05
-2.37231211049617e-05
-2.63251985258046e-05
-1.56466019237053e-05
-2.50376849948555e-05
-3.44644465016316e-05
-2.49870646940777e-05
-2.63449321024098e-06
-4.29375129758148e-06
-3.34443762686387e-05
-1.87536601716443e-05
-3.75951934771814e-05
-2.00625679129928e-05
-3.40041162028799e-05
-1.71229438747407e-05
-2.19956126138886e-05
-3.17085819783019e-05
-2.67818642747967e-05
-2.83264930320037e-05
-3.92281455385766e-05
-3.09244678719203e-05
-4.94622212264519e-05
-2.71580126536257e-05
-1.89656880818332e-05
-1.08744857434549e-05
-1.58272736254137e-05
-7.35470781929748e-06
-1.8727603586472e-05
-1.80972135540987e-05
-2.88079504750051e-05
-3.7919248585976e-06
-5.95512614809837e-06
-3.28990467530644e-05
-1.12320797062931e-05
-7.76805251981288e-06
-6.11189241611346e-06
-1.95545460092231e-05
-4.07866463097514e-05
-7.13052391428557e-07
-3.87142444425638e-05
-2.12085643687355e-05
-1.35903316118145e-05
-1.42918585415286e-05
-9.88657842293414e-06
-7.72044087120052e-07
-2.81726107695986e-05
-6.20343522913982e-06
-5.99882210534137e-08
-2.30685143265206e-05
-1.73927829769715e-05
-1.53111671872785e-05
-2.16627851549564e-05
-9.88718933364024e-06
-3.18363310461542e-05
-2.80040919937838e-05
-2.88911850335883e-05
-1.83435047716804e-05
-8.97633998738106e-06
1.78965042039319e-06
-6.27816216916296e-06
-2.24496173854937e-05
-1.66070539022855e-05
-1.85423494961189e-05
-2.30795143123606e-05
-2.27855876421679e-05
-2.53487288177185e-05
-2.93198893264231e-05
-2.19435710201526e-05
-1.13383016307646e-05
-3.14400873755357e-05
6.7226203583423e-06
-1.65280411655063e-05
-2.11121871880011e-05
8.12404507759128e-06
-3.25862564379001e-05
-8.0439933972193e-06
-7.37431607799895e-06
-2.40852075791655e-05
-1.13969747568e-05
-1.48127190270469e-05
-1.61750442467222e-05
-3.51741782853378e-05
-3.14232961361302e-05
-2.9493898350411e-05
-1.7945387327478e-05
-7.29367843141781e-06
-4.43574174971375e-05
-2.97139627627903e-05
-3.47368879666466e-05
-2.97095140325686e-05
-3.08644147530576e-05
-1.90837612979466e-05
-3.57640488704428e-05
-1.88698439489424e-05
-4.10819978460097e-05
-1.86721961371127e-05
-1.76935658102277e-05
-7.7860141138354e-06
-1.50012529718282e-05
-1.84653175674033e-05
-1.7163063218318e-05
-3.17776938034356e-05
-3.85965618473648e-05
-4.32480769451516e-05
-4.09801910552698e-05
-8.80367868204966e-06
-2.7282888901905e-05
-5.54743272294998e-05
1.26560774796554e-05
-1.93160232888366e-05
-1.18594681640325e-05
-9.00621749526893e-06
-3.58028971941442e-05
9.95394618258975e-07
-2.02450078799268e-06
-1.57114765619204e-05
-1.66750066553809e-05
-1.30183647612851e-05
-1.92192880145935e-05
-1.87459912862117e-05
-1.5579191484493e-05
-9.04623926194401e-06
-4.02455185983669e-05
-1.24157143813747e-05
-3.39419768277797e-05
-1.62483136846494e-05
-3.15655169400136e-05
-8.068403835116e-06
-3.50207316885839e-05
-7.1778077993955e-06
-1.65477351614482e-05
-2.03283763243098e-05
-2.03342338937732e-05
-7.45658565332158e-06
-2.5100635582812e-05
-3.40761497428786e-05
-1.35383518503353e-05
-2.70320648085167e-05
-1.43136535224779e-05
2.91047189034571e-06
-1.89710592764784e-06
-2.09646452840539e-05
-1.65011723869666e-05
-2.84900053108415e-05
-1.41499898676719e-05
-8.66375265822827e-06
-2.13904431673277e-05
-4.29999350252555e-06
-2.0150288436327e-05
3.24639594745609e-06
-5.7938680094046e-05
-3.65887256527802e-05
5.2016161929284e-06
-4.62464292264428e-05
-3.15694842747913e-05
-3.53885879206385e-05
-1.33979399831698e-05
-3.08747329525473e-05
-2.63788448266191e-05
-2.64646890491295e-05
-6.65858353349512e-06
-2.53887938953188e-05
-2.57033028352912e-05
-2.06061543362063e-06
-3.18247908168809e-05
-1.86032794060606e-05
-3.41734357925911e-05
-1.36984735062247e-05
8.56897167879874e-06
-2.77597677796879e-05
-3.0116658791515e-06
-2.43410644236186e-05
-1.34433609033311e-05
-2.32579586220278e-05
-1.38623191688845e-05
-3.02197420537733e-05
-3.38887875813676e-05
-1.08860428625233e-05
-3.1423608317134e-05
-4.52814498085336e-06
-7.41014968235969e-06
-4.58148353819897e-05
-3.53067327853497e-05
-8.54307386210018e-06
-1.84099540194645e-05
-1.73496665704281e-05
-1.79268500192823e-05
-2.46818096165779e-05
-6.12669689087252e-06
-1.76976894357203e-05
-2.79266313801742e-05
-1.99700557579531e-05
-1.12274957147621e-05
-3.83953521891885e-05
-9.67072462021761e-06
-3.19242912963476e-06
-1.68092977092917e-05
-1.19525966045462e-06
-1.99770972754384e-05
-1.5049758381893e-05
-1.48723791581521e-05
-3.97841914792436e-05
2.60752390330953e-06
-5.15957632607583e-05
-2.8568268799042e-05
-2.8033189572405e-05
-1.48063168425845e-05
-1.8869095762346e-05
-1.13822663304877e-05
-2.52798327278427e-05
-7.3366016281132e-06
-2.16924925565833e-05
-1.12371999918068e-05
-3.85796811387597e-05
-1.84919064297496e-05
-8.19562295727345e-06
-1.89363447275955e-05
1.23585979187315e-06
-4.27081713084845e-06
-4.1602456814044e-05
-1.53190079162367e-05
-2.42694650523894e-05
-2.24106350760126e-05
-1.15947031342185e-05
-2.82842337396945e-05
-2.59085838329596e-05
-2.44145523430934e-05
-4.16510484848044e-06
-2.138752149343e-05
-2.20597017063496e-05
-6.8775613214093e-06
-2.0254127750139e-05
-3.13733183390455e-05
-7.81015914606979e-06
-2.72586626394364e-05
-2.28587293801607e-05
8.27921494629683e-06
-6.76594415980549e-06
-9.3024229599531e-06
-4.81612506643447e-05
-1.95773523706347e-05
-1.70795772336446e-05
-1.63154460753588e-05
-1.01075967754499e-05
-2.34386577950538e-05
-2.34236865890183e-05
-5.17862776218588e-05
-2.05867917050508e-05
-2.48524351650479e-05
-3.07732271317624e-05
-2.16038779817995e-05
-3.32976610995076e-05
-2.43952788061805e-05
-2.19693304768639e-05
-2.80872820160743e-05
-8.17357671823443e-06
-2.25496356188676e-05
-3.44731162824446e-05
-2.16951546167712e-05
-1.7443073963878e-05
-2.54917881447783e-05
-2.70106450984949e-05
-1.73821804751896e-05
-1.30180784511484e-05
-1.89774374058361e-05
-1.32600073662225e-05
-1.12048573877922e-05
-1.68424727774232e-05
-3.23724450613275e-05
-1.3911253952793e-05
3.76902405140603e-06
-1.67060592514177e-05
-3.83747852430175e-05
-3.37866401394883e-05
-2.49552376131489e-05
-1.36348109672113e-05
-2.09133747590331e-05
-2.3582350111266e-05
-2.39094217727228e-05
-2.81099854602775e-05
-1.64652302944494e-05
-2.64300119079992e-05
-1.34783536723779e-05
-7.8965282451165e-06
-2.48176883023249e-05
-2.59304655014839e-05
-1.8564653678338e-05
-3.75893651908799e-05
-1.76936290956214e-05
-1.70118613743241e-05
-1.41151859086631e-05
-1.22136630634463e-06
-2.01796270166309e-05
4.58095346835104e-06
-5.04372252139222e-06
-2.56611192325116e-05
-2.71458187257741e-05
-1.83601076444491e-05
-2.79810653736032e-05
-3.60383455487865e-05
-4.49738798662804e-06
-2.39402714649687e-05
-1.6844309826952e-05
-1.24682188876809e-05
-1.1991318474498e-05
-2.01894545911166e-05
-1.21030520717408e-05
-2.4496805048205e-05
-3.37308161407763e-05
-2.10922982565375e-05
-2.67905000774813e-05
-2.56132231910411e-05
-1.40381533076808e-05
-2.51935546430923e-05
-2.43868412056343e-05
1.8270277937369e-06
-2.12845677031638e-05
-2.53932257176153e-05
-2.09726922576854e-05
-1.21696987877796e-05
-9.81514442342265e-06
-1.58941653379891e-05
-1.15748831920888e-05
-2.78158475309008e-05
-2.40313923670974e-05
-1.09351711325223e-05
-3.69420799983729e-05
-1.64222524161545e-05
-8.20351860106498e-06
-2.55498791442553e-05
-1.97180074740681e-05
-1.33188842703499e-05
-1.98898239455755e-05
-1.36936894651479e-05
-9.90366512220837e-06
-1.20914146008464e-05
-1.49961356031898e-06
-3.40829738958265e-05
-1.60259809388754e-05
-2.42059142099761e-05
-1.36200070047424e-05
3.53213759058483e-06
-1.90898425462994e-05
-3.79037759254338e-05
-2.70865153853511e-05
-3.77970023354753e-05
-2.15183915136245e-05
-2.48298101895122e-05
-2.96665262412266e-05
4.26246357136663e-06
-2.48079389541663e-05
-3.10331719999653e-05
-2.61376898581134e-05
-8.23118044009167e-06
-4.01642315884996e-05
-4.7895367364718e-06
9.81065099091075e-06
-2.00122852186112e-05
-2.38362838103974e-05
-3.59138061887737e-05
-1.22902163693326e-05
-2.10925585951978e-05
-3.27232055565826e-05
-2.44767410152878e-05
-3.20578337573185e-05
-5.50936750277284e-06
-2.55366988775634e-05
-1.22322191938369e-05
-4.22065543163676e-05
-1.78336495911333e-05
-7.69941392019109e-06
-2.94664857098091e-05
-2.10396243120753e-06
-5.58439544543044e-06
-9.79997017205696e-06
-1.38631029031204e-05
-2.47837190704619e-05
-4.63450438844343e-06
-1.91340934241447e-05
-1.40786646805834e-05
-1.71432135241996e-05
-2.84075495328493e-05
-3.65085912509602e-05
-1.55564950691036e-05
-3.63556944694381e-05
1.0706797643521e-06
-1.78402887839047e-05
-1.66183698607704e-05
-2.55500283645054e-05
-3.31642954836456e-05
-1.84453795189579e-05
-2.71533765776919e-05
-2.15266879355725e-05
-2.14480289774864e-05
-7.87230045722696e-06
-2.04417657246873e-05
-1.79950302948733e-05
-4.82836028971312e-08
-3.19459872243643e-05
-2.5082802175664e-05
7.41766491369024e-06
-5.64674362139395e-06
-1.64232501356649e-05
4.31164946011696e-06
-2.42317821905042e-05
-3.27911198080572e-05
-4.11901170730457e-05
-2.65110028324485e-05
-3.64009524983241e-05
-2.17672846278149e-05
-1.66791701490605e-05
4.0176751959458e-07
8.90086656859548e-07
-3.42354340470419e-05
-2.77962788024192e-05
9.72170803174093e-06
-1.26771458739554e-05
-1.89695437683174e-05
-3.19366506784137e-05
-9.84224807038006e-06
-1.86724656348823e-05
-1.52502634817279e-05
-2.17975916233741e-05
-8.9275441129907e-06
-1.39312814713409e-05
-1.69353646410302e-05
-2.77323387627975e-05
-2.46949279024811e-05
-3.45960765241302e-05
-3.76009459850728e-05
-1.71967142690076e-05
-4.05436369135281e-05
-3.28683897035619e-05
-6.74921382171586e-07
4.56736378798642e-06
-1.16595199203328e-05
-4.41689032022722e-05
-2.0730763876664e-05
-1.4145716289502e-05
-2.02393714026952e-05
-2.35865256894435e-05
-2.14604320144059e-05
-4.09833355133693e-05
-1.77855223448076e-05
-2.8866476022825e-05
-3.48473073579122e-05
6.50927077460137e-06
-2.34587767278338e-05
-1.72471303742485e-06
-1.21435027329589e-05
-2.3386770270283e-05
-1.53294769534671e-05
-2.35507673185841e-05
-3.35764289319507e-05
-5.88771803339713e-06
1.34056521107501e-05
-2.58336580899882e-05
-1.72532176127174e-05
-9.37157010025972e-06
8.38575587459055e-06
-1.37058667365848e-05
-1.34261154667827e-05
-2.17326235815041e-05
-3.16453963828732e-05
-2.70823365766585e-05
5.25740871930285e-08
-1.72212697102547e-05
-1.56273735670997e-05
-2.10639784357842e-05
-1.87749285419623e-05
-7.49889850780981e-06
-2.93538291215397e-05
-1.7612884684902e-05
-2.35716730066354e-05
-1.5063385770055e-05
-2.80526598691477e-05
-1.04624331712088e-05
-3.79507111497858e-05
-3.00798378996263e-05
-1.28775893992394e-05
-3.34449658694545e-05
-1.39407007321355e-05
-3.94224152060075e-05
-5.45194924789048e-05
-2.99454882984623e-05
-1.82193299217674e-05
-2.00189844894748e-05
-1.93107711253612e-05
-1.12212876774623e-05
-8.27754044017893e-07
-1.54138817744886e-05
-8.65283354066777e-06
-1.86840841496261e-05
-3.43719688544034e-05
-3.39061608460842e-05
-1.71275009026996e-05
-3.49219258809326e-06
-7.99647671781676e-06
6.77546548266899e-06
-2.05941438467983e-05
-1.4931614863516e-05
-1.35976275805057e-05
-4.74829757151432e-05
-2.21262267905153e-05
-3.3053856630327e-05
-3.7950264286936e-05
-2.6484000341285e-05
-4.41770418411529e-05
-1.53186852260288e-05
-1.69382406513606e-05
-5.26218530929211e-06
-2.33514509424941e-05
-2.04466303031968e-05
-6.24188707365179e-06
-2.60575086722256e-05
-2.47696178259941e-05
-1.81130219969658e-05
-2.14892055635544e-06
-2.16022591712044e-05
-1.30779118024472e-05
-3.00945764745898e-05
-1.83052512405327e-05
-1.42208872343972e-05
-2.72781357285863e-05
-3.26282163103232e-05
-9.301853235657e-06
-2.90776215643114e-05
-9.49097447888367e-06
-1.05521890521704e-05
-3.09911417434128e-05
-7.39528880775448e-06
-2.44008327359715e-05
-3.52874844544087e-05
-1.6876291000099e-05
-2.29127454389638e-05
2.03694965010629e-06
-1.95176293353661e-05
-2.52246687353017e-05
-2.89378693921771e-05
-1.98575616920958e-05
-9.99695961681345e-06
-4.3175054843937e-05
-2.31741123015815e-05
-9.46900000485925e-06
-3.37530433943166e-05
-2.91292076553998e-05
-2.86743269223528e-05
-4.64139790799536e-05
-1.13694391174829e-05
-2.253237570955e-05
-2.28041362313806e-06
-3.08152149758717e-05
-2.52555644447758e-05
-1.09506871733635e-05
-9.54703497135859e-06
-2.3795280880228e-05
-1.16652053765126e-05
-2.69988497352926e-05
-3.16907426484245e-05
-3.0345045573625e-05
-1.32973599650646e-05
8.73594195297164e-06
-2.30545269510664e-05
-1.96809168643575e-05
-4.29914449730654e-05
-2.56127123488e-05
-1.61570707710768e-05
-4.20391404813551e-05
5.70330261106433e-07
-3.76477465324632e-06
-2.65685654675578e-05
-3.89713456900075e-05
-2.81425089809685e-05
-1.49757990232534e-05
-9.65012771853694e-06
-1.62778126710855e-05
-1.25432990515744e-05
-4.09171528197051e-05
-1.78564998147305e-05
-4.68609608449593e-05
-1.95947859922614e-05
-1.97611316837392e-05
-2.97201264873394e-06
-1.07716553366766e-05
-2.44090416197409e-05
-3.35591942951189e-05
-1.79501050179292e-05
-1.22694338980504e-05
-1.24724242734728e-05
-3.3845004956454e-05
-1.58239396248595e-05
1.77880886529213e-06
-2.95289776893604e-05
-3.62395563422053e-05
-3.45625662463724e-05
-2.22364929800459e-05
-3.44985111832434e-05
-3.78395798636375e-05
-1.13305945432831e-05
-4.83113045263817e-05
-1.73410355738592e-05
8.44407301877139e-07
-2.43888591183856e-05
-3.88043191992748e-05
-2.58105237594253e-05
-1.40510548788998e-05
-4.38169445919908e-06
-1.23303431545761e-06
-1.9968156696594e-06
-3.23819832414265e-05
2.21397604657902e-06
-1.76550282835808e-05
-1.65496742011453e-05
-2.01819729566122e-05
-4.67314287994485e-05
-6.17621792004445e-06
1.38294203241538e-05
-6.5489565970154e-06
-2.23129010266055e-05
-2.3500451622898e-05
-2.83313069930767e-05
-2.18158185784062e-05
1.55847204152206e-06
-1.18615953490716e-05
-1.7732142350678e-05
-2.31387498225042e-05
-5.36912846589973e-06
-8.7131437442522e-07
-7.52672068447665e-06
-2.25297236599979e-05
-2.435780403615e-05
-2.66655295972121e-05
-3.20586510305319e-06
-2.27509874830874e-05
-1.85691443221602e-05
3.2094626000458e-06
-6.63912539968815e-06
-3.20487933671567e-05
-2.26559286315798e-05
-2.90537288089002e-06
-3.60065080232672e-05
-1.44613574318156e-05
-3.30061229863821e-05
-2.20077056523078e-05
-1.0753171442952e-05
-1.32310259177536e-05
-3.45276776431658e-06
-2.16291294815012e-05
-2.90951815077253e-05
-1.42423204358521e-05
-1.16800170713838e-07
-5.81858121717973e-06
-2.14933670108159e-05
-2.91155233207351e-05
-2.85744007165331e-05
-4.50709209726581e-05
-4.94685954787487e-06
-2.9787260406528e-05
-1.86847272856279e-06
-5.97548052155462e-06
-1.80296921158177e-05
-3.60779221558101e-05
-4.42184741227813e-05
-2.22927275403698e-05
-4.20654355356311e-05
1.19407746647519e-06
-2.51391137732419e-05
-3.04892670786783e-05
-2.23775796896729e-05
-5.93588977963521e-06
-2.06462896028273e-05
-2.32985310643105e-05
-4.264340810093e-06
-2.16543554750342e-05
-1.25283823827191e-05
-3.16958898015644e-05
-1.18207367438187e-05
3.62659986061379e-06
-1.65067879815662e-05
1.39792788630703e-05
-1.02939135323563e-05
-2.68889575098557e-05
-2.77806427705891e-05
-3.4229187686265e-05
-3.10944711720354e-05
-1.77743022722547e-05
-1.41633535090105e-05
-2.75625771918159e-05
-3.30953469068086e-05
-2.17260213561964e-05
-2.90152424504689e-05
8.53207424101481e-06
-8.5978817681008e-07
-7.02828326768379e-06
-3.06168405561751e-05
-2.34203007925247e-05
-1.39652287611221e-05
-2.21417004060885e-05
-2.24106853876159e-05
-2.01770403634493e-05
-2.64915221895221e-05
-1.45993983979184e-05
-2.69355129638675e-05
-3.2985581196818e-05
-2.29255086115954e-05
-4.0436690506266e-05
-2.61709670184066e-05
-2.30232046132987e-06
-1.44200074068735e-05
2.1590464550534e-06
-9.84591059525367e-06
-2.01765963731474e-05
-2.07860340214482e-05
-1.22652048621484e-05
-9.88254445912885e-06
-1.81026768468826e-05
-2.2027968433527e-05
-2.18139822508702e-05
-9.34321455390145e-06
-1.24800493156638e-05
-3.444413892231e-05
-1.87982107757682e-05
-2.80047010203503e-05
-7.72816519996664e-06
-8.12372429992101e-07
-1.48414509980096e-05
-1.39778001986326e-05
-3.44982462881858e-05
-2.34411713751937e-05
-1.14790013592143e-05
-3.07378958757208e-05
-1.52962708416483e-05
-1.60810501495075e-05
-8.17449996271094e-06
-3.06323405700797e-05
-1.18015371170676e-05
-4.86532914588118e-05
-2.72716372912772e-06
-4.76543988355492e-06
-1.8132040708712e-05
-1.90701481963496e-05
-1.05230947612515e-05
-2.09736590257994e-05
-2.83616450416043e-05
-2.2003564305551e-05
-3.13270895780423e-05
-4.19458754996556e-05
-6.36266078791333e-06
-1.51439034081418e-05
-2.90957562424243e-05
-1.81851101644649e-05
-2.01221424269427e-05
-4.40950995171013e-06
-2.94215551463447e-05
-2.60623827751354e-05
-2.55104642750087e-05
-1.20243758152608e-05
-2.09988891494079e-05
-2.493325196397e-05
-6.16568342105163e-06
-3.32236174111765e-05
3.57840417902849e-07
-3.87651092478573e-05
-3.01525943083676e-05
-1.28246884708307e-05
-3.77987887632871e-05
-1.59264216102553e-05
-3.00332013305533e-05
-1.81800379991159e-05
-4.32473498979312e-06
-2.65975820069601e-05
-3.003142357436e-05
-2.77830655225017e-05
-2.66034414597626e-05
-5.94709013183224e-06
-4.00550043049351e-05
-2.99884154573503e-05
-2.50751643115827e-05
-1.8202891930964e-05
-3.3846046884131e-05
-1.75935993753665e-05
-1.10968852491469e-05
-1.43532040064021e-05
-2.09626126246242e-05
-2.24909727446456e-05
-1.06056134768948e-05
-1.13318165931843e-05
-1.41264299443545e-05
-1.59901214858011e-05
-2.54670864957145e-05
-3.73775559870756e-05
-2.23274238140235e-05
-2.71355150553596e-05
-2.59079025894711e-05
-1.77906272030008e-05
-5.18218976592893e-05
-1.13688563162211e-05
-9.80123469659674e-06
-1.72444832974907e-05
-3.92778807348567e-05
-2.26981832057083e-05
-1.05073540252467e-05
-1.15350675703719e-05
-1.24414879491765e-05
-4.48110540620563e-05
-9.01877057903227e-06
-1.44839272263185e-05
-1.02546054987596e-05
-8.44260638990395e-06
-3.4690846202338e-05
-4.13437828419227e-05
-1.05009427868452e-05
-3.23617321601444e-05
-6.50390107821504e-06
1.59546497234835e-06
-2.16486896342516e-05
-2.17621513653796e-05
-2.29544719282752e-05
-1.96802090664836e-05
-3.26266876649243e-05
-1.44838970687786e-05
-1.54554409168765e-05
-1.3084036398991e-05
-1.88055994350857e-05
-3.23765644712754e-05
-2.67023950242598e-05
-2.08563304123921e-05
-3.08021202966296e-05
1.36324901767594e-05
-3.84647025956609e-05
-2.21005447523375e-05
-1.15314202994708e-05
6.28271310134016e-06
3.8294271312838e-06
-1.71416652877121e-05
-3.58931566042731e-05
-2.33972910793764e-05
-1.31759858769931e-05
-2.05539695187949e-05
-2.13507318061702e-05
-1.42587688229593e-05
1.73426610463786e-07
-3.78953016792711e-05
-2.36903416042341e-05
-4.04283773897811e-05
-1.68689885737929e-05
-1.48762307800349e-06
-2.91361260406982e-05
-2.36467104244157e-05
-1.54031775655082e-05
-1.71287596991997e-05
-4.40569621377515e-05
-5.75097752969568e-06
-1.00249297657143e-06
-6.36015843052248e-06
-2.48295335140399e-05
-1.67726720488372e-05
-2.24948533739309e-05
-1.03335899999614e-05
-1.35025584773664e-05
-4.13995710256136e-05
-3.56049761251003e-05
-1.56361948401471e-05
-1.59727427723264e-06
-2.55390348365197e-05
8.35774889453718e-07
-3.2360202479106e-05
-1.97506932181722e-05
-2.00804598579175e-05
-2.13625716242986e-05
-3.72311249267098e-05
-2.81228804780316e-05
-2.00641388393899e-05
-2.83683266514516e-05
-1.59672307345265e-05
-2.00069415066456e-05
-1.56003974401629e-05
-3.11168253800328e-05
-3.24177308787845e-05
-1.36226810116044e-05
-3.30798891034035e-05
-1.62655209230332e-05
-1.24052433551807e-05
-1.16930998711713e-05
-2.35692939128444e-05
-2.04837857034284e-05
-1.01769839301173e-05
-1.28797308235318e-05
-1.70764577608191e-05
-2.13492767734584e-05
-1.57703972754102e-05
-2.17583124858355e-05
-2.37607217662538e-05
5.16366227684256e-07
-3.33312349393639e-05
-1.64925155433198e-05
-1.03430907071112e-05
-1.15985519137686e-05
-1.16250471959342e-05
-2.96827695114707e-05
-1.28583910091224e-05
-3.27860889870895e-05
-2.31794279458188e-05
-3.42906010860494e-05
-2.71887967175062e-06
-2.07705747391576e-05
-2.05380980026407e-05
-2.79757868055078e-05
-2.2869628225644e-05
-2.78979405049623e-05
-1.56693798981423e-05
-1.56358912642488e-05
6.90550833795988e-06
5.79018208220459e-06
-4.01305176004521e-05
-3.31493993130553e-05
-2.99531390291243e-05
-4.05622742503109e-05
-9.39681460080261e-06
-2.1450282084328e-05
-2.51015422688983e-05
-1.71818637079065e-05
-5.19227304083353e-06
-1.94441486653047e-05
-2.56085286235548e-06
-6.61536917241706e-06
-3.26912151687818e-05
-1.87768348369295e-05
-3.31283014163944e-05
-1.35988334489377e-05
-2.65746528088593e-05
-2.36298351908341e-05
-2.53935432488458e-05
-4.22717235839026e-05
-1.34915317456841e-05
-2.16936098416522e-05
-9.89804003000725e-06
-2.85207020283446e-05
-2.32970803070257e-05
-3.82511116957687e-05
-1.00378461444971e-05
-1.77604257180805e-05
-3.68045330611639e-05
-1.04535349176788e-05
-2.54277124665406e-05
-1.69754261609266e-05
-2.70027141622273e-05
-1.64089298806427e-05
-2.08896993128818e-05
-2.55373886236359e-05
-1.45377987264664e-05
-1.22550350946115e-05
-2.22389830258349e-05
-3.81790372217615e-06
-3.0198573494344e-05
-3.28544611945049e-05
-1.33869022690766e-05
-2.47590962722661e-05
-3.2945670200681e-05
-1.68324520554026e-05
-1.5135570520207e-05
-2.63444858171776e-05
-2.34489841560174e-05
-4.79976744701112e-06
-2.84287238744502e-05
-1.53330506774364e-05
-2.02779160093905e-05
-5.95449564743705e-06
-3.78411504120296e-05
-5.65215429359206e-07
-4.83551138102314e-05
-3.15896484589378e-06
-9.72620085132607e-06
-2.00557438434938e-05
-3.80109060557738e-05
-2.39686026622284e-05
-3.348667864475e-05
-7.00133140789358e-06
-1.69413816914148e-05
-2.64533906465785e-05
-2.39832571187959e-05
-1.30537846128991e-05
-2.42430317649936e-05
-2.10144826969224e-05
-1.95795149158942e-05
-1.75939769885797e-05
-9.63225782547413e-06
-1.32535364001817e-05
-8.92409504940488e-06
-1.3605059314285e-05
-1.42079114849418e-05
-3.0763928306603e-05
-2.69257207960461e-05
-9.46107387227842e-06
-1.86308238801862e-05
-2.21394418142603e-05
-3.81829619000425e-05
-2.05523471811358e-05
-2.18517875258077e-05
-2.69315430077224e-05
-7.83238450336936e-06
-1.34097327489305e-05
-2.30535905262102e-05
-3.98063442611407e-05
-1.02352311000741e-05
-2.61659623730375e-05
4.15334161020356e-07
-1.51964040709673e-05
-2.10484934814264e-05
-2.82378263441842e-05
-1.90298107995811e-05
-3.06385536682753e-05
-1.41569183814951e-05
-8.27870275197823e-06
-1.02920177446832e-06
-1.81093147757309e-05
-1.99132757360899e-05
-1.85588998669341e-05
-3.45479783378271e-05
-2.30694482771026e-05
-4.21881285795122e-05
-2.90647393545887e-05
-1.02742557574732e-05
-1.42444818887582e-05
6.92225306123841e-06
-1.72474334514534e-05
-3.66327249556051e-05
-2.20537721885559e-05
-1.06027809112226e-05
-1.83310560298934e-05
-2.08731932164871e-05
-1.79309833179428e-05
-1.43267022697775e-05
-3.00435121716567e-05
1.19036710045162e-05
-2.36818159580752e-05
-2.5216480677414e-05
-2.69603322551525e-05
-3.2144911996947e-05
-3.47051878967752e-05
-2.59698565549546e-05
-1.90220199955507e-05
-3.62593589434918e-05
-2.97543404667137e-05
-2.64043118081276e-05
-1.81313521112141e-05
-2.33716847525982e-05
-1.9486451751399e-05
-1.51400199484849e-05
-2.54681068594472e-05
-2.82653128198532e-05
-1.57247649351227e-05
-2.66339118048339e-05
-9.94025306702786e-06
-3.56363179772785e-05
-2.62477765719524e-05
-9.92900957399764e-06
-4.28491493288821e-06
-1.36981729921944e-05
-2.08554658372265e-05
-3.14236081777598e-05
-2.34319287314131e-05
-1.37333720985375e-05
-1.90999691493976e-05
-1.7355347171469e-05
-3.13449163834686e-05
-5.56014115910956e-06
-1.48412621570035e-05
-1.88026444982988e-05
-2.04640824548192e-05
-3.05730677469296e-05
-2.45054714905421e-05
-2.171471914367e-05
-1.46087603282328e-06
-2.24745040393587e-05
-2.13610861135061e-05
-2.87765030299762e-05
-1.26444951106907e-05
-2.64192748679833e-05
-2.73554579758538e-05
1.99450811082928e-06
-1.08703419404847e-05
-2.7953893088046e-05
-2.30698763357589e-05
-1.31279671147701e-05
-1.54856241812065e-05
-1.00440071343833e-05
-3.07491050059599e-05
-9.88777154707998e-06
-1.89700171686862e-05
-1.4954120658239e-05
-1.49175572820979e-05
-1.66185866566552e-05
-3.79034290824182e-07
-2.15894088519527e-05
-1.5290497974615e-05
-1.15150718141179e-05
-2.11227635200954e-05
-2.18290843450142e-05
-2.21842845271806e-05
-4.43532679337966e-05
-4.14876247647412e-05
-2.4640197743e-05
-1.05324649292736e-05
-1.76676996068816e-05
-2.81487899061041e-06
-2.30133999758472e-05
-1.66046106715774e-05
-1.23146846959752e-05
-1.73738691011351e-05
3.53765104594191e-07
-5.08487694237876e-06
-2.09647806978844e-05
6.67737593418732e-06
-7.82828833579406e-06
-1.09980264455593e-06
-3.28375531470022e-05
-1.08559540658837e-05
-3.05127044441285e-05
-2.55321131875683e-05
-1.6657580442398e-05
-4.11095160507478e-05
-3.33005580983389e-05
-1.37876090590792e-05
-1.27254272801152e-05
-1.63343600704893e-05
-1.72534589957991e-05
-9.61864218192287e-06
-1.85551517423415e-05
-1.16730992249388e-07
-3.07590838686034e-05
-8.3544147035873e-06
-1.70527876589816e-05
-2.91939524453547e-05
-7.3029073230676e-06
-4.44706496186087e-05
-4.13133678200033e-05
-4.72411513698308e-05
-1.77711877133593e-05
-4.15961341716231e-06
-3.24134702592535e-05
-1.21698230064638e-05
-3.15434641461979e-05
-8.9360645105113e-07
-1.60777725155079e-05
-5.09000348380384e-05
-2.83273303565722e-05
-2.57028443489068e-05
-2.95275969056311e-05
-1.16497026513651e-05
8.08158212140338e-06
-2.10667308250694e-05
6.89238373966082e-07
-2.40781308695195e-05
-8.38566173235406e-06
7.3422843439989e-07
1.10870546566557e-05
-6.95942351886985e-06
-3.80377708443708e-05
-2.91519185503642e-05
-8.71921777016682e-06
-1.25949314426786e-05
-1.64069385415316e-05
-1.42482720581117e-05
-2.40183569278854e-05
-5.5532838872877e-06
-4.87520214527358e-06
-1.65629976747807e-05
-2.49932965859325e-05
-9.33681782355684e-06
-3.19154641863456e-05
-7.40696028064823e-06
-2.1469929281096e-05
-3.24171531777192e-05
-2.33588907836377e-05
-2.20850042915123e-05
-3.39398436590077e-06
-3.65963723453535e-06
-2.81356243340795e-05
-1.45822238476339e-05
-2.421661091858e-05
-1.16527880386521e-05
-1.87448212966784e-05
-2.94494132586518e-05
-7.30317250703926e-06
-3.19763355106381e-05
-1.17563882620503e-05
-1.93854122412985e-05
-4.17148989224479e-06
-3.05910714576594e-05
-3.43141357532703e-05
-1.36274153700632e-05
3.87269243899494e-06
-9.7743786231178e-06
-3.23003405775643e-05
-3.07641492593824e-05
-3.25195451785177e-05
-2.75864382813827e-05
-1.74354188430861e-05
-1.65209967715611e-05
-1.11589150437951e-05
-1.28222007317088e-05
-2.66126368060191e-05
-3.26438994170141e-05
-2.34957818649706e-05
-1.06015114244301e-05
-3.93268800000002e-05
-3.10403521451003e-05
-3.16873815222693e-05
-2.4936296484667e-05
-2.94434186568522e-05
-1.51785304508447e-05
-1.3873197837502e-05
-2.76383332239339e-05
1.76272257277534e-06
-1.80340546126546e-05
-3.51226795904219e-05
-1.76140271674628e-05
-2.79310491586108e-05
-2.93012537929091e-05
-1.75232971305319e-05
-4.41409213210676e-06
-3.6306945157607e-05
-1.268851450782e-05
-6.3840534335889e-06
-2.05663195210601e-05
-2.35084149452897e-05
-1.42131917184609e-05
-4.01777781040618e-05
-6.06292646058019e-05
-1.31521498673708e-05
-1.97717789326059e-05
-4.10582895976901e-06
-2.30741384434437e-05
-1.06419758359079e-05
-3.32532833009604e-05
-2.13024415473064e-05
-5.11310734930853e-06
-1.48852303830382e-05
-2.17972128124357e-05
-2.15935141542266e-06
-2.06653385217172e-05
-9.03837413750964e-06
-1.60605095467246e-05
-2.15103612091239e-05
-2.30238565474393e-05
-3.64847846546238e-05
-2.08559236163185e-05
-2.29726360906008e-05
-1.41597417818041e-05
-1.88265013669883e-05
-3.1525520377e-05
-3.26559443048657e-06
1.4079522488066e-05
-3.40591727973595e-05
1.74957307841628e-06
-9.10812580120783e-06
-1.02667020679767e-05
-1.11283382455159e-05
-2.63896584369829e-05
-9.75352093833567e-06
-2.8050199037105e-05
-2.68390635665243e-05
-1.85957176513338e-05
-1.5747609965353e-05
-2.97183413938992e-05
-6.40722993235366e-07
-1.96265118978873e-05
-1.52144691372554e-05
-2.97880648968553e-05
-1.9836271496671e-05
-1.15648452953145e-05
-1.32375010165379e-05
-4.14069789994464e-05
-3.40101667895752e-05
-4.22646210214617e-05
-2.23624202561596e-05
-1.23972870365232e-05
1.43941581023307e-06
-1.69339206440243e-05
-1.53247213156621e-05
1.6893044395732e-05
-4.38704439845856e-05
-2.38963887349411e-05
-2.97440538476863e-05
-2.99018984644452e-05
-3.18962239125974e-05
-2.25857658200866e-05
-3.41003303543828e-05
-2.06453604201967e-05
-1.42743632620161e-05
-1.81281589337369e-05
-3.10746977205499e-05
-2.70705829221332e-05
-2.4788507188155e-05
-5.90646402689197e-06
-4.2387764197408e-05
-1.87161428398376e-05
-3.89500697315611e-05
-2.69093978191439e-05
-2.83467625862619e-05
-1.8694233250871e-05
-3.54971951216216e-05
-1.56559423493588e-05
1.04288162098762e-05
-1.29654956144254e-05
-3.59115902804464e-05
-1.35352554195483e-05
-2.54457268386367e-05
-1.90275759355142e-05
-2.34882971446884e-05
-8.99444300853274e-06
-9.45139080176981e-06
-1.90736078453264e-05
-3.07255363222584e-05
-3.3736059999669e-05
-1.81566647640139e-05
-3.00574766011115e-05
-2.44683009455194e-06
-1.52512701158681e-05
-2.05212434250074e-05
-1.41443995589754e-05
-1.10854673161811e-05
-3.78626042468722e-05
-2.45739227135232e-05
-1.47247497773638e-05
-2.49309339049771e-05
-7.1577502805051e-06
-3.56786518599945e-05
-9.5933259320944e-06
-2.69440006525225e-05
-2.81957501834948e-05
-8.74916482847274e-06
-2.94725709961981e-05
-1.1208188992899e-05
-1.85860958520379e-05
-1.28798214202231e-05
-3.6917747199389e-06
-5.76851503763774e-05
-2.84735482059766e-05
-1.91586706300042e-05
-3.13678203448692e-05
-2.78881468304769e-05
-3.55967720798031e-05
-2.53960600993574e-05
-3.07500755880721e-05
-3.6983737442946e-05
-3.83514220817714e-05
-4.41143763740859e-05
-2.44242503383299e-05
-3.30911616276665e-05
-2.48898467229634e-05
-3.943201229657e-05
-4.05984773212053e-05
-1.03062126095551e-05
3.68861255844966e-06
-1.21737478026686e-05
-3.22414990305035e-05
-3.30509168717735e-05
-3.49947973725502e-06
-4.44471049700408e-06
-1.26119722614498e-05
-3.477903120558e-05
-2.62633503860486e-05
-3.93367464175003e-05
-2.8918872173153e-05
-7.14046140668567e-06
-2.5297656380041e-05
-5.5770893461533e-05
-1.90010118191508e-05
-1.5887982701613e-05
-1.05033410602534e-05
-2.85426085240471e-05
-2.66761655669645e-05
-2.82773527642693e-05
-3.6110687676551e-05
-3.42352085751215e-05
-1.69033267304852e-05
-3.8236315015404e-05
-2.18833302560415e-05
-3.18055934413054e-05
-3.4796097329511e-05
-1.53467024235741e-05
-1.44638320340015e-05
-6.57605486657051e-06
-2.23108886418557e-05
-1.80424160327751e-05
-3.46798468425057e-05
-1.33472479651631e-05
-3.54500910194866e-05
-3.93650495115827e-06
-2.74712063661699e-05
-2.29484296933404e-05
-2.53356055641692e-05
-3.25590700707212e-05
-1.22126211316313e-05
-1.33748727426357e-05
-2.09307230379233e-05
-1.16168663650256e-05
-1.11373894700018e-05
-2.03067078715119e-05
-1.2637671676328e-05
-1.09332878157754e-05
-3.23995699102199e-05
1.81565850859166e-06
-4.44644061544833e-05
-2.16588543317176e-05
-3.90739152658513e-06
-2.01196561532044e-05
-2.59153776671166e-05
-4.08908691441966e-06
-2.57269555594382e-05
-1.02965967311201e-05
-1.00369668727702e-05
3.22112485057272e-06
-2.58797890556566e-05
-6.24877690748027e-06
-3.27592557462595e-05
-3.22792390258153e-05
-1.75478063184598e-05
-2.75354616262761e-05
-2.88046843724439e-05
-1.95944480866467e-05
-1.91006310120225e-05
-1.03348412975018e-05
-2.95855689277275e-05
-2.65293063330783e-05
-4.07112131363701e-05
-2.95184919880063e-05
-1.59125111464422e-05
-6.21761496063652e-06
1.45393982380928e-06
-2.32988560162365e-05
-2.13086875492203e-05
-2.71733728122704e-05
-9.46107086136915e-06
-3.51731988577217e-05
-2.11191048630049e-05
-2.14168308054867e-05
-2.61266080769906e-05
-3.24343840053084e-05
-3.03739409614459e-05
-4.84442515658074e-05
-3.05219980961406e-05
-1.7076030090783e-05
-8.26954697874467e-06
-1.53339913801168e-05
-3.00995164573236e-05
-1.67159870706467e-05
-2.08649837774241e-05
-2.43890470966909e-05
-1.70190133428593e-05
-4.15666405199713e-05
-2.88136728416109e-05
-1.29079722326668e-05
2.90161513396062e-06
-1.14880259376538e-05
-1.51460099571865e-06
-2.32641986141356e-05
-1.30912842650873e-05
-2.11330153154952e-05
-3.56478314492303e-05
-2.59759222471105e-05
-2.72748695229134e-05
-2.72136649335726e-05
-2.36983238679593e-06
-1.00395776525584e-05
-1.69794678494565e-05
-2.98838656561933e-05
-3.11615440012661e-05
-1.14495398979512e-05
-2.07481669814368e-05
-1.59150019783967e-05
-3.7198394785068e-05
-2.97206091045821e-05
-1.51461833665865e-05
-2.48600647544363e-05
-1.54963985963571e-05
-1.83674323385744e-05
-1.78078948995672e-05
-1.15409196264538e-05
-1.97112390820745e-05
-2.10403519226222e-05
-3.35030118223144e-05
-1.65669104896635e-05
-1.99447493177224e-05
-2.52555722335988e-05
-2.38194587819677e-05
-1.92907554353658e-05
-1.43386692700606e-05
4.38774699717167e-06
-2.19990940533068e-05
-1.65919291673526e-05
-9.77311353875329e-06
-9.58652994451858e-06
7.78355952717021e-07
-1.03371640484763e-05
-3.0753959283323e-05
-2.66366036786848e-05
-8.05544353414638e-06
-2.08561546221541e-05
-2.51699832944706e-05
-2.87699863570706e-05
-2.2326660810509e-05
-2.20978592433903e-05
-3.20014476251438e-05
-1.38704921659186e-05
-1.11718800737689e-05
-3.04248128760672e-05
-2.31420572455937e-05
-8.33765298609145e-06
-3.04001709371607e-05
-3.22988525457164e-05
-1.16899846976867e-05
-1.4870093002446e-05
-1.34330540485058e-05
-1.80329212073801e-05
-2.32793022986007e-05
-2.49680033360286e-05
-2.39009829825405e-05
-1.30914246087669e-05
-1.46572108273754e-05
-3.81611243118873e-05
-2.96154971574518e-05
-3.01509651834913e-05
-1.99558305512273e-05
-2.06189624171875e-05
-1.78999985844123e-05
-2.4442493687775e-05
-3.61982875987989e-05
-1.52095861993132e-05
-1.81276178730965e-05
-1.84333554210591e-05
-3.23920837968659e-05
-7.4238649638816e-06
-2.11120003441192e-05
-2.14176602301937e-05
-3.43362017362787e-05
-8.29876751805403e-06
-1.64462132567257e-05
-8.48238974824505e-06
-3.51315832336389e-05
-2.52172333831411e-05
-5.91539747910891e-06
-3.58687349297127e-05
-3.47534821468143e-05
-2.3567654334241e-05
-2.33014192900468e-05
-1.48302126729953e-05
7.39144301517497e-06
-2.68891401392281e-05
-2.2792511222708e-05
-5.21134038590727e-05
1.6809874874835e-07
-9.54109370733306e-06
-1.69856219610087e-05
-7.13402951889165e-06
-3.71973556762451e-05
-3.1676134244796e-05
-3.30500161238501e-05
-4.54970878236661e-05
-4.76130533825695e-05
-1.45566491374004e-05
-3.59574082986731e-05
6.41984116210972e-06
-8.56791427890832e-06
-2.35115015697248e-05
-2.27702789717124e-05
-1.68230466051867e-05
-1.68700879364205e-05
-2.82725726782184e-05
-2.94631050941703e-05
-2.2996529997587e-05
-2.89642558732672e-05
-6.12195624342886e-06
-1.10345587379775e-05
-2.61893808458093e-05
-1.55580621492068e-05
-8.78665927374641e-06
-1.4537930780003e-05
-1.99723970911583e-05
-1.30077273712223e-05
-2.69950769083777e-05
-1.24388284536298e-05
-2.64167712959941e-05
-2.58831510027234e-05
4.20929604191563e-06
-1.83255818723733e-05
-9.41052096008273e-06
-2.37720695477536e-05
-8.21548020736229e-06
-2.28827743967989e-05
-3.01050984759237e-05
-3.53917261571617e-05
-2.36447575011463e-05
-1.10712909929003e-05
-2.4429258331221e-05
-7.67823207168441e-06
-3.07414610535522e-05
-1.96284044983916e-05
5.30891963184967e-07
-1.67021883133399e-05
-1.30195981359021e-05
-2.78556280462496e-05
-1.15964447406773e-05
-7.19982494745018e-06
-1.51637903980687e-05
-8.91508240129897e-06
-3.50683086676071e-05
-1.78385572520593e-05
-2.06163791533895e-05
-2.47923987757476e-05
-1.35761386868021e-05
-1.93498505537287e-05
-1.84034806331576e-05
-2.97723461076402e-05
-2.14614887341173e-05
-4.95105159570117e-06
-1.95000266020247e-05
-4.62049933068983e-05
-3.3591961155972e-05
-1.72752219679574e-05
-2.15651653121732e-05
-9.64134828657372e-06
-2.48349152787525e-05
-1.75514637065126e-05
-4.43677574963272e-05
-3.91773205788585e-05
-1.93994841681407e-05
-2.22584150527322e-05
-2.01593064129532e-05
-2.59241649532354e-05
-7.52897842747373e-06
-2.7699823733733e-05
-1.0808145686792e-05
-2.33359287449575e-05
-2.29562425930896e-05
-4.21889862029959e-05
-2.69025370032855e-05
-9.07602601023042e-06
2.90490726082384e-06
-2.3731450312339e-05
-1.65505813822044e-05
-2.45700766378729e-05
-8.17414979074057e-06
-1.57247746323474e-05
-1.95980586675219e-05
-1.90287105469736e-05
-2.32376863952549e-06
-1.31434370430065e-05
-2.87421134017323e-05
-9.90542357109219e-06
-4.44714002856158e-06
-2.57840164689163e-05
-3.16382156399625e-05
-1.11979665673729e-05
1.07862063615751e-06
-1.60802876474656e-05
-2.38195563685266e-05
-2.94416009968872e-05
-1.36170713232991e-05
-2.58215116526548e-05
-3.66369625454696e-05
-1.45204411549308e-05
-6.8160203513308e-06
-2.56149463095547e-05
7.22742215493708e-06
-4.82906802816552e-05
-1.25121636814269e-05
1.13094648987627e-05
-3.01215421077089e-05
-1.67306609119423e-05
1.87017520803959e-06
-3.42304727662607e-05
-8.53141397262381e-06
-2.95773516606289e-05
-3.91887363613636e-05
-1.11198314838418e-05
-1.36791886997906e-05
-1.70386392835536e-05
-1.36453484336632e-05
-1.16830394437717e-05
-1.03793156222319e-06
-8.9606737809655e-06
-1.86930296431634e-05
-1.61813252513641e-05
1.1403816512423e-06
-2.24631171881401e-05
-3.35524248978073e-05
-1.49872638899701e-05
-3.27598147369635e-05
-3.60040774781196e-05
-3.39504728405411e-05
-2.21981458077355e-05
-2.60706432635185e-05
-1.72219312556503e-05
-2.17834161750996e-05
-2.27274627284524e-05
-2.79353776899501e-05
-5.33517081164242e-06
-2.74105641664077e-05
-1.36875438200093e-05
-2.24122144289319e-05
-1.66931285511408e-05
-3.45276874923794e-05
-2.88880219050239e-05
-1.4347101767946e-05
9.89563559992764e-06
-3.62210343465674e-05
-1.65608206969835e-05
-2.12230723321827e-05
-1.71851066820638e-05
-1.31765807518127e-05
2.07604697485242e-06
-2.38379708689023e-05
-1.61342537574748e-05
-3.10542248482344e-05
-4.91508475877898e-06
-3.01777794957728e-05
-2.46269465859395e-05
-3.39412897784212e-05
4.7361279259939e-06
-2.53241899645606e-05
-2.0821460561764e-05
-9.63087079921401e-06
-2.44315423882511e-05
-2.95835266150363e-05
-5.50556799897682e-05
-2.65816386541045e-05
-2.87209772242451e-05
-2.40242735211319e-05
-1.89336694464527e-05
-1.20259094806012e-05
-1.9190935777614e-05
-1.39828724687799e-05
-2.67952074537887e-05
-1.15830300288192e-05
-2.34760583419756e-05
-2.15382971623924e-05
-7.42320133786461e-06
8.05624745877169e-06
-9.8489042118474e-06
-5.38061672552239e-06
-4.25397006591576e-05
-1.69132310634174e-05
-2.2321268319214e-05
-2.63769373532496e-05
-1.2948958783696e-05
-2.89456353963207e-05
-1.66416371401977e-05
-5.32646553122782e-07
-3.06481457752769e-05
-1.53022285782055e-05
-1.59221131987423e-05
-3.87992616268734e-05
-2.78230046831225e-05
-1.7225086714983e-05
-2.00180091896105e-05
-3.32009727649099e-05
-3.81893070920982e-05
-1.82010761697407e-05
-2.70034886163705e-05
-3.94396008715055e-05
-2.0870559086958e-05
-1.85524038548055e-05
-1.22134689179296e-05
-2.06983044203126e-05
-4.11428551239138e-06
-1.58848770225629e-05
-2.94025777851832e-05
-2.36561060059729e-05
-3.44529964223847e-05
5.47381492732778e-06
-2.22958396339442e-05
-1.65708424105684e-05
-2.51543800862642e-05
-2.52156404526183e-05
-1.77441466811821e-05
-2.51346628983731e-05
-7.55287635141557e-06
-1.01113120868987e-05
-2.07649893732672e-05
-2.92335794783183e-05
-1.13415776394363e-05
-7.32897091497497e-06
-3.31303322065913e-05
-1.19976365472575e-05
-2.62770822431265e-05
-2.58479255222873e-05
-3.41039276754214e-05
-1.83773156669264e-05
-3.95777833173882e-05
-1.31201739854935e-05
-1.73895293971912e-05
-4.25642311700009e-05
-1.37665224806644e-05
-3.39855139718106e-05
-1.34303988782548e-05
-2.45391425303782e-05
-1.52652662159745e-05
-3.6701770784568e-05
-1.7442660374103e-05
8.76822297386171e-06
-1.04205618069076e-05
-2.00100171146826e-05
-1.07752539175861e-05
-1.03043067075136e-05
-2.12364604997413e-05
-1.68009742967643e-05
-1.74463951964939e-05
-2.81549017019827e-05
-2.43465523109542e-05
-3.65599905276501e-05
-3.51485875927575e-05
-1.13627509615167e-05
-4.27645352813131e-05
-3.48079592081488e-05
-2.4405756909806e-05
-1.19913429202918e-05
1.35586346781523e-06
-1.09019439539667e-05
-1.48093684872068e-05
-7.20476300524306e-06
-2.23769739223769e-05
-3.42421217634907e-06
-2.7874729199544e-05
-9.98117794186992e-06
-5.4169860577961e-06
-1.34251438344687e-05
-1.81056521987096e-05
-3.48879855736164e-05
-2.27072225572006e-05
-8.20212206721236e-06
-8.02839638670509e-06
-1.02435525602994e-05
-2.15173478578414e-05
-1.29870124464389e-05
-3.96596360118349e-06
-1.90060809636212e-05
-2.24023126942336e-05
3.66611953873392e-06
-1.41072117944938e-05
-1.22927852096421e-05
-1.56556667096094e-05
-1.55840702234808e-07
-1.02352008389731e-05
-3.15676665419391e-05
3.82431942629892e-07
-1.75434328550287e-05
-1.00318384782768e-05
-2.93261875938923e-05
-3.33767887585966e-05
-2.88392142570619e-05
-2.9573040535494e-05
-1.16036151435913e-05
-1.92604185312779e-05
-3.70501827396232e-05
-2.51391303906908e-05
-1.26933637293498e-05
6.3657019084701e-06
-2.02777049637193e-05
-4.52358951208287e-05
8.02740006547359e-07
-4.60550667007063e-05
-2.74068232440199e-05
-2.30154439440891e-05
-2.60443767472188e-05
8.38643302829521e-06
-1.41846846304678e-05
-3.27549249123719e-05
-1.28758313183468e-05
-1.8115736483711e-05
-1.75420060478051e-05
-1.72019437401297e-06
-1.61921255945676e-05
-1.55023502904384e-05
-3.44225360649073e-06
-2.16451526769081e-05
-2.32973732559793e-05
-1.17093396308551e-05
-8.17576731998988e-06
-3.59444481349848e-05
-2.10014233612731e-05
-1.61216619170912e-05
-2.62145480975117e-05
-3.5717126227698e-05
9.70658859186251e-06
-2.46146077160167e-05
-1.50202183547871e-05
-1.78739523470417e-05
-5.05857267618198e-06
-3.36720053486469e-05
-3.26940732734744e-05
-2.30741464333275e-05
-1.97829573239372e-05
-1.71280536140231e-05
-1.97548662352439e-05
-2.9513611580448e-05
-1.92659693334129e-05
5.54258951864e-06
-2.25170990464611e-05
-3.95638077844821e-05
1.27682231576411e-05
-2.41566800476425e-06
-6.96447451813461e-06
2.31527094185274e-06
-3.40390287797463e-06
-1.15943542024332e-05
-2.60145101335315e-05
9.6763017462678e-07
-3.16110815221047e-05
-3.24798830728467e-05
-2.42056426416023e-05
-1.78209710401981e-05
-4.37151140156666e-06
-2.08468977302611e-05
-1.53462868101318e-05
-1.88597992440585e-05
-2.07008125960594e-05
-1.79020877753345e-05
-1.14273478956418e-05
-2.94476532412431e-05
-1.15814375666695e-05
-2.76855444807287e-05
-9.10939498767409e-06
7.1754620875866e-07
-2.70055027556541e-05
-1.73123954910479e-05
-9.09977884336776e-06
-1.44824578890753e-05
-1.85256874729167e-05
-2.84901606409003e-05
-2.75288325767509e-05
-2.08133573478032e-05
-5.07555076876225e-05
-5.30637430415499e-06
-1.31965865210961e-05
-1.85174734860298e-05
-1.94470873234012e-05
-3.00090338166406e-06
-3.14448211958481e-05
-1.48457624881528e-05
-1.43175852006193e-05
-8.1656409956359e-06
-2.95654211232195e-05
-1.78141655244761e-05
-2.33846878912617e-05
-2.64201746330142e-05
-1.21031282232039e-05
-3.74812154706379e-05
-2.66511700848907e-05
-4.22522338651963e-05
-3.41083412078807e-07
-3.05263814853992e-05
-9.20307934351669e-06
-2.66509429670845e-05
-1.77617147167631e-05
-2.21221682247914e-05
-1.96417821127688e-05
-3.49589677754602e-05
-2.49417139591856e-05
-2.56548939648599e-05
-3.32978988439821e-06
-3.89449893932922e-06
-8.63478119537857e-06
-1.0832042940991e-05
-3.28291258112964e-05
-1.61964987437638e-05
-2.67541837994303e-06
-1.53751013073772e-05
-3.85573637815089e-05
-1.61084609093189e-05
-5.56889190796529e-06
-1.83342775374349e-05
-1.82667651143528e-05
-2.04649488441873e-05
-7.92334928984647e-06
-2.90553616566097e-05
-6.85224338389439e-06
-2.07595257393626e-05
-3.19926517853589e-05
-1.29558332245668e-05
-2.30111139800928e-05
-3.26440199650205e-05
-1.90456905138285e-05
-3.64187605082999e-05
6.71951093066104e-07
-1.64988386845021e-05
-2.3755046544849e-05
-4.7669640413138e-05
-1.35254214511873e-05
-4.03376395035039e-07
-9.7005036303703e-06
-1.18687010838808e-05
-5.86842372295152e-06
-6.71872833276305e-06
5.04432666096513e-06
-3.39239151995649e-05
-3.93744586044859e-05
-1.36083889002732e-05
-3.24371135653729e-06
-9.54095668031967e-06
-2.61011441087356e-05
-4.10174666123492e-05
-2.13194185438196e-05
-2.87572644062106e-05
1.13332192102853e-06
-2.54845929806659e-05
-6.43151193697541e-06
2.70573317859364e-06
-2.40826005703463e-05
-2.60784584505889e-05
-2.14946105485203e-05
-1.87442543994955e-05
-4.80626073533981e-05
-1.32559904019592e-05
-8.58703792397572e-06
-1.97564743694282e-05
-2.00783636591187e-05
-1.52934050021776e-05
-4.53193736585183e-05
-2.33036713599746e-05
-2.6142558285454e-05
-4.58213722466188e-05
-1.17621091635829e-05
-2.05397144707201e-05
-2.89386300895845e-05
-4.05164714060547e-05
-3.4573688697122e-05
-4.73954849507752e-05
-1.95906752276044e-05
-4.70505951551253e-05
-2.35206299805947e-05
-1.44716809385164e-05
-1.07773557127998e-06
-1.63138688735112e-05
-9.31961305641175e-06
-8.78578096794761e-06
-1.8146405097246e-05
-2.29401385682002e-05
-2.18046401853375e-05
-4.87356087716717e-06
-2.12697462521581e-05
-2.26707177238137e-05
-8.17503803022987e-07
-3.28080406575463e-05
-1.82679093569729e-05
-5.45524433700203e-06
-2.10991430840115e-05
-1.9301397896039e-05
-1.59862289848271e-05
-1.81061180502906e-05
-1.13741642767298e-05
-1.25146475002894e-05
-9.4318490333213e-06
-2.63238504699748e-05
-8.26455970659711e-06
-2.68019844575834e-05
-2.16056729203443e-05
-2.01701703138536e-05
-2.99363713669943e-05
-1.9130799558693e-05
-1.37193036451334e-05
6.82396567176262e-06
-1.19555635338274e-05
-1.93948460795866e-05
-2.32727456894026e-05
-2.39971695289608e-05
-1.95149290668342e-05
-1.84350622097342e-05
-3.1554289564651e-05
-2.73037355203326e-05
-2.47077794095152e-05
-7.16969654683338e-06
-3.25905989517931e-05
-1.70252383308863e-05
1.19503931908982e-05
-5.83395995744859e-06
-1.76677586705769e-05
-3.21282630057315e-05
-5.51460368088537e-06
-1.8231488299872e-05
-4.3455092182621e-05
-5.4367754575468e-07
-1.52772155526996e-05
-2.97636308632684e-05
-1.77169599226042e-05
-1.5945667500072e-05
3.57655556852185e-06
-2.88259010312894e-05
-2.34367173354581e-05
-7.86632337621289e-06
-1.24154157686526e-05
-4.88730202553212e-05
-2.89682691208025e-05
-2.04638884969406e-05
-3.44794656564983e-05
-1.09787527720618e-05
-2.27938706732397e-05
-2.07538599462352e-05
-2.86386086429557e-05
-2.12125955672634e-05
1.08094091623599e-05
1.98537313495142e-06
-6.25868157250534e-06
-2.80580198484944e-06
-3.09608292925567e-05
-2.1371255503878e-05
-3.93359878979594e-05
-4.96779312419069e-05
-1.62636082908878e-05
-1.54861402913591e-05
-8.62194761945878e-06
-1.69934509012955e-05
-1.54717368472145e-05
-1.96503968455933e-05
-1.92342169800652e-05
-1.69305974041749e-05
-1.83272493137711e-05
-4.10579372748068e-06
-2.21371388174489e-05
-2.13127931795139e-05
-2.70350639879068e-05
-2.39531071541083e-05
-3.48971100122588e-05
-5.73512204049635e-06
1.10058390734828e-05
-1.78228970896504e-05
-1.63625206220477e-05
-1.6386403404e-05
-4.62076540322628e-05
-2.33893726931968e-05
-1.9913945302522e-05
-3.16638101236112e-05
-7.08482500357466e-06
1.85923368976616e-05
-1.23590767697602e-05
-1.4032013546303e-05
-1.99340632488694e-05
-4.06290707860321e-06
-1.54430239764601e-05
-2.69398320842133e-05
-3.40919783589931e-06
-1.27834152265791e-05
2.95437689701381e-06
-3.4715725733631e-05
-2.78169736860613e-05
-3.39307774032746e-05
-1.75135945058339e-05
-3.07839299862059e-05
-2.06884201332239e-05
-4.07602786370182e-05
-4.02389968938858e-06
-2.53987759804659e-05
-2.55747969771353e-05
-1.92822408185025e-05
-1.96802908215924e-05
-6.32742815083577e-06
-2.63645347266907e-05
-8.88403454316611e-06
-2.77679480029174e-05
-2.77367788492597e-05
-3.09871670243549e-05
-1.22109365361646e-05
-3.32957049865912e-05
-2.92178064387364e-05
-1.03775224372891e-05
-2.52590503394766e-05
-4.86426067394464e-05
-2.62250660105505e-05
-2.87532991781569e-05
-1.12757913996921e-05
-2.53041598134046e-05
-2.4889455244584e-05
-2.88249122041863e-05
-2.84773562857591e-05
-1.7252846131717e-05
-3.69954816347479e-05
-7.64560712647871e-06
-1.07482964720812e-05
-8.53971448713075e-06
-4.36678385433663e-05
-2.52375802728379e-05
-2.06044911248833e-05
-2.66671910444961e-05
-2.04984889570681e-05
-1.39765648139097e-05
-8.52952912743932e-06
-8.17542864606911e-06
-6.52829875500433e-06
-1.42450325236859e-05
-3.39876288954986e-05
-2.17064480353732e-05
-1.47612306647873e-05
-1.39997096135552e-05
-3.9435123800324e-05
-1.40020527835876e-05
-1.97922964752521e-05
-2.65144657317357e-05
-2.59627003072645e-05
-1.10282344760771e-05
-2.17110231908241e-05
-3.78254382082803e-05
-2.16239697354926e-05
-1.26341858737594e-05
-2.24969369224322e-05
-1.02904077693615e-05
-5.99726927922835e-06
-8.36805752139633e-06
-2.31297688389905e-05
-3.26426488993265e-05
-5.5221342805716e-05
-1.60941367525548e-05
-2.40164908625192e-05
-4.41777075976513e-05
-2.78476289139323e-05
-2.01103839867131e-05
-9.53250702213694e-06
-1.90991864378392e-05
-1.88604723376188e-05
-1.63830929454223e-05
-2.83881352716666e-05
-4.15219214625741e-06
-2.40368514888449e-05
-1.73449221475193e-05
-2.063894660248e-05
-1.48149504067357e-05
-2.47827105271008e-05
-1.41384423665937e-05
-2.60352050490596e-05
-2.24499123098254e-05
-2.15545464515207e-05
-3.29927094330472e-05
-2.77898452642112e-05
-1.75755985969815e-05
9.05293616328973e-06
-3.39608664827965e-06
1.61866700062197e-05
-3.54963248884714e-05
-2.5968449663633e-05
-2.86930698651352e-05
-1.31178196536503e-05
5.45046434087022e-06
-3.09659799597412e-05
-2.11641007713666e-05
-1.75923608307114e-05
-2.44002573602048e-06
-2.0052508918082e-05
-4.55347299988525e-05
-3.6284640159003e-06
-2.86935225867541e-06
-2.96140446064898e-05
-2.5989778796959e-05
-3.7056800784998e-05
-2.25874327670489e-05
-1.08087791973755e-05
1.37241661929765e-07
-3.12146730733406e-05
-2.28669615574022e-05
-1.83675807322225e-05
-3.0548130371324e-05
-3.57180078419907e-05
-3.57575727265696e-05
-2.48317052605029e-05
-3.10848109280662e-06
-3.51918729516122e-05
-2.61685403575739e-05
-1.43606186091682e-05
-3.58774529889469e-05
-1.57761593620229e-06
-3.93610821331967e-06
-3.31876544159275e-07
-4.11509636057107e-05
-3.24426248357857e-05
-8.32667945952328e-06
-3.54638998929353e-05
-1.14101585803716e-05
-2.64700392767303e-05
-1.69629035845938e-05
-1.91730498825632e-05
-2.88371646262538e-05
-9.25538452173376e-06
-2.94139240989626e-05
-1.2699536842688e-05
-3.31136108806616e-06
-3.69323406620102e-05
-1.23611652713282e-05
-2.61311733348762e-05
-3.95554809557508e-05
-3.79237261778465e-05
-2.38289899318939e-05
-1.8595703229228e-05
-3.5829673601858e-06
-3.44746333349084e-05
-1.21887281209276e-05
-1.85515797629678e-05
-1.43212298950795e-05
-1.58194480494336e-05
-1.48190229191842e-05
-1.45256184619985e-05
-3.48802243312701e-05
-6.27507142980401e-06
-1.59625365374469e-05
-3.84224448386335e-05
-9.15379434451224e-06
-2.06978895263329e-05
-3.1619330417032e-06
-4.71794464098771e-05
-1.5397007933011e-05
-3.2275965294362e-05
-2.65401630040938e-05
-7.9899198554565e-06
-2.78798272863235e-05
-7.54349789535984e-06
-2.04556182545882e-05
-4.23817337757313e-06
-1.22184131509675e-05
-1.28935646854291e-05
-4.93518080216148e-06
-2.85332617916481e-05
-1.51606942016407e-05
-2.35311692989928e-05
-2.5384772269552e-05
-5.52779627633364e-07
-4.33755217118259e-05
-2.177099724994e-05
-6.02761141556724e-06
-2.98092564802595e-05
-2.22856554543871e-05
-4.00869550151108e-05
-5.8880142065928e-06
-7.90984809970627e-06
-2.74055766052217e-05
-2.37631969456189e-05
-3.0874904588455e-05
-1.48812642550906e-05
-2.19116742220137e-05
-3.94371508723166e-05
-1.91978749361872e-05
-1.17710568142146e-05
-2.5249929878778e-05
-2.33347883395482e-05
-2.85522182632446e-05
-2.13673182055336e-05
-2.69481403623046e-05
-1.76122620702289e-05
-2.21233101504856e-05
-1.6159480654755e-05
-9.24721771580073e-06
-1.56510896923394e-05
3.28691472481591e-06
-3.19338577271272e-05
-2.44773956910269e-05
-6.43446284827897e-06
-2.85220389149535e-05
-3.74430765929517e-05
-3.23891546610416e-05
-4.72974307674043e-05
-3.66260514831083e-05
-3.84212224615979e-05
-2.22544881169077e-05
-4.90969787699733e-06
-1.26430117188708e-05
-2.14609224781679e-05
-1.72975709996742e-05
