# Supplementary material for: Research on computational propagation and identification of mine microseismic signals based on deep learning
Source: PLoS One. 2025 Oct 22;20(10):e0334641. doi: 10.1371/journal.pone.0334641 (PMC12543183; doi:10.1371/journal.pone.0334641)
Supplement: S2 Data — (ZIP) [file pone.0334641.s002.zip › 000100500001881.xlsx_0.txt_24.txt.txt]

-3.00025848246621e-05
-1.18563061155564e-05
-1.43000983275012e-05
-1.14281627306606e-05
-2.77946819281478e-05
-3.18298094685999e-05
-3.32422301022376e-05
-7.13641584374659e-06
-1.28894570800019e-05
-1.78514977073124e-05
-3.49041364330687e-05
-1.51112115514261e-05
-2.31400327875574e-06
-2.76749802787394e-05
-2.38261165456099e-05
-2.80707201422195e-05
-2.58545644440256e-05
-1.4117011955441e-05
-3.35474778152616e-05
-2.25602745669746e-05
-2.76653465789993e-05
-3.0567738600888e-05
-2.04663342322726e-05
-3.67216023428347e-05
-2.7301285704518e-05
-4.62707495025484e-05
-8.68641983083042e-06
-3.12509409225859e-05
2.4783595963131e-06
-2.08114469289962e-05
-2.64975274601565e-06
-2.79745245919464e-05
1.29313492297508e-05
-1.76718731440663e-05
-3.75601309475723e-05
-2.07643164246024e-05
-1.34807713111799e-05
-1.89920052922382e-05
-1.08440454186374e-05
-2.62301275193258e-05
3.50100044669499e-06
-1.57586671932468e-05
-2.01814165942312e-05
-2.99364192836078e-05
-2.72326607265347e-05
-2.2158536372096e-05
-1.8783390022296e-05
-2.34754868084733e-05
-2.61196805172632e-06
-2.71879315003062e-05
-2.53030078580679e-05
-2.05630873417049e-06
-8.42027473092237e-07
-2.25453223475572e-05
-1.96569692246078e-05
-1.75363854809557e-05
-1.95554935460857e-05
-1.40706303618051e-05
-3.67629493887906e-06
-1.30128396006433e-05
-1.16856998941806e-05
-1.98538941743214e-05
-1.15308709844404e-05
-2.8495975495196e-05
-2.56420047459454e-05
-3.19363600383097e-05
-2.90838820090445e-05
-7.30287530506954e-06
-9.1066243581934e-06
1.73067174048896e-06
-1.88543877682968e-05
-2.34296507685183e-05
-3.98750274221415e-05
-2.2795925698758e-05
-3.29595586872046e-05
-4.50993194630613e-05
-3.08747694434607e-05
-4.10096095564816e-05
-3.37258375176652e-05
1.64191936821173e-05
-3.18170164870985e-05
-3.2403157709457e-05
-3.54639520035528e-05
-1.57764292878275e-05
-4.8637919043221e-06
5.413100331829e-06
-4.47181337139825e-05
-3.05324873668716e-05
-1.33973353546322e-05
-1.52896627346596e-05
-3.99401253162475e-05
-1.10117823939065e-05
-3.37903644915216e-05
-1.22115190275074e-05
-3.36629892902117e-05
-2.63334861884613e-05
-2.29107188938404e-05
-2.80155834542352e-05
-3.01105686187939e-05
-1.74709226759081e-05
-1.71378868100319e-05
-2.38665131536414e-05
-2.81936616996701e-05
-2.2865601261707e-05
-3.20561401262578e-05
-1.46631317717541e-05
-9.71624452008226e-06
-2.00862703826815e-05
-1.68664872619918e-06
-1.2972235939433e-05
-2.30620172689042e-05
-5.01451704917743e-06
-2.53936632486353e-05
-2.38092092935203e-05
-1.57918411403513e-05
-2.10209697641401e-06
-2.20069196100538e-05
-1.19130469342354e-05
-1.49371635566427e-05
-3.2106224186492e-05
-1.21469920699455e-05
-1.1137327014139e-05
-2.60054497812006e-05
-1.41728862063526e-05
-1.42499954187847e-06
-3.99604983210938e-05
-3.13834573123638e-05
-1.69549335742277e-05
-1.47407581961248e-05
-3.00328157073671e-06
4.97958396008512e-06
-2.34628682632132e-05
-1.87257002948928e-05
-2.59970303252085e-05
-4.81061726220797e-06
-2.38274845967276e-05
-1.94203033086793e-05
-2.49373131277252e-05
-7.44571686823905e-06
-2.3500142164462e-05
-1.13008634793842e-05
-2.57840294735889e-06
-5.84822312816036e-06
-1.08325338395247e-05
-3.65658102830228e-05
1.1192000929848e-07
-1.70739079500031e-05
-1.8079892184118e-05
-4.81777641983261e-06
6.35873635474138e-06
1.05059111032749e-05
-1.21623362459255e-05
-2.11480173370302e-05
-3.26336991637017e-05
-3.08142341609394e-05
-3.42065852489581e-06
-1.76567257829182e-05
-2.58256072950097e-05
-1.39246640532645e-05
-3.87939821616258e-05
-2.85328090147596e-05
-6.96857884609297e-06
-1.17664592681066e-05
-2.48117540442597e-05
-2.5693485578306e-05
-2.34635815598786e-05
-3.63284643088717e-05
-5.8304631689548e-07
-4.19659965384233e-05
-2.13849439490691e-05
-1.48205890066998e-05
-3.5610992407771e-06
-2.35053269086576e-05
-1.67306786014825e-05
-1.41085392618228e-05
-8.48933141812346e-06
-2.1450036090206e-05
-3.19500020189222e-05
-2.58111001069392e-05
-1.34481057468985e-05
-2.16783682467649e-05
-4.09208543400971e-05
-2.25171259111151e-05
-1.39865026124167e-05
-2.544518637454e-05
-1.67940125506928e-05
-2.30088890542129e-05
-2.96364263917715e-05
-2.72176044309304e-05
-4.74794645620431e-05
-3.36099839684036e-05
-8.66730481368457e-06
-1.62826772454777e-05
-2.67010594662003e-05
-2.52411011014377e-05
4.4379737614569e-06
-1.86233501669612e-05
-3.84447604984154e-05
-3.45057085474515e-05
-2.80144441936585e-05
-3.48142225127372e-06
1.90548282296366e-06
-2.02612065364867e-05
-3.96645908252738e-06
-3.39174842764617e-06
-1.35056636923341e-05
-1.85037154904327e-05
-2.62599101837021e-05
-2.46057791364043e-05
-2.27036096056755e-05
-2.02662117208317e-05
-2.85870370985595e-05
-1.79695919691363e-05
-3.23748920932994e-05
-1.62952628196856e-05
-5.3928340978809e-06
-3.63398374309959e-06
-9.76898229154334e-06
-1.37066094033843e-05
1.09382843223675e-05
-3.22350505352352e-05
-3.4502890292826e-05
-2.13144047630469e-05
-2.35155744217133e-05
2.28958831390656e-06
-7.2483103122545e-06
-2.52915101157703e-05
-2.3463795751357e-05
-2.04043588696198e-05
-2.67832399486371e-05
-4.10749094741821e-05
-6.72378614294516e-06
-2.84716863653404e-05
-3.40594571468329e-05
-2.35482410221334e-05
-3.20121293714343e-05
-2.76805733907529e-05
-3.2799111921072e-05
-3.59451857637613e-06
-2.26185607817227e-05
-2.26403087233376e-05
-3.39385232494571e-05
-2.61600787003218e-05
-3.24934932368994e-05
-2.09760377224973e-05
-3.09856973926457e-06
7.33550569292562e-06
-9.02682414340996e-06
-3.35606471121732e-05
-4.6691709911982e-06
-9.48435690339967e-06
-3.43863189053686e-05
-3.21872362627816e-05
-3.02959517565738e-05
-2.25036561510571e-05
-1.59673433511417e-05
-1.0465610293771e-05
-2.64447155149696e-05
-3.48822595904948e-05
-1.2721717004969e-05
-2.23012446400457e-05
-5.50640054380907e-06
-3.23790576987999e-05
-4.21290709992919e-05
1.28030278920385e-05
-3.43110165276808e-05
-2.22353928084635e-05
-2.43186754182e-05
-6.2754972292381e-06
-3.62763191757133e-05
-2.64514806553624e-05
-1.19526863375786e-05
-2.14594112259468e-05
-1.81013982310045e-05
-1.8718103061393e-05
-2.0673021598699e-05
-1.97563744588637e-05
-1.81530805710049e-05
-1.67812100034837e-05
-2.94993834251277e-05
-2.21568661593979e-05
-9.53494575018594e-06
-4.7154957337677e-06
-1.51488457617728e-05
-1.74114216117949e-05
-3.90765794460677e-05
-2.60310929222382e-05
-2.50940502188755e-05
-2.28361282431851e-05
-3.57298202962819e-05
-1.4652789787562e-05
-1.64054136194773e-05
-3.67185378129156e-05
-2.06731710990312e-05
-2.16277504051429e-05
-2.53679642776008e-05
-2.42346376782877e-05
-2.90021577832588e-05
-2.25686083823213e-05
-2.76075089964414e-05
-2.17203711136126e-05
-1.30706589962895e-05
-2.69488551559746e-06
-2.22695989042206e-05
-3.35216402368056e-05
-3.25436525564833e-05
-5.0740956022798e-05
-2.68208098281022e-06
-3.47138389418463e-06
-3.48555518539253e-05
-2.75228223834673e-06
-6.6122419615563e-06
-2.45639203806749e-05
-2.92062903779002e-05
-1.60751392083263e-05
-1.24169160393501e-05
-1.04513959096752e-05
-1.50338922361161e-05
-1.25206175368469e-05
9.92212489362425e-06
-1.53269958906155e-05
-2.33557436025243e-05
-3.92707527461577e-05
-2.33927731586677e-05
-2.36936035435086e-05
-2.67634592373602e-05
-1.04200513624749e-05
-1.07391097096067e-05
-1.87315345179009e-05
-4.33092308467812e-06
-1.31188835494654e-05
-1.85446393511437e-05
-1.37591527289443e-05
-1.11488607159805e-05
-3.57648460792828e-06
-2.14850831743519e-05
-2.78241141935061e-05
-1.18363236066463e-05
-1.90152001406133e-06
-1.19818993663491e-05
-1.91769321969817e-05
-2.44738559041037e-05
-3.16272430482017e-05
-2.22849310385211e-05
-1.691386638848e-05
2.12833197608197e-06
-8.3018494776845e-06
-2.58060382507887e-05
-2.84898959038142e-05
-1.50594767415143e-05
-1.89621462553235e-05
-1.03858854446783e-05
-2.48724727665947e-05
-1.29949327837425e-05
-3.77149180496613e-05
-1.80987536973074e-05
-1.86699662729901e-05
-2.27861887143405e-05
-2.59617231621901e-05
-1.83995276259985e-05
1.47652909733094e-06
-1.08963768759433e-05
-1.5022397910492e-05
-2.79472888370095e-05
-6.77879298615221e-06
2.9263734613736e-07
-5.18901539241412e-06
-3.38686422316678e-05
-5.68305446167064e-05
1.91786300998188e-06
-1.91843795705205e-05
-2.8962500044362e-05
1.88825281256562e-05
-2.13870619451878e-05
-3.03474911306218e-05
-1.84124729422703e-05
-4.97091659784013e-06
-2.05628623643504e-05
-3.19885232326482e-05
-2.59717942296284e-05
-1.05666189978711e-05
-3.5493378647817e-06
-1.51843196610477e-05
-8.24596029015983e-06
-3.23760776178748e-05
-1.56121203752351e-05
-3.76813298916322e-05
-1.00830441268171e-05
-3.58745133762603e-05
-1.67082987070735e-05
-3.01350480104665e-05
1.14849943892111e-05
-3.1230396541885e-07
-1.33299051263279e-05
-2.96544556722965e-05
-2.7174003883056e-05
-4.91965971348602e-06
-2.68468260862415e-06
-2.34576981257826e-05
-8.98295472043307e-06
-4.11034718799989e-05
-2.31003565211391e-05
-2.37374928754725e-05
-2.13513344958456e-05
-2.3178444035063e-05
-2.11989035647146e-05
-3.60762235952416e-05
-1.62063593735391e-05
-2.38337017319014e-05
-2.11062819135907e-05
-2.71938217843172e-05
-2.4507086700229e-05
-2.37934454352116e-05
-1.44460871383647e-05
-2.5342046028353e-05
-2.01005866039837e-05
-1.43141184270965e-07
-1.89295156759432e-05
-3.54607778986039e-05
-8.10907075081189e-06
-2.08811045899822e-05
-1.93158677415525e-05
-1.40608145749031e-05
-4.16545555997602e-05
-2.9868241401032e-05
-2.30958548430254e-05
-3.10935163458416e-05
-2.93770875689122e-05
-3.96619435215128e-06
-1.54088003149454e-05
-2.24845332493932e-05
-2.32798667043657e-05
-3.34533085552641e-05
-2.32933521605108e-05
-2.39569901214827e-05
-1.0442348608014e-05
-3.07778015006457e-05
-2.2537357301521e-05
-1.14188880428688e-05
-1.61970654285722e-05
-1.50330189255182e-05
-1.90647283875141e-05
1.12814156714386e-05
-1.24263631490342e-05
-8.21759606813635e-06
-2.51642254223207e-06
-2.66468468745878e-06
-6.52677753613249e-06
-1.32985909546082e-05
-5.47149455610717e-06
-3.96883750698521e-05
-1.86351650397597e-05
-9.67827051878003e-06
-1.97497567123273e-06
-2.94685003710089e-06
-1.55870175278293e-05
-2.8994105583821e-05
-6.78152310691527e-06
-1.54349429071196e-05
-2.91807502616155e-06
-2.15091568565289e-05
-8.88734212433614e-06
-1.05863377423766e-05
7.39078747531796e-06
-2.04810251848093e-05
-2.65263476219844e-05
-1.36869760199552e-05
-9.78742526941427e-06
-1.03121747289224e-05
-3.57886099963065e-05
-1.11209634440253e-05
-8.92555320597264e-06
-5.566669890161e-06
-3.35293167841163e-05
2.97349279646761e-07
-2.35427688464325e-05
-9.32019208433552e-06
1.76714970660753e-06
6.83159496872288e-06
-2.39173260072977e-05
-3.16315201949686e-05
-2.2660435250933e-05
-2.00511047167971e-05
-1.38947872431552e-05
-3.84972222778263e-05
-8.11584605944573e-06
-3.22478730094499e-05
-3.14436801135914e-05
-1.82617028512445e-05
-1.41325564348605e-05
-1.84395564740916e-05
-3.61522885260272e-05
-1.78372451845793e-05
-7.80768593606358e-06
-2.93410926228173e-05
-2.88134861548007e-06
-1.16819152812823e-05
-1.85614845693334e-05
-1.55268151803323e-05
-6.0468275338499e-06
-4.73897191849401e-05
-2.12507219459416e-05
-2.35129159185673e-05
-1.75865274830552e-05
3.01049112442569e-06
-3.60826953680303e-05
-1.5136186231531e-05
-4.07466508934598e-05
-1.69518403735024e-05
-3.43248533238607e-05
-2.17357879444655e-05
-2.71360385682723e-05
-3.17830026592621e-05
-1.17236592959892e-05
-2.24562582487068e-05
-1.54206060551344e-05
-6.34030609482969e-06
-3.18113480896217e-05
-5.07953022122296e-06
-2.74992605228783e-05
-5.87926221344826e-06
-2.37405720189488e-05
-1.60723528078805e-05
4.55095093710757e-06
-2.92196550932424e-05
-2.02122998042012e-05
-2.27580376961761e-05
-3.01486846531102e-05
-2.35982468053615e-05
-6.95246129043922e-06
-2.38385670180948e-05
-1.8733186714788e-05
-2.45972309478268e-05
-3.91936744096895e-05
-2.43579749297324e-05
-1.37090034202488e-05
-2.90523584155093e-06
-1.85033637746638e-05
-2.72890278459358e-05
-1.14846133110358e-05
-5.22459887704772e-06
-1.88904424557585e-05
-9.78563655219989e-06
-2.94620822447681e-05
-2.51292057227958e-05
-3.74438595612608e-05
-1.93280128750593e-05
-1.09209980567657e-05
-2.94451326767853e-07
-1.63600459775133e-05
-1.92849267619213e-05
-2.74680109146855e-05
-1.72876446602148e-05
-2.48153012912326e-05
-1.53249697492789e-05
-4.43534963308339e-05
-2.89315979579281e-05
-1.90471036475774e-05
-1.60280644137455e-05
3.63957788692149e-06
-3.07501273168519e-05
-1.51007090332054e-05
-2.55834902077022e-05
-2.46650998478276e-05
-4.68007497396686e-06
5.89469475535417e-07
-1.70852162488673e-05
-6.02837973316304e-06
-1.17062363543664e-05
-3.37803041482031e-05
-1.69589611703905e-05
-7.7374173615024e-06
-2.24994586862577e-05
-3.11815329763533e-05
-2.63173392938437e-05
-3.45649474863036e-05
-1.45955200483956e-05
-2.23437362811406e-05
-2.08980885790132e-05
-1.64294295599362e-05
-4.2065587755174e-05
-2.62902060224484e-05
-3.78025046596119e-05
-2.99456714874641e-05
-2.57901534668889e-05
-3.35923185156662e-05
-1.66330144219385e-05
-1.21934431365421e-05
-1.53183921662885e-05
-3.78567608329537e-05
-2.19687074621074e-05
-3.72085914347517e-06
-4.11403565371851e-05
-3.30505823159785e-05
-1.92944981975927e-05
5.1256164277003e-07
-2.83273878484827e-05
-2.08184350239941e-05
-1.51504190351823e-05
-1.47589482543352e-05
-3.25285817419828e-06
-4.41201114357596e-05
-1.63025067486035e-05
1.49104045786203e-06
-4.22097694780191e-05
-4.20011257498601e-05
-2.44568511007314e-05
-1.98087690944284e-05
-1.41155478713669e-05
-2.08826005182664e-05
-7.52782243030806e-06
-9.52090374120182e-06
-1.77796092913118e-05
-1.02246729473372e-05
-2.78666939842678e-05
-2.42985531065621e-05
-2.66351596296604e-05
-3.99743437396548e-05
2.50507660625627e-07
-1.29464564991795e-05
-1.2046941752061e-06
-7.84702555769075e-06
-2.20271919788705e-05
-4.0347323178839e-06
-1.29977219336859e-05
-1.51383846384501e-05
-4.00430221290463e-05
-4.3512530689253e-05
-2.53263029379556e-05
-3.16756190791056e-05
-2.94665845350985e-05
-2.27941350660959e-05
-1.68300745808456e-05
-3.02989652632596e-05
-1.27447858237115e-05
-5.04023129313526e-06
-1.42094944163436e-05
-1.94958202890697e-05
-1.64904186484974e-05
-1.90852935861076e-05
-5.45765397435862e-06
-1.90715806317237e-05
-3.34456698283848e-05
-2.78884268496869e-05
-2.63345138826055e-05
-1.40837913537432e-05
-8.93736067054538e-06
-3.59480373324776e-05
-1.56254478481273e-05
-2.28918949280758e-05
-2.66068137014506e-05
-1.047537238514e-05
-3.80346462131803e-05
-3.71370451572431e-05
-3.0063087379129e-05
-1.27212127411003e-05
-1.49523850001958e-05
-1.6192326808117e-05
-3.14172910123216e-05
-1.48051022877636e-05
-1.33256823141748e-05
-3.17355673142309e-05
-1.10279496249428e-05
-2.29863221213319e-05
-1.43337282832242e-05
-1.02509648608155e-05
-3.81267412561063e-05
-1.4830503535128e-05
-9.24822395979146e-07
-2.1307261860573e-05
-1.67287773404003e-05
-1.85835457636892e-05
-2.77022422487736e-05
-1.52483506871615e-05
-8.33137784652354e-06
-3.13819950113857e-05
-2.1852129954607e-05
-2.6081946393608e-05
-2.80535792180486e-05
-4.79663129418672e-06
-2.18010911434936e-06
-3.1794669184067e-05
-4.55895160897315e-05
-1.59754700065538e-06
-2.58378372722263e-05
-2.42531676868581e-05
-1.79696085266213e-05
-5.56110695284667e-06
-1.20155912397792e-05
-9.50427933597847e-06
-2.02794126409994e-05
-1.93505620763012e-05
-2.67399924969686e-05
-5.71638660414564e-05
-2.547074521587e-05
-5.76941205141606e-06
-1.53685007356145e-05
-2.58839931173892e-05
-1.12912883119592e-05
-3.00179546705218e-05
-1.45275158854753e-05
-3.63368797600178e-05
-1.9916531390799e-05
-2.68502089940256e-05
-2.14778381496143e-05
-2.21997609268835e-05
-4.69866317616992e-05
-3.75210786636961e-05
-3.25369121252545e-05
-3.25837205633197e-05
-7.69527651521042e-06
-2.74730758162585e-05
-2.05684959202953e-05
-2.33320277975394e-06
-1.7172294599797e-05
-3.12343124798791e-05
-3.90973348657331e-05
-1.3465728521761e-05
-3.1176422890206e-05
-2.65599419410701e-05
5.18300669364447e-07
-5.04222057750389e-05
-3.04867320024407e-05
-1.56490590390232e-05
-9.53272722304436e-06
-1.32918457024169e-05
-4.57013706487264e-05
-2.63712005428805e-05
-3.06215063440194e-05
-1.9445681838264e-05
-2.46511088249069e-05
-3.23060272148177e-05
-2.60853935969254e-05
-3.56438251531941e-05
-2.60674531827406e-05
-1.74799758234413e-05
-3.32560096242195e-05
-1.76892281584888e-05
-1.85023164482941e-05
-2.18983888616182e-05
-2.73979351835151e-05
-3.74649210807386e-05
-2.63306585347388e-05
-2.26182850413002e-05
-1.07478219098768e-05
-3.11332759991738e-05
-3.20342400458991e-06
-1.31047236555055e-05
-2.01365677101594e-05
-2.04271894170274e-05
-3.92782647852184e-05
-2.08633813029655e-05
-1.69995854116264e-05
-1.9995949331169e-05
-1.66746919563459e-05
-5.58027141495049e-07
-1.42812056667414e-05
-6.19278492606102e-06
-6.48115734707261e-06
6.89442875867453e-06
-1.07484379858556e-05
-1.88168000999523e-05
-2.79515292552799e-06
-2.442416893129e-05
-2.82459960059486e-06
-2.69773041633974e-05
-1.22067065816881e-05
-2.48538326778766e-05
-1.32940821142139e-05
-1.42638400643582e-05
-7.91073020687921e-06
-9.42679300166639e-06
-4.14681550776385e-06
-1.00310976610825e-05
-2.97487868929439e-05
-7.04006944799005e-06
-3.21281136648458e-05
-1.31424320854523e-05
-2.17208576886312e-05
-2.40734325108135e-05
-1.13216188601482e-05
-2.6099143165846e-05
-3.13384247848568e-05
-2.73013221324412e-05
-3.05040551641525e-05
-2.971149331201e-05
-4.19017053355898e-05
-2.8514731476685e-05
-5.4727321297871e-07
-4.87893676497809e-05
-1.36129033136861e-05
-1.63830300963825e-05
-1.69584918695281e-05
-5.21501547442618e-05
-6.01733774452531e-06
-1.77846446934685e-05
-1.50001296566591e-05
-1.02786745896206e-05
-3.77901135348251e-05
-4.84882118790363e-06
-2.30980476065238e-05
-7.47404292637366e-06
-3.46766992601021e-05
-1.3982328269237e-05
-2.64298522849876e-05
-1.47715239810905e-05
-4.36261064301384e-06
-1.26708969088635e-05
-1.74607046202181e-05
-4.47237361049631e-05
-1.6124760222723e-05
-2.32367677033155e-05
-4.58955320736993e-05
-3.3727170055729e-05
-4.01490791660796e-05
-2.15839585478232e-05
-1.15464177355661e-05
-1.10956468089342e-05
-7.38304289670084e-06
-2.47483048124312e-06
-1.37916248451561e-05
-3.28684041716958e-05
-2.67644932591386e-05
-2.90780490064027e-05
-2.70193767704342e-05
-1.42098540819958e-05
-3.60487883570541e-05
-1.89404513125126e-05
-2.81123902447019e-05
-1.79393762683474e-05
-3.03349419981335e-05
2.60343078948872e-06
-2.62195066381981e-05
-1.32176884436837e-05
-4.5826638139897e-05
-8.64676699099272e-06
-2.47102444600812e-05
-1.65300868501205e-05
-2.64140528717642e-05
-2.61268163797484e-05
-2.6259343974196e-05
-1.21375912260717e-05
-1.39217971398793e-05
-6.76031886840788e-07
-1.25642232527983e-05
-2.27646460956888e-05
-1.77385459893127e-05
-1.46192365895999e-05
-1.03219770088412e-05
-1.63044692832016e-05
-8.9399617705946e-06
3.92212634940171e-06
-1.95955873801108e-05
-1.39998505362741e-05
-6.88254758685666e-06
-2.95319536824391e-05
-1.90273904560713e-05
-1.41683441532605e-05
-5.01291734824775e-06
-2.64964824886303e-05
-3.48536812862226e-05
-2.55998075582254e-05
-2.92308460049753e-06
-3.67114798770321e-05
-2.75020790742119e-05
-2.59458129549158e-05
-2.40689142450052e-05
-2.74473440798905e-05
-2.18923796524605e-05
8.06224964987626e-07
-5.2488508271946e-06
-3.07019938208803e-05
-4.45892219847212e-06
-8.75223126616478e-06
-8.67403743487317e-06
-3.02919993252813e-05
-1.02678009608084e-05
-6.15217947542063e-06
-3.08331196476454e-05
5.36156853007266e-06
-2.92368598646551e-05
-1.27662032542466e-05
-4.60264960353963e-07
-2.55630523240201e-05
-2.14431201176912e-05
-2.64092182558773e-05
-2.03273121727524e-05
-7.36372085087406e-06
-2.40957014721446e-05
-1.68837818590667e-05
-4.0017741140579e-05
-2.15153913128039e-05
-4.15277556052494e-05
-1.48549897958061e-05
1.43495940825357e-06
-2.59898618863886e-05
-1.66822823728664e-05
-3.21424989759887e-05
-1.23958115346317e-05
-2.04444615624285e-05
-1.1059045092688e-05
-1.57979195346162e-05
-3.10007138770989e-05
-3.73520584909228e-05
-2.26572470805815e-05
-4.24992447585434e-05
-2.53897128678253e-05
-3.03599534308647e-05
-3.31703093515539e-05
-1.58776600178879e-05
-3.10219072256305e-05
-1.00719236010816e-06
-6.10594588905037e-06
-2.51397368653298e-05
-2.55453853334055e-05
-2.82198831864618e-05
-1.78138502483047e-05
-1.8746991505299e-05
-4.46500562430559e-05
-1.82840625681818e-05
-1.39760115428763e-05
-2.23701885169273e-05
1.0559766492837e-06
-1.20045505147669e-05
-2.07701711456978e-05
-1.90410815038765e-05
-4.67950283507371e-06
-1.42023046571268e-05
-3.62305857070378e-05
-2.17220863962149e-05
-2.67647173642318e-05
-8.80381439665638e-06
-3.002243382791e-05
-1.22727552694761e-05
-1.02171706474707e-05
-4.19480204443954e-05
-2.25037633276316e-05
-1.37489041398811e-06
-2.4281520187182e-05
-2.87782273837024e-05
-2.23826759783492e-05
-1.66385490676793e-05
-9.34532653253773e-06
-1.11393586844359e-05
6.69569401992204e-06
-1.59929818269947e-05
-2.19073297321672e-05
-2.6857939754312e-05
-2.61065511232507e-05
-2.61054140393491e-05
-3.10596662435596e-05
-3.36266643514213e-06
-1.25395657174832e-05
-2.47111888554562e-05
-2.91399999225297e-05
-2.237761510434e-05
-2.62734316617324e-05
-3.34462681064959e-05
-3.56311374340329e-05
-2.21329513064433e-05
-2.23723545733606e-05
-3.67243189701103e-05
-3.75590784782695e-05
-2.67637224350238e-05
-1.50917362006151e-05
-7.33605179269644e-06
-1.19088221686556e-05
-1.20526007666853e-05
-8.91416373037081e-06
-2.90416493711854e-05
-3.81865150087213e-05
-3.11401981891635e-05
-5.53049856113565e-06
-2.68010224396601e-05
-2.72805929637307e-05
-2.35507128353936e-05
-1.50989790469335e-05
-5.18707536260349e-06
-1.91477434671579e-05
-3.34247460150987e-05
-3.59139990785666e-05
2.47596128305919e-06
-2.14642404095901e-06
-2.04562725640408e-05
-2.80540771196227e-05
-2.17881233987263e-05
-3.87211195197675e-06
-2.58161542567022e-05
7.04949936060713e-06
-6.54348220267088e-06
-1.51462443810152e-05
-1.32598915912913e-05
-3.42043548458682e-05
-2.20999462551298e-05
-7.84540283718108e-06
-1.55531422308139e-05
-1.07441884789341e-05
-2.28699216435404e-05
-2.68846086454052e-05
-1.94241117821056e-05
-4.72130780705855e-05
-3.40450897532599e-05
-1.76490490487812e-05
-1.9316230874519e-05
-8.1018780768436e-06
5.33960026295104e-06
5.22665672092301e-06
-3.46126123606456e-05
-2.86838144903909e-05
-1.78869601543368e-05
-1.45201559852432e-05
-1.27374445860276e-05
-2.86912804766941e-05
-2.61705451042321e-05
-1.44395120330124e-05
-8.15383493815142e-07
-2.05858980832934e-05
3.70575258373338e-06
-2.59547547049566e-05
-2.02489041741878e-05
-1.40953907502876e-05
-2.20808048872485e-05
-9.50339413228625e-07
-2.76954190894524e-05
-1.75959564411585e-05
-1.0892256140826e-05
-1.78849021269877e-05
-2.39157940573875e-05
-3.48341029773469e-05
-1.95524867754532e-05
-2.05581460969199e-05
-2.71101970689515e-05
-8.39905799123719e-06
6.4596493322433e-06
-7.64703357960226e-06
-1.89173490051772e-05
-1.14851273367683e-05
-3.92013372807914e-05
-1.85646290496599e-05
-2.20113262782081e-05
-1.16599982062223e-05
-2.20071166919144e-05
-3.19318779397457e-05
-2.79163872626059e-05
-3.72673547128561e-05
-4.95739697152492e-05
-2.20210871501074e-05
-2.01932389373702e-05
4.22733301950813e-06
-1.54594114527835e-05
-4.75279376618403e-06
-1.9672660666292e-05
-3.004561721563e-05
-1.21995168887972e-05
-4.284736009129e-05
-1.82833917228822e-05
-2.46395615296064e-05
-1.58103080648466e-05
-2.48962221359282e-05
-1.25927101316616e-05
-2.90266579892947e-05
-3.69816064249491e-05
-9.85420571199066e-06
-1.053048913433e-05
8.96461270485231e-07
-2.20967451193038e-05
-2.13513747782637e-05
-1.42578325823824e-05
1.59333623754885e-06
-1.31161442838885e-05
-2.15983025207693e-05
-2.51522096980992e-05
-2.11076800613192e-05
-1.16356754388946e-05
-2.81019972918857e-05
-7.92770128184213e-06
-5.9626186244833e-05
-8.78420585347787e-06
-2.45446548642629e-05
-9.64778346470863e-06
-2.20415484503509e-05
-2.67651886111719e-05
-2.11300987398035e-05
-4.28058380947075e-06
-4.01374852107882e-06
-9.517279656785e-06
-2.09719571860232e-05
-1.45836546691628e-05
-3.38815050447409e-05
-3.23950652339426e-06
-2.29295543515784e-05
-1.24184243360123e-06
-2.10957571426649e-05
-5.30043029332703e-05
-1.28931089942671e-05
-2.55604293208367e-05
-1.29218223029754e-05
-2.00146240101635e-05
-5.64827830796711e-06
-2.81633447343169e-05
-3.08965026745555e-05
-3.32891069943845e-05
-2.70064086235868e-05
-4.98679981450287e-06
-1.90498003775094e-05
-4.15266224166546e-05
-9.13281022947006e-06
-2.35450227313691e-05
-2.06770898632804e-05
-1.54309437168416e-05
-2.93306967327771e-05
-8.47100055845062e-06
-1.80569472172645e-05
-2.5304946754055e-06
-4.42147687301312e-06
-3.13822622890861e-05
-2.16373783732552e-05
-1.03512397159272e-05
-2.38015482168018e-05
-2.31434343593402e-05
-9.39008469430181e-06
-9.86250036769708e-06
1.94069184256816e-06
-3.49538358460657e-05
-3.13260908528709e-05
-2.92304839183145e-05
-1.50225695232304e-05
-2.41881139280485e-05
-2.03100625476518e-05
-1.38772881042565e-05
-2.98647074247788e-05
-3.96138001690176e-05
-4.12674561943178e-07
-9.92732760221468e-06
-1.38626872376053e-05
-6.40244107937484e-06
-2.49884156471101e-05
-3.99416040791545e-06
-1.9683652831266e-05
-1.9540389850869e-06
-4.8019000455117e-05
-1.30943704483244e-05
-2.27536685153943e-05
-1.03177965206654e-05
-2.01927291921291e-05
-3.92006733660358e-05
-4.91975712986111e-06
-1.96738704891049e-05
-2.08481318448849e-05
-9.89189587069571e-06
-2.03693461053731e-05
-1.9742032344324e-05
-1.64923008192043e-05
-1.22383749136662e-05
-8.69256992084243e-06
-2.32237415452919e-07
-2.01013119795251e-05
-1.17165582468889e-05
-1.1990728264011e-05
-2.11229040802772e-05
-7.25127504118096e-06
1.69284168783139e-05
-1.12342593321985e-05
-3.37552571217679e-05
-1.19055022600357e-05
-1.2495358161102e-06
-8.77424450143934e-06
-1.61470992585708e-05
-2.96057897890706e-05
-3.11873558879978e-05
-1.10214302874122e-05
-2.20948385515508e-05
-1.63097712772895e-05
-3.43296305391539e-05
-1.69341177756944e-05
-1.22920272913024e-05
-1.81397573910712e-05
-2.98911895241108e-05
-1.52035071718109e-05
-2.42150519686839e-05
-2.40182297342083e-05
-1.46124238156542e-05
-1.31904007826157e-05
-2.02766050701728e-05
-3.26061199869096e-05
-8.8981243143481e-06
-2.33816318479744e-05
-3.06860942917832e-05
-2.4532710701474e-05
-8.85228262218631e-06
-3.29913368684798e-05
2.20470168900363e-06
-2.11911023970593e-05
-4.15049282699726e-05
-3.88398337537528e-06
-1.96906224263173e-05
-8.86790492777911e-06
-1.50346257723105e-05
-7.56951333838841e-07
-4.50060020723672e-06
-2.47867762810339e-05
-6.5108671128968e-06
-2.59827002136649e-05
-2.40714197094532e-05
-5.07545173447071e-06
-2.15351486887776e-05
-1.41732241575595e-05
-1.93808034234399e-05
-1.7153565207784e-05
-3.02690659113259e-05
-2.30486231813464e-05
-2.88884428336286e-05
-1.95698863592642e-05
-2.546100827653e-05
-2.39357145644498e-05
-3.47370334895582e-05
-2.20844084888854e-05
-2.01651622546653e-05
-2.10106606107573e-05
-2.34146081308721e-05
-1.26199080528513e-05
-1.55167426792341e-05
-3.33054336304344e-05
-3.92954941314332e-05
-4.12996333326269e-06
-1.45425865376122e-06
-2.11645417956536e-05
-2.61713079740547e-05
-1.64700595634611e-05
-2.84948995432332e-05
-3.76036478078209e-06
-2.40674264925934e-05
-6.45674977456282e-05
-1.67965743664742e-05
-8.58649325248746e-06
-3.68449045085344e-05
-2.17472636076591e-05
-2.86543013920144e-05
-1.3768590165419e-05
-1.9103074642913e-05
-8.9695390727796e-06
-1.33519418701228e-05
-1.33048749189821e-05
-1.17518688445356e-05
-1.01996014282402e-05
-1.37522923178517e-05
-1.57937422160599e-05
-4.83304442555133e-05
-1.2831289164488e-05
-1.30876320925852e-05
-2.91025844183318e-05
-3.11214647497474e-05
-8.01229885226383e-06
-2.9018134009916e-05
-1.23371986465972e-05
-4.24013396811898e-05
-1.09595702263114e-05
-4.0108127095933e-05
-2.76058696207824e-05
-5.07353145759978e-06
-1.63998583739926e-05
-8.48553995348727e-06
-2.50673880306219e-05
-2.21378703973568e-05
-1.90422515792991e-05
-3.04006184854947e-05
-2.08092660262761e-05
-2.84234425742388e-05
-1.2407360365485e-06
-4.47440375502178e-05
-3.04206951559036e-05
-1.59157722344082e-05
-4.55164848330321e-05
-3.79878944182107e-05
-2.25080640286206e-05
-1.55072952334853e-05
-4.30022069970786e-05
-8.83404948370331e-06
-2.750335909627e-05
-2.67774876779754e-05
-8.08279071643128e-06
-6.7644521813313e-06
-1.4071769562834e-05
-2.10174813044821e-05
-2.99019523384142e-05
-2.94937289885777e-05
-3.25320561853948e-05
-2.26399238790954e-05
-2.90330915930951e-05
-2.80062758061279e-05
3.28251968923991e-06
-2.3107063738199e-05
-1.01934028642938e-05
-2.34937286809635e-05
-1.7790194031868e-05
-1.06511910079801e-05
-2.91728500095682e-05
-1.08661854930305e-05
-2.47870034384759e-05
-3.15293089048794e-05
-2.48338545526055e-05
-1.4052981833609e-05
-2.02443080878413e-05
-4.11198958115648e-05
-7.03811316036313e-06
-8.40545589494965e-06
-1.13097848895482e-05
-3.56064339695234e-05
-3.94672958905089e-05
-1.87840285147345e-05
-3.8923501830782e-05
-2.43318227695166e-05
-1.84025737689334e-05
8.8154330301128e-06
-3.50751946982459e-05
-1.63603676033493e-05
-1.3056702681716e-05
-3.88321168484907e-05
1.04256344745475e-06
-1.42871192765342e-05
-1.57200505642816e-05
-3.56153367364606e-05
-2.16282352556035e-05
1.0943233574654e-05
-3.06239989769874e-05
-1.2088594158112e-05
-5.46219204377867e-05
-2.53834251263023e-05
-3.19337976199175e-05
-1.40043318986187e-05
-2.6236833041247e-05
-9.13940777864236e-06
-3.60434801199656e-05
-7.84592917713121e-06
-6.68693075505683e-07
-1.26445753819451e-05
-1.40071466547418e-05
-2.80534065043747e-05
-3.35375169122708e-05
-1.9782962974996e-05
-1.68778869893081e-05
-4.51715249218493e-06
2.64640714910746e-06
-1.90163999873606e-05
-1.9645241465647e-05
-2.33828761171805e-05
-2.44348987532614e-05
-1.80410337377784e-05
-8.60826543293827e-06
-1.30856222108791e-05
8.44160829685935e-06
-2.05512388996618e-05
-1.52719111911213e-05
-4.10338014737958e-05
-3.98198806123691e-05
-2.62004061832034e-05
-2.40433423190233e-05
-2.47759572616742e-05
-3.26097241017806e-06
-3.03529152337887e-06
-1.00833488043071e-05
3.92600709576912e-06
-2.72122305600111e-05
-1.74348494686901e-05
-2.3832173175497e-05
-4.24719258017765e-05
-1.08291550319394e-05
-9.83979947349417e-06
-3.62500146937177e-06
-2.62218386567883e-05
-1.27303732036783e-05
-3.3579715734207e-05
-2.67701171822844e-05
-2.19426591482778e-05
-1.03012529127494e-05
-1.14979556198005e-05
-1.36926886909235e-05
-1.11130454303657e-05
-4.47946112058404e-06
-4.94805501666626e-05
6.32951443292725e-06
1.76450447773632e-06
-1.16835517069601e-05
-1.45759810513658e-05
-3.86374379591651e-07
-3.03095854465451e-05
-3.35315711013642e-05
-3.79790025625677e-05
7.06401401658968e-06
-2.01142772677911e-05
-3.41796473382595e-05
-2.8088793947071e-05
-5.89411444964978e-06
-1.83646771389732e-05
6.51533330258843e-07
-3.25086087359541e-05
-4.19237504972115e-05
-3.4286156662544e-05
-1.39510703599778e-05
-1.29038265477276e-05
-3.11611176186916e-05
-1.81320858256613e-05
6.99569768400912e-06
-1.81648324727934e-05
-3.54419203693537e-05
-2.99504981355675e-06
-1.68409096741944e-05
9.13390397891518e-06
-5.23819579144239e-05
-2.65254921738804e-05
-8.61075253860368e-06
-1.68341805175418e-05
-2.6189312199616e-05
-4.04054877582363e-05
-2.70007686484936e-05
-1.33062321866266e-05
-1.38689753099808e-05
-2.22470096033989e-05
-3.00204534822911e-05
-3.08250106144452e-05
-2.31039961299858e-05
-2.00869545973901e-06
-1.53509907383337e-05
-1.43810951405288e-05
-4.24805985751414e-05
-3.25256956176311e-05
-3.44204169290059e-05
-2.58194028977227e-05
-1.47798632166235e-05
-6.79120000053711e-06
-1.67489679173381e-05
-1.55909286074624e-05
3.13944119130516e-07
-2.47124663331097e-05
-2.41178174247974e-05
-1.38538386475763e-05
-2.63767143474772e-05
-1.33771006486917e-05
-2.23402620979762e-05
-1.29553866132519e-05
-2.57416436644924e-07
-3.36811285227952e-06
-2.83723436100465e-05
-2.48476167804792e-05
-1.16601254559158e-05
-2.75795322409642e-05
-1.54295731859371e-05
-1.42377187105928e-05
-3.15525538100418e-05
-3.35204031078735e-05
-8.85943613172137e-06
-1.02926879408329e-05
-1.28493543400481e-05
-1.48376063655623e-05
-2.65045556246009e-05
-1.65099743320465e-05
-1.78183232567964e-05
-4.08107771420309e-05
-2.28605409901807e-05
-1.36573298986902e-05
-2.32514003483886e-05
-9.10903818237786e-06
-7.41519963592903e-06
-3.95740092770115e-05
-2.44352630508113e-05
-1.49765935363227e-05
-2.13193766003062e-05
-4.06126481421913e-05
-4.29011421328134e-06
-2.81567477374183e-06
-1.1055688922573e-05
-1.75579667081364e-05
-2.49184903540697e-05
-1.21486209874283e-05
-1.8933706212642e-05
6.39169141253285e-07
-3.44041209667348e-05
-1.74285704785664e-05
8.45852406959756e-06
1.07875769027035e-05
-2.33963304839317e-05
-1.62984773030187e-05
-1.56708138359905e-05
-3.50113378764348e-05
-2.34988983365408e-07
-7.19528492217351e-07
-8.55406149299685e-06
2.65336128170927e-06
-4.91208301353123e-05
-2.79730335879027e-05
-1.60667080174393e-05
-3.33472618818267e-05
-3.34619948289019e-05
9.69777728959926e-06
-1.64653859136737e-05
-3.63260115447198e-05
-1.18349445017776e-05
-1.02484795664416e-05
-1.99233397813309e-05
-3.21079817145399e-05
4.49891287347772e-06
-7.38638872459549e-06
-2.51630353854011e-05
-2.7015711353249e-05
-1.38960765093398e-05
-1.44486675713071e-05
-3.06500420024666e-05
-1.89151080779833e-05
-3.09480176536234e-05
-7.93294268485792e-06
-3.25490653883565e-05
-3.5588722337663e-05
-5.15601168529401e-06
-1.99471725276368e-05
-2.03384093199872e-07
-2.03507191965939e-05
-2.47724140401444e-05
-1.14667523737106e-05
-1.42771357984857e-05
8.95982538870064e-06
-3.27676472813781e-05
-1.78515479314658e-05
-3.10734169860313e-05
-3.43310988904419e-05
-7.17049265087338e-06
-2.67100592511161e-05
-2.41230374859438e-05
-1.09390871932518e-05
-3.02033647313599e-05
-1.91183278894668e-05
-2.99441175526123e-05
-9.06084561340204e-06
-4.11260839664429e-05
-1.59541293085479e-05
-4.00870185548319e-06
-3.00530292631879e-05
-1.41918900059757e-05
-1.06438679329675e-05
-1.67107525053385e-05
-3.05178719794656e-05
-2.02664205296585e-05
-4.49038422320711e-06
-2.87714864645101e-05
-3.41100154167324e-05
-7.83609992960913e-06
-2.58080884310596e-05
-1.73848509322883e-05
-1.32759513595257e-05
-1.37841051672392e-05
-1.60049825946851e-05
-7.17029998823234e-06
-1.11955191452225e-05
-4.35017819059076e-05
-1.38431273584516e-05
-2.35605919541606e-05
-1.20480823334946e-05
-6.31287673450147e-06
-3.90952947221876e-05
-3.07812957737501e-05
-2.2313866002535e-05
-4.32517938025984e-05
-1.28864845065923e-05
-2.79800035674413e-05
-2.26372245295492e-05
-2.04957490391111e-05
-2.40288350393663e-05
-2.50150203163766e-05
-8.33562809229764e-06
-1.72317297022675e-05
-2.81379180803074e-06
-2.68228770134322e-05
-4.41532742091253e-05
-2.14609174276541e-05
-2.62818319071355e-05
-8.1389507141237e-06
-3.32345837275063e-05
-4.76543459869859e-05
-2.07783314156899e-05
-1.14659947216819e-05
-8.96803721651264e-07
-3.55703823596086e-05
-4.24880815531648e-05
-2.3392390598328e-06
-2.43779969604474e-05
-3.29294207323752e-05
-3.18710448714051e-05
-1.39097492892913e-05
-1.43815510308611e-05
-2.60277821439639e-05
-1.66442313140974e-05
1.42445666302017e-06
-2.07454849099518e-05
-2.39290689368166e-06
-1.75176227857037e-05
-3.21187286959519e-05
-5.29988082567534e-06
-3.66658569634794e-05
-3.76625081742149e-05
-1.91038657437857e-05
-1.03675138896779e-05
-3.20335570760933e-05
-2.66705639465349e-05
-2.94254156130179e-05
-1.83415392441707e-05
-1.7061222211122e-05
-3.94329915872674e-05
-2.99413188546123e-05
4.38026692584935e-06
-3.56681463223824e-05
-2.13882937241859e-05
-2.75525089486524e-05
-3.40733053884946e-05
-1.5748034097716e-05
-3.43205818815382e-05
-2.01195804238203e-05
-2.18407724010594e-05
-2.82003685410361e-05
-6.86129200502318e-06
-3.17352218859052e-05
-8.67135890981407e-06
-4.27147114524902e-06
-3.16215993318773e-05
-1.84711411339035e-05
-8.34112074306072e-06
-1.3111748117955e-05
-2.32307258864291e-07
-1.53631112797536e-05
-1.34233435147187e-05
-3.10999988664761e-05
-1.90943203577534e-05
-1.35725281555931e-05
-1.46540472742677e-05
-2.33289606978045e-05
-1.6046618093057e-05
-2.47924933650807e-05
-4.10341391331643e-06
-1.452001814865e-06
-1.94153776630083e-05
-1.5688815596124e-05
-1.71280454845506e-05
-2.61290765068619e-05
-2.35528053282402e-05
-2.65082152120941e-05
-3.5906428577203e-05
2.0373403127376e-06
-1.53563967893102e-05
-1.64333556832162e-05
-1.30737670191301e-05
-3.43381633904096e-05
-1.4057021070238e-05
-4.29623513245271e-05
-1.36446126075275e-05
-1.40424717531074e-05
-2.75028959169994e-05
-1.2138226738782e-05
-1.78670153782259e-05
-4.2564849171729e-05
-2.39218858411167e-05
-1.40261669028085e-05
-1.7660868425411e-05
-2.62154254704693e-05
1.03416087458354e-05
-3.95330961517876e-05
-1.23168100251341e-05
-1.06280543469861e-05
-2.67664457576966e-05
4.33300990816587e-06
-1.30951604205259e-05
-1.17913524667107e-05
-2.01235994471715e-05
-2.07925648584751e-05
-2.2854831213341e-05
-1.26310839036603e-05
-2.72681462704266e-05
9.36874733241959e-06
-9.66752245266939e-07
-1.52339050123303e-05
-2.93014641763815e-05
-9.1556520999512e-06
-4.41804068344344e-05
-2.53934488933824e-05
-1.56571727832481e-05
-3.25282412101541e-05
-2.80227311077975e-05
-3.3555220701071e-05
-1.82329560903214e-05
-2.93768608701369e-05
-1.46837632960852e-05
-2.40809542230535e-05
-2.04115743919132e-05
-7.33787216270532e-05
-3.46929814296487e-05
-2.16854002264684e-05
-4.81933605860691e-05
-2.02569367421715e-05
-2.6365369441806e-05
9.48168102067621e-06
-1.64208798607111e-05
-2.19360148803058e-05
-1.78809151649692e-05
-1.66325419813374e-05
4.51760412432059e-06
-3.67129807758746e-05
-2.86899985826298e-05
-1.27867773344818e-05
-2.18098570097744e-05
-8.0298726019849e-06
-2.50923166138824e-05
-1.68553940768551e-05
-2.2074078024678e-05
-1.57903691161887e-05
-3.03641779329924e-05
-2.10673669369191e-05
-3.88241249615065e-05
-2.11329150454348e-05
-2.00365256265181e-05
-3.12340479602235e-05
-2.46386028450372e-05
-2.38157419401326e-06
-8.36926530749303e-07
-3.27531910343229e-05
-3.69363345762851e-06
-9.26934566859036e-06
3.02399019034095e-06
1.17729561503364e-05
-2.7716182073566e-05
-1.3255905886298e-05
-3.40627238955129e-05
-2.412638022586e-05
-4.38619473317281e-06
-1.02852198110637e-05
-2.7978220448593e-05
-1.7344885917471e-05
-3.35391002058098e-05
-2.60782722495332e-05
-3.67296745202747e-05
-2.4828882675643e-05
-1.13021404350675e-05
-2.27737663321574e-05
-2.18735630582713e-05
-1.35383954989162e-05
-1.23213920738266e-05
-2.49876701189988e-05
-2.59257478295326e-06
-1.33489715771699e-05
-1.2343131634134e-05
-9.86515174039896e-06
-1.13267999026134e-05
-7.12116011754131e-06
-2.2617508665215e-05
-1.54936060734896e-05
-2.55850659739711e-05
-3.35988144224115e-05
-1.76953166530537e-05
-3.21081772149346e-05
-3.37286539969022e-05
-1.67640775107254e-05
-2.71358500971494e-05
-2.25037330631892e-05
-3.19770196219238e-05
-3.87566953876711e-05
-2.09580333782914e-05
-5.7354191077899e-06
-1.86517528107596e-05
-2.12588701976547e-05
-3.22771532321774e-05
-3.83472726280623e-05
-1.22200413774152e-05
-1.92391073769818e-05
-2.21052483688444e-05
-1.26526240137196e-05
-1.36624595691097e-05
3.95318028014018e-08
-2.04187192856797e-05
-4.13697854539256e-05
-3.13457276495155e-06
-7.21241924733336e-06
-1.55433731673228e-05
-2.66344387614116e-05
-2.02754942744963e-05
-2.32417484699734e-05
-2.949047439943e-05
-2.74424885985279e-05
-1.97980241315615e-05
-3.81696801572103e-05
-2.58001961096922e-05
-4.22198778269548e-05
-1.3978539566177e-05
-1.52441718903142e-05
-2.84772767585799e-05
-2.80498651252057e-05
-6.33611267990788e-06
-1.81672252139345e-05
-3.68826879460282e-05
-1.75796501582948e-05
-2.0689358415402e-05
-4.05433215718872e-05
1.3863123865051e-07
-5.4920865717005e-06
-3.7288019613736e-05
-2.71928255216154e-05
-1.7529601238306e-05
-2.22881999265681e-05
-1.72614831562947e-05
-2.06771438495861e-05
-1.5278959856628e-05
-3.20409248525093e-05
-1.48908657665236e-05
-3.49339284269334e-06
-4.09427811015483e-05
-4.66036308589739e-05
-2.4397956463101e-05
-8.73850750715892e-06
-8.41180836505887e-06
-1.14379670955721e-05
-2.251574173441e-05
-2.37208537243359e-05
-2.66411246052409e-05
-1.42044442463718e-05
-1.23727974441349e-05
1.00804114525161e-05
-9.98601780008307e-06
-8.18565029561659e-06
1.00217922198086e-05
-2.33639858460641e-05
-1.55708222802041e-05
-5.18819223004686e-06
-3.38707182416946e-05
-1.85613924405892e-05
-2.57905711821287e-05
-2.03930720422429e-05
-1.74459219791563e-05
-3.96370477457056e-05
-3.74485697297613e-06
-2.32034136029966e-05
-3.81868826443564e-05
-2.12846680631519e-05
-2.84154144862312e-05
-1.51448295217414e-05
-1.74855234745061e-05
-2.1792898377486e-05
-2.4062783908412e-05
-2.63184069245482e-05
-2.62593896123916e-05
-3.57930074442531e-05
-3.20635622321982e-05
-3.22529660351436e-05
-1.09849199216983e-05
-2.08057829972649e-05
-2.50637686249027e-05
-1.96055731243523e-05
-1.57170759508319e-05
-2.65323677544721e-05
-2.91372190075645e-05
-1.39606386216444e-05
-2.73507239130783e-05
-2.50942183262874e-05
-1.52662976035867e-05
-3.38345400866288e-05
-2.09035044555699e-05
-3.94898347217338e-05
-8.77235208200829e-06
-1.37551915105924e-05
-1.69234000024839e-05
-7.71615357765576e-06
-1.39293035258171e-05
-2.8459484214192e-05
-4.77058505878626e-05
-2.21638991940722e-05
-2.80304500937801e-07
-7.64696572080267e-06
-7.75070934419832e-06
-1.54135899458109e-05
-2.03468402407021e-05
-1.71933666713365e-05
-2.72975247194135e-05
-1.55393259017495e-05
-4.13327681707156e-06
2.40190932897403e-06
-1.17892511223649e-05
-9.76220010796271e-06
-2.94409101863835e-05
-2.87655754368779e-05
-3.43065501298502e-06
-3.60763273484671e-05
-7.19803787554292e-06
-1.64423669195516e-05
-2.63503503206977e-05
-2.75537503094951e-05
-2.33157508993167e-05
2.94467757979974e-06
-6.44850786803827e-06
-3.85479972223384e-05
-3.6347437118423e-05
-2.42418210827653e-05
5.76477345264945e-07
-1.79155409014085e-05
-9.75589012803633e-06
2.74724530600027e-06
-2.62930197363288e-06
-2.13690048957701e-05
-1.73880601083133e-05
-3.23700827342154e-05
-2.83547270810209e-05
-2.01599052174124e-05
-8.42365442502195e-06
-2.12766122213228e-05
-1.10983888895975e-05
-1.96626427866585e-05
-3.04586352735605e-05
-1.97703039460946e-05
-2.82209266130452e-05
-1.61012632438672e-05
-1.70810078189975e-05
-2.54768235726772e-05
-2.11438833947004e-05
-9.56687658432375e-06
-4.68203612124814e-06
-3.22353857458215e-05
-5.10512783360572e-05
-3.76653827549204e-05
-1.99378822035255e-05
-1.68751089443821e-05
-9.75628663136434e-07
-3.80315962906894e-05
-2.78768635353788e-05
-4.36076383964859e-05
-3.64207234391817e-05
-2.77404388169358e-05
-2.59498497815366e-05
-3.77619822731627e-05
-2.69208944136066e-06
-3.54676837959825e-05
-1.4282354759121e-05
-2.43945763168245e-05
-3.45838523774849e-05
-2.80014073208469e-05
-4.52117498561264e-05
-9.79144100481867e-06
-2.6636576206155e-05
-2.55873170110272e-05
-1.89250337255895e-06
-2.04229272038567e-05
1.2784920537387e-06
-3.59899689350715e-05
-1.72876148878283e-05
-9.99896321396673e-06
-2.24108780374209e-05
-5.35851719264096e-06
-3.12919041582337e-05
-1.01912385899543e-05
-2.45141498005814e-05
5.35407460424534e-06
-9.55983796387878e-06
-3.75336862870607e-05
-3.11235282471263e-05
-8.3517993861162e-06
-1.69352986099161e-05
-9.7700611956379e-07
-1.37434373399993e-05
-1.95628336339919e-05
-3.829215319934e-06
-1.03006110545265e-05
-2.31662089574657e-05
-3.70752794829043e-05
-1.54534642596521e-05
-3.04934051476638e-05
-1.86944500969833e-05
-1.17308788738689e-05
-8.53133866495032e-06
-9.82258633031209e-06
-2.03669668164662e-05
-2.48751683318721e-05
-1.78402872776132e-05
-2.79347713670978e-05
-2.3891659508209e-05
-1.5998052147639e-05
-1.65074582582315e-05
-2.35753208045405e-05
-1.88661573909585e-05
-4.48558869935545e-06
-2.12443011465144e-05
-5.2489051409384e-05
-2.4790176257129e-05
-2.03612810497729e-05
-1.93773583357268e-05
-2.19628509858847e-05
-2.18625665082568e-05
-8.64803105333031e-06
-3.02494451170929e-05
-1.69965310129616e-05
-9.69092365175959e-06
-6.87402171040284e-07
-1.65781346813611e-05
-2.78759918287025e-05
-7.04813898436352e-06
-5.1037990266796e-06
-3.00604889681175e-05
-1.74306143459854e-05
-2.12699470489256e-05
-2.80553435396775e-05
-1.9642851807394e-05
-3.54500650122827e-05
-2.0979496894016e-05
-2.87422777510867e-05
-3.96762849320137e-05
-2.42943811971213e-05
-1.17907836284251e-05
-2.29603916680641e-05
-3.38246994112646e-05
-2.64950596779618e-05
-4.20642166082216e-05
-2.67458451099344e-05
-4.56035008128769e-05
-3.39978705479203e-05
-2.55230590901123e-05
-1.30176133787028e-06
-1.94640158596346e-05
-2.30364923212836e-05
-2.15943413663761e-05
-2.67508590277583e-05
-1.94661311489483e-05
-3.04039947445911e-05
-1.87047805458562e-05
-3.74576718222503e-06
-4.82212208588871e-05
-7.68026084202059e-06
-1.67443443848233e-05
-2.34758189568704e-05
9.84640720623059e-06
-1.74125389080549e-05
-2.02608039523078e-05
-8.72102416688395e-06
-2.65270502306732e-05
-1.43852326694723e-05
-7.53291849399964e-06
-5.42908596973929e-06
-1.7470540565213e-05
-2.39300092110084e-05
-1.58672766752599e-05
-6.39778035426382e-06
-2.63212991366421e-05
-3.56741637753117e-05
3.33590424957109e-06
1.5192839166201e-05
-1.0397926459056e-05
-2.86894164495624e-05
-8.09303359550717e-06
-2.14973638284701e-05
-1.99389561076958e-05
1.67945805900421e-06
-4.88493498182568e-06
-2.07904197877959e-05
-3.41674908372784e-05
-3.93006041316527e-05
-2.94282781906961e-05
-1.00031478191096e-05
-9.81465027330672e-06
-1.64647904134043e-05
-1.82404265132173e-05
-1.79307952126004e-05
-7.03426522749771e-06
-4.07446862836088e-05
5.13339877055756e-06
-1.31859885039131e-05
-2.51191907578452e-05
-9.94937877145264e-07
-2.93553679623173e-05
-8.71841318557044e-06
-3.19533649725214e-05
-4.03010494837176e-05
-1.44082912018787e-05
-2.61874784312284e-06
-2.64553700052326e-05
-3.46521404792307e-05
-7.34486427420395e-06
-3.60719730843017e-05
4.92046816390171e-06
-2.52160702021057e-05
-2.92665545372348e-05
-6.29666493529493e-07
-1.3270005934319e-05
-4.24176172586904e-05
-4.26813578963607e-06
-1.45108277343419e-05
-4.02627913192927e-05
-2.28525283052898e-05
-3.03613508134755e-05
-2.1768908076271e-05
-4.09194713730603e-05
-3.32544930800083e-05
-1.96886028393676e-05
-2.61716713964783e-05
-2.97449471674724e-05
-2.59929294947409e-05
-1.17950508516537e-05
-3.10883701822191e-05
-4.69241831468876e-05
-5.86093063032346e-06
3.18416475127045e-06
-2.90693151405903e-05
-2.44761142183341e-05
-1.89040143371724e-05
-1.47719306913799e-05
-1.27191431185919e-05
-2.84232082235175e-05
-2.31041371697007e-05
-1.8237701852853e-05
-1.61584850350591e-05
-2.29616088068837e-05
-1.70156486226512e-05
-2.98802698081128e-05
-1.94445588374368e-05
-2.69613178128359e-06
-1.77293941470179e-05
-1.29625293081141e-05
-1.89427490143185e-05
6.98065950344228e-06
-5.55690465536237e-06
-2.22730069922313e-06
-3.5543561848592e-05
-2.35492879175251e-05
1.18383447847835e-05
-7.59408727823409e-06
-3.31541744651941e-05
4.66355451528275e-06
-3.01258652792494e-05
-3.31506317427278e-05
-1.73160169769881e-05
-2.2855826664205e-05
-1.47269309204947e-05
-1.97624944313238e-05
2.09075089327508e-06
-1.69106846886734e-05
-1.08703760467431e-05
-1.29212657339899e-05
-3.21224447174163e-05
-2.83790582123095e-05
-1.83843657461881e-06
-2.33011227659247e-05
-1.97774825680406e-05
-1.37644697076879e-05
-1.2972639334171e-05
-5.6318965535852e-06
-2.71018429574526e-05
-2.03698422267375e-05
-9.04660490675006e-06
-2.95681524817791e-05
-1.92956956268464e-06
-3.13181933009025e-05
-2.95079111844518e-05
-2.25151681368693e-05
-4.10514556865267e-05
-3.76949188519595e-05
2.5214619184872e-06
-3.28836755435693e-06
-1.44321789628533e-05
-2.96147851708625e-05
-1.13776899551338e-05
-3.15972520498683e-05
-1.85296446961747e-05
-3.61002517674786e-05
-2.27693854683064e-05
-8.37764292782243e-06
-4.20101237016313e-06
-9.74090694632673e-06
-2.4645738350202e-05
-3.35793939946876e-05
-9.71587415844832e-06
-1.70213045669372e-05
-2.7216790259859e-05
-1.80042592495615e-05
-2.76628518624291e-05
-6.11045292723197e-06
-9.66466320982074e-06
-9.92947269624316e-06
-4.04474331683897e-05
-5.81964509238436e-06
-2.65704090732409e-05
-1.34078466941396e-05
-3.28009039060834e-05
-1.93651303342893e-05
-1.81925189022764e-05
-2.96763770676023e-05
-2.80990996982155e-05
-2.21053373863011e-05
4.45950630566029e-07
-1.44536048257228e-05
-2.08997912263312e-05
-2.08564113383128e-05
-2.94499050325564e-05
-2.926224647087e-05
-9.27771987925438e-06
-8.43305702762234e-06
-1.21206314220388e-05
-1.61488942964526e-05
-8.43200020226199e-06
-2.87730174381427e-05
-3.71680358765639e-05
-1.44849812206237e-05
-1.84236276616625e-05
-2.40874405201433e-05
-1.403787618897e-05
-3.50679139550193e-07
-4.06046346614146e-06
-4.35511223820914e-05
-1.09966948902668e-05
-2.13555027405446e-05
-2.37211272088166e-05
-1.32000362254946e-05
-1.40189016645827e-05
-3.30158417573854e-05
-2.07089433164705e-05
-8.93477578675993e-06
-1.30846795780387e-05
-1.6141530869694e-05
-1.97963761528789e-05
-6.97066026754212e-06
-2.0449206067462e-05
-3.89452210830062e-06
-8.19349248713846e-06
-3.10469212547618e-05
-1.71101174539531e-05
-9.37279359965991e-06
-6.36871076994725e-07
-4.4628112439478e-05
-2.24945849223935e-05
-1.40078539662229e-05
-2.11342044242589e-05
-2.50099907279811e-05
-1.00636677275476e-05
-5.05835684112833e-05
-1.6320393987029e-05
-1.41547261537111e-05
-1.17606198096399e-05
-1.39803007583323e-05
-1.77842436416103e-05
-7.98448586349169e-06
-3.32236827485995e-05
-2.84183785082094e-05
-2.19296527135123e-05
-2.42255455082435e-05
-2.78362285702552e-05
-1.71882431183952e-05
-3.30449231453274e-05
-2.81791662223558e-05
-4.31152363263391e-05
-3.05992447047364e-05
-1.2251931837021e-05
-1.31378554982388e-05
-2.54840481320784e-05
-1.91199269841312e-05
-2.79174821451285e-05
-1.75982061431734e-05
-1.34712096838701e-05
-2.85688616825792e-05
-8.55279632073773e-06
-1.71192555842331e-05
-1.74534925518641e-06
-1.54076727947083e-05
-2.06151569839051e-05
-2.59767932524532e-05
-6.41563783307866e-06
1.88564407394196e-06
7.12693293943857e-07
-6.37894157382621e-06
-2.16537600704885e-05
-4.07099572190084e-05
-3.73251513220932e-05
-3.11393412091551e-05
-1.50123188597886e-05
-1.46649903953524e-05
-2.28187068791391e-05
-2.82168803665598e-05
1.29178824990404e-06
-2.75378703842092e-05
-1.31762025993604e-05
-3.55371806933965e-05
-1.53790844652423e-05
-3.11377542030391e-05
-2.4246775329617e-05
-3.62078400289843e-05
-1.83485259494777e-05
-3.25326299515828e-05
-1.50873955864073e-05
-1.49499614547541e-05
-2.58841403446206e-05
-3.62874886449145e-05
-3.21825166480512e-05
-1.31151390477792e-05
-2.9663534320595e-05
-3.93018181080698e-05
-3.51350197392839e-05
-1.63260626199564e-05
-6.90652388691304e-06
-2.47253855954723e-05
-2.3770935505427e-05
-1.07924101746139e-05
-2.07424623740667e-05
-3.10544017319811e-05
-2.41422773573437e-05
-2.48388040779692e-05
-2.25427491900699e-05
-2.62227301287704e-05
-3.00554181910849e-05
-8.53197888518065e-06
-1.89156096992288e-05
-2.34311917847779e-05
-2.35290880452053e-05
-3.8307922839745e-05
-9.10639940835142e-06
-3.45943455480357e-05
-1.98134462950217e-05
-2.05464706631128e-05
-2.97360748624788e-05
-2.36317102714371e-05
-1.44876194165265e-05
-1.05103035778808e-05
-1.40179105216811e-05
-1.67292922341489e-05
-3.51222404207864e-05
-1.27055770175558e-05
-3.85698402802679e-05
-2.24741143236368e-05
-8.44221062852322e-06
-1.83294901365644e-05
-2.86642084551543e-05
-2.84019807287545e-05
-8.87439412377942e-06
-3.35341084780871e-05
-2.2204782129852e-05
-2.67242725086996e-05
-4.56855857317181e-05
-3.45083337525035e-05
-1.51828517026899e-05
-3.32840663738503e-05
-2.39305273436691e-05
-2.27998634047263e-05
-3.93718199931726e-05
-2.00230627215277e-05
-2.76155634922628e-05
-2.71897123839874e-05
-2.9889680419171e-05
-1.86617417324352e-05
-1.68670431596673e-05
-6.33739448593443e-07
-1.16083187487001e-05
-2.83290127188413e-05
-2.30404511640381e-05
-3.12101041797702e-05
-1.16711046827452e-05
-2.14635257186911e-05
-1.41816747875949e-05
-1.54931970843084e-05
-3.78714660193914e-05
-2.18803917512672e-05
-3.25430803323648e-05
-2.2129220764226e-05
-9.58521863448163e-06
-6.24663762807465e-06
-2.27139324713961e-05
-2.32223992300252e-06
-7.76932976215715e-06
-1.37472242170375e-05
-1.35072149586954e-05
5.23013912762082e-06
-8.67471226760651e-06
-4.48772082903831e-05
-2.02436327782868e-05
-2.18834586043432e-05
-6.7369385019953e-06
-1.44083169305102e-05
-4.12189322931961e-06
7.13604027465736e-06
-2.80877919140785e-05
-1.55103606666141e-05
-1.93936296026952e-06
-1.2847073583812e-05
6.10096693087745e-06
-1.37855919183221e-05
-1.01633753356872e-05
-9.03433082614929e-06
-2.0707155235145e-05
-3.58923424813134e-05
-4.62456309381018e-06
-2.09018913125691e-05
-1.31906088176581e-05
-1.26541256940938e-05
-2.12297520461803e-05
-1.35219938806679e-05
-9.83118384830883e-07
-2.55099507418733e-05
-2.42606460887193e-05
-2.7171536417511e-05
-3.33360436463073e-05
-2.17155766484513e-05
-2.03427420562811e-05
-3.10610534572269e-05
-1.63973458216418e-05
-1.84653442926426e-05
-3.73291092799366e-05
-2.12977802686453e-05
-2.79978367393046e-05
-8.9443724976785e-06
-3.11953133112855e-05
-1.41775476659661e-05
-2.85926960917747e-05
-3.28855043587921e-05
-6.63262342552983e-06
-1.94555898068291e-06
-8.87131150693299e-06
-3.12262435675396e-05
-2.85673049760404e-05
-2.04127471355707e-05
-3.11187242730199e-05
5.14397224280467e-06
-2.61038029368157e-05
-1.98905445609524e-05
-1.4238238312719e-05
-3.66026705897276e-05
-1.76287948140899e-05
-3.47878278600513e-05
-4.35331948407674e-05
-3.49948045962614e-05
-2.53234883428859e-05
-2.34093572399798e-05
-1.31324782510087e-05
-2.00628444132406e-05
-2.26327774016994e-05
-2.84789866071303e-05
-1.43669783844346e-05
-4.13060254126625e-05
1.20901467623822e-06
-3.16080412608342e-05
-3.98963787951782e-05
-2.00235475657909e-05
-1.62262254018278e-05
-3.15393666529475e-05
-3.69839471572238e-05
-2.43581141251128e-05
5.39535125940978e-06
-1.97460689477736e-05
-9.19227811161515e-06
-1.64078545380562e-05
-3.436615013133e-05
-2.51750519175701e-05
-4.10237411022038e-05
1.16336694046369e-06
-7.67033298114691e-06
-1.09807147398468e-05
-1.96604079534155e-05
-3.61852481965621e-05
-1.93213923875692e-05
-2.1808718777676e-05
-1.33124633565897e-05
-3.33238853232292e-05
-1.95566694287667e-05
-2.78353874425152e-05
-1.4089859844007e-05
-2.22287555209867e-05
-3.65484339527138e-05
-2.46371119125003e-05
-1.65524845414135e-05
-2.70664684792479e-05
-2.57077937656844e-05
-4.94529065541709e-06
-1.53067172123809e-05
-1.3965469221739e-05
-2.65324565205748e-05
-2.69815169742634e-05
-3.30223978595984e-05
1.37701648677407e-06
-6.27372110496721e-06
-2.35567711050407e-05
-1.56588994294204e-05
-1.40948605136879e-05
-1.62880944101184e-05
-2.01178735211455e-05
-2.99671042581537e-05
-4.92078024353471e-05
-9.88381786999484e-06
-3.32987617641027e-05
-1.43838414131616e-05
9.56484215041712e-07
-8.4635699282071e-06
-2.08840629974223e-05
-2.25090225909457e-05
-9.57802233997243e-06
-6.45036032343481e-06
-3.22296770498564e-05
-1.39068300102831e-05
-2.55205042661475e-05
-2.54476517663611e-05
-6.23174149320188e-06
-1.10053330212686e-05
-1.06588155468873e-05
-2.27817883342297e-05
-1.73357581565966e-05
-4.33656404824566e-08
-1.98289115911728e-05
-3.25812955082388e-05
-1.52749368868829e-05
-2.0933237091945e-05
-2.37479176447109e-05
-9.24864586169138e-06
-3.71836571148732e-05
-1.41012597663097e-05
-2.98262886558356e-05
-8.68566289760749e-06
-5.85196244132835e-06
-6.51876109695677e-07
-2.84752336848793e-05
1.02641464002196e-05
-1.2692720860878e-07
-2.07809995166874e-05
-1.54771032484208e-05
-3.69380730125127e-05
-1.21996381039347e-05
-3.15702649729275e-05
-2.05647724852232e-05
-4.58323399834722e-06
-1.5990289393938e-05
-1.97765124356457e-05
-3.09533586970637e-05
-2.69374904268659e-05
-2.47391686377577e-05
-3.55779549324238e-05
-8.27131863863441e-06
4.93220274103937e-06
-9.46523137425648e-06
-1.41649050201424e-05
-2.74711635805662e-05
-1.35891861323277e-05
-3.61866577825508e-05
-1.71156372316246e-05
-2.27000971148133e-05
-3.15965067438845e-05
8.40538625312129e-06
-1.66229627968729e-05
-1.51124123974983e-05
-1.08970632007306e-05
-1.63220501798714e-05
-2.78450700078391e-05
-1.21120115305839e-05
-2.01330301894016e-05
-4.11974663049929e-06
-2.1151544859121e-05
-4.08939907561327e-05
-2.86614736420785e-05
-2.74463586763898e-05
-3.12552780992564e-05
-1.3241734237919e-05
-1.98976224457082e-05
-3.13432835511309e-05
3.84041897388012e-06
-1.05894040173277e-05
-3.58317263123773e-05
-2.9427350174087e-05
-3.59649453424845e-05
-3.38353935928423e-05
-1.31662612878705e-05
-3.42078151737136e-05
-1.62582852996218e-05
-2.36680991207619e-05
-1.07828802725312e-05
-1.20027579632023e-05
-3.33235762606947e-05
-2.36315383576859e-05
-1.78279348301019e-05
-3.9186646638491e-05
-4.93745037921407e-05
7.75875076315514e-06
-2.79958198265615e-05
-1.72200955136824e-05
-3.39051018454658e-05
-4.29863774468846e-05
-7.86810530806749e-06
-2.59510028660982e-05
-2.49400852378916e-05
-4.01448856554199e-05
-1.51685933797491e-05
-1.55307287664271e-05
-1.18675113174356e-05
-3.17457626583226e-05
-1.13453792857948e-05
-1.37768438742702e-05
-3.1386936806954e-05
-3.40173946259336e-05
-2.39429605101566e-05
-3.77594949258674e-05
-2.83903271311157e-05
-6.92657026675918e-06
-1.37089979021908e-05
-2.47429187716046e-05
-2.79923461446554e-05
-1.19426865653469e-05
-6.78177956463388e-06
-2.11162964177245e-05
-2.30355809404185e-05
-1.74403508077852e-05
-7.92078280330946e-06
-2.08187195711293e-05
-8.22534878708548e-06
-2.44680662210255e-05
-7.16379292565783e-07
-1.93592685815216e-05
-2.36456540274741e-05
-1.66408154011811e-05
-3.47842917966169e-05
-2.37399496935419e-05
-3.44537632175772e-05
-2.53743271003363e-05
-2.18262329292977e-05
1.2069073803399e-05
4.73872377192952e-07
-2.70905514397054e-05
-4.90133058717136e-06
-9.83701766201824e-06
-2.44073150165701e-05
-1.94460206107137e-05
-2.22704758734269e-05
-6.50940436822927e-06
-1.09132384215775e-05
-3.27082531893457e-05
-2.44662775338897e-05
-2.17260121779601e-05
-5.2074226771668e-06
8.05426436793384e-06
-1.6682175383822e-05
-4.96863937435275e-06
-4.53520023605195e-06
-4.44466800988437e-05
-2.58580358521051e-05
-3.03394348699417e-05
-3.3066955739324e-05
-4.33517997908468e-05
-1.87552298561739e-05
5.01181108752036e-06
-2.51264438643678e-05
-2.82682802919398e-05
-2.24505884560112e-05
-2.74862842489245e-05
-1.7642449899744e-05
-3.08350104132219e-05
-1.98961588721616e-05
-2.54177069173996e-05
-1.55306521496197e-05
-1.81844815782071e-05
-3.46770135452925e-05
-2.87554194645328e-05
-2.1402630191934e-05
-1.92055212012224e-05
-4.52139282227318e-06
3.06749650055203e-06
-2.57382197562727e-05
-1.63360316052039e-05
-2.92316502065968e-05
-2.3233742144226e-05
-2.97865966438182e-05
-2.7686160789462e-05
-1.23775027592732e-05
-4.10075838817965e-05
-1.53956161337898e-05
-2.39551972881538e-05
-1.04268650134015e-05
-3.00788386275463e-05
-2.99272176860016e-05
-2.4642984796782e-06
-1.2062079043193e-05
-1.47276508596535e-05
-1.90988249413658e-05
-5.19050621370377e-06
-2.4869910097296e-05
-3.28259805763166e-05
-2.87922919937057e-05
-2.79860141311379e-05
-3.6461208131745e-05
-3.45166446051214e-06
-2.37937922789193e-05
-2.14965903084865e-05
-1.26400012402791e-05
-2.71710041234471e-06
-1.53089641043081e-05
-2.62856250077359e-05
-1.77718507751832e-05
-3.8018753783934e-05
-2.41950012047074e-06
-3.33956821636014e-05
-2.61119410039741e-05
-1.51365760760612e-05
-2.36540235483674e-05
-1.81656668751217e-05
-8.15366085764262e-06
-1.54223336546546e-05
-1.999001720301e-05
-1.65168852598546e-05
3.40728017654658e-06
-2.74532951536249e-05
-6.88662094582693e-06
-3.43691156165909e-05
-1.3894146948239e-06
-2.70310039063589e-05
-1.44564431165852e-05
1.3124173226404e-06
-1.34456102386745e-05
-3.37027628162063e-05
-3.33229807410687e-06
-1.65455141578786e-05
-3.8794175709328e-05
-1.76797107719609e-05
-1.52552770892865e-05
-5.68101911006254e-06
-4.16219705961838e-05
-2.41422040963409e-05
-2.44090975090875e-05
-3.27290648015284e-06
-3.00828378931549e-05
-2.27916740638731e-05
5.31439628488773e-06
-3.55747586570153e-05
-7.28334143394579e-06
-2.76561284791723e-05
9.40786996399724e-07
-3.53692416954064e-05
-2.67971618270955e-05
-1.61910197393897e-05
-2.40796939977388e-05
-2.80254450720785e-05
-5.02264263196054e-05
-5.58146750599006e-05
-1.18882843087624e-05
-1.45431669582471e-05
-2.25929531418562e-05
-2.3014106159794e-05
-1.31687741722631e-05
-2.47560231854006e-05
-6.99704648029979e-06
-2.21601634384755e-05
-4.02179070745243e-05
-3.44806084724289e-05
-1.78848139240838e-05
3.84485668586647e-06
-2.02175595507183e-05
-7.2425866048088e-06
-1.39703277192047e-05
-2.35203660699266e-05
-1.76565859710385e-05
-2.64986831981163e-05
-3.58027126947995e-05
-1.36640132861774e-05
3.40612399891807e-07
-1.90203706236788e-05
-3.90117896302956e-05
-3.55530547500742e-05
-2.49433114706137e-05
-2.61600229810305e-05
-7.51136281195565e-06
-3.24502413513723e-05
-2.06891560299029e-05
-9.07056280035469e-07
-1.53225504371482e-05
-2.49721888680227e-05
-9.47763473886542e-06
-1.16877021576219e-05
-3.03947364800352e-05
-2.87822101708514e-05
1.88111151369132e-06
-3.71932702193525e-06
-9.40882793965555e-06
-1.03361256668898e-05
-3.75864547331293e-05
-3.10384532070694e-06
-8.160643248164e-06
-3.19642401676733e-05
-3.43936473180183e-05
-3.2515432490601e-05
-2.5295269064506e-05
-1.11470692477362e-05
-1.35667272559865e-05
-1.23413061593311e-05
-1.15852811825112e-05
1.30916972460293e-06
-1.53026567980172e-05
-1.15090743479222e-05
-1.69687976452546e-05
-4.59567845210709e-06
-1.81444584977629e-05
-1.04346762717518e-05
8.54025714966295e-06
-1.88189495874143e-05
-3.23959819199763e-05
-2.54285341233048e-05
-2.54921088790289e-05
6.98775359607407e-08
-2.23799366467387e-05
-5.43879854937876e-06
-1.45132340324905e-05
-3.26680097884501e-05
-6.31506210092267e-06
-2.61663120768907e-05
-2.28710526152792e-05
-1.92430423318977e-05
-1.41429997153019e-05
-8.80546892371217e-06
-1.19583773254699e-05
-1.9333851779985e-05
-2.03514894570268e-05
-1.45127002754238e-05
-2.31554269522752e-05
-3.32677532216748e-05
-5.86910773896885e-06
-1.74198055511633e-05
-1.47796158860969e-05
-1.9340650911697e-05
-8.06629848692714e-06
-3.27213051960105e-05
-2.77889639282622e-05
-5.06544885588953e-05
-2.36700148756542e-05
-1.53404092130517e-05
-1.08492453118918e-05
-1.09107157111265e-05
-3.24343492412811e-05
-2.89371895823582e-05
2.21615629410777e-06
-3.46819719271772e-05
-2.36792610533952e-06
-1.19768276613498e-05
-1.89316229449787e-05
-4.59072057066591e-05
-2.8629711088538e-05
-4.20600120823743e-05
-2.32274331951675e-05
-1.41298510071403e-05
-1.3793496459851e-05
-1.23369528229751e-05
-2.51208582238072e-05
-2.19909017139117e-05
-1.52411987652824e-05
-1.34037723682967e-05
-1.80666122078667e-05
3.42682973396585e-06
4.57690770145896e-07
-2.79277970651039e-05
-3.31148231750125e-05
-4.06571117995125e-05
-2.76563189875902e-05
-1.75126031462113e-05
-3.1109356747059e-05
-1.98431604021608e-05
-2.13142239947957e-05
-3.06925699178426e-05
-3.16693940734871e-05
-3.20434304323105e-05
-1.13185311365176e-05
-2.98987180355058e-05
-3.38007000866786e-05
-1.90900428686256e-05
-4.23939648792701e-05
-2.09108665905688e-05
-8.93228362538582e-06
-3.38683106977402e-05
-2.03259898708339e-05
-3.28819245277451e-05
-9.7651791077933e-06
-3.63206923245877e-05
-4.40215949737601e-05
-1.4978409186879e-05
-2.39263365927245e-05
-2.09262493085019e-05
-2.34172126150765e-05
-1.06478350672314e-05
-2.0710664120076e-05
-1.95152188543411e-05
-3.36318657429388e-05
-3.95549133407862e-06
-1.78814290503164e-05
-4.49709398884422e-06
-7.33096198091603e-06
-3.97796276769437e-05
-2.13761242414805e-05
-3.20712351201678e-05
-2.40828970844085e-05
-8.40395934607015e-07
-1.88626492794031e-05
-4.54601348657502e-06
-2.61185204460145e-05
-3.60048665232925e-05
-1.73353886785722e-05
-8.55520292981059e-06
-1.03138364344091e-05
-2.53249344209801e-05
-8.73660971797978e-06
-3.0388729255754e-05
-1.86193749588925e-06
-5.75914802888632e-06
-9.68270888563536e-06
-2.4888745251238e-05
9.58104046068633e-06
-8.99792683542773e-06
-3.97023794758037e-05
-1.55225259932257e-05
-1.93103610616855e-05
-1.58656492329646e-05
-2.8255610587298e-05
-2.02720360951397e-05
-2.8067790879767e-05
-2.42626642738602e-05
4.72990456316043e-06
-2.29187882683745e-05
-4.92521967003606e-06
-1.43402496494503e-05
-2.80868109302849e-05
-1.25472979153611e-07
-2.30269587962425e-05
-8.4534848481172e-06
-2.2346838388397e-05
-2.58471492333363e-05
-2.02852013254568e-05
-2.08711691854762e-05
-3.16701677128818e-05
-2.30593630654329e-05
-5.4649103099018e-06
-2.34990547384381e-05
-3.78136892811453e-05
-1.32285541363451e-05
-1.71967835607861e-05
-1.2049137208262e-05
-3.27938037686386e-06
-4.06591061738554e-06
-2.24905364366135e-05
-1.37845311674029e-05
-1.70078284283578e-05
-2.08487316194582e-05
-7.39637565483729e-06
-3.93888090448906e-05
-9.30800965618289e-06
7.28575166854271e-06
-3.51986109261705e-05
-8.04123006417526e-06
-2.35606418892363e-05
-3.55214697167322e-05
-2.05329143921325e-05
-1.29139742369282e-05
-1.18113262397812e-05
-3.48677887820849e-07
-1.93838016598282e-05
-2.68551110946892e-05
-9.91783135531698e-06
-1.35917497023967e-05
-2.65500796393771e-05
-2.68286522402588e-05
-1.27903253985259e-05
-2.50193586085959e-05
-1.26481967638281e-05
-9.01768421462843e-07
-4.32064460832267e-05
-7.26931908642105e-06
-2.8293157859191e-05
-2.19587529381392e-05
-1.59569218287765e-05
-2.69690699454265e-05
-1.6658636840392e-05
-1.78810518504638e-05
-2.04739763773008e-05
-8.12571399396602e-06
-1.49304417190465e-05
-2.60607162279992e-05
-3.97763025373036e-05
-4.65009508227594e-05
-2.61966674603175e-05
-3.83158886141849e-05
-2.62660193094432e-05
-3.24607987109244e-05
-2.44233788091698e-05
-1.29775652255303e-05
-4.1481721611624e-05
-2.21751393517234e-05
-3.02822178644646e-05
2.61698452977878e-07
-2.65714351237373e-05
-1.96544914515869e-05
-8.36800515049903e-06
-1.54951003571444e-05
-2.86887077157605e-05
-1.98509485911674e-05
1.24797921090119e-06
8.24315348956545e-06
-1.9517847283993e-05
-2.73981953851996e-05
-3.89817848098594e-05
-2.90102072835015e-05
-2.2828882417626e-05
-2.81299543760657e-05
-1.90944015551224e-05
-2.27227513439083e-05
-2.01118589003094e-05
-2.37574098298607e-05
1.40203759003664e-05
-3.44124068881338e-05
-2.34229884336837e-05
-1.1824960679805e-05
-1.89017887474703e-05
-1.72196305145746e-05
-1.59289151639703e-05
-2.07496803617174e-05
7.93723737045928e-06
-2.43223515077776e-05
-2.16340848019703e-05
-1.8328947956656e-05
-1.351745518147e-05
-2.02153170279517e-05
-1.48767987108823e-05
-1.86136482075215e-05
9.13954259976462e-06
-2.50975588915483e-05
-1.12452533924556e-05
-1.64038221765508e-05
2.48146429822616e-06
4.45491786930423e-07
-3.61642879677626e-08
-2.6031892502113e-05
-1.14521025073742e-05
-8.67157542061229e-06
-4.82679485001496e-05
-4.13523492763192e-06
-1.61778547880156e-05
-1.92387590615635e-05
-3.07661733505299e-05
-7.46731457054683e-06
-2.75808277385588e-05
-3.70201776858949e-05
-7.36524204087549e-06
-3.45733419798623e-06
-3.82247836920369e-05
-8.79637694507674e-06
-5.55557837296135e-06
-9.77257622506778e-06
-1.65085071813969e-05
-2.30293789307933e-05
-2.43795805233107e-05
-1.71772130284803e-06
-3.33088851281446e-05
-2.15811997282293e-05
-2.58409944870623e-05
-2.16563122777912e-05
-2.22927911464611e-05
-1.34178925300618e-05
-4.34573772062771e-05
2.6456162573648e-06
-2.25126336968423e-05
-1.93700410453847e-05
-1.91814807790835e-05
-2.82671006231796e-05
-2.80046829879782e-05
-5.87860985980209e-06
-2.55819689444271e-05
-1.89767158375094e-05
-3.37804000805121e-05
-2.04687531079458e-05
-2.54728151101111e-05
-2.47019109772744e-05
-3.15375823704307e-05
-1.56517479920804e-05
-2.49478822230889e-05
-2.23474835086558e-05
-2.94637123585313e-05
3.39533572134228e-06
-2.56260546690775e-05
-3.45953949185682e-05
-1.3731551651637e-05
-1.6884648457607e-05
-6.45955494868954e-07
-1.31173237433704e-06
-1.9862211568166e-05
-2.2914362474904e-06
-2.32046718389495e-05
-2.23216154069511e-05
-8.82106732974074e-06
-7.70740465586076e-06
-3.92754129559344e-06
-1.80661729462555e-05
-3.04878978575914e-05
-6.42027787923336e-06
-3.22616477165597e-05
4.70281352480631e-07
-2.38507999824038e-05
-1.88373869123804e-05
-2.24908546200654e-05
-3.24149418808707e-05
-3.66631995047894e-05
-5.03029440178364e-06
-3.31786999575168e-05
-9.01235292061648e-06
-2.56069930530653e-05
-3.24183614454719e-05
-1.82253346305462e-05
-3.57686981841876e-05
-3.98470162856089e-05
-5.546791907092e-06
-5.89684605275078e-06
2.65173389104499e-06
-2.53164299321039e-05
-1.93319935029223e-05
-3.1447808236593e-05
-1.65038370760999e-05
-2.39121262077204e-05
-1.84608902799225e-05
-1.10059989484813e-05
-1.60511499758713e-05
-1.89936517046592e-05
-3.03682477476303e-05
2.05728392979002e-06
-1.17501546691083e-05
-2.67438899451663e-05
-2.82485617580802e-05
-3.0121589611781e-05
7.07684188645466e-06
-3.76266781291737e-05
-2.14692471585244e-05
-2.86701128600111e-05
-1.95511715507085e-05
-1.5471834705407e-05
-2.28161924202156e-05
-4.33201229671614e-05
-9.42122127559197e-06
-3.03115717245148e-05
-2.55862578452867e-05
-3.39647943779848e-06
-3.97899957757743e-05
-2.3076289450983e-06
-2.55789792662144e-05
-7.2773527654676e-06
-1.82812300861173e-05
-2.63346036028157e-07
-2.29349280381816e-05
-2.9373584102692e-05
-3.45684895342969e-05
-6.95035425829686e-06
-5.16996167799999e-06
-3.52192790144176e-05
-2.47609086121443e-05
-8.47341280473933e-06
-1.94736448033854e-05
-3.57467356676774e-05
-3.56787314238451e-05
-1.30069856906437e-05
-3.44558487576386e-06
-1.15518393752719e-05
-2.63520714494112e-05
-2.79886119559576e-05
-1.21477861950084e-05
9.50283241356037e-06
-4.20526969317751e-05
-1.2641792769487e-05
1.15202571263003e-06
1.70446959018839e-05
3.82782110958009e-06
-2.3020363512935e-05
3.15488738558258e-06
-2.23445633620834e-05
-1.5944383029685e-05
3.07270417125916e-06
-1.09136409758976e-06
3.94754622878888e-06
-4.56849280251107e-06
-8.05681738032988e-06
-2.02025622206513e-05
-1.13970817641255e-05
-3.85392861948211e-05
-3.01138077650151e-05
-2.25348409218916e-05
-1.52333759776722e-05
-3.56486709119597e-05
-2.39607073943378e-05
-3.82268556602281e-05
-3.30492099202812e-05
-1.50479269035007e-05
-2.41062864567061e-05
-2.79127849870226e-05
-7.44614810926675e-06
-1.75562247600186e-05
-1.89675352916415e-05
-1.33060295468212e-05
-1.50759036959389e-05
-1.65944339147574e-05
-1.34041013787105e-05
-1.91545333034325e-05
-3.46390260408318e-05
-2.45233985912477e-05
-2.43946726702943e-05
-3.90076058950297e-06
-2.33457389281794e-05
-1.94651375405724e-05
-1.81927752217144e-05
-3.45760781464042e-05
-2.50994917092202e-05
-3.2128353083891e-05
-2.57846188265958e-05
-1.56561703021948e-05
-1.70924497217594e-05
-1.72354334660264e-05
-1.70720901288083e-05
-2.14630157580644e-05
-9.07095132215594e-06
-2.28648301708876e-05
-1.67834571870734e-05
2.20198037440506e-05
-9.36342163636405e-06
-2.88472473978524e-05
-2.71881187934248e-05
-1.53395191069401e-05
5.84021575045023e-06
-9.38706751549897e-06
-1.88128726086439e-05
-1.65368690652109e-05
-1.26265877306248e-05
-1.13452518260704e-05
-1.88742638182142e-05
-2.17013373456205e-05
-1.73235966466241e-05
-1.58435787222076e-06
-2.55294817875981e-05
-2.38214709719416e-05
-1.15194073933735e-05
-6.35811781268171e-06
-3.98967253693883e-05
-1.7679539731282e-05
-3.15829141551927e-05
-1.91969574144272e-05
-9.34749279487311e-06
-1.70525744399179e-05
-1.47358960851269e-05
-4.66531607743033e-06
-3.68497515796422e-05
-2.95288813190911e-05
-2.60880940957723e-05
-1.37656780885252e-05
-2.80598034752543e-05
-4.17080416329807e-05
-1.95112812977635e-05
-3.664163809721e-05
-1.05641476463924e-05
-1.40049390586496e-05
-1.23695713830797e-05
-2.27952996052287e-05
-1.75661309742664e-05
5.78639827665439e-06
-1.50027741726781e-05
-2.51876582220306e-05
1.05416153959613e-05
-2.55296405187735e-05
4.4354990597517e-06
-2.49353587799327e-06
-2.88135506452179e-05
4.50015079839193e-06
-2.51549666368689e-05
-2.57906218426219e-05
-3.06640447043699e-05
-4.10229491583523e-05
-1.40309235241654e-05
-2.98080562182073e-05
-1.83447085555353e-05
-3.59055364883609e-05
-1.5280022959136e-05
-3.49857614385149e-05
-3.65219435603046e-05
-7.53858457902964e-06
-2.3179009975792e-06
-2.35711114189567e-05
-1.16580808215685e-05
-1.4328335263246e-05
-2.18429326632724e-05
2.66853675673427e-06
-4.08588122179369e-06
-1.77342020328853e-05
-2.16623939083208e-05
-1.37076690533107e-05
-6.80980608178185e-07
-2.78720249794254e-05
-1.24545759047393e-05
-3.9714586667916e-05
-2.09249920781852e-05
-2.44111118088181e-05
-1.07566328863759e-05
-1.46217674685233e-05
-2.01138824636701e-05
-3.68759102334974e-05
-1.50157083583454e-05
-1.67956328582887e-05
-3.46962155884001e-05
-8.81888896499055e-06
-3.07078165075495e-05
-1.37244104656961e-05
-1.80459676054024e-05
-4.89353193850052e-06
-1.81049675528724e-05
-1.23155467345768e-05
-2.28882940114385e-05
-3.24549198541592e-05
-9.22774896805317e-06
9.59435521886534e-06
-1.44229655412793e-06
-1.67199791373033e-05
-3.01857244587855e-05
-3.32870607003332e-06
2.10618859972667e-06
-1.93230311106112e-05
-2.17011355330391e-05
-3.11597652103033e-05
-1.67404375337556e-05
-2.46266544130711e-05
-5.84364870826424e-06
-1.46186814772072e-05
-8.4931740263507e-06
-2.37293168036939e-05
-5.6972689840315e-06
-1.63696265390044e-05
-1.71748713813612e-05
-1.54577048949071e-05
-2.62296446508063e-06
-3.49980523245507e-05
-4.22982605310004e-05
-3.72043682867552e-05
-1.45791110964668e-05
-2.08952472693591e-05
-2.58248653989896e-05
-2.12195751140793e-05
-5.83426087158e-06
-1.11805519320444e-05
-1.26930796851634e-05
-6.36253813668234e-06
-4.26897241225233e-06
-2.53765266398923e-05
-2.12355805278594e-05
-7.37976502080898e-06
-5.21166871624863e-06
-2.36515264297083e-05
-3.17695182977483e-05
-4.10244873683848e-06
-2.82962721641123e-05
-1.99303253810931e-05
-1.22847990827636e-05
-2.12427303699944e-05
-3.63451377365485e-05
-3.3290517808447e-05
-2.33902517547896e-05
-1.53090266788411e-05
-1.90968885180536e-05
-3.80908479998905e-05
-5.58484549830892e-06
-1.77786594450932e-05
-2.66828461113217e-05
-2.13173206837027e-05
-2.57790918718811e-05
-1.12584859543181e-05
-2.30053487812165e-05
-1.13850524692937e-05
-3.69899765596234e-05
-1.64243155824564e-05
-3.4562605743491e-05
-1.34009283750021e-05
-2.81103606750952e-05
-4.12434404820615e-06
-4.22078233654059e-05
-2.02292380424518e-05
-1.3822676876726e-05
-1.3822468850679e-05
-2.50737585307668e-05
-3.0067703692255e-05
-9.03692007325487e-06
-1.72202226604692e-05
-2.21477998919133e-06
-2.91871436576007e-05
1.11569323897727e-06
-2.95601860153995e-05
-1.1783257555712e-05
-3.04128383085846e-05
-3.12289367532393e-05
-1.25899552301053e-05
-6.6238861093649e-06
-3.24485851710965e-05
-2.30962793765172e-05
-1.68154001395774e-05
-1.93269775780045e-05
-1.5925584061261e-05
-1.85740163535277e-05
-4.62041781171197e-05
-1.54236361639917e-05
-2.65626042905722e-05
-6.4863378407553e-06
-8.00981663200431e-06
-1.33487716543705e-05
-4.62771326939996e-05
-2.25751219463187e-05
-1.87322135566616e-05
-1.12487899704108e-05
-2.01902302704289e-05
-5.41219976047779e-05
-3.3323256257525e-06
-1.45674392515187e-05
-1.07647974764046e-05
-2.97912236108327e-05
-2.20012361809863e-05
-8.22391842363846e-06
-2.65822116279707e-05
-3.06750063678769e-05
-1.74861828986228e-05
-7.64691673675088e-06
-2.8962495037607e-05
-1.55875157555558e-05
1.6498075650158e-06
-1.90570277889677e-05
-2.6279062411899e-05
1.77437057955416e-06
-1.91800947330447e-05
-3.89322676749752e-05
-1.86940246486279e-05
-3.38262490158138e-05
-2.08632119372485e-05
-5.56426961066211e-06
-2.41232035362815e-05
-3.67813122823212e-05
-1.86870343866669e-05
-2.55443219136049e-05
-2.45625312100535e-05
-1.2078391751725e-05
-2.92016716265211e-05
-1.25501725419684e-05
-2.50851836837854e-05
-8.240967528627e-06
-1.15645389094448e-05
-3.54194344019302e-05
-9.27761626668216e-06
-1.52615912496436e-05
-2.55935080292959e-05
1.60596922661214e-06
-1.97145123295936e-05
-4.65761910637791e-05
-3.16422787584535e-05
-4.09127123760324e-05
-1.8899267049241e-05
-1.37760636855974e-05
-3.64634636796497e-05
-1.53978073910984e-05
-2.63589597927466e-05
-2.18624523739023e-05
-1.91255861095584e-05
-2.82836314930268e-05
-1.97291613811536e-05
-1.76896967957062e-05
1.99899052227869e-06
8.09694440853115e-06
-1.96619038364889e-05
-2.25421185526834e-05
-2.40631753449534e-05
-2.97023040184187e-05
-1.98697887105606e-05
-4.02977952069485e-06
-9.24909385338968e-06
-2.08549660005202e-05
-5.1495711703349e-05
-2.02271368373608e-05
-2.34368591992047e-05
-4.13811626477053e-06
-3.16828457937026e-05
-1.95364527167814e-05
-1.83198646518667e-05
-2.11502054037513e-05
-3.60196954697472e-05
-2.78996366117078e-05
-1.4901340731532e-05
-2.43390097799845e-05
-1.06134145242029e-05
-2.596702800251e-05
-3.18278173581811e-05
-8.19954539685593e-06
-2.37045527919358e-05
-2.14762998934916e-05
-3.44977954912588e-05
-2.79368606663224e-06
-1.65825555724779e-05
-1.93236990221761e-05
-1.98445447824454e-05
-6.21823332700328e-06
-3.02099268482469e-05
-1.49037676634781e-05
-3.23537465042736e-05
-5.93503017966127e-06
-2.93360285169013e-05
-3.29148312935602e-05
-3.14547184599843e-05
-8.51178844798021e-06
6.67019447854994e-06
-6.12124724965152e-06
-1.99625203428916e-05
-5.19479221702676e-06
-3.20420637906001e-05
-2.4840393595587e-05
-3.27303656731229e-05
-3.79798880287966e-05
-2.46041087218744e-05
-2.13938515417878e-05
-1.56969555960495e-05
-1.01310006428903e-05
-9.24891899364899e-06
-1.28232446764253e-05
-3.18812916701089e-05
-2.29024546754083e-05
-6.98434016932505e-06
-2.3186265391494e-05
-2.12473680936478e-05
-1.50211566043081e-05
-2.95210630610435e-05
-1.40883036358339e-05
-3.87069957662419e-05
-4.20098404216134e-05
-9.58886126828389e-06
-1.99036800637825e-05
-3.48661142035125e-05
-2.1253728935316e-05
-3.00641701900641e-05
-3.30136250550449e-05
-2.01261166144335e-05
-5.92484156444424e-06
-2.86083126961127e-05
-1.68623855448005e-05
-5.48229876624793e-06
-2.33870263380944e-05
-7.85140606344314e-06
-1.56050954003793e-05
-3.12861006493396e-05
-2.07913639646066e-05
-2.56993952593969e-05
-1.23307769977313e-05
-2.13279645172192e-05
-3.20187435206864e-05
-2.14598644417977e-05
-4.95917477633991e-05
-3.78194999081847e-05
-3.22211447162032e-05
-2.32606616437804e-05
-6.40725615870314e-06
-1.20733731963552e-05
4.59309160641967e-06
-5.97574625570923e-06
-2.11028083830358e-05
-2.83922368896663e-05
-2.16249471007606e-05
-2.38867926707102e-05
-3.7692139066362e-05
-2.79913162631133e-05
-2.90070890545756e-06
-2.38651374403915e-05
-1.50404098890824e-05
-2.58172094150017e-05
-5.98057596663889e-06
-2.21243672919389e-05
-1.55673708596419e-05
-1.96847763847133e-05
-1.44001539079897e-05
-2.17557939113843e-05
-1.77415950379713e-05
6.55555591167029e-06
-3.09581316895611e-05
-2.95675941588638e-05
-1.59893434425856e-05
-1.58879654391205e-05
-1.48131627884809e-05
-5.23139986990426e-06
-2.34034433254612e-05
2.99195587288014e-06
-9.17858918479887e-07
-1.30207525864266e-05
-1.22351974648225e-05
-2.29877222337351e-05
-3.5274541306674e-05
-9.50992226757773e-06
-3.18017808666869e-05
-1.65261446513134e-05
-4.21075883562894e-05
-8.62210841712242e-06
-3.12794701147686e-05
-1.57243504829421e-05
-8.41088005481247e-06
-2.47276529901123e-05
-2.06019904898532e-05
-2.37487537239511e-05
-2.4852233128554e-05
-3.46464297258473e-06
-2.84271387655765e-05
-3.45887005937738e-05
-1.63353544158345e-06
-3.32100311663667e-05
-3.14286059063007e-05
-4.00074137400508e-05
-2.87292207985531e-05
-7.98698098141631e-06
-3.95752124856369e-05
-2.01425672060606e-05
-1.58205743080815e-05
-1.82758729851438e-05
-2.6270686070682e-05
-1.82556580478825e-07
-3.52120029907176e-05
-2.76798636204675e-05
-7.28890674993176e-06
-1.31386315341971e-05
-2.37287780013543e-05
-3.84748390595629e-05
-2.23825819745441e-05
-3.10675673119606e-05
-8.4017470054254e-06
-1.39425535517554e-05
-1.09130157992751e-05
-3.50231575374617e-05
-3.91228600725342e-05
-4.01892959003586e-05
-2.0015608248919e-05
-1.37760468931352e-05
-2.74576671418887e-05
-2.32366149129679e-05
-3.23856455854165e-05
-1.26117584270529e-05
-2.02824870711923e-05
-2.49826576209157e-05
-2.05514988372338e-05
-1.6983737036509e-05
-1.76941167588628e-05
-2.00641430684807e-05
-3.3044671665168e-05
-1.40191953432509e-05
-1.86260579638109e-05
-1.20339809866669e-05
-3.31494694040391e-05
-1.6480305094601e-05
-1.7853030065225e-05
-3.82226215083065e-05
-8.14384565962898e-06
-1.08314659444434e-05
-2.36092248331697e-05
-2.04562239783925e-05
-1.54542215064655e-05
-2.48403254369408e-05
-3.52641596462736e-05
-2.43534578400546e-05
1.19747137549852e-06
-3.74592830498483e-05
-1.21278776579817e-05
-3.20919308966929e-05
-3.35338916180886e-05
-6.41130717586204e-06
-1.48264415334071e-05
-3.53104394413261e-05
-1.48281307320066e-05
-3.06700030104796e-07
-1.73254742494152e-05
-6.77859889932766e-06
-2.10550703118294e-05
-1.51937114801127e-05
-2.18582910162069e-05
-1.95256272741172e-05
-3.98770553186789e-05
-3.91341066156401e-06
-3.84134685689766e-05
-4.18632654928755e-05
-6.32151296625987e-06
-1.00651384626113e-05
-3.30172864109572e-05
-3.72295250695159e-05
-3.02390996046459e-05
-2.84137605118702e-05
-1.19301884758634e-05
-3.20377201237838e-05
-2.72151560917056e-05
-1.89998217372231e-05
-2.0861893448929e-05
4.16418999876142e-06
-2.64293048582313e-05
-1.64350822969328e-05
-3.01513114978486e-05
-1.75454181429838e-05
-2.29079283901501e-05
-2.30264785793587e-05
-3.56851509136144e-05
-3.80516821374477e-05
-2.23131126646469e-05
-4.82283893947883e-05
-1.74261437946987e-05
-1.42360824446715e-05
-4.44173860527182e-05
-3.06136213193984e-06
-1.32495687279708e-05
-1.83888036827027e-05
-2.72492716753837e-05
-3.06937352390373e-05
-2.34617164987557e-05
-1.51566950896777e-05
-4.09211201427993e-05
-1.65425717132938e-05
-7.04843082577369e-06
-1.16891548315422e-05
-3.02149360987418e-05
-2.7923884378742e-05
-2.79661852509077e-05
-1.43869668269504e-05
-2.11405718777473e-05
-3.54514785922062e-05
-8.69027505083253e-06
-3.66957405851555e-05
-1.76959982534481e-05
-3.14660424508292e-05
-2.91603751642987e-05
-2.80829587612546e-05
-2.70444482727338e-05
-2.88348776577522e-05
-3.42336180309011e-05
-2.14781530757103e-05
-2.48325892041802e-06
-2.11311057967735e-05
7.4965591129019e-06
-9.01437804997939e-06
-2.65483973343331e-05
-3.91077122382438e-05
-1.77363623589058e-05
-2.67523627780463e-05
-1.15273711176401e-05
-9.65526917455537e-06
-2.82561148642908e-06
-1.94640038140347e-05
-2.77064690928004e-05
-2.32455930908986e-05
-3.46791416438251e-05
-1.90462491824066e-05
-1.44583062298834e-05
-2.19135862976573e-05
-2.93556824691348e-05
-1.30095475477375e-07
-1.32883696922442e-06
-3.39188847667977e-05
-1.49998827302986e-05
-3.03114605920496e-05
-1.48225768417365e-05
-2.5806806582483e-05
-2.85681014084105e-05
-2.36384537133873e-05
-1.55858137213255e-05
7.82350828928161e-06
-7.97202890525611e-06
-2.57250575521936e-05
-3.46618784648019e-05
-4.09232696049621e-05
-1.83701796517311e-05
-3.25790054742542e-05
-1.66343159825144e-05
-2.28676510647082e-05
-2.34021288045273e-05
-3.10316941627409e-05
-3.02555967255579e-05
-2.39114111645241e-05
-1.56831651467697e-05
1.99670209400517e-05
-2.72411888411623e-05
-3.65918604359434e-05
-2.76205583023517e-05
5.57724353066313e-07
-2.60832161625929e-05
-3.21578465005315e-05
-3.57022193074038e-05
-2.72189038794025e-05
-2.5686029203576e-05
-2.28856654867802e-05
-4.63200748483164e-05
-3.15492071786954e-05
-3.29731130626214e-05
-2.01745232730294e-05
-1.86516847429913e-05
-1.17011982491801e-05
-2.11304885855397e-05
-1.18328501035532e-05
-2.6639758300248e-05
-1.95476561865372e-06
-1.16997363063303e-05
-7.1764104653103e-06
-1.85953201058802e-05
-2.23683438624011e-05
-2.96774993140504e-05
-1.49505393891303e-05
-2.10768885418704e-05
-2.11869770442065e-05
-2.02295203783996e-05
-1.37733206550168e-05
-4.54317015831521e-05
-1.58931930549808e-05
-2.64349828332389e-05
-2.29326454229621e-05
-7.11367023173542e-06
-2.17745836211489e-05
-2.28319020453932e-05
-2.37583458844416e-05
-1.59065359205313e-05
-1.59468221480035e-05
-2.35771636398909e-05
-2.42334419281047e-05
-2.21338250925724e-05
-7.34663885939194e-07
-4.15322883691817e-05
-1.03475105040893e-05
1.32132884141275e-05
-1.61796497952965e-05
-1.97230630629775e-05
-2.18755966926299e-05
-3.97397383689178e-05
-2.63110001203366e-05
-1.57802961267056e-05
-4.10618546083605e-05
-2.99753973322559e-05
-3.1520546156898e-05
-1.59224063663814e-05
-1.24458366183993e-05
-3.53549413327689e-05
-2.90557492128408e-05
-1.61433549250588e-06
-8.88946568032447e-06
-4.43421659896169e-05
-2.15054976021169e-05
-1.26176018071365e-05
-1.92531975885861e-05
-2.34218149650253e-06
-7.46124217841519e-06
-1.0134620766597e-05
-1.94420417816905e-05
-1.43912998245958e-05
-1.88991846296368e-05
-2.30573074655651e-05
-1.96735665979286e-05
-1.19106208952188e-05
-3.82354207974178e-05
-2.69826054889033e-05
-2.52079780132829e-05
-2.91722007327819e-05
-3.08917069229853e-05
-1.54022791644224e-05
-2.09136098252072e-05
-1.33246553917403e-05
-3.84197775221121e-05
-2.09615194868799e-05
-2.40239832253824e-05
-1.98478363015261e-05
-2.5513907351809e-05
-3.50119071878095e-05
-2.37881439521294e-05
-2.0963352317768e-05
-1.24480882504268e-05
-3.52459483516406e-05
-6.17341592324837e-05
-1.94623506501102e-05
-3.09650563247063e-05
-1.52006429453204e-05
-1.02581852244262e-05
-9.41931738825803e-06
-2.52812466886203e-05
-3.29888101027428e-07
-3.67205722316197e-06
1.26576152239793e-05
-1.15383380848633e-05
-3.4706948154652e-05
-2.89646160956654e-05
-2.52079824436288e-05
-3.84639344042953e-05
-2.04700616779065e-05
-9.87293278675945e-06
-2.6691768680975e-05
-3.19690684713436e-05
-3.77792469452919e-05
-3.46463469406852e-05
-1.70223719132694e-05
2.8958803440271e-06
-1.68237483589658e-05
-2.53114251047525e-05
-1.64490772477051e-05
-1.85373030866469e-05
-3.477239114864e-05
-2.52572987217121e-05
-1.56934275606091e-05
-2.89090890335532e-05
-1.75053086886423e-05
-1.88190585321367e-05
-2.12384431942204e-05
-2.54006928639071e-05
-3.73379034989191e-05
-1.80315203295182e-06
-1.79500055310166e-05
-5.66885616127592e-06
1.12091792325506e-06
-3.50884306436302e-05
3.4279934563106e-06
-3.40063112064133e-05
-2.41858079354477e-05
-2.47916635079535e-05
-1.48819282526448e-05
-2.02073686873557e-05
-1.99288594444706e-05
-2.59076150108683e-06
-5.40951621226371e-06
-3.20519304908616e-05
-1.19535781477255e-05
-1.23444290601822e-05
-3.3219549404962e-05
-3.07841264772458e-05
-2.17042346645236e-05
-1.78448067955895e-05
-4.97948021058246e-05
-2.07789860521844e-05
-1.18067247752521e-05
-2.06756350289202e-05
-2.55680022686285e-05
-2.87437560404847e-05
-2.69856471155293e-05
-2.43434247250247e-05
-1.38611889676376e-05
-2.57854594340404e-05
-2.50631401713632e-06
-1.25425803617021e-05
-1.6392228932074e-05
-1.12568737512985e-05
-9.45606482609046e-06
-4.19570560964247e-05
-2.04672033487603e-05
-1.90317732578603e-05
-1.47218042797186e-05
9.93688032732258e-07
-2.61214127180616e-05
-2.52907844608235e-05
-3.2107273493179e-05
-3.93134129016072e-05
-2.12853453879312e-05
-3.26962486783096e-05
-3.18705025874668e-05
-5.5652284877138e-06
-7.16005441858193e-06
-8.15041681099634e-06
-1.96676419239513e-05
-3.10764700068606e-05
-3.2621432279484e-05
-1.61408079288685e-05
-1.9582006656468e-05
-1.05840682976682e-05
-1.60359669400527e-05
-2.53155269686908e-05
-1.43305927691278e-05
-2.20163251291656e-05
-3.07492767196267e-05
-9.37082702717165e-06
-2.41617655064043e-05
-2.74159036938571e-05
-7.02757390915405e-06
-2.87167539164167e-05
-2.3917642644076e-05
-2.72988963226159e-05
-4.78249509307535e-05
-1.46734550090446e-05
-3.20523277717179e-05
-1.08764531078437e-05
-2.85395270352038e-05
-2.54326836236946e-05
-2.00750210960396e-05
-2.66414512475332e-05
-2.10459086906463e-05
-1.56589088504157e-05
-7.00412104960954e-06
-2.0561562760454e-05
-3.50042995949556e-05
-2.33255469186697e-05
-2.75502284628719e-05
-2.70594486147087e-05
-1.81450310980653e-05
-4.75938898264518e-06
-4.08506012268669e-06
-2.65509197343607e-05
-3.22374463857021e-06
-6.7142280281039e-06
-2.10252924685167e-05
-1.75439271671555e-05
-3.3139999569351e-05
-2.63699472462572e-05
-1.37467959917061e-05
-1.61866040589327e-05
-2.7445102389099e-05
-1.45298068115293e-05
-1.97752084516981e-05
-2.70249352092255e-05
-2.79940743356264e-05
-4.85184128357978e-05
-1.8484059609219e-05
-8.42158352822054e-06
-1.98019951922415e-05
-3.80090843946948e-05
-1.9006525006332e-05
-2.08621680984429e-05
-3.65080853271522e-05
-1.39256879348438e-05
-3.44359666714223e-05
-2.33308928280538e-05
-4.00584910074021e-05
-1.75997225069149e-05
-1.6243539756057e-05
-2.41685736741196e-05
-2.58279161995189e-05
-1.82647946148467e-05
-2.32357702347632e-05
-7.08114088891834e-06
4.89081772871072e-06
-2.62818355153247e-05
-2.98119269432485e-05
-3.09507027690814e-05
-1.67338877500893e-05
-1.23184368678649e-05
-4.11966953211232e-06
-4.45654989985681e-05
-2.23777070154608e-05
-4.71215733774254e-06
-2.43695619182603e-05
-2.67926206634391e-05
-4.2819828316017e-05
-2.81933106496432e-05
-1.57789920164648e-05
-3.35530937386604e-05
-3.06000116048949e-05
3.1377947251788e-06
4.23730041680816e-06
-8.62448336778056e-06
-2.22968350051318e-05
8.45503650320959e-06
-3.86039545367164e-05
3.22692934068385e-06
-2.1337668016461e-05
-1.82987607585668e-05
-2.42462755872534e-05
-2.68080795790078e-05
-1.20937941397689e-05
-2.15008198719354e-05
-2.12899220816982e-05
-2.91083610093219e-06
-2.79396414135591e-05
7.39065774476185e-06
-1.22637619949147e-05
-2.87806458022183e-05
-1.11821019343209e-05
-5.31788236062763e-05
-2.5584685192562e-05
-2.25618696665543e-05
-1.28436104372882e-05
-9.08356323822439e-06
-1.91505814690782e-05
-7.2504390051902e-06
-1.35166246733981e-05
-1.42795030615833e-05
-3.96664727901151e-05
-1.81224761059036e-05
-5.90086647141326e-06
-8.24104652952605e-06
-1.21176500485957e-05
-1.80400685349439e-05
-2.65379372205738e-05
-1.74801676097489e-05
-3.33209502828058e-05
-1.86068590477431e-05
-8.77404321200173e-06
-2.69929417965587e-05
-3.19097332727631e-05
-1.41113896107793e-05
-1.29630430929652e-05
-2.2960914465169e-05
-9.78094611181389e-06
-1.53553983857298e-05
-1.90903453543933e-05
-1.39655458605978e-05
-2.60428168545118e-05
-3.64330669442811e-06
-1.36601748391157e-05
-3.7084944381335e-05
-4.12714235965259e-06
-6.3039724019769e-06
-2.85349160925934e-05
-1.97646196483417e-05
-4.76304564555854e-05
-2.40248150969501e-05
-2.65632963539005e-05
-1.91412008880313e-05
-2.54799163763618e-05
-3.38007859805017e-05
-2.88014191757937e-05
-3.67672913416538e-05
-1.94862620495398e-05
-1.58641886911686e-05
-2.59580045625571e-05
-3.3177977100968e-05
-7.01193227454486e-06
-1.50522924125464e-05
-3.58153976870742e-05
-2.75377201936775e-05
-2.70792290654759e-05
-1.40914186684896e-05
-8.50234827441203e-06
-2.36513234713973e-05
-7.49913335447774e-06
-2.55737419973377e-05
-2.60631324504817e-05
-2.46250493909624e-05
-1.6232415476589e-05
-2.29397614833581e-05
-3.39950553335467e-05
-2.17761881083812e-05
-7.95209181682887e-06
-2.88529925426831e-05
-2.57809167758603e-05
-1.14840954081173e-05
-3.22591205741738e-05
-3.2431182780897e-05
-8.84783429244268e-06
-8.50772129019399e-06
-3.33476311015403e-05
-1.57736043824701e-05
-2.21737191181013e-05
-6.98602806546471e-06
-3.21180402853666e-05
-1.92678714223552e-05
-3.86926796629593e-06
-2.83498109527571e-05
-9.93735138746915e-06
-1.31364858536135e-05
-2.3381708916858e-05
-2.50239845450162e-05
-4.12836500033372e-05
-2.86015382591294e-05
-3.88790188491423e-06
-8.18458489853596e-06
-2.55958019353232e-06
1.03605931614877e-05
-1.90952863833183e-05
-7.77951964904535e-07
-8.01361400069916e-06
-2.78017612270097e-05
-3.00115278444902e-05
-3.4682920767145e-05
-2.6487884839058e-06
-2.16929664284345e-05
-2.00454301989843e-05
-2.68050151075095e-05
-2.09557221946753e-05
-2.08321762021961e-05
-3.15431118642026e-05
-3.37594521691181e-05
-2.85647122186569e-05
-1.41558288793643e-05
-1.69690560510107e-05
-5.55205111262496e-06
-2.82587019820219e-05
-1.23758018793678e-05
-2.58056772012192e-05
-2.09933762871889e-05
-1.86388907053885e-05
-1.2588208506823e-05
-3.75218408265223e-06
-8.82984280176548e-06
-2.51803347188433e-05
-2.12121738284236e-05
-1.53365870406214e-05
-2.85672021820099e-05
-1.80102527113096e-05
-2.47627612529011e-05
-3.21953928698438e-05
-2.48956623504633e-05
-1.60082296705026e-05
-2.3237732710651e-05
-3.13124674371155e-05
-3.12846717454654e-05
-1.01567681894203e-05
-1.48996416642699e-05
-1.22789189631928e-05
-2.54386725262405e-05
-2.30083051582661e-05
-4.39012014772642e-05
-3.6376627474306e-05
-3.4733670876725e-05
-4.3897887220192e-05
-2.5800724881604e-05
-1.20043414779089e-05
-2.94879322948379e-05
-1.38965531350688e-05
-2.84817187868278e-05
-3.34142678598481e-05
-2.00180504916998e-05
-2.14338880392654e-05
-4.01241993986098e-05
-2.50490382521483e-05
-3.25737424293859e-05
-2.69387510156622e-05
-2.38624159613629e-05
-9.79128318865922e-06
-1.5312424252415e-05
-1.86371295728514e-05
-4.07484197189647e-05
-3.21317425691529e-05
-1.52909425234746e-05
-1.45081672077799e-05
-1.59485185931468e-05
-8.55053916972567e-06
-1.34200875637849e-05
-1.98270192564172e-05
-1.95947040761538e-05
4.53367139189705e-06
-1.43240164180799e-06
-3.52074092824639e-05
-3.50222641161734e-05
-1.02197163169373e-05
-1.67126568050084e-05
-2.59706042040339e-05
-2.55459111836674e-05
-1.15987027660687e-05
-1.90097013652761e-05
-1.20803128064719e-05
-2.67748161923262e-05
-1.27190262374611e-05
-3.46684036832877e-05
-2.29269441121534e-05
-1.38150869719798e-05
-9.00157930984789e-06
-3.09516809312805e-05
-1.8215028091464e-05
-3.28260320027017e-05
-2.54292174326028e-05
-3.06783331356314e-05
-1.81403684710561e-05
-2.71069427494973e-05
-2.46988277961139e-05
-3.7619247622645e-05
-3.88406212717566e-05
-4.16795755692722e-06
-7.08959985397315e-06
-3.5751918803427e-05
-3.97010338956425e-05
-2.09292446751613e-05
-2.00916699936892e-05
-4.73597131175785e-06
-1.96815251576624e-05
-3.16319534431637e-05
-3.65956808471211e-05
-2.67885128156891e-05
-1.19784288041292e-05
-9.1571296576588e-06
-2.52038555840906e-05
5.80341217512559e-06
-3.24416285977675e-05
-1.95132005052502e-05
-5.05439595782236e-05
-2.30405581777142e-05
-3.24360855276275e-05
-2.64424553388116e-05
-1.88444824376997e-05
-2.260135981345e-05
-4.69229075406312e-05
-1.18792755773256e-05
-3.09231974626446e-05
-2.75343281521249e-05
-9.24109956312475e-06
-2.51283140140421e-05
-1.73573763222336e-05
-2.95022122179092e-05
-3.020208199054e-05
5.36117594727075e-06
-2.20715671536847e-05
-1.0882963636524e-05
-2.40629555841166e-06
-2.64916055106588e-05
-1.50852217610736e-05
-2.04856277697998e-05
-8.35004348818555e-06
-2.45127616491987e-06
-2.51455694012959e-05
-1.05014358699062e-05
-2.88671215884583e-05
-2.59740640106405e-05
-1.82530983078607e-05
-3.01486624261836e-05
-5.92788349736667e-06
-2.70113993979253e-05
-2.61703521854551e-06
-2.87370989624309e-06
-3.64489634319474e-05
-5.07654494230656e-05
-2.10494936414132e-05
-5.92583771419406e-06
-3.64701843082578e-05
-3.34032326288676e-05
-2.97390824307763e-05
-1.82005710830031e-05
1.44413235022602e-06
3.30461119428844e-06
-3.00610869606398e-05
-6.88860957895673e-06
-3.84235297095229e-05
-2.11562756222081e-05
-8.40775123529508e-06
-2.34752947607401e-05
2.58291899342007e-06
-2.68617544908048e-05
-9.30463454647279e-06
-3.67992129691371e-05
-2.47979781298832e-05
-4.42812922819427e-05
-4.78587597962998e-06
-1.84711504857883e-05
-4.0112580717765e-05
-3.2019007756095e-05
-1.73684763947057e-05
-1.82731231619267e-05
-1.85792691499125e-05
-2.27100721775868e-05
-1.77513267728794e-05
-3.18458787395239e-05
-4.30756143693125e-05
-2.22761544294241e-05
-6.85764859759959e-06
-1.91940735128994e-05
-3.48122155091005e-06
-4.53037356705095e-05
-2.73249805063625e-05
-3.62094727715621e-05
-2.0460707867239e-05
-4.49733250430453e-06
-2.5433950269948e-05
-2.85315943154352e-05
-1.47417724178233e-05
-1.85117230438383e-05
-2.66959219777103e-05
-2.37163234650929e-05
-9.11612355714608e-06
-3.27584697302861e-05
-2.40317327652178e-05
-3.37325931458761e-05
-4.75047274500148e-05
-1.65920520897454e-05
-1.56654752074317e-05
2.44116136227536e-06
-2.30410706408842e-05
-3.15917653863017e-05
-2.09854410214818e-05
-3.34605770917588e-05
-2.42522934680985e-05
-1.60622036386694e-05
-1.09396148368094e-05
-2.22968508515742e-05
-1.36022698095826e-05
-4.67352278760493e-06
-3.57542097252884e-05
-2.48811416343146e-05
-1.66789774621448e-05
-1.51821538642825e-06
-8.6194370794691e-06
-3.84757775606194e-05
-2.1108866182046e-05
2.60836399786111e-07
-7.00237650725776e-07
-3.94617869943334e-05
-8.71835206951278e-06
-2.53835320355162e-06
-2.1657653915673e-05
-4.87463206573704e-05
-7.63167140439954e-06
-1.96235079877667e-05
-7.44126050959393e-06
-3.11329806339801e-05
-2.28201221293344e-05
-1.04077697239638e-05
-7.86816599636063e-06
-2.27916870633963e-05
-2.60016327967746e-05
-2.81237655478179e-05
-2.76268878623215e-05
-1.48175786731442e-05
-1.20749950149857e-05
-1.0172943110181e-06
-2.20789799316601e-05
-4.72025458585927e-05
-8.70015805399426e-06
-1.56115821884573e-05
-2.39411737898382e-05
-1.5589508191427e-06
-1.43328004323301e-06
-2.90414008556947e-06
-1.09382179828931e-05
-1.91645970854917e-05
-2.14607589991298e-05
-3.47953993802999e-05
-2.70208404111963e-05
-1.23452685711156e-05
-7.90358481941928e-06
-2.39968377820611e-05
-6.73822220308317e-06
-2.97946442450099e-05
-1.46706115357468e-05
-2.1073986540097e-05
-3.19828013836418e-05
-4.19311398270735e-05
-7.16455986433828e-06
-9.48641993809945e-06
-2.57670247577865e-05
-1.45358678438287e-05
-3.87179347164326e-05
-3.40126837052893e-05
-9.5197819709414e-06
-3.43305687519384e-05
-1.84587539309689e-05
-1.33971842553801e-05
-1.73419119478737e-05
-1.50410973838271e-05
-1.28846252161806e-05
-2.50670115702875e-05
-1.52245176022114e-05
-1.86578963544661e-05
-2.44377968128551e-05
-4.31927810483909e-05
-2.83981927611896e-05
-2.09928364451208e-05
-3.10541970407466e-05
-2.44814382300236e-05
8.62094486887868e-06
-4.39034708543949e-05
-3.68812501456584e-05
-3.1686119255431e-05
-3.25302770846852e-05
-3.2785209768636e-05
-1.73522245835036e-05
-3.74025169830038e-05
-2.01902811304498e-05
-1.12814741497891e-05
-2.83290173883681e-05
-5.13818537248955e-06
-1.62388177983199e-05
-1.65622598821345e-06
-2.23119323558475e-05
-2.30988542179572e-05
-2.27115960127367e-05
-1.86308750756071e-05
-2.08321973228292e-05
-2.38489188332012e-05
-7.21095707415526e-06
-3.60674034693106e-05
-2.14399411535791e-05
-2.26579824560256e-05
-2.40273487594771e-05
-2.57334498740912e-05
-2.83595780454259e-05
-3.41146302980211e-05
-3.13263374734744e-05
-1.75433813626449e-05
-2.56859487745742e-05
-1.62072053077586e-05
-2.99274741317746e-05
-3.02429144281865e-06
-1.90384230175617e-05
-1.01642657759198e-05
-2.69295714272086e-05
-1.59138544916448e-05
-9.07570344680644e-06
-4.03751367105994e-05
-2.33194526730452e-05
-2.49290672242924e-05
-7.63139832242747e-06
-1.98261839587732e-05
-4.11878693509636e-06
-3.99732453108891e-05
-3.33682047154508e-05
-3.01668409628493e-05
-9.11724283326842e-06
-1.72019353072494e-05
-7.91937664714259e-06
-2.07515572321129e-05
-1.97899299773595e-05
-1.92130744889544e-05
-2.75481232671311e-05
4.69329469273597e-06
-2.56579692713826e-05
-2.36287733263845e-05
-3.19305238815561e-05
-2.31833128571285e-05
-1.72372794172209e-05
-9.65099762882361e-06
-3.58665723572749e-05
-7.83930897423181e-06
-3.31192908720975e-05
-2.57663027682497e-05
-1.84642534486583e-05
-7.1854552854168e-06
-2.90587475452167e-05
-3.57370587050194e-05
-1.01472190504183e-05
-1.98378701054486e-05
-7.18266570795166e-06
1.25838201407223e-06
-1.70591065996691e-05
-2.81268913819195e-05
-2.19966499460768e-05
-1.39380429363117e-05
-1.88021440429176e-05
-1.85068322376395e-05
-1.99566294795227e-05
-7.13868475795275e-06
-3.50295252219282e-05
-4.51209372728264e-05
-3.11467128193942e-05
-1.95227993247001e-05
9.97513789055721e-07
2.41998457667761e-07
-7.65526171346364e-06
-1.69338792909108e-05
-2.18885903153609e-05
-1.00991574181066e-05
-2.08688767358316e-05
-1.91365500513205e-05
-3.68471350079094e-05
-2.66030860456342e-05
-2.93553662314546e-05
-2.53309145253638e-05
-1.54455476639896e-05
-1.73720940879108e-05
-3.75533249197515e-05
-2.10625577015658e-07
-1.28579235354163e-05
-1.9576427344849e-05
-1.13451183435691e-05
-2.89482427986507e-05
-5.71137156032402e-06
-3.23430376576576e-05
-1.09988088733102e-05
-3.64306919672736e-05
-3.63730770407579e-05
-1.464585230859e-05
-2.97633744953192e-05
-3.62576478043104e-05
-2.66717152442153e-05
6.23272860540021e-06
-2.61476954998427e-05
-3.88639098216015e-05
-1.39618308804616e-05
-1.15600432937131e-05
-2.70174747478291e-05
-2.58618892741665e-05
-1.09002633168146e-05
-3.21010407461754e-05
-3.15306949358221e-05
-2.04253724992106e-05
-2.12177003304516e-05
-1.76085181284638e-05
-4.61203602177474e-05
-1.65830349122503e-05
-3.47609103252716e-05
-2.95255944976213e-05
-2.56354911712465e-05
-1.5228852940529e-05
-3.64216070479182e-05
-3.09915947589405e-05
-2.19061647362806e-05
-2.61838943488408e-05
-2.53729143987245e-05
-2.21585373899771e-05
-3.00009476626737e-05
-2.27584843783108e-05
-2.03384400313663e-05
-1.70005490650213e-05
-3.10480703508895e-05
-3.29910128074554e-05
-2.43529566781593e-05
-3.24420306816561e-05
-1.08504774012111e-05
-3.37680691224386e-05
-9.58858985478602e-06
-1.96166328239458e-05
-2.64188477066727e-05
-1.39327468764133e-05
-3.44627057590739e-05
-1.73617721944233e-05
-1.42500699181622e-05
-1.97405520225502e-05
-5.42372239439728e-07
-2.46996166350914e-05
-1.72069740451641e-05
1.02029460632865e-05
-2.05261283355058e-05
-3.17124137616808e-05
-3.55643085386766e-05
-3.15698291992404e-05
-2.66965881233712e-06
-1.75518484519495e-05
-2.16697264048302e-05
-3.3711990066008e-05
4.61418591082365e-06
-2.70075618902873e-05
-3.17725051131473e-05
1.19767143424743e-05
-1.14573203516181e-05
-1.70620119823786e-05
-2.21933351069944e-05
-3.20886878767446e-05
-3.8602458213946e-05
-4.37981767039238e-05
-2.22204594701204e-05
-3.33560148800582e-06
-6.31484756177384e-06
-1.76748144685643e-06
-3.26601047923148e-05
-9.18662046997162e-06
-3.11622388685524e-05
-1.60094991270424e-05
-2.06089092594685e-05
-9.73335002435486e-06
-2.74343318753029e-05
-2.90956380403343e-05
5.71201177407259e-06
-3.34941287606153e-05
-2.51640841647091e-05
-9.83553371273698e-06
-2.44579204140284e-05
-5.86305171186136e-06
-1.55519604408747e-06
-2.12054882270683e-05
-2.30684022298488e-05
-3.0161542209808e-05
-2.85927392535705e-05
-3.73936879975885e-05
-1.52057256199898e-05
-8.87555338571261e-06
-9.02206667563467e-06
-1.49403396638933e-05
-3.56538057273705e-05
-2.45524664339567e-05
-4.0627390042953e-05
1.52703149316191e-06
-9.69220367580062e-07
-1.77742554789951e-06
-1.10919805713616e-05
-3.56231885164595e-05
-2.62146329685197e-05
-2.87820966250311e-05
-7.96390938106618e-06
-2.24414246793533e-05
-3.69194748936731e-05
2.7971067690035e-06
2.52348952293511e-06
-1.18293552862708e-05
-3.84826381635229e-05
-1.65470025397058e-05
-2.51065064865077e-05
4.21423096787926e-06
3.90066161349657e-06
-1.32840690748942e-05
-2.67129332478919e-05
-1.01224842529824e-05
-3.48269061006355e-05
-1.59205931527564e-05
-1.49441301836467e-05
-4.13877567408179e-05
-1.33213967339822e-05
-3.16896214411976e-05
-9.68827684018768e-06
-2.10780367195944e-05
-2.3408589228805e-05
-7.75592336262153e-06
-2.83603141699353e-05
-2.30969705227764e-05
-1.52563709789329e-05
-1.37078558173579e-05
-1.93191329785886e-05
-2.43034071747825e-05
-1.76913493289867e-05
-1.66441170940942e-05
-2.83977418268538e-05
-1.76288378216005e-05
-2.75061150591473e-05
7.14294546146448e-06
-7.46903215694619e-06
-1.35884017503175e-05
-2.65897576826481e-05
-1.45275908202105e-05
-1.75063886980977e-05
1.19802672671547e-05
-1.83733211184479e-05
-2.49547571213453e-05
-7.60688176104522e-06
-2.25683350560498e-05
-3.23990373867655e-05
-8.7193012867051e-06
-1.52196399270859e-05
-1.30161744670641e-05
-2.74325590244765e-05
-4.3342390582625e-05
-4.9624573440793e-06
-2.01413338085915e-05
1.63340930489792e-06
-1.96920256091916e-06
-1.16152992912458e-05
-1.87180726839882e-05
-1.79346874297651e-05
1.21319264474065e-05
-2.34414725026567e-05
-4.7304831728472e-05
-7.39613046839508e-06
-1.88891831345665e-05
-3.15678107248731e-05
-2.45605732920299e-05
-1.77122566724759e-05
-2.50621413211622e-05
-3.53976570844768e-05
-1.61973479563166e-05
-3.33735550164981e-05
-3.30756308861629e-05
-4.24273562780859e-05
-1.80764755973336e-05
-5.62381837162765e-06
-3.75294000864783e-06
-2.13193582532926e-05
-4.8932079331797e-05
-2.36285134394046e-05
2.91026791025789e-06
-3.07886810032175e-05
-2.56776321135727e-05
-3.05906920738754e-05
9.23894270852086e-06
-1.88164129891769e-05
-4.01019086622467e-05
-3.5561283158341e-05
-3.61306305303316e-05
9.79203764674419e-06
-3.20868124979187e-05
-2.96253024589082e-05
-2.20273115444396e-05
-1.77279915400125e-05
-4.59038666872642e-05
-2.3584788138833e-05
-1.31495571998718e-05
-1.67768148926561e-05
-7.82425507486268e-07
-4.21782801070267e-06
-2.1658867444851e-05
-6.3305781253223e-06
-1.04083504730602e-05
-3.32849540481389e-05
-1.28758069608697e-05
-2.12696152807732e-05
-1.96627206923957e-05
-1.86482297325102e-05
-9.57083922984445e-06
-2.0354536135407e-06
-2.45257810458302e-05
-2.47594897410444e-05
-2.28201580641169e-05
-1.92679313740864e-05
-4.02298373066207e-05
-1.71111356196107e-05
-4.6993214150476e-05
-2.43395786554205e-05
-2.58060580722349e-05
-1.74246121523096e-05
-8.84904851244595e-07
-3.49642352661889e-05
-1.07042264693918e-05
-3.35285969883525e-05
-2.82829511539726e-05
-1.84999749258907e-05
-2.68880964717052e-05
-1.48434028464963e-05
-2.00175358178891e-05
-1.53200415937284e-05
-2.22037709690607e-05
-2.54764944214844e-05
-9.69142521141457e-06
-4.77602648931072e-05
-3.41421970612903e-05
-5.05359267071583e-06
-3.74594370763869e-05
-7.20067638409349e-06
-3.65877741239991e-05
-2.33563823246772e-05
-1.74129882458051e-05
-4.18755715813202e-05
-3.79231000272221e-05
-2.27122986737658e-05
-9.62123722102293e-06
-2.3361231060793e-05
-5.61250168510186e-05
-2.90387750407706e-05
-4.20076838710496e-05
-1.79919735807144e-05
-3.50236584295776e-05
-1.2604731707292e-05
-4.86705711101414e-06
-4.05731536150496e-06
-2.85845088392741e-05
-1.5706814501808e-05
-9.51860704442297e-06
-2.73227557801846e-05
-2.09272156396706e-05
-2.30351955598293e-05
1.59011994812354e-06
-4.65458346119434e-05
-3.27766451572549e-05
-2.3765484577802e-05
-1.12745432905516e-05
-2.39549212141266e-05
-1.54577468244375e-05
-1.00145207501908e-05
-1.83596540630747e-05
-2.91273438170284e-05
-1.71136323796384e-05
-2.89471933171058e-05
-7.99208609458344e-06
-1.91390838919382e-05
-1.90957325985614e-05
-2.98618913157596e-05
-2.13785204884792e-05
-3.21008242981753e-05
-9.10850065742914e-06
-1.2790263077229e-05
-2.4458074161358e-05
-3.40814247388191e-05
-1.90121426792551e-05
-3.91609903080034e-05
-2.02493077766281e-05
-2.97428256024009e-05
-1.37068964464633e-05
-1.88416019134992e-05
-3.55266223097154e-05
-1.16126608620017e-05
-8.85125191756167e-06
-2.57909427247286e-05
-2.96668037581455e-05
-2.49682783440415e-05
-2.86870394760223e-05
-2.79563352212923e-05
-3.18800674503305e-05
-2.41947541265529e-05
-2.63525013028106e-05
-1.47104418999835e-05
-9.58166822811128e-06
-4.37192288366638e-06
-6.09241833031646e-06
-1.68050362265979e-05
-2.0993141435449e-05
-2.19615504005261e-05
-8.86298812817404e-06
-2.28694933597126e-05
3.38335130651791e-06
-1.70436245043993e-05
-4.60428803878174e-05
-1.69568795897795e-05
-1.42917802010899e-05
-2.99573312141786e-05
-3.15966646839981e-06
-5.93793425571485e-06
-3.1741778557031e-05
-4.71039163865442e-05
-2.10392296629146e-05
-2.84365369349633e-05
-1.96722011390306e-05
1.77946938111837e-05
-7.49876223939043e-06
-2.70409301482812e-05
-1.08179607523397e-05
-1.7267629126029e-05
-7.03290261212378e-06
8.00721737213725e-06
-2.69575617911359e-05
-1.24249218016912e-05
-1.58675136078248e-05
-7.27422644145963e-06
-1.69710022189902e-05
-2.40716725418254e-05
-3.7503494334907e-05
-1.38660215510844e-05
-2.10479158895451e-05
-2.48559909297577e-05
-2.24590932721087e-05
-2.21226895635982e-05
-2.04836031698815e-05
-1.48281370693692e-05
-1.42716771063094e-05
-1.55468226174886e-05
-1.94398259565678e-05
-1.97173863577541e-05
-3.21573487433145e-05
-2.28801195165336e-05
-2.62695105365122e-05
-3.04338025765573e-05
-2.89097764476187e-05
5.51532211635531e-06
-1.27486526521651e-05
-1.2812005587943e-05
-1.68591670234739e-05
-2.27005080042046e-05
-2.68581484502825e-05
-1.89190080166337e-05
-2.9837622088632e-05
-2.5950900491029e-05
-7.96788723444619e-06
-2.49115583806863e-05
-8.7042646238859e-07
-2.41908473854565e-05
-1.47551482748931e-05
-1.08622881947785e-05
-1.90973029776817e-05
-1.93875685102491e-05
-2.85302291231148e-05
-2.62708143912853e-05
-2.81258915091481e-05
1.70124749454771e-07
4.80518909585442e-08
-2.20832909478126e-05
-1.58265618360755e-05
-3.33987603873718e-05
-2.67396839777122e-05
-2.18421710901225e-05
-1.74559351875669e-05
-1.59511118720888e-05
-2.1313347650038e-05
-4.71189304127515e-05
-3.4972985511283e-05
-7.60355213437936e-06
-1.82833745078257e-05
-3.2722009552179e-05
5.86906777445008e-06
-2.02373460833687e-05
-1.41553932356125e-05
-3.07387576764819e-05
-1.17436620929889e-05
-3.21795475158897e-05
-1.55813954637852e-05
-2.85824948166647e-05
-2.86032374559415e-05
-1.09829100020626e-05
-9.09266920487872e-06
-6.40455271892215e-07
-8.37826933105798e-06
-2.8920307063511e-05
4.13911223558777e-06
-1.47518643932063e-05
-2.9824068389426e-05
-2.46108550769421e-05
-2.13464408415259e-05
-2.50567415141452e-05
-2.14365814190163e-05
-3.51575852036389e-05
-2.17267259803433e-05
-4.93313815402578e-05
-2.0611190987437e-05
-7.41148843797099e-06
-4.0328573552726e-05
-2.0903414171975e-05
-3.27007236133101e-05
-2.02098193341789e-05
-1.0405517667179e-05
-1.29190099754441e-05
-1.77787020464452e-05
-2.18386770720613e-05
-1.92173974684388e-05
-4.82853488148679e-05
-3.60564121314431e-05
-3.14447021860815e-05
-2.11209356939023e-05
-1.30324190530295e-05
-3.74764117822366e-05
-2.53082609414285e-05
-4.11636651553004e-05
-3.2361100057595e-05
-1.30260012215969e-05
-5.01548194199912e-05
-7.90542268604201e-06
-1.88093270816866e-05
-3.86997776189854e-05
-3.07094770023332e-05
-1.82904154039878e-05
-8.41925418582134e-06
-2.32620211059904e-05
-1.60769130826404e-05
-4.70889191156481e-05
-3.90897570276597e-06
-1.83692453109585e-05
-2.4280245112423e-05
-3.65772038644671e-05
-6.5873555448487e-06
-1.23757807438682e-05
-1.26730882795261e-05
-2.57712629212772e-05
-2.88845579301911e-05
-3.32888422666585e-05
-7.09996011772214e-06
1.64057028781306e-06
-2.87200142649956e-05
-2.33591647935896e-05
