# Supplementary material for: Research on computational propagation and identification of mine microseismic signals based on deep learning
Source: PLoS One. 2025 Oct 22;20(10):e0334641. doi: 10.1371/journal.pone.0334641 (PMC12543183; doi:10.1371/journal.pone.0334641)
Supplement: S2 Data — (ZIP) [file pone.0334641.s002.zip › 000100500001882.xlsx_0.txt_24.txt.txt]

-4.12071825833175e-05
-1.18362719242448e-05
-2.13362347315365e-05
-3.30455189185712e-05
-2.75802988557763e-05
-2.92346881079398e-05
-1.43452301529251e-05
-2.45392444437219e-05
-2.25833831885744e-05
-3.23979098804018e-05
-1.83306652017962e-05
-2.15402917402256e-05
-2.79124315308683e-05
-3.2584651952816e-05
-1.22220331999544e-05
-3.93741113307601e-05
-2.55930980158271e-05
-7.96251924666638e-06
-1.42428510951844e-05
-1.12821033067983e-05
-3.74495076346513e-05
-3.14956347057805e-05
1.13881065031045e-06
-2.12239707469414e-05
-4.11249909602062e-05
1.51943271769311e-05
7.22659220992008e-06
-1.35136467266894e-05
-3.00775290653764e-05
-7.01910528636531e-06
-6.48766638413187e-06
-2.66449845736198e-06
-2.58495255206309e-05
-2.56420511909977e-05
-3.70048886839664e-05
-2.18442151851301e-05
-5.48021847149997e-05
-1.71750229098911e-05
-1.06283779664317e-05
-2.36827703208266e-05
-4.78412381031386e-05
-3.04504628996922e-05
-2.50517699622256e-05
-2.36021561890728e-05
-1.28497725802357e-06
-3.51679656465013e-05
-3.8254982959368e-05
-1.12963042703199e-05
-3.34940181340941e-05
-2.9494561059297e-05
-2.79457324229155e-05
-3.64861031807267e-06
-2.26076536136615e-05
-8.44295891218483e-06
-1.90829251559572e-05
-3.8701881943398e-06
-1.72608392786922e-05
-2.11675152174425e-05
9.82769994418647e-06
-2.49395363609856e-05
-2.05659106174556e-05
-3.60207180080978e-05
-3.91003031111274e-05
-3.16537280705915e-05
1.62844971654937e-05
-7.18645730439276e-06
-2.20733086205134e-05
-2.7340614207307e-05
-1.47025128830329e-05
-1.99817842931397e-06
-1.90477006294508e-05
-4.8058485408019e-05
-3.02643523838053e-05
-2.33310666299324e-05
-2.66327349114232e-05
-1.85703828303173e-05
-2.63615787440019e-05
-3.19230812703313e-05
-3.02241404443924e-05
-2.35373310015702e-06
-1.59908227009458e-05
-4.03900777125143e-05
-1.20269285024183e-05
-2.76006096087172e-05
-4.21758309293302e-05
-3.20316298249989e-05
-1.05444688587427e-05
-2.39236667376091e-05
-1.37765026756978e-05
3.16100327638262e-08
-1.71208572036377e-05
-1.21712299534388e-05
-2.87413584714651e-05
-6.14563125594601e-05
-1.30509887567684e-05
-2.29905593389494e-05
-2.55833006812137e-05
-2.42099300005395e-05
-4.93336677960524e-05
-7.36128503914257e-06
-7.17423725565957e-06
-2.98068180334187e-05
-1.8481414671528e-05
-2.43920568902838e-05
-2.14137830155947e-05
-1.7466450301182e-05
-1.15925587050501e-05
-1.91676801031962e-06
-2.1631057407654e-05
-2.66623482147497e-05
-1.90514861308611e-05
-6.33276722097985e-06
-1.51782560872513e-05
-3.3335126462713e-06
-9.06371893762032e-06
-1.68675761793594e-05
-2.08373617108111e-05
-2.57371092925396e-05
4.58625829418141e-06
-3.40987729583317e-05
-2.39279489294598e-07
-6.19853821566922e-06
-2.58178372289589e-05
-3.35142151779814e-05
-3.42482263722817e-05
3.36256430797268e-06
2.13276136261539e-06
-1.17140618309837e-05
-2.64863277344846e-05
-1.25231061251071e-05
-3.26893778982869e-05
-3.02271998973771e-05
3.14303358135233e-07
-1.7514531013116e-05
-3.49320834839022e-05
-2.42322104882167e-05
-3.08010196616381e-05
-1.91781070001096e-05
-1.11605233695349e-05
-1.4568296567125e-05
-2.12477983798731e-05
-9.48140785223737e-06
-1.10292718026368e-05
-2.82149192688702e-05
-1.87768816103204e-05
-2.68120605853817e-05
-1.00093382999912e-05
-5.67073255188756e-06
-9.41909407622935e-06
-2.5549152177825e-05
-3.35643134686407e-05
-3.42163947827538e-05
6.40223679494673e-08
-1.21678453124579e-05
-2.90150088972522e-05
-1.37984951431857e-05
-1.07018197267968e-05
-2.08495060101108e-05
3.7810343453972e-07
-4.79709066568383e-06
-2.43460958218568e-05
-2.43263431857919e-05
-6.7956070133752e-06
-3.91048663228367e-05
-1.22613509163043e-05
-1.92959513386633e-05
-1.75563831834872e-05
-2.20280405555259e-05
-1.03885183712441e-05
-2.78307944626915e-05
-3.74950060006024e-05
-4.02370416026081e-05
-3.17390095913335e-05
-4.87098977680808e-06
-2.76601696988425e-05
-3.78393402456626e-05
-3.53616162304926e-05
-1.21239178638529e-05
-2.95425700316839e-05
-1.49719639344344e-05
-2.81531803602234e-05
-1.24644925798382e-05
-1.97511558789161e-05
-4.73459644619234e-06
-8.89895128237524e-06
-3.02459886175432e-05
-7.34274809013927e-06
-1.052110587961e-05
-2.59543631966366e-05
-7.66104926785531e-06
-6.03346969082155e-05
-2.21639732282371e-05
-4.72676959471891e-06
-2.88450823769658e-05
-1.4240318731981e-05
-2.46993310518486e-05
-2.06125975351957e-05
-2.68070087292767e-05
-3.97475269159607e-06
-5.19131763033603e-06
-1.15269999102175e-05
-1.34432259706515e-05
-4.36361243087944e-05
-9.34417600150308e-06
-2.98157706208919e-05
-2.56254534166748e-05
-1.18314976460048e-05
-3.65525855377808e-06
-2.44656071162001e-05
-5.69908591708742e-06
-2.3319224723039e-05
-9.70693558451665e-06
-3.85931619846857e-05
-1.64667135667543e-05
-2.42977156124235e-05
7.23448818955514e-06
-3.2052359124811e-05
-1.68069582347052e-05
-3.21808891438344e-05
-1.28694211385856e-05
-3.3890229892424e-05
-3.69781158720536e-05
-4.47679266987774e-05
-1.5518668566594e-05
-1.44855758523789e-05
-2.05217425841628e-05
-5.90235169725393e-06
-2.35436443109064e-05
-2.34799455948131e-05
-1.38354479036621e-05
-2.80860482814965e-05
-1.32879163447913e-05
-2.19676716315845e-05
6.94716645250681e-06
-9.84225370132942e-06
-1.12085177651402e-05
-1.24126177099438e-05
-4.55228979243616e-05
4.16934439662878e-06
-8.74331602369782e-06
-2.35518343845645e-05
-2.82260436428863e-05
-1.06711791317618e-05
-1.88932721815739e-05
-2.46421605639899e-05
-2.13727628483048e-05
-3.98941807449258e-05
-1.26404016972284e-05
-5.37506326881209e-05
-1.7758210813297e-05
-2.94558814521631e-05
-2.31096381463708e-05
-3.78741691490799e-05
-3.3084944817506e-05
-3.27856333008618e-05
-1.5603218196685e-05
-3.38456389287764e-05
-2.2445882390242e-05
-8.02106457041113e-06
-1.53843965516405e-05
-2.27215002690536e-05
-1.51802614605167e-06
-4.72085673642989e-06
-2.97035223189154e-05
-3.00014386140951e-05
-4.57412364002029e-05
-1.53375600937282e-05
-2.66049093676279e-05
-2.41748938457475e-05
-2.26956670128878e-05
-2.52716225424928e-05
-3.04747152965848e-05
-8.61602759772521e-06
-4.65099546469134e-05
-1.85928231208529e-05
-2.92579529567927e-05
-3.93587461031626e-05
-1.69829559314077e-05
-9.63513693203728e-06
-2.56357286088795e-05
-8.63651571132249e-06
-3.80981965389054e-05
-3.03655747484589e-05
-2.11635576053804e-05
-3.1149277293644e-06
-3.07498153651692e-05
-2.63221934900776e-05
6.32369064293328e-06
4.75510522958033e-06
-1.23794559106017e-05
-3.79252020419741e-05
1.43727608888712e-06
-1.98847344419865e-05
-1.23553446264057e-05
-2.35560345583568e-05
-1.4100430739017e-06
-2.95625233664483e-05
-2.54302139952521e-05
-1.89359052167035e-05
-1.87167310682136e-05
-2.44734449806437e-05
-8.5288691172288e-06
-3.02664156584984e-05
-1.31431194616634e-05
-1.92891955811257e-05
-2.51075571259899e-05
-1.32311223984796e-05
-1.55392076158407e-05
-1.64706317392254e-05
-2.80467858626571e-05
-1.27426701422459e-05
-1.45570626610013e-05
-3.08818156070383e-05
-1.50344935225547e-05
-3.50606639609818e-05
-9.43153190640041e-06
-3.549931697981e-05
-1.88147430753281e-05
-3.06593470512687e-06
-1.36781854390685e-05
-5.2282691701194e-05
-2.73496697856581e-05
-1.34935232985302e-05
-3.77197484564759e-06
-2.02409244673557e-05
-3.12474614927972e-05
-2.57640753889065e-05
-3.47001440474389e-05
-2.97797265439534e-05
-2.38866877905895e-05
-1.6364496571833e-05
-2.53047056875032e-05
-2.30289900141316e-05
-2.73979818001831e-05
-2.53865335679197e-05
-2.62905504450265e-05
-2.95442665704982e-05
-2.05197013847186e-05
1.99366451769009e-06
-2.01866755186356e-05
-2.3582288509873e-05
-2.10880704659775e-05
-3.00299833440137e-05
-1.97687081350082e-05
-1.18198198680404e-05
-2.24338359746568e-05
-2.93256326879206e-05
-2.28206011947179e-05
9.72024892937473e-07
-3.35325169526284e-05
-3.3892821875002e-05
-1.78896266251634e-05
-1.90346429380558e-05
-4.76623787669524e-06
-3.70198875976729e-06
-1.28236741878677e-05
-3.38932684053952e-05
-1.41699357966571e-05
-1.51258195903303e-05
-2.43870805037602e-05
9.67848235268357e-07
-4.22621128392757e-05
-1.64977306371322e-05
1.27702946477568e-05
-6.63420746412126e-06
-1.98781711478972e-05
-1.1950868784769e-05
-2.49729855530512e-05
-2.43900789157407e-05
-2.47886556444822e-05
-1.41687507606832e-05
-2.89117259669076e-05
-2.34327199802759e-05
5.74321658261114e-09
-3.49559062563411e-05
-1.07709144914177e-05
-3.1206729128779e-05
-2.61057887400149e-05
-3.92912460062807e-05
-2.81089258068918e-05
-2.81373473234599e-05
-3.48749661513602e-05
-5.07117268018699e-06
-2.75256405864394e-05
-1.37931457806161e-05
-3.28231542005741e-05
-1.98360327430581e-05
-2.16062656297989e-05
-1.17369571231085e-05
-3.55480418982697e-06
-1.46855750775637e-05
-1.22514958824545e-05
-6.64341767109859e-06
-2.35830838812722e-05
-2.86590033821345e-05
-1.809294870007e-05
-1.6989740580881e-05
-3.24206338138484e-05
-8.79213901086124e-06
-1.8871259064378e-05
1.46678092692435e-05
-4.38640997038953e-05
1.28054800772873e-05
-2.19516546708452e-05
-7.61946022744243e-06
-3.90050479918889e-05
-3.28375744078273e-05
-1.34001000944071e-05
-1.60059088781729e-05
-1.78761735324638e-05
-1.13500533531371e-05
-1.87522931313434e-05
-3.53265794684566e-05
-1.63900715323961e-05
-1.78353721480634e-05
-1.98685258064742e-05
-2.21435535433827e-05
-2.73588763836723e-05
-1.61247747652288e-05
-3.51887525679082e-05
-1.32956108171245e-06
-2.92280689496528e-05
-2.07855038602581e-05
-2.29466743662526e-05
-3.01714198404335e-05
-3.11920910947897e-05
-3.83446157502434e-05
-1.94498818536098e-05
-1.19857910967478e-05
-2.81620425824522e-05
-3.44147208608943e-05
-1.70289016043644e-05
-1.05056310011912e-05
-2.54371978474889e-05
-2.77502304142947e-05
-4.47547452009348e-05
-6.66355031458065e-06
-1.02010123421854e-05
-3.30982523657865e-05
3.93234405173428e-06
-1.14667591252757e-06
-1.91048223178922e-05
-1.08016740255707e-05
-3.39770995698023e-06
-2.20970891531557e-05
7.37788301251197e-06
-2.05284424098042e-05
-5.92821430003764e-06
-1.77181499520818e-05
-3.08628250002576e-05
-2.5197221240604e-05
-4.32395893658933e-05
-1.71572705522722e-05
-1.20604124245123e-05
-1.43504286700209e-05
-2.083665377108e-05
-1.87298115126825e-06
-2.80578298936137e-05
-2.60834972795773e-05
6.99064656963674e-06
-2.30183754229553e-05
-1.62858241068273e-05
-2.29428445534791e-05
-1.72233423046787e-05
-1.44240608861078e-05
-1.45457678180212e-05
-1.55632510541768e-05
-1.44906351798944e-05
-1.60099518573838e-05
1.54563408711072e-05
-6.32321954266253e-07
-3.33107693093035e-05
-2.34511169685537e-05
-3.06032295186337e-05
-2.58999808126056e-05
-1.70705318726727e-05
-2.31396603941322e-05
-4.55934987079563e-05
-7.3520575139462e-06
-2.62386219750139e-05
-2.86945284558993e-05
-3.62438166489607e-05
-3.51528382416382e-05
-1.91030013683969e-05
-5.97083072402807e-06
-1.46478735112984e-05
-2.52544139279171e-05
1.03019439929029e-05
-3.00116757741041e-05
-2.21785360502113e-05
-2.94988262267993e-05
-2.21597081549148e-05
-1.35371923926628e-05
-2.61766094491679e-05
-2.23745298799135e-05
-2.46984382499031e-05
-4.15380255224471e-05
-1.69386376425978e-05
-3.96988398396231e-05
-2.85706577704729e-05
-2.62705868105005e-05
-3.30797266307662e-05
-3.10439639323875e-05
-1.92920824104049e-05
-2.31931833725672e-05
-2.53146868518471e-05
-1.92032435288975e-05
-5.62915615688638e-06
-1.06780569477449e-05
-1.05527211070008e-05
-3.71381924433915e-05
-2.27348291661236e-05
-8.34977224853649e-06
-1.36531298133983e-05
-3.12308677660931e-05
-2.75034360004554e-05
-3.33980099065505e-05
-2.53047162032136e-05
-2.90580921875197e-05
-2.23702382838046e-05
-2.66021658748811e-05
-2.93148923497903e-05
-1.40310846760191e-06
-3.11728945187689e-05
-2.67127076394622e-05
-4.5267965994804e-05
-1.24804373673215e-05
-1.64478419197923e-05
-2.57385608340763e-05
-2.12569940707293e-05
-1.84345602978194e-05
-1.92070151853162e-05
-1.6543055581929e-05
-1.92570168931914e-05
-1.50075406183133e-05
-8.5186530225346e-06
-2.72799046351249e-05
-1.71292742972019e-05
-1.88033971471698e-05
-2.72680636407969e-05
-3.46605758754221e-05
-1.63713079091424e-05
-2.04110587153231e-05
-1.28930753911215e-05
-6.54579092686983e-06
-1.90387720858407e-05
-2.33883457941338e-05
-2.37559298518463e-05
-1.99074321301638e-05
-3.0141005005388e-05
-1.77374915012697e-05
-3.03398116443929e-05
1.13060261027169e-05
-1.56447069215426e-05
-1.04353693575873e-05
-4.4938790713945e-05
-6.7652071684929e-06
2.15844111133238e-06
-3.8476134170556e-05
-3.10780307335127e-05
-3.31035170863574e-05
-1.73546608282142e-05
-2.58709967393672e-05
-2.80527099041726e-05
-2.47581420911724e-05
-4.50061693253195e-05
-5.16842821725251e-06
-1.99101196997723e-05
3.81508598085483e-06
-3.69561202566125e-05
-3.05829322442182e-05
-2.41599052376002e-05
-3.05287090365486e-05
-7.58605010094515e-06
-2.33801979445447e-05
-3.5757566790518e-05
-2.05186763334577e-05
-2.59235280558247e-05
-1.51431276243705e-05
-2.32851699177924e-05
-5.49639361119028e-06
-7.62298285295328e-06
-6.26527941299498e-06
-2.44723839420013e-05
-2.25922966098473e-05
-1.99058277559997e-05
-3.62136119549531e-05
-9.5371975776101e-07
-3.60415714787954e-05
-7.61333523094339e-06
-1.96735964680118e-05
1.28625550677947e-06
8.22077847272333e-07
-2.2806985485623e-05
-3.09701573273829e-05
-1.20712245248322e-05
-3.02061766464322e-05
-3.00900001389184e-05
-1.85299430786475e-05
-2.15929638948192e-05
-2.63258582170043e-05
-2.8682934684953e-05
6.50230425781153e-07
-2.24145570009217e-05
-2.21469516411443e-05
1.02717046839292e-05
-1.14822058505436e-05
-3.83617024216216e-05
-2.50752980418796e-06
-1.3410782665894e-05
-1.01023492624679e-05
-1.13958379123629e-06
-2.56343642246602e-05
-2.88282381501919e-05
-9.03901113024912e-06
-2.70492846331472e-05
-2.40802754779843e-05
-2.15582623957262e-05
-9.05718480285868e-06
-2.12462639563825e-05
-2.91243793651511e-05
-2.54559753851317e-05
-1.47624882833567e-05
-1.60084271315077e-05
-2.37138419945457e-05
-1.53830123779774e-05
-3.33608114337303e-05
-2.4218207637731e-05
-1.77899238893618e-05
-1.1018553295207e-05
-1.67715211401272e-05
-2.30744489551475e-05
3.65386329428825e-06
-1.12051302357111e-05
-9.74876718070655e-06
1.14837715323136e-05
-1.27106124374698e-05
-1.26399602562113e-05
-1.7521871876136e-05
-2.03240438471111e-05
-2.30349800410125e-05
-7.89605242248465e-07
-3.28392944775441e-05
-2.12339117217847e-05
-4.73155299806753e-05
-1.0560818407045e-05
-2.18697674859564e-05
-2.59908132589961e-05
-1.53718100736339e-05
-2.82226290278887e-05
-2.64784586924147e-05
-8.55757097601716e-06
-2.48675558219045e-05
-1.02187860279715e-05
-4.40673048587055e-05
-2.86094726219743e-05
-2.97585239494219e-05
-5.76382052836742e-05
-3.51322940146362e-05
-1.41891671884037e-05
-1.62444934801335e-05
-1.36323982662986e-05
-1.3418268759782e-05
-4.60785700732283e-05
-1.45790182577021e-05
-3.46874991220808e-05
-2.30846144148119e-05
-3.05268200191446e-05
-2.23549239170935e-05
-2.08412319827984e-05
-1.09483063527112e-05
-2.0932096289641e-05
-1.85514638115442e-05
-4.04406088044356e-06
-3.93196334351946e-05
-3.73070585193989e-05
-1.57225183007216e-05
-1.01655430551118e-05
-2.49317254075902e-05
-1.98582927438562e-05
-3.16936150596598e-05
-1.88310686525784e-05
-1.55131979456774e-05
-1.29135865820737e-05
-1.60540706370414e-05
-4.90130936803918e-06
-3.36366588286192e-06
-1.10374779278983e-05
-2.27235049670007e-05
-1.60747886868623e-05
-4.38291673556229e-05
-1.92704272708201e-05
-1.84009820810523e-05
-1.71345265907139e-05
-1.4002270177991e-05
-1.0492867371138e-05
-4.23134671227778e-05
-1.81950023863487e-05
-1.63736002981278e-05
-2.52564798734866e-05
-1.15581876700116e-05
-2.6829945820154e-05
-2.48696487347137e-05
-2.54721044609223e-05
-1.47698450819939e-05
-4.52858480124411e-05
-2.59106285629946e-05
-1.51435834777421e-05
-2.57931199576035e-05
-2.67646582002256e-05
-6.94379765046044e-06
-2.89059682320019e-05
-2.85280444911452e-05
-2.16708908517246e-05
-4.70328612304447e-05
-3.28258570000689e-05
-1.88082052562364e-05
-2.70476306571159e-05
-2.77837846383181e-05
-1.42586922019866e-05
-2.37795842935097e-05
-1.37239482086559e-05
-9.32869970335719e-06
-2.62930765785929e-05
-1.45632953862344e-05
-3.61115358344333e-05
-2.37296515953759e-05
-3.49178471230969e-06
-1.79383783709506e-05
-4.04812824424401e-05
-3.59538760967872e-05
-2.55308663431669e-05
-2.88706960093607e-05
-3.67601727170009e-05
-3.94692498624761e-05
-5.02214517843998e-05
-1.01629408326717e-05
1.23177142215153e-06
-1.35198718583894e-05
-2.01913292485399e-05
-1.31189222174037e-05
-1.92565808524164e-05
-2.94772596938231e-05
-3.53749954184163e-05
-9.91438770063442e-07
-2.16138445302436e-05
-2.34147222716437e-05
-3.88587181065628e-05
-1.57407089332678e-05
8.23233101928668e-06
-3.07844472151477e-05
-3.25683799262946e-06
-2.18099321937379e-05
-1.73353515486153e-05
-1.44113820212272e-05
-1.78837845538241e-05
-1.79426741075055e-05
-3.13144638860737e-05
-2.98536173894397e-05
-1.38858051017332e-05
-1.30487350903386e-05
-1.5278068192574e-05
-1.70357655147206e-05
-3.14799498449502e-05
-4.40728488117666e-05
-1.13274477949128e-05
-1.7662722988293e-05
-3.04611659285118e-05
-3.42426033834465e-05
-3.56017400073514e-05
-2.13117730980255e-05
-2.30424075964819e-05
-1.51531172148306e-05
2.60445272019339e-06
-8.88920480678516e-06
-7.56156291603395e-06
-7.39592888132549e-06
-2.20097659623162e-05
6.48999072631678e-06
2.47786251573432e-06
-3.37808396086281e-05
-1.8002197807075e-05
-3.0275910503258e-05
-1.56452920183321e-05
-2.26164375669522e-05
-2.86255653661313e-05
-1.59039404223829e-05
-1.69935184551484e-05
-2.80315439419612e-05
-2.52816947608149e-05
-4.82444599813677e-05
-3.1495397600766e-05
-3.86171222470645e-05
-1.47721849099619e-05
-9.41972642975247e-06
-3.85580049256127e-05
-3.03673693357038e-05
-2.66186587124168e-05
-1.18541645765922e-05
5.68051834311151e-06
-3.76192848015245e-05
-8.72111603593556e-06
-2.83553497458672e-05
-8.88128257650428e-06
-2.27548595644328e-05
-3.1314406323061e-05
-3.26465304324789e-05
-3.0563018064414e-06
-1.57747831478691e-05
-2.66205015782457e-05
-2.54473037723318e-06
-5.11874442506753e-05
-2.39594461263701e-05
-3.60623726196282e-05
-4.54297803976673e-05
-2.54073617306379e-05
-1.14049730216812e-05
-4.13318301052651e-05
-7.64005065171092e-06
-2.00512750273524e-05
-2.4761612527065e-05
-1.6209999579379e-05
-1.53873017526487e-05
-1.3247761042039e-05
-2.31332504163967e-05
-3.05047848279708e-05
-3.02574076951289e-05
-3.29947713261362e-05
-2.44414942682956e-05
-1.67452514005487e-05
-7.77918174065183e-06
-2.75417848259353e-05
-2.21433768026645e-05
-5.76491150971692e-06
-7.34924401070808e-06
-1.60574087389658e-05
-2.48113282284981e-05
-1.89195855429616e-06
-1.7026449540031e-05
-2.55887095987235e-05
-1.97983384264716e-05
-2.73731918893975e-05
-2.10616717441714e-05
-7.38822200568824e-06
-3.95638965902247e-06
-1.79432868495767e-05
-1.87433262745045e-05
-1.07085021739999e-05
-3.13777650222822e-05
-5.91772475491189e-06
-1.97843264766169e-05
-3.21298042740102e-05
-3.39530737192132e-06
-2.17109243946706e-05
-2.92219890350854e-05
5.22262430952011e-06
-1.43334301927272e-05
-3.46616655579465e-05
-2.97607853494966e-05
-1.27832053340275e-05
3.13680725681238e-06
-1.67092497379198e-05
-1.74382867416875e-05
-3.91935157078511e-05
-1.99459232421468e-05
-3.38617453309891e-05
-5.16095757910192e-06
-1.97658680144866e-05
-3.61092547241683e-05
-1.73584182174206e-05
-1.34287451991961e-05
-2.92818662295664e-05
-9.31437765427509e-06
-3.11916248786968e-05
-1.57126745233721e-05
-4.67433757299093e-05
-3.37706812494645e-05
-2.90302236627863e-05
-2.52886161880723e-05
-3.05150522713187e-05
-1.88881232609909e-05
-3.19268357160806e-05
-3.11607439929965e-05
-2.17539204634647e-05
-3.74709303455723e-05
-7.63512194380873e-06
-2.30025765536957e-05
-3.27047422876174e-05
-3.0518259278484e-05
-6.20080802421297e-06
-2.8400861025379e-05
-3.42833521420541e-06
-1.11159056892364e-05
-3.40080230760753e-05
-1.14273553679637e-05
-1.07198634484423e-05
-1.13287761010716e-05
-6.48690357091199e-06
-3.64967644663512e-05
-1.61322566238378e-05
-2.03458163968552e-05
-2.051360322733e-05
-4.10058470521638e-05
-2.34993953074014e-05
-2.495092838599e-05
-2.46825587034699e-05
-1.91068375587866e-05
-4.26493655152993e-05
-7.21164466140641e-06
-1.63564868455445e-05
-3.27485951851655e-06
-2.52231727394412e-05
-2.45691347723853e-05
-2.58579361082812e-05
-1.3448718639632e-05
-1.91745997934704e-05
-8.58710422548072e-06
-2.66822509524255e-05
-1.35562455154782e-05
-2.93156699621752e-05
-1.27198334776551e-05
-1.2518870495981e-05
-3.00154367091958e-06
-6.10015819259847e-06
-6.40558232378657e-06
-1.3375608928992e-05
4.45055034325739e-06
-4.95495121798406e-05
-5.0973716085108e-06
7.87253198978078e-07
-2.79663660556022e-05
-3.30702337140497e-05
-3.11371579567609e-05
-1.68359937164335e-05
-2.67984252833496e-05
-1.29809712563072e-05
2.5423787834057e-06
-1.08227279452221e-05
-3.54963754383162e-05
-1.5632655926723e-05
-2.32480142713908e-05
-2.73974457205659e-05
-1.53851935146839e-05
-2.47292140783481e-07
-1.94120656833788e-05
-1.70386099026405e-05
-3.99775239851478e-05
-4.97432325812299e-05
-2.68453056782152e-05
-2.95927322089321e-06
-1.63913763400244e-05
-1.23145305922838e-05
-1.03397346477511e-05
-3.76160906124724e-05
-2.41528743913903e-05
-2.36423546416106e-05
-5.98024021529158e-06
-2.65747689792322e-05
-3.45233858282368e-06
-2.02744285807695e-05
-1.71744088305322e-05
5.78991455669277e-06
-2.53140366410845e-05
-3.58897646643543e-05
-2.28986098515191e-05
-1.6522161506331e-05
-4.44985897661149e-06
-2.41267768204879e-05
-1.28026381019334e-05
-2.59694947795372e-05
-4.03800488097362e-05
-1.91766985094254e-05
-3.69333357392493e-05
-1.51349423163323e-05
-2.96200085684221e-05
-2.39221811756989e-05
-2.77613086336765e-05
-4.10936130329439e-05
-3.46365661637752e-05
-2.71099329741858e-05
-3.41223841048136e-05
-2.99440712891771e-05
-3.82705575147333e-05
-2.08429756558702e-05
-1.77662225047112e-05
-2.46288415954621e-05
-3.76740748325659e-06
-1.60616897238914e-05
-1.01113002392583e-05
-4.1248639064551e-05
-3.8271753481488e-05
-3.88216510800925e-05
-1.28414643396421e-05
-1.4083912707219e-05
-3.09623191381756e-05
-5.55122857511934e-06
-2.57388478790218e-05
-3.73607799732559e-05
-1.68262345760468e-05
-1.74351821264878e-05
-1.24583159277347e-05
-2.98530915447424e-05
1.55576296024871e-05
-1.35675381257429e-05
-5.37339313778772e-05
-2.4737245646998e-05
-1.21815181152008e-05
-2.80183240633385e-05
-7.45154564511213e-06
-3.97675872122786e-05
-1.39908777600434e-05
-3.55852919954167e-05
-3.64730418189131e-05
-2.16921095258859e-05
-7.36089596270547e-06
-2.46070710290141e-05
-1.8670925279323e-05
-9.90619993435568e-06
-2.39953831251692e-05
-2.5369548446798e-05
3.66736753984584e-06
-1.93114509189801e-05
-1.50726575377704e-05
-1.18749275895621e-05
-2.88776099576933e-05
4.37640577160018e-06
-3.27213065550344e-05
-3.12105176436096e-05
-1.78225165667691e-05
-1.91720954789493e-05
-3.28379015429087e-05
-1.06492205081996e-05
-1.97816995891987e-05
-2.02980010345456e-05
-3.57805846235287e-05
-8.89386175437878e-06
1.14155542742233e-06
-4.30024904847224e-06
-3.24207449308264e-05
-2.12376415035836e-05
-2.6738404027587e-05
-2.45608248928625e-05
-3.45235962325718e-05
-4.51118489277005e-05
-4.13766889495737e-06
-3.83156005878763e-05
-2.25613722993328e-05
-3.5880431765425e-05
-2.3473963263228e-05
1.69862244938044e-05
-3.38659944504336e-05
-2.36013973807978e-06
-2.12685695797085e-05
-5.34799523816152e-05
-1.54419304405358e-05
-4.89664547583256e-05
-3.49968048256129e-05
-5.36658496700565e-06
-4.68754866179629e-05
-3.38147207519157e-05
-6.18700180337514e-06
-1.87089831588368e-05
-1.77428657555438e-05
-3.64904407599757e-06
-7.19932859728517e-06
5.2626280184043e-06
-2.83388212220604e-05
-3.15004823349029e-05
-2.13748523734596e-05
-1.13685853302824e-05
-2.06415046326851e-05
-1.48996435366981e-05
-1.45203152784314e-05
-2.01455434066226e-06
-1.67006538904872e-05
-3.76808078008331e-05
4.66813101249066e-06
-5.62489448076003e-06
-9.88305990650139e-06
-2.96473667187803e-05
-2.53754753977918e-05
-1.86711757951989e-05
-1.75595229473296e-05
-9.10209523855863e-06
-2.72242971581962e-05
-2.96454489213882e-05
-3.0730717730568e-05
-2.08420562202943e-05
-1.7990881105553e-05
-1.58967312948206e-05
-6.66866552125862e-06
-7.81529863225006e-06
-2.09710868602391e-05
-2.20015959489817e-05
-2.28999839619467e-05
-3.07722949315655e-05
-8.24739985140805e-06
-3.66302970001839e-05
-1.46232280336174e-05
-2.46605404906227e-05
-2.05861865249138e-05
-2.28946901644031e-05
-1.44196643174382e-05
-1.79210693549261e-05
-1.38897750471672e-05
-3.1025210615609e-05
-2.82672286806984e-05
-2.09083581362184e-05
-1.18259108856258e-05
-1.69701232860469e-05
-1.68613490146323e-05
-4.02764749706133e-05
-3.24546745423333e-05
-1.33068758108326e-05
-1.09523130777269e-05
-5.25929056455469e-06
-2.22143072646821e-05
-1.4813177234811e-05
-4.52036663196074e-06
-2.1091015477212e-05
-2.17019017020274e-05
-3.97957344271023e-05
-1.38789908168045e-05
-2.89906517806064e-06
-9.29525164801704e-06
1.94451365661235e-06
-3.23641907706914e-05
-1.59370118312204e-05
1.53133402470603e-06
-2.58223306244833e-05
-1.17222813977655e-05
-2.67842839488147e-05
-3.10951403602424e-05
-1.70116518263748e-05
-3.16013625750758e-05
-2.71685347281469e-05
-1.92703144650455e-05
-3.56831284066274e-05
-1.11399181798615e-05
-2.20669158922193e-06
-2.23755420122236e-05
-2.00517447307957e-05
-1.11762508384929e-05
-1.45418883301192e-05
-4.96432628200999e-06
-3.03173085759699e-05
-1.13001059999231e-05
-4.07709571288908e-05
-3.12386509871286e-05
3.94802519275803e-06
-1.60353307850448e-05
-3.19481200481189e-06
-1.48847465379663e-05
6.98543822739518e-06
-3.06628027028066e-05
-1.0110417904124e-05
-2.08238933700817e-05
9.23212332325122e-06
2.45977193702671e-06
-3.32898650834568e-05
-2.61275519107226e-05
-1.91779567855766e-05
-2.33387974042103e-05
-1.91328280587139e-05
-1.75848268206858e-06
1.19630987800453e-05
-2.11970333722987e-05
-3.36839257230723e-05
-2.00307729865425e-05
-4.05288136690377e-06
-2.08730811984442e-05
-3.4358595402257e-05
-9.43203065486942e-06
-1.51180783711358e-05
-4.52747645994946e-06
-2.86824757450538e-05
-9.79806892135845e-06
-1.8736022247527e-05
-1.49695696845359e-05
-2.29971001527175e-05
-1.72082025990685e-05
-4.02150958508234e-05
-3.37322899771789e-05
-3.55508030627177e-05
-3.27457806625727e-05
-2.62765123693948e-05
-2.60132011524122e-05
-2.0431442390471e-05
-2.08949894013282e-05
-2.30382348808051e-05
-2.89303903005138e-05
-2.2127349618567e-05
-4.27768808282319e-05
-1.96969692036202e-05
-2.91260849248408e-05
-3.27090762376409e-05
-2.38208369864142e-05
-2.62912104726858e-05
-2.60224825727694e-05
-1.08329139070423e-05
-9.38863010579865e-06
-4.49241755469345e-05
-2.55202936771861e-05
-4.07475462583122e-05
-2.76414948228296e-05
-3.01441346352642e-05
5.16096620347749e-07
-2.37127784477515e-05
-3.17487254958763e-05
-1.00873260434284e-05
-3.97979949476896e-05
-5.53922498046859e-06
-1.95395253415307e-05
-3.7356683655738e-05
-3.84071196281653e-05
-2.70247659836303e-05
-4.25922753494367e-05
-3.54096073341256e-05
-3.54195251996028e-05
-4.945985627739e-05
-4.08297980814376e-05
-1.53793171879307e-05
-1.14910532234479e-05
-3.47402828712612e-05
-2.61831391588335e-05
-1.24120480892189e-05
-1.18415860520604e-05
-2.56851570227729e-05
-2.35613233388903e-05
-4.55077853002335e-05
-1.92324606807752e-05
-3.51128146008816e-05
-1.63168371463225e-05
-2.23275818960147e-05
3.176536376513e-06
-1.05182316564488e-05
-1.95004591635315e-05
-2.14768839996574e-05
-1.25520353408042e-05
-1.81312218102061e-05
-1.11633010035349e-05
-2.31661246876029e-05
-3.03550575661957e-05
-1.63512196130343e-05
-2.64329705046967e-05
-1.12089158587363e-05
-9.35359153554751e-06
-5.75118205877888e-06
-1.37414112717119e-05
-3.71221153835091e-05
3.46998723886384e-06
-2.24739175112802e-05
-3.1199323342895e-05
-6.67448913958337e-06
4.07428079479528e-06
-8.31330845989015e-06
-1.08616964733358e-05
1.20580250161919e-06
-2.14627731795127e-05
-3.31912581421147e-05
-1.62658524569226e-05
1.23331588279558e-07
-2.15624777374529e-05
-1.03997364691976e-06
-7.98657743893901e-06
-1.80451098428531e-05
-3.48643728052327e-05
-2.47605549358346e-05
-3.90820831989321e-06
-9.25667095796508e-06
-1.28626097359534e-05
-1.76502160258756e-05
-4.48656841213289e-05
-1.56912704126929e-05
-2.04430374843431e-05
-2.39352387913637e-05
-2.23822983714888e-05
-2.2624859384634e-05
-4.24067744269744e-05
-1.55539728212155e-05
-1.91214859661704e-05
-1.38954825692135e-05
-2.12666046210583e-05
-2.30525959547382e-05
-1.533510559361e-05
1.29900230904196e-06
-2.89908587364762e-05
-2.00100622111465e-05
-1.56418362474715e-05
-2.09390042517335e-05
-2.01856199651833e-05
-1.70973737340942e-05
-1.49189126612279e-05
-1.5795291584079e-05
-1.55870951726594e-05
-3.08710492358444e-05
-9.12733870128128e-06
5.22586737504559e-07
-1.55940743787985e-05
4.10675421739095e-07
-2.01856117125693e-05
-3.57327408854832e-05
-4.5675645526679e-05
-2.26463861187601e-05
-3.37942559708268e-05
-2.13770228563797e-05
-3.81497359028593e-05
-4.29655401234581e-05
-3.68507079755959e-05
-1.36494022263964e-05
-2.13626820307036e-05
-2.89430940018136e-05
-3.15412377914588e-05
-3.43504160118837e-05
-2.22802894302562e-05
-2.30331700576808e-05
-8.14951662514218e-06
-2.68918691196639e-05
-4.06035444804877e-05
-7.77028349981466e-06
-1.83172093131054e-05
-5.24044941410655e-06
-1.17467081021547e-05
-3.38434420105041e-05
-1.42724639817904e-05
-1.39780956058201e-05
-2.65496798026314e-05
-2.82784053596524e-05
-2.30954315504055e-05
-1.53171502543853e-05
-3.60685000106046e-05
-3.1913174106061e-05
-1.18627128996742e-05
-1.5121172884927e-05
-1.29617379770761e-05
-7.09120819299089e-06
-2.60802291064805e-06
-1.88812871177833e-05
3.54443962017282e-06
-1.75687906626587e-05
-1.78547536309002e-05
-2.30308756829407e-05
-8.24851921254749e-06
-2.29091194859197e-05
-1.79428122058903e-05
-5.96130352252668e-06
-1.56906370018072e-06
-1.29380960239224e-09
-6.7196838720831e-07
-1.00630704529788e-05
-1.11599300325345e-05
6.21210711073743e-06
-4.0270194842293e-05
-2.84565821331815e-05
-1.9106330585177e-05
-3.21848077457343e-05
-3.4631703338571e-05
-3.04961981462832e-05
-3.68181904830347e-05
-3.16692505231161e-05
-2.10907352913685e-05
-2.09908012358631e-05
-2.52657633486811e-05
-2.99765153148024e-05
-2.42021242907068e-05
-2.5417675831204e-05
-4.1635718430543e-05
-6.87357451948139e-06
-2.67340171151039e-05
-7.50950045632981e-06
-2.01901825670965e-05
-2.63190884331352e-05
-2.53198314501482e-05
-4.90525965164323e-06
-4.63120878948328e-05
-1.05288683318317e-05
-1.5222332990161e-05
-3.98263803022741e-05
-1.37474841014735e-05
-4.15630226600047e-05
-1.1098073350463e-05
-3.11892386581942e-05
-2.40648910033221e-05
-2.58741408351924e-05
-2.15763695502394e-05
-3.53287187998279e-05
3.51624774904012e-06
-1.30982512815902e-05
-4.7486694232563e-05
-3.86909053503301e-05
-3.09383827112025e-05
-5.10464282289652e-05
-3.54971827941747e-05
-3.48393544578763e-05
-1.59579683904176e-05
-9.14591091655528e-06
-6.61120730346502e-06
-3.25541231778423e-05
-2.1443006715433e-05
-1.62130944759304e-05
-2.65461709556023e-05
-2.79065348344441e-05
-3.85391942299544e-05
-1.65072696536264e-05
-3.37075265697465e-05
-1.38802141102831e-05
-1.34349305609309e-05
-2.53636831666876e-05
1.53302492400314e-06
-1.75936661369794e-05
-2.12131584734892e-05
-2.6204488158541e-05
-2.04738515542274e-05
-1.45055530771781e-05
-3.02773997215959e-05
-2.49093885870629e-05
-2.45061773978927e-05
-1.33078147243817e-05
-1.10375898487683e-05
-1.40236667477838e-05
-1.44407197978709e-05
-2.37834574710424e-05
-3.37868587512093e-05
-2.43082289918349e-05
-1.97399541242716e-05
-1.69313587891238e-05
5.29700385006317e-06
-2.01314858608246e-05
4.74168270014646e-06
-2.64229088457142e-05
-7.23042067251374e-06
-2.40737315408162e-05
-6.15947570566833e-06
-2.60569367474752e-06
-3.50889752377835e-05
-1.06891863420831e-05
-1.44876349071338e-05
-3.03387526441686e-05
-3.16787942965543e-05
-1.38159039386509e-05
-2.66307803240495e-05
-4.42577723075843e-05
-2.12297518211269e-05
-3.74380527004184e-05
-1.1066017075819e-05
-2.01816915559913e-05
-1.240006784915e-05
-1.10873028549735e-05
-1.80349964793429e-05
-4.3599033134721e-05
-3.15202987260083e-05
-1.95988914747695e-05
-1.14019228444852e-05
-3.92947900420815e-06
-1.3264057839689e-05
-4.32214226289259e-05
-1.24975493518425e-05
-4.17309950814331e-05
-8.79413227642797e-06
-3.88701159770229e-05
6.46500941400822e-06
-3.31339620167072e-05
-2.89495595913617e-05
-3.26167836959276e-05
-2.56268047443703e-05
-3.85118585936498e-06
-3.8079085878268e-05
-2.73382745840334e-05
-3.60072449854965e-05
-3.85771880634542e-05
-7.52209527773013e-06
-2.49666244027088e-05
-1.9708317811539e-05
-1.44090444109391e-05
-2.23141425358255e-05
-1.86806072235591e-05
-8.58650234521822e-06
-1.33489180525777e-05
-8.34367811899913e-06
-2.03596748801804e-05
-1.15057276819533e-05
-9.51478270936133e-06
-2.48829101813091e-05
-7.36198149245479e-06
-2.37110072824579e-05
-1.12844471930751e-05
-2.09824444976395e-05
-3.34498958653469e-05
-3.86620409408375e-06
-2.04590559351914e-05
-1.56538419276159e-05
-3.42268537207974e-06
-3.81655881741881e-05
-3.52747290069351e-06
-1.66474318035597e-05
-4.46261435207139e-05
-3.13833433190022e-05
-7.8218761885928e-06
-2.55127910209597e-05
-2.71115343317927e-05
-6.22671629264116e-06
-3.27661008521238e-06
-1.80038211146108e-05
9.92110520529455e-07
-2.13690129590457e-05
-2.72546496603738e-05
-1.58351347071902e-05
-3.78064460911671e-05
-2.13218776151755e-05
7.23648051185755e-06
-9.20301260398069e-06
-4.04621850229025e-06
-1.42219945111775e-06
-2.5813754018521e-05
1.88577279910616e-06
-2.34458779254703e-05
-1.16659003722509e-05
8.80447516876703e-06
-2.14273113784645e-05
-2.17124442220271e-05
-6.06760013450254e-06
-1.91909732459891e-05
-1.89686644018416e-05
-2.71665935887584e-05
-4.4684915281157e-05
-2.63509813643836e-05
-3.77276951989086e-05
-1.395071541651e-05
-1.74936733290493e-05
-2.8483902939313e-05
-2.32558156674838e-05
-1.16309054393342e-05
-2.80030665721719e-05
-1.80015795267892e-05
-1.3591233114913e-05
-1.50499728326116e-05
-8.10218735228346e-06
-2.1792711018964e-05
-1.06185613126263e-05
-1.46073171434473e-05
-2.16663054168607e-07
-1.4649886868911e-05
-3.07545742413587e-05
-2.72343161309806e-05
-1.95848835846554e-05
-4.36547219233291e-06
-2.15007962201015e-05
-3.58855515261124e-05
-4.11149560727623e-05
-3.26630120033969e-05
-2.92990129546668e-05
-4.09848704418833e-06
-2.21854863865213e-05
-1.81668153244488e-05
-4.20375790878601e-05
-2.80018763769022e-05
-3.1825106151636e-06
-4.21306624833705e-05
-2.75711111952474e-05
5.20930530132285e-06
-1.55554135961644e-05
6.15416660136545e-07
-1.54930713684947e-06
-1.86369202936434e-05
-3.76818806945161e-05
-1.30834145417295e-05
-1.60071704348618e-05
-1.17410552234606e-05
-6.59964602046118e-07
-3.51634741951261e-05
-2.62989611951562e-05
-2.53602660150559e-05
-2.07137620409152e-05
-2.47187094644369e-05
-2.06933620236534e-05
-1.5554966079562e-05
-4.71928400846805e-05
-1.75974896151767e-05
-2.52635411597994e-05
-2.42450557306007e-05
1.05701950710002e-06
-9.57884963800576e-06
-2.55307143372869e-05
-2.09007709916405e-05
-4.18818289463505e-06
-7.40922083817214e-06
-8.91926332077335e-06
-1.22907361340787e-05
-1.09378462916382e-05
2.03017168110641e-05
-1.08350623714526e-05
-2.76035542459732e-05
-2.9957133659403e-05
-2.05810638524491e-06
-1.30230012733054e-05
-1.65377313993596e-05
-1.92688482373948e-05
-3.96320584757854e-05
-4.52325904569677e-05
-1.55596650461156e-05
-3.7600111519121e-05
-2.24723277762687e-05
-3.43113011242775e-05
-7.69020317337741e-06
-1.72574006360687e-05
-1.02914089337851e-05
-3.27598211314786e-07
-3.11213755242718e-05
-1.82099324568931e-05
-1.15777451465149e-05
-1.71308836958592e-05
-8.52951704153471e-06
-3.25423947150227e-05
-3.27079466326271e-06
-5.03722223672688e-05
-1.82484015870507e-05
-3.78229055660894e-05
-4.41766495207752e-05
-2.27158683493794e-05
-6.63960165110682e-06
-3.23936607228941e-05
-3.66625440990555e-05
-1.44817555795611e-05
-1.91449181719139e-05
-2.3919209100875e-05
-2.41361419378353e-05
-2.29437897720464e-05
-1.75693898109022e-05
-4.51712135869559e-05
-1.7673875617505e-05
-2.84870750074157e-05
-4.5913238843605e-05
-3.2187535895393e-05
-2.34016683082771e-05
-1.882912778378e-05
-2.93029516113442e-05
-1.30780601243851e-06
-1.36556451640474e-06
-1.61709575876504e-05
-1.21061667417301e-05
-2.23001405501213e-05
-1.71014980356373e-05
-1.14447752589081e-05
-1.29598400642713e-05
-1.08252419406008e-05
-2.78102780023545e-05
-1.70937016980341e-05
-7.61022958430055e-06
-2.0039668698725e-05
-3.12552177553982e-05
-2.45601358995838e-05
-2.17063400597792e-05
-2.63183770399512e-05
-7.67878341036461e-06
-3.87328961737173e-05
-1.34478455510435e-05
-1.86687539264276e-05
-2.00484085545894e-05
-2.44606546277299e-05
-1.3700168501232e-06
-2.48244371559514e-06
-1.62676790385373e-05
-9.51599710418615e-06
-1.54177962744054e-05
-3.82746496625468e-05
-2.47444050474669e-05
-3.51222943484558e-05
1.50368986988278e-06
-3.83735173260276e-05
-1.84138575871644e-05
-1.83534694254351e-05
-1.39754266784431e-05
-2.75624289800514e-05
7.87531877922847e-08
-3.48491179548814e-05
-1.01181029830492e-05
-2.57661852506818e-05
-2.86873641027573e-05
-1.10127455974157e-05
-1.60894243443694e-05
-2.12651723856411e-05
-3.71038893297232e-05
-2.63163879737596e-05
-3.6159395566982e-06
-3.42028324524292e-05
-3.10016522704065e-05
-2.38486724146532e-05
-2.39786285950409e-05
-3.06488285232972e-05
-7.71089413845544e-06
-9.59102618530398e-06
-2.50333794241669e-05
-3.54521404226746e-05
-3.53742471614802e-06
-3.49913543439988e-05
-1.33370825610435e-05
-3.98704767882431e-05
-2.56702639730881e-05
-2.86426245353204e-05
-3.27674296480488e-05
-3.26637544467625e-05
-2.69044105508324e-05
-2.07664879190711e-06
-1.60662236712177e-05
-3.25447117862669e-05
-2.85132669092674e-05
-6.4767292347408e-06
-4.98187156909837e-06
-4.74852907278974e-06
-3.84683466750959e-05
-1.94807834829045e-05
-4.69086251789689e-05
-2.83626641788796e-05
-3.2711441806007e-05
-9.46012899597942e-06
-3.24322453708943e-06
-2.9076443685918e-05
-1.40339574050293e-05
-2.38040732285565e-05
-1.14473485367056e-05
-1.29449612373794e-05
-1.86926263326939e-05
-1.44803477060614e-05
-4.56349913643118e-06
-3.73206605316442e-05
-4.21840280393776e-05
-3.0516596822195e-05
-2.18487569816585e-05
7.99759742552765e-06
-1.19500896784116e-05
-2.70365206634019e-05
-1.98596957865053e-05
-1.01584400358112e-05
-1.10603244887307e-05
-3.08917506136506e-05
-3.23003951597717e-05
-4.31132567506108e-05
-1.18244522561788e-06
-2.371566058926e-05
-2.62607596863779e-05
-3.96565035883425e-05
-1.46011348355826e-05
-1.81570716994295e-05
-5.52152408753002e-06
-2.6803835594428e-05
-1.66066621703929e-05
-1.77924124275039e-05
-3.20183467830945e-05
-2.03712554850871e-05
-2.77065711617529e-05
-1.84736879628023e-05
-1.27350845323152e-05
-4.89674353406338e-06
-3.24314526484817e-05
-8.55986668448399e-06
-9.4406387586731e-06
-2.90159018192937e-05
-1.91285346144781e-05
-2.37845544566906e-05
-2.59308964511018e-05
-3.0092442616786e-05
-2.37298070288392e-05
-1.86425468785822e-05
-6.01432239934572e-06
-1.74277283222898e-05
-1.68061380338735e-05
-2.26630991718719e-05
-2.32967146509657e-05
-1.99130586025181e-05
-7.95652496042807e-06
-3.88222161936833e-05
-1.80741087350372e-05
-8.26616874274137e-07
-1.51238139140211e-05
-2.84216556439755e-05
-1.32696375264451e-05
-4.91500759867626e-05
-3.17207331833972e-05
-2.50529159737944e-05
-1.1707964243789e-05
-5.31950355772995e-06
-3.61875503327737e-05
-3.09598181654627e-05
-3.10416926421459e-05
-3.28530262956236e-05
-1.88483793236821e-05
-1.1211109955389e-05
-1.0540295002857e-05
-1.28422761010104e-05
-2.38207211216289e-06
-2.52382949089804e-05
-3.0044944242202e-05
-3.75203411145361e-05
-3.18673600120466e-05
-2.35393008235263e-07
-1.04887477828939e-05
-1.63493811180475e-05
-2.23856762296792e-05
-3.2795692216302e-05
-2.69015168597017e-05
-1.40238254118619e-05
-2.85532822395381e-05
-1.37943144026809e-05
-4.32326290505094e-06
-9.35092684864206e-06
-2.26243748206023e-05
-1.06814842257936e-05
1.42956490369148e-06
-1.29804761503472e-05
-1.49657146223202e-05
-7.18574958483129e-06
-1.73713229142574e-05
-9.27305762962274e-06
-1.85846826401443e-05
-1.49740754305959e-05
-4.33018214464955e-06
-1.71457737729568e-05
-1.73311075065156e-05
-2.4529453851939e-06
-2.61268512162704e-05
-2.84459550644094e-05
-2.32450997043677e-05
-2.99832235290623e-05
-3.76888130638235e-05
-1.95472025818818e-05
2.36402691503082e-06
-3.02277698725501e-05
-1.82431605331392e-05
-3.34254837185759e-05
-3.47770568006441e-05
-1.24460579942632e-05
-4.91186521239833e-06
-3.36969315776707e-05
1.16231476396155e-05
-4.42862521179957e-05
-4.79829858709795e-05
-2.9458504550564e-05
-1.42184165444052e-05
-3.42407143647161e-05
-1.1519188009216e-05
-1.55535670308504e-05
-3.44907317221247e-05
-1.35233301639992e-05
-1.46156401617887e-05
-1.30398829728537e-05
-3.30961071541205e-05
-1.81216006505815e-05
-2.79943935175885e-05
-6.22382673987731e-05
-2.74207383945387e-05
-8.01548736060258e-06
-3.6672686103164e-06
-1.84746864885471e-05
-3.68610193164302e-05
-4.08875956496428e-05
-3.04799784677243e-05
-2.25380545740888e-05
-1.1132876763056e-05
-1.56017740637774e-05
-2.36602144260234e-05
-3.92279140719199e-05
-1.95886286137183e-05
-1.76938255621593e-05
-3.40042049041488e-05
-5.41839560846401e-05
-2.48952742814258e-05
-1.95804449679722e-05
-2.19686769064461e-05
-1.92019999070144e-05
-1.17575297313565e-05
-4.08055889247893e-05
-2.02475475773736e-05
-6.46502229284554e-06
-3.91207144419572e-05
-2.10865911535108e-07
-1.25584394141113e-05
-4.02408980256006e-05
-2.52329418520705e-05
-1.59516756289612e-05
-1.06563632558238e-05
-2.8533935995347e-05
-3.78337460147953e-05
3.82421363056353e-06
-1.70311568771693e-05
-2.60535079051061e-05
-2.56335799749447e-05
-1.71086154358416e-05
-1.0671948454561e-05
-1.69079759293025e-05
-1.14992545273764e-05
-1.90116729502455e-05
-1.31098171641733e-05
-8.77387958526971e-06
-2.32080979083649e-05
-2.68927153012753e-05
-5.73969878831335e-06
-7.31484799268372e-06
-1.74475419539218e-05
-1.86661965793938e-05
-2.71982441013188e-05
-6.83956981350309e-06
-2.34485436991359e-05
-1.56490938596388e-05
-2.13520979896234e-05
-2.42867811960116e-05
-2.02342250018761e-05
-1.26676226269624e-05
-1.73972569509539e-05
-1.56936283902796e-05
-1.96433136180846e-05
-8.19412866167166e-06
-1.97175554682082e-05
-1.69291433639991e-05
-3.56600194219069e-05
-2.01160140861315e-05
-3.0579974449521e-05
-1.29119355032973e-05
-2.20162050680441e-05
-1.75462927126157e-05
-2.71916259676934e-05
-2.48834756916757e-05
-1.3678500791878e-05
-3.23854220955079e-05
-6.68068084357312e-06
-2.06199348863399e-05
-4.63387980708233e-06
-2.38376059970469e-06
-2.74667672766501e-05
-4.09536598234189e-05
-5.15602165605511e-06
-3.35650436812744e-05
2.74014407973035e-06
-4.12813547163979e-05
-1.69022868780912e-05
-8.96302610140338e-06
-2.75222480521798e-05
-1.39336948476916e-05
-3.20567878240994e-05
-1.22764137437838e-05
-1.74966343049696e-05
-2.16981002250843e-05
-1.04470380627617e-05
-7.37401029165643e-06
-2.19679901206964e-06
-3.50415180398044e-05
-3.34162352408378e-05
-4.75377301081749e-05
-3.30071364486125e-05
-4.36663709183949e-05
-1.31992452976127e-05
-2.55608852171142e-05
-1.06195906472049e-05
-1.55276339718861e-05
-3.54580601659043e-05
-1.90044854840604e-05
-8.17424681121327e-06
-1.76241349552383e-05
-2.11469657317e-05
-1.85352950742719e-05
-2.56106939843681e-05
-1.97176149548545e-05
-2.10742341465914e-05
-4.35727615745805e-05
-4.19166047542537e-06
-1.40780415925657e-05
-4.15836093962929e-05
-1.95826497959265e-05
-8.46120221976062e-06
-1.70832179552007e-05
-8.2564005291567e-06
-2.42394608315832e-05
-3.29052270613824e-05
-2.5167605638734e-05
-1.70897297050459e-05
-2.56055057101007e-05
-2.02219116538861e-05
-1.95683456490201e-05
-2.78498005167106e-05
-8.89030928218748e-06
-1.37351781332484e-05
-2.97915056910781e-05
-7.70193649727529e-06
-4.08770718223701e-05
-2.84544054367859e-05
-4.56851188275938e-05
-1.6180033165691e-05
-2.17947035104913e-05
-3.57300509884792e-05
-2.90845852183374e-05
-1.41610740325269e-05
-2.58190854703464e-05
-1.29968583968659e-05
-2.05443397138251e-05
-1.48289960656562e-05
-1.8179193891937e-05
-3.47440244527889e-05
-1.86301900461102e-05
-1.82223888074744e-05
-2.49589475730093e-05
-2.01525867857176e-05
5.61343592538418e-06
-2.95450462407044e-05
-1.42771877981746e-05
-5.6410253465678e-05
-6.68399365429104e-06
-3.17450620313661e-05
-7.78873629005198e-06
-9.70124644618699e-06
-1.34215516361117e-05
-3.96189940536862e-05
-2.60298349450623e-06
-2.22056863269393e-05
-9.99916043503216e-06
-3.19989985096875e-05
-2.67614932023272e-05
-4.06342310526242e-05
-2.22258703772499e-05
-1.72068454253329e-05
-2.65615436974303e-05
-5.03756298331954e-05
-1.70653199202079e-05
-2.25249287068941e-05
-8.27122834015902e-06
-2.65083639875811e-05
-1.22302122383451e-05
-3.55875890964153e-05
-1.34917049005998e-05
-1.74986348698365e-05
-2.57801676808678e-05
-3.54166703827774e-05
-3.09546647261671e-05
-1.1854848711077e-05
-1.15931949831416e-05
-1.25572882565724e-05
5.45838681216532e-08
-1.81167985917638e-05
-2.44639932170363e-05
-7.54734827704112e-06
-1.00244936995455e-05
-3.58790329746529e-05
-3.41812410153971e-05
-2.48070271522573e-05
-2.08610631338361e-05
-3.11631368739258e-05
-1.64568634221851e-05
3.21659008650165e-06
-1.27314264988475e-05
-3.60491432483982e-05
-2.14767769631702e-05
-3.12789733097618e-05
-2.14469643544089e-05
-1.11217193463679e-05
-3.79637566550436e-05
-2.58246067972698e-05
-6.50366475063579e-06
-3.37682738144816e-05
-3.40125662196881e-05
-5.26563218914747e-06
-2.32481493061751e-05
-3.30619573235584e-05
-1.83114835092159e-05
-2.57627917726135e-05
-2.0966583439278e-05
-9.19648233772951e-06
-8.7992560216245e-06
-4.43545131691513e-05
-3.40398554438351e-05
-1.53147540994525e-06
-2.56044371863384e-05
-3.65747810039245e-06
-2.05912647636825e-05
-1.46489138775635e-05
-2.94767350310875e-06
-2.4199311375484e-05
-6.80606645690261e-06
-3.75850975528833e-05
-1.5977736026717e-05
-2.15630187129486e-05
-1.47721799890794e-05
-2.69275885430513e-06
-2.78167352394969e-05
-1.66792207279488e-05
-1.4832127957192e-05
-2.60439004504306e-05
-1.83795633169698e-05
-1.69360094839578e-05
-3.25911727678656e-05
-4.7643188688181e-05
-7.44863541484988e-06
-2.39100426708575e-05
-3.29784012756598e-05
-2.88386521464406e-05
-2.98222397452434e-05
-1.7352464763024e-05
-3.19325425912188e-05
-2.30388121307504e-05
-1.34152566060509e-05
-9.07902356120902e-06
-3.12467984535694e-05
-1.7028554412018e-05
-1.82010667215986e-05
-3.1206346167853e-05
-1.08082758436721e-05
-3.11926428618715e-06
-2.62090527933129e-05
-2.18200271915883e-05
-1.35243211253032e-05
-2.04455390835699e-05
-3.02017059834697e-06
-3.46745631435377e-05
-2.37158652597389e-05
-5.06141796328335e-05
-3.38709895461741e-05
-1.11375160697989e-05
-3.04099300572504e-05
8.93406869400764e-07
-1.14197309342056e-05
-9.71851396109877e-06
-1.15631179967819e-05
-4.43298358895247e-05
-2.25894529222413e-05
-3.42959343289053e-05
8.18290012235097e-06
-1.57149338796474e-05
-2.09353513456234e-05
-3.78763386762352e-05
-2.73113797647655e-05
-1.92382661280488e-05
-2.10653012539027e-05
-1.84091652307599e-05
-1.02438588459286e-05
-1.7348716942323e-05
-4.03795464663947e-06
-5.06000516033532e-05
-3.09679513454065e-06
-2.06904975751778e-06
-1.79467690016634e-06
-1.91376943014361e-05
-1.23277888314372e-05
-4.05057710989859e-05
-1.73051330187159e-05
-1.22889359161995e-05
-2.29124599735415e-05
-2.48673446609935e-05
-2.36326692105615e-05
1.62399592650368e-05
-3.84400690808887e-05
-1.3374815275228e-05
-2.30766795939489e-05
-2.01068038846912e-05
-1.87110833014677e-05
-1.099091005325e-05
-3.83469986631645e-05
-2.78693945411043e-05
-2.56371875631273e-05
-1.03731007514323e-05
-1.63802867465445e-05
-1.88568917159837e-05
-2.38022980418852e-05
-1.00680386252198e-05
-1.1638514442937e-05
-1.46444140318483e-05
-1.85890705498271e-05
-2.31470887672782e-05
-2.01177311148866e-05
-9.61952198882107e-06
-4.90664460326061e-05
-2.19961925216355e-05
-1.95844906136362e-05
-3.05710139812977e-05
-1.92948711665926e-05
-3.60857990267346e-05
-1.62171361698028e-05
-2.41035733677919e-05
-9.82973220358363e-06
-2.07616726503912e-05
-3.92527927899309e-06
-2.56212010586815e-05
-1.67395659976563e-05
-1.12211263459718e-05
-2.22616026995078e-05
-2.56615806647057e-05
-2.38430051813753e-05
-2.00046503678692e-05
-2.75946819568512e-05
-4.07287716229396e-05
-2.1201407918377e-05
-3.77562550239107e-05
-2.35816588661138e-05
-2.66299216552796e-05
-1.92079714443852e-05
-2.30396152756338e-05
-2.98592136086254e-05
-2.20678868702792e-05
-1.41156945124486e-05
-3.6279520157588e-06
-3.22558303743499e-05
-2.53176413170684e-05
-6.00999153167028e-06
-2.68749669028456e-05
-1.91782442733394e-06
-3.86978410377927e-05
-2.0087332462551e-05
-5.12499749741167e-05
-1.19138234332239e-05
1.73768133665834e-06
-6.1941947787969e-06
-1.68396679674969e-05
-2.08987272191319e-05
-2.72633668244778e-05
-6.39925128064888e-06
4.65684753160878e-07
-1.04627528450161e-05
-5.68747308713262e-06
-2.39794812509437e-05
-8.15139827270153e-06
-2.23925885471787e-05
1.01501417040703e-05
4.018325060892e-06
-6.00755771291491e-06
-2.37426101497721e-05
-2.39516359438584e-05
-1.62029964998016e-05
-1.67408238159747e-05
-1.63838184729907e-05
-1.75898598711892e-05
-2.46315514924571e-05
-9.39765820364535e-06
-2.08907337834226e-05
-4.00110263372412e-05
-1.45302967666598e-05
-1.86844869248412e-05
-1.54210752092134e-05
-3.04402370906392e-05
-2.4527551714262e-05
-2.66192406897563e-05
-1.74706776612743e-05
-1.68076714325002e-05
-2.25516631751352e-05
-1.22129416343522e-05
-8.01618391908885e-06
-4.31684142884333e-05
3.97967045220914e-06
-1.16398451496242e-05
-1.73501559581943e-05
-2.38396392629857e-05
-3.00871483426619e-05
-1.31441374525159e-05
-3.0350272475209e-05
-2.12290600377988e-05
-1.75079558243403e-05
-3.13471722631791e-05
-1.17575139639016e-05
-1.47707002127369e-05
-1.26328950819563e-05
-1.29359189371417e-05
-3.00532211067917e-05
-4.72993153299704e-05
-1.25403544519131e-05
-1.5330036169174e-05
-3.60846950493341e-05
-1.28746670882671e-05
-5.35646291039058e-05
-2.10978471968316e-05
-2.73205840695349e-05
-5.17580101990551e-06
-3.08564988566961e-05
-1.55269489246557e-05
-9.2260994380133e-06
-9.1849042371423e-06
-3.70753708162649e-05
-6.34417112329914e-06
-1.25253781512124e-05
-2.82732220250062e-05
-2.46011292589802e-05
-2.41950137134631e-05
-2.91809898444807e-05
-4.01772821569792e-05
-2.24011648624872e-05
-2.05046729175034e-05
-3.58938955192119e-05
-1.55892281343981e-05
-3.49732621588068e-05
-6.12957015520112e-07
-7.69735176308181e-06
-2.69066449986092e-05
-2.11022164258139e-05
-2.68607238318189e-05
-1.83506946574047e-05
-9.50922544806469e-06
-1.38857149686096e-06
-1.27739475989353e-05
-2.30564648964791e-05
-3.49092358244398e-05
-1.82000403933885e-05
-2.24557126219524e-05
-5.29677083938361e-05
-2.74925206786903e-05
-1.09799940876964e-05
-1.20931171671003e-05
-1.00876669826785e-05
-2.31818644928942e-05
-1.89847581572737e-05
-2.54259900447339e-05
-8.95195690464916e-06
-1.07052562047063e-05
-1.0137866181142e-05
-2.92466829100826e-05
-2.35144607341774e-05
-1.26526625855632e-05
-2.28506911637093e-05
-2.50195789176923e-05
-2.53044630539247e-05
-4.3931877982898e-05
-2.72831367491411e-05
-3.16207417429701e-05
-2.636162372283e-05
-1.77151423458303e-05
-3.86318137246817e-05
-1.94235417711097e-05
-2.42291251728506e-05
-2.8770378082842e-05
-3.72013492518477e-05
-2.73615864059933e-05
-3.77900260629652e-05
-2.94076293950243e-05
-1.5238301499911e-05
-2.18619990147955e-05
-2.26798293711253e-05
-1.97717250555171e-05
-3.3705944428815e-05
-9.1113943225587e-06
-1.94435639459977e-07
-2.75090093211101e-05
-2.71936721592734e-05
-5.65382575209353e-06
-2.85929121265752e-05
-2.3248451367936e-05
-2.40570804207987e-05
-2.13413527293368e-05
-4.80128627914868e-05
-2.06724137123824e-05
-2.60931793157026e-05
-1.99428725045563e-05
-3.14374439423356e-05
-3.29957404063038e-06
-3.36932112428002e-05
-3.93152582861439e-05
-3.23873847745559e-05
-1.15872786032568e-05
-7.90688321143902e-07
-2.18093937031419e-05
-1.84983700356409e-05
-1.24297344789105e-05
-1.05285722643051e-05
-2.86997953091774e-05
-1.75678260135588e-05
-3.92957668788316e-05
-1.30734360413547e-05
-2.56826112418437e-05
-1.92648261234137e-05
-1.99148269192885e-05
-1.83656377389089e-05
-1.31504844618364e-05
-2.24292247913997e-05
-2.90306977148573e-06
-2.11746057339295e-05
-2.49726736320582e-05
2.93787707815024e-06
-1.25253950997883e-05
-1.06349851986808e-05
-2.84528884046607e-05
-3.91070460257175e-05
-1.33602666548111e-05
-2.15284537360394e-05
-1.55890869682098e-05
-1.45626309720221e-05
-2.3062565358553e-05
-2.25623818632677e-05
-1.43991909333828e-05
-2.17070885237906e-05
-3.6071542631613e-07
-2.69797968284173e-05
-1.39477537770233e-05
-1.44527929294284e-05
3.53244179735711e-06
-2.0253144359678e-05
-1.74458458018023e-05
-4.05446635995225e-06
-3.33102868764094e-05
-2.3664928847807e-05
-1.03749119912995e-05
-2.59929895133481e-05
-3.46535448850742e-05
-4.67026024291557e-05
-1.8414802545494e-05
-3.52417226823114e-05
-3.15195631699024e-05
-1.72013180762829e-05
-3.08746159516884e-05
-1.8105722146971e-05
-1.21088057459131e-05
-3.56233944267751e-05
-4.83351386093546e-06
-1.33987397869523e-05
-1.00685046165962e-05
-1.58158867431032e-05
-2.70300344158554e-05
-2.61551653843257e-05
-2.28713262972892e-05
-2.02382956896489e-05
-2.69823579954876e-05
-3.63516034842611e-05
-1.14702310560078e-06
-2.19335027062561e-05
-4.43985708192625e-05
-4.94861376652453e-05
-2.74133589319815e-05
-1.94641759123086e-05
1.47991491635895e-05
-1.75078092187298e-05
-2.2914311647441e-05
-1.17504901370759e-05
-3.19901887120303e-05
-1.5444407853819e-05
1.71517069968448e-06
-1.18041872309064e-05
-1.81582559734146e-05
-3.04654366215431e-05
-4.61060226843213e-05
-5.34109221592474e-05
-2.3354248790813e-05
-2.63813319692865e-05
-2.85469461657612e-05
9.77917703992199e-06
-7.24855385199197e-06
-1.66071387664797e-05
-1.51750997723111e-05
-2.77766475578405e-05
-1.18517846221621e-05
-1.6048484674277e-05
-2.7951194688784e-05
-4.14867352746655e-06
-4.02062264696552e-05
-1.01105776954398e-05
-3.59862905447212e-05
-1.97629856637111e-05
-2.17007233380166e-05
-4.36544282512862e-06
-3.00891199611789e-05
5.69201306760642e-06
1.70090702794075e-06
-1.33439401977469e-05
-2.7207989581058e-05
-1.90970515066257e-05
-1.61915793864061e-05
-1.76799119497342e-05
-2.25359350915272e-05
-9.07697399695837e-06
-1.81351126219465e-05
-3.48309369772022e-05
-3.87682575347984e-05
-3.37810689103782e-05
-1.70265620643679e-05
-1.15548574154946e-05
-2.85831649501329e-05
-3.14049134324475e-05
-3.14536947534489e-05
-1.48858598245239e-05
-1.2587760899047e-05
-2.76204053453616e-05
-1.32174164804946e-06
-1.46244423026264e-05
-3.76614544985832e-05
2.26162153949089e-06
-1.15617248803628e-05
-2.48449812577045e-05
-2.39252702418887e-05
-7.55718904876664e-07
-3.40361670590823e-05
-4.11706763767911e-05
-2.90691430503652e-05
-4.0103625061566e-05
-4.54927887101504e-05
-3.3135122944634e-05
-1.64936707570062e-05
-2.16788463830624e-05
-3.35931020993191e-05
-1.51966254078025e-05
-2.54509658576497e-05
-3.73812060394796e-05
-4.12903307329922e-05
-2.94169212979223e-05
-5.79179131286099e-05
-1.94113725094135e-05
-1.10269058407591e-05
-3.84314687030461e-05
-2.83848672292353e-05
-1.5053439374413e-05
-2.13177343404242e-05
-1.82552509784129e-05
-1.95686000030404e-05
-1.41956555790346e-05
-2.10859596305822e-05
-3.90720680181275e-05
-2.47868582628991e-05
-5.15486055120155e-06
-2.05337650435656e-05
-1.23153568556846e-05
-2.55574084447222e-05
-1.69225358629891e-05
-2.49249884661845e-05
-1.99974091577453e-05
-2.66216904530513e-05
-1.10934664502039e-05
-2.92542736974605e-05
-3.08950161502502e-06
-6.00567216545481e-06
-9.6079920732634e-06
-4.16448208963798e-05
-3.36129719744358e-05
-3.97092298167058e-05
-2.2090461969017e-05
-2.07243526961313e-05
-1.30181098057773e-05
-3.29617483851891e-05
-4.50763176354155e-06
-2.23208147068723e-05
-1.3123533845954e-05
-1.94501108968301e-05
-4.30783492229093e-05
-4.6644066765553e-05
-2.26106561929817e-05
-5.35282319101755e-07
-2.22873233607498e-05
-1.42359438725212e-05
-2.35324928916097e-05
-2.08395355746403e-05
-1.68698293532115e-05
-3.2971995888152e-05
-3.22823742618262e-05
-1.39723636360765e-05
-2.08133531455667e-05
-2.31994004178517e-05
-4.91993709681306e-05
-3.11107667668241e-05
-2.50058834313861e-05
-2.2061248236497e-05
-2.95298677871798e-05
-4.19652812725121e-05
-2.40075805978785e-05
5.62392260960687e-06
-1.5738875809224e-05
-3.17456279838703e-05
-3.52130387028776e-05
-2.15470734273175e-05
-2.86434507142423e-05
-1.40987770313114e-05
-3.20450081749109e-05
-4.11952557913604e-05
-2.34962193577611e-05
-3.00573356104272e-05
-1.27914811002127e-05
-3.40075861242494e-05
-1.10369582262998e-05
-9.93909927183225e-06
-1.5803557077588e-05
-1.20840659051527e-05
-3.01508804526348e-05
3.62341153372681e-06
-2.47424572490069e-06
-2.97970013976063e-05
-1.76722306718263e-05
-1.46856969008992e-05
-1.97036263989254e-05
-4.02657452626465e-05
-3.80247078524653e-05
-3.16050921830546e-05
-4.37499802538608e-05
-2.5532324993326e-05
-9.31262034848203e-06
-4.0594806739437e-05
-2.81673685493855e-05
-1.99382843140858e-05
-1.49809150133054e-05
5.02640736151318e-06
-1.33277445789661e-05
-1.17001694846686e-05
7.94640437060556e-06
-1.82533881812506e-05
-2.74963425828741e-05
-1.02487523355748e-05
-7.59275037037087e-06
-2.89859300222932e-05
-4.19997383418983e-06
-2.2614723671131e-05
-1.78396097845381e-05
-3.57103758191474e-05
-7.40334684952579e-06
-9.2711238002139e-06
-1.61474657142756e-05
-5.64120820403026e-06
-1.335188869837e-05
-1.95031126721701e-05
-1.28245385294643e-05
-1.17775194535738e-05
-1.27255305166826e-05
-3.78309258597203e-07
6.63304991646404e-06
1.79471795464468e-06
-1.53159944836542e-05
-3.71184380335069e-05
-2.94300891140019e-05
-1.14583600741938e-05
-7.6496839111737e-07
-2.22411401813289e-05
3.38477381220703e-06
-1.86792613600862e-05
-2.62149174927398e-05
-2.82658190526948e-05
-2.95924824991291e-05
-3.49468642149429e-05
-1.50192102277217e-05
-4.00477188257181e-05
-3.99379202246719e-05
-1.58027088989116e-05
-4.43220117313897e-05
-2.17255604842914e-05
-3.76390249845824e-05
-3.23985054892395e-05
-5.18244192475276e-05
-3.30203909909068e-05
-5.78717712690543e-06
-1.82981243580341e-05
-1.87562933465173e-05
-3.62129512281572e-05
-2.77716022699918e-05
-1.12345302794576e-05
1.00080557521909e-06
-1.56722207501483e-05
-1.78561418438159e-05
-2.70610203784618e-05
-3.52718097135568e-05
-2.86192126456602e-05
-3.05500468467329e-05
-1.67719037302153e-05
-2.93714201858795e-05
-3.06348270305881e-05
-1.85787201726631e-05
-9.43213943470247e-06
-1.26527813207675e-05
-1.971680628459e-05
-2.38748884954227e-05
-3.75651144787194e-05
-1.95267240022784e-05
-2.01937027126245e-05
-2.39643370237184e-05
-1.95954682462792e-05
-2.14647495694429e-05
-7.79089723297244e-06
-1.12866218305717e-05
-1.62916693467015e-05
-2.96849425706867e-05
-1.32765937979728e-05
-1.5571632754621e-05
-1.59399458922e-05
-1.20321661700294e-05
-7.85160194995675e-06
2.65705665716596e-06
-1.21748048012113e-05
-6.51764115391845e-06
-4.77039306578563e-06
-3.41161202672838e-05
-1.38963418769064e-05
-6.19537692768984e-06
-8.57412788538233e-06
-1.4954233895432e-05
-2.54835865930218e-06
1.13262907993195e-05
-3.00177198638896e-05
-1.56673299697394e-05
-1.80011581337939e-05
-1.20443356421687e-05
-2.0628169898778e-05
-1.85335191672511e-05
-3.62867093747287e-05
-2.05641554281505e-05
-2.32721174222277e-05
-3.83847651366984e-06
-2.97257412761374e-05
-2.51813924300744e-05
-3.36551513638697e-05
-1.40757249334562e-05
-2.508217184317e-05
-7.44912621708832e-06
-3.29088418243368e-05
-3.12585132302626e-05
-1.79420067926953e-05
-2.34652735960364e-05
-4.91312287805272e-06
-1.82347187331927e-05
-1.89722175228679e-05
-1.28071739743917e-05
-2.60693693225274e-05
-2.39031916449421e-05
-2.379768378333e-05
-4.9081597786792e-05
-3.57452056242131e-05
-6.04475767655962e-06
-1.74397885320356e-05
-9.92193745339805e-06
-2.04215697490273e-05
-2.22034947078401e-05
-2.60304413194747e-05
-2.52862671493239e-05
-2.21654716867123e-05
-1.14106357663826e-05
-2.53563794433905e-05
-7.20486767944637e-06
-2.45558391297565e-05
-2.2494582606666e-05
-2.74005164521043e-05
-2.52059571738461e-06
-2.74967540597594e-05
-2.04527368098337e-05
-4.15521662310704e-05
-1.35413955899071e-05
-6.16272621514897e-06
4.28175028071598e-06
-2.68757314551721e-05
-2.93812850515632e-05
-2.37458657275813e-06
-2.67874392301396e-05
-1.05434366978241e-05
-2.74071062305599e-05
-2.73723129336471e-05
-1.04240677075535e-06
-9.77862937462105e-06
-1.55809184916828e-05
-2.1624360026537e-05
-3.51478366208135e-05
-1.0669019691678e-05
-2.8626405593342e-05
-1.40844245596059e-05
-2.34014604797008e-05
-8.21384516469103e-06
-3.73093736049609e-05
-3.64120343031132e-06
-1.29603842817659e-05
-2.04006110099567e-05
-1.63899898227703e-05
-1.1467163062192e-05
-2.66003808386511e-05
-2.01641560302016e-05
-2.1467184065001e-05
-2.19362196623042e-05
-3.24882871088178e-05
-3.12684320576186e-05
-8.21669810983985e-06
-2.07356462618977e-05
-1.21800879224206e-05
-9.65969345376766e-06
-2.98972148907888e-05
-3.16887019878697e-06
-2.03234325165467e-05
-2.15488562303522e-05
-2.19386627347394e-05
-7.92778003112362e-06
-1.07645901999246e-05
-2.81335620212307e-05
-1.72853546609178e-05
-6.75638699314583e-06
1.25560128757803e-06
-2.98743151010688e-05
-2.44173428748824e-05
-2.22035835172257e-05
-6.16541011437802e-06
-1.63903452930527e-05
-8.55918522223007e-06
-4.17918083331978e-05
-1.87790968627472e-05
-7.65897892419323e-06
-2.32498069227663e-05
-3.87622686950397e-05
-3.14312357960237e-05
-2.46380238977595e-05
-2.16550018064148e-05
-3.19720522903881e-05
-1.75627345937823e-05
-2.82793539278361e-05
-1.94474490957855e-05
-4.24046574957515e-07
-1.71124551540013e-05
-1.93696767068608e-05
-3.35338545566754e-05
-2.35092053036779e-06
-1.28719163346592e-05
-2.65216201522007e-05
-2.25983586126958e-06
-3.12956394421599e-05
-1.07717677224584e-05
4.33252164975586e-06
-2.45894794358271e-05
-1.96930711818374e-05
-3.61605486968629e-05
-7.44603838860296e-06
-2.16762500297156e-05
-4.03395880819806e-05
-3.2045366868842e-05
-9.26178060420578e-06
-3.69570586327605e-05
-2.22163174458994e-05
-2.36124156303489e-05
-1.1248848943426e-05
-4.81546953774427e-05
-3.31356244879052e-05
-8.36928867396484e-06
-2.19878001180893e-05
-3.99910072287271e-05
-3.81066698583114e-05
-1.62257016671645e-05
-3.3628740725356e-05
-2.45796239972561e-05
-4.42748806424596e-05
-1.22698150819448e-05
-1.37039994852475e-05
-4.1561935767393e-05
-1.83536941359099e-05
-4.72832281719659e-05
-3.45557413022004e-05
-1.1000347556378e-05
-1.55350597696798e-05
-3.45358278677425e-05
-1.04691409134859e-05
-1.10536152732047e-05
-2.11389052810667e-05
-2.61791521539033e-05
-1.28143643237797e-05
-3.04771197271212e-05
-2.09312224424642e-05
-1.09602069049289e-05
-1.74775692080006e-05
3.04879047862653e-06
-1.89814154423152e-05
-3.97069326437966e-05
-7.1755672070499e-06
-3.58211354003689e-06
-3.96746485035052e-06
-3.05386549160345e-05
-1.50995322960771e-05
-2.46394370330458e-05
8.91092264288275e-06
-9.34142223777821e-07
-1.05741192575829e-05
-1.34977200401423e-05
-3.05521434823859e-05
-1.2243975720161e-05
-4.04675629738256e-05
-3.71987618567644e-05
-1.85925526601547e-05
-9.46956266697739e-06
9.92894094822532e-06
-2.10876201417253e-05
-4.54919540204974e-05
-3.34397607840092e-05
-1.90117132181727e-05
-5.56104498121436e-06
1.5188026598287e-07
-5.47719596912422e-06
-1.58382345069882e-05
-5.29350886625928e-06
-1.5288455791762e-05
-3.87027833582372e-05
-2.3978518340707e-05
-2.81384908546535e-05
6.87941745558719e-06
-8.76985140045847e-06
-1.57674199453712e-05
-3.86784064868765e-05
-3.09427657902228e-05
-3.13609225396684e-05
-3.71627775056212e-05
-2.40400172160085e-05
-6.22226734244829e-06
-3.95169218853511e-05
-4.83790396855397e-05
-2.16342056687174e-05
-6.37681049414571e-06
-2.48463808041457e-05
-2.83814500770526e-05
-2.63110353501869e-05
-6.3413929699108e-06
-7.33966374342502e-06
-2.07825584115909e-05
-3.52444198971887e-05
-1.46108441943379e-05
-1.70000555317078e-05
-2.64764584456068e-05
-7.04937722188393e-06
-1.34345796396167e-05
-3.62341795959881e-05
-4.87980600670191e-05
-1.31892164522072e-05
-1.31267244397907e-05
-2.40730937095502e-05
-3.58725568489597e-05
-1.12445518238712e-05
-1.9811154441063e-05
-1.43411667190856e-05
-1.21216775987225e-05
-1.32137592120874e-05
-2.69595891631284e-05
-2.08305661550427e-05
-1.4951531781105e-05
-3.12197771550471e-06
-3.94156339828526e-05
1.09975815518232e-05
-2.06935717748958e-05
-1.81782107048235e-05
-3.48310891237955e-05
-3.78221409880874e-05
-2.57775550449249e-05
-1.32452611202211e-05
-3.67909859892585e-05
-1.60982524537275e-05
-2.08826996347305e-05
-1.96711890804526e-06
-1.48138629874633e-05
-9.168870827865e-06
-1.32560557011224e-05
-1.26162154147037e-05
-2.26634003028903e-05
-3.80727204227618e-05
1.38035845302383e-05
-1.99293955265808e-05
-2.78958297050537e-05
-2.51235687767247e-05
-1.33777446744662e-05
-4.05637993674775e-05
-1.73105548968877e-05
-1.8541769174149e-05
-1.76271614040296e-05
-1.5302571538853e-05
-1.73012817753861e-05
-2.5526198579256e-05
-2.04212733801099e-05
-1.84027930340881e-05
7.11801332010984e-06
-2.67844878954171e-05
-1.73835160199188e-05
-3.13737742842517e-05
-3.5826557515772e-05
-3.54884595522126e-05
-1.99187190894877e-05
-1.46443993943286e-05
-2.71544487495679e-05
-2.31326687687058e-05
-1.33797842219486e-05
-1.96257022156675e-05
-7.61246499154909e-06
-2.56664727128436e-05
-1.84454878517038e-05
-1.07599127342414e-05
-7.3632776872061e-06
-1.28337967016252e-05
-2.28383639603432e-05
-1.3873631224871e-05
-1.56240800504029e-05
-3.12590965659017e-05
-2.31908291381049e-05
-1.80806277360395e-05
-4.51343587303177e-05
-2.04803883496372e-05
-2.76874141389347e-05
-2.21565881119034e-05
-1.28919606230886e-05
-2.32337844185419e-05
-2.03589281194363e-05
-1.42433167804539e-05
-3.81528013258216e-05
-4.13670617816263e-05
-1.57216465114514e-06
-1.20285947971609e-05
-1.16104142230793e-05
-4.0614026055988e-05
-1.38063725072527e-05
-1.21424835174191e-05
-4.72355570924438e-06
-3.29091819933723e-05
-1.7019737371982e-05
-2.68334274740216e-06
-2.80604801418927e-05
-1.75998073807872e-05
-3.85187570647493e-05
-4.34953835985685e-05
-5.42369137033957e-06
-4.28587178163023e-05
-1.33275574179413e-05
-1.94995915353922e-05
-1.69748771570816e-05
-2.43420112525738e-05
-2.02014573134393e-05
-1.7740779691941e-05
-3.97058239884547e-07
-3.76031548117234e-05
-1.3083985240096e-05
-2.68099871278965e-05
-3.21482633761872e-05
-1.59740819859576e-05
-3.70615713045928e-06
-2.99553944144717e-05
-1.10893116822003e-05
-7.88392732053677e-06
-2.0407028510746e-05
-2.03138284807973e-05
-5.2055479864731e-06
-1.59520926376457e-05
3.32941362529926e-07
-2.02406994887656e-05
-6.21529927333135e-06
-1.56612630839204e-05
-4.33301528650778e-06
-2.38228263100988e-05
-2.65318339400822e-05
-2.56014955015106e-05
-1.0847105360902e-05
-3.05164733994727e-05
-1.80620975162325e-05
7.90026355383756e-06
-1.51582063933685e-05
-1.62039763578779e-05
-2.01497731833606e-05
-2.54588562865319e-05
-3.80634200803141e-06
-1.1053218771643e-06
-2.12004488879488e-05
-3.1092512587659e-06
-2.7756594860715e-05
-4.60912455299945e-05
-4.66863536723264e-06
-2.17577530840186e-05
-9.67084555824738e-06
-2.81443189896922e-05
-3.05002368304199e-05
-3.2250209503011e-05
-3.3970822394751e-05
-3.88870904617579e-05
-1.80338296165772e-05
-3.87356348954088e-05
-1.62899056363722e-05
-3.41091400960563e-05
-1.41198042921663e-05
-1.51174781139317e-05
-1.35613522763215e-05
-1.64760677531549e-05
-3.12030997951397e-05
-2.02635251993338e-05
-3.8178860637678e-06
-5.61377715007265e-06
-2.54546932307933e-05
-1.13871664396453e-05
-2.16486886321965e-05
-1.76503654613099e-05
-3.73444362835157e-05
-2.62020292540278e-05
-2.28403588148981e-05
-2.873811915892e-05
-1.57861894271822e-06
-2.55155587298477e-05
-2.7440991263142e-05
-9.66584305582812e-06
-1.54722047512204e-05
-1.6809064174052e-06
-3.95527450155234e-05
2.73297683019268e-06
-2.0808052586508e-05
-3.04470156427863e-05
-1.20690174480962e-05
-5.27038328042998e-05
-8.10652323508113e-06
-3.20955787160272e-06
-3.02235229587685e-05
-1.92866856258505e-05
-2.10680437852921e-05
-2.85501898655355e-05
-1.97303622911104e-05
-2.69226334650436e-05
-7.24183182451306e-07
-2.36740647259299e-05
5.65652580161427e-07
-1.69542200299807e-05
-1.62075471842713e-05
-2.43564826249324e-05
-1.85969024287282e-05
-1.74981452454062e-06
-1.97311474413147e-05
-1.88211310503943e-05
2.83282590804943e-06
-2.05026047633911e-05
-3.07844210530886e-05
-6.67068572197404e-06
-2.08247087000743e-05
-1.68409114053976e-05
-1.01082819643222e-05
-2.49522029665075e-05
-1.63662419592523e-05
-1.73173625395117e-05
-1.66264443096964e-05
-1.73300954141237e-05
-2.08835715003749e-05
-2.08518056971635e-05
-4.53947441444366e-05
-2.73162884245883e-05
-1.88780670742131e-05
-3.01801584762897e-05
-1.25901583976583e-05
-4.60461658607612e-06
-2.93559302193896e-05
-2.4598813595633e-05
-2.47393554862342e-05
-2.36484626542579e-05
-2.2777877875537e-05
6.38111762859114e-06
-1.21426087350876e-05
-1.81058149919562e-05
-1.92933755308942e-05
-7.43322510230593e-06
-2.12597363734101e-05
-2.36239619716451e-05
-1.57282148372029e-05
-3.90067626473756e-05
-1.70474556404185e-05
-2.34969015725085e-05
-1.10721207054026e-06
-1.82065577735975e-05
-2.08402779852958e-05
-1.22039364831007e-05
-9.40764408388977e-06
-2.52163947790569e-05
-1.10946236843931e-05
-4.28060795734009e-05
-2.92789084496727e-05
-2.07960569477352e-05
-3.01033394467618e-05
-2.08207247666953e-05
-1.73714377566156e-05
-1.52400660702082e-05
-2.62019806003283e-05
-1.72521853114522e-05
-2.83983244148989e-05
-2.19471259693363e-05
-2.20559269953367e-05
-1.61242223621487e-05
-1.54615728263103e-06
-2.17026516194527e-05
-1.53416451916062e-05
-3.17788225436101e-05
-1.42486599233507e-05
-1.84706977005907e-05
-2.85141252472163e-05
-1.62555575458855e-05
-1.56879320683905e-05
-1.12074276975824e-05
-1.14462359504982e-05
-1.52683364307294e-05
-1.96951710576375e-05
-2.54913375686016e-05
-1.75217625757594e-05
-7.9963036994469e-06
-2.10395431688155e-05
-3.20951223479524e-05
-2.9030526302061e-05
4.3975881567129e-06
-2.90753982594424e-05
-1.59766280608708e-05
-7.47298144601651e-06
-1.58217046826462e-05
-2.77476762498104e-05
-2.26162380958195e-05
-1.49112185639712e-05
-1.2562419540694e-05
-1.83876423705672e-05
-1.15864643117742e-05
-1.70437148333121e-05
-2.98820259171308e-05
-4.01107550146942e-05
-1.41854563339267e-05
-3.1912824518484e-05
-1.0172144155146e-05
-3.56254589421171e-05
-2.29310367244116e-05
-2.60761023326751e-05
-8.16069228858721e-06
-1.81928143968509e-05
-1.69765523274946e-05
-1.08137181575735e-05
-2.32297401406688e-05
-2.84798461252658e-05
-4.08817041778714e-05
-2.24489401925911e-05
-3.19455182759827e-05
-4.17079458043806e-05
-2.38735965842776e-05
-3.38423945063213e-05
-2.55902447546108e-05
-1.93407402398098e-05
-1.73071122904295e-05
-3.44735527074936e-05
-1.36582376341103e-05
-2.36336120349282e-05
-2.32491360385192e-05
-2.28814722804238e-05
-2.55499257757987e-05
-1.44534835479558e-05
-1.37865435984614e-05
-2.36120360337814e-05
-2.42401443119837e-05
-1.44934376442014e-05
-1.15742842404101e-05
-2.04614353967927e-05
-2.53516574346164e-05
-1.55956566929491e-05
-1.93721527286096e-05
-5.08512380936148e-06
-4.0029108260966e-05
-4.19986316037502e-05
-1.14122692257419e-05
-4.09788866128053e-06
-2.80955015352271e-05
-2.8658628687538e-05
-1.44510497008307e-05
-2.32879872443099e-05
-4.16113561230562e-05
-3.73878409662332e-05
-1.2364937675144e-05
-2.47852266828996e-05
-4.47759381675035e-06
-2.75575314758353e-05
-3.49042215685381e-05
-2.06657455153064e-05
-2.10019739862572e-05
-1.58474445845622e-05
-1.07825128976697e-05
-2.0514324725815e-05
-2.30323824251411e-05
-3.60182344284393e-05
-2.85321118845114e-05
-2.25420796259588e-05
-1.61146629593347e-05
-1.5982798533043e-05
-1.31362866483158e-05
-2.27337853354855e-05
-5.42794109909277e-06
-2.54356035211962e-05
-1.89721895220631e-05
-2.02237166655756e-05
-3.34583171218581e-05
-2.89128087908374e-05
1.15181026329378e-05
-1.56020506243897e-05
-1.99141729966692e-05
-2.04142363389338e-05
-3.08839704928684e-06
-4.29066346953785e-05
-7.92000940549747e-06
-2.96062733243917e-05
-1.74447603115094e-05
-2.83872161605289e-05
-1.28958873611591e-05
-1.14494004738071e-05
-1.94593752715249e-05
6.07492556571175e-06
-3.85395508706935e-06
-3.65917069849238e-05
-2.90000712715026e-05
-3.39705590941034e-05
-2.44105448227625e-05
-2.19629756720154e-05
-1.02469459209365e-05
-3.27629710556025e-05
-2.34722545712909e-05
-1.01027165756785e-05
-6.37100395239652e-06
-2.71361668662979e-06
-2.77415902177133e-05
-2.64839084260452e-05
-3.09314495817987e-05
-1.55772677758586e-05
-2.59264008278471e-06
-8.83203689811787e-06
-4.11580682044567e-05
-3.79325790165989e-05
3.73885606913313e-06
-5.63907654140777e-06
-1.96892327887946e-05
-2.75073018792137e-05
-1.7644304168213e-05
-2.03410057549991e-05
-1.91536889940284e-05
-3.02326932480282e-05
-4.08302095264575e-05
-1.49803160886449e-05
-6.3660708772836e-06
-4.4858616579322e-05
-5.12417596497487e-06
-2.57627508087019e-05
-2.22147383907777e-05
-1.08048393322675e-05
-1.84077058611355e-05
-2.30979797974594e-05
-4.09726497120906e-05
-2.91254102383865e-05
-3.61024721345745e-05
-7.99254427542828e-06
-2.58533926990722e-05
-4.44012715934232e-05
-2.02601157355471e-06
-2.27210288863002e-05
-2.34381227097652e-05
-2.09951053946165e-05
-3.14666267738115e-05
-1.09857986212779e-05
-1.47379538775261e-05
-2.82335453441855e-05
-2.899386959875e-05
-2.13636974874457e-05
-7.43608435167984e-06
-2.21727374094686e-05
-2.29883215718736e-05
-1.78728608831356e-05
-2.55021352369035e-05
-1.02366271807723e-05
-3.31072704414553e-05
-2.20648151873785e-05
-2.38183288385892e-05
-2.05562811992932e-05
-1.04867623177269e-05
-1.50399874242183e-05
-3.90639095898393e-07
4.33227491386398e-06
-8.24626642664537e-06
-3.4045336748082e-05
-9.24446190105695e-06
-2.15876982549733e-05
-2.75204992471147e-05
-3.20637069320451e-05
-2.2154572456258e-05
-1.61118321224859e-05
-2.0986399652271e-05
-3.51965504968185e-05
-2.75597512584634e-05
-2.13194608462844e-05
-1.18725516690143e-05
-1.26721646440371e-05
-9.30944928179729e-06
-9.22657588299655e-07
-2.16054054788217e-05
-2.13184494132489e-05
-2.57485911253924e-05
-1.04011143958561e-05
-3.74370376702987e-05
-2.90284475555663e-05
-1.02516921358964e-05
-2.49718390228377e-05
-1.94817392886829e-05
-2.62459237463481e-05
-1.38917608988345e-05
-2.06086768308778e-05
-3.48590046829219e-05
-1.32310404829505e-05
-1.82338129983056e-05
-1.11864883320498e-05
-2.10750382705224e-05
-2.84565589796149e-05
-2.79126969701055e-05
-1.22116915923662e-05
-3.34884558184718e-05
-6.44677126118562e-07
-3.9417921865347e-05
-7.2074346898269e-06
-2.20313130999308e-05
-1.07751960952701e-05
-2.159536067776e-05
1.12765902378928e-08
-2.03481629674933e-05
-4.33655944711223e-05
-3.71402864816438e-05
-1.53675823754694e-05
-1.25514163228397e-05
-3.87822112710163e-06
-1.62396615582521e-05
-1.84548110683671e-05
-4.20018209401299e-05
-1.0579466129228e-05
-1.08223507562053e-05
-1.13913142942896e-05
-2.76178100720991e-05
-2.50868668303891e-05
-3.57532740804471e-05
-3.67249500634557e-05
-4.37777751989384e-07
-1.41267177998016e-05
-3.07355451984476e-05
-1.10937652045708e-05
-3.16338733984451e-05
-2.11893153516921e-05
-2.03397868681939e-05
-3.02570741950447e-05
-5.77487811551839e-06
-3.10027888668754e-07
-5.31813798156776e-05
-1.76252440927123e-05
-6.85581137168224e-06
-1.1707538733866e-05
-2.75400554223651e-05
-1.69404527707377e-05
-1.0876916459288e-05
-1.82814573500229e-05
-2.90511075091796e-05
-6.99016649283424e-06
5.28412690700079e-06
-3.07859753417321e-05
-2.66534299146839e-05
-1.74851431906848e-05
-1.1448656992197e-05
-1.17160580231106e-05
-2.65467092915632e-05
-2.33065469083757e-05
-1.2443332406324e-05
-1.20679650604664e-05
-4.34436158669519e-05
-8.84848021678641e-06
-2.45449875305797e-05
-4.56308750531589e-05
-1.16911922286095e-05
-2.6866427387805e-05
-3.51822826363634e-05
-2.20475524319329e-05
-1.5196488195599e-05
-1.41880313562346e-05
-2.48702650526397e-05
-1.19219977694871e-05
-1.83715482839985e-05
-2.15799706762479e-05
-2.22948137914213e-05
-2.63915777614069e-05
-1.2931938756567e-05
-1.43496313609834e-05
-1.56586982291585e-05
-1.84280928575468e-05
-3.46503228088478e-05
-8.46170127701208e-06
-8.57693807418923e-06
-2.02100143635804e-05
-2.95943530066764e-05
-2.4776901348435e-05
-7.74294326962652e-06
-4.00442482597289e-05
-1.31358616896066e-05
-3.13604722486538e-05
-4.47575199594988e-05
-3.20094539969434e-05
-1.63605799762695e-05
-2.88536727364126e-05
-1.02623366695558e-05
-3.41982002739771e-05
-2.19608927025326e-05
-4.03432031973408e-05
-4.5437853656401e-05
-2.51261450570399e-05
-7.42471134416796e-06
-9.31786414171205e-06
-4.42170874495415e-06
-8.52462726838793e-06
-1.10615082883044e-05
-2.99772791836593e-05
-8.84343371872828e-06
-1.24209610325705e-05
-1.82801166005988e-05
-1.12909983392034e-05
-4.45393995941847e-05
-3.72711963359888e-06
-6.20102106004047e-06
6.37042850425831e-06
-1.09844097232669e-05
-2.17353463477677e-05
-1.57268228738574e-05
-3.02528602666517e-05
-1.53037846870714e-05
-7.08454460133549e-06
-3.53320161097981e-05
-3.3778634975157e-05
-6.07432160898415e-06
-1.93076650497768e-05
-1.1485757849623e-05
-3.56070918708096e-05
-8.56520089695945e-06
-2.78640131654021e-05
-1.95192610743272e-05
-2.64775664686538e-05
-8.87524626613978e-06
-1.23741517907939e-05
-1.91192006462911e-06
-7.85640766180958e-06
-5.33554469819444e-06
-2.5495562611494e-05
-1.30372586498829e-05
-2.66037636004358e-05
-3.36364560338853e-05
-2.46942200325287e-05
-6.36580607827423e-07
-1.89313862328864e-05
-1.4444361545869e-05
-8.33185649473295e-06
-2.42228868319293e-05
-2.63511334853141e-05
-2.10550386001116e-05
-1.93368302603924e-05
1.29938649106938e-05
-2.09616051763269e-05
-5.60134551376771e-06
-2.75480445333226e-05
-1.60152584577614e-05
-2.82131766202585e-05
-2.89134304011653e-05
-2.84162629660356e-05
3.70147099324828e-06
-1.26605654217917e-05
-3.15165875868503e-05
-2.75628066581281e-05
-1.8221941225789e-05
-2.74955793157143e-05
-1.66478296838451e-05
-2.59466545685029e-05
-2.95195892957751e-05
-2.72267969057801e-05
-3.62544182739877e-05
-3.28583846782643e-05
-2.13150772061182e-05
-9.99667963522363e-06
-3.39093010202937e-05
-1.75241375067149e-05
-2.73056615585126e-05
-1.27712945331988e-05
-6.80827253025254e-06
-3.40451862445279e-06
-3.45602991539765e-05
-7.84570290935478e-06
-2.07500419244528e-05
-2.05489750632236e-05
-6.10251886398588e-06
-1.47272301847925e-05
-6.4229505600012e-06
1.06681356353635e-05
-1.94623454748867e-06
-3.94401654809305e-05
-4.61980350236217e-05
-2.20538253550415e-05
-1.34938188632287e-05
-1.85166217671332e-05
-1.35910267944959e-05
-2.04160473333467e-05
-1.80378735238235e-05
-3.50152411082969e-05
-2.31007581967615e-05
-1.32018952735395e-05
-1.35505131051108e-05
-2.24230363459142e-05
-1.38832086900571e-06
-3.02847929404193e-05
-2.14111708974718e-06
-1.71880802774643e-05
-7.43375329740066e-06
-1.24329209599482e-05
-3.04734718055571e-05
-1.14618374611308e-05
-2.30060032757117e-05
-2.05376552112006e-05
-2.59081149622422e-05
-6.12362496807096e-06
-1.26108529518022e-05
-4.11854824181633e-05
-3.23811202607918e-05
-7.20729097383631e-06
-4.27201219646818e-05
-3.38559780537579e-05
-2.07395262352147e-05
-6.05071577284634e-06
-1.76481140786715e-05
-2.26834876976287e-05
-3.15342381190636e-05
-3.43973533098053e-05
-2.61613334604447e-05
-4.24430518626862e-05
-3.21813446003749e-05
-1.92196444723664e-05
-3.33911433771601e-05
-1.24407773456005e-05
-3.39566096949361e-05
-1.28417976792706e-05
-2.85877658631729e-05
-2.14904895136668e-05
-2.06204531065353e-05
-1.90228941952797e-05
-5.21677217722973e-05
-1.27314528962284e-05
-2.38487720758866e-05
-1.12917969914353e-05
-3.15130725157868e-05
-2.60189241319607e-05
-2.81223086264646e-05
-1.20781854868688e-05
-1.74515086874462e-05
-2.7280344729421e-05
-1.90031733543855e-05
-2.13372785417758e-05
-1.9302030456243e-05
-7.05788682383494e-06
-3.37837211091508e-05
-4.07641848686545e-05
-1.86182503028287e-05
-1.82562005788946e-05
-2.0472361767736e-05
-2.04765954310893e-05
-1.24246512355143e-05
-7.9390684654791e-06
-1.1018837814689e-05
-3.57387558499976e-05
-2.09565507987101e-05
-3.27768511595754e-06
-2.31717316615287e-05
-1.31867173671246e-05
-2.88591529133346e-05
-1.28783825833702e-05
-1.59582416458773e-05
-2.53968152638785e-05
-2.86882842220938e-06
-7.51444498685975e-06
-3.36770981257196e-05
-2.577970060268e-05
-2.4374166674916e-05
-6.84944100056389e-06
-5.94816922993419e-06
-2.95522893857613e-05
-3.5136244080432e-05
-4.20291364762529e-05
-3.29613731491146e-06
-2.39852784248696e-05
-2.85149915128528e-05
1.06580329125238e-05
-3.22807914280455e-06
-3.56132261585087e-05
-7.76201853938341e-06
-2.73295048360715e-05
-2.81878440842295e-05
-3.9645400386144e-05
1.71039603696736e-05
-9.05933126197892e-06
-1.96457672672509e-05
-1.64538751849712e-05
-2.71409666214568e-05
-3.4599910291305e-05
-1.3560378720975e-05
-1.89992421034601e-06
-1.09115331490667e-05
-1.33996886438773e-05
-2.22559993704096e-05
-2.38803121715147e-06
-1.72434542862335e-05
-2.41640484145819e-05
-1.58545063840419e-05
-1.79109944240527e-05
-2.51087772427032e-05
-2.83203171118654e-05
-1.15682705537424e-05
-2.56264270534995e-05
-2.25309507768033e-05
-2.27542264508032e-05
-1.15028137474075e-05
-6.00491487781041e-06
-3.77662919500318e-05
1.97145664190155e-06
-1.71417930727796e-05
-3.40427857068383e-05
-1.34201075007387e-05
-3.14792220610456e-05
-1.31548083751279e-05
-3.35073839015958e-05
-2.65507659825541e-05
-1.05298490325249e-05
-1.96088980686948e-05
-1.54355764029577e-05
-1.91872561036019e-05
-2.18704882539903e-05
-3.41638150045417e-05
-6.83800915053774e-06
-1.54152409564153e-05
-2.66570484376403e-05
-4.16817638802708e-05
-7.02935209089817e-06
-2.26257327540867e-05
-3.18364942819079e-05
-1.3796735593232e-05
-1.71764577824835e-05
-1.94533310192672e-05
-3.09345133519543e-05
-2.68784984987852e-05
-2.25313415986829e-05
-2.65892989689466e-05
-4.55760735630601e-06
-6.46027030476529e-06
-9.22273245921285e-06
-1.80527989958278e-05
-2.87064016907922e-05
-4.13851745026687e-05
-7.70837505852665e-06
-3.51960333380839e-05
-2.19881466001406e-05
4.23949148706232e-06
-3.41229220309514e-05
-1.10098415297799e-05
-6.76997470959236e-06
-1.21074570403162e-05
-1.90950559124926e-05
-9.98933255153747e-06
4.59915243177308e-06
-2.93925388151702e-05
-2.83723291529356e-05
-1.30118211553097e-05
-3.26777505605099e-05
-1.07878428194144e-05
-1.9873561642866e-05
-3.4268578234224e-05
-2.23567269932357e-05
-1.18604314128105e-05
-9.55518451259762e-06
-5.31177229677025e-05
2.06800061803739e-06
-3.81612247334752e-05
-2.15222908118872e-05
-1.46159973655824e-05
-3.31045863330409e-05
-2.503725346975e-05
-2.77570783296096e-05
-9.77296364276327e-06
-4.93475155157523e-05
-1.11770498865509e-05
-3.14168678463322e-05
-4.83075464363827e-06
-2.56449386112266e-05
-3.16505972545463e-05
-2.03197608136231e-05
-1.50791847414062e-05
-9.1908638693861e-06
-2.44675778878571e-05
-2.31022210110591e-05
-1.69973823780347e-05
-1.50313418951e-05
-1.09041546491852e-05
1.08106174534344e-05
-2.2755559384679e-05
-7.51823466772576e-06
-4.56679227936705e-05
-3.18084509759135e-06
6.03097296991797e-06
-2.25948716565492e-05
-2.0039430099396e-05
-6.69363725197882e-06
-4.29577086579432e-05
-5.33890191508544e-05
-3.46709327943055e-05
-3.04434933084039e-05
-2.86089877984069e-05
2.1890121405921e-06
-3.57528585011279e-05
-6.39664289075177e-06
-2.20719368867181e-05
-1.40598790933192e-05
-1.66795483667127e-05
-2.19289026461465e-05
-6.26872699433166e-06
-1.54529387952993e-05
-3.06510064828105e-05
-3.33367103230865e-05
-4.02656614245403e-05
-1.21236902738966e-05
-4.24862672936126e-05
-2.98584058620185e-06
-4.09538220774392e-06
-1.66805493748779e-05
-8.40239500101221e-06
-1.75606472322175e-05
-3.28946789590085e-06
-1.14352697140273e-05
-2.92695414591407e-05
-2.84351079924218e-06
-1.27068441465322e-05
-1.13781607489675e-05
-5.09670288765446e-05
-7.86336734829261e-06
-2.59234644948173e-06
-3.72577961435569e-05
-2.52379293980171e-05
-1.24547721148945e-05
3.70916589126969e-06
-3.37107852443834e-05
-3.20579067441131e-05
-2.12395132210851e-05
-4.59385498807605e-05
-1.45160422910533e-05
-3.36082004377477e-05
-1.62600705710549e-05
-2.1855513984056e-05
-1.89477622504879e-05
-2.79893941106255e-05
-2.53512213824367e-05
-3.01385315812794e-06
-3.59901367128139e-05
-1.96591052486345e-05
-1.31266109080579e-05
-2.03368999875237e-05
6.0964541845864e-06
-4.03047465913115e-05
-2.31197703537063e-05
-3.4133512918078e-05
-2.99567616103294e-05
-1.12725982422146e-05
-1.28960834814142e-05
-1.56329732643594e-05
-4.60448950630533e-05
-4.75301236601236e-05
-8.22296836220941e-06
-3.10544250152395e-05
-5.04101246535567e-07
-1.68947313194646e-05
-2.94118242305037e-05
-4.49305049775039e-05
-7.95725597716712e-06
-9.77276674203328e-06
-2.97191217902746e-05
-5.86833025187041e-05
-2.38840580386014e-05
-1.79168143270069e-05
-2.10308631646787e-05
-9.07343036419469e-06
-4.35424309621342e-05
-1.56349271328043e-05
-1.80645382924182e-05
-3.41157465943945e-05
-3.25847998863751e-05
-2.25542488423771e-05
-2.59010988671466e-05
-1.29501806509066e-05
-6.7522848705892e-06
-2.63030965031399e-05
-1.31078021986301e-05
-1.38205182315148e-05
-7.80420861284315e-06
-3.81159722886621e-05
-2.41597577620837e-05
-2.13688463150837e-05
-2.14678757827578e-05
-1.13774393472895e-05
-3.67975044287686e-05
-3.08709245398994e-05
-2.45420424326155e-06
3.61774205671689e-06
-1.56480638034661e-05
-3.44484887156953e-05
5.15214849137834e-06
-2.08263192106692e-05
-3.10037794224953e-05
-1.4999482338457e-05
-1.80744857007429e-05
-3.12009522949756e-05
-1.98436449086996e-05
-1.73727238771001e-05
-2.16215238510469e-05
-3.97703243904992e-06
-2.88502466636182e-05
-1.92589562312913e-05
-3.47268990015838e-05
-1.84036134906403e-05
-8.36675069484361e-06
-2.05226237675865e-05
-2.36589802241827e-05
-1.01177151288467e-05
-3.11887704713527e-05
-1.09264335548625e-05
-3.08561240158113e-05
-9.34068333147583e-06
-2.14984482982396e-05
-2.38217865395331e-05
-3.20180244114835e-05
-2.04236739231701e-05
-2.51626502486161e-05
-2.01062952977727e-05
-2.1094866414209e-05
-2.24942458019851e-05
-2.50100421197915e-05
-1.00841446636148e-05
-1.5904117480835e-05
-2.99433999786527e-05
-2.56829655556769e-05
-9.70910586799121e-06
-4.13329865484831e-05
-2.69534803613796e-05
-3.34195974102155e-05
-4.29401317252288e-05
-2.80493931988879e-05
-1.38326325513061e-05
-1.30148610083489e-05
-3.22066329081373e-05
-2.32205209344647e-05
-3.30996650124688e-05
-1.80885479576865e-05
-1.39530985807805e-05
-1.54504384178857e-05
-2.8615790804909e-05
-2.27955787432809e-05
-3.64430942571904e-05
-9.96664530285761e-06
-3.71302562046353e-05
-1.55511933349653e-05
-3.83922589604588e-05
2.15711929502159e-06
-3.46083947361538e-05
-2.33838093595014e-05
3.67019021477883e-06
-3.45432359079335e-05
-2.29993031986995e-05
-3.4493353570463e-05
4.2287423733381e-06
-3.17777587620193e-05
-3.63316980728772e-05
-2.4926355978169e-05
-2.91657356225785e-05
-2.98998836598597e-05
-1.42981689718629e-05
-2.29428196504747e-05
-2.7189584362955e-05
-2.59447341521748e-05
-1.67700576211834e-05
-1.93285378196332e-05
-2.64517039222489e-05
-2.56224114135868e-05
-1.63887461767332e-05
-4.97749024988052e-05
-1.24432271768617e-05
-1.70207355532286e-05
-1.94000706708883e-05
-3.37250719335561e-05
-3.65883336251553e-05
-4.45191517423415e-05
-2.51141877517557e-05
-2.45236393600216e-05
-8.68413948423127e-06
-1.40372990886359e-05
-1.11720964229068e-05
-3.63013683562496e-05
-1.20174826729241e-05
-3.04682603619762e-05
-1.73169514985674e-05
-1.68152184808145e-05
6.27391426620479e-07
-2.52839185481593e-05
-1.99361224175878e-05
-2.33103925739387e-05
-1.4095153047518e-05
-1.13116468348255e-05
-2.58935723503422e-05
-2.27201450230365e-05
-3.58776017331336e-06
-3.64957983921987e-05
-2.04358450544066e-05
-1.54283493844258e-05
-2.59428750644454e-05
-1.80213358402259e-05
-4.74113987039851e-05
-2.14620076075015e-05
-2.35111919216946e-05
-1.66223016701005e-05
-1.42470380128639e-05
-9.95799783575958e-07
1.17927634911944e-05
-1.92001388522511e-05
-1.19535987328567e-05
-1.57367043438514e-05
-1.04720448127448e-06
-3.20293885226571e-05
-1.49687760765319e-05
-3.40999189653851e-05
-1.69047374386873e-05
-2.00874142843801e-05
-2.49830685050262e-05
-3.11777371927762e-05
-3.25532750032204e-05
-1.40083379147192e-05
-1.48528068171076e-05
-2.48095431937937e-05
-1.80464543289395e-05
-2.39841694191176e-05
-2.39647606391774e-05
-1.34426134420331e-05
-1.16616143208982e-05
-4.51738126352105e-05
-9.18236259530234e-06
-3.466307036688e-05
-1.83657007347254e-05
-3.32204635767722e-05
-1.00519411317141e-05
-3.20993622160312e-05
-4.7410093839845e-05
-2.31505418494302e-05
-1.82585062961886e-05
-2.5301126960429e-05
-1.77811954895599e-05
-6.15305243280184e-06
-1.94619360588932e-05
-2.94355482861519e-05
-1.86939617582736e-05
-6.80942548801587e-06
-1.45486249377496e-05
-1.14989821566252e-05
-3.30118472897796e-05
-3.07884502741139e-05
-1.43447889613511e-05
-2.53782947965971e-05
-5.05266896263951e-05
-1.50135872382637e-05
-3.79653073083186e-05
-3.49106453199223e-05
-2.22556948544848e-05
-3.39454807336725e-05
-3.08525641824235e-05
-2.81209300200617e-05
-3.15693383457637e-05
-2.99725518928149e-05
-1.36649881386222e-05
-3.09091062599719e-05
-2.55474873032337e-05
3.63255306441971e-06
-1.0339166851886e-05
-3.04990402636238e-05
-2.30309649697077e-05
1.08003721267085e-05
-3.15726202566686e-05
-7.69681233223548e-06
-1.02665828438617e-05
-6.53001594919351e-06
-2.71517060677402e-05
8.13156934476355e-06
-7.73958500369757e-06
-2.60739254811179e-05
-6.39800450492213e-06
-1.98915171653631e-05
5.96262150498991e-06
-1.44643009608354e-05
-2.63720610124661e-05
-8.36853190922042e-06
-2.42390038525295e-05
-7.20472294007328e-06
-1.491474036039e-05
-2.67448380908418e-05
-1.92621234914206e-05
-2.08950160231153e-05
-4.88231571586002e-05
-1.44081050578834e-05
-1.16404058201932e-05
-1.72804529188603e-05
-2.28112539851927e-05
-2.82058961077152e-05
-1.98949243461063e-05
-9.54292154564111e-06
-8.49496430246693e-06
-1.21391383616115e-05
-2.86983866406627e-05
-1.25479338137472e-05
-2.24587311320492e-05
-1.89407067739356e-05
-1.79887769724028e-05
-3.66980349594234e-05
-2.41153558996858e-06
-2.88047296881318e-05
-2.7661289240421e-06
-2.51531565152199e-05
-8.53806624255339e-06
-3.03117004963972e-05
-4.24349756903979e-05
-1.80816315246693e-05
-3.39358115241671e-05
-1.49866512948626e-05
-1.72689417115904e-05
-1.53637238309763e-05
-2.95937613441007e-05
-1.14779527528788e-05
-3.66539714363687e-05
-3.48267027884184e-05
-1.05544458107296e-05
-9.34785198694974e-06
-1.41994784614556e-05
-1.92990170819728e-05
-3.04047461431175e-05
-1.49591238388791e-05
-4.44447384596126e-05
-3.34344173984109e-05
-2.47494203809622e-05
-8.76757134716273e-06
-3.72120470482103e-05
-2.8369632523263e-05
-1.79209396490357e-05
3.05142463471833e-06
-6.88921739362683e-06
-1.72805962580099e-05
-2.48506839684393e-05
-6.19004549837648e-06
-4.20501128258185e-05
-1.49352302122826e-05
-1.69845335637548e-05
1.69684181257137e-06
2.09520511053579e-06
-3.49068896906605e-05
-4.99907335982898e-06
-8.02876813431777e-07
9.01442002162759e-06
-2.71464300846058e-05
-1.28166347025127e-05
1.47464848556672e-05
-1.21738346084515e-05
-2.55471352885142e-05
-2.99968705812554e-06
-4.34295764377338e-06
-2.82891254649981e-05
-1.58074121130168e-05
-3.91878595441668e-05
-1.05457835377928e-05
-1.79267262254494e-05
-2.47159231909762e-05
-1.47230504383065e-05
-1.24118397632444e-05
-4.52214327699044e-05
-2.07404408025927e-05
-2.27687770834586e-05
-3.79069108301924e-05
-2.29320292179244e-05
-1.44331510898281e-06
-2.61919889232117e-05
-2.5748949582908e-06
6.02976238183777e-06
1.41504645717512e-05
-2.04519690453609e-05
-9.12729477933028e-06
-1.55215069042308e-05
-2.06181175013379e-05
-3.77459655408407e-05
-2.75075713662609e-05
-1.84021083308324e-05
-5.08488679670091e-06
-2.16894517296212e-05
-2.20376125358876e-05
-2.22409444871922e-05
-1.06554439227248e-05
-1.63834953265847e-05
-9.87756564770649e-06
-4.15155698505088e-05
-1.99109498091663e-05
-2.69254175619496e-05
-3.21185098494051e-05
-4.26792842325204e-05
-9.75773911520394e-06
-2.41520630338798e-05
-1.13629935915507e-05
-4.15931078275882e-05
-1.5521657408691e-05
-3.3464597031139e-05
-4.22388494966063e-05
-1.07193609738403e-05
-1.30609627452714e-05
-3.01735082676297e-05
-3.56165321329623e-05
-2.27841479844404e-05
3.97183966247453e-06
-1.76443785889727e-05
-2.05233788703875e-05
-4.00776534248704e-05
-3.51589004989148e-05
-1.86377190008286e-05
-3.24265014100079e-05
1.16666127587176e-06
-2.52323641676988e-05
-2.60697096711826e-05
-2.35201772531887e-05
-1.97713939335188e-05
-1.98973071137737e-05
-3.29797232747909e-05
-1.86448447405365e-05
-3.31780690079892e-05
-2.21335107271449e-05
-2.06576991009491e-05
-4.29302491033262e-05
-4.7356565827249e-05
-1.8797554950503e-05
-1.99740258953748e-05
-3.52306023662915e-05
-9.00071822668888e-06
-1.86836860164651e-05
-2.28487857472299e-05
-2.00259679278115e-05
-1.4879185963088e-05
3.59357784685318e-06
-9.37786274735983e-06
-2.22345075244985e-05
-1.01529040498807e-05
-9.45844640075458e-06
-2.24079217545694e-05
-2.61953533244161e-05
-2.71486521402579e-06
-2.26109089563423e-05
-3.78976759264266e-07
-4.13397091826307e-06
-3.43430872836326e-05
-1.50432042125698e-05
-3.1553117508625e-05
-2.66225420038119e-05
-3.40950914552424e-05
-1.34053192757965e-05
-2.72757955506491e-05
-1.80525524755266e-05
-3.70589680552695e-06
-1.34581170468439e-05
-5.63375673649464e-06
-1.43755326146825e-05
-3.04919158725931e-05
-1.23656421283555e-05
-1.38549708152826e-05
-2.10217093461553e-05
-2.4365272225883e-05
1.48781882056924e-06
-1.37361216892363e-05
-4.297069819799e-05
-2.17327275472372e-05
-2.35451128985541e-05
-3.19349377805968e-05
-1.71535528569262e-05
9.34149941183282e-06
-3.5018553276047e-05
-3.27177016586423e-05
3.32532322513476e-06
-2.67456437438953e-05
9.10787958943014e-07
-2.82983012090092e-05
-1.65756726222336e-05
-1.91763303649888e-05
-7.0066497656776e-06
-1.58695978554816e-05
-2.73924480199946e-05
-1.52788562758606e-05
-2.28484351951456e-05
-2.76335679249956e-05
-1.94358649386267e-05
-2.41840169346646e-05
-4.04473222578596e-05
-1.10601378114157e-05
-3.56483083805406e-05
-8.31526396715586e-06
-3.75277302709285e-05
-3.10750039044186e-05
-2.79732053945898e-05
-3.10202096141186e-06
-9.98178056618623e-06
-4.50110956008832e-05
-2.64869157900464e-05
-2.96139946797395e-07
-3.6440365121964e-05
-5.53584774283701e-06
-2.71643768306701e-05
-1.49716437481362e-05
-3.71308245040981e-05
-2.57605271215911e-05
-3.15414167934523e-05
-2.2567799551352e-05
-2.12827794719558e-05
-3.35246093410104e-05
-2.78240070787469e-05
-1.35335318471297e-05
-1.27700754749095e-05
-2.37435793709593e-05
-2.9595917454241e-05
-1.32631129820827e-05
-3.35399843592538e-05
-3.12025789460884e-05
-1.76280468460357e-05
-2.81493204546238e-05
-4.5240678308229e-05
-2.03152597452411e-05
-2.73421663406762e-05
-3.1656117256387e-05
-3.50712033012753e-05
-1.94942519927697e-05
-1.45313201314909e-06
-3.24693179682705e-06
-3.11798748590914e-05
-3.60758619888604e-05
-1.94513316821779e-05
-1.93128241753343e-05
-2.72297974338896e-05
-9.97648071231377e-06
-1.68955013661779e-05
-3.04248710758428e-05
-2.58812762006673e-05
-3.9358403218347e-05
-2.53391009075649e-05
-4.14545370408145e-05
-2.46552041977972e-05
-3.11587618366191e-05
-9.49634094160427e-06
-3.68816409512923e-05
-3.29780920049618e-05
-3.16472793333495e-05
-1.1595781931458e-05
-1.57936565932733e-05
-4.84419369022378e-06
-3.27579810268842e-05
-2.13014662254463e-05
-3.07253492512953e-05
-1.01217132343547e-06
-4.73048432540645e-06
5.16994309154309e-06
-3.14113168935833e-05
-2.59917862767536e-05
-3.3479311011697e-05
-1.54868060557776e-05
-1.49400147409958e-05
-2.24432655716772e-06
-1.68760772991181e-05
-1.43765656033317e-05
-2.59542844690775e-05
-2.62243858487639e-05
-2.08495168947188e-05
-2.65645374596649e-05
-2.39185001624228e-05
-1.46382596837061e-05
-3.49647003916535e-05
-3.47120198991073e-05
-9.96150268099887e-06
-2.63846643813456e-05
1.0261037586753e-06
-3.57770045361907e-05
-2.80359163117098e-05
-1.46599944143714e-05
-1.82842957516792e-05
-2.16498996242299e-05
-2.9553367312676e-05
1.95102331857481e-06
-2.22527258201914e-05
-3.42291505127346e-05
-1.9901287979722e-05
-4.01957220467356e-05
-2.45673047438263e-05
-2.13568685732914e-05
-4.26688179079423e-05
-2.17746390909113e-05
-2.05429469241956e-05
-2.98525930357956e-05
-1.57159899990197e-05
-1.37509716100667e-05
-8.11444101101905e-06
-2.74874343461403e-05
-2.20487468205723e-05
-3.89841437293724e-05
-1.64029422036905e-05
7.34376004422034e-06
-9.02073703194868e-06
-1.38216987408721e-05
-6.57766795223992e-06
-3.57335010637678e-06
-2.14840541589638e-05
-2.40686047307463e-05
-4.42483211499684e-05
-2.28582653709823e-05
-1.45093061879238e-05
-1.38605493321127e-05
-4.18948516160686e-05
-1.37983310756399e-05
-1.74289038469002e-05
-2.72316502459898e-05
-2.83880827756959e-05
-1.09657986339292e-05
-2.31309073064244e-05
-2.65053576699314e-05
-2.95362886228032e-05
-7.14021599980009e-06
-2.3898479026306e-05
-3.45570252645096e-05
-3.42333454633746e-06
-1.66705368269487e-05
-1.4693972509348e-05
-2.05162435405916e-05
-3.79664710114321e-05
-2.60574306692264e-05
-1.61098630471426e-05
-9.96703183648062e-06
-2.2606535279839e-05
-3.80252280249877e-05
-1.54788432565537e-05
-1.61745619046635e-05
-6.92264257050518e-06
-2.92520464729167e-05
-1.4162889712932e-06
-2.77937731537901e-05
-3.07353197891921e-05
6.36635504942449e-06
-3.18277781570445e-05
-2.69993871763508e-05
-5.99253447492035e-06
-1.35766134484829e-05
-2.31593848290352e-05
-3.08831530035577e-05
-8.09745641229302e-06
-3.32795762273691e-05
-3.87186248927198e-05
-1.91773951848441e-05
-1.01736895287745e-05
-1.48033596335282e-05
4.15927815479273e-06
-3.82733362685868e-05
-2.57463223260349e-05
-4.7858756156652e-05
-2.44295023783941e-05
-1.6781894362646e-05
-4.44800799709036e-07
-1.64106359944724e-05
-1.29868077491149e-05
-1.3303150295767e-05
2.60445309871028e-06
-3.2814760683788e-05
-1.14209040256259e-05
-4.17752787335722e-06
-2.13278405777153e-05
-3.18264976468744e-05
-2.99789793976829e-05
-8.6820087108762e-06
-2.00013619942329e-05
-3.38322152656779e-05
-1.13165856673892e-05
-1.34284762649271e-05
-1.35056069720191e-05
-1.83479846045197e-05
-2.00717625353738e-05
-1.37319355505436e-05
-1.33835314252071e-07
-1.16691476626875e-05
-2.10891382570507e-05
-8.85799355476259e-06
-2.03532024989428e-05
-1.12243431563119e-05
-1.96543329530114e-05
-2.66984171725269e-05
-1.99622086517407e-05
-4.33053026864519e-05
-4.27272846162571e-06
-2.64171498682276e-05
-3.12549418992219e-05
-2.15700364257201e-05
-1.38068159949544e-05
-2.08280540070993e-05
-3.00834372653853e-05
-2.79716448699991e-05
-1.74372621156369e-05
-1.68914513313863e-05
-8.21302754370061e-06
-1.4278081040063e-05
-5.93095674870124e-06
-7.91543720643056e-06
-2.12635491097842e-05
-1.56033341285823e-05
-1.10521576285861e-05
-1.86773397070835e-05
-4.62454248770634e-05
-3.26335269161088e-05
-2.9327985800331e-05
-3.12164604054088e-06
-1.93840812015171e-05
-2.50708551582406e-05
-1.02514128976601e-05
-3.10643337726615e-05
-3.04216141306148e-05
-2.30839836799e-05
-8.87480687201096e-06
-2.0753222497988e-05
9.45676543901693e-07
-3.71794110897317e-05
-4.48994117979066e-05
-3.1843781709221e-05
-1.48461922085805e-05
-2.44485275937714e-05
4.33236321219697e-06
-2.35483191148394e-05
-2.5601067713392e-05
-3.16158891210424e-05
-2.29246999604737e-05
-3.29444836175772e-05
-1.64754834100623e-05
-2.80597337991838e-05
-1.18326894178102e-05
-1.15654184630236e-05
-2.51961863930409e-05
-3.4201424276425e-05
-3.63483782920857e-05
-1.85574337573172e-05
-1.2155425167565e-05
-1.00845283149834e-05
-1.86462885286959e-05
-1.44895791930588e-05
-7.45217181862106e-06
-2.04487572848274e-05
-3.20553823603022e-05
-1.34941335722681e-05
-2.36479022935309e-05
-3.52854098524852e-05
-1.11265761844689e-05
-1.1183621061591e-06
-2.54669208679741e-05
-1.43421504863697e-05
-3.47808376954718e-05
-1.89505721526949e-06
-2.5591305929484e-05
1.10751978342802e-06
-3.93284126670892e-05
-1.86889440529095e-05
-8.94342644867393e-06
-1.61173205100212e-05
-1.41073973928053e-05
-1.17068291934991e-05
-2.99235798801108e-05
-4.64587600433823e-06
1.65876439059535e-06
-3.70314746893224e-05
-1.48256177817499e-05
-1.51377852523102e-05
-1.6553522253374e-05
-6.42707808256901e-06
-1.01681998770075e-05
-1.38907871007215e-05
-1.41394834198324e-05
-1.54554062533609e-05
-2.52414736029055e-05
-4.39506748698457e-05
-4.56724375309654e-07
-2.93002764942183e-05
-1.38130407421967e-05
-2.39526851497535e-05
-2.39693964261906e-05
-3.24161168910047e-06
-2.09677684301781e-05
-1.57917572678793e-05
-3.27580314976117e-05
-2.18915270692285e-05
-1.96002408013611e-05
-1.59395809641541e-05
-2.35236594718869e-05
-2.45629642052293e-06
-2.25722520640929e-05
-3.52304637893857e-05
-1.80487265111226e-05
-1.77329631974484e-05
-1.50292251509603e-05
-4.09259664954998e-05
-2.99285096502809e-05
-2.62722271725153e-05
-2.61797597119208e-05
-1.81607368182592e-05
-4.0849909290181e-05
-2.59232865603603e-05
-1.11904243269248e-05
-3.07818168800891e-05
-9.74017967768668e-06
-1.11124499235514e-05
-4.38450772477903e-05
-1.63834081813111e-05
-4.47245179623541e-05
-2.1773126950129e-05
1.91811838365094e-05
-1.42911305262795e-05
-2.99504744259881e-05
-1.48480209813842e-05
-1.62708626236522e-05
-2.4619511371347e-06
-3.89684108774338e-05
-2.01738604762298e-05
-3.23602562078495e-05
-2.87727078358485e-05
-2.26654176913198e-05
-1.90751924039946e-05
-2.50299283511159e-05
-6.56948852875266e-06
-7.05449129648224e-06
-2.24593325866697e-05
-1.20330587381641e-05
-2.16863194148353e-05
-1.2440773644238e-05
-1.85128884025275e-05
-8.32619492279508e-06
-3.57185072876112e-05
-7.25010217771952e-06
-1.62204400023253e-05
-2.19312819238487e-05
1.32877157445953e-05
-1.55586016123753e-05
-2.22062306837233e-05
-9.09967058199933e-06
-6.35163223072475e-06
-6.99112249455744e-06
-3.0300973808809e-05
-2.67050908348907e-06
-2.59933701703185e-05
-2.03149833423486e-05
-3.02153301060336e-05
-2.33023732197606e-05
-3.08398889344756e-05
-1.45352429487759e-05
-1.47344967394971e-05
-2.18151730764985e-05
-1.28412833320304e-05
-2.85308163576175e-06
-2.81897107296239e-05
-2.09846491087625e-05
-1.90778781617522e-05
-4.68317847299617e-06
-2.75465546327627e-05
-2.54383205754991e-05
-2.91811987439847e-05
-6.06263515729403e-06
-4.19387656323921e-05
-1.36052184376096e-05
-2.2255273001583e-05
-2.03413420196429e-05
-2.71260544275928e-05
-1.36789209809801e-05
-1.2769510029307e-05
-7.98851562837909e-06
-2.35181056867009e-05
-2.06798624095157e-05
-9.13648599269984e-06
-2.69197314434483e-05
-3.3177719234842e-05
-1.24259802001456e-05
-1.82561590476276e-05
-1.92705769863557e-05
-1.66543830102083e-05
-1.9597568969464e-05
-1.53710498654104e-06
-2.07070145795131e-05
-3.15145945547347e-05
-1.90411585687372e-05
-2.24976683375251e-05
-1.62006594381257e-05
-3.31026038559531e-05
-1.94836310012939e-05
-1.47206568818586e-05
-1.25152468610129e-05
-2.1506489793745e-05
-2.10872111168155e-05
-2.37690995440643e-05
-1.77683241414726e-05
-2.62114251814041e-05
-3.02984665027353e-05
-3.22035424185406e-07
-2.61176030732609e-06
-1.19796829431537e-05
-4.42286203801623e-05
-3.7344122669485e-05
-4.46654112667635e-05
-1.92211650098165e-05
-1.24025723682969e-05
-1.41681905406247e-05
-2.54218279728052e-05
-3.66255471225579e-06
-3.53772967357766e-06
-2.10749175138359e-05
-1.20121067537162e-06
-1.34090717258058e-05
-2.13428418534074e-05
-2.22142217873877e-05
-1.20756828917002e-05
-5.2913242468499e-05
-1.90408821347977e-05
-2.38474524811315e-05
-3.2045434938354e-05
-2.68346077846881e-05
-2.54239727866112e-05
-3.4011018900076e-05
-3.22484234610199e-05
-4.51730818013097e-06
-8.42126900452066e-06
-1.87389964841562e-05
-4.24120038496162e-05
-4.97510496923265e-06
-2.84999151543988e-05
-4.44138021315902e-05
-8.0685842667465e-06
-8.38888847434068e-06
-1.60555260748992e-05
-1.49477634933588e-05
-2.83102894741515e-05
-2.55235152194651e-05
-2.57243367629028e-05
-3.85942728150372e-05
-1.44994351564272e-05
-1.67119354268968e-05
-2.588701584209e-05
-2.71523600079293e-05
3.40315302575329e-06
-3.55608966667185e-05
-1.13933789289738e-05
-2.72235500016734e-05
-4.8362268218515e-07
-2.1699300373551e-05
-1.386269601169e-05
-6.28160376988624e-06
-1.55761389134617e-05
-1.87879358555402e-05
-2.70746700103973e-05
-2.18128702073686e-05
-1.00753580394854e-05
-2.91091693158953e-05
-3.53140908737499e-06
-1.97547096194994e-05
-2.5705335263801e-05
-4.1645542832169e-05
-4.01410266806053e-05
-2.44014543248163e-05
-3.50724329195921e-05
-1.89680140488528e-05
-1.87336940971856e-05
-5.25205779132983e-05
-4.24990529859381e-05
-5.64777345268683e-06
-9.46661938777832e-06
-2.3238646260792e-05
-4.48442972620181e-05
-1.89446242565039e-05
-1.61524895007039e-06
-8.91458832586518e-06
-4.64933053920018e-05
-1.01102600948887e-05
-2.78090425349573e-05
-4.43233876369176e-06
-2.53314105037255e-05
-1.10969907742871e-05
-2.41693493003936e-05
-1.65328599302757e-05
-2.33135843054882e-05
-4.18918874168727e-05
-2.12333282873668e-05
-1.24793235483157e-06
-1.44447702701223e-05
-4.84651138232172e-06
-1.28717730588922e-06
-4.29191169932778e-05
-2.42081159310722e-05
-3.67691032259537e-05
-1.93558260758324e-05
2.55177677141241e-06
-1.47546150160844e-05
-3.82438071694912e-05
-5.71349950441809e-06
-2.09972263704109e-05
-9.54011998137529e-06
-3.78866723468261e-06
-3.15841414578523e-05
-2.01941159982233e-05
-7.4090120439795e-06
-1.10352483061725e-05
5.45759241668677e-06
-1.64479706965597e-05
-2.51467675421746e-05
-2.22878961218924e-05
-5.74304585705712e-06
-1.22414360011627e-05
-3.52753144477682e-05
-3.0387654394871e-05
-1.27728181252529e-05
-1.01620422636991e-06
-3.36356441776009e-05
-2.6037240653753e-05
-5.94713489618774e-06
-1.36042174801825e-05
-1.13424465884846e-05
-1.05901510159714e-05
-6.40381749886853e-06
-2.39139414946512e-05
-2.3955124528601e-05
-1.40922853581446e-05
-3.84028533337606e-05
-3.05807897698365e-05
-1.99064463719067e-05
-7.74595526746588e-06
-2.54608081958737e-05
-1.35102910845683e-05
-3.58818940550412e-06
-2.07316414232623e-05
-2.7305224710371e-05
-2.83679813868382e-05
3.11257657935221e-07
-8.29640962564929e-06
-2.21748635508755e-05
-3.89712459311944e-07
-2.6654682679915e-05
-1.97737564574876e-05
-2.13127577766438e-05
-1.45762146327099e-05
-4.56116529587631e-05
-2.93792347148107e-05
-2.88686075059928e-05
-3.7947815827588e-05
-2.93174993146375e-05
-3.8440206880653e-05
-4.57981313807286e-06
-3.06747703711385e-05
-3.19765121728996e-05
-7.49895854771191e-06
-2.91655662612696e-05
-2.48930499571387e-05
-2.34042397292799e-05
-1.43489944104429e-05
-1.83450856558744e-05
-3.45143407750538e-05
-3.73271378783046e-05
-4.07285663440183e-06
-3.06870054910661e-05
-4.34742269618308e-05
-1.44252253828797e-05
-2.20167625623725e-05
-7.08008074467106e-06
-6.48659945624834e-06
-2.77807284111584e-05
-2.58959386666519e-05
-4.40080837441306e-05
-3.07803599270226e-05
-3.13043150609745e-05
-5.33777946894148e-06
-2.79227385507374e-06
-1.95793258914221e-05
-2.71226970874892e-05
-3.09993986213787e-05
-1.80823223934207e-05
-1.13972151577742e-05
-2.95268138151055e-05
-1.65874312831198e-05
-8.69614309242021e-06
-2.8662061750089e-05
-1.72972595128422e-05
-2.63645201106869e-05
-1.69135163573966e-05
-1.32038971222695e-06
-3.39755136086885e-05
-3.80105039140946e-05
-2.90145233846059e-05
-1.14732287629824e-05
-2.40979032827379e-05
-1.4917694560027e-05
-3.75011597143076e-05
2.4520609495511e-06
-2.34441278620586e-05
-1.25023831947685e-05
-3.30329713944073e-05
-2.52249086021847e-05
-1.9159842690108e-05
-2.03109812473024e-05
-3.1688177496035e-05
-3.39533807915966e-05
-1.45535947290525e-05
-3.80647846576011e-06
-6.08984760886098e-07
-2.7221021266165e-05
-1.9316791583083e-05
-3.64295150142864e-05
-1.86634798557268e-05
-1.56587913011058e-05
-7.9267545619514e-06
-2.03696387774846e-05
-9.54566080522639e-06
-4.55804560068188e-05
-2.3213738274121e-05
-2.66730018038163e-05
-2.36001375360885e-05
-3.15110025330257e-05
-1.83143512552878e-05
-3.56930534533341e-05
-2.3529593363558e-06
-2.75698051089261e-05
-3.52011509759733e-05
-4.26627241159005e-06
-3.74467057153842e-05
-1.55774290245105e-05
-2.00928256071029e-05
-3.61285896446627e-05
-1.96805967465431e-05
-3.70125993787686e-05
-2.39174308729033e-05
-2.00954106446823e-05
-2.34266502328862e-05
-1.36726809547869e-05
-4.67587512570594e-05
-6.64758554585981e-06
-2.47283962195555e-06
-5.19822738642006e-06
-2.0269453271161e-05
-3.31806041742221e-06
-7.9966801133456e-07
9.13658879548133e-06
-1.34588788309808e-05
-2.14162613000764e-05
-9.2691021777097e-06
-1.46783574929643e-05
-2.95721048977977e-05
-2.50627108998673e-05
-1.87015920644631e-05
-6.49754693670134e-06
-6.19082081223653e-06
-9.72583666942533e-06
-8.73407934365034e-06
-7.94230032421388e-06
-1.59298973063431e-05
-6.23986920892164e-06
-1.20768846982626e-05
-4.1488121952658e-05
-1.44450902878652e-05
-6.07364863620272e-06
-8.00287660348096e-06
-2.93626207452524e-05
-4.4403427739551e-06
-4.12666508348187e-06
-3.4676277983611e-05
-2.56760575011059e-05
-3.21612613123169e-05
-1.58005345199e-05
-2.26720260569713e-05
-4.08605293150711e-05
2.00245380566473e-05
-2.17037251729662e-05
-3.18719864629159e-05
-2.11030916025924e-05
-4.33356984960845e-05
-1.67246445530621e-05
-1.51555826703779e-05
-3.82570611384896e-05
-3.31411194166574e-05
-3.66931802008063e-05
-1.98898333883826e-05
-1.90170208860428e-05
-3.66806365512523e-05
4.9223527324237e-06
-1.98804162245823e-05
-2.76577207415245e-05
-2.19410425476101e-05
-2.75673550869215e-05
-2.56223679785727e-05
-7.42180326330926e-06
-2.48195618550065e-05
-2.16267327208715e-05
-2.66420608013246e-05
-2.17035186114842e-05
-4.12595408350101e-06
-3.3951511774278e-05
-3.62248160027774e-05
-3.89803485036972e-05
-1.61020241053919e-05
-2.72695721302164e-05
-1.46079128664828e-05
-1.69043606643015e-05
-1.29826838543264e-05
-1.25707430604474e-05
-2.51671808273691e-05
-1.33346093629883e-05
-2.26192529186505e-05
-1.97603044588766e-05
-1.23138037629335e-05
-2.48519893444619e-05
-3.510249925043e-05
-1.57031879674701e-05
-2.61676387502237e-05
-2.05220218786407e-05
-2.14432748475455e-05
-3.98714069521802e-05
-2.67482597792491e-05
-9.47003646991339e-06
-2.52030210585127e-05
-1.54299879275657e-05
-6.11686424679181e-06
-1.48442824871303e-05
-6.26228903927313e-06
8.91461383944858e-06
-2.32392263258527e-05
-4.85544107503389e-05
-4.03055509199675e-05
-5.94284584696332e-06
-2.00174463318183e-05
-8.4898575563601e-06
