# Supplementary material for: Research on computational propagation and identification of mine microseismic signals based on deep learning
Source: PLoS One. 2025 Oct 22;20(10):e0334641. doi: 10.1371/journal.pone.0334641 (PMC12543183; doi:10.1371/journal.pone.0334641)
Supplement: S2 Data — (ZIP) [file pone.0334641.s002.zip › 000100500001883.xlsx_0.txt_24.txt.txt]

-1.76080369184017e-05
-3.82803576849046e-05
-2.51629727460338e-05
-2.77377255747975e-05
-2.36258576799347e-05
-2.46634992756634e-05
-1.78291202937213e-05
-1.61668909002585e-05
-3.11697484584667e-05
-2.74445413276477e-05
6.95817396516239e-06
-3.02565059957134e-05
-3.40635479807583e-05
-8.85065165010011e-06
-2.5858421673343e-05
-1.49087166062884e-05
-1.17255299846973e-05
-2.04140077062445e-05
-2.34739305065062e-05
-4.02544225944359e-05
-2.2710166613391e-05
-3.00931624858419e-05
-3.12969703584965e-05
-1.24006110392653e-05
-2.70209739603382e-05
5.57625908977605e-06
-1.40102107232921e-05
-1.77300438318249e-05
-3.25130977619083e-05
-1.65604829226345e-05
-1.34386950347363e-05
-1.86254278639542e-05
-2.03275252049097e-05
-1.36687102616124e-05
4.07139721650127e-06
-2.12458871876148e-05
-1.59440706157045e-05
-3.19919657819581e-05
-3.47812264275589e-05
-3.59822895046382e-05
-2.47686611573887e-05
-1.06231079192698e-05
-1.34346451146694e-05
-5.81268871860126e-06
-8.26187298966703e-06
-2.3025302127094e-06
-1.15907627009823e-06
-3.19791341723427e-05
-1.89003292769014e-05
-1.6934278232914e-06
-2.46773175995894e-05
-1.58607890284631e-05
-2.48994725008581e-06
1.29514481437032e-06
-1.85995332197491e-05
-4.16989884798461e-07
-1.82921388094606e-05
-2.61671023222415e-05
-3.23182369411696e-05
-1.80753274416097e-05
3.48123690017834e-08
-5.10554422381845e-06
-7.61646896568626e-06
-1.61155351584691e-05
-5.16015590832152e-06
-4.52162939367665e-06
-2.9146517280411e-05
-9.3745555263467e-06
-3.06281003998773e-05
-3.36503086290427e-05
-1.93928070871564e-05
-1.30965248756048e-05
-3.23628327728762e-05
-1.69496775946753e-05
-4.42507597641416e-05
-3.63980525731683e-05
-2.86717762288621e-05
-2.4104250397395e-05
-1.09893626437968e-05
-4.72984194252423e-06
-2.68833627541292e-05
-1.56240731906591e-05
-2.4465748736455e-05
-7.94565936151778e-06
-8.99242782569719e-06
-2.56793426154076e-05
-3.24663803955584e-05
-1.25268110737341e-05
-3.50897258650624e-05
-2.83440764084694e-05
-1.77322705036366e-05
-2.24329524613608e-05
1.10233146863958e-06
-1.43768587652859e-05
-2.28847617453821e-05
-2.86159984138479e-05
-2.35393372445248e-05
-1.45887404287797e-05
-1.05344115943591e-05
-2.34074460125461e-05
-6.92868682605216e-06
-3.52811397240607e-05
-3.73488759613505e-05
-1.52565591953668e-05
-2.75927548563851e-05
-2.68782644335759e-05
-3.23520118414056e-05
-9.30666544393669e-06
-1.61959784895061e-05
-2.53603059630516e-05
-2.42839467669275e-05
-3.82217439842227e-05
-2.53680566456297e-05
-1.81716179768992e-05
-3.33502384809945e-05
-2.71133631133164e-05
-1.4398978472327e-05
-1.52446989082036e-05
-1.9823242364011e-05
-2.78889999824617e-05
-1.58469433590684e-05
-2.08738335314337e-05
-1.88074289980838e-05
-2.88766071555845e-05
-3.78526507573973e-05
-1.28062075929903e-05
-1.46101975162728e-05
-1.70723288738952e-05
-2.39315246328268e-05
-1.33390096624997e-05
-3.10441906605343e-05
8.75461762149005e-06
-4.08024108086545e-05
-1.14119753386158e-05
-1.86569381189486e-05
-1.01999358740248e-05
-2.63180708797814e-05
-7.95713898714655e-06
-4.87151290641581e-05
-1.3484565070156e-05
-1.88025735726921e-05
-2.73467390640642e-05
-3.19316230429744e-05
-2.71915399305812e-05
-1.44278161190437e-05
-2.08898846891825e-05
-2.32561716817911e-05
-6.70192278310244e-06
-3.06681197432412e-05
-3.44476742220025e-05
-2.20722610689205e-05
-5.42924696472242e-06
-1.22892228871125e-05
-2.69883577262986e-05
-1.32476288596522e-05
-2.43599285004551e-05
-3.14169068470477e-05
4.14349882159916e-06
-2.67314862711987e-05
-1.05304226708464e-05
6.68907943149576e-06
-2.68968467979521e-05
-1.8872772529586e-05
2.06529230686133e-06
-8.49555223147714e-06
-2.48246387179535e-05
-2.36117217930354e-05
-1.43155944429983e-05
-8.03178901469022e-06
-2.04078887034675e-05
-3.76546160672605e-05
-4.67199437545739e-05
-3.30171033419713e-05
-1.72338150496264e-05
-2.18503327258098e-05
-1.08510403338678e-05
-5.07897646298482e-05
-8.46873920347769e-06
-1.97149047820292e-05
-1.12629596624161e-05
-1.11940620824569e-05
-9.1145062239313e-06
-2.49393536505192e-05
-3.64577787795646e-05
-1.79616175249766e-05
-3.00711154169548e-05
-1.35909303164294e-05
-3.20573644637642e-05
-1.44062242183473e-05
-3.31948242266485e-05
-3.90423911390948e-05
-1.87109185832266e-05
2.91136547534759e-06
-1.56848116547568e-05
1.0573355580352e-05
-8.77518269978968e-06
-2.0551193219344e-05
-2.75541290933356e-05
-2.47140191356972e-05
-2.21066051590341e-05
-8.07392292551216e-06
-2.55497885351079e-05
-1.04074504623152e-05
-1.75666129720109e-05
-1.22069840597769e-05
4.09364499782583e-06
-2.67788133459271e-05
-1.34517841900045e-05
-5.05617324438156e-05
-2.15748662666125e-05
-1.88662368846522e-05
-1.64190414231366e-05
2.00507304018835e-06
-7.94908476343565e-06
-1.4267536393501e-05
-2.06443730838331e-05
-5.0994017190835e-06
-6.43140677252244e-06
-2.77691900882692e-06
-3.77940529732463e-05
-2.73516392273791e-05
1.11072844073849e-05
-3.77660158169881e-05
-1.01464364102008e-05
-3.0885415707914e-05
-7.07249632808384e-06
-1.79745044553613e-05
-2.8295331092217e-05
-1.5399000186212e-06
-4.06543219648285e-05
-1.20295977988615e-06
-3.02175288494722e-05
-4.02171877872845e-05
-3.21396067228445e-05
-2.94912182703674e-05
-2.62836803162731e-05
-2.25945478596577e-05
-1.78159838574624e-05
-1.59783919633983e-05
-3.34235020577885e-05
-3.55773350254396e-05
-3.33761950992773e-05
-7.9473294003717e-06
-6.0751467954871e-06
-3.48537991982426e-05
-2.93553378847817e-05
-1.81586012926951e-05
-3.16208119084608e-05
-3.58786697332603e-05
-3.6897440917359e-05
-2.43317980649446e-05
-2.95206188453412e-05
-2.35876206613943e-05
-2.2273748096849e-05
-2.45530622122815e-05
-3.34749079278551e-05
-1.12432860515625e-05
-3.76436491906965e-05
-1.41376255480779e-05
1.03964287444261e-06
-3.2524115933454e-05
-3.65963267831728e-05
-1.56241603245671e-05
-3.4254269125894e-05
-3.60286780707626e-05
-2.37106503769512e-05
-2.28190097728498e-05
-1.211645877873e-05
-2.84140126614922e-05
-2.48249600480943e-05
-2.78786686505094e-05
-1.50885009026043e-05
-2.75689710711049e-05
-1.68892295705861e-05
3.61912758770955e-06
-1.86414117962312e-05
-1.52596093866308e-05
-6.83632300807616e-06
-2.97798517612226e-05
-3.01315269062216e-05
-1.18920644828369e-05
-1.43087235512611e-05
-2.94996634449456e-05
-1.77613706088237e-05
-2.26077828258708e-05
-1.75980031393386e-05
-1.43136461828224e-05
-1.89819453611653e-05
-4.32339470143202e-06
-2.61669000750755e-05
-9.93783164177323e-06
-2.25617990746282e-05
-1.48819977945364e-05
-2.49054153274673e-05
-2.25205180334736e-05
-7.02709649067576e-06
-7.80815507416659e-06
-1.87929886528183e-05
-2.34644235757549e-05
-1.60148226421328e-06
-2.74600807629082e-05
-1.30614889575139e-05
-2.26151150237449e-05
-1.22072356945144e-06
-3.04304629756625e-05
-2.1181338077725e-06
-2.41054935393333e-05
-4.09848200722425e-06
-4.21356037771398e-05
-1.80542573925233e-05
-1.72977249225189e-05
-3.73133309953222e-05
-1.43523400840933e-05
-3.67933275235885e-05
-4.40370137759993e-05
-2.85481013339627e-05
-3.22303325184543e-05
-3.65414591654163e-05
-3.40198202391902e-05
-7.55546051080417e-06
-1.81461259701739e-05
-6.73690889148186e-06
-1.97633883742208e-05
-6.62504021330754e-06
-1.64907134626409e-05
-2.4028352292e-05
-1.35587543246129e-05
-1.1787381085022e-05
-5.5316014510064e-06
-1.14069887967611e-05
-4.07292550084589e-05
-7.9749673891885e-06
-4.37821920028976e-05
-3.37181250100344e-05
-2.14226063413004e-05
-1.45609262060237e-05
-2.39721655482723e-05
-2.55734023470168e-05
-3.25793438873372e-05
-3.011712486724e-05
-2.29438249018817e-05
-3.94060329817028e-05
-1.77384521390805e-05
-9.86258200597739e-06
-1.18163509925157e-05
-2.60765613962359e-05
-3.14068390668588e-05
-2.34065019476257e-05
-1.45274110790997e-05
-2.26775401335803e-05
-2.16433461492232e-05
-3.17281740587943e-05
-3.05657203621944e-05
-3.00773615646864e-05
-1.38419597587739e-05
-2.57594008287578e-05
-1.18111487452358e-05
-1.15322125502967e-05
-2.63085454264032e-05
-2.6171362464115e-05
-1.96947253834881e-05
-1.59493778104574e-05
-3.87306526936292e-05
-1.90774730078604e-05
-7.66567693106166e-07
-1.26632634420752e-05
-4.62226438716518e-06
-7.70230777150068e-06
-1.07454532533015e-05
-3.15842400256929e-05
-1.10788850855522e-05
-1.56969745173362e-05
-6.02071722918225e-06
9.69637710820543e-06
-1.32932931909745e-05
-2.10233365328363e-05
-2.18209619143052e-05
-1.83702197789209e-05
-2.19765073667427e-05
-1.9323719558854e-05
8.23296102639095e-06
-1.8963048040666e-05
-1.57653454721534e-05
-2.71380551179069e-05
-2.18684286476421e-05
-1.39277208609623e-05
-5.1104450173961e-05
-2.71072527988842e-05
-2.52900684999462e-05
-9.27577086575755e-06
-2.40787750458425e-05
-3.15884369064611e-05
-1.30205419915378e-05
-2.38663060888247e-05
-2.00224978479182e-05
-1.42421953354277e-05
-6.20093274136449e-07
-9.59098167647347e-06
-3.1368222248108e-05
-2.10302568057798e-05
-2.90659012036886e-05
2.43462532564618e-06
-2.94019007699149e-05
1.19360716789339e-06
-1.29525873680182e-05
-4.60887408073675e-05
-6.50657388790971e-06
-3.60045405383189e-05
-2.26381660796131e-05
-1.1798267988098e-05
-2.88166761811964e-05
-3.99542240005166e-05
-8.97214108880241e-06
-1.63578131441025e-06
-3.14343848126503e-05
-3.03173426544031e-05
-1.92722622572879e-05
-3.09265359634943e-05
-2.94325328305773e-05
-2.96173146608625e-05
-2.07705370853418e-05
-1.32043046552706e-05
-1.15986205702341e-05
-1.01891972440208e-05
-2.18713701875734e-05
-4.29960563429325e-05
8.29984540600361e-06
-1.18926485521919e-05
-2.27967258852633e-05
-2.59009128272765e-05
-4.20276665995058e-05
-4.39125862575191e-05
-1.95565313480597e-05
-3.1210611326473e-05
-3.50608599109722e-05
-2.41921161530825e-05
-1.20424084919056e-05
-2.73982242528629e-06
-2.20010120844853e-05
-3.77325879242272e-05
-4.81107088345555e-05
-1.63538220654572e-05
-3.75698226666907e-05
-1.78881566174695e-05
-3.19404194779973e-05
-2.79440954429656e-05
-7.36736089881653e-06
-2.8155232319264e-05
-2.65563429340393e-05
-1.67331095376487e-05
-1.5343759189921e-05
-5.53023914050364e-06
-1.65705933259312e-05
-3.05508850821496e-05
-1.58080964453528e-05
-1.97218376612861e-05
-3.03488063995045e-05
-4.0852191676269e-06
-2.10824257600124e-05
-1.79726036031531e-05
-2.5028779385645e-05
-2.19167536492543e-05
-3.07575288486232e-05
-1.5919816693014e-05
-2.39991050514433e-05
-1.78751560167916e-05
-9.23782051528188e-06
-2.1630399430114e-05
-1.12348024936745e-05
-2.71536138429066e-05
-1.52101781906692e-05
-1.0590196410123e-05
-1.47546435480113e-05
-1.02175198403577e-05
-2.71059337831774e-05
-3.40747408489218e-05
-2.20047802750398e-05
-8.71688043655695e-06
-1.170209644942e-05
8.27312405654064e-07
8.66794261464651e-06
-3.05932420646938e-05
-1.66792985769245e-05
-4.43116005598791e-05
-3.83102456648147e-05
-7.40545867456761e-06
-3.59923379689727e-05
-2.77042780394971e-05
-1.522014878355e-05
-2.0755128762964e-05
-1.9140455914515e-05
-3.54234955724103e-05
-1.25840462862397e-05
-4.00490979079561e-05
-1.70090857276871e-05
-2.00516980771313e-05
-2.13920781449693e-05
-3.50616764219102e-05
-1.8535977410179e-05
-1.26632247155132e-05
-7.87276822105655e-06
-2.7834296477582e-05
-2.35384573408511e-05
-3.04035567679004e-05
-4.07568178561911e-05
-4.87695519441886e-06
-3.29289492129549e-05
-3.24286679783262e-05
-1.48785082832363e-05
5.31541542244521e-06
-4.90677894820129e-05
2.22487452723138e-06
-2.89412617483411e-05
-1.92550014483103e-05
-6.48218208863491e-06
-2.33548575880755e-05
-6.45060453516754e-06
-1.73577292981527e-05
-4.7861175670746e-05
-1.93983754756327e-05
-1.54736475647461e-05
-2.33596149502753e-05
-2.34409500266653e-05
-2.63143491467353e-05
-1.3273229608187e-05
-2.60050785791184e-06
-7.05658777806096e-06
-2.07529711860084e-05
-1.95180546168614e-05
5.09522427882071e-06
-8.58255721891421e-06
-1.7940860458418e-05
2.81486676071013e-06
-2.69459547076615e-05
-1.10232199253755e-05
-8.07040397694139e-06
-2.81544928330085e-05
-3.19377831596286e-05
-1.83156961589226e-05
-1.82587130308523e-05
-2.11230983122492e-05
-8.52500145172626e-06
-2.14222946141318e-05
-3.04939538626554e-05
-1.45324708870447e-05
1.25912934342523e-05
-2.02687977865457e-05
-1.05533462324977e-05
-2.01800129714919e-05
-1.24857856912909e-05
-1.9973491489312e-05
-4.03863993931118e-05
-2.83143930183502e-05
5.42383551356856e-07
-3.36412320332572e-05
-2.09605413349305e-06
-2.43760387486506e-05
-2.94854351244203e-06
-2.05945697148979e-05
-2.06964821542545e-05
-4.29456998423588e-05
-3.37282335262421e-05
6.1260558513018e-06
-5.37234499809453e-06
-4.28402563230086e-05
-3.99371530541815e-05
-2.32389779555406e-05
-2.60410744064754e-05
-9.08355128740188e-06
-4.05262812071207e-05
4.68287096301204e-06
-2.02369163924523e-05
-3.48124139017924e-05
-3.7107600969397e-05
-3.28457202949671e-05
-2.3120330673138e-05
-2.32086795876517e-05
-3.23951330822449e-05
-1.75920605953651e-05
-2.36235667198943e-05
-2.67044456142636e-05
-1.89558014271545e-05
-1.66495898958164e-05
-4.14010139912495e-05
-4.57804170894168e-05
-3.88337152267029e-05
-1.09686812322598e-05
-1.22462316373439e-05
-8.95379918812989e-06
-1.98269461492876e-05
-3.08572579173263e-05
-2.31956221854113e-05
-1.88823402144082e-05
-3.92300090460203e-05
-2.24693509143124e-05
-2.326299851383e-05
-2.16546955407936e-05
-1.15694083801937e-05
-1.64164073592337e-05
-3.57111407296855e-05
-3.85709253085823e-05
-9.01299608239578e-06
-8.78972160081671e-07
-2.79623811397941e-05
2.91728036796722e-06
-1.31336987482438e-05
-2.74754966078034e-05
-4.05360881918705e-05
-1.24674618189605e-05
-5.17645593410403e-05
-1.7449482808479e-05
-2.73319136522555e-05
-2.70577831033277e-05
-1.8478697028077e-05
-2.36612761588579e-05
-2.025798844169e-05
-2.86788410856725e-05
-2.64481934721384e-05
-2.19648254771607e-05
-1.21241090230128e-05
-1.24201667744708e-05
-2.49602729803952e-05
-1.58510022101063e-05
-2.47178252570573e-05
-9.44881645622922e-06
-1.22945386267359e-05
-2.55471570537582e-05
-6.99961764105867e-06
-1.70990439916009e-05
-5.15287524969369e-05
-2.94704905886229e-05
-1.01409712308405e-05
-2.17523866013837e-05
-2.49665564016055e-05
-2.64255405068812e-05
-1.66784101154003e-05
4.10334485168812e-06
-8.27096042509652e-06
-1.75087595682126e-05
-2.65091477300168e-05
-2.41765706968737e-05
-8.89775999198654e-06
-3.79168943291824e-05
-2.91477410978343e-05
-1.880854194033e-05
-1.53510514902342e-05
-2.21887648297132e-05
-1.27177156737334e-05
-2.78207048745464e-05
-3.25317214181227e-05
-4.70992894667104e-05
-3.14188085770251e-05
-3.13472730532469e-05
-3.83551654646832e-05
-2.17745961164998e-05
-2.79713987297996e-05
-4.11538342859213e-05
-2.53325749347754e-05
-1.79409174249776e-05
-1.44847597043917e-05
-2.88755177339251e-05
-1.33483140121413e-05
-2.05631637504538e-05
-2.25297184304354e-05
-2.55952287704528e-05
-4.46367397213284e-05
-2.27474517246428e-05
-1.57804980629387e-05
-2.9629099845356e-05
-3.79359365225897e-05
-3.41623094429566e-05
-2.19157633351391e-05
-6.08265224806148e-06
-2.34941324587893e-05
-3.4172408599928e-05
-2.11377097425252e-05
-3.26571523628187e-05
-3.35782703409848e-06
-3.8567705668861e-06
-3.04717989027601e-05
-4.27738510918404e-06
-3.99867596092162e-05
-2.24832725328626e-05
-3.80392090887153e-05
7.03889162730562e-07
-2.49871413267008e-05
-1.13759530876786e-05
-2.11958900320624e-05
-4.49254430736832e-06
-9.02429403225643e-06
-2.83773341597993e-05
-2.05911037079024e-05
-1.23261148500604e-05
-8.55084971723269e-06
-1.91878305169623e-05
-2.27007166828832e-05
-3.77297655891284e-05
-1.07705940900812e-05
-2.21888141366087e-05
-9.34164951465634e-06
7.74143594798869e-06
-2.14874979141315e-05
-8.79192331579408e-06
-2.36947120791294e-05
-4.65024299739312e-05
-1.98407714847238e-05
-1.62304619425502e-05
1.83419802743496e-06
-2.54969555209595e-05
-3.58216066583459e-05
-5.97097185283245e-05
-4.1206885215057e-05
-4.69835610678805e-05
-2.28041405644942e-05
-2.38378269589368e-05
7.13444035220672e-06
-3.48386395237484e-06
-8.6268238539694e-06
-2.15144549833475e-05
-1.82316525067464e-05
-4.34327936194508e-05
-1.27942607953669e-05
4.28173935581137e-06
-3.70329898912152e-06
-2.57912037675316e-05
-4.01909354556113e-05
-2.24802518172291e-05
-1.01082549621891e-05
-1.41526424591747e-05
-2.5772875652336e-06
-3.02846540124884e-05
-2.80246828680579e-05
-2.04745720058643e-05
-1.83415739583871e-05
-1.99083755670442e-05
-2.00151990062835e-05
-4.34232614765052e-05
-2.13968821275606e-05
-1.62996468163959e-05
-2.14723775832096e-05
-4.5183263750548e-05
-2.95599593983971e-05
-1.38529176448065e-05
-9.59596135661744e-06
-1.40827992844968e-05
-3.36691341216615e-06
-9.40874424408774e-06
-1.63265976876762e-05
-2.17582238953392e-05
-1.46850703621075e-05
-2.55536508688132e-06
-2.7777254778686e-05
5.30045840950139e-07
-1.29570220921191e-05
-1.98315505701768e-05
-2.7238639452515e-05
-3.31369620147099e-05
-2.88174827743456e-05
-2.11411372358914e-05
-2.68351845180798e-05
-3.47594550894297e-05
-1.32764399949045e-07
-2.56467522126452e-05
-7.66130948722626e-06
-2.12073078021173e-05
-3.01520959909591e-05
-1.9365151868371e-05
-1.01128436675337e-05
-1.25619499083435e-05
-1.16423022438321e-05
-2.30508460450378e-05
-2.47501965762729e-05
-2.21707228193212e-05
-2.06715048992091e-05
-5.63731868049776e-06
-2.64825604779874e-05
-9.26456032350601e-06
-4.41351275936605e-05
-3.28581746943709e-06
-8.73609183772506e-06
-6.84349855081923e-06
-2.0411578420454e-05
-1.41115968965594e-05
-1.8508264117095e-05
-4.21029984207434e-05
-2.42615347012901e-05
-1.57292633680317e-05
-1.255598951765e-05
-8.02528485229041e-06
-1.28868993916719e-05
-3.66600993190943e-05
-4.55122248703587e-06
-2.06817223601996e-05
-1.93874983576251e-05
-2.96985013594852e-05
-2.11665168184694e-05
-9.89494049697405e-06
-2.80956062411869e-05
-2.15404919428412e-05
-2.57162324041705e-05
-2.27571711285731e-06
-3.88965807569078e-05
-2.68955604055677e-05
-2.0610567427527e-05
-2.97209603716444e-05
-2.23184174987325e-05
-3.59956062205712e-05
-3.86634085947497e-05
-1.64145474357281e-05
-3.23769095891415e-05
-3.15888807515716e-05
-3.01776375531885e-05
-2.62833059360745e-05
-9.79527529919066e-06
-2.93887027809958e-05
-2.15687194163353e-05
-6.20501447758519e-06
-4.06841749615905e-05
-2.08246741225794e-05
-1.51109695197899e-05
-2.74417795676869e-05
-1.01397611579913e-05
-3.36846633956561e-05
-1.58960331808421e-05
-3.35503699824475e-05
-2.11187307864304e-05
-1.95722462826045e-05
-2.40968778818319e-05
2.26040826669837e-06
-2.55143874399457e-05
-2.13003881047305e-05
-2.8300193199399e-05
-1.11897021244821e-05
-1.24744834343956e-06
-4.41535506683483e-05
-2.13987428542401e-05
-2.14694673122454e-05
-1.60009100590881e-05
-4.03770391112403e-05
-2.75135097685794e-05
-2.55693063973707e-05
-1.58919840687547e-05
-9.10270761281438e-06
-2.14356818581178e-05
-1.94594803202221e-05
-1.02200306901833e-05
-2.13995375957595e-05
-1.11369765358146e-05
-8.08024687100049e-06
-2.70195872270432e-05
-1.03841074281251e-05
-3.89730326764229e-05
-5.88123113278774e-06
-4.86783459589525e-05
-3.55189031039784e-05
-2.96604073759397e-06
-3.48999166270581e-05
-7.37797583638469e-06
-2.61090486141457e-05
-1.80150208262567e-05
-2.05057430110985e-05
-9.47263295206545e-06
-2.6110597011401e-05
-2.02207956102403e-05
-4.5787908841677e-05
-3.32739722828847e-05
-1.287464670571e-05
9.5847423254113e-06
-2.15974653140592e-05
-2.86102869195755e-05
-1.6986084833657e-05
-8.58843245768968e-06
-2.35570677762403e-05
-3.50550712935699e-05
-1.56986127792184e-05
-3.97633035198676e-05
-1.36124590193186e-05
1.64487506421296e-06
-2.21547345375699e-05
-1.01522857841945e-05
-9.59757776571704e-06
-2.4068673035184e-05
-3.53595158233507e-05
-2.48319283740721e-05
-4.17758895893106e-05
-1.34429024481876e-05
-3.48054334962931e-05
-4.77045527214271e-05
-8.76430379463474e-06
-2.16719191466999e-05
-3.96179096285275e-05
-5.84250875400825e-06
-2.49486609623139e-05
1.85153714373298e-06
-2.86371437091364e-05
-3.67869137852252e-05
-1.7225937993139e-05
-7.21123013420425e-06
-2.33629860594451e-05
-7.91270335340409e-06
-2.70382578848421e-05
-2.4335297915776e-05
-2.41741682016034e-05
-3.17991087599347e-05
-2.09788390186622e-05
-3.43542112354442e-05
6.47299439767578e-06
-3.19642944722105e-05
4.81083714905142e-06
-3.24152412609175e-05
-6.33717816938721e-06
-1.17936164055717e-05
-2.42594723274945e-05
-2.58668126733802e-05
-2.3575500168647e-05
-7.07890411702492e-06
-2.7635848039141e-05
-3.09252212610058e-05
-1.29690832768184e-05
-1.83065883754723e-05
-1.92830694558288e-05
-2.03701583622274e-05
-2.24943009725951e-05
-3.43718545227468e-05
-6.25889231044263e-06
-3.63461561510945e-05
-3.05859070853063e-05
-2.44530695302753e-05
-1.50429192598076e-05
-1.94362532943764e-05
-3.42272630573634e-05
-3.45786361843297e-05
-1.65671019338623e-05
-1.24782760506409e-05
-1.82041924500274e-05
-3.16935663007221e-05
-2.36189940323021e-05
-1.79839565433734e-05
-6.54385016678875e-06
-1.38570648705432e-05
-3.28717893281961e-05
1.14366743247265e-06
-3.67642869660344e-05
-2.76816421978816e-05
-5.45031956078362e-06
-2.72811540017721e-05
-1.22050520188818e-05
-3.13749202411614e-05
-2.78553491769698e-05
-3.41551816647486e-05
-2.52063555902498e-05
-1.03616151863633e-06
-1.42959381661268e-05
-1.34475524241604e-05
-7.90906224929495e-06
-8.64190092631385e-06
-1.85675436655063e-05
-3.44866138130506e-05
-3.6406824313912e-05
-1.67611432504524e-05
-1.76893880045074e-05
-1.64927481260525e-05
-2.35311276005544e-05
-2.34520446239043e-05
-3.23655920563082e-05
-2.07055803083539e-05
-1.59339250594509e-05
-1.81854556712515e-05
-3.54527099641671e-05
-4.09378457013316e-05
-4.85331430650912e-05
-4.01777643174797e-05
8.62426660857753e-08
-2.1384267036162e-05
-1.60809869101744e-05
-2.66989932599741e-05
-1.7119972909933e-06
-2.2600096424067e-05
-1.9452230659893e-05
-3.33286988250812e-05
2.32305462793269e-06
-3.3841925709641e-05
-1.32753335095346e-05
-1.53881928325911e-05
-5.97016264606052e-05
-7.37436520030487e-07
-1.37651123025293e-05
-3.03245093949367e-05
-3.18812130135032e-05
-2.40622267542533e-05
-1.61422590119723e-05
-2.1650927330271e-05
-3.72119877921733e-05
-3.05745639853311e-05
-3.23971747392562e-05
-2.54171299616079e-05
-1.60090755247466e-05
-1.20363024172888e-05
-2.38820590582696e-05
-1.22883272722925e-05
-3.37800970328638e-05
-1.89235355861441e-05
-8.61064529101016e-06
-1.82061722534801e-06
-3.84786793471703e-05
-2.19353525113248e-05
-1.6687058558152e-05
-2.4581413445247e-05
5.71526420441531e-06
-1.31820187805179e-05
-2.6454421653584e-05
-4.89715534778225e-05
-8.41188943774272e-06
-4.11607896895156e-05
-1.60847965383822e-05
-9.76288402118078e-06
-3.4866145482497e-05
-1.60065685201873e-05
-2.37864336002767e-05
-6.00385605525539e-07
-2.08873185564928e-06
-3.01292929194613e-05
-2.87615422083863e-05
1.6225223555751e-06
-2.23957152886344e-05
-1.01079802982091e-05
-6.2682473793621e-06
2.51853897477185e-06
-8.96117667288343e-06
-1.59579734337647e-05
-3.56808359860387e-05
-2.83612027278034e-05
-1.60226111847552e-05
-2.97177724582326e-05
-1.29954641446072e-05
-2.35028278933325e-05
-3.75293334803401e-05
-1.89435878486629e-05
-1.45666526144282e-05
-2.09438535278396e-05
-2.90384009432659e-05
-3.43658027932438e-05
-1.28257373640763e-05
-3.80215004413418e-05
-4.07810114744001e-05
-6.70616536938446e-06
-8.65122075435587e-06
-2.97733374117636e-05
-1.74207306061509e-05
-2.89991385128243e-05
-1.64532271594273e-05
-2.64297372927451e-05
-2.52701906897843e-05
-2.0879559619811e-05
-2.98921213947882e-05
-3.4130905369029e-05
-1.86629269174865e-05
-2.44621506149767e-05
-2.23876295991929e-05
-2.16433404190798e-05
-4.47176312232996e-05
-2.65921089754232e-05
-2.12058919574963e-05
-2.23063397342094e-05
-2.02311414466685e-05
-1.43243029174306e-05
-9.6216160567296e-06
-1.42736642666226e-05
2.2735340094427e-06
-3.84595016657998e-05
-1.95820117666261e-05
-1.74784453405082e-05
-7.82809236017185e-06
-4.37210959579277e-05
-1.4456402106215e-05
-1.65607786380437e-05
-1.41944770632194e-05
-1.69299141591885e-05
-6.88833292268525e-06
-2.16558373325768e-05
-2.99870933411525e-05
-3.3847626728607e-05
-2.02762394057808e-05
-1.50937515684967e-05
-1.91299349090848e-05
-1.24398510400476e-05
-3.80761411001048e-05
-2.5526447472574e-05
-1.09058255527308e-05
-4.2936530485142e-05
-1.69949132906086e-05
-3.64327259202437e-05
-2.31198447194339e-05
-3.64681834409221e-06
-2.28363403317242e-05
-2.76110569185294e-05
-2.52894917464746e-05
-7.72283527651395e-06
4.76890581242416e-06
-3.48049340053007e-05
-2.08657939670968e-05
-1.43165145338667e-05
-1.12773703535606e-05
-6.51871768134006e-06
-1.51888655715704e-05
-4.99642000769819e-06
-2.22068741923202e-05
-1.69173556635804e-05
-2.94298187454841e-05
-2.61704058957326e-05
-2.20863728566419e-05
-2.58240632104428e-05
-2.19581553693034e-05
-4.90111497842414e-05
-2.07442262022939e-05
-2.09307382302436e-05
-2.94000706409031e-05
-1.65044656381651e-05
-3.02792656907884e-05
-2.4429494865301e-05
-1.14846937083994e-05
-1.17537419110887e-05
-1.41502927840557e-05
-1.89341886518337e-05
6.75560657485705e-07
-4.27006031506436e-05
-2.39759880176344e-05
-2.53881703153487e-05
-1.30736906360134e-05
-3.34151050123816e-05
-2.9145984591855e-05
-2.13463700042268e-05
-1.84673727941894e-05
-2.61618997483035e-05
-2.68440963190792e-05
-1.0910223767645e-05
-3.8996577213619e-06
-2.23510316616355e-05
-7.37872474331644e-06
-2.21207032537642e-05
-1.44293358294762e-05
-1.97629953022626e-05
-4.75698447407011e-06
-2.31182575355162e-05
-1.53247193837019e-05
-2.16845279799375e-06
2.88087259281804e-06
-3.06737702884656e-05
-1.97631135723928e-05
-1.30871807230957e-05
-5.25414118589945e-06
-2.85639121077548e-05
-3.29764499020464e-05
-2.5021363018267e-05
-3.98796259821145e-05
-1.33573554007859e-05
-2.61558137533905e-05
-2.40789735242117e-05
-1.17189653178376e-06
-3.78064924637223e-05
-1.89514319585351e-05
-4.57860914629735e-06
-2.0764603008423e-05
-1.17352188325827e-05
4.35786208382796e-06
-1.81918687902851e-05
-3.45745572974746e-05
-1.76211012106164e-05
-3.87584725405254e-05
-4.02919007457013e-05
-3.59139794579855e-05
-2.44524904053429e-05
-4.64316842394297e-05
-2.1645060899194e-05
-1.67070660008021e-05
-1.60310118521405e-05
-2.98869535243994e-05
2.57383573770646e-05
-1.67977079844961e-05
7.75782984302314e-06
-1.48126008091158e-05
-2.44529615143303e-05
-1.4548377678898e-05
-2.35731847582503e-05
-2.53722460297421e-05
-2.98050215696123e-05
-2.26761488013458e-05
-8.06318177824911e-07
-1.00355266929756e-05
-1.89999662560959e-05
-1.33714320441574e-05
-1.67867018360467e-05
-1.0062240970309e-05
-4.2835855215137e-06
-4.84191124363983e-05
-2.27121638865595e-05
-2.78998076844926e-05
-1.37213515488922e-05
-3.0665698003326e-05
-1.7115600151958e-05
-4.96247316029984e-06
3.4434470843189e-06
-2.42547738563148e-05
-2.71374536170687e-05
-2.27496129922156e-05
-2.54410196278552e-05
-4.51673001330527e-06
-2.08076242645609e-05
-3.19228200235262e-05
9.09229728198976e-07
-3.4954596722636e-07
-6.67548364141037e-07
-1.28410265166493e-05
-1.21649194254972e-05
-4.24680898955477e-05
-4.44049484355043e-05
-1.83302998993782e-05
-3.46053231640979e-05
-8.86452566718029e-06
-2.40106066152596e-05
-7.89121151255378e-06
-1.34642488168373e-05
5.89415266302265e-07
-4.04324633768312e-05
-1.38063990829547e-05
-1.49159029274281e-05
-6.32779199170875e-06
-1.49490866882574e-05
-1.81582845550888e-05
-1.29007829719931e-05
-4.4656501901272e-06
-1.78592120526626e-05
-1.63982450715493e-05
-3.62396320954444e-05
-1.14643643264334e-05
-1.93657506807798e-05
-2.7063733667937e-05
-1.94189792970274e-05
-1.86351072999806e-05
-1.12584711661687e-05
-2.42561284749099e-05
-2.54646310438265e-05
-3.28865048084088e-05
-3.58909343276745e-05
7.53471942734981e-06
-1.64927934007624e-05
-1.66816733359397e-06
-4.90391489141582e-06
-2.80410127723908e-05
-1.03920027091205e-05
-1.40833676061573e-05
-1.15625638749668e-05
-2.17007032362336e-05
-2.60345088588616e-06
-1.7183232980918e-05
-2.2044054771602e-05
9.5804529594052e-06
-1.9322056818495e-05
-2.87854834795957e-06
-3.19837197881298e-05
-3.5080442382297e-05
-1.91004993983636e-05
-2.36413298714884e-05
-2.42822645801785e-05
-3.66238033457156e-06
-2.44687165195681e-05
-3.36110311099054e-05
-7.95300589093558e-06
-1.97378301111576e-05
-2.13964714363835e-05
-1.43500991704928e-05
1.01544069824721e-05
-3.99052141928583e-05
-9.04652938122578e-06
-2.83380777662513e-05
-1.13974343776535e-05
-3.52509221830575e-06
-1.8557997568936e-05
-3.78264765119933e-05
-2.42090058405108e-05
-2.99579482163939e-05
-2.8255374838269e-05
-8.84820194099247e-06
-1.69649783646649e-05
-1.85622898037097e-05
-2.78399846342995e-05
-2.71798073837873e-05
-1.81543874044215e-05
-2.32797905484365e-05
-2.4613816430763e-05
-2.26314305114486e-05
-3.91010219428549e-05
-3.26064716264022e-05
-2.44304481622939e-05
-1.68431949753846e-05
-2.06768183226093e-05
-1.09096766407917e-05
-1.29701822144735e-05
-2.36592018094008e-05
-1.21822218965805e-05
-1.80349904867998e-05
-3.8546041437186e-05
-1.33831716133377e-05
-1.03329981943572e-05
-2.7151626241393e-05
-1.29304245637104e-05
-2.74106783707246e-05
-1.75931948723555e-05
-3.33894282714101e-05
-2.15447448877564e-05
-5.79846928692581e-06
-2.28769381254569e-05
-4.67812649584386e-06
-7.21644107198547e-06
-3.41064306475464e-05
-1.62375294063511e-05
-3.14986083077483e-05
-1.89206928333456e-05
-3.70671962992635e-05
-3.23271409571316e-05
-2.60311998581827e-05
-1.09560023676078e-05
-1.70988045924664e-05
-1.85667550757773e-05
-1.32023101417059e-05
6.45345173086324e-06
-1.20774800059984e-05
-2.45314422151933e-05
-2.4312381080862e-05
1.21999613734894e-06
-1.38741703912679e-06
-3.36099472805881e-05
-2.25529281202235e-05
-7.39130402671119e-06
-3.52310699829e-05
-2.13484304183523e-06
-1.14923332224978e-05
-1.48041699822907e-05
7.58928705190081e-07
-3.69321765300632e-05
-2.55109386363537e-05
-1.44840975845862e-05
9.71890867846019e-06
-1.42621064679369e-05
-1.18318722736912e-05
-4.16866013710188e-06
-1.2099977516614e-05
-2.65272584936783e-05
-1.90937132746174e-05
-2.36804603464119e-05
-5.29512694938236e-06
-1.89984694333003e-05
-3.00584065339392e-05
-1.20643547802475e-05
-6.57535306803799e-06
-5.11695486680298e-06
-1.27560829090927e-05
-1.45640079657449e-05
-2.72669158933216e-05
-1.12638960952945e-05
-9.6789990774068e-06
-1.1319682276242e-05
-2.58454429432178e-05
-2.67496780221597e-05
-1.45159121253018e-05
-2.18972379868826e-05
-4.506194322504e-06
-1.66758221648801e-05
-2.47355576199114e-05
-2.24111021549109e-05
-3.18414310787319e-05
-9.22225361365079e-06
-3.90745444068933e-05
-1.96025275466937e-05
-9.23613626662555e-06
-3.13600875911466e-05
-2.64358027123083e-05
-3.44226651024227e-05
-1.20797457931098e-05
-2.9548878252225e-05
-7.01885409316248e-06
-3.09885098360927e-05
-2.73497279937439e-05
-2.37734647118856e-05
-6.48874375328332e-06
-1.45099806833352e-05
-1.01488704709469e-05
-1.97853420875454e-05
-3.96410527052354e-05
-1.54761877205468e-05
-2.07435110767173e-05
-2.28971400956968e-05
-2.07226498351882e-05
-4.22505358257206e-05
-3.14004628071087e-05
-3.57864888890337e-05
1.45053587558518e-06
-3.52588109729568e-05
-1.35485889612153e-05
-7.84001901298408e-06
-1.91701627772878e-05
-1.71921177282115e-05
-3.17016611922872e-06
-3.13365945367012e-05
-1.64806595887426e-05
-1.77202261974567e-05
-4.41991652370799e-06
-1.81070617683505e-05
-2.12891432482109e-05
-7.49364106422512e-07
-7.21043434815149e-06
-1.99630579919837e-05
-2.4272855680368e-05
-2.77097615488679e-05
-2.94011507517928e-05
-2.94465299087432e-05
-2.69176005106486e-05
-2.405229139235e-05
-1.08922094315088e-05
-9.46963778117952e-06
-1.94800645945503e-05
-2.19374199960205e-05
-1.22422708536297e-05
-2.0553283429416e-05
-1.10536988562265e-05
-1.66065344550536e-05
-1.29729311699799e-05
-1.05702917299122e-05
-6.10212133140566e-06
-7.91063823704751e-06
-3.35364753621352e-05
-1.08507975315148e-05
-1.64600115106759e-05
-2.2612958239563e-05
-3.11089170327489e-05
-3.41018792202215e-05
-2.81244518657667e-05
-1.50357625623629e-05
-1.65631172574567e-05
-3.02609756033336e-06
-4.72561500038706e-05
-4.06195508724858e-05
-2.44497141976713e-05
-1.82968900611399e-05
-2.54774847726954e-05
6.05651225649838e-06
-3.0075522323303e-05
-3.19106714640491e-05
-2.44814556301103e-05
-5.1727012119959e-06
-2.46188913822102e-05
-1.89205812342936e-05
-4.08808564593525e-05
-2.16352953068799e-05
-1.33374975696858e-05
-3.05903485309303e-05
-1.93901407046804e-05
-2.32243722621764e-05
-1.70954470883542e-05
-3.50050472756956e-05
-2.64994158860573e-05
-3.0371055125243e-05
-8.85922225081722e-06
-3.45943787687234e-05
1.3767630691592e-05
-3.40930798136032e-05
-1.36110843339125e-05
-1.72487542291206e-05
-2.11160648388117e-05
-1.82465275278214e-05
-2.95331547264793e-05
-2.79785240384444e-06
-1.08817967557697e-05
-1.72455412331583e-05
-2.03332500649316e-05
-2.0325120144349e-05
-2.07474109121923e-05
-3.13184179697407e-05
-2.62578244997017e-05
-3.24702723338005e-05
-3.44660722498636e-06
-5.32539884798157e-05
-2.26826307939792e-05
-2.50544761534182e-05
-1.8289510191714e-05
-1.97784217064974e-05
-2.09611811609932e-05
-3.05989549406704e-06
-1.70500733438164e-05
-8.74356894926463e-06
-5.74425658281696e-06
-2.46231149693387e-05
-1.60996712969591e-05
-1.28563906959337e-05
-1.63354352394264e-05
-5.02803819707066e-06
-1.13871333644841e-05
-2.21832847854379e-05
-1.61941352243173e-05
-2.28841551212005e-05
-4.51488545434512e-05
1.60137640895459e-05
-9.21804189139459e-06
-3.03266253886184e-05
-1.82219843881354e-05
-1.20023116009387e-05
-3.07881506078829e-05
-1.78627576157871e-05
-6.86148239690797e-06
-6.9326606688872e-06
-7.62089079230308e-06
-1.61763397331326e-05
-2.29167841401741e-05
-3.69329733877346e-05
-3.89219071406132e-05
-1.70199857592548e-06
-1.56754336486199e-05
-3.16437729673055e-05
-1.9353428853504e-05
-2.33662586164472e-05
-1.29924062348438e-05
-7.15329968134642e-06
-3.71586129547406e-05
-2.51266290965846e-05
3.14638616826793e-06
-2.29175878780072e-05
-2.51219654615053e-05
-2.91566743570469e-05
-2.12982288217692e-05
-2.74087671490099e-05
-1.27856050361712e-05
-1.34591428940885e-05
-3.26502333347359e-05
-1.73173610581415e-05
-2.79772436314469e-05
-7.72280766403293e-06
-3.46455102991358e-05
-1.89241262182576e-05
-1.16964631930194e-05
-3.34743080021988e-05
-2.59891048914275e-05
-3.21461900077479e-05
-2.16383454060791e-05
-6.34307326070096e-06
-1.84963783572024e-05
-2.947692491922e-05
-2.65525115959168e-05
-4.87620663136244e-05
-2.07930736599207e-05
-2.40786363389733e-05
-2.18530026031011e-05
-4.39731077395823e-05
-3.67272406037935e-05
-2.69077061018068e-05
-3.38072350972039e-05
-2.80817040396158e-05
-4.35578455912234e-05
-2.40427990203911e-05
5.20980215806739e-06
-2.49632176728297e-05
-4.68586237621054e-05
-3.08715429594686e-05
-1.3726753854444e-05
-1.17964253587572e-05
-1.27784903268592e-05
3.11752841851031e-06
-1.38705198734975e-05
-2.48579188950421e-05
-4.46656910094358e-05
-3.96451559993819e-06
-3.0258162706388e-05
-8.78514915899159e-06
-3.10053631834243e-05
-2.41177002432118e-05
-5.93483420743933e-06
-1.92564087046332e-05
-1.38319510644985e-05
-1.53863923649666e-05
-3.37920663774369e-05
-3.7626796795737e-05
2.77215929401401e-07
-9.32884748639853e-06
-1.30414150056232e-06
-1.33980913318234e-05
-2.01796003482383e-05
-1.5800362144681e-05
-2.75117988326914e-05
8.72348173664751e-06
-4.20254865245271e-05
-2.28481880762992e-05
-2.40810029772329e-05
-2.03922841663468e-05
-1.01072349870599e-05
-1.50637702348231e-05
-2.89222706038068e-05
-2.85543177218333e-05
-1.52031939646891e-05
-7.58057743153131e-06
4.37156074768277e-06
-1.46417678985604e-05
-2.22212759125731e-05
-3.1041706229126e-05
-2.31525696573672e-05
-2.66915545307004e-05
-2.08355162840203e-05
-1.91930818097314e-05
-2.23640370430667e-05
-3.18978081883505e-05
-3.43919083637594e-05
-2.6965908366527e-05
-2.57668530927117e-05
-1.94734152998561e-05
-2.45488544037812e-05
5.84044829114916e-06
-3.1320918842444e-05
-2.43064556253358e-05
-5.05571066234397e-06
-1.23678395412768e-05
-3.54674886819386e-05
-2.47916732870017e-05
-1.91295975713277e-05
-2.46014691437522e-05
-1.56540209449039e-05
-2.09701445158999e-05
1.89757144175194e-06
-1.75998459933707e-05
-3.06638817607895e-05
-3.47947354271686e-05
-2.4050109541741e-05
-1.0640073581414e-05
-2.37522574551495e-05
-3.54504611327335e-05
-1.29479967427919e-05
-3.31330397423506e-05
-6.63546209609144e-06
-2.09123720498904e-05
-2.31424045693515e-05
-1.69450817862477e-05
-3.57076407677698e-05
-1.21851338151243e-05
-2.3834416268135e-05
-2.54166867276477e-05
-5.2678380122702e-06
-2.26371707701944e-05
-1.19641900161739e-05
-1.70443119855192e-05
-2.00109872974914e-05
-1.85622906218425e-05
-2.37984523688983e-05
-1.55937107619709e-05
-1.27484665364019e-05
-2.93607762480805e-05
-3.22230144255056e-05
-3.50057435396543e-05
-3.90550107884223e-05
-1.93401351177891e-05
-2.15527116690659e-05
-2.52283861272721e-05
-1.11904028245141e-05
-1.8172657234525e-05
-1.70354187781183e-05
-3.68430043542552e-06
-4.93983873590111e-05
-9.87567544985733e-06
-2.22105347809449e-05
-5.20308192657153e-05
-1.27726703907983e-05
-3.23177003054001e-05
-2.03922785647961e-05
-2.4381922758491e-05
-2.13970402878513e-05
1.44189121675695e-06
-2.39786604560723e-05
-2.25650528688246e-05
-2.22116499780491e-05
-3.29716283775956e-05
-2.76826683010886e-05
-5.70444929552667e-06
-1.91332301608583e-05
-2.6337467162e-05
-2.04231412855819e-05
-3.64902033056602e-05
-3.27764122577842e-05
-1.31659720599792e-05
-3.87013049915179e-05
-1.41364641363102e-05
-3.6526829031256e-05
-3.0002147185965e-05
-2.50758195276117e-05
-2.37429940320381e-05
-8.93560337146784e-06
-2.0884521214227e-05
-2.6291692152038e-05
-3.66099388897858e-05
-2.85966854366865e-05
-3.33936308486733e-05
-1.44642910237273e-05
1.65417158905215e-05
-4.78292150486119e-05
-1.54657391027596e-05
-1.15503037807994e-05
-1.41679795996338e-05
-1.48111838593458e-05
-1.56593069373872e-05
-2.02221501620617e-05
-2.44582944111328e-05
-3.11063980290364e-06
-1.5010969801718e-05
-4.16608626265127e-05
-1.09531195542983e-05
-2.38828232688093e-05
-1.08679562483298e-05
-2.3638722526306e-05
-2.65779612662541e-05
-2.39543668046083e-05
-1.46710586130369e-05
-2.86860622439739e-05
-1.8292618591816e-05
-3.30864236188514e-05
-2.80307627999033e-05
-1.99262111757973e-05
-1.94307034033785e-05
-4.94431119918826e-06
-6.01172192062041e-06
-3.23528665649478e-06
-2.07016040416735e-05
-1.65637186632801e-05
-1.54055400373439e-05
-3.80693392344926e-05
-3.16744538765312e-05
3.54852717553338e-06
-2.45193203059402e-05
-1.99779327964143e-05
-2.49121610344366e-05
-1.25427704747771e-05
-2.67038250653445e-05
-2.66826333436084e-05
-1.43329446733101e-05
-6.91636904812018e-06
-1.27249019450328e-05
-3.33883428777314e-05
-4.56566855878543e-05
-2.2587134569291e-05
-1.00358731809236e-05
-8.27656586889502e-06
-1.44598641164035e-05
-2.42046943471538e-05
-3.87605188606237e-05
-2.25994671623206e-05
1.78358872987091e-06
-3.79777900308633e-05
-1.61703927749096e-05
-1.65796265652449e-05
-2.74396489218441e-05
-3.34855100903709e-06
-2.48313833585165e-05
-4.29575064533091e-06
5.39573418023189e-06
-2.37480029541481e-05
-2.30534025730658e-05
-2.55844245136844e-05
-2.74675664507738e-05
-1.7430698399592e-05
-1.44240035531827e-05
-3.49607443782602e-05
-8.65097155009498e-06
-7.08068495035479e-06
-2.83494991184544e-05
-2.18723122592519e-05
-2.04981283500483e-05
-2.79806652842925e-05
-1.3684318884082e-05
-5.60591657874879e-05
-3.13118344680751e-05
-3.19748919881852e-05
-3.05127119102284e-05
-3.19002664148261e-05
-1.94966210685263e-05
1.2560463934585e-06
-1.80836455830502e-05
-3.95085893853193e-05
-1.75108516613993e-05
-1.84376677742099e-05
-2.16339403708846e-05
-1.56822861532603e-05
-6.53542403739475e-06
-1.66616486560947e-05
-8.092232894919e-06
-2.22941621305592e-05
-3.49686353302364e-05
-1.70518730344188e-05
-9.20039917387708e-06
-2.92867879099672e-05
-2.14318053726268e-05
-1.85278210270665e-05
-1.30450257031659e-05
-2.36695303259585e-05
-2.2071823995859e-05
-1.29636472696664e-05
1.67914650069431e-05
-1.81539763022263e-05
-9.62867953285343e-06
-8.80682726784198e-06
-1.50684062114059e-05
-1.82311203411865e-05
-3.21918043860477e-05
1.09522928649135e-08
-1.04864484716501e-05
-1.77734145009215e-05
-3.232126392766e-05
-1.76835928656034e-05
-1.30093911968285e-05
-3.39579316599797e-05
-7.33837192369465e-06
-1.09810592051569e-05
-2.33551268541928e-05
-6.97440789898111e-06
-1.98434299291945e-05
-2.96244095043139e-05
-9.5727998072537e-06
-3.64979934784392e-05
3.11833838945405e-06
-1.86684233490574e-05
-3.83491606908783e-05
-1.65872052081834e-05
-2.12582895886003e-05
1.61881574625774e-06
-2.9798598602475e-05
-3.62482871027576e-05
-2.55295059824388e-05
-1.90254125372212e-05
-5.0809729981598e-05
1.87426546143368e-06
-2.49535201406936e-05
-1.50553515545761e-05
-1.85821436582883e-05
-2.56513738261015e-05
-7.84023665524385e-06
-5.52514318950594e-06
-2.0899229218982e-05
-2.74841102394276e-05
-3.20513616032568e-05
-2.4895448689127e-05
-1.27852035486705e-05
-4.28277915336412e-05
-3.81714915298699e-05
-4.15450521131049e-05
-1.90496477137658e-05
-8.87005939436617e-06
1.56918784014083e-06
-2.63592054033051e-05
-2.44725922874164e-05
-3.47985041460301e-05
-8.8938485345536e-06
-2.88925421220303e-05
-4.77082901568103e-07
-2.12425014591572e-05
-1.86168535522555e-05
-1.55798438678428e-05
-1.40403542247802e-05
-1.18789496639185e-05
-1.46657281608884e-05
-1.64493498502763e-05
-2.0510119124207e-05
-3.24883495019842e-05
-2.52193750810296e-05
-4.42063431277919e-05
-2.6526022970145e-05
-3.54403081921757e-05
-1.78623950052484e-05
-2.59474758887413e-05
-1.92515873201635e-05
-2.71767857772014e-05
3.78240675074673e-07
-2.10344522106436e-05
-1.19748803825929e-05
-4.84246605647095e-05
-1.20090430829962e-05
-2.54381634767067e-07
-3.28315344917946e-05
-2.51661654602897e-05
-9.12279664390566e-06
-2.86327542293423e-05
-1.31200590238318e-05
-2.94828384222201e-05
-2.79786634684205e-05
-1.12568416231098e-05
-3.23368959259344e-05
-3.03187686319669e-05
-2.64668150288739e-05
-3.78406240755892e-05
-2.5338681798984e-05
-1.33269189185972e-05
-1.19375752785539e-05
-3.06239847897313e-05
-4.35272559667061e-06
-3.11600128944828e-05
-2.37681317221528e-05
-1.95826160864453e-05
-3.13546727132541e-05
-1.84076006183468e-05
-1.14021477761211e-05
-2.20234742982942e-05
-7.93587258922983e-06
5.43493907617529e-06
-7.03514368115375e-06
-2.06628170948212e-05
-1.81430420500545e-05
-3.43087584269733e-05
3.53316543161914e-06
-1.14982852225973e-05
-9.13992393059841e-06
-2.33777430648487e-05
-3.05602795209756e-05
-1.49053285533822e-05
-2.08798970939905e-05
-3.21385961509749e-05
-2.29504535482311e-05
-2.44292614974783e-05
-3.0736801901761e-05
-1.29773180227305e-05
-1.24488283086075e-05
-2.87129077403504e-05
-3.06274206778721e-05
-8.41631459765115e-06
-1.1593235238951e-05
-3.76012973025178e-05
-1.95174837445895e-05
-6.06104383325179e-08
-4.41957076270972e-05
-9.72587004429923e-06
-1.62416133325009e-05
-1.21814398376609e-05
-2.20376438638705e-05
-6.81721059155179e-06
-2.26657159937889e-05
-2.96570803577012e-05
-2.68785467939411e-05
-1.11899424789997e-05
-2.62452201261542e-05
-3.45046245665171e-05
-2.93958152232238e-05
-9.00285799528751e-06
-2.3064362095716e-06
-3.38870852321945e-05
-1.26599642341527e-05
-2.63388614227111e-05
-2.4132965501851e-05
-6.70755121500262e-06
-3.77415429417199e-05
-3.52596822384327e-05
-3.83399374740463e-05
-1.57394000495509e-05
-3.37113866109096e-05
-3.11629707776824e-05
-5.32795414716275e-06
-3.06074258742337e-05
-7.99982908390544e-06
-3.87995454212532e-05
-2.22852418634897e-05
-2.64865882014288e-05
-1.47348263471759e-05
-1.75145347536277e-05
-4.64718646961003e-06
-3.20617285225008e-05
-1.38722169241473e-05
2.23636219648058e-06
-5.54123107792346e-06
-2.37364777811311e-05
-1.87742818765821e-05
-5.97705944024411e-05
-1.98970833454857e-05
8.62200611417865e-06
-2.23859419894566e-05
-2.4336020868721e-05
-2.72397375792951e-05
1.86070539834357e-06
-1.1404598205169e-05
-2.25887884102961e-05
-2.70015240844092e-05
-3.5584543761268e-05
-3.38078373042447e-05
-1.07642617219621e-05
-2.9450599149643e-05
-1.88542035318148e-05
-2.27389779910735e-05
-2.32333127266584e-05
-1.58455391751542e-05
-1.95869938000931e-05
-3.65947321239597e-05
-1.17344281413778e-05
-2.04600519865126e-05
-2.74200293557558e-05
-2.40618627803028e-05
-1.85691875065651e-05
-3.49894319420657e-05
-2.54794115641015e-05
-9.96601736861397e-06
-3.51784061982395e-05
-3.94281995988675e-05
2.49937333576505e-06
-9.30480748118031e-06
-1.07630896961171e-05
-9.89838599965968e-06
-3.36663779261107e-05
-2.69256216708927e-05
-1.62710663986709e-05
-3.78184687870788e-05
-3.50767064096482e-05
-2.93453835309309e-05
-2.4986207777429e-05
-2.75334825285268e-05
-1.26722066586159e-05
-3.32465053686727e-05
-3.94846241142482e-05
-4.60940841897353e-05
-2.29809662690829e-05
-2.57056494831838e-05
-4.71115032748179e-05
-4.53568944371663e-05
-1.73462164416989e-05
-3.8950604092345e-05
-1.07365297901594e-05
-2.17309240074626e-05
-2.54308024124935e-05
-3.09221700038613e-05
-2.76716040290618e-05
-2.76977554557711e-05
-4.07674950225585e-05
-1.26426918326672e-05
-7.54075860845948e-06
-3.46616956092079e-06
-6.50205949114273e-06
-3.03784861729504e-05
-3.77709326406419e-05
-3.22436474701567e-06
-2.48450633520803e-05
-8.0087420856427e-06
-1.64521507259679e-05
-8.67822647974768e-06
-9.17357435151098e-06
2.24387599327621e-06
-3.800440066321e-05
-7.2620286952397e-06
-3.51462735163948e-05
-3.01597256157284e-05
-2.66885651970625e-06
-8.96579490415284e-06
8.07001202969621e-06
-2.87551264595159e-05
-2.30621113084256e-05
-2.24519563346669e-05
-7.59834770547402e-08
1.29013863417192e-05
-3.76712423213033e-05
-3.74340720142821e-05
-1.96917013294095e-05
-9.68939975958048e-06
-3.27256512526129e-05
-2.94275481479635e-05
-2.49666099413827e-05
3.73120931082719e-06
-7.38179499621362e-06
-4.20215594776217e-05
-2.00377048605937e-05
-1.67788212549062e-05
-2.33514746980381e-05
-1.24883403542321e-05
-2.51766821402955e-05
-1.06011599280407e-05
-4.25529027602709e-05
1.49765385831624e-05
-3.51394005104768e-05
-2.10792196243781e-05
-2.76393694196948e-05
-4.36108604707821e-05
-1.26278988037418e-05
-1.60584967322368e-05
-2.79560800218904e-05
-1.90178729862649e-05
-2.36746217421763e-05
-1.47975986957244e-05
-2.15323495998478e-05
-2.04634443241105e-05
-1.28544115765164e-06
-1.52439550197971e-05
-2.91271521731873e-05
-2.76647152030352e-05
-1.61377112215081e-05
-3.04251137259339e-05
-7.59396784809321e-06
-4.06412487991338e-05
-1.34720586965548e-05
-4.79396163653268e-05
-3.30958763058715e-05
-1.56762125723165e-05
-6.06487025831015e-05
-2.88556027542935e-05
-2.15039838902567e-05
-1.36239643292467e-05
-2.14491802956165e-05
-9.53388489113275e-06
-7.2449539911087e-06
1.37853138171487e-05
-1.89653389511139e-05
-2.77995366495784e-05
-1.81261134974427e-05
-2.85529773660409e-05
-1.84906219724786e-05
-1.51900085360069e-05
-2.52954811461228e-05
-4.0020661882677e-05
-2.40408935258216e-05
-2.19022845274542e-05
8.43835091699847e-07
-6.50882959536295e-06
-3.78577449831492e-05
-1.55854795129829e-05
3.95093597276826e-07
-2.40531422360448e-05
-1.20543801345507e-05
-2.29217211671997e-05
-1.1719664984904e-05
-2.1471485003857e-06
-2.91637182164689e-05
-1.40140692202001e-05
-1.51224115569676e-05
-3.06892250090836e-05
-1.46747783040477e-05
-1.98447839608947e-05
-1.237690873703e-05
-2.44498745605954e-05
-2.09299142363581e-05
-7.38245185743958e-06
-1.98847063392927e-05
-1.01200995995741e-05
-1.03982181141241e-05
-2.88124567763583e-05
8.65298319660058e-08
9.99506695453372e-08
-4.21676763812438e-06
-2.34670471618212e-05
-1.25565900502629e-05
-1.68729621259915e-05
-1.57559972926694e-05
-1.41148618344078e-05
-1.49014953620604e-05
-2.835069582288e-06
-2.2756305808551e-05
-4.01713274870349e-05
-3.48087067416526e-05
-9.09578851807431e-06
-4.1887513052699e-05
-1.65162839349816e-05
-1.94737787431074e-05
-1.75379367159078e-06
-2.17455525706277e-05
-9.72069526985803e-06
-4.49561751607744e-05
-7.31852700296626e-06
-3.47971452830091e-05
-4.91302595413779e-07
-2.08902641608342e-05
-1.4553870225325e-05
-9.92507610542823e-06
-3.1172326553666e-05
-1.31952499629151e-05
-1.5784565499932e-05
1.33101548413606e-07
-2.20490963393271e-05
-3.23206589487164e-05
-8.30075061866854e-06
-2.01391292427383e-05
-2.43617532275259e-05
-1.73511507708666e-05
-2.02445824382667e-05
-1.79178885072917e-05
2.93852246894438e-06
-2.78230675899231e-05
-1.60542956907531e-05
-2.34201822908666e-05
-2.65128716317078e-05
1.42651569279289e-06
-2.5862718922196e-05
-1.59380339354365e-05
7.50220920088321e-07
-1.50267238287979e-05
-3.37611155147621e-05
-2.19408995500119e-05
-1.94687432844907e-05
-4.7213678607398e-06
-2.13761887031806e-05
-1.40881260578113e-05
-1.96352611131265e-05
-1.19569106060775e-05
6.18552432623843e-06
-1.99501248189723e-05
-2.38666227261817e-05
-4.42056380053366e-05
-2.66679146471454e-05
-6.63673223260697e-06
9.70377287611507e-06
-4.65124306804799e-07
-3.02498170275706e-05
-1.30260264847337e-05
-1.70337110534213e-05
-1.38334799380552e-05
-2.13747917480391e-05
-3.19750570494633e-06
-2.29316562040545e-05
-1.0542998045695e-05
-1.27577432472469e-05
-1.56722508643046e-05
-3.03343740282072e-05
-1.08827014994318e-05
-2.38017499495236e-05
-3.32617116885279e-05
-1.52892996392086e-05
-5.92253275242674e-06
-9.43092738097214e-06
-2.66738020402099e-05
-4.85104080246972e-06
-1.3832646546277e-05
-1.44266238634253e-05
-1.64159529172797e-05
5.25568021737892e-06
-3.0883808911785e-05
-1.32274782289622e-05
-2.88478351171166e-05
-2.78949651973157e-05
-1.18340980445599e-05
-4.42747541325531e-06
-1.6910075162296e-05
-5.49543015812722e-07
-3.00414617110662e-05
-2.19107073967731e-05
-3.74768097501526e-05
-1.49515481039429e-05
-1.1514248743497e-05
-4.10821845429329e-05
-1.58360703868687e-05
-1.61294549969908e-05
-4.80451993593614e-05
-1.10315913740248e-05
-2.52516438196258e-05
-2.58792570152759e-06
-1.74378901102445e-05
-1.35438405824957e-05
-2.85210839497545e-05
-5.67436402010212e-06
-1.52463469682314e-05
-2.50545731443542e-05
-5.18636238467887e-06
-1.2790766796841e-05
-2.97039546336368e-05
-2.28949387793681e-05
-1.32999929193911e-05
-2.24116518653631e-05
-4.31010794430458e-05
-1.30875874161543e-05
-4.47701801745812e-05
-1.89675149647605e-05
-3.204858404291e-06
-1.15880750036654e-05
-1.19444175072888e-05
-9.62203085584738e-07
-1.70765984778002e-05
-9.06050332540774e-06
-2.85848495590674e-05
-2.78270320110644e-05
-3.94136670779235e-05
-3.8967772050705e-05
-7.38830634536852e-06
-3.04187841146225e-05
-3.71468144231895e-05
-9.32709449756812e-06
1.06034392948982e-06
-7.97849889843728e-06
-1.66797857873379e-05
-3.3316255385821e-05
-2.98547568785523e-05
5.61717909544262e-07
-2.85963485379419e-05
6.79037262225293e-06
-5.02751086201547e-05
-3.04474291740047e-05
-2.10425978050105e-05
-5.51908367959413e-06
-3.92284854208581e-05
-1.25881781028083e-05
-3.19068055605569e-05
-1.30086411872337e-05
-1.66333193626068e-05
-2.86535303289646e-05
-3.74909510203152e-05
-3.20972817310358e-05
-2.52647137838324e-05
-2.90452183436264e-05
7.96081015704357e-06
-1.33634397372731e-05
-1.00198268932798e-05
-1.10724329690147e-05
-1.90300853578793e-05
-3.48717143636484e-05
-1.03367856858529e-05
-2.77832959586802e-05
-1.26322885274451e-05
-1.29032622141387e-05
-2.7531560006509e-05
-1.41400818444532e-05
-4.16175328381865e-05
-3.82127255523926e-05
-5.18223790380075e-05
-3.2339191462055e-05
-8.20748892903738e-06
-2.36424051853511e-05
-4.50256014230992e-05
-3.02751743116389e-05
-1.4318214393181e-05
-2.61865822635429e-05
-3.82144109474687e-05
-3.80619505086374e-05
-2.1707664993494e-05
-2.6674022460009e-05
-5.28933349514769e-05
-3.23101156835712e-05
-2.86877591866543e-05
-2.60471436854096e-05
-2.93577312441405e-05
-2.04317808420652e-05
-3.04166501969491e-05
-2.55355999571996e-05
-3.73639594276342e-05
-2.99358748751477e-05
-3.67038998924063e-05
-1.98311206743126e-05
-2.30060537696727e-05
-3.89750905747392e-05
-1.42441393194717e-05
-1.31804052236035e-05
-7.23662560745335e-06
-1.34532199664001e-05
-1.02047922655487e-05
-3.22987352582706e-05
-1.73834806525049e-06
-3.78295854398904e-05
-1.17432952186543e-05
-3.80336754593961e-06
-3.41754744885917e-05
-4.20490937905543e-05
-4.54632928039142e-05
-1.15555472885989e-05
-1.83392884135089e-05
-2.27340754004285e-05
-8.83729638793999e-06
-2.62659166484655e-05
-2.28219279373253e-06
-2.27487716370428e-05
-3.27146337234854e-05
-2.10374732927095e-05
-2.34631837398011e-05
-1.79006383800472e-05
-1.15704683026353e-05
-4.13902409894922e-05
-3.75760693827146e-05
-2.16213129874272e-05
-1.4379733889989e-05
-1.51765801609084e-05
-1.40191243894795e-05
-2.55553672263199e-05
-3.9184589156795e-05
-1.06934449335727e-05
8.41537158498374e-08
-1.7510560257443e-05
-2.87700973064435e-05
-1.08531514817416e-05
-2.65627027592115e-05
-2.89018869883296e-05
-3.04343606995972e-05
-1.93492653480967e-05
-2.25352108757765e-05
-8.76965591393709e-06
-1.55967352809101e-05
-1.25344060933804e-05
-1.45445360374232e-05
-1.99412001235269e-05
-1.93264608231432e-05
-2.11428289250269e-05
-1.49627905933918e-05
-2.09909298460817e-05
5.13696278724276e-06
-1.42103069028056e-05
-2.63585010550808e-05
-1.70670721453839e-05
-2.58694702103714e-05
-1.77661911590953e-05
-1.60152702505131e-05
3.39495464033032e-06
-2.90564554926293e-05
-1.20736850108012e-05
-2.62237792936296e-05
7.5827262278103e-06
4.27017096335931e-08
-2.92304769307731e-05
-4.12166598665817e-05
-6.56550676974577e-06
-1.52525916806798e-05
-2.26585595113496e-05
-3.24257325932128e-05
-1.16074267505992e-05
-6.94922066006386e-06
9.0799218249852e-06
-2.98595379812737e-05
-1.89126218361448e-05
-1.71541494480368e-05
-1.81471450519023e-05
-3.32735803321989e-05
-3.45775731786254e-07
-3.20025095077062e-05
-2.83731087734424e-05
-3.72481722369219e-05
-3.28306092890671e-05
-8.73273052631969e-06
-1.30036068033551e-05
-2.26605359820551e-05
3.50190024438522e-07
-3.11290418328897e-05
-2.35662700765911e-05
-2.03373295546674e-05
-4.07283450165829e-06
-2.46024243486778e-05
-4.45177330135348e-05
-3.15073873149371e-05
-1.31881910766392e-05
-2.73491031717205e-05
-2.51238735054913e-05
-2.31605720048746e-05
-1.72783592296758e-05
-3.04352189366498e-05
-2.71339133909675e-05
-2.80280439451672e-05
-1.98622954901991e-05
-1.64464567365413e-05
-3.37318208740395e-05
-2.85768481527131e-05
-3.17259687399782e-05
-2.75590209461789e-05
-4.01358417719509e-05
-1.80646413772616e-05
-2.20032831995344e-05
-1.41323478682594e-05
-2.21709518849786e-05
-3.4653361766143e-05
-4.38962180360258e-05
-2.12958335367493e-05
-2.76218304006339e-05
-4.78928997948189e-05
-2.85567904249228e-05
-1.8658571176003e-05
-1.81745137844324e-05
-1.70133380717146e-05
-2.53998200477119e-05
-4.36967559131607e-06
-1.49543237787345e-05
-1.44927098448245e-05
-2.73120823214128e-05
-2.28565812850641e-05
-5.94962864094465e-06
-1.46680176525273e-05
-1.1571846966091e-05
-1.24840571373577e-05
-2.14336389121554e-05
-3.19515302061767e-05
-2.79576772822194e-05
-1.99752797722332e-05
-1.55043293871088e-05
-1.62529449901242e-05
-4.51762651307681e-05
-3.04047267533855e-05
-1.48128874548816e-05
-3.82977835325448e-06
-1.1424247933219e-05
-2.75674492145459e-05
-2.17588654350754e-05
-3.83938416415987e-05
-1.56561161408405e-05
-2.12681479077018e-06
-1.76104918813265e-05
-3.20090632560395e-05
-4.12360340443751e-05
-2.62250257071022e-05
-1.77217869722729e-05
-2.34478378924988e-05
-3.75900927416901e-05
-1.54505716235805e-06
-1.12205397068178e-05
-2.02852613468167e-05
-8.57886394984958e-06
-2.34552063669201e-05
-1.84530401795832e-05
-3.52349673631988e-05
-2.56779139074101e-05
3.47458985880218e-06
-1.28427314397193e-05
-1.82881984661681e-05
-2.13906223933554e-06
-3.27483206104243e-05
-1.90724379407505e-05
1.71818296698493e-06
4.29826215277986e-07
-3.17422229299949e-05
-9.97914857346377e-06
-3.38389958824562e-05
-3.47759377527443e-05
-2.3289190964143e-05
-2.44301370491963e-05
-2.28797540735359e-05
-2.94288982801857e-05
-1.42557302035517e-05
-9.29062345108999e-06
-2.30307521569237e-05
-4.77432504414739e-06
-1.65982570041843e-05
-5.78141477739902e-06
-2.62601032735219e-06
-2.83457042218745e-05
-2.19227554869748e-05
-8.759986752064e-06
-1.32004927615717e-05
-3.6219026299152e-05
-1.61883661564484e-05
-1.38295807759534e-05
-2.20296561326183e-05
-3.418764761928e-05
-1.69983532731908e-05
-1.12981314125697e-05
-1.97302474782217e-05
-2.28675933510327e-05
-2.95207919546488e-06
-1.63634908256547e-05
-8.13518861554846e-06
-2.13485059487366e-05
-2.97235046410694e-05
-9.69868261634921e-06
-3.22016750777404e-05
-2.94579024515439e-05
-4.38118774561398e-05
-2.29986826147895e-05
-1.62813677105768e-05
-2.25051963815086e-05
-2.98021272774729e-05
-3.18539451145401e-05
-7.22339298164881e-06
-1.97731573773513e-05
-2.01453332075537e-05
-3.27184258968979e-05
-3.30550938609409e-05
-5.07938083372803e-05
-1.25504041632139e-05
-3.10310816879374e-07
-1.6329318412269e-05
-2.18664005796072e-05
-2.56634106437693e-05
-2.78792764407778e-05
-1.53260440231223e-05
-1.20669163044926e-05
-3.41701093911828e-05
-1.53533252976201e-05
-3.85701481364746e-05
-1.00665680398e-05
-3.26752312957708e-05
-3.12210622084473e-05
-2.17110344379996e-06
-2.02488222643371e-05
-5.25913988399109e-05
-1.32169028982438e-05
-1.33159507129073e-05
-1.81598370623053e-05
-1.11684481930423e-05
-3.69774506115214e-05
-2.84285588828108e-05
-1.7735146680879e-05
-4.39323486228051e-05
-2.32453017078051e-05
-1.7840356186465e-05
-1.8764381653774e-05
-2.22571485293046e-05
-3.62336480172847e-05
-3.60879828029613e-05
-1.43161576609972e-05
-3.72634666736177e-06
-1.38720277254194e-05
-2.85465476009397e-05
-2.66514915699682e-05
-1.60012219527523e-05
-2.8669669196679e-05
-5.81828890800715e-06
-1.97266107002271e-05
3.03076276246016e-06
-1.59809295374252e-05
-1.37533882112591e-05
-2.76902646097175e-05
-1.92332685022689e-05
-1.08678378278659e-05
2.7659611910439e-06
-1.61528008998027e-05
-2.38074205010669e-05
-1.60441371379514e-05
-3.86372289641912e-05
-2.47960706178659e-05
-3.94975684169242e-06
9.23683261692607e-07
-1.05915449959778e-05
-4.11929743316459e-05
-2.63598066709299e-05
-1.34441585807699e-05
-2.11912446115628e-05
-1.09604182983604e-05
-1.65201172187885e-05
-1.37245398850022e-05
-4.69902778502238e-05
-3.31877692213413e-05
-2.23196957616103e-05
-2.74073551547171e-05
-2.81913955319832e-05
-1.80911213967624e-05
-1.12133878023989e-05
-1.1806214417481e-05
-2.58715913394827e-05
-1.31196026115474e-06
-3.83346127177538e-05
-3.11557597510003e-05
-1.48490302603204e-05
-1.17136693093191e-05
-2.40724200735227e-05
-2.4136068334343e-05
-1.34774852691529e-05
-3.58804062845301e-05
-2.64982180566296e-05
-4.09515785400598e-05
-1.50589986549588e-05
-3.07851695120451e-05
-2.28575326246373e-05
-8.98775367145531e-06
-2.79964675365214e-05
-1.70644274758197e-05
-8.44897681693271e-06
-9.97832706151823e-06
-3.0549415517638e-05
-2.65279746379388e-05
-3.3980693930577e-05
-2.37538592321104e-05
-5.23365185506523e-06
-4.271832430276e-05
-2.23876917780914e-05
-9.98080753453184e-06
-4.15865509920506e-05
-1.89012417862107e-05
-4.0540737291296e-05
-7.51235462176058e-06
-1.27789486131215e-05
-2.69200414839777e-05
-2.47639756210634e-05
-1.4743077474831e-05
-1.98613790203608e-06
-8.18494279409314e-06
-1.1662171612313e-05
-2.22246549212371e-05
-3.49158008260918e-05
-2.60491510102465e-05
-1.43923441981203e-05
-2.728061443165e-05
-3.72124766543772e-05
-7.52285083734785e-06
-1.63881982215475e-05
-2.17026800934959e-05
-2.57307410599124e-05
-2.24192322387376e-05
-2.84044956366954e-05
-1.82621061316544e-05
2.72743453698657e-06
-1.68619585493589e-05
-4.43292370685069e-05
-8.82296133199295e-06
-8.92492803140661e-07
-1.5962700835954e-05
-3.15817697319984e-05
-1.81865178780556e-05
-1.49480384435345e-05
-3.15220117901156e-05
-1.30031370754828e-05
-1.49545660934407e-05
-2.10694708379271e-05
-3.16292079561155e-05
-4.08954884418659e-05
-1.14807993971295e-05
-3.59091849250122e-05
-1.99835408772831e-05
-3.05824666360512e-05
-3.31542644059217e-05
-3.25165464230736e-05
-1.9972349617797e-05
-6.8441186923688e-06
-2.21585941773925e-05
-4.10984409568759e-05
-1.12423192894173e-05
-5.74043556749617e-06
-8.31746797475767e-06
-1.07844719627964e-05
-2.26410463455942e-05
-2.14526843659022e-05
-4.11662188534521e-05
-8.60507804033659e-07
-8.88811344311813e-06
-3.45211013170844e-05
-1.69514911942797e-05
-6.3298199765109e-06
-2.29155280762401e-05
-1.24987165270338e-05
-2.97221080946932e-05
-3.8969749701775e-05
-2.76676346329414e-05
-2.81796279861004e-05
-1.58965430566949e-05
-3.89671420874494e-05
-1.90243762721603e-05
-2.29348546782887e-05
-1.50339231864222e-05
-2.24705073115379e-05
-2.91897667233996e-05
-2.46592452029086e-05
-2.8372723539057e-05
-1.45128912139237e-05
-1.67582246458243e-05
-7.86226826350406e-06
-1.9370961281891e-05
-4.08433597301735e-05
-5.13397461094535e-06
-2.11982758088935e-05
-2.60922337927166e-05
-3.40685781639029e-05
-6.64705645559842e-06
-3.003737751882e-05
-1.61433931693199e-05
-3.90131178155256e-05
-2.41016379901349e-06
-1.41196572742223e-06
-4.23226772618143e-05
2.53263314042017e-06
-2.62603393445996e-05
-1.53818751897477e-05
-1.03562965031414e-05
-2.32134292904448e-05
-2.58726098007125e-05
-1.16042049784857e-05
-8.63017997169323e-06
-3.72278137903465e-05
-1.01183978682187e-05
-2.13265940791357e-05
-2.95188156951229e-05
-2.7101561521809e-05
-9.30653575397956e-06
-1.71478654261392e-05
1.20433104770119e-05
-1.11953787715386e-05
-2.10561761458545e-05
-2.4504085026981e-05
-7.06736312324485e-06
-2.76333409301515e-05
-2.08559794832193e-05
-1.95271161957309e-05
-1.67132521399827e-06
-3.33831419886729e-05
-1.7255822758305e-05
-1.9149441224611e-05
-1.22407510404113e-05
-7.04731347706266e-06
7.06808389540003e-07
-1.85520442961351e-05
-1.46532688941553e-05
4.03427757376415e-06
-3.23350599870104e-05
-2.02712571807633e-05
-1.5057609827481e-05
-1.88621326781874e-05
-2.78999911787939e-05
-1.48844125684528e-05
-2.09808543274607e-05
-2.49250709434368e-05
-1.14139478351137e-05
-1.8098919930131e-05
-1.39210882266977e-05
-9.76801156402957e-06
-2.84515543069677e-05
-2.68418879440952e-05
-2.51370501877514e-05
-1.74459342658485e-05
-6.95061890074043e-06
-3.24508194549468e-05
2.86241466916828e-06
-2.33038617096383e-06
-2.0218868299687e-05
-2.20222556814122e-05
-3.32185989997469e-06
-2.35302946889737e-05
-1.69556543865379e-05
-2.5031912492826e-05
-2.88309772739524e-05
-1.24792709862534e-05
-3.15754834669441e-05
-1.99095429869277e-05
-1.93197437991133e-05
-2.03758497558931e-05
-3.38528957858362e-05
-3.69128652322511e-05
-3.46920726594951e-05
-2.90675689929556e-05
-2.59978873074786e-05
-2.31093613853373e-05
-1.74632652105977e-05
-2.1379731648724e-05
1.83501103600496e-05
-1.40523212190785e-05
-2.90009736742366e-05
-2.52870748544759e-06
-2.867766865836e-05
-1.57788016716676e-06
-4.28546679606175e-05
-2.72034357151213e-05
-1.94190028604409e-05
-1.87414706576704e-05
-6.54365944844111e-06
-2.08888511732953e-05
-2.35733566312078e-05
-1.37990764585161e-05
-8.01585571240275e-06
-1.23211316468454e-05
-1.20614345156694e-05
-1.78973242664709e-05
-1.75282827581657e-05
-2.48685737932328e-05
-1.37217999558554e-05
-1.09451117294727e-05
-1.12267143872121e-05
-1.16419072025318e-05
-2.20709098105665e-05
-1.40761192519024e-05
-1.27845228052882e-05
-3.47049174434783e-05
-1.3174959743033e-05
-1.34945457541238e-05
2.53836399435212e-06
1.65020717139424e-06
-2.16514438524858e-05
5.80975881704169e-06
-3.3960912818293e-05
-8.51058408821849e-06
-1.38596899525255e-05
-2.15081418714304e-05
-1.67853432759583e-06
-3.51312915332486e-06
-3.8048222729212e-05
2.95805500624736e-06
-1.81994546077162e-05
-1.17401038708476e-05
-1.31891318766361e-05
-5.24826659665572e-06
-6.9788646820778e-06
1.07514896263846e-05
-1.90188407888542e-05
-2.96436083278094e-05
-1.16415697652803e-05
-2.92955488282907e-05
-4.04753949523981e-05
-4.22058248239639e-06
-4.17721211284512e-05
-2.29516479306015e-05
-2.29949450771259e-05
-1.26694020887832e-05
-4.01112441092087e-06
-1.59129761601234e-05
-3.1781596990822e-05
-1.02728319716152e-05
-7.84081161334866e-06
-1.48424376251413e-05
-3.99629758933841e-05
-2.28524217739832e-05
-3.69004217834742e-05
-1.21551032475618e-05
-1.39846626142172e-05
-1.89256310687245e-05
-4.50608318003183e-06
-2.98542040147206e-05
-3.42943730478784e-05
-6.33065917361047e-06
-2.38424022631123e-05
-2.06157730495844e-05
-2.68451524578957e-05
-2.11957281714368e-05
-1.79948550944729e-05
-4.10176731837736e-05
-2.2747615924951e-05
2.09120106014734e-06
-6.51017145125994e-06
-2.7187614766629e-05
-3.17497971096754e-05
-1.27916914328712e-05
-2.77965254025794e-05
-1.21412136155796e-05
-3.28933620893555e-05
-3.8556028604772e-05
-1.44224602137628e-05
-5.39193482568215e-06
-3.2790818209555e-06
-1.44388016074118e-05
1.85790225402875e-06
-2.69248612362881e-05
-5.58565478902158e-05
-2.41303102213918e-05
-1.85590467024164e-06
-3.40045961468456e-05
-1.22264965155982e-05
-1.4477895205528e-05
-7.54047274269335e-06
-2.67291701992532e-05
-2.14575858615655e-05
-3.85797449011902e-06
1.46718587044333e-05
-1.67909203501295e-05
-1.81488950381558e-05
-1.91217174576214e-05
-1.43373585777694e-05
-1.12870567121196e-05
-2.50001084847093e-05
3.21206484572034e-08
-2.46968056078275e-05
-1.04252575062665e-05
-2.4264186336062e-05
-2.5121769244361e-05
-2.97611447442033e-05
-3.92143012974864e-05
-1.87516170573005e-05
-2.95809455914241e-05
-1.26458944949968e-05
-4.76886531687404e-06
1.3455021049404e-06
-2.47791744384964e-05
-5.7225364664994e-05
-2.35636422399687e-05
-3.35408676268646e-05
-2.31147244028541e-05
-4.92347056892234e-05
-2.42304166877579e-05
-1.00935272175236e-05
-2.57968603826719e-05
-4.08693323179599e-05
-3.99675588894841e-05
-2.49915879834859e-05
-1.84059798604109e-05
-2.39334091695511e-05
-3.72393976919517e-05
-1.28286149247163e-05
-1.22613745048185e-05
-3.57908058283733e-05
-1.07484143988455e-05
-7.37542327544539e-06
-3.34240045025911e-05
-2.14057391312326e-05
-1.0628631343089e-05
-1.31674576631824e-05
5.84660941277033e-06
-2.69243566427324e-05
-2.19796908722471e-05
-2.16563219538946e-05
-2.59045678470121e-05
-3.08249863008145e-05
-1.80718931640194e-05
-4.83048189297594e-05
-6.98218358429203e-06
-1.33721749561732e-05
-1.99486391695018e-05
-3.13928407142524e-05
-4.04062046748378e-05
-2.55737299953201e-05
3.29570458988777e-06
-1.88975449354662e-05
-2.0913978199889e-05
-4.07000767902612e-05
-3.3418799197023e-05
-1.68168986064769e-05
-2.13895392016696e-05
-2.16118433208565e-05
-2.63328050096597e-05
-2.77952666196748e-05
-4.00131140876261e-05
-1.63018511043593e-05
-1.76267648216032e-05
-1.36982810547607e-06
-4.70816756684324e-05
-1.24752169488556e-05
-2.06828073171446e-05
-3.02445961785874e-05
-3.95835409962268e-05
-3.01724534307246e-05
-2.63144486201574e-05
-2.41278804555299e-05
-1.58165742675096e-05
-1.45530734871847e-05
-7.05789466862864e-06
-1.33425029521433e-05
1.0300856717717e-05
-7.60940786480502e-06
-2.47934222902738e-05
-1.80139682458527e-05
-1.51556380658261e-05
-2.62569521165141e-05
-1.1611563829017e-05
-2.2408147175617e-05
-3.45930970361793e-05
-2.50929201480733e-05
-7.4607601033472e-06
-2.88259054988044e-05
-1.36454865098466e-05
-2.25047867878608e-05
-1.57841029083416e-05
-1.86164445363269e-05
-3.10121886207501e-05
-2.11402088894321e-05
-1.17834479460421e-05
-2.08597885795718e-05
-1.9581873397313e-05
-3.51658541236674e-06
-3.37314137772515e-05
-3.41034443619978e-05
-3.45162202332061e-05
1.79838847749371e-06
-1.82378954399034e-05
-1.69204439183177e-05
-2.5313219438682e-05
-1.728969081531e-05
-3.85329860478147e-05
-1.86403152864435e-05
-1.86535643515933e-05
-2.40907318864133e-05
-6.94089011514727e-06
-2.13274491045761e-05
-1.60474436677843e-05
-1.50741972131322e-05
-3.30707797180101e-06
-1.13810029558496e-05
-2.52899614764792e-05
-4.19280793974626e-05
-2.57577708740797e-05
-3.83320775375913e-05
-3.46198953660683e-05
-6.84182318273219e-06
-6.31881789043147e-06
-3.35107277388224e-05
-1.93390678323983e-05
-2.25945988733378e-05
-3.36447380414817e-05
-1.62656609299917e-05
-3.04835016425705e-05
-1.16857034513917e-05
-2.91706070821555e-05
-3.22011922338284e-06
-2.99043872326015e-05
-8.32010063788512e-06
-1.94524354973644e-05
-3.21837462571296e-06
-3.45571679972805e-05
-1.28032976148195e-05
-1.39527710602604e-05
-2.28455240069939e-05
-2.61625920318776e-05
-6.95565224129722e-06
-2.07781372207591e-05
-2.42475029188757e-05
-4.20626714639657e-06
-2.70229792677685e-05
-3.20628246631408e-05
-1.0084677677754e-05
-1.54578476123526e-06
4.80398994615993e-06
-3.50349095107537e-05
-2.68808216512475e-05
2.04290234249255e-06
1.14526888265104e-06
-6.64651381311017e-06
-1.09730988990343e-05
-2.21806193653987e-06
1.35507764419196e-06
-5.33660381472409e-06
-1.21227485656257e-05
-2.73564008213971e-05
-2.61350867117864e-05
-1.73828778366561e-05
-2.06558999291589e-05
-1.41782202503857e-05
-1.51464535580355e-05
-3.40164145792223e-05
-5.01555383395458e-06
-1.61994014350192e-05
-4.54982861226457e-05
-5.71846825955064e-06
-4.08842326549278e-06
2.53382982012067e-06
-2.09415310376835e-05
-1.96944448280514e-05
-2.95986042278192e-05
-1.70943864254179e-05
-9.72103975392328e-06
-5.20995178163161e-06
-2.90099835700674e-05
-7.85503354497843e-06
-3.78799173439409e-05
-1.99123487029913e-05
-1.55432801368473e-05
-3.31174444195912e-05
-2.6182182834019e-05
5.25454736626282e-06
-1.5252246723653e-05
-1.80273649765616e-05
-9.1406258571499e-06
-2.11553717394198e-05
-9.80333379771533e-06
-1.14004026520852e-05
-2.63483906747102e-05
-4.64222835993614e-05
-2.72361581069543e-05
-8.74560213384848e-06
-3.33302633368242e-05
-3.25547227506013e-05
-8.1167162081555e-06
-1.28296442056169e-05
-1.2915906484641e-05
-1.41531759166511e-05
-1.70496116682307e-05
-1.11458189355202e-05
-8.38610054673671e-06
-2.28039180124883e-05
-1.04772159294869e-05
-3.42068331901269e-05
-8.10302302475806e-06
-2.75169344511719e-05
-3.76554637971433e-05
-9.29637552814088e-06
-1.33808456935299e-05
-1.0572284721164e-05
-1.11047667220387e-05
-4.15706964874142e-05
-2.21909111195394e-05
-1.53267744498766e-05
-3.26584766372679e-06
-1.85860315857507e-05
-2.04782061369323e-05
-1.11937815265549e-05
-1.77278227779627e-05
-4.22334699028624e-05
-2.56517963090896e-05
-2.62391608844778e-05
-3.17193534044106e-05
-9.84929045082044e-06
-2.6423059444356e-05
-2.1141567967056e-05
-2.18772022828371e-05
-2.01457100424345e-05
-2.30696357695818e-05
-2.23785942480892e-05
-4.25686618174528e-05
-3.97942565023429e-05
-5.12246315313161e-05
-3.31153709491147e-05
-1.99662068217195e-05
-2.2524233410653e-05
-9.32962118621068e-06
-1.96694433382628e-05
-3.02936582542631e-05
-2.51326260103478e-05
-3.3562211028563e-05
-3.62999824498645e-05
-1.48983189255146e-05
-4.05658618676029e-05
-3.28101360777282e-05
-2.69554669338147e-05
-2.37479071930965e-05
-1.46598755725946e-05
-2.38540457579188e-05
-2.47253299177261e-05
-3.25458433250694e-05
-1.62225125163837e-05
-2.6235121416036e-05
-2.89828338376355e-05
-1.65854388851845e-05
7.30113225153936e-06
1.23778696838298e-06
-7.17926287700096e-06
-8.42057524601619e-06
-1.29031020822475e-05
-3.65612532487693e-05
-1.60427572598576e-05
-1.51245779553933e-05
-1.08950258422551e-05
-4.90378161968813e-05
-1.84444134519099e-05
-1.89628169829687e-05
-3.97921965162832e-05
-4.498332179562e-06
-1.86085001017441e-05
-2.752201579655e-05
-2.76868340311376e-05
-5.94179997916613e-06
-3.04641651208971e-05
-3.66098543273221e-05
-1.98215821114549e-05
-2.55609873551243e-05
-2.8648630165086e-05
-3.41185146247811e-05
-4.64304216681989e-05
-2.96003409897275e-05
-3.41236970329296e-05
-3.25598063744156e-05
-3.87346505585342e-05
2.38180723511791e-06
-1.0421688733328e-05
-3.69780393465331e-05
-2.62536715182462e-05
-3.61988307824167e-05
-2.94588252497172e-05
-1.84032445410477e-05
-5.03024728775811e-05
-1.15945181534241e-05
-3.12256407082007e-05
-1.98074048318434e-05
-1.46928109831095e-05
3.91088376736282e-06
-2.06098108168067e-05
-1.50961766072596e-05
-3.76768974832968e-06
-1.85982914645278e-05
-3.26506898920921e-05
-6.36334715744943e-06
-6.7483826148891e-06
-1.45888574439268e-05
-6.24204219993243e-06
-1.24588738403178e-05
-2.31870483451521e-05
-2.11689726044325e-05
-6.72604127342174e-06
-1.7988033909713e-05
-6.93040668214742e-06
-2.27520577833012e-05
-4.80610421770189e-05
-2.08103455105474e-05
-1.70801483075922e-05
-1.83106605522992e-05
-3.0285016207658e-05
-2.72555672981906e-05
-1.51373380066294e-05
-8.43856886593276e-06
-2.13804985757194e-05
9.35640632798813e-06
-3.71426441296941e-05
-2.54053691256225e-05
-3.72619149093668e-05
-2.24075196122904e-05
-2.39562333311388e-05
-1.31714190459159e-05
-2.69116599932791e-05
-2.86002517284466e-05
-3.65285768277152e-05
-2.53129233497853e-05
-4.13968472375006e-05
-1.97587416510833e-05
-2.3190743443413e-05
-2.14075474066223e-05
-1.71031083153291e-05
-1.58153762869917e-05
-9.6719163985278e-06
-2.93346890049959e-05
6.4204268757147e-07
-1.34700056474429e-05
-2.06410677925617e-05
-2.92782029378544e-05
-1.89557946136661e-05
-1.16989075803137e-05
-1.68109791847261e-05
-2.65690145407642e-05
-2.21532893933416e-05
-1.29922651035407e-06
-2.1001853176341e-05
-7.23021858604547e-06
-8.83571274579539e-06
-6.31713359074988e-06
-1.91379782166436e-05
-6.7243983009275e-06
-3.70124402434577e-06
-2.1799452353805e-05
-8.38236428021028e-06
-2.76794406577976e-05
-2.33245157184705e-05
-9.02875842197219e-06
-1.2105117947889e-05
-2.56447538784236e-05
-3.799873775314e-05
-1.28570518598305e-05
-2.81887342093896e-05
-1.50147576067437e-05
-4.12558044001246e-05
-3.18847163790724e-05
-3.05790754397606e-05
-2.5494313274375e-05
-3.65378098894893e-05
-2.90363996110015e-05
-2.15075969345848e-05
-2.11585408765471e-05
-2.72849647066608e-05
-9.11182678895316e-06
-2.42475960561173e-05
-1.39094011639569e-05
-2.29415269791236e-05
-3.33558598302407e-05
-7.78755373010779e-06
-7.04120138254269e-06
-8.95373857299695e-06
-6.3885800830243e-06
-1.64461578932179e-05
-2.24860763291844e-05
-1.30511736426936e-05
-1.96230668947061e-05
-1.27010382029956e-05
-2.46459561581144e-05
-3.83921612521854e-05
-3.14023838411022e-05
-9.53531284736522e-06
-2.39589584863955e-05
-1.09290360937264e-06
-1.3348177295352e-05
-1.69435384457601e-05
-1.8915000560503e-05
-6.63236058273535e-06
9.73641816566061e-06
-2.62427631429721e-05
-2.28374510261309e-05
-1.93629960164473e-05
-3.64832432706708e-05
-2.34922489980481e-05
-2.22295116921049e-05
-3.88299860473117e-05
-2.2043433359221e-05
-1.74966243985522e-05
-3.64520652070015e-05
4.75790978090564e-06
-4.62818453684773e-06
-3.33575259562778e-06
-3.22655257352967e-05
-4.23425514502266e-05
-3.58631527973783e-05
-2.709047513958e-05
-2.67820155545896e-05
-2.97847580210397e-05
-1.34139756547861e-05
-2.65726909766499e-05
-2.82965753755216e-05
-7.85411971777711e-06
-2.01155203004726e-05
-4.25706086626908e-05
-1.87745391051365e-05
-3.29912582583668e-05
-2.32869129056538e-05
-9.01142404264114e-06
-1.14176426002971e-05
-1.9518502468592e-05
-2.18141600268047e-05
-4.77586582974669e-05
-1.36557262880869e-05
-4.34128589656206e-06
-2.59344606924534e-05
-3.39702118722163e-05
-2.9527969068076e-05
-3.65470937106207e-06
-3.85223168121124e-05
-8.48344682782814e-07
-2.62846960150532e-05
-2.70162812280522e-05
2.41009598296523e-05
-8.18515820390219e-06
-9.98523195874624e-06
-3.79064071220467e-06
-2.81114990562833e-05
-8.82453547627085e-06
-3.8054921561427e-05
-2.79654795395989e-05
-1.123810143015e-05
-3.75285051615285e-05
-2.64595215141121e-05
-3.12465796444921e-05
-1.55241243968175e-05
-2.07678823216124e-05
-2.05457500896787e-05
-1.61392943060451e-05
-2.23601451220965e-05
-3.69797067586501e-05
-1.35868135242095e-05
-2.78686308593295e-05
-3.7036314939098e-05
-8.02109771074629e-06
-2.04567967948247e-05
1.95620158926382e-05
-3.79575278837655e-05
-3.16522647913102e-06
-1.7678786533062e-05
-3.80049223731675e-05
5.82942861398558e-06
-4.27995364924998e-06
-1.51616825607631e-05
-1.31959834844398e-05
-2.00688752386323e-05
8.1395152518696e-06
-2.00976693740709e-05
-2.33921561533302e-05
-3.28749198618895e-05
-1.72090391115735e-05
-5.95961109929086e-06
-2.11593554865501e-05
-2.02154113602422e-05
-9.34760741590721e-06
-2.70850012286642e-05
-2.24595055770646e-05
-8.02567160821423e-06
-2.34416935600761e-06
-1.8857788527034e-06
-1.1580064943601e-05
-5.79802132306792e-06
-3.10593585918585e-05
-3.11171589486789e-05
3.24932066673065e-06
-1.41066072920531e-05
-2.21408135641122e-05
-2.05781859450845e-05
-3.96860581627964e-05
-1.14243960121774e-05
-2.02998362418379e-05
-3.79121863148128e-05
-4.65355169131744e-06
-5.14691488018648e-06
-2.1585889762504e-05
-2.88591693739564e-06
-2.31598667357664e-05
-3.60020625308235e-06
-1.1377245333625e-05
-9.00780695479646e-06
-1.68428335580385e-05
-1.54865680082246e-05
-1.923725117388e-05
-3.72755519821637e-05
-1.52373692258655e-05
-3.73592698947127e-05
3.39610355551616e-06
-2.09190565257379e-05
-3.58970156331653e-05
-3.14404697957691e-05
-2.70728815810285e-05
-1.20328131358167e-05
-2.19918879365171e-05
-3.1445236596164e-05
-1.35039902914624e-05
1.91775215865532e-06
-1.47543388618357e-05
-3.41487229126804e-05
-3.2413345825564e-05
-3.69435218408899e-05
-1.6610312262788e-05
-3.03170484078942e-05
-2.00547794029579e-05
-1.6753092117798e-05
2.35091472677495e-06
-1.40387512547884e-05
-1.87802252959375e-05
-2.94995410558469e-05
-3.60992936881496e-05
-3.5863370085481e-05
-1.86442541140817e-05
-2.45834198097781e-05
-1.18418829210509e-05
-3.93814603589656e-05
-1.75994034488603e-05
-3.09485259832862e-05
-3.63702198615166e-06
5.16072775296605e-06
-3.87445114611624e-05
-2.23434336682403e-06
-9.95013946862061e-06
-2.09037398301e-05
-1.69111966211801e-05
-3.42491505375945e-05
-1.450963465847e-05
-7.45785527141351e-06
2.68608926229001e-06
-2.45625184279988e-05
-1.72636921716146e-05
-2.49224107952953e-05
-1.69682891507184e-05
-2.12380004843476e-05
-1.54993850800562e-05
-2.49980077401242e-05
-8.6446200831994e-06
-3.89618794764983e-05
-2.89117716569817e-05
-3.69920228770949e-05
-2.24876216705319e-05
-1.18712671034555e-05
-3.52810932505741e-05
-4.16969285337132e-05
-2.82250851240736e-05
-2.33127073445422e-05
-2.53375531439513e-05
-1.5491358575782e-05
-1.99422245871575e-05
-3.81060697841337e-05
-8.34906431956821e-06
-2.70122145980454e-05
-2.1229626041815e-05
-1.96259493539899e-05
-2.39161897096833e-05
-5.9019598714574e-06
-7.51653071757807e-06
-3.99313894858162e-05
2.1661209674737e-06
-3.7393129551913e-05
-2.94300499136767e-05
-2.64210446150641e-05
-9.60214292572672e-06
-1.95594099249484e-05
-3.53501599967206e-05
-6.73028119953869e-06
1.20502084551101e-05
-4.01016810257395e-05
-5.21957779016041e-05
-2.56607432258295e-05
-3.42040882712986e-05
-2.45829232429944e-05
-3.37763646022681e-05
-5.69490066824032e-06
-1.2011678238294e-05
-3.70234555533516e-05
-2.51119537716189e-05
-2.00068099250706e-05
-2.15597893843526e-05
-1.90605533739288e-05
-1.68998280366012e-05
-2.50028645643952e-05
-6.90438978862918e-06
-2.74461946593635e-05
-9.67627627533373e-06
-1.06058053442847e-05
7.17831059101452e-06
-2.60423897355501e-05
-1.06112663861501e-05
-4.5407512115159e-05
-1.53801363594868e-05
-9.77172790920069e-07
-2.52935790066013e-05
-1.82434186915104e-05
-7.49221132595957e-06
-2.71491562688612e-05
-1.46351753379928e-05
-1.49989907420009e-05
-8.0371690804216e-06
-3.48800425412193e-05
-3.58226826860249e-05
-2.1033355847644e-05
-3.49319257106536e-05
-1.93945497992319e-05
-2.98058164657472e-05
-2.88207081268209e-05
-1.90850600156561e-05
-5.48908565457379e-05
-2.26688987705066e-05
-2.10774178322625e-05
-1.88520399371657e-05
-1.9524897923972e-05
-6.41306882360878e-06
-1.1426074286716e-05
-5.64004393856514e-06
-3.00258343059865e-05
-2.61502264614648e-05
-1.27472727563985e-05
-5.49291216377544e-05
-3.14667048562681e-05
-2.46105886047996e-05
-3.41228137838413e-05
-1.16746634169337e-05
-3.58825387757614e-05
-2.64900387608625e-05
-1.70269259448933e-05
-1.32432106657189e-05
-2.71407308188884e-05
-4.14994012067018e-05
-2.80030327488677e-05
-2.45699981861264e-05
-1.84734026732666e-05
-2.73981852565988e-05
-1.48483091221768e-05
-3.24790515674858e-05
-1.90722774171612e-05
-8.72959388744697e-06
-1.98576548384059e-05
-1.92570899291672e-05
-3.02541908749901e-05
-6.34995333338727e-06
-1.5897432482875e-05
-4.82053309117762e-05
-2.0344851268893e-05
-2.85711587902784e-05
-3.5146175861818e-05
-3.85098313273846e-05
-1.03462390217139e-05
-2.90993467883117e-05
-2.83227218096128e-05
-7.0185266576736e-06
-1.5463597551198e-05
-2.21556692973424e-05
-4.10582536947844e-05
5.78820599700234e-06
-1.24989253298523e-05
-2.54822364198145e-05
-2.70663988521016e-05
-2.00483865123419e-05
-2.23274883933427e-05
-3.27584557522231e-06
-2.9590707829787e-05
-2.7059073778969e-05
-2.50609729681173e-05
-2.37489376976953e-05
-1.20972679277631e-06
-2.35335226731828e-05
-4.95940994855743e-06
-4.27932329536968e-05
-1.57517691735774e-05
-2.19584293002682e-05
-1.61906341082845e-05
-1.86169586631469e-05
-3.6771827711656e-06
-3.49411400963385e-05
-2.12617966945532e-05
-1.47337888187847e-05
-1.80498017550372e-05
6.7361372189201e-07
-2.58805625344759e-05
-1.65274525333514e-05
4.58345074651079e-08
-1.93819698630396e-05
-2.64443759038813e-05
-2.83123393023813e-05
-3.46975378935111e-05
-4.82270730218327e-06
-4.0611455063162e-06
-4.0571015978709e-05
-2.03730644640208e-05
-2.20977043364224e-05
-2.50593999762157e-05
-7.87818583589429e-06
-1.56801322720185e-05
-1.33740612155993e-05
-5.81768956403765e-06
-2.00993719547674e-05
4.78367197902977e-06
-2.95230191034333e-05
-3.23450441212015e-05
-4.12497691741677e-06
-2.54030243609008e-05
-2.74588431882505e-05
-9.85969033352943e-06
7.3320809493011e-06
-2.25121703623503e-05
-2.29089656545293e-05
-2.29699251924129e-05
-2.6183092818695e-05
-2.20063023656455e-05
-1.35277016401813e-05
1.71881510518224e-05
-1.8351440808906e-05
-2.52594343208413e-05
-3.40150059978165e-05
-9.55333722869849e-06
-4.18208558311787e-05
-3.32134527494592e-05
7.92632539368427e-07
-1.68028744020275e-05
-8.36142121210301e-06
-1.32072860887954e-05
-1.1328568748816e-05
-1.67711117218211e-05
-2.01739538590798e-05
-1.84196370702404e-05
-3.09444771583205e-05
-4.85474586315797e-05
-1.34382374619882e-05
-1.81107396645453e-05
-1.43062551549743e-05
-3.72636283367778e-05
-4.61740224755337e-05
-1.94966261036853e-05
-2.08143313120205e-05
-1.72336250663192e-05
-1.89486739313059e-05
-2.14396562858783e-05
-2.22946326670858e-05
-1.47046234844312e-05
1.08617731212952e-06
-1.65971348812546e-06
-3.56303207721648e-06
-2.7181010151352e-05
-1.58548461851079e-05
-1.05198475051294e-05
-2.03913181937002e-05
-1.78035513644719e-05
-1.82350318718077e-05
-2.35996359285037e-05
-1.0382797775454e-05
-1.8627104733286e-05
-1.37062951718194e-05
-3.88215697856916e-05
-1.84670725276073e-05
-1.27405560124626e-05
-4.4419034812116e-06
-2.48649940413124e-05
-8.7946907856861e-06
-1.5456629530312e-05
-4.03775363802783e-06
-9.52366405217345e-08
-2.56812471535004e-05
-7.89190441225544e-06
-9.73356932755781e-06
-2.89691116323462e-05
-5.99801633833163e-06
-9.96048964093405e-07
-1.25030850594496e-05
-3.08043223352376e-05
-9.46279299026281e-06
-2.60560230543933e-05
-1.84415423499859e-05
-1.22655627448116e-05
4.50325604769239e-06
-7.79137847226744e-06
-4.86760370628611e-05
-3.61636288939077e-05
-3.72744099134695e-05
-2.38809716022762e-05
-2.68227562891761e-05
-1.57715370847357e-05
-1.77554952421306e-05
-3.77737297215139e-07
-1.49358013800368e-05
-1.13102691259456e-05
-1.34911842735956e-05
-4.74673318209903e-05
-1.41552349517579e-05
-3.12916204206439e-05
-3.73312711633447e-05
-3.15210790096782e-05
-1.73955221829117e-06
-2.93962878752274e-05
-1.51945510172825e-05
-1.53522436199136e-05
-1.68355376927831e-05
-1.99994629166829e-05
-3.0926989158631e-05
-2.26263428210307e-05
-2.05012323961194e-05
-2.02650412386911e-05
-4.00571444479681e-05
-2.16848791916247e-05
-1.33939428914026e-05
-1.03318034651008e-05
-8.94841680455059e-06
-2.41199115548041e-05
-1.56617102939304e-05
-4.20911298190754e-05
-2.75180738231478e-05
-2.73096958482727e-05
-1.90338013514157e-05
-3.7532774435671e-05
-3.75990204942736e-05
-2.02452216692859e-05
-4.03831497774217e-05
-2.23873892094668e-05
-3.13394077905514e-05
-2.14011537838787e-05
-1.7947192155971e-05
-2.18636727028524e-05
-2.41236370281303e-05
-1.38852661449868e-05
-3.8612821569287e-05
-1.44429729834415e-05
-1.43432702082583e-05
-2.03714460255889e-05
-2.23247430996075e-05
-3.98108983886516e-05
-1.33589052754242e-05
-2.77328177789436e-05
-2.84279090947101e-05
-2.35983742744348e-05
6.18437631162995e-06
-1.51364791094486e-05
-1.48573159616027e-06
-1.55969711652697e-05
-2.97061405275578e-05
-2.70078406599892e-05
2.55296202145074e-06
-2.92383828521006e-05
-5.18818998254506e-05
-3.0678185882424e-05
-3.29578630098648e-05
-1.27833325724788e-05
-1.66876449224015e-05
-3.68323219426173e-05
-1.1023018335516e-05
-1.41437263307893e-05
-2.79461627096174e-05
-6.36194867668528e-06
-2.67196255791568e-05
-1.17374643564417e-06
-2.0065031388226e-05
-6.69026263047964e-06
-1.61320797956537e-05
-1.03664109961817e-05
-4.08415148467978e-05
-2.05666729409371e-05
-2.24337253082793e-05
-2.80210219935083e-05
-9.93650777616504e-06
-1.91269527678383e-05
-3.51419782968475e-05
-1.36640286402194e-05
-1.66090374987311e-05
-3.19440328140952e-05
-8.40276864174991e-06
-1.54316860388449e-05
-3.08630282495857e-05
-1.86933555896892e-05
-2.27291081865305e-05
-4.51225724249716e-05
-1.8624658638911e-05
-2.36263438976771e-05
-5.90222783672647e-07
-1.0406922514216e-05
-3.02667420563626e-05
-3.02309057755065e-05
-2.80147666926053e-05
9.04040768322379e-06
-1.30818688132592e-05
-3.16422669933431e-05
-1.44557686874596e-05
-2.67846886712376e-05
-2.08180346747017e-05
-7.28289907932277e-05
-3.98360358668353e-05
-4.60945708837457e-05
-2.9086953440559e-05
-2.36252109335037e-05
-3.75149998200346e-06
-2.2113883523992e-05
-1.66016436547713e-05
-2.59598928153648e-05
-1.50598920669582e-05
-2.09136461761928e-05
-1.21453595118579e-05
-1.90324212693309e-05
-8.43200475502549e-06
-1.51287487671856e-05
-1.65091388413754e-05
-3.6827372760861e-05
-3.67422154562223e-05
-1.67356783711732e-05
-3.48961312170937e-06
-1.82894938794574e-05
-1.00976448425434e-05
-2.28778769277583e-05
-3.31867013796153e-05
-3.7367031476725e-05
-2.7625994034896e-05
-2.47657293020726e-05
-3.08144026629918e-05
-3.46561131608716e-05
-6.75814831777961e-06
-1.99643289586464e-05
-2.54406996640522e-05
-1.43350278077238e-05
9.32695049660255e-06
-1.87211195512992e-05
-1.87895730348129e-05
-4.44163665575534e-05
-9.70382091688032e-06
-2.01734105456087e-05
-3.6686234114153e-05
-2.14226728698871e-05
-1.94451766107865e-05
-1.0523435542369e-05
-3.54599768615731e-05
-5.2469325562172e-06
1.11127218480302e-06
-2.06290953781327e-05
-3.56399615225228e-05
-9.97028267401583e-06
-4.20327052159537e-05
-3.40985764245395e-06
-1.72042708648225e-05
2.52889040284588e-06
-3.10293570893836e-05
-2.0690977285238e-05
-3.0175851053562e-05
1.80018486557388e-06
-6.12123054453066e-06
-5.38879881911009e-05
-1.18622339796773e-05
-2.40710204337355e-05
-2.42252127863473e-05
-3.61740952343599e-05
-3.58105746261192e-05
-1.5615260295277e-05
-2.79510452584128e-05
-1.64424651847958e-05
-5.51178542293793e-05
-8.80336269023063e-06
-2.25440476232882e-05
-3.44621634238877e-06
-1.87904467905436e-05
-2.15498677603206e-05
-1.63877603501882e-05
4.63411347952709e-06
-1.94413371438553e-05
-6.36953384904531e-06
-1.70204087960022e-05
-1.30213483733656e-05
-7.52448072426382e-06
-2.83411804919792e-05
-1.47718757806805e-05
-1.72768174512546e-05
-3.97433601171603e-05
-2.41734193662793e-05
2.28539804932834e-06
-3.77521641236162e-05
-1.90928988775884e-05
-2.09144756133887e-05
-2.6690735684117e-05
-4.13528284483336e-05
-7.25075028968439e-06
-1.32602060867162e-05
-6.65324727262755e-06
-3.27526228573403e-05
-1.89284306052209e-05
-8.18282015426012e-06
-4.57782213751926e-05
-2.98671088700543e-05
-1.82307518321264e-05
-2.61541835244177e-05
-8.36186241793744e-06
2.64046354205881e-06
-2.75447752236937e-05
-2.58596175749924e-05
-2.49981206089496e-05
-3.36912982286518e-05
-1.27271929045839e-05
-2.07760855119151e-05
-9.45076351780671e-06
-1.60429049502968e-05
-5.28727604277119e-06
-2.61282138531652e-05
-2.96077412117504e-05
-1.40422367822748e-05
-5.05139244794659e-05
-1.51247067696005e-05
-1.11957580755903e-05
-2.33152949191425e-05
-2.65353878103054e-05
-1.44531861134029e-05
-1.30345947123263e-05
-3.16164397852571e-05
-8.42951552211467e-06
9.46819142314562e-06
-9.42657608079354e-06
-6.86192734450976e-06
-2.57736622069908e-05
-7.5299394474801e-06
-1.59881625663504e-05
-3.16740930210801e-05
-4.1843262535301e-05
-3.18335485217724e-05
-1.28309578088108e-05
-1.35306138816643e-05
-2.26264060596135e-05
-2.33497473797487e-05
-1.33321057999918e-05
-3.02359370866389e-05
-1.89497394542431e-05
-2.45277983790485e-05
-4.87273668389288e-05
-1.07320215004757e-05
-1.82837241205989e-05
-1.71093235142516e-05
-9.11751827200076e-06
-3.99907582793979e-06
-3.15303082257123e-05
-2.87721612535571e-05
-3.51090293533353e-05
-8.01172687324346e-06
-2.83897768625044e-05
-2.03527412004642e-05
-8.95090579306634e-06
-3.53581410665094e-05
-1.94774818397056e-05
-9.86019462493027e-06
-1.06199219630927e-05
-4.21879668712075e-05
-1.39903281646782e-05
-2.39258900646708e-05
-2.20145175622117e-05
-3.42954249956947e-05
-8.02798252146101e-06
-3.36739948761897e-05
-8.11577758946708e-06
-1.58601414035301e-05
-2.64250679159591e-05
-3.54618643810371e-05
-3.42193286611234e-06
-2.82719699090186e-06
-2.77537056011504e-05
-1.74791059042379e-05
-4.12390457236342e-05
-1.89415043215734e-05
-2.68483710491214e-05
-3.18003111592086e-05
-2.62294748585766e-05
-2.21932344797209e-05
-3.6990987330046e-05
-4.08613704075321e-05
-2.64621461642908e-05
-1.29640519572391e-05
-3.02955941152393e-05
-1.79148711434144e-05
-1.37303054206083e-06
-3.93633543235203e-05
-2.84826588124555e-05
-1.46163344630885e-05
-1.31175731659706e-05
-1.3377613242154e-06
-1.54122684071783e-05
-2.20277410901551e-05
-1.21765482663933e-05
-2.37812821651162e-05
-2.29234388238338e-05
-6.23621429659525e-06
-2.87348117236056e-05
-2.05137012559782e-05
-2.01535501953174e-05
-3.01013889138521e-05
-1.81396662101298e-05
-1.92491634453033e-05
-1.80927096589772e-05
-1.74896642318184e-05
1.31600638530187e-09
-5.47393487268106e-06
-9.09722369063512e-06
-2.09102683404968e-05
-3.75053217925849e-05
-1.46108581342508e-05
-2.13582080075584e-05
-2.64323376605207e-05
-1.3607517673195e-05
-3.14826857741152e-05
-2.18255024080181e-05
-4.8379516078767e-05
-1.06194546470014e-05
-2.89889309458635e-06
-3.260123007327e-05
-2.34096065908413e-05
-1.2033772114678e-05
-2.66499643468422e-05
-5.18787975296445e-05
-1.65383846043123e-05
-6.38247355413772e-06
-1.41697278328753e-05
-8.60023505646834e-06
-1.29877438816998e-05
-9.9438070804542e-06
-2.54990853280026e-05
-3.60220554274701e-05
-1.14476297812974e-05
-2.83901251615454e-06
-3.30585881839139e-05
-3.84217016895451e-05
-3.46904492805312e-05
-2.77428445564517e-05
-3.42333728897641e-05
-2.92428263433217e-05
-2.41817322479743e-05
-3.58980462732799e-05
-2.79226239455018e-05
-2.16054807474774e-05
-2.72982504427109e-05
-2.3530593837374e-05
-1.92958791441848e-05
-2.31424013466667e-05
-7.75907534133926e-06
-5.54898226526165e-05
-3.69452722480924e-05
-1.52703129904745e-05
-3.47843791331132e-05
-3.59031124864382e-05
-1.30027313255736e-05
-2.20509551224207e-05
-1.48477051465466e-05
3.01879663000351e-06
-1.06663365829938e-05
-2.54052295458305e-05
-1.85389157765299e-05
-3.44015161644291e-05
-3.48999798247245e-05
-3.50535166819802e-05
-3.50952418326757e-05
-2.20106104304126e-05
-2.00848850048914e-05
-2.36065492607549e-05
-7.42803906732635e-06
-7.11840551604281e-06
-4.29284662641299e-06
-1.76082815785832e-05
-7.73373456409002e-06
-2.83072352972949e-05
-3.0800870905388e-05
-2.90251541994602e-05
-4.76369408429775e-06
3.56492327286789e-06
-2.37647145714709e-05
-2.02412270975634e-05
-1.36343285853328e-05
-2.3119047700456e-05
-1.57693954237535e-05
-8.96628151070942e-06
-2.70352154754917e-05
-2.40905657746406e-05
-1.98317089651091e-05
-9.72728249657181e-06
-1.41734298874608e-05
-2.39893782703266e-05
-1.99076857186396e-05
-3.31377536556007e-05
-3.08908652984637e-05
-3.42212124413053e-05
-1.82884675588111e-05
-6.75486509619687e-06
-1.55944865747663e-05
-3.81494924385297e-05
-1.04718341645927e-05
-1.03312557764235e-05
-1.63889093229488e-05
-5.07062414841247e-06
-2.48786624938828e-05
-2.53307438422786e-05
-2.25623354341257e-05
-2.92599379798925e-06
-2.93866572818331e-05
-2.05523815478949e-05
-2.56163748555312e-06
-2.06718176671445e-06
-3.11641972490144e-05
-2.2333027125071e-05
-1.06491554660484e-05
-1.58630680731678e-05
-3.11117573670567e-05
2.6928861465769e-06
-4.4894741685657e-06
-2.24999092623667e-05
-2.51174808630244e-05
-2.10495870410946e-05
-2.46957381800642e-05
-4.79539394495288e-05
-3.62103408927969e-05
-3.60851105558143e-05
-1.97878289227915e-05
-1.89380230887372e-05
-1.62474092991807e-05
-4.21638872952354e-05
-1.11629885764936e-05
-5.92365095076611e-06
-4.21061505632113e-05
-5.58316724154945e-06
-3.32901943164762e-06
-4.35060328392914e-05
-2.15885998395076e-05
-5.9566646790336e-06
-8.36990162332329e-06
-2.16627181442292e-05
-2.63007262805774e-05
-4.16039624432367e-05
-1.78488107948342e-05
-1.84694759428379e-05
-1.82914184452034e-05
-2.79138632053795e-05
-3.48852972628387e-05
-1.89346295205981e-05
-9.39079251342353e-06
-4.15835858079578e-05
-1.83673716150491e-05
-2.11668636306308e-05
-2.65776792854218e-05
-2.78166838271248e-05
-2.56387610235373e-05
-1.04610629868492e-05
-3.74646228824296e-05
-4.29538284142186e-05
-2.49683367357808e-05
-9.2101715139243e-06
-3.5217312250233e-05
-5.51910478559075e-06
-8.9492400273206e-06
-7.6886379073327e-06
5.52634522313933e-07
4.66196026073795e-06
-3.87576685187258e-05
-3.32446858235126e-05
-2.53859679314903e-05
-3.90480373016871e-05
-3.47690462937958e-05
-2.25146971740509e-05
-2.81082600858132e-05
-1.50144113751866e-05
-1.37440801782483e-05
-2.26042716199134e-05
-3.70694611432597e-05
-3.22276876142217e-05
-1.74393276127301e-05
-3.0883617759104e-05
-1.30690138356675e-05
1.45904203096206e-05
-2.67618676878548e-05
-3.41667538248572e-05
-1.86313659626395e-05
-2.52626476217947e-05
-1.80286290739847e-05
-1.67161664861019e-05
8.51953135402583e-07
-2.6350674477231e-05
-1.08169833496568e-05
-1.39500528892005e-05
-2.01391157404704e-05
-1.13040744417301e-05
-2.36653141052007e-05
-9.45631802772083e-06
-3.72562322346221e-05
-2.46044230020143e-05
-2.42217999997328e-05
-3.76397774579416e-05
-4.40995463947133e-06
-7.33349709090111e-06
-2.83438270195688e-05
-3.54125018030467e-07
-3.86600653345379e-05
-1.66466089832752e-05
-9.23521598121989e-06
-1.61043562787905e-05
-3.41911933538683e-05
-1.2396191575664e-05
-1.45246722954776e-05
-2.53266893349798e-05
3.48596940088469e-07
-1.41202404582685e-05
-2.69454881283424e-05
-6.63992915452871e-06
-2.25387889287961e-05
-1.1936489274806e-05
-2.40841100213279e-05
-3.90891128357769e-05
-1.84886424919146e-05
-1.88482145349653e-05
-2.03627820030387e-05
8.82253257016009e-06
-9.9296544472895e-06
-2.77692719378209e-05
-1.9293932180128e-05
-1.08901063727529e-05
-3.14695353350415e-05
-2.78298700945457e-05
-3.00316994757565e-05
-4.13896304552976e-05
-1.56606205343048e-05
-1.17340408987491e-05
-2.01195074731362e-05
-1.97274324064442e-05
-1.76014981036612e-05
-2.81861494360992e-05
-1.02991256601734e-05
-1.12616946043016e-06
-2.77158906073377e-05
-2.71839672331306e-05
-1.79153771258014e-05
-3.36921790809048e-05
-1.04143741125791e-05
-5.08102233066981e-05
-3.78334386027543e-05
-4.70893673775844e-05
-1.03863231281068e-05
-2.21006225291889e-05
-2.23021362801334e-05
-2.36010827262422e-05
-4.80815297279079e-07
-2.19801495784977e-05
-6.80117297940542e-06
-4.61540931191349e-05
-2.86574516141724e-05
-1.75381373708385e-05
-2.24662693918352e-05
-3.4623165311921e-05
-2.93388449309285e-05
-2.38117225712362e-05
-1.77084008984022e-05
-9.01808226412357e-06
-2.6319194769382e-05
-1.6128415153621e-05
-2.1503234208023e-05
-2.3348569832152e-05
-2.77755180720033e-05
-2.19789295518858e-05
-2.67525671381805e-05
-2.9888793673097e-05
-3.33132546719007e-05
-9.18930097170348e-06
-9.14886593404411e-06
-2.46723546385548e-05
-5.03024192349625e-05
-4.13378702774348e-05
-2.15101598726763e-05
-3.2699480242287e-05
-1.86853546221755e-05
-1.91947314669586e-05
-2.19549251891445e-05
-2.28377242443969e-05
-2.695607645531e-05
-3.01631809153164e-05
-2.34484727869853e-05
-2.06395258244972e-05
-4.04755370415735e-05
-1.03133481347476e-05
-2.41785591155216e-05
-1.98419391803318e-06
-8.65355336090729e-06
7.85649938629508e-07
-2.0384760033941e-05
-1.33508186841327e-05
-2.69041332217462e-05
-2.07349004552613e-05
-4.62571685488531e-06
-3.01657473566313e-05
-2.08855984480701e-06
-2.85403079322113e-05
-1.7329038416031e-06
-9.56823527434835e-06
-1.47189952759978e-05
1.05357983154004e-06
-2.17947141095609e-05
-9.68676217890179e-06
-9.45541545913045e-06
-2.17862167400537e-05
-2.1715628157657e-05
-1.16253253072874e-05
-3.171979896105e-05
-2.6350824610372e-05
4.78338040592307e-06
4.88384670321996e-06
-2.83965274700057e-05
-3.54460282249039e-05
-1.06056810916851e-05
-2.09064527718442e-05
-1.30407012264417e-05
-3.07862255065372e-05
-2.012084957534e-06
-2.64216272991833e-05
-2.11669713662311e-05
-1.08415767662615e-06
-1.40877365864809e-06
-3.03106712120052e-05
-2.16936908155151e-05
9.66921116296304e-06
-3.06621160787937e-07
-3.20515542060902e-05
-2.02741833890019e-05
-3.09561813212812e-05
-1.39651728057529e-05
-7.41715966665352e-06
-8.20157481864333e-06
-3.98057502598793e-05
-1.35502410199011e-05
-1.24292245683938e-05
-2.9928624824526e-05
-1.70547155593342e-05
-2.52603405230106e-05
-2.97870034651418e-05
-3.91731881474828e-05
-3.99028029741574e-08
-1.87456291551513e-05
-4.12384445657047e-05
-3.00403521351248e-05
-1.30944976733859e-05
-2.52176941175934e-05
-2.47251369834982e-05
-2.09874923708611e-05
-4.65786615867327e-05
-4.27972237476356e-07
-4.83985089478499e-06
-2.7491667434624e-05
-2.98718821856769e-05
-2.16049722416975e-05
-2.95599987243239e-05
-1.94479553997511e-05
-2.76417767362985e-05
-4.67816906549163e-05
-3.02177914994867e-05
-2.77609212431329e-05
-2.15422076082031e-05
-1.56071681228969e-05
-1.2252582827549e-05
-2.47591993058283e-05
-3.0811014113589e-05
-3.90440144934604e-05
-8.99186004532714e-06
-4.14613242870527e-05
-2.22443026584486e-05
-1.39005608575798e-05
-1.78776786009813e-05
-1.03599694405319e-05
-4.53219380446073e-06
-3.67561120472929e-05
-8.09792708238838e-06
1.10969552012763e-06
-2.02626467781132e-05
-1.63049758537819e-05
4.19489724346775e-06
-5.00492084091588e-05
-2.16176471054605e-05
-3.92253338219802e-05
-3.7290729305886e-05
-3.33586612268297e-05
-8.69146374816618e-06
-2.92896718915267e-05
-6.94472543609337e-06
-2.93024503919174e-05
-1.39309128233073e-05
-3.79044461576788e-05
-2.74165772811643e-05
-3.74964197107526e-05
-1.17240943681846e-05
-1.87566427316399e-05
-1.35261826848927e-05
-1.9721024426074e-06
-1.88777711162428e-05
3.6223847201605e-06
-2.77776292684496e-05
-1.48235405000155e-05
-1.69930234857521e-05
-1.72861200051747e-05
-2.55107127306734e-05
-3.36920689888416e-05
-2.41692446736872e-05
-1.4424912545749e-05
-3.89721549482398e-05
-8.02864491037635e-06
5.31050092032146e-06
-3.53062986559462e-05
-2.46648924320384e-05
-1.45934467639042e-05
-1.7845251253788e-05
-2.22110664829101e-05
-3.14051296882406e-06
-1.74407348549443e-05
-2.3483172340101e-05
-2.05995383448201e-05
-8.29840793878721e-06
2.85058835800138e-06
-3.51457389430508e-05
-3.15842747657707e-05
-1.90956355617185e-05
-2.45946743738077e-05
-8.01152638750709e-06
-1.48633808121757e-05
-1.24666327827177e-05
-2.3393377718486e-05
-2.60657237436541e-05
-1.1174232382304e-05
-2.99159498845681e-05
-4.00504301654905e-05
-3.6493498126171e-05
-1.28965971497368e-05
-6.41442807795809e-06
-9.5707932561273e-06
-3.31876121354162e-05
-1.67604189724338e-05
-2.69761046810145e-05
-1.48583125213662e-05
-2.25316922860269e-05
-4.94889092596063e-05
-6.25294768258446e-05
-1.84135996955524e-05
-2.02012103845955e-05
-1.93465415409174e-05
-3.67611302541386e-05
-1.1822578877975e-05
-4.28796719020329e-05
-4.30380851646105e-05
-3.01213911426463e-05
-3.25806154795706e-05
-2.06412147699512e-05
-1.53190380904615e-05
-9.84520071428182e-06
-1.08797565507722e-05
-1.40043617164137e-05
-4.75478003876975e-05
-4.23222556225088e-05
-3.4834361679551e-06
-3.35771539138357e-05
-3.03007689771152e-05
-1.32548964888661e-05
-1.15578347878057e-05
-3.32866512733811e-05
2.6802051685189e-06
-3.93006326200934e-06
-1.7155557533401e-05
-4.58814006650401e-05
-3.53583102582759e-05
-2.01514922550596e-05
-2.85742870065979e-06
-6.76709266470032e-06
-3.73774846310746e-05
-2.33806555603117e-05
-1.51747293606389e-05
-5.37863100298445e-06
-1.19986361411397e-05
1.22851823139532e-05
-2.94090075034113e-05
-4.56440404916123e-05
-1.296587222134e-05
-3.21925246615149e-05
-2.84668202723979e-05
2.269604299151e-06
-2.15416174081294e-05
-1.65747668021702e-05
-1.30527043648331e-05
-1.96321565908962e-05
-2.56617171098021e-05
-7.02461323304177e-06
-1.26397302114637e-05
-3.33991814539579e-06
-1.9058425837e-05
-2.94279152910499e-05
-1.40616898575816e-05
-4.41587784860475e-06
-1.1221494143869e-05
-2.74326548572232e-05
1.4864640351111e-05
-3.06879996669928e-05
-9.31132996095617e-06
-1.89733721279296e-05
-2.77932607101444e-05
-4.10614537538852e-05
-1.35675418962198e-05
-2.14647793667719e-05
-1.59494174453347e-05
-1.92852358608455e-05
-1.53998112365692e-05
-3.71915141089288e-05
-1.47442389534969e-05
-7.57745899892166e-06
-1.73703325032615e-05
-2.78207068154692e-05
-1.95048436105651e-05
-2.11315362410988e-05
-2.32977324884055e-05
-4.56819462921077e-05
-2.06215442158138e-05
-1.48507353910068e-05
-3.05653697907855e-05
-2.02069213058808e-05
-2.57565510017998e-05
-2.40878044606942e-05
-2.24551006753644e-05
-3.3806960750427e-05
-4.21406808555086e-05
-1.71552739352805e-05
-3.06543404049337e-05
-1.64447960632285e-05
3.12464396081983e-07
1.68039702098221e-05
-1.05818287288401e-05
-3.17932638958395e-05
-4.35192141340025e-05
-2.82794641084487e-05
-2.16727191682779e-05
-3.29504282140928e-05
-2.6751259282045e-05
-8.33508243621483e-06
-3.90633397577024e-05
-2.32810246393269e-05
-2.35993695989369e-05
-7.90591188490058e-06
-1.28286428018783e-05
-4.61216047043785e-05
-1.63276609700198e-05
-3.23620670463063e-05
-7.19953444665746e-06
-2.42924116031356e-05
-1.26835160047987e-05
-2.84419892855468e-05
-2.72436731068788e-05
-2.52287380348754e-05
-8.66104928423113e-06
-2.22354332925677e-05
-2.28536226854959e-05
8.31634871165657e-06
-3.60990744897994e-05
-1.85481125631433e-05
-2.0543557208066e-05
-2.53689745798889e-05
-2.51832970375841e-05
-5.541123852952e-06
-1.49129297380748e-05
-6.03044964093274e-06
-2.54979985309268e-05
-5.47676654226529e-06
-2.76885903380493e-05
-3.52192110970786e-05
-1.58691849220089e-05
-2.91517071551458e-05
-2.5793549621012e-05
-7.76192976010344e-06
-9.75877343855943e-06
2.9427578599638e-06
-1.01160764534971e-05
-3.12171414058474e-05
-2.63233174760987e-05
-1.62301511889786e-05
5.061533189663e-06
-1.32900596682181e-05
-4.40145274374246e-06
-1.23251740741565e-05
-3.05908335461802e-05
-1.66076496670416e-05
-1.42381218001976e-05
-2.40288171079657e-05
-3.21754610265731e-05
-2.6314596356759e-05
-1.67646855407119e-05
-4.24721883995378e-06
-7.46202174321641e-06
-8.42604588316355e-06
-2.03966117667207e-05
-3.50693011465134e-05
-3.6529380956531e-05
-1.80324261025983e-05
-4.87123213694148e-06
-1.25394959933604e-05
-1.72202151237208e-06
2.22782088667253e-06
-3.3500538432715e-05
-2.6317887798738e-05
-1.57086885313758e-05
-5.88836768246254e-06
-1.17528046973648e-05
-2.05379384455964e-05
-1.12462957628656e-05
-1.00558208087516e-05
-2.72325502974792e-05
-2.58655563637341e-05
-1.73887583892121e-05
-1.63985710091067e-05
-2.42776987781236e-05
-5.88663416778034e-06
-2.07002184135118e-05
-8.12037330596334e-06
-1.7459042636401e-05
-1.38834821306536e-05
-5.89336617295957e-06
-3.60296410132871e-05
-1.22508611083979e-05
-1.46183997980758e-05
-6.88065108043626e-06
-3.14136522235765e-05
-1.05069567696822e-05
5.7196004889194e-06
-4.08222646504724e-06
-1.99181493357782e-05
-1.02880512633989e-05
7.11058892175696e-06
2.20029952714056e-06
-1.68686170855553e-05
-1.55707443464829e-05
1.49035565454692e-06
-4.64544038318855e-05
-4.26325763456404e-06
4.85215514026928e-06
-1.56385546725828e-05
-1.27665119133899e-05
-4.68433053248481e-06
-2.63346851097717e-05
-3.15910572121684e-05
-1.73196903587752e-05
-1.39794417215851e-05
-3.48840113299109e-05
-2.60814715998664e-05
-2.83584280571358e-05
-3.24473171195349e-06
-1.58134961344601e-05
1.00768837695569e-05
-1.32298733042409e-05
-1.8066307096466e-05
-2.24331572513051e-05
-2.68004040562979e-05
-1.06609974108492e-05
-2.81876451439019e-05
-3.57423002207183e-05
-2.50273109369237e-05
-1.87425064610014e-05
-2.11921166883555e-05
-1.51540396027914e-05
-2.47867788052522e-05
-3.39599763425947e-05
-5.66491475925365e-06
-2.71350708581279e-05
7.46732712210781e-06
-3.28156552784797e-05
-3.2164420105293e-05
-5.18311133043852e-06
-1.39238460496506e-05
-2.36132723970686e-05
-3.77267109227539e-05
-1.14033998636231e-05
-6.60542541615692e-06
-4.50708489149213e-05
-3.4996889490244e-05
-1.74534116275244e-05
-7.98537787525407e-07
-1.77193653966031e-05
-5.53669827717629e-05
-2.75123750720473e-05
-2.56919934046035e-05
-1.61570679266614e-05
-1.50215591180736e-05
-3.02645938657628e-05
-1.66658698463681e-05
-1.01139532728817e-05
-1.76499028334777e-05
-2.38678980822435e-05
-1.24396971605789e-05
-3.82230695878684e-05
-3.31499193835102e-05
-1.96765115489864e-05
-2.06592816888828e-05
-1.73186638100947e-05
-3.96254732913881e-05
-1.74613967291127e-05
-1.23221281660047e-05
-1.06727906472906e-05
-6.35011494261137e-06
-1.85036177775467e-05
-3.98992077672508e-05
-2.09942740909566e-05
-2.37484111205682e-05
-7.6287403412945e-06
-1.28732344284394e-05
-3.45307551778277e-05
-1.14270515816905e-05
-3.13164840845167e-05
-2.95441723572994e-05
-3.3731040882969e-05
-2.6276243326703e-05
-1.90861348479716e-05
-2.46395197118006e-05
-4.0652832851517e-06
-3.75507457457614e-05
-3.14151239772077e-05
-3.87614924554957e-05
-4.68372595453902e-05
-8.35312960365856e-06
-2.50188957682811e-05
-4.176127448554e-05
-3.30855725601418e-05
-1.88039301624259e-05
-2.49454083236799e-05
-4.60726779904177e-05
-1.39394335412374e-05
-1.60652602916062e-05
-1.09322761793611e-05
-6.61672494209783e-06
-2.6718068203801e-05
-1.3318273747165e-05
-1.50416571007294e-05
-1.00050232463268e-05
-8.12729356784654e-06
-3.56922791150717e-05
-6.11488388635468e-06
-1.3336984129775e-05
-1.4846374819113e-05
-1.47071165775042e-05
-9.80924769924783e-06
-2.48179255424496e-05
9.93420303621835e-06
-3.55082388374217e-05
-1.09509581785858e-05
-1.01420853250123e-05
-3.92940302904503e-05
-3.94047985997971e-05
-2.5672451146127e-05
-2.97154852381927e-06
-3.21040760209029e-05
-4.65214616778355e-05
-2.16484211805855e-05
-3.02009331196791e-05
-1.84388950024639e-05
-5.62927759449862e-06
-8.63049197713328e-07
-4.40121789130557e-06
-4.06155136216012e-05
-1.36082730969247e-05
-1.94059177379608e-05
-3.7555825582578e-05
-1.65844040208402e-05
-3.50599079011334e-06
-1.06100917823153e-05
-1.45791482901946e-05
-1.60168771751827e-05
-2.40289539432938e-05
-9.1486359506034e-06
-4.53134973557552e-05
-5.23943268662033e-05
-1.90083136969182e-05
-1.87786033413551e-05
-2.1781799446996e-05
-2.04571278701266e-05
-3.30017970417939e-05
-3.67355058258947e-05
-2.90913716155357e-05
-4.28988870645903e-05
-8.62814342325048e-06
-2.90311107611402e-07
-2.34852289043661e-05
-2.12195950427989e-05
-2.04985378763149e-05
-7.32375416083797e-06
-4.82732983590182e-05
-3.33406645494264e-05
2.22061184841231e-06
-3.28670098432992e-05
-1.94354857790083e-05
-2.36167345691031e-05
-2.07784245229114e-05
-3.56927052588701e-05
-3.95003416850356e-05
-3.08313404932255e-05
-2.40236978195673e-05
-2.45397568264029e-05
-2.6448471415956e-05
-1.22403314287364e-05
-2.29639898327807e-05
-1.79647541213365e-05
-3.30142767985632e-05
-2.79568208838558e-05
-1.38665046573852e-05
-8.36791853223995e-07
-1.83112962744116e-05
-1.45210063798855e-05
-1.14234874333271e-05
-1.84046632838446e-05
-3.44892443384368e-05
-2.75825424762133e-05
-1.85236219430709e-05
-1.17423152731899e-05
-3.23550502631973e-05
-2.89479572356234e-05
-9.14524149679274e-06
-3.85128880544707e-05
-1.2833555726535e-05
-4.51345946824371e-06
7.85283507158547e-06
-2.79423549506926e-05
-3.20281824504676e-06
-1.48603756501206e-05
-3.88226050937958e-05
-1.81902865310205e-05
-2.35297744749465e-05
-8.39204565677854e-06
-7.78371798388855e-06
-8.90063992558828e-06
-2.59554339076825e-05
-2.67158590860336e-05
-1.51870145393179e-05
-4.7760424315322e-05
-3.17613980886911e-05
-1.82216315388712e-05
-1.04775756595666e-05
-3.70115413192197e-05
-4.11492158688573e-05
-2.86640414997502e-05
-2.00799712626679e-05
-4.8371172524124e-05
-2.14855804544721e-05
-1.83720833531957e-05
-2.39347143717682e-05
-2.81168993821131e-05
-1.30976538891668e-05
2.17828969661114e-06
-2.85823942445666e-05
-4.09631847759494e-05
-9.59178581758743e-06
-1.48563372060175e-05
-1.59540882408836e-05
-6.65119740367236e-06
-1.45928248376168e-05
-1.53796134859668e-05
-2.38187527757577e-05
-2.35367809996464e-05
-2.45900377238782e-05
-3.69585990932859e-05
-1.04869204110526e-05
-1.29645311066944e-06
-3.37771219529124e-05
-1.73432751381956e-05
-1.9657489806149e-05
4.83001622219687e-06
-2.58081276177788e-05
-2.2881564944286e-05
-2.97447290899295e-05
-8.13744596256945e-06
8.95000280413946e-06
-1.93929900272695e-05
-2.6901978764876e-05
-1.58423376467997e-05
-1.54382402461879e-05
3.16511786619528e-06
2.52093388540242e-06
-4.91538097109917e-05
-1.54391326015723e-05
-1.61383174482253e-07
-4.71446145148955e-06
-2.31700216729604e-05
-5.83406030231027e-05
-5.82893270524204e-06
-1.68628589655484e-05
-1.53994318329771e-05
1.77902827057816e-06
-2.59703576392125e-06
-9.18982219788244e-06
-3.8085619506317e-05
-3.25217643540126e-05
-3.0299612601033e-05
-3.42096267735461e-05
-1.92010636974999e-05
-2.21282679826595e-05
-2.15351874692452e-05
-3.50555958356342e-05
-2.88002736943215e-05
-4.66350800557409e-06
2.55934894790002e-06
-1.77250296451582e-05
2.8742652719985e-06
1.65866761145961e-06
-1.410562714199e-05
-5.27524867428658e-06
-9.15454402848631e-06
-2.82072708103294e-05
-4.74157043747736e-05
-3.63409947505932e-05
-2.91904773680799e-05
-1.90860370844176e-05
-1.95995216089825e-05
-3.68831558710433e-05
2.15779606226181e-06
-6.2531958556882e-06
-6.33457434628557e-06
-2.08022748356002e-05
-2.62181787353428e-05
-2.29699428019836e-05
-9.88710501277566e-06
-1.6290587865898e-05
-1.72559770094299e-05
-3.54677802671048e-05
-2.12477125399859e-05
-1.66529979796626e-05
-2.2900858227006e-05
-2.42585793705036e-05
-1.66982236214062e-05
-1.37286035804186e-05
-1.7100411190987e-05
-8.95482880599657e-06
-2.58414404136905e-05
-4.04501051722142e-06
-1.04685157388995e-05
-1.50224728736396e-05
-1.83350878274974e-05
-4.17293261962071e-06
-2.47175657552065e-05
