# Supplementary material for: Research on computational propagation and identification of mine microseismic signals based on deep learning
Source: PLoS One. 2025 Oct 22;20(10):e0334641. doi: 10.1371/journal.pone.0334641 (PMC12543183; doi:10.1371/journal.pone.0334641)
Supplement: S2 Data — (ZIP) [file pone.0334641.s002.zip › 000100500001884.xlsx_0.txt_24.txt.txt]

-1.24824160993535e-05
-3.68309298823699e-05
-1.33874666254543e-05
-2.3159441876155e-05
-6.84440225394701e-06
-2.07504233800726e-06
-3.57254220828132e-06
-3.19073818002505e-05
-2.21649377630151e-05
-1.91769959155303e-05
-1.38411346616746e-05
-1.73989194672337e-05
-2.42629425848442e-05
-2.7225147975662e-05
-1.94546712527273e-05
-1.05155528142977e-05
-4.56090694226645e-06
5.84149057956014e-08
-1.82224460624149e-05
-4.2072192893241e-05
-2.51523635241013e-05
-9.86599541738406e-06
1.91368666207568e-06
-4.42604415943141e-05
-3.34771387971145e-05
-1.93338412700872e-05
-1.94437111827511e-05
-1.59037732292041e-05
-5.22108119134351e-05
-2.61614126333067e-05
-1.50694293345603e-05
-1.99890951379053e-05
-2.38545489593119e-05
-5.16793138481964e-05
-1.39149018435445e-05
-1.8160752029667e-05
-2.93698664932148e-05
-3.60218728909086e-05
-1.47029431066254e-05
-2.96335266201415e-05
-2.48975787108692e-05
-1.81547263081577e-05
-2.19838718523474e-05
-1.37885050118005e-05
-4.02785483838267e-06
-3.40511802260003e-05
-2.2304816928695e-05
-4.71500586038334e-06
-2.59946796642191e-05
-1.22776224321479e-05
-2.32992363684723e-05
-3.24306917936639e-05
-2.16477579339028e-05
-1.62941493073835e-05
-3.43028259523952e-06
-2.45190769945792e-05
-1.50448731728665e-05
-1.89239711229517e-05
-1.62111195354696e-05
-1.41371351071519e-05
-2.44815897836329e-05
-3.81259570246364e-05
-3.17576606330124e-07
-2.22334923009647e-05
-6.13233826608131e-06
-1.93128528907363e-05
-1.81085557576416e-05
-4.01221155816999e-05
-1.40851194456501e-06
-2.25815227983524e-05
-2.73755428560715e-05
-2.52995076104555e-05
-2.94270679531712e-05
-1.13388079524337e-05
-9.36904347714118e-06
-7.41941889783035e-06
-4.12856890525968e-05
-4.74175492843176e-06
-2.64657079780392e-05
-4.16252590829136e-05
-3.63193848470527e-05
-2.15928013233151e-05
-3.23615806401973e-05
-3.0519491542306e-05
-2.21793879099007e-05
-1.70424257383838e-05
-8.24806675696298e-06
-3.51186968176704e-05
-3.51092963904622e-05
-3.7200862835399e-05
-1.78821262778425e-05
-1.46606626985824e-05
-3.67737981856441e-05
-2.02604717375687e-05
-1.84079844847327e-05
-3.31289795334738e-05
-2.78699718000932e-05
-3.51940220703562e-06
-2.30165033178956e-05
-8.37169617383966e-06
-4.47857746694817e-06
-2.58726044090883e-05
-2.71785508925624e-05
-3.27899520612703e-05
-2.08113772591052e-05
8.45552681404277e-06
-2.76241289568454e-05
-4.46683649212383e-06
-1.81429228489993e-05
-1.63908685219055e-05
-2.77932086914391e-05
-3.68824444713625e-05
-3.58292989617339e-05
-2.72717655547052e-05
-1.78162528910063e-05
-8.26881328953967e-06
-1.76806693286232e-05
-1.23812754727401e-05
-1.9549948763389e-05
-2.77325239098447e-05
5.62647416618182e-06
-1.78834279542531e-05
-1.08896486346955e-05
-3.70390079213352e-05
-1.91707992354324e-05
-1.97864314737255e-05
-1.76819132416208e-05
-2.04007822886823e-05
-3.04544124592836e-05
-1.69875428351334e-05
-3.38914118732077e-05
-2.54866749670146e-05
-1.01708937352421e-05
-1.52752900606439e-05
-3.84763749423839e-05
-2.66086920885358e-05
-1.45324644639383e-05
-1.53275419828464e-05
-4.41773607362741e-05
-1.78335906172337e-05
-2.56482442022672e-05
-2.61870317315213e-05
3.147688295714e-06
-2.82941497412647e-05
-2.71429820229607e-05
-1.34642834762572e-05
-1.72400971583546e-05
-1.87446494772607e-05
-2.46874389402296e-05
-1.69594672639256e-05
-9.8969583388672e-06
-1.81926470613117e-05
-2.97865294339894e-05
-1.97033897975925e-05
-1.34977604081371e-05
-1.29076373999657e-05
-2.29209519715216e-05
-1.71818266953977e-05
-3.77935213965663e-07
-4.8653649462246e-06
-2.86162113590991e-05
-3.69799606955701e-05
-2.28561711762677e-05
-3.2884515140567e-05
-1.43210342221853e-05
-1.62934028409508e-05
-1.49740382993074e-05
-1.76294190313904e-05
-1.51715262043597e-05
-7.32231319716779e-06
-1.87468906798123e-05
-1.73170843339227e-05
-1.69248247203162e-05
-6.87227110926445e-06
-1.93469181587358e-05
-2.78571520084247e-05
-2.32366342240606e-05
-3.54004664875757e-05
-1.16209378299075e-05
-1.47270677803472e-05
-1.13395156788044e-05
-2.06503077610698e-05
-2.7278158028065e-05
1.61980152296901e-06
-1.59779548101376e-05
-1.01623845571173e-05
-3.08886886871263e-05
-2.00710062121279e-05
-1.09277662921133e-05
-1.23452947386542e-05
-3.31215620071876e-05
-1.46320410368149e-05
-1.55444904056623e-05
-1.12347066778051e-05
-2.71823463971041e-05
-1.45699467868069e-05
-2.15121223953094e-05
-1.24922552761412e-05
-1.00068991054374e-05
-1.75195375006569e-05
-2.69580755635619e-05
-3.37996162459049e-05
-2.5557921183629e-05
-2.38261194216456e-05
-2.35657132054551e-05
-2.01744632778602e-05
-1.21728779802419e-05
-3.60718701880316e-05
-8.68314915435502e-06
-1.08504398867209e-05
-6.53371198466741e-06
-1.71454080141305e-05
-1.18167704208307e-05
-3.66169471273257e-05
-3.76136231572351e-05
-6.73544471698655e-06
-1.3301591627228e-05
-4.040162469489e-05
-7.20131181843815e-06
-1.66111354794364e-05
-1.20193749612094e-05
-3.07268330676714e-06
-2.44746087584199e-05
-1.94434733456254e-05
-1.86694337541077e-05
-3.03755746955274e-05
-3.15941647040991e-05
-2.18355554062697e-05
-2.04649045284202e-05
-3.22474450046894e-05
-5.09143666782074e-05
-3.72313757732584e-05
-1.51182233349881e-05
-2.6240365001582e-05
-2.8672100242244e-05
-6.50802441545925e-06
-2.96117317094459e-05
-2.93673349685218e-05
1.7510575148612e-06
-2.32949817142483e-05
-7.42573809533746e-07
-4.79797041869484e-06
-3.28811085043957e-05
2.5111872759239e-06
-1.14014408147287e-05
-1.41750952867476e-05
-3.31675163000498e-05
-3.7315240712851e-05
-6.82786912323327e-06
-4.17902127986278e-05
-2.29788116097167e-05
-2.22318430178131e-05
-2.31618525286035e-05
-2.0259779017368e-05
-1.1820980638723e-05
-5.73494375384162e-05
-2.24616579532238e-05
-3.47883372834057e-05
-1.29666617584508e-05
-1.02581158383505e-05
-3.43384550514807e-05
-2.37081976593218e-05
-1.64409277587935e-05
1.11820120466523e-07
-2.62112468744397e-06
-4.63706568706246e-05
-7.50500554271575e-06
-1.23104373135102e-05
-2.48170495748335e-05
-2.98610957167483e-05
-3.56220695795463e-05
-3.50820198516411e-05
5.80255815721543e-08
-2.46393595458193e-05
-1.17802526426939e-05
-4.35280508404304e-06
1.45001728127226e-06
-2.46905911059654e-05
-1.37674292682676e-05
-1.6727771197433e-05
-2.61887610272676e-05
-3.14076293589763e-05
-8.00921858167022e-06
-2.50145050707394e-05
-2.06089926169696e-05
-2.18052645879304e-05
-1.60964332114906e-05
-1.53511749585417e-05
-2.73790992815514e-05
-1.09865485039761e-05
-1.72053134504869e-05
-1.51501123926693e-05
-2.18007960237468e-05
-3.62772654737906e-05
-1.45384345845555e-05
3.03917481289385e-06
-1.40032965910348e-05
-4.77784067244745e-05
-2.20279578408655e-05
-1.73701264164945e-05
-1.97567761144287e-05
-1.10063408080544e-05
-3.66282536620346e-05
-2.02705813576253e-05
6.3224024591429e-06
1.49839515803319e-06
-1.04606037733553e-05
-2.32718538048977e-05
-1.78339785276443e-05
-2.94166341678807e-05
-1.50927761645579e-05
-3.18905074506695e-06
-4.96552065081991e-06
-5.23028274316848e-05
-1.54501558088667e-05
-3.59592802618733e-05
-1.80406096589595e-05
-2.67790685870281e-05
-8.23981837842035e-06
1.0940792192853e-05
-2.77060343814863e-05
-1.67248807653761e-05
-3.06408690431175e-05
-1.04160204479966e-05
-2.32585251733479e-05
-1.78208208179899e-05
-3.20150746446598e-05
-2.00696690862145e-05
-2.01678285804586e-05
-3.64174722887825e-05
-1.52643054158282e-05
-1.45797311698399e-05
-4.76956761319208e-05
-2.72787203326618e-05
-2.18876559216595e-06
-1.1209111412778e-05
-2.54909401231738e-05
-4.35220456335439e-05
-4.13171308900562e-05
-1.96037005487202e-05
-1.94592329480597e-05
-3.16180902974167e-05
-2.90730721803055e-05
-2.35409750582172e-05
-1.03678484875216e-05
-1.94125941631277e-05
-2.01050901439138e-05
-1.44401276718361e-05
-5.69637008913872e-06
-1.72975082655526e-05
-3.07777588890902e-05
-6.71361001909829e-06
-2.91041219136724e-05
-2.18741086711151e-05
-2.14632247096022e-05
-2.08820808168244e-05
-1.64730362599451e-05
-3.57869256463115e-05
-3.13077000651665e-05
-9.95866051055171e-06
-1.78618310429932e-05
-1.66003181377872e-05
-1.85579582436925e-05
-1.82292622986388e-05
-3.65099364285115e-05
-2.24807742253465e-05
-1.63641814566241e-05
1.22110718816992e-06
-2.6394314927793e-05
-1.07132011052374e-05
-1.43549980769742e-05
-1.78654597319692e-05
-1.36287736238292e-05
-2.76923666853332e-05
-2.09982532667168e-05
-2.45001903907563e-05
7.17556239989173e-06
-1.20067015372654e-05
-1.49361446816578e-05
-1.61272567905985e-05
-4.9230403302389e-05
-1.44605702309445e-05
-4.11021450892e-05
-7.27516382086277e-06
-1.86407647254806e-05
-1.57187074719512e-05
-3.30977009377005e-06
-4.92384580241271e-05
-1.54447582541074e-05
-1.51528794128169e-05
-9.34391512280014e-06
-2.51140470174054e-05
-1.51189533750152e-05
-1.83637850342873e-05
-1.2712700279605e-05
-1.53189833407851e-05
-3.52366790664626e-05
-3.03786248955121e-05
-5.79951392151779e-06
-2.63664449494199e-05
-1.12805191915085e-05
-6.96096051818099e-06
-2.43435540943959e-05
-1.85028988927532e-05
-7.79475216766907e-06
1.02056792345748e-05
-2.94487325623967e-05
-2.9370195431854e-05
-3.46888157304044e-06
-4.35672268515118e-05
-1.68729618520533e-05
-2.19070889849861e-05
-3.01936089797448e-05
-3.31479249931058e-05
-4.48102117995244e-05
-1.77265782584351e-05
-6.07180104182086e-06
-3.82900447596697e-05
-2.89296352621422e-08
-6.37324633576976e-06
-2.31320679252799e-05
-1.59500141289715e-05
2.67057305668665e-06
-4.63981613803117e-05
-4.34527695606726e-05
-2.80093326365379e-05
-3.29580447920616e-05
-1.05176148440992e-05
-3.18374199607553e-05
-3.58511232083336e-05
-2.58826443570041e-05
-2.27940906525844e-05
-2.04667992728426e-05
-4.02339123184529e-05
1.71114809726246e-05
-1.87382455983469e-05
-2.81940055017255e-05
-9.82602676708974e-06
-2.69261735697831e-05
-1.15400231531633e-05
-4.17579483770377e-05
-1.96550396108313e-05
-2.22568938534943e-05
-2.8554488396976e-05
-2.04091029956101e-05
-1.52203775063615e-05
1.38646362281896e-06
-3.09006371536821e-05
6.32148483215297e-06
-1.66085652831714e-05
-3.02053359480757e-05
-2.2680874632496e-05
-8.34839935031967e-06
-1.34231701647535e-05
-4.02460365130398e-06
-2.2466555620236e-05
-8.57906416191543e-06
-1.42697911455433e-05
-5.16551189627747e-06
-3.03899279988102e-05
-2.21593903339957e-05
-2.01964516846657e-05
-3.06172584354273e-05
-3.10156302726351e-05
-2.93870333891666e-05
-1.25615427092392e-05
-2.40113617432051e-05
-1.56935434220526e-05
-2.28562992564866e-05
-1.32378110398025e-05
-5.50486109756572e-05
-8.79448803108546e-06
-3.898173459403e-05
-3.2471585769785e-05
-1.5127310636424e-05
-3.90480954340958e-05
-3.29045994151483e-05
-4.34629196944867e-06
-1.56592812687504e-05
-3.66723994910626e-05
-2.9771945002231e-05
-2.05445608634459e-05
-2.56310942941689e-05
-2.11298512103199e-05
-2.90163947367125e-05
-3.28729761104038e-05
-1.23895776087507e-05
-1.51122309410527e-05
-2.78522805849681e-06
-1.47703193803197e-05
-5.64622929489459e-06
-2.22276747493053e-05
-3.23523109480013e-05
-2.77534794838279e-05
-2.32778596045532e-05
-4.36059546472746e-05
-7.45184474221168e-06
-2.14627027484176e-05
-3.12517578015671e-05
-1.54362624674622e-05
1.94750271861034e-06
-2.48965680004389e-05
-3.54651168533798e-05
-3.29785531122679e-05
-1.3199300448502e-06
-2.25792335737716e-06
-3.1139056703281e-05
-2.55735667749731e-05
-3.50663499173465e-05
-1.79692953425156e-05
-8.31959059396909e-06
-1.28288338085889e-05
-1.58230037487435e-05
-1.85186101042427e-05
-4.07755227118669e-05
-1.27256793929533e-05
-1.78299750925588e-05
-1.26119418457309e-05
-3.80042935906089e-05
-3.25361989409857e-05
-1.01982595091245e-05
-4.08314204340514e-05
-1.08450743547549e-05
-2.91818848588689e-06
-2.73016656441172e-05
-2.184729780586e-05
-1.07252121755769e-05
-1.92399506014274e-05
-2.10807045132429e-05
-1.56772012452457e-05
-3.19845716214424e-06
-2.31483123253261e-05
-7.5962202125997e-06
-6.5542837695219e-06
-1.16083524684102e-05
-1.40602118324649e-05
1.52303737207752e-06
-2.76074030536297e-05
-4.14088223865019e-06
-1.67140479463195e-05
-2.73821228223624e-05
-8.40679788683735e-06
-1.59216146376139e-05
-1.49256532341571e-05
-3.19798107755446e-05
-5.27130726823791e-06
-5.08634869835083e-06
-1.75727011211439e-07
-3.33084380469884e-06
-2.14056728829368e-05
-1.7282180020774e-05
-1.12970054296429e-05
-2.79774011580737e-05
-1.95691198101792e-05
-2.086057272076e-05
-3.03687476397045e-05
-1.23748157395877e-05
-6.38021123085228e-06
-2.19555045247983e-05
-1.68242989867472e-05
-4.75908525004895e-05
-8.02818426159031e-06
-2.00482077765309e-05
-3.5735895080242e-05
-1.21236241799098e-06
-3.70153922931539e-05
-1.26012011379108e-05
-2.03981056972454e-05
-3.39212877244381e-05
-1.26270715085764e-05
-3.68047428762907e-05
-9.41457525736073e-06
-1.6012823562557e-05
-6.54277100048259e-06
-2.37817080390941e-05
-3.00823577122878e-05
-3.24534175195333e-05
-2.78425012357893e-05
-1.64142076900695e-05
-1.58539652492339e-05
-1.95459733204938e-05
-4.55545153816163e-06
-4.53157226161276e-05
-2.18968021902439e-05
-1.31667066412283e-05
-7.57562895506342e-06
-3.0282723874316e-05
-1.48427121591509e-05
7.82300339685445e-06
-3.0642537420773e-05
-2.37341758306216e-05
-1.84581443455612e-05
-1.29387222174285e-05
-1.36501593384915e-05
-1.30626782200483e-05
-5.45941485254949e-05
-3.13141803508707e-05
-1.90263228872673e-05
-4.18977340607735e-05
-4.64750668315252e-06
-3.95375028748689e-05
-4.48475422728592e-05
-9.18694359967747e-06
-1.55457924993245e-05
-1.19928595845438e-05
-2.91805468630196e-05
-1.91565869148103e-05
-1.11910373499684e-05
-1.61204177312453e-05
-3.63038099505292e-06
-2.91644464522318e-05
-8.13808334106574e-06
-2.05785597135867e-05
-2.73246824533752e-05
-2.37982128975824e-05
-3.27521621326845e-05
-1.12222558789457e-05
-2.61603074476987e-05
-7.62663786434386e-06
8.97029966684443e-06
-1.70373807794286e-05
-2.34377966420157e-05
-1.96025992711988e-05
-1.561594555438e-05
-1.58618398255411e-05
-1.17283588481142e-05
-1.00238352160475e-06
-6.49243968552959e-07
7.89381902912107e-06
-2.8869130057973e-05
-3.29030872890686e-05
-4.40316043535909e-06
-1.72110437955585e-05
-1.10983928761965e-05
-9.97671187718542e-06
-3.15286123819794e-05
-1.99242190343296e-05
-1.88861994599276e-05
-3.37514476581949e-05
-1.50670342480163e-05
-8.01803634127665e-06
-7.85148309919182e-06
-2.46882899488806e-05
-3.62336688162944e-06
-3.16036762062384e-05
-2.23284502588893e-05
-3.49856706579768e-05
-1.55425702911216e-05
-3.42786511966461e-05
-1.83352361435023e-05
-3.59825182066112e-05
-3.10558812936434e-05
-4.03060239166464e-05
-2.24347280522952e-05
-1.73809390473459e-05
-3.66258999847699e-05
-1.1734517562145e-05
-3.78327049124801e-06
-1.15813378808968e-05
-3.0203119990481e-05
-2.76257387432436e-05
-2.94214317525998e-05
-5.00830866795713e-05
-1.92544517843723e-05
-1.43938299439883e-05
-1.93664952053587e-05
-2.64968155683158e-05
-2.5528122744871e-05
-1.74291630059383e-05
-2.1541666756533e-05
-2.4102963012487e-05
-7.32000393465033e-06
-1.48997304757549e-05
-2.09376797939409e-05
-1.79172763695752e-05
-3.07418177113784e-05
-3.93420964949109e-05
-3.72791097815016e-05
-1.01366810317731e-05
-4.52727338839776e-05
-5.78924177149378e-06
8.88558604625083e-07
-3.51423083740095e-05
-2.48531263511379e-05
-3.08806098649368e-05
-1.54873434680361e-05
-2.27108571603055e-05
-2.50151927075043e-05
-1.54344282808379e-05
-2.72994718882559e-05
-2.69614389959339e-05
-2.75849304839426e-05
-2.41135465871122e-05
1.21092255409981e-05
-3.71026282100724e-05
-1.52402815730938e-05
-1.66691353772997e-05
-3.51567464805591e-05
-2.24720253143769e-05
-1.7064087976735e-05
-1.92281998928519e-05
-4.28057144628224e-05
-2.39746613244246e-05
-2.88756115754865e-05
-1.8430245269978e-05
1.89599887111896e-06
-2.58482775795003e-05
-2.10538722919778e-05
-1.11667598846286e-05
-2.81779389381056e-05
-1.68140685917225e-05
-2.64249707093879e-05
-1.47886890761145e-05
-1.57643706893297e-05
-4.18626550598183e-07
-2.81846162074431e-05
-2.02445973047826e-05
-1.89957481428321e-05
-3.39054253344359e-05
-1.37525443610524e-05
-3.69429061291695e-06
-3.44565331273041e-05
-1.96133117960233e-05
-1.78578096822664e-05
-1.38729419975958e-05
4.8606671019427e-06
-6.48035258997083e-06
-9.21916932735751e-06
-3.68046629492588e-05
-2.33073066382371e-05
-2.16732768061452e-05
-1.97136252743573e-05
-3.94219641518932e-05
-1.37290657238704e-05
-1.21845284601289e-05
-2.3187952333256e-05
-1.02617656507604e-05
-1.31776901276498e-05
-2.6900733253379e-05
-1.25865424278729e-05
-3.12343251350194e-05
-1.71422649841527e-05
3.92205316989803e-06
-3.15139973378499e-05
-7.15898357975505e-06
-1.51491854530688e-05
-1.26867786539069e-05
-2.83114990651046e-05
-3.60303068122244e-05
-4.02669114250043e-05
-8.45122602634026e-06
-2.96033939486352e-05
-2.72688542941117e-05
-1.7261979865516e-05
-3.53404462972471e-05
-2.60981780520206e-05
-2.5916277175066e-05
-2.36232929934927e-05
-1.32782615658591e-05
-1.50539412769487e-05
-1.65528078634069e-05
-5.47382728731942e-06
-3.14867682907176e-05
-3.21314302027016e-05
-2.00022799600161e-05
-4.0708203234456e-05
-1.14033439059452e-05
4.83632409655127e-06
-1.96868912607817e-05
-3.31504547627688e-05
-7.23404553520605e-06
-1.16772344971144e-05
-5.72459402226834e-05
-1.12331753245541e-05
-1.93257126311978e-05
-3.25068733542194e-05
1.45441549535892e-06
-2.55873999725866e-05
-1.98791581925685e-05
-1.97158551198266e-06
-2.34253504711963e-05
-1.72741427017326e-05
1.47349137811535e-06
-5.60620567406496e-06
-2.43537281675937e-05
-1.32567862488533e-05
-1.40771192360104e-05
-2.65107571330322e-05
-2.37707659284532e-05
-2.93866510968321e-05
-1.94102949395397e-05
1.12374032412828e-06
-3.4523147219563e-05
-7.46452797359415e-06
-1.80210485799206e-05
-3.88927715395365e-05
-1.74901440586085e-05
-3.02755831013873e-05
-2.02767455695887e-05
-3.28553088854121e-05
-4.40056425675915e-05
-2.51358958594669e-05
-3.05910165472448e-05
-1.67862649635688e-05
-3.86434928741667e-05
-1.87448191279712e-05
-1.51360208764236e-05
-2.0557806817104e-06
-3.79231891343415e-05
-1.76818855737109e-05
-2.65769932282146e-05
-9.76438606945719e-06
-1.4301990748647e-05
-2.93843456374853e-05
-2.51333195928982e-05
-3.13624279453264e-05
-3.76148845859076e-05
-2.75060830775071e-05
-4.93743887292762e-06
-1.73753551523838e-05
-2.89568585168038e-05
-4.00228450497315e-05
-1.29215014208695e-05
-2.07447757024118e-05
-9.65647359529969e-06
-2.38061757668372e-05
-1.09413693404899e-05
-3.0734138725916e-05
-2.18783707936285e-05
-9.68983083855299e-06
-1.39418108122024e-05
-1.95114677638665e-05
-2.58447395375301e-05
-2.3750712519986e-05
-2.89834238641405e-05
-3.40609113631102e-05
-2.07472915504828e-05
-4.12338098452305e-05
-1.26253970690805e-05
-1.85723302260864e-05
-2.65644119744166e-05
-2.16427470119017e-05
-2.63972263246066e-05
1.71589614952808e-06
-1.1630886527548e-05
-2.02068625899956e-05
6.25750824673906e-06
-1.99126418077632e-05
-2.40302623743603e-05
-2.93479953648093e-06
-2.43434155478354e-05
2.38829084135096e-07
-1.69975002100966e-05
-1.07491255581598e-05
-3.0143989061359e-05
-1.18499494900696e-05
-2.07315079401924e-05
-3.94524719314163e-05
-1.82325553092954e-05
-1.98732245120287e-05
-4.15034206203939e-05
-3.17007981370823e-05
-3.68802294590032e-05
-2.50692127719481e-05
-1.29476749164959e-05
-1.21944327996476e-05
-2.99128114892088e-05
-4.13240636192801e-05
-2.23361426127027e-05
-1.47764942528959e-05
-4.50521156531589e-05
-2.349841755556e-05
-2.45945304449682e-05
-2.14277552159869e-05
3.73812927775228e-06
-3.62257740979669e-05
-2.45145555668014e-05
-4.68069162813117e-06
-2.39940947711665e-05
-3.99598500366771e-05
-2.00225846472878e-05
-2.85210933273108e-05
-3.48108591372333e-05
-4.53551563726043e-05
7.33194265630463e-07
-2.5160892943685e-05
-2.57427028215723e-05
-3.04575414849688e-05
-2.97453899337438e-05
-2.56319890372142e-05
-2.4738581683642e-05
-2.93858644885355e-05
-3.75822062359845e-05
-5.0427520509357e-06
-3.01557687421448e-05
-1.25285870450046e-05
-1.58371246073083e-06
-2.22259023460169e-05
-2.33710902276165e-05
-1.78295847055889e-05
-2.84823275285829e-05
-2.85371368397428e-05
-3.45062912269003e-05
-1.92503077207369e-05
-1.26061395838099e-05
-4.52713419541596e-05
-2.243941371274e-05
-7.20137149800745e-06
-3.42150241399611e-05
-2.25486917710076e-05
-3.42841448165805e-05
-1.50511463838888e-05
-2.83091363566399e-05
1.06876926218463e-06
-1.95554223468552e-06
-1.37853043388664e-05
-1.65958049592773e-05
-2.71578118721554e-06
-3.97091126259876e-05
-3.57590158411879e-05
-1.85156486611721e-05
-3.22423214375831e-05
-2.80516157658581e-05
-1.79513850161983e-05
1.89122863991979e-05
-1.24244247264597e-05
-4.54560556024882e-05
-2.33791416868288e-05
-8.75082981651491e-06
-1.64961379849931e-05
-3.51254549634304e-05
-3.70406250701695e-05
6.54914236549136e-06
-2.64825035437961e-05
-3.3648890394911e-05
-4.18593785627645e-06
-3.69827649679752e-05
-2.51618990375974e-06
-3.02078443567225e-05
-2.21224644402336e-05
-2.37797020025126e-05
-1.32916553328669e-05
-1.18280474662113e-05
-1.59204735870115e-05
-1.38481353074467e-05
-2.28136079069843e-05
-1.77051076201496e-05
-3.83030272731106e-05
-6.4853856300154e-06
-3.23400466402062e-05
-7.28760044312771e-06
-1.45313435441909e-05
-3.83054209360913e-05
-1.13638731004867e-05
-3.77859450055968e-05
-1.94442011906555e-05
-1.93076788411611e-05
-2.91790803456375e-05
-2.47945839483375e-05
-4.20078618849298e-05
-2.79552020734133e-05
-1.03595155625415e-05
-4.87032072371557e-06
-3.02695600540015e-05
-6.20658742778409e-06
-2.74548414471519e-05
-2.52187352248096e-05
-4.15722141371495e-05
-3.55002542511985e-05
-1.01920642019376e-05
-3.33102005805953e-05
-3.28905587312064e-05
-4.15140870715378e-05
-4.28650831784515e-06
-2.07500748667937e-05
-2.25696682020865e-05
-2.76496291239983e-05
-3.62201632706114e-06
-3.13162406484655e-05
-1.07123402317044e-05
-2.10885388331112e-05
-2.39285636593641e-05
-3.08793875682598e-05
-3.27388751943671e-05
-2.681903725687e-05
-9.51545962769571e-06
-1.50687387582553e-05
-2.2837059181991e-05
-9.32612228039878e-06
-1.86104918874109e-05
9.78480276054368e-06
-2.89665591508128e-05
-5.15951450132069e-06
-1.32110131767526e-05
-1.74664752890027e-05
-1.24440183735978e-05
-2.03189902109445e-05
-1.53542235524988e-05
-1.34889206168566e-05
-5.94105276472108e-06
-1.07412256426778e-05
4.75421075544305e-06
-3.86736959578226e-05
-9.94319534408761e-06
6.68716042994713e-07
-2.58821755599819e-06
-1.35801334038061e-05
-4.26840396424386e-05
-2.65700068463939e-05
-2.19581160530806e-05
-7.20437924332966e-07
-3.48646206333909e-05
-7.23565091436826e-06
1.98282004258563e-06
1.9064468106731e-06
-3.28097958674772e-05
-2.59404532287956e-05
-3.99349533298882e-05
-3.08443551038922e-05
-4.04327616951754e-06
-3.64617519516476e-05
-2.76023064775605e-05
-7.7980673622592e-06
-2.36500574635299e-05
-9.06305628950582e-06
-1.70097849260561e-05
-3.51813849278282e-05
-1.26970739610627e-05
2.7990607277023e-06
-1.97723183849132e-05
-1.75009345119584e-05
-4.45423389152894e-06
-1.52133527779157e-05
-3.26050975699781e-05
7.98622420006972e-07
-2.16334180212895e-05
-1.49652034467435e-05
-2.29068282980496e-05
-9.97776177383735e-06
-1.63948743536525e-05
-3.47418009091842e-05
-2.04073688498082e-05
-2.28747482834865e-05
-1.92973483838641e-05
-2.59928537347525e-05
-2.41819993571818e-05
-1.02723735066157e-05
-2.02997145591288e-05
-1.49096045091623e-05
-8.72028309172436e-06
-3.35184218118319e-05
-2.85808364157943e-05
-1.38480344805378e-05
-1.30358106602734e-05
-3.10745934482393e-05
-6.36437923173341e-06
-3.08460516527907e-05
-1.41245403644047e-05
-4.26767479924341e-05
-2.34213257695639e-05
2.06218863975854e-06
-4.89566238566437e-05
-4.00500925363067e-06
8.29502710711819e-06
-4.17228830569525e-05
-2.20492516490815e-05
-3.0233190178568e-05
-3.090894177974e-05
-1.7112990980055e-05
-3.0413415778065e-05
-1.76495699419201e-05
-3.29742785685017e-05
-3.50914309981002e-05
-2.19844596916938e-05
-8.00718680985494e-06
-2.44486251676552e-05
-1.60603604118358e-05
3.6142348556802e-06
-3.32156213972867e-05
-3.04139795433808e-05
4.19452576132004e-06
-1.64687540475932e-05
-8.99933122534444e-06
-1.24515228237244e-05
-9.95148534554884e-06
-6.67607805027988e-06
-2.26617188655979e-05
-1.57469288315705e-05
-3.70578344653085e-05
-3.85809233136501e-05
-1.85506278733001e-05
-4.926837569906e-05
-8.81104763114097e-06
-2.43712981606182e-05
-1.69773894339096e-05
-1.54810981093525e-05
-5.66374957186825e-06
-2.29733801640048e-05
-2.39716880064824e-05
2.27332770811401e-06
-1.43667615096143e-05
-5.34984675302743e-06
-3.23030916536186e-05
-3.03581169736206e-05
-2.2458880216468e-05
-2.01665172291238e-05
-1.99112042835353e-05
-2.66933196452438e-05
-2.05174068483922e-05
-3.17160649227907e-05
-6.74780912666672e-06
-3.38964236202631e-05
-2.70240985439588e-05
-1.00264664628412e-05
-2.82378745603907e-05
-3.38242493026598e-05
-7.43745901265161e-06
-2.88987937237804e-05
-3.28342703845005e-05
-1.1570775642185e-05
-2.70843143849084e-05
-7.06843043883958e-06
-1.29598996730415e-06
-1.37263735246682e-05
-2.129980266108e-05
-9.98744305857799e-06
-1.80774261384091e-06
-4.01638572133276e-05
-3.29654753057731e-05
-3.23816833633328e-05
-3.74987518569741e-05
-1.63255372116069e-05
-1.96515138715103e-05
-1.7297627620807e-05
-2.2700041000431e-05
-1.17588831706907e-05
-6.48381256753621e-06
-1.75319522214092e-05
-1.91987975479773e-05
-1.07334355390355e-05
-2.32744370656724e-05
-4.96903755230596e-05
-1.80435176862014e-05
-3.06791991825188e-05
-3.7549684153158e-05
-5.76607207542236e-06
-2.95774353572582e-05
8.43840129999063e-06
-2.38058118516046e-05
-2.26794643793984e-05
-1.04591107167914e-05
-2.17480246065783e-05
-2.37818201676035e-05
-2.56018571093843e-05
-4.09018658351639e-05
-2.43594415675334e-05
-1.93605448095372e-05
-3.79150309074859e-05
-1.53800709922788e-06
-4.44491851692243e-05
-4.95362132940732e-05
-3.78172035076199e-05
-4.83607829566855e-06
-1.77788932325956e-05
3.47528851098974e-06
-6.9625187846746e-06
-5.33321318374982e-06
-1.71744870681321e-05
-1.39798231943644e-06
-1.89460383395061e-05
-8.55005025222871e-08
-1.48710373817781e-05
-2.14962949810404e-05
-4.94409017256018e-06
-1.41760706235957e-05
-1.13807564062685e-05
-1.43086587260275e-05
-2.85338162995771e-05
-3.12257248340625e-05
-3.11628029487479e-05
-4.80953378585622e-06
-1.43792604357376e-05
-2.21248532080387e-05
-2.50055703601216e-05
-2.36555074408538e-07
-2.58351729457309e-05
-6.29266867675951e-06
-1.62747438899388e-05
-1.68683985102205e-05
-2.99092079491911e-05
-6.27680297324033e-06
-2.67075977494485e-05
-2.6947941610665e-05
-8.74184670383901e-06
-2.13688831339227e-05
-2.36782240464852e-05
-4.84179798987986e-05
-2.846105224418e-05
-2.5606594794569e-05
-2.30608787024441e-05
-4.17692605757784e-05
-9.45433842439681e-06
1.16101101728594e-05
-3.03431529662729e-05
-8.6633318863286e-06
-1.23528904166746e-05
-3.70875182874844e-05
-4.63969106861921e-05
-2.23320083982149e-05
-2.41007479288421e-05
4.30167341362931e-06
-2.04442467518173e-05
-2.40318435676993e-05
-1.99410098753594e-07
-3.03212319318149e-05
-2.64809104641062e-05
-2.68686816239438e-05
-4.00237866725482e-06
-1.63219366290456e-05
-2.60774122586389e-05
-2.62301535665355e-05
-1.68965380675808e-05
-2.57541616448899e-05
-1.81410748715759e-05
-2.90303138702711e-05
-2.11697717819675e-05
-3.39085310782418e-05
-2.37199965132412e-05
-2.72375156174589e-05
-1.65817180492164e-05
-1.26081910437486e-05
-1.30131706227449e-05
-2.53746783786354e-05
-2.9962784009747e-05
-1.39092558225022e-05
-2.12016059055667e-05
-2.02249889039932e-05
-1.93604861662267e-05
-1.03469883666279e-05
-1.25748663650919e-05
-3.27217494380876e-05
-3.3793768691911e-05
-3.20145559447185e-05
-1.95729104644771e-05
-3.29030189118852e-05
-2.07696594525119e-05
1.35599505950797e-07
-1.04260187744903e-05
-1.65281377064263e-05
-1.28724211257147e-05
-1.31844996564898e-05
-2.74751456180328e-05
4.50114330363933e-06
7.73526394413959e-06
-1.55546713749603e-05
-7.81880638189362e-06
-5.12075028567713e-05
-7.06247073159725e-07
-2.97818597611327e-05
-1.91006385818005e-05
-6.21507848572907e-07
-3.3550648741953e-05
-1.94865001972716e-05
-1.72923816796714e-05
-2.06703452393967e-06
-1.84406798575764e-05
-2.10648892699535e-05
-1.19463638653209e-05
-3.56826688142621e-05
-2.46506310532806e-05
-3.22995109214854e-05
-3.16712871395097e-05
-2.23375242370722e-05
-3.77088754047781e-05
-1.8516412495428e-05
-1.47943628744437e-05
-1.75744329463857e-05
-2.43095990023949e-05
-4.36600645511194e-05
-6.9318305477387e-06
-4.48191855656963e-05
-3.98929111663855e-05
-2.54136039792734e-05
-3.27270662520324e-05
-2.85307177273933e-05
-3.32677535545974e-05
-3.34853937213214e-05
-7.69901998979444e-06
-1.98995037425704e-05
-2.48564521691151e-06
-4.18128294454419e-05
-7.78780790280576e-07
-2.51319123701529e-05
-2.27017571742974e-05
-3.54407428180466e-05
-1.4959638153033e-05
-1.18976131731452e-05
-2.63192170174243e-05
-2.63605821813207e-05
-1.83348879952283e-05
-2.79001535044422e-05
-3.90583323864535e-05
-2.7729643261283e-05
-1.98736002395741e-05
-1.78506079597775e-05
-1.67228774439179e-05
-2.19158421829228e-05
-5.05508892278937e-06
-2.13678931654836e-05
-1.41798105378604e-05
-3.03920938674381e-06
-1.35079718465523e-05
-3.06068633582104e-05
-8.21649303918236e-06
-3.20535205538239e-05
-1.74468707741603e-06
-1.4602221001331e-05
-2.65914434596128e-05
-3.11338881304019e-05
-8.92326580144945e-07
-2.48326998315929e-05
2.51162104717467e-05
-2.29407620078684e-05
-9.31039978844161e-06
-2.36974860120484e-05
-2.0874325727055e-05
-3.05628503826303e-05
-2.94077432158744e-05
-1.83531013690548e-05
-1.51191827575354e-05
-2.82436678937322e-05
-3.45556869944882e-05
-2.76035815021348e-05
-1.22456366320855e-05
-1.76286541950386e-05
-2.9853479915389e-05
-4.96159502343976e-05
-3.80784829749482e-05
-2.39403640827057e-05
-1.69831929016771e-05
-3.0033645890905e-05
-1.56221815557507e-05
-2.7858631532441e-05
-5.22501867600468e-05
-2.17727208526866e-05
-5.20844662911988e-06
-6.49071221081412e-06
-1.45609389483925e-05
-2.79540901176184e-05
-4.93853381483467e-05
-2.36553860608514e-05
-4.10080108082556e-05
-3.2817367127585e-05
-1.47365303818291e-05
-2.01275001828445e-05
-2.53199523172426e-05
-1.87841962771902e-05
-7.03178774474559e-06
-3.39908360260702e-05
-2.9070534969366e-05
-1.84403917408423e-05
-1.74212358858483e-05
-3.87746641150882e-07
-1.50757081890276e-05
-3.93537445021166e-05
-1.40237624971801e-05
-5.7891582690206e-06
-1.59612349240597e-05
-2.62303349857406e-05
-3.72668233805299e-05
-1.30827661153695e-05
-5.52910491348856e-06
-3.29706248282156e-05
-2.19941436199914e-05
-3.34077280243293e-05
9.43398573205166e-07
-1.78696591476833e-05
-2.76009839810116e-05
-1.42983238874497e-05
-2.39250352008303e-05
-4.60409491898928e-05
-1.2237572695401e-05
-3.81816628663658e-05
-2.43242095247274e-05
-3.44088747045648e-05
-2.97759330200369e-05
1.59992924717229e-07
-2.40435896873854e-05
-2.64507872146731e-05
-1.58691937068151e-06
-2.92692534372665e-05
-1.46022433060091e-05
-3.1091810053138e-05
-1.55797143188327e-05
-9.87942781289742e-06
-2.91322129621374e-05
-2.83440230064598e-05
-4.441889547285e-05
-2.64685456804647e-05
-1.93390372897058e-05
-5.86150401591047e-05
-2.11606013117996e-05
-3.15308041812033e-06
-2.42287267311855e-05
-1.38770010622792e-05
-2.97326210863211e-05
-6.96102508281099e-06
7.71161462561074e-07
-8.30984071198311e-06
-1.85873079295443e-05
2.17417771399521e-06
-5.2848668700161e-06
-1.06893355082279e-05
-1.94324405519646e-05
-3.64702835314922e-05
-2.03114300964059e-05
-1.58788024951282e-05
-1.41465080549296e-05
-1.08754301944746e-05
-1.0468275528652e-05
-2.45582217096375e-05
-1.27948904728213e-05
-2.56963640794222e-05
-3.89881588542648e-05
-2.43211956846625e-05
-3.21909879155786e-05
-1.29929632803311e-06
-1.97213457366551e-05
-1.90819971179833e-05
-1.16743200358431e-05
-2.07076148858412e-05
-1.83483267121632e-05
-2.9810930201217e-05
-2.21722039589907e-05
-2.33275561521387e-06
-1.58955657710887e-05
-1.31914065612517e-05
4.49162712907517e-06
-1.45058425549097e-05
-4.1089058192018e-05
-1.06076140455597e-05
-2.32943774969233e-05
-2.34789470638356e-05
-2.354224651401e-05
-3.01608446245196e-05
-2.189985659054e-05
-3.65926525423871e-05
-4.06988744014224e-06
-2.62334274924833e-05
-3.99290905510293e-05
-3.49984415406249e-05
-3.92605859666878e-05
-2.63079305084311e-05
-2.79618955671653e-05
-1.19562234442159e-05
-1.37666121019887e-05
-1.35606984630531e-05
-1.97382572319967e-05
-1.23853233511106e-05
-3.47938400284556e-05
1.59424322674982e-07
-9.16937359041489e-06
-6.08499558076768e-06
-3.14867411663931e-05
-3.81850608086509e-05
-2.14611747117014e-05
-2.10767675887402e-05
-2.27872434280835e-05
-2.96200803645419e-05
-2.06985759297374e-05
-2.99607659512575e-05
-1.70679054034069e-05
-1.36359878952356e-05
-2.28422257677077e-05
-2.47202005423779e-05
-2.22332344192982e-05
-2.44029155044738e-05
-1.39904784904263e-05
-2.32913136226209e-05
-1.35406420280148e-05
-3.49584518463385e-05
-2.82214719007869e-05
-2.66658552046411e-06
-4.49139320925273e-06
-5.65356218902367e-06
-2.4347324144707e-05
-1.53659967333893e-05
-9.96916264214588e-06
-1.83273748369742e-05
-2.38160859108479e-05
-1.34675032882361e-05
-6.60253938618055e-06
-1.43098318287435e-05
-7.07283164792825e-06
-1.5621916687066e-05
-2.1798899223213e-05
-3.20711945431176e-05
-1.28157789966224e-05
-3.03646704942203e-05
-9.5198741332286e-06
-1.4833271250753e-05
-5.15859012261764e-05
-1.37624381132544e-05
-1.80963095518465e-05
2.97330210082121e-07
-9.628992634171e-07
-2.50082340187656e-05
-2.3100111592921e-05
-1.21066327372296e-05
3.58149555185882e-07
-1.54764113170034e-05
-2.30371087370319e-05
-1.06604557617475e-05
-4.74863062248831e-05
-1.57298249223612e-05
-3.20623621490277e-05
-2.87762682671737e-05
-2.38347516514955e-05
-2.16159586293744e-05
-1.11567350775321e-05
-3.70381021206455e-05
-2.88291283808057e-05
-3.56384219299907e-05
4.06277025795433e-06
-1.67675354447223e-05
-2.95322607487457e-05
-1.7075787848088e-05
-1.95875538020644e-05
-3.26820135938917e-05
-3.0906518686378e-05
-2.15743943641439e-05
-9.99669271321191e-06
8.74532817017112e-07
-8.90112720371969e-06
-2.98086484117116e-05
-4.58454535090713e-06
-7.66570905184955e-06
-3.18398400674337e-05
-4.01304949911044e-05
-3.70070684163467e-05
-3.88284753544883e-05
-8.93958378964642e-07
-4.37136442981713e-05
-2.92783564404958e-05
-6.42056299758788e-06
3.53979391161207e-07
-2.38338329610433e-05
-2.31848106798038e-05
-6.52470216434074e-06
-1.82519425925456e-05
-1.84069545565459e-05
-1.68613184305989e-05
-1.14915811910199e-05
-1.66325916368002e-05
-3.62304689955115e-06
-3.41259889092663e-05
-8.0176321458638e-07
-3.10457691967062e-05
-1.56673577042998e-05
-1.22576564562457e-05
-3.01078174030892e-05
-3.48663977457792e-05
-1.18678383939962e-05
-4.44476524366168e-05
-2.63429519437373e-05
-2.64648870741203e-06
-2.36167415495843e-05
-2.17658272826014e-05
-3.30052170832335e-06
-4.27202130011073e-05
-2.60808995353129e-06
-3.49386373368756e-05
-2.14815509786473e-05
-3.67761493032909e-05
-2.29416229506116e-05
-1.64199004613718e-05
-2.37291237778064e-05
2.25927316762155e-06
-5.94578914387455e-06
-1.3652654220411e-05
1.62434476951179e-05
-3.77321428353406e-05
-2.84308881172526e-05
-1.32387868224379e-05
-2.4725271625826e-05
-2.13486224001702e-05
-2.66664832384483e-05
-1.42294276930795e-05
-3.97506957051581e-06
-2.15542687929941e-05
-2.07120368267424e-06
-1.00665716616203e-05
-1.76521842042575e-05
-4.26606877084789e-05
-2.56589679802872e-05
-4.51509576631853e-05
-2.49295005140201e-05
-5.45956846217136e-05
-3.05263411819141e-05
-2.49086342726097e-05
-2.46523614632916e-06
-1.37743351919327e-05
-1.82849367861372e-05
-1.77698817496223e-05
-1.47360097368446e-05
-1.55384548081906e-05
-1.65721155538161e-05
-2.52749252301146e-05
-1.97149088811179e-05
-3.57062812493335e-05
-1.81715205246822e-05
-2.16500130795233e-05
-2.55158083669258e-05
-2.00771322911965e-05
-1.77018940715168e-05
-2.60287706075784e-05
-2.55708220861065e-05
-2.91465983218083e-05
-4.10143966580187e-06
-1.06046986053389e-05
-3.28738702307008e-05
3.4355619710069e-06
-2.92845814794888e-05
-3.32744152635866e-05
-2.10502200967534e-05
-1.50384212290553e-05
-1.88649396442451e-05
-9.86784620179357e-06
-2.68574664123491e-05
-1.02680721935823e-05
-3.83102360210536e-05
-1.44257344919963e-05
-7.07484954029307e-06
-2.24257687439255e-05
-3.36551059049734e-05
-2.83005225330549e-05
-3.16231311204208e-05
-7.56711615163972e-06
-9.48182158992253e-07
-1.72681996192656e-05
-1.84078454865588e-05
-1.03573100862276e-05
-2.40285464906844e-05
-3.84053804748828e-06
-3.22547129239655e-05
-2.39157921022827e-05
-5.08318729443664e-06
-1.51775539624615e-05
-1.00872777758514e-05
-6.97864412281285e-06
-2.38641905607476e-05
-3.64283927298156e-05
-3.53375398780051e-05
-1.10232505314232e-05
-2.16852715357019e-05
-8.06171436617139e-06
2.22238695090968e-06
-4.46937058244945e-05
-2.71351612424339e-05
-1.28239627072224e-05
-9.97677117977544e-06
1.61113233902258e-06
-1.5337139682419e-05
-1.71666976406263e-05
-1.22181757329997e-05
-3.88264228179965e-05
-2.21396337965218e-05
-6.96530815384238e-06
-2.60187811218636e-05
-2.50651961675768e-05
-8.48345961158299e-06
-1.90087245173818e-05
-2.34461099664461e-05
-9.98151439322865e-06
-4.29589090019308e-06
-2.88597888703364e-05
-3.04355408131501e-05
-1.84772370017569e-05
-9.90241154521271e-07
-4.13747616667273e-05
-2.52192070194184e-05
-2.49185335848702e-05
4.31983310883495e-06
-2.54218456925652e-05
-3.76558231093964e-05
-1.1269644797634e-05
6.35205393054249e-07
-2.14952785327713e-05
-3.7215493613773e-05
-2.90777524676277e-05
-2.9166816686041e-05
-5.88629416705817e-06
-2.73593402870537e-05
-2.45737748947109e-05
-4.36507142199477e-05
-3.23531241328573e-05
-2.51728667601696e-05
-9.07739298533096e-06
-2.63360090371201e-05
-1.20133280711178e-05
-5.9114558387372e-05
-3.57798671797981e-05
-2.82573270743462e-05
-2.6322003422877e-05
-2.34988683270745e-05
-1.9514707663486e-05
-2.27354048804062e-05
-2.93043295648343e-05
-4.25991343527208e-05
-2.76028033943655e-05
-2.5086653852457e-05
-1.62431698699226e-05
-2.77460112894173e-05
-1.19461780663236e-05
-1.42228258504552e-05
-4.14752246949214e-05
-2.77785850152581e-05
4.03076941207751e-06
-5.07346463950354e-05
-2.62999717657834e-05
-1.66134598716233e-05
-1.44127141587816e-05
-2.15242630303236e-05
-2.3925384941212e-05
-2.62889763287336e-05
-2.03301102536303e-05
-2.51932975609415e-05
-7.56107937098602e-06
-3.93253973267876e-05
-2.13851914453111e-05
-1.1917426904127e-05
-2.15663631776962e-05
-2.03168009184364e-05
-1.68088833392417e-05
-2.42385647837116e-05
-1.70149976295123e-05
-1.29553589915899e-05
-1.64097482058513e-05
-1.70049195307289e-05
-1.41455362873344e-05
-3.04563113428243e-05
-2.76327731889523e-05
-4.51613297057779e-05
-1.06927546870398e-05
-2.01905568935091e-05
-3.92750799767024e-05
-2.69478613705877e-05
-1.39441318767388e-05
-3.16828764378392e-05
-2.08140061837342e-05
-2.37806460463183e-05
-1.35844487948136e-05
6.18056149769477e-06
-2.18593859368355e-05
-2.3397868350533e-05
-2.93892576642887e-05
4.97424975004991e-07
-3.2065985721184e-05
-3.15094124342538e-05
-3.34708112219608e-05
-1.30323438069466e-05
1.28392260042908e-05
-3.68265610749588e-05
-2.92511054888292e-05
7.73931482073651e-07
-1.10395971474722e-05
-2.59723171070345e-05
-1.18643839725124e-05
-2.99157807984325e-05
-3.78966515277335e-05
-1.02345309076153e-05
-1.72173385804683e-05
-3.80900708217247e-05
-1.93397677338898e-05
-4.58905037103057e-05
-1.21242331888197e-05
-3.2749438877526e-05
-1.81108052167528e-05
-1.98260345804534e-05
-2.52118895015962e-05
-2.45468574585728e-05
-1.55221516615314e-05
-2.7783646471394e-05
-1.20784447568156e-05
-3.54829875539692e-05
-4.42610278375762e-05
-3.0143976462782e-05
-2.65980957889429e-05
-6.33120215440288e-06
-3.23628098925897e-05
-3.69933131216578e-05
-2.62087105790478e-05
5.42248032190573e-06
-3.34380556064278e-05
-2.61694575949175e-05
-2.15103268634013e-05
-7.13656335085307e-06
-2.03064197062673e-05
-3.81498670649656e-05
-1.63873092371168e-05
-1.47664328930275e-05
-4.06382115202217e-05
-3.12801075579741e-05
-3.08451057126625e-05
-2.39247546980916e-05
-2.43071691243036e-05
-3.3369601163364e-05
-2.09058935638695e-05
-1.37417794736893e-05
-2.75637072239928e-05
-2.18241512326531e-05
-2.78895330718981e-05
-2.44006029785838e-05
-3.86838887177286e-06
-1.53486849341752e-05
-2.65407275835966e-05
-1.9378236183305e-05
-1.56642971570139e-05
-2.19222828450741e-05
-2.48208691757866e-05
-1.32822586539742e-05
-3.4550753667243e-05
-1.85396054945444e-05
-1.12031999875653e-05
-1.38043119347749e-05
-5.5420165904694e-05
-3.53536269726164e-05
-1.36940245669247e-05
-1.74765518164087e-05
-2.55878032522093e-05
-2.37346080115093e-05
-2.77397707335665e-05
-2.23735797596855e-06
-2.87139999872831e-05
-9.27245812337684e-06
-1.80530530253545e-05
-2.02968047912435e-05
-2.55338653449158e-05
-1.73021228917138e-05
-2.45660423988472e-05
-1.84136355509883e-05
-2.10963170952635e-05
6.82033823592219e-06
-1.68210957824847e-05
-1.4859900942433e-05
1.04057373569921e-05
-3.27133476933655e-05
-1.25659373633655e-05
-3.3977482946001e-05
-1.93260982744267e-05
-2.44670392113146e-05
-3.02068971881919e-05
-1.81807589231737e-05
-2.22974019272743e-05
-3.64483814135819e-05
-8.84286197063781e-06
-1.8930252544989e-05
-2.50629802925083e-05
-1.87502747653477e-05
-6.03228408822824e-05
-9.83593901897075e-06
-1.55365254629334e-05
-1.76523040747953e-05
-2.64794451324406e-05
-2.34068198587324e-05
-4.2011909887105e-05
-2.26940394646651e-05
-3.61071965077006e-05
-2.38843262617259e-05
-6.82406056728029e-06
-2.62663076552929e-05
-3.40625105836661e-05
-3.8788589157107e-05
-7.54884125793621e-06
-1.77357159121948e-05
-1.35041157924772e-05
3.99840834181506e-06
-3.40302372034718e-05
-3.85825591042321e-05
-3.45718313144053e-05
-2.5608513110169e-05
9.25524618621262e-06
-1.35537233191745e-05
-1.26212983960865e-05
-2.26388096774184e-05
-2.42556544044899e-06
-6.56266523263568e-06
-8.29363603231467e-06
-9.31072028868402e-06
-3.95554798127251e-05
-1.40855752777298e-05
-1.07375500080845e-05
-1.86566415891784e-05
-3.58851442471341e-05
-1.24294094167466e-05
-1.95766621557318e-05
6.15939712853436e-06
-1.17375682939373e-05
-1.45548450294088e-05
-1.75049821002037e-05
-1.40727670373065e-05
-2.3406489447345e-05
-1.61593888897006e-05
6.71276065371279e-06
-9.80158074721585e-06
-2.08339915827462e-05
-4.71922160978213e-06
-1.38591271398234e-05
6.50399820320596e-06
-1.50397839535435e-05
-2.12816972460185e-05
-2.65035282069849e-05
-1.0650851419106e-05
-5.6246610772578e-06
-1.50016747536632e-05
-8.5475190802947e-06
-2.66027606178791e-05
-3.5654704705497e-06
-2.57134984820079e-05
-2.60327298464904e-05
-4.42037491190669e-05
-2.22751631120014e-05
-2.42933864131932e-05
-2.62928539662767e-05
-1.62550677385808e-06
-3.22018768955446e-05
-1.30243804392179e-05
4.64590110437014e-06
-2.33851625414507e-05
-3.00394667406505e-05
-5.33339638680501e-06
-8.91636836139455e-07
-8.71493657663615e-06
-2.30071919444763e-05
-5.56228745350131e-06
4.70027461949475e-06
-2.00179287202267e-05
-2.2729701694518e-05
-2.51288094733741e-05
-1.34739444869942e-05
-2.14758068409802e-05
-1.58148969892899e-05
-7.03183411005152e-06
-2.0402968204712e-05
-1.60319549586648e-05
-1.94835239364787e-05
-4.36502978631049e-07
-2.15021675183635e-05
-2.32995696137346e-05
-3.56004968588786e-05
-1.97159770526199e-05
-6.87907218396454e-06
-2.11770329700192e-05
-1.63183995908623e-05
-4.09101424146674e-05
-3.28084499831203e-05
-3.05501681005441e-05
-3.47807827552079e-05
-2.60683646006634e-05
-3.00684927018846e-05
-3.17417642604212e-05
-1.15550480561328e-05
-2.05184318527028e-05
-2.19733745394054e-05
2.62368344381613e-06
-2.72609603264431e-05
-1.40999418592715e-05
-3.74939683674955e-05
-7.01822973141654e-06
-1.47816946505781e-05
-7.99083939140403e-06
-1.00337115004849e-05
-3.01466036777451e-05
-1.77039681855012e-05
-2.15635063901495e-05
-2.97639957314708e-05
4.20647651198946e-07
-2.60819089489881e-05
-2.17445607870049e-05
1.93309000976491e-06
-1.08491463052645e-05
-2.62020530459604e-05
-1.59573782012014e-05
-2.5998704034942e-05
-1.01358940206024e-06
-2.27465585099162e-05
-1.22701397428734e-05
-3.61745973567373e-05
-2.94386748527253e-05
-3.2290123037429e-05
-1.48056445415866e-05
-1.72472557312543e-05
-3.29882611591165e-05
-3.9009013649426e-05
-2.0432623701556e-05
-1.15305988440913e-05
-4.04890670334831e-05
-2.54756429338234e-05
-1.82478431966258e-05
-2.14806557340565e-05
-1.52109247808444e-05
-1.43609426414282e-05
-2.87400336889983e-05
-1.21377783501641e-05
-8.74100958001589e-06
-2.71462863797449e-05
-1.64882048047238e-05
-7.61091409640784e-06
-4.7567742915256e-06
-1.07786028455386e-05
-4.29846778109082e-05
-1.44349673369973e-05
1.98325874155433e-06
-4.08467275325009e-05
-3.92830900084829e-05
-6.04900367855942e-06
-1.69823545711579e-05
-4.10292653748952e-05
-1.45250053334143e-05
-1.60086548069519e-05
-3.08146487402025e-05
-1.06140613351473e-05
-2.2912252713117e-05
-3.79216456886201e-05
-1.7940664738561e-05
-2.4978608528569e-05
-3.61334949951197e-05
-3.82871440534895e-05
-3.61839701502009e-05
-1.77217722542742e-05
-2.39354023841751e-05
-1.32860007148512e-05
-1.28571929274868e-05
-2.7108899672185e-05
-2.78063257165231e-05
-2.20161430217886e-05
-3.2543937233231e-05
-4.29197843204057e-06
-3.02809388220492e-05
-4.25696184980346e-05
-2.65698534814573e-05
-2.30109936330654e-05
-4.20345556811035e-05
-1.62682676901217e-05
-2.44883115350457e-05
-1.64102551575763e-05
-1.88360894832064e-05
-2.70636204647566e-05
-1.85825033059345e-05
-3.86623566867506e-06
-1.38612586528428e-05
-2.70837925458031e-05
-2.44479344132768e-05
-2.23673682618441e-05
-1.4682189285221e-05
-1.92056994431395e-05
-2.6029363513057e-05
-2.88339616300081e-05
-2.50860610871884e-05
-2.23818703833553e-06
-1.40825680556338e-05
-1.69419602394531e-05
-1.24349215083279e-05
-1.77546515780823e-05
-1.81900147429645e-05
-6.37043778503355e-06
-8.43524183434456e-06
-3.17813577064377e-05
-1.4561293837658e-05
-1.75123605300155e-05
-1.66291833876613e-05
-2.08860541008211e-05
-2.47505858188082e-05
-1.80568461190658e-05
-2.48336763870531e-05
-2.13138432765661e-05
-2.69096336982594e-05
-1.91859034048591e-05
-6.74049618630524e-06
-2.87030402380307e-05
-5.2296485991244e-06
-2.79092400114866e-05
-2.6942436623615e-05
-2.36752487160158e-05
-4.88134918703831e-05
-1.31515721118582e-05
-9.74885747376522e-06
-6.64718728983278e-06
-1.79023690934514e-05
-1.33612145677771e-05
-2.38556289436586e-05
-5.78575660391763e-06
-1.66695831683414e-06
-2.1292178559471e-05
-4.55090787248054e-05
-2.28915468157124e-05
1.06970356113651e-06
-4.30374754156791e-05
-3.52511529780134e-05
-3.98357656203274e-05
-3.44852851521421e-05
1.36432746334245e-06
-2.68957682387991e-05
-4.05373814690015e-05
-2.44637353214561e-05
-8.87325964733006e-06
-1.68284792628571e-06
-4.91001573842523e-05
-1.39826181330992e-06
1.20072392392381e-05
-4.17357262224529e-05
-2.045701754328e-05
-3.12289986912683e-06
-2.25087387986303e-05
-3.01697987283051e-05
-2.94094926052552e-06
-3.69420994816609e-05
-2.46457339459727e-05
-5.89018480893286e-06
-2.49692558265705e-05
-2.35957770067144e-05
-4.6637361951956e-05
-4.23752177351982e-05
-3.12579218485681e-05
-1.2123624211109e-05
-1.86167432851743e-05
-2.1594572206501e-05
-7.86932588291631e-06
-2.04906095156836e-05
-1.43079014147451e-05
-2.77788425598308e-05
-5.06233199085895e-06
-2.46193019270892e-05
-2.26590239824262e-05
-1.27112812664214e-05
-3.05603524726151e-05
-1.22538180905996e-05
-3.35474595059555e-06
-3.15816562362212e-05
-3.01903439210998e-05
-2.44308458687601e-05
-3.94553441075182e-05
-2.40544472701446e-05
-8.06638216092103e-06
-2.29294126125401e-05
-6.97795035005554e-06
-4.03734296739478e-05
-2.39970338982611e-05
-1.41136446769755e-05
-1.5582502982299e-05
-3.2626827567581e-05
-1.60801370099689e-05
-2.58781251802147e-05
-6.80778138508135e-06
-1.85037254080183e-05
-1.58991770151686e-05
-2.09937882395825e-05
-1.80921496163204e-05
-2.7136096199008e-05
-1.13088854758039e-05
-2.54754057087859e-05
-2.53771831304217e-05
-4.85516855383047e-05
-2.0261578386163e-05
-3.31980262512486e-05
-2.61168222312793e-05
-3.69673087170736e-05
-4.8084677456325e-05
-9.72107945736478e-06
-1.0233119885932e-05
-1.68882708855996e-05
-3.46571907961518e-05
-3.03087050578043e-05
-2.97170897769614e-05
3.52160254080561e-06
-2.46089931168856e-05
-3.14104117027627e-05
-9.07136413525942e-07
-2.91472331626209e-05
-3.51962890952797e-05
-2.30233562530412e-05
-3.65631978005382e-05
-3.70068880501157e-05
-8.44281938041864e-06
-2.53116360998781e-05
-1.86113588240081e-05
-3.41967145995573e-05
-4.69381140521185e-05
-7.7452349928564e-06
-1.20706379792017e-05
-1.28758591731615e-05
-2.44674475979061e-05
1.29715887925428e-06
-2.38657828691947e-05
-4.20910497047802e-05
-2.6922327486685e-06
-1.01402238567814e-05
-9.99920270387932e-06
-1.30755840804448e-05
-1.84558804501807e-05
-3.59083658241532e-05
-2.83852954802318e-05
-2.73950199293477e-05
-2.56828350837486e-05
-3.43238733853726e-05
-2.32798396426433e-05
-1.86400412466603e-05
-4.92248349111995e-07
-8.71460165409931e-06
-1.42363863754715e-05
-1.1149856507326e-05
-2.91630517687198e-05
-2.98708629038285e-05
-2.59662909007979e-05
-1.84340147174486e-05
-2.14560548069641e-05
-1.47905780912527e-05
-6.53328413984358e-06
3.42571752337572e-06
-2.27167201607942e-05
-3.39127682779912e-05
-3.70302279652365e-05
-1.43225005473828e-05
-3.91129221401346e-05
-9.21673985612214e-06
-2.01525230314189e-05
-8.96514910356484e-06
-1.60209527271974e-05
-4.79353596429585e-05
-2.15742042006355e-05
-7.32432768638589e-06
2.4043287786811e-06
-1.42585858683582e-05
-1.80755363629296e-05
-2.37501768943232e-05
-3.22840143394068e-05
-2.4582973166356e-05
-3.43819006305079e-06
-2.4693420322254e-05
-2.26786068092737e-05
-2.9145481677786e-05
-1.47706757294453e-05
-1.21364325310338e-05
-2.21453685178961e-05
-3.78546424240613e-05
-1.72069493195894e-05
-3.40678455100315e-05
-1.92180352946369e-05
-2.36156566496706e-05
-1.83950194705887e-05
-1.94134502106827e-05
-1.77865649043711e-05
-2.19554301590294e-05
-1.64749739157089e-05
-1.80335196612082e-05
-2.30163575496692e-05
-1.51442094363456e-05
-2.87715786764213e-06
-4.30364859227667e-05
-4.35915529335281e-05
-1.05417541621836e-05
-3.54757914087675e-05
-3.20833049527047e-05
-1.16470188438343e-05
-2.80974846274769e-05
-2.34879153738594e-05
-1.29889054800724e-05
-1.07395310709488e-05
-2.31142751824307e-05
-2.70200181371032e-05
-1.68958411413048e-05
-3.13321719821446e-05
3.96860776511578e-06
-3.75838498301738e-05
-2.36054797883043e-05
-8.51647670648275e-06
-3.4865085067364e-05
-1.40042340020246e-05
-1.79653099659788e-05
-3.26187674545049e-05
-1.96685434027473e-05
-2.60762826797025e-05
-3.90362281270306e-05
-9.17953624807893e-06
-4.71992442873227e-05
-2.74639338452246e-05
-2.51551530329931e-05
-1.85723603910132e-05
-1.87482294489898e-05
-2.20524811648191e-05
-2.14543856373282e-05
-2.45914296668766e-05
-1.67930369469301e-05
-3.15824119296078e-05
-1.74800937239913e-05
-2.07799315378944e-05
-7.7163699531947e-06
5.47100465440081e-06
-1.1404216579932e-05
-1.70655657253867e-05
-2.13296177004258e-05
-1.11904080599267e-05
-2.7132398150171e-05
-1.11181026442598e-05
-2.24511222594546e-05
-2.98307951690425e-05
8.91549581090711e-07
6.17929673551089e-06
-9.41248760560632e-06
-4.54639603332798e-05
-3.38097929159399e-05
-1.21112279760061e-05
-1.75866584413435e-05
-3.3133239221184e-05
-4.71920859765675e-05
2.02345586461945e-06
-2.73612714483754e-05
-9.09717286011001e-06
1.22878860553749e-05
-3.1891949876658e-05
-2.14164261407933e-05
-4.26058388678777e-05
-2.94384622497862e-05
-2.47191185987944e-05
-8.7038196968377e-06
-4.51056691010565e-05
-2.7897274612376e-05
-3.64910664101904e-05
-1.10388652468442e-05
-2.19690876446763e-05
-4.32482703877944e-05
-1.2162654472128e-06
-3.13553626401643e-05
-2.87266465051803e-05
-3.51689274093428e-06
-1.83929823509253e-05
-2.60631477897922e-05
-2.94823843433428e-05
-2.13318596352374e-05
-2.49555518370514e-05
-3.19727411696171e-05
-1.57277686584831e-05
-2.63083499222464e-05
-2.31753503723652e-05
-2.3442976178186e-05
-1.66724069099824e-05
-1.26560968986946e-05
-3.91702182671772e-05
-3.34310610852007e-05
-2.40148177948291e-05
-4.74477229956477e-05
-2.45857308984747e-05
-1.90005997686771e-05
-4.39310459634824e-06
-1.19447888016235e-05
-8.046989494624e-06
-2.25869483428985e-05
-8.22042527269403e-06
-1.26461183138161e-05
-3.47798973364261e-05
-2.61706264023167e-05
-1.97192611166369e-05
-1.94429166636813e-06
-2.36359852721027e-05
1.16461021144836e-05
-6.11289519119919e-06
-3.7906202632944e-05
-3.0314422510534e-05
-2.06464072812646e-05
-7.45154436165693e-06
-2.73098878344863e-05
-3.19482247269278e-05
-2.97080421874855e-05
-2.04735294213142e-05
-1.63407273930593e-05
-2.10228889087243e-06
-3.47940166302697e-05
-6.52993853348307e-06
-6.74144295408919e-06
-3.2695760119249e-05
3.31808463035519e-06
-3.72539268106059e-05
-3.48137145884403e-05
-2.3442635807825e-05
-1.93502704605823e-05
-3.7876236181134e-05
-4.49775366242931e-06
-2.36772408415602e-05
-2.1818093779834e-05
-3.08532548715868e-06
-1.34964811021244e-05
-8.64874463160115e-06
-3.9196695992453e-05
-9.40327709484674e-06
-1.24517308679785e-05
8.40271451802662e-06
-2.82788500628862e-05
-3.03514067066949e-05
-3.84673579592217e-06
-4.33255413134615e-05
-2.76847159009572e-05
-1.94667219045588e-05
-2.85400683159691e-05
-5.44802751882545e-06
-1.41200382095318e-05
-7.93109325235209e-06
-2.96296613651624e-05
-2.28681545222647e-05
-1.36935026756227e-05
-4.18077351459746e-05
-1.41748801869022e-05
-3.26757603387457e-05
1.96289629734195e-06
-2.76092489778422e-06
-3.77952237926141e-05
-4.25233288652886e-05
-2.41052408388782e-05
-1.74480616101379e-05
-1.88617655043612e-05
-3.96918232073304e-05
-2.14599434990012e-06
-1.95795950295114e-05
-2.50743406006879e-05
-5.20350879679278e-06
-2.96534910810802e-05
-1.861446447594e-05
-2.30211236987632e-05
-2.95750520169757e-05
-2.17167089890545e-05
-4.88773381853664e-05
-2.99929094242193e-05
-7.1484015717958e-06
-6.25207380063329e-06
-3.5747766541464e-05
-2.75119485369977e-05
-2.63690549732075e-05
-2.81373996773473e-05
-2.38526811464783e-05
9.6819785377511e-06
-3.24031333849384e-05
-1.36116416721457e-05
-1.72362798318844e-05
-2.51956787297721e-05
-2.0796968034816e-05
-2.74337954402181e-05
-2.48647423532851e-05
-4.4234014400456e-05
-1.07411847019433e-05
-3.48855797897836e-06
4.73821312317515e-06
-1.45395080339292e-05
-1.36744008100899e-05
-2.69129858062132e-05
-1.35648716628842e-05
-2.14020923471574e-05
-2.30181428150602e-05
-1.24728356188871e-05
-2.77158380928797e-05
-1.79162284493867e-05
-3.30814201398373e-05
-4.03539870551554e-05
-4.1766716101202e-05
-1.99859848325126e-05
-1.17985134479056e-05
-6.29231312444801e-06
-2.36620812283344e-05
-2.55159781753194e-07
7.00493712889893e-07
-1.27328925291853e-06
-7.38256024356032e-06
-7.17163131375389e-06
-6.79858697187089e-06
-2.21348659995129e-05
-1.39448603373409e-05
-2.66439257633248e-05
-2.86327062409337e-06
-1.70098469287736e-05
-3.94487450190963e-05
-3.31880448723708e-05
-1.6076690657267e-05
-3.67607919690978e-05
-2.77214470392277e-05
-2.82078918384844e-05
-3.46652247760366e-05
-3.48215461149201e-05
-2.35601504078724e-05
-1.78306705014179e-05
-2.48194104317147e-05
-1.77760616011487e-05
-2.62754889717867e-05
-1.73006348331715e-05
-1.93650261766828e-05
-1.1378684388043e-06
-3.40500110934884e-05
-2.5063735240558e-05
-4.40717490510583e-05
-2.76502851222221e-05
-2.02749865032038e-05
-2.37166130476827e-05
-4.32783849169108e-05
-1.68075253322048e-05
-2.16691728739033e-05
-1.98681163536099e-05
-3.40294154348056e-05
-2.50782942834737e-05
-4.72472424188302e-06
-2.08250439724987e-05
-1.85116692461345e-05
-1.07236373411975e-05
-2.8468781379339e-05
-2.8351119421904e-05
4.17933740116276e-06
-3.36965681768575e-05
-3.50688517780525e-06
-7.58185493426186e-06
-2.7806468732111e-05
-1.84830615807325e-05
-5.65668408741156e-05
-2.62282651920307e-05
-2.83968472176935e-05
-9.11261440167666e-06
-1.53342437323819e-05
-4.08974965703704e-05
-4.31358378467553e-05
-2.57232431613098e-05
-2.86242857671669e-05
-1.35472726386332e-05
-2.20826945256021e-05
-1.07396335487535e-05
-2.77315189025321e-05
-7.09350454926649e-06
-9.43467453587048e-06
-7.27716516223022e-06
-1.65313937297996e-05
-1.16081069616679e-05
-4.80097679343058e-05
-2.25819888843376e-05
-8.49784339042471e-06
-2.93224193221105e-07
-1.27610672985709e-05
-1.24409467414599e-05
-1.00607455000826e-05
-3.22189630800021e-05
4.12373136004406e-06
-7.69651690421548e-06
-1.61015557977627e-05
-2.08745768875642e-05
-5.67983635184809e-06
-1.2787098428452e-05
-1.42607299123225e-05
-4.0960165662064e-05
2.46621897357647e-06
-2.47334863683585e-05
-1.55988007696937e-05
-2.9206278707422e-06
-1.04937415027618e-05
-1.96916978857111e-05
-1.25999601559496e-05
-2.18013837530932e-05
-4.36683339589567e-06
-2.61643483776602e-05
-3.68592738496604e-05
-1.70931393918674e-05
-4.69691107516073e-05
-8.38559494696991e-06
-4.29506776611937e-05
-7.4671397579606e-06
-4.06950786558827e-05
-2.34003131961718e-05
-1.4319418133119e-05
2.844883649196e-06
-4.01159327228251e-05
-2.46080511501372e-05
-1.5061114379373e-05
-8.36989652045437e-06
-1.90005618526833e-05
-2.37690721986443e-05
-1.85046029355449e-06
1.61432500507792e-05
-2.42839067494032e-05
-8.00579046768911e-06
-1.99030739270566e-05
-1.17625604444228e-05
-2.86797035004591e-05
-8.36271219767488e-06
-1.68311125017027e-05
-3.0207604090793e-05
-1.03700148156971e-05
6.68769736993461e-06
-3.05844237507179e-05
-2.72191046558139e-05
-7.97217524881713e-06
-3.21649368491749e-06
-1.33520718489179e-05
-2.59226865952019e-05
-5.56910191444752e-05
-3.31519517850822e-05
-2.55705769731578e-05
-2.78377284200033e-05
-5.59937497445329e-06
-4.41464638711053e-05
-2.99039295784778e-05
-2.24285738040504e-05
-2.61872116717937e-05
-2.11581051630591e-05
-4.8180840664489e-06
-2.31834571702995e-05
-4.61606218639633e-05
-1.26841920707027e-05
1.90093429169249e-05
-9.00010404954125e-06
-1.77893516052768e-05
-3.65870057222548e-05
-1.50446470661505e-05
-2.41886146053308e-05
-2.23433848939664e-05
-1.81346048969465e-05
-6.93949952302731e-06
-1.57090780660342e-05
-2.49746334021711e-05
-2.0384017543516e-05
-2.14201884729481e-05
-2.68001399924293e-05
-8.02737676744143e-06
-2.83863485214279e-05
-2.55513196330623e-05
-3.55696096218494e-05
6.21000002007801e-06
-2.14496327280681e-05
-1.42221332187631e-05
-3.17348450658699e-05
-2.18758920088559e-05
-9.63895804269577e-06
-1.21986588923338e-05
-1.72085402513928e-05
-2.96019096806947e-05
-2.44056897572904e-05
-1.22021284623324e-05
-4.41728461046559e-05
-4.18653019924469e-05
-1.75860783238513e-05
-2.05700533501e-05
-3.33275476294432e-05
-9.71186292693389e-06
-1.05688406571674e-05
-1.89526854950408e-05
-1.96451446889932e-05
-2.21346255971958e-05
-1.69167731279382e-05
-2.74051432380915e-05
-1.98154759894053e-05
-4.23396288367252e-05
-1.80670159078879e-05
-4.77263891298306e-06
-9.83218611388336e-06
-1.72254494879798e-05
-1.45321645413624e-05
-4.71724858113931e-05
-1.95492417362305e-05
-2.13346046028949e-05
-8.41935774035226e-06
-1.96755608800871e-05
-4.19282269080776e-05
5.79884065865879e-09
-3.89959676890179e-05
-1.65668137135495e-05
-1.7179762639066e-05
-2.43531425573398e-05
-1.10600630974435e-05
-3.96552511724092e-05
-1.34941920646634e-05
-2.77444751942503e-05
-2.54401876270341e-05
-1.70704768805071e-05
-3.51735215986498e-05
-2.16289868858436e-05
-2.31807772727921e-05
-2.84776156667037e-05
-1.33759433699512e-05
-9.46602536701001e-06
-2.09243228467636e-05
-2.44558482562598e-05
-4.25968256427128e-05
-1.12384495086104e-05
-4.71150923993432e-05
-2.32069770956348e-05
-2.25498565297175e-05
-1.5952366093186e-05
-3.4218154627946e-05
-2.3620121826473e-05
-2.27997756942424e-05
-4.07953163222831e-05
-2.55686927369627e-05
-3.16526496049969e-05
-2.53264730066379e-05
2.71837286108345e-06
-1.05008536919119e-05
-1.37070946860566e-05
-2.29692619699717e-05
-2.01402383981691e-05
4.50115104621536e-06
3.93081891863797e-06
-2.11670791154446e-05
-2.45348261343549e-06
-9.95769949089567e-06
-3.7011330180537e-05
-2.93386342583197e-05
-1.5751870595055e-05
-1.34051688805426e-05
-1.85717948464236e-05
-2.45769534528126e-05
-6.84711914890027e-06
-1.06220998763837e-05
5.50729624805418e-08
-1.18074203849693e-05
-2.75760221020289e-05
-3.00559525744693e-05
-1.38071010216006e-05
-2.19884451291881e-05
-2.03123719113227e-05
-2.39922641177711e-05
-5.46429470632838e-05
-8.05126536165497e-06
-2.42556459038744e-05
-1.15407143531504e-05
-1.70928762390401e-05
-3.47492314262957e-06
-4.70178634513011e-05
-2.86209414126149e-05
-2.06034348247478e-05
-3.02481049863154e-05
-2.4317893322078e-05
-2.0309082595553e-05
-1.69272007887305e-05
1.23450534887617e-05
-2.72257401683182e-05
-1.405995012129e-05
-2.48127870054719e-05
-3.00694264977187e-05
-3.05748975330674e-05
-2.9629884043584e-05
-1.55618978847712e-05
-5.40425385585914e-06
-3.04217277151804e-05
-2.39577966809982e-05
-1.14734145628753e-05
-3.95494018642957e-05
-9.560662518251e-06
-3.26698450823484e-05
-1.52246124680226e-05
-4.7708070794588e-05
-7.34708088483898e-06
-2.18439974095055e-05
-2.02633987001146e-05
3.51620285633118e-06
-5.61026345734863e-06
-3.30516463803282e-05
-2.83391751583026e-05
-1.8215078203226e-05
-1.54288855171536e-05
-3.2169796777741e-05
-3.17795317538446e-05
-3.06083665619126e-05
-2.22985136030388e-05
-2.80856754266806e-05
-1.24549835498102e-05
-3.20269876372924e-05
-7.64201044554308e-06
-2.85956953949727e-05
-1.85483819282391e-05
4.32647332607068e-06
-1.38789833388547e-05
-2.22222076044363e-05
-2.26940527630549e-05
-5.8466166786877e-06
-2.27756573081609e-05
2.20336080023442e-06
-2.73730232203345e-05
-1.43199542699023e-05
-1.2217011490341e-05
4.63285284647674e-06
1.86728161842186e-06
-2.45334013110474e-05
-1.95902246065378e-05
-3.19479160617633e-05
5.14881395795534e-07
-2.43734153541784e-05
-2.32803194222903e-05
-2.04621679840898e-05
-2.16847537744185e-05
6.06533644121297e-09
3.63816590889746e-06
-1.03504611715959e-05
-2.26393915124443e-05
-2.05635260774895e-06
-1.09604715905082e-05
-2.88816659596858e-05
-6.89558177438007e-06
-8.99099377876362e-06
-2.28411525316633e-05
-4.10778874526124e-05
-2.89885907477327e-05
-2.46915338281684e-05
-1.35551628207088e-05
-3.44836633992054e-05
-1.97054668887598e-05
-1.34185566438935e-05
-2.84955074687117e-05
-3.88216245204372e-05
3.80639281860133e-06
-4.1522279349343e-05
-1.38390758500089e-05
-1.31523719904205e-05
-1.8568589151702e-05
-4.45621631839787e-05
-3.83321065934369e-05
-1.47830719004929e-05
-2.44424192829275e-05
-2.08260166042226e-05
-2.08289307815127e-05
-2.33720416017043e-05
-2.02976279715459e-06
-1.28397267070709e-05
-9.15843353957047e-06
-2.12802998519095e-05
-9.55902505482875e-06
-2.3701521705218e-05
-1.44315986119508e-05
-3.79953548841463e-05
-3.9003695331539e-05
-2.21366859289944e-05
-2.07460881395513e-05
-2.48262841541373e-05
-2.22326556326825e-05
-2.24128367118081e-05
-1.01349756765473e-05
-9.81317643796258e-06
-1.81252791916937e-05
-6.0950500915668e-06
-9.23414547534974e-06
-1.21334090353424e-05
-1.78220138247838e-05
-8.69373667344699e-06
-7.38425130036215e-08
-5.01402787216132e-05
-2.72327334635167e-05
-2.151182698172e-05
-1.56209587706073e-05
-2.67591031432497e-05
-7.06779926823179e-06
-1.11960297878848e-05
-3.91786132754002e-05
-1.70639509278667e-05
-4.42064723681148e-05
-2.35359832633422e-05
-3.56610821518878e-05
-2.57488206889032e-05
-1.933216285167e-05
-1.87301698878923e-07
-2.16660940660538e-05
-7.66760654339593e-06
-1.98399921449757e-05
-1.45802171185444e-05
-2.38793237903998e-05
-4.09031093328093e-06
-1.20603924444086e-05
-2.00852092628947e-05
-7.1829360796353e-06
-1.02317813622284e-05
-4.31612587814028e-06
-2.4416027315026e-05
-4.28009312359082e-05
-2.17449655326201e-05
-2.03691294102903e-05
1.13430015963604e-05
-4.08419776870092e-05
-2.3838817232581e-05
-2.92367247533218e-05
-2.27558413295823e-05
-1.69668381359671e-05
-3.97253948929905e-05
-2.22065137678005e-05
-9.1977492855777e-06
-2.01406834232335e-05
-1.42622473582588e-05
-5.84039396347608e-06
4.50179800895366e-06
-2.13441676469737e-05
-2.57610652306304e-05
-1.39412747058745e-05
-1.97294079299519e-05
-2.57727204485374e-05
-2.98145637245146e-05
-7.25096419727265e-07
-1.85515230032216e-05
-1.07880016804787e-05
-3.19384023726026e-05
-1.22522464231791e-05
-1.04897642117316e-05
-2.02887921718124e-05
-1.66634994205684e-05
-2.71633445799969e-08
-3.75203985461242e-05
-2.27429531793415e-05
-2.32308035332377e-05
-1.93073443328905e-06
-1.86714594841219e-05
-2.35151516710727e-05
-8.29185184867306e-06
-1.68955983837086e-05
-1.35204136054131e-05
-1.73151947794945e-05
-2.80910431657376e-05
-3.41539126899805e-05
-1.48358129027768e-05
-1.91194032232755e-05
-2.32334199103585e-05
-1.05088808204333e-05
-1.03249540931572e-05
-1.49530162068836e-05
-2.75459854522191e-05
-1.93570425680184e-05
-1.53837635851698e-05
-1.4155765489428e-06
-1.01490510039551e-05
-1.0190765313858e-05
-1.33017350600464e-05
-2.91119915474384e-05
-3.96935850797348e-05
-2.06557091214731e-05
-4.36843013134203e-05
-1.37427669408451e-05
-2.27700904690388e-05
-2.36229696938037e-05
-2.42227190132501e-05
-1.35854503615974e-05
-2.11516401816583e-06
-2.69638091613174e-05
-2.6243566094864e-05
-1.0547346129527e-06
-1.94830916783348e-05
-2.44237713696341e-05
-1.58198501348516e-05
-3.55068648590642e-06
-2.08118106123618e-05
-1.59287462310062e-05
-2.22159747179271e-05
-3.66060189988428e-05
-3.13922080501688e-05
-2.62718726443652e-05
-2.90766247381856e-05
-3.61394669767786e-05
-3.00137918123434e-05
-1.06679956660753e-05
-2.40222180639697e-05
-1.36528599981686e-05
1.51946935119296e-05
-2.93046073071818e-05
-1.0207107305924e-05
-1.83946284893397e-05
-1.95719251179915e-05
9.47924153455773e-06
-2.58400228811455e-05
-1.90947695609276e-05
-7.61114702067819e-06
-2.40190468834087e-05
-2.12876920325613e-05
-2.58577138659307e-05
-3.22193581140063e-05
-2.80606466146575e-05
-2.30166621154289e-05
-3.70377686782358e-05
-3.85504680943549e-05
-2.25229060016346e-05
-9.98993186655383e-06
-1.88302975315731e-05
-2.66279354738399e-05
-3.8250086005381e-05
-2.82717924204676e-05
-2.65186025493328e-05
-4.33165427861898e-05
-1.91898767829042e-05
-1.85219687179263e-05
-9.0853887125514e-06
-2.1004780014115e-05
-1.63169540885125e-05
-1.60139046320426e-05
-2.33999177373469e-05
-2.02759692744729e-05
-1.76543591541325e-05
1.28164649650878e-06
-2.89569019217599e-05
-2.25767728210152e-06
-1.63202598811982e-05
-2.86109056427018e-05
-5.00067840341978e-06
-1.05359345691688e-05
-3.5620719716913e-05
-2.2106072250556e-06
-4.20971845992885e-06
-3.45015642781914e-05
-2.19269033986267e-05
-2.33287046150538e-05
-1.57638512596696e-05
-9.20003195410375e-06
-3.40987043771119e-05
-2.69765021349454e-05
9.37109949080739e-08
-1.5845546004335e-05
-9.4689361961578e-06
-1.40989180104908e-05
-2.85354626294703e-05
-2.95446349749932e-05
-2.83169042968326e-05
-1.2924785722224e-05
-2.71981230290847e-05
-1.29860937398449e-05
-2.89801823716561e-05
-8.49212600130214e-06
-9.69784679430635e-06
-9.0455287323813e-06
-1.16065422400204e-05
-1.89258935586182e-05
-3.01908693058742e-05
-3.15077133172099e-05
-4.97447541202936e-06
-1.55348397158894e-05
-3.09358009487553e-05
-8.95336265895193e-06
-1.07323845679223e-05
3.77034934083672e-06
-2.83559985651252e-05
-2.18583809023389e-05
-2.76648918036442e-05
-3.52995940740661e-05
-3.55291609302991e-05
-2.39282232967377e-05
-7.32610559193354e-06
-2.70494420247242e-05
-1.93400474451282e-05
1.15969455883546e-06
-1.88529579563225e-05
-2.15846977192726e-05
-3.86426179027055e-06
-1.18772629704074e-05
-2.15255414955269e-05
-2.34256825194548e-05
-2.56527806529131e-05
-1.37769219048676e-05
-3.85436850455975e-05
-1.17756363407479e-05
-2.48829774831919e-05
-2.76114941804977e-05
-2.54611128970387e-05
-3.5781593497569e-05
-1.53626691503565e-05
-7.73510239526007e-06
-2.07553408436318e-05
-2.86246441248911e-05
-4.39316973300453e-05
-2.61546105051456e-06
-2.59369693645039e-05
-3.63054456475706e-05
-1.84279888543104e-05
-1.7217213172766e-05
-2.25470998940169e-05
-2.09796667834012e-05
-2.73501751864824e-05
-1.44424022325145e-05
-1.25537243233667e-05
-1.63963318780615e-05
-1.93118200516289e-05
-3.67081329268979e-05
1.22098185162861e-06
5.22819152862868e-06
-3.93930538677843e-05
-3.6906694115385e-05
-2.80323558751588e-05
-1.83055580761176e-05
-5.08909263379093e-06
-1.69587337571826e-05
-2.43667695978582e-05
-1.6375677803892e-05
-1.2599470738118e-05
-1.26794790265701e-05
-2.86727124853947e-05
-2.22348124958465e-05
-2.5522667091878e-05
-9.10997438000737e-06
-3.60388362644723e-05
-1.7094253102192e-05
-1.72419407054506e-05
-1.87566015127134e-05
-3.34854260018531e-06
-2.53462153464068e-05
-3.42438473758944e-05
-1.40081398909373e-05
-3.49320680462208e-06
-1.00477823240883e-05
-2.55298078388521e-05
-9.0702686566587e-06
-2.09435784140016e-05
-3.53441774488717e-05
-1.75851046068224e-05
-1.75904718206228e-05
-3.3563958125694e-05
-3.00146875180501e-05
-1.2755616187568e-05
-6.64539541795088e-06
-2.58379685942624e-05
-3.0301031608386e-05
-1.53588809929308e-05
-3.22832432735547e-05
-2.16746946433026e-05
-3.09366185804196e-06
-3.37233418920424e-05
-3.51405176359699e-05
-3.10717726395368e-05
-1.69618650451121e-05
-1.49530359396948e-05
-2.24206119689336e-05
-9.71506803958886e-06
-3.79314931937327e-05
-2.43310078121732e-05
-1.16849938949519e-05
-3.28964583997532e-05
-1.82933816515351e-05
-3.31223543573757e-05
-2.48343527167511e-05
-1.40045885909847e-05
-2.64962589898997e-05
-2.97273236517405e-06
-2.10695902024191e-05
-3.91634222911688e-05
-3.29068863069012e-05
-4.4223777063039e-05
-3.11916282383592e-05
-9.83510652019626e-06
-2.37946650996213e-05
-3.25479435461434e-05
-2.94222561846663e-05
-1.72963627880187e-05
-4.14842487290271e-06
-3.80768746131973e-06
1.76854139438128e-06
-1.39524376617717e-05
-2.39371011191143e-05
-1.22879876052248e-05
4.54555873441868e-06
-2.85750985745733e-05
-1.08730892652297e-05
-3.18782265028951e-05
-3.26500715775802e-05
-2.46707059647778e-05
-4.16208888278427e-05
-3.38642773483898e-05
-3.23676267017912e-05
-3.71655829848113e-05
-3.71923134366579e-05
-3.43433742586383e-05
-3.72802536535326e-05
-2.00623449622922e-05
-4.08062206438783e-05
-2.44109707489376e-05
-3.11358894289518e-05
-1.1028558445398e-05
-2.38319198167414e-05
4.42666177647478e-06
-8.30029202491098e-06
-2.58839270957613e-06
-2.58008296897676e-05
-1.36171909773133e-05
-2.92650145500258e-05
-2.77136684739771e-05
-2.84618103693322e-05
-8.82377743679077e-06
-2.26813186200416e-05
-5.37712733307291e-06
-1.61689741304426e-05
-1.30920540466617e-05
-2.03083753205431e-05
-1.51254535051112e-05
-1.51440850952384e-05
-1.1341720459368e-05
-8.51871619965927e-07
-1.05333008229549e-05
-2.05275341992422e-05
-1.32443980301242e-05
-1.18554675370998e-05
-2.10002804944722e-05
-3.01085626947248e-05
-3.73167867308566e-05
-1.67618826231092e-05
-1.29306690020644e-05
-1.91611171398836e-05
-1.53168891140515e-05
-2.4967771246814e-05
-4.56646868588643e-05
-1.05026539026438e-05
-1.38754166561923e-05
-2.41516207294058e-05
-1.18561921343664e-05
-4.0349990955778e-07
-1.55256059300872e-05
-2.84662527411218e-05
-1.03833027367083e-05
-1.88422537710496e-05
-1.72457113325739e-05
-1.51982206254281e-05
-1.90816743768892e-05
-3.67718569505051e-06
-2.68311402345868e-05
-1.49112911897767e-05
-6.87858259868154e-06
-4.48187712106798e-05
-3.39889572714863e-05
-6.62217827031446e-06
-1.06146407836946e-05
-3.7734251157471e-05
-3.1348727423815e-05
-3.23827207242475e-05
-3.26378389113819e-05
-2.57562313008136e-05
-1.56292016094964e-05
-3.79796729060402e-05
-3.46844848807098e-05
-2.59737703730472e-05
-6.90536373060594e-06
-1.52660618658405e-05
-1.51578155879892e-05
-1.73392931252861e-05
1.31802378897244e-06
-2.27316212342588e-05
-3.0983304779982e-05
-1.1928385460188e-05
-4.4433795308963e-06
-1.7802966515053e-05
-2.31389435995405e-05
-3.07304330209324e-06
-1.74860013262172e-05
-1.9795622215022e-05
-1.07009373995459e-05
-5.70426788757487e-05
-2.0382445030437e-05
-1.05856456073104e-05
-1.92325864927823e-05
-1.39414234791758e-05
5.66018299787456e-06
-2.59499867472699e-05
-1.34809019778726e-05
-4.83550225646665e-05
-3.10317101333866e-05
-3.020091183029e-05
-2.31323865265658e-05
-1.50066062321041e-05
-2.69172114824035e-05
-1.30515618644159e-05
-1.31570525778846e-05
-2.28686784151756e-05
-7.7121152517939e-06
-9.72285676162578e-06
-1.45462687175452e-05
-1.29286026258814e-06
-2.17341949738968e-05
-2.620733554208e-05
-9.94567246980102e-06
-3.40033695970346e-05
-1.45251664470719e-05
-2.58865591823107e-05
-1.96514855143116e-05
-3.38384265952879e-05
-1.36330259822743e-05
-1.42242046358227e-05
-2.54544111548325e-05
-2.73568596060014e-05
-3.68046038124947e-05
-2.37716294489737e-05
-9.27817428818279e-06
-2.05950113131063e-05
-2.2790333390782e-05
-3.07377417544103e-05
-2.8523773171529e-05
-2.87291555729739e-05
-2.2948891374594e-05
-3.06160742241116e-05
-3.4464547233352e-05
-1.12604318796067e-05
-3.14767079664629e-05
-4.53051620482153e-05
-2.8969172030834e-05
1.52838312191202e-06
-2.49570488133236e-05
7.35517398334909e-07
-1.17727161776617e-05
-1.70932175701986e-05
-1.90820570426032e-05
-2.67440043496483e-05
-2.23637609438684e-05
-1.72422912110564e-05
-2.19263850314699e-05
-7.05630175986818e-06
-3.68229832157283e-05
-2.00444223580249e-05
-1.06709543810292e-05
-3.04137392984886e-05
-1.0928330441006e-05
-1.87440586412233e-07
-2.85793613195287e-05
-3.38242211717747e-05
-2.00795518651662e-05
-1.42227814931155e-05
-4.99611326128572e-05
-3.25691637395174e-05
-4.8347699126243e-06
-1.56938880900115e-05
-2.42176052623653e-05
-4.13542405170129e-06
7.83144207744215e-06
-4.68304924648311e-06
-2.90820984010807e-05
-4.23340428841228e-05
-2.09598928455939e-05
-1.56169326070767e-05
-3.66759750793541e-05
-1.20138763311321e-05
-1.88603637392508e-05
-6.25464539778684e-06
-1.33309815837718e-05
-2.43702828374441e-05
-1.15719996341477e-05
-2.05403845011418e-05
-4.21406528273163e-05
-3.25278296094828e-05
-1.36351575046855e-05
-2.90404511757941e-05
-5.43607387147467e-06
-6.90692641996965e-06
-2.51475422796e-05
-9.34138716452999e-06
-1.40364622945208e-05
-2.65795330577301e-06
-6.21901638714734e-06
-2.89811713552642e-05
-4.22486671716982e-05
-3.73857613483076e-05
-3.19630858095337e-05
-2.4365850807129e-05
-2.22805183906073e-05
-1.35072509051276e-05
-1.48777362711532e-05
3.76479426693349e-06
-7.34971433682879e-06
-1.00173948320539e-06
-7.50912156828318e-06
2.81616777856887e-06
-2.55960738129848e-05
-1.54442841837958e-05
3.39528680552994e-06
-9.53638953110003e-06
-2.20053435182328e-05
-1.49960339572404e-05
-1.87708605667005e-05
-2.59382224355774e-05
-1.60658262377836e-05
-1.84953920893872e-05
-2.85863973771633e-05
-2.19678372790752e-05
-2.41361166957429e-05
-1.61521197264247e-05
-1.823125710705e-05
-1.33949113929312e-05
-2.0502355647854e-05
-1.72240661196149e-05
-8.26892436278129e-06
-3.23903632845987e-05
-3.49345023627556e-05
-3.28046132782304e-05
-2.62909885345628e-05
-3.84497086654071e-05
-3.87345532387583e-05
-1.67007149613694e-05
-3.0349265421715e-05
-2.68758022960185e-05
-1.83198487901533e-05
-9.95349820767073e-06
-1.22533988202982e-05
-2.53716406401331e-05
-2.43628530971139e-05
-2.49135716813384e-05
-4.72001054276449e-05
-1.49291888390037e-05
-2.37477459716593e-05
-3.73573466501295e-05
-5.14553375573706e-06
-3.48007511553339e-05
-1.39752845122769e-05
-4.02539903311688e-05
-1.23676239553961e-05
-1.94027047485124e-05
-8.06351403402203e-06
-2.4006579661583e-05
-3.67997268363996e-05
-4.79901521594351e-05
-1.67514731699015e-05
3.41727923879952e-06
-2.09343700263066e-05
-1.59407000163952e-05
-2.54321689168178e-05
-4.76987335705633e-05
-2.92482139713049e-05
8.30544802403296e-06
-7.5623670682147e-06
-2.60468851633777e-05
-3.63111817912297e-05
-3.72294546600919e-05
-1.37539138859718e-05
-2.01586074326634e-05
-1.63697652085074e-07
-2.33137782467166e-05
-3.67870903284766e-05
-1.02568143914566e-05
-8.4824578383484e-06
-3.68770803078746e-05
-1.90390095191384e-05
-1.11392452288523e-05
-4.59267611788165e-06
-1.65350224671172e-05
-9.80157474900409e-06
-1.84934110542985e-05
-9.74310609312194e-07
-2.16907738377897e-05
-1.53998923310474e-05
-2.09692557343261e-05
-1.3011656685816e-05
-2.49786586081388e-06
-5.97946970771386e-06
-1.13565808197413e-05
-2.15950756204762e-05
-1.83389755817095e-05
-2.79411258761397e-05
-4.16057126055782e-05
-3.07307130813552e-05
-3.79566889641021e-05
-3.02514640686626e-05
-1.89027420313463e-05
-1.26146689232479e-05
-2.19341005628279e-05
-3.35324050784955e-05
-2.6692177554162e-05
-9.6618307503375e-06
-2.49905341195044e-05
-1.87803290956636e-05
-2.55396574677395e-05
-2.09543132890079e-05
-1.44607843432159e-05
-1.43355430812528e-05
-2.51705916973239e-05
-2.01483317047418e-05
-1.34869924049269e-05
-3.83731697361289e-05
-2.7860843742139e-05
-7.04660971268715e-06
-1.98103590897141e-05
-1.77654529761449e-05
5.46641748371865e-06
-2.81986452227597e-05
-2.32395158004816e-05
-2.7322306404194e-05
-2.01269084501099e-05
-1.06440726978943e-05
-2.35990961071764e-05
-4.32400861950808e-05
-1.83183535458552e-05
-3.26186323968921e-05
-8.68209721957073e-06
-3.39635264741467e-05
-2.64363865493476e-05
-5.45270570059477e-06
-2.10269556911679e-05
-1.80476255780472e-05
-1.60546419073024e-05
-5.21092030330953e-05
-3.84721209634973e-05
-1.4181986776732e-05
-1.65078192877942e-05
-2.32306262769751e-05
-2.90499205504711e-05
-1.03549974419037e-05
-1.59130681033835e-05
-2.63236843742886e-05
-1.51427203936621e-05
-2.58957177537346e-05
-1.83330933579125e-05
-2.60495875917061e-05
-7.53447665247473e-06
-3.54920626920015e-05
-7.22419256010515e-06
-1.80625801632557e-05
-1.43883644958902e-05
-1.45397348427614e-05
-1.34122459999304e-05
-2.48086427861786e-05
-9.87836591016153e-06
-2.10247878260255e-05
4.70273020169763e-07
-2.52579529771839e-05
-3.19717479447489e-05
-2.16359628517345e-05
-2.51414036296968e-05
-8.53005362347601e-06
-1.98447805583916e-05
-1.90700604211344e-05
-2.70383549509256e-05
-1.09717467107257e-05
9.08690241327601e-07
-8.27798585697118e-06
-3.0447912561609e-08
-3.63250106781941e-05
-1.15768055426447e-05
-2.40520914909908e-05
-3.96315705339412e-05
-1.85089493765329e-05
-1.44348283593266e-05
-1.39187180503731e-05
-2.60665119135856e-05
-5.69193710794365e-06
-2.03711440600529e-05
-4.32241840852171e-05
5.01219543515152e-06
-4.67877118481602e-05
-3.1797396471691e-05
-2.78974678438625e-05
-2.63849689613891e-05
-2.46755460727729e-05
-1.97890832594743e-05
-1.44084493964944e-05
-1.85343190950622e-05
-1.83565858464665e-05
-8.92784004082926e-06
-1.88001541024094e-05
-1.91226497891857e-05
-7.27682193315971e-06
-2.81307236455794e-05
-1.62709981739194e-05
-3.56546819185296e-05
-1.41965270595007e-05
-3.30551016612131e-05
-1.42823709310297e-05
-1.10218018365916e-05
-1.19852514883999e-05
-2.33983110483794e-05
-1.85385881380745e-05
-2.42948257225806e-05
-2.31913953884723e-05
-2.5317314973352e-05
-2.12775892405701e-05
-1.81052346506087e-05
-3.13062803562705e-05
-1.29779096818094e-05
-1.22519687843518e-05
-4.60905347382053e-06
-7.21555536860529e-06
-2.19806547147175e-05
2.63551438083035e-06
-1.91720329822903e-05
1.53155055686715e-05
-1.12854459479427e-05
-3.17298357289783e-05
-1.3760776325682e-05
-3.11907827517591e-06
-2.75748256632842e-05
-3.14371289775657e-05
-8.89124139580778e-06
-1.70078203954008e-05
-4.66035744609296e-06
-1.25296231526679e-05
-8.35039545694498e-06
-2.0574329169241e-05
-2.22246347240368e-05
-1.86421692523899e-05
-3.3304582889375e-05
-3.97902193856039e-06
-2.08610039358586e-05
-9.67612596805655e-06
-5.16294688920467e-06
-3.04137399845833e-05
-1.09576056353028e-05
-3.10624151008549e-05
-8.30289643143082e-06
-3.06305601858096e-05
-1.80226411198405e-05
-2.36426980221495e-05
-3.90516327808158e-05
2.53650672013148e-06
-1.26286227887704e-05
-1.63151439671465e-05
-1.92987021385156e-05
-2.23681478456918e-05
-1.93327904745098e-05
-3.11046159419031e-05
-4.04358391105397e-05
-2.73212906333761e-05
-2.41053348937305e-05
-3.36351522629804e-05
-2.04752287756999e-05
-2.53334491027015e-05
-1.42600669071257e-06
-3.52372221378881e-05
-2.8722132677759e-05
-1.02388686544615e-05
-2.54374363812565e-05
-1.45959285987166e-05
-9.84176098997558e-06
-3.04502824868228e-05
-2.54020928248085e-05
-2.62540695922535e-05
-1.69745566864375e-05
-2.8673200417018e-05
-3.10680963271951e-05
-3.91294567063223e-05
-4.31016422428384e-05
-1.98293564856313e-05
-1.36735207139669e-05
-1.80139959371281e-05
-1.96413717965831e-05
-2.71404729109816e-05
-1.4058408638525e-05
-2.82016432565309e-05
3.16477180539384e-07
-1.99318841641786e-05
-1.7240618377583e-05
-1.14736910857226e-05
-1.17103518401447e-05
-3.51380602542191e-05
-1.32595903532062e-05
1.28098619685645e-06
-2.72586687340708e-05
-4.5206112154128e-05
-3.04805419722114e-05
-2.32000685041026e-05
-3.05185533882774e-05
-7.2757549842617e-06
-2.39856381030743e-05
-4.04182374696266e-05
-1.50240986228695e-05
-2.30436981763429e-05
-1.98192691739016e-05
-9.07112163739699e-06
-1.5335721922324e-05
-2.52232544597223e-05
-3.18774168902496e-06
-3.9607221753389e-05
-3.1974300526412e-05
-2.03865130306536e-05
-1.94771787043324e-05
-3.90625729181013e-05
-1.68387613263293e-05
-3.39416084422203e-05
-2.88835230654596e-05
-2.89333410705942e-05
-4.52904295535968e-06
-2.59432412019141e-05
-1.59213691900171e-05
-1.81804969874047e-05
-1.07336200693565e-05
-4.27111030995594e-05
-2.79146268851089e-05
-1.20252275966695e-05
-2.278066510196e-05
-2.94218881697141e-05
-1.98446160883238e-05
-2.18826450924844e-05
-1.00553502818702e-05
-2.55120056872921e-05
-5.66029820363434e-06
-5.0631050237967e-05
-4.58264768979921e-05
-1.90096395016719e-05
-2.07252256566093e-05
-1.45565149312729e-05
-2.42127580175692e-05
-2.85195695915285e-05
-1.37824909822481e-05
-1.01628570390213e-05
-6.50548901087524e-06
-1.33551145468678e-05
-3.98314797661437e-06
-3.89831735102548e-05
-4.28240132858346e-05
-3.83543468010907e-05
-1.82459425318214e-05
-1.80123774419456e-05
-3.17573063444271e-05
-2.48270384137807e-05
-1.69710752214073e-05
-2.58887376255082e-05
-3.01422479224493e-05
-4.1358494872537e-05
-4.30085523849267e-05
-1.76139871945304e-05
-2.59421229057907e-05
-3.41344988561605e-05
-1.81442792354525e-05
-1.19779272296974e-05
-2.9709312415117e-05
3.13138783255124e-06
-1.43015281079372e-05
-3.68734353818046e-05
-4.05552647645389e-06
-2.96235418582029e-05
-2.78311706047401e-05
-7.51967565273301e-06
-2.47241474820507e-05
-2.50536203095698e-05
-1.74818492723153e-05
-1.01276589857536e-05
-1.06944739156721e-05
-3.79855536781081e-05
-1.14280241800499e-05
-2.86844173416278e-05
-4.83745813985781e-07
-3.73893006159324e-05
-3.25542904998771e-05
-4.21041890856597e-06
-2.439204456165e-05
-2.5278547279879e-05
-2.36627798515685e-05
-2.87317097872167e-06
3.36921321443928e-06
-3.00504029778332e-05
-2.59698710883491e-05
-8.63337175503693e-06
-2.08363809996088e-05
-2.06726962462369e-05
-6.83006520607929e-06
-1.45936746575967e-05
1.34785632771209e-06
-2.99494855339892e-05
-1.94210900642313e-05
-2.47622442573296e-05
-2.41302076473247e-05
-2.99673666934371e-05
-1.25882831290404e-05
-2.50055563882932e-05
-1.89757036564213e-05
-2.04485642516312e-05
-1.41610469488272e-05
-1.73758930123239e-05
-1.69518297732693e-05
-1.34672248561035e-05
-2.16951940133775e-05
-1.33835679612886e-05
-2.1030335929554e-05
-7.1517766704844e-05
-2.34694831117878e-05
-2.41776611318084e-05
-6.160506454741e-06
-3.01532756864841e-05
-2.11122036714732e-05
-1.16868732078249e-05
-2.76705150457793e-05
-2.7413200524301e-05
-4.391117288598e-05
7.40439366843392e-06
-6.91880275196327e-06
-2.68526994818807e-05
-1.69852498338498e-05
-2.63905237441855e-05
-5.00558165176144e-05
-2.93530783462165e-06
-2.28432741624841e-05
-2.09801082593228e-05
-1.40398114740693e-05
-2.48144515898004e-05
-1.40985070860995e-05
-1.60647828716854e-05
-1.44105753915119e-05
-5.02568241606e-06
-2.56581390928577e-05
-2.66865147384352e-05
-1.63447540209594e-05
-1.69461219625702e-05
-2.63528449643947e-05
-1.34156431949142e-05
-2.33013925297523e-05
-2.07812112475235e-05
-3.01582825110738e-05
4.29306758262651e-06
-2.02554736324406e-05
-4.28046010106955e-05
-2.63849373802495e-05
-4.39188363360832e-05
-1.11117158537301e-05
-1.9822602761342e-05
-8.51045716965982e-07
-3.2000164324538e-05
-9.5778494548051e-06
-3.00571175051853e-05
-4.23273605873928e-05
-2.42493815095183e-05
-1.10062516771108e-05
-1.54620486220825e-05
-1.71647438887282e-05
-1.06719670347322e-05
-9.8487955325314e-06
-2.4478689523966e-05
-4.81023984161086e-05
-3.16929102003424e-05
-2.44694273802744e-05
-1.23921398082521e-05
-2.08609612180278e-05
-3.11914723033514e-05
-2.03150978123233e-05
2.46079883099535e-06
-1.10750954948875e-05
-1.24316634564461e-05
-8.77738559862726e-06
-5.12655696229069e-06
-2.88277579388299e-05
-4.15444391463839e-06
-6.75730525605667e-06
-1.53163134936318e-05
-1.92602064022779e-06
-2.80406167015472e-05
-2.20734953063666e-05
-2.04657446612389e-05
-1.75599809987035e-05
-2.1289280635158e-05
-2.62915761228116e-05
-3.90809302619173e-05
-4.85591850034294e-05
-3.23396916887443e-05
-3.51738353768049e-06
-1.86860891791726e-05
-2.09981141847185e-05
-1.73825037867517e-05
-8.24606066115624e-06
-2.836208813744e-05
-2.96340435640821e-05
-3.73709013250196e-05
-2.52144962694234e-05
-2.46289351756237e-05
-1.77277010800505e-05
2.10005813228665e-07
-1.47193933628618e-05
-2.59738085732465e-05
-7.7238858138696e-06
-1.74877218262513e-05
-1.28970169227391e-05
-4.21035030278385e-05
-3.08892352651609e-05
-8.99459785825519e-06
-2.84157978486853e-05
-7.31974768464384e-06
-3.71836506104122e-05
-2.39997551205043e-05
-1.40881503573455e-05
-1.77359563865932e-05
-3.87240842601073e-05
-2.27498480871856e-05
-9.71822508784521e-06
-8.58753413556819e-06
-1.37373211505028e-05
-1.77231497364308e-05
-3.39976125759125e-05
-3.02859527012314e-05
4.59205546071758e-06
-1.71055749345098e-05
-1.77643838107285e-05
-2.45747585735326e-05
-3.65746534219756e-06
-3.61942131151543e-05
-1.55018328926089e-05
-2.95144203572662e-05
-2.96766861254224e-05
-2.57437560912327e-05
-3.03497443037788e-05
-2.10690989039502e-05
-1.23942869123834e-05
-2.37975783313211e-05
-1.87941750891562e-05
-2.46266347034009e-05
-3.37310209973907e-05
-2.90282848984987e-05
-1.53877692669452e-05
-1.85926892780536e-05
-6.33542515759786e-06
-1.30963517199702e-05
-3.93937730708168e-05
-3.54704333974972e-05
-3.89910630086424e-05
-3.84256395016052e-05
-2.39122972423349e-05
-2.17637014386533e-05
-1.17492649634882e-05
-1.39314750394858e-05
6.66453180387551e-07
-2.72020069635135e-06
-1.44666795238706e-05
-1.74717272558034e-05
-6.31862839660505e-06
-3.73628838713614e-05
-3.05035630032569e-05
-1.23373999726822e-05
6.84936190544652e-07
-1.26044503923771e-05
-4.06076891082069e-05
-4.08353714765449e-05
-1.43119229604256e-05
-1.17358632923319e-05
-5.91129342466983e-06
-1.92477446385224e-05
-3.53101609140121e-05
1.09813495898829e-05
-2.9209810643741e-05
-9.74534995643086e-06
-2.62196165620096e-05
-3.24757253785206e-05
-4.15985633185066e-05
-2.78494511927671e-05
-8.58241448959595e-06
-8.42162385801396e-06
-3.12533672891312e-05
-2.05964523767916e-05
-4.95423995807558e-06
-2.41328385053371e-05
-3.47802339329164e-05
-2.95135346163706e-05
-3.31200706596165e-05
-1.7105354221798e-05
-2.44265014243489e-05
-3.98321816357993e-05
-5.41033381082046e-05
-2.77908028633893e-05
-1.20801642950961e-05
-2.86945217152481e-05
-3.21356110284639e-05
-3.11038195145371e-05
-2.28554092550651e-05
-3.0954527677648e-05
-1.5904709698605e-05
5.84810075792999e-06
-2.47939449637464e-05
-3.6389280974609e-05
-3.96337896503421e-05
-3.0716135299853e-05
-3.1849485956192e-05
-2.02774209139387e-05
-3.08526346146278e-05
-1.93820947475928e-05
-2.76818148186531e-05
-1.92377026515216e-05
-1.81147875354358e-05
-8.64881797229399e-06
-1.69884876278289e-05
-3.01529450121155e-05
-2.23095587240672e-05
-8.4000936240265e-07
-2.41318881358573e-05
-6.32599565334997e-06
-1.70683564167981e-05
-2.93253731782488e-05
-1.17773907516922e-05
-6.52530605003389e-06
-5.12476159855258e-06
-3.00636622539854e-05
-6.58950670047311e-06
-6.04309405174797e-06
-3.04347075626797e-05
-1.62953995876775e-05
-4.45123921667695e-05
-1.91660628097256e-05
-1.84135817735396e-05
-6.78048356035871e-06
-3.11063333407224e-06
-9.84898486713946e-06
-1.76622004102855e-05
-1.48336393214835e-05
-1.15680274537171e-05
-3.38430391142098e-05
-2.44033666597534e-05
-1.99312719826871e-05
-2.27168887690116e-05
-1.74051461171454e-05
-2.24614272660895e-05
-1.03665742956049e-05
-2.34634200352492e-05
-4.13736781609927e-06
-1.68617383308062e-05
-1.41050642910557e-05
-1.03204166923137e-05
-2.11485201901104e-05
-2.89912826892007e-05
-7.19071273850836e-06
-2.7766803780745e-05
-1.71413684620163e-05
-3.17603870620118e-05
-1.38796517735074e-05
-1.77884934631241e-05
-2.86593959958903e-05
-7.38249017298925e-06
-2.6321564748556e-05
-1.3169767222923e-05
-2.09512860228373e-05
-1.1304004093925e-05
-1.99531688233206e-05
-2.76316797217836e-05
-3.88194178476754e-06
-2.00718122855594e-05
-1.30692255443296e-05
-3.74387917831781e-05
-2.77337598495277e-05
5.32697670599926e-07
-8.6546199547553e-06
-1.69943452647191e-05
-2.0623352222443e-05
-2.7303092010086e-05
-4.51673886265966e-06
-3.64822611616049e-05
-1.43712379541447e-05
-2.04766767277178e-05
-2.26867467044689e-05
-5.50092583998537e-06
-3.87534989365295e-05
-1.54174439871765e-05
-4.41825710058823e-06
-3.10033839335418e-05
-2.20314929938507e-05
-1.6828540916109e-05
-1.68282008730931e-05
-1.11789520792058e-05
-3.95083423049397e-05
-2.21496283721189e-05
-1.20625230890544e-05
-2.41394150064946e-05
-1.31799968758092e-05
-2.54141385070942e-05
-1.49873980795572e-05
-2.64034833967791e-05
-3.14074985773459e-06
-3.50641461022847e-05
-3.66697211055474e-05
-1.94597043929623e-05
-2.7279421316028e-05
-2.97532152631981e-05
-4.7413061935927e-06
3.362877849175e-07
-2.40932128419556e-05
-2.31722111119716e-05
-1.20139255189755e-05
-1.77318722894874e-05
-6.6515507928021e-06
-1.54567602991711e-05
-1.33620942100584e-05
-4.58523765443128e-05
-1.57946492894156e-05
-1.56493597827184e-05
-1.69824156601516e-05
-3.9199893953498e-05
-2.49615529761136e-05
-2.91960172312469e-05
-1.24189902141141e-06
-4.03451968081934e-05
-1.96220197362808e-05
-4.16253805545172e-05
-3.02701777723674e-05
-1.68231337844175e-05
-1.08031665054961e-05
-3.31766343980685e-05
-2.57770751117517e-05
-1.81888313983634e-05
-1.28223747170576e-05
-6.43979763547704e-06
-3.26616275835008e-05
-4.34393336631279e-05
-4.17972859949719e-05
-3.35570075822673e-05
-9.30024122472838e-06
-2.59915048343622e-05
-3.83944453657608e-05
-1.4746168498331e-05
-2.41501760731697e-05
-1.19622584258006e-05
-4.04816189252313e-05
-9.78412376603152e-06
-4.20250467396813e-06
-2.46491782809574e-05
-2.59404264176374e-05
-1.07585069597682e-05
-9.7335633703939e-06
-1.52402235873745e-05
-1.74140570850498e-05
-7.61305141428484e-06
-6.33991200118199e-06
-7.82772766070409e-06
-4.074010635567e-05
-1.9866161841761e-05
-3.29514521568994e-05
-3.34189789325195e-05
-1.9687355350691e-05
-6.18779522351499e-05
-2.112548360324e-05
-1.38753329313882e-05
7.54595441623303e-06
-1.32314784367969e-06
-1.57841596029937e-05
9.45581065967151e-06
-3.51026717545682e-05
-2.71462032948655e-05
-1.07109878956157e-05
-3.87062315539818e-05
-1.84696638735754e-05
-3.62367771410793e-05
-1.92669708094239e-05
-6.59868136115412e-06
-2.82852804232099e-05
-2.43605416895046e-05
-3.08412967513413e-05
-5.95321942779291e-06
-1.73032415878922e-05
-1.79379332241702e-05
-2.7481342803173e-05
-5.43024220831256e-06
-3.4078608451909e-05
-8.27084378065972e-06
-2.81084404418693e-05
-2.38868434702958e-05
-3.98534432179769e-05
-1.37129107069549e-05
-2.73142122413768e-05
-6.16193216064901e-05
-2.4531141516567e-05
-1.68243591669593e-05
-2.88741529833684e-05
-3.49968924977715e-05
1.0390049770463e-06
-8.49951337038247e-06
-3.38965757857367e-05
-8.14752738640565e-06
-1.11978415965372e-05
-1.70080882782613e-05
-2.86313951454204e-05
-1.51191486547525e-05
-2.68968760231796e-05
-1.49597585564549e-05
-2.0709967836637e-05
-2.88590437208858e-05
-2.06461054513684e-05
-1.19781774097279e-05
-1.43249148736786e-05
-2.98560169764615e-05
1.69448437081011e-06
-2.86256783011157e-05
-1.21889533326518e-05
-1.91590321150931e-05
-1.33267602814545e-05
-1.85696236454734e-05
-1.97850225264308e-05
-1.77183900738447e-05
-2.20669250531548e-05
-9.87856555861179e-06
-2.24039448926984e-05
-2.86091466571441e-05
-1.78907834046098e-05
-1.98452043774919e-05
-2.36029601759761e-05
-2.18857810751297e-05
-2.49865736597312e-05
-3.67785004606386e-05
-2.11539717016566e-05
-3.0762459124469e-05
-3.78745690715253e-05
-2.90847824408821e-05
-9.02156267493214e-06
-1.69448047012256e-05
-4.466165634641e-05
-4.39922670272927e-05
-5.8765204540795e-06
-7.95018911608477e-06
-2.11825770115271e-05
-1.28090175295884e-05
-2.26911739982892e-05
-1.24343163887696e-06
-1.26889986593933e-05
-2.34913722684062e-05
-2.49106137674274e-05
-7.00153191004388e-06
-3.30798317760311e-05
-1.65523984863426e-05
-2.43494150481723e-05
-4.15860484708218e-05
-9.320318261523e-06
-1.9977665793392e-05
-3.17019818276266e-05
-2.44084360790152e-05
-3.02715969343177e-05
-1.02164910680193e-05
-1.46773210424173e-05
-1.14883954288873e-05
-1.61296457762456e-05
-1.64113329616667e-05
-2.24964469934643e-05
-2.71073489070695e-05
-1.64467444619723e-05
-2.17168623433232e-05
-3.47638434274062e-05
-2.37454675999552e-06
-4.18324716630816e-05
-1.9832864250723e-05
-2.30752676642827e-05
-2.50725651336892e-05
-1.80559850095058e-05
-1.67545615088836e-05
-3.74251006481685e-05
-8.97694484562621e-06
-3.16822233286442e-05
-7.98211678630074e-06
-2.73290530704106e-05
-2.56845379861617e-05
-2.7398362884533e-05
-2.75666100792531e-05
-4.74718404292119e-06
-2.32499945038646e-05
-2.04035423199507e-05
-3.78685479164631e-06
-1.67608199738802e-05
-4.16013748761686e-05
-3.38131903454178e-05
-3.16502474179272e-05
-1.29257034089971e-05
-2.26055900455363e-05
-3.33298885025936e-05
-8.26846984496857e-06
-3.4511337845222e-05
-4.41396638372762e-05
-2.27669120868986e-05
-3.24948744570889e-05
-1.56172151053473e-05
-2.58024857633893e-05
-2.04419564785876e-05
-1.37125695235631e-05
-2.7019117041431e-05
-1.36302319925129e-06
-4.36490161580085e-05
-1.14930914673652e-05
-2.23986373977671e-05
-1.00359595340852e-05
-3.49159203823802e-05
-8.99360784997949e-06
-3.06478986575182e-05
1.61635923374901e-06
-2.47516617561206e-05
-1.82909207002153e-05
-1.31671808561987e-05
-4.47781804056541e-05
-2.05888966182001e-05
-2.36991013816116e-05
-4.08831144076292e-05
-1.10556086344016e-05
-2.63787863754851e-05
-3.21575757261237e-05
-1.96989534212023e-05
-1.96958656199383e-05
-3.77483082237986e-05
-2.60498571549002e-05
-2.96589211046319e-05
-1.5350287016006e-05
-3.55653797457798e-05
-2.63815689357231e-05
-3.32175434451697e-05
-3.44528404770571e-05
-1.4896026259578e-05
-4.14269802946105e-05
-2.86235085111422e-05
-2.61631288742527e-05
-2.14755416425295e-05
-1.02504226907267e-05
1.05391616229274e-06
-2.83745228407714e-05
-1.99446765863746e-05
-3.74412048593266e-05
-3.75476638716591e-05
-2.37677636635889e-05
-2.40874323165668e-05
-1.55954072859083e-05
-1.78341925425672e-05
-1.67176344402439e-05
-2.68657937430365e-05
-4.7170459490366e-06
-2.30739484605838e-05
-1.37763604018576e-05
-2.23477545378971e-07
-1.83016401643859e-05
-5.2016311900257e-05
-1.80468120779318e-05
-2.01182461600106e-05
-1.99932493538907e-05
-1.73762276105462e-05
-2.44630174144479e-05
-3.71050155933897e-05
-1.87373555185449e-05
-6.10664501857605e-07
-3.14142297736067e-05
2.83822624971139e-06
-1.29604523155738e-05
-2.40971747022413e-05
-1.55324697278787e-05
-1.87989964545466e-05
-1.5227622816681e-05
-1.98326569560602e-05
-2.72866551649668e-05
-1.14304116954477e-05
-5.30972607870304e-05
-3.96285921107026e-05
-1.5052895944766e-07
-5.11725372828566e-06
-6.06448225751511e-06
-6.61137722051108e-06
-2.54423646662897e-05
-3.39333365135652e-05
-7.67992026628098e-06
-1.69289364439494e-05
-2.74484407906123e-05
-1.74703460443885e-05
-1.30997896703612e-05
-1.94757453738455e-05
-2.83963284937024e-05
-2.03632649887695e-05
-1.94678216490435e-05
-1.39900790850643e-05
-8.78916475322794e-07
-2.40567846076123e-05
-2.58028197165445e-05
-1.98572386568794e-05
-4.27593522334758e-05
-3.51439241553887e-05
-1.92930993321837e-05
-4.99228718509849e-06
5.8258765897346e-08
1.97765981917233e-06
-4.14408710613103e-05
-2.8596577616317e-05
-4.64489628668856e-05
-1.6754753604298e-05
-1.74478545985465e-05
-2.1437967654138e-05
-8.92803939862983e-06
-2.74495583279536e-05
-2.35413117930381e-05
-4.59240244227032e-05
-9.13688578507829e-06
-2.14278771540178e-05
-1.69272945758777e-05
-2.75137408829174e-05
-4.06815607488896e-05
-2.38412047760055e-05
-7.62131310880048e-06
-2.42474261999792e-05
-3.06919920615721e-05
-3.3456126902734e-05
2.92030380407573e-06
-2.8409545530478e-05
-1.88748425845097e-05
-1.55400588379307e-06
-2.1787682958586e-05
-1.90248675482584e-05
-3.05380998630509e-05
-2.03376730318249e-06
-1.54648288475872e-05
-1.26845351602862e-05
-3.39269497144065e-05
-1.51687680195674e-05
-4.37969243353765e-05
-3.34123498472925e-05
-3.27204695164972e-06
-9.30246670621084e-06
-3.69421977375676e-05
-2.75891045480253e-05
-2.95822329120434e-05
-5.58860979018194e-06
-3.06066140394567e-05
-9.07475491079445e-06
-3.0795508960909e-05
-1.35710086642004e-06
-2.16873081770799e-05
-1.27269416464073e-05
-1.74712811039944e-05
-5.58890028895989e-05
-3.13878607722111e-05
-1.35861158503317e-05
3.069017665365e-06
-1.34229721029621e-05
-2.84523754599081e-05
-2.49083062953394e-05
-2.59980477919309e-05
-3.82531974276819e-06
-2.61905626271302e-05
-3.44873974696676e-05
-1.72350107271639e-05
-2.04890969852392e-05
-1.58748398999314e-05
-4.14861856249395e-05
-1.89222009917819e-05
-2.6124404802374e-05
-2.04259083598488e-05
-2.34232858391396e-05
-9.92528195813179e-06
-3.1583106498107e-06
-2.55013897453398e-05
-2.88467574761157e-05
-3.54696867761635e-05
-7.07927122116851e-06
-2.08211881314164e-05
-4.10270998381353e-05
-4.39366350582944e-05
-3.78308772173747e-05
-5.18692885693816e-05
-3.48161062547023e-05
-1.96414953775052e-05
2.09232755053287e-05
-1.92294690024006e-05
-7.98566996834048e-07
-2.85181081482592e-05
-3.21768443857747e-05
-1.04117754620982e-05
-3.64222861592966e-05
-3.63007020194092e-05
-1.81372303897974e-05
-1.28508218120877e-05
-1.99319730935212e-05
-8.3696827551952e-06
-1.78564148636886e-05
-4.86759629667072e-06
-4.91988548225069e-06
-3.80134808363044e-05
-3.1141428472342e-05
-9.55996968187433e-06
-2.62332360298258e-05
-2.73486453175472e-05
7.45588174702609e-06
-2.98009810500447e-05
-4.34787528621513e-05
-3.4095964461661e-05
-3.79398158792048e-05
-2.61910194450999e-05
-1.83280405110763e-05
-2.90547360631239e-05
-1.58147613057455e-05
-1.42459887526242e-05
-3.67537438553932e-05
-2.24022715509039e-05
-4.21543763073164e-05
6.98656250038842e-06
7.56490586671026e-06
-2.98706388612507e-05
-3.41666428701984e-05
-3.26404214792847e-05
-9.97024274109917e-06
-3.08002018841047e-05
-8.5986947409906e-06
-2.26569251957122e-05
-3.06418890732577e-05
-2.17467589955562e-05
-4.47102160380246e-07
-1.08530159300046e-05
-3.23403758849353e-06
-4.24262043047851e-05
-4.11693434636434e-06
-6.71926704128683e-06
-1.39132710469e-05
-5.18143059624203e-06
-1.01525407433079e-05
-7.54543246530044e-06
-2.30441729544306e-05
3.61398598190275e-06
-2.61522624311165e-05
-3.72862980836422e-05
-4.40977952887556e-05
-1.47203589587409e-05
-1.61165967152278e-06
-1.48825229232953e-05
-1.76100341690159e-05
-6.98460914408042e-06
-2.82491855164828e-05
-1.7878190263689e-05
-2.33742691343911e-05
-1.20514929720763e-05
-1.47998134436836e-05
-3.07564144925303e-05
-6.47733919224888e-06
-1.23297950319564e-05
1.10857904763774e-06
-3.01582620788176e-05
-2.04938376401656e-05
-3.70123498123987e-05
-2.54361002583607e-05
-2.48329254664803e-05
-1.61566044458766e-05
-2.0805805864351e-05
-2.72933229803399e-05
3.05149450947275e-06
-4.11241043198798e-05
-1.89777957201781e-05
-1.69611314419209e-05
-2.46057192993168e-05
-2.41760946909056e-05
-2.37219128016844e-05
-3.45936797769658e-05
-2.26393740953586e-05
-2.02922960632287e-06
-2.19335751470504e-05
-2.04055458280851e-05
-2.46274716634581e-05
-2.09104281103333e-05
-2.05281416738118e-05
-1.63962695484245e-05
-2.35893620096482e-05
-5.87008276714732e-06
-3.09822889516753e-05
1.09931187218579e-05
-1.12404590192038e-05
3.82349628167891e-06
1.31470517726529e-08
-1.92561959395871e-05
-3.37433953413101e-05
-3.20064261714305e-05
-2.33408543706618e-05
-2.54059384563954e-05
-8.35127122433348e-06
4.97960286557047e-06
-3.82501821343966e-05
-1.18760713773635e-05
-3.56639025707902e-05
-1.58757213999841e-05
-8.01560698425649e-06
-6.64012019396326e-06
-2.47877033117816e-05
-8.10284799955355e-06
-1.23130922098336e-05
-2.85080742886264e-05
-2.20915893413745e-05
5.47871907227074e-06
-4.72767927101352e-06
-3.49184728516025e-05
-2.54302375607862e-05
-2.20097432410062e-05
-1.66512029176446e-05
-2.13681678707094e-05
-8.6640997204693e-06
-5.23915413314086e-05
-3.05717053346455e-05
2.0890160065071e-06
-2.85849907593772e-05
-1.05835832927238e-05
-8.11495410920514e-06
-2.56419930595009e-05
-1.58804068165645e-06
-1.37070988769553e-05
-2.29069295435981e-05
-2.07500111731694e-06
-3.33869129755247e-05
-2.11809088152623e-05
-3.37517801299217e-05
-1.57511838273548e-05
-2.52376997944829e-06
-2.44777341133318e-05
-4.79078246805776e-05
-1.87066479972211e-05
-2.92390171839004e-07
-3.62756306082988e-05
2.36695328977947e-06
-4.06539932279761e-06
-3.60919044121747e-05
-4.22172818460828e-05
-4.39809744078511e-06
-9.43416148566555e-06
-2.05949687486513e-05
-1.97351896374185e-05
-1.7610683523386e-05
-2.13841563894805e-05
-3.09319498903837e-05
-2.77073298908757e-05
-3.40780472798174e-05
-2.59205911330478e-05
-3.2244441599983e-05
4.5176513764415e-07
-2.48646422206873e-05
-1.63851175703728e-05
-2.68745367135087e-05
-4.12922187271963e-05
-2.15839178259998e-05
3.67318719097268e-06
-3.03075975139766e-05
-2.46911813350274e-05
-4.82746359121831e-06
-2.28136280830501e-05
-1.75167259617032e-05
-1.57509058447759e-05
-1.85338745741087e-05
-1.84886952913377e-05
-2.72254231968224e-05
-2.25631063435762e-05
-9.28620702933973e-06
-2.75203749990088e-05
-3.94330341834614e-05
-2.92027988282334e-05
-4.82230247017865e-06
2.06936977684416e-06
-2.72029974189541e-05
-3.17997784487572e-05
-3.83484938080701e-05
-2.32137020257043e-05
-2.10825504540462e-05
-4.16057613159886e-05
1.0832765887417e-05
-3.70923430393723e-05
-3.80451508670076e-05
-1.4327561268056e-05
-4.93515299286139e-06
-1.12569615645785e-05
-2.87242787978107e-05
-2.02720134280765e-05
-2.38358627096708e-05
-3.49786535930315e-05
-1.25306718994658e-05
-7.35169809083689e-06
-3.02232829098781e-05
-2.11973029560447e-05
1.78015523058143e-06
-1.92471633349541e-05
-1.44394890515507e-05
-1.027726552597e-05
9.09229451351991e-06
1.59367966900129e-06
-3.46524050124268e-05
-1.42085517475672e-05
-2.31205731873732e-05
-1.90609843573786e-05
-5.86024836991482e-06
-8.80556086347815e-06
-1.3466112702462e-06
-3.16469465821387e-05
-3.00290145693532e-05
-3.02926055407705e-05
-3.03090653369147e-05
-1.49620526039634e-05
-3.88445280458615e-05
-1.88724714826073e-05
-2.47491298749288e-05
-2.89703394257178e-05
-4.4283531794429e-06
-2.25957100735481e-05
-2.0964356052834e-05
-1.8309869332518e-05
-2.76599298293563e-05
-1.52053237980592e-05
5.50092062444688e-06
-1.59473089907541e-05
-3.02412070039499e-05
-2.76329063923002e-05
-2.81483656204759e-05
-1.94158114831659e-05
-2.42699644716288e-05
-1.75294060280059e-05
-3.65924106855663e-05
-1.56488613978704e-05
-1.8798342284588e-05
-1.7742324177274e-05
-1.94486985512668e-05
-2.04727365209171e-05
-2.221800309013e-05
-3.20298620646392e-05
-2.62305543584406e-05
-2.36095611855427e-05
-1.44970999334939e-05
-1.06318021562765e-05
-3.98599513589875e-05
-1.60758903586471e-05
-1.84406779550035e-05
-2.73665909548334e-05
-1.36760727997953e-05
-3.44094681098067e-05
-5.13148104843948e-06
-1.68589616274423e-05
-1.15066419822876e-05
-5.3599016780041e-06
-4.39199826479181e-05
-7.72372494719672e-06
6.75572266551679e-06
-1.82952839950951e-05
-9.9793740321729e-06
-2.16737455196297e-05
-2.28187619745583e-05
5.23120490943386e-06
-5.88742627584482e-06
-2.910193883195e-06
-4.37884621903515e-06
-1.64863649514344e-05
-6.59710585387688e-06
1.20538631819417e-05
-4.87215866010182e-06
4.13487510107691e-06
-2.38639179102212e-05
-1.81524989467482e-05
-3.7432331018832e-05
6.81381483128046e-06
-1.62983901812862e-05
-2.59118973489619e-05
-2.74465447394994e-05
-3.38089925465367e-05
-2.19673922980701e-05
-2.34767786748546e-05
-5.21099616893207e-05
-2.11126097823237e-05
-7.50459774038484e-06
-1.76527698051926e-05
-2.98301597826598e-05
-2.95672585813139e-05
-2.69450367692645e-05
-1.16796354556971e-05
-1.55979365233903e-05
-3.59440457126646e-05
-2.68219651640591e-05
-2.10108698288562e-05
-2.76287777560141e-06
-2.3520256293057e-05
-2.89402979651711e-05
-2.81168150812142e-06
-1.58046156802095e-05
-4.12867206365114e-06
-3.29518421416531e-05
-4.17394068610438e-06
-1.86945758352815e-05
-2.76194772270928e-05
-1.90836539178575e-05
-2.11730130455472e-06
-2.83611355323095e-05
-1.92463042840285e-05
-3.31281976347727e-05
2.63451897747522e-06
-3.78283971777325e-05
-2.14265480885582e-05
-3.07611848171066e-06
-3.25245690511905e-05
-4.36152137264453e-05
-9.38100416697115e-06
-1.39294952010797e-05
-2.91243774611629e-05
-4.74064061288391e-05
-1.44817984967496e-05
6.96971589045971e-06
-2.47453983378629e-05
-2.75677925645004e-05
-1.73366618506017e-05
-2.05244654269653e-05
-2.36066230608183e-05
-2.26242392155955e-05
-3.42294219043322e-05
-4.11577670805767e-05
-9.54767403446348e-06
-1.05108528098437e-05
-9.96569593359604e-06
-2.34343201944489e-05
-1.84339195270263e-05
-7.63771121588344e-06
-5.02648231495979e-05
1.23158873642962e-06
-6.08498143359747e-06
-1.32148464555204e-05
-1.21172798007671e-05
-3.37603073966534e-05
-9.89529278597954e-06
-1.61738599780104e-05
5.36096355741151e-06
-4.02170607718678e-05
-1.72043891719237e-06
-4.11257968113491e-05
-3.62640345338933e-05
-2.39564478340436e-05
-1.43713910685431e-05
-4.94518709143946e-06
-1.89815824568476e-05
-1.65663252460119e-06
6.54148073186336e-07
-2.91306062784436e-05
-3.53939672567552e-05
-1.85528474142605e-05
-2.25117395741299e-05
-4.16709428355312e-05
-2.8665840928404e-05
-9.62244257736521e-06
-1.21560812301515e-05
-2.20403913667496e-05
-2.64037826172038e-05
-1.49849695627301e-05
-4.09866593845004e-05
-2.5722313247533e-05
-1.10392919933642e-05
-1.4649560150551e-05
-2.25969791517108e-05
-4.26246246084392e-05
-7.12360786982496e-06
-1.56817535024927e-05
-9.93418466260506e-06
-1.85021997698526e-05
-1.02147043865513e-05
-1.2195702260035e-05
-1.86833231857837e-05
-2.10405609527849e-05
-3.08548106098691e-05
-2.59649477113912e-05
-2.60426192379735e-05
-3.14212291750908e-05
-2.10676382578906e-05
-2.91097377320576e-05
-8.99646632079193e-06
-1.53569074766121e-05
-1.63959386362743e-05
-1.43454551998822e-05
-3.33427842214983e-05
-4.06229415081265e-05
-3.98862968539334e-05
-2.84262784881861e-05
-3.05059480455547e-05
-8.10258746697459e-06
1.88088224367587e-06
-9.70162991976438e-06
-4.42937217635067e-05
-3.18278162718162e-05
-8.33953337037371e-06
2.53915586292869e-06
-2.21800540743435e-05
-2.53006958434098e-05
-3.37814085738724e-05
-2.35695779427401e-05
-6.83927168261167e-06
-2.0244070746975e-05
-2.91681072724588e-05
-1.63879402121757e-05
-3.09576467319593e-05
-1.93108951352847e-05
-1.63553750588004e-05
-2.43987269957687e-05
-2.42707010254583e-05
-3.09805477102942e-05
-3.06393853072099e-05
-7.72009196451905e-06
-4.52126701492006e-05
-2.47228323840454e-05
-2.94456899669924e-05
1.14391569791697e-07
5.24091816491147e-06
-1.81784081526702e-05
-3.088261442758e-05
-2.71411062273681e-05
-2.41785688901218e-05
-7.98333701470358e-06
-1.56036576457985e-05
-1.23723615303494e-05
8.04170515852847e-06
-6.94193773515764e-06
-9.53177717683928e-06
-2.33144399305613e-05
-2.76709743691729e-05
-1.40954518540431e-05
-3.50322734145665e-05
-1.8405173303846e-05
-3.51029724595146e-05
-3.13484037967853e-05
-5.08478543194029e-06
-1.23231989819191e-05
-7.36590282991632e-06
-1.08547433528448e-05
-1.27054064601699e-05
1.40175740393271e-05
-2.48155314395454e-05
-3.20040393927009e-05
-2.10358104906611e-05
-2.97357456248542e-05
-2.1250600789894e-05
-4.51897989046495e-05
-3.62118384636101e-05
-2.23612997110998e-05
-1.83452632602113e-05
-1.01067824590905e-05
-3.8703907273967e-06
-6.35745565905436e-06
-2.50650662757162e-05
-1.47480720260592e-05
-4.48356274596103e-05
-2.7621741691968e-05
-3.38719411355837e-05
-2.43193052824828e-05
-1.46757931014844e-05
-4.71971197967408e-08
-3.2155137480089e-05
-1.30236390233563e-05
-5.1320898897146e-05
-1.23748612191731e-05
-1.9259393843843e-05
-7.11682408152662e-06
-9.32383222277638e-06
-3.53926292528676e-05
-4.46247503014248e-05
2.08292444042077e-06
-3.2063675914261e-05
-3.68275562238789e-05
-6.81611624582266e-06
-1.17667685326155e-05
-1.58646734749295e-05
7.99548917733938e-07
-1.36209873237302e-05
-4.21280959952914e-05
-7.52221799816539e-06
-3.37410539668002e-05
-2.37783479063158e-05
-2.22007079274209e-05
-1.74340396958767e-05
-1.32457152627205e-05
-4.54060160403494e-05
-5.48051306725205e-06
-6.68380988711191e-06
-3.3923276181178e-05
-2.02035110624525e-05
-1.68782681716676e-05
-1.05653163376959e-05
-1.58575084640075e-05
-1.92507971600531e-05
-3.95719132786057e-07
-3.30513723890475e-05
-2.09428282485416e-05
-2.29779408529657e-05
-8.16787720550982e-06
-2.86700241179348e-05
-2.98564697390529e-05
-3.06511855623842e-05
-4.13850750382374e-05
-1.63979906480488e-05
-5.40252093040499e-05
-3.2192264955314e-05
-2.6899887284956e-05
-2.75886944880215e-05
-3.12557597286142e-06
-7.44275373078049e-06
-2.32120233967106e-05
-2.3257537324713e-05
-1.15966377987203e-05
-9.45900315720579e-06
-1.24579739387958e-06
-8.84822749718113e-06
-2.7240948421728e-05
-3.69811434976253e-05
-1.50657503927266e-05
-1.88815511161879e-06
-3.14318669262288e-05
-3.02291440183129e-05
-1.41645188928229e-05
-2.53311427104119e-05
-1.82377568694077e-05
-3.2604099136514e-05
-5.13079309431189e-05
-3.01980962652588e-05
-2.30346954339396e-05
-3.53582735162508e-05
-2.8400432196837e-05
5.3598867218165e-06
-1.47345547062152e-05
-2.65046123577076e-05
6.4923722286825e-06
-3.78586830022484e-05
-2.54909550021886e-05
-5.94323660807576e-06
-3.31407126675663e-05
-1.54794844385973e-05
-2.23327694613803e-05
-2.38174653784095e-05
-2.24203861846623e-05
-3.1807638769947e-05
-8.69927799780576e-06
-2.77367412965307e-05
-1.1399532259232e-05
-1.35440069045903e-05
-3.5981896415923e-05
-1.5252522432403e-05
-1.83705230253464e-05
-1.57964974897578e-06
3.08258655756819e-06
-1.75448495236186e-05
-3.79654833112577e-05
-1.82000855788226e-05
-2.40147389600072e-05
-1.69949080936804e-05
-2.8349680108747e-05
-1.96702375668122e-05
-7.10224123317299e-06
-2.5105544021692e-05
-2.56318243309514e-05
-2.93874396458269e-05
-2.04471070961413e-05
-4.48073130155253e-05
