# Supplementary material for: Research on computational propagation and identification of mine microseismic signals based on deep learning
Source: PLoS One. 2025 Oct 22;20(10):e0334641. doi: 10.1371/journal.pone.0334641 (PMC12543183; doi:10.1371/journal.pone.0334641)
Supplement: S2 Data — (ZIP) [file pone.0334641.s002.zip › 000100500001885.xlsx_0.txt_24.txt.txt]

-1.15810057325113e-05
-2.49206348106032e-07
-3.37494673668585e-05
-1.11206643817747e-05
-4.47156835155781e-06
-1.2025805001974e-05
-4.26615445064241e-05
-6.52518931293391e-06
-1.5725772603076e-05
-9.36563351639912e-06
-3.75153613516773e-05
-5.36134786785075e-07
-4.03406742166935e-05
-1.35404295073775e-05
9.31148982387847e-07
-3.61272456914865e-05
-1.38697564434444e-05
-1.16564190802732e-05
-2.27223538170689e-05
-9.54631816995007e-06
-1.5044232353934e-05
-1.63615994533971e-05
-1.46614466393998e-05
-3.8406523687773e-05
-3.29857285601465e-05
-1.86000362380073e-05
-1.35163731470606e-05
-2.90538950937571e-06
-2.6653862789677e-05
-3.34406216635665e-05
-1.08009609318211e-05
-7.16639459581227e-06
-2.32366621381576e-05
-1.84396709050514e-05
-3.43272036055758e-05
-2.38732374577758e-05
-9.30971477541423e-06
-1.86211660399589e-05
-4.72771010390082e-05
-2.09149004514154e-05
-2.5282823885431e-05
-1.22281850671069e-05
-2.74067919711246e-05
-1.88193490680807e-05
-7.17252936113034e-06
-3.77424443269086e-05
-1.95469564479161e-05
-2.44049210925338e-05
-3.09907169772244e-05
-2.82745742406669e-05
-2.03924255876401e-05
-2.18256891082904e-06
3.65915551795326e-06
-6.01989616100704e-06
-1.67765940455321e-05
-2.86144690685853e-05
-5.78103869432363e-05
-3.17308766805967e-05
-2.17299407683623e-05
-3.28026691735619e-06
-1.61087297541146e-05
-1.80827070638877e-05
-4.51527763714773e-05
-1.81350935708445e-07
-7.20840298224952e-06
-2.00303160403182e-05
-8.53843465165393e-06
-2.12768440192654e-05
-1.79031052515441e-05
-2.09417762209698e-05
-1.43073100052008e-05
-8.06589725551063e-06
-2.58059239044009e-05
-3.111700469536e-05
-2.32575056643497e-05
-1.80540237258737e-05
-1.94280978105143e-05
-1.66864240188009e-05
-3.79580147424675e-05
-2.4596405134206e-05
-2.05758589346959e-05
-4.11865198018584e-05
-3.19689320414939e-05
-2.99803361486431e-05
-9.42888830456929e-06
-1.07696863329062e-05
-1.62527692291013e-05
-5.74828561800668e-05
-1.98651617474658e-05
-1.75129240338658e-05
-4.06288589002017e-05
-1.28796127856876e-05
-1.10486114742523e-05
-1.27436163773593e-05
-2.83387061137578e-05
-1.35878240007811e-05
-2.16546767606606e-05
-2.62628178372207e-05
-2.99113370386732e-05
-2.64768070555856e-05
-4.24603256670238e-05
-7.98684304451156e-06
-2.01591436659471e-05
-1.12377743308226e-05
-3.50295919859042e-05
-3.77787720422793e-05
-1.4267517728122e-05
-4.61445207779323e-05
-2.89378113115506e-05
-3.37293376299339e-05
-1.9885511027277e-05
8.2096975335162e-06
-2.75439807069636e-05
-3.79708082555035e-05
-1.80324416480354e-05
-4.0944118597036e-05
-5.52232231439466e-05
-1.20286620414466e-05
-9.28063750808718e-06
-3.41932687943954e-05
-2.4416783093062e-05
-1.977157807337e-05
-3.5934549149057e-05
-3.40132030431785e-05
-1.36738792949807e-05
-3.53252069949111e-05
-4.98531943102587e-06
-2.31619009973926e-05
-2.54963085814409e-05
-1.96150864312153e-05
-1.98723325568202e-05
-2.78526778033751e-05
-2.6487340151197e-05
-1.60097200499531e-05
-1.03183996495015e-05
-2.25398797889142e-05
-1.31863611995493e-05
-3.42211304558289e-05
-2.8310257258199e-05
-2.71925504198312e-05
-1.29217628048404e-05
-1.72654024435754e-05
-2.82476637480696e-05
-1.354472798987e-05
-2.72923156604061e-05
3.47591557528878e-06
-3.46183685162926e-05
-2.26174184513008e-05
-2.08816234608414e-05
-2.08658950360673e-05
-5.43739764793459e-06
-7.54667304979432e-06
-2.42351986932979e-05
-1.19243996681627e-05
-8.3218177791708e-06
-1.16560511521789e-05
1.09107034798688e-06
-2.23067633518557e-05
-1.49474011814922e-05
-1.31804625934069e-05
-1.78924353476279e-06
-1.38819113576405e-05
-1.14819303168322e-05
-1.85570426317657e-05
-3.71814992596285e-05
-1.60849036523757e-05
-1.05861039077796e-05
-1.55142262680737e-05
-6.42575952728552e-07
-3.09222784038275e-05
-4.0204336940191e-06
-2.03819225225909e-05
-2.35269960522074e-05
-3.00151848043028e-07
-1.57966792258957e-05
-3.2562939840951e-05
-6.62252837385367e-06
-2.91387754499488e-05
-2.53796795684229e-05
-1.1163307624433e-05
7.68828013107662e-06
-1.25779835627763e-05
-2.00417057539176e-05
-1.64332856770565e-05
-3.22831348440484e-05
-2.31174335459478e-05
-2.93370176770405e-05
-2.09162312189498e-05
-1.37562422322446e-05
2.17787980112253e-06
-1.57841764224149e-05
-1.63030443378587e-05
-4.41173487682922e-05
-7.81432122052831e-06
-3.28788195165688e-05
-3.58372706607438e-05
-1.29032845076819e-05
-2.54452071914258e-05
-1.90910672924591e-05
1.16971868931177e-05
-1.79889117344724e-05
-3.29805255347175e-05
-2.56974145275168e-05
-1.58244653761498e-05
-1.96302376795242e-05
-3.63125390088545e-05
2.18954263931721e-06
-1.1550951924034e-05
-2.04562436289202e-05
-2.56638364587678e-05
-2.795579210403e-05
-2.24300383861779e-06
-9.2663888722795e-06
-4.25762284197709e-05
-6.69511017782785e-06
-2.31492905516207e-05
-2.21348705672073e-05
-5.05435650275303e-06
-3.75499072909539e-05
-5.87512535108642e-06
-2.38325536158953e-05
-4.09324260826808e-06
-4.22386985979769e-06
-3.25230058350187e-05
-1.75923723045919e-05
-1.81172923751638e-05
-3.1773956609798e-05
-1.06978963736584e-05
-3.42208331974347e-05
-1.98849407287209e-05
-2.79106221760449e-05
-1.11280055440896e-05
-2.14251048159326e-05
-9.21337198471554e-06
-1.94625147808073e-05
-3.14398203358247e-05
-2.57174133014287e-05
-1.33651902272232e-05
-2.77256657859152e-06
-1.67582102485088e-05
-8.27109147983232e-06
-5.67242558913112e-06
-2.43652676119515e-05
-1.96039367392779e-05
-3.22897217916209e-05
-3.22733961795676e-05
-3.90061271594723e-05
-1.54365848932579e-05
-2.74529763321992e-06
-1.03158050468123e-05
-1.59045664688007e-05
-1.63679415609688e-05
-2.08523037783082e-05
-1.168029255578e-05
-2.47229456683346e-05
-2.82671978655191e-05
-2.15116042805976e-05
-3.53409069196838e-05
-2.52434484795847e-05
-1.30600020255399e-05
-3.61705597380398e-05
-1.58228854886949e-05
-1.37503320019472e-05
-1.75375743333086e-05
-4.27810338461851e-05
-1.38174860835768e-05
-2.67493476276966e-05
-5.58124058131246e-06
-2.00631281399198e-05
-1.48545575445011e-05
-1.60263344192514e-05
-2.64219320947675e-06
-2.24095037439636e-05
-2.11917996955392e-05
-1.39641876075404e-05
-3.80925848900449e-05
-3.08577768743869e-05
-1.71469469400749e-05
-8.96118526468919e-06
-3.288202030442e-05
-1.99141517620728e-05
-1.19472568696116e-05
-1.49265734156212e-05
-2.35947320675673e-05
-2.97431337712262e-05
-2.32751123114159e-05
3.47109478535428e-06
-1.54765457872958e-05
-3.16821301774024e-05
-8.98757971513775e-06
-8.83226362368401e-06
-3.40317841457275e-05
-5.24361967335912e-06
-9.1676199674373e-06
-3.01864349704623e-05
-1.33805934687125e-05
-4.61607310994845e-05
-2.68832638585181e-06
-2.07297229076619e-05
-1.86725704711602e-05
-9.5370117678263e-06
-2.80361315691471e-05
-2.91515998786946e-05
-2.44077730003192e-05
-4.48674440116919e-06
-6.86412040598162e-06
-3.79003514069825e-05
-1.58084947179969e-05
-2.25531772396141e-05
-1.42562640676795e-05
-3.30063609926363e-05
-4.62936736415316e-06
-7.29701692271775e-06
-1.78462202563785e-05
-3.56717502148216e-05
-1.47054532702354e-05
-3.60533515053482e-05
-1.97988168150793e-05
-4.38817569097545e-05
-2.35428798842464e-05
-3.04234098980461e-05
-1.77521559291842e-05
-1.81805245412271e-05
-4.34759058663899e-06
-4.90902489274122e-05
5.62660697176837e-06
-2.27792854071751e-05
-2.70148139801573e-06
-3.77253498798743e-05
-2.39163449949665e-05
-6.47642504548171e-06
-3.17270203294633e-05
-2.31070410816397e-05
-1.18219979158451e-05
2.5800656475059e-06
-2.85614320194167e-05
-1.8467292263984e-05
-2.01963092351015e-05
-1.10280633929117e-06
-1.19914222728567e-05
-1.59349037612699e-05
-5.74234177669018e-05
-3.18291415102286e-05
-2.17307087693487e-05
-1.86507011781816e-05
-1.34880306452116e-05
6.44662175192693e-06
2.70390396769539e-06
-4.14772612702156e-05
-3.64794168643917e-05
-4.3211042015551e-06
-2.15898617041914e-05
-5.67758593084699e-06
-1.8199875067151e-05
-2.23100755549509e-05
-3.81703938350007e-06
-9.19791311651901e-06
-1.85230809978649e-05
-2.4257591930377e-05
-2.69016146497087e-05
-3.33740767699725e-05
-2.3205412793391e-05
-2.37294056140883e-05
-2.93856097432932e-05
-2.23701328790805e-05
-2.58291552746186e-05
-9.00046131833979e-06
-2.43620031355155e-06
-4.43150788025572e-06
-4.78206136725677e-05
-1.46688516354151e-05
-1.68898294183659e-05
-1.03365191847741e-05
-1.51602615721243e-05
-2.90401618704628e-05
-7.16243974901249e-06
-1.30757096132112e-05
-7.82034538450646e-06
-2.47924089491689e-05
-2.21664780778998e-05
-4.05658243589002e-06
-1.22699536820148e-05
-1.37341407675825e-05
-3.42527575796645e-05
-1.84884709500735e-05
-1.5889880752998e-05
-5.18817652201682e-06
-1.06489610835704e-05
-1.66834174543212e-05
-4.08537624551766e-05
-1.77422326951871e-06
-2.82847926244346e-05
-3.25615193334261e-06
-3.27738452814722e-05
-1.2381258496061e-05
-1.66586942988833e-05
-3.04515065765242e-05
-1.87771903062936e-05
-9.77826359987537e-06
-2.3476031609101e-05
-3.23467964419167e-05
-3.23456335776909e-07
-2.99085821110162e-05
-1.04580155085898e-05
3.3949382928346e-07
-1.71051984798676e-05
-1.16378845702539e-05
-1.7918084864846e-05
-3.63963513577823e-05
8.21689821396355e-06
-1.72695345133374e-05
-3.5777736409389e-05
-2.1844491218334e-05
-1.14323430298449e-05
-2.46606117710985e-05
-7.61897152700971e-06
-2.22453056715282e-05
-2.22156092917225e-05
-1.27347233675798e-05
-2.06089653483163e-05
-1.64938935655679e-05
-3.91709681157563e-05
-2.5450816703438e-05
-2.58193512723261e-05
-4.5731724929791e-05
-4.56669465958126e-05
-2.64194598491181e-05
-3.00357112183133e-05
-2.82599825452618e-05
-2.04894308029269e-05
-2.23497178130716e-05
-7.90957708263911e-07
-1.46877331246575e-05
-1.67876809720024e-05
-1.85567421684382e-05
-4.04297986335243e-05
-1.16520963258324e-05
5.72526454915009e-06
-2.0720360775393e-05
8.17423392927712e-06
-5.73772887854869e-06
-1.4506890305172e-05
-1.38212927882559e-05
-1.74728857712017e-05
-1.93514728940517e-07
-3.28506304438255e-05
-3.05354432022128e-05
-1.26444175363604e-05
-1.53478368401544e-05
-1.91996795901842e-05
-2.04838707278919e-05
-4.55309978393334e-05
-1.14912031971986e-05
2.68059121236895e-06
-9.4642301956373e-06
-3.8855295667838e-05
-1.76462131136058e-05
-1.23513033055801e-05
-2.21054797457773e-05
-1.95539385741025e-05
-9.69347984027177e-06
-2.28377189812966e-05
-3.14295383294654e-05
-2.90995366005781e-05
-2.73936155410442e-05
-2.34959571081337e-05
-1.43203287894447e-05
-9.65705644663552e-06
-5.86461595975098e-06
-2.40786240144343e-05
-3.39192593934597e-05
-1.66201820572325e-05
-2.00528152443728e-05
-2.26540192950849e-05
-4.50614328996986e-05
-3.29497402002135e-05
1.09821191863737e-06
-4.06201053611598e-05
-5.53665807190344e-06
-2.28054133014846e-05
-1.13776795370731e-05
-3.67679854540929e-05
-2.28394888806732e-05
-3.28115986312192e-05
-2.95182451954327e-05
-1.12700105262385e-05
-4.15421383952272e-05
-3.09051280132549e-05
-7.94840240595274e-06
-3.70417708297854e-05
-2.8980193417546e-05
-1.79834351802734e-05
-1.92472094368518e-05
-4.47577356123473e-05
-1.69432658210562e-05
5.11270281537242e-06
-3.7130354075789e-05
-5.59876624601643e-05
-2.66980546951559e-05
-1.0939325654001e-05
-2.50803537869906e-05
-1.84545911071313e-05
-1.74313120376156e-05
-2.7169616113207e-05
-1.27242441404647e-05
-1.64580252483169e-05
-2.79091178008335e-05
-3.87809319244314e-05
-1.19783858316061e-05
4.12155241968886e-06
-2.1086144960955e-05
-1.66370105778518e-05
-4.77903175781652e-06
-1.96364811889778e-05
-2.43373263493785e-05
-1.5726412419596e-05
-3.85077876101989e-05
-3.05836135509456e-05
-7.36264747809202e-06
-6.91547143909146e-06
-2.54620619498251e-05
-4.61945212916808e-05
-1.4887285228553e-05
-4.26766198184251e-05
-1.89088834960756e-05
-3.28335043037053e-05
-1.83317719100151e-05
-3.83815612686892e-05
-1.19196532086522e-05
-1.88604799273681e-05
-9.72545584999869e-06
-1.12273523831776e-05
-2.93928291612311e-05
-2.47242782053032e-05
-3.13398757585403e-06
-2.01302286339291e-05
-2.25159986899495e-05
-1.27177459541422e-05
9.20458427796317e-06
-3.30101726790397e-05
-2.1439297929799e-05
-1.40576566753985e-06
-2.41812567241618e-05
-1.30505684464658e-05
-7.91303460932617e-06
-1.2081677419575e-05
-1.41083146667545e-05
-4.46524520158838e-05
-1.37753984493577e-05
-1.63558206253522e-05
-2.20690958586131e-07
-1.988814173324e-05
-4.061340886952e-06
-2.24899407521246e-05
-9.56074895541637e-06
5.20715457309328e-06
-3.74520236327327e-05
-2.21716744383761e-05
-1.062078321016e-05
-3.00535899604939e-05
-2.96950709532622e-05
-3.40656579513895e-05
-1.92386529598193e-05
-5.06205882843779e-05
-1.04455268748235e-05
-4.09667583967295e-06
-3.81506041203358e-05
-1.95926715688503e-06
1.84795065718405e-05
-2.67805334518095e-05
-4.18995136431195e-05
-2.549081954024e-05
-5.47609782293975e-05
-7.80464044194664e-06
-2.52861113134429e-05
-1.94814987912384e-05
-2.32817403821721e-05
-2.12283924223221e-05
-9.54227346450131e-06
-2.18279666112747e-05
-2.80498326099171e-05
-1.61746867027913e-05
-1.11042524809777e-05
-2.88246534280329e-05
-3.1839157303641e-05
-1.94451068423703e-05
-1.84935053775588e-05
-5.7298185752347e-06
-3.29684208685257e-05
-3.60882290575944e-05
-3.5434909063112e-05
-1.80902066784891e-05
-6.73618653254936e-06
-1.64639633777278e-05
-5.79426692260668e-06
-2.83433971482819e-05
-2.66990687694146e-05
-5.37434284255979e-05
-3.15457447548876e-05
-2.27137659403996e-06
-5.01173014538685e-06
-3.32782425789686e-05
-3.47930477426666e-05
-3.32064431511565e-05
-4.90264596546093e-05
-3.57555847227504e-05
-4.930157890788e-06
-5.3413827950065e-06
-8.05712665405226e-06
-2.02661766691421e-05
-4.58434320459297e-06
-1.79310748277443e-05
-2.21605965635427e-05
-3.2657517642905e-05
-3.02156214280896e-05
-2.07863039301746e-05
-1.32760691228222e-05
-2.29925322198353e-05
-1.7728378419673e-05
-1.65523966797579e-05
-2.26910966199148e-05
-3.00495904276762e-05
-5.73185856267713e-06
-1.2995456103708e-05
-2.67282774170418e-05
-2.42043947213531e-05
-1.98818684073762e-05
-2.61100940772731e-05
-3.19529570091696e-05
-2.05450828644611e-05
-4.11247869058266e-05
1.5810445672001e-05
-2.38786649343474e-05
-2.20131629734435e-05
-4.21333007105814e-05
-7.28545545923472e-06
-1.78184152109376e-05
-4.05189264901001e-05
-4.16745607764554e-05
-3.96321008921341e-05
-4.56754181176166e-06
-2.17935810904835e-05
-2.74590853893131e-05
-1.63403398702767e-05
-3.75851830465157e-05
-2.89217038932508e-05
-2.56686285447341e-05
-2.0394138012951e-05
-7.95325110467749e-06
-1.05982335854501e-05
-2.08093197137745e-05
-2.01232049584063e-05
3.74010684258986e-06
-1.38948318556697e-05
-7.95512675663341e-06
-9.86472189964905e-06
-2.601752641171e-05
-2.65649690709872e-05
-3.49482785106723e-05
-3.30599438820089e-05
-3.68199170039994e-05
-2.0094093007214e-05
-1.81071828002634e-05
-2.51956027443513e-05
-1.21463040415934e-05
-2.52222180280386e-05
-7.11079779043049e-07
-2.75811035306492e-05
-2.93998564402757e-05
-4.31691750989584e-05
2.11382509955825e-06
-4.23015546198282e-05
-3.02960646793455e-05
-3.74597493132794e-05
-2.57003696517899e-05
-2.41506820551745e-05
-1.7897373527677e-05
-3.18318546450559e-05
-2.2880384890286e-05
-3.91928643534638e-05
-7.05297905776782e-06
-8.91126152011089e-06
-2.16636000172128e-05
-1.23462327906425e-05
-2.07897088488474e-05
-1.29212514403423e-05
-1.79457386831327e-05
-1.18461839163862e-05
-1.77711722861823e-05
-1.43698300381892e-05
-3.20615618041403e-05
-3.92239367153125e-05
-2.04536558449021e-05
-2.65033083531595e-05
-2.60632702420696e-05
-1.33579200744083e-05
-9.22578857365749e-06
-1.60128681422643e-05
-5.13302152296999e-06
-1.30588726602035e-05
-8.83790059623739e-07
-1.04444102235875e-05
-2.96283218367254e-05
-2.93272347703239e-05
-4.58469466747593e-05
-2.2628750531628e-05
5.82652755278407e-09
-5.85942592932572e-06
-5.00805319626831e-06
-3.0105383746047e-05
-2.79712304814893e-05
6.78902033185748e-06
-2.0471018930809e-05
-1.44015885771647e-05
-4.62328779342183e-05
-4.06517898580913e-06
-2.66173783082312e-05
-9.3060975290269e-07
-1.13169120397181e-05
-1.56296678095691e-05
-4.54136429641549e-05
-3.80248038845276e-05
-3.51056105314371e-05
-3.22647212331521e-05
-2.51125879379561e-05
-3.26652467557786e-05
-2.92592450048389e-05
-1.26711759710478e-05
-2.72168428866201e-05
-2.25838687282509e-05
5.94027060753054e-07
-5.75022225293081e-06
-9.71940745409308e-06
-4.27956623268798e-05
-1.9147691904202e-05
-1.3218615941961e-05
-2.88688471033404e-05
-1.39281625378966e-05
-5.54864775680814e-06
-2.74584893946062e-05
-9.09088342171148e-06
-4.41556544606666e-05
-3.37822493543825e-05
4.4641323999233e-07
1.61069642873607e-06
-3.01364018800853e-05
-3.57555052931885e-06
-3.0665704341659e-05
-3.29450410504523e-06
-4.4603370683171e-05
-2.18273183057371e-05
-2.75205791475343e-05
-2.85659225089749e-05
-1.26354105280309e-05
-1.91030838824123e-05
-2.57941851289785e-05
-2.63172795208051e-05
-3.99178735975684e-05
-1.79764206737861e-05
-3.38282242796919e-05
-2.76326448904892e-05
-3.17181977510346e-05
-2.78611415060731e-05
-3.71435207233137e-05
-2.08355566109602e-05
-3.55481773119776e-06
-4.4486827739412e-05
-3.30416632402155e-05
-1.39278118264065e-05
-2.98961768858587e-05
-1.92821207466325e-05
-3.63502590880174e-05
-3.77791162262952e-05
-2.12569551716553e-05
-1.64636744058553e-05
-2.08330396033844e-05
-2.62077347190671e-05
-3.06846510856034e-05
-8.15419139317156e-06
-9.09385908541452e-06
-1.06941720369176e-05
1.52721604191923e-06
-2.59576447697581e-05
-2.22454918581833e-05
-1.34154282565448e-05
-4.29508839448421e-06
-3.55321212860479e-06
-2.93785647595841e-05
-3.52684394150793e-05
-1.88770667705894e-05
-4.03456620487416e-05
-6.50012090392688e-06
-3.26713719532047e-05
-5.7068621644748e-05
-8.06620514768723e-06
-8.31201929862648e-06
-5.19729875788992e-05
-2.96704105957198e-05
-2.44010667029766e-05
-1.54429812039588e-05
-2.09793137186282e-05
1.71807638685117e-06
-2.12640806958096e-05
-3.87991499305371e-05
-9.73233739154676e-06
-2.48451355019782e-05
-3.13047803964506e-05
-4.1101826898455e-05
-1.03883373466012e-05
-3.1550350705002e-05
-2.25433608639288e-05
-6.45090015672467e-06
-2.12366592730549e-05
-1.06266545120673e-05
-3.09686852434465e-05
-3.29228739840383e-05
-1.85221904630133e-05
-4.28010927647983e-05
-2.25553524936541e-05
-2.63416812777998e-05
-2.46316053815447e-05
-3.85049187724488e-05
-3.53594900620286e-05
-2.07994543055992e-05
-3.82023414006692e-05
-2.94556259054414e-05
-2.8152862645466e-05
-3.80934611426081e-05
-1.22425553850393e-05
-2.6888566390798e-05
-2.10485423259627e-05
-1.29122827565102e-05
-1.16289474650464e-05
-1.84463485662993e-05
-1.40618851828596e-05
1.46784721584311e-07
-1.5399771471637e-05
-2.32252828748165e-05
-1.62786744966157e-05
-1.18226432045833e-05
-1.50963537375314e-05
1.74942304080952e-05
-2.77848275205182e-05
-3.97587559652465e-05
-1.91474971324232e-05
-1.86030201596924e-05
-1.46997770185032e-05
-2.30870535972748e-05
-9.56980343555907e-06
7.18522901432906e-06
-2.01381620488063e-05
-1.57258783371556e-05
-9.29561261077433e-06
1.41407220888609e-05
-2.78440001858776e-05
-3.36734766682741e-05
-7.12155063566553e-06
-2.45542888565774e-05
-3.33231767684216e-06
-1.17196206998803e-05
-1.46653779404633e-05
-1.44987092953702e-05
-3.33065376593451e-05
-2.16850443563087e-05
-2.17356588308779e-05
-2.82091269898414e-05
-1.70049630612066e-07
-4.30971722420737e-05
-3.38890735987171e-05
-1.27399045019125e-05
-1.55347538591431e-05
-1.39236895802257e-05
-7.17201347380396e-06
-2.79561481370374e-05
-3.52103500471853e-05
-1.94420944180659e-05
-3.51843273498278e-05
-1.99073982698815e-05
-3.72401854122557e-05
-3.46256090232954e-06
-4.7011511610816e-05
1.54453944388642e-06
-1.71366657985817e-05
-2.30366936693981e-05
-1.01845318153422e-05
-9.66836942321672e-06
-2.03085949148733e-05
-1.54188470297332e-05
-1.9122756721994e-05
-2.45299623925952e-05
-3.39369737112488e-05
-4.32237668626623e-05
-9.59037681681976e-06
-4.74504020061391e-05
-2.23701511521062e-05
-2.76495047834215e-05
-1.24896500820255e-05
-2.89088781239398e-05
-1.72274584393544e-05
-2.45045000128825e-05
-1.90095657924026e-05
-1.82335366528565e-05
-2.36149240325443e-05
-2.04902060410777e-05
-1.54505288592806e-05
-2.909371604832e-05
-1.1342385125139e-05
-3.9399890397886e-05
-3.38008462349886e-05
-3.31137487508513e-05
-1.67125751203046e-05
-3.69086490060918e-06
-2.87678271232039e-05
-2.50492898473791e-05
-2.19381208317013e-05
-1.29084297561991e-05
-2.16264405997748e-05
-1.89860025188959e-05
-1.7560075790304e-05
-2.95823452752583e-05
-1.73377551942416e-05
-1.6749077078743e-05
-2.55282283003958e-05
-2.7192744148112e-05
-1.11092747154162e-05
-1.88077884194466e-05
-3.47162327339196e-05
-3.02634648924807e-05
-2.04456615068025e-05
-1.81206355676245e-05
-5.14767142753299e-07
-2.0175942954861e-05
-1.93861944680779e-05
-2.42056089583874e-05
-6.21937867304374e-06
-2.42514645096319e-05
-5.77610058608132e-06
-1.01754816041311e-05
-1.32777515754841e-05
-1.47677783190457e-06
-1.260483105954e-05
-2.20187083372943e-05
-3.43758114278195e-05
-1.43201227101224e-05
-1.40213193145678e-05
-1.76285714482278e-05
-8.20616780651698e-06
-3.34060896996269e-05
-2.02239284880462e-05
-3.80917603714655e-05
-2.07536132622571e-05
-2.47482099020843e-05
-3.33644201260793e-05
-7.90561665009736e-06
-4.8821556596696e-06
-2.16345941234981e-05
-7.18793351038103e-06
-6.12279603468929e-06
-2.54454063908351e-05
-6.93339940467807e-06
-1.44465933280846e-05
-1.71063593207892e-05
-2.61842996239337e-05
-2.03586597101257e-05
-5.29892174412912e-06
-3.56336760176762e-05
-3.64134514583085e-05
-1.32970666747045e-06
-8.77461625719544e-06
-3.30073553238816e-05
-1.93074106163969e-05
-2.36334486925442e-05
-1.67590215466457e-05
-2.32560206478223e-05
-2.6628628478288e-05
-4.12898431282475e-06
-3.59601448985929e-05
-3.08394670987188e-05
-2.80351224329393e-05
-4.67582921670789e-05
-3.06363164617252e-05
3.97082009963461e-06
-2.2524093130737e-05
-3.30433563350948e-05
-1.22924573948707e-05
-3.3635428888355e-05
-4.60871612383221e-05
-9.59019938496524e-06
-4.19089155828014e-06
-1.40309995684134e-05
-4.5092780722385e-05
-2.23377583512435e-05
-6.51611503437404e-06
-1.4328136257905e-05
-2.91305803693002e-05
-1.70260827237628e-05
-4.09274322205933e-05
-7.47427760643962e-06
-3.92351116339427e-05
-7.18657095339853e-06
-4.57557088290563e-05
-1.31361636965538e-05
-3.22743657755321e-05
-2.92244159626349e-05
-3.75164410561687e-05
-2.03784530979482e-05
-3.16472805451624e-05
-3.19083501687576e-05
-8.36692843369446e-06
6.63042354524743e-06
5.31596041008165e-06
-2.08159986885123e-05
-2.08349363732302e-05
-4.58319142103597e-06
1.04482387908529e-07
-1.19576133917287e-05
-2.34991881950791e-05
5.74906119895438e-06
-8.08400055965763e-06
-2.98170692584825e-05
-1.85011777233867e-05
-3.92651431680145e-06
-1.83405911548988e-05
-9.71842811326112e-06
-2.97693159684527e-05
-1.30846244814993e-05
-1.19293076238865e-05
-2.80151362865855e-05
-3.89046485527277e-05
-1.46288003635046e-05
-2.89043849543998e-05
-2.65153560465326e-05
-2.19565900210955e-05
-1.97847041524658e-05
-1.87327562007404e-05
-2.19770873068966e-05
-2.96720540755154e-05
-1.46627638494159e-05
-1.42602179126964e-05
-3.97925595871365e-05
-1.27940029992974e-05
-6.84617241864343e-06
-1.56380716858352e-05
-3.04570880466674e-05
-3.32294940575383e-05
-2.57532339203642e-05
-3.39455652395476e-05
-3.88769889312714e-05
-2.02146708808554e-05
-2.4734351254509e-05
-2.15545904576663e-05
-2.4387076878755e-05
-1.17368565268163e-05
-1.37302393222089e-05
-3.36844241256596e-05
1.2319344886587e-05
-1.76989896086407e-05
-3.28898503966117e-06
-6.97601040338403e-06
-5.53164722371482e-06
-3.56442000271701e-06
-2.85256667364549e-05
-1.18245455594855e-05
-4.70842548373281e-05
-2.46011640092937e-05
-1.18283122491806e-05
-2.4225353179611e-05
-1.54813263845719e-05
-2.55095516094635e-05
-8.15698242132669e-06
-2.73104431416287e-05
-3.77299123659335e-05
-3.3869773268753e-05
-4.27936682362367e-05
-4.80115034175101e-05
-2.5837121535972e-05
-2.84927673175155e-05
-1.77906390829249e-05
-3.48643404006027e-05
-2.4920421092935e-05
-1.93157474338053e-05
-4.29829338101822e-06
-1.32020316263272e-05
-3.22746629465589e-05
-2.11675535444785e-05
-2.454889819988e-05
-1.06017893798367e-06
-2.89866306896344e-05
2.23288259240646e-06
-2.68495808673645e-05
-4.15911982926645e-05
-1.91618866773568e-08
-1.57017835808185e-05
-3.61649401491343e-05
-1.76424742812602e-05
-1.14251018298973e-05
-3.0610260626815e-05
-1.84222117733845e-05
-2.49656260536675e-05
-2.56095596095352e-05
-5.95014334876444e-06
-3.613822532658e-06
-2.79259243185204e-05
-2.29066125757628e-05
-2.38518158415057e-06
-1.71859974071887e-05
-2.71115771340058e-05
-2.62525159898641e-06
1.10975589077532e-06
-1.4883580283402e-05
-1.89027314708317e-05
-1.3291433608638e-05
-2.71914406043432e-05
-3.11138363087491e-05
-1.10073043106887e-05
-3.27412031358203e-05
-1.66168406171605e-05
-1.72575940644434e-05
-3.41653535950697e-05
-2.49078264499941e-05
-1.85440125110559e-05
-1.73137235196235e-05
-1.85072172598715e-05
-1.62271810531204e-06
-1.67734077089954e-05
-1.9407073585547e-05
-1.9620575006861e-05
-5.53551008971565e-06
-1.45142682473795e-05
-3.94534584387019e-06
-2.90235960609817e-05
5.54476100212551e-06
-1.4243141017853e-05
-2.56029513615928e-05
-3.02330887317497e-05
-2.61677487627106e-05
-1.54014660522439e-05
-2.18777571016438e-05
-1.91100094262878e-05
-2.07011905167216e-05
-3.4070853492263e-05
-3.20590768389676e-05
-2.95885920149449e-05
-8.58796771887207e-06
-3.98733304058008e-05
-3.63471130204612e-05
-1.59051879810116e-05
-1.10564065613899e-05
-4.49319722854238e-05
-3.42372228289448e-05
2.98715584676169e-06
-3.36504261639915e-05
-9.44705766152957e-06
-1.74497432354351e-05
-2.02688129115042e-05
-1.00057291485782e-05
-1.20206645902494e-05
-4.51079693031189e-05
-4.96160079783836e-05
-1.66544907866552e-05
-3.00448752484257e-05
-1.04303418675328e-05
-1.26280182684297e-05
-3.29581159202594e-05
-2.97774665745513e-05
-1.49773143057329e-05
-2.28128788232618e-05
-2.4280777243887e-06
-1.03569365219579e-05
-2.00761223279681e-05
-3.98061659783508e-05
-3.02981376025882e-05
-1.33568189819949e-07
-2.72920749559061e-05
-1.31057871224749e-05
-3.37206756648838e-05
-1.66330371363169e-05
7.67768093276342e-06
-2.72383152044012e-05
-2.15907882302361e-05
-1.19760778104058e-05
-2.07128677253471e-05
-3.15549688573534e-05
-4.58602636155807e-06
-1.40664602513455e-05
-1.71586364803434e-05
-2.55398198083219e-05
-1.6386379962266e-05
-2.17654265708263e-05
-3.23415831583441e-05
5.26952940963753e-06
-8.62737638142599e-06
-1.39144529086504e-05
-8.54990622244584e-06
-1.68333715303245e-05
-1.79166234555428e-05
-1.31550330814811e-05
-1.20193234019515e-06
-3.65976960480789e-05
5.71654130275573e-06
-1.8305086911007e-05
-3.64571637552272e-05
-6.4963994520381e-06
-2.27444018572831e-05
-8.44502142718564e-06
1.33738620016158e-05
-2.22213029007899e-05
-3.26742619788272e-05
-2.46135896597284e-05
-2.2353457885253e-05
-1.28349576289048e-05
-6.09001787562487e-06
-1.74786383712825e-05
-1.39067028492249e-05
-1.70768020174411e-05
-4.74579889322996e-05
-1.09964142644001e-05
-1.22786481328488e-05
-3.94902680313516e-05
-2.55076618891491e-05
-3.78339673184044e-05
-2.59326346274479e-05
-8.10532935436326e-06
2.87490464910804e-07
-1.09246325741014e-05
-3.69600316857625e-05
-2.15128483219105e-05
-2.25577768744666e-05
-2.2687256877139e-05
-1.12214807901573e-05
-2.17254175890693e-05
4.22807886390144e-06
-2.73445443664607e-05
-1.27087862612858e-05
-4.02154291238496e-05
-2.22740203042684e-05
-3.39491534209778e-05
-2.57787068198108e-05
-2.83859785142567e-05
-9.26804748380332e-06
-3.58578074453712e-05
-5.55906035167724e-05
-3.40970022338647e-05
-3.52936789458135e-05
-2.83423945961254e-05
-7.45851748959326e-06
-4.97769365636189e-05
-3.55156231303424e-05
-3.60999548553836e-05
-9.1548186925936e-06
9.05526201259868e-06
-3.72563937570923e-06
-1.99739308292096e-05
-1.18245560503604e-05
-3.07826038853406e-05
-5.03608436693219e-05
-1.35098570159159e-05
-1.73081442457773e-05
-2.70137487799918e-05
-1.03005415384059e-05
8.52650350255729e-07
-1.15414886920814e-05
-3.3281105112419e-05
-1.42167133578099e-05
-1.35353209988722e-05
-1.26943988190219e-05
-4.41355356436778e-05
-2.49234038481783e-05
-3.54211908950847e-05
-1.56357707952961e-05
-2.23624973512011e-05
-7.02458274434007e-06
-1.24049648821717e-05
-2.18828237230392e-05
-3.14953835658096e-05
-3.2457994601835e-05
-1.02445579773453e-05
-2.58120500812653e-05
-2.66582328045167e-05
-1.09592021726991e-05
-1.4217594963208e-05
-7.4027094945172e-06
-2.68625790591996e-05
-2.55098993087681e-05
-6.74037286011229e-06
-2.75614555916115e-05
-3.67235323975263e-05
-1.69166118738902e-05
-3.58886338099719e-05
-2.9475672669195e-05
-1.51918510375354e-05
-1.77705187464491e-05
-1.28025686785248e-05
-2.83826900117513e-05
-1.31019273893967e-05
-3.97809828672661e-05
-1.90194791057173e-05
-1.16991287179359e-05
-1.96244819969107e-05
-2.05358924920968e-05
-2.02111517490855e-05
-6.88612746137618e-06
-2.91605560987797e-05
-5.56828936479625e-06
-2.81017821520354e-05
-2.66230288701375e-05
-2.32694525201822e-05
-1.1076631981407e-06
-1.14066944488406e-05
-2.01635691230801e-05
-3.31712305548375e-05
-1.25825186747772e-05
-8.01358308162684e-06
-3.55742441563213e-05
-2.39973555926616e-05
-6.22029108021947e-06
-1.36393113399776e-05
-2.1443349707169e-05
-2.35432708406534e-05
-4.59005309105369e-05
-8.63124393112081e-06
-1.62925811132013e-05
-1.47449715042252e-05
-2.36672871908073e-05
-1.96727257043678e-05
-2.66453669785138e-05
-1.95754865898594e-05
-1.54677542380248e-05
6.33147740149837e-06
-7.21273272437775e-06
-8.86734996931501e-06
-1.52050872521856e-05
-2.04289597453449e-05
-1.57332439606863e-05
-2.93193508664692e-05
-2.69330888562211e-05
-1.92052725333921e-05
2.31075322410822e-06
-6.4871958248614e-06
-2.54947559088965e-05
-5.56534069852068e-05
5.19847788823413e-07
-1.03038217334498e-05
-2.14371906124938e-05
-5.92965433601881e-06
-1.81586532366931e-05
-4.86214874032121e-06
-2.02349691378634e-06
-2.76169468039839e-05
-1.31676340712755e-05
-2.25280048775358e-05
-2.00696156682425e-05
-4.77495333450412e-06
-2.41374949861353e-05
-2.01721679630127e-05
-2.34525491067287e-05
-1.0344730967047e-05
-4.19732084972253e-05
-3.32754422071799e-05
-2.03763223068871e-05
-2.86152608924512e-05
-3.34586709342425e-05
-1.18997927167924e-05
-2.45768848120593e-05
-2.15509583721109e-05
-6.13014859558529e-06
-1.8855094697095e-05
-2.61280855697076e-05
-4.30823429544692e-06
-3.72741451638903e-05
-3.22800729330404e-07
-3.99642671651662e-05
-3.1402079827943e-05
-2.84332261377733e-05
-1.56965811740585e-05
-1.78563510526099e-05
-2.54337844859918e-05
-1.64210250584799e-05
-3.10236984189664e-05
-3.30728824629694e-05
-3.03711857021696e-05
-2.83618051864155e-05
-3.05276779325661e-05
-3.52155067011076e-05
-1.49478890770729e-05
-2.31705306813403e-05
-7.07886345600245e-06
-1.47173444090961e-05
-3.20322496538654e-05
-6.37722166250621e-06
-1.30567419137663e-05
-1.5431136643043e-05
-8.1263167798599e-06
-1.18092704310583e-05
-3.08834502609683e-05
-3.59927441186371e-05
2.94465030376356e-07
1.7673269900497e-05
-3.30943806276621e-05
-1.05091382228206e-05
-2.50837848359858e-05
-2.29226966109607e-05
-2.99804531167129e-05
-3.30840425571896e-05
-1.56355160772301e-05
1.9375531983969e-06
-2.29654619123377e-05
-2.88947768371785e-05
-8.90686084054872e-06
-1.87589247071703e-05
-3.86270833916546e-06
-1.21331238313211e-05
-1.28395055349089e-05
-1.37900087390502e-05
-1.83038840149866e-05
-1.17529800077674e-05
-2.0638394087255e-05
-6.90165082952859e-06
-7.52306384033752e-06
-1.800652328834e-05
-3.49109798844326e-05
-2.7134695077481e-05
-2.79727654382564e-05
-1.14810271881888e-05
-3.80095814554054e-05
-4.78335564831452e-05
1.50089018430235e-06
-1.63825030680332e-05
-4.06651629674399e-05
-3.62701820915821e-05
2.99184457803353e-06
-2.16200380059022e-05
-2.1340518781146e-05
4.18757584188719e-07
-3.45286868194246e-05
-1.52969851168276e-05
-1.90689860329513e-05
-4.23295931353133e-05
2.0928120260614e-06
-1.59201506166349e-05
-3.29720021690469e-05
-4.06284629707574e-05
-8.13562084504922e-06
-3.05103622250501e-05
-3.53849667872249e-05
-1.22079924243974e-05
-7.28158209933514e-06
-7.77256757129165e-07
-2.94059803661065e-05
-8.84404049584032e-06
-1.65899829888544e-05
-1.83793994604178e-05
-4.50978535063596e-06
-7.20180631239993e-07
-2.73221886493159e-05
-3.57665481961666e-05
-1.11490319256556e-05
-1.93827244114114e-05
-2.69629278079245e-05
-2.28769795170891e-05
-1.45648166406477e-05
-4.5510742463828e-05
-2.81324899393276e-05
-1.87785718367046e-05
-1.9347605304788e-05
-1.42309820998837e-05
-3.08963546061576e-05
-1.83279717581904e-05
-1.77561829233281e-05
-2.33540936583067e-05
-1.44921010195615e-05
-2.58162525300177e-06
-3.30993238121342e-05
2.48862556284047e-06
-1.91099421287676e-05
-3.08575107576942e-06
-1.71532905441634e-05
-3.48228802788625e-05
-3.45489124559274e-05
-1.21757909930353e-05
-1.96104709562339e-05
-2.74142404557637e-05
-1.16445668882698e-05
-3.27425017004344e-05
-2.43616649581726e-05
-4.90604307146224e-05
-1.13789318953458e-05
-2.48308947163699e-05
-5.39560793007493e-05
-3.07787749595911e-05
-2.30075304517528e-05
-1.49155342089023e-05
-8.53816112011472e-06
-3.8390836551653e-05
-3.47746030313717e-05
-2.02404143786815e-05
-4.61598130838317e-05
-2.08200459642481e-05
-6.62553870583469e-06
-1.0198736771201e-06
-1.61312160101425e-05
-3.19428914703167e-05
-8.25604911687576e-06
-2.67714107211629e-05
-2.74228588378636e-05
-3.83337148619739e-06
-2.29172167230069e-05
-3.78585359523054e-06
-8.60309636308555e-06
-1.11302948392481e-05
-1.20308926812739e-05
-3.61544955853673e-05
-2.81109665048593e-05
-1.09265904211239e-05
-4.17602573389191e-06
-8.48975861872641e-06
-3.35962656258681e-05
-1.390417605209e-05
-3.70984434339686e-05
-1.50533122008995e-05
-4.63509345482538e-05
-2.23505149640374e-05
-8.27374993681642e-06
-2.48416257836801e-05
-2.60926603568013e-05
-6.62229005890748e-06
-6.97569180548809e-06
-1.53960251989552e-05
-4.34621288619752e-05
-3.56531912687946e-05
-1.41295399263624e-06
-2.60461429988363e-05
-1.72060521707667e-05
-4.93615293553081e-05
-3.13322374441119e-05
-2.36113236180936e-05
-3.57170342177531e-05
-2.77454285616477e-05
-3.90118124546672e-05
-3.9802716842279e-05
-9.94499078061768e-06
-1.24903717211048e-05
-3.15350832377914e-05
-1.68333062118698e-05
-3.18904739699787e-05
-2.75420724396758e-05
-1.4585209972348e-05
-6.11461456575327e-06
-1.37109169445787e-05
-2.0476463945751e-05
-2.97166291153005e-05
-3.14180247458923e-05
-2.81531838041359e-05
-1.7934412159921e-05
-2.98696635629101e-05
-2.7684957464143e-05
-4.74267236626605e-05
-2.25364284632454e-05
-2.09315329539868e-05
-3.12115912121624e-05
-3.38864209336202e-05
-2.89285032703932e-05
-1.42485164730645e-05
-3.50841041540828e-05
-2.3956906850747e-05
-1.9871022810623e-05
-2.96548572559229e-05
-1.87540614633327e-05
-2.84481709130499e-05
-3.19088043479205e-05
-3.36282438718867e-06
-3.707856389348e-05
-9.60644506715658e-06
-3.65936935512612e-06
-2.63402295289898e-05
-3.14534595352894e-05
-3.23599028188032e-05
-3.78873450364849e-06
-9.29004010613526e-07
-6.55734683702708e-06
-1.67427248751872e-05
-1.01291679246566e-05
-1.93264272314592e-05
-2.55558600847298e-06
-1.69836232525137e-05
-4.85362659604378e-06
-1.60573800764775e-05
-1.98761348065376e-05
-3.13480576128738e-05
-3.1148555668527e-05
-2.71466579453429e-05
4.66163577042681e-06
-2.61902370170219e-05
-1.84544452965136e-05
-3.47108655944874e-05
-4.67744809609194e-05
-1.20085975613284e-05
-3.67241997437008e-05
-4.30784962819457e-05
-1.81175541603639e-05
-1.53811728457118e-05
-1.44830368079002e-05
-1.06140511093918e-05
-2.36172597634215e-05
-4.53112219810102e-06
-2.99462878644815e-05
-1.45047547485181e-05
-1.89307747604878e-05
-1.46017589944161e-05
-2.22317665685626e-05
-2.23508602500372e-05
-3.05866699896782e-05
-1.8402018175377e-05
-1.67204707765136e-06
4.84814392159885e-06
-2.69333989675692e-05
-3.71874589902235e-05
-6.32535820193312e-06
-1.59743296337966e-05
-3.99296965098298e-05
-7.87116007311434e-06
-5.1832585069097e-05
-1.02046140321813e-05
3.25216241549648e-06
-4.05072132565121e-05
-3.68597407515656e-05
-3.69090979688234e-05
-2.74503643344932e-05
-3.01232746581936e-05
-1.59683455282023e-05
-2.49335592945716e-05
-2.01193604776585e-05
-3.78309876170382e-05
-4.03683012861507e-05
-6.32913526368221e-06
-2.57792900656201e-05
-1.18426514228949e-05
4.80305559252237e-06
-5.41377089211746e-06
-8.39257244512181e-06
-4.16760963579996e-05
-1.41882787383205e-05
-1.69317105535322e-05
-1.85825037385208e-05
1.8421386643331e-06
-4.11456197873586e-05
-2.01066886778638e-05
-2.41175143764336e-05
-3.48441517899193e-05
-1.09707748342866e-05
-2.58540148710848e-05
-2.7786852778657e-07
1.75869326075857e-06
1.2327072961069e-05
-3.02062791867459e-05
-1.5733801956057e-05
-2.60396656546801e-05
-2.77009470312337e-05
-2.31391845965406e-06
-2.23368947240768e-05
-1.55421655551039e-05
-3.35600470101638e-05
-9.61253692597343e-06
3.2420167658234e-06
-1.8175816865491e-05
-1.26613896053941e-05
-2.42280097365413e-05
-1.3479902027364e-05
-1.27385149379526e-05
-2.84039369845787e-05
-2.04246553226664e-05
-1.77392843647519e-05
-1.96016792512315e-05
2.44817198844992e-06
-2.45499039306014e-05
-2.02321149247543e-05
-2.75374547961503e-05
-5.1510988968972e-05
-1.60061189902692e-05
-2.13110039077614e-05
-1.97915965760854e-05
-8.90599017598432e-06
-1.4129199839783e-05
-2.82902134721619e-05
-9.1505390765549e-06
-6.04281888672011e-06
-2.56267457715597e-05
-2.32864357425033e-05
-2.97305008727057e-05
-1.14593265940011e-05
-1.84427725046065e-05
-2.41923925568362e-05
-1.60053622303251e-05
-2.74406768805255e-05
-1.68047755098905e-05
-2.68128670081774e-05
-1.97099066945505e-05
-2.73253140729098e-06
-2.35527893847371e-05
-2.33607664991389e-05
-3.38551256433893e-05
-3.3326597073308e-05
-1.4792276592799e-05
-2.32208060980968e-05
-2.65107141037541e-05
-1.02895267673437e-05
-3.35952953775924e-05
-3.45171760137958e-05
-8.68969732466572e-06
-1.34707736024954e-05
-3.78330680854995e-05
-8.98002463863706e-06
-2.07950840910748e-05
-3.4967574371273e-05
-2.09794940619737e-05
-2.80532999009732e-06
-1.7233562095467e-05
-2.48827204713505e-05
-3.60003088338628e-05
-3.83490664678676e-05
-4.41066165015753e-05
-2.61646373673817e-05
-3.06945732209416e-05
-2.14901367837065e-05
-6.02928246104393e-06
-2.35213744952016e-05
-3.51654720441718e-05
-1.8881869319735e-05
-3.56825419331076e-05
-4.85419395713088e-05
-1.25644905345226e-05
-1.39189769176882e-05
-3.31906130672918e-05
-1.22390706494109e-05
-2.01273277248826e-05
-7.94536707258733e-06
-7.16093717070465e-06
1.14174435950886e-05
-3.66711478338751e-05
-1.02037153441137e-05
-3.64173082296087e-06
-2.70905334123769e-05
-3.36883617753606e-05
-1.13628736300045e-05
-2.73307421680979e-05
7.90885163529255e-06
-4.53684174899454e-05
-8.92461338745138e-06
-1.68131852150778e-05
-7.00511890089704e-06
-1.95149916681725e-05
-1.88431484894222e-05
-1.12187114756752e-05
3.78093681956709e-06
-3.30006349853388e-05
2.14049717251421e-06
-2.04759415577226e-05
-1.91218014103344e-05
-3.90848109988825e-05
-1.64163537318189e-05
-2.45503865966551e-05
-1.94657539693944e-05
-1.46152700875812e-05
-2.78707607249916e-05
-3.77338257971342e-06
-4.19379147789157e-05
-2.23861347361101e-05
-2.69465201967277e-05
-2.72774966192054e-05
-3.5946929426616e-05
-3.7030304625152e-05
-2.6710059319576e-05
-3.81284488937404e-05
-3.39130164434188e-05
-2.78679627445907e-05
-2.61942499487382e-05
-2.2081953872826e-05
-2.37931798271676e-05
-3.27336116894031e-05
-1.41743086548627e-05
-2.13885880829393e-05
-1.14897739553518e-05
-7.14837382324585e-06
-1.72283177533501e-05
-2.27359713106619e-05
-3.72506974604672e-05
-2.06931690873857e-05
-2.48193373994427e-05
-3.21495149199839e-05
-1.43858019709212e-05
-2.40581343539819e-05
-3.69924990057572e-05
-1.78469772302486e-05
-3.85831863050065e-06
-3.7646010559881e-05
-2.00131707940352e-05
-1.86580402712902e-05
-3.55217076224817e-05
-2.12489313243975e-05
5.68238947908674e-06
-2.25079553749856e-05
-2.94418456695737e-05
-3.72041536274802e-05
-2.31941403620429e-05
-9.84918491411116e-06
-2.57771839094324e-05
-3.9841391832021e-05
-1.97955407339484e-05
-1.88152110573754e-05
-6.46368588119251e-06
-1.99484087453925e-05
-2.60450343207106e-05
-4.71851724417709e-05
-1.37558127715301e-05
-1.12400072411623e-05
-1.183905634383e-05
4.89065525494482e-06
-2.71358115754868e-05
-1.25476125871153e-05
-2.32881225562586e-05
3.05997838038229e-06
-5.51116308871707e-06
-2.88818312664939e-05
-1.60165715225933e-05
-2.96250757970478e-07
-3.03524700746938e-05
-1.96052048216177e-05
-1.82966528328454e-05
-1.21029025819921e-05
-1.87748489063637e-05
-1.46906101642063e-05
-1.03263685983436e-05
-3.31309760246808e-05
-1.1542373522863e-05
-2.37063243062401e-05
-4.8238949115773e-07
-3.65141816377703e-05
-4.26150573058627e-05
-1.38770498388015e-05
-1.17497826960993e-05
-1.74008590092089e-05
-3.35824446560146e-06
-2.42570549461302e-05
-2.64142907476248e-05
-3.43571568465814e-06
-1.80599903935286e-05
-2.16452057310248e-05
-3.21224914827334e-05
-2.46903692009678e-05
-2.02427449578921e-05
-2.66249879443293e-05
-6.24708129654926e-06
-1.60427208746367e-05
-3.80837891999439e-05
-2.44623541484208e-05
5.28363533981794e-06
-2.22728656501913e-05
-4.65131904721161e-06
-4.8747057973425e-06
2.3666712052037e-07
-2.35614067914533e-05
-2.66905839993273e-05
-5.82583556479333e-06
5.7196104678322e-06
-5.21010024616634e-06
4.21970811495807e-06
-1.54306960957835e-05
-3.28818039010651e-05
-2.39540020864472e-06
-3.59192071854166e-05
-1.0297491064538e-05
-9.48291830273845e-06
-1.20379529214143e-05
-2.10394275157012e-05
-2.52347157410709e-05
-4.06027017848544e-05
-3.031750625834e-05
-4.42772604547688e-05
-2.81532165755332e-05
-5.33869005500105e-05
-1.43398274338663e-05
-1.40379856309413e-05
-4.14262900711586e-05
-2.66549004235605e-05
-7.67972842952515e-06
-1.97907408504233e-05
-1.12380973055083e-05
-3.47442589731099e-05
-1.31543517961301e-05
-1.9288567723637e-05
-4.96917269892742e-06
-1.7939386655947e-05
-1.92240845774185e-05
-1.47849680793693e-05
-3.68895964153365e-05
-2.84969074354562e-05
-2.05144172089135e-05
-3.89671641091477e-05
-6.18139371064505e-06
-1.76979861572385e-05
-3.45610539706602e-05
3.53446408724871e-06
-1.8018595314884e-05
6.26874614894665e-06
-3.19964306212205e-05
-4.11695677798946e-06
-1.02357656256896e-07
-1.74928990663709e-05
-1.79932496501189e-05
-1.18962449609798e-05
1.03624912164356e-05
-1.83042043947374e-05
-3.15896132885337e-05
-7.97374472610411e-06
-2.15035072690228e-05
-3.7501485991438e-05
-1.61471571513585e-05
-1.8097358016667e-05
-1.13587018403697e-05
-2.41886612206755e-05
2.08486661427645e-07
-3.70518431051837e-05
-6.67765436567232e-06
-1.80829583737198e-05
-3.75649155783263e-05
-2.68618563670779e-05
-2.83008096134122e-05
-4.97919876554673e-05
9.54577985786201e-06
-1.01235800626425e-05
-2.91115838301954e-05
-1.68309469503845e-05
-2.11221836004285e-05
-5.31261457337293e-06
-1.17000686086089e-05
-2.19375147734343e-05
-2.74424191461067e-05
-1.45642347009619e-05
-3.91808911765436e-06
-1.679771468158e-05
-3.46995834362648e-05
-1.64598706839994e-05
-2.33614378579829e-05
-7.83952653917416e-06
-1.44830695550883e-05
-3.26171364241269e-05
-3.19641025346877e-05
-3.08245097611355e-05
-1.66288444279137e-05
-2.34423295308702e-05
-3.35707142418945e-05
-2.81829707046137e-05
-7.42945901738352e-06
-2.95085128452705e-05
-2.09288823350189e-05
-2.10150909629358e-05
-4.58852023638757e-06
-2.25119258276091e-05
-2.3267137775135e-05
-1.20871816346056e-05
-1.62496643783178e-05
-1.66673978634633e-05
-3.25962461914137e-05
-1.55614279110782e-05
-1.67141411242593e-05
-2.78814097259896e-06
-4.11599495790745e-05
-5.8444764141802e-05
-2.3349982341335e-05
-2.40214052614167e-05
-1.83994000693172e-05
-2.62915625683345e-05
-1.67684037545937e-05
-7.84170072724311e-06
-2.45894506036814e-05
-4.25455023696277e-05
-1.43906402804611e-05
-4.78542416181122e-05
-3.49652060218049e-05
-2.66800635222449e-05
-1.40931785490095e-05
-1.26835178635878e-05
-3.48371818409148e-05
-3.12605065918962e-05
-2.79247094532642e-05
-1.735764382485e-05
-2.01516691429017e-05
-2.09528717519459e-06
-6.62692778933429e-06
-8.81166529846734e-06
-2.25666145974839e-05
-1.80391596737682e-05
-2.68301724402395e-05
-1.9378517440364e-05
-1.8770226176823e-05
-1.01023870292223e-05
-3.18695415867925e-05
-2.20963518832024e-05
-2.7862330588781e-05
-2.18601194320451e-05
-2.32756185603919e-05
-1.99139493446889e-05
-2.18104055044578e-05
-3.05764599549635e-05
-1.13884929116669e-05
-1.87068995692238e-05
-1.38383012258097e-05
-2.4243887785622e-05
-4.77940320976658e-05
-3.33849242118026e-05
-3.19059589688246e-05
-7.66356466018444e-06
-2.81834855030014e-05
-2.59048624368691e-05
-3.76916664178678e-05
-1.57359781631227e-05
-2.78678231383622e-05
-1.55656870063243e-05
-1.15016128723244e-05
-3.45422788223942e-05
-1.4813296141497e-05
-3.49401527217457e-05
-3.17669131310289e-05
-2.63843181385314e-05
4.79608431590718e-06
-1.79610744869692e-05
-1.70718094701804e-05
-9.65691085301059e-06
-3.08245531052687e-05
-1.39002216651227e-05
-5.17920291394014e-06
-1.80237438223507e-05
-1.16950780533542e-05
-4.32927635796566e-05
-1.19617740714437e-05
-6.1272493977093e-06
-7.79325035703491e-06
-1.34796815203748e-05
-2.44342286184734e-05
-3.09506561233189e-05
-1.84629954392569e-05
-3.70164399633202e-06
-2.6562769001809e-05
-1.95514538687481e-05
-7.79711879283333e-06
-1.69477998390382e-05
-2.65541660707871e-05
-2.01495241867262e-05
-2.76603071176212e-05
-3.24354253187072e-05
-1.87454019751722e-05
-9.59174278299888e-06
-3.0472717296272e-05
-1.97478911309473e-05
-1.71991089839296e-05
-3.55682191305692e-05
-3.32437979625017e-05
-1.25268775515134e-05
-5.06104048159617e-05
-6.08567819573255e-06
3.39817379249864e-06
-2.95139149871487e-05
-9.85260425435606e-06
-2.72493574467987e-05
-2.95497116450746e-05
-2.85292885939923e-05
-2.04713841285825e-05
3.65093891399264e-06
-2.04359014494115e-05
-3.41484552658371e-05
-1.53696935514848e-05
-1.18947032589216e-05
-1.99983343724178e-06
-2.97941860482991e-05
3.06123768657781e-06
-5.89844015585238e-06
-1.72338441691104e-05
-8.54824411791901e-06
-1.82131474867977e-05
-1.84506037314623e-05
-2.11555839755098e-05
-2.22904249412054e-05
-3.29262432544748e-05
-2.7189403920345e-05
-1.10684774396941e-05
-3.4240159406398e-05
5.74782536390723e-07
-1.44937718042427e-05
-2.20264711554087e-05
-1.2427327294887e-05
-2.08274647125425e-05
-2.02749776037466e-05
-2.34708753808851e-05
-3.15678813354745e-05
-2.8105101255027e-05
5.87455871821303e-07
-1.82032928330673e-05
-9.06443633418431e-06
-3.51925923328056e-05
-3.99324035392312e-05
-2.53784230917948e-05
-1.18593977160861e-05
-2.34274124967215e-05
-3.82592864910807e-05
-9.1819932303189e-06
-1.72844595004221e-05
-1.8671889656435e-05
-1.77697836092512e-05
-3.02323849684335e-05
-2.90542101064863e-05
-1.30605471329947e-05
-7.27666414839901e-06
-1.12060418878996e-05
-1.88538472368004e-05
-1.31248874127065e-05
-3.88751412671978e-05
-1.1046626162932e-05
-1.04153587373125e-05
-2.01851924852472e-05
-5.06875210425693e-06
-1.89344408218627e-05
1.22060847925794e-05
-9.51282791327936e-06
-2.43859750647823e-05
-2.71873536335138e-05
-7.26574543144035e-06
-8.79551396367962e-06
-1.83534935031193e-05
-4.63146189312004e-07
7.76044520599022e-06
-3.21314053199614e-05
-3.89999766193805e-05
-5.65154684178605e-06
-2.84329470689673e-06
-1.6831223302943e-05
-1.65342765018258e-05
-2.33392050499461e-05
-1.97699564569166e-05
1.27081537848577e-05
-4.36403416933167e-06
-7.43576132357004e-06
-1.32614943889359e-05
-2.54619135366583e-05
-6.76803185021064e-06
-2.22638923842729e-05
-1.26324720340404e-05
-1.66820817345822e-05
-6.68386121951012e-06
6.1838115990461e-07
-2.60584922406484e-05
-7.33875588403047e-06
-3.52661100765116e-05
-2.80495506431232e-05
-8.70463217666948e-06
-5.95226469284103e-06
-2.64513254225737e-05
-2.19075588881319e-05
-1.33714108233572e-05
-9.92305287917689e-06
-3.57756056132093e-05
-3.75420703980067e-05
-2.04065585084176e-05
-1.30984785600348e-05
-1.35228419381497e-05
-2.94360532123519e-05
-2.35155663723983e-05
-2.4157797318784e-05
-1.81633074908077e-05
-1.79959037842417e-05
-2.66912397141307e-05
-1.4206606727639e-05
-4.69994117379747e-05
-2.89282963619132e-05
-2.31459255780676e-05
-8.20550473827633e-06
-1.57189506009072e-05
-1.99736145867091e-05
-1.19173462692104e-05
-4.05419963003949e-06
-3.72085445186723e-05
-1.13119996420161e-05
-2.93860447437848e-05
-1.44860022358676e-05
-2.94302791953211e-05
-3.6527789501201e-05
-2.49608451084773e-05
-2.04281311488243e-05
-3.47119846534131e-05
-2.32449509691072e-05
-4.40119903428187e-05
-3.16033235018462e-05
-1.32906037440269e-05
-3.06467246577958e-05
-1.8994605318693e-05
6.40898920716828e-06
-1.82970069618008e-05
-2.92926180630302e-05
-1.88182237934253e-05
-2.04334315295542e-05
-5.59136343444233e-05
-3.15223806514121e-05
-1.84851654330779e-05
-2.00383734012796e-05
-1.27883873651914e-05
-2.62287282127086e-05
-1.78039327152751e-05
-1.9426846090191e-05
-1.26330009896794e-05
-1.49998216929207e-05
-1.43718809395052e-05
-1.29523043289442e-05
-1.74609275572939e-05
-2.74162748593263e-05
-3.4498789977344e-05
-2.74984623297036e-05
-3.38901521723518e-05
-1.10828340603633e-05
-1.209023845475e-05
-1.7062816452239e-06
-8.19579368587432e-06
1.08365985882155e-05
-1.5698574090165e-05
-1.89366490208969e-05
-1.89036607582228e-06
-6.87735353697737e-06
8.29083486045276e-06
-1.42804413932442e-05
-1.11674826151536e-05
-2.93738520612288e-05
-3.55555071103493e-05
-3.50232685897977e-05
-2.59148673457224e-05
-2.00935951083927e-05
-9.8163343801305e-06
-2.09992676986352e-05
-8.99654169233363e-06
-4.66170937341785e-06
-1.40437473095004e-05
-6.60260908432488e-06
-2.33474105135793e-05
-3.86642245795967e-08
-2.59262129195137e-05
1.19406264269381e-06
-1.92607452240948e-05
-2.11215414706972e-05
1.36703445220168e-07
-4.05694021739539e-05
-4.28539900219078e-05
-3.9547394508177e-05
-1.02925178373267e-05
-3.3532101640241e-05
-2.49770489126338e-05
-2.94303362079048e-05
-3.37004968066012e-05
-3.44666182325401e-05
-1.2080597539434e-05
-8.47820570231926e-06
-2.41923316143489e-05
-1.18193706601778e-05
-2.54273383165012e-05
-4.49869187989359e-05
-1.54567348801082e-05
-5.38095090885236e-05
1.25401467491223e-06
-2.61169625292197e-05
-3.99346234046212e-05
-7.58920186538193e-06
-2.20364086024943e-05
-2.03887224999951e-05
-2.00324188895418e-05
-3.08918302343415e-05
-2.20652238977376e-05
-2.18202218925318e-05
-8.14520642458638e-06
-3.53665790437429e-05
-1.32212777969614e-05
-1.07710640246504e-05
-2.56535066334398e-05
-4.32077500991067e-05
-1.57115886343535e-05
-1.51664605654969e-05
-9.70630584946411e-06
-2.14566308605585e-05
-1.98928686725202e-05
-2.54004506466406e-05
-1.811712829509e-05
-2.93760155326105e-05
-1.33859714876782e-05
-1.44390871587749e-05
2.32144663984546e-06
-4.06041428496386e-05
-1.80980744599601e-05
-3.29965706563331e-05
-4.20788146574086e-06
-2.81147514730695e-05
-1.14487105803018e-05
-3.96607025214545e-06
-2.35958238271279e-05
-2.68366986514421e-05
-1.55291964126694e-05
-1.64366743085625e-05
-2.79505970471576e-05
-4.70738785915384e-06
-8.94109417556379e-06
-2.4531878317321e-05
-1.03201790753917e-05
-1.225139909901e-05
-1.97765648305793e-05
-3.33544521494895e-05
-5.60122003802839e-06
5.97731833673766e-06
-4.60880226442782e-05
-1.70175819596753e-05
-1.50394950232382e-05
-3.96974041630955e-06
-4.42302116194531e-06
-6.78582014843432e-06
-2.56631734693434e-05
-1.39819521025493e-05
-4.72048747077127e-05
-1.69767790308349e-05
-1.15136407740459e-05
-2.06661291382144e-05
-2.32117382846734e-05
-1.74761295034237e-05
-2.13835441241889e-05
-9.91345450277456e-06
-1.60705990821601e-05
-1.00575191088137e-05
-1.77608115419447e-05
-1.26338966582947e-05
-9.46300504301942e-06
8.68073388664699e-06
-1.90138529717208e-05
-1.50980361361488e-05
-2.75996336225303e-05
-7.02575659947071e-06
-1.95110094283519e-05
-1.81014752483692e-05
-1.55657957404458e-05
-8.29994333375534e-06
-2.87280503499338e-05
-1.20667560017201e-05
-2.27637069314407e-05
-1.35204182713314e-05
-2.76887804383126e-05
-4.42425006033048e-05
-3.02723014612627e-05
-2.31603525214739e-05
-2.72906304999911e-05
-1.2437015636618e-05
-1.92368559125108e-05
-3.81443286177022e-05
-2.54449412536757e-05
-2.38790688988909e-05
4.58660928996755e-07
-3.42067828603138e-05
-1.10430072087425e-05
-3.26081806306299e-05
-3.43180873628287e-05
3.88725488292192e-06
-3.00795458443997e-05
-5.59075457254251e-06
-3.26280385933973e-06
-1.71176260676584e-05
-2.21366726255187e-05
-2.11048842742486e-05
-1.94163879043403e-05
-2.99624120225773e-05
-2.68860946208355e-05
-1.14594043910794e-05
-1.12713884675464e-05
-1.72811071785053e-05
1.90480272020708e-05
-1.76893265724312e-05
-5.79301794174679e-06
-1.55602110233044e-05
-1.47853721506526e-05
-2.41542632104066e-05
-2.92028502650172e-05
-3.43735875340879e-05
-9.14345585593424e-06
-1.39752919415099e-05
-2.37431158892463e-05
1.96769007097334e-06
-4.35053743286515e-06
-4.02515828526511e-06
-2.69039719425351e-05
-1.66085991507542e-05
-1.87697765708671e-05
-1.05498225944405e-05
-3.24058703002247e-05
-1.48977837464885e-06
-1.53043825465582e-05
6.97084701267817e-06
-2.20251388348587e-05
-2.7772949452826e-06
-1.38374860169096e-05
-1.25982550526267e-05
-9.04008288461691e-06
-1.93780167143398e-05
-4.50525272509198e-05
-3.70162754813646e-05
-4.0513547469179e-05
-2.14916464887911e-05
-2.66484400600853e-06
-1.88539836443378e-05
-2.09063529294792e-05
-2.2503044218569e-05
-4.03970636613534e-05
-9.93420794811075e-06
-2.91463446768189e-05
-2.7939602497063e-05
-3.38500411576557e-05
-2.05803426578801e-05
-2.34246892415137e-05
-1.67601021578927e-05
-2.15576546984162e-05
-2.63185283110214e-05
-2.02665569475582e-05
-1.56607850213888e-05
3.2121953119899e-06
-1.90851001553896e-05
-3.25845227337385e-05
-7.10845179458648e-06
-1.27128393750216e-05
-3.57853443970619e-05
-4.11365346532294e-05
-3.04062094285451e-05
-3.62653170004959e-05
-3.93566655530284e-05
-2.92228075704241e-05
-3.02084767672141e-06
-1.61684667551197e-05
-1.62700476352615e-05
-1.04407423307468e-05
-9.55991627572879e-06
-3.96860131809493e-05
-2.59259371008496e-05
-4.63955210259384e-06
-3.75940219551269e-05
-4.23192443616925e-05
-2.18898371908382e-05
-2.65391473470506e-05
-1.06855247772868e-05
-2.61148779263844e-05
-1.85511282765025e-05
-8.89942574970447e-06
-3.93432129279632e-06
-1.44753283635756e-05
-1.80793114972428e-05
-4.4832170274804e-06
-1.46743603937641e-05
-1.66132069524134e-05
1.05999162915535e-05
-2.56284385797606e-05
-1.48795520847981e-05
-2.96566149886129e-05
-1.92634056025263e-05
-1.09743171125252e-05
-3.91077010395341e-05
-1.56515655463531e-05
-4.40322399171952e-05
-1.13971465393263e-05
-3.97869888052774e-05
-4.46744267580949e-05
-3.54582769396086e-06
-7.98931916716207e-06
-1.51385524035322e-05
-1.18163956252214e-05
-2.718277214761e-05
-2.32501030162763e-05
-1.52443992549678e-05
-2.73544781962722e-05
-1.87597265096774e-05
-2.51201676137329e-05
-9.60952360780075e-06
-1.05986800066234e-05
-1.18718534269725e-05
-2.11599850324319e-05
-4.33371402112196e-05
-1.3862402853452e-05
-4.61984256556616e-06
-3.2025658129042e-05
-3.44529257720208e-05
-2.23842784313184e-05
-1.44446984016762e-05
-2.34634799620029e-05
-3.06295891169913e-05
-1.78256101588531e-05
-7.24886646399385e-06
-1.74319719894269e-05
8.70680066164986e-06
-1.63659114152842e-05
-3.09513630617875e-05
-2.03654763767865e-05
-2.0973461533035e-05
-2.91690945688099e-05
-4.0984356432555e-05
-3.13106457678189e-05
-2.82666645935223e-05
-3.43673500803626e-05
-7.23574752690291e-06
-4.44027645968365e-05
-3.95029208173372e-05
-1.42249457711089e-05
-2.10263683021969e-05
-3.87411101523503e-05
-8.70766809954842e-06
-2.2409688588332e-05
-1.11121989316418e-05
-2.48526331291689e-05
-3.48967701099189e-05
-1.32362887827663e-05
-2.57458425566954e-05
-3.69106514454283e-05
-2.32356747918934e-05
-5.68402562303723e-06
-4.72273125327403e-05
-1.26479984275442e-05
-9.33164825184999e-06
-4.48291671932269e-05
-2.39007689772761e-05
-2.31199437596785e-05
-2.38709100552944e-05
-2.2045504087325e-05
-3.66452302001435e-05
-3.47878633070969e-05
-2.44076573611687e-05
-2.0381524842694e-05
-3.13463566555539e-05
-4.37830631536767e-05
-3.91241164572614e-05
-1.5624753371044e-05
-2.70749146008256e-05
-9.85897192091324e-06
3.40877669842449e-07
1.15863209104521e-05
-2.67277862853284e-05
-4.26993624444447e-05
-2.96883952993588e-05
-1.19469362417365e-05
-2.08731862430483e-05
-1.91231165285718e-05
-3.21055173462558e-05
-1.39729430446626e-05
-2.33838951844077e-05
-3.10985799226503e-05
-2.53679945233415e-05
-2.81187856026181e-05
-1.60427916122599e-05
-2.25090235706093e-05
-2.00349766843304e-05
-9.62030885231303e-06
-1.6467224210592e-05
-1.4718498761054e-05
-3.28437332673081e-05
-1.73282991894092e-05
-1.43334004635159e-05
-7.4459053041529e-06
-2.56958256794378e-05
-1.36579020814498e-05
-1.25670223525045e-05
-1.17018205456786e-05
-1.29559492207574e-05
-1.60385450985105e-05
-3.49191674281172e-05
2.59713833866245e-06
-2.89089093410336e-05
-2.13297858219518e-05
-1.4748955768539e-05
-2.77765788984275e-05
-1.6370355735515e-05
-2.9730802036945e-05
-5.65917691333082e-05
-2.74320219693746e-05
8.08399958882288e-06
-3.62432524576749e-05
-2.26369772934952e-05
-1.33392935281983e-05
-2.03769023130046e-05
-2.32305698297303e-05
-2.71783082577238e-05
-4.84437394622833e-05
-2.83328308482047e-05
-2.45089100909453e-05
-1.35210757597263e-05
-2.41258113574838e-05
-4.10070969391772e-05
-2.29298490595316e-05
-2.36167634210588e-05
-1.37923907748865e-05
-2.58956228686106e-05
-4.50564287017943e-05
-2.28783357239318e-05
-3.27995177942092e-05
-3.31711452773774e-05
-1.00212612482792e-05
-7.92569162914792e-06
-2.10296678807307e-05
-2.535137575917e-05
-1.73831861944792e-05
-5.35235578898064e-06
-2.92622739198165e-05
-3.31347535187759e-05
-2.83650337099062e-05
-7.66597864906513e-06
-1.71149670483806e-05
-4.56450713511479e-05
-2.37734581968564e-05
-1.27094547642566e-05
-6.28391994130649e-06
-5.98214163480181e-06
-9.30117637164997e-06
-6.32294361254963e-06
-2.48730588819293e-05
-6.51295717321371e-06
-3.10868212582542e-05
-1.676287871956e-05
-2.90029003969708e-05
-2.1825496882271e-05
-1.09181727091e-05
-3.46329676783773e-05
-3.55124241871355e-05
-2.71201754944443e-05
-1.73003946569937e-05
-6.67579701489667e-06
-2.46697720329084e-06
-1.55010149133801e-05
-1.57331222038861e-05
-2.27539236576317e-05
-2.75592198316267e-05
-1.72034992814065e-05
-1.99127355533875e-05
5.44999106904966e-07
-2.56056810447612e-05
-2.85435635835025e-05
-1.6820593449718e-05
4.6269152835569e-07
-5.26870700270311e-06
6.64576328887025e-06
-8.80289224088817e-06
-2.62203543558524e-05
-2.72612828323928e-05
-1.11061958596273e-05
-2.05904140633315e-05
-1.4899827879391e-05
-2.93905422677318e-06
-3.41419398867263e-06
-2.55809246397931e-05
-1.94858997709614e-05
-3.13629778454527e-05
-4.24370141924971e-05
-2.04521225304313e-05
-9.28912241279832e-06
-2.03629050320436e-05
-1.38705255831961e-05
-3.4383063062084e-05
7.14654598590543e-08
-4.76416506140211e-06
-2.72422951154366e-05
-8.47976638248829e-06
-2.43694797589002e-05
-2.66458324284387e-05
-2.36244472419214e-05
-1.53389661414551e-05
-2.02209068234972e-05
-3.94127867920801e-05
-1.74213331738243e-05
-3.29655838669891e-05
-2.32031590171899e-05
-1.37770160487319e-05
-3.01041582702481e-05
-2.96796104738796e-05
-2.85726420235642e-05
-2.11409907397746e-05
-2.16975046674644e-05
-3.4019468581247e-05
-1.76411683130672e-05
-3.14700656399142e-05
-2.73765704479455e-05
-1.3600687294443e-05
-1.87210924024916e-05
-1.25969818908291e-05
-2.24153509591548e-05
-3.40290927297488e-06
-2.49968603046977e-05
-8.99961766069869e-06
-1.50585947115643e-05
-2.42785440539942e-05
-8.03523987993022e-06
-2.17844988518635e-05
-1.62219240606042e-05
-6.05389615545607e-06
-2.58764036668028e-05
-4.1735374823622e-05
-1.872085664179e-05
-1.20363572835452e-05
-1.49810748762628e-05
-3.29964018339559e-05
-7.06520723556269e-06
-2.02800907925829e-05
-1.02695630531472e-05
-1.63627831729823e-05
-1.47511679095512e-05
-2.45448452184607e-05
-2.31374190974955e-05
-7.95817034403588e-06
-6.17055367520803e-06
-3.14878165720289e-05
-2.34363172553675e-05
-1.48621773310987e-05
-1.88606596012546e-05
-7.44241268420096e-06
-9.74230892823876e-06
-3.44937782120503e-05
-3.7489496490635e-05
-1.50710314443827e-05
-5.32239264032845e-06
-2.12141546220696e-05
-9.12359636538644e-06
-5.19089311719469e-05
-1.71441012290749e-05
-2.32997319172748e-05
-1.52566844275312e-05
-2.66431536272453e-05
2.13360235462732e-06
-3.77929391845917e-05
-2.10752190569627e-05
-3.37819060837931e-05
-1.17510432959511e-05
-1.7952839622899e-05
-1.38741301598371e-05
-1.76547592971753e-05
-1.95081169229752e-05
-2.49956192463042e-05
-9.23535907245959e-06
-2.2585522914345e-05
-2.21972780231569e-05
-4.7232114587725e-06
-8.89325983995619e-06
-2.70552004285429e-05
-2.49801140003827e-05
-3.49930766319433e-05
-2.23494707813005e-05
-3.47159713013634e-05
-2.27860862233066e-05
-1.86816472974737e-05
-3.42667318901847e-05
-2.29602348782976e-05
-2.73765360965617e-05
-2.62513944848623e-05
-3.15809866596806e-05
-1.1565526913203e-05
-2.65614793726169e-05
-1.63050483107769e-05
-1.16491207801146e-05
-3.43228176337218e-05
5.66137483583583e-06
-3.60297529627281e-05
-1.37908478916853e-05
-1.26545263084889e-05
-1.1736415885993e-05
-5.93363294131304e-06
-2.09199466437262e-05
-2.52148061967833e-05
-2.85061593721043e-05
-1.4700932349241e-05
-3.04334003169288e-05
-3.08124878118326e-05
-4.31514398613505e-05
-1.52755198583195e-05
-1.11850258631389e-05
-1.07223881492536e-05
-3.10572170894814e-05
-2.13661992341588e-05
-7.53770987527523e-06
-3.42711325429165e-05
1.94542746868793e-06
-1.3446970412656e-05
-2.50327252779877e-05
-1.79594446807253e-05
-1.72884900356901e-05
-2.85135084684351e-05
-2.84017456561745e-05
-9.87584111152427e-06
-3.1559228385977e-05
-2.52564537498998e-05
-7.96865944252829e-06
-3.03141410536868e-05
5.42192862695444e-06
-3.43588783005416e-06
-7.82895106214939e-06
-1.1523381252285e-05
-1.14243028594052e-05
-3.86789042749858e-05
-1.00458549630403e-05
-3.22260286054077e-05
-1.05282313558462e-06
-1.88399555576807e-05
-3.69661581765092e-05
-1.6019949201631e-05
-1.12700688718274e-05
-2.19727140761597e-05
-4.2855520341508e-06
-1.11382851322915e-05
-1.22769839300427e-05
-3.92744661110468e-05
-7.24555780594599e-06
-2.90626878947127e-05
-1.83782601214359e-05
-3.62651266599469e-05
-4.79025614402772e-05
-2.83184249100917e-05
-3.54816917100106e-05
-1.44216917754665e-05
-1.64695506367058e-05
-1.48319093124475e-05
-2.81739686123046e-06
-3.1321987925908e-06
-3.43635577031654e-05
-1.88497798532819e-05
-1.89076741266608e-05
-2.56497028078759e-05
-1.5930663356429e-06
-1.6310360807167e-05
-1.24579627137208e-05
-1.61432028810702e-05
-1.54241748147749e-05
-2.75430523623681e-05
-9.34065181703998e-06
-1.85012686724444e-05
-1.4674438995309e-05
-2.89358000320399e-05
-2.6759233931913e-05
-1.64310144597581e-05
-6.81992353736799e-06
-2.55453848802471e-06
-2.28891700102499e-05
-2.06841141284879e-05
-3.69652906040353e-05
-2.46475234880837e-06
-1.25856942831728e-05
-2.87511033834238e-05
-5.3632826993112e-06
-2.15254676232175e-05
-1.28248132475431e-05
-1.83755019166425e-05
-3.43601261822252e-05
-3.34243646928753e-05
-2.69499116134511e-05
-2.39847197281455e-05
-2.1352119264686e-05
-1.54288955728073e-05
1.87166738799e-06
-2.39433293217604e-05
-5.78695231614053e-06
-2.11891109138869e-05
-4.05887757537729e-05
-2.83465834019554e-05
-1.60359401778226e-05
-1.88162181813123e-05
-2.79963576588667e-05
-1.11495334527462e-05
-7.89540179434634e-06
-5.165224786208e-06
-1.98156854227362e-05
-6.73619448504105e-06
-3.6845897248234e-05
-2.82472651653907e-05
-3.44515852277177e-05
-1.68445533603332e-05
-7.92434978002727e-06
-2.94483850955715e-05
-3.55703179637169e-05
-1.95650007000424e-05
-1.20553307705169e-05
-1.46116790534693e-05
-2.56239117824476e-05
-1.31870004383055e-05
-2.05739343886704e-05
-4.46994619749496e-06
-2.54811850598432e-05
-8.81888288591006e-08
-3.49082458689038e-05
-2.50253378975272e-06
-1.52247110957039e-05
-2.3956905712523e-05
-1.60074061534196e-05
-2.68582878832762e-05
-2.59641540380938e-05
-2.42265231515205e-05
-1.74223654688628e-05
-1.59991802650767e-06
6.83684230963933e-06
-2.23383156121898e-05
-3.45695278823564e-05
-2.58916235694802e-05
-1.92540128817786e-05
-3.17753135874991e-05
-2.75123827179123e-05
-1.84278601456292e-05
-1.68922796980046e-05
-1.28106824181495e-05
-3.22209935393715e-05
-2.68158397998396e-05
-2.75515758155701e-05
-1.40495840998947e-05
-1.77919526106913e-05
-2.92611812336032e-05
-3.35730363679189e-05
-3.52333137778571e-05
-2.73130062940353e-05
-5.88864501023721e-06
-3.45828874868057e-06
-9.23105534108093e-06
-7.08208854947914e-06
-3.06620992323097e-05
-9.33518609941967e-07
-2.18288733629071e-05
-3.68914953695232e-05
-2.64501774346588e-05
-1.39040382047367e-05
-1.71492108559947e-05
-3.88338027281625e-05
-1.67198986220834e-05
-4.38575302067695e-05
-1.57581729039844e-05
-2.48270130164072e-05
-4.32027352604315e-05
-1.24840301775842e-05
-2.74385408287283e-05
-1.03999511367131e-05
-2.09722524615294e-05
-2.85369596414043e-05
-3.68233251889064e-05
-1.04127189880629e-05
-2.00399212857864e-05
-6.866035695463e-06
-2.67440086879429e-06
-2.88506168915527e-06
-4.17554519391716e-05
-4.36718328458065e-05
-2.41216303466513e-05
-1.05888852273522e-05
-1.70111274814298e-05
-2.73590508434527e-05
-1.38951158299709e-05
-2.96443209587332e-06
-1.42266208991792e-05
-1.92078396352687e-05
-3.1803104133963e-05
-1.84156237620115e-05
-1.4947135997799e-05
-2.19796024246896e-05
-2.90735056612841e-05
-1.41109259556248e-05
-1.32104019030211e-05
-1.19183795248094e-05
-2.47477038131383e-05
-2.67265946033246e-05
-2.44458734784511e-06
-1.7510433005887e-05
-3.22169631939334e-05
-1.50327833501315e-05
-2.42537243764604e-05
2.40960390856052e-06
-1.69782308028437e-05
2.54294668339818e-06
-1.49605689693332e-05
-2.2881852801276e-05
-1.79389002406639e-05
-2.87901972650824e-05
-2.63570969259344e-05
-3.074600031903e-05
3.72400750833597e-06
-1.82177083074199e-05
-1.87941705636516e-05
-7.95190574888713e-06
-7.41835129941776e-06
-2.40977061082101e-05
-3.06200440667076e-05
-1.94537971832165e-05
-1.117284802403e-05
-2.37918166910794e-05
-4.75369538523934e-05
-2.01844588179119e-05
-2.46386737067259e-06
-1.61260248010227e-05
-1.899223770226e-05
-1.87531843978563e-05
-3.62068305680057e-05
-2.04581522184632e-05
-1.39504258064806e-05
-3.68809424119628e-05
-2.47169943803582e-05
-2.85973032531954e-05
-1.2398488125473e-05
-1.72804323127309e-05
-2.7517476852056e-05
-1.8964081512882e-05
-3.09667210404892e-05
-2.28762543186931e-05
-1.74903971522425e-05
-1.55551644288558e-05
-1.96495167820596e-05
-2.95616861006112e-05
-1.67677889115081e-05
-1.86170207712448e-05
-6.15680348221896e-06
-2.55541223704394e-05
-2.21555685244724e-05
-1.6719324266345e-06
-1.0504557265522e-05
-1.61032675237851e-05
-1.74827338677944e-05
-1.98091674567761e-05
-1.70615812823499e-05
-5.02638183330528e-06
-1.91062694596483e-05
-1.9020778371787e-05
-1.20272995652517e-05
-1.05391210919318e-05
-1.20050880064456e-05
-8.38725618343843e-06
-2.89036803059549e-05
-6.42693230638201e-06
-4.36202082224757e-05
-2.54783212561595e-05
8.24071338396501e-06
-3.85846273701e-05
-2.41329289926863e-05
-3.43007013392291e-05
-2.75444728837286e-05
-2.25289955359977e-05
-3.53527199536113e-05
-4.189091163774e-05
-2.9694857000687e-05
-3.42684364816291e-05
-2.29422059502736e-06
-1.54688909407907e-05
-2.71146605089264e-05
-1.12579453551567e-05
-3.06995503937734e-05
-1.40612705413115e-05
-2.33328559880644e-05
-1.12041901381743e-05
-1.11709708501268e-05
-2.98758064173176e-05
-3.87493385991461e-05
-3.81004228269857e-05
-4.26920597061879e-05
-2.11054704287938e-05
3.02841236560027e-06
-3.51646693885612e-05
-9.96069874479621e-06
-2.68352012205361e-06
-1.26729365209204e-05
-3.03871505405362e-05
-2.33865248983103e-05
-1.51557782939682e-05
-8.7278655999591e-06
-3.75348666929255e-05
-3.35304149388589e-05
-3.06346287305286e-05
-1.36739556066459e-05
-1.98896398764464e-05
-1.80317022053407e-05
-1.98901021677868e-05
-1.69902661906755e-05
9.13667218744567e-06
-3.21973785689133e-05
-1.69135768238327e-05
-8.39339030486942e-08
-1.34988977697822e-05
-1.88776297085759e-05
-2.05478494268569e-05
-2.23178241315432e-05
-3.06032981416529e-05
-2.2481134099728e-05
-2.15151446206746e-05
-2.3573545388974e-05
-2.37738368081505e-05
2.08112873229755e-06
-1.67675345646318e-05
-1.35646363862942e-06
-1.2388082440127e-05
-2.27312228902045e-05
-9.07969482079444e-06
-3.25446587936358e-07
-2.13947467305083e-05
-1.46864467325081e-05
-1.94122985793808e-05
5.0611749330664e-07
-6.89935471687042e-07
-1.44433228883912e-05
1.54749614433644e-05
-3.5391306225226e-05
-1.67347916271143e-05
-2.04442785492981e-05
-1.92333627132843e-05
-4.66760259043725e-05
-2.54324621904533e-05
2.3058713006062e-06
-1.42102313953622e-05
-6.52301443165428e-06
9.80028409759386e-06
-3.80191167643934e-05
-1.55247845841091e-07
-3.4677590629181e-06
-3.04569745973142e-06
-4.55991956308123e-05
5.28052653638861e-06
5.61902621689867e-06
6.10785929143448e-06
-2.19111123500952e-05
-4.31355794588477e-05
-9.57524470247973e-06
-4.51424196846848e-06
-1.88346693850277e-05
-3.97913278376218e-05
-3.5976486720584e-06
-3.56418347345399e-05
-3.17250890887194e-05
-1.05164116964414e-05
-1.86362904947391e-06
-3.12129218035978e-05
-1.93743033709948e-05
-1.68644998199062e-05
-2.12858692757064e-05
-8.63941067006971e-06
-3.9070594915207e-06
-1.26398012222692e-05
-1.71977005573831e-05
-3.10016871518864e-05
-1.74914137403935e-05
-9.79034917228881e-06
-1.55654403676178e-05
-3.01911300001869e-05
-5.53516740108913e-05
-2.09482880904188e-05
-3.33195544797146e-05
-1.93870007966838e-05
-2.80095735013225e-05
-1.87841783975017e-05
-3.12950041007112e-05
-3.27659383596146e-05
-2.06210850981852e-05
-1.44887570097355e-05
-2.38136019028002e-05
-2.58684522000913e-05
-1.11981306181202e-05
-3.51176494115348e-05
-1.28483089423163e-05
-1.30122202966314e-05
-1.42651961216065e-05
3.53354080571907e-06
-2.92078261002286e-05
-3.03436895657541e-05
-3.73536572212609e-06
-3.4158653764809e-05
-2.87583840678611e-05
-1.14029858605875e-05
-2.7665141778909e-05
-2.05954545626867e-05
-1.60504995501819e-05
-2.13770505564432e-05
-2.2711021265e-05
-2.38025213468373e-05
-1.74794621942191e-05
-1.5126364628873e-05
-9.44749300275361e-06
6.90997944093137e-06
-6.2684473798454e-06
-2.8572511788023e-05
-5.39517483805549e-06
-2.48062073655567e-05
-1.56437546598748e-05
-1.44278216240492e-05
-8.79433871373175e-06
3.41404093877761e-06
-2.19374249220215e-05
-9.26702287353583e-06
-3.00676258080827e-06
-2.39555945252197e-05
-3.15562907794723e-05
-2.43811452026234e-05
-3.1002014849348e-05
-2.23446519121164e-05
-1.14194779228955e-05
-2.79602590788226e-05
-2.42271896754733e-05
-4.66598629472894e-06
-2.22585128905277e-05
-2.45036404333388e-05
-3.15835638977496e-05
-1.15496711961693e-05
-6.45347191568657e-06
-2.82232103790283e-05
-5.24529308737171e-05
-1.64764385450391e-05
-1.95842843995577e-05
-3.48895841006273e-05
-3.02718123165179e-05
-1.87118921172401e-05
-1.63388544625471e-05
-1.64199322963306e-05
-1.52235415232232e-05
-1.95360722595368e-05
-2.75254431406776e-05
-1.50870903561332e-05
-2.32174533696921e-05
-1.6947382818679e-05
-1.31097669746293e-05
-4.65485891648606e-05
-2.86388180886231e-05
-2.5571178058581e-05
-7.01567716643885e-06
-1.94137980865348e-05
-2.06112065760779e-05
-9.24629057017772e-06
-1.5828653237637e-05
-3.37090106440899e-05
-1.33807563611444e-05
-2.71103493400875e-05
-1.10590439773481e-05
-3.54614818128608e-05
4.72724233312439e-07
-2.74113425184962e-05
-2.06006564490732e-05
-2.37434205922143e-05
-2.9425660433958e-05
-7.68549865344154e-06
-3.38254966936391e-05
-9.56861782904481e-06
-3.46285025598869e-05
-4.22294446499602e-05
-3.93182802622643e-05
-1.41113001438817e-05
-2.24559713150443e-05
-4.81604210957613e-06
-3.20374043631031e-05
-2.25827375278951e-05
-8.56427258897884e-06
-1.30694913870081e-05
-2.17555273237585e-05
-3.09034613016859e-05
-3.59704409737118e-05
-2.62740349738495e-05
-3.17662458598073e-05
-3.74715744269253e-05
-3.32517647748068e-05
-2.97231517651625e-05
7.5667732526742e-06
-3.51521803314651e-05
-2.94758691671007e-05
-8.12315438745981e-06
-2.41008185051029e-05
-2.46935002942231e-05
-1.09110128850262e-05
-2.4189461839913e-05
-7.15127166597206e-06
-1.50217939028052e-05
2.64664214643981e-06
-1.02807264935991e-05
-2.6027082082503e-06
-1.13144372077324e-05
-2.86038332890761e-05
-2.76624902557339e-05
-4.06077725919039e-06
-3.64534524408244e-05
-6.44509843509714e-06
-9.69451569470206e-06
-1.57808205922398e-05
-1.17034929900221e-05
-1.4774417319587e-05
-5.69278357052917e-06
-2.5957777232333e-05
-1.89752357596984e-05
-2.08249316556289e-05
-7.0218422736861e-06
-7.05605293973345e-06
-1.40644025982495e-05
-1.07515570337138e-05
-3.6416900823867e-05
-4.51304315326512e-05
-4.66506448470884e-05
-4.28150035081127e-05
-2.68516423789408e-05
-3.77679941217754e-05
-3.31785351937182e-05
-3.67326280581611e-05
-2.71324461811341e-05
-2.09230737435402e-05
-4.2049535372844e-05
-3.75329706526107e-05
-1.97432744124875e-05
-1.7582965918351e-05
-3.81994187703075e-05
-1.51992673320096e-05
-2.0804641673605e-05
-1.05174373383379e-05
-2.4680024899772e-05
-7.75936330090436e-06
-2.54539367443195e-05
-5.38333661714067e-05
-1.14584475433399e-05
-2.83544135160861e-05
-2.85096544040919e-05
-3.21587948323667e-05
-1.80386428903844e-05
-2.0917865724712e-05
-2.88972982405055e-05
-4.64644741898223e-05
-2.61183862738223e-05
-1.68562263476343e-05
-2.33118631825485e-05
-3.4755604881906e-05
-1.4141949518319e-05
-1.44449618080358e-05
-1.34839528482161e-05
-2.86072555138486e-05
-4.30464204377994e-05
-1.08022010731696e-05
-5.25130779598454e-06
-2.13784507516627e-05
-1.66245725565311e-05
-2.73934601557448e-05
-2.26924321455121e-05
-2.18282588158907e-06
-3.25084597572959e-05
-1.37770867968803e-05
-1.58969041162025e-05
-2.66154956237068e-05
-1.88748923588178e-05
-5.27788373144783e-06
-6.75160444976585e-06
-1.6504488469841e-05
-1.95842742068088e-05
-2.84039992974374e-05
-2.56526893521888e-05
-2.99072733943898e-05
-2.59781920313017e-06
-1.64543358488062e-05
-9.31696987404168e-06
-1.93176829819147e-05
-2.32465416219163e-06
-1.90200910348506e-05
-2.5153914026559e-05
-1.85025403676267e-05
-3.52176643220698e-05
-6.34891052444267e-06
-7.01586380829821e-06
-1.63072660104902e-05
-4.45304108768388e-05
-2.18210802103332e-05
-1.27883163556806e-05
1.24946323630953e-05
-7.08119570100503e-06
-2.69763941110724e-05
-1.85408112492686e-05
-8.85566594601638e-06
-2.36761902367453e-05
-1.79135312298755e-05
-1.68460903284328e-05
-2.01293105113435e-05
-1.07710330839659e-05
-1.3801122355701e-05
-1.51907339774014e-05
-4.10420212822088e-05
-1.42418878531344e-05
-1.4204378325334e-05
-8.02670247068096e-06
-3.93234959683899e-05
-1.54722019141844e-05
-1.51105943405914e-06
-2.4745995037947e-05
-8.07496718908505e-07
-1.62075284130748e-05
-3.60461940089933e-05
-2.58257866704644e-05
-7.72753837740005e-06
-8.66397268028126e-06
-1.5793992455536e-05
-4.02402873988005e-05
-7.11464762632966e-06
3.32486045797302e-07
-3.96956334523266e-05
-2.1540795350853e-05
-4.746799483661e-05
-2.7830992579733e-05
-1.29853622753212e-05
-1.69676633025773e-05
-1.10800186669296e-07
-2.5497580864415e-05
-3.62647494912057e-05
-1.65665039737865e-05
3.87539252525986e-07
-3.19017437802507e-05
-2.45838253553392e-05
-3.48143333169954e-05
-2.00334644490958e-05
-2.76099908180053e-05
-2.23797151849009e-05
-3.25376434692331e-05
-1.71796606256953e-05
-1.45307480490599e-05
-1.59467460339555e-05
-5.02934122527012e-05
-1.75146867873252e-05
-2.01937941443559e-05
-1.85759334225677e-05
-8.65214268087821e-06
-1.32195853547788e-05
-2.93695064608733e-05
-1.0624891336021e-05
-1.31607041541339e-05
-1.821898347809e-05
-1.66440286589679e-05
-1.20196007350751e-05
-1.39675651302088e-05
-1.6679408297637e-05
-3.13832066255571e-05
-1.87617976884934e-05
-3.07931506824501e-05
-2.6768542767801e-06
-2.88935814881249e-05
-2.23116541313168e-05
1.4994458511829e-05
-7.96220626471528e-06
-6.57775364915004e-06
-5.42546716817246e-06
-2.87186357953339e-05
-3.08084955902369e-05
-3.68327614381647e-05
-3.15237817998149e-05
-2.87194698958166e-05
-2.16048772592455e-05
-3.78817895890532e-05
-1.27445219446952e-05
-2.63356182369637e-05
-1.78388072943904e-05
-1.64634973947427e-06
-4.25569594847359e-05
-1.31397653136583e-05
-1.72794741164062e-05
-4.30872680242903e-05
-1.20616304664262e-05
-1.84689975493489e-05
-3.74665455381042e-05
-4.29509980900785e-05
-4.17305975025242e-05
-1.6757789050992e-05
3.46084838118211e-06
-7.06625630961743e-06
-2.73951030071556e-05
-1.78051848522239e-05
-2.89522738583933e-05
-1.16859762175078e-05
-2.45661933049727e-05
3.24694633437846e-06
1.13271978569656e-06
-2.42471219734878e-05
-1.7728067356167e-05
-3.22660635163779e-05
-2.18762299877129e-05
-2.61194164682176e-05
-2.42015010612357e-05
-2.56950403300325e-05
-2.32522136583346e-05
-1.67983053829625e-05
-5.06660686920877e-05
-3.11362888005612e-05
-7.48365737322434e-06
-1.35799297946965e-05
-1.85573804260343e-05
-2.21743830992208e-05
-4.19047792976069e-05
-2.5512160260258e-05
-3.20828683381726e-05
-2.37565749971157e-05
-1.87864475145175e-05
-1.04007357366033e-06
-4.58022134693053e-05
-4.63351107399468e-06
-1.25947249321493e-05
-1.09263136507788e-05
-1.88978412165916e-05
-1.27872639229077e-05
-3.60644961300415e-06
-2.72369758740624e-05
-3.02842243867449e-05
3.88263591556081e-06
-1.30908703380809e-05
-9.14573625431036e-06
-1.43078743493688e-05
-1.74989635936802e-05
-3.69929983678815e-05
-9.85960571719373e-06
-3.79397106122105e-05
-1.32333432325448e-05
1.79483006918213e-06
-2.86044512901631e-05
-2.77129609526463e-05
-2.1368655956864e-05
-2.87359019085524e-05
-4.07944760500147e-05
-8.96762742162419e-06
-2.65133124260074e-05
-1.12023153887182e-05
-1.44781005591316e-05
-2.14732517745099e-05
-3.15670426984438e-05
-2.29280554738258e-05
-3.13771345235407e-05
-2.27810756243811e-05
-2.082970330122e-06
-1.04986844638358e-05
-2.96426060528717e-05
-2.74459414986432e-05
-3.87741193314755e-05
-2.46636039518189e-05
-1.24577429824162e-05
-8.85975353845454e-06
-1.50361665931316e-05
-2.27918537228736e-05
-3.18005150728818e-05
-2.69816717788293e-05
-2.18885390690995e-05
-2.5803916674493e-05
-1.41516689962431e-05
-1.96551348215238e-05
-5.84188626548736e-06
-1.25192204395472e-05
-3.77718921306054e-05
-2.77020656266847e-05
-3.77616727574479e-05
-6.20757514227452e-06
-2.86197614711928e-05
-4.83782697355572e-06
-2.70086761574258e-05
-3.14115711591722e-05
-5.86716560544435e-06
-1.86245317159736e-05
-4.88889195898924e-05
-1.49351010250078e-05
-8.70783918145971e-06
-2.6489509079544e-05
-3.76262735438788e-05
-2.91140441896661e-05
-3.08839811795282e-05
-2.3092895697511e-05
-1.45879526581312e-05
-2.98506466330847e-05
-2.44543994390166e-06
-2.95899587067343e-05
-1.48712771914934e-05
-6.00919496071657e-06
-2.39060457612109e-05
-7.46486404980875e-06
-2.69405925935244e-05
-2.60708757837999e-05
-3.94838072048832e-06
-8.4998660839615e-06
-6.95357554129487e-06
-1.10976744068548e-05
-1.05330353401575e-05
-3.72907016787911e-05
-3.35501798290469e-05
-1.50036125021189e-05
-2.23565474472429e-05
-8.13419354475237e-06
-1.35456058679827e-05
-2.75978390250045e-06
-1.89459829782013e-05
-3.99614268354093e-06
-2.36857754448037e-05
5.63214499358557e-07
-2.94955443496954e-05
-1.34110582507e-05
2.30004071302509e-07
-2.82157975262497e-05
-1.67799071957509e-05
-3.32069285510336e-05
-3.16506839161977e-05
-1.67209480288383e-05
-1.0632988275837e-05
-1.88793016051221e-05
-3.84876314813178e-06
-3.35476822934516e-05
-4.88121455166382e-05
-2.10615696745959e-05
-1.76956693687954e-06
-2.36955586678485e-05
-4.09111500920743e-06
-1.76202350653827e-05
-3.05805861930521e-05
-1.76096727949869e-05
-4.04917091352784e-05
-2.14267796737079e-05
-1.56463798800215e-05
-2.47951067615226e-05
-1.56844472707273e-05
-1.67440147594986e-05
3.25197159947276e-06
-2.90601969417287e-05
-9.04938470382778e-06
-2.501876656206e-05
-9.00562537634816e-07
-1.64250630173861e-05
-2.21732656337646e-05
-1.04736478642343e-05
-1.61753444494198e-05
-1.21034325874276e-05
-2.7267461777868e-05
-2.52091842799085e-05
-2.30533512365399e-05
-3.57048511237144e-05
-2.92783119485232e-05
-3.37452257104178e-05
-6.00294270292583e-05
-3.33628000301858e-05
-4.52025374359643e-05
-3.84177843898919e-05
-6.0874683128048e-06
-1.84186749714636e-05
-2.25214335701509e-05
-1.20715171550654e-05
-1.48676888092205e-05
9.66200402793559e-07
-1.67778332189778e-05
-1.18822672175807e-05
-1.59210897355686e-05
-3.0366561110375e-05
-5.8073230009546e-06
-5.64294452662555e-05
-2.06564530933189e-05
-2.60152964046743e-05
-3.62464337892008e-05
-2.80920788770643e-05
-3.70094872206163e-05
-6.17755909616721e-06
-1.30677010077661e-06
-2.79410203133711e-05
-1.71704178889834e-05
-2.7914675513923e-05
-2.09460840598705e-05
-3.01717369030482e-05
-1.1641442533398e-05
5.39172959884423e-06
-3.77512189546202e-05
-2.67310387764494e-05
-9.94747191038413e-06
-3.15689317579515e-05
-1.40150873032612e-05
-2.79127493849359e-05
-3.16128824863472e-05
-1.99658504627044e-05
-2.41527797638444e-05
-1.79820161457596e-05
-1.37979024144853e-05
-1.87458195433775e-05
-2.52920544513147e-05
-5.78635810674876e-06
-4.1352937691912e-05
-3.16571712598146e-05
-7.49470375005053e-06
-2.75651106954698e-05
-4.06981519753591e-05
-2.30257345586555e-05
-2.12847560465249e-05
-3.09203467438068e-05
-2.01302786137202e-05
-2.71010465105339e-05
-2.83028137530144e-06
-2.95016634520318e-05
-1.45850444398557e-05
-1.98805771581448e-05
-2.95078281349797e-05
-1.2803502238881e-05
-2.50303686282131e-05
-6.20541892473465e-06
-1.28549272055173e-05
-8.92140561337104e-06
-2.59157100195295e-05
-6.3590616395404e-06
-2.6587595690498e-05
-2.33377405236761e-05
-2.93242350006767e-05
-1.91606800345536e-05
-3.00875452582888e-05
-2.54333804552904e-05
-2.04095160362067e-05
-1.77409984589085e-05
-2.40439802971281e-05
-1.59596816590585e-05
-2.26499344302681e-05
-2.10773155125726e-05
-2.65921738661294e-05
4.07709801297446e-06
-2.09577918854293e-05
-2.23806808141914e-05
-1.25231994943351e-05
-2.46844946311137e-05
-7.85079157196876e-06
-2.44940525685226e-05
-2.78453554484745e-05
-3.329743155494e-05
-9.78546563495798e-06
-2.25188891170765e-05
-9.6567781222798e-06
-1.31781251426246e-05
-2.49898040548774e-05
-2.59395005310192e-05
2.19788439459631e-06
-1.40887828931965e-05
-4.4299859129424e-05
-3.51305122135742e-06
-1.6225200139326e-05
-2.16109079011857e-05
-1.67670723018964e-05
-1.81325312851623e-05
-3.19117950420075e-05
-5.74542457086744e-06
-3.17333145650291e-05
-1.16748149123595e-05
-3.58044836532971e-05
-2.51305391713203e-05
-3.70367073716676e-05
-2.80386607928521e-05
-2.15343008384884e-05
-7.15796060490962e-06
-2.50442139802708e-05
-1.86689140066979e-05
-2.1681166829733e-05
-8.99319838185726e-06
-2.46937389805031e-05
2.80419942242851e-06
-2.02874115510041e-05
-1.82505795614057e-05
-1.02376544526513e-05
-8.7880302711742e-06
-1.33693478189163e-05
-1.70298135026265e-05
-2.6335353583233e-05
-2.04989976134469e-05
-3.34448140565424e-06
-1.02773505459816e-05
-1.21956607243203e-05
-1.45767168836502e-06
-4.09834779064866e-05
-2.39698007511872e-05
-2.63195153802603e-07
-3.84561623627513e-05
-2.9241601616661e-05
5.1459704035567e-07
-1.37293203388036e-05
-1.02427967051441e-06
-1.65332578635924e-05
-2.44454403784244e-05
-2.84718770880355e-05
-2.41917677826426e-05
-4.53093382798185e-05
-1.80671207428198e-05
-4.79945544722812e-06
-2.06421458248858e-05
-1.48784232636232e-05
-5.34027943497156e-06
-2.88742270439457e-05
-2.05537420408206e-05
-1.34749608970142e-05
-1.08447995556216e-05
-3.39408482015333e-05
-3.74793457518933e-05
-8.37142077511394e-06
-2.10071360464222e-05
-3.1628509479065e-05
3.83522846051531e-06
-4.69030928355144e-05
-2.00510594655262e-05
-3.24720590484654e-05
-2.97489422280884e-05
-4.52998034084972e-05
-3.03813136507388e-05
-3.26149224171638e-05
-1.56709309360256e-05
-1.89916849854095e-05
-2.71593793425249e-05
-4.7925090768078e-05
-2.38898832395342e-05
-1.58443585194447e-05
-1.79614376476943e-05
-2.87640430640291e-05
-2.1025758073473e-05
-1.3896556545063e-05
-3.44946006951186e-05
-7.19800702771141e-06
-8.79876479296246e-06
-3.42009265483733e-05
-2.41516926834955e-05
-1.64060307040284e-05
-2.85323392586927e-05
-2.73562176632371e-05
-1.47960545491504e-05
-1.89892801515543e-05
-2.92136988890742e-05
-3.23690325484575e-05
-2.77199629969963e-05
-2.21613204478637e-05
-1.0299474549336e-05
-4.52828157648569e-05
-2.30259961502875e-05
-4.5572948487213e-05
-2.1333598964401e-05
-1.382610478741e-05
-2.78871229564693e-05
-1.60751581897988e-05
-1.83624627171028e-05
-9.90304907289916e-06
-2.35099850632322e-05
-1.30984958350624e-05
-5.20806600384038e-05
-2.66949476109194e-05
-1.10564534889602e-05
-2.00328527394462e-05
-1.95537888270934e-05
-1.45236545041881e-05
-2.40880785180045e-05
-1.27074283342024e-05
-1.9203181262475e-05
-2.2353702868672e-05
-1.40320156904002e-06
-2.34959435633997e-05
-1.41163017419451e-05
-1.93562450992965e-05
-2.13053700497069e-05
-2.73082750304058e-05
-1.84422721631815e-05
-9.08568845052951e-06
-2.15077469463704e-05
-1.42298063217961e-05
-2.80709424407739e-05
-1.19275834837168e-05
-1.91547384397239e-05
4.9092607123432e-06
-2.17972273147652e-05
-4.62207969437304e-05
-3.1707848838911e-05
-1.7326025428101e-05
-2.9639807206956e-05
-6.92073470465542e-06
-9.55152708185226e-06
-2.62791128499676e-05
-2.75235797374323e-05
-1.40952668526744e-05
-3.85321213514449e-05
-3.73508659721963e-05
-3.62073144384458e-05
-3.28735134560068e-05
-2.30827611322803e-05
-3.0909694618074e-05
-2.47403355527244e-06
-1.65406511676503e-05
3.00271358916545e-06
-2.60466370348223e-05
-1.9798523902764e-05
-3.66048743761665e-05
-2.68907954007621e-05
-4.60420760854966e-06
-2.47869902429798e-05
-2.30616911532458e-05
-2.75976026110612e-05
-3.92373733535492e-05
-1.72223322923046e-05
-1.35285839513347e-05
-1.95713254893288e-05
9.65339162191816e-06
-2.23437458746895e-05
-2.21361397944592e-05
-7.20523176238843e-06
-2.39091650468654e-05
-2.27956219430301e-05
-3.2352682836406e-05
-2.55816555264142e-05
-1.33038702163284e-05
-3.25289589167853e-05
-3.97958272643125e-05
-2.31497538305748e-05
-9.72459130757527e-06
-1.51520219479844e-05
-5.76403377774682e-06
-9.22233790282446e-06
-2.55162323083831e-05
3.08136341089312e-06
-1.69863640472826e-05
-1.62662889793148e-05
-3.11804972691901e-05
-2.0882397323663e-05
-1.33510020955267e-05
-1.79414251963766e-05
-2.61716748756764e-05
-1.38502280119556e-05
-1.4060560643022e-05
-1.62116260688539e-05
-2.72928369390671e-05
-2.62560618264494e-05
-1.14173213836553e-05
-4.00514068822085e-05
-3.97450112999514e-05
-2.22017622813969e-05
-3.09216469052977e-05
-4.23152984176132e-05
-1.45008526311243e-05
-1.94715978560846e-05
-1.6864803577443e-05
-1.3039677180778e-05
-2.77793711296523e-05
-1.25863842343965e-05
-3.46980081107006e-05
-4.50160636834415e-06
-2.02204556140933e-05
5.33230517301106e-07
-2.2861671069077e-05
-1.98669790338287e-05
-2.90455876418203e-05
-4.13756749574257e-05
-3.13135245485066e-05
-2.29359586198964e-05
-3.13027895985036e-05
-5.51137872659163e-05
-3.06620445580144e-05
-1.61507256462649e-05
-2.9816404638989e-06
-2.43578467433196e-05
-1.97199869555547e-05
-1.18763692132914e-05
-1.35262465392831e-05
-2.44886005536639e-05
-3.46977176112424e-05
-2.2590006749967e-05
-2.63374609533231e-05
-2.21998756711206e-05
-2.90408321486318e-05
-2.77162079713359e-05
-1.31910535334089e-05
-1.93726504047943e-05
-2.32049657765808e-05
-3.58536246039177e-05
-1.04030904168887e-05
-2.65575942834467e-05
-2.07980340931383e-05
-2.63161324402932e-05
-8.72566186590045e-06
2.58259362412453e-05
-3.16454117352289e-05
-1.65271418073952e-05
-3.03941403823719e-05
-5.06305251599967e-06
-4.34346815544378e-05
-1.17990830156368e-05
-3.033940949343e-05
-2.76875355282862e-05
-2.50941862432067e-05
-2.70483258424558e-05
-2.88818794874525e-05
-1.60153056701924e-05
-1.78960993647488e-05
-3.50363304756213e-05
-3.13204344694035e-05
-1.95029139606832e-05
-1.12068630390534e-05
1.35179117319045e-05
-1.36934704409422e-05
-1.08915825704172e-05
-7.55076168890189e-06
-3.42356229659959e-05
2.28314702328438e-07
-4.64308592291055e-05
-3.36183450784498e-05
-3.13455014559446e-05
-2.60378705705557e-05
-4.26021577629742e-05
-2.77382779833394e-05
-2.25240017799745e-06
-1.89354930097436e-06
-1.90636999264298e-05
-1.39812788679656e-05
5.69646959753986e-06
-1.33689077039965e-05
-2.94960231623602e-05
7.6148969307522e-07
-1.5480261760435e-05
-2.58747662565361e-05
-2.49649009395397e-05
1.86660844642862e-06
-7.76551042304291e-06
-3.47613196409509e-05
-8.59587555217837e-06
-2.32397985782657e-05
-2.78008871431935e-05
3.79469952070084e-06
-1.49990064080125e-05
-7.17350774449949e-06
-2.42923447940324e-05
-1.86390554512621e-05
-2.52178364616781e-05
-8.20811483465195e-06
-2.47357997901651e-05
-4.82557258371502e-06
-2.59203303229395e-05
5.46192033133116e-07
-2.16165437804809e-05
-3.56534709725027e-06
-3.87416316715551e-05
-3.35620165784611e-05
-2.45618830860069e-05
-1.72889398923696e-05
-1.76145270393769e-05
-5.94000550122577e-06
-3.40333816892473e-05
-2.58232505598164e-05
-3.63308506238637e-05
-2.09915100398519e-05
-2.93576141269695e-05
-1.36946847076027e-05
-1.91486389673649e-05
-3.21484578788443e-05
-3.82255402602744e-05
-4.80208516560553e-05
-1.35755877226756e-06
-3.37466956004412e-05
-2.51019071401089e-05
-3.23759886257843e-05
-2.25913580044107e-05
-2.32475970628061e-05
-4.03208655438504e-05
-7.29726081569864e-06
-2.15097247435432e-05
-2.05990404000126e-05
-1.52829707316972e-05
-2.39895050729335e-05
-8.97733844778934e-06
-1.45481635463434e-05
1.08362712087138e-06
-4.32046794458601e-06
-3.14131973735041e-05
-2.01609151707383e-05
-3.08319837778284e-05
-1.00991145419914e-05
-1.26878946828297e-05
-4.40530969581755e-05
-5.86096255391206e-05
-5.06690201372482e-06
-1.96170861356444e-05
-3.92623022330147e-05
-1.68981353989296e-05
-2.71270354887841e-05
-1.47497370032824e-05
-1.17344250504294e-05
-2.08233275510249e-05
-1.83941114703374e-05
-2.4306429795546e-05
-4.03727996892735e-05
-2.05822238666224e-05
-2.97082735361649e-05
-1.50104594066138e-05
-8.19365675965703e-06
-2.79187596692233e-05
-1.72307635765425e-05
-1.20402177172782e-05
-8.67303701607394e-06
-1.94632635669415e-05
-2.02439421164494e-05
-2.64255441790968e-06
-6.23646156134476e-06
-2.36853379238266e-05
-2.02215179871917e-05
-2.25468976661901e-05
-6.85708886213239e-06
-9.28906531897388e-06
-2.90900221094456e-05
-2.95789840552254e-05
-1.66912348397702e-05
-3.18138254580927e-05
-1.52496267462164e-05
-3.22422519739016e-05
-2.70831597935108e-05
-3.49716425504112e-05
-8.81117969333007e-06
-1.46180950593652e-05
-2.9229786017179e-05
-1.28051824219773e-05
-1.772100903181e-05
-2.88741724757845e-05
-4.27790461909805e-05
-1.81856537886686e-05
-2.67132830351547e-05
-1.40075766965075e-05
-1.4766497749595e-05
-4.1990818793375e-05
-1.07811559117013e-05
-1.72144160280899e-05
-1.9287083112678e-05
-7.01101923044772e-06
-1.32407607273115e-05
-1.82721532689783e-05
-2.91074767402241e-05
-1.29290500204111e-05
-3.76434963232751e-05
-1.01020964382343e-05
-7.96172580559609e-06
1.50752809076997e-06
-1.18781223200774e-05
-3.79332199144397e-05
-2.44756314038831e-05
1.67762366668928e-06
-1.48541552072607e-05
-1.30043255747359e-05
-2.65690094456565e-05
-2.09096576795931e-05
-4.15092753459348e-05
-1.50390060176334e-05
-1.26448996191537e-05
-2.57941352576544e-05
-3.34073838023286e-05
-7.46780916020943e-06
-2.70968589107345e-05
-1.11623147461688e-05
-3.39336627465469e-05
-1.86917919462711e-05
-9.53407217162958e-06
-2.82080094667966e-05
-1.66496332450907e-05
-3.49648389333648e-05
-2.91303607705526e-05
-3.3995652951115e-05
-3.47827572393518e-05
-1.92727330318888e-05
-2.48044683426525e-05
-2.2156240644643e-05
-2.33865318167016e-05
-2.21146007303555e-05
-1.37378013803894e-05
-2.08595858622769e-05
-2.15821089037794e-05
-2.53588134491031e-05
-2.55597085014725e-05
-4.32842633182198e-05
-2.71864081354429e-05
-3.15265170957854e-05
-1.1440138684265e-05
-1.328991491697e-05
-3.56403097343168e-05
-3.40105312245723e-06
-9.51787344621579e-06
-2.00661623714005e-06
-2.61577735362527e-05
-2.15369230794022e-05
-1.61824140454135e-05
-2.52662406701993e-05
-2.47234006798967e-05
-2.80542209012294e-05
-6.97034722738976e-06
-6.94525640006612e-06
-2.0963295312176e-05
-2.93621625146481e-05
-1.82306717023676e-05
-3.65522923769275e-05
-2.1811636840393e-05
-1.64005593828895e-05
-3.65647487937513e-05
-1.9165135331271e-05
-2.85949374981486e-05
-1.38564315476314e-05
-8.48276399435957e-06
-1.91395241661133e-05
-2.96999907694466e-06
-4.16253883051975e-05
-1.12455931895359e-05
-1.4519322323702e-05
2.49074236525442e-06
-1.50396353399862e-05
9.58370624751665e-06
-2.06795136970652e-05
-4.81727625809484e-05
-1.10035866280211e-05
-1.76857137956328e-05
-1.03845927299987e-05
-2.51654058356114e-05
-3.2605134868189e-05
-3.21063864980792e-05
-3.06006100164901e-05
-1.480677195635e-05
-1.241472302011e-05
-3.69697013232036e-05
-2.32876426017365e-05
-1.54458184024865e-05
-2.681347949654e-05
-4.57756536019992e-05
-3.21321089279521e-05
-2.33764287254127e-05
-6.62505787284271e-06
-4.33754567425823e-05
-1.72565588879334e-05
3.52287687738945e-06
-1.7586193209426e-05
1.12789029541403e-06
-2.67322168556061e-05
-1.92121193261113e-05
-1.92531768448315e-05
-1.64630641128091e-05
-8.6633299010393e-06
-3.29597940755672e-05
-1.77386223123778e-05
-2.43316368797597e-05
-3.24435046056155e-05
-2.19337144855209e-05
-2.63441471497089e-05
-2.64227538660485e-05
-3.40152243201823e-05
-4.01269826454895e-05
-1.9624817611946e-05
-1.85752015532372e-05
-1.21230888174052e-06
-4.40763033764186e-05
-5.91243696236892e-06
-9.48866027496782e-06
-2.74344321812837e-05
-1.16698921179348e-05
-1.2380173323546e-05
-3.21138275730122e-05
-2.03419253566627e-05
4.81390939465155e-06
-2.62211527992671e-06
-7.74355075081728e-06
-3.30251381450036e-05
-3.54104359587143e-05
-1.30464422264971e-05
-1.60975573807866e-05
8.88326758994877e-06
-2.33233318682293e-06
-1.04959964443629e-05
-2.41279754700251e-05
-1.16879880242292e-05
-2.43099626968336e-05
-1.56763583609454e-05
-8.2504902486256e-06
-1.47521405058506e-05
-1.20191220781783e-05
-2.9396158124277e-06
-3.27954154190607e-05
-2.86428072229433e-05
-3.2044610892822e-05
-3.28370437523976e-06
-1.74081249969819e-05
-3.65052123397441e-05
-2.46889858347293e-05
-2.62124355812089e-05
-4.40329310620667e-05
-3.9746543784186e-05
-2.41623445439879e-06
-1.38948522940648e-05
-3.43657912394412e-06
-2.04236399358879e-05
-4.65168607557532e-05
-2.1053489194483e-05
-8.70775637502089e-06
-3.48671148366824e-05
-3.52922738136142e-05
-1.70844234430594e-05
-1.15033897502833e-05
-3.00361790644228e-05
-2.78304594461623e-05
-1.33364322051836e-05
-2.37734461973132e-05
-1.43262833000318e-05
-2.60609430612256e-05
-2.35427215011606e-05
-1.82128242707679e-05
6.38759932417804e-06
-4.08492585250832e-06
-3.17598778987976e-05
-2.30920554823814e-05
-1.3478512180948e-05
-4.26439172300801e-05
-4.45453018020884e-05
-1.55978807372397e-05
-1.51359850486547e-05
-1.12456122934005e-05
-2.6558692164248e-05
-1.10899620986599e-05
-2.72232577111884e-06
-4.84001450505818e-05
-9.39739824612246e-06
-2.97151591876743e-05
-1.76314735428292e-05
-1.71355874105397e-05
1.02201575877253e-08
-9.85584016696109e-06
-1.72778626352599e-06
-4.51933550155921e-06
1.73325253761325e-05
-2.61806811304278e-05
-8.23291057914408e-06
-2.96936530486797e-05
-1.59169775362372e-05
-1.83973935412751e-05
-3.76644712507971e-05
-8.23821611509693e-06
-2.81134197138453e-05
-4.4667087819008e-07
-1.7597319952394e-05
-9.50146243960369e-06
-2.35537676402674e-05
-2.84687157435598e-05
-8.54953200406732e-06
-6.2433480218648e-06
-5.27865136994028e-06
5.4061160879335e-06
-1.88106231177336e-05
-4.75889531047239e-06
-1.50452746671541e-05
-2.72513289482357e-05
-2.37494039833228e-05
-1.95875755052478e-05
3.90764923979002e-06
-6.64323866062586e-06
-1.9603948782598e-05
-3.00080359983926e-06
-1.63532743425774e-05
-3.93138969888217e-05
-2.74456021592918e-05
-1.9568841673366e-05
-4.99203427423021e-06
-3.03443941974633e-05
-1.63597937228259e-05
-2.76860868763945e-05
-1.4430408285038e-05
-3.89385726869197e-05
-2.28008684080206e-05
-3.78220875569074e-05
-1.91873046682631e-05
-2.45945660291716e-05
-1.85388051589187e-05
-2.27550022753417e-05
-4.2159680117986e-06
-1.15883393394953e-05
-2.53896496802544e-05
-1.49603110782908e-05
-1.24415439018481e-05
-1.78010457161625e-05
-9.6526256032844e-06
-1.00566870515019e-05
-3.96578471119827e-05
-1.3846270433007e-05
-2.12417616006175e-05
-2.49568417076708e-05
-4.30030939894764e-05
-3.77115979981336e-05
-1.85656147668483e-05
-1.46186883060208e-05
-1.76107948071142e-05
2.88893958705687e-06
-2.75327222128907e-05
-6.53368242505393e-06
-2.55367363696595e-05
-1.78557874760994e-05
-2.21014621554505e-05
-2.70450609696379e-05
-1.74068009657858e-05
-3.23961881336685e-05
-8.38510956363753e-06
-2.93080940369999e-05
-2.12093601599492e-05
-1.14826842803579e-05
-3.51606806411992e-05
-2.82519633297988e-05
-1.51080717532864e-05
-2.58575364002898e-05
-3.15890678170655e-05
-1.23357854201534e-05
-5.2276869807472e-06
-2.94943348220622e-05
-4.17458097190103e-05
-5.28075366386591e-06
-1.33882505202277e-05
-3.52816968205896e-05
-3.5589800948227e-05
-1.02821102833528e-05
-1.34114680653755e-05
-2.30407463612553e-05
-2.23785285043973e-05
-1.50670770997691e-05
-2.07989539010106e-05
-2.8965777233758e-05
-2.863058240771e-05
-2.39675363566188e-05
-3.92759068809927e-05
-2.09290560281947e-05
-3.90665021857439e-05
-1.19700819043075e-05
-1.77621190336971e-05
-1.13549006481064e-05
-2.02733168879116e-05
-2.61075640413804e-05
-3.48601671160783e-05
-2.85571026989404e-05
-1.46891736192463e-05
-1.74333160370145e-05
-1.29024055287552e-05
-2.82776529420755e-05
-1.6184213264223e-05
-1.40561396188113e-05
-3.26516287559851e-05
-2.98045966832349e-05
-2.5913527169585e-05
-3.07379472776633e-05
-2.41276538693282e-05
-3.98595666592459e-05
-8.03759361091939e-06
-2.54030165460539e-05
-3.98292585619163e-05
-2.18830707562606e-05
-4.25923137408225e-05
-2.6264861258037e-05
-1.41155540928885e-05
-1.54581141069837e-05
-1.28886083641857e-05
-9.73285460748431e-06
-2.74919118958232e-05
-3.13276323792109e-05
-3.00099514615539e-05
-4.50643799704272e-05
-2.01802420554545e-05
-2.83271219278831e-05
-1.32353202958869e-05
-1.69206320302466e-05
-2.49660519697726e-05
-1.70808761688716e-05
2.21022938554889e-06
-2.57505812553902e-05
-1.46619543071906e-05
-2.24401413115567e-05
-1.59199514322181e-05
-1.77918576606671e-05
-1.11197545473434e-05
-2.21834952109432e-05
-5.11461333687846e-06
-3.39299020172284e-05
6.00792206320717e-06
-5.05937121968734e-06
-1.89746736478645e-05
-3.23508596650605e-05
-2.30190048485123e-05
-6.74783879079453e-06
-6.8657078604087e-06
-1.23518522836464e-05
-2.36037619369998e-05
-1.95184436818411e-05
-2.99061802110983e-05
-1.05491183564875e-05
-3.67245763893108e-06
-3.79097171021938e-05
-2.19008446443835e-05
-5.69492690128047e-06
-1.34603950815651e-05
-6.06403638622283e-06
-1.76943466210917e-05
-1.37343226592295e-05
-1.13188606031054e-05
-8.12760935919687e-06
-1.55041654944426e-05
-1.24066948827854e-05
-3.44133009416293e-05
-2.52137799041333e-05
-1.69000267920228e-05
-2.48340367564855e-05
-2.78332256585061e-05
-2.85181091921021e-05
-3.61273434216657e-05
-1.98774445699559e-05
-3.31677043095657e-05
-2.68822359645634e-05
-3.44856579384941e-05
-6.54753580686207e-06
-3.05777911816806e-05
-2.3517353135282e-05
-3.00691880237486e-05
-2.0730810016285e-05
-1.26395485057219e-05
-2.49896037359534e-05
-2.71538126415839e-06
-2.51188417143439e-05
-5.84450308889065e-06
-3.38828690639021e-05
-2.20738511498515e-05
-1.35358721129936e-05
-1.98338927186491e-05
-2.26047145405657e-05
-1.00354382501989e-05
-2.44200038369976e-05
-2.21155875618887e-05
-1.02661912805137e-05
-2.03259504898509e-05
-3.99886803791661e-05
-1.81584965500597e-05
-5.1951854323201e-06
-2.57449842110482e-05
-9.17164710285602e-06
-4.07545630548303e-05
-1.49112800645065e-05
-2.2252389045872e-05
-1.47385799183381e-05
-3.35568964889395e-05
-2.16180003887604e-05
-1.94592538849683e-05
-2.14697282810559e-05
-1.02838990906355e-05
-2.80579313361141e-05
-2.80083615788448e-05
-3.43619571815144e-05
-2.92179417384062e-05
-1.46851132259077e-05
-1.4969942232323e-05
-1.95575194194001e-05
-2.17939115034051e-05
-1.58397285110772e-05
-2.23094276241763e-05
-6.37251777131317e-07
-4.04028264004614e-06
-7.88311415130542e-06
-1.75913019099038e-05
-1.07361183782192e-06
-7.37745080427529e-06
-9.32402814940743e-06
-1.4416386680092e-05
-1.965067430629e-05
-3.11546359774287e-05
-2.2799881679149e-05
-2.02398575166907e-05
-1.8396435180428e-05
-2.88826231332277e-05
-3.18969207882989e-05
-1.75248736678821e-05
-1.13819837825673e-05
-7.30396872865932e-08
-1.98071668513345e-05
-2.38776339416978e-05
-6.55498198765028e-06
-1.23305002081054e-05
-3.50577235944597e-05
-2.82910748068424e-05
1.08093757929156e-06
-2.32405187210577e-05
-2.37048181937644e-05
-1.57902290724642e-05
-2.80705710884388e-05
-7.01470795999682e-06
-1.13912280905282e-05
-9.34267341181357e-06
-2.33625020151488e-05
-2.14306629816744e-05
-2.47900227587502e-05
-2.23475568035724e-05
-2.86992640005241e-05
-3.27418858698541e-05
-1.67095488059228e-05
-1.0253943368885e-05
-2.41691933392069e-05
-9.20821337539002e-06
-1.83728822197493e-05
-1.51182048482101e-05
-1.513759188405e-05
-1.72481137662993e-05
-2.5186840318898e-05
-2.08052104622195e-05
-2.3601865550837e-05
-1.80163961482585e-05
-1.85239611081586e-05
-3.5845058677195e-05
-1.48156095818822e-05
-3.64689498667512e-06
-1.94942168431915e-05
-2.36622910886874e-05
-2.02761368829616e-05
-6.59350563843989e-06
1.0620226439455e-05
-3.9800408304971e-05
-7.25019016481032e-06
-2.86615826151829e-05
-2.52614555902913e-05
-1.64355973915144e-05
-1.6432568331274e-05
-1.61813526748554e-05
-1.14039613096942e-05
4.86765771045082e-06
-2.46151320059693e-05
-2.36654131513213e-05
-3.2348593596372e-05
-2.98593866851048e-05
-9.48958915670701e-06
-1.90702697803902e-05
-2.86012567016326e-05
8.49522056307581e-06
-1.17321053453092e-05
-2.97107598264781e-05
-4.53030888718414e-06
-2.70713633080139e-05
1.70062278548101e-06
-2.48946476001949e-05
-2.25770788675621e-05
-2.02394014506703e-05
-2.53580927881872e-05
-1.05877966252297e-05
-1.73123993945194e-05
-1.37053667868748e-05
-2.33493174879189e-05
-3.43352458386957e-05
-2.43839036447391e-05
-2.80055466658493e-05
-2.30812961239763e-05
-1.66046111373729e-05
-2.90088027835168e-05
-6.21571444877761e-06
-2.4099016037946e-05
-1.33600441196593e-05
-2.5383030403728e-05
-2.86045045298039e-05
-2.68654124256458e-05
-2.73122673133908e-05
-2.28324978451728e-05
-3.43980054033659e-05
-1.55007226650791e-05
-2.46258387686873e-05
-4.7422974665061e-06
-3.30395710291453e-05
-3.03363727475302e-05
-1.51118662212154e-05
-2.32691436178498e-05
-1.60703763081417e-05
-1.23039012519113e-05
-2.39418434169659e-05
-2.66578167496614e-05
-2.23031460069004e-05
-2.6268800515252e-05
-2.68588825978036e-05
-1.59147219984099e-05
-1.92161236683858e-05
-1.49084511164319e-05
-4.14739134574614e-05
-2.46937966111801e-05
-1.68905852277483e-05
-3.08115256135365e-05
-1.85737283800317e-05
-1.77500088850915e-05
-2.08293947028549e-05
-2.14469794678314e-05
-1.58158132864089e-05
-2.69435336740879e-05
-1.78672890339577e-05
-3.31750483625523e-05
2.97390760691488e-07
-1.71947145985471e-05
-1.76082649912869e-05
2.34257860667548e-06
-3.6767077869558e-05
-1.88921673708717e-05
-1.44170481789916e-05
-8.63303702615299e-06
-2.7275340783652e-05
-8.46121846469703e-06
-9.9580604296853e-06
-2.09866175112772e-05
-1.23056779308712e-05
-3.4282199131629e-05
-3.6713031644371e-05
-5.67420725202177e-06
-2.05449686263343e-05
-3.26726320459464e-05
-3.05524947972268e-05
-2.08953167011914e-05
-8.50505012409843e-06
-1.68840373951444e-05
-3.06946724581461e-05
-1.95525759647001e-05
-1.55801320510311e-05
-1.28685911311265e-05
-2.19920329555206e-05
-2.59151955980187e-05
-9.20250089571017e-06
-2.54541832382096e-05
-3.0396117155079e-05
-8.84302822701115e-06
-1.71376080030471e-05
3.19568296216616e-07
-1.13288572255427e-05
-3.10380808211923e-05
-2.10277686263948e-05
4.35196195933741e-06
-6.0410409823777e-06
-1.74711720582413e-05
-1.1868664892151e-05
-1.56191284059727e-05
-1.42130560606369e-05
-2.06760976471346e-05
-1.85922724298954e-05
-1.73080491554146e-05
-9.11349344335151e-07
-7.93575113734559e-06
-2.0902174353821e-05
-2.71572892292925e-05
-3.17207730991598e-06
-1.2715430395678e-05
-1.05463693750106e-05
-1.77882187365046e-05
-3.26070828725116e-05
-3.41071521785096e-05
-2.19422298822752e-05
-1.82646649185279e-05
-3.06507547229142e-06
-3.15806549772506e-05
3.84887617971941e-06
-2.05639881084386e-05
-1.51529754310384e-05
-3.29955324944904e-05
-2.50969474231527e-06
-2.43811509539743e-05
-1.82577529491763e-05
-3.17732122855758e-06
-2.54490084474589e-05
-1.13309933639283e-05
-6.38620259715241e-06
-4.64680344361534e-05
-2.40394613771945e-05
-5.71141385987481e-05
-2.11191795389866e-05
-3.39671738234877e-05
-3.23470141695749e-05
-3.23574513771625e-05
-3.25878039816422e-05
-1.60620381836235e-05
1.34416311505409e-05
-3.1010245092889e-07
-1.77788547422998e-05
-2.3690269171023e-05
-2.25626271242543e-05
-1.08295556509284e-05
-1.48997831057944e-05
-2.46383507335158e-06
-1.50962788244419e-05
-1.84130689256855e-05
-1.58160540350036e-05
-3.25578328067352e-05
-1.88378970672044e-05
-2.3970099350857e-05
-2.37715521224696e-06
-1.49162996464399e-05
-4.4241440271018e-05
-2.21278043695723e-05
-1.17263424693397e-05
-2.73947549897775e-05
-1.52296087420493e-05
-1.94476452445593e-05
-2.78940377376594e-05
-3.68479443140922e-06
-1.19391008158109e-05
-1.57298728959221e-05
-2.34081580709954e-05
-2.61862355204315e-05
-3.47857979112951e-05
-2.57339369865381e-05
-3.9395569752981e-05
-2.89412846042039e-05
-1.25002079224077e-05
-5.5256340357734e-05
-2.22872830806014e-05
-4.14013122940866e-05
-3.41237849263738e-05
-4.05645138703292e-05
-3.33233013383183e-05
-3.57448923184484e-05
-5.51745531771924e-06
-1.16353759991284e-05
-4.06533830202866e-05
-2.49091154376562e-05
4.76544519060727e-06
-1.95567708699591e-05
-1.22406566456952e-05
-2.73543354045599e-05
-1.2723188118452e-05
-3.29146925786258e-05
-2.51705366871321e-05
-7.51603021650821e-06
-1.22390041659783e-05
-1.64273216196585e-05
-1.33762501499527e-05
-2.31526131012996e-05
-2.83588322362993e-05
-1.46270801937287e-05
-4.62963795162863e-05
-1.36437132955776e-05
-4.74981180441865e-06
-4.31153081347376e-05
-1.78107984631793e-05
-2.88349110910579e-05
-1.78529077140068e-05
-2.41311292099093e-05
-1.45076719339605e-05
-1.8273124805771e-06
-3.67649003651572e-05
-1.5578566839849e-05
-2.65192303745036e-05
-1.70941082958062e-05
-3.77100439069327e-05
-9.28708277365739e-06
-2.17840214666394e-05
-8.73126559076381e-06
-2.93168683019108e-05
-3.37517329666177e-05
-2.8788284244745e-05
-3.16837174615406e-05
-3.98085051888892e-05
-3.94802521511357e-05
-3.49500009705632e-05
-1.51875100708907e-05
-2.46347031989661e-05
-3.65779346230119e-05
2.87600279424969e-06
-1.92638248626475e-05
-2.54573229399347e-05
-3.01905980258759e-05
-8.80319248684421e-06
-3.00718041781248e-05
-3.73591838344726e-05
-1.38723572033368e-05
-3.86322413671049e-05
-2.43690454255718e-05
-2.43326089884489e-05
-3.94773384986243e-06
-1.07468960407483e-05
-1.41616492079897e-05
-4.18372732598946e-05
-2.25905057039342e-05
-2.68096531448792e-05
-1.82897034917381e-05
-2.47630700390818e-05
-2.02051971960253e-05
-1.52319979142167e-05
-3.05784867189144e-05
-3.73636113842535e-05
-3.07565958660101e-05
-3.3532833267177e-05
-2.40230905352652e-05
-4.98277460253414e-06
-1.77755492766586e-05
-2.5283464934378e-05
-3.37476553729473e-05
-2.27362725509099e-05
-1.92809564475078e-05
-2.34577919610519e-05
-1.30041392008137e-05
-2.10515052391475e-05
-1.39601977227188e-05
-2.32906494823802e-05
-2.76913518329277e-05
-1.14651719356003e-05
-3.36334829734811e-05
-1.32152170002479e-05
-1.79136188785158e-05
-4.75283913519933e-06
-3.27843605674485e-05
-4.00677104509961e-06
-2.49472648332695e-05
-2.18258118627239e-05
-3.62225766296788e-05
-2.58163830715037e-05
-8.83414510801911e-06
-2.12125289593599e-05
-2.54494927592162e-05
-1.90750130682254e-05
-2.25518257322077e-05
-2.35965270156416e-05
-1.83338679245319e-05
-2.94615823480253e-05
-1.53413409061996e-05
-3.72826979126702e-05
-8.61265365519552e-06
9.32592679220605e-06
-6.4584480396801e-06
-1.65543573281232e-05
-2.55663840812136e-05
-2.43641751683239e-05
-1.94919666849211e-06
8.66629757053115e-06
-4.55297578207735e-05
-5.0932240648841e-05
-1.83737379188121e-05
-3.94309782004886e-05
-2.76927758064646e-05
-1.97901874236382e-05
-3.56488619140052e-05
-3.23420543712252e-05
-2.64812622340104e-05
-3.29892706719618e-05
-9.31546792563177e-06
-1.95722303139632e-05
-2.17496024105668e-05
-9.68216972096464e-06
3.69667896101519e-06
-6.41597134459725e-06
-4.54553793951299e-05
-1.21657759303874e-05
-4.11317461870534e-05
-2.79895539510702e-05
-3.24653361801431e-05
-4.33918784347981e-05
-1.18447763812656e-05
-8.96684374333003e-06
-2.00057900099709e-05
-3.00966962154263e-05
-3.2038241288943e-05
9.53381940279615e-06
-1.45474023456489e-05
-4.39351070268382e-05
-2.58578658285576e-05
-3.72215422965225e-05
-2.01633879408937e-05
-1.10980212642124e-05
-3.94006763500686e-05
-1.26383533513568e-05
-9.4328338240615e-06
-3.76940711609567e-06
-1.06181879060562e-05
-3.23388012056123e-05
-8.33743320610042e-06
-9.77992636640739e-06
-1.72492943348527e-05
-1.41958895620161e-05
-2.42011511705978e-05
7.77162188276878e-06
-2.20193972468549e-05
-7.11673784212815e-06
-2.33266885256239e-05
-2.93676719074795e-05
-3.82731175424709e-05
-4.06934972436644e-05
-3.35065014925953e-05
-3.63038174456762e-05
-8.57963630937956e-06
-3.44578047837554e-05
-1.26013878015948e-05
-6.40281557572778e-06
-2.39222234783816e-05
-4.02825552904465e-05
-1.71777674011875e-05
-1.73219896848672e-05
-2.64050604459696e-05
-2.05382056074881e-05
-1.77051725656202e-05
-2.12920778572241e-05
-1.79029825861842e-05
-2.3349553707243e-05
-1.74899318380217e-05
-1.33155184468236e-05
4.26614242342011e-06
-5.60067121568886e-06
-3.69141959536141e-05
-2.49163420388934e-05
-1.94484728340749e-05
-1.51895173044761e-05
-7.03183136447008e-06
-3.69605095047764e-05
-2.75871169428947e-05
-1.37626929605835e-05
-2.71011069535334e-05
-2.60397485692484e-05
-1.99569375200601e-06
-2.09252828510634e-05
-4.18189798475143e-06
-6.44378192800545e-07
-3.03014402982651e-05
-1.90939965799728e-05
-1.55500973345189e-05
-9.52861476888778e-06
-1.74613258845256e-05
-3.15258037019478e-05
-2.09772305106536e-05
-2.06198656372136e-05
-8.40589624196391e-06
-1.11806051544709e-06
-2.06146681258836e-05
-1.77791208872614e-05
-1.6673407260422e-05
-6.21730510208479e-06
-3.86244378902041e-05
-2.90227298164041e-05
7.10332562799867e-06
-2.58690619363339e-05
-2.09389439019311e-05
-3.86289058381749e-05
