# Supplementary material for: Research on computational propagation and identification of mine microseismic signals based on deep learning
Source: PLoS One. 2025 Oct 22;20(10):e0334641. doi: 10.1371/journal.pone.0334641 (PMC12543183; doi:10.1371/journal.pone.0334641)
Supplement: S2 Data — (ZIP) [file pone.0334641.s002.zip › 000100500001886.xlsx_0.txt_24.txt.txt]

-1.17693142331167e-05
-3.0138951126112e-05
-2.03268743457231e-05
-1.87102956068937e-05
-7.63408703823235e-06
-1.08058587061552e-05
-3.25983720656264e-05
-1.49277725857347e-05
4.28583282007108e-06
-1.39198436712332e-05
-1.40789629226062e-05
-3.92688762257488e-05
-3.05257322445963e-05
8.36382488012878e-07
-1.1052609333909e-05
-1.5949029814207e-05
-7.60033141016188e-06
-3.07386635319099e-05
-3.41475713170565e-05
-1.51746560754535e-05
-2.58219033641125e-05
-1.40638765674296e-05
-1.8886819155574e-05
-1.51461522208282e-05
-1.14758036057394e-05
-3.33908279685707e-05
3.44376758181628e-06
-1.71215950559614e-05
-3.52128342382044e-05
-3.51981287527092e-05
-4.10873199677485e-05
-2.03916538394365e-05
-5.27705449178627e-05
1.04951032486418e-06
-2.21588350843957e-05
-1.3798486084734e-05
-3.3469708031684e-05
-4.41777400822954e-05
-2.08456255372654e-05
-3.59086613346834e-05
-1.83564376564681e-05
-1.56416569767892e-05
-2.73064079828882e-05
-2.27146814469245e-06
-2.05213331037169e-05
-1.93090480342161e-05
-1.39881838412162e-05
-1.75211440734377e-05
-2.25205410501958e-06
-5.01816888092037e-06
1.22771993182066e-05
-6.74372984369509e-06
-2.44785692956101e-05
-8.83075946787529e-06
-3.56911311916392e-05
-2.54329952487729e-05
-1.28982811166738e-05
-3.22508929739919e-05
-3.00512336196025e-05
-2.75397416096e-05
-2.69957607990914e-05
-2.90770280585116e-05
-1.78314026119832e-05
-3.0961538995582e-05
-1.09702418381059e-05
-2.39904865611329e-05
-3.75311926855881e-05
-7.7294475576049e-06
1.03085534446216e-06
-3.58845866654771e-05
-3.10272949032028e-05
-1.75382992183382e-06
6.52534575569291e-06
-2.69814972910464e-05
-3.2861146347571e-05
-3.07578791420727e-05
-3.28762285431058e-05
-1.37324225653963e-05
-1.50567629087147e-05
-1.77779724712326e-05
-4.67055031800984e-05
-1.17567043012342e-05
1.0607457829932e-05
-1.08737951315138e-05
-8.18596396708567e-06
-1.75605107739992e-05
-1.28397053212847e-05
-2.57552948958668e-05
5.49068596818737e-06
-3.20902996167358e-05
-4.47073763746351e-05
-3.29997794285944e-05
-2.96986531899159e-05
-2.57829586955692e-05
-2.35657598576538e-05
-1.9658972727151e-05
2.89101615807471e-06
-1.41662401390489e-05
-3.18187558001418e-05
-2.99395656468737e-05
-1.65139962116619e-05
-1.71786081292907e-05
-2.30282724813889e-05
-3.23657814966735e-05
-1.26362610958307e-05
-3.21652341311131e-05
-3.23149850111066e-05
-1.21720325943099e-05
-2.18471521290836e-05
-2.35985748638581e-05
-1.79637546677071e-05
-3.76988652266672e-05
-2.63567845583891e-05
-2.99240954067213e-05
-1.50061936031749e-05
-3.8014823634401e-05
-3.90717491053566e-05
-3.66017277816364e-05
-2.57735190975112e-05
-2.10662339273433e-05
-7.20559963394768e-06
-9.50637736875265e-06
-1.93529193497058e-05
-5.23033914230873e-06
-2.03519863920694e-05
-1.84992796209451e-05
-2.83301198667795e-05
-1.71051602321478e-05
-1.90717231322594e-05
-1.5906737201171e-05
-2.49721652238977e-05
-2.11088628012669e-05
-3.66859976687927e-05
-1.05221255832411e-05
-2.60802059366204e-05
-3.25647846975265e-05
-8.84394598254395e-07
-4.04026309721528e-06
-1.1331723095983e-05
-1.11099981448768e-05
-8.88810934361858e-06
-3.69179154809932e-05
-2.3798017676704e-05
4.64551573170197e-06
-1.56130743808805e-05
-1.97464991044885e-05
-1.440843769298e-05
-2.92319222664495e-05
4.89393150867546e-06
-1.04301906168599e-05
-9.953185649061e-06
-3.77839298156153e-05
-1.17903109473625e-05
-1.13294482372363e-05
-1.71917006529834e-05
-3.82068962181032e-05
-1.87532222894692e-05
-1.07700894932263e-05
-2.17535547222298e-05
-1.12614895435643e-05
-2.39342664916718e-05
-1.39672682354232e-05
-1.33100611945101e-05
-1.35765593871094e-05
-2.81667102403399e-05
-2.74222974448709e-05
-2.67877538459398e-05
-2.06739407906242e-05
-2.00201941093838e-05
-2.83225225976732e-05
-2.8719565167479e-05
-1.91197356904666e-05
1.01092371518854e-07
-2.26036649762978e-05
-1.38379566246376e-05
-3.00984307311006e-05
-1.68739384607545e-05
-1.55412432452347e-05
-1.0346027848897e-05
-9.22126483726406e-06
-1.8252761316574e-05
-3.39440221682174e-05
-1.80116658176444e-05
-3.10407979194317e-05
-2.72448990392386e-05
-2.77149261894372e-05
-1.32562216171792e-05
-2.76545744014954e-05
-1.33128396042748e-05
-2.42119104103045e-05
-6.0025510519134e-07
-1.34860042979648e-05
-4.36195448730949e-05
-2.8460629621366e-05
-3.23729118863332e-06
-2.46552122949235e-05
-8.96478767173773e-06
-1.6383162828665e-05
-2.07471273287931e-05
-2.64039564946115e-05
1.04395720128601e-05
5.98079896110544e-07
-3.46756454998318e-05
-2.44397807951269e-05
-1.2591660999658e-05
-1.91799192744315e-05
-1.34627877528909e-05
-1.73720270560172e-05
-1.71234413547906e-05
-2.71371792257521e-05
-2.13837408486447e-05
-3.63142200499187e-05
-3.04508581353699e-05
-1.8636597187201e-05
-1.99811065305652e-05
-1.3048647768097e-05
-2.12098328381228e-05
-2.57010437639384e-05
-6.29555922867885e-06
-1.14002672936989e-05
-3.30843393932672e-05
-8.78797197844348e-06
-8.34961197097369e-06
-2.54201905335574e-05
-2.87677255852854e-05
-2.28429819175829e-05
-2.16543634228404e-05
-1.8437950589097e-05
-2.99727489479507e-05
-4.10730566537552e-05
-1.06053668458004e-05
-2.12028570499716e-05
-1.00021825146248e-05
-2.83318249184375e-05
-1.81625868648064e-05
-3.72600126207318e-05
-2.34714862509042e-05
-2.19238995812334e-05
-1.40384633097161e-05
-2.99848498164278e-05
-2.57052229259175e-05
-2.3929579179059e-05
-2.02300616709575e-05
-8.62193450048426e-06
8.60796324267502e-08
-2.94680581074802e-05
-1.93375255647141e-05
-1.09974856791808e-05
-7.10849217566768e-06
5.06227958726174e-06
-2.82809674056022e-05
-1.56047357438177e-05
-3.28343726986833e-06
-4.32261615499055e-05
-1.62915497027385e-05
-2.31818761658194e-05
-1.3196352310607e-05
-9.99975228519836e-06
-2.78492266020531e-05
-2.66278457061203e-05
-2.76218501165181e-06
-3.48376147993391e-05
-3.69131950907242e-05
-2.79934504861647e-06
-9.8502820853157e-06
-1.81520153903094e-05
-4.01125356577058e-05
-4.07044912620283e-05
-3.42643376926532e-05
-4.30831272427421e-05
-3.2306656332681e-05
-6.74432755569007e-07
-2.01759375913902e-05
-6.35609347055482e-06
-1.50158415611486e-05
-1.06184266534985e-05
-2.42307455036203e-05
-4.23321766370781e-05
-1.72831513565691e-05
-3.31117787189259e-05
-4.06420469409725e-05
-1.28498841231131e-06
-7.56889103630651e-06
3.37306941664641e-07
-1.16460357395586e-05
-3.44020541166662e-05
-3.43450917604774e-05
-2.67168672512426e-05
-1.49771838841037e-05
-3.25183237967172e-05
-7.98222471866419e-06
-2.50507117666377e-05
-3.49954228335585e-05
-8.90430972626052e-06
-3.24184547835541e-05
-2.27833228700661e-05
-3.15953445351873e-05
-2.4420340067744e-05
-2.72821393972366e-05
-1.43611558414206e-05
-2.32598026485177e-05
-3.27802387132904e-05
1.30961945343795e-06
-2.14025715080598e-05
-2.7684458445185e-05
-4.33142951194982e-05
-3.95422608177274e-05
5.16140880057741e-06
-1.61683120104149e-05
-8.86284574263379e-06
-2.19834912108672e-05
-1.6845230418767e-05
-2.15018325172317e-05
-2.18538943652105e-05
-3.13571406464254e-05
-5.63105629538108e-06
8.26746797985925e-06
-3.66562523144339e-05
-3.08815183898582e-05
-2.08057248358348e-05
-2.06387959754689e-05
-2.68538264388969e-05
-1.90342080602604e-05
-4.18828802058467e-05
-1.89296183933686e-05
-3.06965496012761e-05
-9.50069902196025e-06
-8.4722394391254e-06
-7.65481446588523e-06
-5.98190039183192e-06
-1.74302905275303e-05
-2.92457924959152e-05
-3.36904261887957e-05
-3.57925594621913e-05
-2.52774708354076e-05
-2.78250273796576e-05
-3.18328130913336e-05
-4.80502539812633e-05
-3.15921259407501e-05
-2.76535818493148e-05
-1.81677308595286e-05
-2.07735517075902e-06
-2.61140626717092e-05
-2.97605557314551e-05
-2.40099987356448e-05
-6.44103506983244e-06
-3.82657310447981e-06
-3.09912056265995e-05
-9.36941296354834e-06
-1.95135149868918e-05
-3.23818540895178e-05
-3.59285080896708e-05
-1.46933643851053e-05
-2.3642372180125e-05
-3.32443921210176e-05
-2.5446473104938e-05
-1.25402096704272e-05
-2.28659251063387e-05
-1.85286924697365e-05
-9.98957105284289e-06
-2.515849441406e-05
-2.86536503558922e-05
-2.79605571023056e-05
-1.48549912254168e-05
-1.88541615082883e-05
-9.18319773656536e-06
-4.33498482717064e-05
-1.59662490058916e-05
-2.65580580591785e-05
-1.63595802382568e-05
-1.08637587075575e-05
-1.46759246900631e-05
-4.91917546942463e-05
-3.18592014617053e-05
-2.20571238328679e-05
-8.03520594193693e-06
-8.16316900560953e-06
-2.09349909119355e-05
-3.84306783209811e-05
-2.48502082604503e-05
-1.11449418963112e-05
-1.68271140867977e-05
-5.9645540180528e-06
-2.98220260054364e-05
-2.52914874858073e-05
-1.19185535591385e-05
-2.0840570071395e-05
-2.36503653654032e-05
-1.25022569420586e-05
-2.41572407496084e-05
-2.3597658784936e-05
-2.89852404678663e-05
-1.9758865144154e-05
-4.09750148722536e-05
-2.29023144525053e-05
-2.9303015003758e-05
-1.6044230851059e-05
-2.22519112910487e-05
-1.37058987598147e-05
-3.38256055119149e-05
-4.04303111381619e-05
-2.21170752396154e-05
-2.33227668460438e-05
-1.52083199916223e-05
-2.18188380572077e-05
-4.08344180846726e-05
-1.51218354632954e-05
-4.11432398867505e-06
-3.54177388074132e-05
-2.96224859050527e-05
-6.12382061236087e-06
-1.94404731454926e-05
-2.35979416312885e-05
-2.59773129451809e-05
-2.28698902992363e-05
-3.6998020995264e-05
-2.29023621295847e-05
-1.82725329702919e-05
-2.2916163486009e-05
-2.79369272142666e-05
-2.2822734864754e-05
-1.62517540247113e-05
-8.85080202753306e-06
-2.74736846018655e-05
-1.06911387837762e-05
-1.63430776918959e-05
-1.33654302615401e-05
-2.51872241130959e-05
-2.5537872508275e-05
-2.34742995719279e-05
-1.7377317259112e-05
-1.34879213436765e-05
-9.75204237139884e-06
-2.35446747870698e-05
-2.56662590499056e-05
-9.51018983396867e-06
-2.0149367892876e-05
-1.99245595268206e-05
-1.28302801679839e-05
-4.22883567752014e-05
-2.60445203289722e-05
-4.22364054691893e-05
2.9641294079044e-08
-2.69840137416e-05
-3.00286147776672e-05
-1.77858387291069e-05
-2.55909905751491e-05
-1.59615611376182e-05
-1.65090049436331e-05
-1.2312891529014e-05
4.81989428708541e-07
-1.43766406415649e-05
-1.83590144513987e-05
-3.46899180918968e-05
-8.58342797770532e-06
-1.55344073433044e-05
-1.3653231129495e-05
-4.3114064466606e-05
-3.57721873537629e-05
-1.5567654281009e-05
-2.68683609076627e-05
-2.33962137152106e-05
-1.10440395006689e-05
-1.22693154643624e-05
-1.12016606741705e-05
-1.92252033975846e-05
-1.72338904394733e-05
-1.04451250124618e-05
-2.22155547393836e-05
-9.50636171754281e-06
-1.97813884709875e-05
-1.20616174381353e-05
-1.15081510758909e-05
-2.1921387395002e-05
-2.05046243730989e-05
-2.22847256855284e-05
-1.99107818415942e-05
-4.10568843826506e-05
1.05010564657932e-05
-3.31992360598105e-05
-2.25706861456098e-06
-4.12938060212318e-05
-3.80454555805515e-05
-1.54627849161829e-05
-1.89638790243408e-05
-1.70451366064508e-05
-3.79252848384373e-06
-3.47464838746376e-05
-3.0620859911188e-05
-1.62742324952583e-05
-1.86994178755146e-05
-1.83389205446642e-05
-1.72301476670944e-05
-3.57727633045059e-05
-4.07035884762814e-05
-1.68705883983529e-05
-8.86674703908758e-06
-1.48943109715959e-05
-1.97883607523667e-05
-2.07945489720666e-05
-2.09369661652868e-05
-2.51223332808941e-05
1.36014164049597e-05
-3.7652519537427e-05
-2.55126751478478e-05
-1.45764064597473e-05
5.9013669517117e-06
-1.77125649922117e-05
-1.5145443852107e-05
-1.52569652858829e-05
-1.34721849133438e-05
-9.47355393775966e-06
-6.22756885018792e-05
-2.62409678245005e-05
-1.29204089485533e-05
1.46118801678809e-06
-1.0328344220634e-05
-1.72679748974992e-05
-2.95895324681544e-05
-8.0489110940171e-06
-1.90852885987657e-05
-2.23737619958324e-05
-5.40400589222488e-05
-2.70145693719058e-05
-1.87907872811337e-05
-2.59778649301281e-05
-2.59177046321827e-05
-8.18935783150905e-06
-2.32873239422604e-05
-1.65545174717053e-05
-5.7496930441817e-06
-1.8983172524013e-05
2.70956976880592e-06
-4.11332230784912e-05
-1.73944453797793e-05
-2.58637385358512e-05
-2.36754828492553e-05
-2.17923903429669e-05
-2.23175786725586e-05
-2.71238476797661e-05
-2.64491060726526e-07
-1.77305889552417e-05
-1.61123145163039e-05
-1.42668417772823e-05
-1.52646567580105e-05
-9.34583418651752e-06
-4.85647577849846e-06
-2.28970319832273e-05
-2.48896780256427e-05
-2.24530211872227e-05
-1.0890517538797e-05
-1.36601690559054e-05
-4.09486774397592e-05
-2.37677100263977e-05
1.25665052725468e-06
-3.92440725667761e-05
-6.71151690487905e-06
-2.87507154897893e-05
-3.85390026146766e-05
-2.01726701626097e-05
-3.31557985097586e-05
-1.45811939286229e-05
-2.43675436537369e-05
-2.39666071729329e-05
-9.02451870057648e-06
-3.47209274952007e-05
-9.46380386134382e-06
5.7980155519177e-06
-2.28764688366849e-05
-2.16454094428555e-05
-1.53492753823226e-05
-2.05624881176865e-05
-2.71926420133115e-05
-1.40007886091152e-05
-3.42977756963821e-05
-1.28386538621135e-05
-1.82104135204077e-05
-2.01663724424997e-05
-5.18239829282267e-06
-1.92365354573068e-05
-1.54192984448256e-05
-5.26012313948008e-06
7.8607040567673e-06
-1.92077307205314e-05
-3.54349529511291e-05
-3.12654062218447e-05
-1.00216529889051e-05
-2.76873580552289e-05
-2.10419481576148e-05
-8.97544348394545e-06
-3.29036427186781e-05
-2.66943054483354e-05
-3.9833567794501e-05
-4.33837013070115e-06
-2.71562574143653e-05
1.20765066753506e-05
-5.12907565988946e-06
-3.45961569437875e-05
-1.69266373571613e-05
-2.37143727147227e-05
-1.59243644556888e-05
-1.7970016389674e-05
4.31333287796831e-06
-1.87582482709339e-05
-2.18901068694325e-05
-3.55375488697886e-05
-2.21100231119002e-05
-2.1142084006813e-05
-4.72837967059563e-06
-1.29716015844186e-05
-1.76420465233963e-05
-1.22594253431042e-05
-1.2730206963352e-05
-3.07027029037321e-05
-1.31467718977868e-05
-3.95353128530986e-05
-3.65863934303591e-05
-1.9326336302969e-05
-3.57604575400205e-05
-1.40358785510989e-05
-2.32011624662933e-05
-8.12131140362471e-06
-1.32611110299562e-05
-1.21970916936197e-05
-3.6590397446373e-05
-2.92508141922383e-05
-1.37525418963929e-05
-1.36902306775621e-05
-2.90514208557971e-05
-3.71335126573061e-05
-3.23586887676115e-05
-1.95047010119307e-05
-1.68864356411268e-05
-2.45966807845899e-05
-4.08475372450231e-05
-1.88981237707119e-05
-2.61132517006698e-05
-1.57045270613155e-05
-2.79131752252512e-05
-2.69997742990688e-05
-3.72030077522332e-05
-3.13746436723648e-05
-1.02198713100685e-05
-3.00328574993095e-05
1.49932421435049e-06
-1.75332756622262e-05
-4.60078347270841e-05
-1.41573574717479e-05
-3.58960995960311e-05
5.55814707996535e-07
-7.60366212181593e-06
-1.54155129476936e-05
-2.93227454035532e-05
-2.46140871008859e-05
-1.9573800266159e-05
-4.78633669325855e-05
-3.40870921862983e-05
-1.91416478566441e-05
-3.00634570748831e-05
1.42587655779891e-06
-1.86223499819127e-05
-1.13827757545348e-05
-3.02053344691295e-05
-2.57241910552386e-05
-4.42308374786787e-05
-3.14762201859954e-05
-6.89056573345666e-06
-3.14386133591288e-05
-2.72979161587864e-05
-2.28021564334069e-05
-1.73846538710464e-05
-1.86822986736602e-05
-2.47734317707076e-05
-3.53341489000628e-06
-4.12337942550429e-05
-2.06758397177956e-05
-1.2015854694629e-05
-1.61408572853061e-05
-1.58100519363951e-05
-1.9038282264052e-05
-2.68111658473457e-05
2.95904063375596e-06
-3.56547400717825e-05
-2.91567721665979e-05
-1.75881247082594e-05
-1.70841707348445e-05
-1.1905126421537e-05
-2.11642082193214e-05
-3.36022044377116e-05
-2.62967079412449e-05
-1.79582548627615e-05
-8.83917744571644e-06
-2.48807019873816e-05
-1.02256981073579e-05
5.11076103740072e-07
-1.40428489259171e-05
-2.10914111579996e-05
-3.30599803308021e-05
1.43910790620811e-05
-1.92686581690996e-05
-1.09265187339115e-05
-3.11075437336117e-05
-7.3171797896804e-06
-1.57063094435579e-05
-6.58269107306508e-06
-1.13802027538013e-05
-1.27238562492203e-05
-5.25443676253056e-06
-2.10593809366723e-05
-1.57423442943515e-05
-2.20579915713988e-05
1.34624723399693e-05
-6.78887549974755e-06
-1.66342841702677e-05
8.80039485540497e-06
-1.86926513501024e-05
-3.03644315507261e-05
-4.47572950024973e-05
-2.4346598575809e-05
-2.52854515230364e-05
-3.4478937380077e-05
-3.59035419936832e-05
-1.93578856939286e-05
-1.40372314204635e-05
-7.1034411870242e-06
-1.47176012333253e-05
-2.90823105130041e-05
-2.56162999624022e-05
-2.35946324050136e-06
-7.39201661752003e-06
-1.3336844354734e-05
1.16545400886285e-06
-2.07145879216319e-05
-2.09403783138282e-05
-1.74084820241981e-05
-3.22228795959939e-05
-2.19491078501642e-05
-4.35573475084162e-05
-4.85120720299702e-05
-2.83713937490048e-05
-7.45994204687615e-07
-2.22538660751664e-05
-3.62899820451993e-05
-2.00071767354877e-05
-1.06981692182386e-05
-3.55554760352102e-05
-4.94026152668666e-05
-9.76806860980044e-06
-3.02650334652245e-05
-2.35462312151105e-06
-3.08573274905113e-05
-2.3259351144576e-05
-2.13985173225671e-05
-1.13855850501793e-05
-2.78209787034982e-05
1.94600893720125e-06
-4.98028184120236e-05
-2.44888504818593e-05
-8.2827990752101e-06
-3.18940866985734e-05
-5.04786754181501e-06
-1.65349072317923e-05
-2.63408129034434e-05
-2.21123825912097e-05
6.65283581312755e-06
-1.95769818017929e-05
-2.80672954649225e-05
-2.57987317074216e-05
-2.14671039454866e-05
-1.1325568307176e-05
-1.38744293937011e-05
-8.6634494252369e-06
-8.12480689159063e-06
-2.07261853488058e-05
-1.48009968650453e-05
2.73153399262562e-06
-3.0761221931161e-05
-2.31128790150034e-05
-1.65196446884357e-05
-4.4471897214243e-05
-2.1677857226173e-05
-2.94815220134587e-05
-1.97244112451464e-05
-4.44796994643656e-05
-1.01246435970957e-05
-1.03631229065104e-06
-4.03834864213484e-05
-2.09607985879354e-05
-1.62139420331678e-05
-3.20338683370691e-05
-4.45077240908299e-05
-1.96040803539022e-05
-1.86058963237185e-05
-2.30863839613476e-05
-2.10430922859252e-05
-4.69967896804156e-06
-1.01265529853731e-05
-7.20985549373727e-06
1.00405256007387e-05
-3.01598331074176e-05
-2.18176815852081e-05
-4.51943367460465e-05
-2.02932804835902e-05
-3.1095570493804e-05
-3.24743892235499e-05
-3.94522975309583e-05
-1.943043402658e-05
-1.49322027634077e-05
-3.38106950621327e-05
3.21444237894706e-06
-3.78349919825052e-06
-2.1317337923284e-05
-2.3954235063666e-05
-3.4836034982174e-05
6.52181485195095e-06
-2.1631845974407e-05
-2.13961221867862e-05
-4.89738691551487e-06
-2.51598320428716e-05
-3.08656917921792e-05
-2.11618493667232e-05
-2.97456096949507e-05
-2.7319233642789e-05
-1.82781370990024e-05
-2.56300557811281e-05
-3.87559980777153e-07
-1.16453913609058e-05
-1.44536177570139e-05
-4.2623083611223e-05
-2.72469221086264e-05
-1.82295280704656e-05
-2.88210829742741e-05
7.05936837002872e-06
2.43947618871082e-07
-2.05181846101201e-05
-4.86605088635394e-05
-1.93401397170613e-05
-6.0210961199872e-06
-1.86908014623223e-05
-1.80723517430681e-05
-2.1756543509634e-05
-2.86698741577271e-05
-1.89244561408149e-05
-7.12134521152934e-06
-2.12593115629735e-05
-1.48674762187194e-05
-7.2844965378817e-06
-1.2837474759453e-05
-2.40930542330732e-05
-2.71011336789934e-05
-2.84042842427195e-05
-1.03131001909748e-05
-1.32136218471126e-05
4.37170280755646e-06
-2.15457405717227e-05
-1.99729442951588e-05
-1.42743390269738e-05
-2.13268518221088e-05
-1.8516503132343e-05
4.68793110348456e-06
-2.3286376241306e-06
-2.62914986661377e-05
-4.07740297835827e-05
-1.90568444649665e-05
-6.99700899730294e-06
-3.62468956564649e-06
-2.47576817774843e-05
-1.34540678640368e-05
-1.26614569699245e-05
9.33133113484444e-06
-3.24993055333852e-05
-1.48583753056926e-05
-1.46347632932003e-05
-4.9409993916938e-06
6.64953421989045e-06
-7.48519929644342e-06
-2.95685527849688e-05
-3.21473030756504e-05
-3.98006285941362e-05
-3.03477636436878e-05
-1.64750079516283e-05
-6.51560093031492e-06
-3.31630036374237e-06
-1.83461347550574e-05
-2.53184510768896e-05
-2.94564330584301e-05
-4.85488809756378e-06
-4.97459845826183e-06
-1.62656414725509e-05
-2.50596841104563e-06
-1.90707235690369e-05
-2.74008259941521e-05
-2.3116358656593e-05
-1.59017895706451e-05
-3.51606815687274e-06
-3.58615057831885e-05
-2.96137081316768e-05
-1.48662772411257e-05
-2.80445974827974e-05
-5.71002672945802e-05
-2.405549332622e-05
-5.80994252277732e-05
-1.06223906647532e-05
-2.50851246459117e-05
-3.77038129068333e-05
-5.03423084545927e-06
-2.83830070095778e-05
-2.48987829193052e-05
-3.54209836752682e-05
-2.705576928823e-05
-1.95820475344448e-05
-2.97942394410923e-05
2.66624722049089e-06
-1.90000135103867e-05
-4.26506734192294e-05
1.30280150531456e-05
-3.76827910174768e-05
-2.11372267124879e-05
-3.67602596286064e-05
-1.66259227143697e-05
-3.30143739252991e-05
-3.67930069611659e-05
-2.86904286404696e-05
-3.00424565868936e-05
-2.0580995479681e-05
-1.8229508764933e-05
-1.33719147788563e-05
-9.8985513404971e-06
-9.58917980527872e-07
-3.6076319014657e-05
-1.72436161576723e-05
-2.60543519654272e-05
-2.52371532759241e-05
7.20735472336009e-06
-2.54371839437034e-05
-2.03263773880032e-05
-3.22732125576991e-05
-9.91255485871583e-06
-1.42092268684969e-05
-1.32948586690367e-06
-6.98642784639048e-06
-2.9088809937452e-06
-2.34670903582151e-05
-7.77966309635487e-06
-3.16022544367352e-05
-3.31137585178377e-05
-2.8097634424951e-05
-3.59418431289443e-05
-2.78817597985585e-05
4.73907990759694e-06
-6.7806868149189e-06
-1.0678076722555e-05
-8.32610096250702e-07
-2.09221871647731e-05
3.94674939126178e-06
-3.18067448402929e-05
-3.67287109404616e-06
-1.59359637827122e-05
-3.4983417338511e-05
2.81070382269468e-06
1.31644110248278e-06
-7.91420580838942e-06
-2.34017844597383e-05
-1.01494904113939e-06
-5.87905471969344e-06
-1.50697314675398e-05
-1.38417959379382e-05
-1.57830092732595e-05
-9.45922022783376e-06
-8.81660550167878e-07
-1.54440957786973e-05
-3.35721225982256e-06
-1.19017994428132e-05
-2.35852608687443e-05
-2.46756191486606e-05
-6.89485738143125e-06
-2.21164322071656e-05
-3.00752009337032e-05
-1.75714872391372e-05
-4.43182607864885e-05
-1.48951309251551e-05
-3.71658209795488e-05
-2.82382294631886e-05
-1.79340996822257e-05
-4.21721311940117e-05
-6.66666123789842e-06
-3.62376917213245e-05
-2.81376279528176e-05
-2.19359422998312e-05
-2.89132652985135e-05
-2.36666528662321e-05
-3.92243698485456e-05
-1.66186551017794e-05
-5.03344531945113e-07
-3.92270710035677e-06
-9.69380582229114e-06
-1.56537833820899e-05
-2.65632336566274e-05
-4.36888115806327e-05
-1.90831868690042e-05
6.58079615746431e-06
-8.94692189248777e-06
-1.31612571182152e-05
-2.91073447387062e-05
-1.02289361341575e-05
-1.54530859121753e-05
-3.48796347113789e-05
-1.43579552379012e-05
-3.70472512631672e-05
-7.81572246139902e-06
-1.75689541710387e-05
-9.50569460790313e-06
-2.48692087721659e-05
-1.30763465081161e-05
-2.00400917788743e-05
-3.31149144423316e-05
-2.69813161069065e-05
-2.52510997765612e-05
-3.20166220856728e-05
-1.16279920706709e-05
-2.64496598782455e-05
-1.09980659796336e-05
-4.03477279953489e-05
2.48441492902387e-07
7.70103166627382e-06
-2.10193879002192e-05
-1.175551732586e-05
-2.95261777210995e-05
-3.56263804003511e-06
-6.35419070571366e-05
-2.50177044023195e-05
-7.803046362652e-06
-2.74222571145416e-05
-1.8510652143796e-05
-2.34995777776608e-05
-1.27976445631414e-05
-2.58208855097986e-05
-3.63733733292008e-05
-6.00463359757614e-05
-1.63887068165677e-07
-2.93735512326162e-05
-7.03278302481786e-06
-3.11759829401524e-05
-6.35292514377802e-06
-3.18498414466913e-06
-3.81805938859534e-05
-4.77479434875282e-05
-1.25736302927723e-05
-2.78609055431886e-05
-2.65460595408635e-05
-1.44134767122485e-05
-1.7016067967451e-05
-1.64078874724957e-06
-3.32289407929122e-06
-3.21018430139165e-05
-1.36329553057415e-05
-2.63257411472266e-05
-3.53882271113095e-05
3.78956912230712e-06
-1.31541594278002e-05
-2.64787339911658e-05
-2.6250163609637e-05
-1.00609695068119e-05
-2.47982294820988e-05
-2.25322730066137e-05
-2.10636815289157e-05
-2.32444196420156e-05
-2.83252760846313e-05
-4.86985683886073e-06
-5.49361913829002e-06
-2.50501556440036e-05
-1.6597025973981e-05
-2.63573401710468e-05
1.54757176848117e-05
-1.84518971245158e-05
-1.66366213014341e-05
-1.38399291246518e-05
-1.34362736935014e-05
-3.23734964245471e-05
-7.52593653138377e-06
-3.82848240332286e-05
-2.76292348647507e-05
-2.30270256217184e-05
-2.10244995142025e-05
-4.31782143151488e-06
-1.98268595619126e-05
-2.99433450855364e-05
-2.29351446312731e-05
-4.62874204375975e-06
-2.6368564648638e-05
-2.04293491832537e-05
-1.16839609090036e-05
-1.50695859310229e-05
-1.69221440029917e-05
-2.03935718808832e-05
-3.82275184617976e-06
-1.81729337269742e-05
-2.40444363771767e-05
-7.88279720530873e-06
-1.98051433482062e-05
-1.80500315968825e-05
-1.57775588082203e-05
-4.59416017630326e-05
-1.9418515849743e-06
-1.85870038211007e-05
-3.94070631210739e-05
3.15156938023238e-06
-1.00571986472124e-05
-8.94263131562219e-06
-1.85249946344148e-05
-2.38868298229768e-05
4.72476193032862e-06
-1.27256042680604e-05
-5.16474610547311e-06
-1.67302821704208e-05
-5.48055809206427e-06
-1.60089550354048e-05
-4.52536119847938e-05
-1.68982416764606e-05
-6.70835042926165e-06
-1.93387783101216e-05
-3.1414716738435e-05
-2.63531571501148e-05
-2.10073407266957e-05
-1.63291935136781e-05
-2.70308519642817e-05
-3.04620946991179e-05
-1.87490964653128e-05
-4.06554760469289e-05
-1.48041446247925e-05
-3.1246628567876e-05
-1.66139810867014e-05
-9.73453390619541e-06
-1.31536290780474e-05
-2.47599351770237e-05
-2.150740710304e-05
-3.20150349329596e-05
-2.12351809035859e-05
-5.19315054640587e-06
-9.15526379386822e-06
3.11758126592488e-06
-3.2739901381546e-05
-3.00814910530474e-05
-5.00536747954313e-05
-1.77771056072532e-05
-2.61295333462746e-05
-2.36517424704436e-05
-1.98471762877104e-05
-1.69042996052975e-05
-2.4894813507199e-05
-1.91701411523674e-05
-3.39940936912453e-05
-3.07775122820792e-05
-4.84321490057787e-05
-2.74054896158611e-05
-2.95571451916417e-05
-1.94895534012538e-05
-2.23966518368187e-06
-3.53567024031964e-05
-2.50297366588459e-05
-2.22751429467483e-05
-1.89013867181189e-05
-2.20962773365255e-05
-1.54107630542408e-05
-1.53925561813667e-05
-1.75258609869571e-05
-2.5834598808637e-05
-2.18336437500844e-05
-1.26858402940846e-05
-2.02921293355111e-05
-2.97363592257549e-05
-1.74648906759611e-05
-4.62524364262642e-05
-3.54352761015466e-05
-2.16209115303898e-05
-8.10213474111755e-06
-2.89261154971709e-05
-1.5519756308599e-05
4.93655497218777e-06
-1.27002415358389e-05
-2.3660319212321e-05
-1.7253665517232e-05
-3.03392617125354e-05
-2.23794425904344e-05
-1.28563102294387e-05
-2.99258079450932e-05
-1.98536225090535e-05
-1.15270503247324e-06
-3.43693423733077e-06
-2.5841219892751e-05
-2.09396816503389e-05
-2.76356364299802e-05
-1.86711101795427e-05
-3.70924565810088e-05
-1.3007450040118e-05
-9.91192214582819e-06
-2.41454319748618e-05
-2.1325053350709e-05
4.51360080976151e-06
-5.87674723308517e-05
-3.88661086597919e-06
-2.62783752112745e-05
-3.11762663133901e-06
-1.52243589744809e-05
-3.17093827507946e-05
-3.78054369450601e-05
-5.4089725154333e-06
-2.42884763910971e-05
-3.09935404054349e-05
-1.14844409042927e-06
-2.3568161736487e-05
-1.36131847333798e-05
-2.48210237363854e-05
-1.96303293803704e-05
-2.41029437802353e-05
-2.78615087241552e-05
-2.99621584270884e-05
-1.6447755285697e-05
-3.4234929801373e-06
-3.7456058821077e-05
-1.51523703646763e-05
-2.72363618803004e-05
-1.59439112006423e-05
-1.00893038708605e-05
-2.52095407567122e-05
-3.00133246809752e-05
-1.11518478726262e-05
-3.60233644082128e-06
-1.94285699607222e-05
-1.15147992241282e-05
-2.24274169423543e-05
-3.58418644578911e-05
-2.21002468047357e-05
-2.9042887317407e-05
-2.38795174954466e-05
-1.03510132444027e-05
-2.38607221792514e-05
-1.83839275978514e-05
-3.54510105583341e-05
-1.85046972070566e-05
-1.96442637067361e-05
-1.17082024027978e-05
-2.7589911967508e-05
-2.58328887838298e-05
-1.67303870640951e-05
-1.37726094296355e-05
-9.35250255525957e-06
-1.07104798902375e-05
-2.1576242774046e-05
-2.71294409284164e-05
-1.87349955659217e-05
-4.41063783638571e-06
-1.37921869640326e-05
-3.06559394703063e-05
-2.49506163104274e-06
-1.69189538618451e-05
-3.39434336614136e-05
-2.24297944945715e-05
-1.41357026630788e-05
-1.35768171745044e-05
-1.49186353504065e-05
-1.44227969640027e-05
-3.75596922875978e-05
-1.13496601338161e-05
-2.15296014021396e-05
-5.19514092360621e-06
-4.63128759737917e-05
-2.46448506684354e-05
-1.12173251605886e-05
-1.48524920224214e-05
-3.47639913218551e-05
-1.26656060572025e-05
4.63739204374929e-08
-2.76646261867261e-05
-1.54006248601197e-05
-1.80625813272674e-05
-4.79864792302228e-05
-1.37939479303647e-05
-2.4852573063538e-05
-1.71445771461666e-05
-2.41442946064427e-05
-2.86008037509938e-05
-1.63766477766674e-05
-2.14116621876967e-05
2.71576193125746e-06
-3.24483286858249e-05
-2.49459225223978e-05
-9.95497124899406e-06
-3.35850884235668e-05
-1.85742568853025e-05
-2.83595020774045e-05
-2.94459106111943e-05
-2.71279367617533e-05
-1.43598090724106e-05
-2.10803532306859e-05
-2.04671233860601e-05
-2.09635127100837e-05
-1.97181682190064e-05
-3.39460465103046e-05
-3.90217706027893e-05
-1.64718775926989e-05
-1.01774015707756e-05
-1.71759311023446e-05
-2.29770122743116e-05
-3.39417759169604e-05
-5.72567066142431e-05
-8.85162457697561e-06
-1.3353118506299e-05
-2.99248125966583e-05
-1.55341758645488e-05
-1.80386963112502e-05
-3.39658109830411e-05
-8.01203848614284e-06
-2.12941288905106e-05
-2.77137995195576e-05
-1.58255977530204e-05
-2.16782092568759e-05
-1.89863527863229e-05
-8.9042289320774e-06
-5.63474459430978e-05
-1.51338435226136e-05
-4.26486431339975e-05
-2.3579485009882e-05
-1.75511294433731e-05
-8.01501708209765e-07
-9.68391201825318e-06
-2.33283872045456e-05
-2.65155561755255e-05
-9.98833781319361e-06
-2.72427379656211e-05
-2.84986557681413e-05
-1.60032670375283e-05
1.34257099169895e-06
-2.15283687905048e-05
-8.71402214340274e-06
-1.97505564680779e-05
-3.75997263264331e-05
-1.01322943135057e-05
-2.54844512717585e-05
-1.25871495605899e-05
-2.37923661536924e-05
-2.71199848124097e-05
-1.64074809990715e-05
-3.90499315472249e-05
-5.3788233778998e-05
-2.52991312560159e-05
-2.66392971355722e-05
-1.43432358744447e-05
-1.68353098574194e-05
-2.27128452719687e-05
-8.41690465583063e-06
-1.78594882886529e-05
-2.20370943444741e-05
1.33546328383406e-06
-4.31340657800767e-05
-3.81497869585764e-05
-3.16912289508927e-05
-3.3446438239518e-05
-1.04328991375673e-05
-2.28807644836295e-05
-2.07338084323726e-05
-1.48721505198941e-05
-4.16914880136754e-06
-2.55383055621887e-05
-4.21275697486015e-06
-3.5364070895186e-05
-1.97061955332495e-05
-1.08363555005648e-05
-8.52676101647887e-06
-2.78857014855718e-05
3.5418779883969e-06
-1.32313742366288e-05
-2.09219729604204e-05
-2.73388929959537e-05
-4.6540658633962e-05
-2.77590324565734e-05
-4.77117914382703e-06
-3.2652241616685e-05
-1.30342678032683e-05
-3.54186225094565e-05
-3.16052656292716e-05
-1.27425914055274e-05
-2.562846327542e-05
-3.69295130991352e-05
8.90998612090229e-07
-2.34443842953535e-05
-2.62122465788059e-05
-4.29268140127176e-05
-8.31715734954995e-06
-1.49408814321671e-05
-1.17470050378603e-05
5.06507659912349e-07
-1.51181823216182e-05
-3.11196018330523e-05
-3.32090572989842e-05
-2.85828152748937e-05
-3.61765217719579e-05
-4.5903364636796e-06
-2.93259673931908e-05
-1.69991825618656e-05
-2.67593203829779e-05
-2.05596550156057e-05
-3.15506958904642e-05
-1.83037514989466e-05
-1.92159146964885e-05
-2.9453546671163e-05
-2.47640763090788e-05
-3.45932535938921e-05
-1.74362896619879e-05
-1.2502118944224e-05
-2.17848923105679e-05
-7.8628765285114e-06
-1.0798491600956e-05
-1.2600675679862e-05
-3.23324840205687e-05
-2.06377076968987e-05
-2.92012211656604e-05
-1.53533084354814e-05
-3.15050111369719e-05
-2.44918205546921e-05
-2.23576460477342e-05
-7.71166770862227e-06
-2.47296824714761e-05
-2.32538583393901e-05
-3.49783799532695e-05
-2.46978661861205e-06
-2.56371745566599e-05
-2.59645725942356e-05
-1.30180869164725e-05
-1.80665062918608e-05
-1.16021977668211e-05
-1.62637504798383e-05
-1.85594608158291e-05
-1.85357250414816e-05
-3.21517485991017e-05
-1.61497337879916e-06
-3.13208857491146e-05
-1.14746481324272e-05
2.09998430655818e-06
-3.76442262728565e-05
-4.25976755080941e-05
-1.17343289546563e-05
-4.94513621717956e-06
-2.17677780353706e-05
-8.94428557779508e-06
-6.49466174289235e-06
-1.48855861527062e-05
-2.63938306331029e-05
-2.09504137485744e-05
-2.87681814877537e-05
1.0106583945548e-05
-1.3875520921315e-05
-2.57314985637679e-05
-2.08089146097459e-06
-1.26664333389435e-05
-3.20362233777847e-05
-4.81277004538374e-06
-5.30287430009859e-06
-3.84118461358967e-05
-1.4119061420554e-05
-3.41013072593613e-05
-1.17285557610264e-05
-2.2676133108517e-05
-1.37596302497013e-05
-1.6020063170723e-05
-1.14487565104901e-05
-2.73843437336411e-05
-3.18838885798461e-05
-2.1451270630693e-05
-9.5586825398124e-07
-2.32729547234774e-05
-3.15289421594579e-05
-2.8394605037321e-05
-2.0861688394281e-05
-8.99682612718762e-06
-1.32661915146188e-05
-1.69845202219036e-05
-4.36766808869986e-05
-1.36440838948188e-05
-2.19180099115027e-05
-3.15613275040535e-05
-3.85386190606009e-05
-3.74603747617292e-05
-2.66961613109139e-05
-2.35497731494177e-05
-9.07364692167744e-06
-1.7345499886287e-05
-3.22507457174947e-05
-3.00662067972057e-05
-3.66993752278797e-05
-1.9654759916086e-05
-3.07970366289339e-05
-1.88489357158128e-05
-2.19894593811228e-05
-2.22890105587765e-05
-1.9278106695138e-05
-9.3368725349255e-06
3.93724542182388e-06
-6.02831491663672e-06
-1.68137944798274e-05
-3.66261105452445e-05
-5.26382238500895e-06
-3.25130013090068e-05
-3.2550338813297e-05
4.03147101654904e-06
1.25969620000196e-05
-1.65599579288015e-05
-1.34683086273205e-05
-1.00972762463843e-05
-2.9962044499121e-05
-2.16351311723373e-05
-1.66470150341569e-05
-1.6586518411764e-05
-1.89668654932845e-05
-1.46771569487173e-05
-2.1919284865802e-06
-1.77992895303565e-05
-3.16387587181014e-06
-1.13674344311267e-05
-2.65448352078669e-05
-2.72373976811778e-05
1.31657067138075e-06
-3.21174303798629e-05
-2.55248363460236e-05
-8.59610095059872e-06
-1.30853153791005e-05
3.15217814680201e-06
-2.4217385403406e-05
-4.47938746293722e-05
-7.77753095893715e-06
-2.39551599130659e-05
1.07435741467591e-05
-1.51671052788726e-05
-7.03719402881261e-06
-1.83774801196734e-05
-3.0625894361787e-06
-3.72874329502474e-05
-2.6975111731124e-05
-2.4222700851036e-05
-4.48153717658611e-05
-3.52630026134943e-05
-4.37831893702226e-06
-1.10796932157048e-05
-1.93595115871644e-05
5.72895591381689e-07
-1.58259058796625e-05
-1.84217306935091e-05
-2.63178419601851e-05
-4.69726604902432e-05
-3.10649824547523e-05
-1.89953001715193e-05
-2.91468568493863e-05
-4.46676067253441e-05
-3.07199688353362e-06
-2.60787732095863e-05
-2.02812152843366e-06
-3.75992344073188e-05
-1.4826085631429e-05
-3.6847964652517e-06
-1.3649636219103e-05
-3.94179774092206e-05
-2.07350156183644e-05
-4.19603616680999e-05
-6.90204006124651e-06
-7.79359811647341e-06
-1.93629420081244e-05
-2.34639419173024e-05
-3.80202589484815e-05
-5.59939692836864e-06
-1.79958715224634e-05
-8.89049881546875e-06
-3.3315147132878e-05
-5.2018713184713e-06
-2.16973997354153e-05
-1.32521175405928e-05
-7.38817686390503e-06
-2.57980836960932e-05
1.2155732340507e-06
-2.61319602001829e-05
-3.28923574270949e-05
-3.10601944510969e-05
-2.8808148066399e-05
-2.635661471929e-05
-2.17995246547688e-05
-4.83085245360633e-06
-5.97689336321124e-06
-7.37700745733216e-06
-1.40491354319051e-05
-9.80156113359471e-06
-3.91925674257915e-05
-3.79832328980361e-05
-2.21924570793452e-05
-1.74339857526143e-05
-8.19133487134136e-06
-1.89713728686682e-05
-1.17717835603517e-05
-3.00369444395561e-05
-1.90275842410471e-05
-3.09209293997478e-05
-2.28116169780572e-05
-2.15471029317237e-05
-1.75375248984294e-05
-5.77564314785942e-06
-3.0179218999767e-05
-3.80939835631649e-05
-7.54684548660166e-06
-1.71444328553652e-05
-1.82701733745226e-05
1.59897425041738e-06
-1.97399408983223e-05
-4.8272989667022e-05
-1.08713361530206e-05
5.99615744888573e-07
-2.79212368611729e-05
-1.17060083529406e-05
-4.61660511623293e-05
-3.08692506648012e-05
-1.90216173847134e-05
-4.06746991067317e-05
-2.66506200745807e-05
-1.75177042820386e-05
-1.88755084107043e-05
-3.21083469186012e-05
-3.0032803301916e-05
-2.24222047213688e-05
-2.61318881772256e-05
-7.82197691300927e-06
-2.80746538198372e-05
-1.3007094254424e-05
-1.41952982994199e-05
-4.03064664736976e-05
-2.40036952003141e-05
-3.92562671578962e-05
-1.10564113111063e-05
-8.97127180387514e-06
-1.08693845594477e-05
-2.3769908748245e-05
-2.1005727211655e-05
2.17821587132691e-06
-3.47426574206971e-05
-2.30426387241081e-05
-1.20751764624365e-05
-4.12197851852599e-05
-1.69880614060092e-05
-2.56995744391835e-05
-3.18663616587556e-05
-2.88807843927747e-07
-1.57264579476237e-05
-2.6599322621423e-05
-3.49514491919839e-05
-2.99290647680761e-05
-1.15523543881801e-05
-7.84173429109748e-06
7.14795450126652e-06
9.62903556213929e-06
-2.17109173281992e-05
7.65439059142686e-06
-1.9354674400186e-05
-1.65200625598378e-05
-2.87940748727558e-05
-2.24161888814644e-05
-2.10981150573299e-05
-2.9213365006523e-05
-1.30869059238264e-05
-1.64223151395511e-05
-3.3049190422702e-05
-2.23637014558421e-05
-1.29256525853166e-05
-2.12502411672611e-05
-5.53346534204009e-06
6.97684692108549e-06
-1.4370734170932e-05
-8.66094863177718e-06
4.18861784887985e-06
-1.0436018696242e-05
-1.87331540414563e-05
-2.37764521597679e-05
-2.09479570427655e-05
-4.24425780349222e-06
-1.06772403070148e-05
-7.21015037369501e-07
-4.42519037194217e-05
-2.99278325896878e-05
-3.38067218316336e-05
1.33346034570728e-07
-4.42522210780771e-05
-1.91896055657011e-05
-3.2018434864964e-05
-1.3824342502877e-05
-2.53205046780076e-05
-3.79442029291714e-05
-2.36391140845964e-05
-3.10210894990729e-05
-2.26118266080765e-05
-1.30642506709807e-05
-1.45471676969779e-05
-2.71142549164368e-05
-3.32546665315266e-05
-2.72951795638578e-05
-2.79131940308681e-05
-2.52214404982943e-05
-2.02589227305311e-05
-5.85422558659145e-05
-2.23684600958468e-05
-2.21558205126898e-06
-1.24612550988709e-05
-1.5114341143874e-05
-3.43084124295708e-05
-3.56276943589238e-05
-1.62874297029355e-05
-2.20196146836133e-05
-1.22269972216703e-05
-2.84652457499077e-05
-3.58214248121664e-05
-3.02217813194184e-05
-4.89514560754545e-05
-2.321423874343e-05
-1.64849622272633e-05
-1.24249298571272e-05
-2.23022261629601e-05
-3.48193839382084e-05
-2.08376682666282e-05
-3.36265732753537e-05
2.52033910103546e-06
-2.92006589425851e-05
-2.0667184171901e-05
-3.17653665575811e-06
-3.18934081075891e-05
-3.02578355788022e-05
-5.20674808139932e-06
-2.68419541215178e-05
-1.98373628776375e-05
-8.98729662461283e-06
-3.126472278647e-05
-8.64159027135996e-06
-3.48037960868642e-05
-2.49651031025559e-05
-6.51909384808208e-06
-2.0389503841304e-05
-1.14057978646799e-05
-2.69445928502039e-05
-1.14189332202855e-05
-1.66600333188851e-05
-1.323636332544e-05
-1.80962171654217e-06
-4.83475944030584e-06
-2.04210277332843e-05
-2.36523555972997e-05
-1.14593164819715e-05
-1.62860015679902e-05
-3.15577906395626e-05
-2.64967537094694e-05
-1.88823271057603e-05
-2.60974724881192e-05
-8.01064672700383e-06
-1.81402511715334e-05
-2.08795317058291e-05
-5.07259427146765e-05
-3.83955084542749e-05
-3.70165285145786e-05
4.24817233864116e-06
-2.7797010931819e-05
-1.21564426962842e-05
-1.90532046840428e-05
-3.63496081881111e-05
-2.26425158762826e-05
-2.96484885501567e-05
-3.11720868268999e-05
-1.65529658031259e-05
-1.19744995217218e-05
3.36171225258801e-06
-2.75664817385172e-06
-1.00308440150517e-05
-1.73004115599495e-05
-2.4526457557034e-05
-2.34058711052796e-05
-1.35599662344452e-05
-2.02494510946368e-05
1.88475414819318e-06
-4.51892341425793e-05
-1.44871527319087e-05
-3.03607068720865e-05
-9.28022304462929e-06
-2.49061487804008e-05
-2.53993552147522e-05
-2.38843409089057e-05
-2.73247466219508e-05
-1.10011502120385e-05
-2.56208855331487e-05
1.36569173417137e-06
-2.36858427385483e-05
-2.70279592557023e-05
-1.40079389354506e-05
-9.06903143135209e-06
-1.3960890142266e-05
-1.50349856215272e-05
-4.14296640669246e-06
-3.38154468160605e-05
-4.09098454874786e-05
-8.92549366758533e-06
1.59649430089716e-06
-9.37962878632219e-06
-2.99480233214345e-05
-3.09228265432535e-05
-3.31863873583948e-05
8.15344925160782e-06
5.47315452193031e-06
-4.44498790757281e-05
-1.68658254674546e-05
-1.3523382616276e-05
-2.22813826513958e-05
-2.03812526058347e-05
-1.37926826274762e-05
-3.91567402903663e-06
-1.60917091546952e-05
-2.39910624075834e-05
-1.72487399051916e-05
-3.58923616463366e-07
-2.83811132875666e-05
-3.29904004046636e-05
-2.40949937772091e-05
-1.46759998422761e-05
-3.57046602756923e-05
-3.32693696735685e-05
-1.43063859571917e-05
-1.07397981244472e-05
-1.70129444535958e-05
9.74187102263907e-07
-2.29468221120254e-05
4.34885945587764e-06
-1.00135671880224e-05
3.31824210516125e-06
-4.00296239759606e-05
-2.39720654800317e-05
-1.02706865703727e-05
-2.34069933396986e-05
-1.5998412959823e-05
-1.8836239856469e-05
-1.30650464311974e-05
-8.79387851679496e-06
-4.00930633857647e-05
-2.38584079823454e-05
-1.05937708006803e-05
-1.04667424336507e-05
-2.77992133349128e-05
-1.86132317081295e-05
-4.27746614762724e-05
-3.27245455098531e-05
-1.99534005856604e-05
-1.68813085171454e-05
-2.40098536053607e-05
-7.72060153087538e-06
-1.86705424826155e-05
-4.22806827777934e-06
-1.55699358607966e-05
-1.80881302822213e-05
-2.51954967425922e-05
-2.95476042416394e-05
-2.48127054502617e-05
-8.41942160170811e-06
-1.66795409949689e-05
-1.31929601642195e-05
-1.93798001063301e-05
-1.9324340650214e-05
-3.64756104036522e-05
-3.0336333517914e-05
-1.13201767890535e-05
-3.63106118584312e-05
-2.55388691796594e-05
-4.19899333362112e-05
-1.46502845028691e-05
-4.49689550133078e-06
-2.25442296620657e-05
-1.1625853608403e-05
-6.43813070371147e-06
-2.40080472338917e-05
-2.51401593446138e-05
-3.29077734774442e-05
-1.46328814474733e-05
-2.08113524957529e-05
-1.72608216818586e-05
2.51800422588478e-06
-1.85702043265288e-05
-2.24431253229581e-05
3.96105160451656e-06
-1.26355920900685e-05
-1.04086601111987e-05
-2.37473723997856e-05
-2.66593193825508e-06
-3.06068530924001e-05
-3.18427562587056e-06
-2.82792195215912e-05
-1.19583476323093e-05
-1.11610499686686e-05
-3.33942378171415e-05
-8.34968654263758e-06
-5.0634336352831e-06
-2.87605206165665e-05
-1.96421599001742e-05
-8.19627054682221e-06
-2.2469295810729e-05
-1.59695213163855e-05
-3.83736676316738e-05
-1.95181038896162e-05
-1.88719271487792e-05
-2.10559755424297e-05
-3.83658420701541e-05
-1.68201584681897e-05
-3.13012614545002e-05
-5.96174139180153e-06
-2.96632556784936e-05
-3.22402793700735e-05
-4.713236402853e-06
-6.61149120516193e-06
-1.5754358770519e-05
-3.25928707317577e-05
-1.17172171380086e-05
-3.46217979803468e-05
-1.8915122744818e-05
-4.33377684175592e-07
-3.67800235760489e-05
-1.20778896340758e-05
-2.84490297347607e-05
-3.36191383338174e-05
-2.65795474777282e-05
-1.19635624517699e-05
-3.40855924078959e-05
-2.14130704592659e-05
-4.28761407153178e-07
-8.63615324975536e-06
-1.01192141672451e-05
-1.45067346490737e-05
-8.73228873888171e-06
-1.01612876607011e-05
-3.14812256595837e-05
-3.94030200782617e-05
-1.86738747975022e-05
-2.43047357530322e-05
-2.55673133560041e-05
-2.51610683678047e-05
-2.98352857937377e-05
-3.22535572906012e-05
-2.40861025151755e-05
-2.19467840833527e-05
8.16037531943261e-06
-4.13929302925675e-05
-4.11148276585868e-05
-2.81204402122696e-05
-4.09576615483125e-05
-1.57836125874361e-05
-1.03483462998614e-05
-1.93619388348766e-05
-1.65226681089304e-05
3.15885245656398e-07
-1.91305806322103e-05
-2.27367051455581e-05
-1.02304355018654e-05
-3.17754375212375e-05
-3.60402636785471e-06
-5.54603293133182e-06
-2.51276390306122e-05
-2.69030864533959e-05
-2.62059174160889e-05
-3.36021227702989e-05
5.55168011576625e-06
-1.00971505083094e-05
-2.53171456784759e-05
-2.39997807818025e-05
1.1479797670369e-06
-2.67538585727755e-05
-2.19810661955656e-06
-2.19293708369283e-05
-2.61942178105678e-05
-1.74471377249687e-05
-2.2989097607722e-05
-4.38159177435205e-05
-2.44616636758709e-05
-1.41458680187312e-05
-3.49473383115136e-05
3.47984386229724e-06
-3.74246768894162e-06
-2.31235726804212e-05
-1.0952872378465e-05
-1.84404067476501e-05
-3.83446917791653e-05
-4.58209124373871e-05
-2.88424317405215e-05
-1.31461942094727e-05
-3.35615655727163e-05
-2.498040492293e-05
-9.39358521317955e-06
-1.07622470330437e-05
-1.89459698845386e-05
-1.8228222002628e-05
-2.71804669724326e-05
-1.9470811448013e-05
-1.11536994745289e-05
-1.03882725857979e-05
-2.21101269066606e-05
-2.26516731928853e-05
-4.51076871733172e-05
-3.53619405708121e-05
-1.22520204194563e-05
-1.28614716928088e-05
-3.05793345400089e-05
-2.47337440186602e-05
-6.14622956583554e-06
-2.01741817810041e-05
-1.64000513856565e-05
-4.83190267220474e-05
-6.75014335878427e-06
-7.73046864927839e-06
-3.44136533696746e-05
-3.49642654786847e-06
-2.61028364425994e-05
-2.96778726004804e-05
-2.5570170356755e-05
-2.86435095501291e-05
-2.80222957171849e-05
-2.2539440986433e-05
-3.01857014806779e-06
-4.44494428818804e-05
-1.41879682653299e-05
-3.17145472534742e-05
-1.35218977051739e-05
-3.46851985961493e-05
-1.29465775562681e-05
-2.31162863067418e-05
-8.66888029138705e-06
-2.38152603975804e-05
-2.43150808360828e-05
-1.48448845117838e-05
-2.68724545816121e-05
-1.22973716431961e-05
-8.69230572314114e-06
-8.80555245514789e-06
1.38422148792843e-06
-1.40798309502858e-05
-3.04978553852487e-05
-3.46249032716435e-05
-2.30473948085035e-05
-3.03119662623594e-05
-1.01434634508072e-05
-1.90308853887246e-05
-2.31124957421242e-05
-6.43330153953474e-06
-2.34245850548958e-05
-2.6522924922675e-05
-2.60069486602333e-06
-5.1038138207674e-05
-2.79157747352787e-05
-1.20759329809185e-05
3.49175910526165e-06
-1.09013967836774e-05
-2.2872955866047e-05
-1.15315736213288e-05
-2.17626937217777e-05
-1.18500924105564e-05
-9.44583363276474e-06
-3.14909790503941e-05
5.95774072325635e-06
-3.39690262524883e-06
-2.61291703045445e-05
-2.82391127548849e-05
-1.58100790271412e-05
-3.00528031197449e-05
-2.41892414437181e-05
-2.21284369906864e-05
1.00412861064864e-05
-2.6518883959875e-05
-2.03751773890404e-05
-9.49235151009787e-06
-3.00255168207347e-05
-2.66990177993848e-05
-1.86083905520335e-05
-7.03008297715339e-07
-4.8911212464947e-05
-1.11200488868028e-05
-3.36577618860265e-05
-2.13383129971331e-05
-1.55769531046208e-05
-4.53766378831462e-05
-4.96220635113726e-05
-2.48110918030084e-05
-1.16266729199062e-05
-1.73470402445494e-05
-8.54262045253521e-06
-3.72093608575513e-06
-8.23881361778228e-06
3.68184905721369e-06
-1.1136796031217e-05
-2.62441137242419e-05
-1.80983007301698e-05
-4.30652288989152e-05
-1.53404621344993e-05
-2.43317444083413e-05
-1.66915869425625e-05
-5.06362958384873e-06
-1.57793959061411e-06
-2.04885054849309e-05
-2.66973877905056e-05
-2.76779780956538e-05
-3.30907976779954e-05
-3.95073984948442e-05
-4.1029483031313e-05
-2.63866945355703e-05
-7.20982122647336e-06
-3.88789765106915e-05
-1.78741663516703e-05
-2.59189619170291e-05
-2.50794017092856e-05
-3.89476333022146e-05
-1.64547213533155e-05
3.28828787774939e-06
-2.01945140410621e-05
-9.3789349662458e-06
-3.31076134150335e-05
5.67409944319042e-06
-1.11727303506105e-05
-1.79047757176664e-05
-2.85545096606444e-05
-1.43890669990741e-06
-1.4420819131395e-05
-3.11466906089837e-05
-2.30750323214291e-05
-4.99239245876027e-05
-2.27640088651949e-05
-1.41119454176559e-05
-2.0829833073777e-05
-1.98318377145241e-05
-1.22519405490077e-05
-2.45438943741934e-05
-6.19242472754493e-06
-3.3785883028482e-05
-2.85176269511035e-05
-3.53882784969156e-05
-1.27999111143207e-05
-3.46928029725664e-05
-1.09768401215013e-05
-2.63227184658768e-05
-9.77281750698815e-06
2.22003859137689e-06
-1.53099856544265e-05
-2.09029501165357e-05
-1.87682443602462e-05
-5.08086935292223e-05
-1.35497817716347e-05
-1.95280082070527e-05
-1.2008660700869e-05
-1.68611377969729e-05
-1.87074765145413e-05
-6.14526544013863e-06
-2.50478533795208e-05
3.07633441012337e-06
-2.58028329662021e-05
-2.48962209198623e-05
-2.94426848567974e-06
-2.92822147352625e-05
-4.67179690462991e-05
-5.03050460808734e-06
-2.95380801438929e-05
-1.04587397914602e-05
-1.1948453825312e-05
-1.75351392247439e-05
1.04265953191182e-06
-8.64466319183409e-07
-3.92635448046019e-05
-2.70874160298956e-05
-1.45118996352266e-05
-2.0418972667773e-05
-2.23784171635423e-05
-8.38267223480578e-06
-1.43088142343163e-05
-3.05205276523665e-05
-4.12473513465979e-05
-1.48402705333437e-05
-1.0349770371271e-05
-1.07911414121862e-05
-1.48527544928116e-05
-4.20807074642709e-05
-1.21575615918195e-05
-1.70236140063248e-05
-1.80827354816594e-05
-3.72865727626107e-05
-1.64767432224243e-05
-8.66403222452413e-06
-2.12843292610709e-05
-3.63145247113098e-05
-2.55389155607138e-05
-1.0741228025293e-05
-3.72253135220423e-05
-2.31787940726552e-05
-2.50092551493159e-05
-3.44570149112581e-05
-1.20488763897695e-05
-2.63474935143091e-05
-3.42889214766893e-06
-2.66953837308743e-05
-1.41908080952783e-05
-3.14318147196414e-05
-2.05673015585542e-05
-2.92061260637255e-05
-8.2044104444103e-06
-1.69538526852353e-05
-7.73561517742419e-06
3.56752956017557e-06
-2.46208089421934e-05
-1.88047036078368e-05
-2.94459622760046e-05
-2.42174383793612e-05
-1.19932314270295e-05
-3.21688917617327e-05
-5.706242255442e-06
-1.19958689374908e-05
-3.621988649409e-05
-4.17111339627526e-05
-3.20801516292805e-05
-1.6863141269448e-05
-3.37986730566388e-05
-2.40793061990149e-05
-1.9083479225306e-05
-2.85291352001593e-05
-3.40031763144918e-05
1.63851413043698e-06
-2.69446665656594e-05
-1.27249380970123e-05
-2.16030481510785e-05
-1.69502510265978e-05
-1.58009173457383e-05
-1.71445327698639e-05
-1.13426442373778e-05
-1.9130203743286e-05
-1.94445283185988e-05
7.73259809883225e-06
-1.29520561804891e-05
-2.87851343600535e-05
-5.9548243751799e-06
-1.27358865487736e-05
-2.68749166034266e-05
-2.87821156577557e-06
-2.24168201644631e-05
-8.4868192485133e-06
-3.21176919073127e-05
-1.09720061205682e-05
-1.35526859291642e-05
-1.94408879940526e-05
-2.46262249926675e-05
-1.81207414267341e-05
-1.51467361368786e-05
-1.41105790150363e-05
-1.25496217811962e-05
-2.51603583004071e-05
-1.89164906665347e-05
-1.17920648943268e-05
-2.13942022208402e-05
-3.24413074638622e-05
-1.21265682464689e-05
-2.33271108415731e-05
-2.28956169795587e-05
-4.48716404127543e-05
-2.69005409392266e-05
-2.92615362216339e-05
6.48530440163604e-06
-9.50127887253598e-06
-1.16621733658755e-05
-3.45504494631437e-05
-9.18075671083413e-06
-1.10063618385497e-06
-1.9358523648422e-05
-3.34206484637502e-05
-1.23908031247064e-05
-1.71840206437756e-05
-1.49792289419688e-05
-1.42251341171685e-05
-2.87093283842436e-05
-2.31029154860171e-05
-4.31608654570634e-06
-1.67313843058116e-05
-8.36808744263475e-06
-2.99737231230952e-05
-2.90585050395244e-05
-1.62493521085428e-05
-1.81392964891767e-05
-1.33510013596094e-05
-1.65536614295625e-05
-2.07119961597186e-05
-4.0249775485716e-05
-3.84364858163983e-05
-2.76379474839737e-05
-8.56993093757818e-06
-2.06702092601181e-06
-1.39072788630334e-05
8.91042056794514e-06
-2.53708491178284e-05
-1.12540907216151e-05
-2.09116409806873e-05
-1.56400194306059e-05
-3.25386512086362e-05
-1.80188843789838e-05
-2.33519747552651e-05
-2.34332914412699e-05
-4.90112061344236e-06
-2.08146488170594e-05
-2.25160309469508e-05
-1.59997684085556e-05
-3.25669255270924e-05
-1.48978731773991e-05
-1.83449907030995e-05
-3.89622734019962e-05
-3.38015123838664e-05
-2.15819188524456e-05
-2.14016649578553e-05
-1.6327388081463e-05
-1.1855511706737e-05
-3.54763727439022e-05
-3.17678163574985e-05
-2.53996321824012e-05
-9.31136065599256e-06
-1.31462043419875e-05
-3.118014120677e-05
-1.16881277486018e-05
-7.10640409313354e-06
-5.8817626612701e-06
-1.56106904123224e-05
-2.48102750689362e-05
-2.3287384384411e-05
-1.77318234880642e-05
-8.75475682441982e-06
-1.70444770243044e-05
-3.15879407635023e-05
7.45074432333414e-06
-3.93583259073182e-05
-1.68671312717716e-05
-2.68613785329515e-05
-1.79516442991811e-05
-2.88009884384421e-05
-2.26183872763632e-05
-1.14534706597677e-05
-2.85037791867906e-05
-3.09342468039044e-05
-2.37610889463597e-05
-2.39806198107308e-05
-2.021992136888e-05
-2.04285074229812e-05
-1.04811068779496e-05
-2.04829299319871e-05
-2.58925680036756e-05
-3.34230991990251e-05
-3.46700642945713e-05
-1.02765033959424e-05
-2.5207266949576e-05
-2.08117272630353e-05
-3.31348306760266e-05
-4.24756375720809e-05
-3.85766684617268e-05
-1.54255115002421e-05
-2.18448881211552e-06
-6.89962206644007e-06
-1.70460929387276e-05
-3.14369170956329e-05
-1.98073742273273e-05
-3.01753244456904e-05
-5.66076362256952e-06
-1.84867229283822e-05
-2.21727884547387e-05
-8.04460019746311e-06
-2.58488923458211e-05
-3.17483100216271e-05
-2.68756913645877e-05
-1.42092809318442e-05
-3.09189240432338e-05
-5.80051982291518e-06
-1.53290590522269e-05
-3.63206753072372e-05
-3.2316967985497e-05
-1.62605798738216e-05
-2.01988308724018e-05
-8.24707256730725e-06
-2.06210337039686e-05
-3.39332548328221e-05
-3.6356962641908e-05
-1.92566198715741e-05
1.82583605508572e-06
-1.18831674988436e-05
-1.81301534223244e-05
-4.05642211172027e-05
-3.09046705830742e-05
8.45404960153965e-07
-2.33417138634972e-05
-2.49730587967881e-05
-2.05178249401139e-06
-3.07235135567891e-05
2.03721443402088e-06
-2.20636245234445e-05
-2.34292147139206e-05
-2.5941058583694e-05
-3.70641159709835e-05
-2.66722484376896e-05
-1.79662579063619e-05
-2.52510828241224e-05
-4.01017316335921e-05
-3.61570532962223e-05
-2.31937747331048e-05
-1.72921008880892e-05
-3.20083640020702e-05
-1.73433574053925e-05
-2.16322831495758e-05
-1.3250392992641e-05
-1.54976243630965e-05
-3.25842596214743e-05
-2.3119005528748e-05
7.48223576307451e-06
-2.17059061087006e-05
-3.58909290161249e-05
-1.41850064023736e-05
-3.3028335327004e-05
-2.86785854708811e-05
-2.60244558505307e-05
-4.63134898952405e-05
-3.36875205680403e-05
-3.37106580113077e-05
-3.68336382812532e-05
-2.73765715129803e-05
-3.25025681479185e-05
-2.16257387002082e-06
-4.03390965783771e-05
-2.35393114302678e-05
-1.67193559763506e-05
-1.23204328172075e-05
-2.75027805360266e-05
-2.25559390898816e-05
-2.48440025910025e-05
-2.2836425085989e-05
-2.1388149082337e-05
-2.07222720901034e-05
-2.9144326664172e-05
-1.59881538811702e-05
-3.94155830632231e-05
-2.39874394659633e-05
-7.51258696546935e-06
-1.2798193115676e-05
-2.65948948910992e-05
-3.02692877999118e-05
9.97588357234566e-06
-5.10528100687586e-06
-1.53844505635986e-05
-2.77792460069538e-05
-1.66005965832622e-05
-2.12120289442947e-05
-3.47502049383805e-05
-2.58573171538243e-05
-2.09022430834925e-05
-3.87979502324025e-05
-2.60862764303251e-05
-1.1542309555354e-05
-2.33202696931902e-05
-1.79684524145888e-05
1.55539096978171e-06
-3.15008151567918e-06
-1.82156413960858e-05
4.61163172340666e-06
-1.36338946672787e-05
-1.8223648175078e-05
-1.97353663376799e-05
-2.5720473841592e-05
-3.90348520016269e-05
-7.62910657933323e-06
-2.91900337332234e-05
-1.70271008707029e-05
-1.00868274113804e-05
-1.25698526224694e-05
1.41625265154673e-06
-2.35122413706291e-05
-1.39824201691694e-05
-1.3180411397105e-05
-1.18356019651384e-05
7.86883732137672e-06
-2.68740341265351e-05
-3.08989192252694e-05
-8.76648110253743e-06
-1.10338486551317e-05
-9.65939364961754e-06
-2.60263463226377e-05
-2.5932847431337e-05
-2.61420176553268e-05
-4.15134109569705e-05
-4.15174525436161e-06
-3.92761740712801e-05
-4.34528982888801e-05
-4.00839464788591e-05
-1.58588960867405e-05
-1.59640323869924e-05
-2.62382419055408e-05
-2.78305964308802e-05
-3.48601881868411e-05
-3.60710320867263e-05
-2.41393364272792e-05
-3.93305574100817e-05
-3.08052029980233e-05
-9.80150087188109e-06
-3.10908036752356e-05
-8.17788909691645e-06
-1.32999013626106e-05
-2.27933922259187e-05
-2.20526102912576e-05
-2.77550011336785e-05
-1.27990999000368e-05
-2.35499870950569e-05
-3.24292489044335e-05
-1.03987127104629e-05
-2.00059699759694e-05
-4.03984389363198e-05
-2.82102502906769e-05
-1.29341905793372e-05
-1.56293234946568e-05
-1.96300197065601e-05
-3.27694594645149e-05
-2.63269178290475e-05
-1.38132335243749e-05
-3.25068799343939e-05
-2.70922841923884e-05
-1.19858524447625e-05
-2.06830657092415e-05
-1.13008426846024e-05
-1.65673842056082e-05
-1.51134988968546e-05
-2.5653758076567e-05
-1.6557179686545e-05
-2.33757659384836e-05
-1.38459837095855e-05
-2.71965919017069e-05
-4.75874927691195e-05
-9.89988675220112e-06
-1.28905532234543e-05
-1.49126144376128e-05
-2.39304747088376e-05
-1.90565316128162e-05
-7.92686635437261e-06
-1.29490136865904e-05
-7.10756669880498e-06
-7.36948201502404e-06
-2.70212309548995e-05
-1.1521692218029e-05
-2.52960577874482e-05
-1.77307240068696e-05
-1.36673797862463e-05
-3.18229723408445e-05
-3.15327259927253e-05
-1.24933754325947e-05
-3.34630891126895e-05
-1.62782298776563e-05
-3.16721034130151e-05
-3.00018500733762e-05
-1.2784195801055e-05
-1.56849101262384e-05
-1.86217419719121e-05
-1.30276227604103e-05
-4.37452369291626e-05
-1.63461522681364e-05
-2.73692488484144e-05
-1.00441352580771e-05
-4.32904241665664e-05
-1.14796607598016e-07
-1.1687520198271e-05
-3.90025038473316e-05
-2.38827504700892e-05
-2.21667058473873e-05
-1.14425136048184e-05
-2.88840776481429e-05
-1.88036615794246e-05
-2.4206033732122e-05
-2.33382387823105e-05
-1.74768744877964e-05
-3.17710452042338e-05
-1.35369360208508e-05
-2.62176442685615e-05
-2.06477771091245e-05
-1.69344579220724e-05
-8.48370889198778e-06
-3.20642592711878e-05
-3.85505370860089e-05
-1.36377891588599e-05
-3.00925601272185e-05
-2.56891053264901e-05
-1.38920263911749e-05
-1.4351917484794e-05
-1.36526937515031e-05
-1.38641710459079e-05
-1.49878912637439e-05
4.41379173924142e-06
-2.52143691411588e-05
-3.35305912693321e-05
-2.02687651691579e-05
-2.45658370609607e-05
-3.47790002103162e-05
5.98547357422284e-06
-2.33613168711803e-05
-2.6608012936659e-05
-2.2677764368226e-05
-3.36309412222938e-05
-6.66062477614927e-06
-3.99292140693009e-06
-1.75725161119781e-05
-1.73409717167355e-05
-2.61453102339887e-05
-1.48232982910755e-05
-2.4177089285806e-05
-6.73188586848635e-06
-3.12144466433387e-05
-8.75600712320764e-06
-2.94717715871693e-05
-1.54972517480832e-05
-6.3997866412151e-06
-1.95004391975279e-05
-1.38631076842168e-05
-2.56869448579464e-05
-1.40316172199651e-05
-2.89362639350753e-05
-3.00435524067501e-05
-2.52695046032007e-05
-3.77601998052164e-05
-1.89456502609138e-05
-4.25089454351062e-05
-1.75845061402022e-05
-1.61155104329774e-05
-3.55315882708381e-05
-3.17280464232558e-05
-1.90477802920543e-05
-2.08305037627407e-05
-2.90728889940406e-05
-2.18800860960682e-05
-1.64680693559334e-05
-2.37201081841765e-05
-2.63309042208335e-05
-8.17588927091355e-06
-2.44618550208538e-05
-1.81274328523026e-05
-1.7957538710172e-05
-1.46815111723752e-05
-2.00847742227088e-05
-1.19702438034566e-06
-3.25762874279339e-06
-1.85920986074216e-05
-1.11529581763507e-05
-2.38746324822139e-05
-1.85785534107181e-05
-2.64490620721856e-05
-2.801128201795e-05
-9.26443081446421e-06
-1.84728887561161e-05
-2.34536397591858e-05
-2.89796029047899e-05
1.75926492784257e-06
-2.72101785341293e-05
-2.78860438207184e-05
-2.45456021348148e-05
-1.24099595276156e-05
-1.74757768383283e-05
-1.52114868607662e-05
-3.5804518274613e-05
-2.56059781212766e-05
-5.13682359288134e-06
-2.79338906101096e-05
-2.06685978930926e-05
-4.41207691163171e-05
-3.58966263454698e-05
-3.9560074271738e-06
-2.96649860291904e-05
-1.23380333237572e-05
-3.61230259009441e-06
-2.3989528176735e-05
-6.99296679317524e-06
-2.3170891317364e-05
-1.36877991114143e-05
-1.65964142987026e-05
-1.17583469601397e-05
-2.70399122455494e-05
-3.31271140403965e-05
-2.54676002657331e-05
-2.03876924974303e-05
-2.11336700264474e-05
-1.16229150800051e-05
-3.75128267178313e-05
-5.20898485524724e-06
7.79303768482871e-06
-1.95198722280088e-05
-1.27015797490073e-05
-1.34609773939394e-05
-1.91722788283055e-05
-4.55848511952734e-06
-2.66184210819831e-05
-8.67859510123621e-06
-3.49115972247127e-05
-2.63477561082779e-05
-1.18489396452169e-05
-9.84110532360621e-06
-2.66019780670637e-05
-2.95477212712222e-05
-6.38759433394175e-06
-8.55705421124784e-06
-2.59417128222736e-06
-1.22458938466853e-05
-1.99854747494113e-05
8.03382303519367e-06
-8.84629417109239e-06
-1.69847487712205e-05
-2.79179228373524e-05
-1.20023927902285e-05
-1.49415851034384e-05
-2.32752820220413e-05
4.93406454598865e-06
-3.24703258743871e-05
-3.37564258783637e-05
-1.59146600698311e-05
-1.11868203201184e-05
-1.99075827148226e-05
-1.66028748183988e-05
-1.55772207540829e-05
-2.09675544265888e-05
-1.23774859150355e-05
-3.10578912175577e-05
-3.14726439742895e-05
-3.05384309498222e-05
-1.1203037992263e-05
-1.10397891683386e-05
-4.19375332642556e-05
-2.80316947021105e-05
-1.14443132423571e-05
-3.43269407170173e-07
-2.60561026755877e-05
9.16718807007164e-07
-1.08210381069177e-05
-2.73837635715222e-05
-2.6424633204245e-05
-1.05249600142252e-05
-2.68586027094712e-06
-1.07549312048738e-05
-1.30576869468018e-05
-1.79920774208021e-05
-2.62232544534042e-05
-5.15580695506621e-06
-4.27597916716507e-05
-1.64630352226646e-05
3.71032091146778e-06
-3.41764586397832e-06
-1.86849178557797e-05
-5.35651774634809e-06
1.81529438118281e-05
-8.25647450517702e-06
-2.48057436272841e-05
-3.88925542218791e-07
-1.71228735751222e-05
-2.39278241947742e-05
-1.44907992759637e-05
-1.34009583401799e-05
-2.12564480912151e-05
-2.17815566625312e-05
-3.57513479612523e-05
-2.72414071838769e-05
-2.2023756630196e-05
-1.91343330202359e-05
-1.16553682533783e-05
-1.1326919931695e-05
7.78336932496216e-06
-9.16920211653196e-06
-3.20693287556937e-05
-3.63896747599764e-05
-2.42196137752443e-05
-1.06313456026033e-05
-2.44679868412269e-05
-2.50542272642314e-05
-2.48967591536769e-05
-1.94897630185581e-05
-1.24952856994409e-05
-2.03923411181584e-06
-1.4379172676326e-06
-3.79828285032758e-05
-1.45988772467037e-05
-2.0237596155421e-05
-1.7890245747531e-05
-2.16649824079975e-05
-2.17299340629856e-05
-1.79548238148092e-05
-1.30934118713239e-05
-9.06026414034077e-06
-1.32429901811938e-05
-1.62766324834372e-06
-2.03684662913093e-05
-2.05537362291152e-05
-1.012215566492e-05
2.60474062226057e-06
1.55261546038225e-06
-2.12265260070578e-05
-7.66567183480368e-06
-1.95255499121164e-05
-1.43536723541364e-05
-3.43608096124623e-05
-4.28659943196911e-05
-7.81988665855563e-06
-2.08190897320685e-05
-2.80351479563135e-06
-1.70153851857073e-05
-2.57439058116701e-05
-1.23325381209817e-05
-1.89404326673372e-05
-2.39433721565282e-05
-2.55785531563967e-05
2.57538153901111e-06
-2.3199811991786e-05
-2.13670568248909e-05
-2.91803089218624e-05
-3.84046632723677e-05
-1.08408097908975e-05
-3.12943456303104e-05
-2.29314312668525e-05
-2.1697090706724e-05
1.32707426814257e-05
-1.57138972437007e-05
-1.62584340728607e-05
-2.4229482100296e-05
-6.7505598790112e-06
-2.59562022583337e-05
-2.71247913049576e-05
-1.81277963085582e-05
-2.15831217160952e-05
-1.63135275792351e-05
-2.33103312639949e-05
-1.77042275049084e-05
-2.40947443116134e-06
-1.6166679136652e-05
-3.22818252494647e-05
-2.75217445647949e-05
-7.04097754758266e-06
-5.31497026803569e-05
-9.63343431349276e-06
-3.80561715596106e-06
-1.26385131700543e-05
-1.63644143843656e-05
-1.15315984838392e-05
-4.87163028856212e-06
-6.04568208481364e-06
-2.20011670595525e-05
-3.19552718033768e-05
-1.30275205987597e-05
2.57766071642262e-06
-3.18625883011046e-05
-4.09457064331916e-05
-2.62004736471561e-05
-2.16203458028278e-05
-7.14191789841735e-06
-1.00706342090024e-05
-2.71748855265954e-05
-1.57502090903029e-05
-2.44236560910093e-05
-1.92739648229879e-05
-5.18266815952309e-06
-3.15972936465142e-05
-2.22886958169647e-05
-1.51464664797761e-05
9.2740320119058e-06
-1.32199359997424e-05
-9.21750028228865e-06
-2.28807604855575e-05
-1.49309279541199e-05
-3.3731485814762e-05
-7.82944402658995e-06
-1.39500489201299e-05
-1.07046522340877e-05
-1.95691354459813e-07
-1.85459679994029e-05
-5.58485541779584e-06
-3.55223914147809e-05
-2.88485279916858e-06
-3.0418896123494e-05
-3.3792699554516e-05
-3.01395312249479e-06
-1.39885472917867e-06
-1.14304145245157e-05
-2.07583104242077e-05
-2.18299634682408e-05
-3.45300789194945e-05
-2.15784934014149e-05
-1.75694807927149e-05
-1.50678640473893e-05
-2.01400899402887e-05
-4.55620299938411e-05
-3.19315005076923e-06
5.95247734837128e-06
1.00672927418665e-05
2.38190199161505e-07
-2.14690750352968e-05
-9.81480646783277e-06
-4.37278129672038e-05
-2.57259549113801e-05
-4.35732702639389e-06
-3.78892335798468e-05
-1.80499866164038e-05
-2.92120059404796e-05
-1.63879068739183e-05
-3.54459919813798e-05
-1.26823104629355e-05
-2.03955765535921e-05
-2.35523789832062e-05
-4.18214174524822e-05
-4.51117190309682e-05
-2.25133909161795e-05
-1.89563742022911e-05
-2.09251792288947e-05
-2.87865875662364e-05
-3.71933483584605e-06
-3.96853630819762e-06
-3.62662899441143e-05
-1.80855162354691e-05
-3.11017526647677e-05
-1.46614027241205e-05
2.42552089235109e-07
-2.44692036265368e-05
-1.25578836598718e-05
-4.27932649675352e-05
-2.38203366657147e-05
-3.39237380149259e-05
-2.64904261899775e-05
-2.0286061935234e-05
-1.66834515724903e-07
-2.41004148078335e-05
-2.16354626855777e-05
-5.14403432068994e-05
-3.1354946109813e-05
-2.51093524724015e-05
-3.4975770806955e-05
-2.29164445330241e-05
-2.91399492065853e-05
-1.2268458671048e-05
-9.51844518935172e-06
-1.7454783046671e-05
-1.24162775094735e-05
-2.82675368085707e-05
-1.26609929423692e-05
-1.90258300664441e-05
-1.40579779397337e-05
-1.37308737639252e-05
-2.90060093070168e-05
-3.15840857251014e-05
-2.47206909284759e-05
-5.04122533012995e-06
-2.24875061194484e-05
-4.32718742931325e-05
-2.18153833901349e-05
-5.1090140287156e-06
-2.18343350297689e-05
-3.18780551762086e-05
-4.06949511472833e-05
-3.2809211845663e-05
-2.31119150001385e-05
-1.63735950586106e-05
-2.30580630998803e-06
-2.04926976402759e-05
-4.00391070255577e-05
-2.65609788679733e-05
-3.25288512832179e-05
-2.83595246630719e-05
-3.17554480896182e-05
-2.25221870701269e-05
-3.29978197163649e-05
-1.47944940161476e-05
-3.78786182223619e-05
-2.51527431684866e-05
-1.95232793291953e-05
-7.13883711223255e-06
-2.11690796891625e-05
-4.14768887695802e-05
-2.7900056870546e-05
-2.42270523298435e-05
-1.51206530056332e-05
-1.01978291094452e-05
-1.79675787330546e-05
-5.04246644337309e-06
-2.72238148170831e-07
-2.07562190996132e-05
-2.31315634334219e-05
-2.12069563015964e-05
-2.01989730678787e-05
-3.99029705797552e-05
-3.20621603931338e-05
-1.70489963748508e-05
-2.16511443253836e-05
-3.19079121212406e-05
-1.26667321390878e-05
-2.34442586669386e-05
-2.45663996538608e-05
-1.77105565579978e-05
-3.03967467675392e-05
-1.53376762100886e-05
3.10094298115396e-06
-2.61611332980422e-05
-2.01533234599511e-05
4.20252964193567e-07
-2.45751325082977e-05
-3.27058113012819e-05
-2.4734006309405e-05
-1.1764146225239e-05
-1.19536530935786e-05
-2.90441242861144e-05
-1.88324864212707e-05
-2.21920801229594e-05
-1.7899266307417e-05
-3.35919284209329e-05
-6.73501259420972e-05
-6.4937104608596e-06
-3.46359484029633e-05
-4.9724151739392e-06
-2.94831784162405e-05
1.09603728791712e-05
-3.33538813707776e-05
-2.15631384884222e-05
-3.1483494195916e-05
-1.41801368577771e-05
-8.25785403934843e-07
-2.42135021811047e-05
-3.12604353834081e-05
-2.70401566794778e-05
-3.38333942950485e-05
-2.32128539018937e-05
-1.65831604653672e-05
-1.08995458677006e-05
-1.57404111628782e-05
-1.36736119836908e-05
-3.66407291761816e-05
-2.84026928547212e-05
-2.86299832404208e-05
-1.14995171796306e-05
-3.09217313109279e-05
-3.11263564443865e-06
-3.30334034645534e-06
-2.48112444805268e-05
-1.65591138031544e-05
-9.9645416550491e-06
-2.47685879436236e-05
-3.22668527856703e-05
-1.37633315658465e-05
-2.24805649747714e-05
-3.80699457851359e-05
-3.21898958910937e-05
-1.21731323105175e-05
-3.68019558832025e-05
-6.37978837790054e-06
-3.6952787236533e-06
-9.63392867048201e-06
-3.23293931232898e-05
-2.47664950620875e-05
-3.95075778623928e-05
-1.70508138458436e-05
-3.79107120691178e-05
-2.99549909026449e-05
-9.22978567394121e-06
-6.75542448076017e-06
-1.24134673466776e-05
-1.10156711229865e-05
-4.27029137725877e-05
-2.14449012587922e-05
-2.14757940870359e-05
-3.28028468396906e-05
-2.40145725279845e-05
-3.29110397885079e-05
-1.72830072294598e-05
-3.8794225367242e-05
-3.27152539736306e-05
-1.79105768787217e-05
-1.7222550845316e-05
-5.78120502515048e-06
-3.03235068115269e-05
-3.12102463634553e-05
-8.04726158307941e-07
-3.75957112774879e-05
8.33058811756319e-06
-1.23973952573561e-05
-3.39535333070736e-05
-1.74264677514791e-05
-1.78992519324681e-05
-2.38330436605485e-05
-2.56161654331247e-05
-1.5636135710338e-05
-1.95261979393376e-05
-3.85279578517249e-05
9.79370043094578e-06
-3.14742545263967e-05
-2.17490414295061e-05
-5.73300131088384e-05
-8.67581332130768e-06
9.59656033934354e-06
-2.89916534922913e-05
-2.49996755821689e-05
2.31691604153395e-06
-1.47932459741281e-05
-3.50859050403914e-05
-4.49061343386727e-06
-1.94920996466287e-05
-2.48151420276924e-05
-4.03088461836522e-06
-2.29790347297991e-05
-2.95277615361592e-05
-1.25857046124575e-05
-2.8971882459068e-05
-1.78331548317092e-05
-3.15369082148834e-05
-2.82291474848731e-05
-2.45102828957162e-05
-2.44347119582092e-05
-2.97973224378435e-05
-1.61163858044702e-05
-2.67223402101044e-05
-1.09001744901008e-05
-2.72254517740957e-05
-3.40986504937025e-05
-1.32196364361063e-05
-2.15825013432971e-05
-3.47362956248478e-05
-2.72748282701008e-05
-2.11599094475618e-06
-2.55012579527872e-05
-1.91746502350321e-05
-1.45767474902805e-05
-2.18639414031081e-05
-1.95464952128956e-05
-6.7081039088638e-06
-1.9030982889051e-05
-4.02147452515607e-05
-3.48801350749503e-05
-4.10275764262676e-05
-3.10760516394054e-05
6.3244725138705e-06
-4.05566737557769e-05
2.71500605578917e-06
-9.14876989865187e-06
-3.42003507655753e-06
-1.61268556124724e-05
-3.95414079116924e-05
-3.93415450294448e-05
-3.76544852626814e-05
-2.14790721472139e-05
-3.17617613895595e-05
-3.45766685357444e-05
-1.21428519873425e-05
-3.61366807839194e-05
-2.80778562900189e-05
-3.85062489593702e-05
-3.46433483226549e-05
-5.61623048217442e-06
-8.13003918156086e-06
-1.17835480147193e-05
-2.0356964370792e-06
-1.57356416476493e-05
-4.52770485351184e-05
-2.18792186616364e-05
-1.55912131564071e-05
-3.67964758124596e-06
-4.81406068350632e-06
-9.05556981472056e-06
-1.42863255656422e-05
-3.39993810595699e-05
-1.27001804752144e-05
-2.54154446517274e-05
-2.09158990208221e-05
-3.54721281734338e-05
-2.46858361103571e-05
-1.35058560726694e-05
-1.88412102695543e-05
-2.10331536894448e-06
-2.19332731402588e-05
-2.32709535364122e-05
-1.30600246687509e-05
-2.18539834174971e-05
2.99906422129802e-06
-2.63835792734654e-05
-1.64099878697321e-05
-2.25552156002567e-05
-2.87949662905979e-05
-1.2130365454273e-06
-2.35428529677659e-05
-4.25782796501771e-05
-1.07801017133578e-05
-1.89584119167008e-05
-2.1855160469524e-05
-3.37539812888028e-05
-2.84512718439065e-05
6.91592649428837e-06
-8.97611024686262e-06
5.14041004105254e-06
-1.15869692701925e-05
-1.20997873088207e-05
-2.51040911416806e-05
-2.93498015941566e-05
-4.76470272658564e-05
-2.85754932341253e-05
-1.25185642450372e-06
-2.46573852641575e-05
-2.94991920252658e-05
-3.25476595531056e-05
-2.5239462335235e-05
-1.89046358972912e-05
-2.66355022454661e-05
-2.71547948798643e-05
-2.10780943411813e-05
-3.0664399401547e-05
-4.68640374045248e-05
-2.4142253733585e-05
-2.6397815905293e-05
-3.473878588801e-05
-3.05411281337167e-05
7.91201697004774e-07
-2.34545253542997e-05
-2.11057197988841e-05
-3.60305607961348e-05
-2.60494929842398e-05
-2.47932288533833e-05
-2.30894199874992e-05
-2.33071805375549e-05
-4.18870523288017e-05
-1.43402474445431e-05
-1.46053851816462e-05
-3.195965975176e-05
-1.33222651348596e-05
-1.74422787817521e-05
-1.03113413893521e-05
-3.45721704302215e-05
-2.08782115376034e-05
-2.52882571645792e-05
-3.22616082769063e-05
-3.43406396525852e-05
-9.15175990429734e-06
-2.5229804006383e-05
-4.03559569469143e-05
-2.18120345802052e-05
-2.21730232313897e-05
1.74045241962445e-06
-2.20997866804873e-05
-1.70764024354934e-05
-2.73328562461182e-05
-1.66750035301849e-05
-2.9312628429673e-05
-1.39009210793787e-05
-1.60818150733125e-05
-2.5981846695649e-05
-1.53340024893574e-05
-1.74964745805234e-05
-2.59490897648907e-05
-4.3082116340529e-05
-3.03956632144471e-05
-1.33749197742385e-05
-2.72616153065758e-05
-3.95619013267944e-05
-9.84534615229062e-06
-2.03765614285954e-05
-2.10507030576874e-05
-2.25491369487242e-05
-1.47360253759452e-05
-4.15223342828395e-05
-8.22417179940423e-06
-3.47146163682947e-05
-2.75530079481734e-05
-2.94748304319357e-05
1.89682516005768e-06
-3.07744744364014e-05
-2.16203322829861e-05
-1.26933208931879e-05
-2.46513341148668e-05
-1.82975822983905e-05
-1.57248863842883e-05
-9.44388308237601e-06
-2.86340880148529e-05
-2.57020087930283e-05
-2.45516107423283e-05
-2.02522405752878e-05
-1.83255751225557e-05
-4.49222197410758e-05
-3.12538434714402e-05
-2.79186287043612e-05
-2.69742028501041e-05
-2.18074474218467e-05
-3.48752817472093e-05
-2.97217049909372e-05
-3.97301701741049e-05
-3.2185430595545e-05
-3.52849997170717e-05
-3.48749801643105e-05
-5.8545178838505e-06
-9.266682743005e-06
-2.93241223023227e-06
-9.12336537048949e-06
-2.35423494650435e-05
-3.18440143441997e-05
-1.54821970282578e-05
-1.88309675956474e-05
-2.83201214203683e-05
-1.3614537257272e-05
-3.96675041271818e-05
-3.93767735041522e-05
-7.42243197614723e-06
-6.71687925543435e-06
-1.86845355323459e-05
-4.43403790377824e-05
-4.74677579680781e-05
-3.06508681309631e-05
-2.51215109666201e-05
-3.49668700881638e-05
-1.59298143432191e-05
-1.0901622318953e-05
-1.35147366997452e-05
-2.85267928989646e-05
-3.32980067248309e-05
-3.15329960715471e-05
-2.51949417363729e-05
-4.40632647844651e-05
-2.79386026188527e-05
-1.87078862325072e-05
-2.30276616220867e-05
-2.13718750509137e-05
-2.90581356332295e-06
-1.86006962936595e-05
-2.31960568899572e-05
-2.64000914054834e-05
-1.81799288738649e-05
-2.2731501654144e-05
-9.47028006991634e-06
-1.49807993779392e-05
-2.51023437467713e-05
1.67688967386755e-06
-1.70848043352111e-05
-1.22017593202319e-05
-1.95083890806441e-05
-1.20269726905727e-05
-3.16731846265906e-05
-2.09387126598489e-05
-4.9206308824264e-05
-6.25719309432773e-06
-1.17156611200716e-05
-4.40107356907327e-05
-3.21667356654259e-05
-1.88969227758867e-05
-1.30160529495853e-05
-2.1064546448718e-05
-2.14047579914229e-05
-7.88247714601049e-07
-1.30564813928442e-05
-4.5786412122815e-06
-2.92308198564933e-05
-2.02267970984755e-05
-2.37210086983414e-05
-3.30011289745796e-06
-2.3128433102633e-05
-1.79720549519601e-05
-2.6469239240532e-05
1.76863398988547e-06
-3.02139777249892e-05
-1.48466583486342e-05
-2.8420592551175e-05
-1.34395474838152e-05
-2.10989293607385e-05
-1.80641467268683e-05
-1.5935449779398e-05
-1.11666314073124e-05
-4.26675250007559e-05
-2.66522700062829e-05
-2.55066569873266e-05
-2.54366965752962e-05
-1.98462220577232e-05
-4.18756571566218e-05
-4.1291883953901e-05
-3.05307947696861e-05
-3.479636636253e-05
-2.5258309518008e-05
-3.5653876704058e-05
6.66132475169362e-06
-1.81871900633605e-05
-3.79195421029169e-07
-2.75734131330721e-05
-3.21574689983183e-05
-3.04986321878269e-05
-3.31407697349602e-05
-1.9736307858786e-05
-2.80946011263106e-05
-1.76350769274394e-05
-3.42627229912109e-05
-2.57409530512941e-05
-7.67707222354042e-06
-2.04514660330863e-05
-2.88677566217608e-05
-3.42309346217511e-05
-1.05599990555929e-06
-2.16625965073438e-05
-4.44246407243122e-05
-3.06628025702492e-05
-2.15495960463159e-05
-2.74935982249657e-05
-3.30646952778535e-05
-2.39069161579565e-05
-2.72919850425127e-05
-2.13885655016474e-05
-1.63020269670013e-05
-2.79325178240159e-05
-2.27833948450881e-05
-2.84163637396243e-05
-8.14980211773666e-06
-2.47926007065221e-05
-3.87038073850739e-06
-1.4477808573353e-06
-2.16083464494774e-05
-2.23088300199901e-05
-4.01803225434921e-05
-2.00138402988374e-05
-1.29859984247853e-05
-1.47259416229091e-05
-1.81493652683731e-05
-1.65551020999921e-05
-1.56814506247569e-05
-2.39267058864649e-05
-4.00234605076473e-05
-4.67482430643719e-05
-2.49666968043195e-05
-2.74995964044683e-05
-2.02812722102846e-05
-2.67725027268537e-05
-1.84383542385482e-05
-1.38254191619276e-05
-1.38224233889413e-05
-1.79038556907869e-05
-1.72644450402408e-05
-4.25413780345213e-05
-9.99400607305021e-06
-1.38696024487079e-05
1.3796907593486e-06
-1.3866956789489e-05
-7.80978202252516e-06
-2.13630311507045e-05
-1.69433414453691e-06
-8.71464913298178e-06
-1.25612677505962e-05
5.70465937064214e-06
-8.93910482294392e-06
-3.79696129375169e-05
-2.29936605030526e-05
-3.63695139892268e-05
-2.06675458524799e-06
-3.305833097591e-05
-7.58675379932928e-06
-3.72234256871855e-05
-2.3549290500667e-05
-2.84545509405212e-06
-1.32768386066084e-06
-2.36091193814876e-05
-1.17093284961969e-05
-1.48342513574308e-05
-2.2977343824636e-05
-1.24362097640036e-05
-1.25555332712569e-05
-1.3537059413154e-05
-2.0856899363527e-05
-3.99378359446931e-05
-1.68087957693732e-05
-3.77173616067339e-05
-1.04162907251337e-05
-1.35285384352927e-06
-1.49057695019144e-05
-4.57494434330029e-05
-3.59832189139636e-05
-5.80383557755217e-06
-6.81361161633519e-06
-1.08005231852781e-05
-1.56759761646516e-05
-2.79100702963627e-05
-6.13814422444941e-06
-2.37298583867877e-05
-4.53899380142577e-05
-2.07664665803634e-05
-2.2239158129447e-05
-2.27000763062186e-05
-5.08901485741154e-07
-7.21883462777799e-06
-1.83361249909177e-05
-3.67701768023015e-05
-1.2892373113381e-05
-1.12846474645169e-05
-2.96778319904047e-05
-1.079815630754e-05
-2.02965414197177e-05
-1.92594269512713e-05
-6.91211395821627e-06
-2.12607626231359e-05
-3.37384047778471e-05
-1.49414687271521e-05
-3.05936483039379e-05
-2.10605868200177e-05
-2.63347085028902e-05
-5.03142850837984e-06
-3.42276217053101e-05
-1.09820480335901e-05
4.06337061371972e-06
-2.79813855737109e-05
-1.08967992450621e-05
-2.2950389012853e-05
-4.75225748982042e-05
-1.44320770079618e-05
-1.30543389101606e-05
-2.12510540271261e-05
-1.88372330326003e-05
-2.75895913710477e-05
-2.38180120144687e-05
-2.45780997681209e-05
-5.76790810806897e-06
-2.1453110820616e-05
-1.66890476665441e-05
-6.10934476213414e-06
-2.17847908547844e-05
-1.47406233514815e-05
-1.87237339488043e-05
-2.8499784825997e-05
-2.72969523078661e-05
-1.55034399803322e-05
-1.87014835663217e-05
-2.52645524336859e-05
-3.17832050656865e-05
-1.50802178103475e-05
-2.59794601417632e-05
-1.28312977261476e-05
-2.58941960490274e-05
-3.34387238591172e-05
-2.2921275041344e-05
-1.98889343231149e-05
-2.25236348804037e-05
-2.10055746241853e-05
6.12676417742548e-06
-1.91182495119961e-05
-2.4571322004011e-05
-1.76577718530817e-05
-2.63328828578425e-05
-2.54684007839541e-05
-3.00632756806685e-05
-3.0994672511633e-05
-2.52113814330507e-05
-2.29984217434872e-05
-1.75608655506639e-05
-3.59407196083098e-05
-6.73061793682438e-06
-1.25982475170508e-05
-1.37964593614334e-05
-1.9654576212349e-05
-2.39828867298563e-05
-1.95081158109382e-05
-1.79959413219148e-05
-1.52676101898761e-05
-2.73751492399643e-05
-3.56033292825104e-06
-7.74987306670274e-07
-2.88233445194917e-05
-1.75085825013861e-05
-2.47495814053548e-05
-2.5331762181323e-05
-2.32626831186414e-05
-4.51677767831306e-07
-1.23671472344097e-05
-1.19821135600304e-06
-1.55612441185625e-05
-3.15280419699465e-05
-2.65572247580116e-05
-4.87331354288039e-05
-1.69709880490905e-05
-2.96558792551111e-05
-3.38219731936027e-05
5.55961974436094e-06
-3.63581299180184e-05
-2.28511832818749e-05
-3.66980560464438e-05
-8.08505047626456e-06
-3.19381899546194e-05
-5.77297722280513e-06
-3.69955873893561e-05
-1.84692148143577e-05
-1.52038032079209e-05
-1.89824801940113e-05
-2.65040937753283e-05
-1.9917316455238e-05
2.49057811904136e-06
-1.60242761621333e-05
-3.86025612600892e-05
-2.79507294206158e-07
-2.82748324342481e-05
-1.74666633036925e-05
2.96194000372012e-06
-2.88242947642601e-05
-6.2488107502068e-06
-1.97525148549111e-05
-2.96542856162487e-05
-2.4513921810471e-05
-1.46401839817725e-05
-1.44083769454232e-05
-2.15455653781648e-05
-3.21941722026428e-05
-1.1046840915517e-05
-1.36554211975785e-05
-2.41101875091036e-05
-2.33227910793507e-05
-3.50488131560527e-07
-1.54073745285446e-05
-3.47233368542636e-05
-3.41260869182644e-05
-1.30733226956481e-05
-1.85051254076655e-05
-1.99931149355057e-06
-7.57295921375855e-06
-8.30946106444328e-06
-3.99483390974612e-05
-3.12927223768406e-05
-3.26612434404401e-05
-1.11815205005253e-05
-3.34048057482569e-05
-3.40313375423536e-05
-2.93057208778695e-05
-1.83489138390505e-05
-2.15233468356433e-05
-4.72603948983365e-05
-3.9703723106348e-05
-2.35163278927445e-05
-3.83051718410422e-05
-1.45875993810317e-05
-2.11219971881603e-05
-3.34749975182288e-05
-4.2031815783441e-06
-9.83673519833543e-06
-2.59315639010825e-05
-3.52005589214629e-05
-3.00062213097385e-05
-1.20089649744209e-06
-3.59809609729254e-05
-1.57288234751725e-05
-3.85617113862859e-05
-5.05427875142563e-07
-1.28811869370511e-05
-3.24532369512245e-05
-2.85299097463683e-05
-1.74078447390784e-05
-2.7368026731371e-05
-6.13865892297357e-06
-1.77807076106103e-05
-2.12238161564945e-05
-2.25264178185354e-05
-1.79523743073319e-05
-2.14928532462517e-05
1.39688551553271e-06
-3.95111917542801e-05
-4.34584415075235e-05
-3.70043912697927e-06
-1.1307105743582e-05
-5.03488938201936e-06
-2.26366840286971e-05
-1.39453801408749e-05
-2.99036309349767e-05
-2.15115541660485e-05
-3.46901206268411e-05
-3.41498935474291e-05
-1.43753349576782e-05
-1.04451264568049e-05
-3.32646662930673e-05
-2.24658564513011e-05
-1.24057702987214e-05
-3.77594150414464e-05
-2.22485126077451e-05
-1.26734369529261e-05
-4.07500674721845e-06
-2.47903955442177e-05
-4.3051822305364e-05
-2.04062490583355e-05
7.71022575954069e-06
-3.33359746619467e-05
-9.85423096676206e-06
-1.65195166609279e-05
-2.91890613552951e-05
-1.10605465614784e-05
-1.10836262592749e-05
-4.99896776299775e-08
-1.4881240423289e-06
-1.51051759519179e-05
-1.88305145580816e-05
-4.34684242634883e-05
-2.42300410375794e-05
-6.79861378122135e-06
-2.44943601957791e-05
-7.67925373503396e-06
-7.38826775910015e-06
-1.94904416470861e-05
-1.74853358339793e-05
-1.53566688854742e-05
-2.4436966762273e-05
-2.3938383439237e-07
-4.5022504701806e-05
-1.51782373791502e-05
-9.32920001937958e-07
-7.88203834546527e-06
-3.14706466989126e-05
-3.30676179879927e-05
-2.5006881644972e-05
-3.42734144593958e-05
-6.27918698956022e-06
-1.5647473090271e-05
-3.11623894967058e-06
-7.73276946070965e-06
-5.27788166841868e-07
-3.92774535159937e-05
-3.02975087878595e-05
-3.03860231234863e-05
-3.73481620213134e-05
-2.58582793480302e-05
-2.768599589878e-05
-1.08504684508862e-05
-3.03284096574527e-05
-5.07760537032381e-05
-3.35435874653805e-05
-2.95900742704751e-05
-2.83037316046967e-05
-2.22790048410499e-05
-4.93771605461354e-05
-2.51373727019313e-05
-2.43342144413556e-05
-2.2345616141901e-05
-2.52697655947664e-05
-3.10414907595551e-05
-2.39642203144137e-05
-2.89260053740249e-05
-3.18781183449885e-05
-2.75730117344658e-05
5.02130433477338e-06
-3.40392887923912e-05
-1.1181644849605e-05
-3.67563757974439e-06
-1.16878862958973e-05
-3.75046922860522e-05
-6.53579351541212e-06
-1.9630662962274e-05
-2.07685174530099e-05
4.29637364090943e-06
-3.83975808510636e-06
-3.07797634513284e-05
-1.82868286864237e-05
-1.61826256333038e-05
-2.4126207472592e-05
6.45214366743131e-06
-3.10808211696832e-05
8.62008724367997e-06
-3.19028577655329e-06
-2.21502057045089e-05
-2.91627502950216e-05
-3.46968444503924e-05
-2.66008108455223e-05
-1.20760527019414e-05
-2.29566411674112e-05
-3.00610466600317e-05
-2.21725698812503e-05
-2.52062923384544e-05
-2.34331252884586e-05
-3.25894811483044e-05
-2.4718340077886e-05
-4.03421345630787e-05
-2.47781929042849e-05
-2.89799125655382e-05
-2.24891726292265e-05
-2.46644154580924e-05
-4.0665574903436e-06
6.78664375794907e-07
-2.72378087407966e-05
-5.48246143914369e-05
-2.70424438909446e-05
-1.70682929473316e-05
-2.42209994081225e-05
-2.98895134467723e-05
-3.35833862050158e-05
-1.19984248042239e-05
-1.77826151983554e-05
-1.11956683728085e-05
-3.52416447533347e-05
-3.36963550803174e-05
-1.55814594098435e-05
-1.99327246423949e-05
-1.08112117305664e-05
-1.83688785044563e-05
-1.12373422368136e-05
-3.06491300797268e-05
-1.18246311448688e-05
-9.77516308997751e-06
-1.79267881516411e-05
-3.63461583238753e-05
-3.76894969069494e-06
-2.26604611766921e-05
-3.41512073510627e-05
-2.53721663364689e-05
-2.04354568263733e-05
-1.57685910283262e-05
-1.89483056284965e-05
-1.2657193764596e-05
-1.93341190850389e-05
6.61273177723635e-06
-2.30698545543717e-05
-3.60842154278847e-05
-2.66193183223929e-05
-1.70954124372685e-05
-3.03385567257857e-06
-3.18791440519886e-05
3.59551759488362e-06
-8.87129597357653e-06
-1.24450549853011e-05
-3.26710150406096e-05
-2.95777749560768e-05
-2.33449015956668e-05
-1.27190884420907e-05
-1.82039296984073e-05
-2.6266932046535e-05
-4.13501656678982e-06
1.67921700911391e-05
-2.02154380252612e-05
-4.16457355730794e-05
-3.70436977912172e-05
-2.17100039561946e-05
-2.68584667526418e-05
-2.60327878497225e-05
-1.21381887612915e-05
1.63281776223183e-06
-2.415721589843e-05
-2.29707980922583e-05
3.7385318586524e-06
-6.42260453221882e-06
-4.58382831682522e-05
-1.93218822844385e-05
-1.43617292240053e-05
-3.51259291256454e-05
-1.85480095963495e-05
-8.42249492871465e-06
-3.17327848566597e-05
1.2640813845073e-05
9.57577559041447e-07
-1.58068502721483e-05
-2.12693982789176e-05
-7.57278484220497e-06
-2.03802287360208e-05
-2.86978022665808e-05
-1.90645930615646e-05
-6.34519034763896e-07
-3.36016264696856e-05
-2.04917449745949e-05
-2.94929952001471e-05
-2.57723707054312e-05
-3.03141367622985e-05
-3.62308172860545e-05
-1.29966172496318e-05
-5.26150568911777e-06
-3.7328279187689e-05
-2.88806110009927e-05
-1.12118910093227e-05
-5.61938449688713e-06
-4.35540204357975e-06
-1.20128782140715e-05
-3.73224350868145e-05
-1.5777467250516e-05
-2.42210150543084e-05
-3.79310472982196e-05
-2.4181790470656e-05
-1.01809466484451e-05
-1.04684348885016e-05
-5.24725910678599e-06
-1.64569222824744e-05
-2.6804987738422e-05
-1.57960320510734e-05
-4.7247494432536e-05
-6.18936695729557e-06
-1.39134510998242e-05
-2.3447021601228e-05
-1.03385981306981e-05
-1.74314401161172e-05
-1.76392304746992e-05
-2.9434134324459e-05
-3.704772614275e-05
-1.6537234126805e-05
-1.03572896101356e-05
-1.63852906195442e-05
7.46487826449853e-06
-3.95605391209555e-05
-2.13145267469158e-05
-8.6794363109301e-07
-3.09176033909995e-05
-3.25472390788088e-05
-3.35218296865462e-05
-1.86054844756111e-05
-8.80227401182707e-06
-3.3535803466312e-05
-1.90154542053855e-05
-1.17015605368983e-06
-3.7179289990053e-05
-6.53319029668125e-06
-2.65826707490722e-05
-3.11295459884528e-05
-1.55602596254758e-05
-2.96974966274164e-05
2.65107135256626e-05
-3.9131472394718e-05
-1.23267219060872e-05
-3.57825926926416e-05
-1.30360698549201e-05
-3.89028713617443e-05
9.37538577192685e-06
-9.49280657861916e-06
-1.26259042511991e-05
-2.87207868635208e-05
-3.41226568547216e-05
-2.82830562903553e-05
-2.0986584604565e-05
-3.88177033919927e-05
-3.75237761097271e-05
-2.84862122492258e-05
-2.81313029839316e-05
-2.15835837655972e-05
-1.62636474221785e-05
1.28679259038913e-06
-2.61287576080604e-05
-3.27702901449719e-05
-1.82668895134325e-05
7.67537733956573e-07
-1.16093200851904e-05
-1.01522523830119e-05
-1.25602745948278e-05
-1.14708560625824e-05
-6.86153181618926e-06
-3.13607994697962e-05
-2.93307447007905e-05
-2.38287549460913e-05
-2.57671444329098e-05
-1.40380680879278e-05
9.51692759769392e-07
-1.773735719979e-05
-8.77165397780849e-06
-3.19728364301447e-05
-2.41939701672513e-05
-2.36254864550649e-05
-3.4352389270109e-05
-8.54622443289262e-06
-2.36046601074157e-05
-2.50422437461955e-05
7.49813753092137e-06
-3.77649509973816e-05
-1.84554625296979e-05
-1.72520684445328e-05
-2.14476059178457e-05
-3.05640791166037e-05
-3.47654050719401e-05
-4.41424105181627e-06
-3.87427865924915e-05
-1.80420550923063e-05
-3.88385821922859e-07
-5.03657698342113e-05
-4.5744014747201e-05
-1.60955398292329e-05
-2.37711128811664e-05
-3.18745924020451e-05
-8.8287024743128e-06
-2.79310921959922e-05
-4.31762896847492e-06
-1.49488757982657e-05
-4.69209081774767e-05
-2.84604515400603e-05
-5.5890505057547e-06
-2.33977323215465e-05
-1.89911371339524e-05
-2.86320386970251e-05
-1.79762546347793e-05
-3.24548794985531e-06
-4.81082203748783e-05
2.86681238640687e-06
4.86167895845312e-06
4.39326158617617e-06
-2.02346406857518e-06
-3.26953370648202e-05
-1.91171152625912e-05
-3.29687154977018e-05
-3.41276045943668e-05
1.52754185910139e-05
-1.5306679829462e-05
-1.84528262332583e-05
-2.39480045814244e-05
-1.21282782098592e-05
-1.01868393350365e-05
-1.05187309794213e-05
-3.2769804913621e-05
-1.06708905644912e-05
-2.88783199790738e-05
-9.76601219709421e-06
-1.92571666726837e-05
-2.77353143305378e-05
-1.927126583461e-05
-2.45903208283192e-05
-2.64299175479967e-05
-7.56879940404454e-06
-2.7994819017424e-05
-1.52790729415581e-05
-1.12058324548548e-05
-1.99983276796003e-05
-3.514880101089e-05
-2.24713354342208e-05
-1.59871223710453e-05
-3.76307573381527e-05
-2.11285678337719e-05
-2.5838684907905e-05
-2.6780043766156e-05
-5.8773017997098e-06
-3.75001536786947e-05
-3.41128672576768e-05
-5.06524257830158e-05
-3.39842930941712e-05
-3.2733910123086e-05
-1.63174756049171e-05
-4.27586885633963e-05
-7.0086108120433e-06
-3.49480962326804e-06
-3.1569074556261e-05
-1.87761816038231e-05
2.43449186730365e-06
-3.66079269828231e-05
-2.68810030211812e-05
-3.98497377886025e-05
-1.56724000593387e-05
-2.76091689040569e-05
-3.02325500246559e-05
-3.37619710539885e-05
-3.48336814945683e-05
-3.53869118414224e-05
-3.37492478600968e-06
-8.20147816314642e-06
-1.89328161827313e-05
-3.0738894909195e-05
5.537920915848e-07
-2.22202972262306e-05
-4.61106474872067e-05
2.5763076720077e-06
-3.24173913891055e-05
-3.15698636717821e-05
-1.89970292308644e-05
-2.44600304490179e-05
-2.07477516113093e-05
-2.08128879562917e-05
-2.43298702135625e-05
-2.62038382919886e-05
-1.95523884306734e-05
-1.09183186707755e-05
-2.03324425445778e-05
-3.2470694470082e-05
-1.12691856315717e-05
-2.19082403972334e-05
-2.00277962051006e-05
-3.12359192859446e-05
-2.2234402332712e-05
-3.5040489245843e-05
-1.64891903401652e-05
-1.52557439879562e-05
-2.15869203223338e-05
-1.89112423399179e-05
-3.93658912003749e-06
-2.16251578875669e-05
-3.12747222263049e-05
-2.19966422436609e-05
-6.95790265483647e-06
-3.32851180600331e-05
-1.52838966989048e-05
-2.8981360816745e-05
-2.38785034469414e-05
-2.84344131707499e-05
-1.24358275837429e-05
-1.18915264186064e-05
-2.32954948839781e-05
-3.4150922792172e-05
-9.92938549607976e-06
-3.09654073583024e-05
-1.93826744608674e-05
-2.00527336781196e-05
-9.41094547697623e-06
-1.54218047508437e-05
-9.07026476761195e-06
-2.85633146197228e-05
-2.26965708582303e-05
-4.96846419472979e-05
-4.0623201095557e-05
-3.07077519038786e-05
-1.4251206615397e-05
-1.00887496941424e-05
-2.20674035655845e-05
-1.89617336306017e-05
-3.84395888321806e-05
-4.02970692173996e-05
-2.41151124116348e-05
1.80956822528862e-05
-2.16112765333676e-05
-1.48851049092479e-05
-3.78131737813319e-05
-2.1450414127573e-05
-2.37287312833831e-06
-1.16250723299867e-05
-1.0689981624314e-05
-1.29874111216186e-05
-4.50512702210895e-06
-8.36790067834897e-06
-3.77136132865211e-05
-3.5600559847817e-05
-2.46033091733531e-05
-5.38081880825896e-06
-2.60266577607586e-05
-1.95500579587248e-05
5.52059708313828e-07
-3.69183821655622e-05
-3.91161122848622e-05
-5.8109073700813e-06
-1.78373200368685e-05
-4.59955745174875e-05
-2.37463766506513e-05
-1.82759188841862e-05
-3.16179930536803e-05
-1.41794706517584e-05
-1.39131201696723e-05
-1.89328530972755e-05
-1.1834173230059e-05
-3.30798931328534e-05
-2.58939794422435e-05
-9.63925201670284e-06
-1.20658808088823e-05
-7.7355852826294e-07
-2.85614192817741e-05
-1.76311425454305e-05
-2.45513093870559e-05
-1.95853407865519e-05
-3.52668720045278e-05
-2.84807434978012e-05
-3.3495289328629e-05
-4.04051905988105e-05
-1.95754656077585e-05
-2.76245270295318e-05
-3.13849711552335e-05
-3.55716534774565e-05
-1.78184797233826e-05
-2.11472521935174e-05
-3.91385616528874e-05
-2.46500035388248e-05
-3.35089944131874e-05
1.29907745292684e-05
-1.37425506151507e-05
-1.11204960321042e-05
-3.95762280822753e-05
-8.10179164545855e-06
9.70618069045654e-06
-3.86245955297685e-06
-1.7390253067531e-05
-5.71158007889498e-06
-1.64297794669692e-05
-3.78565495867698e-05
-2.82457124146114e-05
-7.65730879210311e-06
-2.07497760322121e-05
-2.66803543048751e-05
-2.52865778213266e-05
-2.75522809432353e-05
-2.75841109062906e-05
-9.63575044059862e-06
-1.41060973499481e-05
-1.20697087651455e-05
-1.13523634974148e-05
-5.72365333223247e-06
-3.08699642910758e-05
-2.82281119037933e-05
-1.85367837736939e-05
-1.74541699502207e-05
-1.24546047495224e-05
-2.38935851951346e-05
-2.32784559821669e-05
-1.77997214684958e-05
-1.03914861069155e-06
-2.81321024362945e-05
-2.07736292504539e-05
-3.73093804451995e-05
-2.66358373093073e-05
-1.45097888979006e-05
-3.46353336888993e-05
-4.86324898615479e-05
-6.15382840366879e-06
-2.5064570422813e-05
-2.5087137494679e-05
-2.39994376802768e-05
-2.83274476813621e-05
-3.99499080474983e-05
-1.60582009818954e-05
-1.84043044252197e-05
-2.86525860694409e-05
-1.96253439191896e-05
-2.91041110030328e-05
-3.84727212852918e-05
-1.24009135569847e-05
-7.34219607399631e-07
-8.34104399513118e-06
-3.11851826398524e-06
-1.71502834423859e-05
-3.08324222075072e-05
-1.14148626160765e-06
-2.14153121151936e-05
-2.32560584907649e-05
5.15766566780834e-06
-1.28577110805045e-05
-6.64357405834115e-06
-3.5898938666437e-05
-8.12163125229747e-06
-2.53473636072697e-05
-1.02173066053349e-05
-2.60112909749866e-05
-2.46864714844625e-05
-4.38571233060777e-05
-2.12169791926477e-05
-2.89929783158865e-05
-1.06006114174763e-05
-2.23325810131561e-05
-2.40828608800536e-05
-1.91543664889488e-05
-3.43496722051997e-05
-9.71433373504505e-06
-3.65850556368109e-06
-2.35811436524556e-05
-1.41916379909423e-05
-2.86153778391645e-05
-1.96166701972787e-05
-1.24841632171009e-05
-3.44331358880522e-05
-1.95341455938559e-05
3.36397641857052e-06
-2.37977441150251e-05
-3.49627387472814e-05
-3.31585851573971e-05
-5.56772409937917e-06
-1.04719134183336e-05
-8.61227911896022e-06
-3.56608869256215e-05
-1.13108368274872e-05
-1.47555417685279e-05
-1.94057850960406e-05
-3.17387113440494e-05
-3.1781810464674e-05
-7.68378233015968e-06
-2.54082223162981e-05
-1.78155686978676e-05
-2.30884080968305e-05
-2.12543738655122e-05
-1.3513748460413e-05
-3.16836762989011e-05
-1.32029092809093e-05
-2.57195569573528e-05
-9.33182310157049e-06
-3.84898968991171e-05
5.43625720191671e-06
-2.8902809816743e-05
-1.40002072481612e-05
-1.74030853878742e-05
-1.680568402067e-05
-9.51619764570046e-06
-3.76034261145071e-05
-4.7033349822663e-05
-2.0166636805587e-05
-3.81732836659085e-05
-2.36396832678976e-05
-2.1832483609179e-05
-1.51236785233728e-05
-1.1927678094047e-05
-2.02706279266561e-05
-8.83892590955797e-06
-3.16436039053676e-05
-1.69199980635851e-05
-1.29234937338646e-06
-2.3382578700505e-05
-1.09110939345145e-05
-1.99013753172757e-05
-8.70905757324857e-06
-8.94152759032888e-06
-9.06627055384062e-06
-2.18311957653607e-05
-3.43332002676902e-05
-1.67664523945197e-05
-2.71267816912053e-05
-3.19902647920363e-05
-1.49704037500395e-05
-1.46719392367297e-05
-1.63083773723626e-05
-2.9413023793303e-05
-8.70433446816313e-06
-1.86387273562315e-05
-6.67033283652403e-06
-2.54638893791141e-05
-1.26228380766249e-07
-1.12249477721355e-05
-1.08524705189174e-05
-1.2449495067061e-05
4.68229476237045e-06
-1.41085663965184e-05
-2.47516498687808e-05
-1.05472174807648e-05
2.98751951990464e-07
-2.57789121064096e-05
-3.36886676090924e-05
8.35960668330708e-06
-1.30584640715243e-05
-8.15430922927527e-06
8.3217937001984e-06
-1.08673903324421e-05
-1.75195096155295e-05
-1.72466722934524e-06
-4.2820555149487e-05
-1.68071637924027e-05
-1.11165532042953e-05
-3.8068198680581e-05
-3.63279677744305e-05
-3.82997996326749e-05
-2.18809076323536e-05
-1.48355520447539e-05
-6.84433181816488e-06
-3.57743300664733e-05
-2.11206550696519e-05
-3.49791470204619e-05
-2.29639944014666e-05
-3.99378352552217e-05
-2.21038560968034e-05
-1.31238018837378e-05
-1.55743862539928e-05
-3.93689836894933e-05
-3.120515982234e-05
-9.17267713354672e-06
-3.1851752674669e-05
-1.15101623529489e-05
-2.48307162355253e-05
-9.51525970763491e-06
-2.402561399467e-05
-1.62821225177782e-05
-7.39235921709805e-06
-1.90501816844232e-05
-1.25978635658379e-05
-3.47616744644512e-05
-1.69276792699444e-05
-1.80978631047705e-05
-1.15409924873304e-05
-2.44544881644085e-05
-9.09170760519042e-06
-4.30331230344986e-05
-2.04927097159864e-05
-2.08002859994703e-05
-2.22611359439103e-05
-3.70874590166374e-05
-3.65309906189381e-05
-3.52596073591099e-05
-2.48728617898238e-05
-1.09979889531781e-05
-2.21436506462676e-05
-2.45256784716958e-05
-1.40741414832085e-05
-2.25434979086018e-05
-3.11596115135786e-05
-3.46942618093126e-05
-3.05308342665853e-05
-2.38696056399975e-05
-7.65403988032335e-06
-2.82083596894996e-05
7.95316863646793e-06
-1.14003427853464e-05
-8.91595804238488e-08
-2.2052084096188e-05
-2.22920905367344e-05
-3.48657934374995e-05
-5.78717903971398e-06
-4.3461365638389e-06
-2.11211505207765e-05
-2.89497415417901e-05
-5.60214302066839e-06
-3.2920897675235e-05
-3.41852556076339e-05
-3.12825983437238e-05
-2.28918735748461e-05
-2.04320758783892e-05
-2.14187391044811e-05
-2.30535795774971e-05
-2.42678172541952e-05
-4.65312230190499e-06
-4.3403164497732e-05
-1.43301858557593e-05
-2.71141706679411e-05
-4.16206678969492e-06
-1.16006304661246e-05
-1.0912327693079e-05
-1.84015987854884e-05
-2.68374432799261e-05
-1.86046440742904e-05
-1.07923833957542e-05
-2.51195926667551e-05
-1.52826441124175e-05
-3.12235436916941e-05
-9.59654671985621e-07
-1.83612010032664e-05
-3.25237983703402e-05
-2.79635395379099e-05
-1.30021351898818e-06
-5.51867295233216e-06
-3.43863989391729e-05
-4.02771666152859e-05
-2.79434531451157e-05
-2.72437247385583e-05
-3.26445684087119e-05
-2.29523842668222e-05
-2.29259771005897e-05
-8.65266416288446e-06
-8.0920482667769e-06
-1.13345363202572e-05
-2.21786903867873e-05
-2.60238076047169e-05
-2.7610845731521e-05
-3.38293560179068e-05
-1.81315924330036e-05
-2.51887635233812e-05
8.15199923691158e-06
-2.21151172157832e-05
-2.10071250507067e-05
-1.01266321349891e-05
1.00703071788056e-05
-1.68493284527139e-05
-3.53233270350397e-05
-2.51040968962748e-05
-1.1675120847481e-05
-3.14652338993842e-05
-1.81382615286632e-05
-3.85078995565397e-05
-1.97100654703202e-05
-4.71823132368997e-06
-7.42685402912392e-06
-3.60908963151619e-06
-1.47132502890052e-07
-1.78350747736327e-05
-2.80106690350638e-05
-2.42074947296554e-05
-2.83500933583563e-05
-2.02629024653388e-05
-1.03754014889059e-05
-2.13017496110027e-05
-1.74072746419271e-05
-1.99707153746115e-05
-5.87946852053903e-06
-8.33459480729757e-06
-5.85375379925002e-06
-1.57481373849201e-05
-1.33845800220211e-05
-3.81213130644757e-05
-3.15685079264612e-05
-3.2940247928882e-05
1.43186028220262e-05
-1.28122772441827e-05
-2.7480499015811e-05
-3.17824965068437e-05
-9.53690322408692e-06
-3.56084432772186e-05
-2.59869015187207e-05
-2.33187811291773e-05
-2.97960617354407e-05
-2.59520922911312e-05
-1.4570651777167e-05
-1.89550096239652e-05
-2.90446894064737e-05
-8.88857836752069e-06
-2.24026976972273e-06
-1.4130290553064e-05
-1.32537518910623e-05
-5.92151297916833e-06
1.97486036779694e-06
-2.30005510233824e-05
-1.64406338370052e-05
-6.42100200109003e-06
-2.35632954768732e-05
-2.18786879501825e-05
-3.12224651011151e-05
-4.76713093479522e-08
2.74692151927699e-06
-2.46033310807758e-05
-2.19367407590885e-05
-2.57865971768602e-05
-2.15175494549664e-05
-4.67894635882752e-05
-4.11587752280517e-05
-3.86301136743427e-05
-2.98253696338707e-05
5.55334210367359e-07
-1.27450664224396e-05
-2.98235645930841e-05
-3.01663457193494e-05
-3.96047270891228e-05
-3.02833571628866e-05
-8.88545092293682e-06
-2.44330351730913e-05
-2.13340545711963e-05
-1.88203844991777e-05
-3.19741264679051e-05
-2.25826300214472e-05
-3.69345548763081e-05
-4.22329142887346e-05
-1.26561769179907e-05
-1.11107933702302e-05
-3.43270718198516e-05
-5.15963225456084e-05
-7.65126466847495e-06
-3.04110524057275e-05
-3.20222528266072e-05
-2.73647086746065e-05
-2.75519649361592e-05
-8.69063125130961e-06
-1.59236477737894e-05
-1.10619498030099e-05
-2.32109890334291e-05
-2.92749886591294e-05
-3.76666330152284e-05
-3.97525876483206e-05
1.78064854773726e-05
-3.1600681381619e-05
-2.09614275103417e-05
-1.00549839628336e-05
-2.920997756766e-05
-1.84609905591656e-05
-1.91459604865958e-05
-5.01476472878197e-06
-2.45368269419549e-05
-1.06682076324518e-05
-1.41830114682681e-05
-1.30091049109067e-05
-1.15283393264836e-05
-8.23895936536397e-06
9.5701106961026e-06
-2.95840421557563e-05
-1.47617916475467e-05
-7.56824055264566e-06
-3.72493111573121e-05
-2.27406298730074e-05
-1.1152715802362e-05
-3.98293639818366e-05
-1.59169528110146e-05
-1.15048925734917e-05
-3.1814724036109e-05
-3.13450064112272e-05
-3.98839361157972e-05
-1.53423916729516e-05
-2.7750079287745e-05
-1.5788751724873e-05
-3.17754131531653e-05
-2.86417967302201e-05
-2.23041520786969e-05
-1.36623635397257e-05
-5.58284568968082e-06
-2.44805997418754e-05
-3.07368277220584e-05
-6.08640688527391e-06
-1.92877436371731e-05
-5.48947131076678e-07
-3.60387828504902e-05
-1.44268635813878e-05
-2.15635340299547e-05
-2.6310481370493e-05
-1.63436961736928e-05
-1.89417894637586e-05
-2.04102842884027e-05
-1.12872768795218e-05
-1.78155836476221e-05
-1.46496215731498e-05
-2.07815737514635e-05
-5.84869310943365e-06
-2.3888571725144e-05
-1.58588528612504e-05
-6.83560050097567e-06
-1.02567165175038e-05
-2.55886586207034e-05
-3.24928152138e-05
-2.97997009188627e-05
-3.85146026359268e-05
-7.74465298962299e-06
-2.30252943722808e-05
-2.03091855986216e-05
-2.87640161606208e-05
-4.46061804741541e-05
-3.03375151740048e-05
-3.94449592192528e-05
-2.42988610243424e-05
-2.23679771356532e-05
-2.9590084122834e-05
-2.46631168817878e-05
-1.77853031429112e-05
-3.07653306032856e-05
-1.21279646341846e-05
-3.29049763658595e-05
-3.64938790944324e-05
-4.69774698599653e-05
-2.45530738840767e-05
-1.3656704551001e-05
-3.26070214276914e-06
-1.77891901931788e-05
-3.66149217116306e-05
-2.72385171076629e-05
-2.5915228294298e-05
-1.75865865221913e-05
-3.36180059250065e-05
-2.93220190369892e-05
-3.72450707950735e-05
2.04109336469439e-05
-3.14853571930773e-05
-3.04139550189766e-05
-3.17951247772309e-05
-9.81213185105589e-06
-1.19435269619596e-05
-1.2646836858567e-05
-2.41749414023359e-05
-3.18978245535165e-05
-1.76891047206137e-05
-2.7398637281887e-05
-1.72598931363555e-05
-2.60128187752826e-05
-2.97188089374285e-05
-3.46813023605879e-05
-4.1162196428244e-05
-1.74388390803435e-05
1.63198011612498e-05
-2.9796282341231e-06
1.75738349439648e-05
-9.7525781513954e-06
-2.60085030763023e-05
-1.74700431123529e-05
-2.86205444378979e-05
-5.33353921074757e-06
-1.1273419198055e-05
-1.75803887683364e-05
-6.71157590811959e-06
-3.06904080860907e-05
-1.27414681461555e-05
-1.42680676488651e-05
-2.57296992888902e-05
-1.88480252409006e-05
-1.13268353906946e-05
-2.17805697861141e-05
-4.98664609177386e-05
-2.63036940929724e-05
-3.09513323312037e-05
-3.42848536148228e-05
-2.10448323767214e-05
-2.9273788809052e-05
-9.332082122496e-06
-3.41524161902838e-06
-3.06764501333842e-05
-3.54281660277447e-05
-1.40382873571115e-05
-2.55142233059218e-05
-1.43521387475518e-05
-2.25556741533153e-05
-6.80036995438506e-06
-2.11290975784844e-05
-2.20933357983471e-05
-2.4906906407988e-05
-2.54610681291829e-05
-1.30683309359821e-05
-1.34032298049045e-05
-2.09873405002581e-05
7.25840988335498e-06
-3.83603281522328e-05
-2.67245809043101e-05
-1.64692415231761e-05
-2.15991092258093e-05
5.95828095585932e-06
-2.75102350215064e-05
-1.91237985253152e-05
-2.21685074850876e-05
-1.06219000094445e-05
-2.91892093378839e-05
-2.41366748903179e-05
-3.65728825119341e-05
-4.65248426776796e-05
-8.78896695194768e-06
-3.03411369713116e-05
-2.99093315679651e-05
-2.54906476052558e-06
-3.66219261619033e-05
-3.50068560611471e-05
-1.95611640962576e-05
-2.42848006559202e-05
4.40466148577503e-06
-3.19657881704193e-05
-2.97460574253684e-05
-2.78974539832884e-05
-3.51467472745387e-05
-3.20034767716064e-05
-2.09112865609016e-05
-2.76081093164681e-05
-1.57838991893842e-05
-2.15161300548786e-05
-1.97821365959667e-05
8.73915489131302e-06
-1.34097711029261e-05
-8.69251980036346e-06
-4.4175151730587e-05
-1.70009884341381e-05
-2.34595566601025e-05
-2.09123519489803e-05
-9.08059190915676e-06
-1.60274861265917e-05
-3.87039527659427e-05
-3.82811462016229e-06
-4.57207657462158e-06
-2.66458981019234e-05
-1.81692385009585e-05
-1.6394668123535e-05
-2.94996355741083e-05
-1.30214082364939e-05
-3.43166134293789e-05
-1.28780692511029e-05
-3.17961138052514e-05
8.43595321186579e-06
-1.23429767504954e-05
-1.9241548775953e-05
-1.0604771697373e-05
-2.12258451334708e-05
-2.80173729726429e-05
-1.25160032850753e-06
-5.04597722840286e-05
-2.42565813404363e-05
-1.57191983532318e-05
-2.73500963045391e-06
-2.4161054871113e-05
-4.39288093549786e-05
-3.46509342364529e-07
-2.68719339721929e-05
-2.94715526525913e-05
-2.17703011060321e-05
-2.48482356196781e-05
-2.05594603759414e-05
-7.97583840764183e-06
-3.03108698529918e-05
-2.22797160666234e-05
-1.61473309913001e-05
-1.8352192542246e-05
-1.68830089237336e-05
-1.76836457851921e-05
-1.94680557071176e-05
-1.61827813215604e-05
-1.03248118499846e-05
-1.76997164204825e-05
-2.11872521858875e-05
-3.18389850916216e-05
-2.14497213094269e-05
-3.56700374275475e-05
-4.13545699693608e-05
-2.31375816887117e-05
-8.41781534504477e-06
-2.4788968769011e-05
-2.45574425948329e-05
-9.11609460134444e-07
-2.7266559716744e-05
-1.42503778503771e-05
-3.11834154913297e-05
-2.73701463521154e-05
-2.03437592099375e-05
-1.9082695581637e-05
-1.32974037840506e-05
-3.2344763509065e-05
-2.86028720251574e-05
-8.34391882164411e-06
-1.77957518755944e-05
-2.91561684331313e-05
2.61875806388481e-06
-4.52968391091599e-05
-2.45270221469434e-05
-8.65644090064479e-06
-1.34786298416213e-05
-2.27642409959697e-05
-3.06736106755341e-05
-2.03690378809271e-05
-2.84412508942828e-05
-4.94525589234424e-05
-6.30841499688772e-05
-1.76107218234362e-05
-1.9291771569462e-05
-2.27420545327312e-05
-2.77258699171083e-05
-2.07994966232706e-05
-3.40848006516947e-05
5.1303654166645e-06
-3.20737838429278e-05
6.41320236347203e-06
-5.6879301754345e-06
-8.08920791945909e-06
-1.95536188505158e-05
-3.7259297039425e-05
-2.2487151237184e-05
-1.99572369814425e-05
-1.03214104341205e-05
-1.34741619720953e-05
-1.34820414008616e-05
-1.71661818982781e-05
-2.59020746996375e-06
-3.10876372688839e-05
-2.77624921248901e-06
1.56142960558101e-05
-1.06673692946122e-05
1.05645603007322e-05
-1.56714436594797e-05
-2.34863327243805e-05
-2.78588225248417e-06
-3.21883830232069e-05
-1.72382851860737e-05
-2.54770869247217e-05
-2.02677797986777e-05
-4.93504527711489e-06
-3.63152090309973e-05
-3.14765008412961e-05
-3.98591591204696e-05
-2.22497610206542e-05
-2.66566829731954e-05
-1.71188320693232e-05
-1.54257810519222e-05
-2.96537709541972e-05
-1.71869140126108e-05
-1.91379554130458e-05
-3.88314057720078e-05
-2.53562989806643e-05
-1.06657192616792e-05
-1.9957596026519e-05
-2.21572792414528e-05
-2.46967765020665e-05
-2.86059093281867e-05
-1.70574594742641e-05
-1.10713080251548e-05
-1.80548561662378e-05
-1.48146056692201e-05
-1.53297821983612e-05
-2.18693437880075e-05
-1.5891556472742e-05
-7.65152384477335e-06
-3.16970321055682e-05
-3.06834946676537e-05
-2.92041097579428e-06
-4.16020356497936e-05
-1.19806385855532e-05
-8.14058379923112e-06
-1.42924921217951e-05
-1.72054196219377e-05
-1.10697664053938e-05
-1.35769949813407e-05
-2.18603164015714e-05
-1.64886738723424e-05
-1.50681249095693e-05
-3.38623435156106e-05
-1.71025232880212e-05
-2.57881341977979e-05
-1.36251965376488e-05
-2.01416094660583e-05
-1.24542782060543e-05
-2.40700725970669e-05
-2.66005161404771e-05
-1.94188414144463e-05
-3.65207707038582e-05
-2.75286261853809e-05
-1.94363369100802e-05
1.79928359378145e-06
-4.52957749564664e-06
-3.16039337366061e-05
-1.82256847744019e-05
2.24379478791524e-06
-1.64717975713407e-05
-2.69985424168296e-05
5.22048149105017e-06
-1.05725263355786e-05
-1.35062956819092e-05
-2.31023337478338e-05
-1.90614342768532e-05
-1.92290535934102e-05
-2.4894141428882e-05
-2.37820310013768e-05
-3.0928173969021e-05
-2.27840445244915e-05
-2.52701807251763e-05
-8.07471606927036e-06
-2.45348771854142e-05
-1.02599709109071e-05
-2.26689342100659e-05
-3.06513098770291e-05
-1.84072690606415e-05
-3.01699327856889e-05
-2.41360117743066e-06
-2.13306148577769e-05
-2.35861470306344e-06
-2.28966770230169e-05
-4.49023491993713e-05
-6.25902742806253e-06
-3.39170696790784e-05
-1.40580624802761e-05
1.43232071420836e-06
-1.41685501344581e-05
-5.09129958108659e-05
-2.13144881646088e-05
-3.048237507374e-05
-2.4001222331423e-05
-9.49483130858507e-06
-1.89343891228101e-05
-1.21220278787928e-05
-2.93403275410422e-05
-1.03332479382932e-05
-1.73237890262387e-05
-2.57403605799268e-05
-3.0524726710281e-05
-8.46525637549732e-06
-3.38506645860891e-05
-3.63511599169393e-05
-3.8064525699493e-05
-1.86536552039152e-05
-3.62725516281706e-05
-1.57443897203979e-05
-1.96079470164708e-05
-2.19322515969216e-05
-2.49743067254992e-05
-4.1241043323066e-05
-1.88586781675922e-05
-3.40316797930557e-05
-2.21569790157354e-05
-1.69477678075913e-05
-6.02639633024798e-06
-2.26300213354672e-05
-3.32280214135115e-05
-2.53845920706978e-05
-5.11984592811643e-06
-3.62897662144363e-05
-1.63565746728032e-05
-2.87538891343562e-05
-1.10605781892008e-05
-2.55781672243647e-05
-1.73895594031148e-05
-2.69477307596492e-05
-2.79167523754749e-05
-2.51087358697481e-05
-2.82171241704007e-05
1.1776774824028e-05
-6.80278649933968e-06
-3.47632561351668e-05
-3.65721866538575e-05
-2.29782455848287e-05
-3.05403942512133e-05
-1.02457800600643e-05
-3.41487991117715e-05
-2.34895803267254e-05
-2.80645668683961e-05
-2.16329679820753e-05
-2.26768462517156e-05
-1.43815238835449e-05
2.71070298282767e-06
-2.57868747146565e-05
-1.49170984028771e-05
-4.09465974227628e-06
-2.20100692303548e-05
-4.02394326239459e-05
-1.2430390686854e-05
-4.61738774406974e-05
-2.33827784575406e-05
-1.52810359630266e-05
-1.67517869460077e-05
-3.45644487695329e-05
-6.144731850622e-06
-3.65056385046659e-06
-1.84727254656716e-05
-1.01670857553872e-05
-6.33086587975794e-06
-1.90791100623977e-05
-1.70366717774415e-05
-1.08081512297824e-05
-1.6915473704358e-05
-3.06933491703719e-05
-3.34341793088702e-05
-6.1979918371981e-06
-1.47484615035246e-05
-1.16720503961864e-05
-6.85200716589663e-06
-1.95870608520905e-05
-1.80306393154311e-05
-1.33780056709949e-05
-3.90642836454483e-05
-1.91078131555025e-05
-2.20020870368646e-05
-2.34340401819376e-05
-3.44231775066885e-05
-5.52022313581292e-06
-1.83256003131527e-05
7.3824471275215e-07
-2.05625732706227e-05
-3.22927754540152e-05
-1.69937507913261e-05
-2.36982232174567e-05
-5.36027892334689e-06
-3.76165540603863e-05
-1.87171904696647e-05
-1.57350313766352e-05
-1.84085309471046e-05
