# Supplementary material for: Research on computational propagation and identification of mine microseismic signals based on deep learning
Source: PLoS One. 2025 Oct 22;20(10):e0334641. doi: 10.1371/journal.pone.0334641 (PMC12543183; doi:10.1371/journal.pone.0334641)
Supplement: S2 Data — (ZIP) [file pone.0334641.s002.zip › 000100500001887.xlsx_0.txt_24.txt.txt]

-1.97399572398311e-05
-3.33674848710263e-05
-1.29612857685259e-05
-2.54012408533653e-05
-1.37240710254014e-05
-3.03681333768513e-05
-3.15372198598876e-05
-1.33973364620448e-05
-2.21197243831986e-05
-1.96224488360262e-05
-3.33365768368922e-05
-3.44461407874291e-05
1.34122200115958e-06
-1.41522194789741e-05
2.93100548044878e-06
-6.0902958388598e-06
-1.97571571804928e-05
-4.91041898368776e-05
-3.03245966032716e-05
-4.41038271685637e-05
-1.40477577056731e-05
-2.58142444954173e-05
-3.56819946212917e-05
-2.25986197623353e-05
-4.1011918341022e-05
-1.77570129231385e-05
-7.40058470448806e-06
-1.39620391737781e-05
-2.72256860425727e-05
-1.21164227182602e-05
-4.10597509040097e-05
-2.78658177002736e-05
-2.1831293059799e-05
-3.05489220025856e-05
-1.41850435451928e-05
-2.59085030768421e-05
-2.66705472388798e-05
-3.66960231223245e-05
-4.01575396888365e-05
-3.15736646256997e-05
-1.83009381356084e-05
-2.44736717703548e-05
-4.12799742058941e-05
-2.65022128254951e-05
-2.41911278532279e-05
-2.69646113257296e-05
-4.14304941246043e-05
-2.69689735258098e-05
-3.3879802393072e-05
-2.21430271953705e-05
-2.32971992498191e-05
-1.88709700215081e-05
-7.0129299127779e-06
-5.7173446696495e-06
-1.45173055582607e-05
-1.24719504700299e-05
-1.14331137105474e-05
-2.88523315355706e-06
-2.21279583372222e-05
-1.76585092916899e-05
-1.59451261225889e-05
-2.44334917924067e-05
-3.34508590412562e-05
-1.49868951328241e-05
-2.24809836942096e-05
-2.69222579022646e-05
-6.78104931728851e-06
-4.15356960784082e-05
-1.68022174349299e-05
-2.50295657635412e-05
-2.57597015615401e-05
-9.19307298087292e-06
-1.17090070806831e-05
-1.78823992704349e-05
-4.92510120498977e-05
-1.24227236564905e-05
-2.81174362794648e-05
-2.99085681708698e-06
-2.65219505690092e-05
-3.63878068569893e-05
-1.50761539035203e-05
-2.14030518303369e-05
-2.72187233743603e-05
-2.46762560755893e-05
-2.15376931127705e-05
-3.36524369410159e-07
-5.35677800005601e-05
-1.89203503380118e-05
-1.80332914657399e-05
-1.90789043055437e-05
-1.6836226462427e-05
-3.80306250226693e-05
-3.68245905530425e-05
-1.54977799780719e-05
-2.74114679512797e-05
-1.46418398694413e-05
-3.49644766643201e-05
-2.11409967054096e-05
-1.64494294124895e-05
-3.73326863003335e-05
-4.52951322127622e-05
-1.2405928274564e-05
-3.76549590462903e-05
-2.31319616228021e-05
-2.17242710747388e-05
-9.2168614224007e-06
-1.74849055814579e-05
-8.91132608877518e-06
-2.44839493419992e-05
-2.06298023728038e-05
-2.40229120976433e-05
-4.17019410787399e-05
-5.83297414560004e-06
-3.21955494736532e-05
-3.05161972570946e-05
-1.99779835374693e-05
-1.63019073512527e-05
-3.38508768910961e-05
-2.14880137253901e-05
-1.48963315492992e-05
-2.74808064180234e-05
-3.82131373238015e-05
-1.90336747246889e-05
-1.60856792414145e-06
-2.23362242347461e-05
-2.32991820049331e-05
-3.65227366761895e-05
-1.36052192876826e-05
-3.24481123644613e-05
-2.78698088801487e-05
-5.53240508736845e-06
-1.85770153972369e-05
-3.72105156780686e-05
-2.79139504160913e-05
9.05252841374207e-06
-2.03996397707093e-05
-2.48883830430592e-05
-2.7835024447352e-05
-2.37748221354794e-05
-3.7108236620304e-05
-1.62588534515315e-05
-2.72087318220123e-05
-1.50334412800077e-05
-1.42723812265722e-05
-2.75192523417003e-05
-1.71086237742671e-05
-1.32552429320266e-05
-3.02029937291405e-05
-2.43295128596026e-05
1.61995481180607e-05
-2.07009310818913e-05
-1.28326903799984e-05
-2.92674926531735e-05
-3.34912861570149e-05
-2.90066033147167e-06
-4.87735951081249e-06
-7.7596575526508e-06
6.04485965167099e-06
-6.21686101311931e-06
-7.44634598303445e-06
1.13249747193069e-05
-1.3822359005823e-05
-1.89706266212249e-05
-1.65304183051148e-05
-1.6721032864638e-05
-3.18613974818284e-05
-1.77121521196788e-05
-1.84960099528033e-05
-7.81015401846549e-06
-3.89146976270389e-05
-3.79098957815561e-05
-3.03098125653113e-05
-4.57624986010062e-06
-2.45059925367297e-05
-1.98126731598489e-05
-2.21848211328425e-05
-3.97734645670113e-05
-3.67211611488065e-05
-2.9076534972712e-05
-2.34308420181655e-05
-1.68017192834486e-05
-4.86019810868792e-05
-2.46395732834516e-05
-2.40089076800126e-05
-2.49507413607336e-05
-2.0129985194103e-05
-3.35742187440265e-05
-1.95169079628295e-05
-1.65530736187239e-05
-2.77506747568805e-05
-1.11200572816038e-05
-2.19700171704539e-05
-2.381498735852e-05
-2.41472173709003e-05
-4.06695846116284e-05
-3.50081561580288e-05
-1.57226879898498e-05
-8.7833807552232e-06
-2.25493150747356e-05
4.96881179850143e-06
-2.83975498045853e-05
-1.93625968517271e-05
-3.93263069698268e-05
-3.30454497190907e-05
-9.96875825246058e-07
-2.07532124759202e-05
-2.2285232076502e-05
-2.9828079172204e-05
-3.46857732115185e-05
-1.9468347048848e-05
-6.40348417151977e-06
-3.56791498897686e-05
-2.01643621753547e-05
-2.02505275314136e-05
-2.4550264533137e-05
1.21528671563506e-05
-3.90095975434176e-05
-6.76577949182857e-07
-3.59772105212476e-05
-5.77570228158726e-06
-3.9922943043681e-05
-3.08572350238245e-05
-3.88575227171979e-05
-2.26984003643915e-05
-2.13894636366298e-05
-3.26976017877557e-06
-5.59657618789644e-06
-3.16436771348753e-06
-2.19978062903101e-05
-8.48941550443055e-06
-4.35371842496775e-05
-1.95122350794971e-06
-1.72528936834406e-05
-1.32138836953142e-05
-1.66412836583571e-05
-1.38846525596365e-05
-3.38339069073747e-05
-2.68448227302612e-05
-1.36165867451537e-05
-1.96778281422117e-05
-4.94231360611485e-05
-2.81263641212394e-05
-3.59652452749417e-05
-5.39338323778933e-05
-2.00741232201872e-05
-2.12941938373118e-05
-3.12480888682994e-05
-3.65695635792818e-05
-8.75348616360379e-06
8.75587482062474e-06
-3.18282670280268e-05
-2.65638516597418e-05
-2.94710867070928e-05
-3.586320686664e-05
-3.08783956826406e-05
-1.8379264884262e-05
-3.79429961803106e-06
-4.31843115472583e-05
6.85516554440538e-06
-3.61952978062763e-05
-2.51727466362456e-05
-1.82184004257896e-05
-7.31465449565546e-06
1.87316225327194e-07
-2.93794125774106e-05
-2.17905492790721e-05
-5.51100817504903e-07
-3.14594386091932e-05
-1.42038716640913e-05
-4.06790500581492e-05
6.07491242780509e-06
-2.34030431258205e-05
-2.8826704219335e-05
-4.76553687653852e-05
-2.39707780035671e-05
-3.09469935300732e-05
-1.13857032805235e-05
-2.03268671893131e-05
-3.32275014897252e-05
-1.81682316364518e-05
-2.18908875166852e-05
-1.82826799207589e-05
-2.36190000972643e-05
-3.23629107088976e-06
-5.10651426054322e-05
-6.33342166366109e-06
-2.50852593118188e-05
-1.88590529711599e-05
-2.85989255151098e-05
-2.89650593645934e-05
-2.48099261130263e-05
2.34434979724065e-06
-1.86866119610595e-05
-1.78967344482448e-05
-2.53093232345645e-05
-1.76417025813375e-05
-7.96504700325387e-06
-1.75805185579138e-05
-2.52480310863701e-05
-2.7368054733777e-05
-1.26993990931358e-05
-1.15926802004278e-05
-3.38668958914069e-05
-8.06752064124245e-06
-2.38584599336424e-05
-1.57464748066013e-05
-2.30738374161064e-05
-2.90153574213799e-05
1.21939480993394e-06
-5.61450176059032e-05
-3.63535233233583e-05
2.28044664092294e-06
-1.14281177892289e-05
-3.32408459735813e-05
-8.45406685215403e-06
-3.36543345151878e-05
-2.57232923227132e-05
-1.97739462395556e-05
-3.14346030455426e-05
-7.27963015566553e-06
-2.46611268606576e-05
5.32189917427133e-06
3.38837467898438e-06
-1.46584316273466e-05
-2.01628275674133e-05
-1.49666048220995e-05
-2.61744240498916e-05
-3.33450070841565e-05
-2.13531326068788e-05
-1.44010535596575e-05
-1.46196050547428e-05
-1.55360587315446e-05
-9.23556818100654e-06
-2.24649087940506e-05
-3.87962585372345e-05
2.66448851067522e-06
-1.82721594980855e-05
-3.3520240173441e-05
-1.15103308687404e-05
-2.83822446217459e-05
-2.30013988394875e-05
-3.50047546348273e-05
-3.74677349587643e-05
-3.85867593447207e-05
-5.76746394977755e-05
-2.02678012966019e-05
-2.42013241715989e-05
-3.21538078888444e-05
-3.73480297612847e-05
-2.55345689962738e-05
-1.67827601751018e-05
-3.93074903477263e-05
-4.86896105017243e-05
-9.85634444717117e-06
4.73699346524983e-07
-1.04282233284314e-05
-1.09242526306352e-05
-2.38204595449922e-05
-2.54890664640425e-06
-3.21265535785505e-06
-2.88805055338546e-05
-4.22748639512857e-05
-3.17998262786425e-05
-5.91484895208839e-06
-4.15339227202257e-05
-1.86456667369743e-05
-4.36100734243588e-05
-1.98390105805629e-05
-5.05082227373613e-06
-5.08484877049337e-05
-2.86254416232171e-05
-1.90459683594936e-05
-1.34489269830856e-05
-2.398251578095e-06
-1.086660576979e-05
-7.06091509266896e-06
-2.88300400689134e-05
-3.10460384944974e-05
-3.47840394928452e-05
-1.79577915821504e-05
-4.69418851612024e-06
-2.62641868003274e-05
-3.56222348602386e-05
-2.43381376410475e-05
-3.36952537437186e-05
2.43943738264607e-07
-5.80968328410384e-06
-2.42192417188377e-05
-1.74742664546585e-06
5.52054631512098e-06
-1.77010132444473e-05
-2.89040542270827e-05
-1.61140535240619e-05
-3.48906146457423e-05
9.61156684980746e-06
-1.39914797909137e-05
-1.8048591397448e-05
-1.14723895032749e-05
-1.86536543671509e-06
-1.68565737958023e-05
-2.76102552813915e-05
-1.96655279412495e-05
-2.30239474426743e-05
-4.28815484567441e-05
-5.76986505118789e-06
-2.60718093611944e-05
-1.36779111239844e-05
-1.8730887256e-05
-2.58470302610857e-05
-1.88941131742783e-06
-9.27148849574182e-06
-3.31584865719465e-05
-2.23618968475838e-06
-2.70905689618272e-05
-7.47946499102248e-06
-2.18242877891604e-05
-3.81166734484275e-05
-4.16173870744489e-05
-1.5279096864935e-05
-8.83834511810832e-06
-1.18159653051566e-05
-2.43884630489998e-05
-1.03864057670524e-05
-4.49212636546841e-06
-2.11504813176493e-05
-1.69769727468216e-05
-3.43579213955846e-05
-1.14467941233112e-05
-1.8521123023193e-05
-2.2887270964209e-05
4.65228379753061e-06
-3.69799086742256e-05
-2.95282736540243e-05
-2.43863102300046e-05
-1.60682557343284e-05
-1.0178693359531e-05
-3.37636324972636e-05
-2.45129267206222e-05
-1.7352782476167e-05
-4.07815329992266e-05
-1.61374075013711e-05
-2.30004875713878e-05
-2.1714662890651e-05
-3.20484216633694e-05
-2.60649839928575e-05
-4.35307774820127e-05
-2.80740141966564e-05
-1.39809240330872e-05
-2.3096205771863e-05
-2.4295716587108e-05
-1.58556463545361e-05
-9.65806751116383e-07
-4.84207622663295e-06
-2.51030438043279e-06
-2.4030473782578e-05
-1.25661141472098e-05
7.31906499345071e-06
-1.51227158926361e-05
-3.11673460142234e-05
-1.72474174789704e-05
-3.92993924516121e-05
-2.40109222021647e-05
-4.40999029047846e-06
-2.00078525860861e-05
-5.01982947725194e-06
-5.36628096769413e-06
-1.58591716907264e-05
-4.42031352443238e-05
-2.31798261864085e-06
-8.17228881524091e-06
-2.70867319965148e-05
-2.15268033908831e-05
-8.98625385075855e-06
8.07923488600907e-06
6.55794997234966e-06
-2.48243137733504e-05
-9.10585493941702e-06
-3.24839850228972e-05
-6.2290605293896e-06
-3.25175802422221e-05
-3.70237814649766e-05
-2.42530538685878e-06
-2.51350412616268e-05
-2.3890815772527e-05
-1.16740906379832e-05
-2.72435938290658e-05
-1.74156255692966e-05
-1.72164181297006e-05
-9.56445547305092e-06
6.65883954483291e-06
-1.45686963077565e-05
-1.72842718463116e-05
-2.42137821261421e-05
-1.62201690274682e-05
-1.02153621935033e-05
-3.42701380377133e-05
-6.19400990234065e-06
-3.45687602847477e-05
-1.98679772023378e-05
-2.89136978116728e-05
-3.37716909006456e-05
-5.2291398729502e-06
-2.41960745804137e-05
-3.23601371822908e-05
-2.51472437292065e-05
-1.95634298027982e-05
-1.41138077362991e-05
-1.72468093333222e-05
-3.03338810278362e-05
-2.65265310134055e-05
-4.2169323208596e-05
-3.94656182459449e-05
-3.14810152496238e-05
-3.34110498128479e-05
-1.44483013265079e-06
-1.95095530482671e-05
-9.82484269946394e-06
-7.0552763779011e-06
-1.69857546458365e-05
-3.15820314266229e-05
-4.63751677390972e-05
-2.50456242842021e-05
-2.84573573721064e-05
-5.50514242404254e-06
-1.99462311324669e-05
-1.58749527575273e-05
-2.93221981909896e-05
-2.23238238030805e-05
-8.27616899826129e-06
-3.25884270304676e-05
-2.81886848377928e-05
-1.31214019489671e-05
-1.93249373873764e-05
-1.50520875749004e-05
-3.00101217155277e-05
-2.70370617420846e-05
-7.63692130577564e-06
-1.78729676038473e-05
-1.96385526305357e-05
-2.36974175358864e-05
-5.21183241634302e-06
-1.00429857073532e-05
-2.65025692100072e-05
-6.51743647968756e-06
-1.87815899200656e-05
-3.34503975862824e-05
-2.29340469716021e-05
6.99032936618674e-06
-8.67035168738097e-06
-1.2124317785228e-05
-1.78116704713856e-05
-1.56471692971689e-05
-7.60894789796857e-06
-3.50485979585755e-07
-8.83454720742941e-06
-1.3552740463324e-05
-1.46690517604389e-05
-2.96917618133682e-05
-1.39931982920086e-05
-2.24387877352947e-05
-1.83202895026505e-05
-2.28274147258901e-05
-1.51304715924322e-05
1.94964338970338e-07
-3.14079816341527e-05
-3.11522169169199e-06
-2.08169787512324e-06
-1.71666913692908e-05
-2.11319873545976e-05
-3.96384093700849e-06
-2.22133069388006e-05
-1.79231955712658e-05
-2.17923514324833e-05
-2.16235062155377e-05
-9.83323152891037e-06
-3.54211582079183e-05
-3.19033710336619e-05
-1.27027992499565e-05
-2.53108597379672e-05
-9.1110746946457e-06
-1.92500957063446e-05
-1.32305861987164e-05
-1.30725996018214e-06
-3.35361194878457e-05
-4.27872199305728e-06
-3.16936560132446e-05
-1.30829449405222e-05
-1.76916307097209e-05
-2.28885974604433e-05
-5.09526885651322e-05
-3.20708516421722e-05
-5.09731175888488e-05
-3.60192896319164e-05
-2.77663390844787e-05
-1.21963060348274e-05
-1.66837284954996e-05
-2.13118495181792e-05
-1.27927981010011e-05
-2.76991712649147e-05
-6.08105291319362e-06
-2.85956789847559e-05
-2.56929700777135e-05
4.46014103926055e-06
-1.75913306822321e-05
-1.05562102723381e-05
-2.33199462299018e-05
-1.39594407956168e-05
-2.48915269359118e-05
-2.97411795452275e-05
-2.52874516292192e-05
-3.58990101885796e-05
-2.18544856145311e-05
-2.1143634695423e-05
-4.3070935924257e-05
-1.4063463996796e-05
9.39173057977404e-06
5.178426742635e-06
-6.36681921111613e-06
-1.04563271377022e-05
-4.14547377166449e-06
-1.45802710100752e-05
-1.47611255230281e-05
-3.97625511939244e-05
-4.57613161832335e-06
-3.66682481618299e-06
-9.46609328238824e-06
-3.1894127104294e-05
-1.54646306433744e-05
-1.6017049131444e-05
-9.09168602669495e-06
-1.31819809244773e-05
-2.6361953030745e-05
-4.29629751903119e-05
-3.22069942834028e-05
-6.20519821699831e-06
-9.59094130916967e-06
-1.71479417803733e-05
-1.70600280593963e-05
-2.30389904463026e-05
-2.81870511961367e-05
-3.03506143987003e-05
-3.33983925698826e-06
-1.38874168075008e-05
3.11342068122675e-06
-1.73177906672756e-05
-2.32537710680084e-05
-9.09639908650332e-06
-1.01425418002116e-05
9.97007712957881e-06
-1.34905856866289e-05
-1.06110392331417e-05
-3.87347272710061e-05
-3.12472793200833e-05
-4.02132611858323e-06
-9.22577774397611e-06
-2.27998134933181e-05
-2.22766425485714e-05
-1.97228392770207e-05
-6.18921799898255e-06
-1.83055712148751e-05
-1.54854382431006e-05
-1.9821313983164e-05
-5.3449263522194e-06
-2.41106404293267e-05
-2.60315394811714e-05
-2.78500295649156e-05
-3.38481687611667e-05
-3.55555987775595e-05
-3.71947571660356e-05
-1.99822068455375e-05
-3.84512888363153e-05
-2.3322387973901e-05
-1.91184045241893e-05
-3.89376004699742e-05
-1.54174810511068e-05
-1.45084305020476e-05
-1.4006878544827e-05
8.89839148009807e-06
-1.51957653906162e-05
3.41062844126435e-06
-1.36659239110228e-05
-1.31814334360164e-05
-2.85876554414176e-05
-2.45526464757269e-05
-1.10252667485606e-06
-2.01366872712058e-05
-2.71847958957088e-05
-3.66198145086795e-05
-8.26004989236736e-06
-8.85630646934081e-06
-1.47173132894192e-05
-5.06112187229439e-06
-2.11061659534376e-05
-6.32861464293248e-06
-2.70719110513212e-05
-2.39536879097553e-05
7.96713466807988e-06
-2.76653018938848e-05
-1.36500797104571e-05
-2.72722598121482e-05
-3.85969002850213e-05
-2.6035418449594e-06
-2.14686423994401e-05
-3.80005356264783e-05
-1.63866619053594e-05
1.25915553912314e-05
-1.93875304584647e-05
-2.17932162126586e-05
-3.94034773337631e-05
-1.72260318789139e-05
-6.89732799375575e-06
-2.82539520412166e-05
-3.98072842486108e-05
-3.39067280159982e-05
-2.3754932912663e-05
-1.04231442042859e-05
-1.50531073379405e-05
-1.72678838186694e-05
-3.13056925017113e-05
-2.22973872774162e-05
-1.48282828856992e-05
8.01284960543995e-06
-1.57838443201618e-05
-2.99187573219733e-06
-3.67460067551992e-05
-8.30638034248153e-06
1.29027469679884e-06
-6.10166138957589e-06
-1.37179089742717e-05
-1.80342640803101e-05
-2.4718110976586e-05
-1.3118640234535e-05
-1.11802036864038e-05
-4.68778362172805e-05
-1.20075193882351e-05
-1.03323607165558e-05
-1.78572172721895e-05
-2.626239766599e-05
-1.39687269535795e-05
-8.49948323357184e-06
-3.46363420231366e-05
-5.12869281278108e-05
-3.18984437442645e-05
-2.11433895390901e-05
-4.267752157346e-05
-2.80806632601555e-05
-1.94714659673228e-05
-2.3455537544168e-05
-2.0993024540522e-05
-3.30534742733257e-05
-2.00518028454615e-05
-3.45179643304012e-05
-1.26901502122485e-05
-3.34598740321502e-05
-1.8185769140721e-05
-2.48262085574217e-05
-2.05285317442275e-05
-2.58497158774936e-05
-6.71552599162163e-06
-2.38026715028466e-05
-1.42730389191439e-05
-1.2093836179374e-05
-1.89603292480127e-05
-1.44339142483118e-05
1.71151809378398e-05
-8.74550590711414e-06
3.13729215562997e-06
-3.57540545724722e-05
-3.02583243274038e-05
-3.04107411966202e-05
-4.89806759956189e-05
-3.10448127187494e-06
-8.83607275646624e-06
-3.51731331478248e-05
-2.40739367300961e-05
-4.27942978721647e-05
-2.5572425290146e-05
-1.19831706742752e-05
-4.53209890250979e-05
-2.80068539472321e-05
-2.55051495005461e-05
-1.75891393809958e-05
-2.16326866712356e-05
-5.83650692552835e-06
-2.69590314588947e-05
-3.43692188953414e-05
-1.78005172025677e-05
-2.81525503992831e-05
-1.11361679566431e-05
-5.01722512941104e-06
-3.34240524803254e-05
-1.578099336909e-05
-8.33485227006938e-06
-1.50704155353959e-05
-1.78831532976765e-05
-1.82376443944892e-05
-1.66291755352916e-05
-2.63349577142119e-05
1.57094262075725e-06
-1.86473630329074e-05
-2.02836920709975e-05
-1.99733725006485e-05
-4.58584385880222e-05
-2.96349029891585e-05
-3.26881994473577e-05
-9.09515205250134e-06
-2.46883055133382e-05
-1.37200539977543e-05
-3.97501390871009e-05
-1.04338222902004e-05
-9.84958749161819e-06
-1.35056847081852e-05
-2.93416353067734e-05
-8.05374440315829e-06
-4.11601701140394e-05
-2.25677455105923e-05
-1.25549758215477e-06
-7.14287686954418e-06
-2.37998142013969e-05
-2.19382067016429e-05
-3.74046032292538e-05
-3.58252798799201e-05
-2.31024863047924e-05
-1.68776668973904e-05
-1.84368853690855e-05
-3.92682457680731e-05
-1.84330877021401e-05
-1.23202885134164e-05
-2.96459318578852e-05
-9.48448605271572e-06
-1.48458896665652e-05
-1.4270249309156e-05
-1.63934628736614e-05
-8.83301363515231e-06
-1.88110919567168e-05
-3.56705998534038e-05
-2.9830909875979e-05
-2.31963012288832e-05
-2.84844593936428e-05
-3.91528879855607e-05
-2.49507427956148e-05
-1.81816061991809e-05
-2.43719650686509e-05
-2.41135247281133e-05
-2.34724849450043e-05
-4.0470204015836e-05
-2.2323905437436e-05
-2.57884141730354e-05
-3.04829093098103e-05
-2.90502839473228e-05
-2.35488743017134e-05
-9.265955396124e-06
-1.13463751923929e-05
-3.0130552973265e-05
-2.32512057128441e-05
-1.48938268181146e-05
-1.79931300434291e-05
-1.96282264986347e-05
-1.31259721651192e-05
-4.21910618136572e-05
-1.91618657274995e-05
-1.11835615062403e-05
-2.55308388107818e-05
-3.2174785497966e-05
-2.08900041115247e-05
-7.01887655052546e-06
-1.94418101411908e-05
-2.52688357612613e-05
-1.96268997356269e-05
-1.51615653677415e-05
-1.83633508969176e-05
-1.03563241389651e-05
-2.5562557522629e-06
1.8362762897301e-06
-1.311887537564e-05
-1.4122002902176e-05
-1.39662203367657e-05
-1.09935304164937e-06
-6.33174803455289e-06
-2.33828867259398e-05
-2.90354940104255e-05
-1.64145044946747e-05
-2.05201800548303e-05
-3.64143071240848e-05
-2.25083271019321e-05
-1.75811750477302e-05
-2.97280113815579e-05
-2.42509243267675e-05
-2.51540053492269e-05
-1.10438444966467e-05
-1.29895987751266e-05
-3.08159825041716e-05
-2.29426771526961e-05
-1.58853893786401e-05
-2.05674631617545e-05
-1.40657359172222e-05
-4.0231350020614e-05
-2.48133129136073e-05
-3.63771859000718e-05
-1.38159941718008e-05
-2.8616692013602e-05
-2.05813083829798e-05
-1.30961751852962e-06
3.58662338426337e-06
-4.93530283593342e-05
-3.92927947676145e-05
-2.48292516498912e-05
-2.41330497794479e-05
-1.81644156954445e-05
-2.39044834512129e-05
-2.88728338032589e-05
-4.29231457076118e-05
-8.20371381098062e-07
-2.51166306991692e-05
-1.43024619233554e-05
-2.0992546731991e-05
-4.29803681982523e-05
-1.91837086672536e-05
-9.07500172116219e-06
-4.46026298851469e-05
-2.44883873546269e-05
-3.03698593755545e-05
-1.79306946032529e-05
-2.919902472529e-05
-3.24646481654448e-05
-1.81797463521755e-05
-2.0345274549407e-05
-1.49104138718328e-05
-3.14429809451029e-05
-1.67191228041527e-05
-2.3691752347622e-05
-1.60605303807856e-05
-1.82192634055705e-05
-3.41565860307717e-05
-1.53990600284106e-05
-8.78267385735956e-06
-3.19961489435256e-05
-1.75376978720983e-05
-2.69882039525913e-05
-1.56826991430837e-05
-1.7825128605096e-05
-2.6529590523724e-05
-2.094174233978e-05
-2.10334266445894e-05
1.61515543816614e-05
5.69428542719526e-06
-2.39633215956336e-05
-2.37945042157822e-05
-1.56571332159138e-06
-2.06292568785351e-05
-1.66765532906467e-05
-2.28562636066495e-05
-3.42285158061947e-05
-2.61555259002971e-05
-3.19958054548172e-06
-2.23478821875207e-05
-3.35330058345025e-05
-2.63229870175301e-05
-1.11857179584529e-05
-8.83910051457072e-06
-2.57168123627617e-05
-1.4802008498376e-05
-1.94627538483552e-05
-3.72951087308559e-05
-3.20939676004558e-05
-1.46117573053152e-05
-4.31547001126889e-05
-9.56690188563708e-06
-1.44827780297925e-05
-8.41308674813385e-06
-5.62338840129805e-06
-1.5651747877935e-05
-2.37839793576337e-05
-2.86348044267462e-05
-1.57915393235222e-05
-1.65095764955681e-05
-1.68422398475635e-05
-1.8817095385582e-05
-1.4981642486569e-05
-2.65521186793734e-05
-4.78635587565139e-05
-1.34146114425358e-05
-1.17643581223793e-05
-3.65542978473354e-05
-2.52142274928515e-05
-1.77309717514826e-06
-3.29993427720194e-05
-7.8741405516243e-06
-1.33002350427703e-05
-1.13788192781793e-05
-2.14478627234739e-05
-1.96560367727661e-05
-2.11896262013255e-05
-1.05506615384246e-05
-9.21267567061662e-06
-8.78614528944106e-06
-4.12142152067423e-06
-6.00551569999457e-06
-3.65947595596373e-05
-2.57974962075287e-05
-3.06041153551821e-05
-2.03199627346818e-05
-3.77048979913641e-05
-3.24998738259823e-05
-3.26802200106101e-05
-2.13438581223061e-05
-3.34916376270369e-05
-1.54050922476497e-05
-2.90772797641921e-05
3.31120649369403e-06
-2.57660599615239e-05
-3.61477568064244e-05
-7.91763079402965e-06
-7.55516802368704e-06
-1.50612772742251e-05
-8.67649107838867e-06
-1.99323839547266e-05
-1.27091405465528e-05
-2.90156305933124e-05
-2.44646956811614e-05
3.96435352970573e-07
-1.3539107023109e-05
-4.98087956169315e-06
-2.70570360854198e-05
-9.63853317275331e-06
-1.86359886516555e-05
-9.13261107116142e-07
-1.75205320280748e-05
-3.78787554916132e-05
-1.91141690778755e-05
-1.96292351128189e-05
-3.7744852020191e-05
-2.02210615937231e-05
-2.86086329737547e-05
-3.28811162195205e-05
-1.54691668450871e-05
-8.64895049645565e-06
-2.06832998729669e-05
-2.52273970188346e-05
-1.65389647580109e-05
-1.07563716927531e-05
-1.89444569545908e-05
-3.81054640793378e-05
-3.04223061355179e-05
-2.3889405533666e-05
-1.99107754299659e-05
-1.55224756522875e-05
-1.78314324869775e-05
-2.00139535246984e-05
-5.65808207493267e-05
-2.77420580022643e-05
-1.53145404847153e-05
-1.68469024980869e-05
-4.71668112921471e-05
-1.03859580598849e-05
-3.67777643418739e-05
-7.15858291723251e-06
-1.25056094809047e-05
-5.82393948529353e-06
1.36694378729335e-05
-2.86070743231224e-05
-1.84919174284703e-05
-3.44240236161922e-05
-3.7036525382247e-05
-4.09481705884315e-05
-3.30659045892481e-05
-2.38649298811848e-05
-2.37678851861076e-05
-2.5430720296799e-05
-2.34849994776624e-05
-2.21027303063476e-05
-1.77541582301453e-05
-1.61029236696668e-05
-2.74032105942398e-05
-1.23566045097869e-05
2.60098286060145e-06
-3.09494137561818e-05
-2.90468381275617e-05
-1.29796816979504e-05
-3.16426144604138e-05
-1.92703290238863e-05
-2.56988252138657e-05
-1.67066423769662e-05
-8.80965511487183e-06
-2.42113822544158e-05
-4.62140677116364e-06
-2.80677306415358e-05
-3.94393812946552e-05
-9.80856591892979e-06
-2.1091444063302e-05
-7.16330604475158e-06
-1.0711047022216e-05
-6.51188880842582e-06
-2.64671569732776e-05
-2.16336542163275e-05
-5.56045812932542e-06
-1.64130604728696e-05
-8.02253874525614e-06
-1.21861661467778e-05
-2.39004771243641e-05
-9.8404231962736e-06
-3.77077938757961e-06
-3.06892198948506e-05
-1.16986636348491e-05
-3.0844185738477e-05
-4.49224779684116e-06
-1.80509731850709e-05
-1.56369130443595e-05
-2.90432250754059e-05
-4.38465403025309e-05
-1.54397304060572e-05
-3.6292688571401e-05
-6.92936290716136e-06
-1.89450619820296e-05
-2.4150791897596e-05
-4.63426404565801e-05
-9.34081593829722e-07
-1.43779559414635e-05
-2.94068457417265e-05
-2.66480495828224e-05
-1.57882918821858e-05
-1.72142443398197e-05
-4.53034520802163e-06
-1.92300859455385e-05
-2.00193183513379e-05
-1.56588605460398e-05
-2.45255995045228e-05
-1.16414665821951e-05
-5.5502517540269e-06
-1.13181086814433e-05
-1.76592505176705e-05
-1.91350928506836e-05
-1.96975838801056e-05
-1.70305281152254e-05
-1.33318622457124e-05
1.08274842367656e-06
-2.08445801440535e-05
-3.52965003827652e-05
-2.9370176180779e-05
-2.30267212185307e-05
-1.15395995491835e-05
-3.32029907024977e-05
-3.86448651763304e-05
-1.35332843443782e-05
-2.87419566734569e-05
-2.58077821314098e-05
-2.41825903294506e-05
-1.90606703887226e-05
-2.97156374951053e-05
-3.67084449553506e-05
-1.21216899516176e-05
-4.45804171369969e-05
-1.693331066896e-05
-1.75157689161911e-05
-1.73444535510102e-05
-2.03294817168034e-05
-4.06523522510397e-05
-2.49886755472724e-05
-2.13107841751564e-05
-1.09568942081214e-05
-2.01565429915807e-05
-1.61493385409532e-05
-2.52383527240983e-05
-1.71602356626007e-05
-1.72953599214712e-05
9.00741401098622e-06
-2.31135996233313e-05
-1.18520683260136e-05
5.14769870004581e-06
-2.71196547971138e-05
-3.41426002079468e-05
-2.67018326457119e-05
-2.86036566317049e-05
-5.88815263104197e-06
-1.91995144169737e-05
-3.39341605472762e-06
-1.44192427302873e-05
-2.06135369869889e-05
-2.7533124676587e-05
-2.77876922264481e-05
-1.57049619071091e-05
-1.70738429346551e-05
-1.1029792750622e-05
-1.30754049978321e-05
-2.0434534404105e-05
-1.7302346243455e-05
-3.60419236368377e-06
-8.56071436868883e-06
-3.50616793575372e-05
-7.32348070484981e-06
-1.16544349723125e-05
-3.55383881482909e-05
2.25208138580115e-06
-1.35633803408014e-05
-7.19481731080979e-06
-1.94805115803562e-05
-1.53280275618807e-05
-5.7727823469784e-06
-3.68482095986089e-05
-1.66257633852812e-05
-1.45731387329561e-05
6.77425800098014e-06
-3.8585264842552e-05
-1.69309590407388e-05
-4.49484928911157e-06
-2.47590219997628e-05
-1.25702625037409e-05
1.45372357698658e-06
-2.35289931506138e-05
-2.17511932430845e-05
-1.12641346698451e-05
-1.47248152265581e-05
-2.29496854276245e-05
-2.28643521425412e-05
-1.5406154366816e-05
-1.39216159821023e-05
-2.09326674692884e-05
-2.35624646010329e-05
-2.82581191059584e-05
-1.93706419821371e-05
-1.02864802239249e-05
-5.24990112760631e-05
-2.91267680885527e-05
-2.5143888102342e-05
-3.70163456076524e-05
-2.05274201474292e-05
-2.65805775507057e-05
-2.43966232984317e-05
-1.81459378442499e-05
-1.7867795620464e-05
-1.34135867421301e-05
-1.36007104110613e-05
-4.09315395560435e-05
-1.41127820349148e-05
-7.19407629063712e-06
-1.87714771379427e-05
-2.12514923807721e-05
-2.48942982815483e-05
-1.82008406658247e-05
-3.56829292701384e-06
-1.72350923190868e-05
-6.63929920188135e-07
-1.22338146389242e-05
-4.73758131614957e-05
-4.83825507049717e-05
-4.23904996184657e-06
-2.15247778341192e-05
-1.56733455581291e-06
-2.348293690872e-05
-1.31672760258202e-05
-3.27298368920814e-05
-2.66711065697881e-05
-2.53340390530274e-05
-2.26169542381119e-08
-1.78869714457807e-05
-2.79019881987062e-05
-2.3127732405407e-05
-9.7293898195675e-06
-2.06086027381688e-05
-2.81287796292193e-06
-1.77212392093356e-05
-1.08076965340546e-05
6.36675105226121e-06
-2.14266591960209e-05
1.31032501312717e-05
-9.06932701686076e-06
-3.03981211587019e-05
-4.05804577125262e-05
-1.58414375338385e-05
-2.37137234032415e-05
1.02989671961164e-05
-6.10783590217769e-06
1.37570016991911e-06
-8.12644282764286e-06
-2.51947112631154e-05
-3.60442668344399e-06
-4.03961703101637e-05
-3.07234782647125e-05
-2.0243214551411e-05
-7.35516540557808e-06
-2.34583997773601e-05
-2.80587532364149e-05
-1.90608101511589e-05
-3.05658549327217e-05
-3.34212549643422e-06
-1.66041525439058e-06
-3.82278578060913e-05
-4.06946596964282e-05
-6.03079740629992e-06
-1.34416973623515e-05
-3.37978308741902e-05
-1.45024524251447e-05
-2.52342864385418e-05
-2.31234700613473e-05
-2.58289348710313e-05
-3.04673813909661e-05
-2.64907065505406e-06
-6.85831191448794e-06
-7.77286938043329e-06
-3.38752924987041e-05
-1.80972719447436e-05
-4.04338337447338e-05
1.56800982573212e-06
-2.40005685757636e-05
-1.07914346191282e-05
-1.32339700624648e-05
-2.33097567503644e-05
-9.95423610370532e-06
-1.31228957643549e-05
-1.10842677021226e-05
-3.74043325558923e-05
-2.5597071819755e-05
-1.66142608335066e-05
-2.98231202790506e-05
-3.58570696402359e-05
-2.84132306760522e-05
-2.53324222117734e-05
-3.98305273650966e-05
-2.07234777518553e-05
-1.87951226245988e-05
-2.12447794806934e-05
-1.2347477650518e-05
-2.5219429430767e-05
-2.57362445400413e-05
-3.87891140933614e-05
-3.25644787522197e-05
-2.93631741851447e-05
-1.90234180315698e-05
-7.22853722374174e-07
-2.28393520949142e-05
-2.88254570359252e-05
-1.83658668131008e-05
-1.77753685454215e-05
-2.35501411138454e-05
-8.65862869557478e-06
-1.14850895518564e-05
-2.97357471620996e-05
-3.31115208499128e-06
-5.07213475055067e-05
-3.57096552417897e-05
-2.89547798894847e-05
-3.26988777698993e-05
-1.63436311575245e-05
-2.02495862782353e-05
-1.23491810391008e-05
-2.46901596125743e-05
-2.84341971922372e-05
-1.64421172923578e-05
-2.74636216148357e-05
-1.45400155926867e-05
1.42389208477631e-06
-1.75015050097492e-05
-2.58787444038664e-05
-2.90870900091126e-05
-8.11032031160042e-06
-1.94740772169328e-05
-3.36657805195349e-05
-1.87638588118971e-05
-2.59226795752495e-06
-4.45521993493709e-07
-2.64601353491991e-05
-1.45377382802253e-05
-2.72888518142414e-05
-1.17707618791834e-05
-3.84543707847334e-05
-3.32775539176174e-05
-2.33167676800315e-05
-2.57563334981912e-05
-3.29391614677677e-05
-2.26298584974278e-05
-1.44967682273551e-05
-3.57269176918118e-05
-1.14424655526984e-05
-6.65858277690684e-06
-2.83102847601668e-05
-3.75733920091145e-05
-2.80157240373297e-05
-1.66122161327557e-05
-1.63928969167953e-05
-1.51013359527468e-05
-2.9694450913444e-05
-3.2000855313041e-05
-2.7631099259689e-05
-2.86218950352743e-05
-3.77276893950509e-05
-3.40803253411734e-05
-1.54288051958665e-05
-1.77654512227986e-05
-2.91662932422193e-05
-2.50513112265107e-05
-1.94702043686587e-05
-2.92935539614319e-05
-1.91515590969594e-05
-3.97756543230338e-05
-1.4624227727873e-05
-1.29692476689115e-06
-1.10483697577909e-05
-1.97226488045537e-05
-2.99938934841085e-05
-2.42834352555671e-05
-1.91501673236495e-05
3.02235901986232e-06
-1.47169084891361e-05
-4.6463201411377e-06
-2.29113171601651e-05
6.26673832802416e-06
-6.20899424050455e-06
-1.22819177715818e-05
-7.94730247738755e-06
-2.76360200622483e-05
-4.32384713829216e-05
-3.91990014106148e-05
4.28359444909363e-06
-7.01610701776664e-06
-3.51940796359691e-05
-1.71402279886726e-05
-1.04757197774683e-05
-2.66598209060495e-05
-3.86744160743588e-05
-1.40944489329885e-05
-4.54301208198287e-05
-1.56162926114804e-05
-7.78605932507473e-06
-1.56651961037965e-05
-2.04215060115665e-05
-1.41165115820378e-05
-4.68417814936507e-05
-1.56619142577201e-05
-5.48704514204456e-06
-9.51482598635507e-06
-3.51392192428587e-05
-4.13082473101467e-05
-8.23781705198041e-06
-3.02409640010265e-05
-1.60140507473561e-05
-3.48391919847642e-05
-5.51872840808112e-06
-1.20578301244088e-06
-1.35096774057008e-05
-1.49361113700511e-05
-2.21526724245387e-05
-1.19607531828631e-05
-1.38605470488512e-05
-3.39998981695181e-05
-4.0077801533167e-06
-3.48562030730676e-05
-2.01677717385855e-05
-2.23222330877519e-05
-6.64646214553968e-06
6.84437278430992e-06
-1.85115765417792e-05
-4.27930821058185e-05
7.92898546205468e-06
-1.11520909122271e-05
-2.53634490582574e-05
-2.81677502595564e-05
-2.44875960801288e-05
-2.79492688851486e-05
-4.73561228846163e-05
-2.5504658865613e-05
-3.74646690642482e-05
-6.71476152020014e-06
-2.60274867844987e-05
-1.84577071609094e-05
-2.86902319349359e-05
-1.39211374902953e-05
-1.51142283791729e-05
-2.47306893377377e-05
-2.08373123609099e-05
-6.59343712465437e-06
-2.35890393823524e-05
-3.34369220518174e-05
-4.01053809373935e-05
-3.83406458825257e-05
-2.13160969871459e-05
-5.39191541836785e-05
-1.45141622826797e-05
-3.41826331868462e-05
-8.57842669298825e-06
-5.33138994910985e-06
-2.70970217155415e-05
-3.01473247403713e-05
-3.24051718033708e-05
-2.32413849811643e-06
8.70435572823744e-07
-3.16079536416931e-05
-2.24006732495135e-05
-2.7744052679698e-05
-6.16560061915433e-06
-1.87545548708404e-05
-8.36103099096053e-06
-5.85062913707405e-05
-6.78779335513941e-06
-2.24859284486605e-05
-4.27236533265787e-06
-1.42109905475163e-05
-6.1015775642837e-06
-8.57604462355002e-06
-1.4684004476296e-05
-8.16470306131989e-06
-8.040435136275e-07
-2.63962283023404e-05
-1.96246139365555e-05
-7.95673573917387e-06
6.56963415411051e-06
-1.66780988034717e-05
-2.88366565033698e-05
-1.50859587390542e-05
-1.06006536858381e-05
-6.13125657975436e-06
-4.17882683517332e-06
-1.7623982088762e-05
-2.93300664268762e-05
-1.73166437596242e-05
-1.09827056409953e-05
-2.46638658169525e-05
-2.24951442072438e-05
-2.66849105653739e-05
-1.5463017401375e-05
-9.99544437542904e-06
-6.55255233018251e-06
-6.01473820230074e-06
-3.37181148029549e-05
-5.26820279154096e-06
1.05583816955518e-05
-8.65122029143522e-06
-5.0495784505082e-05
-5.83265973522387e-06
-1.97606370708866e-05
-9.93706247325504e-06
-8.25353358867454e-06
-7.32848705918574e-06
-1.98641741231766e-05
-1.08021243098984e-05
-1.42552195937851e-05
-3.97049125151405e-05
-1.10939049713367e-05
-2.35817650048612e-05
-2.77761556051109e-05
-3.36296157377919e-05
-2.92710342120321e-05
-4.1872761077205e-05
-1.92126115215987e-05
-3.55842904693644e-06
-1.99284359882644e-05
-1.32702992301943e-05
-1.89937416373286e-05
-2.90559336456604e-05
-2.60192783373256e-05
-2.45782874981682e-05
-4.4116170869157e-05
-3.15104222496136e-06
5.82120358359258e-06
-2.85751096697737e-05
-2.25064310014884e-05
-3.74374581605026e-05
9.35085293328688e-07
-3.40773384771871e-05
-1.72133693975865e-05
-3.90769910354901e-05
-2.48454289345791e-05
-1.76319820582418e-05
-5.09293227621731e-06
-2.26512789238355e-05
-2.45052707331424e-05
-2.77626131271581e-05
-2.06495047489178e-05
-1.3154679180196e-05
-1.48348819100452e-05
-1.51681960408687e-05
-2.0352588206066e-05
-7.65642145830562e-06
-2.27189394477139e-05
-3.36580801796748e-06
-2.08678339112239e-05
-4.21561128156089e-05
-3.89795298613448e-05
-2.11312648609351e-05
-2.108530097867e-05
-3.16780214373309e-05
-3.2529457189052e-05
-2.48141298461644e-05
-1.56913598885959e-05
-9.26833841949387e-06
-1.91345232790192e-05
-3.15153571731196e-05
-3.2156402413112e-06
-2.7661623351279e-05
-2.64532607311404e-05
-1.17289367059317e-05
-1.14630621868139e-05
-2.32016995523396e-05
-3.50661516855596e-05
-5.52316055170417e-06
-1.69776845316109e-05
1.36499649481048e-05
-1.32779613741489e-05
-2.43168236426059e-05
-1.18790121362604e-05
-3.03772832030491e-05
-1.67014348595813e-05
-2.47963703339853e-05
-5.37415176790766e-06
-2.23106311998566e-05
-2.99009134917145e-05
-1.44189670808525e-05
-4.18232358007434e-05
-5.62414370435312e-07
-3.84214027577622e-06
-3.35481102256697e-05
-2.72624604942929e-05
-1.90588074809562e-05
-1.29976319349037e-05
-3.5191263801136e-05
-1.10441977478024e-05
-2.28069450899655e-05
-2.93324335396046e-05
-1.51021468557041e-05
-7.75965649276837e-06
-2.2118022379084e-05
-1.1714435634456e-05
-2.0445504167949e-05
-2.01374004466576e-05
-9.00121078168256e-06
-3.9174768019665e-05
-3.5165864034807e-05
-1.8477152375801e-05
-3.03627871444347e-05
-2.26711688866251e-05
-3.09771126085601e-05
-3.49926274647606e-05
-3.6877851224026e-05
-1.77553567635936e-05
-1.00541684258744e-05
-2.48982650829542e-05
-2.65836420921659e-05
-4.23096001895829e-05
-2.5603537149629e-06
-3.76010080861734e-05
-1.17881941414995e-05
-2.96367617092669e-05
6.77433286598983e-06
-1.8921296652926e-05
-2.00881599294909e-05
-2.84642835374849e-05
-2.91770367017557e-05
6.04305874524021e-06
-1.41420105798837e-05
1.78364229746949e-06
-2.11656875756126e-05
-5.87035665131367e-06
-2.13193390905354e-06
-2.72251386745542e-05
-1.97185564013124e-05
-1.96110948545098e-05
-1.42650366585962e-05
-2.90660174530595e-05
-1.15132214957882e-05
-2.46883998242755e-05
-2.60392247382585e-05
-8.5183542614509e-06
-4.46023424091931e-05
-1.29289917154407e-05
-1.7904923996744e-05
-1.40014515440789e-05
5.69889174683946e-06
-8.07283299819574e-06
-2.05436367765641e-05
-2.0285619087002e-05
-6.66109655632671e-06
-2.16907828707987e-05
-1.88829585627228e-05
-5.13311935968294e-06
-1.2063358381837e-05
-1.8505194985276e-06
-1.16891900280402e-05
-2.06733622361217e-05
-2.97344456025209e-05
-3.67632558424756e-05
-2.53793566781732e-05
-4.09367222146143e-05
-4.10964619793752e-05
-1.61635258440664e-05
-6.86087006047846e-06
-3.98682070866538e-05
-2.82415544909574e-05
-2.89289821211574e-05
-3.98594500299292e-05
-1.9856069357601e-05
-2.19831874921021e-05
-1.99265283281036e-05
-7.97080647731064e-06
-2.88561225434669e-05
1.66257935407451e-05
-3.08986427448629e-05
-3.30713577163307e-05
-2.23348182603784e-06
-2.10908280075739e-05
-3.02073660167476e-05
-5.90154015755099e-06
-2.4295972920761e-05
-1.90304129637032e-05
-2.9519579600921e-05
-4.13201670757165e-06
-3.30877108318515e-05
-2.78914151830905e-05
-1.40910977186034e-05
-1.99273451766893e-05
-2.16337786289531e-05
-4.23612073335203e-05
-2.78141499220816e-06
-1.68997405732485e-05
1.828363144378e-06
1.74977047740606e-06
-1.48770454499386e-05
-1.8252384686231e-05
-3.96252810286247e-05
-2.69389507981487e-05
2.90184074446291e-06
-4.54526134473825e-06
-5.03888430862386e-05
-1.90825384572482e-05
-1.47589270918689e-05
-1.17826898875925e-05
-4.15048403988299e-05
-1.23454022427949e-05
-1.21291580330349e-05
-1.77056705570443e-05
-1.91795999049363e-05
-2.89781524668538e-06
-1.42763790134014e-05
-1.07196558717699e-05
-3.02728129830045e-05
-2.11791312269841e-05
-2.17832046207292e-05
-4.85010939747113e-06
-1.49171565649315e-05
-1.8171732129959e-05
-7.62031799549392e-06
-1.67354653223794e-05
-9.21218370432634e-06
-1.385361241044e-06
-1.71282125040669e-05
-3.12232192850556e-05
-1.56710559948872e-05
-1.26388218493197e-05
-2.26064427251412e-05
-9.1946456554261e-07
-3.62780576499302e-06
-9.09092935854529e-06
3.57684047430675e-06
-1.31666253233137e-05
-1.69814566832548e-05
-1.40327427049124e-05
-2.9196865960173e-05
-2.69491855721062e-05
1.83907215230608e-06
1.13803974301047e-05
-3.05837489492114e-05
-8.95683314292203e-06
-4.1484043844159e-05
-2.12539499016808e-05
-2.64527346102796e-05
-8.79801567971942e-06
1.31886938714959e-05
-1.79311449048443e-05
-2.81419507697736e-05
-2.76022741047334e-05
-9.51101726738832e-06
-7.20963790620619e-06
-3.67397089112078e-05
-7.01818465783086e-06
-2.24316230031417e-05
-2.84399880916026e-05
-1.24535371521862e-05
-2.80356857226195e-05
-2.6850709824135e-05
-5.67339127896325e-06
-2.86940984432156e-05
-2.3656029308109e-05
-4.28063505541548e-05
-2.52756994121426e-05
-7.59536677144933e-06
-2.34788017359415e-05
-2.99342215899366e-05
-2.28181286675384e-05
-2.68725020045634e-05
-2.23294760832824e-05
-2.45277661951843e-05
-6.70231721044331e-06
-3.52731254105514e-05
-1.73147338675523e-05
-2.24716960293462e-05
-2.27841472127736e-05
-2.87761379089955e-05
-2.18025749153227e-06
-3.834888247489e-06
-1.53800788357195e-06
4.32673699149814e-06
-1.66146012963036e-05
-2.1924082545679e-05
-3.12536504202636e-05
-3.96892642416508e-05
-2.02564323897073e-05
-2.49880315833499e-05
-1.5658866300444e-05
-8.51157957736211e-06
-5.25593712635124e-05
-2.6249211390436e-05
-1.31792725038832e-05
-2.89837845706899e-05
-2.03613649836894e-05
-1.06322037514269e-05
-2.98520818512957e-05
-3.09894869629064e-05
-3.42634203067135e-05
-9.31644820209231e-06
-1.55823690690748e-05
-1.53330200570578e-06
-1.00978340519883e-05
-1.12036607685723e-05
-2.26401441150401e-05
-1.51743155913199e-05
-4.39964536428684e-05
-1.87342444882172e-05
-1.68170247932249e-05
-2.75949548194358e-05
-3.4275782967345e-05
-2.86876774783754e-05
-5.26824269625952e-06
-6.04605567001304e-06
-2.54680451935178e-05
-7.95292807224236e-07
-2.1241654097629e-05
-3.05066895909904e-05
-1.21913017491688e-05
-2.87125810861544e-05
-1.41387251351558e-05
-1.53793876456729e-05
-3.56988184700379e-05
-4.81543608132401e-05
-1.52546707880645e-05
-5.29889930412564e-06
-4.42969164164716e-06
-2.5996616034878e-05
-3.72013348155295e-05
-2.58315679532913e-05
-3.01299852169705e-05
-2.10563551836847e-05
-1.60942200017628e-05
-1.41373750175503e-05
-3.35533508039867e-05
-1.53996155377493e-05
-2.888917721943e-05
6.33619422905885e-06
-4.52719884298445e-05
-1.1168488961901e-05
-1.9981192031644e-05
-2.5507753786732e-05
-2.67998078150069e-05
-4.93601437508913e-05
-9.17344621922191e-06
-1.67642172130555e-05
-2.82425048455937e-05
-4.55697231004207e-05
-2.20210278480846e-05
-8.42002284302381e-06
-1.8512100137877e-05
-1.27175360360707e-05
-1.88122394753149e-05
-2.22086951648599e-05
-2.34926322103465e-05
-3.58982399559448e-07
-1.15314190281375e-05
-3.53468227235182e-05
-6.09625764618598e-06
-1.97681316387652e-05
-4.27481111549484e-05
-2.91658039912246e-05
-4.74895938704099e-06
-1.91070329955684e-05
-1.199439681833e-09
-6.80619168839002e-06
-4.26209010067227e-05
-2.90513151723169e-05
-9.09524733417488e-06
-1.65896349056104e-05
-8.88524417954811e-06
-3.33616110090963e-05
-4.84473243788042e-05
-3.06979319360947e-05
-1.76724330176474e-05
-1.77964230579606e-05
-2.49204106172631e-05
-1.15997884592744e-05
-2.70629612410795e-05
-7.3530911492167e-07
-3.91570751375697e-05
-1.24038265671198e-05
-6.94019202846822e-06
-1.40669735493025e-05
-1.43419139992508e-05
-5.78191198652897e-06
-3.16232803197105e-05
-3.49352065218014e-06
-1.03142331414969e-05
-1.80323456388067e-05
-1.88738422492007e-05
-2.04499359323518e-05
-8.41028126332643e-06
-7.39018645784788e-06
-1.97088743704123e-05
-8.75269648704583e-06
-2.52661129878246e-05
-2.20793090185197e-05
-1.03639896115322e-05
-6.89839589869728e-06
6.69397342362473e-07
-2.61967906872176e-06
-3.71951019788674e-05
-3.22061508405777e-05
-6.35659540861545e-06
-2.22996710150513e-05
-3.42726396568051e-05
-3.27127253118669e-05
-3.43722361043374e-05
-1.46752904134301e-05
-2.07545181402562e-05
-3.68826212060606e-06
-2.00684266923872e-05
-5.51710286532175e-06
-2.33926068492369e-05
-1.99464162407925e-05
-2.47300744135734e-05
-8.96113421390841e-06
-1.33452904369742e-05
-8.34756662604783e-06
-3.23600064697584e-05
-1.1838118893173e-05
-2.60435441709023e-05
-1.36046450954148e-05
-8.35798577249295e-06
-1.6604820078833e-05
-7.47905036633828e-06
-2.36123272106222e-05
-8.54425570505634e-06
-6.80013885623467e-06
-2.64577397065279e-05
-1.4111953278992e-05
-2.14361475599928e-05
-1.66749671868993e-06
-2.27853335515916e-05
-1.72987117514267e-05
-1.91048482230141e-05
-2.5214108033647e-05
-2.46655190448691e-05
-1.75224837478088e-05
-2.27234494100292e-05
-2.85659264865072e-09
-3.69071905196042e-05
-7.62950006264425e-06
-1.72280560931789e-05
-9.2373507542168e-06
-1.88951548499777e-07
-4.15816999556461e-05
-1.08779850996365e-05
-1.40350101848265e-05
-8.47944253934888e-06
-5.15863895762249e-05
-8.23841264166544e-06
-1.17601880894743e-05
-3.40658821691004e-05
-2.87418992834422e-05
-4.02943096687966e-05
-2.02393622390254e-05
-2.12713044179185e-05
3.02168810268571e-07
-1.48933478402762e-05
-9.46288504854417e-06
-2.81440539125172e-05
-1.49900822883444e-05
-7.37502687056982e-07
-6.52677724909619e-06
-1.35697780204967e-05
-4.23285969744266e-05
5.08435296224876e-07
-1.90049788623352e-05
-3.69222368272137e-05
-8.36351674321875e-06
-8.39825714413773e-06
-2.97992814212226e-05
-1.1197025759962e-05
-3.61028305708137e-05
-4.4853676239267e-05
-1.93364457359537e-05
3.2808445064596e-06
-2.00982715432255e-05
-2.79623234306629e-05
-2.01954526342952e-05
-1.67202126446051e-05
-1.92855646244069e-05
-2.68155101186645e-05
-3.0861626953197e-05
-2.00704918306742e-05
-2.49646699660956e-05
-3.28704904621039e-05
-9.34295515298753e-06
-2.73282735067128e-05
-6.82449374079173e-06
-3.0530720200241e-05
-2.17047519805424e-05
-2.26804317514795e-05
6.18404012965176e-07
-2.10989099197446e-05
-1.21849529185357e-05
-2.68416925477315e-05
-2.78477405891022e-05
-2.00488278555817e-05
-1.16872230964882e-05
-3.17672755224694e-05
-2.00479221578999e-05
-3.00510723540063e-05
-2.90574348375881e-05
-5.16195359647878e-05
-3.44995038387368e-05
-2.58318796948693e-05
-1.08953016949023e-05
-1.57936820907977e-05
-9.26072627922555e-06
-4.29690528477836e-05
-2.63259173277834e-06
-2.47879940427232e-05
-4.34586689817528e-05
-1.23866253568125e-05
-9.41753117005196e-06
-4.78577671531811e-06
-8.69043610652916e-06
-6.13515429622646e-06
-2.63773668834451e-05
-4.44020400479857e-05
-1.70409506223027e-05
-1.40874883699263e-05
-1.79986512407854e-05
-2.5625697348079e-05
-2.43067426996335e-05
-2.48221111617793e-05
-2.25455062393634e-05
-2.18509956454499e-05
-2.24740230529102e-05
-2.30651797920615e-05
-1.44343522888139e-05
-3.62466009583696e-05
-1.5033224996194e-05
-1.67050293106627e-05
-1.6336824610858e-05
7.25745986918803e-06
-7.38982791554328e-06
-2.81379233290595e-05
-2.82264684726787e-05
-2.5174196639889e-05
-1.40564154202777e-05
-1.69965809053049e-05
-2.63007737699377e-05
-1.73669943527622e-05
-1.23718555401296e-05
-5.98148895424939e-06
-4.01395620410108e-05
-1.69141847075113e-05
-3.53178491058097e-05
-1.08798756296565e-05
-1.62694873421638e-05
-2.59848406145022e-05
-2.91164034472518e-05
-1.79119063972055e-05
-5.09315216127906e-06
-2.66860596781009e-05
-4.27427806552897e-05
-2.58677487628672e-05
-2.83571455053735e-05
-2.53129527674367e-05
-3.05687519562393e-05
-2.35443397913348e-05
-1.01133804378143e-05
-7.99899001560947e-06
-2.30234144591804e-05
-1.87134328126673e-05
-8.62101840666389e-06
-3.03731422478228e-05
-1.86016047838324e-05
-2.73650598697617e-05
-3.05870046180409e-05
1.0740547820681e-05
-5.69105030144616e-05
-5.2183637106055e-05
-1.4316964240123e-05
-2.23101393974217e-05
-3.38871340488062e-05
2.97608983347779e-06
-4.3681867863687e-05
7.5604702957105e-06
-3.83093841587622e-05
-2.30474478508904e-05
-2.35136084773423e-05
-3.87861523765199e-05
-2.49226090662767e-05
-2.98133686624373e-06
-1.77404346987991e-05
-1.23068046689582e-05
-5.71973567791211e-06
-3.64866808282692e-05
-2.14090242370726e-05
-2.79670702019562e-05
-2.58411790244032e-05
-5.84264747167779e-06
-7.59865100553613e-06
-3.60946171173745e-05
-1.74290509876182e-05
-2.23477131212797e-05
-1.64349942053287e-05
-1.99512657488232e-05
-2.44401093401219e-05
-2.01435304633768e-05
-2.19384356731926e-06
-3.26347294785256e-06
-1.62904579347531e-05
-2.98077674324471e-05
-2.82939461820581e-05
-3.1996191383377e-05
-2.91055371704993e-05
-2.53627566381202e-05
-2.09587258411004e-05
-2.83019594399729e-05
-2.39966568763759e-05
-2.53721013306404e-05
-7.45191622733798e-06
-2.48558659744947e-05
-1.79707262999344e-05
-5.85437409752489e-06
-3.85443795350469e-05
-1.04097105048968e-05
-1.46087194150929e-05
-1.30380893857764e-05
-8.21842327063706e-06
-1.58067838488905e-05
-3.10736615101504e-05
-2.05952626693293e-05
-2.44117318901934e-05
-2.01412061014112e-05
-3.27428438225753e-05
-2.41308779015544e-05
-7.31272742295402e-06
-1.37826051806907e-05
-2.72113247254693e-05
5.32697081396438e-06
6.61668227435959e-06
-1.20245900909232e-05
-1.62829559367485e-05
-2.67405072477205e-05
-3.04003833475581e-05
-1.25848986896192e-05
-2.82106563158669e-05
-3.60514495979097e-05
-2.32888606830942e-05
-1.1235068121575e-05
-5.61189778838496e-06
-1.33909734548074e-05
-1.2590512286102e-05
-2.09505925587175e-05
-2.54124303872761e-05
-1.01987246145566e-05
-4.72598642840374e-05
-4.35502406492956e-05
-1.3357868846894e-05
-1.68639176531617e-05
-4.14484026894036e-05
-2.57777903227595e-05
-2.23564621020204e-05
-2.11511226962194e-05
-4.62077937697795e-05
-4.24553898760165e-05
-1.47622176792652e-05
-4.01908660371485e-05
-1.6479010396622e-05
-4.27447460655436e-06
-1.65117265130331e-05
-3.44214033907166e-05
-9.64567923973209e-06
-5.24250893792606e-05
-2.90052908628137e-05
-2.00633913922454e-05
-2.55214439192676e-05
-1.90571596565306e-05
-2.79987757700737e-06
-1.46159639354777e-05
-3.65814358170923e-05
-3.00056150274284e-05
-3.71524333833698e-05
-2.94580796784074e-05
-7.34254567882347e-06
-1.53315291473419e-05
-1.87096583846316e-05
-1.42313531175046e-05
-2.23390711425905e-05
-5.01581139461622e-05
-6.325521377721e-06
-1.99418523354663e-05
-3.17020518435122e-05
-1.70226388721253e-05
-3.10397598454953e-05
3.4200526546914e-06
-2.54057298851225e-05
-9.01165170328622e-06
-4.78347984917926e-06
-4.55399558084054e-05
-2.41164553670099e-05
-1.24818299718937e-05
-2.69487245176396e-05
-4.6177835245243e-06
-1.92922253170941e-05
-2.06000104537848e-05
-1.84884297980917e-05
-1.18387236640302e-05
-2.7000661462519e-05
-1.53304410684403e-05
-3.19384735938191e-05
-1.4549215716722e-05
-1.93248722386005e-05
-2.53395985372376e-05
7.10285426870624e-06
-2.65636083693527e-05
-3.91730313156017e-05
-7.91337934999745e-06
-3.31702635046354e-05
4.58486031767392e-07
-2.06604559519251e-05
-8.74768965879433e-06
-1.95519224736072e-05
-5.14741669050296e-06
-5.01521740463365e-06
-1.02381817477741e-05
-4.13848722678038e-05
-2.93556259452297e-05
-2.11273541025924e-05
-1.62957567093155e-05
-1.74767531056427e-05
-2.77263749036305e-05
-1.5701407935055e-05
-3.74872156491305e-05
-2.65363653225073e-05
-1.15410562129103e-05
-1.2092124902148e-05
-4.03086044155092e-05
-3.85216153853675e-05
-3.02217208978562e-05
-7.91909821581717e-06
-3.59449823985038e-05
-2.70433732476477e-05
-2.21006656887974e-05
-1.82942762689086e-05
-1.50908657366641e-05
-2.76247460035375e-05
-2.30422701772781e-05
-2.57893950607051e-05
-2.28332459837684e-05
1.74997254010765e-06
-1.24355194791901e-05
-3.78356776331933e-05
-1.55247962567214e-05
-3.62269652839968e-05
-7.80647535070434e-07
-2.50155503717742e-05
-3.90704762529298e-05
-3.6068980227438e-05
-3.25518519690735e-05
-1.01917911213265e-05
-2.49852821257688e-05
-2.12853534245759e-05
-4.44349605052828e-05
-9.82054119424298e-06
-3.57967817528126e-05
-3.37384544280195e-05
-2.35763719698438e-06
-1.59094326829708e-06
-1.33782751818803e-05
-1.63246249486212e-05
-3.97254976233192e-05
-3.72444380062701e-05
-2.19605990662099e-05
-2.13611987818717e-05
-8.61980263284889e-06
1.03195711809588e-06
-1.02195524781396e-05
-3.05542817186029e-06
-2.4972233271193e-05
-1.21784435685578e-05
3.95675084536511e-06
-1.86923693178415e-05
-1.57807309967864e-05
-1.52220234653816e-06
-1.79165517428441e-05
-2.77981889249504e-07
-1.94813181995977e-05
-1.46497610537936e-05
-6.73323284843736e-06
1.09129493481987e-05
-1.73204946545621e-05
-2.73061157072652e-05
-2.46258192902972e-05
-1.01335094895179e-06
-6.12168024791679e-06
-3.05392413847675e-05
-1.15719522271711e-05
-1.95302609038258e-05
-2.50793051129582e-05
-2.54745824620275e-05
-3.94354029551322e-05
-2.12710689684557e-05
-2.88237731657281e-06
-2.41724221636624e-05
-2.50702254068845e-05
-4.93012561329199e-05
-2.35806615013479e-05
-3.10514706356964e-05
-1.99044741727745e-05
-3.71607624004158e-05
-4.01787870353419e-05
-2.00393792950761e-05
-2.19458367270089e-05
-4.85094861439078e-05
-1.97959435819155e-05
-1.8929919446441e-05
-1.53331102942575e-05
-1.20014328882666e-05
-4.60713144883848e-06
-2.79899650343507e-05
-6.57406809999567e-06
-3.59613078402273e-05
-2.15411674143048e-05
-3.13941808288553e-05
-1.88789505344177e-05
-3.72151925478712e-05
-1.87607511233886e-05
-2.52438720257238e-05
-1.45006520966152e-05
-1.21216769262605e-05
-1.42084639846695e-05
-1.53729475163387e-05
-2.88252145664934e-05
-2.78234282246362e-05
-3.32298675663349e-05
-4.50272731360676e-05
-1.64082591318537e-05
-2.89230170483294e-05
-3.64271037023691e-05
-1.46171168737878e-05
-1.04196308966645e-05
-4.57983110831117e-06
3.9581128793727e-07
-3.36434079829077e-05
-2.01059065165094e-05
-3.1254373273174e-05
-4.11112909437146e-06
-6.46450696662922e-06
-2.68035864619121e-05
-1.95437047597028e-05
-1.20621950354722e-06
7.12463549337056e-06
-1.99508181258583e-05
-9.76257548921892e-06
-1.94485024143566e-05
-4.02231336055802e-05
-3.0222126929796e-05
-2.34675245972088e-05
2.56414449088438e-06
-1.80411879863341e-05
-2.92276801079102e-05
-1.93450516364959e-05
-2.92167067668312e-05
-2.18125566479611e-05
-2.53643345835779e-05
-3.52727584289696e-05
-1.8749431993188e-05
-3.20535030389245e-05
-1.71665736004695e-05
-7.06087414829452e-06
-5.23765713212935e-05
-2.0472387045452e-05
-4.47191074262855e-07
-2.03372266387239e-05
2.88334067635703e-06
-2.54519137345061e-05
-2.04302301022162e-05
-2.07327747130678e-05
-9.59686852060113e-06
-9.70123231683687e-06
-1.07383147045195e-05
-1.91419102861565e-05
-2.12965481483964e-05
8.22174084632089e-07
-1.05166977241317e-05
-2.80360660369582e-05
-2.59999410610449e-05
-2.70632189303115e-05
-1.81890062869445e-05
8.06673033990653e-07
-1.62235355231896e-05
-7.9675893576993e-06
-3.69606901100471e-05
-7.892636500136e-06
-2.29170376869216e-05
-3.18387669362395e-05
9.82565544612449e-06
-1.62303287215834e-06
-2.01089793120976e-05
-3.45411558614605e-05
-2.2277393235841e-05
-2.54543760645343e-05
-5.08204940294861e-05
-1.95857173296965e-05
-2.25855238623909e-05
-2.78506088782243e-05
-1.14327065455242e-05
-1.16942986772216e-05
-3.17205925816031e-05
-2.24867322935587e-05
-1.82625601145008e-05
-1.96668675139325e-05
-3.1142089765618e-05
-2.72268756805682e-05
-3.68025131511703e-06
-4.39087314713935e-05
-3.18651104082179e-05
7.18478257104309e-06
-9.32901890745437e-06
-2.04337875147285e-05
-3.20090142196853e-06
-2.70724954935476e-05
-2.76045616567437e-05
-1.62410388990651e-05
-1.6643469438786e-05
-3.4655191519572e-05
-8.76913247564901e-06
-2.94640394292813e-05
-2.9269565386323e-05
-2.00348966036053e-05
-1.51043852742448e-05
-5.9698076897121e-06
-1.82814511343963e-05
-9.46062926469985e-06
-1.38254182624602e-05
-1.39911201321906e-05
-1.10998588514103e-05
-1.32942087271984e-05
-9.57717456071333e-06
-1.01418101728824e-05
-4.08657292019899e-05
-1.51487848524055e-05
8.41805477609488e-08
-2.4907199033942e-05
-1.67306030318305e-05
-1.54267123801931e-05
-2.94869888933818e-06
1.1880514686679e-06
-3.82579433805251e-05
-6.21557916813417e-06
-2.20401310853186e-05
-3.11792570242697e-05
-2.54339032846312e-05
-1.36123541223034e-06
-2.96209605936231e-05
-1.63677308075724e-05
-1.99666189033435e-05
-1.18101109836839e-05
-2.54965904582074e-05
-1.79060053911897e-05
-1.05069149371128e-05
-1.18475253549437e-05
-4.18626066780984e-06
-1.08650614366982e-05
-1.40129111253516e-05
-2.82788546518479e-05
-3.43729782825975e-05
-1.53378348926374e-05
-1.85645024938072e-05
-2.58560648833922e-05
-3.15604567421214e-05
-2.4801819855052e-05
-3.30881284735637e-05
-9.66708220600368e-06
-2.32451489628718e-05
-1.528730505929e-05
-2.13261205414152e-05
-3.58421391843467e-06
-2.49109743840878e-06
-5.86685190621639e-06
-1.10142399523408e-05
-8.64404421596302e-06
-3.29783316460067e-05
-1.45260193293679e-05
-3.13086321392462e-05
-1.99529259199052e-05
-4.09721670801063e-06
-2.09329268284966e-05
-3.23750142478402e-05
-1.56338053711787e-05
-3.71122494948128e-06
-2.19371765820207e-05
4.01991138634003e-06
-2.1647227842315e-05
-3.8221467850053e-06
-3.61152125113474e-05
-3.00676275495543e-05
-2.30891876999939e-05
-1.55755788251365e-05
-1.73689825299306e-05
-1.04452814009964e-05
-3.06988337101154e-05
-1.48459372578454e-05
7.05109176482634e-06
7.89593965277794e-07
-2.94770501614593e-05
-9.29271712600876e-06
-4.55106847729974e-05
-1.07400990859297e-05
-1.3489403581108e-05
-2.9937260147923e-05
-6.92676386141636e-06
-1.74014001909826e-05
-2.39910843366348e-05
-4.82831858253371e-05
-1.00606691235326e-05
-8.49085547398378e-06
-2.08043657432829e-05
-1.72765268629054e-05
3.6241129079215e-06
-2.41051791139743e-05
-4.63235894021305e-07
-3.10942672817546e-05
-1.03471767818674e-05
-1.92580545303247e-05
-7.3295835109558e-06
-3.39068237001011e-05
-1.86751548042388e-05
-1.15311024855573e-06
-1.25594610566066e-05
1.23097862872209e-05
-2.12233679191098e-05
-3.73412918963768e-05
-4.21623103290347e-05
-9.82411351181814e-06
-1.22439357793418e-05
-1.02346976224179e-05
-8.53076352479359e-06
-6.50256701881113e-06
-2.74724657250078e-05
-8.15965135067139e-06
-4.53985024279101e-05
-2.55283182148112e-05
-1.15562315715469e-05
-2.59164444103901e-05
-3.14618889198304e-05
-2.13576027132404e-05
-2.65760999344251e-05
-2.7053012540114e-05
-4.54437129179241e-05
-1.8815854103147e-05
-2.14053785213024e-05
-2.03787934946113e-05
-2.09708853370317e-05
-2.0316150508651e-05
-1.32683829377985e-05
-1.33502225297619e-05
-2.49895106954586e-05
-1.77870619824294e-05
-1.30484550254724e-05
-2.11677611011793e-05
-3.77562690828845e-05
-5.01996398280638e-06
-3.19800996323937e-05
-3.93694035766719e-05
-4.16628699782411e-05
-1.36556279953529e-05
-2.7827490239071e-05
-2.82947751159603e-05
-4.10665131462513e-06
-1.83346749705972e-05
-1.92806501899579e-05
-1.82360535522623e-05
-2.13601737944706e-05
-4.4154231149264e-06
-3.33016728167096e-05
-1.82535580922344e-06
-2.84634440245765e-05
-1.10630350066232e-05
-2.74092835309612e-05
-3.96552657825517e-05
-2.12641027083537e-05
-3.91423786437443e-05
-2.84570864899585e-05
-2.76873394649048e-05
-2.26193343705953e-05
-1.91454217571919e-05
2.84307279788297e-06
-1.57863716672755e-05
-1.43166494331422e-05
-3.54048503094296e-05
-4.6469546350062e-06
-1.42773410181347e-05
-1.95686427280169e-05
-2.68914371846382e-05
-2.04342438919026e-05
-1.20237050605381e-05
-1.95176119762053e-05
-2.24041947468649e-05
-1.76566313803029e-05
-3.51892847578539e-05
-7.96574844042155e-06
-2.91219551423623e-06
-2.18365262102692e-05
-3.11865034602762e-05
-1.56054249806492e-05
-3.16746408017544e-05
-2.33668811000285e-05
-4.21372066786069e-05
-4.69961317043687e-06
-9.50923275061915e-06
-2.33242797891173e-05
-2.59421018577672e-05
-2.5047825997727e-05
-3.44509635969188e-05
-1.3323929388491e-05
-1.38147902034228e-05
-2.13988061587073e-05
-8.30456466336004e-06
-1.86849538361803e-05
-1.15671280928128e-05
-3.36314932693563e-06
-1.99653597244787e-05
-1.6522896321609e-05
-1.95092963536167e-05
-2.05591357767299e-05
-2.18126730239177e-05
-2.30543957587172e-05
-1.71714925746065e-05
-1.75062052267871e-05
-1.44845086918081e-05
-1.16848661162609e-05
-3.89527150155424e-05
-2.28722068526397e-05
-3.10203064401889e-05
-1.27595293372693e-05
-1.10590622965095e-05
-1.60415647302807e-05
-2.87129017231984e-05
-3.87720960284901e-05
-1.87696983619452e-05
-3.42839220322132e-06
-2.27557325427596e-05
-2.3971606662505e-05
-1.75690350241873e-05
-2.1683081110701e-05
-9.15199271984324e-06
-2.52086864395602e-05
-2.0557893512664e-05
3.56053111004719e-07
-2.73004298407666e-05
-2.79642448879357e-05
-1.32463198438279e-05
-2.01341551408705e-05
-1.45880968549055e-05
-2.22214799752446e-05
8.92713858885908e-06
-6.98915416092383e-06
-1.60311972169648e-05
-2.99833914237787e-05
-1.40158645610126e-05
-8.46515798257091e-06
-4.33183683121978e-06
-1.13055835394245e-05
-8.91045021402867e-06
-3.9440388188023e-05
-1.76214291882542e-05
-1.62081418613193e-05
-1.99939024271107e-05
-3.04515238943087e-05
2.21296600644992e-06
-2.71006237342793e-05
-3.2187093896543e-05
-8.914921592332e-06
-3.33700119296188e-06
-3.439562717684e-05
-2.66674587791381e-05
-2.59615573697427e-05
-1.80999465524367e-05
-1.48434652046793e-05
-2.56281310630894e-05
-1.60078878348812e-05
-2.35833405334524e-05
-2.25908628782681e-06
-1.19904657430734e-05
-2.34523530698172e-05
-3.25488165282596e-05
-2.78800861984463e-05
4.41632871313662e-08
-1.35206104818252e-05
-2.17019169617397e-05
-2.81309902139751e-05
-1.95492162515489e-05
-4.44187499196416e-05
-7.1045542902556e-06
-1.95234909927222e-05
-1.90043832674927e-05
-6.82356105407692e-06
-4.47067371547873e-05
-1.50830475957583e-05
-1.81421330175458e-05
-3.31894116553837e-05
-1.26582892558435e-05
-1.56553024260303e-05
-3.23188026507691e-05
-1.14906318465546e-05
4.76371889477418e-08
-2.0892331111425e-05
-2.18786202685681e-05
-2.74395335631242e-05
-3.50504537349589e-05
4.19830242788769e-06
-7.3433431173007e-06
-3.34811582180121e-05
-2.84187821364766e-05
-1.60210219370916e-05
-3.33307492575988e-05
-9.25446315782214e-06
-2.77900487454349e-05
-2.50896498790734e-05
-1.75858722311951e-05
-4.01488874172315e-05
-3.44086924726272e-05
-5.09475281038451e-05
-3.64621184558747e-06
-5.41003877336602e-06
-1.22289769283156e-05
-3.92774885764806e-05
-2.91280044864212e-05
-1.70531927748078e-05
-2.95297388452665e-05
-4.28760995065402e-05
-1.93339821013487e-05
-4.62002836533591e-05
-3.61450559035067e-05
-1.55412935093531e-05
-3.1444081581252e-05
-1.27234608323282e-05
-2.14206891504772e-05
-1.41150175180744e-05
-1.91131413369451e-05
-2.68062800704241e-05
-2.59746905470499e-05
-6.64064738370958e-06
-1.99768317064673e-05
-1.40379490792757e-05
-2.56196481292617e-05
6.21095751046391e-06
-1.95115154264091e-05
-5.15926705652173e-06
-2.90987099829588e-05
-2.85012051238626e-05
-2.75402549254019e-05
-4.58254157204996e-06
-4.62945540004858e-05
-2.59623008282357e-05
-1.3203578126828e-05
-1.57023125365245e-05
-1.38160127588738e-05
-2.28891942275055e-05
-1.72350141179554e-05
-2.01947455972359e-05
-2.08406820429279e-05
-1.0170356440546e-05
-1.46329332827881e-05
-5.80954100060925e-06
-1.18711375781969e-05
-1.84696738032431e-05
-2.20856254837199e-05
-3.77404154520769e-05
-1.58527640244052e-05
-2.77134541795394e-05
-3.66173490277449e-05
-3.24557911913377e-07
-1.48204530963727e-05
-3.73572668947927e-05
-4.06219792801141e-05
1.25676942655339e-05
-2.25591490996207e-05
-2.54280848377321e-05
-1.02642158570212e-05
-2.34795325803466e-05
-2.32875009961365e-05
4.73570551679632e-06
2.34857544895886e-06
-1.42362530660688e-05
-2.01002524534263e-05
-1.25981446510275e-05
-5.55958914791037e-06
-1.60344932622066e-05
-2.92812761185073e-05
-2.3029994746068e-05
-9.2026459536956e-06
-4.85506762408146e-05
-4.48182442867269e-05
-1.93651049031234e-05
-3.07948947988592e-05
-1.9567010241417e-05
-1.03566085012664e-05
-2.33212321708858e-05
2.06196124125789e-06
-1.75846854958039e-05
-1.33223130282916e-05
-1.20956481308798e-05
-3.42589146224777e-05
-1.15982713974961e-05
-1.91893371832543e-05
-1.32142329133979e-05
-2.94006517535547e-05
-3.51073390515457e-05
-2.13390536433296e-05
-3.22782720067118e-05
-1.32112134190787e-05
-3.83878427795043e-06
-6.9938840995374e-06
-1.13206383725236e-05
-2.36701567522632e-05
-7.23354711397273e-06
-2.23137218856408e-05
-4.01644477579598e-05
-7.20428071104434e-06
3.30087271233486e-06
-5.31970056899261e-07
-1.71304241966051e-05
-4.75279199157684e-06
-1.37682094085465e-05
-2.66275955321499e-05
-2.14291932062883e-06
-3.58833710278047e-05
-1.92423014690179e-05
-3.78881838799325e-05
-1.79690691663799e-05
-1.60718987231761e-05
-4.24647180379675e-05
-2.2369901738682e-05
-5.10620739689851e-05
-3.48305593278245e-05
-2.00784503276877e-05
-1.31828471653029e-05
-2.03260613382174e-05
-2.09561038438843e-05
-2.22805496111557e-05
-6.95333699767082e-06
-5.11630540815486e-06
-1.83598054509939e-05
-2.5477744156239e-05
-1.74132722976319e-05
-3.46177438202787e-06
-2.97966077347882e-05
-6.21905733366052e-06
-1.86134893559949e-05
-4.8313460630057e-06
1.32899054175863e-05
-1.98407142656239e-05
-1.85059723210027e-05
-1.58315481679994e-05
-6.96513913601579e-06
-1.11543280022749e-05
-3.61936195353586e-05
-7.34167112368029e-06
-2.97094739594355e-05
-2.66616425835972e-05
-1.37246110942629e-05
-3.38124226193085e-05
-8.62251808678874e-06
-6.53566901591705e-06
-2.75909107533324e-05
-3.31009644848756e-05
-8.26451605771864e-06
-1.59528910689194e-05
-3.31832307965642e-05
2.25156449186412e-06
-1.20810958218083e-05
-2.36170898873598e-05
-2.53080233085117e-05
-2.98138538103247e-05
-1.73927394721395e-05
-2.22266977841141e-05
-1.69100110017875e-05
-2.58442324534673e-05
-7.96505074695012e-06
-2.29913101658297e-05
-1.79901665835912e-05
-2.35316795145355e-05
-3.06982344996674e-05
-2.46124921820586e-05
-9.04291694423832e-06
-7.72929046556634e-07
-4.50056035519869e-05
-1.60376589144692e-05
-5.29122112905503e-06
-1.33005282907473e-05
-1.99552907722488e-05
-1.96849608167185e-05
-2.43613139374661e-05
-4.11477682801577e-05
-4.34716834481459e-05
-4.79063882963244e-06
-2.81310402861789e-05
-1.47735687394112e-05
-6.2180702643114e-06
-4.13145004816721e-05
-2.5008072801974e-05
-3.35218745808085e-05
-3.36963393797727e-05
-3.6383700277515e-05
-1.64988429813927e-05
-2.81148245507558e-05
-2.70736629665452e-05
-3.13703679999738e-05
2.85652627190053e-06
-2.77169758638758e-05
-9.06747335063535e-07
-1.58863871547221e-05
-3.01187074844243e-05
-1.13746292903138e-05
-8.19405037921459e-06
-1.10003639372547e-05
-3.68442380613314e-05
-2.30956431077818e-05
-2.40151276039316e-05
-3.40236464564718e-05
-9.22060195925491e-06
-1.67332840475754e-05
3.87913164563472e-06
-1.60261477183547e-05
-7.81746849514226e-06
-4.12025754365358e-05
-1.6842689140957e-05
-1.82535286900051e-05
-2.83166583154995e-05
-2.32139192963317e-05
-1.93059289987874e-05
-2.69182984806266e-05
-5.25219953547451e-06
-1.79925356537464e-05
-2.69365232524451e-05
-2.6289078112262e-05
-1.99556277693894e-05
-2.51820443760262e-05
-3.91312675647039e-05
-1.31647011604369e-05
5.39904848113594e-07
-1.25064779371888e-05
-2.30061949289246e-06
-3.51342262621405e-05
-1.63444125019458e-05
-4.16114433961026e-06
-9.81924502016674e-06
-2.96339990874114e-05
-1.55887466619221e-05
-1.3272995759579e-05
-3.56122745017116e-05
-1.75833396633979e-05
-9.86586241278472e-06
-1.98190664361728e-05
-2.78247762860019e-05
-9.31759270691311e-06
-1.06949028816923e-05
-2.50635269865659e-05
-2.84317983269014e-05
-1.46493826364235e-05
-4.45249806223516e-06
-2.20237873877236e-06
-2.55322792668599e-05
-2.15702616193815e-05
-3.1567662792161e-05
-1.43672621438675e-05
-1.93386477239931e-05
-2.45910547438259e-05
-3.5153476175012e-05
-2.91656349666546e-05
-6.54247054675131e-06
-1.87349216857591e-05
-2.5525616102265e-06
-1.39885836590874e-05
-1.2314621600497e-05
-1.71597364379671e-05
-3.57695918530271e-05
-2.61928296051075e-05
-2.45887545498705e-05
-2.82443390755803e-05
-4.22284050738714e-05
-1.74010098882657e-05
-3.59686612553766e-05
-1.62999761201727e-05
-1.04132965124652e-05
-2.2044943085473e-05
-2.87308241174681e-05
-2.5070434453125e-05
-3.89153722178942e-06
-1.89895099920675e-05
-1.73369606134265e-05
-3.93598260445214e-05
-2.23461546696964e-05
-2.35574631536208e-05
-3.05760024041484e-05
-2.00654289804406e-05
-2.50383339494325e-05
-1.30852953671481e-05
3.66051342188392e-06
-2.92586229004121e-05
-3.66326617330855e-05
-2.37608303836735e-06
-3.64079579520939e-05
-2.58140447533926e-05
-7.30479002774108e-06
-1.1767218154348e-05
-2.34589413839678e-05
-2.96067468905816e-05
-2.70010571430916e-05
-1.62843459826847e-05
-3.74386750127328e-05
-1.82595091706064e-05
-1.57419599613486e-05
-1.80592042818006e-05
-4.07905212822547e-05
-2.11698065686981e-05
-1.6526571565046e-05
3.46266646223985e-06
-7.3841615910447e-06
-1.57770739332492e-05
-2.87217967770429e-05
-2.42052678335989e-05
-3.84312351612611e-05
-2.01624871005309e-05
-2.22872970220222e-05
-3.23874428685219e-05
-3.86607544598273e-05
-1.15138769792457e-05
-2.13247359880945e-05
-2.24638482714914e-05
-3.55916620695576e-06
-3.49836739862553e-05
-1.74371149985384e-05
-8.93251198865025e-06
-2.22293805890058e-05
-2.10671134203014e-05
-2.63180984630025e-05
-2.87486180077591e-05
-5.54950106251461e-06
-1.99488010047669e-05
-1.6798849949134e-05
-4.35956262221837e-05
-3.92711326561511e-05
-2.41373418796168e-05
-2.10659941889642e-05
-1.17555394437235e-05
-2.11806346511628e-05
-7.46471005485169e-06
-2.28181279949652e-05
-1.73905835780782e-05
-4.78024434535884e-05
-1.96451769857332e-05
-1.48997792551766e-05
-2.08010577907934e-05
-2.74075212569087e-05
-3.56397518544248e-05
-9.1264757106062e-06
-1.40118594123829e-05
-4.04675829589064e-05
-2.88529415615185e-05
-1.3758999364318e-05
-2.06334163747666e-05
-1.89091055438084e-05
-3.24798620575088e-06
-7.03330916937288e-06
6.19315915161218e-06
-1.20339900371283e-05
-1.40325277550741e-05
-3.7627431189747e-06
1.3445829314814e-06
-6.17322365546518e-06
-1.64798033497399e-05
-1.48979628916111e-05
-1.62050702755476e-05
-6.3616402954212e-06
-3.54154231286062e-05
-5.46694611598436e-05
-2.86621364949205e-05
-2.91048627986187e-05
6.62222136244635e-07
-2.13875455459269e-05
-2.13419742811093e-05
-2.66992357160667e-05
-2.3240889560065e-06
-2.10052302292212e-05
-1.1398103742132e-05
-4.1245921670441e-05
-1.26685413266395e-05
-3.82137846367156e-05
5.36646440611133e-06
-2.36292540080388e-05
-3.77954247555484e-06
-6.223259871783e-06
-1.87789052783876e-05
-2.12107275050664e-05
-3.29696477841005e-05
-1.87869329330214e-05
-3.98910013656801e-05
-3.45549770128361e-05
-5.04779360464268e-06
5.10701940222465e-06
-2.01754636738996e-05
-2.99935962241052e-06
-1.84860553973973e-05
-8.14463210194022e-06
-2.33936333144629e-05
-1.9631263185356e-05
-2.57401764180102e-05
-1.63460754692784e-05
-1.70850526065479e-05
5.13803660263623e-06
-1.71657046328706e-05
-2.28053634146886e-05
-1.82713191771348e-05
-2.26548598978086e-05
-1.39303932362747e-05
-1.57852503288535e-05
-1.38008667758124e-05
-3.07465245445427e-05
-1.93260951636319e-05
-1.29519956835569e-05
-2.70105205597387e-05
-1.38641064834307e-05
-4.45506469994135e-05
-4.18583294093678e-05
1.27398280991852e-05
-1.97506345777404e-05
3.06906668724006e-06
-7.84764036141652e-06
-2.15088385966213e-05
-1.95859925869564e-05
-2.37867477985481e-05
-1.09520233841991e-05
-2.43490951874464e-05
-2.51030124417014e-05
-7.31601451252769e-06
-1.63312144244865e-05
-3.05443426809427e-05
-2.03876597682207e-05
-3.51419494788334e-05
-2.69908035100102e-05
-1.50049669296766e-05
-1.26446522889263e-05
-1.49725018808848e-05
-1.23508056843972e-05
6.30560469117221e-06
-5.03518529383594e-05
9.29248961033332e-07
-1.84942478669352e-05
-1.26879318977298e-05
-1.73671775685892e-05
-2.04747230936e-05
-2.19021729266976e-05
-1.15789365506759e-05
-3.02007093537762e-05
-1.47725883374585e-05
-4.6147821058663e-05
-5.83423019431039e-05
1.67804764696921e-05
-1.3000274637483e-05
-1.76472181065171e-05
-1.4812206412735e-05
-2.18033121209898e-05
-2.16713521189278e-05
-1.64642602582454e-05
-2.18110556695245e-05
-3.24990789022722e-06
-3.37111160991572e-07
-6.36954566728798e-06
-2.08207691559748e-05
-3.49456085843385e-05
-2.63539763791763e-05
-9.1511761503364e-06
-3.05579958635267e-05
-3.66506106066034e-05
-5.2704968394549e-06
2.90539223922574e-06
-2.53765184897633e-05
7.193377600426e-06
-2.03272226663377e-05
-9.99889182514916e-06
-2.67240600923377e-05
-7.69718715774123e-06
-2.02280642651717e-05
-2.64350596652556e-05
8.74163833279332e-06
-3.51877965117681e-05
-2.42749509978605e-05
-3.17172041966387e-05
-5.05087287084866e-05
-1.69897152098662e-05
-2.19313897675803e-05
-2.03308862988947e-05
-3.9059469089108e-05
-3.0497968315595e-05
-3.57423517761051e-05
-1.53386881048947e-05
-3.11964235468301e-05
-1.45474124292774e-05
-2.34374286337082e-05
-2.97090321700225e-06
-2.27437875911591e-05
-2.19697124443292e-05
-2.19894570182164e-05
-2.71805698526668e-05
-1.95397347578363e-05
-2.69839124689971e-05
-2.13948905559408e-05
-2.2287987885543e-05
-3.22042038379655e-05
-1.85781425923849e-05
-2.39926224382265e-05
-1.54698608332689e-05
-2.61247320430969e-05
-3.44253311375515e-05
-2.51133014357712e-05
-1.03170456700295e-05
-9.57119025255188e-06
-1.8863933826756e-05
-7.22011442975192e-06
-2.28595987047222e-05
-2.47177421110814e-05
-1.60242638377653e-06
-1.49606528852892e-05
-9.70466213913473e-06
-3.38476727126673e-05
-2.55339131204061e-05
-1.66052136513537e-05
-2.69855204708835e-05
-1.81344655031594e-06
-2.64024277480241e-05
-1.47376223272105e-05
-2.70747126788044e-05
-1.91224971433045e-05
-2.30809457103932e-05
-2.44966892096023e-05
-5.68535002950269e-06
-2.08780528554048e-05
1.07002567812607e-06
-1.33179095670618e-05
-3.18421384700644e-05
-2.75751951847062e-05
-1.94421694664532e-05
-4.00559124510793e-05
-9.76581711062202e-06
-2.31449552168358e-05
-4.08088068880242e-06
-1.98030176562499e-05
-1.58795993255872e-05
-2.02695092627606e-05
-2.13128481620488e-05
-1.39857335361935e-05
-5.01066859896074e-06
-4.03986763153917e-05
-1.03860431050006e-05
-3.27611377237486e-05
2.11177441706015e-06
-1.02912251830212e-06
-9.27351611234823e-06
-2.03376475344e-05
-3.62705275103769e-05
-8.72606039964098e-06
-2.70456790436698e-05
5.76529747327594e-06
-3.18316621312293e-05
-2.40113647945891e-05
2.18560920937537e-06
-2.7216001854154e-06
-3.13698343706914e-05
-1.15880204011683e-05
-1.94792234129693e-05
-3.16355273476117e-05
-1.70386098371276e-05
-1.87260366524516e-05
-2.10890268573482e-05
-3.45461715487028e-05
-2.02269900802256e-05
-3.57159196723866e-05
-1.86708983561228e-05
-1.67215727368944e-05
-2.80853607631999e-05
-8.72139248689302e-06
-2.01541907612735e-05
-2.04471244930337e-05
-6.63132099842227e-06
-1.38691559508859e-05
-2.08063437485315e-05
-3.33362088473615e-05
-2.33791407067548e-05
-2.89566400967096e-05
-4.96204166597841e-05
-2.86978869175896e-05
-8.7626881307571e-06
-3.11448071037617e-05
-9.56837886559284e-06
-1.70454776884657e-05
-2.60029717104418e-05
-2.33090822303577e-05
-8.62392180113856e-06
-2.38374000448666e-05
-2.9340129584521e-05
-1.39742637115538e-05
-2.19712439392167e-05
-3.24974756343878e-06
-1.52043248999748e-05
-7.32748027548059e-06
-2.1734109742585e-05
-1.09981438600863e-05
-7.81854525939007e-06
-5.38532229898768e-05
-1.09698173617841e-05
-2.5225810444756e-05
-6.23142530597877e-06
-1.57982316374086e-05
-8.27094872119182e-06
-1.54243300343604e-05
-2.79294712707578e-05
-9.18152721967935e-06
-6.51377542777122e-06
-1.44092645406306e-05
-1.5250266585743e-05
-3.77383646736789e-05
-6.03319804714097e-06
-1.52815301244137e-05
-1.92723379175795e-05
-2.8493460484714e-05
-8.11309225706622e-06
-3.38341248985273e-05
-3.95689111322597e-06
-1.66150332698747e-05
-2.30660342456249e-05
-4.68276382644071e-05
-1.96759617297025e-05
-1.82777162008324e-05
-9.1573437296727e-06
-3.20431809381847e-06
-2.72916486726452e-05
-5.24523459775153e-05
-3.92665016185132e-05
-2.22095596216831e-05
-2.5726009573808e-05
-2.4404781349515e-05
-3.61888120877418e-05
-3.97478653403426e-05
-3.51925484731711e-05
-1.86335527664097e-05
-2.45638475689852e-05
-2.40508416075981e-05
-4.53841344301997e-05
-1.32871690696057e-05
-1.64160297422329e-05
-3.44533449690727e-05
-2.40209909498038e-05
-2.3326502027622e-05
-3.70290918196617e-05
-3.05248292041204e-05
-2.50445015923823e-05
-2.3594138045639e-05
-1.57753335882628e-05
-1.79896762157639e-05
-1.46228056819301e-05
-3.99070782212164e-05
-3.0199215403946e-05
-1.6807815415237e-05
-2.54562216693782e-05
-5.0156751077732e-06
-1.77341796419569e-05
-2.30222229159334e-05
-1.12485199421237e-05
-3.2895004184825e-05
-4.18917054443734e-05
-3.40572688814324e-06
-6.19543036595299e-06
-1.65465828294881e-05
-2.20607826936138e-05
-3.2014658919677e-05
-3.77957492834474e-05
-1.80699433432481e-05
-2.7281844726107e-05
-3.8016478267812e-05
-2.95126114340113e-05
-3.69008006396457e-05
-2.70221140696783e-05
-1.44244706705752e-05
-2.55320958157084e-05
-2.93497103269137e-05
-3.50578738043643e-05
-3.52130474758939e-05
-1.49180254036954e-05
-9.4597243748971e-06
-2.79466191449884e-05
-7.03406284364988e-06
-3.64907117697663e-06
-1.84948555560156e-05
-3.46878627527455e-05
-1.13387763807015e-05
-2.51450899931782e-05
1.56172086450702e-06
-1.40490103161603e-05
-2.79128469530153e-05
-9.36942600084281e-06
-6.74023562684134e-06
-3.94088352359057e-06
-1.11845454179662e-05
-3.51405048793162e-05
-6.73240763322875e-07
-5.92422046355665e-07
-1.71329284075112e-05
-2.02937904415947e-05
-9.6295028818949e-06
-3.14055079667407e-05
-7.29908512674705e-06
-4.05288898821833e-05
-1.87609562100079e-05
-1.82859597877665e-05
-3.33577238937324e-05
-9.66565407170694e-06
-3.71474186889516e-05
-3.19759200123555e-05
-1.81185083187897e-05
-1.73451678314598e-05
-1.57937947496417e-05
2.15764421342937e-07
-1.29820289447073e-05
-1.64558413432375e-05
-1.57704237816203e-05
-2.31738819116892e-05
-5.12337711197062e-06
-3.25023477255003e-05
-2.61487737800587e-05
-3.50513814823494e-05
-4.26583581999138e-05
-1.17712994309003e-05
-1.49126116130085e-05
-1.67710613129718e-05
-1.75577577390765e-05
-2.69120978489632e-05
1.94395761602674e-06
-1.57277148384285e-05
-2.65372210056557e-05
-1.08044003160025e-05
-1.75490319182834e-05
-1.07486655184968e-05
-3.36977390934358e-05
-3.6226534677792e-05
-2.92464382514551e-05
-4.17843331926533e-05
-2.30807660799803e-05
-1.67693429464161e-05
-1.45376441145137e-05
-8.37491268360914e-06
-2.466435174915e-05
7.33973125233291e-06
-2.75611910259582e-05
-3.1480409965359e-05
-1.33533455295761e-05
-2.9554213733004e-05
-2.41873175298849e-05
-4.23988361766187e-05
-2.46896409487307e-05
-3.9324030127454e-05
-1.02469556540664e-05
-3.83725031597566e-05
-3.53669680804673e-06
-2.23804910364469e-05
-2.28189252104605e-05
-2.49854165827079e-05
-3.06814232015933e-05
-1.21117697519589e-05
-6.98584732030796e-07
-2.54620056091421e-05
1.00551103779445e-05
-1.27204049137899e-05
-1.80105816922142e-05
-3.85824315226657e-05
-8.95615697925611e-06
-2.82208912857119e-05
-2.43187401563886e-05
-2.97639761029107e-05
-2.89911390584538e-06
-2.85336277096411e-05
-3.48161212431596e-05
-2.81127618840979e-05
-2.53608423176133e-05
-1.0824898657075e-05
-1.19091590262925e-05
-3.90497357718165e-05
-4.92714229975317e-06
-3.21288009750861e-05
-3.8763456504753e-05
-1.54515835279247e-05
-2.01083058742055e-05
-7.58841021406128e-06
-4.15916098912753e-05
-1.09934959640219e-05
-4.99276022663295e-06
-8.71485345347643e-06
-2.54968262362796e-05
-1.96946458641878e-05
5.54338514912343e-06
-1.78345267208137e-05
-3.27810201036555e-05
-1.39608405236226e-05
-9.18596295697167e-06
5.94793150724296e-07
-4.44835318164498e-06
-3.34423552709136e-05
-2.24160811286221e-05
-2.51602141171548e-05
-3.28503437270532e-05
-3.61136955186594e-05
-2.57230359233207e-05
-1.49759392707236e-05
-3.33344538016999e-05
-6.09535113733696e-06
-5.27700965856224e-05
-4.17679744454256e-05
-2.68965713301024e-05
-2.77839740817532e-05
-1.64963178424095e-05
-4.80598542989941e-06
-3.24740694380899e-05
-2.0709604251617e-05
-1.35843739671395e-05
-7.6528134092637e-06
-3.84927766328631e-05
7.86717362819245e-07
-3.39885457104676e-05
-3.05382320381154e-05
-2.24820152417145e-05
-1.55929500650481e-05
-4.57287571200735e-05
-1.13679325576895e-05
-1.92599849678759e-05
-2.2856234596736e-05
-1.66966410300661e-05
-3.29862873753332e-05
-4.13587389677788e-05
-3.75971542193775e-05
-1.53598362177019e-05
-2.14617303960801e-05
-3.2968141401566e-05
-1.91775040827996e-05
-9.47022327921885e-06
-1.62803556369304e-05
-2.39970723189143e-05
-2.19359083851545e-05
-1.44087219779797e-05
-2.99958723543045e-05
-2.40399147574383e-05
-2.43861446239204e-05
-1.10400321282273e-05
-3.42491474283193e-05
-4.76545412470278e-05
-1.62018335743134e-05
-6.03031497996252e-06
-3.00409809943455e-05
-1.14882666865895e-06
-1.37602010259283e-05
-1.15370804444323e-05
2.19321207294333e-06
-2.53342541484802e-05
-3.63276338796562e-05
-3.07962329105477e-05
-2.01003099669137e-05
-2.11945329641985e-05
-1.06627672092579e-05
-4.01476199965419e-05
-8.13203227715432e-07
-1.83244356418989e-05
-3.71142841814985e-05
-2.93451894782725e-05
5.33875685239474e-06
-2.03214351555383e-05
-1.69824178422922e-05
-9.0541520938066e-07
-2.6685658918893e-05
-2.50840936735559e-05
-6.46086416215423e-06
-4.11225248086662e-05
-1.85191223688233e-05
-1.04103115301709e-05
-4.2026313013017e-05
-1.9640052865017e-05
-2.77761582024451e-05
-2.66868511544313e-05
-1.76105558368199e-05
-4.3114303937634e-05
-2.17285206546953e-05
-3.65200933703192e-05
-1.11676155773801e-05
-2.95980882909317e-05
-3.29263196435338e-05
-2.20032230553873e-05
-2.87773706523487e-05
-2.86070674437244e-05
-2.50135557050776e-05
-1.23044059674014e-05
-1.78889791483388e-05
-7.69455836993075e-06
-6.31230620118358e-06
-2.6776254953797e-05
-3.01527408284948e-05
-3.22473855220332e-05
-1.00843463393644e-05
-1.96670229868795e-05
-1.35936774349561e-05
-3.44296365980142e-05
-1.55658802527964e-05
-2.59310846982089e-05
-1.91302104926893e-05
-2.86633583993624e-05
-2.9210825458437e-05
-9.35968235150657e-06
-3.5040976634582e-05
-3.40377329189856e-05
-2.55536560540515e-05
-1.75806457942323e-05
-3.67285049943973e-05
-1.72801894973385e-05
-1.32477708778141e-05
-2.92042016739703e-05
-2.44812364518619e-05
-2.06396583574312e-05
-2.40687944959743e-05
8.86372260604046e-07
-3.01292183266363e-05
-2.79646807445787e-05
-1.99928719627832e-05
-1.93348707221443e-05
-3.35597064771786e-05
-8.9080008965478e-07
-1.86956959113112e-05
-2.53318966386254e-05
-2.96102044241935e-05
-8.77699547576259e-06
-1.24970124204484e-05
-2.20950149019148e-05
-3.49601748873948e-05
-3.1727215287812e-05
-1.34187787904368e-05
-3.20974333341089e-05
-2.76918346985352e-05
-9.65842728923699e-06
9.7758469953684e-06
-3.82297677845154e-05
-2.31978629836762e-05
-2.98681012790058e-05
-6.54446900297977e-06
-2.393221637182e-05
-3.47255388596223e-05
-3.97880033357613e-06
4.64028576997934e-06
-3.92484553671051e-05
-3.38493378348102e-05
-3.46657567586872e-05
-1.94534239994027e-05
-9.91858912558039e-06
-1.81842630773235e-05
-2.6675237278469e-05
-2.18489861496295e-05
-2.53596295925595e-05
-1.42891962773119e-05
-2.22049666387281e-05
-1.30643529137824e-05
-2.75247378140798e-06
-2.59271871499458e-05
-2.75755794965398e-05
-2.04760534100387e-05
-5.20411376596788e-05
-3.92557334628328e-05
-9.78839281399566e-06
-2.20537908535283e-05
-2.96990741742687e-06
-2.99370677344133e-05
-2.07599247736786e-05
-1.4842027124048e-05
-6.6331429498292e-06
-1.19308143945285e-05
-7.54784542068639e-06
-1.35161124471741e-05
-3.76867944465496e-05
-2.32228156189084e-05
-1.91843407826391e-06
-4.32694583542592e-05
-3.19983532903229e-05
-3.31022408614059e-05
-5.77713247941995e-07
-2.62781553259208e-05
-2.90167464461288e-05
3.84374651859122e-07
-4.07338173145913e-05
-2.45675515612218e-05
-3.01272515146792e-05
-1.3517065855236e-05
-3.03033667152956e-05
-2.14795208610519e-05
-2.3288961384562e-05
-1.71563489053816e-05
-2.3662638234427e-05
-6.42968042090728e-06
-4.47999495443355e-05
-2.96599698533537e-05
-4.1079156255027e-05
-1.83089343751171e-05
-2.23795752323781e-05
-9.61113411896394e-06
-1.00633056799885e-05
-1.66085759562356e-05
-2.83033684098455e-05
-9.93891885145858e-06
-1.44215938279736e-05
-2.35391667291288e-05
-2.62959585168662e-05
2.82823585578155e-06
-2.92934893905114e-05
-3.78463907837675e-05
-3.12447058872928e-05
-4.22418838384866e-05
-6.92609812637733e-06
-3.58508480759945e-06
-1.95516516327346e-05
-2.22836901365588e-05
-1.73247696249396e-05
-1.86539627749362e-05
-1.14023935676823e-05
-1.72398712462095e-05
-1.37732696569571e-05
-1.91880220373747e-05
-2.13952175928748e-05
-2.19999626147088e-05
-3.18757647786124e-05
-1.86571756518007e-05
-1.33117518737791e-05
-4.27997798440937e-06
-2.52617483498303e-05
-2.7887044166646e-05
-2.50885654105861e-05
3.37840486734971e-06
-2.1999103125231e-05
-2.39106992931757e-05
-2.28129066580988e-05
2.81263340452386e-07
-2.29942219773531e-05
-1.90436239382086e-05
-1.94262067762243e-05
-4.01947838091426e-05
-9.04555812152474e-06
-1.52020616584261e-05
-1.59613095069974e-05
8.23243006906131e-07
-2.06536035360105e-05
-2.05969178560148e-05
-1.8778163367586e-05
-6.37004183012092e-06
-1.80417930046957e-05
-1.76818967031022e-05
-1.40241009885987e-05
-1.74792073025967e-05
-1.54494489462064e-05
-6.57141168111706e-07
-7.73173884204194e-06
-1.04992534238673e-05
-2.3452913171381e-06
-4.62381031959523e-05
-5.49869827724962e-05
-2.6035590362098e-05
-2.17218890223344e-05
-3.90203151278714e-05
-2.9176796395774e-05
-1.80278063821187e-05
-3.22830653086492e-05
-3.27204997758553e-05
-3.30705793984155e-05
-2.73943322900487e-05
-4.21519627322009e-05
-1.26155161558964e-05
-3.10478631669606e-05
-1.94278776111849e-05
-3.0975557759369e-05
-5.37722936767756e-05
-7.9077558226576e-06
-2.47823433434212e-05
-1.05777108182939e-05
-2.38860888090744e-05
-2.67650965230333e-05
-3.51063144400842e-05
-2.21509035027954e-05
-1.91817245601966e-05
-3.21036452390165e-05
3.74697004058132e-06
-2.27061462897985e-06
-4.41216566453125e-05
-2.42500149108991e-05
-1.88124703729639e-05
-9.66332997189902e-06
3.73723472513276e-07
-2.07907338596631e-05
-3.74151597298458e-05
-3.64860225553377e-05
-6.57177072657863e-06
-2.00533237672539e-05
-2.4295411193983e-05
-1.10485045276288e-05
-2.44413134790889e-05
-2.05951556429419e-05
-1.36780822461983e-05
-1.64081325991624e-05
-1.90329681863071e-05
-3.09725827888866e-05
-2.39033721567158e-05
-1.45785407453548e-05
-2.60040114435054e-06
4.66494077767225e-06
3.7684203180427e-06
-1.42349900195856e-05
-2.11668409794763e-05
-3.02066208749664e-05
9.25226041886719e-06
-4.68486552972933e-07
-4.35209113435806e-05
8.99856358285167e-06
-1.0755175464636e-05
-3.51444971627487e-05
-2.31158216007658e-05
-1.19378995892465e-05
-1.15432569869109e-05
-3.00270720535927e-05
-2.53820332771744e-05
-3.46024291245703e-05
-8.84033777103421e-06
-1.32271311143549e-05
-2.41883836653267e-05
-3.53553744575333e-05
-1.74343173935807e-05
-1.02045311418484e-05
-1.29542671848196e-05
-3.59177685195754e-05
-2.67498819431898e-05
-1.58697323449852e-05
-3.12688698334691e-05
-3.11821176720648e-05
-1.04403117582001e-05
-1.23606363791444e-05
-1.69870894096943e-05
-2.74334751844309e-05
-6.75265272803106e-06
-7.23473849822417e-06
-2.05943113469971e-05
-8.17640849607518e-06
-2.42064959764099e-05
-1.21135297487592e-05
-2.6788820038774e-05
-3.72773117788242e-05
-1.35709652466648e-05
-2.10255363241393e-05
-2.09930503653694e-05
-1.92289070360809e-07
-1.6736325420581e-05
-3.84516368990633e-06
-1.53093554302375e-05
-2.79889632045444e-05
-3.52615500803729e-05
-1.49227209534758e-05
-1.78344400379419e-05
-1.95702971017549e-05
-1.79496965184964e-05
-1.31068389435917e-05
-4.77149509265062e-05
1.88643661681572e-06
-1.84362851018963e-05
9.80076444019452e-06
-1.88483160202696e-05
-3.12770973700867e-05
-2.05923482362016e-05
-2.52690780080433e-06
-3.61733431698426e-05
-4.14719313519742e-05
-3.42605268605604e-05
-1.06382364570317e-05
-5.46669746232917e-06
-2.08751351225032e-05
-1.94427100804392e-05
-1.15654483379732e-05
-4.15917682906909e-06
-2.59727452493799e-06
2.13982148682396e-07
-3.02386209343125e-05
-2.33702365954167e-05
-1.41025077294452e-05
-1.26664616685207e-05
-2.2386365227517e-05
-1.94705203785017e-05
8.51928526424023e-06
-1.61850495721851e-05
-3.83062637238489e-06
-2.73107659772675e-05
-3.2686549105753e-05
-3.68357954741648e-05
-1.3512271759253e-05
-3.75630169851613e-05
-3.59675111979624e-05
-3.16619152316087e-05
-1.54649398879689e-05
-1.45566210313948e-05
-2.61343873488554e-05
-1.83965480460197e-05
-6.29871666691625e-06
-3.63666853169345e-05
-2.1739186566524e-05
-1.1537774747961e-05
-1.57898942516902e-05
-3.15486600267967e-05
3.36597517364858e-06
-1.91410969450388e-05
-2.66167239382276e-05
-2.45243740525968e-05
-2.67863424875559e-05
-1.87079757421542e-05
-2.97937726823535e-06
-3.59980039758262e-05
-1.65319533282558e-05
-1.76036394315663e-05
-1.64473113645081e-05
-1.06769588120049e-05
-4.5424541186163e-05
-3.4708263762829e-05
-2.69713771263252e-05
-3.80099263884207e-05
8.5172760776913e-06
-3.66230122008878e-05
-3.18458617680513e-05
-7.22327563993235e-06
-1.78725601974713e-05
-3.6979539121972e-05
-3.18393742226388e-05
-3.31053597850219e-05
-2.37244088644672e-05
-2.00426622881126e-05
1.44661912232412e-06
-2.22886364220741e-05
-1.80297977167719e-05
-1.14254255672069e-05
-3.05717651361507e-05
-2.14747152781181e-05
-8.98942710338848e-06
-1.46740417158585e-05
-2.13147279259989e-05
-1.10593682243949e-05
-1.74024701991214e-05
-1.85265889709484e-05
-3.19546181487235e-05
-2.13261889424851e-05
-1.37473422387218e-05
-4.22135121277411e-05
-3.84241644906307e-05
-2.22727572931254e-05
-2.6732773655932e-05
-1.65427051068461e-05
-3.51700971478051e-05
-1.37852628070702e-05
-5.06191542921177e-06
-9.47893617462429e-06
-2.80283066014623e-06
-2.04332001959829e-05
-1.28767201589768e-05
-1.85708268189753e-05
-2.1770478550929e-05
2.22447658571975e-06
-1.2126197800483e-05
-6.93561469624358e-06
-1.2250181155217e-06
-3.91359126987199e-05
-2.0849172834164e-05
-6.74677808948358e-06
-1.41008627067258e-05
-3.9021274474138e-05
-1.88743840284923e-05
1.50069623263037e-08
-2.01057659615484e-05
-7.69974729460897e-06
-2.51802439716756e-05
-3.24280374272049e-05
2.68228561292372e-06
-4.77533289313547e-05
-2.53940384292335e-06
-1.20594044342424e-05
-3.00656442548152e-05
-1.84321425048393e-05
-4.46990077520197e-06
-2.24522899789103e-05
-1.80902767121397e-05
-1.8881833308103e-06
-1.17806689216732e-05
-1.0165306536542e-05
-4.10783392913463e-05
-1.92355099300058e-05
-3.69744629106426e-05
-3.15037892605153e-05
-4.02527265863356e-05
-1.82623816850547e-05
-3.33529964051868e-05
-1.87129004341684e-05
-5.18229984530447e-05
-2.69912182709301e-05
-2.17787816268865e-05
-2.74502989093114e-05
-2.56459425315943e-05
-1.91935485224038e-05
-2.4937372087675e-05
-3.03896445941659e-05
-1.1014892876881e-05
-2.27531627544662e-05
-4.01353742380827e-06
-1.47825427651555e-05
-3.98638053635729e-05
-2.48725037185707e-05
-1.18131226684604e-05
-1.20824076465168e-05
-3.14567313634491e-05
-3.12978929410559e-06
-8.14423467564306e-06
-3.95083612470987e-05
-9.85900273323808e-06
-1.7666179715832e-05
-2.36086496918871e-05
-3.25101236453715e-05
-1.23801861117265e-05
-9.20083057677596e-06
-4.13769038774151e-07
-1.27904495756944e-05
-1.92452464968769e-05
-3.33088299334115e-05
-4.17655865851188e-05
-3.36771769662649e-05
-2.35678053765613e-05
-4.82144387460764e-06
-3.32254978986236e-05
-2.710191498586e-05
-2.44633488185135e-05
-1.41128347332957e-05
-3.19659557590543e-06
-2.72975088123015e-05
-1.85291922627029e-05
-1.10961861842661e-05
-1.35435960926015e-05
-5.44406622901413e-06
-1.79211870022936e-05
-3.34947891720843e-05
-2.15489975085503e-05
-5.92336218993344e-06
-7.414795300578e-06
-4.61996379022068e-05
-1.50337174671503e-05
-2.19606945102219e-05
-3.72139561486976e-05
-2.07615219968234e-05
-3.39886747646264e-05
-4.02303847953601e-05
-2.05786135462139e-05
-3.32957748291749e-05
-2.05899765860853e-05
-1.69617316887314e-05
-1.948363605111e-05
-1.1244763956608e-05
-3.48838641747488e-05
-1.51748844871729e-05
-4.16947420248027e-05
-8.58096387494826e-07
-3.40981819215783e-05
-1.27245424508139e-05
-2.54566562710526e-05
-3.35435310817086e-05
-2.42757602303703e-05
-1.31796821094307e-05
-2.43480407063981e-05
-2.18157181286082e-05
-8.69980961667236e-06
-3.01339129678527e-06
-9.49966233041339e-06
-3.99897808512833e-05
4.69220060630294e-06
-3.24119557913229e-05
-2.25837516791044e-05
-1.59283652131187e-05
-1.24259959889301e-05
-2.60851334612819e-05
-3.62890706987539e-05
-3.58702778271258e-05
-3.0617299832635e-05
-1.98081868129561e-05
-1.92647942296266e-05
-1.24129444164413e-05
-9.12721515075048e-06
-3.47702205623059e-06
-1.3752181284666e-05
-2.20521938840129e-05
-2.53499340500237e-05
-2.2309627754891e-05
-1.17446593547636e-05
-2.78332703715137e-05
-2.74059510988957e-05
-1.93979567355504e-05
-2.82354835307003e-05
-1.0433641694302e-05
-1.19715189141004e-05
-2.17074565073648e-05
-2.04245237507624e-05
-1.16516679483585e-05
-7.05164041162947e-06
-1.39948897296411e-05
-1.25515310350147e-05
-4.00755300370329e-05
-6.47794086084996e-06
-6.13309400212723e-06
-2.80000782697245e-05
-3.00245441942782e-05
-1.08893666719703e-05
-3.01577920219855e-05
-1.55383824409393e-05
-3.80847023811947e-05
-5.22334611177325e-05
-2.19314456774038e-05
-1.77717215425026e-05
-1.31083441066859e-05
-3.17697827543427e-05
-2.44665678653188e-06
3.79661264593244e-06
-2.28876875608839e-05
-1.81283730120669e-05
-2.7054670977974e-05
-3.90513245832581e-05
-2.65548254837726e-05
-4.42711733033812e-05
-2.90805194793851e-05
-1.09323186053017e-05
-1.00556251040789e-05
-4.65397475513786e-06
-1.5643068664176e-05
-2.71604512354757e-05
-1.74654202976694e-05
-3.28008355470202e-05
-5.0572321202838e-05
-3.41852399632462e-05
-6.24591659867732e-06
-3.85500909761938e-05
-1.54598497745678e-05
-3.58127535436639e-05
-2.53010588666701e-05
-1.76500375857565e-05
-1.38951497844318e-05
-8.41854009642722e-06
-1.65887202707911e-05
-2.40291149106948e-05
-1.77427892807329e-05
-1.67325064917844e-05
-2.14937074713739e-05
-3.02317200984662e-05
-2.17400106577221e-05
-2.9024679942948e-05
-4.24973345472387e-06
-2.48395747453384e-05
-3.95065543126227e-05
-1.59591128619889e-05
-7.72889477255754e-06
-1.4927676051e-05
-4.4972236649967e-06
-1.71674139162038e-05
-8.54132325608957e-06
4.97950081090759e-06
-2.70354127035028e-05
-2.4342012480598e-05
-3.95629421299068e-06
-9.83547929306452e-06
-4.02140971809599e-05
-1.45303772842767e-05
-2.73502286050479e-05
-1.49724845195676e-05
-1.18409460784248e-05
-3.56850400335183e-05
-2.11858419728891e-05
-3.52850347178462e-05
-9.29887763781266e-06
-3.68714755503693e-05
-2.07210829551466e-05
-1.59915929068131e-05
-3.14878296261887e-05
-1.05779282530729e-05
-2.19286506855197e-05
-1.57527410299989e-05
-1.05482793495798e-05
-1.20697317070945e-05
-2.61816065899445e-05
-4.38647689364865e-05
1.03386874257109e-05
-2.06967050814632e-05
-2.09522156940962e-05
-4.75226108915378e-06
-6.59604293326598e-06
-4.41551232716705e-05
-1.81477415114457e-05
-9.37426808651474e-06
-7.28952708294193e-06
-2.35206945243604e-05
-1.06641017275898e-05
-1.99570545088257e-05
-1.12446696853584e-05
-1.44653359430547e-05
-1.05394787738681e-05
-2.0802708610159e-05
-1.06312769381156e-05
-1.76431590712685e-05
-1.31765428331435e-05
-1.32671695542738e-05
-1.17990164134434e-05
-2.41048810443302e-05
-2.52293590352629e-05
-4.17175045539105e-06
-1.30505375210426e-05
-2.22372703511001e-05
-1.50791487316864e-05
-2.68694482780184e-07
-1.49787721107806e-05
-4.4604715398832e-06
-4.33844997005889e-05
-1.82900664217354e-05
-2.69106431725438e-05
-2.85938476979468e-05
-9.86457479270942e-06
-1.41680566170649e-06
-2.94792397368416e-05
-2.41795375201087e-05
-2.04122833137195e-05
-2.4024999963025e-05
-1.58158601578719e-05
-2.55617167349584e-05
-1.71428254456104e-05
-2.17466829048516e-05
-5.28180843370891e-05
-1.54557062350633e-05
-2.51105214368977e-05
-2.38131342814639e-05
6.40567453197067e-06
-1.06506436427433e-05
-4.14478974483941e-05
-1.57832967617866e-05
-3.12058345450596e-05
-3.91630735356727e-05
-7.29294476837059e-06
-3.14272084565748e-06
-6.99469277177119e-06
-3.27989651865887e-05
-2.27857311194984e-05
-9.61501711843989e-06
-1.66736151869775e-05
-1.98273799104853e-05
-3.75621100620545e-05
-4.91558782204542e-05
-2.78436565610308e-05
-1.39726029699918e-06
-2.83287382752065e-06
-2.56063297596206e-05
-1.296491501509e-05
-2.10985565808623e-05
-1.98163068786325e-05
2.60793112529933e-06
-1.03919225002232e-05
-8.25614274750225e-06
-2.01914140488954e-05
-1.92191147632854e-05
-3.27460953182297e-05
-1.41402085376991e-05
-1.11274732251461e-05
-2.88981684576447e-05
-1.03548987687087e-05
-4.04099073693883e-05
-4.07055217111268e-05
-7.27450127892954e-06
-3.24268651279825e-05
-2.19880451823096e-05
-1.12768990812742e-05
-1.34058559229046e-05
-1.64915695309157e-05
-1.9999873331058e-05
-2.10093297967654e-05
-7.65789103120637e-06
-2.42146198066013e-05
-5.11809877867026e-06
-2.49989577232692e-05
-2.70560671307037e-05
-2.34466503841835e-05
-1.10636538207739e-05
3.38765298443782e-06
-5.80059726632305e-06
-1.21598962305011e-05
-1.95420006829389e-05
-5.23726076785893e-06
-2.98399760200377e-06
-2.13527900755433e-05
-5.6079452506678e-06
-2.82625417915492e-05
-1.90766942648241e-05
-4.49778432719644e-05
-1.49807868124739e-05
-2.58533390487079e-05
-3.03309198027209e-05
-1.12257451558943e-05
-3.44956880693601e-05
-1.9270160473956e-05
-1.6426619075989e-05
-6.44598099531302e-05
-1.32790049342251e-05
2.52141798974316e-07
-1.35311036681648e-05
-2.57892524463467e-05
7.82449860979308e-06
-1.019900922255e-05
-2.28209976879272e-05
-1.69166953566372e-05
-2.23791294526371e-05
-3.0391527407693e-05
-1.74870208064404e-05
-2.64599763371558e-05
-3.77450367902075e-05
-7.74583259996859e-06
-1.30584003296898e-05
-2.96902050914316e-05
-2.35375725286132e-05
-2.53052530661212e-05
-2.64878677742682e-05
-1.38213798105266e-05
-2.34463473803338e-05
-1.86407345638371e-05
-1.12336979560745e-05
-4.58464806556493e-05
-1.59063954470216e-05
6.18134530755764e-07
-2.91669484979064e-05
-3.08888986955963e-05
-2.56098084335801e-05
-1.99514232588022e-05
-1.79300755201878e-05
-5.70696966445751e-06
-2.01621172692151e-05
-2.68049257824723e-05
-1.91426381126216e-05
-1.44467493203138e-05
-3.06960190869906e-05
-3.21146010132999e-05
-3.02441248382295e-05
-2.23652744292959e-05
-1.3042866389444e-05
-4.74180644575014e-05
-2.43544373222812e-05
-1.1894053726551e-05
-1.87850982919044e-05
-2.71427375074483e-05
-3.17139948207668e-05
-3.54937718665059e-05
-3.00405183857905e-05
-2.47085989093661e-05
-3.53338300050309e-05
7.56210730197932e-06
-1.45118169594042e-05
-1.16974281010942e-05
-2.23947901876547e-05
-3.84484103242148e-06
-4.49462235762748e-06
-1.22019392614742e-05
-2.54125123257498e-05
-1.58314099425434e-05
-1.63330357742278e-05
-3.31760832726712e-05
-4.21263044418387e-05
-5.95695392661675e-06
-2.14330303576426e-05
-2.8396736327552e-05
-1.8488732969265e-05
-1.6831930982104e-05
-6.64372077809439e-07
-3.23331759789976e-05
-3.06747652907586e-05
-7.80733883826045e-06
-1.62421780674715e-05
-3.15330834516602e-05
-1.9046215564572e-05
-2.30381421819576e-05
-3.27221915406459e-05
-2.41870893694863e-05
-2.45100728286305e-05
-1.29063823095151e-05
-3.93655707411631e-05
-1.36026606707094e-05
-2.41126802170359e-05
-1.68852399179305e-05
-3.63127606195609e-05
-4.42171744390878e-05
-2.54088820476292e-05
-2.41030559210675e-05
-2.08213832478578e-05
-2.7933111438999e-05
-2.20452086669306e-05
-3.6526233928535e-05
-3.5876024092997e-05
-3.34085908799935e-05
-2.5878651421582e-05
9.56890973204336e-07
-6.24374938114789e-07
-4.33835319472262e-05
-8.35576505814625e-06
-1.33237501546459e-05
-3.56945233791535e-05
-2.6839969304963e-05
-1.13997995373172e-05
-3.9380441965539e-05
-2.87585799847191e-05
-1.87203737500282e-05
-6.24977781356734e-06
-1.43802215009709e-05
-2.53950436450317e-05
-5.92452748098825e-06
-1.07064690774091e-05
-2.90751771837818e-05
-7.65435990820521e-06
-1.99811064045366e-05
-1.88392811901207e-05
-1.09236261992326e-05
-3.04825718184135e-06
-2.09298648260333e-05
-2.84995244717021e-05
-1.70868804640288e-05
-3.23589634650596e-05
-3.39212095209993e-05
-1.3068658885233e-05
-2.60267972142755e-05
-2.43188463444904e-05
1.28072917997508e-05
-1.53383045514765e-05
-2.49467659377279e-05
-1.83736041585791e-05
-1.90121512689515e-05
-4.06615976651214e-06
-1.46452394416613e-05
-4.1729812788978e-05
-1.86935719739833e-05
-2.10569514458801e-05
-2.3654135208551e-05
-4.3172617421803e-05
-2.68829914511192e-05
-1.532516031566e-05
-2.51509046667707e-05
-1.75894711939913e-05
-1.99999651957696e-05
-8.34645830170884e-06
-1.17454411515242e-05
-9.78833602119107e-06
-1.55526983479078e-05
-2.83495775507545e-05
-2.8011768030027e-05
-2.99377100355907e-05
-9.769189015123e-06
1.09484456207549e-05
-3.7028575015376e-05
-1.33235744208089e-05
7.18585590904713e-07
-2.1196148056218e-05
-1.99361799063494e-05
-1.38963306894061e-06
-2.54164167307749e-05
-8.79753988960144e-06
-1.99848839968072e-05
-2.48389549401003e-05
-2.32944499361446e-05
-2.62374932289634e-05
-3.05306447091791e-05
-1.61704491420563e-05
-1.89615338268175e-05
-8.53508463088716e-06
-3.12779400884101e-05
-4.09269609659372e-05
-2.42723842889185e-05
-2.34706093643901e-05
-1.80542482647548e-05
-1.81516781092545e-05
-3.11476149299183e-05
-6.21178209602621e-05
-7.36553374809593e-06
-2.8032053726391e-05
-3.83612133849786e-05
-2.55830482263989e-05
-3.78454152084961e-05
-2.42667692344456e-05
-1.67519350314185e-05
-3.10084751377976e-05
-3.08940679760657e-05
-3.49718185086058e-05
-9.74596404079149e-06
-2.0112562701887e-05
-4.21349243349586e-05
-2.98118412292734e-05
-2.01652316405623e-05
1.03071194732396e-06
-1.88373574368868e-05
-1.75867734275042e-05
-3.37899236149979e-05
-2.98117551099943e-05
-2.65468734258771e-05
-4.07682904282205e-05
-3.56250018131422e-05
-3.41729505554145e-05
-1.22126922029699e-05
-3.49994726076991e-05
-3.05131238563339e-05
-3.78185351587614e-05
-3.65022771126564e-05
-2.98815182231825e-05
-2.7156244224192e-05
-1.46039712892458e-05
-3.26472486491917e-05
-1.4536796469658e-05
-1.90147642466838e-05
-1.87054278304119e-05
8.08212831083798e-07
-1.17127032999605e-06
-8.78467149108978e-06
-8.15034165042037e-06
-2.1157407129461e-05
-1.35698568613346e-05
-2.25846864109436e-05
-2.03535447133325e-05
-1.28724199427229e-05
-3.59133222141947e-05
-1.90280671037795e-05
-2.28869920051968e-05
-2.24862622202266e-05
-3.50649550611929e-05
-8.16671573160771e-07
-2.09273321478762e-05
-2.80487632960711e-05
-3.9704802113228e-05
-1.6039496683735e-05
-1.92334578526115e-05
-2.63659116338237e-05
-2.02762704706356e-05
-2.9095556914439e-05
-1.89079549089943e-05
-8.20406907999677e-06
-1.82557395074948e-05
-1.6342794726148e-05
-1.07067839581607e-05
-3.72387181406425e-06
-1.98401475684289e-06
-5.39686499075163e-05
-4.34889395864517e-05
-2.58007678652665e-05
-1.62996447911982e-05
-1.81163225572323e-05
-2.77800088150746e-05
-1.8600198379536e-05
-4.84156128873526e-05
-2.36164709456208e-05
-3.62514982365214e-05
-2.21974947521644e-05
-7.50855305837168e-06
-2.35040032882509e-05
-1.46258230359318e-05
-1.69932908171607e-05
-2.36189150193868e-05
-5.24099454493547e-06
-6.92576173824875e-06
-1.19801505681174e-05
-3.65375977441507e-05
-1.19641619230692e-05
-2.12132004991722e-05
-4.10320831207948e-06
-3.36145007781402e-05
-1.67901467922727e-05
-2.09195884020726e-05
-2.74023803814499e-05
-1.86057621823402e-05
-3.97500535297774e-05
-2.85150120055368e-05
-2.9046524263862e-05
-5.48972663041501e-06
-2.81224525394869e-05
-2.42484226163259e-05
-2.33095177548747e-05
-2.12207615240613e-05
-2.05973211578964e-05
-1.15674834290277e-05
-7.62458147633378e-06
4.4046464857673e-06
-3.45273081944663e-05
-2.69306537644334e-05
-1.86053611776518e-05
1.07705311823101e-05
-5.33699235240225e-06
-2.78362756135118e-05
-1.0408832119219e-05
-9.6639777748071e-06
-1.34236037000695e-05
-1.82396685421248e-05
-8.29286712814699e-07
-3.29383677772746e-05
-2.22411810162658e-05
-3.5880342687122e-05
-2.50729027372867e-05
-9.90667810809703e-06
5.63854719485776e-06
3.27903773656831e-06
-5.39920966238329e-06
-2.02055287512671e-05
-2.06109008846241e-05
-5.45720952034644e-06
-9.54830087015945e-06
-1.12814813492364e-05
-1.13752522896116e-05
-1.57583166482541e-05
-2.41933152532725e-05
-1.62030312666209e-07
-3.70773415753662e-05
-3.88780517422933e-06
-2.4778777033089e-05
-2.14290595348286e-05
-1.55264940327408e-05
-4.71073067413608e-05
-2.12313017998173e-05
-3.53789920137452e-05
-3.23444438187673e-05
-1.98824398056254e-05
-4.08811439681668e-05
-3.72865260934323e-05
-3.31144409707812e-05
-3.17297480642649e-05
-2.4314437275652e-05
-1.68505567532432e-05
-1.48417021395009e-05
-2.4332329237716e-05
-1.06719047599695e-05
4.39715283592563e-06
-2.2999642390063e-05
-3.4366659090345e-05
-1.5668414743109e-05
-5.15916353525361e-05
-3.64078922972625e-05
-7.99191106681773e-06
-9.05537424601687e-06
-4.64214507183266e-05
-1.17512769258448e-05
-1.90492306766436e-05
-2.63986459872118e-05
-1.47370058290526e-05
-1.01185522737661e-05
-1.91941001110566e-05
-6.22365863332249e-06
-3.73633229489109e-05
-1.54553784671107e-05
-1.98083481306267e-05
-4.48619188538295e-07
-2.38068712374746e-05
-5.92910012345769e-06
-3.0513023348496e-05
-3.23670341115019e-05
1.32100925775247e-06
-7.59707616066402e-06
-1.37904354511276e-05
-1.88922715147278e-05
-1.8107012161932e-05
-1.59570264424876e-05
-1.70920334409433e-05
-2.02571900518041e-05
-1.56191502645916e-05
-3.18960919592825e-05
-2.34150728678519e-05
-1.44245906054245e-05
-7.52490018398639e-06
-3.33687086213103e-05
-6.21657709151362e-08
-2.9012454127688e-05
-3.98095612943087e-05
-2.35441861597353e-05
-3.4948010872077e-05
-1.18106366584123e-05
-1.14237288813045e-05
-3.8749225362247e-05
-2.63748429845605e-05
-2.41313813211514e-05
-3.01883340151649e-05
-3.57454689227227e-05
-3.42607919726854e-05
-1.30630910906352e-05
-2.18443797380871e-05
-3.16607157005176e-05
-1.02334860017785e-05
-2.33700153598935e-05
-1.92083490856362e-05
-1.26930048188899e-05
-7.83669891292447e-06
-2.22914075062446e-05
-1.62198521513714e-05
-6.1935086575917e-06
-3.36898214082068e-06
-1.23852585677601e-06
-1.31312934771209e-05
-1.52701220637739e-05
1.77771728060198e-06
-1.37396117325991e-05
-1.45712726491864e-05
-1.50620484794089e-05
-1.75595692979358e-05
-1.56294910559221e-05
-3.0987592369146e-05
-1.70660942047542e-05
-2.39875782812873e-05
-1.84837757149507e-05
1.2593514162484e-06
-1.5474369530065e-05
-2.1569459829117e-05
-1.82417874969995e-05
-2.38787014558798e-05
-2.09204013384677e-05
-1.59785269276563e-05
-1.16128667489884e-05
-3.87331874993929e-05
-2.80790849147521e-05
-1.91634896943967e-05
-1.52304890860677e-05
-3.42941372245059e-05
-2.47471703455301e-05
-1.14868485029302e-05
-3.07462457992218e-05
-2.40132102956913e-05
-3.41084949804826e-05
-2.91225164720145e-05
-1.82474625227931e-05
-1.58595537869066e-05
-2.0305886561038e-05
-2.41786616483667e-05
-2.11809129507437e-05
4.39344522965241e-07
-2.59262472024674e-05
-1.49093537451694e-05
-1.75469640310029e-05
-2.27359978137749e-05
-2.93329791990803e-05
-8.12231902543815e-06
7.13549831252642e-07
-3.30241874785422e-05
-2.50412964741345e-05
-3.79943720977026e-05
-2.63876866379189e-05
-3.22398874755206e-05
-4.47143142052151e-05
-3.48068005700912e-05
-1.55561196334008e-05
-1.85766099121709e-05
-3.20760296413866e-05
-4.63425895932777e-06
-2.71037213561294e-05
-4.44030735109244e-05
-1.57704817969311e-05
-3.30988030010544e-05
-7.28908361637338e-06
-3.02444551717457e-05
-1.93194833882852e-05
-1.0816216484198e-05
-1.51839214117699e-05
-9.58125449163601e-06
-2.11485840214541e-05
-1.25992442146317e-05
-2.04188846713331e-05
-3.02507140010115e-06
-4.54577896075997e-05
-3.29511486632278e-05
-1.54522524989225e-05
-1.84460431087255e-05
-4.42325943647179e-05
-2.50550758752846e-05
-1.71805623665219e-05
-3.360426108248e-05
-4.57383079625716e-05
-3.21212553350535e-05
-2.76795791105935e-05
-2.37065289768825e-05
-1.27336992108889e-05
-1.63129943220858e-05
-7.80871924640822e-06
-9.61264662717474e-06
-2.71090499379068e-05
-2.91888041620529e-05
-2.26756134475198e-05
-1.63267204088461e-05
-1.14507083648529e-05
6.65259357044442e-06
-8.89110056432269e-06
-2.51496329372569e-05
-2.63159109521377e-05
-1.19342371050087e-05
-1.49878640898416e-05
-3.60334339652767e-06
-3.72456973313879e-05
-1.63422776588595e-05
-3.35490401310431e-05
-9.36115706537237e-06
-1.94649619446459e-05
-1.48353360119785e-05
-2.79449511356051e-05
-1.53698957904355e-05
-1.89636761108496e-05
-1.83307904412913e-05
-1.60955543870599e-05
-2.93263069184895e-05
-3.27293221201491e-05
-1.95252211655207e-05
-2.24599363831243e-05
-3.11978930163268e-05
-3.16380275003561e-05
-2.2076312121012e-05
-2.53439327165897e-05
-3.49360179827152e-05
-4.92605402256225e-05
-2.1892573156025e-05
-4.07533349442218e-05
-3.09388272305658e-05
-2.3163883866903e-05
-1.51175885278113e-05
-2.99118901345858e-05
-5.15807548656789e-05
-2.16090673053748e-06
-2.82737664921318e-05
-1.37740253957496e-05
-3.9894895840694e-05
-2.45486738968088e-05
-2.46797594942029e-05
-2.98044121724184e-05
-2.27372857162123e-05
-1.35377054238291e-05
-2.29815389926692e-05
-3.13586642966946e-05
-3.94847032800803e-05
-2.45775246827803e-05
-1.92918707543692e-05
-5.54284356660618e-06
-3.00568164206083e-05
-7.67378660196642e-06
-8.48208674784536e-06
-2.07739782978321e-05
-3.97842952425276e-06
-2.34828072492764e-06
-1.37073648112109e-05
-3.00079415279521e-05
-2.70361843991424e-05
-2.44415144317138e-05
-2.52265818032752e-05
-1.48814507051329e-05
-2.62937470814863e-05
-2.69595321104335e-05
-1.96486784468513e-05
-1.45944065955373e-05
-3.03680017774639e-05
8.96960019173233e-07
-3.98370285522216e-05
-3.29662168367645e-05
-3.37252438513305e-05
-4.6065665702402e-05
-9.46838916812833e-06
-3.36645113965584e-06
-3.78157977650075e-05
-9.48575467899646e-06
-1.90157500941275e-05
-1.4835457226423e-06
-2.73906234829487e-05
-1.48018070338654e-05
-2.85858400348006e-05
-3.3936422267561e-05
-3.19325286401475e-05
-1.75238244440265e-05
-1.47113327592007e-05
-3.2924539296763e-05
-1.01084070316126e-05
-1.55894717861004e-05
-1.4278416731036e-05
-1.46479765339772e-05
-3.88658651591425e-05
-5.06360480894547e-05
-1.14506959840076e-05
-2.51023042993023e-05
-2.79591865559394e-05
-3.28537742564841e-05
-3.39656767972823e-05
-2.03744612185331e-05
-1.54695283581504e-05
-8.88498369411358e-06
-6.16401752519011e-06
-2.65444479416489e-05
-1.28361124225147e-05
-3.5580427339698e-05
-3.00269087737007e-05
-1.68586016575916e-05
-1.59653781034961e-05
-5.51296217260401e-06
1.82050631460953e-06
-2.21662947675909e-05
-1.48017650097625e-05
-1.6701855093994e-05
-2.86344188312399e-05
-3.70033380439104e-05
-7.06952085649795e-06
-3.44530840595856e-05
-1.82605134418041e-05
-2.09021866522402e-05
-5.01147581538103e-06
-3.77782782441215e-05
-1.742280811853e-05
2.46462118452164e-06
-1.48486206037039e-05
-1.14330999418322e-05
-2.68243013461393e-05
-2.94971558054769e-05
-3.8587304352453e-05
-4.17071697906294e-06
6.45092120304164e-07
-1.81535445712427e-05
-1.73859103247049e-05
-2.80119647043597e-05
-1.98965092734817e-05
-1.79151762166208e-05
-7.67052477405479e-06
-2.50670269425361e-05
-1.03402480418382e-05
-8.26462378604304e-06
-1.15020212916126e-06
-2.31283902928638e-05
-1.81315777388247e-05
-1.92603685619311e-05
-4.35921601171364e-05
-1.5205529106432e-05
-4.13464588421789e-05
-4.22008409851225e-05
9.69316339398277e-08
-1.62679797185587e-05
-3.18608906880154e-05
-1.7568137573531e-05
-2.04988347911433e-05
-1.92446669971412e-05
-3.32884800996873e-05
-1.48956379510821e-05
-1.95373764127482e-05
-1.18526410597009e-05
-1.53567890258619e-05
-3.7133382561797e-05
-3.0262200028442e-05
-4.37933906603994e-05
-2.92443487617655e-05
-1.90775625067024e-05
-1.79340549693709e-05
-2.9256004801205e-05
-1.36180508220351e-05
-1.34860139781698e-05
-2.44239103592334e-06
-2.6722962974498e-05
-6.27153187798576e-06
-2.98923012764537e-05
-3.47525307772466e-05
-1.42238374101881e-05
-1.90610989342513e-05
-1.40724497537423e-05
-1.50713517045722e-05
-2.93370347991755e-05
-8.39037331646328e-06
-7.61267780661967e-06
-2.75337330425744e-05
-2.54646948357305e-06
-1.69629392527487e-05
-2.16309342925141e-05
-9.25087642442625e-06
-1.92222128432651e-05
-1.25742665754609e-05
-2.07763137258299e-05
-4.16667844677057e-05
-2.6624998576528e-05
-3.49802619574185e-05
-7.75809445882246e-06
