# Supplementary material for: Research on computational propagation and identification of mine microseismic signals based on deep learning
Source: PLoS One. 2025 Oct 22;20(10):e0334641. doi: 10.1371/journal.pone.0334641 (PMC12543183; doi:10.1371/journal.pone.0334641)
Supplement: S2 Data — (ZIP) [file pone.0334641.s002.zip › 000100500001888.xlsx_0.txt_24.txt.txt]

-1.6004819151516e-05
-2.83376092427756e-05
-1.15820827041175e-05
-4.80731293369411e-06
-1.83696779998961e-06
-2.37313249279338e-05
-3.28343815588263e-05
-2.10257728330982e-05
-5.87740352933808e-06
-3.62538613916119e-06
-1.3673743197157e-05
-3.33982768536115e-05
-3.44155264044625e-05
-2.73785520253766e-05
3.69686337043155e-06
-1.15404161698018e-05
-3.64007490532728e-05
-2.81153843518486e-05
-1.68416854794518e-05
-2.22128300225211e-05
-3.47902893165962e-05
-2.83042871621764e-05
-2.36288413256141e-05
-3.29080848373177e-05
-2.87919322445957e-05
-3.85156079092147e-05
-3.15179989467565e-05
-2.12488423704658e-05
-1.79480314230227e-05
-3.97784126059551e-05
-2.92454360490359e-05
-1.61808218180587e-05
-2.95166257754812e-05
-3.69609988556297e-05
-2.06692803768157e-05
-1.252261636558e-05
-3.01009825632773e-05
-1.84282838470706e-05
-2.57265457404131e-05
-4.09794800517159e-05
-1.96576940382624e-05
-3.18902151282969e-05
-1.99731719076983e-05
-1.37680522752482e-05
-2.81197707849221e-05
-1.51499153613169e-05
-1.65351211034779e-05
-1.93395211795215e-05
-2.14377052851169e-05
-6.09958699759692e-06
-2.49474554404969e-05
-1.98585089917051e-05
-3.92942743995704e-05
-1.91247782512543e-05
-3.86923380663945e-05
-2.21391349613389e-05
-1.82108561380651e-05
-4.51019997281288e-05
-1.83169478452666e-05
-3.13343228898761e-05
1.03885067876096e-06
-1.19509425739547e-05
-2.63695747581178e-05
-2.28735584488333e-05
-3.00998513526426e-05
-1.32420769638725e-05
-2.76195515484595e-05
-2.4772372607957e-05
-1.68479568999306e-05
-1.7068048358153e-06
-3.31901842507548e-05
-2.65821368734433e-05
-3.44620115126005e-05
-4.09947148310897e-05
-3.82030236704648e-05
-1.50607962557704e-05
1.011179763331e-06
-2.02145797297243e-05
-3.09665011282381e-05
-3.33695017370321e-05
-1.65855168918136e-05
-3.73063270441486e-05
-3.45023829155485e-05
-1.96424611438776e-05
-2.41083779053623e-05
-1.79311582630676e-05
-2.19947448587971e-05
-2.12153531360155e-06
-1.67211799942265e-05
-1.15540480727009e-05
-9.52227778074458e-06
-2.74710100000779e-05
-2.65028836083746e-05
-2.6017293399787e-05
-8.33328016157773e-06
-1.41210186779559e-05
-3.22629045158951e-05
-3.19867568989805e-05
-2.37884067784212e-05
-2.01071865525731e-05
-2.37051187506188e-05
-2.22308333140223e-05
-3.43986716014758e-05
-4.60713773715644e-06
-1.86774859188813e-05
-1.52214706020533e-05
-2.7023519149389e-05
-3.05524085808676e-05
-1.91073196420369e-05
2.69428237560541e-06
-9.90904669823605e-06
-1.70963048427944e-05
-6.88797467036655e-06
-3.19702267802893e-05
-4.17540110842621e-06
-1.13160903591067e-05
-9.69788827506176e-06
-4.1084287627523e-05
-1.9795520883221e-05
-2.33090885532024e-05
-3.84833019818642e-05
-1.60730074127346e-05
1.09342237494943e-06
-2.11370384163321e-05
-7.22564308951362e-06
-1.8812177763485e-05
-2.4258622711814e-05
-2.92708948129579e-05
-2.85241455871868e-05
-1.92997927776703e-06
-3.6389497073563e-05
-1.11597407333196e-05
-1.24189291155545e-06
-5.74669798920078e-07
-1.57342518065286e-05
-2.93509549275273e-05
-2.08026572538572e-05
-2.03224699112862e-05
-2.32987038907565e-05
-3.7112332084345e-05
-2.02543853301858e-05
-6.10172381558231e-06
-5.2411357545588e-06
-2.40802539828398e-05
-2.58053279389519e-05
-3.08705526094135e-05
-4.18411814048999e-05
-3.43347554818074e-05
-2.43355824749798e-05
-1.90035478624187e-05
-2.37982528169125e-05
-2.23962393268706e-05
-2.48955363811445e-05
-2.68295651044737e-05
-1.35575033722374e-05
-2.97470825802916e-05
-9.66471000281998e-06
-9.94432196082803e-06
-2.05544434399832e-05
-3.2403931809221e-05
-2.60557070360587e-05
-1.14762845031457e-05
-1.73067489985145e-05
-2.63786024812148e-05
-1.65202490014438e-05
-9.55802331751318e-06
-1.68575656405563e-05
-2.12719658629645e-05
-3.30312088748887e-05
-2.14997830046251e-05
-1.25326158335108e-05
-1.02780104358916e-05
-2.4998155356407e-05
-1.84484696867055e-05
-2.28394353471805e-05
-1.84061167215903e-05
-2.28891012351672e-05
-2.92897027413233e-05
-2.43769023847811e-05
-1.87859444487545e-05
-6.54899931471761e-05
-3.19507956495093e-05
-6.81187692979955e-06
-2.81592576019558e-05
3.80970429052792e-06
-2.57154321997819e-05
-1.76267536865812e-05
-3.52195517050845e-05
-1.77309774698446e-05
-2.64426237777595e-05
-1.68618908223719e-05
-1.56635446169663e-05
-2.49449259405103e-05
-3.48772659632666e-05
-1.27512090290511e-05
-3.1143015799502e-05
-3.58099338630757e-05
-2.34864750684426e-05
-3.21665669391704e-06
-1.64064194357024e-05
-3.27443930104569e-05
-2.42313496667911e-05
-2.60889220724567e-05
-1.9697657976267e-05
-2.22055657475255e-05
1.39345197298595e-06
-2.23021203857651e-05
-1.39860367060407e-05
-1.13214933270276e-05
-1.19805101625925e-05
-1.40659320444541e-05
-1.79793660364181e-05
-2.53994334395014e-05
-9.52439063605422e-06
-1.30909951894362e-05
-1.97388524361883e-05
-3.06799130996849e-05
-8.46903741559399e-06
-4.14955263516803e-05
-2.62766018309689e-05
-3.39732989278674e-05
-3.29059943711614e-05
-2.70284429638055e-05
-1.70965753252613e-05
-7.51932018262877e-07
-1.44505290853666e-05
-1.43683083649375e-05
-1.89152654017577e-05
-6.2600751897806e-06
-1.647284294274e-05
-4.01508088008756e-06
-3.16500284738649e-05
-8.38056611774863e-06
-3.64264262202936e-05
-2.62458705684549e-05
-2.39928936728482e-05
-3.56345870314836e-05
-1.68258520357828e-05
-1.21004885765853e-05
-1.48707810692901e-05
-3.36058426628555e-05
-8.04849599967721e-06
-1.6736412144329e-05
-2.84194050042091e-05
-1.65307149832492e-05
-2.03755359143035e-05
-1.02982942077411e-05
-3.89522943477237e-05
1.28495118759473e-05
-1.10892438004911e-05
-3.29209273966086e-05
-3.26842592299676e-05
-2.12678490668802e-05
-1.20808445170399e-05
-9.855361337908e-06
-4.47340732238768e-06
-2.11683017686621e-05
-1.92183550510073e-05
-2.44831485693892e-05
-1.35112463112871e-05
-2.53686873008931e-05
-2.90755796147411e-05
-3.0077426856857e-05
-4.90511041295487e-05
-7.33631128071538e-07
-5.59475969139282e-06
-3.58732505050724e-05
-3.95347273784519e-05
-3.55457253550922e-05
-2.37817186223564e-05
-9.0445346441142e-06
-1.72171918800106e-05
-3.22174342728884e-05
-2.44567749132582e-05
-3.17531373615762e-05
-3.51503351137108e-05
-1.94361970536113e-05
-1.97623529523007e-05
-3.52317377005543e-05
-3.10532446763353e-05
-2.05515635762946e-05
1.09764173012254e-06
1.41675450235537e-06
-3.2280831090438e-05
-7.54880440219808e-06
-2.66637376123771e-05
-1.81229900111828e-05
-3.69403202536245e-05
-1.15005393603095e-05
-1.40240673812914e-05
-2.61521158200567e-05
-1.53663774388447e-05
-2.23602307431304e-05
-1.28995365101009e-05
7.9381301075524e-06
-2.01056366965442e-05
-2.73040028304828e-05
-1.55184281726674e-05
-1.97090766920791e-05
-1.14797987811578e-05
-1.79998476576953e-05
-2.01239060100938e-05
-3.19513609863763e-05
-2.40749158998932e-05
-3.05401809101288e-05
-1.49703297992118e-05
-1.61881235935519e-05
-4.39628789410596e-06
-2.01326451013808e-05
-1.04589123685087e-05
-3.47783971544316e-05
-5.74805136576796e-07
-4.34795365485324e-05
-2.14595937938353e-05
-2.22778768479985e-05
-1.97726028654453e-05
-2.45120132568721e-05
-3.77899451018327e-05
-2.46446347639487e-05
-3.57690874117351e-05
-1.1849501409463e-05
5.61213037729974e-07
-3.66083651167385e-05
-2.23708554367651e-05
-8.94321846135286e-06
-1.91188000449269e-05
-2.30354034298506e-05
-2.12188206396201e-05
-1.38948079271406e-05
-7.46854019940221e-06
3.29310929011168e-06
-6.38921759076056e-06
-8.03608301412218e-06
-1.77052637342308e-05
-2.70263504536014e-05
-2.58777657907869e-05
-1.68166744280509e-05
-3.93415345988668e-05
-3.44840147992481e-05
-2.22750322524959e-05
-2.35563444465557e-05
-1.97611596216314e-05
-1.99059858184906e-05
-1.94733340393145e-05
-2.4230331015349e-05
-2.35691219203309e-05
-9.31921012738813e-06
-3.15581530407319e-05
-4.556166776159e-06
-1.34792423214115e-05
-3.195874005434e-05
-2.64146323743332e-05
-2.77950432754232e-05
-3.54189001599182e-05
-1.07958484303825e-05
-7.17907371893297e-06
-1.03101726948336e-05
-1.50251836910634e-05
-4.91432186798294e-06
-1.98292229869327e-05
-3.23656037939195e-05
-3.30594762985759e-05
-3.88073052301067e-05
-3.81536841750284e-05
-2.25456471414489e-05
-3.04496251202463e-06
-2.16324923562345e-05
-3.08802429398259e-05
-2.43815397258431e-05
-4.41697603795746e-05
-1.29306298682188e-05
-2.28616939271747e-05
-6.94817026966324e-06
-2.7622188527349e-05
-2.27847177117111e-05
-6.13047040119704e-06
-1.87869146869561e-05
-1.93090662597306e-05
-3.13981274909995e-05
-3.25422882599709e-05
-1.60643613475186e-06
3.21013207764053e-06
7.88111370738647e-08
-2.99486688464525e-05
-1.25850512111527e-05
-8.51032754013029e-06
-2.26112349439777e-06
-2.79975518381765e-05
-1.35194058529199e-05
-2.7097700666874e-05
-4.68679609791514e-06
-4.71508551041841e-05
-3.1180776036706e-05
-3.65628848952974e-05
-2.93570797811863e-05
-3.52756824199471e-05
2.25380278087218e-06
-2.38101519633133e-05
3.73366530097653e-07
-2.58531603968574e-05
-1.56566681449816e-05
-2.2811436869923e-05
-2.28685691219167e-05
-1.65880354925298e-05
-4.31201141669326e-05
6.5114388158369e-06
-1.01142675082334e-05
-4.11176710913875e-05
-2.81957230719197e-05
3.10568078900743e-06
-4.31703064623082e-05
-2.83998333813592e-05
-2.66727342915462e-05
2.68924894097964e-06
-5.10426559111237e-06
-1.42671765277199e-05
-2.9180430370882e-05
-1.9213867426214e-05
-2.8305738977053e-05
-2.35543257308757e-05
-3.4092179554564e-05
-4.13041877749048e-05
-3.99672671223631e-06
-3.74264983490051e-05
-1.519628496573e-05
-2.48206967733817e-05
-1.854314414698e-05
-2.99148847929321e-05
-2.41709174293381e-05
-2.89680218890231e-06
-4.12910301785543e-05
-2.24829877688698e-05
-1.10396344822547e-05
-4.59286415797213e-05
-1.41665823982001e-05
-7.59933141276524e-06
-2.29942815061795e-05
-3.57955031560317e-05
-5.1347945193284e-05
-2.28513375744645e-05
-1.9554144726915e-05
-3.77056134785719e-05
8.11608634029897e-09
-4.44494557863852e-06
-3.39641461388824e-05
-4.36443278950297e-05
-2.72817965907705e-05
-1.88257964870852e-05
-2.52440470642782e-05
-1.49929210091265e-05
-2.28599920963452e-05
-2.51792164830795e-05
7.64028798014025e-06
-1.45325469561378e-05
-2.30228434882665e-05
-2.14278639230011e-05
-2.00346374102591e-05
-2.29613173690645e-05
-3.71648526294138e-05
-1.83541423300075e-05
-1.52307696341706e-05
-3.23600429400464e-05
-1.82250880626542e-05
-9.79537275941157e-06
-3.07120874698886e-05
-2.5408119953181e-05
-1.22228418101132e-05
-8.34135836522413e-06
-8.59625751214191e-06
-2.06182649320933e-05
-2.98619241736987e-05
-1.11508325503195e-05
-1.58706781859998e-05
-1.61940249534424e-05
-2.53344480930348e-06
-2.38986278071583e-05
-1.50469974196677e-05
-1.17417434388163e-05
-1.62670590468297e-05
-1.29934898927945e-05
-2.27064213089269e-05
-3.0802686220276e-05
-1.54896536563906e-05
-2.44608072198327e-05
-3.03845200465893e-05
-2.93165775582083e-05
-3.16639406316438e-05
-1.21449787380634e-05
1.05594562297106e-05
-2.93040972979085e-05
3.09318233825656e-06
-3.21625945238406e-05
-4.02204451568009e-05
-2.0270136116666e-05
-6.33929837878865e-06
-2.02932884342582e-05
-1.55988765099217e-05
-1.16375170750085e-05
-1.21007003354105e-05
-2.43194761920622e-05
-3.72088561918659e-05
-4.03542278035973e-05
-1.59392175620827e-05
-3.06780391462908e-05
-2.65192094667445e-05
-2.36815142753253e-05
-1.2835022978459e-05
-1.82541626543313e-05
-2.8507186032882e-05
-1.23320196651372e-05
-1.65021090313275e-05
-1.27498377989255e-05
-1.20945604579329e-05
-3.81081874281796e-05
-3.32681711605743e-05
-2.81442144733491e-05
-3.27932745333513e-05
-2.70275800752266e-05
-1.0943616758384e-05
-2.41264095985991e-05
-2.60599220588684e-05
-2.4230359317763e-05
-2.53266358998112e-05
-1.50785921462794e-05
-1.80310894339129e-05
-1.09629470870152e-05
-7.32593447628751e-06
-4.73226986803283e-06
-2.42372851202007e-05
-1.94098444293755e-05
-1.46366930857928e-05
-2.15836220295522e-05
-3.28367155812347e-05
-6.40615029276342e-06
-5.72886429983792e-06
-4.10498255309441e-06
-1.10500201454117e-05
-3.05948778219977e-06
-7.30317960060135e-06
-2.63575327448118e-05
-1.97159118554693e-05
-1.86811620080328e-05
-1.65533563548867e-05
-9.27120397212522e-06
-4.03069891325822e-05
-2.87819870546886e-05
-1.7842309879814e-05
-4.50778923919481e-05
-3.0669908700287e-05
-9.69994107749957e-06
-3.35165406189197e-05
-1.08608386429588e-05
-2.53148731209596e-06
-3.35742490455407e-05
-2.77605987124554e-05
-2.79433776099382e-05
-2.73543708728138e-05
-2.2038706344464e-05
-2.56684927749505e-05
-2.01945339892752e-05
-1.35884858192281e-05
7.57041445138574e-06
-1.07218204797555e-05
-3.44610737935812e-05
-1.62452536237458e-05
-2.23185205280941e-05
-3.42619996896518e-05
-1.75781758037934e-05
4.10113585042994e-06
2.74522016279069e-06
-1.17627281548435e-05
-3.21097393397952e-06
-1.83176915869395e-05
-3.47675408454417e-05
-1.85229842508141e-05
-1.37437467328337e-05
-2.69383823147973e-05
-9.68959997145575e-06
-2.02062933267836e-05
-3.46982445478621e-05
-3.07047921374176e-05
-2.74168124898125e-05
-1.84998059848398e-05
-3.41295794892448e-05
-1.82720321379711e-05
-2.29666794572868e-05
-3.31255128430897e-05
-2.96835505653908e-05
-2.85639395947962e-05
-2.4732874088443e-05
-9.09544634285409e-06
-2.39360465572888e-05
-4.33126695006314e-05
-1.96785844528134e-05
-1.44545396978816e-05
-2.84577972505032e-05
-4.4643159651601e-05
-2.522553741482e-05
-3.57275213611828e-05
-1.82007193164054e-05
-3.31713504484862e-05
-4.37827448739093e-05
-2.1780258419087e-05
-2.69653000869482e-05
-1.73881848427788e-05
-2.85906357538508e-05
-4.78175428828547e-05
-9.28334154527476e-06
-1.03555283416464e-05
-2.14461695355983e-05
-3.38173399656164e-05
-3.90178972408019e-05
-2.16035231547247e-05
-3.36856881985744e-05
-3.07623784959932e-05
-6.25341127760712e-06
-1.41923166093759e-05
-1.68717565409214e-05
-4.18228404800975e-05
-2.77274329585701e-05
-1.46547519230187e-05
-2.28121789752611e-05
-1.61733603694487e-05
-2.2955565034229e-05
-2.77622589169691e-05
-4.1236384578118e-06
-8.64036029778262e-06
-3.23865133780085e-05
-1.08249424147607e-05
-2.25519314592977e-05
-1.50308261896596e-05
-2.30581704883627e-05
-1.09045857827238e-05
-5.42134785355051e-05
-2.64746127514009e-05
-1.92606467425592e-05
-3.59812740875731e-05
-3.02697028641178e-05
3.17223970915541e-07
-1.86200406248534e-05
1.59246462962106e-05
-1.73981555803098e-05
-3.07289671275118e-05
-2.00964732241637e-05
-2.03900756430745e-05
-2.5132121056411e-05
-9.85682104245953e-06
-1.4560420919037e-05
-1.39457512305561e-05
-2.02065494123511e-05
-2.0247149907367e-05
-2.93142101657296e-05
-3.48543955998995e-05
-1.1350596347375e-05
-5.59807375598051e-06
-1.34868601639054e-05
-1.26100012141777e-05
-2.85025585495905e-05
-2.05791838192226e-05
-7.35711510143398e-06
-1.99976850472992e-05
-1.85755215327216e-05
-1.20317659133675e-05
-2.04092000244858e-05
-1.97120646212191e-05
-2.66935283127559e-05
-1.58311745834557e-05
-1.84557492799952e-06
-3.42904769462203e-05
-3.64559749964387e-05
-4.35208780894313e-05
-2.20548741722962e-05
-2.85327906435247e-05
-1.8997548005776e-05
-2.50253297257909e-05
-2.99642416230784e-05
-1.5011369914466e-05
-1.25145949911433e-05
-1.69853474498951e-05
-1.78322334513522e-05
-3.72444770742746e-05
-1.47763780626158e-05
-1.2239754718992e-05
-2.30735239498255e-05
-1.60433960748947e-05
4.95976355017266e-06
-1.00432270068435e-05
-2.41977782955517e-05
-1.80651052816056e-05
-3.80991680221433e-05
-3.36758143586279e-05
-4.13810780767231e-06
-1.72791129200003e-05
-2.06002329816134e-05
-2.20580572478542e-05
-2.56345365346059e-05
-1.83846455837214e-05
-8.11976096380585e-06
1.09661114126332e-05
-2.08319174919635e-05
-1.030517474194e-06
7.44256579757911e-06
-1.83734694309267e-05
-4.08246585258412e-05
-1.94105069814848e-05
-1.43152834129754e-05
-6.81725595647147e-06
-3.52981516080643e-06
-1.10570994755395e-05
3.53887521085275e-06
-1.88767828492255e-05
-2.11266132195043e-06
1.45245539765079e-06
-7.76473286916254e-06
-2.15310028721784e-05
-1.06646471048986e-05
-1.91954499081188e-05
-2.31269358438996e-05
-2.48929686512319e-05
-3.34149781736406e-05
-8.46886200946653e-07
-1.75350179062118e-05
-3.29363878278432e-06
-2.65118464893328e-05
9.75821489993519e-07
-2.44655140525778e-05
-1.85326097866769e-05
-2.42837749414304e-05
-3.05323176945568e-05
-1.88687849654967e-05
-1.40671087958383e-05
-2.09307522922299e-05
-1.96020501531454e-05
-1.99414940935591e-05
-2.07383766047391e-05
-2.92258907625574e-05
-1.69881109678755e-05
-1.65730657580189e-05
-2.79469697714863e-05
-1.92371947068641e-05
-1.40115008898391e-05
-3.02405673359448e-05
-3.15669329910339e-05
-5.44102049418943e-06
-1.43584954162498e-05
5.63863430689315e-06
-3.2139000542932e-06
-2.59810674525667e-05
-4.16646867941276e-05
-2.59728591428179e-05
-2.80448984625662e-05
-2.83409389525176e-05
-3.25158182154619e-05
-3.84200330385248e-05
-3.69089950958843e-05
-1.16664768696748e-05
-3.22517731140242e-05
-2.14688627560305e-05
-3.66114342572604e-05
-4.70005684130763e-05
-2.1140524337447e-05
-3.15067786668808e-05
-3.32387685526293e-05
-2.89442615316491e-05
-9.7953774425341e-06
-2.01532875056421e-05
-1.3868411559765e-05
-1.96590098938024e-05
-2.14291005685453e-05
-5.30588088709018e-06
-3.07384385828458e-05
-2.57343104610782e-05
-1.64670962166808e-05
-2.69848807937832e-05
-4.09215815731527e-05
2.66787807900582e-06
-4.06414511752135e-05
-3.18254230514353e-05
-3.73146667011229e-05
-1.21014745728332e-05
-8.42719911159646e-06
-2.45343163122478e-05
-5.00313035440817e-06
-1.84342250645674e-05
-2.2905871265016e-05
-1.197305929113e-05
-8.32243239551823e-06
-3.5528352511756e-05
-2.33656247641467e-05
-4.75529820491635e-06
7.35165676548109e-07
-1.78597352120965e-05
-2.30918441304086e-05
2.2871913935148e-06
-1.38050034818885e-05
-1.56479020222463e-05
-5.17180959922308e-07
-8.47504161243048e-08
-3.91673944147773e-05
-3.57968214704859e-05
-4.01365464633332e-05
-2.59030653577417e-05
-9.26365849677232e-06
-3.19664966149809e-05
-3.84330139996283e-05
-9.43518974130034e-06
-2.64556087734824e-05
-5.62120338149398e-05
-4.28649900230596e-06
-3.09009727761753e-05
-1.31123691160179e-05
-2.11090272026e-05
-3.47050760313855e-05
-1.91348216596311e-05
-1.41415010331055e-05
-2.27513521316062e-05
-5.12669495794225e-05
-2.48282473575074e-05
-3.44496554254721e-05
-1.28071903230097e-05
-4.76730820655195e-05
-1.94020699415655e-05
-2.31731408720184e-05
-1.26263677886183e-05
-2.63459666129635e-05
-3.54989576852744e-05
-2.72667484583326e-05
-3.23276564091887e-05
-3.2917366123522e-05
-3.09023548409631e-05
-3.62291350510955e-05
-2.60297609151497e-05
-2.23075768728843e-05
-1.56753853244147e-05
-2.44200514002825e-05
-6.06112827125596e-06
-9.73020428556449e-06
-2.69064961885825e-05
7.47366606153366e-06
-3.86552155668673e-05
-2.23814814897657e-05
-5.78353233464211e-06
-2.62049772279981e-05
1.19111908361892e-05
-1.61540601298216e-05
2.23656536660617e-06
-2.45488895595961e-05
-3.1960662595247e-05
-4.09926675602269e-05
-2.80825296617416e-05
-2.97367612224554e-05
-2.6013132778195e-05
-1.98597803899379e-05
-2.62974643823541e-05
-2.6952543990646e-05
-2.18311785632738e-05
-2.94252565355111e-05
-1.95920793112149e-05
4.83587944783136e-06
-1.06526880086726e-05
-1.37970699303012e-05
-2.27536074884385e-05
-6.56949484330105e-06
-4.84363917294833e-06
-7.75749274342825e-06
-2.77551219241754e-05
-3.51578747820131e-05
-1.09051894585584e-05
-1.99412313511506e-05
-2.64381399475759e-05
-2.10733771098489e-05
-2.89174576964817e-05
-3.99984453565648e-06
-3.34899753296435e-05
-3.92909757597317e-05
-1.97634641588706e-05
-1.03173579743064e-05
-1.76108853740131e-05
-1.73299207325505e-05
-2.12396762040836e-05
-1.84535893841221e-05
-2.30428960156698e-05
-2.281569521758e-06
-4.12455847372939e-05
-3.87626497391305e-05
-1.59237283780076e-05
-2.14712933146887e-05
-2.69973119334214e-05
-3.20367021024968e-05
-2.36829427108476e-05
-1.24720367512788e-05
7.36205410827261e-07
-1.688914039539e-05
-2.49404760976327e-05
-2.65113587832818e-05
-1.25371006119902e-05
-1.95312379853433e-05
-1.37237615145888e-05
-1.87904597161882e-05
-1.32635947740086e-05
-4.32492823880964e-05
-2.7626666223242e-05
-1.46943335304931e-05
-2.60779052874334e-05
-2.7641336369262e-05
-3.76472360316607e-05
-1.75270619065486e-05
-9.58372295114794e-06
-1.72699794151199e-05
-2.45035252587885e-05
-1.3244924416314e-05
-2.39140001579061e-05
-2.22559049398815e-05
-2.30956979311377e-05
-2.80717195201171e-05
1.02433089671321e-05
-2.1355033925386e-05
-2.78849609795988e-05
-3.44687950290477e-05
-3.45176675899771e-05
-2.83306227665674e-05
-9.3847583589257e-06
-3.64741625503451e-05
-2.29347268706467e-05
-2.24847238640812e-05
-7.55435814231961e-06
-1.36745838209866e-05
-1.95744266866081e-05
6.96201368892384e-06
-2.15634357608866e-05
-1.30910747807723e-05
-2.37032561317179e-05
-2.66534236095022e-05
-4.90379586656184e-06
-1.17864689531916e-05
-1.13052103538946e-05
2.83564973283869e-07
-4.68441501995252e-05
-1.73979964880483e-05
-7.23036740175595e-06
-1.62665759858591e-05
-2.28855981094389e-05
-4.01476488330055e-05
-6.80775841627226e-06
-9.18735220832356e-07
-1.42832924601264e-05
-2.02683023977628e-06
-2.10501800910157e-05
-6.0107986314451e-06
-1.6058312424438e-05
-1.67133811965166e-05
-2.23809580305941e-05
-3.52957605270713e-05
-7.40968216358589e-06
-2.97937464100295e-05
-3.12975204042116e-05
-3.97327817166803e-06
-1.11463569109877e-05
-3.03586145478408e-06
-3.30032460518415e-06
-2.08490629784746e-05
-1.40986265359809e-05
-5.15648563836045e-06
-1.31762431205554e-05
-1.01824809974435e-05
-1.07090644438561e-05
-8.37445111843892e-06
-7.03344836897049e-06
-1.24684633113213e-05
-2.84858848712943e-05
-1.44715756889852e-05
-1.65425347624382e-05
-1.11794204451252e-05
-4.1919241094182e-05
-1.51478273662981e-05
-2.90850418958242e-05
-5.9278429527564e-05
-2.07751267258574e-05
-9.35913262026446e-06
-2.92173557554597e-05
-3.61789434406404e-05
-1.74495808935856e-05
-3.30095914467031e-05
-2.36697504277172e-05
-4.07465679406421e-05
-1.44109574532835e-05
-3.89637655134512e-05
-3.59397707247685e-05
-4.04562851410924e-05
-2.39644948975329e-05
-1.95589584322273e-05
-1.76387887624322e-05
-2.41407279787293e-05
-6.86391396068926e-06
-7.62798143116161e-06
-5.72343201013995e-06
-2.28588961075406e-05
-1.82122137563492e-05
-2.96652036433369e-05
-5.00796468432111e-05
-1.85425684766839e-05
-2.62296336679957e-05
-2.94083984417583e-05
-1.93690456804539e-05
-1.42092753678409e-05
-3.48493704126248e-05
-2.22176022080681e-05
-1.14193329394754e-05
-1.80059889383157e-05
-7.44484072047633e-06
-1.55383540875978e-05
-2.29053455833239e-05
7.56116803334831e-07
-1.94322299395274e-05
-2.76560773534812e-05
-8.45072865589854e-06
-2.33136222869139e-05
-2.22180879907522e-05
-1.69015010771525e-05
-2.38781560515445e-05
-8.23719180477635e-06
-1.20094240641039e-05
-1.20091138473649e-05
-1.25161745118822e-05
-2.9702161768644e-05
-3.29734762847304e-05
-1.86907289116345e-05
-2.4340102654159e-05
-1.43819389829829e-05
-1.07563173320483e-05
-3.36882060043713e-05
-1.26867037268448e-05
-3.25683966287525e-05
1.11468777166542e-05
-1.14997959941443e-05
-2.65668418763277e-05
-8.7242399339672e-06
-1.72612462496374e-05
-1.9890052809615e-05
-3.12625483274049e-05
-3.97614450590918e-06
-1.91998263291275e-05
-2.25840445507291e-05
-3.21743878432014e-05
-2.69022599503827e-05
-1.80815888756731e-05
-2.13236169176505e-05
-1.45461403423384e-05
-2.82177678006552e-05
-3.98783746280067e-05
-3.43864505977961e-05
-6.57250384220953e-06
-6.22114301613794e-06
-2.1410690235507e-05
-2.95669733209315e-05
-1.76841248767382e-05
-4.0668377650547e-05
-1.02927585933476e-05
-2.60204405240135e-05
-8.11818415713947e-06
-2.59093017736223e-05
-2.00341681157399e-05
-1.98472313699901e-05
-8.72047323683403e-06
-2.8796829272145e-05
-2.3711098388707e-05
-8.13178199784788e-06
-2.39693238953907e-05
-8.19553239556686e-06
-8.58369243799272e-06
-1.13982287108375e-05
-3.42367336761386e-05
-2.71074141637934e-05
-2.69998524881195e-05
-6.08247600211205e-06
-3.70790774986601e-05
-2.67479281396773e-05
-2.52518373391714e-05
-1.85457630355501e-05
-2.27513811786923e-05
-2.24840032261125e-05
-2.21398752435214e-05
-1.11480048918018e-05
-4.0246595721786e-05
-1.29996262919257e-05
-9.59022272959903e-06
-8.47420260455721e-06
-2.58080865835169e-05
-6.19528220355552e-06
-2.08910752188182e-05
-7.29672063359727e-06
-1.77807458974966e-05
-2.66837802740763e-05
-2.15855023455819e-05
-2.34641220581994e-05
-2.38817976379151e-05
-3.11931598856441e-05
-2.56739090581029e-05
-4.09866649985655e-05
-1.31687636437084e-05
-1.71918807571316e-05
-2.05615966493297e-05
-2.98495903665312e-06
-1.80861387053411e-05
-4.29785354446131e-06
4.40963168111457e-06
6.02797382263812e-06
-5.06089587645451e-05
1.29974548372947e-06
-3.33499333995543e-05
-2.39900699166788e-05
-2.37029340463557e-05
-7.67050238516374e-06
-3.3616347004831e-05
-3.49429547582427e-05
-2.34378300307912e-05
-1.07711329245052e-05
-2.57132288669224e-05
-2.59067862119713e-05
-1.92642634548583e-05
-4.05055440968931e-05
-3.86112403230096e-06
-2.38320196128402e-05
-1.81202014831915e-05
-2.41057603560468e-05
-2.64545425208026e-05
-9.32000858046528e-06
-2.56489720620082e-05
-1.30290292383883e-05
3.72557953165722e-06
-1.39021961713484e-05
-1.16456011781741e-05
-2.44354887465e-05
-1.83961591289253e-05
-2.74394494125008e-05
-1.7140152624596e-05
-1.84426095069548e-05
-2.57600916849823e-05
-3.77977835352799e-05
-1.91420981871191e-05
-4.47482085001343e-05
-2.80125802066523e-05
-1.54364600878036e-05
-2.61910277181248e-05
-2.04432066984854e-05
-2.99242897486471e-05
-3.05346636754008e-05
-2.54564270105246e-05
-2.39209520113656e-05
-1.79443505879276e-05
-3.6530986318478e-05
-2.06234225415211e-05
-1.53910851130978e-05
-3.25049049258088e-05
-1.00978016888751e-05
-1.91119357718433e-05
-4.65721643621119e-05
-1.36609080629558e-05
-1.90288357894306e-05
-2.86581926285619e-06
-2.77952120972509e-05
-1.87244472465194e-05
-2.22214257026501e-05
-2.8287873755324e-05
-2.72742315825061e-05
-1.9239790794369e-05
-1.39903562870169e-06
-1.58389761084385e-05
-4.9769455829288e-05
-1.29256612588137e-05
-3.01849669187985e-05
-1.66768634100461e-05
-2.43809910654505e-05
9.19236422305524e-06
-3.61650922023269e-05
2.69491974182965e-06
-2.36829373328211e-05
-6.8897508040816e-06
-1.15461543750873e-05
-4.79928576374787e-06
-2.81136523806783e-05
-1.35683128226981e-05
-2.61666078383613e-05
-5.52397439305429e-07
-1.60601355340661e-05
1.24015284301839e-05
1.769170532917e-06
-1.53791098147274e-05
-9.44520642426061e-06
-2.49885320475611e-05
-9.65020341212497e-06
-1.07143670488701e-05
-2.31701959312165e-05
-3.26761795354348e-05
-1.52981919473585e-05
-1.72212215231246e-05
-1.41741531560169e-05
-3.13984001757635e-05
-2.50413195996345e-05
-2.57417173491532e-05
-1.59716315341659e-05
-1.25597798462187e-05
5.09315286586102e-06
-2.61525638866247e-05
-8.61868404667076e-06
-4.08183673951158e-05
-1.22957610664011e-05
-3.47206128093252e-05
-3.06831601761219e-05
-1.64346710303008e-05
-1.23239083619374e-05
-2.19108302183251e-05
-1.20445712987579e-05
-1.58405726617357e-05
-3.83445154018606e-05
-1.57580695446592e-05
-2.03125906495645e-05
-2.94915225440377e-05
-2.36151364941648e-05
-1.50124714722536e-05
-3.33419109058929e-05
-2.7263639469203e-05
-1.65416707854481e-05
-2.33445746458283e-05
-8.31926374725446e-06
-3.57737617922059e-05
-3.48684173649537e-05
-2.21958964084364e-05
-3.64062993694048e-05
-2.89443923665601e-05
-1.67483350807547e-05
-1.66756699311644e-05
-5.80706830770924e-06
-2.56781608241407e-05
-2.66347130001112e-05
-2.21568121960748e-05
-2.68536411578531e-05
-1.0619722063123e-05
-2.99765678686083e-05
6.28313826084976e-08
-2.17207808627157e-05
-1.22732064231738e-05
-2.58521343553072e-05
-3.75097253612411e-05
-3.83402294339401e-05
-2.18602335552406e-06
-3.16541288910559e-05
-1.93983353983018e-05
-3.47307868145015e-06
-2.26737933391021e-05
-2.43191960383599e-05
-1.79630455459765e-05
-3.03590782848159e-05
-2.80640085904403e-05
-3.21538367000334e-05
-1.23241595244564e-05
-4.58915255520523e-05
-3.32185757803738e-06
-1.74731315934881e-05
-2.46575335555127e-05
-2.6578001578725e-05
6.63749215587687e-07
1.08673240291496e-06
-2.75044668771283e-05
-2.91643374495108e-05
-2.28314621232621e-05
-2.49246051054171e-05
-1.97530667512e-05
-3.88690616752674e-05
-1.19174237826172e-06
-3.12580580984481e-05
-3.73621205274664e-05
-1.70158030843828e-05
-1.61561380006286e-05
-3.21496691581063e-05
-4.02303450008736e-06
-2.32175892590104e-05
-2.01849501487672e-05
-9.54240667936496e-06
-3.19401845811349e-05
-3.25538811495181e-05
-4.17625394083845e-05
-1.35609273230439e-05
-2.49173810737412e-05
-4.08751473867652e-05
-3.31028787172214e-05
-9.05808600301323e-06
-2.64353445020596e-05
-3.51729033162799e-05
-7.65339535997612e-06
-2.13122106970407e-05
-1.49251194113599e-06
-1.09512369411147e-05
-1.33331293767321e-05
-3.7464373660347e-05
-3.36315997144894e-05
-1.13892735583327e-05
-1.01893488748627e-05
-3.3589946435704e-05
-4.4741998042417e-05
-2.75246980008745e-05
-2.93360436245456e-05
-1.19015559562583e-05
-2.67274016149481e-05
-1.86484121147191e-05
-2.85704055496753e-05
-2.40707193512659e-05
-3.70543183797442e-06
-3.05262422839726e-05
-1.3282301217538e-05
-1.75443615747477e-05
-3.01390602696028e-05
-2.54743485220438e-05
-2.2014584384349e-05
-2.07255119365566e-05
-3.42873949321852e-05
-3.23120505514313e-05
-1.7020358441587e-05
-2.96719264220328e-05
-2.07084206289217e-05
-1.93175092197537e-05
-2.3741150559738e-05
-2.15677516194727e-05
-3.49667946783564e-05
-2.41398992507077e-05
-4.48216809222372e-05
-3.6962132756273e-05
-2.37939437178334e-05
-3.07263645812375e-05
-1.6877892001022e-05
-2.98149146542026e-05
-2.66794385549288e-05
-2.40982002454731e-05
-2.84141039901253e-05
-2.48161123315512e-05
-3.44121159034723e-05
-7.13291982496072e-06
-1.29553654145369e-05
-1.46524045431793e-05
-1.18580583086276e-05
-3.68154232543456e-05
-1.91836893711442e-05
-2.14541058984052e-05
-2.25921383119185e-05
-4.19663733592795e-05
-2.86900341149649e-05
-1.35634345487735e-05
-1.88783734697836e-05
-1.82802137374682e-05
-6.55211788099451e-06
-1.15354191749105e-05
-3.9721613065246e-06
-2.32601556532693e-05
-3.60593613194213e-05
-9.79816653779995e-06
-1.20846689420984e-05
-7.32673582436463e-06
-2.72298662567488e-05
-6.79736029333125e-06
-5.67522894384208e-06
1.16658237547469e-05
-4.2137000203652e-05
-1.71638656831909e-05
-1.78928734317606e-05
-3.03400322113546e-05
-3.03480174575438e-05
-2.98551063263591e-05
-3.61355208573197e-05
-3.13634419261883e-05
-4.23500950313437e-05
-2.89319389986578e-05
-2.26533068933113e-05
4.02815242178438e-06
-4.17346630956867e-05
-2.95692204816247e-05
-1.93584537222454e-05
-2.50691974902001e-05
-4.95246174729227e-06
-1.82905064812672e-05
-3.70178621627013e-05
-2.70983365213964e-05
-6.67758691654247e-06
-1.85877563380593e-05
-1.66728052380849e-05
-2.06504824324984e-05
-1.55928007634201e-05
-2.37912980262623e-05
-3.12024891522526e-05
-9.08625813238294e-06
2.33671186290716e-07
-2.13940147537314e-05
-3.85309993011432e-05
-2.7209394812322e-05
-2.15046260476998e-05
-1.4671588741764e-05
-2.02220492543924e-05
-2.32243744201201e-05
-2.54725734906221e-05
-1.48794924775601e-05
-3.02796462252305e-05
-1.44396125278363e-05
-2.91345714390945e-05
-1.85827416515686e-05
-3.31396713592451e-05
-1.11914512775694e-07
-2.83388961408065e-06
-3.33470892413347e-05
-2.54642972070749e-05
-4.25098951136429e-05
-2.94313156783563e-06
-2.69281940213327e-05
-1.02297435459494e-05
-1.52732059560823e-05
-2.24824500577032e-05
-1.626661441799e-05
-1.29317490392706e-05
-4.11347524252983e-05
-3.46259934204447e-05
-1.37359213880902e-05
-1.93235638087744e-05
-8.25414031020706e-06
-1.23367947213257e-05
-3.96453360543351e-06
-1.87814350817696e-05
-3.87467049071374e-05
-1.85392375172678e-05
-3.41485910082746e-05
-1.96831569144521e-05
-5.58652110259334e-06
-1.43839891319035e-05
-1.59256379705715e-05
-2.5777613474411e-05
-8.9255607958786e-06
-3.93749862676666e-05
-2.73261160175373e-05
-2.32191503644981e-05
-6.02966549788483e-06
-2.50917452445089e-05
-3.71222011459907e-05
2.17496467238395e-07
-1.61557672239454e-05
2.98976360325689e-06
-3.21417418419774e-05
-1.88425012845255e-05
-7.9464914049366e-06
-3.45794003213725e-05
-1.03076170992926e-05
-4.21927262681136e-05
-2.21240212544995e-05
-2.0243829317356e-05
-1.05175435223775e-05
-4.11639915592168e-06
-1.29600111681838e-05
-2.41230910918512e-05
-4.45545642413995e-06
-1.30461944827302e-05
-2.15447198825507e-05
-3.58909978070671e-05
-1.31814933446166e-05
-3.44371544524979e-05
-9.77640164047921e-06
-2.83197341685143e-05
-6.7757200276192e-06
-2.13637960184065e-05
-3.70631122540063e-05
-1.4326998889497e-05
-3.39046986560067e-05
-2.45390663263608e-05
-5.95797217462022e-06
-2.23128446688883e-05
-1.18161274138193e-05
-2.92346758513235e-05
-4.45769334862755e-06
-3.01743636701339e-06
-1.02981235510083e-05
-2.45220498244171e-05
-2.20829244094484e-05
-2.50838241812154e-05
-1.32895797696042e-05
-3.78078804320835e-05
-3.06570621863035e-05
-1.00047949285749e-05
-3.16099296215455e-05
-3.59321373142369e-05
1.05046230013794e-05
-1.91499348073133e-05
-1.90492297832581e-05
-1.03482251907347e-05
-2.58658703838105e-05
-2.24043533275155e-05
-5.82354004240658e-05
-2.58580738372491e-05
-7.08237931976666e-06
-7.69804269465634e-06
-2.1884009077498e-05
-1.97772337328999e-05
-3.13691670967155e-06
-1.64440679281244e-05
-2.49197272663559e-05
-1.32822386610623e-05
6.66977946335973e-06
-3.21435072379086e-05
-2.79640479611705e-05
-4.87801988625936e-06
-1.15235880414783e-05
-1.37726754218276e-05
3.08523448671548e-06
-3.36459749705256e-05
-1.66886054048e-05
-2.51368105163452e-05
-2.46433048541853e-05
-2.3216828877224e-06
-2.16123814164286e-05
-2.22254095314116e-05
-9.3304896456793e-06
-7.33580582777525e-06
-2.03095287046883e-05
-1.56572700110206e-05
-1.81997216470853e-05
-1.27479936100931e-05
-2.95120979327635e-05
-3.36503625943894e-05
-3.00602473922862e-05
3.39976810777915e-06
-2.81162246751796e-05
7.58291336119233e-06
-4.3452645299523e-05
-1.48368679091716e-05
-7.89171162464827e-06
-1.80402667129409e-05
-1.32155751121931e-05
-7.26339691560482e-06
-3.08662242224035e-05
-3.53346795061057e-06
-4.53077981987724e-05
-2.65527437832145e-05
-2.49893818222779e-05
-2.27519980944872e-05
-2.7488695376516e-05
-1.80045315055921e-05
-3.4512065024586e-05
-2.08253176969431e-05
-3.09074428939746e-05
-4.10088537343102e-05
-3.47224216043099e-05
-3.00848526675169e-05
5.2693236673627e-06
-2.23389835287204e-05
-2.63918196139624e-05
-2.33301271911211e-05
-1.65484343510777e-05
-1.83362196000036e-05
-9.34268717257204e-06
-3.20613821654329e-05
-1.52162746205891e-05
-1.66236754837313e-05
-4.04144260387062e-05
-3.35112887462918e-05
2.85905198251937e-06
-2.50621955669038e-05
7.91281368526745e-06
-3.33880872492911e-05
-9.87089915709605e-06
-3.09071577896267e-06
-3.64903473689199e-05
-4.92240008562242e-06
-3.73536137525565e-05
-3.62494276169262e-05
-4.62489010879066e-06
-2.59309275859343e-05
-1.97632145557372e-05
-1.3365818280949e-05
-2.36210248589775e-05
-7.98785064176246e-06
-4.5141279241185e-05
-3.27970493657728e-05
-5.68080472004259e-06
8.87903795125838e-06
-1.90994954363667e-05
-1.25396414453901e-05
-3.13375788722467e-05
-1.05071824379386e-05
-2.4567649037695e-05
-2.33971827046684e-05
-2.10529078231464e-05
-1.3012061515233e-05
-2.57774100164352e-05
-2.69827935108004e-05
9.02079117650627e-06
-1.09105753805926e-05
-1.46093679753004e-06
-6.48890776509137e-06
-9.2882892897654e-06
-1.21488444256158e-05
-8.45746832888014e-06
-1.27837959653356e-05
-3.39327510342444e-05
-1.17368443351563e-05
-2.88641692197811e-05
-1.21018424095245e-05
-5.40219482133337e-06
-2.70062379318911e-05
-1.8557357894654e-05
-4.51670449848884e-05
-2.01722357385017e-05
-9.86214284730201e-06
-5.19506599946547e-05
-2.36317799262424e-05
-1.83140359760647e-05
-1.04068181751929e-05
-2.77100969761842e-05
-3.48205376783352e-05
-8.79739759402239e-06
-1.49740016169557e-05
-3.29653156092731e-05
-3.45498561321173e-05
-2.55910998769757e-05
-1.64057355818675e-05
-8.10817504582011e-06
-3.46556805858248e-05
-1.18307197504057e-05
-2.2436596072216e-05
-3.35679939123417e-05
-1.69364702373792e-05
-3.6599947045229e-05
-2.14314872280152e-05
-3.55075027135109e-05
-1.75182844502221e-05
4.50395497320312e-06
-1.62577708582113e-05
-1.96821916873206e-05
-3.65844458417392e-05
-2.63280763698771e-05
-1.11869609120115e-05
-4.65169071874862e-06
-1.90105501442678e-05
-3.43895625823203e-07
-9.478931780071e-07
-3.55320461054245e-05
-1.84243724244099e-05
-9.22243311305733e-06
-3.06861284004853e-05
-3.53484921828496e-05
2.86385394620017e-06
-3.67951060348772e-05
-1.62920648157709e-05
-2.70632138072101e-05
-1.78330390792937e-05
-2.89140954029743e-05
-2.02844971957476e-05
-2.32767425212163e-05
-2.79443216729026e-05
-1.66336955921621e-05
-1.64942682502204e-05
-4.22032310159018e-06
-1.07537457206156e-05
-9.57309108641365e-06
-2.19881566488353e-05
-3.3708358138677e-05
-9.53952676440221e-06
-3.41773308417517e-05
-3.90057039853231e-06
-3.86700279542688e-05
-7.28262094430579e-06
-2.63644154907358e-05
-2.46853991611023e-05
-3.48930493449877e-05
-2.77856820190952e-05
-2.27529970169418e-05
-3.40594330020914e-05
6.10823760925753e-06
-2.68384372052768e-05
-1.38855874330982e-05
-1.8091448377783e-05
-1.88332503666048e-05
-2.69861066404474e-05
-8.76782770098548e-06
5.03461587413236e-06
-2.90223028864892e-05
-3.26869269302813e-05
-3.24564241668503e-05
-3.52050075892568e-05
-1.68704798996545e-05
-2.85379203533465e-05
-2.25826354559428e-05
7.2253320896945e-06
-1.48702198918617e-06
-1.18663002014786e-05
-3.02112952678096e-05
-2.89771209071557e-05
-2.10206192657948e-05
-9.0366403642051e-06
-3.70345301237679e-05
-1.93913723021904e-05
-1.75598379834843e-05
-2.85063276852394e-05
-2.13266750487115e-05
-5.52495399104148e-06
-1.54356455004781e-05
-4.51778551445494e-06
-4.50175316108449e-06
-2.87029993298536e-05
-1.92921373553796e-05
-2.60791587619413e-05
-2.89343622208046e-05
-1.59193132524383e-05
-2.62858982500538e-05
-5.01762419513808e-06
-2.29550505897466e-05
-2.58276563322735e-05
-1.41008882225174e-05
-3.37289937162102e-05
-2.52618570511324e-05
-5.66778869011219e-07
-2.88370225710801e-05
-1.02821347238086e-05
-1.92549878539518e-05
-1.05853655747865e-05
-3.08511501924192e-05
-2.03224411025131e-05
-1.12296553954706e-05
-1.65350986543164e-05
-2.80854799946975e-05
-1.96285225812693e-05
-3.85618303068718e-07
-1.46048917165069e-05
-2.10892360373086e-05
-1.88292874604659e-05
-2.06450571771867e-05
-2.12267443490452e-05
-1.96032360702997e-05
-1.24119596322841e-05
-6.04515003907403e-06
-2.15660601138199e-05
-1.81810640954164e-05
-9.94985080070717e-06
2.37908541695811e-06
-1.89069705978827e-05
-7.9230853455544e-06
-9.66346101702467e-06
3.29139679060996e-06
-2.03036203506396e-05
-3.34796076670407e-05
-1.06934539791318e-05
-1.28197078263739e-05
-4.33568336396245e-06
-1.90488075732897e-05
-1.60487620095077e-05
-1.43662200080536e-05
-5.53423454404628e-06
-3.72296847847932e-05
-2.14410966390369e-05
-3.46997232038533e-05
-2.28550800943081e-05
1.43505891962649e-06
-2.50321364226596e-05
-2.71172845821551e-05
-1.88433298838383e-05
-2.54310195987333e-05
-7.46551445324876e-06
-6.15028011850604e-07
-2.14039043732993e-05
-2.11739694991024e-05
-3.92662488632441e-05
-1.99293227344932e-05
-2.43491570823489e-05
-2.30664377236644e-05
-1.82948738692641e-05
-2.55401637696288e-05
-2.09837971049773e-05
-2.81616091359247e-05
-4.65693656541451e-05
-1.57209292438802e-05
-1.75346531446189e-05
-1.90061508017108e-05
-6.53018496109436e-06
-2.44127331819252e-05
-3.66732719483914e-05
-2.05953000867592e-05
-4.20898626660352e-05
-2.14492234347504e-05
-2.77874466938808e-05
-2.48095678464245e-06
-1.63410523567369e-05
-1.41470199215274e-05
-3.75953420475232e-05
2.85678495546448e-06
-1.12779878359046e-05
-9.86494659794818e-07
-1.37983240636518e-05
-2.04720632634746e-05
-2.84388435572293e-05
-1.56846811878633e-05
-2.54301400330523e-05
-1.94000531890395e-05
-4.48953195784742e-06
-2.7373417182526e-05
-2.257271044461e-05
-1.7833655795239e-05
-2.63905441043659e-05
-2.44731471143043e-05
-1.82669607479268e-05
-2.89202042624072e-05
4.24594059482125e-06
-2.22672466194666e-05
-2.48393138985259e-05
-3.20942904106251e-05
-2.1262106236161e-05
-2.49421040147817e-05
-3.00603721511483e-05
-2.25756772441452e-05
-4.41310247608915e-05
-7.81893575709235e-06
-1.33612272467527e-05
-3.56206945612161e-05
-1.95005544257846e-05
-1.17342528333674e-05
-2.91652500128688e-05
-2.65499567931738e-05
-6.02149532321161e-06
-2.34708646192352e-05
-1.57546109514404e-05
-3.83740783759621e-05
3.98657070398636e-06
-3.27763711534912e-05
-2.70587503618456e-05
-8.29026310327445e-06
-3.47429694373254e-05
-1.62176093885585e-05
-2.80383528114133e-05
1.79812884226532e-05
-1.5124070598152e-05
-1.41307175495689e-05
-2.11065163332792e-05
-3.594686752347e-05
-1.32573547316684e-05
-9.6942616046481e-06
-1.26321798095413e-05
-1.77153442572502e-05
-3.9623849031442e-05
-1.14677952755795e-05
4.23441119722854e-10
-2.11946070027128e-05
-1.04058805997249e-05
-6.69354234600134e-06
-2.3037611198881e-05
-1.98894842312601e-05
-1.04890368751799e-05
-1.70321765666744e-05
-2.80953526404667e-05
-2.25281668951079e-05
-2.12921083614699e-05
-2.96178580875998e-06
-8.89960209482536e-06
-1.85805262526147e-05
-1.58399643355726e-05
-1.79038214037638e-05
-2.13216208695485e-07
-2.26343756089281e-05
-1.1323279629911e-05
-9.51778768265062e-06
-1.72670344783795e-05
-2.43503773650885e-05
-2.82803119609578e-05
-3.56705969035509e-05
-3.31622444061471e-05
-1.8951939814236e-05
-7.24557519302071e-06
-3.47855968127943e-05
-2.2070646066814e-05
-1.42454114326051e-05
-4.36027255909711e-05
-2.02941073144838e-05
-2.33230150655532e-05
-2.80418914388208e-05
-1.68963239184114e-05
-2.5843310232957e-05
1.0784411428318e-06
-6.88725879820442e-06
-2.86272231887924e-05
-2.40710431406753e-05
-4.1201257900445e-05
-2.21711829602929e-05
-3.33760365708486e-05
-1.35268455499421e-05
-1.79455464660772e-05
-2.50578809052808e-06
-1.36844763411705e-05
-7.41152924516144e-07
-2.84659607091593e-05
-3.45633626432171e-05
-1.38325345049319e-05
-1.61600242556686e-05
-6.71885411435975e-06
-1.94589198417837e-05
-3.18277377028124e-05
-1.8351788488803e-05
-2.75577962929052e-05
-1.36313680970361e-05
-1.47990877037962e-05
-4.56012059420662e-05
-2.04077673610119e-05
-2.17279402096824e-05
-2.26504682137006e-05
-9.28301418755782e-06
-3.92005332836374e-06
-1.63808093395963e-05
-9.53535360850805e-06
-2.52948657471962e-05
8.22574259623576e-06
-2.46849878049121e-05
-2.18878776592356e-05
-2.60949467909835e-05
-2.94696743668193e-05
-1.66794095880812e-05
-2.89581823810706e-05
-2.55383039154973e-05
-2.70536303510269e-05
-3.01005749263396e-05
-2.52519915769511e-05
2.10176268284539e-06
-2.38034303886552e-06
-1.30668517205829e-05
-1.90121148407797e-05
-2.60012027077662e-05
-1.00940866795539e-05
-2.67781516692004e-05
-1.73397649750855e-05
-6.36881705724055e-06
-3.58275341157626e-05
8.54933964095435e-06
-2.95144614179181e-06
-2.6892979044822e-05
-1.05409197338179e-05
-3.50259716734369e-05
-1.09448669274932e-05
-1.96969470660137e-05
-6.9267143347277e-06
-2.007861973574e-05
-2.04926605526736e-05
-7.92221440067769e-06
-1.07842956125638e-05
1.35774033231202e-05
-3.56800959951896e-06
-1.29429580837077e-06
-1.85640814280524e-05
-3.92108941331398e-05
-2.21163953439353e-05
-3.28176526445806e-05
-2.57063748574019e-05
-2.32886862325729e-05
-1.77718630948097e-05
-1.31584440052538e-05
-2.16765672276799e-05
-5.60648216646132e-06
-3.36182186124606e-06
-6.11787601968085e-08
-2.29348122388389e-05
-3.65754117623334e-05
-8.09762343735882e-06
-1.50335764683036e-05
-2.87026694695419e-05
-1.59014061250595e-05
-3.90371461061472e-05
-2.41471402484592e-05
-1.99015707448608e-05
-3.62381430900904e-05
-2.04157616525063e-05
-2.42691628207955e-06
-3.11387017729365e-05
-1.08712165349372e-05
-1.61993748806947e-05
-1.21401421947828e-05
-2.13590395704885e-05
-1.44487071859547e-05
-1.87811389014751e-05
-1.64903044650791e-05
-5.66906552284666e-06
-3.61361715720346e-05
-4.92379502701537e-08
-2.11442121417886e-05
-1.56576822817203e-05
-1.73536054025154e-05
-1.32911748585677e-05
6.62358789994647e-07
-2.19485400279782e-05
-1.18730616564081e-05
-1.01870554489459e-05
-3.61679458306604e-05
-1.41354343169478e-05
-5.46112597075808e-06
-1.86534994705677e-05
-3.61925024162832e-05
-1.92144053724091e-05
-1.56791524360389e-05
-5.30897988587254e-06
-3.67818568922694e-06
-2.38935671405675e-05
-6.54493390801062e-06
-4.21172156555357e-05
-2.54937366269721e-06
-3.36140756570049e-05
-1.2815208154965e-05
-2.25741792694197e-05
-1.7664505667619e-05
7.52537893970321e-06
-6.16880044790788e-06
-6.54727858208668e-06
-5.02967220037725e-06
-3.0063747109271e-05
-3.28738606629441e-05
-1.37900673393981e-05
-1.31320630459602e-05
-1.59104961635044e-05
-1.19973019089021e-05
3.79360905951061e-07
-2.7170312209531e-05
-3.51173804564549e-05
-4.48004936062001e-05
-3.42421188431963e-05
-2.30949142503881e-06
-2.45906418513267e-05
-2.83121597853242e-05
-4.33947566311758e-06
-2.16232641428003e-05
-2.9026945413055e-05
-1.13679067636477e-06
-2.11353393763466e-05
-1.64876795265898e-05
-2.24176067871576e-05
-3.41316585374209e-05
1.85232596666585e-06
-8.10499164982214e-06
-3.42169232507766e-05
-1.84518361376406e-05
-1.04815789277789e-05
-5.02347303170136e-06
-1.73519264819847e-05
-1.45484425413692e-05
-2.63988644860721e-05
-1.5467116596226e-05
-1.49052736200229e-05
-3.86630004782734e-05
-5.94625886703375e-06
-2.34855614616644e-05
-5.0893164093154e-05
-1.67706686716004e-05
-2.37840303913801e-05
-6.05451301556549e-06
-1.7183570508449e-05
-4.23517189773497e-05
-9.36863209507991e-06
-2.28579216780714e-05
-4.04612591502215e-05
-1.94049923264021e-05
-1.29364946457423e-05
-4.42602734700104e-06
-3.80085835000255e-06
4.12691170828492e-07
-1.00892060710137e-05
-2.38345009201099e-05
-1.42417888526016e-05
-1.75131642005514e-05
-4.09469709315057e-05
-9.42129683973512e-06
-1.82561181192567e-05
-3.20230292244734e-05
-2.99639706081382e-05
-3.19664763618146e-05
-1.55046093982997e-05
-2.68889564167748e-05
-2.62121056540341e-05
-7.83306791768286e-07
-2.69290178223945e-05
-3.28963487944279e-06
-2.26760225129846e-05
-1.20278419988018e-05
-1.64752390304508e-05
6.3776255071675e-06
-3.97861697744875e-05
-1.31802609478404e-05
-1.21853285753538e-05
-3.33907572400335e-06
-7.27668852139857e-06
-3.93075739790674e-06
-1.00750067943362e-05
-1.2126386129019e-05
-1.34448504427505e-05
-3.64848489591518e-05
-4.61909750315372e-06
-3.71843573996793e-05
-6.95075511150849e-06
-4.31873778295709e-05
-3.35030083972351e-05
-4.2367549644477e-05
-3.52506846504802e-05
-2.0949424620718e-05
-3.01550801742681e-05
-2.7680852484234e-05
-2.25182115520152e-05
-3.55414439709795e-05
-1.19314246844461e-05
-3.20887681615324e-05
-1.84265103999799e-05
-2.02573653237635e-05
-2.9169244340645e-05
-3.3832942983175e-05
-3.67573386810724e-05
-2.33291869980489e-05
-3.22739697828081e-05
-4.41877205647114e-05
-1.72904052927341e-05
-2.62713794506089e-05
-4.24695822518386e-05
-4.34757805825178e-06
-3.02512322626082e-05
-3.5396529025467e-05
-3.53603839373638e-05
-1.37018534260441e-05
-1.91334263441541e-05
-1.61085962923209e-05
-8.26206686736233e-06
-2.61005880751157e-05
1.04608400124907e-05
-2.42620808448079e-05
-2.2817305562231e-05
-2.33749027857714e-05
-1.06194663559691e-05
-1.27114300961554e-05
9.00055176754785e-06
-1.3650861880971e-05
-1.72843741486347e-05
-1.17850304555339e-05
-3.13273327960219e-05
-1.32897696013137e-05
-1.21159295293469e-05
-2.78069731476776e-05
-3.73630970970717e-05
-2.47158292555216e-06
-5.35010095481489e-06
-1.91950019335191e-05
-1.63568983885679e-05
-4.29973493086892e-05
-1.46420616817412e-05
-1.85350894763748e-05
-1.82013913970854e-05
-3.65106396785289e-05
-3.51259469048932e-05
-1.61890053271585e-05
-1.56766262408161e-05
-1.21479095300221e-06
3.52793032833183e-06
-8.65093536069452e-06
-3.84073231475611e-05
6.95094199891949e-06
-1.66374342310074e-05
-1.07902890816488e-05
-1.05819367886281e-05
-3.34798669876671e-05
-3.19185089350486e-06
-1.61125470141946e-05
-3.56370281203692e-05
-2.05821015557655e-06
-3.89735785654083e-05
-3.4205271780424e-05
1.86545333092971e-06
-4.09976450805213e-05
1.20969956664633e-05
-9.94893837182048e-06
-1.19911518729546e-05
-1.40677564171341e-05
-2.00666554659958e-05
-3.68468731086093e-05
-3.91898218951477e-05
-4.05290269732648e-05
-2.11614439605031e-05
-1.36471977638449e-05
-4.42187634828478e-05
-1.85387130945801e-05
-3.99171106436493e-05
-3.2869439920478e-05
-1.29559395180982e-05
-7.07055976101392e-06
-1.62970316454489e-05
-2.24991036642968e-05
-4.62571811346838e-05
-4.70740906255406e-05
-3.28011633045962e-05
-2.69130435468981e-05
-1.32465817309285e-05
-2.87711730440803e-05
-8.41876388488907e-07
-1.38428857847437e-05
-6.01135454719055e-06
-4.20648553213582e-05
-5.64936125008535e-06
-1.48565152788789e-05
-2.93858809079118e-05
-1.64847724945045e-05
1.32002789882166e-06
-1.27268482426288e-05
-1.61200144836427e-05
-1.48448360585948e-05
-2.5214854575067e-05
-2.63673067968461e-06
-2.18422131627869e-05
-1.87202660072491e-05
-9.34836333583006e-07
-3.15774007244066e-05
-2.50598409730977e-05
-2.59447904085601e-05
-2.33122528195835e-05
-1.6469063360141e-05
-1.82217604707803e-05
-1.25179953113796e-05
3.14048245173545e-06
-9.77451317871398e-06
-1.39426746305906e-05
-2.48212270909415e-05
-3.1676091454336e-05
-3.66233577487632e-05
-2.53688354617567e-05
-1.67066045869961e-05
-3.4118263613032e-05
-3.41552662385315e-05
-1.68452598174669e-05
6.91944885375605e-06
-1.917829826271e-05
-2.23142532151816e-05
-2.28961846894627e-05
-6.40661808212174e-06
-1.96884102502969e-05
-2.29410695405105e-05
4.71197387248995e-06
-1.50817108201884e-07
-3.24952944070495e-06
-2.38525592284363e-05
-3.22752450969711e-05
-2.47974511478228e-05
-2.35625928272647e-05
-4.82370180956129e-05
-8.67529419605967e-06
-3.6238518897157e-05
-1.46115058542321e-05
-5.16168099062842e-06
-1.09593782265331e-05
-1.78607602618104e-05
-1.86822880395744e-05
-2.19125631022704e-05
-3.04359418802604e-05
-2.5122967286414e-05
-1.62392113023505e-05
-2.76187439277446e-05
-2.64495904230325e-05
-6.42248819637441e-06
-5.25212079412894e-06
-3.06374742350524e-05
6.4690487691225e-06
-2.6177835451922e-05
-1.31729216829254e-05
-2.65362569164294e-05
-2.26323854421488e-05
-1.2319444440713e-05
-1.96916336093753e-05
-3.57194954186769e-05
-4.0980043015421e-05
-3.93198964010001e-05
-1.27948797704385e-05
-2.29810785357293e-05
-1.99398750165762e-05
-3.65680659337278e-05
-5.24072657982138e-05
-2.25343138959775e-05
-2.55904915502539e-05
-3.07586266370642e-05
-1.45440284355272e-05
-1.87238602108613e-05
-1.35115600040695e-05
-2.08932863528389e-05
-1.33490229702907e-05
-1.09935078929356e-05
-5.66290561072791e-05
-2.25343153854229e-05
1.31025751564195e-05
-1.95011990191664e-05
5.64504457872369e-06
-2.30205756364458e-05
-1.55109331203165e-05
-2.63690445533284e-05
-2.09845451094619e-05
-1.99679880583846e-05
-3.40172022820768e-05
-5.7917310056076e-06
-2.46673749399115e-05
-2.73681648320824e-05
-2.36132194109988e-05
-2.32854026742833e-05
-2.53453600289414e-05
-2.05714381827194e-05
-2.76649127847872e-05
-3.19771675483002e-05
-1.97891800884016e-05
-3.27299280142288e-05
-2.54367200050457e-05
-1.73563609320425e-05
-9.46368210482151e-06
1.18001928248972e-05
-2.32419996249766e-05
-2.31295957314789e-05
-2.14983698380266e-05
-1.66693107310115e-05
-1.34975591623923e-05
-1.28715651698149e-05
-2.88063340034485e-06
-3.12300286890602e-05
-6.33936113060607e-06
9.00079518393924e-07
-1.22252874205197e-05
-1.44890914376635e-05
-2.67989189599093e-05
-2.30781308634561e-06
-2.06139031026418e-05
-2.34472409781395e-05
-1.62249927557682e-05
-2.33057460977399e-05
-2.81473650574438e-05
-1.60285444435805e-05
-2.31269378362331e-05
-1.89094006970401e-05
-2.32352361059057e-05
-2.64746986061851e-06
-4.36881180109949e-06
-3.34488468214014e-05
3.2612271149527e-06
-6.60913629037857e-06
-3.4133137958066e-05
-1.79933888587401e-05
-3.06692760422731e-05
-2.7490442238572e-05
-1.22349266548339e-05
-1.3965038563921e-05
1.6004627312982e-06
-1.8341533964964e-05
-4.32740047998568e-05
-2.0256821224609e-05
-2.69497426374477e-05
-1.72474525125349e-05
-2.41986259142963e-05
-2.41459542266869e-05
-2.84721343770428e-05
-1.07479828304199e-05
-7.3520062545382e-06
-1.92116492140419e-05
-5.49557123882062e-06
-4.50384162708186e-05
-2.94794769997715e-05
-1.14331459846639e-05
-2.42833044678277e-05
-1.29642414181646e-05
-1.94996873066965e-05
-1.206068289431e-05
-1.7330740684314e-05
-1.43023777649299e-05
-1.96396532681163e-05
-4.15720637198901e-05
-2.13825606653458e-05
-1.5930568142294e-05
-3.14430656630112e-05
-8.03295609009333e-06
-2.74013457784108e-05
-3.65059877299826e-05
-1.5655090315917e-05
-2.65144177314578e-05
-2.04828021694336e-05
-2.24742590830054e-05
-2.35521768217171e-05
-1.84016152508742e-05
-2.80456272480655e-05
-2.2033786863229e-05
-5.26603756577134e-05
-1.05870140083655e-05
-3.21991732197013e-05
-2.33847224463592e-05
-1.9040726620896e-05
-2.13871423170266e-05
-2.00155427489156e-05
-3.74418280617185e-05
-8.85627398519917e-06
-2.54699041349539e-05
-1.57783982334907e-05
-2.09384720645339e-05
-6.29497156368003e-06
-3.00866469546573e-05
5.57638450002429e-06
-8.3037710320244e-06
-3.02240402908222e-05
-2.02121389962371e-05
-3.04747427368451e-05
4.41893482872882e-06
6.57607539368277e-06
-1.57277062630124e-05
-1.39395521466181e-05
-2.48208217698903e-05
3.41225875978857e-06
-8.77238223333945e-06
-5.91834526998153e-07
-4.78899543614716e-06
-2.85094738126525e-05
-6.03310845151042e-06
-3.94949980181566e-05
-2.05735191754073e-05
-2.99510584141062e-05
-1.92292487085894e-05
-1.75196396629871e-05
-1.15124552926645e-05
-4.00681864160437e-05
-2.06529707231709e-05
-1.91893592341204e-05
-2.47581517758485e-05
-2.89712542485057e-05
-1.31003933391227e-05
-2.77920801188006e-05
-1.54054528577354e-05
-6.60267464877139e-06
-2.90834362082631e-05
-1.58758145595271e-05
-1.31965277450441e-05
-2.93863847294529e-05
-1.02863447531016e-05
-1.5846496870722e-05
-2.76092227548091e-05
-3.80802019814818e-05
-1.78833354526062e-05
7.08623033433527e-06
-2.41458933086993e-05
-3.62386474227418e-06
-2.8092799843203e-05
-2.04378124753997e-05
-7.85273161588191e-06
-1.61678879016991e-05
-8.90380317353835e-06
-3.16224470637672e-05
-4.72307538643407e-06
-3.13322092028479e-05
-9.37618788239777e-06
-2.39398861882869e-05
-1.16490916829358e-05
-3.59266478537891e-05
-1.93222442365314e-05
1.13614449895607e-06
-1.6817036036253e-05
-1.21736824425791e-05
-8.79420407821239e-06
-3.57945088514953e-05
-3.49436117390554e-05
-1.66842277416049e-05
-1.38542005289106e-05
3.83263165716754e-06
-2.35241813051654e-05
-1.43027697432847e-05
-3.38718563691615e-05
-1.89931283624809e-05
5.33503409788378e-06
-1.41358818872601e-05
-3.48092121525419e-05
-2.18164871217358e-05
-3.06253718978795e-05
-1.88333170828774e-05
-1.86422032569499e-05
-3.58557952479886e-05
-1.57278481687773e-05
-8.48886974434048e-06
-1.31258065621529e-05
-4.25557073300288e-05
-2.35233955613305e-05
-2.53607624309344e-05
-1.274709964057e-05
-1.88009173653282e-05
-2.91782719914843e-05
-2.92310483036392e-05
-2.10085577581066e-05
-3.71463274369013e-05
-1.46413409220957e-05
-1.59010135463294e-06
-9.86607551369527e-06
-1.69859091566111e-05
-1.13005967094185e-05
-3.98723330770692e-05
-2.84701946656272e-05
-3.14916146807912e-05
-2.67549238561926e-05
-1.21389776991938e-05
-2.3990950107361e-05
-2.69997490157073e-05
-1.79280071796368e-05
-3.46023379567544e-05
-1.85359524518547e-05
-1.24558325273089e-05
1.83220374781164e-06
-8.64179302573343e-06
-1.90298641715025e-05
-1.20352725580563e-05
9.72554430890389e-07
-1.88907444060562e-05
-2.55039721126059e-05
-3.61428483816179e-05
-1.99904249098016e-05
-2.86381728927506e-05
-2.3797273168679e-05
-6.16186552475829e-06
-1.3667751773543e-05
-2.1116353835168e-05
-3.86187202723719e-05
-2.37873491391877e-05
-2.84915323766031e-05
-4.57145390553704e-06
-3.77438768614257e-05
-2.32532896600181e-05
-2.38734223962184e-05
-2.72153668892481e-05
-2.30638299237468e-05
-2.09944306002157e-05
-4.55226554396891e-05
-7.81671015660613e-06
-2.79659440138092e-05
-1.22348205503031e-05
-2.27396459640397e-05
-3.11296759185052e-06
-3.41764980840369e-05
-2.29508688539803e-05
-1.62303833360407e-05
-3.53217334326736e-05
-1.66959136914082e-05
-1.29895091520233e-05
-1.96555726914327e-05
-9.22976657815638e-07
-2.29889824536131e-05
-3.23868951552575e-05
-2.79648278506727e-05
-2.41817372781251e-05
-7.76153880045776e-06
3.71012091210805e-08
-1.98369609950608e-05
-1.71942009846954e-06
-2.75464728284138e-05
-1.49163496133903e-05
-4.60299468862146e-05
-2.36672624836633e-05
-1.00998522001297e-05
-2.88793420605931e-05
-2.40059920409708e-05
1.12562225225778e-06
-8.11959068936142e-07
-2.33240970398632e-05
-3.72228255471485e-05
-1.47112266574666e-05
-3.1251033113896e-05
-2.12235570739007e-05
-1.89874695033654e-05
-2.03216324949452e-05
-4.08687509774483e-05
-2.14152074084969e-05
-3.58133798125822e-05
-3.56980763288604e-06
-1.88670802202718e-06
-2.03512008851255e-05
-1.6429088804849e-05
1.4663398293e-06
-6.24067239436368e-06
-3.61833739299575e-05
-2.01863778171931e-05
-1.9930351361285e-05
-1.66308394279999e-06
-6.56162683401948e-06
-9.21896937790882e-06
-1.86512268226364e-05
-6.9060279950811e-06
-7.27610815853903e-06
-1.88083465928074e-05
-1.40768487087228e-06
-3.03425803160264e-05
-1.62035062190689e-05
-2.87854141189876e-05
-2.93253690128869e-05
-1.89746491030548e-05
-3.02395488082269e-05
-2.32833837395498e-05
-8.55794537220539e-06
-2.78202066959397e-05
-2.88324360680369e-05
-2.7591379589081e-05
-2.35298455905766e-05
-6.84091145705409e-06
-2.49183835330173e-05
-2.45917452572905e-05
-2.09485608918343e-05
-6.49807712559846e-06
-2.35388557425403e-05
-1.85685781757272e-05
-2.22461553093532e-05
-2.08625107615606e-05
-2.10588719429919e-07
-2.76629233328599e-05
-1.80056765807362e-05
-1.72956851458606e-05
-2.85768527755504e-05
-1.4238712113211e-05
-1.43293295191109e-05
-7.999896494578e-06
-2.76825930286621e-06
-2.23495145837058e-05
-4.06241049577188e-05
-1.04004406181939e-05
-2.83859322365034e-05
-2.58067708013662e-05
-2.90907326217901e-05
-1.54965145309385e-05
-4.48600945223261e-05
-1.81783161276361e-05
-4.07358788318655e-05
-1.73035105622723e-05
-1.8301108354709e-05
-2.01621570621179e-05
-1.43113830002402e-05
-2.67567432829509e-05
-1.75800720437179e-05
2.6617711790726e-06
-2.52492606559056e-05
-2.11126782887276e-05
-3.20982606323628e-05
2.98234014918713e-06
-1.00168039136044e-05
-2.58731750537634e-05
-1.51225394783457e-05
-1.85575276536763e-05
-1.55846904259251e-05
-5.95281714637501e-05
-1.32650029960458e-05
1.06807185691427e-05
-2.81893035460522e-05
-1.23725058901461e-05
-2.5135872983907e-05
-3.63349082926118e-05
-1.25458661851291e-05
-3.4503895703197e-05
-4.10933669999292e-06
-1.31399670554304e-05
-3.0788158090372e-06
-7.50216222190127e-06
-3.03278176308144e-05
-2.22962990813309e-05
9.84364352012512e-06
-1.47613826165166e-05
-2.51945703565515e-05
-1.55570020649454e-05
-1.09951459866817e-05
-2.34178676108121e-05
-2.41789257486256e-05
-2.42894918389191e-05
-4.43896032818101e-05
-1.57260534415677e-05
-2.54827326658039e-05
-2.22370643059178e-05
9.65135686749097e-07
-5.56930351228636e-06
-3.24387986406157e-05
-3.49427793032855e-05
-3.78008083882191e-05
-2.96675383577902e-05
-1.51739960698215e-05
-1.73794456857199e-05
-3.27384618002457e-05
1.48189497767506e-06
-1.83117260067101e-05
-1.17117512339465e-05
-1.87349314589619e-05
-3.55567543537813e-05
-1.33426263398202e-05
-2.68454533387013e-05
-7.52462765040211e-06
-2.95848790244706e-05
-1.9724267482118e-05
-2.93716037418831e-05
-1.28399036727633e-05
-1.75785080988197e-05
-5.68313890902109e-06
-1.13505554710564e-05
-4.52044287177355e-05
-2.30473778745941e-05
-2.24567657712437e-05
-2.12973009192543e-05
-3.34577761692326e-05
-5.24920947912147e-05
-2.88997182205302e-05
-2.62392919054848e-05
-2.80131576207935e-05
-5.01637875421238e-06
-7.11277898781182e-06
8.77291619021971e-07
-2.90353694349542e-05
-2.14202250763604e-05
-3.53744843141221e-05
-8.52295127672846e-06
-1.45607395173425e-05
-1.743645977296e-05
-2.36568841696742e-05
-4.2601263620416e-05
-3.9484723735395e-06
-4.23570276477465e-06
-3.90804202497301e-06
-1.22808489831629e-05
-1.65295865237154e-05
-2.00709071265467e-05
-3.75747166781446e-05
-9.5888638455026e-06
-2.37388226557871e-05
-1.79466259459876e-05
-2.01395264232701e-05
-7.42714786310824e-06
-9.14808027162235e-06
-2.94497662062362e-06
3.2936344067133e-07
-1.07928886008901e-05
-1.57985109898703e-05
-2.13817965590088e-05
-1.92704465920488e-05
-9.41277893872197e-06
-2.20898384936065e-05
-8.07296788379405e-06
-2.31234217477017e-05
-4.04062220070521e-05
-2.3799303834142e-05
-2.30630962836591e-05
-3.62595555743967e-05
-1.18882550126756e-05
-1.49588282666716e-05
-7.03126891701498e-06
1.07758870570356e-05
-7.78010562173981e-06
-1.41378953271078e-05
-2.53046146909753e-05
-2.67589123563172e-05
-1.80740310353411e-05
-2.39196206466905e-05
-4.71342080568845e-06
-3.12852102330443e-05
-3.27219730202683e-05
-2.07021680554439e-05
3.96700043856674e-06
-3.58149582443965e-05
-1.91741872651251e-05
-1.48626674277765e-05
-2.86901086170058e-05
-4.08890585533328e-05
-3.85342800602673e-05
-1.72578863837185e-05
-1.24881628824949e-05
-3.05418290386787e-05
-1.26566017000873e-05
-2.8196502337948e-05
-2.39289050956584e-05
-2.77461925427844e-05
3.1124432971051e-06
-1.63818328147679e-05
-1.8599833749255e-05
-2.5396069548007e-05
-2.51843618579455e-05
-3.66669317640983e-06
-3.50009175110037e-05
-4.56963542947231e-05
-1.39776354836729e-05
-8.90578659391501e-06
-1.88047920059262e-05
-1.75206884436504e-05
-4.72501700513499e-05
3.61800539690254e-06
-8.53297059553121e-06
-2.07257854721079e-05
-2.44283157625366e-05
-2.81366000978618e-05
-1.59101356577064e-05
-2.45401986749077e-05
-2.42071140047023e-05
-1.80714412473887e-05
-1.38121350923163e-05
-3.01565797168112e-05
-3.25954253220934e-05
-3.2648365374981e-05
3.43555207856243e-06
-2.10111985307875e-05
-4.09648041252169e-06
-1.1179061435314e-05
-1.76077920341213e-05
-2.65727038858482e-05
-3.51959335884063e-05
-1.49946907958278e-05
-2.59921448714322e-05
-2.21444970224691e-05
-1.71590076670898e-05
-1.11882266950924e-05
-2.25481165786352e-05
-1.52848900410157e-05
-1.92496943131815e-05
-2.41770276296506e-05
-1.17555248326693e-05
5.70044026560792e-06
-7.61430806904127e-06
-4.89720489756041e-05
-3.24330719125976e-05
-3.89206886160472e-05
-3.21711444213103e-06
-5.13201411003208e-06
-3.11626005071197e-05
-1.69880325075522e-05
-3.90220052570743e-05
-1.98546032566956e-05
-2.01787032833334e-05
-1.48088625929027e-05
-2.59038646208902e-05
-1.31862096399125e-05
-1.58686032450998e-05
-2.26377187846811e-05
-9.67318466799016e-06
-8.32430778692142e-06
-2.93790396818075e-05
6.50072993308718e-06
-2.54035933176463e-05
-3.00695874405296e-05
-3.22196103994966e-05
-2.74183698745329e-05
-2.60166621038905e-05
-3.24086044239072e-05
-2.50975033981347e-05
-4.59279086956486e-05
-1.54341037614351e-06
-2.77549401051992e-05
-1.89933213254311e-05
-4.16126752058722e-05
-1.7487516242081e-05
-1.53692867242283e-05
-1.54052248590409e-05
-2.6103750070261e-05
-2.57814124739054e-05
-1.74063576039453e-05
-2.70933377961169e-05
-2.60126940909838e-05
-2.63997775778845e-05
-1.21075631423927e-05
-1.88769641582395e-05
-1.00252792381308e-05
-1.91675069749069e-05
-3.25068246621527e-05
-1.87137357544408e-05
-3.21410375278301e-05
-3.17705878842343e-05
-1.22727477648509e-05
-1.72982055471404e-05
-1.66581196730214e-05
1.18403080057854e-06
-5.9285316567431e-06
-3.29488455406826e-05
-1.86742495972905e-05
1.2032903074703e-05
-1.21907845095301e-05
-1.03996273963366e-05
-1.56509229019031e-05
-3.92093475912611e-05
-1.0923680753995e-05
-2.78467959728225e-05
-5.99228481451829e-06
-2.44684350263689e-05
-9.2844123769488e-06
-8.56517952043309e-06
-2.35879218713119e-05
-1.15294115648084e-05
-8.96574135555124e-06
-2.52968959131286e-05
-1.8482582827229e-06
-2.2368013661426e-05
-3.12740172047606e-05
-2.48486538818801e-05
3.46442292151942e-07
-2.00742190931593e-05
-4.20742727070831e-05
-2.92234663495317e-05
-7.18381600715426e-06
-1.71830312646046e-05
-1.86140637080027e-05
-1.54329871167527e-05
-3.70364466494283e-05
-2.59471752485944e-05
-1.67257095383379e-05
-3.09319637976502e-05
-1.40928425791221e-05
-3.59954718124245e-05
-1.4104667840115e-05
-1.54430479450538e-05
-3.40001863134659e-05
-1.66482831409505e-05
-3.37240373946482e-05
-2.01060542300663e-05
-2.01140058668888e-05
-4.41722843532584e-05
-3.49819921373531e-05
-2.54723539724513e-05
-9.52482874880294e-06
5.61991649608097e-06
-3.36162406208902e-05
-3.17546476889403e-05
-2.40705446623162e-05
-3.66893485446787e-06
-8.24599525753426e-06
-3.49963336611588e-05
-3.84251197268418e-05
-3.69325045214536e-05
-3.9319772403312e-05
-2.27912620852551e-05
-2.6776457397202e-05
-2.93535536896687e-05
-3.10104084536562e-05
-6.65290841785387e-06
-2.72083728174542e-05
-3.52801250333666e-05
-4.43486096248771e-05
-6.37896359712534e-06
-3.0607786571268e-05
-1.24361556880529e-05
-2.08507556546986e-05
-2.93742033882249e-05
-2.05421501333347e-05
-1.88065104552565e-05
-1.8035559064883e-05
-2.04568212897318e-05
-2.673869974352e-05
-1.29888959327358e-05
-2.29804279133561e-05
-2.24585942177765e-05
-2.71966498439382e-05
-1.4610056396851e-06
-6.60610428055078e-06
-1.808629852065e-05
-1.753110419346e-05
-1.38007611404232e-05
-3.54001623621139e-05
-2.12247346738225e-05
-3.38366914062196e-05
-8.75478528547519e-06
-9.65630964902409e-06
-3.26986952525449e-05
-2.87483889100453e-05
-2.10636937995221e-05
-2.73750259279007e-05
-9.22048983181944e-06
-2.6448722692062e-05
-2.40932860589109e-05
-3.52678293501203e-05
-2.95281427801335e-05
-1.10737851168625e-05
1.78586532576628e-05
-5.45737491608805e-05
-1.92196120096059e-05
-1.81413016490723e-05
-2.57821965874885e-05
-3.10431040974285e-05
-3.44244554831466e-05
-1.02932947889347e-05
-2.31184650289814e-05
-1.15643099712923e-05
-2.01498826315087e-05
-1.561883922925e-05
-2.63918682661555e-05
-1.59403360418938e-05
-8.35614536413505e-06
-3.47636626037819e-05
-3.14501562234743e-05
-1.68664466559164e-05
-3.07823334362376e-05
-3.68366975654425e-05
-2.28023974981867e-05
-5.86446140372952e-06
-1.44466666937109e-05
-1.45480639566965e-05
-3.062193210452e-05
-2.09631539712679e-05
-2.17525708469891e-05
-4.14401049275442e-05
3.36302037281961e-06
-1.84386498848955e-05
-1.34479874389495e-05
-1.22848405080083e-05
-1.46361678462985e-05
-1.67707426775237e-05
-3.41770078137109e-05
-1.23048273482641e-05
-3.48935877405504e-05
-2.67721414753094e-05
-2.10436176460942e-05
-2.032692232714e-05
-6.79175582129693e-06
-6.57617993149131e-06
-2.616200884038e-05
-2.10457599867237e-06
-8.56264849935467e-06
-4.34690758146707e-05
-8.58811955814547e-06
-1.1868594777129e-05
-1.30214102161825e-05
-1.64867820214301e-05
-7.61946172681899e-06
-2.74327997270759e-05
-3.89417662874957e-05
-3.2497923432454e-05
-4.53178294099639e-05
-2.90762953740606e-05
-4.39286969868341e-05
-2.81374359660863e-05
-1.69554937692241e-05
-2.52824995979067e-05
-1.02096048390929e-05
-5.88203996608377e-06
3.89542592317259e-06
-5.71738403871756e-06
-1.00566875830306e-05
5.04715689823097e-06
-2.60278978124112e-06
-1.36884123532993e-05
-2.41812128050477e-05
-7.71200389562034e-06
-1.83924540737113e-05
-3.60860989309949e-05
-9.36640977506988e-06
-1.20433231282836e-05
-2.1368978936796e-05
-7.93130610685412e-06
-7.71317251196642e-06
-2.66494660752135e-05
-2.64254763912207e-05
-2.71955192929577e-05
-2.34275436862761e-05
-2.91934106166787e-05
-1.75242890123702e-05
2.49781804459467e-06
-2.5416864618981e-05
-2.15853307313561e-05
-1.72317224128724e-05
-2.09245958412738e-05
-1.43842689956988e-05
-3.82148115927994e-05
-1.686462674214e-06
-3.66577874401028e-05
-1.07686178605093e-05
2.43226903351858e-06
-2.25670040017114e-05
-1.73898134037282e-05
-3.6633256308326e-05
-2.70660286638442e-05
-2.57718937717758e-05
-1.18849771979371e-05
-7.11495954844033e-06
-2.79870232334663e-05
-2.70352193727209e-05
-2.24618935570163e-05
-1.32799355303948e-06
-1.26527057633767e-05
-2.32357357972799e-05
-2.27710671645366e-05
-6.11950618759342e-06
-6.82127388215275e-06
-2.42614568536265e-05
-1.69654287259444e-05
-3.21932519760639e-05
-2.09489476478482e-05
-4.70175839706514e-05
-5.04258192351296e-06
-3.03061525143753e-05
-1.4716598943525e-05
1.48450546947752e-06
-1.75190986158363e-05
-2.86977227592249e-05
-2.8340653863811e-06
-3.77702685095116e-05
-2.49874392357278e-05
-1.90395837624001e-05
-1.26381254518393e-05
-3.01926446041904e-05
-1.53440155824699e-05
-1.12109367464035e-05
-2.39024619468901e-05
-1.02213818606439e-05
-1.14858720750403e-05
-2.13061739872298e-05
-2.62187924913996e-05
-2.88805256435429e-05
-1.02754102607916e-05
-2.24638850509777e-05
-2.01642081585336e-05
-1.79770868806687e-05
-5.54862337978236e-06
-1.90239507440302e-05
-3.39031815752937e-05
-2.11760767734494e-05
-2.01319132522663e-05
-2.20099337587755e-05
-2.8889348043984e-05
-3.12808025849909e-05
-2.32473724687809e-05
-1.60709350754604e-05
-1.80153110746138e-05
-3.83537387116643e-05
-2.94177365857578e-05
-2.55230629814599e-05
9.9931125410892e-06
-1.22618522692141e-05
-2.19630513245564e-05
-4.53755629358776e-06
-1.73832635565337e-05
-3.63885807814919e-05
-3.38720363384951e-05
-3.2322394236718e-06
-1.93199211138555e-05
-6.8157842531998e-06
-1.79831011992918e-05
-2.30418970050221e-05
-3.37596106432374e-05
-2.3567676384268e-05
-4.17830791728059e-05
-7.08411363923029e-06
-3.38345076871098e-05
-1.88315918570981e-05
-1.14590735200427e-05
-1.95047383216362e-05
-5.79994714696673e-06
-3.11434635632389e-05
-2.32763678373127e-05
-3.88451307825064e-05
-1.8008695617699e-05
-7.50069948663718e-07
-2.85426060741853e-05
-1.68183669456728e-05
-2.20492046580264e-05
-3.87494831982156e-05
-3.32421810111728e-05
-2.89154730904046e-05
-1.75493528137927e-05
-2.69514213385166e-05
-1.29091824037979e-05
-2.19092036335317e-05
-3.46821251159746e-05
-1.80318107606141e-05
-2.03734437597259e-05
-2.20884317261234e-05
-4.51868958206932e-06
-1.76794995887751e-07
-1.45781881968327e-05
5.5836094335234e-06
-8.84021195331084e-06
-1.46615676177939e-05
-8.84712976858126e-06
-1.42989436698513e-05
-2.42695797562969e-05
-1.18826368054141e-05
-3.16410940667073e-05
-3.67431572186028e-05
-1.17814957449754e-05
-2.9059311131148e-05
-1.16022286292966e-05
-1.8235132104047e-05
-2.8725625123973e-05
-4.25121978085226e-05
-2.11315133677699e-05
-4.03016358246518e-05
-2.7406142601305e-05
-1.46504542669138e-05
-1.62464543184249e-05
-1.19500163923519e-05
-8.57778768457854e-06
-1.44068308939003e-05
-4.47153170581461e-05
-2.32647627348871e-05
-2.24661489198833e-05
-2.01181128660349e-05
-2.61904515812893e-05
-3.00704751957114e-05
-6.80494084610438e-06
-2.46765655678829e-05
1.05518051049229e-05
-8.38591153403163e-06
-3.06203853570877e-05
-2.85523404471189e-05
-1.75069153585551e-05
-2.1412074274826e-05
-2.02145725852179e-05
-1.16596429320804e-05
-3.63401239746019e-05
-3.93236033683986e-05
1.36484617646576e-05
-1.75987712625281e-05
-2.36423118351032e-05
-4.00873548915694e-05
-3.50075176812066e-05
3.91318136096659e-06
-1.03254559867311e-05
-2.15642652523033e-05
-1.55491801202248e-05
-4.93315127419915e-06
-2.06817692989057e-05
-2.90530757159931e-05
-5.01198234634348e-05
-3.90021756852295e-05
-2.03090367871478e-05
-1.74786646337128e-05
-3.53946591130841e-05
-2.05499500164733e-05
-1.99502560357996e-05
-5.32024054895084e-06
-2.20542391555045e-06
-1.55350269413833e-05
-2.65727559189893e-05
-7.06365620663681e-06
-1.63260218174708e-05
-3.21765329181667e-05
-3.22996403933725e-05
-2.2988590581804e-05
-1.50762522294776e-05
-4.08915737398626e-05
-1.47906850814473e-05
-1.23344433767391e-05
-1.96982455826034e-05
-4.62358546202095e-05
-2.31281871994984e-05
-1.89575091976777e-05
-1.60240410951313e-05
-2.01275038898893e-05
-2.12376514066e-05
-8.61726003785322e-06
-2.31166415411051e-05
-2.58842284038196e-05
-2.97025642420794e-06
-6.3748228126891e-06
-6.70197933750996e-06
-8.60280370532843e-06
-1.17502728210317e-05
-1.19035535575537e-05
-4.02188768163022e-05
-3.64277864037263e-06
-3.05251226371282e-05
-2.92299160504353e-05
-4.44492304535032e-05
2.88649439642366e-06
-3.18785654097374e-05
-2.76445236519362e-05
-1.24525056277051e-05
-2.90136307486483e-05
-1.61881477031449e-06
-2.36341282439687e-05
-4.30196663364779e-05
-1.92221981876726e-06
-2.13410610642396e-05
-3.70860419154654e-05
-1.56819498302695e-05
-8.46133291478248e-06
-6.3082871899123e-06
-1.60515542763837e-05
-2.27433552190585e-05
-4.22274711313285e-06
-1.05287919727063e-05
-1.57130054293931e-05
-2.81799534603387e-05
-1.73454056722333e-05
-3.2756624504781e-05
-1.27305522420462e-05
-2.73214394498082e-05
-9.16605237245834e-06
-3.1437776806893e-05
-1.91887253547971e-05
-2.572816984307e-05
-1.52477633602603e-05
-1.38679264987147e-05
-2.46704399343712e-05
-1.7716841350161e-05
-1.5541340487916e-05
-3.35072735443495e-05
-2.03362214517916e-05
-2.0100373061683e-05
-3.47667812072093e-05
-2.26026600985131e-05
-1.41343717984553e-05
-1.37136069038303e-05
-3.10800323140518e-05
3.06752752592209e-06
-2.17636241390961e-05
-6.66669918777041e-06
-1.44074583085415e-05
-2.67445043436979e-05
-1.87525660785655e-05
-2.59229561085354e-05
-1.98811647701415e-05
-1.69037463886324e-05
-2.89097817511432e-05
-3.89318794371313e-05
-1.58823018711931e-05
-1.12241522943464e-05
-3.94320862401651e-05
-3.86182987944656e-06
-2.62649899416068e-05
-4.39262272265699e-05
6.30633909449213e-06
-3.73280802802184e-05
-1.19300577757749e-05
-2.80911422255289e-05
-2.58922148558356e-05
-1.83075736724037e-05
-2.03514763595116e-05
-3.33721123674065e-05
-3.79502364151951e-05
-1.99180527012926e-05
3.87203371767931e-07
-2.55608720373429e-05
-1.7589178413916e-05
-5.62182720290751e-06
-3.63723297514454e-05
-1.11988307103569e-05
-1.62455601901893e-05
-1.69764919504843e-05
-3.28896508839447e-05
-2.3059336722199e-05
-1.33417183834732e-05
-1.24180753586496e-05
-3.02346999425822e-05
-1.04665285051254e-05
-2.48046943613585e-05
-3.30420296678506e-05
-3.80835668612162e-05
-2.42554140565524e-05
-2.64693966189045e-05
-3.08152781606053e-05
-4.23860750183266e-05
-1.49347573929322e-05
-2.4008930372772e-05
-1.1439286874241e-05
-2.9408357302549e-05
-1.97809551422861e-05
-2.18894972343151e-05
-1.13758977344765e-05
-8.96277331926051e-06
-1.09473382964644e-05
-1.21196459402358e-05
-2.16064737500576e-05
-2.38165730637032e-05
-2.96468417773247e-05
-2.54078533944948e-05
-1.67039581516404e-05
-2.91325485852235e-05
-1.84570991445361e-05
-3.59231647104831e-05
-1.47338708509576e-06
-2.90632687075745e-05
-4.31128788826789e-05
-2.2854382488368e-05
1.18919600267364e-06
-1.7549487249516e-05
-2.98752638162892e-05
7.18042429421501e-06
-1.46420187386271e-05
-2.05928172504214e-05
-2.14652249722351e-05
-2.70473043326677e-05
-2.15420665303272e-05
-2.84207400307952e-05
3.8889124748129e-07
-2.42147839992218e-05
-3.11519371819107e-05
-1.57664259742238e-05
-2.68434640187203e-05
-3.24839840869346e-05
-1.63481032940754e-05
-3.66794741598545e-05
-2.39237334152918e-05
-3.02915924299053e-05
-1.82433998964795e-05
-2.75172196015531e-05
-2.46998398035172e-05
-3.46717759377094e-05
-2.67670009765361e-05
-2.20436316327036e-05
-1.01310004991914e-05
-3.14558605844281e-05
-2.13062169498163e-05
-1.64771042438146e-05
-2.94835962832737e-05
-1.4831224662471e-05
-2.32135591634451e-05
-2.31728430446254e-05
7.1766370249401e-06
3.13204274306599e-07
-8.66748868358186e-06
-3.37029494790269e-05
-9.53221331433237e-06
-3.92206034046703e-05
-1.65974477805999e-05
-2.24949329146781e-05
-2.6680845976791e-05
-2.6613638094601e-05
-2.5184092124779e-05
-3.1462321077619e-05
-2.40498117564776e-05
-3.62520244239421e-05
-2.28799968343808e-05
-2.45483051153004e-05
-2.00495101772602e-05
-1.92048098508001e-05
-1.56373446684174e-05
-4.12166403631115e-05
-8.14690195660889e-06
-1.68792259705241e-05
1.33077759587885e-05
2.63129803049332e-07
-5.99600670766685e-06
-3.18765947988672e-06
-1.02095947050027e-05
-2.68640844427918e-05
-4.52832319698993e-06
-3.2862208852836e-05
5.65781120932952e-06
-1.41050274431907e-05
-2.37769117361906e-05
-4.14891402380071e-05
-1.44264079087114e-05
-1.20993710010816e-05
-2.85695834955573e-05
-2.08033826021492e-05
-1.03440781423843e-05
-2.06998010599514e-05
-1.00351819489601e-05
-5.52311790773147e-06
-4.44040773150924e-05
-2.38805469359917e-06
-3.04012968463283e-05
-1.08866831015948e-05
-3.12310001487787e-05
-2.84292411618237e-05
5.30607187327837e-06
-2.63499946196574e-05
-4.92177731206815e-05
-1.69054877602556e-05
-4.37075928244536e-05
-3.53284182381158e-06
-4.07019445316381e-05
-1.54009341984071e-05
-4.02753194945686e-05
-2.97998791015846e-05
-1.61588269325228e-05
-5.5713527815737e-06
-2.34763785091062e-05
-1.5211766023483e-05
-2.73763516468155e-05
-3.81489830231771e-05
-3.89562448368086e-05
-3.74893293268212e-05
-1.53840403315025e-05
-4.68407291197037e-05
-1.86966117771755e-05
-3.19908918357371e-05
-4.9139598545369e-06
-4.0717495380614e-05
-1.25594463540367e-05
-2.94269845334792e-05
-1.22133388319385e-05
-2.08810959717596e-05
-1.74798795037308e-05
-1.73382606349238e-05
-2.12994985283595e-05
-1.76484638236611e-05
-8.13945097141191e-06
-6.33372198340945e-06
-2.79135302380436e-05
-2.61696198347491e-05
-2.05417000204011e-05
-1.17702601233615e-05
-1.87046149001848e-05
-2.46087023444178e-05
-1.13395367221913e-05
-1.32432356462075e-05
-1.86747022563989e-05
-7.60001033319624e-06
-1.04516349250036e-05
3.32381429669559e-06
-2.16459731362034e-05
-2.09935219651914e-05
-2.16971981262358e-05
-2.5378254928403e-05
-2.59195551040837e-05
-4.10420620907485e-05
-1.53014837656377e-05
-4.2663857786541e-06
-3.5346528000648e-06
-2.49844639895395e-05
5.43831026024707e-07
-1.43935247064904e-05
-2.30915343157877e-05
-6.24156624388981e-06
3.95534848876263e-06
-3.42327135829053e-05
-2.15184291744661e-05
-2.01063116034122e-05
-3.80253956569983e-05
-4.61141759470271e-05
-2.50915557314191e-05
-1.80243572045011e-05
-1.52602800412784e-05
-4.69333248961089e-05
-1.08088531216261e-05
-1.65204676670686e-05
-3.36048117001692e-05
-3.35587247497588e-05
-2.82078097070459e-06
-9.31867662946331e-06
-2.40660447084636e-05
-7.5984495045514e-06
-1.66951652781877e-06
-2.11821296167523e-05
-3.1179934260392e-05
-1.5673292401956e-05
-1.10732081132445e-05
-1.81070819962958e-05
-1.85207770716136e-05
-3.38746045362104e-05
-1.82805845723305e-05
-3.455824284714e-05
-1.76786230325907e-05
-9.75967051847591e-06
-2.41127666792253e-05
-2.41223616218294e-05
-3.42308558974422e-05
2.38534212181404e-06
-2.33891868611075e-05
-7.97669323556385e-06
-1.43023824049001e-05
-2.2696809900605e-05
-1.96327263530928e-05
-2.69755508353756e-05
-4.01141907699865e-05
-9.97668603790292e-06
-3.19349266920504e-05
-1.75579844190988e-05
-3.67668625468076e-05
-1.90257452287888e-05
-1.90002480194474e-05
-3.08133734208264e-05
-2.545141268428e-05
-1.75362755012628e-05
-2.45984055353167e-05
-1.60852293080625e-05
-2.19880243787698e-05
-3.41297658919591e-05
-1.1337072882706e-05
-2.93537552372467e-05
-1.57356446319567e-05
-9.76133033102541e-06
-1.2269091884051e-05
-3.39192110449189e-05
-1.0687170825987e-05
-1.06956491751149e-05
-3.26558139541308e-05
-9.58272415042484e-06
-1.89840206506577e-05
-8.99878175182203e-06
-2.28466102907083e-05
-3.9062651397204e-05
-2.03205553091517e-05
-8.60621733922734e-06
-1.534274701651e-05
-3.29299908796444e-05
-4.08445722114097e-05
-1.8711306135104e-05
-1.63172022749134e-05
-1.16187077967032e-05
-1.69545617496659e-05
-9.73552185271942e-06
-1.81095862351985e-06
-3.87029601986638e-06
-1.65132297549658e-05
-3.04666504058759e-05
-5.9530673721024e-06
-5.9568177940251e-06
-1.88152708238832e-06
-1.73558262838593e-05
-2.55851801103806e-05
-1.27737007752699e-05
-1.19391366962783e-05
-2.62810315842314e-05
-3.89002570195639e-05
-1.5496819905021e-05
-1.65877721178387e-05
-2.20517365619043e-06
-3.75874162742038e-05
-1.72048673790557e-05
-2.2667187440709e-05
-1.15292203026899e-05
-6.0608118524388e-06
-1.72651336258483e-05
-3.46006987067599e-06
-1.73848180381812e-05
-3.07212957587086e-05
-1.59904620419623e-05
-3.31154676676484e-05
-1.67773019918085e-05
-7.83240796590279e-06
-2.69752046337417e-05
-3.09200434343397e-05
8.63962248004603e-07
-2.20584296752305e-05
-1.05689439938383e-05
-2.52465973027908e-05
-2.49026612796608e-05
-1.02253545812714e-05
-1.70665323311561e-05
-1.47348112573557e-05
-1.42751791980833e-05
-1.31875106114645e-05
-2.10936338310619e-05
-1.6780841983693e-05
-2.06642081744995e-05
-2.14158368837773e-05
3.69864994627887e-06
-4.03650620303046e-06
-2.64328706052661e-05
-1.90550463470292e-05
-1.33052800804277e-05
-2.68286950863078e-05
-3.81583483376036e-05
1.79007983159799e-05
-2.67214195092721e-05
-2.38973523490324e-05
-5.19606426851141e-06
-1.08033546040298e-05
-1.22697841748361e-05
-9.56224173948313e-06
-1.50573387517793e-05
-2.22307025275421e-05
-2.02244389846924e-05
-3.13582240575969e-05
-1.1895327195338e-05
-1.04156880403533e-05
-7.8005343510786e-06
-1.64543971631689e-05
-2.18352823828454e-05
-3.76888268538124e-05
-1.67062030955329e-05
-1.05169193630133e-05
-1.14391099603598e-05
-1.74802319093307e-05
-1.56744644331994e-05
-1.65928556869681e-05
-2.82426207628241e-05
-8.34172509669913e-06
-2.38119352886616e-05
-2.36665669369968e-05
-2.5433434973554e-05
-4.11794113006893e-05
1.04238419133644e-05
-1.58796720611508e-05
-2.84078205117406e-05
-3.37154322753757e-05
-1.25376690781008e-05
-2.06804727115774e-05
-5.36348013981181e-06
-1.6787836894997e-05
1.65855342418056e-06
-4.42968085295341e-06
-1.63688789961252e-05
-7.81093798119615e-06
-5.1762028499612e-06
-1.6745689264921e-05
-2.96993273552477e-05
-2.27600914117883e-05
-4.02119196622581e-05
-1.7561644725124e-05
-3.05763943782613e-05
1.85600199797073e-06
-1.97965653360782e-05
-3.22773043882338e-05
-4.41736367097178e-06
-2.24676192092513e-05
-3.38760474335304e-05
-9.88264145797289e-06
-1.63015763236699e-05
-1.41654319828542e-05
-3.58646356176735e-05
-1.30610738123133e-05
-3.28995268146141e-05
-1.19826924089248e-05
-2.56304535059412e-05
-6.46984217397714e-06
-3.01234845568538e-05
-1.67141511623603e-06
-2.5499167373955e-06
-3.62162375568767e-05
-2.60097072108579e-05
-1.80265716136345e-06
1.70822337407923e-05
-2.98846580199629e-05
-2.708009239706e-06
-1.33638399878605e-05
-3.45382818325798e-05
-3.56514852552113e-05
-3.67411676451764e-05
-1.23277955554887e-05
-2.49120417605907e-05
-2.46939257742422e-05
-3.24383796460602e-05
-2.85787502931783e-05
-6.78415866294731e-06
-3.72123427010819e-05
-2.42396567274277e-05
-1.12378183009946e-05
-1.99906058640305e-05
-3.21663860263745e-05
-3.15291408482187e-05
-2.28609049960864e-05
4.49040387146708e-06
-1.24408861145966e-05
-1.14362622120381e-05
-3.08893842149503e-05
-2.49715252801569e-05
8.36570857854806e-08
-3.57911966716459e-05
-2.46356924143376e-05
-9.15358444766174e-06
-1.78310119501073e-05
-1.52267439685207e-05
-1.86954857461498e-05
-1.7816551902422e-05
-2.23437517408432e-05
-3.16598295953736e-05
-1.64402481106284e-05
-3.12184048667825e-06
-2.116298769591e-05
-2.5600084798883e-05
-3.27972725355183e-05
-6.17452334547166e-07
-1.68213221665621e-05
-2.40022351308733e-05
-7.21698498923979e-06
-6.17052672301246e-06
-1.4790871081305e-05
-6.19582116694805e-06
-2.78667046135009e-06
-2.49657257420793e-05
-2.57896385257177e-05
-1.78003128130659e-05
-3.06114771422514e-05
-1.97890685231638e-05
-3.32110077718016e-05
-2.4476310242072e-05
-3.51242606366041e-05
-5.92154242781955e-07
-2.49694540839503e-05
-2.08772790133367e-05
-1.27574125453215e-05
-1.34423925651799e-05
-1.23214534754685e-05
-6.85999617942012e-06
-7.63921801438067e-06
-2.27200139796541e-05
-3.19070987958852e-05
-6.17714711475505e-07
-1.47804107586831e-05
-2.26222022857155e-05
-2.25196936447542e-05
3.36226392950139e-06
-3.83773294958631e-05
-1.23473803095674e-05
-1.60071559885047e-05
-3.37811637249683e-05
-2.12374924037331e-05
-2.72348775166928e-05
-6.33933361753587e-06
-3.13160619221356e-05
-2.31619556416393e-05
-2.72613347618863e-05
-2.37216360608509e-05
-3.09161352276502e-05
-2.34185861101963e-05
-5.16059664178074e-05
-6.59726567011926e-06
-2.26358565923612e-06
-1.34666150736457e-05
-1.18344367614992e-05
-1.56664040202826e-05
-2.00414308899032e-05
-3.08261113064031e-05
-3.58401487284447e-05
-1.99187853055022e-05
-2.10285337579948e-05
-3.57795933307153e-06
-2.23114639278411e-06
-4.90229681013797e-06
-5.30327102476988e-05
-4.10714743170263e-05
-3.68836901157561e-05
-3.26116494061937e-05
-1.42859937276694e-05
-3.64410745298956e-05
-1.57435244121895e-05
4.76526918986057e-06
-2.1357611538247e-05
-5.95521380704621e-06
-5.62124325343869e-05
-9.48207502833428e-06
-4.26696440648233e-06
-2.13672704088829e-05
-1.09529097549383e-05
-5.11364064518781e-05
-2.60058836854489e-05
-1.9131100240854e-05
-9.50575906556226e-06
-3.03346030359248e-05
-2.71187009565965e-05
-8.12738749804933e-06
-1.403338894883e-05
-9.92028489866496e-06
-3.8922617533781e-05
-4.18158462587873e-05
-2.88085210641381e-05
-1.60270369945464e-05
3.41576799397449e-06
-1.13503011197098e-05
-3.67631991164831e-05
-2.28380342902594e-05
-2.51210297934399e-05
-1.44449915358842e-05
-2.6844023014462e-05
-2.24466241916035e-05
-7.31511083390845e-06
-7.27190258802454e-06
-2.62096289212918e-05
-9.2249692922568e-06
-3.74016358170102e-05
-1.40041413149239e-05
-2.43787615152763e-06
-5.58427171417918e-08
-1.39096867074851e-05
-1.57590937030763e-05
-2.26868278404921e-05
-2.09010587424557e-05
-2.38759224691449e-05
-2.90439988702439e-05
-1.51865103261497e-05
-1.83791642053944e-05
-1.51765833551229e-05
-2.74506526418867e-05
-3.60330492098274e-05
6.26047481078721e-06
-1.38483899837795e-05
-1.64798992464285e-05
-1.29791078924781e-05
-1.27082507704048e-05
-2.65872238789124e-05
-1.16758061655126e-05
-1.90431238968124e-05
6.39878106513382e-06
1.81672739116268e-06
-3.77565937003372e-05
-4.14677558389117e-05
-2.06253523030993e-05
-2.40264311244833e-05
-1.46640791614644e-05
-2.7934602745686e-05
-2.39014677234741e-05
-1.30987989215776e-07
-6.02488797418995e-06
-1.40850598525851e-06
-2.48041607857396e-05
-1.60825905883724e-05
-1.85438525402676e-05
-3.57435970646963e-05
-2.85554531243423e-05
-4.14177100193088e-05
-2.24359625849956e-05
-2.61856024063517e-06
-4.18684213997116e-05
-5.02068630980032e-05
-3.52800457237988e-05
-1.7221888411922e-05
-1.89986457472549e-05
-3.14393158845959e-05
-3.41759855012384e-05
-1.51014887162708e-05
-2.87870470058665e-05
5.51465271791611e-06
-1.14477854169026e-05
-2.39710524019483e-05
-1.33218687630165e-05
-1.95102709434359e-05
-2.18680706574444e-05
-2.73419238832765e-05
-8.78300171822829e-06
-2.21822066615388e-05
-1.56854020980177e-05
-4.17990332789285e-05
-1.69415338432242e-05
-3.7807458997724e-06
-2.05523737032959e-05
1.05372484487205e-05
1.03223463769155e-05
1.14918460446756e-05
-2.6367354527481e-05
-9.56627505176538e-06
-2.43619270784076e-05
-1.74927629467256e-05
-2.04356110470373e-05
-3.00691035596322e-05
-2.75483386570582e-05
-2.77911818313832e-05
-1.14998016751578e-05
2.20548828775349e-06
-2.78380695224864e-05
-3.96637096706387e-05
-3.08068532169796e-05
-1.35147896978436e-05
-1.95588912155699e-05
1.70513228385033e-05
-2.33793847575315e-05
4.07706130681997e-07
-4.0839721888782e-06
-6.08690787803797e-06
-3.5951416470677e-05
-3.19807287083107e-05
-1.78540198082624e-05
-2.12100146613549e-05
-1.3729139755549e-05
-2.61235516262043e-05
-3.0018795006017e-05
-2.20452797961543e-05
-1.09948181860538e-05
-1.51680581326277e-05
1.263817152756e-06
-3.80605162463276e-05
-1.25068106873459e-05
-2.57859093387652e-05
-1.21256707773341e-05
-1.12682244987502e-05
-2.09116821410685e-06
-1.55291653843096e-05
-2.75308209363344e-05
-1.99776551130597e-05
-1.93302270070478e-05
-2.28182648848291e-05
-2.28230146411037e-05
-3.12925887900324e-05
-2.79003252625351e-05
-2.46776810510558e-05
-1.09216487989321e-05
-1.38031634054172e-05
-3.61006938647509e-05
-1.04622279078872e-05
-1.02913382904308e-05
-3.6742852189214e-05
-4.7608196408447e-05
-3.40534582048796e-05
-3.44526778163736e-05
-2.56287503234074e-05
-2.13718990170176e-05
-1.34875021431115e-05
-3.10812441089015e-05
-3.02419585300685e-05
-3.95996993325023e-05
-4.42718990487064e-06
-4.79888372812634e-05
-4.07861796671543e-05
-4.18727119579726e-05
-6.29042131282249e-06
-2.8938580561899e-05
-3.78691887953032e-05
-6.9346361995953e-06
-1.59477124738054e-05
-2.55007816872525e-05
-2.64501906858468e-05
-1.50604429566253e-05
-2.0283857099968e-05
-8.23066177930143e-06
-6.92498981833341e-06
-1.78042243331143e-05
-3.67288098215061e-05
-1.84279916028856e-05
-1.86012047050881e-05
-1.48836439632158e-05
-2.67679214140429e-05
-2.8072671261521e-05
-3.43256256436042e-05
-2.05175570673123e-05
-1.25470962051085e-05
-3.28530293375564e-05
-1.85648198113629e-05
-1.70097843824974e-05
-1.5164505442817e-05
-2.28155948778211e-05
-1.93248672784783e-05
-1.4606768330916e-05
-2.63510428169285e-05
-1.76727902704054e-05
-6.99130879060958e-06
-1.68368842273715e-05
-3.4440279283718e-06
5.82086581840596e-06
-2.19052675890131e-05
-2.2543871641586e-05
-2.52056741245943e-05
-3.6737725539134e-05
-4.5270588083261e-05
-3.35459183824884e-05
-2.72765178224074e-05
-3.027744051311e-05
-3.37865778065788e-05
-1.78756091145278e-05
-3.52349871967321e-05
-3.97236671361467e-07
-1.95255836522802e-05
-1.95443482901674e-05
-1.64580206001374e-05
-3.32861341616416e-05
-2.75978683039619e-05
-1.89888219938235e-05
-2.45210971912429e-05
-8.74364572823178e-06
-2.52840534541348e-05
-2.73321094654398e-05
-3.36107846951612e-05
-3.2568263122558e-05
-1.94136470431236e-05
-2.42399005847601e-05
-1.79747419125295e-05
-1.03334606308496e-05
-1.5542282635252e-05
-3.30176723258134e-05
-3.64427004695413e-06
-2.3272289752018e-05
-3.63172090006018e-05
-2.02440800440108e-05
-2.42630650129018e-05
-3.178349919571e-05
5.62360738181044e-06
-1.84788107142091e-05
-2.05752326235263e-05
-1.19267852354083e-05
-2.08342523125923e-05
-2.98028137589426e-06
-2.77248854978058e-05
-5.44828353516282e-05
-1.97380796882974e-05
-2.8814331159544e-05
-2.79827787377743e-05
-8.91740607213909e-06
-2.32798880017323e-05
-1.53749686151016e-05
-3.3609434972396e-06
-3.00983160787894e-05
-3.00162502105116e-06
-8.21673062172324e-06
-1.53309757971366e-05
-2.81707011010845e-05
-2.52047658327278e-05
-2.42734412610355e-05
-1.79952109507209e-05
3.81448189074592e-06
-1.29009545781993e-05
-1.18890749493125e-05
-2.09448555446801e-05
-1.41237014196003e-05
-1.32763682783406e-05
1.6607041145756e-07
-2.40378636884191e-06
-3.52823049264413e-05
-2.7697307734341e-05
-7.24151521095243e-06
-1.11398889055978e-05
-3.50095339572979e-05
3.01332973021977e-07
-2.6978521581456e-05
-4.46460332713508e-06
-2.89889408313073e-05
-7.85174124407073e-06
-1.23642292000652e-05
-2.8956351860701e-05
-2.40754231349318e-05
-2.03830629360299e-05
-3.50963864508601e-05
-3.84393360418665e-05
-1.18391422587849e-05
-1.5773266846891e-05
-3.38655068999825e-05
-3.06679503356521e-05
-1.77586749740443e-05
-1.92609890695501e-05
-3.52125485837681e-05
-1.40260811873905e-05
-1.61412784190331e-05
1.88675641765372e-05
-1.64910733103708e-05
-4.55663925926241e-05
-4.2678191901052e-05
-3.81830096890213e-05
-1.09093034293688e-05
-3.9717776568825e-05
-3.40309023214393e-05
-9.98399455999947e-06
-2.88691505012809e-05
-3.18913174483048e-05
-1.0845150811635e-05
-3.59081337205031e-05
-2.65077931316124e-05
-1.51249637248004e-05
-8.36378908213875e-06
-1.26682314672952e-05
-2.48985194788778e-05
-2.18792472489628e-05
-3.49882521088603e-05
-2.33556875222563e-05
-3.02093385656294e-05
-7.38987004982014e-06
-3.63548516260283e-05
-2.68151708823065e-05
-3.05016761361731e-05
-2.85797657530811e-05
-7.40640262862548e-06
-2.01840339267038e-07
-8.2974523949843e-06
3.74877358957185e-06
-3.06390356563226e-05
-2.06624489422708e-05
-2.66045100696199e-05
-1.53338142911406e-05
-9.46553327998715e-06
-2.15515448388052e-05
-1.99797954337553e-05
-1.97030821783614e-05
-1.60243450047894e-05
-3.69203226582303e-05
-3.28772295110387e-05
-1.44962152718648e-05
-2.22130689984186e-05
-1.62045716947665e-05
-2.41316914722833e-05
-1.25081659321399e-05
-2.05214999204258e-05
-1.8432861576003e-05
-2.28749200101443e-05
-1.10493746519367e-05
-1.57370370543172e-05
-2.0447991872798e-05
-1.09647944265879e-05
-2.2635126352148e-05
-1.52678684825033e-05
-2.79350549418798e-05
-1.57375575144706e-05
-1.56775380929141e-05
-3.84950010511909e-05
-1.237024583617e-05
-2.31019471210559e-05
-8.46443129462287e-06
-3.45815240257848e-05
-6.34181074272213e-06
-2.24180172345228e-06
-1.98216281929796e-05
-2.99397859538612e-05
-1.97396463283895e-05
-4.08590201886659e-05
-2.50711438407805e-05
-1.82531097658381e-05
-4.11852443789441e-05
1.12131005452514e-06
-1.7896936771701e-05
-1.09151609758537e-05
-2.00084650868958e-05
-1.41996516291227e-05
-3.40065844448294e-05
1.00178958747484e-05
-2.94725028003978e-05
-1.57256334158017e-05
-2.07879326438715e-05
-1.65838015147676e-05
5.02237342351994e-06
-1.36503406787686e-05
-2.70343270042936e-05
-3.03048182748449e-05
-2.32431511002861e-05
-3.82564394842191e-05
-2.50265818921321e-05
-9.29156512252473e-06
-1.96054512957999e-05
-1.13823875154451e-05
-3.84183002205362e-06
-2.29496844248873e-05
-2.74390665278546e-05
-2.44439860230354e-05
-3.45935298594582e-05
-2.43054056648112e-05
-2.21554324959101e-05
-8.25766505779756e-06
-1.03278316340928e-05
-2.30760851247372e-05
-1.9461285714399e-05
1.03180532648936e-06
-1.03028484824704e-05
-2.49562025209925e-05
-1.74885965821644e-05
-2.00369654669654e-05
-3.00330372873767e-05
-2.33942106524164e-05
-2.7864345740051e-05
-1.64160100471284e-05
-5.76736646681279e-05
-2.20270793118649e-05
-3.97499094315838e-05
-1.53780532323446e-05
-2.05530549532042e-05
-2.05631240961667e-05
-2.05196313595809e-05
6.80059980225251e-08
-2.69944297367931e-05
-3.26923042876285e-05
-1.875639721726e-05
-2.7002173925645e-05
-4.20963530187134e-07
-1.3211798559637e-05
-2.07377487152368e-06
1.85922269610299e-06
-3.53002815929924e-05
1.68634572137062e-06
-2.14843476647153e-05
-4.15858411988122e-05
-2.75191452360254e-05
-1.66868139923631e-05
9.64055200472625e-06
-4.67986830981162e-05
-1.67910838333651e-05
-1.26103010930293e-05
-3.37415384828091e-05
-2.36295302289163e-05
-2.88074389867475e-06
-1.16565668685982e-05
-1.29872074373415e-05
-1.97525273367433e-06
3.89583088560075e-06
2.85287635775257e-06
-2.01686477330527e-05
-3.19901254177275e-05
-1.13879656751162e-05
-9.28722150358633e-06
-1.51778629827853e-05
-2.42977203811019e-05
-1.014986752876e-05
-6.76485751651026e-06
-2.53394424500052e-05
-2.38225074774342e-05
-2.41433015830332e-05
-1.26450075054788e-05
-2.42920179402807e-05
-1.95146795324137e-05
-1.67422247834976e-05
-2.36925790880794e-05
-2.0494088013596e-05
-3.79535784964894e-06
-2.92817566209825e-05
-2.14459079088777e-05
-7.52756524962229e-06
-1.38787956296309e-05
-4.97404604589599e-06
-3.09792355814157e-05
-1.2117776335947e-05
2.55069410313704e-05
-2.06587100046576e-05
-4.78240989183194e-05
-5.49794887506554e-05
-4.67573498364371e-05
-7.88990761683582e-06
-1.86067549492235e-05
-9.02774264981507e-06
-2.73779490727135e-05
-4.07481178556373e-05
-2.39959982289689e-05
-2.12197554345895e-05
-5.29949794396941e-05
-1.71396251319815e-05
-1.9029616609328e-05
-2.52154668962819e-06
-1.73401565841489e-05
-3.07653575219449e-05
-1.61073713493593e-05
-3.6409414969154e-05
5.92400622462507e-06
-2.61982036606658e-05
-2.6114201046544e-05
-3.64768574640353e-06
-2.61861190311942e-05
-9.36927978381231e-06
-3.69228263894054e-05
-2.45711870379143e-05
-2.08793242631617e-05
-1.24818381704076e-05
-2.2572661067736e-05
-1.21337962767748e-05
-1.44612957362372e-05
-1.77981515655632e-05
-2.29047593637909e-06
-2.70034029793685e-05
-1.69304087773535e-06
-2.77796609795801e-05
-2.30676167877608e-05
-2.98274963209805e-05
-1.19337162767603e-05
1.53241361619316e-06
-1.12792021213192e-05
-1.66167550864812e-05
-2.27070417132908e-05
-3.90724852047807e-05
-3.65851308052001e-06
-1.25473317290178e-05
-2.2722809893439e-05
-1.84131927003373e-05
-3.65372526817997e-05
-1.15915864015382e-05
-1.31545101764641e-05
2.56968999358052e-06
-2.02553420912927e-05
-1.42261155646853e-05
-3.66104945045356e-05
-2.72207598089326e-05
-2.42890127411332e-06
-1.90250025220415e-05
-1.80729740830447e-05
-3.19467722494843e-05
1.8133710894516e-06
-3.26629924029397e-05
-2.38155498677041e-05
-3.08755893464722e-05
5.64770442043688e-06
-1.42320026096309e-05
-3.65684236512788e-05
-3.74200253250566e-05
-3.2161359388957e-05
-4.00034886891939e-05
-3.23410617329866e-05
-1.71550302296147e-05
-1.96630159268135e-05
-2.43966190451478e-05
-4.69407621229524e-05
-3.24935656561563e-05
-4.40241427703258e-05
-3.19185422195462e-06
-3.40491002596613e-05
-3.31814550878374e-05
-3.46404789670836e-05
-4.33126026762891e-05
-1.79054373296776e-05
-2.16864489730193e-05
-1.75374911760843e-05
-2.80789319720603e-05
-1.48934893204868e-05
-2.74132768597203e-05
-4.28964563593201e-05
-2.36671467524345e-05
-2.08927183223607e-05
-1.07143798602855e-05
-7.79631983408624e-06
-4.27733516075358e-05
-7.69091580539466e-06
-7.91821699337621e-06
-1.15906029311647e-05
-3.64174261392488e-05
-2.24274199999218e-05
-3.4944055977838e-05
-2.29798203220824e-05
-8.5772386751309e-06
5.76450811956643e-06
-3.7486229783356e-05
-1.73538624460254e-05
-4.39729797996666e-06
-3.16945838455592e-05
-3.55772734981457e-05
-3.44076831143266e-05
-4.74760591665202e-06
-2.4374189440649e-05
-3.10974149436266e-07
-3.82344641343044e-05
-9.13107842806439e-06
2.57704347310248e-06
-1.00904168800991e-05
-5.26875913040713e-06
-1.42281259537743e-05
-3.19061322493529e-05
-4.24641094359318e-05
-2.0067726604014e-05
-2.36413775859424e-05
-4.69498444313711e-05
-8.68938887082695e-06
5.2897115492956e-06
-1.64888491692728e-05
4.26184380086155e-06
-9.87733238934492e-06
-2.50927768435345e-05
-9.3441490256449e-06
-8.95785868059546e-06
-2.10817353465968e-05
-5.14540651637416e-06
-3.31563874710838e-05
-2.31780514508898e-05
-3.60935528628533e-06
-3.23645856602632e-05
-2.89631908934991e-05
-3.9036952286209e-05
-9.1045904970151e-06
-2.95619488533314e-05
-2.00052366085118e-05
-4.25491014612378e-05
-1.22492500389397e-05
-1.16368629856584e-05
-3.00319594602833e-05
-2.93316571972748e-05
-1.77318324051276e-05
-1.74888037044549e-05
-3.59341610056728e-05
-3.54527791106765e-05
-2.18358979765316e-05
-2.8265101104835e-05
-2.1310778871513e-05
-3.61724898355575e-05
-1.74397037785146e-05
-1.44170339854814e-05
-1.4812452731373e-05
-1.62990221158498e-05
-2.96564905395958e-05
-2.09482485176712e-05
-1.47342159652887e-05
-8.62811136048986e-06
2.9751928893413e-07
-1.25990656933012e-05
-1.38095510758319e-05
-1.49951853564867e-05
-2.31812763795134e-05
-1.12976309279672e-05
-1.29903188977727e-05
-2.3322854372146e-05
-2.98107583140059e-05
-2.51595213806861e-05
-1.85528325298141e-05
-1.48151212042257e-05
-1.12017680770603e-05
-1.28302125432859e-05
-1.84164589356232e-05
-1.23656981315223e-05
-1.0667463635082e-05
-2.37297917586859e-05
-2.07755930142062e-05
-1.34770505106765e-05
-7.48548581142903e-06
-8.96962024349223e-06
-3.3795282982592e-05
-2.433564695493e-05
-2.16895759012104e-05
-2.36371894198373e-05
-1.93392017697214e-05
-2.2093948637763e-05
-2.71017623334431e-05
-1.32694529673167e-05
-1.19556203297207e-05
-1.81211392629194e-05
-3.16879433413661e-05
8.40279860998808e-06
-3.48440657155041e-05
-2.5521288200072e-05
-2.27236642845228e-05
-8.10198215778677e-06
4.45049400440397e-06
-2.30107612435049e-05
7.89648464384539e-06
-2.85526332431506e-05
-3.49793426413628e-05
-3.04138200367006e-05
-1.96328694189595e-05
-2.78493105280003e-05
-3.14032023398338e-05
-3.17847720214936e-05
-3.23493627325886e-05
-1.42268283846718e-05
-2.99458798249992e-05
-4.94094250983748e-06
-2.82619855471097e-05
-1.44296750772827e-05
-2.64439496229452e-05
-9.71181830590179e-06
-1.14889078758042e-05
-2.75554499896866e-05
-2.67037094851856e-05
-8.29253293335952e-06
-1.31216326556687e-05
-2.00168158616937e-05
-6.2075477164409e-06
-7.99098154990343e-06
-2.18928315664153e-05
-3.71743109974878e-05
-1.08033176167415e-05
-2.82802026659158e-05
-3.3673451467736e-05
-2.9367506187387e-06
-2.86607515686973e-05
-1.27154431321605e-05
-5.31005586417695e-05
-1.97830181465284e-05
-1.62391458226941e-05
-3.49120128549242e-05
-4.14392217565026e-05
-1.00590980421239e-05
-4.02819156462568e-05
-4.35748782944927e-05
-5.98949932952004e-06
-3.48843251809525e-05
-2.0819320907768e-06
-3.31790391295072e-05
-6.87135800513276e-06
-1.33514535771526e-05
-1.37339915555813e-05
-8.87538601868618e-06
-1.7299459797652e-05
-3.26016798011237e-05
-7.05674720265841e-06
-3.86343674429439e-05
-2.07462785038105e-05
-7.08736105880517e-06
-1.35673058833901e-05
-3.29811840641464e-05
-1.4590226647838e-05
-2.60643952214466e-05
-2.82248538767113e-05
-1.95242321686684e-05
-2.24739456415524e-05
-1.89335804561662e-05
-1.39343611353043e-05
-8.08186341677128e-06
-2.24457989401433e-06
-6.42527105367499e-06
-1.42344117152515e-05
-2.1100358865568e-05
-2.55030306209965e-05
-2.35733402690473e-05
-3.79800777128178e-05
-1.83137200730214e-05
-1.91062445315027e-05
-1.62518974812651e-05
-1.71374859027254e-05
-2.01290202434124e-05
7.21599582292855e-06
-5.22498723092588e-06
-1.52441594856956e-05
-2.67872983368533e-05
-3.02601352198469e-05
-1.17152004220567e-05
-1.70187480572985e-05
-3.14356289782518e-05
-1.8993816766163e-05
-2.10014522712092e-05
-4.87756794410515e-06
-1.69641496699381e-05
-3.35601584302288e-05
-3.17523236686812e-05
-2.48647128813379e-05
-1.37858681094043e-05
-1.95429865496096e-05
-1.04774959502678e-05
-2.74682563230194e-05
-1.61161352821804e-05
-6.45078119568213e-06
-2.56294133128006e-05
-2.37064822987657e-05
-1.75559938011786e-05
-1.85171979888703e-05
-2.33331327332976e-05
-3.47254677896158e-05
-4.8983901973102e-06
-8.84401469849525e-06
-3.55640333189377e-05
-5.31338924029717e-05
-3.60773902240629e-05
-1.27703008603836e-05
-3.82464500113875e-05
5.95262839295121e-06
-1.1560422488099e-05
-2.94095041923141e-05
-1.46534993956713e-05
-3.28336784469128e-05
-1.30769773237095e-05
-2.15971608802883e-05
-1.52633203927214e-05
-2.1427153786957e-05
-4.85139098365397e-05
-9.07472391371517e-06
-2.79330271166685e-05
-2.52124207003851e-06
-1.29425171819266e-05
-3.56844547743207e-05
-2.22230051189625e-05
-2.96900259411445e-05
-2.69187649979285e-05
-2.26628296755053e-06
-8.44890903546543e-06
-8.4832081599837e-07
-1.81658463972107e-05
-3.55804005386268e-05
-1.1584345136763e-05
-1.40684672321332e-05
-2.4591338526933e-05
-1.98832083916774e-05
-3.8973765743037e-05
-7.71502957593858e-06
-5.57502595868552e-06
-1.56633474142555e-05
-7.38163940654251e-06
-3.54160130830888e-05
-1.82931505946176e-05
-2.04436428727443e-05
-1.16254088535536e-05
-8.31835409369632e-06
-1.01363657802715e-05
-2.55031991211302e-05
-2.26441616962592e-05
-3.21327068965786e-05
-3.09630100136787e-05
-1.99511700285379e-05
-3.13960147583985e-05
-2.68908796266498e-05
-2.35746926758535e-05
-1.40814795829158e-05
-3.5738381849527e-05
-4.463773899879e-06
-3.64629949247391e-05
-9.54877007617269e-07
-4.44634754382588e-05
-1.29658053064552e-05
-2.0433966253883e-05
-1.70951390799415e-05
-1.36427283050647e-05
-6.34557453808797e-06
-6.93282615049058e-07
-1.44401086177427e-05
-2.62627677416607e-05
-2.86036851048624e-05
-2.7705618967286e-05
-3.53887703874452e-05
-3.50963946553513e-05
-3.69446919569321e-05
-3.75791649160261e-05
-2.66714753461043e-05
-2.94444488796504e-05
-6.07711318417297e-06
-3.68726760532938e-05
-2.18230148795653e-05
-4.85193731357972e-06
7.21999829735032e-06
1.15291220091468e-05
-1.02079959594158e-05
-2.06478418516687e-05
-1.96945425686451e-05
-4.99552999403533e-05
-2.81158142728259e-05
-2.75848449324909e-05
-3.81029295884808e-05
-6.23694039574154e-06
-5.74157673123579e-07
-1.2734151526361e-05
-3.06374386701801e-05
-2.81731670972591e-05
-3.01028340996325e-05
-3.08939264454835e-05
-4.29617620306682e-06
-8.95493408347428e-06
-2.43845500210014e-05
-2.29016730911701e-05
-3.28008151825456e-05
-1.85197025104099e-05
-6.74594966826329e-06
-3.7608571772233e-05
-1.89817046830185e-05
1.05348787314543e-06
-3.3403300168508e-05
-2.27448049797251e-05
-3.19635702293512e-05
-2.24182524191543e-05
-2.5809415022033e-05
-2.91258543906612e-05
-2.13733434883421e-05
3.13883743506663e-07
-3.87819006800536e-05
-2.56431791783556e-05
-1.36588849113593e-05
-9.94074607859982e-06
-1.82689449445875e-05
-3.47037139199837e-06
-2.43001864152749e-05
-2.24354467895917e-05
-1.35844338632816e-05
-2.53339862389245e-05
-2.83929416957252e-05
2.94757457939124e-06
-4.29360237904467e-06
-5.77291148394494e-06
-1.10462554120723e-05
-2.70425266166403e-05
-1.58409078731332e-05
-1.59662488139864e-05
-2.74084970077215e-05
-2.29724683691879e-06
-1.357114523842e-05
-1.58408834818347e-05
-9.8230780795177e-06
-3.02408623349488e-05
-2.0106485778028e-05
-2.9086297671174e-05
-1.0381563187214e-05
-1.10342390224035e-05
-1.79804216541964e-05
-1.49965185008562e-05
-2.61612565499381e-05
-1.47100216545656e-05
-2.54954863121632e-05
-2.56165505695306e-05
-2.92221328730071e-05
-2.97557410312912e-05
-2.74734260177274e-05
-3.29909212474247e-05
-4.06043483241075e-05
-2.34522888033377e-05
-1.74444975993742e-05
4.49301027380692e-06
-3.97663288362529e-05
-3.09731428328082e-05
-1.77388621182047e-05
-3.16677248574486e-05
-2.63829512869699e-05
-2.68332298765996e-05
-2.8345001031147e-05
-3.32315203271549e-05
-1.25133854879954e-05
-2.84687314042825e-05
-2.72919461673484e-05
-4.54447898813971e-07
-1.22279017280007e-05
-8.56066247805666e-06
-3.03624868165643e-05
-3.25238196698093e-05
-2.65808429804883e-05
-1.84541474234819e-05
-1.84545449001585e-05
-1.24538026377061e-05
-1.5497745979384e-05
-1.65532610787023e-05
-1.45356486090603e-05
-5.84408865149566e-06
-1.65087401182642e-05
-3.64721107704817e-05
-3.43092758773223e-05
-7.75776073826964e-06
-1.9411166592831e-05
3.08598716434548e-06
-3.93785342627611e-05
-7.99161471877691e-06
-7.49624795371629e-06
-1.30850050575382e-05
-1.61960606657097e-05
-3.35659694756726e-06
-3.1519367135448e-05
-2.31332235561784e-05
-2.43338607622211e-07
-2.41961176643657e-05
-4.31012881782488e-05
-3.23304376048944e-05
-1.24296519952184e-05
-9.57649767829311e-06
-1.256057286083e-05
-4.29793266313113e-06
3.62690922697416e-06
-2.02808238778565e-05
-2.24629804079503e-05
-1.75000941298144e-05
-4.26906255827174e-05
-2.15675454398164e-05
-9.95445243741641e-06
-1.69197910070675e-05
-1.72024617670564e-05
-2.50047873350244e-05
-2.26420178114993e-05
-1.09703625274772e-05
-3.28065946398071e-05
-1.58591268068114e-05
-2.43839215979889e-05
-2.35107217519781e-05
-2.20162895220496e-05
-2.21448455980053e-05
-8.55624214280816e-06
-1.92077482553518e-05
-2.86500307294381e-05
-2.20201255614577e-05
-2.53841475816578e-05
-2.66910049307207e-05
-2.27089734084894e-05
-1.74140473456535e-05
-1.81075783922014e-05
-3.17469418747809e-05
-1.5488583794004e-05
-4.64114086948324e-05
-2.09786688188297e-05
-1.62715996859126e-05
-2.73391547538041e-05
-4.01533892778788e-05
-2.21481755700764e-05
-1.29701272492072e-05
-1.69835453682615e-05
-1.65938477958048e-05
-1.72926227925257e-05
-1.20837546859075e-05
-2.64395394701741e-05
-4.20106935005554e-05
-2.18199637154865e-06
-3.75143712045332e-05
-1.46545773538629e-05
-1.17305703266826e-05
-2.82422122633326e-05
6.5872433748435e-07
-3.60333093809363e-06
-1.80859292637199e-05
-3.56226428832897e-05
-1.85265895548168e-05
-3.74274399283976e-05
-2.15611358407912e-05
-9.01834955596911e-07
-6.01287474907434e-05
-1.62350113233183e-05
6.75597672066573e-06
-8.45939740853373e-06
-3.11370947223432e-05
-3.32121879597817e-05
-4.18127689907793e-05
-2.57698481831781e-05
-1.54309954439336e-05
-2.21891067880455e-05
-2.65084660311126e-05
-2.425124679055e-05
7.78542140553179e-08
-4.67910332832709e-05
-1.25075734752495e-05
-2.2350198955703e-05
-7.67470683079228e-06
-2.99231423201587e-05
-2.8730605859299e-05
-1.85925515672873e-05
-2.24109651766699e-05
-1.63949247481649e-05
-9.37380060493562e-06
-6.70970139611825e-06
-1.81438599179673e-05
-1.808404265241e-05
-1.20989554546686e-05
-3.60785908938794e-05
-7.67209622488869e-06
-2.08253816333641e-05
-1.58179675375167e-05
-1.93792919984053e-05
-3.11146583150164e-05
-3.67170248090989e-05
-4.5241204985057e-05
-2.92583225002577e-05
-2.10422082229811e-05
-4.67139180412747e-05
-1.76219598966163e-05
-4.03237583649857e-05
-1.36816773309269e-05
-4.12580309983717e-05
-2.62850699066715e-05
-1.31769970998593e-05
-1.68787768381234e-05
-1.32936990919522e-05
-2.37238555676501e-05
-9.21510989889288e-06
-6.8467485508693e-06
-1.06198182685002e-05
-1.76518803618135e-05
-3.9557202291301e-05
-4.08286245990906e-06
-2.37608418217037e-05
-2.48179435354448e-05
-1.17084922891638e-05
-2.29525467293411e-05
-3.1270849389466e-06
-3.44224011795506e-05
-2.37404906304361e-05
-2.31510375597435e-05
-1.67212907822014e-05
-2.44850961441535e-05
-2.62171284026904e-05
-2.58230738217148e-05
-2.68228197984465e-05
-2.21537553746478e-05
-2.33144762659723e-05
4.48792250668524e-07
-2.26550763386771e-05
-3.57896370305874e-05
-2.14831235352942e-05
-1.58441763031758e-05
-1.318511614759e-05
-1.86656005848641e-05
-1.86550037933889e-05
-3.67337568241134e-05
-1.73610535593372e-05
-4.18158319079011e-05
-2.82573794267397e-05
-3.66285908867827e-05
-3.32369998030767e-05
-2.35121271276323e-05
-2.96216287352093e-05
-6.85732842011432e-06
1.70628526345076e-06
-2.15148628609686e-05
-3.70796288278797e-05
-2.28519383348307e-05
-1.83752661974613e-05
-2.00990221583769e-05
-3.07898336575194e-05
-1.93883343341255e-05
-2.35984830617334e-05
-2.46242034881779e-05
-3.77596772111308e-05
-2.48356287606539e-05
-1.20680689562288e-05
-2.03217844837232e-05
-3.64756635281409e-05
-1.09902916223521e-05
-3.09673991331043e-05
-3.04722960206789e-05
-3.62630120353864e-06
-1.36604267976843e-05
-3.52863318566675e-05
-1.7353014292669e-05
-3.22805243208073e-05
7.21995353681481e-06
5.08845217509437e-06
-4.34550738253581e-06
-4.54113655629336e-05
-8.33519545236036e-06
-2.00746685513295e-05
-1.39024436049171e-05
-1.35249575920562e-05
-4.46913846340142e-06
-1.79272449224168e-05
-2.8557200472919e-05
-2.20010882391288e-05
-2.35037768836968e-05
-3.44899341522476e-06
-1.93930554736359e-05
-1.32949049959311e-05
-2.1100054356554e-05
-1.12426080047919e-05
-2.57813843433127e-05
3.40777493514753e-06
-2.33482855700856e-05
-2.71047929387525e-05
-1.36100878729746e-05
-9.59700960656664e-06
-2.72937182803126e-05
-3.48672908162147e-05
-3.0537919488649e-05
-2.86464770645578e-06
-1.02816149344585e-05
-7.66549805959605e-06
-2.53154149734078e-05
-2.41114495779506e-05
1.10801058888073e-05
-2.16601783699067e-05
-1.96388612729985e-05
-1.6953098914207e-05
-1.89684775214512e-05
-3.30474848254422e-05
-7.1598715636984e-06
-2.45355149074715e-05
-2.55304534802549e-05
-3.65630200141458e-05
-2.07959484892987e-05
-5.2316855123267e-05
-6.84972942132379e-06
-3.5253750490071e-05
-3.80967836463235e-05
-3.24613870304135e-05
-3.6340560574657e-05
1.73765880139848e-06
-2.96057874825048e-05
-2.95103839971229e-05
-3.21836513987852e-06
-3.46208227137445e-05
-1.94508700987424e-05
-2.74108289749782e-05
-3.63646538187746e-05
