# Supplementary material for: Research on computational propagation and identification of mine microseismic signals based on deep learning
Source: PLoS One. 2025 Oct 22;20(10):e0334641. doi: 10.1371/journal.pone.0334641 (PMC12543183; doi:10.1371/journal.pone.0334641)
Supplement: S2 Data — (ZIP) [file pone.0334641.s002.zip › 000100500001889.xlsx_0.txt_24.txt.txt]

-6.3197493387454e-06
-1.46615510897142e-05
-1.89574259355606e-05
-1.46828512726357e-05
-2.47100193707684e-05
-2.0795313458805e-05
-2.98901959179753e-05
-2.88380662868461e-05
-2.51229997763309e-05
-1.41786614828311e-05
-2.93374071017193e-06
-7.99574209706026e-06
-7.82150063019841e-06
-3.79468452300811e-05
-2.54079231716316e-05
4.47576895065373e-07
-3.72517619538587e-05
-2.9137419822781e-05
-3.77712249725974e-06
-4.9550191178602e-05
-3.21885496089423e-05
-3.20361675113491e-05
-2.58003686429746e-05
-2.83496078086028e-05
-1.7210568620332e-05
-2.56294678620935e-05
-1.18214763587111e-05
-9.62009678917087e-06
-4.46622814053696e-05
-1.72416351786872e-05
-1.49887336799218e-05
-2.12088954469242e-05
-3.24906570711147e-05
-2.24868763821831e-05
-2.10151492487093e-06
-1.93242922844411e-05
-2.1032536299311e-05
-1.73120566450998e-05
-2.09959790418193e-05
-3.90613224757095e-05
-3.97176010108583e-05
-4.53819310087483e-05
-1.72327131921549e-05
-3.09690142303925e-05
-2.05769263519042e-05
2.83593363276327e-07
-1.75341309828674e-05
-2.6979152807759e-05
-7.66545241912502e-06
-7.17248752818829e-06
-2.95278897313171e-05
-4.36007048296448e-05
-2.66623360761783e-05
-3.03859451199836e-05
-1.88231470071517e-05
-1.2965756150914e-05
-2.53849055092384e-05
-3.59109352969251e-05
-2.22975180814122e-05
-3.37240835346376e-05
-2.84495753016309e-05
-2.85137937347168e-05
-2.15999136861036e-05
-2.94745155540187e-06
-2.54935592061022e-05
-4.16781474326529e-05
-1.95815934426417e-05
-3.09218447988689e-05
-2.28303662226307e-05
-1.37963724455588e-05
-3.14661166543723e-05
-1.31560411240026e-05
-6.4908024046467e-06
-3.44499823684484e-05
-3.0796266887444e-05
-2.53018233619293e-05
-3.74392446604759e-05
-3.82425523877905e-05
-2.03701137472555e-05
-1.98579132385757e-05
-2.56498309484414e-05
-4.57986304687633e-06
-2.04048047741226e-05
-1.65427648550975e-05
-2.59759584030701e-05
-2.22160032003686e-05
-1.2662324601073e-05
-3.44666074093065e-05
2.41883305861695e-07
-1.56682978294236e-05
-1.75433338269034e-05
-3.54856011967876e-05
-1.70905006427073e-05
-1.51327259701344e-05
4.23756974642193e-06
-3.38450572321875e-05
-3.51904118684223e-05
-3.3926968046765e-05
-3.61239324475399e-05
-2.77335238181014e-05
-3.61026100226406e-05
-2.85765516007341e-05
-3.25536485546049e-05
-3.87378485581809e-05
-3.30044487418358e-05
9.80450111042033e-06
-1.15034264122415e-05
-2.35716311604051e-05
-2.24465624969243e-05
-5.27306800868349e-06
-1.45459406346032e-05
-1.51706207113856e-05
-3.96605924558145e-05
-2.43145991243233e-05
-3.44261486295069e-05
-3.42628992384302e-05
-1.78454783874663e-05
-4.68331678971554e-05
-1.9421798268214e-05
-2.06052381050399e-05
-2.44060317934849e-05
-1.96960722144107e-05
-3.13649481474918e-05
4.71656033689682e-07
-1.32731046041565e-05
-1.72993229393812e-05
-8.83045746597778e-06
-2.81881111804967e-05
-2.72277020484473e-05
-9.79355460304317e-06
-1.31268619989741e-05
-2.34786387969598e-05
-1.20256483022586e-05
-1.87426936130725e-05
-1.73356767214816e-05
-1.40139661372038e-05
-1.91280454884244e-05
-2.76322320675685e-05
5.08841871759548e-06
-2.74784492271265e-05
-4.27591787281836e-05
-1.83163611753748e-05
-1.56757039109819e-05
-2.72699279380049e-05
-1.74604884385034e-05
-1.25075546893564e-05
-2.26565316038709e-05
-1.35172759237265e-05
-1.69146748699123e-05
-1.63081085325048e-05
-9.25063327367279e-06
-2.21600867264188e-07
-1.54121446314389e-05
-3.08965408097287e-05
-2.17053751795924e-05
-7.93401189055696e-06
-1.05633392542455e-05
-1.6061040614364e-05
-2.63818880377813e-05
-2.30907912888577e-05
-1.35173457827484e-05
-1.34843853296903e-07
-3.04485575551935e-05
-2.15084041620111e-05
-8.95086585548715e-06
-5.16129644862662e-05
-6.38063727724335e-06
-2.48296616606539e-06
-2.14518844119351e-05
-2.45883630439793e-05
-2.30104753747852e-05
-8.8568989077196e-06
-2.72216784515479e-05
-1.13080501368563e-05
-2.3956000312465e-05
-3.63065354337239e-05
-4.77292532492174e-05
-1.3192584953934e-05
-2.11111648051937e-05
-9.84372360348776e-06
-2.97220514174743e-05
-1.70220972002793e-05
-8.20180183410808e-06
-2.04075683103716e-05
9.522502938081e-06
-1.92007510865394e-05
-1.56958411811468e-05
-4.6763631550132e-05
-4.08969787080049e-05
-1.96019581702847e-05
-1.84184190295679e-05
-2.67074309296709e-05
-2.61414327698995e-05
1.23303696770829e-06
-2.01442905190428e-05
-1.12362798033031e-06
-2.81518426697783e-05
-5.08214090701977e-06
-1.18646190829246e-05
-4.32359574587669e-05
-2.05158128957473e-05
-3.54652555223142e-05
-4.03318157048555e-05
-1.09248864189024e-05
-2.24166191935254e-05
-3.38812149974797e-05
-4.30678998873781e-06
-1.89115796423082e-05
-1.93018555043671e-05
-2.19964964114561e-05
-9.49090107059847e-06
-2.99830179782116e-05
-3.38677845033441e-06
-2.81130015213628e-05
-2.8486756164923e-05
-1.63053582772613e-05
-4.90266094794039e-05
-4.6743260732469e-06
-1.56511707057587e-05
-1.43055297118129e-05
-2.28906393033429e-05
-3.71503467769155e-06
-2.62032516557718e-05
-1.23798937090471e-05
-1.88850737573112e-05
-2.6420485676508e-05
-1.50405362255503e-06
-3.07139607723518e-05
-2.2110180870889e-05
-1.47152565637987e-05
-4.3328895342702e-05
-1.57668179314212e-05
-1.86960576525571e-05
-1.25880315911012e-05
-4.62630235242808e-06
3.04683110673902e-07
-1.49108153799442e-05
-1.27407859511563e-05
-1.81816223207259e-07
-8.86630131067303e-06
-1.05083903983816e-05
-1.94842491779538e-05
-5.63440685218473e-05
-2.62774219547016e-05
-2.12980805616405e-05
-2.3052915453461e-05
-1.63295228334861e-05
-1.31202867316873e-05
-1.81697923086821e-05
-1.95855596896413e-06
-2.12506304706511e-05
-4.02862587047943e-06
-1.85409810615295e-05
-1.65654081681198e-05
-3.42570069516395e-06
-3.22454981845709e-06
-4.5114240508477e-06
-4.40035794572032e-05
-2.42058899215268e-05
-1.44745679889314e-06
-1.52029723792188e-05
-1.35977184505114e-05
-3.92308061488323e-05
-1.75229833681672e-05
-1.83317458009998e-05
-5.18368320413086e-06
-2.68247458875828e-05
-3.10860065824829e-05
7.50472951003721e-06
-3.90103331354976e-05
-3.07692505824938e-05
-3.60572080768168e-05
-1.68613040920924e-05
-1.58280545257716e-05
-9.44907637589143e-06
-2.55326237377867e-05
-2.11337511915539e-05
-1.3906376423302e-05
-3.56777647517847e-05
-2.45836756820842e-05
-3.1243249977804e-05
-5.17048778597337e-05
-1.82003545511139e-05
1.95010936607012e-06
1.49783674617081e-06
-7.90569206666557e-06
-2.44395478771334e-05
-8.17566590629799e-06
-2.7176477987051e-05
-4.25497098910591e-05
-1.18462884411314e-05
-2.39158277093275e-05
-3.45500471715715e-05
-1.72245578479396e-05
-2.62633265773893e-06
-1.13609088745637e-05
-9.30416339779277e-06
-1.1604115666538e-05
-1.64818661233254e-05
-2.69539024257241e-05
-4.22369646510989e-05
-2.6610649991726e-05
-2.31185744676384e-05
-2.46658590409601e-05
-1.76716736405596e-05
-2.42781703767946e-05
-9.03978189285275e-06
-1.93630060934296e-05
-2.52869362196759e-05
-2.70449995698937e-05
-1.34694710897424e-05
-4.28805249116735e-05
-1.65110416425635e-05
-2.23657973579696e-05
-2.69115867556961e-05
-3.95875704698983e-08
-8.09159037601858e-06
-2.89249282017197e-05
-3.73950958838103e-06
-3.31927099539846e-05
-3.58050823354518e-06
-1.21021988252165e-05
-3.43823296926961e-05
-2.98962678538168e-05
-1.83064201369624e-05
-2.01229439429254e-05
-4.8346392062138e-05
-2.12556555891586e-05
-1.33001741838148e-05
-2.28604088957003e-05
-2.66646877992758e-05
-1.62656324170202e-05
-2.68847511512693e-05
-1.36222213412484e-05
-2.12266785908617e-05
-2.63963942926371e-05
-2.04324004976626e-05
-1.99309843870127e-05
-1.62607944674538e-05
-2.15890860757187e-05
-1.68033218283242e-05
-2.22343890047208e-05
-1.61735353165733e-05
-1.80490633871612e-05
-1.62458761274507e-05
-3.9314726776515e-05
-2.46491908313761e-05
-2.13293388447944e-05
-5.26913190081219e-05
-5.15675194235322e-06
-2.80438530916144e-05
-2.8644965460587e-05
-1.71114280994311e-05
-2.78717116544601e-05
-5.16310752619203e-05
-1.73928419805829e-05
-2.25897407753203e-05
-2.05842696407146e-05
-2.65605649894121e-05
-6.99127887679296e-06
-6.7058147121977e-06
-3.21286292835942e-05
-4.30428151525898e-07
-2.41220236547783e-05
-3.01421541071837e-05
-3.64003758392476e-06
-3.27156641676324e-05
-2.13759974866892e-05
-1.26521137759186e-05
-2.44924796383492e-05
-2.32843294196907e-05
-3.13749526134271e-05
-2.00078080223124e-05
-3.18004720216327e-05
-3.56523312591503e-05
-3.09821802880952e-05
-4.65626506743437e-06
-1.17419142519657e-05
-2.63378237960996e-05
-1.55322197819396e-06
-1.72495539784517e-05
-1.3590902238725e-05
-8.26681927987554e-06
-3.1762265658254e-05
-1.23542490729253e-05
-2.61926867473953e-05
-2.88273045147713e-05
-2.35869307966377e-05
-2.24024980896694e-05
-1.17876742755944e-05
-3.83765276640388e-05
-5.39695331895838e-06
-3.04930194581471e-05
-2.17148314949736e-05
-3.03408865165127e-05
-1.30940747895113e-05
-1.04752022874845e-05
-1.98775722907086e-05
-2.70081371024518e-05
-2.78438330651133e-05
2.55521753669208e-06
-2.21989289166753e-05
-2.84978072613788e-05
-7.80802617809735e-06
-1.70213070596718e-05
-2.36979020299774e-05
-3.95709171631705e-06
-7.12974119346717e-06
-2.67322426475094e-05
-2.35144873667992e-05
-2.01415660262779e-05
-8.03909204678517e-06
-3.05255908254992e-05
-8.99627232318322e-06
-3.43292604663393e-05
4.73745876061579e-06
-1.63507381058223e-05
-2.09767501810593e-05
-2.42377000676875e-05
-2.95508833563558e-05
-2.51656513130517e-05
4.62475186876348e-06
-3.05100775828503e-05
-1.07477414235264e-05
-3.5404316113636e-05
-1.44468426150359e-05
-3.87894060349605e-05
-2.15225978981071e-05
-3.39112497095939e-05
-2.97022661641465e-05
-2.3626640143626e-05
-2.0484429287901e-05
1.1844575539363e-06
-2.8594581426385e-05
-1.85238464706954e-05
-3.47709114049545e-05
-2.10291669683759e-05
-7.79005630899488e-07
-2.64977306823994e-05
-2.12078195367995e-05
-2.80848086405123e-05
-2.0482046166487e-05
-3.44094314400673e-05
-2.35911114170109e-05
-1.25000546726146e-05
-2.84076200360036e-05
-2.32266171439718e-05
-1.45248659609612e-05
-2.7837751518253e-05
-1.92634046667797e-05
-2.18671462623278e-05
-1.70350232348981e-05
-2.23673821342898e-05
9.64113831281601e-06
-2.11703219976962e-05
-1.01548419662346e-05
-3.36666140992582e-05
3.13771500190327e-07
-3.09080069093549e-05
-1.55784853517484e-05
-1.48229989326732e-05
-1.94009050620082e-05
1.44015983964546e-05
-3.01734235285041e-05
-7.5349170236888e-06
-3.13259218399014e-05
-2.3563212538992e-05
-1.968271405688e-05
-9.7866422992758e-06
-3.54266658399793e-05
-2.0767800018809e-05
-1.95496662712609e-05
-3.18259839016661e-05
-3.22704139952262e-05
-3.34781961946381e-05
-1.56962097200728e-05
-2.80117346493286e-05
-3.80929655219458e-05
-4.12350773845825e-05
-1.79166670052454e-05
1.82284817399876e-06
-6.82550600114743e-06
-1.61538145187219e-05
-2.26839473585102e-05
-2.33257718925747e-05
-4.27744101624482e-08
-2.87003093798834e-05
-4.05240470237715e-05
-2.66698259024412e-05
-3.08525230413946e-05
-9.08451888495612e-06
-3.17426214504877e-05
-1.88906625601442e-05
-1.02130717853243e-05
-2.25973065741537e-05
-2.06708312160721e-05
-2.26164600559725e-05
-1.7948815940672e-06
-3.14835466757248e-05
-1.02280479539631e-05
4.9711838004231e-06
-6.77616763716022e-06
-1.65957280607873e-05
-2.42438985160696e-05
-3.2887906120505e-05
-2.63263344821191e-05
-3.04283064234983e-05
-2.69324218555464e-05
-3.35508576119071e-05
-3.73499151321938e-05
-4.28009089175505e-05
-3.97630204429606e-05
-4.5466349787952e-05
-2.10839554528892e-05
-2.52046933633221e-05
-1.36377638499148e-05
-2.96568270362446e-05
-1.53587335034277e-05
-1.69505062922743e-05
-9.51511567906449e-06
-1.76646714573749e-05
-2.67091401655455e-05
-2.29725127153395e-05
-2.38961987890224e-05
-2.89294284367303e-05
-1.02895671865991e-05
-8.65010916364898e-06
-1.27472938528533e-06
-3.44168998646373e-05
-2.72431235662975e-05
-1.01246641627577e-05
-5.78393613273013e-06
-5.38407540711973e-06
9.25971893431733e-07
-2.20514669653695e-05
-5.1204173532021e-05
-1.96573193482657e-05
-9.53527808053258e-06
-2.82892687875025e-05
-2.26820043925793e-05
-3.39803838945719e-05
-3.0001477731168e-05
-6.42891319259647e-06
-3.26449559279117e-05
-2.64608040972055e-05
-9.0775733080558e-06
-8.69805542105794e-06
-3.93750890028324e-05
-1.17472047689038e-05
-2.43804413273518e-05
-2.63810448210865e-05
-3.79586981026734e-05
-3.29924236341151e-05
-5.59330412627066e-06
-3.64862724182546e-05
-2.38985856657019e-05
-1.0189192067313e-05
-1.45600616106738e-05
-3.66785067018111e-05
-3.31011938293554e-05
-9.64000981908908e-06
-1.58632751539944e-05
-2.99032104391906e-05
-1.10052429773526e-05
-2.93264715271868e-05
-1.4306098515324e-05
-1.41126720770491e-05
-3.49666054535415e-05
-2.3843282812399e-05
-1.21953260813454e-05
-3.12080767355526e-05
-9.86641193418813e-06
-1.82363065075148e-05
-8.74724770909923e-06
-7.49679355064434e-06
-2.8117595302218e-05
-3.86960163512275e-05
-3.5051818409392e-05
-3.25778356592385e-06
-2.62291897020607e-05
-5.4665376128269e-09
-2.55860686301915e-05
-4.13160312902717e-06
-3.08671942327929e-05
-3.21558173532621e-05
-3.36379925729856e-05
-1.76748771716289e-05
-1.09374501344194e-05
-8.42233298638032e-06
-2.38258861765327e-05
-2.28665955924336e-05
-3.39507244676481e-05
-1.40374213915759e-05
-2.82063651818944e-05
-3.07672298957358e-05
-2.13818837570257e-05
-2.62806412660425e-05
-1.6013289730592e-05
-1.01832403825307e-05
-2.71196329553522e-05
-2.66278376495579e-05
-1.53442221177671e-05
-3.18045802576474e-06
-2.87077998596887e-05
-2.60382028528823e-05
-1.89232281945779e-05
-9.74356137330251e-06
-1.56810710527187e-05
-2.15198770997867e-05
-1.82926859972529e-05
-4.00177508250567e-05
-4.17383744224549e-05
-2.9416820835065e-05
-1.64805978002039e-05
-1.15477875512319e-05
-1.56146089721626e-05
-6.99053217285339e-06
-3.03374231129926e-05
-2.43828123290924e-05
-1.37429758653168e-05
-2.42341679218628e-05
2.22081780570607e-06
-3.1658602409206e-05
-5.85998900217862e-06
-2.27687329008278e-05
-1.53559890932339e-05
-1.08215658125565e-05
-2.38947239357964e-05
-1.58278481432441e-05
6.78034315410166e-06
1.6440531083371e-05
6.11064239467263e-06
-1.9534745583875e-05
-1.32815568024416e-05
-6.46635117919221e-06
-3.02909035868768e-06
-7.26173473662173e-06
1.01750384491461e-05
-3.3583752815638e-05
-2.17112842038227e-05
-1.17181431623046e-05
-4.72538403102171e-05
-3.90160088282014e-05
-2.34468508073223e-05
-3.45482910334264e-05
-8.45751663646462e-06
4.25796373223466e-07
-2.58960274875285e-05
-1.74242711252144e-05
-1.65050781878309e-05
-8.1664380262085e-06
-1.76588077273286e-05
-6.99841676055454e-06
-3.48817103865896e-05
-2.61642115846467e-05
-2.80466072606863e-05
-2.32229436388196e-05
-2.38301157334012e-05
-1.98429612289184e-05
-3.09136940496257e-05
-2.95083151902059e-05
-3.50847514646959e-05
-1.79221834224276e-05
-1.15077846125532e-05
-1.57328863452529e-05
-1.1274012630952e-05
-1.39005082355969e-05
-2.89786640195181e-05
-2.53211135182732e-05
-1.74461450792936e-05
-3.05824532730698e-05
-5.95081900253816e-06
-2.30530273084662e-05
-2.972065356577e-05
-1.79185782235255e-05
-2.90294655405038e-05
-2.65508061180497e-05
5.85474361005641e-06
-2.13323033833752e-05
-3.23310761176982e-05
-3.11908406184841e-05
3.33138837887474e-06
-4.5252712039147e-05
-3.17282199506076e-05
-1.68888927720029e-05
-2.53344122726898e-05
-9.63305793208331e-06
-3.09479494374351e-07
-8.03806479059187e-06
-2.83441801027328e-05
-2.60039611791991e-05
-9.53544303936196e-06
-3.37086731876612e-05
-1.90715591541849e-05
3.30923999654231e-06
-3.2249672564911e-05
-2.93818155288182e-05
-2.01235498261694e-05
-1.85907993885617e-05
-2.87285582683687e-05
-3.20586376448347e-05
-1.07112344701883e-05
-3.52400111525197e-05
-4.59423344988553e-05
-1.20420817203763e-05
-1.47057982908191e-05
1.14863767923076e-06
-2.34254111069756e-05
-9.48464553104284e-06
-3.98177215164762e-05
-9.63793834227934e-06
-9.82377379203463e-06
-3.98761807212808e-05
-4.41332514558414e-06
-1.52655144404548e-05
-2.33943481511679e-05
-2.08172698412083e-05
-1.76777423372403e-05
-1.41971613097726e-05
-2.00028291644188e-05
2.93732251712995e-06
-5.10115210615364e-06
-1.56835136047708e-05
-2.92147296958013e-06
-2.54589041288925e-05
-6.24722758369241e-06
-3.19242008671618e-05
-1.92977908042679e-05
-1.10156544118974e-05
-1.31695796179251e-05
-7.1718009099955e-06
-2.62338636806239e-05
-1.2860376547563e-05
-9.11146846521557e-06
-2.83944050638974e-05
5.52559721567816e-06
-3.3373262699099e-05
-3.99967696881036e-05
-7.39315363817791e-06
-4.28917915288476e-05
-4.63865815187057e-05
-1.31112587892371e-05
-5.03071886535023e-06
-1.73758077494366e-05
-1.78829205974289e-05
-9.86953307678201e-06
-9.03503056510368e-06
-3.72964446718676e-05
-2.83973461430955e-05
-2.40781889460505e-05
-3.05138912311518e-05
-1.08805922271244e-05
-3.5739304198554e-05
-1.93143136086208e-05
-3.37425104018179e-05
-1.05723826846884e-05
-3.04884085033423e-05
-2.80962614162399e-05
-4.37620367965094e-05
-4.8342589923725e-05
-3.5828475548896e-05
-2.93303351059112e-05
-1.09599382305533e-05
-2.68028943518528e-05
-2.2374784982257e-05
-3.61526017654877e-05
-3.13099265836557e-05
-3.6940123154667e-05
-1.70682493127045e-05
-2.47539204033913e-05
-4.1175388358318e-05
-1.55307424709078e-05
-2.55637211824552e-05
-1.55845055306155e-05
-2.47203649927876e-05
-7.51312972361566e-06
-1.40812795846233e-05
-1.34439337227876e-05
-3.38733323403845e-05
1.09178912714519e-06
-1.78572326403926e-05
-2.46438241065893e-05
-1.22871754661213e-05
-8.40220828324282e-06
-3.59509292359717e-05
-3.79966419828421e-05
6.31434843156057e-06
-1.69475391549217e-05
-2.66361651372652e-05
-1.00422788021928e-05
-5.22322864684199e-08
-3.66157508142856e-05
-7.99588945862346e-06
-2.95164812989887e-05
-7.22016275032844e-07
-1.76444047473066e-05
8.38204876993906e-06
-4.19614663763029e-05
-2.26188145531849e-05
-9.95347677637421e-06
-9.41978041563332e-06
-2.59532412669113e-05
-6.61046004142088e-06
4.37717945126821e-07
-1.77475768327586e-06
1.40518897713837e-06
-2.7842695941991e-05
-5.09537558652262e-05
-2.59807479822609e-05
-2.76549931309242e-05
-1.06580148668765e-05
-1.59638025631709e-05
-2.18545882835795e-05
-2.86898894973456e-05
-1.88073306813666e-05
-2.32622400607666e-05
-2.53153622924436e-05
-2.12116643170504e-05
-2.23913023476125e-05
-1.33037178018978e-05
-2.13241210958804e-05
-2.19745434253258e-05
-3.66786251894942e-06
-2.06194798796261e-05
-3.87908826372113e-05
-8.1900988889932e-06
-3.66453317860278e-05
-2.09234682333854e-05
-1.40337681534324e-05
-1.41515554930819e-05
-1.54824498335739e-05
-3.78518882023029e-05
-2.48607853048107e-05
1.58946668946278e-05
-1.42241614280963e-05
-2.12917256426224e-05
-4.25670428265008e-05
-1.70039088806043e-05
-4.22133285006432e-05
-4.7289389000233e-05
-3.10920767970355e-05
-1.6500674780627e-05
-5.21265492577581e-05
-3.92202974318077e-05
-1.14104304991176e-05
-1.58999698635581e-05
-5.25902704203864e-05
-2.17253003151982e-05
-2.68539052012953e-05
-9.15901416758865e-06
6.99111240003636e-06
-1.16997455667873e-05
-1.09938796948919e-05
-1.08703646600592e-05
-2.52857574383341e-05
-1.66633252432346e-05
-9.97529220342009e-07
-2.19988058215749e-05
-2.03747032576833e-05
-1.38690698502926e-05
-1.12738567792323e-05
-3.13644854040633e-05
-4.35536381988065e-05
-2.41610332009201e-05
-4.73922721782998e-06
-6.5463022555249e-06
-2.37385279305004e-05
-3.70544284434079e-05
-1.30579617056446e-05
-2.00447576435806e-05
-2.78189377279719e-05
-1.47621998674829e-05
-2.76435234227871e-05
-3.41270049402197e-05
-2.9310351284606e-05
-7.09987038605764e-06
-2.59208272972279e-05
-1.33914961475026e-05
-2.23998794032619e-05
-1.1970739678517e-05
-2.66526383598772e-05
3.13442080086261e-06
-1.58619562222364e-05
-1.5232635481714e-05
-1.13768303420482e-05
-3.58673887264703e-05
-4.83818112600378e-05
-1.79176311188122e-05
-8.85584207047582e-06
-3.8375721751238e-05
-2.27232199550326e-05
-1.33582920242919e-05
-2.03067600271537e-05
-7.1287231808382e-06
-3.03681054859637e-05
-3.04602882420052e-05
-3.46867170718496e-05
-1.47946606467158e-05
-2.05186117344867e-05
-4.15575535621558e-05
-8.350046036839e-06
-2.67332523081985e-05
-2.23017074796936e-05
-3.36069061142775e-05
-3.60450800935961e-05
-1.43737676963466e-06
-2.44047338520503e-05
-3.30804232339149e-05
-3.0777765660757e-05
-3.76826686983602e-05
-2.80564094965411e-05
-2.42767409220304e-05
-1.52099952540563e-05
-2.76795640310315e-05
-2.70376525989911e-05
-2.05580881415323e-05
-1.43649188445096e-05
-2.85067229908671e-05
-4.22432648019564e-05
-3.65581764050265e-05
-3.07142412979361e-06
-2.85562724733657e-05
-2.07414567785182e-05
-2.42999453235135e-05
-1.2888633826362e-05
-1.596183852034e-05
-1.85394936352004e-06
-1.76331045572093e-05
-7.51702951921669e-06
-9.92700980740897e-06
-6.52075382393107e-06
-3.12013368272017e-05
-3.47565620518338e-05
-1.42044338675476e-05
-3.0508925254346e-05
-1.05317613861643e-05
-1.02404612419036e-05
1.05166939963648e-05
-5.72484906656647e-06
-1.22124586129519e-05
2.17225159529794e-06
-2.23967750729785e-05
-2.70631930910697e-05
1.64152240638296e-05
-3.1354334315717e-05
-1.21133621490956e-05
-1.02152543513226e-05
-3.48692293104198e-05
-1.20173459784647e-05
-1.97082646303226e-05
-2.36327945757448e-05
-1.21089098716316e-05
-3.10582038727647e-05
-2.17392739264368e-05
-1.67378163061036e-05
1.24825891957324e-05
-3.34511397231544e-05
-3.92027883496696e-05
-2.76653510007717e-05
7.27710697444713e-07
-1.86096463674817e-05
-5.82122210797065e-06
-2.28650085652751e-05
-2.29217950361269e-05
-2.35937451439683e-05
-1.39829406922487e-05
-1.33373811034572e-05
-2.66066805576351e-05
-1.11780500830429e-05
-2.3759754010515e-05
-2.09989952664469e-06
-3.23775579107847e-05
2.15471663780213e-06
-3.73990550079472e-05
-1.95015541444216e-05
-2.12470452165148e-05
-1.5367886619987e-05
-9.87245022011548e-06
-1.09570507568807e-05
-3.3319316897193e-05
-2.49164034851036e-05
-1.94423004407629e-05
-4.99880532114693e-06
-3.30226065935716e-05
-1.12214187870809e-05
-3.39288344934375e-05
-5.0960540535583e-05
4.62912126924775e-06
-1.93969577328043e-05
-2.23587711073376e-05
-1.81639167130197e-05
-3.91688070986967e-05
-4.22058123500352e-05
-2.17752754413113e-05
-2.58398312451046e-05
-9.0335981707258e-06
-1.46987282539825e-05
-3.05062377568054e-06
-2.06212571114781e-05
-2.23945994652129e-05
-2.40527786691284e-05
-3.08088482261322e-05
-1.64324072613543e-05
-1.56933989475236e-05
-3.76550049978128e-05
-1.72320722896135e-05
-2.97981189772053e-05
-3.60871985579244e-05
-2.89568831287067e-05
-2.41696150617185e-05
-1.06358165270319e-05
-1.02956369051162e-05
-9.51797097034996e-06
-2.72853114608871e-05
-2.0230129827834e-05
-9.01223650176733e-06
-2.19154587607597e-05
-9.9722656156835e-06
-2.36942980851741e-05
-4.59920412709911e-05
-2.62884047679878e-05
-3.83757733738446e-05
-5.45922567715593e-06
-2.5227461161024e-05
-1.10607880016749e-05
-3.94456296052321e-06
-1.16690346010989e-05
-1.09098413775271e-05
-1.97597197216703e-05
-1.17024563698866e-05
-2.47741459117671e-05
4.60361517023379e-06
-4.09435594516973e-05
-4.06944885181981e-05
-3.80611397838429e-05
-9.00222324550454e-06
-3.00948471406596e-05
-1.72614353725963e-05
-2.36244594428997e-05
-8.33700649185667e-06
-1.04153581765395e-05
-2.14101917793674e-05
-1.04038906177856e-05
-1.24295115964812e-05
-1.26464599455986e-05
-1.22987799431328e-05
-3.02456973001186e-05
-3.77354294737833e-05
-1.25887919842571e-05
-1.21192604720682e-05
-1.45447734087946e-05
-1.37653267799381e-05
-2.15990862293427e-05
-1.6258227775358e-05
-1.97402152853268e-05
-1.22717953417169e-05
-1.49527584897942e-05
-2.5840669819578e-05
-2.24266662573508e-05
-4.79363765960057e-05
-5.25093308415695e-05
-1.72799782654492e-05
-4.46714504916681e-05
-2.492379283782e-05
-1.77853759008743e-05
-1.51479640199181e-05
-9.8674223110612e-06
-1.09674119324785e-05
-1.96981823116011e-05
-2.19366005166165e-05
-4.62405779116743e-05
-3.522524875999e-05
2.048594336743e-06
-3.84528237922571e-05
-1.60258824456675e-05
-1.29600849497337e-05
-2.48699164119128e-05
-1.39560738967791e-05
-3.58707434349789e-05
-3.21495490696548e-05
-1.44781518427822e-05
-7.94565949507699e-06
-3.50102292548345e-05
-2.49989391826936e-06
-4.19263306867701e-05
-3.31171513030794e-05
5.43082945696056e-06
-1.82856334908025e-05
-3.81701311597089e-05
-2.36363357380133e-05
-3.41317589260305e-05
-3.5741659182497e-05
-3.35687111873361e-05
-5.07911032548381e-05
-1.94464184882763e-05
-2.68633984617166e-05
1.31662191106649e-07
-2.98426116812616e-05
-8.14243151831159e-06
-2.08312202132558e-05
-2.01750406126213e-05
-5.07849575343737e-07
-1.17623596625357e-05
-1.6848402365656e-05
-2.67261744981165e-05
-1.67624298783721e-05
-2.01259137440328e-05
-1.43783798931748e-05
-1.28497137619181e-05
-2.9350110109799e-05
-2.26056936703701e-05
2.6730413843807e-06
-1.50041563618528e-05
-1.69198944228613e-05
-1.1685858876108e-05
-2.3814119673345e-06
-1.7093230829241e-05
-2.61810537917808e-05
-1.81102454729357e-05
-2.28377888900934e-05
-2.13106255506153e-05
-9.71122522638222e-08
-1.57761852133439e-05
-1.7692682148062e-05
-1.17799364289089e-05
-2.67587320680923e-05
-3.9474426245844e-05
-1.81974080463296e-05
-1.98919845384079e-05
-1.21031726852202e-05
-1.35728754489514e-05
-3.2784495806745e-05
-3.66384686674671e-05
-7.00982345625048e-06
-4.01113034952754e-05
-3.58213788168832e-05
-1.62306809740512e-05
-2.34904969314044e-05
-2.79694280199332e-05
-3.78668317108146e-05
-1.31016353300559e-05
-2.6793019115259e-05
-2.01329859403663e-05
-2.38200667851312e-05
-4.55869049513899e-05
-1.86156108232746e-05
-2.87792269156002e-05
-2.92010664447617e-05
8.4438677403246e-07
-8.76140904489044e-06
-1.61650059539242e-05
-2.55457292303432e-05
-2.02841189543696e-06
-1.41091170683665e-05
-2.79924788350267e-05
-1.91495302044204e-05
-8.63822898322971e-06
-3.53249394631891e-05
-2.56022733949883e-05
-2.82636293187789e-05
-1.97499419684793e-05
-2.85293394767725e-05
-3.5096599591028e-06
-2.82555093028378e-05
-3.12894155941354e-05
-1.3514552256738e-05
-1.16051520674489e-05
-3.40767135420078e-05
-3.29862262160683e-05
-3.72425101263607e-05
-2.36009632794049e-05
-2.51911247903527e-05
3.48242793364315e-06
-2.0416650727434e-05
-3.06699261286233e-05
-7.05370785022261e-07
-2.71940581813294e-05
-2.81507730599315e-05
-3.33068972868219e-05
-4.06352128869204e-05
-1.48231661905302e-05
-1.89028154465522e-05
6.96393108597206e-06
-4.37348004686641e-05
-1.22696338891566e-06
-1.61871235318845e-05
-2.04412196166441e-05
-2.10537576067421e-05
-2.34097908545298e-05
-8.56709584497483e-06
-1.89152645796431e-05
-1.97872188558269e-05
-9.46632921230122e-06
-6.21590002674976e-06
-1.88226519217609e-05
-3.30153212015425e-05
-3.37107508596545e-05
-6.03614602050091e-06
-2.13464489478428e-05
-7.87258213481841e-06
-1.90214375780536e-05
-1.59760995279383e-05
-3.09106535514464e-05
-3.05026046886862e-06
4.14379222768439e-06
-2.23420246944265e-05
-1.90681022964195e-05
-3.59701633658425e-05
-4.73771875622648e-05
-3.18037917206018e-05
-3.12986178529621e-05
-1.24587772750257e-05
-3.92478309136906e-05
-1.92719796978424e-05
-2.04206975569154e-05
-1.86323800784867e-05
-1.580457308325e-05
-1.79910029124545e-05
-4.92040151555928e-06
-2.52879284320901e-05
-5.01683407200276e-05
-1.70604402760626e-05
-1.91019816165473e-05
-2.58284128347306e-05
-3.36552745449831e-05
-2.61968259305912e-05
-1.09768398653958e-05
-1.44247862607732e-05
-1.56847064945526e-05
-2.79109965360834e-05
-3.97916288230687e-05
-3.94558601640936e-05
-3.26035162338778e-05
4.00809677598929e-06
-3.52039203670788e-05
-2.17581879982373e-05
-1.62680907471091e-05
-3.06995227746092e-05
-1.60682038838747e-05
-2.37985149196025e-05
-1.18055423072004e-05
-2.10474280584413e-05
-2.13275813501047e-05
-1.93925759686337e-05
1.67479076400495e-06
-3.21957807836521e-05
-1.56623044937413e-05
-3.10326817467306e-05
-2.9804629137391e-05
-9.00145453792824e-06
-2.39658037651766e-05
4.75986827603928e-06
-2.84029530769457e-05
-2.40714757444563e-05
-3.09087167939469e-05
-2.08316924328175e-05
-5.20453727214802e-05
-1.12494733697705e-05
-2.01103641556786e-05
-4.73998316902851e-05
-2.50215127496712e-05
-1.11293159854903e-05
-1.49750546744951e-05
-2.71985256235707e-05
-1.90871353422269e-05
-1.41100064295337e-05
-3.66179901665829e-05
-2.74468324068541e-05
-5.83581393596826e-06
-3.5940827895407e-05
-5.19980966741711e-06
-1.54893994370385e-05
-1.77187880650416e-05
-2.86701681365538e-05
-1.75754757178482e-05
-1.8826186656655e-05
-4.0620531705233e-05
-1.83987601004426e-05
6.84825238876029e-07
-4.58407270933252e-05
-1.59953389436046e-05
-1.91480276275504e-05
-4.47774231425797e-05
-1.7572184429905e-05
-3.79222145881367e-06
-3.19348380621055e-05
-2.58224989020848e-05
-2.39826237859298e-05
-1.89805343098586e-05
-1.09575808693986e-05
-2.54402738428898e-05
-2.9962622960356e-05
-3.08101486056485e-05
-6.28138670944724e-06
-1.80922868483607e-05
-2.68819921786893e-05
-3.26391799503572e-05
-1.85624144691667e-05
-2.53073497165963e-05
-8.75572615876292e-06
-1.47767247352949e-05
-1.68707050069945e-05
-2.35563902816779e-05
-3.64355766626682e-05
-3.19791680320599e-05
-1.93252072386991e-05
-1.91548869044653e-05
-2.74143137672112e-05
-1.7331703733126e-05
-1.93981482173191e-05
-2.6583959385611e-05
-1.72974247616643e-05
-7.08636842248174e-06
-2.9985239096513e-05
-1.634132652491e-05
-2.11612955811801e-05
-1.24734486920313e-05
-2.80724098906024e-05
-8.43565794473432e-06
-1.35034633328064e-05
-1.40326696231919e-05
-4.74893542455012e-05
-1.37997892935401e-05
-2.12313284608793e-05
-3.57050042915977e-05
-2.00292560522745e-05
-3.25581441967892e-05
-2.08194009060675e-05
-1.66549378189253e-05
-2.45793477539994e-05
-1.34318975162932e-05
-4.52946258789191e-05
-2.77594736257749e-05
-4.93853775269064e-06
-2.80486814878885e-05
-2.93795756786391e-05
-3.34430700092302e-05
-1.28317379082156e-05
-2.07994567966477e-05
-5.19268842146355e-06
-2.66910187600315e-05
-1.48223598632728e-05
-2.18635636847686e-05
-1.88869175213349e-05
-3.137582360841e-05
-1.19919731739234e-05
-1.04224841851217e-05
-2.53529940462182e-05
-1.3823628311733e-05
-1.31906777585243e-05
7.54091916077246e-06
-3.85159775334542e-05
-9.94019577218685e-06
-2.15558797460965e-05
-1.51635992788561e-05
-1.19782234715765e-05
7.00420413586218e-06
-5.91258519241025e-06
-2.97428257455201e-05
-2.52455263577461e-05
-1.56336403589022e-05
-2.61131510960773e-05
-1.58517468551581e-05
-1.21422537729216e-05
-2.34500893095044e-05
-1.60775021463117e-05
-1.94796565936242e-05
-4.45236201197679e-05
-2.74594316721091e-05
-1.54381097778093e-05
-1.05260478493487e-05
-5.6117975481508e-06
-1.51846015024242e-05
-3.28135510286447e-05
-1.639558301811e-05
-2.49440587727455e-05
-2.44785054910938e-05
-1.79579870910475e-05
-5.50053547423009e-06
-1.48769386950844e-05
-4.2254702477869e-05
-2.84163781171988e-05
-1.83494613692908e-05
-1.02061443739206e-05
-3.98071530711166e-05
-2.69836860104548e-05
-4.91034168164996e-05
-9.48795357764938e-06
-1.84058921104459e-05
-1.53438814045714e-05
-1.10094427722797e-05
-6.72446291198361e-06
-8.00620324302744e-06
-2.59458487107585e-05
-3.96918303779023e-05
-2.02917070956674e-05
-2.39272273835625e-05
-3.44651154258198e-05
-6.00904986557128e-06
-2.78805692543211e-05
-3.29854891073488e-05
-1.2229608162784e-05
-1.71852978481552e-05
-2.1836825952184e-05
-1.11583543533344e-05
-2.7157889682534e-05
-1.81985984701826e-05
-2.15431251880456e-05
-1.9526628327849e-05
-3.86124444654546e-05
6.01951618435367e-06
-1.67287251873273e-05
-1.71867058941732e-05
-2.69277084150391e-05
-2.63399075843114e-05
-2.6095718961452e-05
-1.97243905922854e-05
-2.04270504442775e-06
-1.69294433189266e-05
-1.5725585639537e-05
-2.3885759642801e-05
-2.68064187269825e-05
-2.88583199265966e-05
-1.84353034183581e-05
-2.78102180904266e-05
-1.36909345796414e-05
-2.29868029791893e-05
-2.35779723154817e-05
-3.43433636571005e-05
-1.25434218227559e-05
-6.10446544956913e-06
-4.41100381421926e-05
-2.54693635213107e-05
-2.78320019292166e-05
-1.93953235992913e-05
-2.19759740103481e-05
-2.56261287135439e-05
-1.31061194768554e-05
-3.24496174528369e-05
-1.46111800383369e-05
-1.11963655382308e-05
-1.57366138852291e-05
-2.66536628865627e-05
-4.41456911741435e-05
-1.08319824075923e-05
-2.66905985130899e-05
-1.45055571317313e-05
-2.65542506564163e-05
-3.83337632289919e-05
-2.19023402270999e-05
-1.55320827501948e-05
-2.87713720746557e-05
-3.21851149483309e-05
-1.74564033128681e-05
-2.96442888332612e-05
-1.35918924200513e-05
-4.11637444160373e-06
-1.48213699327748e-05
-3.74836658612485e-05
-2.83572049206697e-05
-2.62141312138574e-05
-2.20583790164771e-05
-1.95708065355946e-05
-2.27826687663799e-05
-2.45708671373617e-05
-6.78091984368234e-06
-2.44923475469714e-05
-5.52125757848856e-05
-2.20476137655643e-05
-3.65041464333391e-05
-4.13234962651345e-05
-2.89656956479615e-05
-1.73167952245848e-06
-6.33534452885304e-06
-4.13513049290368e-05
-4.00178922217976e-05
-3.89345877542305e-05
-4.56630160979313e-05
-3.39227671167722e-05
-3.13418338273846e-05
-1.21170299320725e-05
-1.61101294007087e-05
-2.88674979766178e-05
-4.99212279621898e-06
-4.59898067503553e-05
-2.46524230801378e-05
-1.52677479809589e-05
-2.51137739667131e-05
-1.5899581163303e-05
-1.22154155085401e-05
-1.27240109416567e-05
-1.89015093990795e-05
-1.7191711828354e-05
-3.56734413274112e-05
2.20567122217374e-06
-2.23701756792324e-05
-4.93507919937045e-05
-4.30304978559549e-05
-3.42562220946051e-05
-2.36966951617208e-05
-2.32402579193683e-05
-1.67982330271077e-05
-2.27754576148759e-05
-1.45640088406536e-05
2.93561858422144e-07
7.83626967566198e-06
-1.88800306950209e-05
-2.14414300021414e-05
-1.07720703638312e-05
-7.36763439050881e-06
-2.67197749978606e-05
-5.28912928305254e-06
4.65506323147101e-06
2.39634034818448e-06
-5.84751671157268e-06
-1.34147987193968e-05
-1.63645972429582e-05
-2.10397355533316e-05
-3.57214350286971e-05
-2.6825801785348e-05
-3.81739777432757e-05
3.56241383615367e-06
4.22786008194551e-06
-1.46291815884986e-05
-2.96657433281346e-05
-1.3799993381305e-05
-3.15061877359184e-05
-3.95127165784196e-05
-3.01573433216528e-06
1.15505436192285e-06
-3.94689331512582e-05
-1.89225070543313e-05
-2.20602890922168e-05
-1.94458402500823e-05
-2.03301707944428e-05
-1.50104003607344e-05
-2.044955607952e-05
-2.98519677573296e-05
-1.8133577512158e-06
-1.93898691972789e-05
-1.61968653520524e-05
-1.5546127105118e-05
-9.2635496660274e-06
-1.01263854940238e-05
-1.7324845647739e-05
-3.18381707092649e-05
-4.31960064128575e-05
-3.40113161495084e-05
-8.36297767682901e-06
-2.05988647447724e-05
-4.11331157782463e-05
-3.16185865873666e-05
-2.3009812276417e-05
-9.72737310771621e-06
-1.9752389096166e-05
-1.92377399276693e-05
-1.49355475713314e-05
-2.45583198600451e-07
1.26787419373785e-06
-1.87224098409478e-05
1.13958865731741e-05
-2.57085294261452e-05
-6.97437417468907e-06
-9.94005016822347e-06
-1.91465269355902e-05
-2.73908596589536e-05
-1.71187065956374e-05
-6.63844199778685e-06
-2.15538544151759e-05
-3.89195131076873e-05
-2.0900240190415e-06
-4.45671634013709e-05
-1.45073970983424e-05
-3.46538748976981e-05
-2.94086432930598e-05
-4.25509346730326e-06
-1.91881360337561e-05
-2.33862734418506e-05
-9.14719480280338e-06
-3.02537346440171e-05
-2.52825368983164e-05
-2.4585508742188e-05
-8.8462949138689e-06
-3.24341965555051e-06
-1.85257482926247e-05
-5.90098320071584e-06
-3.86330120080355e-05
-2.9119135500369e-06
-2.51318821040398e-05
-2.01029941184116e-05
1.24584383472308e-05
-7.16597051743147e-06
-3.59162398577535e-06
-1.11349673602275e-06
-1.39052000071574e-05
-2.67406077307102e-05
-1.91703376335452e-05
-2.21285871124051e-05
3.92649326148763e-06
-3.2394190362452e-05
-2.31161014438742e-05
-1.62425602494754e-05
-1.22386054915708e-05
1.42900503546974e-05
-3.23579575393712e-05
-1.9959456872408e-05
-2.30643396383386e-05
-1.45665418471276e-05
-3.26613101860462e-05
-1.26287247820316e-05
-5.19211751804406e-05
-6.08794906543233e-07
-1.06209056492079e-05
-1.76031738595828e-05
-3.33448850183287e-05
-1.90851185708804e-05
-2.66078279471724e-05
-2.74229767621327e-05
-8.26508381967639e-06
-3.5741393319103e-05
-1.50368795823059e-05
-3.35105715918264e-05
-3.80793478756994e-05
-1.18306287191516e-05
-2.26680117444602e-05
-2.92540488957013e-05
-1.66176947266516e-05
-1.55092640492112e-05
-3.32557149419413e-05
-4.5226596822923e-05
-2.13152594989147e-05
-1.88863359835694e-05
-2.20323031001919e-05
-2.02064570370426e-05
-3.1019770575508e-05
-1.71056622503809e-05
-9.03344580563487e-06
-3.23365108827755e-05
-2.30677110019023e-05
-1.79674857719835e-05
-1.92939215097304e-05
-2.03433752784455e-05
-2.31579530146495e-05
-1.89293205627228e-05
-9.8324267466703e-06
-2.23811380357761e-06
-2.32855172074589e-05
-1.20169792429373e-05
-2.92334725389767e-05
-1.30273947693584e-05
-4.75586850845392e-05
-3.18762195043257e-05
-3.43131036476368e-05
-1.00342030291924e-05
-2.64997883289471e-05
-2.73997201878492e-05
-6.64224682912126e-06
1.2410621064507e-05
-2.04683732708343e-05
-2.69980989115671e-05
-3.41631813589717e-05
-4.13837298906347e-05
-7.80862123609079e-06
-3.00330341055792e-05
-2.00483754933007e-05
-1.25630512561576e-05
-1.45051199997818e-05
1.27930379333296e-05
-1.55496708987905e-05
-1.23190229795913e-05
-2.75071293929252e-05
-8.84996624364244e-06
-1.37247076346355e-05
-1.65385051095928e-05
-1.54758446163761e-05
-2.10245913645804e-05
-4.42946534005171e-05
-2.29214657844389e-05
-2.08508262977712e-05
-1.53184409220739e-05
-2.27050081364483e-05
-1.84300997824816e-05
-1.33328897985408e-05
-3.22875033108132e-05
-1.56975791589632e-05
-1.24856982006452e-05
-2.33903036902597e-05
-3.16545618937156e-05
-2.13229295155499e-05
-2.72959351553457e-05
-2.71754485225653e-05
-1.18909645517695e-05
-2.33836694016155e-05
-2.75310054386063e-05
-3.21635148101398e-05
-4.44895085418339e-06
2.39420459112404e-06
-2.46647937201882e-05
-7.35791338743996e-06
-2.7746715109426e-05
5.39837628378892e-07
-1.04590863189798e-05
-2.65704466112507e-05
-4.13815559610489e-05
-3.6519382681035e-05
-3.78128337981338e-05
-4.46241174271626e-05
-1.62440229512886e-05
-3.48160439473675e-05
-2.67785056397447e-05
-3.39519666283682e-05
-2.88292191442823e-05
-1.54273201237509e-05
-2.55428682822325e-05
6.93583850135836e-06
-1.36549310190654e-05
-1.16938916067445e-05
-1.02237587014083e-05
-1.13812653755141e-05
-1.62677133347506e-05
-1.15889620497419e-05
-2.56711217564769e-05
-2.8239179203072e-05
-3.84871768688665e-05
-2.5291141244046e-05
-2.15603917917255e-05
-2.85483202992088e-05
-7.46374205305383e-06
-1.69048302956251e-05
-2.297239322318e-05
-1.48677232871088e-05
-1.53556208569021e-05
-1.76676175862114e-05
-8.48996179514827e-06
-4.87704331574451e-05
-3.37472094909517e-06
-2.10532915993773e-05
-3.66273628308469e-05
4.56931004416277e-06
6.02383021765057e-06
-9.57782207483988e-06
-8.70381801894443e-06
-2.42528614931016e-05
-1.94867876811638e-05
-7.31866491514762e-06
-2.64334616029785e-05
-2.70890881009248e-05
-2.12417256558516e-05
-1.88295592013836e-06
-3.50929184405703e-05
-1.59474406838021e-05
-1.91937851950882e-05
-2.24642902103954e-05
-1.88251851525973e-05
-3.11358984991078e-05
-2.19257175490693e-05
-1.96791639072844e-05
-1.23513267544287e-05
-2.11907437614054e-05
-1.14732935767731e-05
-4.89959905261423e-05
-1.05029020900489e-05
-2.78159258247056e-05
-8.57982245025708e-06
-4.39342598261691e-06
-1.67426451423724e-05
-3.07980671240415e-05
-2.87040471094425e-05
-1.72759237167975e-05
-4.36798552120924e-05
-2.19861361897172e-05
-7.11597549938103e-06
-1.8795091523935e-05
-1.33231760523108e-05
-1.00644019432266e-06
-2.89888026878133e-05
-8.28072119185804e-06
-8.55551412503774e-06
-2.56292933942017e-05
-2.77057607741745e-05
-3.70606383374407e-05
-2.49828435893092e-05
-2.83601822873127e-05
-3.11938278700362e-05
-3.22507265330748e-05
-4.5663386762879e-05
-1.75828621136646e-05
-1.6058417408157e-05
-4.30052535843308e-05
-1.1218985892642e-05
-1.70225798024964e-05
-6.09437480418966e-06
-2.45798662895328e-05
-2.84370223958599e-05
-1.36610686530576e-05
-1.46369209033864e-05
-9.0454478868691e-06
-2.33495063370288e-06
-2.03432604741781e-05
-3.86705683381531e-05
-2.02311707580811e-05
-2.57298355531055e-05
-2.86780464463833e-05
-3.10332949808571e-05
-2.75366659871978e-05
-8.56235685379553e-06
-1.80938998442237e-05
-2.72332472020148e-05
-1.20179642452492e-05
-2.61616919622017e-05
-3.75181434651068e-05
-1.1375739417433e-05
-2.71159161720064e-05
-1.55430429246324e-05
-1.42391917306881e-05
-1.82463159767993e-05
-2.05435186078381e-05
1.34846109206999e-07
-1.27853641315332e-05
-4.21604004680192e-06
-3.07106386004292e-05
-6.2547762167176e-06
-1.34039893533344e-05
-1.82014999671784e-05
-7.95409895102741e-06
-4.7685149234135e-06
-1.66949591731013e-05
-4.86803092835913e-06
-3.0764728794032e-05
-1.69894192118919e-05
-1.36188839722572e-05
-1.36691793052344e-06
-1.04658484745868e-06
-1.89153166711433e-05
-2.22876852917411e-05
-6.57336247556643e-06
-4.76262552762342e-06
-3.63961172128241e-05
-2.84923654943421e-06
6.39397819480058e-06
-2.57400587878966e-05
-1.26822193597726e-05
-5.14358938510695e-06
-2.47294696708382e-05
-2.34239063812391e-05
-9.46797534148019e-06
-1.47689688819471e-05
-1.80143079451813e-05
-7.93180438102669e-06
-2.50281466937805e-05
-3.73500660179572e-05
-3.45235913294976e-05
-2.91538285699026e-05
-1.99050498396694e-05
-2.43910692008067e-05
-2.17076156092665e-05
-2.18828849398724e-05
-1.289226380825e-05
-2.05360094113123e-05
-3.13269989391828e-05
-2.49961712452967e-05
-8.48752820205715e-06
-1.9570411843683e-05
-3.8320260099194e-05
-2.12872013638429e-05
-1.47047126740349e-05
-3.00165633868099e-05
-1.48468378708777e-05
-8.3374957300724e-06
-3.36674727503293e-05
-3.13210911552818e-05
-3.86229523810187e-05
-1.6258041972061e-05
-2.28141005083143e-05
-1.68637559824114e-05
-1.52841895348446e-05
-8.95331772592963e-06
-2.52604350173503e-05
-2.65647001473232e-05
-1.15929378053897e-05
-3.51454207589166e-05
-4.06083209495997e-05
-2.53886284006248e-05
-8.1334623592712e-06
-1.22823771029967e-05
-2.18409815409189e-05
-2.74699260148982e-06
-2.69532753255527e-05
-1.81771870327003e-05
-4.79310202267127e-05
-1.96686518277092e-05
-2.72681122122263e-05
-4.58829354048322e-06
-2.587357734669e-05
-8.53367907154277e-06
-2.88914542664358e-05
-3.32325837150906e-05
-1.71350328148177e-05
-1.32925592134506e-05
-2.76137238501642e-05
-5.91236353956112e-06
-3.25316267565212e-05
-1.68639067396172e-05
-4.14837571960922e-06
-3.24648214322805e-05
-3.4880765878616e-05
-1.58517333612306e-05
-4.24708463964094e-05
-1.34190609070135e-05
-1.01340916521807e-05
-2.83577376967766e-05
-2.88773891431127e-05
-2.55807851330409e-05
-1.0629385344761e-05
-3.15409507409837e-06
-6.76434438730946e-06
-9.96016201641694e-06
-2.72362825907001e-05
-1.40783033930787e-05
-1.1784338279083e-05
-1.80141446249596e-06
-2.59668488998763e-05
-1.16420495834112e-05
-3.05743589086564e-05
-2.02017663225044e-05
-2.04601711133933e-05
-8.16594220559183e-06
-1.21508866172228e-05
-1.48148966182494e-05
-1.06777955288316e-05
-3.14319568338305e-05
-1.8523162121541e-05
-1.99729192371054e-05
-4.59325331466819e-05
-7.2164937056138e-06
-2.78562452473314e-05
-2.02823042216708e-05
-2.39566737054444e-05
-1.26076295833474e-05
-1.76255124651652e-05
-3.81227066827183e-05
-3.72865386112658e-05
-2.40867896987637e-05
-1.71786209058027e-05
6.71976643862599e-07
-4.22336969320096e-06
-1.76955475436432e-05
7.30066981243292e-06
-1.69211139277986e-05
-3.46727300450451e-05
-2.0631619465191e-05
-2.20337216889932e-05
-1.43517113957178e-05
-2.37895083358636e-05
-2.77175127929583e-05
-4.81195078952239e-05
-2.67764811812222e-05
-1.00737066309494e-05
-2.72563065487025e-06
-1.42256685483119e-05
-5.29110694757122e-06
3.22192994404889e-06
-2.61928691491716e-05
-1.33824398191681e-05
-7.43367833216384e-06
-9.13636297323505e-06
-2.97120523860416e-05
-2.3032512508303e-05
9.95282166064588e-07
-2.245970567959e-05
-9.90771117798591e-06
8.72534107196825e-06
-1.94216710866197e-05
-9.25077584910825e-06
-3.52680969555379e-05
-1.65723202466738e-05
-1.31151649693747e-06
-8.3181921621929e-06
-3.44753462200008e-05
-1.06392817708147e-05
-2.64827164206237e-05
-1.45959940400154e-05
-3.0099388500997e-05
-8.85051076858309e-06
-9.07425034469559e-06
-3.73614457480788e-06
-1.40098414714865e-06
-1.06375461580682e-05
-3.04257996946167e-05
-4.93695573049798e-06
-3.60739845570684e-06
-1.85642891538394e-05
-1.22851300799531e-05
-2.83396961977591e-05
-2.75763831417904e-05
-1.87888169664638e-05
-4.45783802250292e-05
1.56442701359997e-05
-8.64257587073448e-06
-2.42863276828149e-05
-2.8980780130211e-05
-2.19221053363499e-05
-6.42639633122414e-06
-2.57531213554899e-05
-2.75803169222371e-05
-2.55764246338393e-05
-2.52920047194354e-05
-1.47083884862371e-05
-3.48294991327791e-05
-7.29994825864561e-06
-1.87684300750362e-05
-1.63454816192357e-05
-3.68035912203701e-05
-2.23582628511759e-05
3.59083799715343e-06
-2.29123030477974e-05
5.85522606479129e-06
-1.41377826178872e-05
-6.73878865537859e-06
-1.50252719565734e-05
-2.90027351409576e-05
4.29933987347648e-06
-2.7943227092136e-05
-2.17083121688944e-05
2.36043653802904e-06
-3.8087217951881e-05
-3.408646355314e-05
-8.84443916298459e-06
-1.81576248333995e-06
-1.30972012037425e-05
-1.39827457930294e-05
-1.25208513319039e-05
-3.1655298545458e-05
-2.68706513082527e-05
-2.0063029886641e-05
-3.4765246110437e-05
-2.21582426884866e-05
-3.82120708428762e-05
-1.19761414069403e-05
-2.22116206152012e-05
-2.84755642455093e-05
-2.43805612775144e-05
-1.25225259021116e-05
-1.95667282022733e-05
-6.2433728663795e-06
-1.2839618420753e-05
-2.10605633662382e-05
-1.91790510484334e-05
-3.22708840892775e-05
-9.49807671395101e-06
-2.73948137345332e-05
-2.46321752695968e-05
-1.68056481888714e-05
5.82084083789823e-06
-1.18358291648732e-05
-6.69121230862695e-06
-4.12180456974503e-05
-4.33098019229983e-06
-2.63922921248076e-05
-2.01198924289302e-05
-8.85183530561973e-06
-3.06254643445154e-05
-1.54442996478038e-05
-1.52338303821371e-05
-2.53946511568824e-05
-1.05415016767808e-05
-3.98666410515957e-05
-8.92645725801193e-06
-2.86873577139733e-05
-2.28701548916989e-05
-1.64718439230139e-06
-3.25658322590968e-05
-3.39339586241735e-05
-2.65400546717655e-05
-8.26839195676735e-06
-2.03174848726715e-05
-4.73758229835199e-06
-1.19565719144604e-05
-9.82283700090165e-06
-2.56838578562315e-05
-1.93362628802631e-05
-3.29214464764306e-05
-2.33494710064554e-05
-2.31368447389142e-05
-2.14578569660022e-05
-1.62682024031409e-05
-1.23145171039152e-05
-1.33534152531635e-05
-2.36226085811201e-05
-2.55717936137181e-05
3.64431915194903e-06
-3.53054007121273e-05
-1.44067704718622e-05
-9.68015036102448e-06
-1.27604875470787e-05
-1.48946646918551e-05
-1.81851406605031e-05
-1.78871680968343e-05
-5.27866487939673e-05
-7.29471437380995e-06
-3.06497292329477e-05
-4.16721419249123e-05
-2.72552386222381e-05
-3.10892787590408e-05
-3.98650213900843e-05
-1.85428172276706e-05
-1.3565022819315e-05
-2.02787612068042e-06
-3.5065179443515e-05
-1.67602568452836e-05
-7.05676833093564e-06
-2.4305313956798e-05
-2.1849054687543e-05
-3.28634767679775e-05
-7.98937508269817e-06
1.45504307053258e-05
-1.38807865418784e-05
-2.64351121692728e-05
-1.38799014757286e-05
-2.09062815181466e-05
-3.70058110187415e-05
-6.67887909162541e-06
-1.08132832745948e-05
-3.6868340507671e-05
-2.41294501729509e-05
-3.50031218778635e-05
-1.02812060234568e-05
-3.03236385439946e-05
-2.52391595521172e-05
-2.47650045454398e-05
-1.11157544134586e-05
-3.03027805272123e-05
-2.22209927182695e-05
-1.12466855748469e-05
-2.67620119705704e-05
-2.59846352932673e-05
-2.74293098122414e-05
-3.42894990837423e-05
-1.82122072740656e-05
-2.15058341747527e-05
-3.68605011004288e-05
-2.49738445588989e-05
-3.338049353432e-05
-2.06937148773863e-05
-1.74551033877102e-05
-1.5881005995737e-05
-3.1964169810272e-05
-1.58815505327193e-05
3.11370873363447e-07
-3.02820917691029e-05
-3.95238573421231e-05
-6.19188134803982e-06
-2.64085197424915e-05
-2.34988828327081e-05
-3.69543847539785e-05
-1.82112365959664e-05
1.70932867662426e-06
-2.19919104241861e-05
-2.97581272899394e-05
-4.05840783225417e-06
-1.87493455231667e-05
-3.37429416428176e-05
-1.3287516093408e-05
-4.04920189870849e-05
-1.63358571321694e-05
-1.60078597840044e-05
-3.57479991430507e-05
-4.25016200708326e-05
-1.12473958767872e-05
-1.76281034307141e-05
-2.41310844017047e-05
-2.95142358437597e-05
-2.75407313119405e-05
-3.58842112435608e-06
-1.56399160188497e-05
-3.4537467772832e-06
-3.53045395986583e-05
-3.06587257181017e-05
-4.53547593105441e-07
-1.66169611366726e-05
-2.25399658618058e-05
3.77117175390955e-07
-2.93387888181681e-05
-1.43240765451025e-05
-5.20793013405034e-05
-7.42965537631118e-06
-5.26445278531339e-06
-2.48419295870735e-05
-1.08867892148285e-05
-7.25176377863915e-06
-9.7859094481781e-06
-1.92944909336242e-05
-1.34810741774196e-05
-2.89243489053666e-05
-3.67876263563931e-05
-3.11673370157469e-05
-4.25617044972733e-05
-9.21563712322748e-06
-3.66183538942123e-06
-2.88298092237815e-05
-3.50983510196635e-05
-2.1156418405773e-05
-3.34934063765717e-05
-1.67350270845135e-05
-1.04781417174877e-05
-3.79484427417279e-06
-2.40365604790069e-05
-1.28776228828027e-05
-3.78454176877812e-06
-1.2509945511947e-05
-5.69065687748986e-06
-2.96487332317782e-05
-2.52663003914401e-05
-1.57932174017874e-05
-9.12028411554559e-06
-4.00704271885618e-05
-1.90909119486227e-05
-1.3165230982904e-05
-2.95209487568533e-05
-1.46521380798112e-05
-1.21785366627271e-05
-4.99552619983534e-05
-1.97309648206475e-05
-3.76599452049967e-05
-1.67052705185416e-05
-2.39096873648294e-05
-1.97998255960685e-05
-3.10366565699123e-05
-1.67840672930017e-05
-2.40663165118062e-05
-1.86908269289202e-05
-2.13742448442153e-05
-2.39781432066633e-05
-2.4494749603291e-05
-2.94349042737157e-05
-2.54647912175493e-05
-4.0727802348275e-05
-4.18845057442006e-05
-2.63066944436583e-05
-3.32190853475442e-05
-6.13112255183843e-06
-2.28275503951838e-05
-8.37853200773936e-06
-2.99301040595853e-05
-3.66278960112916e-05
-3.54428406141603e-06
-3.19640652916286e-05
-9.98464166376737e-06
-2.48859236903236e-05
-3.21613173762407e-05
-1.78286400497561e-05
-6.50210502820604e-07
-2.73911272321513e-05
-4.78755879499426e-05
-2.19863186222719e-05
-1.07888536424855e-05
-2.68650006649732e-05
-2.3401854110124e-05
-2.41563095392655e-05
-4.86672654200751e-05
-2.38157356634303e-05
-1.7223545720002e-06
-3.3076535612973e-05
-1.61327790026578e-05
-2.25772307014862e-05
-3.58374249434902e-05
-1.82132714465836e-05
-4.04125483493734e-05
-5.66492532447528e-06
-2.8809526080614e-05
-1.07438952044265e-06
-1.33592838812968e-05
-3.22781338535758e-05
-1.90760567737276e-05
-1.79679304475306e-05
-3.34518924352492e-05
-1.89659007745588e-05
-7.98230508152165e-06
-1.03866851942019e-05
-3.41695542896425e-05
-1.97721289243352e-05
-9.93017233996406e-06
-4.44472200838105e-05
-2.06790345062714e-05
-3.51422515338979e-05
-1.61805861697678e-05
-1.31866335864557e-05
-1.31951962399145e-05
-1.29467144045401e-05
-2.49550740567747e-06
-2.29791166389855e-05
-1.56949483384431e-05
-1.92088788291824e-05
-2.62148043410895e-05
-2.50170465234423e-05
-1.82778287953803e-05
-1.25422259566059e-05
-4.92331959993667e-05
-1.74355977245187e-05
-1.27513961921148e-05
-3.51029428757325e-05
-2.66125074760189e-05
-1.77962561368499e-05
-4.43627156867409e-06
-3.67762075028572e-05
-1.01920414582119e-05
-2.26502232341698e-05
-3.39438208996218e-05
-9.69768300132167e-06
-1.39131530852159e-05
-4.22128790273167e-05
-1.43717330052033e-05
-1.3114579819338e-05
-2.01978350180452e-05
-1.43818202144783e-05
-2.54616405146191e-05
-2.40884706725519e-05
-3.5433501225484e-05
-7.87276822638792e-06
-3.96898025878013e-05
-2.82874591605791e-05
-1.57505836457806e-05
-2.57776497141157e-05
2.06493760064557e-07
-1.4017509131033e-05
-8.87101464256746e-07
1.05556860280645e-05
-3.15580978163922e-05
-2.41687650874674e-05
-3.06358422581175e-05
-1.47760816581634e-05
-5.52603306415656e-06
6.81806353971066e-07
-9.57736146775168e-07
-2.34898180783727e-05
-1.72509265060634e-05
-2.72710494377802e-05
-1.50887378922179e-05
-2.62248480893857e-05
-1.81898581149457e-05
-2.78961341227407e-05
-2.95592032646838e-05
-1.92505632799027e-06
-2.59915882210708e-05
-2.97622175688938e-05
-1.20870393854263e-05
-1.82315214445043e-05
-2.57885167508202e-05
-2.002115071845e-05
-2.41660414690534e-05
-1.25293597030502e-05
-3.00141400248786e-05
-2.01902195665362e-05
-2.63135563870484e-05
-2.13838637613276e-05
-2.92430061914824e-05
-6.50661353957762e-06
-2.58203220073405e-05
-3.33681008654395e-05
-2.87489429741251e-05
-2.20971179995105e-05
-2.74061924786988e-05
-2.04187706209138e-05
-1.55821917400571e-05
-1.31806769366875e-05
-3.02854960762492e-05
-1.78912864755643e-05
-2.16762041752037e-05
-2.82156419218619e-05
-1.25537331270908e-05
-4.28247858902128e-05
-4.89685938244005e-06
-3.51040852057952e-05
-1.99690736243133e-05
-4.38276255948059e-05
-4.3379293815389e-05
-2.58192394876351e-05
-2.88704784853048e-05
-2.43806546645804e-05
-4.64686493003467e-06
4.09573168098591e-06
-1.83084221916818e-05
-7.9445108480498e-06
-3.6017782233361e-05
-4.3161864918126e-05
-1.48145917742362e-06
-2.01241856936528e-05
-2.10468812333336e-05
-1.94082020403646e-05
-2.45883808323624e-05
-6.77003413893016e-06
-1.84288971703674e-05
-1.815794749936e-05
-1.64797872988164e-05
2.30247593275344e-06
-3.68974239971134e-05
-2.83030409778089e-05
-2.60817318629133e-05
-1.70117295216519e-05
-1.6794316887566e-05
-2.12860482037925e-05
-2.28517146963414e-05
-2.38742395978137e-05
-2.0168417466073e-05
-1.87040369493584e-05
-3.12004067041256e-05
3.57204627423998e-06
-4.69114975819936e-05
2.18234797056225e-06
-1.02625412760562e-05
-1.23377838955521e-05
-1.66600955217204e-05
-7.92878055791581e-06
-1.69019226122171e-05
-1.72071664470728e-05
-3.32504635433293e-06
-1.13597293959621e-05
-2.05968124632639e-05
-3.21192161824858e-05
-2.98207960359937e-05
-1.67127085120465e-05
-8.4689205906337e-06
-2.46486817317352e-05
-4.23504819594392e-05
-1.42321445682498e-05
-2.48336375988706e-05
-1.23363873174387e-05
-4.27502743736975e-05
-2.28733576440268e-05
-2.63970727714132e-05
-1.41825196834258e-05
-2.67180918938414e-05
-2.00092127356566e-05
-2.9624446107092e-05
-2.08409650132046e-05
-2.48104938422515e-05
-2.43892317799283e-05
-3.60924941978966e-05
-3.15163169544669e-05
-2.86353993930405e-05
-1.69651438808977e-05
-2.40294635464475e-05
-2.28640206471254e-05
9.9839309382679e-08
-6.75887526230683e-07
-2.35528281929558e-05
-8.84950972941822e-06
-3.30755534456652e-05
-5.06323459421289e-06
-1.69773584744697e-06
-1.25290308555445e-05
-2.39452691210609e-05
-2.22374572054618e-05
-3.77343976103532e-05
-1.81773297466819e-05
-4.20256173772001e-05
-1.95544295390014e-06
-2.59634221681434e-06
-1.79853915811353e-05
-2.15047560017857e-05
-2.55154287493394e-05
-5.66013118432543e-07
-2.54515919284612e-05
-1.77060436880122e-05
-2.48907227045463e-05
-3.15757835389004e-05
-2.31277586684981e-05
-5.581533330632e-06
-1.94454136581514e-05
-2.50697646370939e-05
-3.82909046402359e-05
-3.01917557511509e-05
-3.70959227826303e-06
-1.51302863265032e-05
-2.64910888918873e-05
-3.34817970358407e-05
-1.58366637587477e-05
-1.09747587851349e-05
-4.06017633591731e-06
-2.07659342340128e-05
-4.11537708312861e-05
-2.17328220291064e-05
-1.88255030929349e-05
-3.25553710455171e-05
-5.11938020690829e-05
-1.51910924358743e-05
-1.95210056950199e-05
-3.98230297987168e-05
-2.50169046906231e-05
5.86778953374087e-06
-1.70902685443719e-05
-1.29903786153553e-05
-2.06057401348584e-05
-1.46863730842887e-05
1.00720338182141e-05
-3.33852086493073e-05
-2.34292986286845e-05
-3.99466332237308e-05
-9.58899518458074e-06
-2.66396396479394e-05
-9.02773186358303e-06
-2.660706340911e-05
-3.15064210526043e-05
-1.87381350156455e-05
-2.74280585824847e-05
-2.50125855252307e-05
-1.81836766448118e-05
-1.71291919598843e-05
-2.73170801204706e-05
-1.06631052252431e-05
-1.73030239138948e-05
-1.46542238209851e-05
-3.03487984277566e-06
-8.94817825111453e-06
-3.3920494746699e-05
-2.80008882747192e-05
-1.10433666921418e-05
-2.80189204647586e-05
-2.82058849557963e-05
-2.16577385082696e-05
-5.67880089488875e-06
-1.14527819499116e-05
-4.60191911187836e-05
-8.71438102948625e-06
-2.11765060741201e-05
-3.86614467844566e-05
-3.49368329301748e-05
5.53808295715285e-06
-8.02410978844333e-06
-9.75894649037665e-06
-2.21593250380457e-05
-4.41367681594886e-05
-1.4255626321241e-05
-2.02408751461092e-05
-2.0368639023291e-05
-2.47055163062865e-05
-3.56411373263014e-05
-3.56577128178091e-05
-2.51659959230117e-06
-7.10608027213845e-06
-3.53672498482856e-06
-6.00589177415185e-06
-2.29037206421363e-05
-2.63397892718279e-05
-9.3678635112495e-06
5.99967305980575e-06
-3.62332840277848e-05
-5.24203154760859e-05
-5.55534387836893e-06
-2.8634545575297e-06
-2.3616682837795e-05
-1.02115144819882e-05
-1.79157788156273e-05
-1.46725746320483e-05
-1.46212392588773e-05
-7.58825420942664e-06
-4.57302753034465e-05
-1.92582622474713e-05
-2.61409413262624e-05
-4.72658714361733e-05
-1.60014540172025e-05
-3.96502900088455e-05
-2.35957450943391e-05
-2.56675064364341e-05
-1.70576419806692e-05
-1.13330292213258e-05
-3.86777572467297e-05
-3.11673186961369e-05
-1.09176376299972e-05
-1.61245046786472e-05
-3.6071503740265e-05
-3.0002795338792e-05
-2.2824222110659e-05
-1.32638014171348e-05
-1.98454396119446e-05
-2.53843021730324e-05
-4.51765714840085e-05
-5.47881682676493e-06
-1.19458305291182e-05
-2.83322801503335e-05
-2.20344460390338e-05
-2.63734256852525e-05
-2.41943435184241e-05
-2.65090847332703e-05
-1.75441742062388e-05
-2.18270080365025e-05
-2.7091012057559e-05
-4.53431676998405e-05
-2.22715825530558e-05
-5.82341175272431e-06
-2.2885338977009e-05
-3.5913897577293e-05
-1.03654168762627e-05
-2.18874830220062e-05
-8.32699404891759e-06
-3.55487866477206e-05
-7.8295777368814e-06
-1.63684399695414e-05
-4.21156232333392e-05
-2.53561506990767e-05
-4.62238157614052e-05
-2.38946916189133e-05
-2.92207653492216e-05
-2.76816138711343e-05
-6.13351173779002e-06
-1.97233354717517e-05
-1.5534176289442e-05
-5.81720177037854e-06
-2.41601981591228e-05
-1.5527394352397e-05
-3.12487896128056e-05
-2.44614068648197e-05
-7.20872447014655e-06
-2.17447668370424e-05
-4.2526952671118e-05
-3.95374498357968e-06
-2.54159529092232e-05
-2.68950568858608e-05
-2.49518078377185e-05
-1.08993294037612e-05
-7.34579783406476e-06
-1.87470892525176e-05
-3.15470252358212e-05
-7.06560875431619e-06
-1.55480429470114e-05
-3.32979910104912e-05
-1.08082948517128e-05
-2.16775068313446e-05
-2.85188721195025e-05
-2.92097824408864e-05
-1.02580726063814e-05
-1.59866016676057e-05
-2.46192176948535e-05
-3.83326097135917e-05
-1.00509421829549e-05
-1.07266628811513e-05
-3.08494466855285e-05
-2.8504196203634e-05
-3.29947981194679e-05
-2.22811863178804e-06
-1.53438132058925e-05
-2.19077688264055e-05
-2.413278655068e-05
-3.01178045755759e-05
-1.05851993145435e-05
-2.00666905073061e-05
-2.01389048251643e-05
-2.36001839296949e-05
-1.38555149259099e-05
-1.5593533887506e-05
-2.57993224854747e-05
-3.02337210941307e-05
-7.54330744158738e-06
-2.4988688586713e-05
-7.63027918672002e-06
-2.57630378770102e-05
-8.49015938079033e-06
-1.61221070442023e-05
-3.01776612875309e-05
-1.44307835836426e-05
-2.79481581260401e-05
-3.55968049756093e-05
-1.86674553698277e-05
-2.65831898803799e-05
-2.29217264182688e-05
-2.64567304068233e-05
-2.21095234787949e-05
-2.01776584759056e-05
-3.98700344125626e-05
-2.00310038083984e-05
-1.81542308554454e-05
-2.35383585929685e-05
-7.687508112071e-06
-1.63008222585439e-05
-2.57962135863886e-05
-3.56597176644807e-05
-3.7056375432278e-05
-1.73555835048646e-05
-2.07552926764621e-06
-3.6788569178934e-06
-2.67267552337718e-05
-1.04055597094231e-05
-3.94540311148061e-05
-1.45775638902662e-05
-3.11516884494157e-05
-2.56405419207676e-05
-7.69597290723888e-06
-3.42084581051803e-05
-1.14642678685714e-05
-8.86931914019557e-06
-8.74156227557191e-06
-2.10355211452501e-05
-1.08690116389505e-05
-2.34002299508857e-05
-6.55631534149926e-06
-5.31996628302385e-06
-7.00808285819348e-06
-1.27951945570716e-05
-1.70033033984369e-05
-3.29334295399451e-05
-1.51315656104665e-05
1.89026350287669e-05
-1.61730900373795e-05
-2.24152367058074e-05
-2.89737747611151e-05
5.21537480570868e-06
-1.83153702584649e-05
-4.01886100916596e-05
-3.53686356465855e-05
-1.26842137190897e-06
-1.2148127661717e-05
-4.5549965536392e-05
-4.32543110169971e-05
-1.07531795535721e-05
-1.37182887756358e-05
-2.3039077463106e-05
-1.98813503693751e-05
-1.24639416296512e-05
-3.06615316207863e-05
-1.9010626388753e-05
-2.33180776282546e-05
-1.33708174255656e-05
-6.38916570809399e-06
-4.06783254533503e-07
-3.05282361929354e-05
-2.1489040114493e-05
-6.29821570163174e-06
-3.50108596559664e-05
-2.01314125530177e-05
-2.04401992068576e-05
-1.71235405838655e-05
-1.25800932708171e-05
-2.82620528745731e-05
-2.09169598381308e-05
-4.32798181461134e-05
-2.63443504249211e-05
-4.53277655524654e-06
-3.39328338720305e-05
-1.10706681120957e-05
-8.29988584447725e-06
-7.88720750789466e-06
-1.50586782423476e-05
-5.30386626509567e-06
-2.26253786137177e-05
-4.48217967088639e-06
-3.32849684441983e-05
-1.65857598467161e-05
-2.31822281355598e-05
-2.84721583359024e-05
-2.13543725569314e-05
-4.17652515369251e-05
-2.85593923236178e-06
-2.40129760704572e-05
-3.59867162753144e-05
-1.67049622022799e-05
-2.49358718745631e-05
-1.87918397893166e-05
-7.28272963065516e-06
-1.13108466641338e-05
-2.33781117310541e-06
-1.97411714157183e-05
-3.13026399140521e-05
-1.56893244177578e-05
-3.17244022871467e-05
-3.58480592960301e-05
-1.80081382734323e-05
-2.6364122628929e-05
-2.87270092201882e-05
-1.58188128460338e-05
-1.15518126143271e-05
-1.62852506130575e-05
-1.06507911792813e-05
-2.04038405183515e-05
-2.8511162087149e-05
-1.31587692335035e-05
-3.2112692643117e-05
-3.79936673757516e-05
-2.55457832853451e-05
-1.78861483300346e-05
-2.17373979322947e-05
-4.29530748500888e-06
-2.05101692000253e-05
-2.42087220075841e-05
-2.07267372521128e-05
-1.10915721372359e-05
-3.4501437244354e-05
-2.68884055210668e-05
-6.10363819573211e-06
-2.1691657985904e-05
-2.53195343629482e-05
-9.74011374661393e-07
-8.93513367819566e-06
-1.16313546918066e-05
-2.18004729632634e-05
-2.79254539289938e-05
-1.80958699753471e-05
-4.358600463688e-05
-4.66495023790198e-05
-2.74000150051709e-05
-2.5911794105903e-05
-1.62461094219925e-05
-4.57173813354783e-05
-2.88317240503573e-05
-2.3769794679647e-05
-3.16039373105889e-05
-2.80348282945014e-05
-2.62880945812122e-05
-1.7227601843631e-05
-3.40123819124148e-05
-2.97217862001722e-05
-2.66025594628881e-05
-1.49963516540157e-05
-2.01542420893311e-05
-2.1486295018753e-05
-3.18032695787807e-05
-1.2081566737489e-05
-2.4198011105756e-05
-2.77521951044022e-05
-2.01291976957809e-05
-1.1615662602764e-05
-3.30709876860235e-05
-1.39748708282904e-05
-2.32015955484124e-05
-4.59534968814385e-06
-4.54458805279179e-05
3.9532303760949e-06
-9.42290914590919e-06
-3.60028397103469e-05
-1.37292764039029e-05
-3.19494900812104e-05
-2.67255247748722e-05
-4.14615340003346e-05
-8.48208235288954e-06
-1.76657595886208e-05
-5.08547076396263e-05
-5.2907462579285e-06
-2.64584529817815e-05
-3.33352677817784e-06
-2.79291599753815e-05
7.01069742532786e-07
4.98023924918548e-06
-3.71495229904794e-05
-2.18299414503557e-05
-9.25350207608593e-06
-2.09165734938124e-05
-2.36793531507841e-05
-6.56758871207795e-06
-7.46195146096159e-06
-8.10493799470148e-06
-2.64702490191495e-05
-1.29681171710414e-05
-3.77078531804103e-05
-3.91604675958401e-05
-9.79633940637793e-06
-2.51615078349556e-05
1.89409067511675e-06
-3.96972532743241e-05
-2.17144626860724e-05
-2.59253513915799e-05
-2.20253616899275e-05
-3.4879225927618e-05
4.52309358946719e-08
-1.88668329664827e-05
-1.41879777039378e-05
-3.66760975816885e-05
-1.23934213829692e-05
-2.36197702626536e-05
-2.58061485493042e-06
-1.88185125003685e-05
-3.55860394815976e-05
-6.7645361889486e-06
-2.32278556669405e-05
-3.60255766042173e-06
-5.0653226870912e-06
-3.91050312433596e-05
-2.77550798452503e-05
8.36640521146808e-06
-1.54368362784436e-05
-1.914018569402e-05
-2.32291767650678e-05
-2.84599628848171e-06
-2.08020950378022e-05
-1.63842956082273e-05
-1.33131542151912e-05
-2.11229547915684e-05
-2.63428833050961e-05
-1.83577384346657e-05
-3.16461621456549e-05
-2.73759051635414e-05
-2.58853812256221e-05
-9.23928530964664e-06
-1.62401965243946e-05
-6.69551493417188e-06
-6.83338509259043e-06
-1.0849101909465e-05
-3.03733908218045e-06
-1.89587600797107e-05
-1.50990448944004e-05
-4.55774358099297e-06
-1.56147969895441e-05
-4.67932403839449e-05
-4.20641429649381e-05
-1.69395120593589e-05
-3.32760057204027e-05
-2.84106274614272e-05
-2.92830180260927e-05
-4.14688814971792e-05
-2.23760035067475e-05
-6.51954162919317e-06
-2.5981912620159e-05
-3.25489329628787e-05
-4.71378187201393e-05
-5.29222149105836e-05
-1.69298940176352e-05
-6.82870107324703e-06
-4.4685794391025e-05
-1.25399259267937e-05
-1.95724728677709e-05
-4.48109237230647e-05
-1.80319421049039e-05
-3.01063047226887e-05
-2.55768854626929e-05
-3.44461065861608e-05
-3.01679403735029e-05
-1.6830358919776e-05
-1.29614031943348e-05
-2.98314188689418e-05
-2.02040954450106e-05
-1.40057977887657e-05
-2.49246200682324e-05
-2.07620921352536e-05
-1.73733915558346e-05
-3.08942568248441e-05
-2.85947993533293e-05
-1.38856497811152e-05
-2.32111172870121e-05
-7.60688180858836e-06
-3.02497613361846e-05
-1.36204779442497e-05
-1.68377696050455e-05
-1.52587067570213e-05
-1.75600751338065e-05
-3.52658623879482e-05
-2.21727181439371e-05
-1.05043575322161e-06
-3.52958671795222e-05
-2.36274961962257e-05
7.36805939591924e-06
-3.84590925781332e-05
-1.52842967324991e-05
-1.62322235778037e-05
-2.45460039597262e-05
-1.04555100653982e-05
-1.3390806351762e-05
-1.48458397069115e-05
-8.98701745307865e-06
-1.33517424557128e-05
8.34981478603468e-06
-2.31003970148569e-05
-1.61213232946225e-05
-2.58514083243105e-05
-2.75452832418402e-05
-3.42923560114838e-05
-4.94949598743678e-06
-2.04989786975794e-05
-4.6664779736511e-05
-1.45784379159905e-05
-1.48107799675266e-05
-2.0567135787294e-05
-3.80110289791871e-05
-3.84040913936335e-05
-9.44195132239119e-06
-1.72651134200319e-05
-2.42967683357004e-05
-1.874767770641e-05
-3.07410855547215e-05
-3.93103749929531e-05
-2.49178159207009e-05
-1.64335131646727e-05
-2.74379147096622e-05
-3.5461709525461e-05
-2.66296025936655e-05
-1.05358143748888e-05
-1.71131419604452e-05
-2.98664446394818e-05
-1.19614482572156e-05
-1.33901377311946e-05
-2.49722772663975e-05
-3.98466750357462e-05
-7.02432461385311e-06
-3.55896356383782e-06
-2.97160516291093e-05
-3.3326861737466e-05
-2.67475291241844e-05
-1.55995863358883e-05
-7.74375219063069e-06
1.04639187857669e-06
-2.74485485942177e-05
-2.97490198975953e-05
-2.02491236408454e-05
-1.20744249556889e-05
-2.95708356699864e-05
-2.84088719002128e-05
-1.53191209780159e-05
4.57488330280299e-07
-1.47106496078457e-05
-7.17287581529741e-06
-4.17914257709662e-05
-3.72580034431086e-05
-2.41424696544106e-05
-1.67623096141213e-05
6.69443187032961e-07
-1.45998142844934e-05
-3.39467321187916e-05
-1.39428706199774e-05
-4.34982389188768e-05
-2.10400660984088e-05
-1.6453227402934e-05
-1.7442924715466e-05
-4.148356773748e-08
-1.8253956383041e-05
-2.32670825675279e-05
-1.94387454924037e-05
-1.83657989888358e-05
6.37660982943639e-07
-9.95108082960767e-06
-4.19302995328605e-05
9.11321651215468e-06
-8.40597955173998e-06
-8.29580334556634e-06
-9.13947083516182e-06
-3.7607810973757e-05
-1.56209409828986e-05
-1.66890863869206e-05
-4.13759711650269e-05
-3.90740082807432e-05
-2.94716703863909e-05
-3.25740881635133e-05
-2.31713634679389e-05
-2.72253867766596e-05
-3.73616827563166e-06
-1.26220296112325e-05
-1.1204744610752e-05
-2.23474153840421e-05
-3.30162801173557e-05
1.88668806723181e-07
-3.30149492495023e-05
-1.23013758482805e-05
-1.77501756753192e-05
-2.62915358151062e-05
-1.4057145762799e-05
-3.94327819624397e-05
-1.00401083714648e-05
-4.13498461146974e-05
-1.45310182790673e-05
-3.54211825097287e-05
-2.53306735208502e-05
-4.59693013184764e-06
-5.70215810350382e-06
-4.02135523377552e-05
-3.05137187577405e-05
-2.71365949707793e-05
-3.0678150501746e-05
-3.50749207585529e-05
-1.81426133958851e-05
8.77529789482485e-07
-2.48171441667451e-05
-9.52904729114124e-06
-2.02327362418915e-05
-1.56436865084348e-05
-2.1742129383722e-05
-2.48797598094739e-05
6.75147241189e-06
-2.75966978220245e-06
-5.74238891446321e-06
-2.12832949278435e-05
-3.45745337754338e-05
-2.04400989449715e-05
-3.93899123189429e-05
-5.78867285112804e-06
-1.50501276912084e-05
-2.71028093327359e-05
-2.58928537915159e-05
-3.44612410525152e-06
-4.19349128615602e-05
-2.53056175832125e-05
-6.28045090513683e-06
-1.28532114131902e-06
-3.06402031031463e-05
-1.64439143426799e-05
-6.86750011862212e-06
-3.0144901439398e-05
-1.4952116211174e-05
-1.60817262230589e-05
-4.85855952287097e-06
-2.62936869602542e-05
-5.51023854544446e-06
-1.27926999772575e-05
-2.15223537674729e-05
-3.54425440676285e-05
-2.68325749748016e-05
-2.26660389608256e-05
-1.37762482399058e-05
-6.05875940328114e-06
-2.83166401734629e-05
-9.6327091998305e-06
-2.1636896646869e-05
-2.22730892920721e-05
-2.89462301918728e-05
-3.32883442473463e-05
-3.02443538008935e-05
-1.293977255067e-05
5.75622012573386e-06
-1.03257905135349e-05
-3.11092974147427e-05
-1.67559563634923e-05
-7.06044829298242e-06
-1.28529364590519e-05
-3.19859958433897e-06
-2.33045194301323e-05
5.54717106119177e-06
-2.43443649736933e-05
-1.08551449008798e-05
-2.42757906132633e-05
-5.20178118957554e-06
-1.70019388482849e-06
-2.71312586597071e-05
-2.29140686842636e-05
-1.3833489994275e-05
4.86726888484082e-06
-7.21261641310508e-06
-3.30897206302307e-05
-1.58956944068163e-05
-1.29996476809218e-05
-2.55872904683338e-05
-1.86791639859069e-05
-5.35682242097026e-05
-5.22257346031901e-05
-1.12811238903721e-05
-1.14703692620294e-06
-2.19113223293765e-05
-1.67704395752339e-05
-2.16396681988837e-05
-5.04299003667473e-05
-3.33263445903192e-05
-7.05858927375322e-06
-3.77537305058396e-05
-3.30896494451567e-05
-7.14133580900093e-06
-4.23766395024713e-06
-1.80075880835639e-05
-3.22673060515316e-05
-3.01625963057159e-05
-2.26477752660136e-05
-1.37931582639278e-05
-2.08037809781616e-06
-2.87595657778109e-05
-3.1480690900778e-05
-2.06085983791109e-05
-3.09888911949905e-05
-3.37234327519797e-05
-3.7252565175774e-06
-8.53672564439077e-06
-2.13164583380964e-05
-1.38975010169992e-05
-2.83216018949212e-05
1.03050055312252e-06
-2.4553405020492e-05
-2.54355664755497e-05
-1.45444579706406e-05
-3.17250646195991e-05
-4.3863455513479e-05
-3.78220445151598e-05
-2.63674951987604e-05
-4.1253932189747e-05
-3.09454908205491e-05
-1.99060341431724e-05
-1.17311294640837e-05
-1.59000976122776e-05
-1.22102470878961e-05
-2.01059623575281e-05
-1.31034716764446e-05
-2.52006318232988e-05
-2.88034774581485e-05
-1.50531772936799e-05
-2.6994238837469e-05
-2.37007451588145e-05
-6.02508128241413e-06
-2.94576731212294e-05
-5.18798800861438e-06
-3.22654804977679e-05
-1.51365748661864e-05
-2.71190680447898e-05
-4.08874483136282e-05
-2.74018290028049e-05
-2.48617304952712e-05
-5.06827944157376e-06
-1.89194032466897e-05
-1.09756111421812e-05
-9.34634458547876e-06
-8.68600903575013e-07
-1.54074749553984e-05
-1.18121637254735e-05
-2.13167477945221e-05
-9.09907339800861e-06
-1.49315372940514e-05
-2.2160350052504e-05
-2.42114526200841e-05
-2.67111784145113e-05
-1.78540374999757e-05
-2.35321294990697e-05
-1.88693654193358e-05
-2.89151994870482e-05
-2.86033841529412e-05
-1.48454963501871e-06
-2.17494054864923e-05
-1.67524951140778e-05
-7.14807206236926e-06
-3.95707692129238e-05
-3.58907169785823e-05
-1.33307239345115e-06
-3.3861571682751e-05
-1.9409285633065e-05
-9.2605514176632e-06
-1.81336445836558e-05
-1.64739886218166e-05
-1.34379245282999e-05
-4.70388227843705e-05
-2.54950222984444e-05
-2.63588091801188e-05
-3.48279465082071e-05
-1.41922994993675e-05
-2.65392603372804e-05
-2.36491609392356e-05
-1.04400072872377e-05
-1.90955776764055e-05
-1.18816815900746e-05
2.53096209227844e-06
-1.58546819894009e-05
-2.36609525465787e-05
-3.70923999041503e-05
-4.09806874635639e-05
-5.1971266078228e-05
-2.77787154670851e-05
-2.57224796341455e-05
-2.01626433255153e-05
-3.13384851949317e-05
-2.26465841453996e-06
-2.94933706329408e-05
-3.15816318604167e-05
-1.80491305801591e-05
-1.52114165767663e-05
-4.24295874709639e-05
-1.06030794316526e-05
-2.35131171744088e-05
-2.45634276775419e-05
-1.6294972013528e-05
-3.22242221407376e-05
-1.01377599894265e-05
-1.23437677620459e-05
-3.68147171180487e-05
-1.28552703802389e-05
-2.93555036490263e-05
-2.11123404191335e-05
-3.27738699795505e-05
-2.61529614535026e-05
-9.51055751584438e-06
-1.13190621437501e-05
-2.81495925152082e-05
-4.97922805449916e-05
-6.08436109027444e-06
-2.35898716657948e-05
-3.14995023959775e-05
-1.88004417477108e-05
-3.16027352937506e-05
-2.6370273442458e-05
-7.44267206868349e-06
-3.08655576519281e-05
-1.49389521592422e-05
-1.70555887009998e-05
-1.53777463166296e-05
-1.21334155615977e-05
-1.71752191440834e-05
-7.89868559666747e-06
-1.16072555104115e-05
-1.7739488717902e-05
-1.75929573863064e-05
-7.7433990649405e-06
-4.6576171288153e-05
-2.35940885500285e-05
-1.03129692992684e-05
-1.30078001744746e-05
-2.02340696264426e-05
-2.77559992827477e-05
-2.46056118157658e-05
-3.43276222899568e-06
-3.15202756681132e-05
-2.98665541827526e-06
-3.17701379377972e-05
-3.18879803635597e-05
-3.54724407772347e-05
-1.07259613738475e-05
-1.61989007127856e-05
-1.90533508907648e-05
-2.26026930501067e-05
-1.5058558734696e-05
-5.99830301786277e-06
-2.60392437168898e-05
-1.83809313530788e-05
-3.95295585010094e-05
-4.51736358806833e-05
-3.4504986973467e-06
-2.42138601166468e-05
-2.97960553132334e-05
-2.04111738241776e-05
-2.6785170966441e-05
-2.28849857461541e-05
-2.41668448902304e-05
-4.48255513328895e-05
-1.56647938795175e-05
-2.22992359370979e-05
-2.40772934509231e-05
-5.58938485625404e-05
-3.38643165713528e-05
-3.40409989924731e-05
-2.97821575573564e-05
-1.14111662057564e-05
-1.67080653232365e-05
-2.15715933255143e-05
-2.47101940209053e-05
-1.70727406026523e-05
-6.9681359036468e-06
-3.95658612450284e-05
-1.89371173129465e-05
-3.38057891067011e-05
-1.97404832746124e-05
-2.33956608142628e-05
-3.50835819417467e-07
-2.12209123563251e-05
-2.35931393962433e-05
-3.14167598169006e-05
-2.43477844735611e-05
5.21196625725911e-06
-8.61571608442222e-06
-1.93089808205252e-05
7.89950890640145e-06
-1.79424630502209e-05
-2.71048485138201e-05
-4.28124062534113e-05
-3.41159810253443e-05
-4.42712315366019e-05
-6.26705384136279e-06
-2.17546648995996e-05
-1.34401139740508e-05
-2.77683706925907e-05
-8.43187129297314e-06
-5.87225904221783e-06
-1.37015319403453e-06
4.86140760502138e-06
-5.85301798022765e-06
-2.26250732832858e-05
-9.13747062267018e-06
-1.88777120443927e-05
-3.0438015762461e-05
-3.18604701829233e-05
-1.21195844540211e-05
-4.85424546531962e-05
-2.00632996606805e-05
-1.81966091916501e-05
-1.40449530225647e-05
-1.63752430844972e-06
-7.34138446299393e-06
-1.89397270787757e-05
6.27837651191915e-07
-1.67710123828905e-05
-1.64111523721803e-05
-2.33396099176563e-05
-7.68392904962722e-06
-2.60457709119009e-05
-2.32301226770083e-05
-1.99451126658967e-05
-1.29177440620111e-05
1.59243404039902e-06
-3.9244962756059e-05
-1.37432563189303e-05
-9.6312269849825e-06
-1.49538526682135e-05
-1.95556723074507e-05
-1.34720099925775e-05
-2.5701443197014e-05
-3.60757597826935e-05
-5.46962554847891e-06
-1.22851802026787e-05
-3.72984181518166e-05
-2.73224979676636e-05
-2.91373052133983e-05
-1.56193209883933e-05
-2.20107130792701e-05
-1.44724582608628e-05
-3.39187145078508e-05
-3.29448632626613e-05
-1.39086321046261e-05
-1.77716202737305e-05
-2.04392688644156e-05
-8.63943822995676e-06
-1.66042306865932e-05
-2.57840685513333e-05
-2.20788144255301e-05
-3.70571257280685e-05
-2.44100591926638e-05
-3.52538911151648e-05
-1.4307587917051e-05
-8.69959130806933e-06
-2.89611873807051e-05
-1.60905260157499e-05
-1.6998666347761e-05
-1.70410165897624e-05
-1.11249178738168e-05
-9.80718778795077e-06
-2.76434808853208e-05
-6.85598007168752e-07
-2.91874004791731e-05
-2.34779946588167e-05
-1.44572160736501e-05
-1.90667092421163e-05
-4.82901489069374e-05
-2.7471690114134e-05
-9.44063501213479e-06
-1.78497527749038e-05
-3.28920756364834e-05
-1.41153263901006e-05
-2.88045820209982e-06
-2.80150826685934e-05
-3.76656754790239e-05
-1.98631152917952e-05
-2.10242761213392e-05
-2.94643030896424e-05
3.95082421627913e-06
-3.2682225733937e-05
-1.56652342824297e-05
-1.37666878161773e-05
-1.18317546922114e-05
-1.24944024351541e-05
-2.91297363300872e-05
-7.35677467356154e-06
-2.13731123145975e-05
-5.96092348045987e-06
1.30123144260252e-05
-1.55375153664648e-05
-1.32675717891621e-05
-2.8241918794241e-05
-1.9702004874275e-05
-9.00110670675635e-06
-3.68211317524677e-05
-2.95517217081404e-05
-2.53630930130663e-05
-3.61923838067929e-05
-3.6341817466033e-05
-9.74772256585947e-06
-2.82262566363973e-05
-2.36237828729588e-05
-2.38009158412486e-05
-2.93232793178165e-05
-3.39015020078649e-05
-5.84725587771011e-06
-2.18051684757419e-05
-1.76678326413819e-05
4.34235476930553e-06
-2.95878333722421e-05
-2.92082937813213e-05
-1.7902288804801e-05
-1.7225025270766e-05
-2.31130728916898e-05
-2.43601603402301e-05
-1.1815437144276e-05
-2.44170921916872e-05
-4.32223217767857e-06
-2.90515469967516e-05
-1.22111447352415e-05
-4.67956654080647e-07
-1.32153459442117e-05
-2.73014794917202e-05
-3.26788090090164e-05
-2.82846581834667e-05
-1.50008610627788e-05
-1.91353929356838e-05
-2.56166628905538e-05
-1.23960000095636e-05
-2.15300300224841e-05
-1.67233828799395e-05
-8.85241143174375e-06
-1.70904187364636e-05
-2.57930656812219e-05
-9.40889453038865e-07
-2.80161651086405e-05
-4.06444182044875e-05
-1.42408344133641e-05
-5.21111361757996e-06
5.46369084999847e-06
-1.51742621133482e-05
-3.30589924643036e-05
-2.54252938526722e-05
-8.49596354165314e-06
-2.90153091098742e-06
-6.22317168651353e-06
-2.37466144553561e-06
-8.4596413475783e-06
-3.76506292903521e-05
-2.00861301104344e-05
1.7397154322165e-06
-1.42354597696799e-05
3.78765657825349e-06
-2.0707140797753e-05
-2.74793564553978e-05
-9.8918693906982e-06
-1.68010533044861e-05
-2.53843626883817e-05
-2.57923234852471e-05
-2.27012941723545e-05
-3.89994964165121e-05
-1.25936346486083e-05
-9.28527098445761e-06
-1.73394807375788e-05
-9.76812618849125e-06
-2.2810503675984e-05
-1.77219646263614e-05
-1.59391086149422e-05
-1.14271804154993e-05
-3.097872298729e-05
-1.76728337764639e-05
-2.0538751762294e-05
-5.53570917455897e-06
-1.97025556772678e-05
-1.31784767525449e-05
-5.06587716609132e-06
-1.96218410017725e-05
-2.18062591784671e-05
-6.18707348248879e-06
-2.31802481001699e-05
-1.38345367035951e-05
-2.46028317005299e-05
-1.41933353104609e-05
-2.82689900638184e-05
-2.42876861474622e-05
-2.39753088840799e-05
-7.33318099695307e-06
-2.86649475566243e-05
-4.79051147727129e-05
-1.59353121945051e-05
-2.78421476161936e-05
-7.03979837571494e-06
-1.22955546427245e-05
-4.6496595797111e-05
-1.36743167902707e-05
-1.57951715246237e-06
-2.62615750881134e-05
-1.16801084164162e-05
-8.2972737983214e-06
-2.83094567196718e-05
-2.86052984673079e-06
-3.68165370149552e-05
-2.42683227411681e-05
-4.93019545541051e-05
-1.6359131001188e-05
-2.65954125666486e-05
-9.48818564205617e-06
-2.72536502364165e-05
-3.02177082108491e-05
-2.62841976067728e-05
-1.00548687661891e-05
-2.34145553415119e-05
-6.16765072443453e-06
2.02806010894343e-06
-3.07409061393905e-05
-1.98768017126751e-05
-2.35199153587371e-05
-8.7248366615164e-06
-2.38976581832574e-05
4.22696614373806e-06
-4.89346437049131e-06
-1.10208166614549e-05
-2.10106534538087e-05
-1.15246351524302e-05
-1.69016223750348e-05
-6.20113292127372e-06
-4.09782815788021e-06
-1.51666073672994e-05
-2.34941589967046e-05
-2.58324209889991e-05
-1.42101672147726e-05
-2.91084494342213e-05
-2.64435841514536e-05
-1.10242992247793e-05
-3.801565186372e-05
-1.04663016740091e-05
-2.86563276085173e-05
-9.98221826810914e-07
-2.8210481976197e-05
-3.17088255044263e-05
-2.53837492165055e-05
-1.88463867627957e-05
-1.79351168765855e-05
1.27022978672119e-05
-1.32303533460033e-05
-2.32012384341929e-05
-1.6000527471651e-06
-4.4244077059957e-05
-2.98468914324057e-05
-2.06415805371752e-05
-2.21745102268699e-05
-2.88223448655801e-05
-2.58135634904997e-05
-4.76853618355268e-06
-2.81622049501353e-05
-4.02879249518024e-05
-2.53026357800014e-05
-2.02754430902368e-05
-2.8773339727363e-06
5.0089745274859e-06
-2.38295127948954e-05
-1.63116327043707e-05
-4.8258257082808e-06
-2.94966370047971e-05
-2.45066662870865e-05
-2.30710365766222e-05
-2.82183326521121e-05
-1.53986396727843e-05
-1.4426408743569e-05
-1.89573562601983e-05
-3.67836249363938e-05
-1.48070844950782e-05
-1.3339254848294e-05
-2.0439224711927e-05
-3.53787116176239e-05
-4.06873742907689e-05
-2.77481970540954e-05
-2.76196652408526e-05
-7.48655183540647e-06
-1.85649247671666e-05
-2.21894654568689e-05
-3.48722935608001e-05
-3.00682342640044e-05
-1.20019588367708e-05
-1.38552605534093e-05
-2.86356420708588e-05
-1.99968660034148e-05
-2.60275082042092e-05
-3.81952182617719e-05
-2.11262015613597e-05
-4.12697150935465e-05
-1.0498230154079e-05
-7.35753447660237e-06
-1.13785248849863e-05
-1.77250083814214e-05
-1.23203256192084e-05
-3.20725361302741e-05
1.57566719318429e-05
-2.88999728218604e-06
-4.03865559935818e-05
-3.53125668619574e-05
-1.10322251515556e-05
-1.76176075221376e-05
-1.45521253000773e-05
-2.58285715900564e-05
-7.4836583373425e-06
-1.99417017709059e-05
-3.73531248420315e-05
-4.74701214297561e-05
-3.90763529942564e-05
-2.28575697482523e-05
8.76604717925108e-07
-1.71414914684334e-05
-4.80613786681873e-05
-3.33018522182468e-05
-1.21550543220437e-05
-1.30368891179868e-05
3.27553927990002e-06
-1.91711071952503e-05
-2.77486269343684e-05
-2.61356257949996e-05
-2.00816630427122e-05
-9.87788728355747e-06
1.98852259420681e-05
-1.84255952722269e-05
-2.07636143946551e-05
-2.51566619765463e-05
-3.17743990961722e-05
-2.72825523737112e-05
-1.25334480522837e-05
-2.20021224052904e-05
-7.61804235605395e-06
-1.04045515195184e-05
-2.17716264656188e-05
-2.84724221805558e-05
-3.34575721758558e-05
-3.84301446789346e-05
-3.14392958668298e-05
-2.45027760214847e-05
-1.92345453345618e-05
-3.66447753545877e-05
-3.76461939119212e-05
-1.78511852900325e-05
-1.09408658489576e-05
-3.87951563310748e-06
-1.97993729974402e-05
-2.10288128181721e-05
-8.71134439337603e-06
-1.20758169357141e-05
-2.39608266527381e-05
-3.51342975069852e-05
-3.42069368186632e-05
-3.39191531864891e-05
-3.21165829188608e-05
-2.141938425513e-05
-2.46591019114892e-05
-2.30854686591794e-05
-2.130713538554e-05
-1.75465345144083e-05
3.770186524605e-06
-1.07692091835031e-05
1.91719212723998e-06
-4.87294490525499e-06
-1.60200858693685e-05
-2.72540573678703e-05
-2.58289706002952e-05
-2.29948949296536e-05
-2.52003909928955e-05
-3.42987763232314e-05
-1.81003762820004e-05
-2.77469893083504e-05
-1.46097763654189e-05
-2.96562946742196e-05
-8.13910854861226e-07
-9.90190424461942e-06
-6.10396080648805e-06
-4.62486516554448e-05
-1.65755004323968e-05
-3.77112007485397e-06
-2.98848188256922e-05
-1.34170088655711e-05
-2.71279884267125e-05
-3.22719862035466e-05
-9.95018700852018e-06
-2.60537667803906e-05
-3.04963121459607e-05
-7.36724677987975e-06
-4.42438885556013e-05
-1.14472577689473e-05
-3.38187693094769e-05
-3.58594971272946e-05
-1.78193705830855e-05
-2.2892970785107e-05
-1.97009553521738e-05
-1.00380203384285e-05
-1.87358549389989e-05
-3.20523142913114e-05
-2.29283066235778e-05
-2.0862651639376e-05
-3.08747448263508e-05
-2.52352885503848e-05
-4.75186080318247e-05
-2.2972596350004e-05
-6.58268364484163e-06
-2.20606169826576e-05
-1.53019822432799e-05
-1.42460870884036e-05
-2.56894936323442e-05
-2.52167459663248e-05
-2.7541122659207e-05
-2.32450900754659e-05
-2.42153745051235e-05
-1.46823364029235e-05
8.09669129888549e-07
-2.20750277105448e-05
-2.23152941490292e-05
-8.35237686794087e-06
-1.51426251024624e-05
7.6813193830142e-07
2.02011952903527e-07
-3.90728013037331e-05
-2.2540967704425e-05
-3.1429611065097e-05
-4.36857501534512e-05
-1.36003152716126e-05
-1.13850218073361e-05
-2.42039834953355e-05
-2.5173330778075e-05
-2.16516227394488e-05
-4.15734335343092e-05
-1.90133369700236e-05
-6.4178008232575e-06
-7.8575663529724e-06
-1.63736282882558e-05
-3.24425442059221e-05
-3.53425659741904e-05
-2.76991513923097e-05
-1.90336567133397e-05
-4.34460687175905e-05
-1.47988827294803e-05
-1.75420375528069e-05
-4.16184463424586e-05
-2.96639908256847e-06
-2.34956214617628e-05
-3.10331156180946e-05
-1.60494626311596e-05
-9.51653640412272e-06
-2.76329859256652e-05
-1.26702127143666e-05
-3.16110105757173e-05
-3.43457353349872e-05
-1.17168012491482e-05
-2.56129740657663e-05
-3.91022427196276e-05
-1.8134914889867e-05
-1.73710074397169e-05
-3.85924041287163e-05
-1.82162599811809e-05
-1.98835020392921e-05
-2.85567510076459e-05
-1.57862420582004e-06
-1.33950072646649e-05
-9.16633393941709e-06
-2.88589813003214e-05
-1.58763293997855e-05
-4.87875596943867e-06
-2.3022843098565e-05
-1.13119205448404e-05
-1.43850451627291e-05
-1.52015718747889e-05
-2.01119632611483e-05
-2.17817333784503e-05
-1.83180396257395e-05
-2.71506748665457e-05
-1.88001599566644e-05
-4.18830703583614e-05
-2.42699149792756e-05
-4.065507025012e-05
-2.24638578797068e-05
-2.14188223346475e-05
-6.85138058199296e-06
-2.81121038164227e-05
-1.26264758875099e-05
-9.81003877292307e-06
-3.24681168244497e-05
-2.60682630728746e-05
-1.97402533007496e-05
-2.19950037724316e-05
-1.21286225748963e-05
-1.76814159182776e-05
-3.14434217182534e-05
-1.98442750024906e-05
-1.65263969581821e-05
-1.26897441018326e-05
-2.10890244995364e-05
-2.72837569726912e-05
-1.59359176814688e-05
-1.86432720253898e-05
9.56450795271387e-06
-1.45136066649837e-05
-1.84396732356972e-05
-1.60971275113335e-06
-2.67843164811567e-05
-3.84540110473511e-05
-2.00877987737613e-05
-3.67658933554379e-05
-6.78354548240227e-06
-7.60162642174074e-06
-5.08594014799258e-06
-3.93874888443787e-05
-3.25803556733274e-05
-4.8373991167379e-05
-2.24214170346923e-05
-2.03135464703316e-05
-3.14295639466612e-05
-2.15272724582297e-05
-1.61512159732411e-05
-1.9968503652682e-05
-3.49713131762567e-05
-4.59708069818261e-05
-2.50809474506761e-05
-1.7576632694074e-05
-1.40327698031144e-05
-5.64446262967691e-06
-2.59313289202971e-05
-3.12230801064235e-05
-2.03981489757396e-05
-1.13625577259138e-05
-2.1165942054033e-05
-1.53107735717361e-05
-3.57508530698026e-05
-2.0681191129221e-05
-2.96563247719009e-05
-3.5584696295592e-05
-1.51151246811355e-05
-1.68944701263273e-05
-2.53723939354429e-05
-1.98543930597735e-05
-2.17827849537617e-05
-3.73991017011965e-05
-2.61652734196353e-05
-1.69829116354047e-05
-2.59813027967715e-05
-1.99133827858065e-05
-1.48113267417419e-05
-4.65032250844258e-05
-2.62448778316083e-05
-2.23470797837464e-05
-2.73944365418818e-05
-4.81028897747256e-05
-4.52776643719508e-05
-3.40967725496343e-05
-3.70824207341743e-05
-1.97251930274628e-05
-4.97616207275684e-05
-3.22392148735018e-05
-2.2604371493964e-05
1.11844529227594e-06
-4.10898745073775e-05
1.44220212080645e-06
-3.72514675244134e-05
-2.98568335320223e-05
-4.13096294733196e-05
-2.18198828706654e-05
-7.91341802245493e-06
-5.03984214814525e-05
-3.81752210972265e-05
-4.39904981205532e-05
-3.13109423465223e-05
-1.83280468442848e-05
-2.37506182740593e-05
-8.30878397615758e-06
-1.96072729458614e-05
-4.48392736319616e-05
-2.77992276563469e-05
-2.30120410583067e-05
-1.98419848116754e-05
-3.38369073682841e-05
-2.90957462427097e-05
-2.87852839645686e-05
-3.07183753525671e-05
-9.04091329272764e-06
-3.93103875074708e-05
-3.96184326992268e-05
-1.63287449165198e-06
-2.03403895143786e-05
-4.7481599467582e-05
-1.41770639755549e-05
-2.05541660563142e-05
7.42188646443614e-06
-1.46587861855287e-06
-2.16717454926003e-05
-2.65578796217607e-05
-2.0399737620942e-05
-2.61654364392985e-05
-3.6062465063986e-05
-6.23371761811819e-06
-1.64129244486841e-05
-2.48456247192251e-05
-2.20453432962576e-05
-1.98514993413317e-05
-2.992983314161e-05
-2.82051600259785e-05
-5.34782551058716e-05
-4.14473780036686e-05
-2.53026806631822e-05
-2.53548943376105e-05
-2.31571534715572e-05
-8.66269132576933e-06
-5.5457260850917e-05
-1.72883145030854e-05
-1.48114656495513e-05
-2.46531811288012e-05
-6.99025568515419e-07
-2.09190216493831e-05
-2.67762529095628e-05
-4.47195353620648e-06
-3.70014393250409e-05
-1.08208016629259e-05
-2.74720742366451e-05
-2.17097658403828e-05
-3.3966463253048e-05
-2.29478265006849e-05
-2.88999699509281e-05
6.98694325080966e-06
-2.18579410700555e-05
-1.31196618317077e-05
-3.93955601006189e-05
-2.78468568867355e-05
-9.11934906050255e-06
-1.51469768042271e-05
-9.95838261881235e-06
-2.06196782964564e-05
-2.66901090643992e-05
-1.17940687284577e-07
4.51464561441216e-07
-2.50203040248772e-05
-1.74494533294421e-05
-7.96805870507367e-06
1.35744334884514e-05
9.30308232568272e-06
-5.14599408490868e-06
-3.66580546655861e-05
-2.65208846294931e-05
-9.14227238087172e-06
-3.06970253525729e-05
-4.03337937269041e-05
-4.49908385457782e-06
-4.97512029232291e-06
-1.23869669241336e-05
-1.84889684868061e-05
-4.09434839339249e-05
-3.14405408905101e-05
-2.52319823370805e-05
-2.03372168097068e-05
-1.49369751077724e-05
-2.83497487093753e-05
-2.12845490630212e-05
-3.13472833460789e-05
-2.88836456919059e-05
-3.01656304547477e-05
-2.88741604709018e-05
-2.67855671053269e-05
-1.52672767141954e-05
-9.22485193197643e-06
-4.07893907646832e-05
-5.35021234564239e-05
-4.0247047593666e-05
-1.06973040461681e-05
-4.12383121554577e-05
-4.19412972257418e-05
-5.05583518336527e-05
-2.91667750549797e-05
-1.15641813820732e-05
-1.64682245117454e-06
-3.00445521754828e-05
-2.92709863736526e-05
-3.85999284503292e-05
-2.99666929940764e-05
-2.6516531488771e-05
-1.64061288191409e-05
-2.34374765257378e-05
-9.84505988400455e-06
-3.67685544765309e-05
-1.55527735716656e-05
-1.34519616212944e-05
-1.82144397053386e-05
-9.99366067707932e-06
-3.65361831587385e-05
-1.88653056024173e-05
1.60623147451383e-06
-7.94374283624617e-06
-2.96737712367169e-05
-1.47617479505661e-05
-1.417282568917e-05
-1.27358174978264e-05
3.02893754401845e-07
-1.62998386864132e-05
4.48523881941513e-06
1.06971917809509e-06
-2.32732766018636e-06
-3.50545738370914e-05
-1.92729735010641e-05
-1.2424328262968e-05
-2.9668997589264e-05
-1.99545319053886e-05
-7.14657632620567e-06
1.45640699402743e-06
-1.9064389785097e-05
-3.11629045239524e-05
-3.16155444005488e-05
-2.41607565132232e-05
-9.15995101326567e-06
2.27840223014732e-06
-3.02992775126797e-05
-1.73875046500928e-05
-6.96541353298657e-06
-3.06704205235807e-05
-2.20213192575807e-05
-2.46292127360672e-05
-1.31526391698409e-05
8.54377689530811e-07
-5.8050382000201e-06
-1.72272307444819e-05
-1.10498036568657e-05
-9.82052530507839e-06
-1.21665445054841e-05
-3.85874015539075e-05
-3.90409860424009e-05
-1.55592452208035e-05
-1.25436998963634e-05
-1.53177016857038e-05
-1.37882012593446e-05
-2.95308788735128e-06
-2.56087972190452e-06
-3.50928564533627e-05
-8.20277995807266e-06
-1.93003652272576e-06
-2.16561025758922e-05
-2.07789605243413e-05
-5.40521023639251e-06
-1.62083476131305e-05
-2.08500444485892e-05
-1.98848194856232e-05
-2.2475501434811e-05
4.90410978447764e-06
-2.89086907217307e-05
-2.14445630785843e-05
-7.80052750705323e-07
-2.45747865527574e-05
-1.17307243006268e-05
-2.13343016564409e-05
-2.48168389520939e-05
-1.18699353102024e-05
-3.04012216788929e-05
1.81908235978346e-05
-5.60764503313555e-06
-1.99312902847067e-05
-1.41664771423596e-05
-2.36090043829958e-05
-3.9648200732857e-05
1.45384524266765e-05
-3.18585719149514e-05
-2.17775416476814e-05
-2.07393794635231e-05
-1.89528604022018e-05
-4.36112599421827e-05
-1.90861390823276e-06
-1.7770457732584e-05
-1.75662383619273e-05
-2.91541198592497e-05
-2.26472522418769e-05
-2.45526590468129e-05
-2.51304074329997e-05
-4.43946658893348e-05
-1.96215333892608e-05
-2.15340331409694e-05
-2.90789622064406e-05
-4.10036296534822e-06
-1.92327947045797e-05
-3.49532802343247e-05
1.28412740180018e-05
-1.50634394689705e-05
-1.52504346351537e-05
-8.82579314404336e-06
-3.64472237251911e-05
-1.289805442081e-05
-2.02007254643569e-05
-2.17463989444638e-05
-3.08237976765805e-05
-8.88994148704655e-06
-2.52937545613538e-05
-1.55350265366036e-06
-1.27817192414284e-05
-1.26374901310701e-05
-2.07540647411832e-05
-4.37752391626267e-06
-1.88388866975695e-05
-5.89648888484639e-06
-2.74124416213031e-05
-3.32260004233739e-05
-1.14632238188885e-05
-2.3010838965693e-05
-3.44782031020331e-05
-1.58953833592537e-05
-8.95566242450069e-06
-2.01583417711924e-05
-3.07732404390052e-05
-6.48344911390981e-06
-2.1666139994417e-05
-1.44965523812195e-05
-2.27997766248984e-05
-1.77320715644437e-05
-3.22944896304017e-05
-2.1747459413642e-05
-1.40466579121923e-05
-1.39469683553255e-05
-3.93793369301533e-06
-3.45316449685647e-05
-2.2835788472236e-05
-9.84107774784112e-06
-3.14710368728751e-05
1.01514550231228e-05
-9.41066225069022e-06
-2.7375143120899e-05
-1.68336386893044e-05
-2.03797688386268e-05
-1.09214923500375e-05
7.81856694089917e-06
-3.50290603392022e-05
-1.08333034455296e-05
-3.2172321019171e-05
-2.10423095043868e-05
-2.86808498664819e-05
-3.91620431887416e-05
5.63244752605659e-06
-1.95256994259594e-05
-5.89827374278514e-06
-1.69402502608848e-05
-2.14040335657466e-05
-2.54895499577217e-05
-2.05030876367393e-05
-2.64806328397846e-05
-1.54052303245829e-05
-2.86956228844257e-05
-6.69307746414797e-06
-2.4051062419458e-05
-2.17733205777066e-05
-5.18844339364087e-05
-2.28007556216945e-05
-3.23346565887198e-05
-1.77126657019576e-05
-4.18244858747163e-05
-1.89296328630893e-05
-1.62509979655929e-05
-1.72870698648802e-05
-2.17370670257479e-05
-2.78087371029952e-05
-2.241133352989e-05
-1.44515436298279e-05
-1.44214002812293e-05
-2.92722065978297e-05
-2.55970375113472e-05
-2.29601151342913e-05
-2.18528919302067e-06
-2.90903724963555e-05
-1.33292567957584e-05
-1.45498817189597e-05
-2.42402087822738e-05
4.88266516011774e-06
-4.6450730381367e-05
-2.56766778807493e-05
-1.71115794495606e-05
-2.67455665452739e-05
-1.86958797959041e-05
-2.63549858772983e-05
-3.32902354060702e-05
-1.84098555922775e-05
-4.34030207364705e-05
-2.15574185660417e-05
-1.73724991221508e-05
-2.24958343861633e-05
-4.09678219912608e-06
-6.64975986184702e-07
-4.79238866494441e-05
-5.52512512229576e-06
-2.09996787186546e-05
-3.91691019184906e-05
-1.68288185234146e-05
-5.39729124654627e-06
-8.46663928522845e-06
-2.73026931594987e-05
-3.07784522596525e-06
-2.65708835661315e-05
-1.00301791348101e-05
-6.94027261556594e-06
-1.42802113495042e-05
-1.82745869843505e-05
7.1936458274165e-06
-2.33825040697973e-05
-2.17678786368966e-05
-3.53950940159478e-05
-2.90439119910106e-05
-4.56370838898744e-05
-2.86752644082008e-05
-3.14105199374734e-05
-1.26100341234751e-05
-3.32490088340307e-05
-3.44025272344995e-05
4.45370367721593e-06
-1.89132669157384e-05
-1.87290929546115e-05
-2.5576711078786e-05
-2.22583169563839e-05
-2.39249198368313e-05
-9.04768714297791e-06
-3.55753811228815e-05
-3.9877189087347e-05
-2.83815749597512e-05
-4.12986271639404e-05
-3.55285402465053e-05
-5.23727836667465e-05
2.23573381608846e-06
-5.17318564393687e-06
-2.98795257929962e-05
-1.70827462111713e-05
-2.34351817444118e-05
-4.29381992305284e-05
-1.68413471897807e-05
-9.45862445691736e-06
-2.55559072724621e-05
-1.3720000593604e-05
-1.233932840491e-05
-2.56229101236606e-05
-1.63613181984375e-05
-7.95835530884736e-06
1.05135110600679e-05
-9.17553661464457e-06
-8.9377268233907e-06
-9.34511087924733e-06
-1.96279422472525e-05
-5.45990449389462e-06
-5.70604125161235e-05
-4.28840384097322e-05
1.32516741981533e-05
-2.65101160938446e-05
-3.21901176984316e-05
-2.58066250518564e-05
-3.03037255881704e-05
-3.2966642106152e-05
-3.07404149911757e-05
-9.62823769200944e-06
-1.00961866095812e-05
-4.13879580553859e-06
-3.22515601758131e-05
-2.62894829371782e-05
-2.44647686113483e-05
-3.60245425820833e-05
-1.8971581632331e-05
-1.85749255053151e-05
-3.36419471744129e-05
-2.53326717233004e-05
-2.93565503035358e-05
-1.91098616246612e-05
-9.55827835564036e-06
-2.54952334287623e-05
-1.98570958927261e-05
3.58380068741019e-06
-2.4169442532632e-05
-1.22474264272296e-05
-3.23161437676006e-05
-9.5347504412539e-06
-2.50269122538539e-05
-3.56677536726681e-05
-3.08203396601855e-05
-6.38737513743971e-06
-1.42076094329322e-05
-1.09960810014904e-05
-2.13738613772694e-05
-2.47001800326783e-05
-3.04462429054154e-05
-3.94883574660955e-05
-1.63026055477126e-05
-2.43638374972703e-05
-1.45993822113149e-05
-3.48307859177917e-05
-3.70557658548246e-05
-7.60619270227193e-06
-2.9364193738254e-05
-3.24453723814886e-05
-2.42607980854716e-05
-4.29946932150685e-05
7.98905003165556e-06
-9.01567266895049e-06
-1.64286142587531e-05
-1.66219490588791e-05
-1.69488473785992e-05
1.62118183907767e-06
-1.07483093604644e-05
-5.40568812054232e-06
-2.17684045041961e-05
-2.77808810686466e-05
-4.79388238384011e-05
-3.27267557284285e-05
-2.18812575528804e-05
-3.96364790352993e-05
-1.07263951465709e-05
-2.02180810800474e-05
-2.21122037430341e-05
-3.90322858614023e-05
-3.48045097231611e-05
-7.16722748740582e-06
-8.76097197902881e-06
-2.66622013845844e-05
-1.15028731512736e-05
-1.90975308668252e-05
-3.26622351822845e-05
-1.78835878782726e-05
-2.14936575900255e-05
-1.04433420491602e-05
-2.20379590759573e-05
-1.47582126249927e-05
-2.13321109871362e-05
-6.81168178579401e-06
9.99345043316943e-06
-1.21537669059114e-05
-6.59828732137802e-06
-1.30350553927263e-05
-2.91392586818166e-05
-1.53439966577516e-05
-1.37914362828899e-05
-3.23864531562306e-05
-4.7720762634689e-05
-2.12924528162343e-05
-2.84851825931961e-05
-2.88206224506143e-05
-2.03100701237958e-05
-1.56667646390073e-05
-4.00195783222603e-05
-1.71455533404715e-05
-1.09912885201232e-05
-1.80043192135736e-05
-1.20000441264163e-05
-2.52317459523437e-05
-2.74309457205647e-05
-3.55828688293668e-05
-2.76892495129281e-05
-2.65990372318962e-05
-2.24431011060746e-05
-3.60743293800803e-05
-1.09675797538532e-05
-3.03015753363705e-05
-3.23905206948342e-05
-1.85326406786417e-05
-9.97930429956654e-06
-2.69720180191647e-05
-2.00603377714779e-05
-2.66640415240612e-05
-8.15642631955197e-06
-3.41089918285811e-05
-2.13410292132324e-05
-3.34576660740243e-05
-1.2672022217002e-05
-2.19659237032788e-05
-1.20344225028028e-05
-1.96895185467818e-05
-2.39915053524007e-05
-3.29816097820699e-05
-1.45981086916977e-06
-2.94324389512557e-05
-1.62860124633345e-05
-2.51019602055674e-05
-4.84520756378815e-05
-2.52468195512767e-05
-3.5818385595693e-05
-2.81141084464873e-05
-8.40069519029572e-06
-1.04322631718774e-05
-3.61650946468513e-05
-1.81810854163423e-06
-3.02280638796683e-05
-4.01953466041583e-05
-3.51815761748583e-05
-2.99450800733214e-05
-1.63460359495623e-05
-3.48332393913744e-05
-3.70108093654062e-05
-1.20050154423713e-05
-3.23924440983817e-05
-8.78162629116166e-06
-1.09116576381833e-05
-2.39638609791268e-05
-2.17538719310498e-05
-2.67627768235035e-05
-1.8559943283265e-05
-6.0920442692499e-06
-1.34690781681493e-05
-1.69590322679008e-05
1.10350038357502e-05
-4.07936499016397e-05
-2.77011741577844e-05
-6.56546327227829e-06
6.77304903915481e-07
-2.43909800276148e-05
7.24129464522365e-07
-2.51998505994364e-05
-4.59736490661499e-05
-1.29172439094884e-05
-2.46258404790801e-05
-2.75538840115372e-05
-1.69766063756522e-05
-4.17641424719925e-05
3.53187417318407e-06
-1.61157038427411e-05
-2.71399066529158e-05
-6.01703692488572e-06
-4.48508589174933e-05
-1.76161798923585e-05
-2.9480451734156e-05
-2.35168422645377e-05
-8.49163669735379e-06
-2.65459399180885e-05
-7.90610995682741e-06
-1.44614340260667e-05
-1.17344624595034e-05
-1.41570390865535e-05
-6.79479043197155e-06
-3.96971323205238e-05
-2.49304871167011e-05
-5.00362654464766e-05
-2.15645196111113e-05
-3.78124774172794e-05
-1.585643861489e-05
-1.02113288658594e-05
-2.27582098937805e-05
-2.46074017737559e-05
-3.01751024703182e-05
-1.07459387976664e-05
-2.22959746261159e-05
-1.17959946202938e-05
-5.10439029259573e-05
-3.22005322253315e-05
-2.22728118083925e-05
-1.48716046907445e-05
-4.64872277158226e-05
-2.06695001815491e-05
-1.13342970211369e-05
-9.18541067058108e-06
-2.60743708649682e-05
-2.95462600259782e-05
-2.94542276869701e-05
-6.31015135524813e-06
-3.48879217172538e-05
-3.745318289211e-05
-8.98563494046188e-06
-3.68563048945242e-05
-1.90262792627818e-05
-2.55942114894113e-05
-2.00865116262196e-05
-2.1059224901383e-05
-1.09158727797215e-05
-3.3474564312263e-05
-1.29934991214943e-05
2.86940403295593e-06
-2.07625681163131e-05
-4.30708288926363e-05
2.88695210757529e-06
-2.76008173923824e-05
-2.38359726216403e-05
-3.76859881868482e-05
-4.38111924008888e-05
1.2109043618424e-05
-1.44120371703555e-05
-7.19027277286716e-06
6.84004671822179e-06
-2.02263414243606e-05
8.12621599796505e-07
-8.59157212578754e-06
-2.42516363821109e-05
1.44580971524936e-05
-4.25551215121032e-05
-2.07894320887017e-05
-2.66434344084841e-05
-2.95177700616497e-05
-1.76043972363748e-05
-1.13971240799192e-05
-1.0177314520778e-05
-1.39457745140501e-05
-3.87622577675588e-05
-2.84484476517384e-05
-1.07033210685052e-05
-1.78571421782955e-05
-2.4235780715934e-05
-2.56112441188767e-05
-2.82467195290332e-05
-2.8962585107e-06
-1.30836358072902e-05
1.04229263998408e-05
-1.60925049451838e-05
-3.92339310638062e-05
-1.42081744033889e-06
-2.56039984625064e-05
-3.22810466858526e-05
-2.73763743463155e-06
-1.2128140886193e-05
-3.60527222306183e-06
-1.60469227029354e-05
-7.16620168799633e-06
-2.71265260008249e-05
-1.64734889124081e-05
-3.64011435063315e-05
-1.05021255004128e-05
-1.62723476670563e-05
-1.57242875891927e-05
-1.43962364465116e-05
-2.71529000601271e-05
-3.34993856319823e-05
-1.01541860326678e-05
-4.14358149967462e-05
-2.114020594481e-05
-3.59308523273377e-07
-2.9185793548015e-05
-2.30947597527048e-05
-1.79205178543487e-05
-2.33609332721065e-05
-2.0348353639873e-05
-3.97446706526882e-05
-4.08073981434359e-05
-3.01374375307697e-05
-3.85002474114561e-05
-9.92601091111984e-06
-8.43261751158942e-06
-8.41528176135353e-06
-2.48409062937216e-05
-4.83543239204862e-06
-2.57634496539855e-05
-1.28191454980807e-05
-3.07021211068843e-05
-1.58875441108721e-05
-1.75602379303781e-05
-3.64029193694508e-05
-3.06039988670968e-05
-5.13613744908004e-05
-2.1117091794008e-05
-5.54823503287895e-06
-1.12401910555427e-05
-3.00288253049036e-05
-1.81442431732756e-06
-8.25005365466571e-06
-2.15663046932121e-05
-4.31748171110634e-05
-1.04067295665199e-05
-2.02802626890702e-05
-1.56409612660189e-05
-4.9257632648671e-05
-2.93773269995092e-06
-1.64566468772182e-05
-1.42327600022925e-05
-6.81517748376678e-06
-2.09586265721762e-05
-2.4801831805394e-05
-3.95399274770422e-05
-3.17366222366518e-05
-3.16634660225508e-05
-2.11050206473415e-05
-1.59855920157583e-05
-2.35551369693652e-05
-5.33808653786339e-06
-1.02686712234523e-05
-2.97648968083095e-05
-1.71974021385709e-05
-3.8275714421889e-05
-2.16254878766703e-05
-2.9459202251011e-05
-1.07131023289477e-05
-1.80123811576497e-05
-3.05207468527699e-05
-1.35384600278631e-05
-2.43077908733635e-05
-1.89198457378924e-05
-4.79682649533064e-05
-3.69480072448916e-05
-2.67751100113061e-05
-9.89936029389406e-06
-1.84112576029053e-05
-1.868704026429e-05
-1.68000987314435e-05
-1.75122144142053e-06
-4.01537847614642e-05
-2.13106741453219e-05
-1.41854920374222e-05
-2.53542064428726e-05
-4.61936229616077e-06
-1.35819802591693e-05
-4.72776895661009e-05
-2.54803404530235e-05
-4.26878186708454e-05
-1.49081685387502e-05
-1.52792782267522e-05
-1.59215804318625e-05
-3.48013207634904e-05
5.34171746013273e-06
-1.15641626481882e-05
-1.52665197595657e-05
-3.08427105179505e-05
-3.77941809907243e-05
-2.7628789312835e-05
-3.54160753484185e-05
-1.40612532265676e-05
-3.50877979310418e-05
-3.09022554899507e-05
-2.19699952754316e-05
-2.51548583330893e-05
-2.26588532794168e-05
-1.89515568250188e-05
-2.11085080436053e-05
-1.28783084616053e-05
-2.98385104135595e-05
-2.10961489674284e-05
-9.56238651764262e-06
-1.20470795234378e-05
-8.78767145353816e-06
-2.72460196126654e-05
-1.47593804123276e-05
-3.02421409024618e-05
-2.25482985632138e-05
-1.47637630371731e-05
-3.07626048333603e-05
-1.92315401548835e-05
-9.47609713326382e-06
-2.14865472354029e-05
-4.32696986864079e-06
-1.05657725255145e-05
-2.61692859971334e-05
-1.09338592578121e-05
-2.60064586611623e-05
-1.03011841507868e-05
-1.71541091989768e-05
-2.2342652106925e-05
-2.7432320391118e-05
-7.65543464108759e-06
-2.59622641192036e-05
-5.43939732029751e-06
-1.29386464992169e-05
-3.12243612538798e-05
5.52681350187859e-06
-3.53187994831297e-05
-3.93202728909414e-05
-3.42888369179172e-05
-3.93956851184613e-05
-1.53759078828189e-05
-1.90098702870838e-05
-3.74935524712468e-05
1.8408971096543e-05
-1.74038502824221e-05
-2.8229415602992e-05
-2.95077456988675e-06
-6.90994238946501e-06
6.43864234906738e-06
-1.12826260343112e-05
-3.5848956147422e-05
-2.58193908484148e-05
-2.19071222822838e-05
-4.67631195874121e-05
-2.43647124688683e-05
-1.09612367983982e-05
1.13684002396319e-05
-1.70019783256813e-05
-2.50397718822262e-05
-1.77131609400869e-05
-2.83421597714095e-05
-2.09044313015126e-05
1.87336147862848e-06
-1.42834599561589e-05
-9.19459400126019e-06
-1.06071557918068e-05
-1.86581204480577e-05
-1.38145282666336e-05
8.72038521473189e-06
-1.47757796803247e-05
-3.06169545265746e-05
-9.852866297004e-06
-1.76262648666115e-05
-3.15219819714408e-05
-1.44009981970889e-05
-8.83774966829527e-06
-5.88337301890708e-06
-1.61395222587652e-05
-4.57952441174992e-05
-3.07698558970275e-05
-3.91528591335675e-05
-2.8787158714124e-05
-6.0023724158921e-06
-2.8839029198475e-05
-2.86368494501224e-05
-1.97110829780355e-05
1.78638391554474e-05
-4.86973906033121e-05
-1.77553257121125e-05
-2.62083910319638e-05
-3.7236870054067e-05
-1.62653690333965e-05
-3.62227507484092e-05
1.87076227599233e-05
-2.83132624268255e-05
-2.57068100774709e-05
-4.06535357292949e-05
-2.75258952553727e-05
-1.86568353121412e-05
-4.97192109594956e-06
-3.38429847106976e-05
4.82164804660045e-07
-2.46450114641653e-05
-3.06582106714019e-05
-1.71257354026591e-05
-3.05378308520453e-05
-1.59070929875552e-05
-1.87353378363586e-05
-1.03209287186685e-05
-3.31557176102126e-05
-4.95487745942302e-06
-9.36983886639759e-06
-2.38348134859206e-05
-3.24773161743249e-05
-1.26495852816162e-05
-1.90672660097139e-05
-2.80375414602589e-05
-1.6180206899652e-05
-3.59585635987102e-05
-3.85562049165432e-05
-6.47454164194854e-07
-3.15033146288316e-05
-2.11581619951016e-05
-1.67048161787689e-05
7.2739818820794e-08
6.92409263160274e-06
-1.80140852062157e-05
2.61886943035543e-07
-2.74311804544214e-05
-2.13846633533076e-05
-2.24256661633346e-05
-2.53128368136686e-05
-1.52242252691998e-05
-1.54833279685901e-05
-1.55409503604747e-05
-2.25032665803358e-05
-2.94798757362571e-05
-2.47833459921893e-05
-1.55878247114727e-05
-1.00562513651673e-05
6.63497710237526e-07
-2.08060893161998e-05
-2.13175084309693e-05
-1.59512279221294e-05
-2.88678197187174e-05
-1.57799436394859e-05
-2.41503292980767e-05
-1.78799274208188e-05
9.81730042045722e-06
-1.24288562566904e-05
-1.67516890128388e-05
-2.12641032204842e-05
-2.05942343785963e-05
-2.3713860457065e-05
-2.71635193127459e-05
-2.8690629762706e-05
-1.69471745884755e-05
-5.45121311169235e-06
-1.33959063242814e-05
-1.42579369088663e-05
-2.99521059534625e-05
-2.10447307457855e-05
-3.03525502638548e-05
-4.00306463323043e-05
-9.00805826176819e-06
-2.41293223260817e-05
-2.3996683703924e-05
-7.84087013554702e-06
-1.17477994683128e-05
-2.63925410512683e-05
-3.02904180143934e-05
-2.17330540879515e-05
-2.19715709882806e-05
-2.51735344493692e-05
-8.83983260032662e-06
-1.93469323840562e-05
-2.07317382428278e-05
-3.85991820039854e-05
-3.40686165884583e-05
-1.0624842298224e-05
-8.42998454441926e-06
-7.1277673670725e-06
-1.09503766273779e-05
-2.15876505654068e-05
-1.24687312551713e-05
-1.09873854503111e-05
-2.07580707407527e-05
-3.82447383069634e-05
-2.30475667049116e-05
-5.38320781397351e-06
-2.00567344151967e-05
-2.09560613126272e-05
-3.49801909031212e-05
-7.98031320531373e-06
-5.33298102600457e-06
-2.7846731776069e-06
-2.78732883841685e-05
-1.58586940273768e-05
-1.51273333856568e-05
-1.32882985787668e-05
-2.95171452731479e-05
-1.23133283782279e-05
-2.41468879021134e-05
-1.34612718989291e-05
3.38889229739247e-06
1.84608270671139e-05
-4.67710515661239e-06
-1.55882775657966e-05
-1.91607425130647e-05
-2.28650137155301e-05
-3.91553288576486e-05
-4.4508434431123e-05
-2.78836536274716e-05
-3.83532536730172e-05
-3.2068427491754e-05
-1.52534949198885e-05
-3.5419644221523e-05
-6.38604955772841e-06
-1.88715059334069e-05
-1.55226716523538e-05
-2.2039701418117e-05
-2.59395379413805e-05
1.29747031190439e-05
-1.69584693742544e-05
-1.48913768773531e-05
-1.74278810760601e-05
-2.07958664291645e-05
-1.11594068716826e-05
-2.65328163573448e-05
-3.65623117468977e-05
-9.92034311516632e-06
-4.15738699641936e-06
-1.45917433152861e-05
-2.21571622255321e-05
-2.11587692842004e-05
-1.9952247598447e-05
-2.65887717584275e-05
-2.08502238794663e-05
-3.60652793106048e-05
-2.85674389542017e-05
-2.17537053763857e-05
-4.74297299247712e-05
-4.81720563834764e-06
-2.99143917740832e-05
-3.1915635043292e-05
-2.2726443362405e-05
-2.782249741847e-05
-1.45735383469294e-05
-1.99032382356164e-05
-2.7172678468615e-05
-1.59339644476535e-05
-1.22780873839064e-05
-2.5842220149107e-05
7.63455807423403e-06
-3.43658249956543e-05
-1.78877814544272e-05
-5.4544687576753e-05
-1.64897772424576e-05
3.26851725432948e-06
-2.15112701521207e-05
-2.3761706915885e-05
-2.21469477749793e-05
-3.1560739049955e-05
-2.59915270426688e-05
-3.57425025236233e-05
-4.34271339197259e-05
-2.75173405519364e-05
3.13971849365667e-06
-1.33155752485351e-05
-2.95548218086714e-05
-2.76373102908152e-05
-1.83612860073899e-05
-1.53696983778622e-05
-1.00657463057705e-05
-9.51894496125289e-06
-2.61418801600608e-05
-1.287866997284e-05
-2.68386921767694e-05
-2.84136378684831e-05
-2.69450855202661e-05
1.78859130109262e-05
-7.36992077235392e-06
-2.33082314415509e-05
-1.25173787009065e-05
-6.78892130864297e-06
-5.66532055568341e-06
-2.17014396511278e-06
-3.08899240784669e-05
-4.50855478710025e-05
-2.28228049783027e-05
-1.20194864732351e-05
-2.75185541346062e-05
-2.26831174479345e-05
-2.3536846967457e-05
-1.24328691970192e-05
-3.77266779842066e-05
-4.25333715120093e-05
-2.11242525117945e-05
-1.05307710268197e-05
-1.43495755962961e-05
-5.72080839393715e-06
9.12309651570399e-07
-2.34829632634724e-05
-2.72084547457955e-06
-1.77228135884885e-05
-1.09022997537509e-05
-3.5149916924361e-05
-2.40822533571304e-05
-2.11887593747635e-05
-3.16658857730126e-05
-1.87763109798561e-05
-1.81169090663026e-05
-6.40610980382901e-06
-1.60380771478666e-05
-2.08955254927845e-05
7.29317467638162e-06
-4.411735655182e-06
-3.45315939136284e-05
-8.67786409366636e-06
-2.3317341497675e-05
-3.10037624061168e-05
-1.24405976059255e-05
-2.24561334863916e-05
-1.0466603337098e-05
-3.57016275844375e-05
-3.41457888820728e-05
-4.42475634333607e-05
-2.47435842869958e-05
7.86485013906474e-07
-2.44521164080024e-05
-1.34498055291613e-05
