# Supplementary material for: Research on computational propagation and identification of mine microseismic signals based on deep learning
Source: PLoS One. 2025 Oct 22;20(10):e0334641. doi: 10.1371/journal.pone.0334641 (PMC12543183; doi:10.1371/journal.pone.0334641)
Supplement: S2 Data — (ZIP) [file pone.0334641.s002.zip › 000100500001890.xlsx_0.txt_24.txt.txt]

-2.56336861380526e-05
-7.92865046180603e-06
-2.76288550094702e-05
-1.34669397606413e-05
-2.06155358784707e-05
-3.50052959855586e-06
-1.2828883002707e-05
-1.74791425520788e-05
-5.75165566052053e-07
-2.75859502719896e-05
-3.64022630956005e-05
-1.82062053111048e-05
-2.68243652831788e-05
-2.32441294219355e-05
-1.64030657096633e-05
-2.2465080208462e-05
-6.56488403695999e-06
-3.35712466598638e-05
-1.20226468533526e-05
-2.03872050207518e-05
-5.39450813137684e-06
-3.22083777164734e-05
-2.58321429352637e-05
-9.25471338197291e-06
-3.10636743295811e-05
-9.60138571787603e-06
-1.58072322952307e-06
-1.92964500245918e-05
-4.0548186543634e-06
-2.73336312371983e-05
-2.9394193457515e-05
-2.84061785814755e-05
-2.27229044177672e-05
-1.11360439815061e-05
-3.23436684450389e-05
-1.38916745722136e-05
3.24162874686399e-06
-1.83896018305108e-05
-1.73447365326118e-05
-1.41209192550154e-05
1.01696465818159e-05
-2.5957911060212e-05
-1.94367172759863e-05
-7.19880623484054e-06
1.85082417904644e-05
-2.73914074211833e-05
-1.3983615056183e-05
6.02982233398585e-07
-4.66159019165213e-05
-2.35358546824592e-05
-3.02909306353927e-05
-2.27199735251599e-05
-9.66524076025567e-06
-4.38628151607363e-05
-4.54339569477616e-05
-1.75833930197297e-05
-8.09077781081455e-06
-9.04804378836981e-06
-9.9506215414894e-06
-2.81969569645234e-05
-3.75404553297309e-05
-1.14615750084165e-05
-1.34343841420169e-05
4.36165931360775e-07
-2.7935562268215e-05
-4.81505416028183e-05
-1.38475177631745e-05
-9.52560166814259e-06
-1.87752038389996e-05
-4.10122176787514e-05
-1.98568220895422e-05
-5.19307848252456e-06
-1.88379714692992e-05
-3.57192548533996e-05
-3.63238972264931e-06
-4.19339372375451e-07
-5.75619392730476e-06
-3.81905537712537e-06
-1.479355409716e-05
-2.07300504950665e-06
-2.15874725230165e-05
-2.48932381729417e-05
-2.71084904097371e-06
-3.16412750712543e-05
-1.36795848353289e-05
-2.36971981915803e-05
-1.42328437026616e-05
-4.13192416900876e-05
-2.40669407696453e-05
-1.861056548481e-05
-4.40767086523526e-06
-1.87512019117435e-05
-2.45555271207212e-05
-2.83866083929091e-05
-3.4442833018393e-05
-1.01829857379037e-05
-2.13491960091682e-05
-2.11977051655706e-05
-1.42646215205775e-05
-2.74799452642903e-05
-1.73522845027044e-05
-7.56822922848504e-06
-5.7229491065987e-06
-1.52569485565133e-05
6.69174200461143e-06
-1.8822975894783e-05
-2.5761105397957e-05
-2.54691158754829e-05
-2.00996684039052e-05
-4.16382270183902e-05
-2.83584187374184e-05
-7.13942886560182e-06
-2.41804872561661e-05
-7.35712056709162e-06
-3.179683907315e-05
-6.33495956416084e-06
-2.76107308961851e-05
-2.57708813526403e-05
-2.81471463055111e-05
-1.04671483487806e-05
-1.48608903962578e-05
-1.64195731226541e-05
-1.77922715927369e-05
-1.44785393454652e-05
-9.13792893953432e-06
-4.1950962966743e-05
-3.16810473140718e-05
-3.20324610266845e-05
-2.29985299762454e-06
-2.18557036730275e-05
-1.12469366903017e-05
-1.29789148387312e-05
-2.51419131649313e-05
-4.73578495588987e-05
-2.00987869416136e-05
-2.49534917602423e-05
-1.56508664535083e-05
-3.65479228739707e-05
2.43464632027883e-05
-2.56267595822573e-05
-1.9028147152112e-05
-2.96019665313977e-05
-2.27641737281153e-05
-1.58257003048979e-05
-5.38114481921384e-05
-2.83326053088268e-05
-1.31742573430546e-05
-4.41886384877472e-06
-7.29215914188068e-06
-1.74114725124398e-05
-1.77757574387769e-05
-1.5591639888352e-05
-2.19920118734533e-05
-3.28800050208139e-05
-4.08754833117525e-05
-1.79437887943557e-05
-2.4044397081566e-05
-2.88156683391489e-05
-2.26088877412485e-05
-2.87849075879618e-05
-9.74055881797264e-06
-1.22411822693032e-05
-1.8925050935558e-05
-1.71230461447556e-05
-1.58232589462736e-05
-2.65312369834424e-05
-1.64769603847921e-05
-5.89157390980211e-06
-2.1116093326794e-05
-2.6246667152207e-05
-2.56839441544975e-05
-1.16467045484044e-05
-2.11671499526102e-05
-2.5868849194307e-05
-2.64115873763332e-05
-2.88429076631741e-05
-4.2436321412645e-05
-1.94770834293095e-05
-2.27107406322275e-05
-2.43097912220381e-05
-6.72798534368613e-06
-3.45588295817097e-05
-2.34578280144663e-05
-2.73835915817559e-05
-7.68193809893706e-06
-4.06844353210246e-05
-1.22833206430283e-05
-2.37044722174098e-05
-4.43006721588421e-05
-9.49237284918477e-06
-2.49395122757588e-05
-2.41641346373799e-05
-1.35229742338041e-05
-4.7547099578951e-06
-2.54955306584413e-05
-2.26997717279683e-05
-1.68988205623676e-05
-2.38023489148097e-05
-3.21204065382022e-05
-3.50845917234843e-05
-2.66505144803509e-05
-1.34696186042493e-05
-2.30288177872709e-05
-3.24732487281589e-05
-9.9957052406114e-06
-2.5536042375477e-05
9.6204964078452e-09
-1.76172693212315e-05
-4.40624828465548e-05
-1.77448939074188e-05
-2.43504498255666e-05
-4.64263679867181e-05
-2.93105851841856e-05
-3.20464679956741e-05
-1.7192763611691e-05
4.79609842610605e-06
-1.87319074789695e-06
-3.03517066893624e-05
-2.89199570762294e-05
-1.90730538974885e-05
-2.26655822290278e-05
1.15863709167045e-05
-3.18707817649633e-06
-2.96848555137978e-05
-1.83476323795982e-05
-3.81435789870216e-05
-3.51345193652197e-05
-1.3770707691475e-05
-1.74148447944423e-05
-1.51010264063611e-05
-2.68630670520292e-05
-2.60505179841975e-05
-2.47883353183495e-05
-2.18644501329949e-05
-4.20545991603202e-05
-3.3011614656094e-05
-6.52257940711831e-06
-1.25012710134815e-05
-1.17973736521699e-05
-3.4636836352055e-05
-9.12426811445037e-06
-1.31613509989431e-05
-5.07744413842556e-06
-4.95715848910743e-05
-1.65990393885784e-06
-2.90497905429884e-05
-1.52626221044317e-05
-2.30124118291416e-05
-3.19790749825777e-05
-3.89160936164012e-05
-1.00767333841417e-05
-1.92859121666411e-05
-2.11770702260399e-06
-3.3550710702051e-05
-2.03762342396446e-05
-1.42558572316189e-05
-7.58512865468353e-06
-1.47265067306716e-05
-1.22950334760897e-05
-4.53559748864974e-05
-2.23179630712726e-05
-2.7012012047227e-05
-8.76661667827081e-06
-2.02936232035526e-05
-2.23526784758156e-05
-1.43749655288678e-05
-1.91035843721084e-05
-2.10010900960563e-05
-3.61108526001032e-05
-3.28454509997558e-05
-1.56564373942313e-05
-2.08182631466113e-05
-3.00676648807033e-05
-3.36147207670157e-05
-3.9220325524641e-05
-5.82569842738545e-06
-2.4328776095832e-05
-3.32659595690396e-05
-2.13052384760074e-05
-5.2395568870186e-05
-5.40150376041136e-06
-3.86535115133358e-05
-1.01113521055991e-05
-1.80478699096053e-05
5.64493554750187e-07
-2.04069753646895e-05
-8.77762178159586e-06
-5.31056386844707e-06
-1.50057097886633e-05
-3.10437082119562e-05
-2.61543421431127e-05
-3.26600924206585e-05
-2.23366487465212e-05
-2.96746727881678e-05
-1.77697585352313e-05
-2.73411027241781e-05
-1.45975211473507e-05
-1.34576009203526e-05
-2.03767795603879e-05
-3.71300872562783e-05
-4.77991168935043e-06
-6.50940462375185e-06
-1.90416500980042e-05
-2.3020480312199e-05
-2.00297229998466e-05
-1.7079003141882e-05
-1.48228995512457e-06
-2.79648099688847e-05
-2.64606775904399e-05
-2.17027713440475e-05
-4.55666965243479e-05
-6.09522490195597e-06
-1.54822757946976e-05
-1.18887774100806e-05
-1.06203218508346e-05
-1.8803616127788e-05
-2.01340175880514e-06
4.50594004517445e-06
-1.92832251110272e-05
-1.64278750825153e-05
-1.68168368291533e-05
-6.54077696344863e-06
-1.33816914576927e-05
-2.6362888095947e-05
-3.48585719074216e-05
-2.95129644160315e-05
-2.54580824856971e-05
-3.70244335912236e-06
-2.86305623971052e-05
-2.15740171369024e-05
-1.4410590255479e-05
-8.04441281467525e-06
-3.37891973986952e-05
-2.80984014909977e-05
-1.83196293296684e-05
-2.4817534791363e-05
-1.44140399562998e-05
-1.46409153453374e-05
-2.0835600681812e-05
-8.94448627083427e-06
-2.96732826996517e-06
-1.79321620842784e-05
-1.69413557133873e-05
-9.83110746064272e-06
-4.00277809293986e-05
-2.255078460909e-05
-2.09671489889383e-05
-2.64291778826237e-05
-3.41559035753662e-05
-2.55450879068398e-05
-1.13442975813008e-05
-4.05215042374382e-05
-1.45196002756329e-05
-8.15525118383488e-06
-3.85557121835511e-05
-9.6094810575078e-06
-2.98921611063474e-05
-1.4683459067407e-05
-3.18395515122626e-05
2.97634575712025e-06
-2.0680295335091e-05
7.00084296790095e-07
-1.06312166388786e-05
-3.56081517263078e-07
-1.12979585801428e-05
-1.7966199406364e-05
-2.10862355512855e-05
-2.72948405469482e-05
-2.51597699296356e-05
-3.15437870318076e-05
4.93583549386938e-07
-7.26752019763736e-06
-2.012164516008e-05
-1.37096111478249e-05
-2.72295984160947e-05
-2.25804173239578e-05
-9.6314361421639e-06
-1.21268877032427e-05
-2.72007038170105e-05
9.28133073637268e-06
-6.15910449087671e-06
-4.50393826299884e-05
-9.13044117468001e-06
-1.6451274931492e-05
-2.94133763184198e-05
-3.14491455628659e-05
-2.90717238496074e-05
-1.58784854493119e-05
-2.26246540813146e-05
-1.57863133794171e-05
-3.01085633664298e-05
1.3990073566921e-05
-1.84875413025938e-05
-1.74159302398328e-05
-1.27026969720482e-05
-3.85544648622532e-05
-1.35116135204228e-05
4.74236067047348e-08
-2.07823049567583e-05
-3.46752859666551e-05
-3.9091992057931e-05
-9.77545117819771e-06
-2.03082070935124e-06
-2.04374177463844e-05
-7.61305368801944e-06
-3.14113089718199e-05
-2.8615894898091e-05
-3.1897902428221e-05
-4.18906430555183e-05
-2.23142915297906e-05
-3.15321992561282e-05
1.59319513388403e-06
-3.45199713891947e-06
-2.57603217790967e-05
-2.61830678597111e-05
-1.51017115855592e-05
-1.44830333382073e-05
-2.19568607248649e-05
-1.90416886077025e-05
-3.32646465958201e-05
-3.73897357667861e-05
-1.5671673882162e-05
-3.36405133099216e-05
-4.42065259453719e-05
-1.11531144341753e-05
-4.77556823584336e-05
-3.09084304721761e-05
-2.66141872682875e-05
-1.83004307731684e-05
-2.87397778026811e-05
-2.34332044031314e-05
-1.51511279077896e-05
-2.31556972904304e-05
-1.40303301651312e-05
-3.95071245287991e-05
-1.50078033431339e-05
-2.23990399369969e-06
-6.02765558766597e-05
-2.66851643606897e-05
-3.2352207729756e-05
-4.02549667550313e-05
-7.00552201850322e-06
-2.61679335732694e-05
-2.12144719132568e-05
-8.1467064471446e-06
-2.21964134174804e-05
-1.7617853955063e-05
-2.03804154212104e-05
-9.04578187434069e-06
-2.91387223903208e-05
-6.13556158131456e-06
-1.76938360805118e-05
-2.7439789879267e-05
-3.91918609101395e-05
-2.25888093322105e-05
-2.02109260100566e-05
-3.06188162669453e-05
-2.15211390082325e-05
-1.51530558203089e-05
-3.18510448776119e-05
-2.17593197182323e-05
-1.7456573381299e-05
-1.35324941512973e-05
-1.19240236074195e-05
-2.67100329723706e-05
4.67915666071277e-06
-8.52477857309448e-06
-2.25257519736801e-05
-1.67937821252484e-05
5.97435936062773e-06
-4.19712689743088e-05
-2.44529597965733e-05
-3.37773857233839e-05
-2.56442249316674e-05
-2.93255887789933e-05
-1.87476163757346e-05
-4.43925639401211e-06
-8.76767350121852e-06
-2.71640407895538e-05
-3.05438684851907e-05
-6.53590743173342e-06
-2.71453216873871e-05
-1.53957755995513e-05
-3.33573967792611e-05
-1.82880509778826e-05
-3.82781339102644e-05
1.65004475554918e-06
-1.67713240337646e-05
-6.23401481145856e-06
-2.49340291760151e-05
-7.49537239779437e-07
-4.63887197294999e-05
-1.37686038546825e-05
-2.19935501154644e-05
-1.40086838233609e-05
-3.36860449299218e-05
-1.19431596800118e-05
-1.4915045227587e-05
-3.5984171659915e-05
3.1629214167405e-06
-1.72152910695267e-05
-3.85804206940343e-05
-2.5805566343977e-05
-3.35418677052217e-05
-1.67937611783586e-05
-1.67600076276996e-05
-1.86238458361921e-05
-7.13598338123437e-06
-2.93667497593661e-05
-2.24599861516493e-05
-1.85529770346243e-05
-1.60874975113427e-05
-2.49340572093704e-05
-1.19043016631491e-05
1.35598909770577e-06
-4.00076579880978e-05
-3.54831616648472e-05
-1.09707742182722e-05
-1.90864264346354e-05
-1.61674434546503e-05
-2.29302737270131e-05
-1.86662519553066e-05
-3.92538471695495e-05
-4.16858964929586e-05
-2.48463284901595e-05
-3.01365152871783e-05
-4.2809537352834e-05
-1.94280840833418e-05
-2.19279907620625e-05
-1.32509876664128e-05
-6.90012486505763e-06
-2.20902665292059e-05
-2.97065892518259e-05
-1.08421028640113e-05
-2.61077872534033e-05
-5.30327954666667e-06
-1.93736033870457e-05
-8.02432122551148e-06
-1.49159064371784e-05
-1.54024644253431e-05
-3.68114458254235e-05
-1.70081355462333e-06
-3.23076275695112e-06
-4.13514407010028e-06
-4.43761844154095e-05
-5.27305866471039e-06
-1.12448714515511e-05
-1.9612694605876e-05
-2.49649183933308e-05
-8.59391119243883e-06
-1.66201902964299e-05
-2.53744102949237e-05
4.28570031086787e-06
8.09804149742548e-06
-3.16090640365735e-05
-2.66662982949726e-05
-5.71817472090049e-06
-2.0904146748664e-05
-2.17746976185268e-05
-2.08587386586223e-05
-1.51182158770213e-05
-3.89761981089835e-05
-4.84379259109033e-07
-2.69065338731398e-05
-2.85272292827728e-05
-2.76862584550425e-05
-6.9400741105075e-06
-2.81694566694829e-05
-2.3205162090751e-05
-1.45338658937942e-05
-1.1723084601143e-05
-7.249871393948e-06
-3.37164376975576e-05
-2.62887436435278e-05
-6.67666669208522e-06
-3.18543495244032e-05
-3.3879842652897e-05
-4.56842324332172e-05
-2.55962327866533e-05
-2.88375998929939e-05
-2.67447616206185e-05
-4.32292261043332e-05
-2.65300175739137e-05
-1.65070411328906e-05
-2.62673057667915e-06
3.1889929493747e-06
-2.68867955535003e-05
-1.41463676333203e-05
-5.79301542017395e-06
-3.1369538599614e-05
-4.49594291670983e-05
-2.24365597949069e-05
-1.05036463354978e-05
-2.38049793840601e-05
-4.31000894925455e-05
-2.04741609216033e-05
-7.75261394579364e-06
-1.4255843410222e-05
-4.75715331927527e-05
-3.47514981094414e-05
-2.11416447940619e-05
6.95044675300311e-06
-2.70929928520525e-05
-2.82365754976697e-05
-2.38713004584852e-05
-3.99473414191483e-05
1.60121244726811e-06
2.61060508671068e-06
-1.1899963858004e-05
-1.67291266244835e-05
-1.55491465253999e-05
-5.53560909581983e-06
-3.2731822818403e-05
-8.106547862145e-06
-3.80412510736643e-05
-2.93717614405329e-05
-1.00173475534786e-05
-9.63641331134596e-06
-1.96602806595009e-05
-1.12545628300779e-05
-1.87695531652397e-05
-2.86624811784607e-05
-1.32504395936048e-07
-1.4848341184013e-05
-3.98924341786974e-06
-1.20010364103074e-05
-2.52836967121388e-05
8.36737077177047e-09
-3.61961514769521e-05
-1.40034351821981e-05
-9.47352337399312e-06
-4.04797007740491e-05
-7.17171037338416e-07
-1.50050617666958e-05
-2.36964802564701e-05
-1.70985371412612e-05
-1.70014601646915e-05
-2.71238907932132e-05
-2.11201080215957e-05
-2.0194040827899e-05
-1.40464133438567e-05
-2.84610843183309e-05
-1.63522362350814e-05
-2.04344732098573e-05
4.05190247412996e-06
-2.59076158716067e-05
-2.18809680722357e-05
-1.70894800651902e-05
-2.46184580190486e-05
6.42313772972064e-06
-5.93014376252573e-06
-1.08495369163941e-05
-1.32537485829981e-05
-9.93884532187207e-06
-8.06698371582261e-06
-5.48816265455146e-05
9.80701431143918e-06
-1.28938686248578e-05
-7.1353040161019e-06
-6.29920322188221e-06
-1.14369662527421e-05
-1.94398792350481e-05
-2.09063328522842e-05
-9.76388125680203e-06
-1.84054652132766e-05
-5.06576266193453e-06
-2.73664832033493e-05
-2.44911734267673e-06
-1.61198559838661e-05
-2.42549009991328e-05
-2.66291190813151e-05
-3.8998443887802e-05
-2.66982505188974e-05
-8.25782328573223e-06
-6.81370262002317e-06
-2.3947119766953e-05
-4.23583608471427e-06
-6.80299611219866e-06
-1.60990012558411e-05
-4.25598148946227e-05
-1.94109418526415e-05
-2.49508903510147e-05
-8.91899925147463e-06
-1.78991783618853e-05
-2.61935294764417e-05
-5.4631894886387e-06
-2.87936027485094e-05
-1.54312674506401e-05
-3.17913276930581e-05
-1.94765108660863e-05
7.00625909760975e-08
-2.6473793453984e-05
-3.38194881067297e-05
-2.58110530151048e-05
-1.99660029792252e-05
-1.16250031796967e-05
-3.92951538452469e-05
-2.25977328079289e-05
-1.69168172770254e-05
-3.16099837469015e-05
-2.21750004059605e-05
-1.66350679249496e-06
-1.10277370333982e-05
-1.52541362685538e-05
-2.92064340967723e-05
-1.28792656715112e-05
-3.66881562750111e-05
-3.52210876454971e-05
-1.989836122608e-05
-1.79478128727371e-05
-5.42950228951594e-06
-3.968051648215e-05
-2.54636802426072e-05
-2.45291320999111e-05
-2.90073231464898e-05
3.21943693382846e-07
4.25308167811154e-06
-2.61325670549569e-05
-3.85975481421683e-05
-3.64520220161255e-05
-1.60239198015921e-05
-1.86503864216127e-05
-1.47207508430586e-05
-2.46595217191514e-05
4.07837353300504e-06
-2.84873736684192e-05
-2.87735214120172e-05
-8.15746756795403e-06
-2.16875626154179e-05
-2.94692333209865e-06
-1.85623560495887e-05
-1.16056694268634e-05
-1.24012806004922e-05
-1.26775074659623e-05
-2.76299757510942e-05
-1.53370521421916e-05
-1.01530069716186e-05
-1.45003700340384e-06
-1.60407627259238e-05
-2.24909962893191e-05
-1.40411785485589e-05
-1.86662080403054e-05
-4.07804841444239e-06
-2.98125020392459e-05
-1.69591680331127e-05
-9.05958355443828e-06
-8.2615177977031e-06
-1.27706699395796e-05
-1.59257118015549e-05
-7.92149212550031e-06
-3.5108985182296e-05
-2.66927359874975e-05
-2.27462258466763e-05
-2.15620061869532e-05
-2.52415280668331e-05
-8.24757580008358e-06
-1.27690976457273e-05
-3.9075623620283e-05
-2.00432271897347e-05
-3.47698466610833e-05
-9.90689804236593e-06
-2.82756185692425e-05
-3.50885028499472e-05
-1.55006858589149e-05
-2.3865620099688e-05
5.95126039024995e-07
-4.61286565351211e-05
-2.4683278996697e-05
-2.51045736935056e-05
6.87360388114637e-07
4.75707704095756e-06
-1.29685700892125e-06
-2.32080869322196e-05
-1.147897943437e-05
-1.07250828942474e-05
-2.8529077185962e-05
-1.255779509215e-05
-2.71917269889288e-05
-1.83106307697624e-05
-1.58804949244599e-05
-2.45162637894923e-05
-2.24953031581041e-05
-2.51488329042365e-05
-2.48787183751518e-05
-2.34575499444198e-05
-1.57549794027358e-05
-9.33015248924703e-06
-3.24383311876163e-05
6.90996121296531e-06
-2.70877714171126e-05
-2.20708735542393e-05
-2.2728081761091e-05
6.05618178368522e-07
-2.3834283691357e-05
-2.9929022863303e-05
-2.25644064019858e-05
-5.00823787123278e-06
-1.2051999551917e-05
-1.10789932489498e-05
-3.24298982581027e-05
-2.37207457296755e-05
-2.1667069972833e-05
-5.28316868475211e-05
-8.06357146470227e-06
-1.41721826595648e-05
-2.67625571572367e-05
-1.66748516609588e-05
-2.44959994008402e-05
-2.45161785544246e-05
-3.17379899482481e-05
-1.99807228914638e-06
-3.39950060893643e-05
-2.56211705660678e-05
-1.72876569302008e-05
-4.14102874880215e-05
-6.08456002991763e-06
-3.13996004170358e-05
-1.72953639177195e-05
-6.29130887871549e-06
-3.24163462119926e-05
-2.7158766488828e-05
-3.18128214455859e-05
-1.28717324771354e-05
-3.07713986272358e-05
-3.86601526929614e-05
-5.90161568042178e-06
-2.39504566467814e-05
-3.16635174931405e-05
-3.58175445130734e-05
-1.36541706550044e-05
-2.91636437476567e-05
-2.76782104607835e-05
-2.38456932944428e-05
-1.25149973190132e-05
-2.71678767514136e-05
-2.77960398600007e-05
-2.81818093439049e-05
-2.04458366489677e-05
-2.58235655033128e-05
-1.19300143710588e-06
-1.84821064120893e-05
-5.06421057705499e-06
-1.08797296952565e-05
-1.18687449617712e-05
-1.05130729857236e-05
-1.59157193435186e-05
-1.27901479971633e-06
-1.37993183998699e-05
-2.84304386985303e-05
-2.74658479135627e-05
-3.10291270218757e-05
-2.23330376391417e-05
-1.99713057999556e-05
-1.49162561394157e-05
-1.28757114466972e-05
-1.87708459753433e-05
-1.93322505008988e-05
-2.51727435316687e-05
3.72870488583776e-06
-4.17814949600708e-05
-1.51417002822257e-05
-4.87770508031807e-05
-1.30328029747093e-05
-1.17653300931912e-05
-1.4279954177695e-05
-3.07313149648841e-06
-2.73861337338411e-05
-3.17809063670597e-05
-4.31534129538182e-05
-2.33846587685947e-05
7.62227743493505e-07
-2.60617311711125e-05
-1.20398315246721e-05
-2.91174305379371e-05
-2.13171674323607e-05
-2.54797719751902e-05
-2.36668269994342e-05
-3.50754306375385e-05
-1.10464243421749e-05
-2.03922869204445e-05
-3.36259204819212e-05
-2.28094443911391e-06
-1.82527308861037e-05
-1.87130807042734e-05
-3.06244478953955e-05
-3.20002529514893e-05
-2.976017979678e-05
-2.56412171708247e-05
-3.08739370358974e-05
-1.61156724376071e-05
-2.20444245209528e-05
-1.41347401781859e-05
-8.79632356680272e-06
1.05824797119033e-07
-6.1111936716505e-06
-7.14060406298987e-06
-4.49021634049445e-06
-3.49287777155737e-05
-2.52766770700187e-05
-8.03330681275494e-06
-4.42281840783317e-05
-1.67895743799369e-05
-2.11486255271837e-05
-1.55505866501234e-05
-9.53557466184291e-06
-3.86484580241653e-05
-3.70452891297333e-05
-2.19793231967083e-05
-9.03936029553419e-06
-2.08278292392167e-05
-3.05840876004357e-05
-3.14745578410827e-05
-1.96152877863353e-05
-3.10940010153018e-05
-2.75691171498281e-05
-1.62800943740004e-05
-7.64429613820576e-06
-2.47481536488042e-05
-1.50767333801147e-05
-1.07650030484478e-05
-5.19480095791004e-06
-1.32697726194057e-05
-3.3023435039306e-05
-2.00925710369111e-05
-1.88348369229011e-05
-2.09616972576475e-05
-3.29388355188202e-05
-1.20297917833706e-05
-1.17725986395137e-05
-9.50464120707632e-06
-2.41639817613067e-05
-2.32013145900726e-05
-2.33916530247851e-05
-3.67386405047583e-05
-2.92856395818799e-05
-3.0259621210239e-05
-1.27546476741654e-05
-9.95078412712264e-06
-1.10515572257971e-05
-2.61418572839888e-05
-6.57936877484247e-08
-1.64530718486812e-05
-8.95500624162663e-06
-2.63056950393229e-06
-3.38325546787508e-05
-2.07587141276976e-05
-8.24918337165851e-06
-6.29646338350773e-06
-2.48367090013337e-05
-1.36621390615395e-05
-9.45842880002411e-06
1.31470971463208e-06
-3.84129116739795e-05
-1.82923927454665e-05
-2.80033640308624e-05
-1.54587907359237e-05
-1.41607347165218e-05
-1.94191232534487e-05
-3.68736353226574e-05
-1.1368185120902e-05
-3.92842001568194e-05
-1.291328601599e-05
-9.07128551046947e-07
-4.20341336253532e-05
-1.91832556319243e-05
-3.4164098028607e-05
-1.21270742321578e-05
-2.05237242415895e-05
-2.75875304776382e-05
-2.66815595079499e-05
-2.180095686814e-05
-3.16484828603082e-05
-1.83321800534737e-05
1.35254739508563e-05
-3.23782130367118e-05
1.04771452889335e-05
-4.53661773929201e-05
-1.00775307998551e-05
-4.48441902987158e-05
-2.57193919816806e-05
-2.66671790460684e-05
-3.26300478848764e-05
-2.90012533524046e-05
-3.47282470157071e-05
-4.91686933807189e-05
-2.36083679089849e-05
-1.78479616465963e-05
-4.66494687000222e-06
-2.4339604149199e-05
-2.56987178668771e-05
-4.99095874944128e-05
-1.44944386291821e-05
-1.22991197794276e-05
-1.29858210310136e-05
-1.42261319720114e-05
-1.24610955386986e-05
-2.88780383394984e-05
-2.63570246629898e-05
-2.93429860699233e-05
-2.89620448053069e-05
-3.83083596671623e-05
-3.05849834421446e-05
-3.21178805776044e-05
-2.76724309542669e-05
-2.32573971558013e-05
-1.07640368716559e-05
-1.54531810358716e-05
-1.67459113773182e-05
-7.05776920341833e-06
-3.5838134359028e-05
-1.82954302889011e-05
-1.65471247135694e-05
-2.52791971589761e-05
6.09616566030961e-06
-2.34191880554696e-05
-2.21529481838743e-05
-2.2580514802646e-05
-2.43136966884997e-05
-1.7157279157757e-05
-2.22158410968074e-05
-1.69748555601246e-05
-2.61342571567799e-05
-3.30672657662239e-06
-1.11721575286447e-06
-2.05602980908565e-05
-1.24656153771254e-05
-1.9796300765409e-05
-7.65565333214945e-06
-2.16300111857695e-05
-1.85534366451098e-05
-3.70462268464574e-05
-1.53787481142208e-05
-1.41844631140272e-05
-2.81495149262375e-05
-2.22304743377122e-05
-1.19658657030336e-05
-3.26763147009742e-05
-1.41387265645259e-05
4.50881501267418e-06
-1.16921539168514e-05
-2.3820906067496e-05
-3.29656696015406e-05
1.1505872789002e-05
-2.73484760140156e-05
-2.09837547217191e-05
-2.57891863126532e-05
-5.40036317922391e-06
-6.89473178714396e-06
-1.90974711798683e-05
-1.07530518061696e-05
-2.07737562979825e-05
-2.56073402773223e-05
-1.70645723015026e-05
-1.73385020359379e-05
9.25597721513183e-06
-1.94007313079864e-05
-2.20869396467857e-05
-3.8832838218358e-05
-2.96189902087272e-05
-3.46894929482397e-05
-5.44859365874076e-05
-2.96284092644737e-05
-4.43303766003605e-06
-4.20523191753551e-05
-3.402869593532e-05
-2.58029921465734e-05
-1.27991117013923e-05
-2.98673504059544e-05
-3.78993759164771e-06
-6.32864226252761e-06
-1.39166248154247e-05
-4.00401576603822e-05
-1.08459001312428e-05
-2.3008536275977e-05
-5.1482463004091e-05
-4.05461721112413e-05
-3.12999238544301e-05
-1.25314181943499e-05
-1.45692518187936e-05
-3.06287904742313e-05
-1.51359682834022e-05
-2.54077824453883e-05
-3.07455132319969e-05
-2.48014175437904e-05
-3.70356069494511e-05
-1.79768572978431e-05
-3.25844056033739e-05
-5.44412553198419e-06
-2.48792302192565e-06
-2.94575896341655e-05
-1.5807674766508e-05
-1.42177729332002e-05
-3.3423424075909e-05
-2.40704977000059e-05
1.0268297666243e-05
-1.62255558418639e-05
-2.1473294336215e-05
-2.73626264916783e-05
-2.87996031898653e-05
-2.01212106642579e-05
-5.59337216668593e-06
-2.55749897732092e-05
-3.99940701900918e-07
-2.71489330027518e-05
-2.86741669098421e-05
-1.274368710917e-06
-2.16087654400242e-05
-3.3220191860218e-05
-2.03634270133167e-05
-3.20078584338556e-05
-4.5837837239837e-06
-9.94813064227628e-06
-2.83996944892041e-05
-1.82908521940029e-05
-3.30578450962577e-05
-1.33188207700791e-05
2.77781391428314e-06
-9.69973979570464e-06
-5.32149016484842e-05
-2.46400096577819e-05
-3.03328547162373e-05
-2.88993805117e-05
-1.87234663913593e-05
-1.42895692184745e-05
-2.96200545402545e-05
5.32756504416972e-07
-2.58370669143167e-05
-3.510276097409e-05
-2.67516402005773e-05
-3.32683141871601e-05
-2.6639334294625e-05
-1.68944899784719e-05
-3.2805904175575e-05
-1.68495862557619e-05
-1.00112704343233e-05
-2.00978747245892e-05
-1.85701252697386e-05
-1.23770866915516e-05
-2.37084134475765e-05
-2.73966546114807e-05
-4.80910222642757e-05
-3.52347066576669e-05
-3.51392150965725e-05
-1.26275731778528e-05
-4.05489065943568e-05
-1.44948377830618e-05
-2.01101888876806e-05
-2.9147715952563e-05
-2.98266141422571e-05
-3.10029478125548e-05
-2.35697312271047e-05
-2.01889948528316e-05
-1.63102200426638e-05
-3.10679440398525e-05
-2.3178596620709e-05
-1.63439967194123e-05
-3.78102812861747e-05
-1.943833719264e-05
-1.8189083088565e-05
-5.41027049028056e-06
-1.84240813811878e-05
-6.74973965085503e-06
-2.65874529000659e-05
-2.22599059517342e-05
-3.40143493855398e-06
-2.16812821932801e-05
3.95988523201684e-06
-1.87173252564256e-05
-8.97628504528925e-06
-4.04134052485284e-05
-2.52977845582887e-05
-3.71617430430988e-05
-2.93140923213974e-05
-2.45915243575875e-05
-2.04530690980576e-05
-1.18526804041312e-05
-2.86540494242208e-05
-2.92905657953907e-05
-2.10928571885687e-05
-1.32881812315611e-05
-2.9806495032282e-05
-1.35423727680506e-05
-9.80236192428993e-06
-1.93094257401202e-06
-2.93768654659206e-05
-2.84113236900956e-05
-1.20561933901282e-05
-3.59440922948562e-05
-3.23437517625139e-05
-4.41087221961937e-05
-1.81430633154205e-05
-2.79806339346723e-06
-1.64031682495937e-05
-3.60414205808077e-06
-9.94383473616136e-06
-8.15385437974266e-06
-1.53376219204824e-05
-2.12803456261837e-05
-4.8485052904752e-06
-1.8085246547606e-05
-1.79154191486284e-05
-1.76863375269154e-05
-3.36867382366371e-05
-5.98327335280418e-06
-1.86332547804289e-05
-2.2331239083115e-05
-4.51824898805811e-05
-1.40639380173329e-05
-3.15325340813901e-05
-2.92427662661151e-05
-1.19631915893482e-05
-1.44708340641845e-05
-1.9721186999485e-05
-1.05984439491411e-05
-6.4525111920051e-06
-2.19226038459865e-05
-2.17760665312281e-05
-1.78711647044673e-05
-3.99833260229793e-05
-2.48480336998597e-05
-2.72788608737083e-05
-2.68825400876054e-05
-4.77339957492329e-05
-1.60973426598925e-05
-1.93550786865328e-05
-1.01705137154194e-05
-1.19092812928011e-05
-3.37896227305554e-05
-2.42188588236706e-05
-2.35175853537637e-05
-1.18022631938575e-05
-1.88925239376036e-05
-2.08303156166906e-05
-1.87220125306115e-05
-2.94276620500613e-05
-3.11340748426517e-05
-3.07960443128708e-05
-3.85647863536597e-05
-2.54856264151556e-05
-1.81255386215787e-05
-2.87343083615108e-05
-3.26273555790366e-05
-2.03032811704233e-05
-4.36394070538761e-05
-1.06705480130556e-05
-3.83729026353327e-05
-2.5650105758094e-05
-3.02979652876604e-05
-3.02170714405282e-06
-1.5617428125077e-05
-1.40036529686288e-05
-2.03550773605997e-05
-2.71142645543167e-05
-6.66218866029774e-06
-2.67977265206364e-05
-4.31557464605524e-05
-2.93039120145222e-05
-3.0309737800036e-05
-1.89023653014567e-05
-4.89057680142977e-05
-1.71455468187239e-05
-7.62755088638581e-06
-1.01218188048748e-05
-1.11251822023427e-05
-2.18606047748565e-05
-5.61860344789568e-06
-1.87850215173724e-05
-2.93857133426273e-05
-2.01445581531731e-05
-3.41299935983658e-05
-2.3097384475774e-05
-2.03969998870304e-05
-1.90463106919002e-05
-2.49145437106591e-05
-1.63840526271422e-05
-9.97539407964807e-06
-1.54055459281583e-05
-3.09895614872497e-05
-2.39934930985668e-05
-2.4676577874662e-05
-8.98523488055542e-06
-2.21986606812496e-05
-2.88163918886731e-05
-1.12092929541119e-05
-1.37937831516869e-05
-1.87165573690013e-05
-1.63135823017482e-05
-2.14038769660343e-05
-2.187303658055e-05
-2.74648616347102e-05
-1.19675855314782e-05
-2.9972993274767e-05
-1.6219872278364e-05
-8.65719869330663e-06
-1.38857428745134e-05
-2.59368757203302e-05
-2.84233078627211e-05
-1.26768172114679e-05
-3.78854491722923e-05
-3.09717734915994e-05
-3.90736923118237e-05
-1.44090951688825e-05
-1.73041358121651e-05
-2.39761710507961e-05
1.11685530219907e-06
-2.194974152022e-05
-2.98927009285698e-05
-2.07912210479268e-05
-5.69021171998214e-06
-7.48077785851607e-06
-2.13146193598371e-05
-3.37909217894393e-05
-1.79369515847176e-05
-4.03264808181202e-05
-1.44092188554597e-05
-1.9129938536728e-05
-1.7410146108978e-05
-1.30298779178555e-05
-2.21260039276928e-05
-1.36013736887062e-05
-7.08753489794877e-06
-5.65209048737543e-06
-2.06006820339998e-05
-2.63301144983831e-05
-8.66717647207291e-06
-8.49660839979858e-06
-1.74534857668296e-05
-1.6585038378187e-05
-3.20171658657375e-05
-1.52249845063644e-05
-1.77355957569884e-05
-4.62362955353037e-05
-1.98439761491043e-05
-3.56792983622755e-05
-3.0972625221521e-05
4.10371313555508e-06
-2.92251101605324e-05
-3.24051234990784e-05
-2.2947949468665e-05
-1.24071068085596e-05
-1.76459154799831e-05
-2.52878333679865e-05
-3.46039198405831e-05
5.21554172605699e-06
-9.34364923822771e-06
-2.02394080101815e-05
-2.12039070848248e-05
-3.78379639069751e-05
-1.95372124024032e-05
-9.33129314250352e-06
-9.25519534827911e-06
-2.68614572209869e-05
-2.1437999328775e-05
-4.19628130108625e-06
-1.05597836816906e-05
-3.07636358919183e-06
-1.69160833951352e-05
-1.58212983654483e-05
1.65107296170418e-05
-2.54601373004918e-05
-3.05712372744113e-05
-1.61522585352599e-05
-1.96070153495564e-05
-3.24179194705072e-05
-1.91334370082797e-05
-1.95316087907452e-05
-2.12407808562325e-05
-1.97136872064753e-05
-5.54513619106476e-05
-1.57381469371234e-05
-2.75021844365166e-05
-2.32452535861777e-05
-2.17455518754845e-05
-2.96527063788746e-05
-3.10199332537719e-05
-1.07025228704037e-05
-3.09068698332915e-05
-2.20013163493547e-06
-2.53149277121611e-06
-1.62399606920975e-05
-2.74374694929825e-05
-3.33964720415945e-05
-1.8213465813968e-06
-3.07651944832253e-05
-3.00503168350876e-05
3.76985206343968e-06
-3.15359333781683e-05
-1.72834296358023e-05
-2.44123181328438e-05
-4.35671262381346e-05
-3.7546098237905e-06
-2.0533217746072e-05
-2.33405232397105e-05
-3.84724805838471e-05
-2.75298129152894e-05
-5.95645341381706e-06
-7.73295501111702e-06
-2.12159521238142e-05
-1.58599125747462e-05
-2.17867622314108e-05
-3.98006473217643e-05
-1.97561717270671e-05
-3.0271633026796e-05
-2.21494757161057e-05
-1.81737774393853e-05
-2.5177889355499e-05
-3.81917935020106e-05
-2.94147709590173e-05
-2.07332913695007e-05
-3.20802842024558e-05
-2.99052154087828e-05
-1.52449751732232e-05
-3.48426909469783e-05
-2.15996086759639e-05
-1.12668820991723e-06
-1.52190344783159e-05
-2.12287574958499e-05
-1.40351879048268e-05
1.33758282585557e-06
-4.00768967237671e-05
-1.36955450215627e-05
-1.56424481248145e-05
-1.04493255086955e-05
-3.55360083681255e-05
-2.03985487516647e-05
1.33526827304219e-05
-2.4121671576201e-05
-1.37146590148619e-05
-8.05882255810539e-06
-1.5141139385579e-05
-1.17668972462876e-05
-8.7695683889006e-06
-3.29812932936528e-05
-5.67550719814101e-06
-1.15269389313247e-05
-2.03208573813906e-05
-3.69995180716823e-05
-2.33548584100301e-05
-4.83477876290946e-05
-1.83491637507864e-05
-3.72639682346247e-05
-1.03046229649109e-05
-3.71215640428972e-05
-1.81337670139536e-05
-1.09671176072599e-05
-2.82444817728496e-05
-2.87281313065848e-05
-8.82601862805851e-06
-1.71030676927167e-05
-1.8099931474898e-05
-1.47086714568114e-05
-1.7270622913162e-05
-9.65172074092438e-06
-6.55183031920172e-06
-2.67819562467127e-05
-3.36315079136474e-05
-1.64019928401641e-05
-1.11694884128681e-05
-2.2978218458491e-05
-3.16240455967564e-05
-5.0536710570707e-05
-1.59329006034842e-05
-3.21267178163898e-05
1.04669903927904e-05
-2.23064361642459e-05
3.01100429786741e-06
-5.0616018184497e-06
-5.6170936801336e-06
-1.98337195431627e-05
-2.54953232847502e-05
-7.10286489183046e-06
-1.43154343705774e-05
-3.69612781092283e-05
-1.58549872914627e-05
-4.30619561327329e-06
-6.1854517994083e-06
-6.62638565933101e-06
-6.90643287815814e-06
-5.85990833305773e-06
-2.5561503436089e-05
-3.29927076704402e-05
-3.53010850541926e-05
-8.32972956267454e-06
-1.95161956522138e-05
-2.8757417961259e-05
-3.90084787940892e-05
-9.34959473979758e-06
1.18741290082918e-06
-2.87560447605434e-05
-5.48730087359346e-06
-2.83191066675072e-05
-2.08799967694848e-05
-1.13600373882999e-05
-7.61139945101981e-06
-2.0522128149275e-05
-2.26555736221584e-05
-2.46647697757917e-05
-1.65928298915987e-05
-2.29882356174263e-05
-8.80108211998222e-06
-2.01010823196307e-05
-2.61900021921321e-05
-1.09917031973791e-05
-2.22255685553408e-05
-2.20150330144985e-05
-2.53677550397105e-06
-1.58058214151944e-05
-2.99563123971603e-05
-1.29746735883647e-05
-1.63804369010379e-05
-4.53977643364832e-06
-9.30246583140982e-06
-2.25127544757244e-05
-1.5479284055898e-05
-1.60133961044699e-05
-2.69927550740446e-05
-2.40317091332103e-05
-2.48819958788607e-05
-7.28488836394664e-06
-9.33780096212517e-06
-2.49145338627416e-05
-1.53343181903795e-05
-9.50625807003713e-06
-2.38236558720706e-05
-1.89763430793248e-05
-3.37760857407932e-05
-2.37353899272963e-05
-3.45931193464069e-06
-2.12008072498864e-05
-3.26146095985427e-05
-4.21344971611641e-06
-7.29629482648183e-06
-2.09602266990879e-05
-3.41630470415814e-05
-1.61208668197296e-05
-3.31936014195696e-05
-1.00652723529536e-05
-1.71418763122499e-05
-3.7795218221856e-05
-1.73713409567439e-05
-3.5195348282224e-05
-1.52303717705564e-05
-2.19074101918666e-05
-6.08096524753959e-06
-9.53984742004005e-06
-2.92216823081553e-05
-1.27207995429499e-05
-6.76137560337682e-06
6.13859777870626e-07
1.80197429545078e-06
-3.87272678970183e-05
-9.64211682627126e-06
-1.76117993520543e-05
-1.86759722684427e-05
-2.25141452354239e-05
-2.55587380921727e-05
-4.98263769297702e-06
-3.18144056774197e-05
-2.5079389185383e-05
-1.82985067907908e-05
-3.87085880097679e-05
-1.23557348354758e-05
-9.94433131331264e-06
-3.56705234174777e-05
-4.94857625755293e-06
-4.47050763319106e-06
-1.64910313083983e-05
-6.87143620925421e-06
-2.73911532716846e-07
-2.01793824971635e-05
-2.04986306098192e-05
-1.00528228896048e-05
-4.23323323450451e-05
-2.58657524626312e-05
-6.68056193484173e-06
-5.51481001054956e-06
-3.01343899848859e-05
-6.27068210496084e-06
-7.70841114498527e-06
-1.95063552381549e-05
-1.98578950605824e-05
-2.87739220918841e-05
-1.37444945521089e-05
-3.21890754050836e-05
-7.98827452891903e-06
-1.29237648541725e-05
-3.96359271131314e-05
-2.59270502845185e-05
-2.89267841108979e-05
-1.71423136783981e-05
-1.98775358341811e-05
-3.93005203524954e-05
-1.5574200686593e-05
-2.58621845376323e-05
-2.46511691545665e-06
-3.33501020313281e-05
-1.12108065063878e-05
-1.81978029554241e-05
-2.74940149293507e-05
-4.34673882271162e-05
-2.56849647931938e-05
-2.90037897529799e-05
-2.16865019368436e-05
-3.3406948575382e-05
-2.79241736216727e-05
-2.53382977995289e-05
-4.11695067344518e-05
-3.92049202023613e-05
-7.93980446426288e-06
-2.50981723427869e-06
-2.00445114060962e-05
-3.64008341884625e-05
-4.45943042864657e-05
-1.95300510872368e-05
-9.91930764120491e-06
-3.660901312288e-05
-2.1579250248156e-05
-1.345321735702e-05
-1.09071109223133e-05
-3.72158393315354e-05
-2.01843209497615e-05
-3.44253746069326e-05
-2.7015149313563e-05
-2.78943195814933e-05
-2.81089917254018e-05
-3.623520246833e-05
-2.04542022791968e-05
-1.12850066173546e-05
-2.4380730316366e-05
-2.26837178981771e-05
7.18249012012242e-06
-2.18456900694586e-05
-3.09993176479021e-05
8.42717380242514e-06
-2.31595733963688e-05
-2.64368064112278e-05
-2.79297512658052e-05
-2.34697654990464e-05
-2.1232217766185e-05
-2.31987663438278e-05
-1.7439646641757e-05
-9.41354427669462e-06
-3.30430044641435e-05
-1.69067875847345e-05
-2.47700083823774e-05
-5.73579948484187e-06
-3.36236370113642e-07
-2.82263103638433e-05
-3.46449154409745e-05
-2.28085707097965e-05
-2.5022122578862e-05
-2.27866411312519e-05
-2.09175684612379e-05
-3.16203518500209e-05
-1.76387235829547e-05
-7.19504498074373e-06
-3.89549346020428e-05
-1.84398383014618e-05
-1.51693656985478e-05
-2.65164058962081e-05
-1.57370900398637e-05
-1.30049630335156e-05
-4.05023453879956e-05
3.96257450694409e-06
-2.29801884154659e-05
-1.96431395599171e-05
-3.83078562795997e-05
-3.27599415714977e-05
-2.49009953929866e-05
-3.06442004074872e-05
-1.14121786548696e-05
-4.09925450073345e-05
-3.79464149489652e-05
-2.31751971252746e-05
-1.95752630529131e-05
-2.55076736078587e-05
-3.59209202359906e-05
-2.43328302246308e-05
-1.65744083506304e-05
-1.82814053429998e-05
-2.6630504524068e-05
-8.19240549047584e-06
-2.49838713344446e-05
-1.60562404633944e-05
-3.18670595653207e-05
-2.69883886698249e-05
-4.04557209265032e-05
-1.62556952311908e-05
2.01474638234414e-05
-3.27374753007027e-05
-5.22492650526719e-06
6.46510302781093e-06
-1.34314508746676e-05
-2.45043493137285e-05
-3.38760292478862e-05
-1.08488328336864e-05
-3.85566867685037e-05
-2.59848254898384e-05
-5.64381023039307e-06
-1.46088408380042e-05
-1.64620733516728e-05
-1.49592355852129e-05
-2.18595634967105e-05
1.32478057773234e-06
-1.5214189193195e-05
-2.64533408082368e-05
-2.59258188004387e-05
-1.2455526606204e-05
-9.65822899202629e-06
-2.83332456705974e-05
-4.16475551196595e-05
-1.21813813848758e-05
-3.33809375317246e-05
-4.14948116648556e-05
-1.30140400225523e-05
-2.50035414051165e-05
-2.90261037894848e-05
-1.62170204264252e-05
-1.98620503754081e-05
-4.09374025910079e-05
-2.31689178600183e-05
-5.49596776452055e-05
-3.29214866103336e-05
-1.92753810664689e-05
-1.67252707936631e-05
-1.11369315215807e-05
4.88989802771212e-06
-2.44406247029204e-05
-3.50678587009612e-05
-3.23035127267458e-05
-2.38588168548643e-05
-1.59986980818609e-05
-2.53082482644985e-05
-3.75824900872602e-05
-2.26351012541483e-05
-9.83696183415038e-06
-1.92479734138552e-05
-3.23546938962277e-05
-2.93348423214551e-05
-4.62430115862716e-06
-2.99659386109169e-05
-1.14852492137569e-05
-1.94959922300628e-05
-2.79867736799224e-05
-1.82825267036193e-05
-3.25081868718819e-05
-6.05998138514751e-06
-1.7681373841843e-05
-4.17793138039255e-05
-2.05729710538339e-05
-1.32539532196883e-05
-1.62624320495128e-05
-3.31457379669959e-05
-1.67309146662702e-05
-1.69679529782293e-05
-2.35577364430202e-05
-2.59182029357729e-05
2.23808450388872e-06
1.48520770134402e-05
-1.92075867408107e-05
1.32709424948206e-05
-3.38725434755237e-05
-1.39449747932307e-05
4.43333374632319e-06
-2.41274254007641e-05
-1.81566833350789e-05
-8.24339562034818e-06
-4.38679852925101e-06
4.88737166458399e-07
-9.73857736350855e-06
-2.84830128465152e-05
-1.43743215807864e-05
-4.389543150027e-05
-1.99797621055504e-05
-3.75650692050928e-06
-4.28653543882077e-05
-4.01577182254503e-05
-1.2271569002475e-05
4.39375326815555e-06
-2.17372505061097e-05
-9.14746887038956e-06
-3.78489841200037e-05
-3.12410537018106e-05
-1.38221282704707e-05
-1.91110898199168e-05
-4.66497973001104e-05
-2.14673199192987e-05
-1.81528118269923e-05
-4.32606491104397e-05
-3.41383728492655e-05
-1.71578331360121e-05
-2.04118056232127e-05
-2.7596286649705e-05
-5.65915998715604e-05
-2.93117470629525e-05
-1.00759277535487e-05
-7.27738497090545e-06
-2.12534098302819e-05
-1.14983526079174e-05
-2.35727965911492e-05
-3.30532892505233e-06
-5.70604945719697e-05
-3.45044051723254e-05
-1.35416670655526e-05
-4.98636432955614e-05
-4.48046416056777e-05
-2.44379546117289e-05
9.44346617633149e-06
-3.40300314675434e-05
-2.2870396618704e-05
-2.03522243761878e-07
-5.91369018669858e-06
-2.31131587030662e-05
-6.43932565335652e-06
-8.33088006594539e-06
-2.02855781952456e-05
-2.52982522890347e-05
-2.15239610548346e-05
-2.82287469877718e-05
-1.24174955862745e-05
8.87591062310595e-06
-1.54745158339286e-06
-1.86383924355246e-05
-1.60521493216635e-05
-2.25213875063837e-05
-8.68898035809439e-06
-4.56845341512421e-05
-2.00460847828725e-05
-1.60676318956815e-05
-3.11167366921101e-05
-2.4633726168994e-05
-4.03919848518676e-05
-2.09658143280586e-05
-1.04846619287325e-05
-2.65262689855688e-05
-3.18595457806491e-05
-1.6956053221027e-05
-1.76889755726821e-05
-2.89618162885739e-05
-1.36652876542795e-05
-9.05181804312359e-06
-2.26932821014995e-05
-2.23787077978577e-05
-4.52698460286919e-05
-3.1146217793128e-05
-1.6992649200008e-05
-2.68581892921671e-05
-1.42880950382508e-05
-3.50574946055403e-05
-2.39810778083177e-05
-2.67558363799949e-05
-3.0834831224559e-05
-3.32691014384656e-05
-3.41832700225543e-05
-9.35797671165286e-06
-3.54098608522874e-05
-2.98806333765282e-05
-2.84493043268338e-05
-1.09307627272717e-05
-2.19888462362519e-05
-1.8181565488715e-05
-2.53946415339352e-05
-1.80380146468815e-05
-1.99065241177878e-05
-2.03633643024684e-06
-3.89701568817854e-06
-3.47005066188377e-05
-3.63787474847907e-05
-4.15873008289206e-05
-2.17298173999174e-05
-2.36317284649031e-05
-4.62372609411632e-05
-2.9921593927364e-05
-1.13699576029538e-05
-3.29920173407457e-05
-1.50032965330514e-05
-2.67450826751075e-05
-4.88286692158261e-05
-2.47615470933602e-06
-5.31740014877086e-05
-2.79898898103709e-05
-1.80385034399937e-05
-2.33904494383247e-05
-5.92850589253597e-05
-3.99475501416022e-05
-3.11856492559511e-05
-1.13333609229519e-05
-1.74411520127237e-05
-3.01835397377029e-05
1.22165394214709e-05
-3.15528955207123e-05
-7.56478208993388e-06
-1.88427670103074e-05
-3.37429038086985e-05
-3.11190630021672e-05
-1.38767765765155e-05
-2.27419311131125e-05
-1.13353787495312e-05
-1.80108257444342e-05
-3.11646091565634e-05
-3.83200028846797e-05
-1.10059095121528e-05
-1.52545809352476e-05
-2.98688163936538e-05
-1.58863738094481e-05
-2.05417878481676e-05
-2.43113366132256e-05
-1.54467436019832e-05
-1.3574312532675e-05
-2.17968626333089e-05
-1.05453257220948e-05
-3.00694605803894e-05
-2.35773559155466e-05
-2.56114276348719e-05
1.76821808959347e-06
-1.6577732695781e-05
-1.21004841322543e-05
-1.83920671336566e-05
-3.96702170324006e-05
-3.07182410886286e-05
-1.13927032956628e-05
-2.00699798686548e-05
-6.55548806757009e-06
-1.74206789919477e-05
-2.08983468185471e-05
-2.9463695062515e-05
-1.23994443230877e-05
-5.23402553912921e-05
-1.065025625474e-05
-1.31400989615488e-05
-1.84690277649371e-05
-3.10803341675292e-06
-3.77914633686707e-05
-2.23375131252628e-05
-2.61465513384057e-05
-3.08611740398269e-05
-1.74011131542694e-05
-3.53937390310723e-05
-4.38910742697665e-05
-1.10763126583293e-05
-2.99835540549452e-05
-1.70885235165731e-05
-2.12880951750746e-05
-2.35671170637612e-05
-3.17775611409005e-05
-2.95469357408667e-05
-3.16352875602627e-05
-2.29700164540022e-05
8.07249923829566e-06
-2.88415431001525e-05
-2.95760554214754e-05
-4.32705580615528e-06
-1.93798219798018e-05
-2.4172549018274e-05
-3.06994662678917e-05
-1.31782383885643e-05
-1.3947595674188e-05
-1.68382984381357e-05
-2.75552792944596e-05
-2.45453714586466e-05
-2.89792168653532e-05
-2.85839298369244e-05
-3.5397819365098e-05
-1.28390658130844e-05
-1.32195828829029e-05
-1.44310955664727e-05
-4.89352317826416e-05
-2.05202544500008e-05
-2.50577197743785e-05
-1.65032153604159e-05
-2.63188759415597e-05
-4.9704969490576e-06
-3.44265433509799e-05
-4.28801643334207e-05
-4.56903740046297e-06
-9.61082755937832e-06
-1.65264136517728e-05
-3.02246852590734e-05
-2.23015285639822e-05
-2.56033675385235e-05
-1.8803477520467e-06
-1.80755097546341e-05
-3.07453601946967e-05
-3.31497167643311e-05
-3.36928164885755e-05
-2.49164180631696e-08
-1.65387402320782e-05
-2.79262130008885e-05
2.54051365773642e-06
-6.09801861895959e-06
-2.05498934988483e-05
-2.62267954508009e-05
-2.80245514218966e-06
-1.5971974050971e-05
-2.66798169854284e-05
-7.14271525432909e-06
-2.45279057346146e-05
-1.32599726903813e-06
-1.12062043173921e-05
-3.26750719525207e-05
-1.16465046148045e-05
-4.1910530236856e-05
-1.31812606138166e-05
-2.01105413210569e-05
-2.6483520473089e-05
-1.29179515401799e-06
-3.40741400370694e-05
-3.13874813449715e-05
-1.66177846617991e-05
-3.31959750120571e-05
-2.11149358798368e-05
-2.92954652057418e-06
-3.70743877212688e-05
-1.6551585901227e-05
-2.34564664989741e-06
-1.62868175628576e-05
5.63396388608424e-06
-1.09093568426828e-05
-3.28039312042309e-05
-2.67745901995605e-05
-2.78978251602021e-05
-3.49826874789868e-05
-1.80017391689758e-05
-1.56568495749507e-05
-3.38728081930972e-05
-1.34970679106926e-05
-2.32912123189875e-05
-3.22403937603648e-05
-3.10618986674974e-05
-3.13312742461532e-05
-2.24904629366562e-05
-4.75337941991793e-05
-1.97449344600924e-05
-1.08035393860079e-05
-3.26649644617007e-05
-2.80136713561373e-05
-1.93019229988708e-05
-7.06166670856939e-06
-3.05441800333875e-05
-3.27434513372563e-05
-1.3737433631133e-05
7.2571659444336e-06
-2.94111904865164e-05
-5.03218632741614e-06
-4.1760440406699e-05
-1.49429058672052e-05
-6.30644955288102e-06
-1.6115228461242e-05
-1.41057268516235e-05
-4.0154111971727e-05
-1.62435396265881e-05
-2.43749242437511e-05
-1.33065386552429e-05
-1.08280998904518e-05
-1.76706914770681e-05
-2.83653591981216e-05
-1.22459121744341e-05
-3.23592576882157e-05
-2.12909668766998e-05
1.69439474312008e-06
-2.11911077909928e-06
-3.30196009046732e-05
-4.30464062258715e-06
-8.81857777343094e-06
-1.03147442900914e-05
-1.19034772443957e-05
-3.1381795066357e-05
-1.03968874954866e-05
-1.97052452497578e-05
-2.0574353448644e-05
-5.20672635517308e-05
-2.11971070293527e-05
-1.96678060803088e-05
-2.13855698962109e-05
-2.25968577492178e-05
-7.76178839157009e-06
6.69622617541688e-06
-1.76044100578809e-05
-3.55046256259683e-06
-9.78240696448893e-06
-1.21455913183749e-05
-1.94427794410947e-05
-3.0119149521222e-05
-1.86187565669419e-05
-7.11798464866468e-06
-2.81359121406953e-05
-2.1372161895567e-05
-3.97524211973832e-05
-1.04044458591402e-05
-2.60617360672986e-05
-4.14059120601653e-05
-1.59560914818245e-05
-8.95553363706227e-06
-2.16564321409042e-06
-1.19357981535494e-05
3.35228708653091e-06
-2.53947001768346e-05
-1.85863633793274e-05
-2.33080076811742e-05
-4.54189727825844e-05
-3.33210508462705e-05
-2.05022282118789e-05
-1.90678510626839e-05
-4.51552624450286e-05
-2.4860936288355e-05
6.18881569831659e-06
-3.93600639114067e-05
-1.36420191317979e-05
-3.26111740516939e-05
-3.62147142710992e-05
-1.40475844842643e-05
-1.74093142218938e-05
-5.85218179404569e-05
-1.39896048086947e-05
3.12403778185633e-06
-1.79064945118184e-05
-9.2136518310605e-06
-2.14911006647447e-05
-3.46006734847085e-05
-1.37364240819238e-05
-1.40027576469035e-05
-2.89422206807572e-05
-1.66174984910862e-05
-1.46731386223133e-05
-1.8430563343638e-05
-4.02529268542793e-05
-2.03748996740649e-05
-4.80089133273775e-05
-7.07946099871537e-06
-1.37269070867383e-05
-3.78324617237087e-05
-2.1356270567633e-05
-3.42727539892253e-06
-2.75449124204339e-05
-2.7828825422822e-05
-1.90942748023186e-05
-2.29592923547692e-05
-2.46718403988055e-05
-3.84429346191214e-05
-7.75239686295071e-06
2.62275276746244e-06
-1.82438538944371e-05
5.01046264623634e-06
-1.68495086842819e-05
-1.57289981672463e-05
-2.57741157302322e-05
-3.44644925751361e-05
-3.6099526102487e-05
-2.9354841094329e-05
-2.41686223924623e-05
-2.62194571440813e-05
-4.57748258234376e-06
-2.29689882538026e-05
-4.80616275992213e-05
1.36175394960026e-06
-1.96061392229242e-05
-9.92275558508763e-06
-3.16479331807315e-05
-1.50974027674622e-05
-3.14768333251715e-05
-9.42565809195022e-06
2.39058018082728e-07
-4.03754283297758e-05
-3.35337579874739e-05
-2.87188229229632e-05
-3.08499880056946e-05
-1.3890371219274e-05
-2.85002689350139e-05
-6.91309185872506e-06
1.53532477803517e-06
-2.12380971220173e-05
-2.70768788285551e-05
-3.32162667392867e-06
-4.55545947039983e-05
-2.22929207897292e-05
-2.9661967909158e-05
8.47985928023126e-07
-3.78948834476087e-05
-2.10415031080343e-05
-1.3733968678859e-06
-4.00703085407632e-05
-3.73947283604877e-05
-7.80034541452481e-06
-2.92036894573042e-05
-6.45376859355579e-06
-3.04724872624695e-05
-2.89493302068126e-05
-2.67052653064201e-05
-2.66935314441256e-05
-1.24250456003756e-05
-1.29761493277869e-05
-3.07918983430653e-05
-3.47584187544905e-05
-1.31107899335035e-05
-1.85908819431708e-05
-2.85748618993004e-05
-1.82485204257536e-05
-3.90334362030591e-05
-3.23742051558872e-05
-4.35794900504929e-05
-1.79052044268012e-05
-2.71574436983246e-05
-6.73536869307298e-06
-1.74251723112574e-05
-2.17697905649214e-05
-3.63803812254585e-05
-3.41186988084418e-05
-1.99565600510912e-05
-2.52641665253396e-05
-1.63546876196885e-05
-1.2220138962368e-05
-7.13332607969291e-06
-2.96476311210121e-05
-3.65357547449092e-05
-4.06997073755408e-05
-1.35714812039272e-05
-1.97271028169774e-05
-1.87511268796518e-05
-2.71791148644563e-05
-3.81082791856821e-05
1.01891966025902e-05
-3.63588125706235e-05
-3.78048922769246e-05
-2.84071542416217e-05
6.66134925921153e-06
-2.4615742402609e-05
-9.87181931917642e-06
-3.25722795844204e-05
-6.48968024192016e-06
-2.19127336636345e-05
-4.53443823838238e-05
-1.77798504207088e-05
-1.7779766406986e-05
-1.08291832526127e-05
-2.27698795442857e-05
-2.34202528056462e-05
-4.51748739433153e-06
-1.46454245029327e-05
-1.3813661525243e-05
6.51593561865541e-06
-1.3428484425302e-05
-3.42176173754351e-05
-2.18447263240949e-05
-2.45855180197953e-05
-1.40815586736146e-05
-1.08402757339516e-05
-2.39345027925832e-05
-2.68036979072318e-05
-2.58111937589e-05
-2.90591683796326e-05
-1.73317525049314e-05
-2.93579168976827e-05
-2.25034778866222e-05
-3.76965600527419e-05
-1.00343598672398e-05
-5.09853804444023e-05
-3.0243680864443e-05
-1.20621435559939e-05
-3.18113415274379e-05
-2.69894357433049e-05
-2.87841224411366e-05
-2.10461760615643e-05
-1.45005388278522e-05
-3.36262670569854e-05
-3.50452605952323e-05
-2.38728885767709e-05
-1.16953550303914e-05
-2.40453306327068e-06
-2.62140107566943e-05
-1.79529202458261e-05
1.24939593866573e-06
-2.15317814848996e-05
-1.7103565326324e-05
-2.22894582346059e-05
-4.73854873586331e-06
1.02416340873422e-07
-3.20415763101332e-05
-1.82738350531512e-05
-1.68507182499632e-05
-2.52483744143883e-05
-2.64128222663457e-05
-2.45972423220719e-05
-3.12650036609266e-05
7.82839729295986e-07
-1.09020154038236e-06
-3.68522963447917e-06
-1.95808153597131e-05
-2.97473882734847e-05
-2.54693601848409e-05
-2.95432128193915e-05
-1.67140161625995e-05
-2.23943159071505e-05
-3.76313758759587e-05
-4.29171620060537e-05
-2.36600416790189e-05
-2.17345919115622e-05
-1.16876204677697e-05
-3.26527987699394e-06
1.90520695670038e-06
-4.07759595777802e-06
-1.60495518577108e-05
-2.79764305399548e-05
-3.30403321577301e-05
-2.00209978676869e-05
-2.01713558906725e-05
1.64694623570248e-06
-2.21468830652162e-05
-1.7669311482792e-05
-1.68187708546204e-05
-1.63223071566395e-05
-6.39772425991634e-06
-3.7312833697616e-05
-2.99612982167135e-05
-3.81723360477193e-07
-2.97873500447026e-05
-6.36072171862661e-06
-4.51005604471354e-06
-1.59960185933138e-05
-3.16526579843636e-05
-1.62894692163227e-05
1.09301822034191e-06
-1.4963300145413e-05
-2.37985904380797e-05
-6.11031757770346e-06
-1.19855337577903e-06
-2.25518373922067e-06
-8.83960995381352e-06
-2.21489085978438e-06
-8.54055867219091e-06
-2.74053486545432e-05
-3.17820462147112e-05
-2.35575451343272e-05
-3.78538442474154e-06
-1.45121512558653e-05
-2.99629386175184e-05
-2.16009535116534e-05
-1.78183197324013e-05
-3.47314894485827e-05
-4.61672463792808e-06
-9.71250493355313e-06
-1.78066193952346e-05
-2.63157174929082e-05
-2.7793036448059e-05
-2.43973983333499e-05
-2.6190788100912e-05
-2.14213255065581e-05
-1.42477938239171e-05
-2.87745800096111e-05
-1.51914167352104e-05
-3.04280138813765e-05
-3.41711019695495e-05
-3.58740657440016e-05
-3.37147841793578e-05
-2.83556288820818e-05
-1.53320018478836e-05
-2.22488795808063e-05
-4.04710146706092e-05
-2.78938379796101e-06
-2.47906088812324e-05
-1.31384816778108e-05
-7.68170369106516e-06
-2.72286085981651e-05
-4.13614369882846e-08
-2.07475354573642e-05
-2.42704921916855e-05
-2.8452969050539e-05
-3.58112116365687e-05
-2.32635561242135e-05
-2.89641830050635e-05
-1.73822731303337e-05
-2.53191192335515e-05
-1.13117800937544e-05
-1.14224647776508e-05
-3.06987220702462e-05
-2.51140697745533e-05
-3.36337316359016e-05
-1.5239394719809e-05
-1.81843182739662e-05
-4.03875285720527e-05
-1.28589189273952e-05
-1.65324368033882e-05
-1.69803539821708e-05
-2.79984794586815e-05
-1.73650606387148e-05
-4.34935828929966e-06
-3.08768128470707e-05
-1.03666335184693e-05
-2.06339713514977e-05
-1.9920399502466e-05
-1.2637871706352e-05
-2.85288404173067e-05
-2.17198899300451e-05
-1.53685726014787e-05
2.26155134654391e-06
-8.68249543123554e-06
-4.11740318604418e-05
-3.12201020568013e-05
-1.56057980628781e-05
-2.6886062469696e-05
-1.85454253779073e-05
-3.80273814319404e-06
-9.88519299330737e-06
-1.30839985437747e-05
-1.30929192533096e-05
-1.4251198101972e-05
-2.84841947876016e-05
-2.11076884064332e-05
-1.62225493511635e-05
-3.73850182286772e-06
-3.0951761255289e-05
-8.75404772496394e-06
4.90676538913729e-06
-2.78593724009398e-05
-2.49605631324748e-05
-4.50696359342805e-05
-1.89121103863579e-05
-1.99239545440599e-05
-2.78676650114908e-05
-2.63875120550775e-05
-2.10048987486349e-05
-1.85399807534474e-05
-1.02745819651561e-05
-2.51237823574651e-05
-1.75107669040819e-05
-3.49439581831744e-05
-2.22036042854028e-05
-3.02656145205801e-05
-4.74435635702381e-05
-4.51826565318894e-05
-1.65102292640515e-05
-2.25154592828166e-05
-5.05551025748808e-05
-3.06012103928323e-05
-2.27016361650195e-05
-3.39929701158206e-05
-2.8369312701682e-05
-1.71911627770591e-05
-4.93090176192728e-05
-2.58069652204491e-05
-3.02825456405663e-05
-2.70481525039225e-05
-3.40412031382521e-05
-3.81543022978869e-05
-2.72189584310363e-05
-1.78804959983578e-05
-8.37772810162833e-06
-2.78507878806279e-05
-1.6692006110767e-06
-1.89731942108433e-05
-6.00517208041229e-06
-2.78803301337559e-05
-3.45794001439007e-05
-1.81232828846455e-05
-1.83897727034164e-05
-1.93134208600484e-05
-3.09398140495139e-05
-2.0917402742878e-05
-2.33431368769925e-05
-2.24689810374052e-05
2.41637323532065e-06
-2.07525519362785e-05
-3.35556857036788e-05
9.0718459948881e-06
-2.14237709988844e-05
4.7104110754255e-06
-3.99177478795028e-05
-3.60047939022542e-05
-3.32860550834591e-05
-2.57834349351588e-05
-1.64961504786792e-05
-1.91225127136862e-05
-3.42747764579895e-05
-3.31351977584597e-05
-2.02952254567803e-05
-1.21068305208727e-05
-1.43620280519505e-05
-3.9504536778104e-06
-2.79019305938883e-05
-2.26386528489452e-05
-2.30838550490068e-05
-4.18988150140798e-05
-6.96840638830852e-06
-4.1203009290698e-06
-2.91398819357658e-05
-5.10567101464437e-05
-4.12325793378426e-05
-7.04687817999596e-06
-2.6579555611788e-05
-1.94961079334241e-05
-1.11847649810085e-05
-2.48166176739849e-05
-4.0506265810203e-05
-5.26102526120328e-06
-9.53490150686042e-06
-1.83971624488358e-05
-2.80085863383909e-05
-8.73076398262256e-06
-2.87609586169014e-05
-1.49508698833279e-05
-2.11398610171268e-05
-5.06709606121573e-06
-2.60528162700166e-05
-3.52715596061094e-05
-1.51850675702002e-05
-2.75812902427932e-05
-1.266963123848e-05
-3.16496910118123e-05
-3.54206949811043e-05
-2.29699594628413e-05
-2.3441440927596e-05
-2.97361917811358e-05
-1.64312093627052e-05
-2.51069165736092e-05
-2.37588085275112e-05
4.41542637999518e-07
-1.30754168202362e-05
-3.58152197080273e-05
-8.02981590437362e-06
-2.25630737650677e-05
-1.3654313797379e-05
-3.08126026558596e-05
-1.48041332761855e-05
-1.89623756405329e-05
-4.05471112930772e-05
-1.36671883250599e-05
-1.33333203177273e-05
-1.24738952927195e-05
-1.19799124644222e-05
-2.45449524459598e-05
-1.14492086671594e-05
-1.8552482602219e-05
-1.10275694473958e-05
-3.40242333311974e-05
-2.5944069534138e-05
-3.45083875660443e-05
-3.41235984350493e-05
-2.74244188443591e-05
-7.47792855423357e-06
-1.08222468981219e-05
-2.237506930533e-05
-4.23112881563597e-06
-5.75866371136393e-06
-3.24858562608867e-05
1.14324146592715e-05
-2.43740894499983e-05
-2.55637513094812e-05
-2.31112599922668e-05
-2.3289227432687e-05
-1.47763429327969e-05
-1.6031815132183e-05
-1.14773816616936e-05
-9.34185992496204e-06
-3.18049212860352e-05
-1.55707829513075e-05
-1.70354166299406e-05
-2.65352770940089e-05
-2.4470003335037e-05
-1.31848442791218e-05
-2.43596447873496e-05
8.88885460946454e-06
-3.39772733480123e-05
-3.71621485354865e-06
-3.78335424644549e-05
-2.33683509102811e-05
-3.53836801655855e-05
1.6087823859433e-06
-2.79935671038005e-05
-2.0291618854432e-05
-6.7514818160114e-06
-1.65725836641639e-05
-2.89364336743239e-05
-4.12970238780079e-05
-3.17145182506687e-05
-2.96082517589803e-05
-2.98894008290698e-05
-2.5734691219633e-05
-1.70247585049276e-05
-2.40639597902017e-05
-1.8527596518276e-05
-2.26627151959714e-05
-3.46369186287594e-05
-3.1372725143944e-05
-2.37518812656043e-05
-3.20006682309766e-05
-2.2270772334127e-05
-1.82051744366145e-05
-2.12669224217071e-05
-2.6546278987668e-05
-8.63460814667415e-06
-4.95613634260375e-05
-1.02987577827287e-05
-9.34923556399363e-07
-2.86865121090597e-05
-4.33438528337884e-05
-2.23937263059722e-05
-2.21474978364946e-05
-2.64756697369158e-05
-7.87118419328338e-06
-1.64818931576547e-05
-1.05231154251373e-05
-3.0649231516382e-05
-3.40842104514576e-05
-6.07426814980128e-06
-3.57716945705455e-05
-2.37380671501227e-05
-1.09188587847896e-05
-5.10798269821891e-05
-1.6993621810856e-05
-1.73933185187866e-05
-2.83356001490264e-05
-2.08739341363245e-05
-1.34589973759868e-05
-4.4620529244294e-05
-3.14055985550591e-05
-1.95900006524325e-05
-1.66840989199655e-05
-1.23619102322058e-05
-3.9555487841392e-07
-1.68243872188883e-05
-2.78715954698163e-05
-3.21268110678612e-05
-3.08491254725603e-05
-3.44938937356888e-05
-1.12569782151411e-05
1.16370564485179e-06
-1.21615083783692e-05
-3.70039444113907e-05
-2.4259661318605e-05
-4.88196744318026e-05
-3.02778715387049e-06
-2.15745819026691e-05
-4.1606361804936e-05
-3.21948893463664e-05
-8.20003513889103e-06
-2.67212791127419e-05
-4.36425405429298e-06
-1.00525592398919e-05
-1.03192176494598e-05
-4.25538489559282e-05
1.06982812897954e-05
-6.81099684481435e-06
-2.02288956120865e-05
-1.98476716091985e-05
-2.98167700574776e-06
-1.08319931177609e-05
-2.0690698683544e-05
-7.00539833064592e-06
-2.97679264993841e-05
-2.1800172084757e-05
-2.59565714951224e-05
-9.10083027729545e-06
-4.50593877320924e-06
-1.25810872323465e-05
-1.78154781331338e-05
-2.6318465818824e-05
-4.82380709727425e-05
-3.73766559654234e-05
-2.04890460522334e-05
-1.99407159973009e-05
-2.34048333621518e-05
-2.02858080599772e-05
-2.06028114259735e-05
-1.94306465389684e-06
-3.36121840956877e-05
-2.40715724360908e-05
-2.16954729970061e-05
4.23787405417939e-06
-1.46466940140592e-05
-4.68412141249711e-06
-7.53333952526033e-06
-3.52159099854516e-07
-1.87382179989335e-05
-2.20776049629397e-05
-2.51549592563459e-05
-4.57327167964293e-05
-3.61959763391926e-05
-1.16344833650205e-05
-2.33219406549755e-05
-3.86219111980606e-05
-3.09236128024116e-05
-1.40473176846705e-05
-2.01089918080883e-05
-1.9908099132032e-05
-2.61268822915162e-05
-6.57529936259198e-06
-9.15056474094795e-06
-5.34565811213855e-06
-3.01853021704541e-06
-3.61079835916244e-05
-1.77802309237573e-05
-2.76841878478194e-05
-2.29006519613514e-05
-1.06314488330196e-07
-2.04004422518988e-05
-1.85272856720598e-05
-1.5993498482338e-05
-2.81311874240957e-05
-1.27717332432849e-05
-1.97865646560888e-05
-1.75050957405375e-05
-3.58070348246549e-05
-3.00268505637619e-05
-2.72471416802744e-05
-1.4384369235543e-05
-3.77407891454273e-05
-2.12539571204095e-06
-2.16086156017039e-05
-1.15833118061972e-05
-2.02067904201364e-05
-2.41833741092785e-05
-7.88372548271482e-06
-1.29010336126714e-05
8.06989467268644e-06
-1.63661928760366e-05
-2.94488803976311e-05
-4.1105133889686e-05
-2.85263985516763e-05
-1.39250653121219e-05
-7.58645198510189e-06
-7.37523449918656e-06
-7.12241283689207e-06
-2.76670456851609e-05
-1.68371604306676e-05
-1.4214922702085e-05
-6.50067741056048e-06
-2.86733095476182e-05
-1.88653517492359e-05
-1.80231849401393e-05
-2.28851848968705e-05
-1.17565204253402e-05
-3.40041197518628e-05
-2.36411097199596e-05
-4.34778837618121e-05
-2.29992915987129e-05
-9.38522531431474e-06
-1.50529029784095e-05
-4.31906505118263e-06
-2.79278181413794e-05
-3.49828000970153e-05
-3.15954971399319e-05
-1.98889475160464e-05
-2.95310328054796e-05
-2.64143009434794e-05
-2.8856989087913e-05
-2.42674972024071e-05
-1.27359623800528e-05
-2.66135281770783e-05
-2.16363983005987e-05
-2.68019356052644e-05
-3.04361299596413e-05
-2.260848645265e-05
-8.41122348245559e-06
-1.12853465109231e-05
-3.59337772860349e-05
-3.50977206070083e-05
-2.585572589347e-05
-2.29222032658958e-05
-1.09710696888328e-05
-9.22828429781027e-06
-1.92173035431274e-05
-1.26203128382116e-05
-1.98113074325131e-05
-5.66985238636899e-06
-1.70652812475837e-05
-2.13098384613251e-05
-5.58558816943864e-06
-1.0482487495362e-05
-3.65805653614828e-05
-1.93223373560779e-05
-1.5263008185009e-05
-1.60117500627802e-05
-2.82216916706929e-05
-3.27576871152782e-05
-4.30250427452101e-05
-1.29781407579175e-05
-1.00898614958141e-05
-2.61467256965811e-05
-1.91330889952862e-05
4.31801920514025e-07
-1.73701712601538e-05
-2.2012004366804e-05
-1.85107428284157e-05
-1.8303951946905e-05
-2.42400825197596e-05
-1.09702491340351e-05
-2.83961285312442e-05
-2.56279571535741e-05
-1.07785515060705e-05
-1.39527577365124e-05
-1.35414600727778e-05
-9.59368934439457e-06
-2.9077256991425e-05
-4.10752155571613e-06
-2.86925022240656e-05
4.92150648162596e-06
-8.91564043664962e-06
-1.43363962329233e-05
-5.26743939414421e-05
-2.11463608339344e-05
-2.44756963113681e-06
-1.65195555539263e-05
-3.03628487014757e-05
-4.84014791083618e-05
-1.23849068718231e-05
-1.23780989733605e-05
-2.06964496981683e-05
-4.16643846567002e-05
-1.8364465588014e-06
-7.61763281411072e-06
-2.09170903845141e-05
-8.58415960346143e-06
-9.84774410366816e-06
-1.867480135255e-05
-3.28633268139701e-05
-8.42787789770653e-07
-2.86696448927711e-06
-1.86184703515331e-05
-3.69812816875014e-05
-1.44012133396235e-05
-3.27605278556652e-05
-2.41163065418136e-05
-5.35614118724618e-06
-2.56253578773077e-05
-1.40517855778998e-05
-5.86621883682862e-05
-2.27755273829363e-05
-2.59242706260201e-05
-2.30595667436317e-05
-6.47896268635206e-06
-1.20146766877187e-05
-2.50465437405195e-05
-2.38271061350554e-05
-3.72633472834506e-05
-1.84544350559358e-05
-2.17494492958261e-05
-8.59919534476449e-06
-1.39900938697565e-05
-1.25901073318829e-05
-2.36422171662735e-05
-4.23224363996039e-05
-4.63621773818386e-05
-5.15476897702653e-05
-6.51856274928954e-05
-7.20915103430522e-06
-3.58126326762628e-05
6.44337867297606e-06
-4.52298175384749e-06
-1.77982387156739e-05
-3.17255478720559e-05
-2.93684952444424e-06
-3.89223683696021e-05
-4.28824105521347e-05
-1.92415814749781e-05
-1.65197694605505e-05
-2.22462958070577e-06
-3.80469170319225e-05
-3.49029703107006e-05
-1.87976758437481e-05
-3.69202161590681e-05
-4.97496987045732e-06
-2.00924090458225e-05
-4.26028740563038e-05
-2.66446092593037e-05
-2.50340224821786e-05
-5.72982227449847e-06
-2.01854046657038e-05
-1.76972016913169e-05
-7.43661199837176e-06
-3.11177150683041e-05
-8.26898319208215e-06
-2.64038031766772e-05
-1.39675240717663e-05
-1.60847023259766e-05
-4.13724925820275e-05
-1.6888165780318e-05
-2.94628284023416e-05
-2.43300091669546e-05
-1.60276649807753e-05
-3.66896156678712e-05
-1.29514368730598e-05
-1.85285797068792e-05
-3.08890329760164e-05
-4.68522844495769e-06
-1.57101372839149e-05
-2.44421992380116e-05
-1.26553845454364e-05
-1.09562607122473e-05
-1.10920571729897e-05
-2.36334394773468e-05
-2.97455115195253e-05
-4.28364786915769e-06
-3.1658048699754e-06
-2.0514051304794e-05
-2.26381893536743e-05
-1.75393581857283e-05
-1.50370464551573e-05
-3.12299881855093e-05
-1.60840054152022e-05
-3.1775274728478e-05
-4.36563367165967e-05
-1.60306490887188e-05
-1.50991863456903e-05
-1.75988335523632e-05
-4.32652337755729e-05
-5.93853373501367e-06
-1.35805403108869e-05
-4.47522146075443e-06
-3.78014274704849e-06
-1.9368739784879e-05
-8.79566144010709e-06
-4.62164722383516e-05
-3.20449107411683e-05
-2.3033320477924e-05
3.00429304392e-06
-7.88363196407509e-06
-2.07862301431315e-05
-3.46140514294646e-05
-3.17477874089838e-05
2.48099068594903e-06
-1.7479532739391e-05
-3.74109824006062e-05
-3.16594948035687e-05
-8.00852923604643e-06
1.83315975222414e-05
-1.23038978277408e-05
-1.32933295873193e-05
-2.71753181456415e-05
-1.49524269510535e-05
-1.80847066848546e-05
-6.56586667358412e-06
-2.33119678970907e-05
-1.35265405630749e-05
-2.70737390777234e-05
-3.06981108398852e-05
-2.06231125859945e-05
-2.56835236671008e-05
-1.55780173420491e-05
-1.99302340946651e-05
-2.45011505265333e-05
-1.94234592023699e-05
-4.15034243750145e-05
5.78358207883006e-07
-1.3596759945248e-05
-3.84140174952808e-05
-2.85568865499492e-05
-1.58103371254243e-05
-2.61079384864514e-05
-1.68630268577953e-05
-1.65684201147867e-05
-3.2180982842718e-05
-1.39447518622776e-05
-2.62862550853137e-05
-1.05881982750515e-05
-7.77117013853364e-06
-2.65680784251855e-05
-1.22402344795171e-05
-1.03985498004823e-06
-4.82740669074437e-06
-2.40420430091192e-05
-7.86487237371252e-06
-4.53669655895809e-06
-8.32501792510511e-06
-2.42374009751696e-05
-2.88839639309383e-05
-3.6995862206739e-05
-2.78660613005198e-05
5.21790010569046e-06
-2.19584437781349e-06
-3.23188675438286e-06
-2.06396860296668e-05
-3.19141333686975e-06
-2.95402960934245e-05
-1.47556782300232e-05
4.24135340927154e-08
-4.60304658300784e-05
-8.1096963409287e-06
-4.3742502951057e-05
-1.26429120422132e-05
-3.9580126487787e-05
-3.78626113093454e-05
-1.92702454258666e-05
-2.20086575738639e-05
-1.54690219485649e-05
-6.56078291777154e-06
-3.77518407272022e-05
-3.40838703840259e-05
-1.31380701710199e-05
-2.34557276576931e-05
-1.69274489941342e-05
-3.15531097088406e-05
-3.83526773255356e-05
-1.86576266745635e-05
-3.90565557963922e-05
9.62108336344846e-06
-2.54711996779766e-05
-4.25117463444607e-05
-4.49047826345098e-05
-3.09987746200755e-05
-2.25430595331083e-05
-3.69109128354707e-05
-3.20730371911226e-05
-2.00517969967795e-05
-6.40932960655795e-06
-8.56426807231807e-06
-8.27579782330469e-06
-2.35456211848028e-05
-2.87832957742988e-05
-2.75855026567287e-05
2.18640046490411e-06
-1.43993427943255e-05
-1.44027143351175e-05
-2.01091640879722e-05
-6.40990000125142e-06
-1.83265329501209e-05
-1.0302287438232e-05
-3.07083093997278e-05
-2.29518121065514e-05
-7.03220130728426e-06
-1.79778286796588e-05
-4.77010956060463e-06
-2.29067197852476e-05
-2.50977118326508e-05
-1.42120412806041e-06
-2.29739382142621e-05
-2.02227233160863e-05
-7.42546366016587e-06
-1.37084136425352e-05
-4.62043712663051e-05
-2.39250842709827e-05
-1.81028004005438e-05
-1.13248603505137e-05
-4.18202957783974e-06
-1.00015865488817e-05
-1.98826026603471e-05
-1.62812338952451e-05
4.34916249846362e-06
-1.94089425665014e-05
-2.68505099716612e-05
-3.51348229979851e-05
-2.30337867335789e-05
-2.96396558266154e-05
-3.03714151838428e-05
-9.38289733848889e-06
-4.19528486621137e-05
-1.20495938838146e-05
6.2768751162466e-07
-5.63367670243912e-07
-2.24537825809575e-05
-2.70873753568587e-05
-2.81979163323221e-05
-6.89531715905799e-06
-2.88515087824768e-05
-3.04731005021001e-05
-8.18157624118304e-06
-2.51765300449832e-05
-2.22505270671383e-05
-3.83681471908327e-05
-2.90641868311726e-05
-7.30790271959776e-06
-1.19082432857653e-05
-2.38939117725554e-05
-1.73546042253873e-06
-1.30546505240842e-05
3.86393669230046e-06
-9.20258929247378e-06
-1.53184121781615e-05
-2.53015470704904e-05
-5.31487907399563e-06
1.49502426633588e-06
-1.99292674156415e-05
-1.00458880562486e-05
-2.40389672819294e-05
-1.78871925065824e-05
-1.80047554933773e-05
-3.33053372572164e-05
-1.74776112362694e-06
-3.81492674835532e-06
3.59904981696056e-06
-1.14452137612383e-05
-1.06541131283224e-05
-3.61076517835888e-05
-1.02040232915001e-05
-1.80886033957168e-05
-2.67608091249058e-05
8.50066361989337e-06
-5.40999200982065e-05
-2.29138842502318e-05
-2.74606547458501e-05
-4.67561796405255e-07
-3.59690931977006e-05
-3.53507875253978e-05
-1.30211387035774e-05
-9.90932470347788e-06
-3.61047812543738e-05
-2.54550526173554e-05
-3.18567710180668e-05
-2.55518094400121e-05
-1.39387684799451e-05
-7.39548109534945e-06
-2.48151156765142e-05
-1.88010276625717e-05
-3.77586145436419e-05
-3.64581217999201e-05
-2.52032194293013e-06
-4.05303898604457e-05
-2.50165422424962e-05
-5.92148576508444e-06
-2.69458798120921e-05
-2.37879779527985e-05
-3.71032447739133e-05
-1.10046103817066e-05
-2.28004964482725e-05
-6.95726845469872e-06
-2.34980007545052e-05
-1.21203417295102e-05
-1.76297173442523e-05
-1.79966907227001e-05
-4.40775074862061e-05
-2.99115939388947e-05
-2.42576845378196e-05
-1.37488405653258e-05
-7.71443875510274e-06
-3.7951916323543e-05
-6.3121067401716e-07
-4.47041486616013e-05
-1.87132757811043e-05
-1.57562829218609e-05
-5.55275743980301e-05
-2.07404864136706e-05
-2.07837211697389e-05
-3.40586280611365e-05
-3.27206167665436e-05
-2.96701637742279e-05
-1.90927384218872e-05
-3.32147033934472e-05
-5.16397601713819e-05
-4.72275917078714e-05
-4.0302196783932e-05
-2.04770427976242e-05
-2.78602881413544e-05
-1.37244224143613e-05
-8.2229615782929e-06
-2.62917157844128e-05
-2.17525850099065e-05
-7.80025268776694e-06
-1.17344046442065e-05
-1.94440890997423e-05
-2.26328880808834e-05
-3.81268784966011e-05
-3.8508276531789e-05
-2.00385940343765e-05
-2.24573850113794e-05
-1.51774592946116e-05
-1.65697117664121e-05
-2.75569182653315e-05
-9.20797322804942e-08
-3.45319956013121e-05
-1.69945070925706e-05
-3.00785714499842e-05
-4.55830059772723e-05
-1.34572990558022e-05
-2.49001103660514e-05
-1.56241160508076e-05
-3.74535223075366e-05
-2.73288090214997e-05
-4.12124492226318e-05
-1.68233737677319e-05
-1.20279681665737e-05
-3.01134095743831e-05
-2.32346277700421e-05
-1.08681057395608e-05
5.83612781456015e-06
-2.44971709566902e-06
-1.65047472700307e-05
-3.60356205371842e-05
-5.44806772874134e-06
-1.56454088399627e-05
-3.44048575140386e-06
-2.23274461848917e-05
-2.52334934303596e-05
-2.69175872814655e-06
-2.83192337469387e-05
-7.37466728542008e-06
-2.04730185021043e-05
-2.75640109621835e-05
2.15509379619838e-06
-3.2146588237401e-05
-3.08204587388765e-05
-1.3107157616443e-05
1.38827438364407e-05
-2.00197311966836e-05
-2.61612931572865e-05
-3.33811799435036e-05
-1.71338258647845e-05
-2.8131752588224e-05
-4.48706985229144e-05
-1.46341441988592e-05
-8.29995478323862e-06
-1.55401443786129e-05
-6.47054565473138e-06
-2.47325685261231e-05
5.64469327674915e-06
-1.44122036357489e-05
-3.12013063752421e-05
-1.7692534571942e-05
-1.87320578623215e-05
-2.02644829069247e-05
-3.05879823821104e-05
-5.67321926468318e-06
-3.0291000049843e-05
-3.9001942597368e-06
-8.69186256902501e-06
-1.57417546621088e-05
-6.75425031047658e-06
-3.43414172440238e-05
-1.88305573348514e-05
-1.32170843072841e-05
-3.76058425671231e-05
-3.11281557278256e-05
-5.10485744096764e-06
-1.08927450136399e-05
-1.5817639387382e-05
-9.6913464451405e-06
-3.29781720994927e-05
-1.05353888250945e-05
-1.57999325724175e-05
-3.38941595690316e-05
-2.97130123087235e-05
-2.00395780880652e-05
-2.48790160407324e-05
-2.46990080307256e-05
-2.65066570998404e-05
-1.44615317291171e-05
-2.66360675151243e-05
-2.27512766045236e-05
-3.5773242276943e-05
-2.27822061205846e-05
-2.44407731948648e-05
-2.41770889738439e-05
-1.78835923883001e-05
-2.40107681546151e-05
-3.36962482310065e-05
-1.25034877137709e-05
-2.32971021130659e-05
-3.98778856393243e-06
-1.36019986511308e-05
-1.20852585148918e-05
-3.06454102514586e-05
-2.1744565301558e-05
-6.61333854863334e-06
-2.98558768627361e-05
-2.55466057897953e-05
-3.92920469537256e-05
-2.41467725207446e-05
-3.65110858663033e-05
-5.38495009451727e-06
-9.10933106085451e-06
-4.45837474613578e-05
-2.11825048198457e-05
-1.10748341213519e-05
-3.37940238101641e-05
-2.66725223949204e-05
-6.16701819291095e-06
-2.92441735053031e-05
-2.21696318575892e-05
-1.81241729132935e-05
-3.07127028856943e-05
-3.11429085586096e-05
-4.80796920238885e-05
-3.79039564055384e-05
-3.47220199274263e-05
-1.69626508794929e-05
5.05011149621211e-06
-3.14120436827688e-05
-9.06279098988419e-06
-1.02409900387232e-06
-3.1738703486613e-05
-2.94045808803946e-05
-9.27128579488446e-06
-2.22191213046548e-05
-2.25855805075741e-05
-4.46578264288232e-05
-3.70145275832501e-05
-1.86945673114312e-05
-2.65424107916874e-05
-1.58559534031788e-05
-4.23790124485486e-05
-3.72754993531608e-05
-3.63622166228224e-05
-4.66701256507184e-05
-3.88710674534718e-05
-1.74475474298155e-05
-2.20649848476328e-05
-3.14003414916182e-06
2.4743644018604e-07
-2.43126363929471e-05
-1.03936101175188e-05
-2.37071579807955e-05
-5.61212193117543e-06
-5.77865755583139e-06
-4.64888545169416e-05
-1.10636148672736e-05
-1.31471734734608e-05
-1.27160104560033e-05
-1.06504225835226e-05
-3.75370153404552e-05
-1.84310259626839e-05
-3.07155052199334e-05
-2.96637833127121e-05
-4.63283262726181e-06
-4.78210277051141e-05
-1.93042800146001e-05
-2.74544109349206e-05
-2.94580718243454e-05
-2.56483929768955e-05
-1.31809597095058e-05
-2.37282879040278e-05
-3.39096191299246e-05
-2.54745075895559e-05
-2.03181459586763e-05
-2.29966891045257e-05
-4.52450397507792e-05
-1.71754360712262e-05
-3.93826310703395e-05
-1.84498219463299e-05
-1.91628690753325e-05
-4.13069316506292e-05
-3.15256042952433e-05
-2.71136807210087e-05
-3.08614134416913e-05
-8.02867572391999e-07
-1.34788217750322e-05
-1.98575783479972e-05
-2.63537166792593e-05
-2.23155135566924e-05
-2.52093773252868e-05
-2.37295632088656e-05
-1.85118292075039e-05
-4.50468236972268e-06
-1.05293844102928e-05
-2.53385365752963e-05
1.47029775185519e-05
-1.84562656257607e-05
-4.57401160646648e-05
-3.22485196571319e-05
-1.16026920081836e-05
-1.5184825191367e-05
-2.81428624069607e-05
-3.37750769659288e-05
-2.57897938312205e-06
-5.06977728379227e-06
-1.40113271774834e-05
-2.35272634766027e-05
-3.08412328608546e-05
-1.47368419408017e-05
-3.18457943502869e-05
-2.40630977745276e-05
9.09605219793365e-07
-2.80684215778174e-06
-2.06777136363318e-05
-1.19556378150142e-05
-1.45618511851862e-05
-1.39872657254178e-05
-9.52721407159444e-06
-1.63183760418693e-05
-6.21261146697911e-06
-4.51662647343917e-05
-1.51611541308673e-05
-1.35248403830317e-05
-2.54037809593138e-05
-2.19752759528886e-05
-1.23183379835978e-05
-2.54703029477762e-05
-3.26930453392528e-05
-1.42478208828219e-05
-1.67519872227965e-05
-3.23760988006032e-05
-1.62977757608245e-05
-2.76896111269933e-05
-2.07274281971218e-05
-1.00892725499681e-05
-1.21357663991527e-05
-5.55174125240656e-06
-1.16395011007347e-05
5.03137500217507e-06
-7.37486580940702e-06
-3.07122247668426e-05
-3.46881736393876e-05
-2.83176843840505e-05
-4.05227005244871e-05
-1.89627917090703e-05
-3.08173290935362e-05
-1.12223573440311e-05
-3.69990341979283e-05
-3.51268718467362e-05
-1.07725599820369e-06
-2.53710391666833e-05
-2.3292681800544e-05
9.59274687207176e-07
-3.2245718329032e-05
-3.02173860515543e-05
-2.13509025523953e-05
7.35762585491413e-06
-1.5214553454503e-05
-3.21668841051213e-05
-3.71461085624195e-05
-3.2071616787594e-05
-3.19884429762453e-05
-2.6435402433174e-05
-1.16984947601552e-05
-2.32407402485653e-05
-2.47454039034915e-05
-2.58664400065874e-05
-4.60718216367589e-06
-2.68448929692342e-05
-3.79827751934251e-05
-3.02823917793812e-05
-3.47267780112121e-06
6.6870214369261e-06
-1.08535599625707e-05
-1.73388458969484e-05
-1.12384588300251e-05
-2.14630713051868e-05
-7.52051727742632e-06
-1.69101958947044e-05
-1.41117988392074e-05
-4.2670195121013e-05
-1.39899243162008e-05
-1.01917276835757e-05
-3.56781125452337e-05
-3.36987832100037e-05
-2.8571910068299e-05
-3.47978472621628e-06
-1.58160153862639e-05
-2.10635937310927e-06
-3.20930676905724e-05
-8.36554790018023e-06
-1.73295084990729e-05
-4.30302950402114e-06
-9.03298123114056e-06
-2.00872882492234e-05
-2.9866552171697e-05
-2.08570301880455e-05
-2.03362519187674e-05
-2.78842282488851e-05
-5.0126915568052e-06
-2.37569148014897e-05
-4.62087017549726e-05
-1.04495567980039e-05
-2.20507151208072e-05
-1.16410951780464e-05
-3.25703428646916e-05
-2.85193065824574e-05
-1.98698354030362e-05
-2.59033451564102e-05
-4.59741285917904e-05
-2.56256776769441e-05
-5.21926756942724e-05
1.25757718599902e-05
-1.62321156501296e-05
-2.2930203916106e-05
-1.51839752880633e-05
-2.25010745108535e-06
-2.54086643921102e-05
-2.17424490963297e-05
-1.32667538252402e-05
-2.22058481001609e-05
-6.57628573406221e-06
1.09782115981151e-05
-2.40103440602903e-05
-3.76952266052263e-05
-5.34422373678679e-06
-4.62501792120895e-05
-3.3350506763254e-05
-1.69277314156481e-05
-9.35947608509047e-06
-3.28979632780758e-05
-1.88926063058262e-05
-1.31430848234947e-05
-1.80092198451906e-05
-1.52226589691264e-05
1.70530728421722e-06
-1.7952453370346e-05
-1.58532718932816e-05
-4.0296486791637e-06
-1.46669665027558e-05
-1.5471753387599e-05
-1.44179971740805e-05
-1.25047962305809e-05
-1.82824444102033e-05
-1.83616225792667e-05
-1.41977666600991e-05
-2.47410607464881e-05
-3.37925866243574e-05
-1.53543378870224e-05
1.43589072930492e-07
-1.04384178238348e-05
-1.01387387894842e-05
-3.09082593097229e-05
-1.70244665865956e-05
-3.80669674380037e-05
-2.21571807173481e-05
-2.56861440685452e-05
-2.54156026372417e-05
-1.68068434755932e-05
-1.50310153663108e-05
-3.09051334520029e-06
2.55566985855706e-07
4.30802724810539e-06
-2.68768086518176e-05
-2.99421882633757e-05
-3.38365658031761e-05
-1.50435324089785e-05
-8.07639626414592e-07
-1.76172701969449e-05
-1.24015656779722e-05
6.81240325411541e-07
-2.26238518310679e-05
-2.97822155665986e-05
-2.07979848361465e-05
-2.22871975067455e-05
-6.35983006264673e-06
-1.14086225787821e-05
-3.23860267977308e-05
-3.36602273016884e-05
-2.05267582287176e-05
-1.49981254403183e-05
-1.92500601475496e-05
-1.747566363275e-05
-3.02594692239617e-05
-2.61297846219366e-05
-4.41293360437867e-05
-2.30001298270764e-05
-3.78751695851272e-05
-3.54355812720359e-05
-7.02059808228332e-06
-2.18019666046679e-05
-1.55621329488987e-06
-1.48092209477582e-05
-1.87841609473623e-05
-3.07163123456295e-05
-1.72615558848193e-05
-3.43908770175767e-05
-1.99912168096528e-05
-3.51075888442228e-05
-3.33973913732518e-06
-2.65156084249664e-05
-1.8413292680725e-05
-1.79196037966696e-05
-5.01552602155456e-06
-3.71710735624599e-05
-3.0540893611351e-05
-2.18468622865645e-05
-1.43220326675819e-05
-3.41105244194873e-05
-3.98223057102351e-05
-4.7784483339512e-05
-4.04432476976829e-05
-2.20476422710256e-05
-2.89907009711898e-05
-1.00173824735118e-05
-3.43407800581071e-05
-2.14179208669383e-05
-3.3060570461163e-05
-3.64343033179218e-05
-2.19026243653618e-05
-1.77350613047437e-05
-2.17776269087353e-05
-2.56012783006619e-05
-1.42325209553262e-05
-6.51962269881932e-06
-1.82055238078182e-05
-2.03136820723856e-05
-2.43332466568115e-05
-3.15316371330979e-05
-1.3113897351043e-05
-1.12313277275332e-05
-2.42166381877345e-05
-3.60236581796334e-05
-2.73685639215677e-05
-3.4064444038369e-05
-1.3169067830648e-05
5.88244491761268e-06
2.3962594224534e-06
-1.83888318029029e-05
-3.12893965738281e-06
-1.08938577192386e-05
-2.14863979377198e-05
-1.05885178901373e-05
3.19507389147099e-06
-6.54726094108282e-06
-3.28007222308994e-05
-2.15359197331411e-05
-1.51129091512117e-05
-2.74294638168901e-05
-1.88698114631807e-05
-1.6626114651614e-05
-2.85804097417322e-05
-9.09174985992486e-06
-2.84465213033129e-06
-2.32488123238764e-05
-1.38400723986169e-05
-1.44076981219138e-05
-1.93126953788109e-05
-1.05902983446882e-05
-4.43273442346748e-06
-1.87377392669746e-05
-4.79820495731858e-06
-4.33587425413768e-05
-1.54767958919943e-05
-7.47144494385208e-06
-2.55822053068679e-05
-4.70883105652425e-06
-1.80557715768101e-05
5.34813015369859e-06
-8.3149656075456e-06
-2.42548603022552e-05
-1.76886210477943e-05
-1.77270792656913e-05
-1.0613885908647e-05
-2.081699480493e-05
-2.40303591230478e-05
-1.42622726112613e-05
1.55049593889481e-06
-1.37958982573491e-05
-1.36827289301146e-05
-8.5710816930124e-06
7.41628041389381e-06
-4.13568570551485e-05
-2.49135931718156e-05
-2.3312224654904e-05
-2.40119215696366e-05
-2.41549544765939e-05
-3.56192741048409e-05
-2.1680609279458e-05
-3.52340667294012e-05
-1.93269066025219e-05
-3.54858007185081e-05
-1.63675715170352e-05
-2.1711499830343e-05
-3.06410452356107e-05
-2.28735893935624e-05
-3.21654598269589e-05
-1.19258438598996e-05
-2.0053865369677e-05
-1.54324158213478e-05
-3.43577200975578e-05
-1.66824605294711e-05
-1.04189176357606e-05
-2.04760443129769e-05
-3.23325391386391e-05
-3.15166934666981e-05
-2.8124323260791e-05
2.66516303860492e-06
-1.7904057620303e-05
-3.44159952089821e-05
-3.71899433644099e-05
-2.55581850785974e-05
-2.97555897344088e-05
-9.87213035776269e-06
-1.26489291195842e-05
-2.15746135190135e-05
-2.29569034148828e-05
-2.99697432147353e-05
-8.9023003669876e-06
-2.26495932373164e-05
-1.300541371265e-05
-2.79588793600739e-05
-6.66935739585985e-06
-1.09552394601944e-05
-3.30998255091975e-05
-1.28685183119158e-05
-1.14593862427047e-05
-5.98593980513303e-06
-1.03207257914437e-05
-1.3175950860393e-05
-2.27958774249441e-05
-1.38504613054743e-05
-4.32240237040067e-05
-2.16008875151077e-05
-2.66970650107603e-05
-2.01501388508547e-05
-1.2255251370499e-05
-1.28009494325602e-05
-1.56237251827388e-05
1.63016855412986e-06
-2.11786522512578e-05
-1.03316854436993e-05
-3.14332143770137e-05
-8.34690243551451e-06
-2.54862144125401e-05
-4.12530697262567e-05
-2.96809201791022e-05
-2.63510913380785e-05
-7.55436687463753e-06
-1.62733020230045e-05
-3.8609047532033e-05
-4.9919648847193e-06
-2.67003536262206e-05
-1.86668788570032e-05
-3.45680237746003e-05
-5.84376010638877e-06
-3.3502690400164e-05
-2.09511690340784e-05
-2.612792964859e-05
-2.41654380969663e-05
-2.54362111113132e-05
-2.39718816391606e-05
-3.80145648065709e-05
-2.4762812296143e-05
-3.20423364534694e-05
-1.55545213555609e-06
-1.89509688325183e-05
-3.912217381636e-05
-1.42311623203179e-05
-2.87221958129538e-05
7.1070376391429e-06
-1.35994557076862e-05
-2.20891301389531e-05
-1.05186887333297e-05
-2.98481805656831e-05
-1.56006017447862e-05
-3.03175291640968e-06
-2.52987254973994e-05
-2.60307683514777e-05
-1.3699221190245e-05
-8.15248668055132e-06
-1.48248011803329e-05
-4.43278327020819e-05
-1.96355594166608e-05
-3.45650970850063e-05
-3.25698667149423e-05
-4.15519692194459e-05
-3.0232242861569e-05
8.82374297613473e-07
-2.52672159608165e-05
-2.31442664074538e-05
-2.49831836073911e-05
-1.81517799696554e-05
-2.1904338174198e-05
-1.01932805100922e-05
-1.8194061371239e-05
-3.29984605935896e-05
-6.57067575181682e-06
-2.3296793207329e-05
-2.52542591801402e-06
-2.34038780117291e-05
-2.95433630743229e-05
-1.58662403791412e-05
-3.37461222234024e-05
-3.50919194152399e-05
-1.75317034125248e-05
-2.76183174509439e-05
-8.54323934572922e-06
-2.25494414149971e-05
-1.67459963952888e-05
-1.82638159107058e-05
-5.51317107331645e-06
-1.01656133635578e-05
-1.06995435350728e-05
-4.2844547251267e-07
-4.54127515794216e-05
-3.04965886851069e-05
-1.55231798672377e-05
-3.10734310287329e-06
-1.56038241273354e-05
-3.68434931903171e-05
-2.09877761331523e-05
-2.10459194513832e-05
-3.31259903774283e-05
-1.68365825554037e-05
-1.47519238397304e-05
-1.28296565042112e-05
-1.04736996819011e-05
-3.80909443452222e-05
-1.38426498011494e-05
-1.81571359008762e-05
-2.48855872596246e-05
-4.12550246294382e-05
-2.56427223739683e-05
-3.18929406166071e-05
-3.4701756701071e-05
-3.74607463467049e-05
-1.85602990937446e-05
-1.46745217081137e-05
-2.12477694256339e-05
-3.58354835392284e-05
-3.10372159093841e-05
-1.38913538631719e-05
-2.21265347130878e-05
-2.62169007578139e-05
-3.30471701333984e-05
-2.14528177761561e-05
1.46741884169709e-06
-8.3297202267311e-06
-3.59757085381339e-05
-2.58012338971606e-05
-2.37960303361884e-05
-3.08549960164719e-05
-3.59307784607813e-06
-4.49959588167216e-05
-1.93630199383856e-05
-4.58678450859832e-05
-2.32099478332483e-05
1.41102138429365e-06
-2.02959074832734e-05
-1.61655738372088e-05
-1.93410901508018e-05
-2.28831138574794e-05
-1.62877991695015e-05
-1.96199658434583e-05
-2.31097626885506e-05
-3.20757206338369e-05
-1.62820015191423e-06
1.49447061721821e-06
-8.74945402022801e-06
-1.21526213609213e-05
-3.14307744933533e-05
-6.61859647471542e-06
-1.20671711304975e-05
-1.841624895418e-05
-2.16103492485307e-05
-4.14609597633132e-06
-6.50184447779473e-06
-3.60114956663513e-05
-1.25645127758458e-05
-1.83458102176142e-05
-1.39987201144756e-05
-2.30552830746583e-05
-3.05215648923343e-05
-2.81596721061864e-05
-1.25157095651421e-05
-1.12143127568994e-05
2.11779122925577e-06
-2.82391596356437e-05
-1.48956567362409e-05
-1.37801100414216e-05
-1.73834729927907e-05
-1.85250395163741e-05
-1.80418022346628e-05
-1.90783638242051e-05
-1.25931405131636e-05
-1.56166540082693e-05
-1.95983275764686e-05
-5.70674176047501e-06
3.56843666310489e-06
1.32400049374146e-05
-3.09612253804174e-05
-6.61349457333518e-06
-4.6297210247977e-05
-1.75549420125293e-05
-2.20644812005508e-05
-3.09209590748735e-05
-1.85085450976297e-05
-1.70331846835397e-05
-8.89491189231196e-06
-7.48755605405043e-06
-3.10331557591828e-05
-9.48630942135142e-06
-2.32260433603325e-05
-1.78555425103072e-05
-2.91678966795573e-05
-9.94399733047739e-06
-1.80495515732599e-05
-9.97622683720785e-06
-2.50728387399763e-05
-2.10216452070647e-05
-1.97741849778522e-05
-2.98546916471785e-05
-1.18303035925876e-05
-3.6705165312856e-05
-6.72407800222713e-06
-3.574099784129e-05
-2.73225918099874e-05
-3.73239236613024e-05
-4.60320277476384e-06
-2.53464154342015e-05
-8.03266583194119e-06
-1.53731428331598e-05
-1.92788349341705e-05
-2.15641774587278e-05
-1.24360127562553e-05
-2.17346147817616e-05
-3.04430138221062e-05
-4.8506753249884e-06
-4.63918480733021e-05
-3.62413915089842e-05
-2.09095735403737e-05
-1.59260490332081e-05
-3.72645211770686e-05
-2.31937514441607e-05
-2.27428201053158e-05
-1.98874941864141e-05
-3.08688384638081e-05
-1.52246725650406e-05
-1.0676017059533e-05
-1.96277504405323e-05
-1.53348390576371e-05
-1.40559915187383e-05
-9.88906002218246e-06
8.98142184097183e-06
-3.26804749594176e-05
-1.27947412490118e-05
-3.11243803957925e-05
-4.34664985979452e-06
-1.38185371086218e-05
-2.85961098024331e-05
-2.69091196039077e-06
-1.74997908595169e-05
-4.92808207321519e-06
-2.59202648146874e-05
-2.18931839156806e-05
-1.564629232878e-05
-2.70849608721683e-05
-2.88566496888872e-05
-2.27800908515131e-05
-2.97100608569055e-05
-2.48560754860437e-05
-2.12934671287066e-05
-1.16946686246129e-05
-2.62730410370722e-05
-1.05765984502269e-05
-2.13612404706612e-05
-2.65615394235649e-05
-3.53582807060784e-05
-3.02895657838816e-06
-1.52094802255752e-05
-3.68590722551523e-05
-2.96990504625089e-05
-2.90396144512574e-05
-2.76304012344819e-05
-2.64822521569635e-05
-3.69991608986423e-05
-1.71678499110263e-05
-3.75674134474418e-05
-2.28035361650623e-05
-1.28012871544114e-05
-3.57326957819744e-05
-1.79964992701125e-05
-9.80577489987405e-06
-2.16235494144531e-05
-2.46390208839781e-05
-3.90532327775043e-05
-1.25227861666869e-05
-1.93250785233093e-05
-1.90356264389872e-05
-3.63518868471637e-05
-1.03412535987958e-05
-1.41116511309356e-05
-1.65668478800132e-05
-3.07707874550977e-05
-1.61353013370871e-05
-3.14567376395537e-05
-1.97759813279878e-05
-2.85096985860171e-05
-2.33519346666497e-05
-1.04699090248322e-05
-3.84658548874939e-06
1.01351559580789e-06
-1.85536319644036e-05
-2.07159631968322e-05
-2.16262042904562e-05
-1.09806960784433e-05
-3.26518280911142e-05
-2.31604971777945e-05
-2.37349520612814e-05
-2.70272070031981e-05
-7.58602021430182e-06
-4.51911909648234e-05
-3.58925132690498e-05
-1.92405675177496e-05
-1.28939267022468e-05
-7.44811547365853e-06
-2.4421179815982e-05
-3.25461399694218e-05
-2.12256233928912e-05
-4.75675291941542e-05
-2.59396152110622e-05
-3.13106438946252e-05
-2.78667016560599e-05
-9.3513463306443e-06
-1.2659863993445e-05
-1.07993945573195e-05
-1.9393473388042e-05
-1.28036632922799e-05
-8.18501409030318e-06
-8.86633450861319e-06
-1.00155319230306e-05
-8.08765844953295e-06
-2.8892301006111e-05
-2.33674370647948e-05
-1.18342479252841e-05
-1.83290983008716e-05
-4.86959797738506e-06
-1.74929104496423e-05
-2.19590029079011e-05
-7.3622084435199e-06
-2.02626116227886e-05
-1.58789502516604e-06
-1.91092916963563e-05
-2.85396101572825e-06
-2.06054299788612e-05
-1.03614258124963e-05
-2.88197867640669e-05
3.2405492817413e-06
-4.04167512703807e-05
-1.57933450703758e-05
-2.6179131054458e-05
-2.8762776160681e-05
-1.61249042616256e-05
-1.49524823691631e-05
-2.5418857391931e-05
-1.86741659706223e-05
-1.40310605662548e-05
-2.36236568889401e-05
-2.36163891333575e-05
-2.71985673058438e-05
-2.04322414784062e-05
-1.18222830475747e-05
-2.28259947320419e-05
-3.93576005208802e-06
-2.60064897074513e-05
-2.46105424387182e-05
-4.04716236823449e-05
-1.66128867570467e-05
-2.10380865455259e-05
-2.03164599321627e-05
-1.62091264184037e-05
6.40627484973999e-06
-1.28513697387461e-05
-3.90875755309133e-05
-3.25771241629661e-05
-1.83677687147215e-05
-2.17071595776971e-06
-2.61747298246564e-05
-1.18254140912795e-05
-1.80603646627584e-05
-2.19948793999134e-05
-2.76121497143677e-05
-1.74169298678681e-05
-1.21548210192208e-05
-3.00367688767161e-05
4.91294131744528e-06
-4.06552706988591e-06
-1.60946202501124e-05
-9.77176398642192e-06
-2.43502807714935e-05
2.36203924016044e-06
-5.02309643833866e-05
-2.69702069991584e-05
-1.0691355181468e-05
-3.67376668891192e-06
-1.8681794298459e-05
-3.09269709308087e-05
-2.11388357226185e-05
-3.03465856763693e-05
2.93507128736249e-06
9.20536899834014e-07
-2.69835662873905e-05
-3.81611941675203e-05
-3.676029494614e-05
-2.42530364208065e-05
-1.8758423847763e-05
-3.91432691235279e-05
-2.49449159527534e-05
-1.71478247240148e-05
-4.08397548275459e-05
-3.4142340085901e-05
-1.22894661789735e-05
-2.35654261041253e-05
-4.23792719946545e-05
-2.27904901978944e-05
-1.7535229181669e-06
-1.26789831984153e-05
-5.12417531704552e-06
-1.86739275585878e-05
-6.97095135821245e-06
-2.27506193502061e-05
-2.67978141846672e-05
-2.60772315241712e-05
-2.53164408991752e-05
-2.86654307671081e-05
-3.825834923008e-05
-2.52998645015027e-05
-2.11977336676791e-05
-2.50516142505596e-05
-3.04328499839854e-05
-1.4882052877689e-05
-3.28720328679172e-05
-4.77839226008308e-06
-1.98040775199419e-05
-3.12500830513935e-06
-1.54585680948496e-05
-4.22981511078341e-05
-1.66149547183218e-05
-3.05964679098933e-05
-1.3393120373117e-05
-1.15588006733486e-05
-1.94039558730354e-05
-2.70637692652565e-05
-3.02607476316838e-05
-2.5080674986489e-05
8.1521987415043e-06
-8.74582622156054e-06
-2.98001655470232e-05
-1.18764798158279e-05
-3.19912827039211e-05
-1.6139079630223e-05
-3.07175205192834e-05
2.28871160021155e-06
-3.718952116466e-05
-3.24051857322506e-05
-3.12710476987976e-05
-2.73585828218952e-05
-6.6237219909539e-06
-1.00350247557378e-05
-1.15827431415412e-05
-2.33252945253234e-05
-1.84714285635311e-05
-1.74296288831958e-05
-1.17281282011389e-05
-3.5666779680509e-06
-9.39710467140811e-06
-3.02686449838497e-05
-2.29046404375674e-05
-2.97100502760559e-05
-3.41279666657119e-05
-6.51072453203503e-06
-2.34159135957751e-06
-1.70722082303361e-05
-2.26144430981449e-05
-1.90054907096886e-05
-4.18336122086828e-05
-3.16566994220864e-05
-2.07798538158908e-05
-3.10662875051717e-05
-3.51179202975657e-05
-2.81656541109051e-05
-2.14070316257574e-05
6.66196659706817e-06
-3.1742731336208e-05
4.88475090993147e-07
-1.74028682884176e-05
-2.55662259500441e-05
-5.53322766760263e-06
-1.02679822357395e-05
-1.60512286280444e-05
-3.30043990092385e-05
-6.41294791372437e-06
-1.5928557737942e-05
6.0889940705634e-06
-3.23123907711758e-05
-1.72159970609171e-05
-3.20504111542008e-05
-7.83711187627321e-06
-3.99173375040772e-05
-5.43667620987252e-05
-1.99315189043846e-05
-9.93656851187847e-06
-2.38602562912232e-05
-3.0112822376804e-05
7.56029791012086e-06
-1.15317733568318e-05
1.16715292690955e-05
-3.67454586091393e-06
-1.97619910121913e-05
-7.91689690631413e-06
-2.19304670451035e-05
-1.9113395530383e-05
-3.31856353758524e-05
-3.00317640414301e-05
-2.70502715206061e-05
-1.07849962288891e-05
-4.26499388802611e-05
-5.64680590564995e-05
-1.63193772653269e-05
-2.46108469882666e-05
-2.26637063665913e-05
-2.1918916828799e-05
-2.24757813143037e-05
-4.39923323631102e-05
-1.17985602708032e-05
-2.08487641377475e-05
-1.6930338386046e-05
-2.97809962218593e-05
-7.3763436529174e-06
-7.68794684351561e-06
-2.6092602223926e-05
-2.45060159774004e-05
-3.72394120971412e-05
-3.07942558333546e-05
-3.28172094591539e-05
-2.45725226766869e-05
-2.71766103121225e-05
-2.03424661760733e-05
-1.9955042701165e-05
-4.22732404711403e-05
-1.90865529359966e-05
-2.3763844905989e-05
-2.84950772638453e-05
-8.32109541360448e-06
-2.36131125767462e-05
-2.35991076749658e-05
-2.48275152057167e-05
-1.41372840172942e-06
-2.01475025999187e-05
-3.00858588127333e-05
-1.75767588773849e-05
-8.43641592810654e-06
-1.95756198033415e-06
-2.02251439136701e-05
-1.91264955483439e-05
-2.11325320767158e-05
-2.59077221761798e-05
-6.19253061810066e-06
-9.31753668408958e-06
-1.22753614251282e-05
-2.01050357186184e-05
-1.29304362158475e-05
-2.26824713975745e-05
-3.66314618045887e-05
-3.08920635466159e-05
-6.88754715834488e-06
-2.36613666385184e-05
-2.51214705999069e-05
-2.57263119016349e-05
-4.54083316623125e-05
-2.10213948799489e-05
-2.79690660632205e-05
-2.40503609794337e-06
-2.58600223215957e-05
-3.63460271705506e-05
-2.63890168277035e-05
-1.07250991986692e-06
-2.50907900908206e-05
-2.46946235754624e-05
-1.95285075653262e-05
-1.99718306508636e-06
-2.10724701742209e-05
2.14737923826239e-06
-6.1589403263902e-06
-2.54321304542537e-05
-3.75632897110018e-05
-2.41716640203438e-05
-2.04936304781228e-05
-2.24628872421755e-05
-2.6614846250483e-05
-2.14383944007322e-05
-1.28032645228958e-05
-2.33776222277147e-05
-4.17984321061781e-05
8.91898242359884e-06
-6.24143596018221e-06
-7.17818767846416e-06
-7.25088514476248e-06
-2.3539983342543e-05
-3.27306665445223e-05
-2.99475009882421e-05
-1.46958127487653e-05
-1.44882489125892e-05
-2.08319772328468e-05
-1.87831541525015e-05
-3.0481167513997e-05
-1.05399197879523e-05
-3.34771556749232e-05
-4.22438428782201e-06
-3.94696058767978e-05
-1.16947050493032e-05
-1.41818188674376e-05
-2.01946779920585e-05
-1.31365170993837e-05
-3.93355954922766e-05
-2.49273430954896e-05
-5.62573039984347e-06
-3.49683732136373e-05
-1.04209735463e-05
-1.72073217987668e-05
-2.13995479210963e-05
-1.64344801757809e-05
-3.39869656769072e-06
-1.57829549890928e-05
-5.62668059555972e-06
-4.83205274810198e-05
-1.7556153009666e-05
-2.44048685695225e-05
-2.18000041319237e-05
-2.80355703919375e-05
-9.09303011929874e-06
-6.54733516875124e-06
-2.7443886792574e-05
-3.48555403421796e-05
-1.11072167479436e-05
-2.41862656198976e-05
-2.99842380785755e-05
-2.72630474695039e-05
-2.35269694647418e-05
-3.0951283530153e-05
-7.07788460110167e-06
-2.54141270957681e-05
-2.55704754735578e-05
-1.67177475744159e-05
-2.77228408007163e-05
-2.94955448306031e-05
-1.70736918264468e-06
-3.75362101018304e-05
-4.10212697525321e-05
-3.59926613939466e-05
-1.87943713309798e-05
-3.10113050279916e-05
-3.23490525275439e-06
-4.20703490755181e-06
-1.51079931822377e-05
-2.24204483965163e-05
-1.15697471943083e-05
-4.03849734938722e-05
-3.60132647888646e-06
-3.04346537189173e-05
-1.89113274867914e-05
-1.22411374565262e-05
-3.47198980977786e-05
-1.65012046628588e-06
-3.37551198644892e-05
-6.95863640679453e-06
-4.47357911002262e-05
-1.0715603616424e-05
2.98484280221197e-06
-1.57236060513803e-05
-2.42276127112008e-05
-1.08434315370807e-05
-1.8982756902116e-05
-1.5311832150316e-05
-1.45663993220955e-05
-2.49239883044024e-05
-3.79322926027053e-05
-3.21456516524675e-05
-3.20388041559075e-05
-1.64866895599195e-05
3.56822460778968e-06
-4.09457068364891e-05
-2.35095332984368e-05
-3.66448519292547e-06
-5.26337031249484e-06
-3.49505363738664e-05
-2.46723942478408e-05
-2.29626597793651e-06
2.39720143485352e-06
-1.60467541273297e-05
-2.927276953591e-07
-2.24539239050073e-05
-7.43120662713742e-06
-3.27159444435862e-05
-2.34483036255184e-05
-1.96011582857065e-05
-4.56558971589172e-06
-3.13857234596816e-05
-1.79060435449259e-05
-2.48202008611214e-06
-2.27966608360052e-05
3.44715240162449e-06
-4.45991878779466e-06
-2.67234981413613e-05
-1.6152166949006e-05
-4.15348799656309e-05
-3.01652637261219e-05
-1.89456904815436e-05
-7.18748568230113e-06
-2.11496976784397e-05
-1.89291265355721e-05
-3.06227424943892e-05
4.13912356561636e-06
-3.06491684346209e-05
-2.2411303906704e-05
-5.50897239397374e-05
-2.12228660218283e-05
-2.25287121117648e-05
-2.27235823270962e-06
-8.92122046083978e-06
-3.44790969982313e-05
5.36512243817871e-06
6.75919287569982e-06
-2.13812402055437e-05
-3.40621314653922e-05
-2.06813283647375e-05
-6.83842244601311e-06
-1.7321950917694e-05
-2.11825244634113e-05
-2.73100346569912e-05
-2.1810794346222e-05
-1.15929094509422e-05
-2.68084556600748e-05
-2.23578885244266e-05
-3.40230356300086e-05
-5.40019200716058e-06
-2.7002077406311e-05
-2.83397565751689e-05
-1.4827650976662e-05
-9.26074526155639e-07
-3.23275930994803e-06
-1.51013847426339e-05
-2.10231914797975e-05
-2.42533526287609e-05
-2.37005629753573e-05
-1.37633815187081e-05
-2.09380082109875e-05
-3.35241359471568e-05
-1.81557439509699e-05
-3.11632538030846e-05
-2.01474877380433e-05
-2.18539071403334e-05
-2.68643595550275e-05
-3.3373038516462e-05
-2.57732508457219e-05
-6.083402026059e-05
-1.09247558868606e-05
4.15601862446065e-06
-6.22866597156639e-06
-2.90713985294896e-05
8.11919871142778e-06
-1.05390193911832e-05
-1.05377829540204e-05
-2.77399914722254e-05
-1.26133576055084e-05
-6.91155347174014e-06
-3.22612727268689e-05
-7.37193756448452e-06
-2.96763134732678e-05
-3.99184347258786e-05
-2.46409799110828e-05
-3.28460491402082e-05
-1.66877096580313e-05
-1.07319724609653e-05
-3.30247442914256e-05
-1.18476864566526e-05
-3.8259795476196e-05
-3.46779076994192e-05
-8.93395071242308e-06
-5.07331073529901e-05
-3.16628108979303e-05
-3.13149710957866e-05
-2.93650022872491e-05
-1.84069406589462e-05
-9.88131645756719e-07
-2.67482938318359e-05
-3.49789923958951e-05
-2.31612452499813e-05
-9.3151132821591e-06
-3.63789333181544e-05
-1.72221577635671e-05
1.49193390388259e-05
-1.24366893061073e-05
-3.39261708612058e-05
-7.52017214879119e-06
-3.4501878818814e-05
-3.7171822553635e-05
-3.48332526826781e-05
-2.4602256758172e-05
-3.23270444894238e-05
-9.45280243166256e-06
-1.14889201184272e-05
-4.85420011197226e-06
-3.83029440965715e-05
-7.28484887549296e-07
-2.60418576378124e-05
7.19771720849711e-06
-1.43037695106459e-05
-2.12063229031044e-05
-2.04790094046173e-05
-3.52523759348288e-05
-6.86131751483585e-06
-7.97332362249491e-06
-1.56910899800629e-05
-1.59693661104566e-05
-1.7964651934758e-05
-3.978213995345e-05
-2.34396386919911e-05
-2.0572736979589e-08
-2.20078152690134e-05
-1.97449643226947e-05
5.58098557450796e-07
-2.61197405568005e-05
-1.04222592178623e-05
-1.55496725870803e-05
-1.88042800406227e-05
-1.01021744532328e-05
-1.50358310283915e-05
-1.74712328920661e-05
2.15342761959743e-06
-3.83348815715745e-06
-2.27941046559984e-05
-2.1609411202686e-05
-1.55049070237594e-05
-2.24553464516511e-05
-2.55126971081805e-05
-2.9902715150207e-05
-1.74343624075978e-05
-1.43671200694951e-05
-1.93354837051787e-05
-3.25103175601588e-05
-2.13992227092623e-05
-1.71318801949898e-05
-9.47882955048994e-06
-1.49926091675376e-05
-1.73347195705955e-05
-1.7565396403223e-05
-2.98436253395896e-05
-3.3357949140093e-05
-2.95145365903995e-05
-2.07896766238332e-05
-2.3443475979465e-05
-1.36424524485939e-05
-4.07713087040627e-05
-1.18222137813768e-05
-1.8801333184386e-05
-2.96669855681808e-05
-1.03157076784833e-05
-2.18943012668127e-05
-3.88071213050794e-05
-2.70442407713033e-05
-2.77759183101365e-05
-3.1337620750629e-05
-2.02920937270681e-05
-2.77266273874624e-05
-6.68012178662629e-06
-2.0355154408326e-05
6.07483373300483e-07
-4.92516210326481e-05
-4.05572689570297e-05
-1.97545153934983e-06
-7.61897101734859e-06
-4.13812857552473e-05
-3.02146352110494e-05
-3.62500915131981e-06
2.75446677670388e-06
-1.77319927010578e-05
-1.44313951449837e-05
-2.34229016619574e-05
2.45825325723335e-06
-1.96650619968529e-05
-8.62556930396467e-06
-2.52289394690873e-05
-2.53196787763798e-05
-1.80538266316411e-05
-2.49195170150854e-05
-9.51105262178898e-06
-2.55221333682938e-06
-5.29697611773504e-06
-8.8918332906623e-06
-2.18458117982756e-05
-2.4101349206894e-05
-2.90923339986478e-05
-2.24716877967979e-05
-4.24669845713954e-05
-2.42361545472179e-05
-3.64064526438364e-06
1.83013398745907e-06
-3.09999537307862e-05
-2.19295068011863e-05
-2.1008747274715e-05
-1.96395558217292e-05
-1.50779205764193e-05
-3.4582621922833e-05
-4.05545886992301e-05
-2.70489118209866e-05
-9.13819532867811e-06
-2.47414816851398e-05
-7.62185472058106e-06
-1.53657832974075e-05
1.46814888512924e-05
-1.94781137198801e-05
-3.24998362292812e-06
-1.68245276323834e-05
-2.58330025143397e-05
-8.56299445542753e-07
-4.54365170202886e-07
-1.77583555016013e-05
-2.40778655872695e-05
-4.06483698075699e-05
-1.53814057885192e-05
-2.62588692435908e-05
-2.33655895839883e-05
-3.95787407480385e-05
-4.15094062519957e-05
-2.04226518259514e-05
-5.24067501308929e-06
-3.53783351872125e-05
-2.43900372966191e-05
-1.99783601434859e-05
-3.17185557501117e-05
-2.54406441348263e-05
-1.19173715414708e-05
-1.65256879456916e-05
-2.13569508004059e-05
-3.73651315342471e-05
-1.11466213865641e-05
-3.05463929564799e-05
8.22296626338875e-06
-1.81991092835051e-05
-2.26687591894108e-05
-2.63979390451372e-05
-1.34464269124431e-05
-1.25072126299099e-05
-1.72047787377981e-05
-1.71359518007368e-05
-8.55264004501577e-06
-2.26852543689048e-05
-1.92261202033805e-05
-3.60462163889985e-06
-2.19609388107371e-05
-1.66315472127785e-05
-2.95164131214211e-05
-2.58695517864836e-05
-2.20413529381568e-05
-2.65850742732311e-05
-2.81802550112816e-05
-2.99723472934597e-05
-2.0725261783662e-05
-2.75539883922882e-05
-2.6391261854846e-05
-4.92633245286046e-06
-2.20584528654333e-05
-2.19697158017297e-05
-7.03058624580175e-06
-1.11726912549584e-05
-3.0172310473976e-05
-4.62072668560342e-05
-2.21510833477729e-05
-1.96343177260692e-05
-3.53207155384419e-05
-3.39763660837554e-05
-3.64881427171743e-05
-5.05162687499694e-05
-1.81103526731037e-05
8.98787725384369e-07
3.82594999792315e-06
-2.09791604423333e-05
-2.37118384635768e-05
-2.69157302365979e-05
-1.58474341487182e-05
-1.39303482431576e-05
-2.40597798284303e-05
-2.0263663110836e-05
-4.76143326278449e-05
-2.60701441086589e-05
-1.19258962145192e-05
-5.1673438025745e-06
-1.01645123670953e-05
-6.88838454080085e-06
-3.91432457135581e-05
-6.16307202064651e-08
-6.30523234911243e-06
-3.13259108019876e-05
-7.36294974741525e-06
-9.38391159683286e-06
-3.00994015251305e-05
-5.03408975055702e-05
-2.09472471873263e-05
-1.21489959903091e-05
-2.54102608671782e-05
-1.5401769832468e-05
-1.69065829088659e-05
-1.85521130898895e-06
-1.66057828434575e-05
-2.33392861403155e-05
-2.78679159111429e-05
-4.66707668467306e-05
-8.81836535642479e-06
-6.11574687691868e-06
-2.44377008527409e-05
-3.29333902121641e-06
-9.72727728005166e-06
-7.44063203809731e-06
-1.14010200949487e-05
-1.39786358417465e-05
-1.26900696961676e-05
-1.0170477064503e-05
-4.26229253793908e-05
-1.16780476333032e-05
-2.29280795923302e-05
-2.58909006232212e-05
-3.09650305480334e-05
-5.64121975514053e-06
-8.17489144363046e-06
4.42498371220259e-07
-1.66467514049761e-05
-8.7976687172888e-06
-2.30967409920099e-05
-1.28187392907631e-05
-1.80980663311944e-05
-1.07690003349214e-05
-2.86549103909738e-05
-6.59852939384012e-06
5.11206118807894e-06
-1.78481458757913e-05
9.29146585460578e-06
2.60063233095119e-06
-4.77804578917218e-05
-2.01285055411625e-05
7.72024005875881e-06
-1.63057997141908e-05
-2.49809512294041e-05
-1.99536887855636e-05
-1.8701750798962e-05
8.37924381225048e-06
-1.52376236549439e-05
-3.03332682090253e-05
-3.62546059453589e-05
-3.21289496760316e-05
-3.08228333165049e-05
-2.05358015440263e-05
1.05234457459585e-05
-1.1976113406507e-05
-4.6390471470922e-05
-2.70430754166341e-05
-2.76312432354892e-05
-1.24459871095938e-05
-3.94833814548797e-05
-2.21905717762457e-05
-1.72152807000544e-05
-1.73564667850381e-05
-2.97280541013798e-05
-2.00102347228385e-05
-1.91920824133298e-05
-3.69798615688495e-05
-1.5638639984364e-05
-3.01273064558726e-05
-1.0470326995227e-05
-2.54061405569629e-05
-1.09593330347401e-05
-1.98510826657323e-05
-2.78701301558891e-05
-1.63880887405643e-05
-4.46392937175054e-05
-4.92380532197597e-05
-2.49029447067368e-05
-2.74457407733176e-05
-1.55338531948561e-05
-1.92572069627647e-05
-2.73019625585868e-05
-2.53680706810319e-05
-2.74856874618647e-05
-3.92021758923079e-05
-4.86625100109219e-05
-3.12664553881297e-05
-3.19930124111319e-05
-1.76391927770358e-05
-4.27077615723499e-05
-3.94244080421719e-05
-5.06023717464202e-06
-3.1758239406753e-05
-2.98194761261018e-05
-3.04385620063749e-05
-4.06585433078888e-05
-7.52836268270934e-06
-4.29814514349459e-05
-1.20885971477743e-05
-9.06734174255779e-06
-1.88338667928178e-05
-2.38786452048704e-05
-2.8956099861885e-05
-2.62064136629121e-05
-3.38465287640902e-05
-5.59665992148918e-06
-2.4295183836106e-05
-7.2653038406875e-06
-1.59624117244591e-05
-1.00505072779321e-05
1.04936881207463e-05
-1.64761987340428e-05
-3.31731478189415e-05
-1.74433771984609e-05
1.23315552379326e-05
-1.65420492785624e-05
-3.36566127062165e-05
-2.54876732828423e-05
-1.25105065135311e-05
-2.67045117016592e-05
-9.78138404720084e-06
-2.00420506014597e-05
-3.93167252730516e-05
-2.76699225654217e-05
-2.66364672412879e-05
-2.26719843974361e-05
-7.94282403042862e-06
9.69611951587029e-06
-3.62134180182293e-05
-1.02724421358866e-05
-1.49716029209521e-05
-2.1702167833759e-05
-1.74756591846931e-05
-1.02410596956199e-05
-1.78637286248945e-05
1.05154036531479e-05
-2.16056278318485e-05
-3.38741782044437e-05
-4.36875737008006e-05
-3.71978903923014e-05
2.78073182929746e-06
-2.78759136753401e-05
-1.51763663849943e-05
-1.44101095988364e-05
-1.77927692273093e-05
-1.87706901951758e-05
-7.48500494307355e-06
-4.05684429862832e-05
-2.46304351445937e-05
-1.31524018247326e-05
-6.79561240279203e-06
-3.0945481140567e-05
-7.44919730395088e-06
-3.37677068428623e-05
1.28953572134326e-05
-3.48741126889429e-05
-3.43826891163125e-05
-2.937647027922e-05
-1.45500457929024e-05
-1.19296058143181e-05
-1.98836759219484e-05
-2.59914478499199e-05
-2.33737761803996e-05
-9.01443859223199e-06
-2.04792067351568e-05
-3.53851484479636e-05
-1.68342199338795e-05
-4.05911332255455e-05
-2.48631557824568e-05
-2.62297323690567e-05
-3.13210060319188e-05
-1.26866254776044e-05
-2.65670074876508e-05
-2.69362191712452e-05
-3.16143384398782e-05
-3.27798067684908e-05
-3.65453315192931e-05
-3.24833849023191e-05
-3.52175720930215e-05
-3.28199145036018e-05
-2.25565889512438e-05
-3.33069604930951e-05
-3.40726053543062e-05
-2.7747361062251e-05
-1.55695138180525e-05
-2.24231173405499e-05
-1.43927875717165e-05
-2.71165234983811e-05
-5.47959163265571e-05
-2.11863117830022e-05
-6.55250535919507e-06
-2.34425399873886e-05
-1.90001428109056e-05
-1.72826785159247e-05
-7.08520578864325e-06
-7.71230880205504e-06
-2.88994462956915e-05
-2.82326686875011e-05
-2.57820001307951e-05
-3.61568652962563e-05
-2.47134082657529e-05
-1.288939708643e-05
5.18141779518321e-06
-2.59633137589028e-05
-1.96749875874099e-05
-3.97178088156272e-05
-3.65016186959307e-05
-2.87921889420768e-05
-4.30386356355788e-06
-1.88432691092698e-05
-1.00687493673967e-05
-2.72493636946016e-05
-1.83561540524287e-05
-6.55387030695983e-06
-1.11311653438126e-05
-2.19286415385315e-05
-2.35722788463612e-05
-2.78193159848052e-05
-4.75165653314226e-06
-3.65220785290213e-05
5.61020349281129e-06
-2.25391600696576e-05
1.44891989651586e-06
-1.39757339292279e-05
-1.16843174519736e-05
1.21380986542021e-05
-4.39317940869541e-05
-2.12294030556985e-05
-5.65947172361033e-06
-1.40319217890429e-05
-1.11524476897505e-05
-1.81017559020666e-05
-1.06859819270676e-05
-2.98988624383378e-05
-1.38140369449232e-05
-4.26698324271217e-05
-2.41209270130283e-05
-2.83333004002596e-05
-8.09659179375304e-06
-1.07011908420143e-05
-1.65125116574244e-05
-2.38572579912726e-05
-3.51329116022047e-05
-3.39356307640986e-05
-2.9542485800218e-05
-2.82768036757499e-05
-1.95528404075347e-05
-3.76087847953595e-05
-3.73837821065467e-05
-3.07621109048696e-05
4.58478465402437e-06
-1.04541141192513e-05
-1.78551639458348e-05
-2.36050609588296e-05
-2.77310737082082e-05
-3.95013592736505e-05
-2.76283919009963e-05
-2.01007982756292e-05
-4.27895373883641e-05
-1.9356228376955e-06
-4.0488290891041e-05
-1.45398410650223e-05
-2.49066870530919e-05
-2.52139894515982e-05
-2.3359976316732e-05
-3.037125345229e-05
-2.83163628432625e-05
-1.17571552959942e-05
-9.9616342142822e-07
-3.40618683346096e-05
-1.44120401013111e-05
-2.68469851856361e-05
-6.43849685959763e-06
-5.56652781831778e-06
-3.76404701539261e-05
-8.89874041850064e-08
-3.46189365637121e-05
-2.65919451206752e-05
-1.73267417358273e-05
-1.84023958072627e-05
-2.60645847658308e-05
-2.6905848995618e-05
-1.89805459040223e-05
-2.00663094296652e-05
-2.63651292989858e-05
-3.31980271853064e-05
-2.61711238707979e-05
-2.99505699375653e-05
-3.13797029442501e-05
-3.79532311881327e-06
-1.4894975408931e-05
-2.60486392239215e-05
-2.12556685907744e-05
-1.827774997399e-05
-1.39349300161912e-05
-1.70773133869156e-05
-2.41876412419276e-05
-3.57888952656729e-05
-2.013760540419e-05
-2.86464534417133e-05
-1.86933656204571e-05
3.40306252014359e-06
-6.30125995167919e-06
-2.01491259079894e-05
-1.17427261253677e-05
7.26657170785473e-06
-1.96218416521472e-05
-1.77437146024953e-05
-2.27819475653896e-05
-1.01934761659044e-05
-3.94845040323754e-05
-1.61817072471988e-05
-7.57410310177385e-06
-3.01127122923359e-05
2.78208247003779e-06
-2.73010855640169e-05
-3.93270587278486e-05
-2.44487116378708e-05
-1.12665421633576e-05
-4.39165082420845e-05
-2.02886968125453e-05
-3.15345305546433e-05
-2.85844231441146e-05
-2.79787829421456e-05
-2.34506270382583e-05
-1.34039613124269e-05
-2.66400454085358e-05
-2.15878833885629e-05
-1.54215399124787e-05
-3.35078838503108e-05
-2.55162837752142e-05
-2.89157768503301e-06
-3.86960187413426e-05
-2.55450122065252e-05
-1.12584300633876e-05
-3.12137744856482e-05
-1.65162759336407e-05
-1.22357896909112e-05
-2.96515841149984e-05
-3.60798893299895e-05
-2.55158654355406e-05
-1.99787675323961e-05
-2.16790989305363e-05
-3.33246308871909e-05
