# Supplementary material for: Research on computational propagation and identification of mine microseismic signals based on deep learning
Source: PLoS One. 2025 Oct 22;20(10):e0334641. doi: 10.1371/journal.pone.0334641 (PMC12543183; doi:10.1371/journal.pone.0334641)
Supplement: S2 Data — (ZIP) [file pone.0334641.s002.zip › 000100500001891.xlsx_0.txt_24.txt.txt]

-1.11519611920353e-05
-3.71268226901054e-05
-2.16091130759724e-05
-1.53045188720015e-05
-3.53273512312078e-05
-1.48550833585439e-05
-2.45430581619806e-05
-4.23177015885239e-05
-8.7662931120755e-06
-2.25679448960694e-05
-3.07083334063145e-05
-1.44227410257498e-05
-2.89514752628192e-05
-2.20853006771374e-05
-1.67961475722395e-05
3.43067431049486e-06
-2.38940958100924e-06
-3.58278282770039e-05
-6.61677131935804e-06
-2.65308320949276e-05
-1.42766983941504e-05
-2.48712663184375e-05
-2.59534658264094e-05
-6.34590186389815e-07
-3.52702197206169e-05
-1.0321614246616e-05
-1.54448694200528e-05
-2.56254278029319e-05
-2.70167040536698e-05
-3.10546356216924e-05
-1.42204272567694e-05
-7.00499411504638e-06
-1.16125595884386e-05
-2.27667716373079e-05
-1.7919790640137e-05
-2.04429305032009e-05
-2.79915117129495e-05
-1.57804034283667e-05
-1.18380156058162e-05
-1.46445155995484e-05
-2.08543133958173e-05
-2.81902791684323e-05
-2.30805720617578e-05
-3.14454924455581e-05
-3.57203838150791e-05
-3.04732768079952e-05
-3.27478298397806e-05
-3.35527923196284e-05
4.81311189068822e-06
-2.88179216646826e-06
-3.76345006196075e-05
-1.71017502872817e-05
-2.44138180795314e-05
-4.06711163534687e-06
-2.0747616874894e-05
-1.76506572085984e-05
-3.51798640750921e-05
-2.26180453800271e-05
-3.0117792962088e-05
-1.25164652063389e-05
-1.62963209347398e-05
-9.53521029923994e-06
-7.90212919501501e-06
3.38552603826732e-06
-2.55537298563067e-05
-2.8463907330937e-05
3.62090026679113e-06
2.2496914129232e-06
-1.68022259048356e-05
-4.39285527454775e-06
-1.10715561988134e-05
-5.96106890964804e-06
-4.32960034876364e-05
-2.57415392663958e-05
-1.24080278653676e-05
-2.35226326658525e-05
-8.27641922173995e-06
-1.51140004242316e-05
-2.24507178861326e-05
-2.0305698590152e-05
-1.73084682705691e-05
-1.05849176747222e-05
-1.58292250094948e-05
-1.18553827376095e-05
-2.87433962395831e-05
-5.06384085213613e-05
-1.05472416003993e-05
-3.26841205257869e-05
-2.08415217672933e-05
-1.58894971813126e-05
-2.74294367104628e-05
-1.31366267328368e-05
-2.8419314698816e-05
-3.54101518295059e-05
-1.18168069919832e-05
-1.79846467103456e-05
-2.48908460307676e-06
-8.11175758264925e-06
-2.35834925612558e-05
-1.88651005474685e-05
-2.30166559274414e-05
-4.57933438737798e-05
-8.29269691614302e-06
-2.62717653601555e-05
-2.59598288416228e-05
-4.33571769173999e-05
-3.93128007131064e-05
-2.01039628805962e-05
-1.60261889881364e-05
-2.93248634655318e-05
-3.77389536842229e-05
-2.09973952232405e-05
-3.80077091436898e-05
-1.35859327227763e-05
-4.42615096551547e-05
-2.12137848996144e-05
-2.17439176554799e-05
-3.57818282215404e-06
-2.91217867218636e-05
-2.03285634131351e-05
2.71050180115033e-06
-1.69049939497284e-05
-1.48787643475762e-05
-2.24565540068601e-05
-1.29614636161293e-05
-5.06517690919441e-05
-3.90096002600911e-05
3.10977303626062e-06
-2.981983286515e-05
-1.75522493885919e-05
1.56610886296624e-05
-4.12046625905299e-05
-1.88875339383082e-05
-1.70955705788591e-05
-1.7921576058328e-05
-2.18047398708017e-05
-1.16262449144628e-05
-5.03633560391984e-06
-3.00120851173986e-05
-1.2635934954359e-05
-1.41458235662641e-05
-8.87975017378207e-06
-7.46065270713721e-06
-3.56080717202137e-05
-2.1259544291841e-05
-2.87139884173145e-05
2.68229707654529e-06
-8.43012490393989e-06
-1.34898267863974e-05
-9.91860503654466e-06
-3.2896405177747e-05
-2.21390980161044e-05
-2.79315830089513e-05
-4.38095668253297e-05
-1.73078022775615e-05
-6.37513541631573e-06
-3.25137142092689e-05
-1.13847831213089e-05
-5.65548124836585e-06
-3.37707384135554e-06
-3.28672872367049e-06
-3.37215880238429e-05
-3.87629659829928e-05
-1.68285281415584e-05
-2.45411936420863e-05
-7.87654239303752e-06
1.69012316863831e-06
-1.35173286362779e-05
-9.93751824107456e-06
-3.53370856572712e-05
-1.96106188529129e-05
-1.22240987283725e-05
-1.53261592385763e-05
-1.445215254662e-05
-1.63839250176298e-05
-3.48733487197044e-05
-1.13175690612453e-05
-2.74660722892983e-05
-2.64214710924057e-05
-2.26155338285817e-05
-3.04333287540651e-05
-2.68569415195713e-05
-2.485310859955e-05
-2.39738661237631e-05
-9.65528453014023e-06
-1.29397106670281e-05
2.80358305363485e-07
-2.16118176317575e-05
-2.85942273422457e-05
-3.7872596256117e-05
-1.61110719846275e-05
-2.80940163618449e-05
-1.33885581837825e-05
-1.50565473710521e-05
-1.85913902802511e-05
-8.44744462008469e-06
-2.38172820284713e-05
-1.04296519403251e-05
-6.28540564111722e-06
-4.604628003102e-06
-3.43774087561173e-05
-3.94981895889426e-05
-1.49931171380902e-05
-5.2229594529121e-05
-2.34623679684836e-05
-1.94044028488516e-05
-2.57302700257228e-05
-3.21349024587434e-05
-8.18115916118676e-06
-9.54751153068339e-06
-1.82562144897542e-05
-3.29780541517567e-05
-1.10980117051129e-05
-3.02000411207673e-05
-2.5399074141756e-05
-3.56552583826361e-05
-4.77587948616896e-05
-2.31611312277099e-05
-2.4845546608832e-05
-1.2406274662065e-05
-1.12406329125489e-05
-2.96499480696198e-05
-7.87348198612467e-06
-2.23300289744472e-05
-3.37613967605755e-05
-3.17882145115279e-05
-1.18076266812443e-05
4.38357018296179e-06
-1.40857002163711e-05
-2.08444395718699e-05
-2.47320655619632e-05
-3.33329099185177e-05
-1.1480118588775e-05
1.04552104223698e-05
-2.22795186440868e-05
-8.50203396028598e-06
-1.09543234327278e-05
-5.97357226583787e-06
-1.65937969496442e-05
-3.17135821517564e-05
-4.94480247852725e-06
-2.5515487624779e-05
-1.97669081411606e-05
-2.18024102282169e-05
-1.52621847132315e-05
-2.66943212783905e-05
-2.99467314783614e-05
-3.84458218103614e-05
-2.644558070867e-05
-5.01567678791533e-05
-1.58484577107994e-05
-6.33745450984454e-06
-2.30747482908891e-05
-2.82925058001845e-05
-1.71910214045965e-05
-1.80474060077962e-05
1.38118787033188e-05
-2.32849183050963e-05
-2.66627234919802e-05
-1.65720228738076e-05
-3.70515498866746e-05
-1.01704348669541e-05
-1.96882840544122e-05
-1.46552320187525e-05
1.87016269771774e-05
-3.97533303122603e-05
-1.81300428518277e-05
-7.03348790426463e-06
-2.58731991718701e-05
-1.85893911266242e-05
-1.43141951549122e-05
-1.44466963522763e-05
-3.44256392517564e-05
-1.16956615124505e-05
1.50411223583687e-06
-2.69545810893054e-05
-2.82739929791924e-05
-3.27842812373452e-05
-2.3531963840301e-05
-2.39813556051031e-05
-2.52974403782305e-05
-9.28047765267625e-06
-1.41976065093333e-05
-2.07298327609256e-05
-2.49855121957721e-05
-1.40083754176945e-05
-2.56380330267723e-05
-1.88909469509683e-05
-1.00225107572436e-05
-1.3005879849491e-05
-1.79430069219234e-05
-3.58783358040043e-05
-1.21381711647759e-05
-8.7022929644507e-06
-3.47631250676666e-05
-2.18565121131733e-05
-1.47427290276981e-05
-3.04561333223289e-05
-1.50483486239856e-05
-2.39024042562874e-05
-2.70593434629312e-05
-1.1580605393442e-05
-2.28278135892125e-05
-2.82090937762999e-05
1.35292789535795e-06
-3.22893033251056e-05
-1.59605508024652e-05
-2.314341101247e-05
-2.68446427428836e-05
-5.79429221819301e-06
-3.47967812073481e-05
-2.70645292647664e-05
-1.10217197480307e-05
-2.65116565290262e-05
-9.64732096187866e-06
-2.09020775514855e-05
-2.29440404126119e-05
-2.24087453540372e-05
-2.48324969859016e-05
3.94925696032696e-06
-7.75589562845444e-06
-1.5919476715946e-05
-8.5329709844513e-06
-4.45393031312802e-05
-1.67704897151497e-05
-4.22612406481248e-05
-4.97591508772847e-05
-2.72840911082718e-05
-3.80988343150626e-05
-2.54206953025307e-05
-1.72263016470312e-05
-2.51039543192899e-05
-1.54949209599175e-05
-1.1923417040627e-05
-1.68763996025904e-06
-1.30281525430315e-05
-4.48220484717649e-05
-2.89986258710479e-05
-2.44097266816662e-05
-2.6048919212152e-05
-3.23692130844095e-05
-2.10610620994425e-06
-1.45989082832594e-05
-1.46314203805592e-05
-1.19321196279885e-05
8.82607906483212e-06
-1.57357353796524e-05
-7.33429488864457e-06
2.37920225425999e-06
-4.12777223674858e-05
-2.33555136561986e-05
-2.4974980357201e-05
-3.05699012648874e-05
-2.73727543799588e-05
-1.44053212196811e-05
-2.83726002283775e-05
-1.95566429797392e-05
-1.215263812276e-05
-3.96146161882664e-05
-2.69740965639898e-05
-9.45298025116919e-06
-1.7329696542046e-05
-1.93276393254256e-05
-2.56444651724852e-05
-4.17910351951057e-05
-1.02732874146676e-05
-1.61283360375798e-05
-3.11217451691066e-05
-2.59654811841678e-05
-3.20366493619252e-05
-7.89186266773307e-06
-2.18791662594013e-05
-1.75111285545769e-05
-5.08209346669966e-05
-8.25696887360137e-06
-2.85406424617946e-05
-3.27959820744142e-06
-5.52852412302498e-06
-2.51001316785596e-05
-9.45755365609385e-06
-1.54869631763929e-05
-1.15744427268214e-05
-5.33243514067677e-06
-4.06717756200635e-05
-2.75957128598122e-05
-2.65703883670343e-05
-2.41896834110558e-05
-1.45523553300735e-05
-1.80423937555727e-05
-2.02589494516474e-05
-4.99525629709876e-05
-1.59229224979763e-05
-2.49138044969482e-05
-2.94767093547277e-05
-1.67318992909369e-05
-1.0904113758891e-06
-1.14665887585804e-05
-5.69575240082729e-05
-1.31788447656398e-05
7.68101623393981e-06
-3.45695225549984e-05
-1.12294836816409e-05
-2.17495624053598e-05
-3.14146703577934e-05
-2.11978154140622e-05
-7.12507692315601e-06
-8.30031111106966e-06
-8.57422632746915e-06
-2.02129503630714e-05
-5.07565535317937e-05
-3.60543987358462e-06
-2.76459600119051e-05
-3.83304167182373e-05
-1.69629693370537e-05
-2.33483902620503e-05
-1.79509821311075e-05
-9.81146798208928e-06
-1.02434004113565e-05
-7.26250063902107e-06
-2.82158136968365e-05
-7.49706753875491e-06
1.74894631720057e-06
-1.54239335850955e-05
-1.6346989817843e-05
-7.15995260960916e-06
-1.94797771665302e-05
-1.68364989189285e-05
-1.23088979802514e-05
-8.60461285469721e-06
-4.11075757838596e-06
-1.25991510324737e-05
3.97353060389131e-07
6.24116794487591e-07
-2.23257004292045e-05
-1.69580212694395e-05
-2.43059497560008e-05
-3.69796169023676e-05
-1.38126555867268e-05
5.54809972743847e-06
-2.86750305275447e-05
-2.7101758838674e-05
-3.02161302420847e-05
-1.29439759523585e-05
-1.64967989551711e-05
-3.5506588901628e-06
-3.26896725481519e-05
-3.32150748133678e-05
-3.39249627833952e-05
-3.32599365833874e-05
-2.42830122564129e-05
-3.37756700396039e-05
-2.61635117284373e-05
-2.36915946504814e-05
-1.96760349767175e-05
-4.80240283211821e-05
-2.98685281207891e-05
-3.19821568627377e-05
-1.6706986406768e-05
1.31133030026533e-06
-2.77560772375988e-05
-3.13069143620237e-05
-4.31786188538614e-06
-6.80347198203075e-06
9.23267913144898e-06
-6.55724054246538e-06
-1.70624806763983e-05
-3.74942433671424e-05
-2.27098163420822e-05
-2.70773218169701e-05
-2.94006438609511e-05
-2.75446512867268e-05
-1.29222294475806e-05
-2.3912909721508e-05
-2.15082229783633e-05
-9.77479647065397e-06
-7.93510165618012e-06
-4.21733678255723e-05
-9.82292591921727e-06
-2.43780091107569e-05
-2.3815478002317e-05
-2.19973725702803e-05
-2.62867826159896e-05
-7.54121469734024e-06
-7.43176655977075e-06
-2.60787961139753e-05
-1.28117987236466e-05
-2.60654974533689e-05
-2.80453976883058e-05
-2.31138428152392e-05
-9.69801838221747e-06
-2.69320215452187e-05
-1.49211958714735e-05
-2.69474980957283e-05
-9.75125100762931e-06
-2.7249202819374e-05
-5.24172671637952e-05
-2.0674811873435e-05
-3.07576321496691e-06
-2.18874439179084e-05
-8.71437897388372e-06
-4.74362553456239e-06
-3.07972528276433e-05
-1.70616934900726e-05
-1.75565796107327e-05
-5.57283775037042e-06
-3.56388641352899e-05
-3.59701621803724e-05
-2.29732205195637e-05
-6.35225579663178e-06
-1.55505009463945e-05
-2.52808463637376e-05
-1.62766079684427e-05
-3.07275270655878e-05
-1.12711250451648e-05
-2.65977256197475e-05
-6.90987231691236e-06
-8.09720343255099e-06
-1.6948881579024e-05
-3.34393483001601e-05
-3.90864310447634e-06
-3.91755185592272e-05
-3.52760183800446e-05
-3.63949761781844e-06
-9.46787267095563e-06
-1.21737638605953e-05
-3.40453530662894e-05
-3.55883427661913e-05
-2.26582639136828e-05
-1.06709894112889e-05
-2.84733126206041e-05
-2.83985830352295e-05
-1.85921099919174e-05
-2.608840087491e-05
-2.70620249034016e-05
-2.1870602499504e-05
-2.02542677820126e-05
-3.76129665536021e-05
5.94781800905038e-06
-2.76251686730661e-05
-1.04973529200492e-05
-1.95956110741662e-05
-3.45615183961602e-05
-1.77773872828132e-05
-3.38446307841526e-05
-4.65611116321339e-05
-4.09043411539811e-05
-2.48970600403752e-05
-2.27119836800651e-05
-2.8211887517147e-05
-3.2907620686065e-05
-1.98214758892342e-05
6.13797492456785e-06
-4.33488473975074e-05
-3.52889338866376e-05
-3.60623101022094e-06
-2.17224558842352e-05
-2.92601280296056e-05
-1.22622352668443e-05
-1.29185100364703e-05
-1.51376988408207e-05
-1.88457877986669e-05
-1.61774915438227e-05
-3.53377494248397e-05
-3.62447321625118e-05
-2.33467725972129e-05
-1.66440401402657e-05
-3.27321260012683e-05
-2.24984476259876e-05
-2.15895152782414e-05
-2.05313977690971e-05
-2.27691735798675e-05
-1.31928799115143e-05
-2.25645944767937e-05
-2.93606388767364e-05
-3.87613065833837e-05
-3.17576247502059e-05
-1.567128920271e-05
-3.71956154079534e-05
-1.14871780255344e-05
-3.09089278524172e-05
-1.71477201515355e-05
-1.43212069822502e-05
-1.58403351328045e-05
-3.80892760758909e-05
3.56573902084442e-06
-2.27176225998937e-05
-3.12036460248352e-05
-3.29265064117124e-05
-2.91127136580303e-05
5.70574663464287e-06
-2.14433869050772e-05
-3.52455575317869e-05
-2.82339849302189e-05
-2.07302774781622e-05
-2.00079164252777e-05
-6.77526304660843e-06
-2.57253126434895e-05
-1.85350209952877e-05
-4.69602138568037e-06
-3.09882304640324e-05
-2.71446410363773e-05
-7.7761932628921e-07
-6.13561975339061e-06
-2.5799629563756e-05
-1.9670451616402e-05
-4.33697990109168e-05
-3.2341808950318e-05
-3.40025037302952e-05
-2.54051798148841e-05
-3.15751985097632e-05
-1.98198484024484e-05
-1.57117731777858e-05
-3.04168986640269e-05
-2.72047118682724e-05
-7.75966907567223e-06
-2.46320698142999e-05
-3.97310121755818e-05
-3.21270588552871e-05
-1.29037551632536e-05
-7.06228011008936e-06
-1.89190771901313e-05
-2.59417725060194e-05
-2.46892690173611e-05
-3.56958904718456e-05
3.80376037791359e-07
-7.01222850119482e-06
-2.92273556388262e-05
-1.5763092460079e-05
-2.29288799882584e-05
-4.98967346814149e-05
-2.9430060941817e-05
-1.41375490851844e-06
-2.14716784726976e-05
-1.44311387608349e-05
-2.72531802635205e-05
-1.94933390947795e-05
-1.03448234385639e-05
-9.11805888124553e-06
-2.512306540778e-05
-2.2193371748252e-05
-2.36000064809403e-05
-1.56093907998828e-05
-2.72502871703373e-05
-5.6895601781399e-06
-7.5788447766307e-06
-1.30425442484502e-05
-2.92243922829916e-05
-3.86389192305469e-05
-4.7455527729209e-06
-1.48500878426674e-05
-3.28746348226508e-05
-1.67182866882649e-05
-1.60848951681083e-05
-1.78929395691489e-05
-8.7692850444596e-06
-1.71992722362138e-05
-1.70196375113597e-05
-4.27440606970498e-05
-1.54862411745371e-05
-1.74352800052085e-05
-4.07857777025494e-05
-1.75324348140426e-05
-1.12986175427098e-05
-1.54794540390791e-05
-4.44846126020851e-05
2.15644570555643e-06
-2.71380134559091e-05
-3.24707454073043e-05
-2.45601441213129e-05
-2.43195549488101e-05
-9.27966286660155e-06
-2.85958617141402e-05
6.04176453737869e-06
-3.13886240306632e-05
-2.82666079644335e-05
-3.67168932110469e-05
-2.95389709632199e-05
-1.47948211171854e-05
-1.87887048090319e-05
-9.95885707871953e-06
-2.97193404078258e-05
-1.79899591085631e-05
-1.49070749168383e-05
-6.071904927123e-05
-3.83858424599891e-05
-2.63188300350289e-05
-7.02901232342061e-06
-2.35486731910678e-05
-5.83403838388517e-06
-2.45657182176662e-05
-1.44320219763236e-05
-2.74608607426386e-05
-2.25220232220027e-05
-2.64620308380272e-05
-1.94796530972951e-05
-1.80939661018657e-05
-2.5638733598704e-05
-2.0776525398775e-05
-1.93719409215196e-05
-4.15333682713496e-06
-1.75300815435513e-05
7.43977049511174e-06
-3.36518857183579e-06
-4.41158293228968e-05
-3.29501984095868e-05
-1.48012660603697e-06
-3.13691298758899e-05
-2.29910987989019e-05
-3.25443042298223e-05
-2.3782703619236e-06
-1.08436406552311e-05
-1.15599012010562e-05
-3.74457384183616e-06
-3.25230661736063e-05
-1.60720306086771e-05
-4.77388008958272e-05
-1.94123963295638e-05
-8.5599862735263e-06
-3.28241162590114e-05
-1.57255278376984e-05
-2.61499542067461e-05
-3.13323734562801e-05
-1.25739270058807e-05
-4.41773240504351e-05
-3.52020202208932e-05
3.58653967857449e-07
-1.5066839810029e-05
-3.03057940944955e-05
-1.94260252067055e-05
-1.39608689136359e-06
-9.59700692142813e-06
-2.30523095213029e-05
-2.11879045197772e-05
-2.86849285095392e-05
-9.72368890908985e-06
-2.811560871881e-05
-1.24809812931607e-05
-2.02838996273565e-05
-1.9353330068774e-05
-4.21946808814348e-05
-4.03407791903331e-05
-3.31111369513659e-05
-2.79749638659216e-05
1.0006710058329e-05
-1.87237784854524e-05
-1.5499647707586e-05
-2.42244080070984e-05
-5.00836540092596e-05
-1.53311339729448e-05
-2.10713450833352e-05
-2.57356717882723e-05
-1.66376792496046e-05
-1.63488097041473e-05
-5.1754519503216e-05
-2.84213353459761e-05
-3.13629912170107e-06
-1.29370684437121e-05
-1.98460734835045e-05
-2.70697747694984e-05
-2.72268062353844e-05
-3.65160028493167e-05
-2.1833847294012e-05
-1.95239622747632e-05
-9.47718971343932e-06
-2.91150352970478e-05
-2.07620580879041e-05
-1.20449722889254e-05
4.39371597198437e-06
-1.5774037156049e-05
-3.63338288707583e-05
-4.62625265884398e-05
-3.93811921932718e-05
-2.82334061913992e-05
-1.3138841393762e-06
-2.93743347519165e-05
-7.06737117016504e-06
-2.3181503340341e-05
-1.09472839012093e-05
-5.66774483617802e-05
-1.17109288322101e-06
-1.16835391299241e-05
-2.8618179828269e-05
-1.77187486001749e-05
-7.0197026481954e-06
-1.5713821870065e-05
-1.26421170881157e-06
-2.24235496377485e-05
-1.22757420133169e-05
-1.80399528723532e-05
9.28441455806604e-07
-3.64338635128346e-06
7.83460515224661e-06
-2.3409649112237e-06
-2.02598298612081e-05
-1.10329258176089e-05
-3.35663430370965e-05
-3.82893260171765e-05
-2.60671388790416e-05
-3.30890373377287e-05
-9.64339825294186e-06
-3.13989932061198e-05
-1.92020545303118e-05
-2.93826382135089e-05
-3.37880615891545e-05
-4.01364778534398e-05
-2.79705723690647e-05
-1.00713304127289e-05
-2.61028000851066e-05
-1.57192244324881e-05
-2.96404885567753e-05
-1.59766166986525e-05
8.13634766427926e-06
-1.37345619353471e-05
-2.82719118631121e-05
-1.62776263096746e-06
-1.77187911732003e-05
-1.16245001332552e-05
-2.01209041195664e-05
-1.3055858303424e-05
-1.04772657144127e-05
-2.54367872302415e-05
-5.30259426506252e-06
1.93537843074958e-05
-2.19811553712409e-05
-2.94758983442511e-06
-4.84297500715967e-06
-1.43989604284004e-05
-6.80922638974328e-06
-1.83460698671507e-05
-2.72559800282364e-05
-1.69021439396228e-05
-1.88648056685126e-05
-1.27575780838084e-05
-2.9552610271172e-05
-1.30545602378234e-05
-3.27200519840534e-05
-2.0264349847961e-05
-2.86356821782032e-05
1.27168679672185e-06
-3.23601798381895e-05
-9.75525880977959e-06
-1.4637434940619e-05
-1.79296669330637e-05
1.05958054674989e-05
-3.07369743493049e-05
-3.26112932369727e-05
-7.41212681687844e-06
-1.18923008207248e-05
-1.62902649984584e-05
-1.79599978632525e-05
-2.0945709549912e-05
-3.42590135822658e-05
-3.77723283802717e-05
-5.02396826959086e-06
-4.2290861343448e-05
-2.43818614289021e-05
-1.01398480981259e-05
-1.42554636465915e-05
-4.19516276074868e-05
-2.09872798278991e-05
-3.03728818493167e-05
-2.12232664422426e-05
1.08641789004927e-05
-2.33948424389614e-05
-1.14797166486284e-05
-1.52831237012031e-05
-1.6688780460781e-05
-3.32859933690089e-05
2.31343519251514e-06
-4.41686140156627e-06
-7.7521252595971e-06
-2.15651560810944e-05
-1.58425796561924e-05
-1.3562045398833e-05
-4.07444100650769e-05
-3.79229267837626e-06
-3.74558019772781e-05
-2.63645010476336e-05
-2.03196314860677e-05
-1.86471883203363e-05
-3.57963408948186e-05
-8.29723703914213e-06
-1.69372376036438e-06
-1.70917188269155e-05
-1.16694955468913e-05
-2.34952284137085e-05
-2.90486782423809e-05
-2.26841117726355e-05
-2.79899851276614e-05
-2.97164142686273e-05
-2.65600904435452e-05
-2.41361120429761e-05
-5.20955637428874e-06
-3.52668655523397e-05
-2.20804485177698e-05
-3.19910832378749e-05
-3.38603234278656e-05
-1.50360096136898e-05
-1.27075195923582e-05
-2.03072223621414e-05
-1.82442008929663e-05
-1.53654759256008e-05
-3.91207290840877e-05
-3.19236421399354e-05
-2.75373836948376e-05
-1.78462669722556e-05
-1.83988846344465e-05
-1.31240116454154e-05
-3.0691720665069e-05
-2.41277560955012e-05
-2.35805755618974e-05
-4.34541269952341e-05
-1.25047332628626e-05
-1.09899720503594e-05
-1.45246197716249e-05
-2.36666639072862e-05
-2.45972991678478e-05
-2.22521247132782e-05
-6.65493763472093e-07
-3.43113583427113e-05
-8.90774734400655e-06
-2.99508041340884e-05
-3.0726546208804e-05
-1.87424661889317e-06
-6.1014717805304e-06
-2.59348944064654e-05
-2.85058011531416e-06
-2.40430270045256e-05
3.84265115181042e-06
-9.79856631466356e-07
-1.98571681713356e-05
-2.91687196814354e-05
-3.19696685482777e-05
-3.70819760731487e-05
-1.25169934982032e-05
9.58497437330492e-06
-2.42538712846445e-05
-3.15377743614119e-05
-2.859431685651e-05
-1.31197646613544e-05
-4.70840054687826e-05
-1.09800076934709e-05
-3.67673734276231e-05
7.00323301977204e-06
-3.17706670934324e-05
-5.02345864474519e-06
-1.52879186254623e-05
-2.38532997598775e-05
-3.72412227696214e-05
-2.04512785412329e-05
1.31076436847891e-05
-3.15701191882902e-05
-9.02492076453687e-06
-2.79368282746088e-05
-3.72464727102682e-05
1.5035508869515e-05
-3.27561046821035e-05
-3.58634560582226e-05
-7.7473877811302e-06
-2.65929374118832e-05
-3.01118492140933e-05
3.98014470324307e-06
-2.77845113846089e-05
-4.75862663148482e-05
-2.86535141634152e-05
-3.25998389742445e-05
-1.33256075873124e-05
-2.12390187889067e-05
-1.78377676689801e-05
-2.50958042264685e-05
-2.4240819824009e-05
-2.09707624954846e-05
-3.02060629470093e-05
-2.54415201929919e-05
-1.99082102076967e-05
-2.68055337158909e-05
-2.66895598275712e-05
-2.11195510989101e-05
-7.60538355476478e-06
-2.34824651470022e-05
-2.08954539306046e-05
-3.13076200216136e-05
-3.11491615144923e-05
-1.36593194471276e-05
-5.96384453010226e-06
-3.03877490019389e-05
-3.4518439844604e-05
-2.42716191433499e-05
1.30891237488293e-06
-6.72526224563525e-06
-1.51242915382344e-05
-1.39431211619992e-05
-2.35142675546115e-05
-1.18068378194348e-05
-2.97786738697401e-05
-5.95908539319811e-06
-3.15007763285749e-05
-1.55992918790723e-05
-2.69209402686956e-05
-2.1919215090555e-05
-1.60451025339902e-05
-1.17722919079558e-05
-1.57606043918038e-05
-5.91887693904893e-05
-1.83830035195452e-05
-1.52321792780811e-05
-2.56840357889641e-05
-3.18432073230476e-05
-2.65268691741508e-05
-4.06544428060463e-05
-2.84376751019011e-05
1.45780478109559e-06
-3.09138729274544e-05
-3.52473999549191e-05
-1.43112367929416e-05
-2.9226906893155e-05
-2.30938982757931e-05
-1.83598633282188e-05
1.01832015833031e-05
-1.01618402588107e-05
-2.74250253159051e-05
-3.14334890695623e-05
-1.22189344485311e-05
-2.28872903504555e-05
-1.20578791184376e-05
-1.54764624340472e-05
-5.22726595585804e-05
-3.06106474408802e-05
-2.48885266356186e-05
2.74091291118085e-06
-2.83862598754985e-05
-4.38658037719102e-05
-4.35494402482011e-05
-1.97311938876565e-05
-1.48763128519978e-05
-2.63938269645472e-06
6.2643447371424e-06
-2.65700860357631e-05
-1.47598322868062e-05
-4.55702716278604e-05
-1.90099032242555e-05
-2.53668351865579e-05
-4.49503687946586e-06
-3.42127581456861e-05
-3.31463105104391e-05
-6.20934592219047e-06
-2.78212193221432e-05
-2.40992420287615e-05
-4.35520809773438e-05
-2.51096312235358e-05
-2.18433433213331e-05
-2.85680267942522e-05
-3.71135828563227e-05
-2.12989908188215e-05
-1.12573226323492e-05
-2.31291855429991e-05
-8.48590559503373e-07
8.7581589826213e-07
-6.22173285977454e-07
-2.10998240206587e-05
4.02853715380399e-06
-2.23563446915567e-05
-7.10487599569501e-06
-2.6685920851688e-05
-3.89975349666307e-05
-3.06076267152142e-05
-2.10060387861832e-05
-1.31718849803674e-05
-3.40241142464895e-05
-2.07795792013648e-05
-4.4443147408259e-06
-1.96120123278383e-05
-1.79538336328494e-05
-3.13408370227897e-05
-1.10986199895658e-05
-1.3889223303944e-05
-2.12019404737239e-05
-4.63995755755145e-06
-1.72863209326229e-05
-2.94726959459818e-05
-2.26925690025478e-07
7.57371743843005e-06
-2.53129324733143e-05
-1.54140964525179e-05
-3.41203994935819e-05
-2.85272232569211e-06
-2.07519892077906e-05
-1.6361782206642e-05
-3.00215967280707e-05
-2.50765087523028e-05
-1.14355993712826e-05
-1.54230061237506e-05
-2.58967227737798e-05
-4.63738245602325e-05
-4.49497352939465e-06
6.86335618360442e-06
-2.4546325069442e-05
-4.37633380342092e-05
-1.30457337001317e-05
-2.62512035565697e-05
-3.17232736845196e-05
-2.0344841850561e-07
-2.07059444456128e-05
-6.7957833091993e-06
4.69311371662498e-06
-1.33619797530991e-05
-1.55747037450634e-05
-1.93006866701732e-05
-2.27289529445773e-05
-2.58189144340733e-05
-3.38431029309525e-05
-1.52931962682317e-05
-5.07647761177075e-06
-2.09485615810344e-05
6.86221209679842e-06
-2.49572624863602e-05
7.14259544165573e-06
-3.65655428480355e-05
-1.28295891534121e-05
-1.97749584836251e-05
-4.31524297878439e-05
-1.75763780425336e-05
-3.3117586237747e-05
-3.24315463095695e-05
-1.25332146109865e-05
5.82062950717993e-06
-2.42506349254852e-05
-1.60204495345629e-05
-1.35858289078911e-05
5.88889352539416e-07
-1.51742533336423e-05
-1.86869398899196e-05
5.89635806985153e-07
-1.34418752702507e-05
-1.6412477260366e-05
-3.54289504350736e-05
-2.49779686832964e-05
-1.75758456709961e-05
-1.7054586302819e-05
2.29009249096677e-06
-1.94883521287342e-05
-2.33853494960632e-05
-3.41508914496109e-05
-4.11286876093498e-05
-8.93359748495968e-06
-2.1573500277898e-05
-7.1677145158435e-06
-2.05057282321955e-05
-1.76209180918947e-05
1.00720758254396e-05
-2.02450289255449e-05
-1.66981446365664e-05
-3.22503240065741e-05
1.04624697406182e-05
-3.0944967194182e-05
-7.11955567488998e-06
-1.06631913773399e-05
-1.75076529058754e-05
-2.94227972630554e-05
-2.54318971742761e-05
-3.27400993319899e-05
-2.77253681268263e-05
-1.98347688416803e-05
-3.43315612514843e-05
-2.36516699137173e-05
2.36144741935192e-06
-1.26564665341356e-05
-2.29883203335494e-05
-2.84123618823698e-05
-2.20960907060505e-05
8.38072204163785e-07
-3.10242531789518e-05
-6.75941892770425e-06
-3.75736992520434e-05
-1.83277338691098e-05
-2.90342163942701e-05
-3.23422785571141e-05
-8.81874254239648e-06
-1.34197252766651e-05
-2.38826644348073e-05
-4.64487696981944e-06
-2.70800040180263e-05
-2.65196946943961e-05
-3.11871875387029e-05
-1.74795253412051e-05
-2.554482675036e-05
-7.83522684924619e-06
-1.39662566733684e-05
-2.89547938706815e-05
-5.43375099635019e-06
-2.04709062363712e-05
-3.82987899295092e-05
-2.52369115333673e-05
-6.30642168571442e-06
-1.93775683361563e-05
-1.59038108007757e-05
-2.51353179049018e-05
-1.71362249572251e-05
-3.11326323285082e-05
-3.01411519122882e-05
-1.28980514326476e-05
-1.54983014009055e-05
-2.12101920789608e-05
-4.77377248966956e-05
-2.70581658317725e-05
-4.19773017099022e-05
-1.69829255710385e-05
-3.97381649722552e-05
-1.54980395382178e-05
-2.22027972792229e-05
-2.54440709625537e-05
-5.45046011143746e-06
-2.38365986818609e-05
-3.29964623267917e-06
-1.47801241548993e-05
1.20905303660595e-05
-1.5909611599389e-05
-5.2046300493752e-06
-1.39155297836759e-05
-1.60748509266048e-05
-1.69444749492659e-05
-1.83567157310315e-05
-3.03983579588704e-05
-2.54035041978703e-05
-5.47942906717957e-06
-1.53280634725827e-05
-1.97872319295051e-05
-3.28604335682821e-05
-1.48460931466686e-05
-7.44848806498e-06
-1.61899367322292e-05
-3.59152866284379e-06
1.19815315877269e-05
-2.63954186690935e-05
-2.25926751550838e-05
-2.13522177379846e-05
-2.14210044596945e-05
5.55956698024464e-06
-2.1356035860739e-05
-7.27388812492781e-06
-1.92066437918506e-05
-2.78280132040412e-05
-9.9885981511232e-06
-1.2322533519395e-05
-1.63142027806886e-05
-1.14567705131022e-05
-1.39177775684972e-05
-1.83537476336265e-05
-3.66978446297422e-05
-1.79436905964438e-05
-1.0446323447669e-05
-1.76580669840107e-05
-1.23015381172006e-05
-3.66584939019289e-05
-1.24639781086375e-05
-1.54939018194652e-05
-8.243901932573e-06
-7.04532455600328e-06
-1.67821760190397e-05
-8.1054539416657e-06
-3.14039064848677e-05
-1.43420550092859e-05
-3.82399984396718e-06
-1.5208211525586e-05
-2.71891427290042e-05
-3.46452513926122e-05
-1.50368441379863e-05
-3.6441525834205e-05
-3.63361254879649e-05
-2.16303397235849e-05
-2.38862196629459e-05
-4.94772965321248e-06
-2.13945372609311e-05
-3.24091819938668e-05
-1.2462797416585e-05
-2.80350984131097e-05
-1.45940052090907e-05
-4.74615039092061e-05
-2.25769758805811e-05
-4.74889850735682e-05
-1.83196863389708e-05
-2.51733193878812e-05
-9.07832796763964e-06
-3.08169588558258e-05
-1.9621782668019e-05
-3.90088368200855e-05
-2.65321413132397e-05
-2.46619685008481e-05
-2.13638278619149e-05
-2.07231852149569e-05
-4.80110678240196e-06
-2.19524862383833e-05
-6.02000998479818e-06
-1.73545813699741e-05
-2.12811127437139e-05
-1.18909419345117e-05
-1.83774247768524e-05
-2.41457416251454e-05
-2.5710673432266e-05
-2.79303261238805e-05
-2.91337501840148e-05
-9.23488206031172e-06
-2.25481149710483e-05
-2.04122042204306e-05
-7.79234366949664e-06
-2.81303734298758e-05
-8.67357457427881e-06
-1.34327177844562e-05
-1.01213530833143e-05
-1.9801565461162e-05
-1.86467006396482e-05
-2.68631722405709e-05
-2.84576990259083e-05
-2.08535123317587e-05
-4.85336592906405e-05
5.95679626085084e-06
-1.44813689075699e-06
-3.34156315223079e-05
-1.76768518183027e-05
-2.18040133270579e-05
-1.37449015983411e-05
-9.26233432537489e-06
-2.6424042141306e-05
-3.27680690852377e-05
-3.43243953618448e-05
-1.49597199308903e-05
-3.05755180804038e-05
-9.14892004234714e-06
-1.41808782478292e-05
-2.33098201879211e-07
-2.65797995962101e-05
-6.69015102081015e-06
-1.2791045359484e-05
-2.16741011352496e-05
-9.86437653913122e-06
-1.55559871523464e-05
-1.90024465657482e-05
4.55229828145233e-06
-1.92574992087307e-05
-3.27219554459452e-05
-2.09052034362398e-05
-2.90636479219054e-05
-1.59203104514664e-05
-3.79563549416596e-05
-2.04370456193957e-05
-1.60708275917848e-05
-1.98112068519825e-05
-1.81565530528259e-05
-2.39675186759603e-05
-1.50122298547342e-05
-4.27975868849466e-05
-3.05528882872527e-05
-6.58337646983092e-06
-2.74319974904746e-05
-1.39101872283041e-05
-1.68276432673954e-06
-2.51128290462983e-05
-1.46908272862945e-05
-3.54584171261303e-06
-1.74387542013314e-05
-1.47644387318275e-05
-3.11169199184487e-07
-2.70638485190612e-05
-1.78887107210263e-05
-2.21922382624106e-05
-1.68586603294988e-06
-1.8962521297001e-05
-1.51395742547037e-06
-5.39507297237707e-06
-2.27781886803273e-05
-1.59550876686331e-05
-2.0390675961881e-05
-2.17516349153999e-05
-2.42313692941974e-05
-2.63689346479577e-05
-4.28800078865813e-05
-1.74038581397332e-05
-9.27075826527236e-06
-7.79834772865206e-06
-1.49627861358536e-05
-2.84959258372429e-05
-2.05965091340085e-05
-3.87956700728018e-05
-3.18169294355612e-05
-1.88718638529155e-05
-2.74308953850658e-05
-1.31905384605491e-05
-1.66580378628471e-05
-2.32339877020779e-05
-1.43945314434656e-05
-4.06226409520439e-05
-2.66945983852975e-05
-1.97964692452106e-05
-4.51503783374451e-06
-1.26447315089936e-05
-4.10325221681421e-05
-1.60731261419114e-05
-1.24499540072081e-05
-2.31803089798303e-05
-1.71771206617215e-05
-1.85829322000702e-05
-1.27535057146084e-05
-1.93079556330508e-05
-3.16714748476242e-05
-3.95043202411784e-05
-2.2299788278736e-05
-2.91506942813267e-05
-4.72397573037677e-06
-8.35526291873408e-07
-1.34170571046241e-05
-1.74654563369471e-05
-1.28617534556989e-05
-1.22408839772968e-05
-2.86805314345284e-05
-2.51331566156761e-05
-1.52340711596776e-05
-2.28974508280078e-05
-2.70215838130642e-05
-2.37531769798547e-05
2.91726797013566e-06
-1.41218114170224e-05
6.56240747930812e-07
-2.4407237277709e-05
-1.46990115038348e-05
-3.75427045966387e-05
-3.24880835377792e-06
-2.04516567822962e-05
-2.80077763216774e-05
-2.81299953564513e-05
2.11920033846751e-06
-1.54829944748542e-05
-1.53412520217802e-05
-7.51605580226643e-06
-5.65436432013813e-06
-2.23497338049731e-05
-2.45702853208809e-05
-6.17799748635962e-06
-1.54449755554499e-05
-1.40784909488124e-05
3.39421470215175e-06
-3.21015065135023e-06
-2.35041419424998e-05
-9.77394481533502e-06
-2.33483553992691e-06
-3.36193343414511e-05
-3.13893854866753e-05
-1.74843842176455e-05
-2.2214388075226e-05
-5.90090596182613e-05
-2.69920146983274e-05
-4.38279853180056e-05
-1.97425488448517e-05
-2.17860879425769e-05
-2.52125774960738e-05
-1.6034507959291e-05
-2.96824602524956e-05
-2.83335719220084e-05
-3.30206598425545e-05
-2.20807463160759e-05
-2.96396912244756e-05
-2.44479159727172e-05
-4.37519780073131e-05
-1.9365865895017e-05
-1.99064189699382e-05
-4.8818100857454e-06
-1.24911891369422e-05
-2.5718622653556e-05
-2.51396885464088e-05
-2.83014948620689e-05
-2.37579311723328e-05
-9.28691368164086e-06
-3.77655975563168e-05
-4.32642931212529e-05
-6.18619005208303e-06
-1.52125420135304e-05
-1.7209278130717e-05
-9.8473021091786e-06
-1.44354904055039e-05
-2.19316093310713e-05
-2.43578896767067e-05
-3.1788607254134e-05
-1.93726174583481e-05
-1.41152280779206e-05
-2.32326030905096e-05
-3.53001500356038e-06
-3.07212390513861e-06
-1.20767859729437e-05
-6.87536462238494e-06
-1.94581845035564e-05
-6.10254020999281e-06
-9.05436500694623e-06
-1.94149516689123e-05
-2.95029283649362e-05
-5.42216022414684e-06
-2.7247950692062e-05
-2.46729084184094e-05
-1.51076562986291e-05
-1.42714406946156e-05
-2.87919951141914e-05
-3.22104947157068e-05
-2.96882652650383e-05
-2.53054959055446e-05
-1.95477361882104e-05
-1.63769190357041e-05
-1.36966557579341e-05
-2.78047356785582e-05
-1.33179032172438e-05
-1.65114447803454e-06
-2.74126978121604e-05
-3.33627183519128e-05
-3.50773009859528e-05
-1.81015425324898e-05
-1.90822046016248e-05
-2.06115741634324e-05
-1.70819947897891e-05
-1.07145912960848e-05
-2.60422199618338e-05
-2.1841396443397e-05
-2.91217495238746e-05
-1.11983625264908e-05
-1.43813295918577e-05
-1.78512391568472e-05
-1.37392861631809e-05
-1.79423853158563e-05
-1.32865679781746e-05
-1.59027900871347e-05
-2.24945582689357e-05
-4.60165707725989e-05
-5.8140397486534e-06
-1.9658904057772e-05
-9.79656803656088e-06
-2.85449137687277e-05
-3.69642200313484e-05
-8.02718378597853e-06
-3.63515065620698e-05
-3.67408622581137e-05
-1.09681683063099e-05
-2.57544566938105e-05
-1.50109194357814e-05
-3.0931843509836e-05
-1.91842672422865e-05
-1.18096636293608e-05
-3.06414952102606e-05
-6.23903861975282e-06
-4.36166526887977e-05
-9.66717558986245e-06
-3.10273422285182e-05
-2.21976647495411e-05
-3.094982051396e-05
-8.22531159650689e-06
-1.71049215684902e-05
-2.13717363132154e-05
-1.96539902459012e-05
-3.7232957801718e-05
-1.79561136617557e-05
-1.99475075098845e-05
-1.35679256864639e-05
-3.79348349514021e-05
-4.45963537853252e-05
-2.16734425835202e-05
-1.26716516899272e-05
-2.06932811879678e-05
-4.57084591380294e-05
-9.48778933822805e-06
-2.84007252596776e-05
-3.91392476745959e-05
-9.28402736184858e-06
-3.23204613507274e-05
-7.79162800220713e-06
-3.80188521166645e-05
-4.00688638039253e-05
-7.96221028314476e-06
-4.50475225300791e-05
-2.65464638421848e-05
-5.18732584259751e-06
-2.97342160176733e-05
-1.51371384299629e-06
-2.50100735012697e-05
-3.52619903420525e-05
-5.94842836020515e-06
3.71222644197636e-06
-2.00887296546535e-05
-9.8302093890957e-06
-2.9981836422053e-05
-2.63667730665881e-05
-4.35628560629895e-05
-2.9872229873265e-05
-3.40600622119711e-05
-2.35529347073591e-05
-3.64460694652067e-05
-9.62078782340286e-06
-6.31716363634987e-06
-2.28035790538326e-05
-2.00773401413936e-05
-3.29271523936869e-05
-3.70156647794181e-05
1.20320585581142e-05
-2.04399454797345e-05
-2.95929111422753e-05
-8.78549139288078e-06
-2.60556437314998e-05
-3.05413740788064e-05
-2.6500971849086e-06
-3.52205058876907e-05
-1.22058094784644e-05
-2.42769157396311e-06
-2.89047496209868e-05
-3.76608987027341e-05
-7.30058385118106e-06
-1.31967496346245e-05
-1.33812666317481e-05
-3.40468688436912e-05
-3.62447958018831e-05
-2.78983156393037e-05
-2.87427721994645e-05
-2.51024848708033e-05
-1.34883412205065e-05
-2.21102888325797e-05
-2.77001475695183e-05
-2.18533646429688e-05
-2.11904765970429e-05
-3.56278138194573e-05
-2.02228202154679e-05
8.87847023017463e-07
4.11379488571839e-06
-3.10544976871427e-05
-1.38183126426401e-05
-3.39098671654713e-05
-8.59449725819895e-06
-1.41130940994605e-05
-1.63223820545084e-05
-2.53073751423069e-05
-2.55485494874858e-05
-2.99746297449816e-05
-2.99937015056632e-05
-4.1818439169197e-05
-3.1371817539366e-05
-3.06432483426415e-05
-2.96763197518778e-05
-3.20622688913354e-05
-4.63355171819377e-05
-4.9838763037976e-05
-4.8142450595929e-05
-5.99684866877825e-06
-3.39506841723723e-06
-2.53365552546359e-05
-2.85072594910498e-05
-1.71312205202963e-05
-3.66440228621654e-05
-3.35805597861568e-05
-2.43486258614915e-05
-8.41887377075733e-06
-1.10889434865374e-05
-1.65397373244027e-05
-1.57585512802807e-05
-1.75127064393884e-05
-4.34188407386396e-06
-1.25331537132355e-05
-1.14405532019963e-05
-1.21378930624866e-05
-9.91135259556025e-06
-3.05803232219605e-05
-5.38994792601434e-06
-1.82723796963076e-05
-3.61981930089307e-05
-6.64100161744073e-06
-4.93962731697328e-05
-1.36778575846204e-05
-1.22507730343739e-05
-9.91576065722319e-06
-2.01483732976308e-05
-2.03691325240931e-05
-2.26246851783905e-05
-3.0297388054349e-05
-7.20634313903319e-06
-2.83008091654167e-05
-1.69487020315164e-05
-1.1469415106094e-05
-3.31044993905963e-05
-3.91508518065443e-05
-3.39481785581051e-05
6.38544686979829e-07
-3.11305597781559e-05
-2.86669504085509e-05
-2.46565585240329e-05
-2.52547425040266e-05
-1.09628848211092e-05
-2.1586957758854e-05
-9.2084785441996e-06
-3.56985415198545e-05
-2.21885888378187e-05
-2.23909741435834e-05
-4.04877302623316e-05
-3.0069075823179e-05
-1.32829951884439e-05
3.51359288481264e-07
-4.09598103742705e-05
-2.48025422793639e-05
-2.11908304122509e-05
-1.42207648113956e-05
-2.37342243723049e-05
-2.19880938919647e-05
-4.72339353575832e-06
-2.30894376541241e-05
-1.751796541526e-05
-3.51333998827325e-06
-3.61012130327999e-05
-2.298918353125e-05
-2.53037035685829e-05
-1.21019493255474e-05
-2.97094670249277e-05
-2.80381028225079e-05
-2.64040797695503e-05
-3.54106934889908e-05
-1.14352952150246e-05
-4.08804184739858e-05
-5.67577738269752e-06
-1.84601778490456e-05
-5.20726097123574e-05
-3.44237490299155e-05
-9.97359491902203e-06
-2.48985123816316e-05
-2.41954142283522e-05
-1.82414927900949e-05
-3.40223580302309e-05
-1.71980115120029e-05
-1.29632870897374e-05
-4.11168078320296e-05
-1.45002746724373e-05
-1.17227682782235e-05
-2.77453432660267e-05
-2.45639707817597e-05
-1.54915110655167e-05
-3.05714805782422e-05
-2.87413930999016e-05
-2.44777063570699e-05
-3.08839356923829e-05
-1.44198039765846e-05
-1.15607500913067e-05
1.52746856321384e-06
-9.72177941873032e-06
-1.12754284762002e-05
-1.27360392240119e-05
-2.37002409494799e-05
-1.26000017797054e-05
-4.16447166057113e-05
1.17596291062148e-06
-3.20059942711572e-05
-5.51387097892204e-06
-2.63880018146506e-05
-1.16335595829564e-05
-1.80242103288474e-05
-2.57609939761805e-05
-1.91399177538741e-05
-1.75608883299349e-05
-3.80554188787918e-06
-2.65484587573489e-05
-4.83860450765073e-05
-1.6914057103683e-05
-4.30039150922378e-05
-1.63064332260754e-05
-1.68904404706558e-05
-1.93315052567743e-05
-2.11091739917703e-05
4.0044705214146e-06
-1.20055471632709e-05
-2.06140977823294e-05
-1.31235760911238e-05
-3.05053559715244e-05
-1.15152118133177e-05
-2.39677648784704e-05
-3.79687443938021e-05
-1.57069845327572e-05
-2.74313836134044e-05
-3.99377209533042e-05
-2.04675735904453e-05
-4.75024510630412e-05
-2.32960414263989e-05
-3.94608587468608e-05
-2.19159711994407e-05
-2.22177260076774e-05
-1.95949366772715e-05
-1.81919250471474e-05
-1.40442883169593e-05
-4.05004207682922e-06
-2.58872854996403e-05
-3.40439009474402e-05
-2.81762511917008e-05
-2.296960156024e-06
-4.31223286336504e-06
-4.99207809806167e-05
-2.30613217910744e-05
-3.77105680829561e-05
-9.44010442939676e-06
-1.62434928792921e-05
-1.17407473314357e-05
-1.41996046631199e-05
-1.65108718020137e-05
-1.21078718754212e-05
-1.54364634178172e-05
-3.54357642651925e-05
-1.12635425367648e-05
-2.3036088255396e-05
-2.93008700117668e-05
-2.14777097740065e-05
-1.64468391546327e-05
-1.32567650393911e-05
-2.61206909364159e-05
-2.95195374018959e-05
-3.62950387692032e-05
-1.59057605292406e-05
-2.13515509143632e-05
-7.39494639206474e-06
-2.64190516249252e-05
-1.86571124976413e-05
-1.05665474913243e-05
3.16698259165059e-07
-1.20682162013928e-05
-2.56875746539932e-05
-3.41110058775602e-05
-1.58863676741171e-05
-1.88899196478835e-05
-1.61274926484789e-05
-8.38996146182033e-06
-9.4131364936675e-07
-1.57265823529128e-05
-7.536199349783e-06
-4.77184046471137e-05
-2.40511088024455e-05
-1.65434611969899e-05
-5.89327127020104e-07
5.57769601977191e-06
-3.22681139401108e-05
-3.35094404200461e-06
-2.46187227831396e-05
-9.27987583233197e-06
-3.18057275629217e-05
4.57263035250462e-06
-1.77763872478641e-05
-2.78276754670249e-05
-1.42433664185531e-05
-2.31012907280209e-05
5.21211677129554e-08
-2.88805029282086e-06
-2.53237764898806e-05
-5.4259855331996e-05
-3.33122078841255e-05
-1.47905907019106e-05
-2.10540947706539e-05
-2.11593446330448e-05
-2.08391827130488e-05
-3.44944918129641e-05
-2.08780444467548e-05
-1.2841580710104e-05
-1.00512367209016e-05
-4.11996506260655e-05
-2.04112499907557e-05
-3.23075664215653e-05
-8.85384599939341e-06
1.33977715269779e-05
-1.51373615719155e-05
-2.14590794690231e-05
-3.30008019973354e-05
-2.20281677228375e-05
-4.05811020643905e-05
-5.55735610532351e-05
-2.27388981780052e-05
-2.11617164205393e-05
-2.24265319396542e-05
-5.75379394983471e-06
-2.79303091125417e-05
-2.4967474531471e-05
1.63520999552335e-06
-3.24785872534642e-05
-2.78314437487831e-05
-2.9992480602125e-05
-2.61271357585618e-06
-1.57380207588204e-05
-6.85736087044804e-06
-2.59371105089096e-05
-3.19599266412999e-05
-3.43373563620906e-05
-2.56029535646562e-06
-3.64598780346886e-05
-2.85354400508451e-05
-1.4564662380913e-05
-3.69931818080553e-06
-1.1581562823767e-05
-1.63150994809737e-05
-2.77043303138105e-05
-2.56722762571677e-05
-1.92227030973486e-05
-1.06978841970281e-05
-3.79183222610125e-05
-2.25873476157408e-05
5.00332046041659e-06
-9.11809891100864e-06
-3.14990767491752e-05
-2.70582995625947e-05
-2.29728684414076e-05
-1.60148228939059e-05
-2.44726205381642e-05
-8.80501708745957e-08
-2.59521219643109e-05
-1.31417535803172e-05
-9.1185865834252e-06
1.02827649919357e-05
-1.09878810072084e-05
-5.38448881582608e-06
-2.6864449175367e-05
-1.41171914212166e-05
-3.13833886625526e-05
-1.70843799079671e-05
-1.57564018325921e-05
-1.20235875143438e-05
-1.92666358738798e-05
-1.1832854388553e-05
-7.13610722906982e-06
-1.22941938734581e-05
-3.36424270613873e-05
-3.48266278537737e-06
-2.52528492416179e-05
-6.0937874725652e-06
-2.19580325488953e-05
-1.6094644267816e-05
-2.32207749821294e-05
-2.9846622129048e-05
-7.00615773101068e-06
-2.83157974111466e-06
-2.47046118459542e-05
-8.46146813045206e-06
-2.14862136199293e-05
-1.54163818694973e-05
-3.0557113401839e-05
-2.03349742492715e-05
-1.50472842889298e-05
-7.70311462806585e-06
-1.93467463787157e-05
-1.74460783659218e-05
-1.89877761034013e-05
-2.61876480536027e-06
-9.84485588197038e-06
-1.36411128265451e-05
-2.29413038713207e-05
-1.44078026752293e-05
-1.08974455701568e-05
-3.96640956762738e-05
-2.78847520314908e-05
-1.91548047029808e-05
-7.41089851882001e-06
-2.17229920790049e-05
-2.37268769351767e-05
-4.85851754585684e-05
-2.47490574162825e-05
-4.42717725824508e-05
-2.07399191835562e-05
-2.48197514605531e-05
-1.93282362547034e-05
-2.57363053156182e-05
-2.97074558766486e-05
-2.91259774022631e-05
-7.63650066919857e-06
-3.08115550155596e-05
-1.47544950702605e-05
-1.93373362207386e-05
-3.2961062779677e-05
-3.06529170626488e-05
-3.3549636095821e-05
-2.85766734830088e-05
-1.16790755397541e-05
-7.14753150690429e-06
-3.17767979091292e-05
-3.20887570210793e-05
-1.82945343712737e-05
-1.97488018659917e-05
-1.56138469747497e-05
-1.57518117768206e-05
-4.48212017567399e-06
-7.58688150106862e-06
-2.87328789377245e-05
-1.21911591356918e-05
-1.50759868039828e-05
-9.19403981724971e-06
-2.15933086811696e-05
-1.43669317057291e-05
1.56289248278172e-05
-2.38038378891549e-05
-2.24974054423824e-05
8.84426735520793e-06
-3.26381349884937e-05
-2.91577059865679e-08
-9.54221456086038e-06
-2.72578095784431e-05
-2.43663066045176e-05
-1.49470660764233e-05
6.46879336454715e-06
-2.41682902954227e-05
-3.30393881255056e-05
-3.63694997214358e-05
-1.5478929893669e-05
-9.98118654714558e-06
-1.43685578676657e-05
-8.06004366226912e-06
-3.14296081074983e-05
-1.510684897666e-05
-4.77973957208312e-06
-2.86023065114123e-05
5.55971078670429e-06
-1.94499625437315e-05
-2.58894445908237e-05
-2.26655134005802e-05
-1.41547488139979e-05
1.90542264707673e-06
-6.62331450200088e-05
-1.80799062028561e-06
-4.58185286542402e-05
-1.0045118206178e-05
1.70379679568733e-06
-2.24093250340162e-05
-2.82380145169239e-05
-3.95451313916139e-05
-1.96377950831969e-05
-1.29768030626402e-05
-2.03331936021754e-05
-2.54752088554257e-05
-1.57829955458738e-05
-1.08470306883007e-05
-2.18562775181991e-05
-1.75593522782277e-05
-2.54266984223765e-05
-1.07086280448152e-05
-1.92799527165132e-05
-9.06124988828376e-06
-1.98831622788169e-05
-1.82369097491783e-05
-3.34145208284957e-05
-1.16380644329708e-05
-2.10133371551581e-05
-1.40298581080162e-06
-2.27619624665412e-05
-2.30164699395551e-06
2.35219897054061e-07
-2.96791195208158e-05
-8.0668383612529e-06
-2.75883709150088e-05
-3.5572266926967e-05
-1.23064165942786e-05
-1.46616121737829e-05
-3.84144901979949e-05
-1.80376875797872e-05
-7.27290286869938e-06
-3.91532191207063e-06
-2.47093161122862e-05
-4.031300971362e-05
-7.45611523859989e-06
-1.96301446747583e-05
-1.79097452137042e-05
4.87824550656093e-06
-1.10484684181702e-05
-1.9164046255085e-05
-3.73955073244557e-06
-9.15322055306689e-06
-1.95359014760743e-05
-2.54542812290685e-05
-1.67639606267419e-05
-3.87170290519682e-06
-9.7473058452443e-06
-4.29898532513124e-05
-2.11679155162669e-05
-1.28414412750179e-05
-6.46530135284531e-06
-1.48034944092421e-05
-2.33286369817416e-05
-2.43808083211068e-05
5.37836979478768e-07
-5.30796170987026e-06
-4.28332186972512e-05
-2.20385863778901e-05
-3.1545427452732e-05
-3.20489100800207e-05
-7.83381644773471e-06
-8.96220357689948e-06
-1.82276444798134e-05
-2.25217940604199e-06
-2.63973821889055e-05
-2.21316419537725e-05
-4.7801374205995e-06
-3.51747995335338e-05
-1.62468851947037e-05
-5.37725425739166e-06
-1.60045579111733e-05
-7.42191852509661e-06
-2.47688183429206e-05
-3.21773937096732e-05
-2.62883187733709e-05
-3.69411726551727e-05
-4.55973188609131e-05
-2.92953274572946e-05
-3.86447705034391e-05
-2.24397905277844e-05
-3.33509190934411e-05
-1.27332255772834e-05
-2.18827307104947e-05
-2.24568049597841e-05
-2.91949717636453e-05
-2.05290249261497e-05
-2.57151832136943e-05
-3.33382504284727e-05
-7.26458936002513e-06
-3.80602415745808e-05
-1.42642272647715e-05
-2.9778085173302e-06
-2.22108371759617e-05
-8.83416278404948e-06
-2.2788214833059e-05
-3.31808472702008e-05
-1.66377080448439e-05
3.12837387810656e-06
-1.16111249111881e-05
-2.11722587787939e-06
-4.34132197379881e-05
-1.98475469299842e-05
-2.16892610430311e-05
-2.07381023339469e-05
-6.45617775510008e-06
-1.14769079068788e-05
-5.93809658490755e-06
-3.31062455512161e-05
-2.9470719501048e-05
-2.48968917203959e-06
-1.78228744212448e-05
-1.64003413246568e-05
-2.13386109141534e-05
-8.24878670479201e-06
-2.00265281912073e-05
-2.56601689463581e-05
9.80622843369857e-07
-2.87207895245663e-05
-2.3674714778858e-07
-6.10150783901066e-06
-2.33099934240667e-05
-3.26175345669801e-05
-2.22298510217007e-05
-1.66120346315749e-05
-3.34483841579635e-05
-2.05596982651937e-05
-6.1513501410697e-06
7.66358794854296e-07
-3.65468071410209e-05
-1.43042057399224e-05
-3.6814627355731e-05
-4.34846485616155e-06
-1.43128964622877e-05
-4.15480608291529e-05
-2.61167943407402e-05
-1.80518873819634e-05
5.27020564481416e-06
-7.98509976847982e-06
-6.08532290778713e-06
-2.01776065600096e-07
-2.40590272665154e-05
-3.62633282627601e-05
-2.12103194270446e-05
-4.13559589453451e-05
-3.49689737739448e-05
-2.4455419146988e-05
-2.35123326680354e-05
-1.78727327363785e-05
-3.01046801307011e-05
-1.99281455090497e-05
-4.03349136002771e-05
-1.84854305871413e-05
-2.66562509597363e-05
-3.71518887966844e-05
-3.60462683462957e-05
-2.00566736632628e-05
-9.20544731283224e-06
-1.16842759891498e-05
-1.93028751453581e-05
-1.46229038050205e-05
-1.62564488829804e-05
-2.53852669568158e-05
-1.57492504115361e-05
-1.84160126336227e-05
-3.52926290799662e-05
-1.96427012764424e-05
-1.88976720531831e-05
-1.46220500680329e-05
-2.00685586394013e-05
-2.93981351441465e-05
-1.51964801109575e-05
-1.70336424842538e-05
-2.81735177183935e-05
1.17411008191344e-05
-2.09241876546622e-05
-4.19293772369622e-05
-2.52357936633044e-05
-2.21835870298582e-05
-3.48224862193882e-05
-4.27964325874322e-05
-7.71012127092491e-06
-1.42599957151107e-05
-2.84010256051433e-05
-3.76116372895824e-05
-2.12550417635966e-05
-1.25928773788798e-05
-2.42697216842095e-05
-2.43637154951038e-05
-2.96784609900894e-05
-1.91636423490938e-05
-4.21703132371756e-05
-4.44194214737868e-05
-3.48645036261088e-05
-2.94302645574043e-05
-1.63325254855945e-05
-2.28880196651925e-05
-2.39964262069709e-05
-3.19728799756456e-05
-2.85257160435519e-05
-4.19177287797734e-05
-9.51711181939979e-06
-3.69452609130884e-05
-3.45511059538816e-05
-1.09769740085129e-05
-2.48940055279123e-05
-1.31051834628848e-05
-1.82251128153898e-05
-2.71882989312144e-05
-1.57337902457927e-05
-1.06994693793741e-05
-3.49407376256625e-05
-1.86039011910673e-05
-1.27299873144703e-05
-1.29012408681189e-05
-2.31388910465337e-05
-4.55581468536041e-05
-2.45058315923324e-05
-1.2036249380364e-05
-3.31139926109455e-05
-7.0617756774529e-06
-1.80422337925972e-05
-2.09226578111631e-05
-3.5343004735917e-05
-1.31700290359246e-05
-1.61411385382416e-05
-1.95388566109098e-05
-6.06144811315114e-06
-3.45792174056894e-05
-1.26128713735906e-05
-1.97017977592476e-05
-3.12643997871546e-05
-2.2906827499611e-05
-7.31708927940248e-06
-2.19741813080875e-05
-2.04418891639709e-05
-3.64956453066721e-05
-2.67997338756122e-05
-2.94975901743917e-05
-1.97758600417589e-05
-3.53026996922446e-05
-4.20542829273973e-05
-2.48651595714037e-05
-4.09203279175163e-05
-3.06694469521702e-05
-3.37806060851734e-05
-6.176630758942e-06
-3.5747190102679e-05
-2.3368988803513e-05
-2.72809989249734e-05
-2.01746106328549e-05
-1.85483371897991e-05
-4.06580945878508e-06
-1.69627262902622e-05
-1.92664997253729e-05
-3.43369072931262e-05
-1.96354400177894e-05
-4.62030108866547e-05
-1.9796772979428e-05
-7.55267863570628e-06
-6.43790222835925e-06
-2.75685941150987e-05
-4.29021246332771e-05
-4.1897922307329e-06
-2.63663641338312e-06
3.04193912678102e-06
-2.06508596975781e-05
-4.11859283463928e-05
-1.37321286021652e-05
-3.19689376510757e-05
-4.41426779596238e-05
-2.61265587173006e-05
9.43325702002723e-07
-2.14620675350447e-05
-2.16549902882316e-05
-2.0156073223163e-05
-2.8235552326075e-05
-2.98394424318892e-05
-1.4586580991765e-05
-2.40063870345535e-05
-2.44733012684632e-05
-2.55994233916446e-05
-2.19744429398334e-05
-3.05248403229948e-05
1.17414844152509e-06
-1.43509452770784e-05
-2.18108249150465e-05
-6.99025138823862e-06
-2.32390846106053e-05
-1.17780617651719e-05
-3.04781765499254e-05
-1.19872275923827e-05
-3.89028343584165e-05
-1.18032189819485e-05
-2.5787578292843e-05
-1.00194858434851e-05
-3.72470441766862e-05
-1.72951548324807e-05
-2.61854357319098e-05
-1.21221757220909e-05
-4.16913207218861e-05
-3.08356434154533e-05
-9.30685307871912e-07
-3.07994763187855e-05
-3.71561953273941e-05
-6.14114415906069e-07
-1.91695664001591e-05
-1.62109596777673e-05
-2.22145416161636e-05
-4.08337482445074e-05
-1.36082105986202e-05
-2.42274215353287e-05
-5.78288013191496e-06
-2.41593862114629e-05
-2.28862568873294e-06
-3.92208246901543e-05
-1.60278222963897e-05
-5.80223667989961e-06
-8.69181259517832e-06
-6.38686726774414e-06
-2.07307949517637e-05
-1.95325980205176e-05
-1.52215484773547e-05
-1.844927209821e-05
-2.64769287323331e-05
-2.91253074225094e-05
-1.59335389640828e-05
-1.93579165886431e-05
-3.09892437215945e-05
-5.30731673377535e-05
-8.97011613283971e-06
-9.30040502986797e-06
-1.00148882957585e-05
-1.75229832672075e-05
-4.93869076363802e-07
-3.01060813033069e-05
-9.40943827340271e-06
-2.35933296320688e-05
-3.27486720384962e-06
-4.80561124246655e-06
-1.93491179446683e-05
-1.93816204627787e-05
-1.34326716407375e-05
-1.96496924966914e-05
-2.74209862141292e-05
-2.65221119651528e-05
-3.51290717412812e-05
-1.43260621106911e-05
-1.34462993250864e-05
-1.01754964542381e-05
-3.86569919039757e-05
-2.46057254559353e-05
-9.08578294821988e-06
-2.12018112591613e-05
-3.01842197359e-05
-2.36858482467084e-05
-1.8640811778785e-05
-3.0192248503722e-05
-2.39035881288387e-05
-2.25898125275802e-06
-3.15463128204231e-05
-1.91571597796927e-05
-3.54690135063121e-06
-1.7196047291993e-05
-5.81698655773356e-06
-1.48182666662268e-05
-1.55973128050336e-05
-4.3789687279949e-05
-7.59874448557489e-06
-3.71849267770962e-05
-4.39420352454989e-05
-1.72301875678386e-05
-1.93584312222861e-05
-2.57330730263432e-05
9.50298706442086e-06
-2.16121684386455e-05
-1.26165413489942e-05
-7.19147809316274e-06
-2.29719363604907e-05
-2.40685520799463e-05
-8.4762882632932e-06
-2.41715578899907e-05
-1.79335433634594e-05
-2.04632661148843e-05
-1.50208645672537e-05
-3.67065602705135e-06
-2.94836723865048e-05
6.46910764584009e-06
-2.17780361481139e-05
-7.20774032694155e-06
-4.10710255412604e-05
-1.21826103661689e-05
-3.28727807190878e-05
-1.43173479736168e-05
-1.91230092526005e-05
-2.14121336687538e-05
-1.15184222992769e-05
-7.89188683600105e-07
-2.02493817794194e-05
-2.08221053081894e-05
-1.2946480067313e-06
6.29053877044146e-06
-3.73860269454575e-05
-2.80439633041202e-05
-8.88498858299901e-06
-1.1363425171171e-05
-2.05286867560078e-05
-1.50134890374571e-05
-1.98643055348887e-05
3.41257201471944e-06
-4.44654239529228e-05
-4.47288883677734e-05
-2.14907834245506e-05
-4.61367375089202e-06
-2.95249889264763e-05
-3.94661216521166e-07
-1.63392170282718e-05
-2.49849985541404e-05
9.57642103415907e-07
-8.94460692513157e-06
-2.11021106452933e-05
-3.2931298858022e-05
-2.74117739016481e-05
-9.90065309963544e-06
-5.10049314580154e-06
-3.24003671527893e-05
5.73961074309525e-06
-2.46266342092448e-05
-1.55265461165983e-05
-2.07424892651667e-05
-2.38652091738285e-05
-5.27184793523727e-05
-2.47481491748273e-05
-3.43009162702791e-05
-3.2060434486768e-05
-1.11865804657649e-05
-1.49584851931608e-05
-2.3593605814192e-05
-2.8852717524728e-05
-5.81475293078346e-06
7.58347148806942e-06
-1.3978861594301e-05
-8.10561552687324e-06
-1.09506359927312e-05
-5.57358234890307e-06
-2.59007778744197e-05
-2.77338705288976e-05
-1.10557423065645e-05
-1.59957577812726e-05
-1.53313648950779e-05
-1.69271955400959e-06
-3.80873980610613e-05
-1.25304260134576e-05
-3.11252391365801e-05
-2.66523200195177e-05
-1.06029791125111e-05
-4.58241049730186e-06
-2.17912515910903e-05
1.64073665905553e-06
-4.85437305471298e-05
-1.95483396340273e-05
-6.75093602250725e-06
-1.78643548400692e-05
-2.32407872852855e-05
-7.17259231451821e-06
-3.05795371365968e-05
-1.78028204011074e-05
-1.47013887690732e-05
-1.96053544981749e-05
-2.39281402884396e-05
-2.89259461582083e-05
-3.80187164070297e-05
-4.55131375978508e-05
-3.09840329464986e-05
-1.382844386952e-05
-1.83542100918013e-05
7.14230186656693e-07
-1.71548495130879e-05
-1.30958388849754e-05
-2.88734326551203e-05
-6.81063341931707e-06
-2.37901378212861e-05
-4.84334803147678e-05
-1.5023194509347e-05
1.75317127179791e-06
-3.02485956105983e-05
-2.40306059048734e-05
-8.26871876515245e-06
-6.36905432294978e-07
-9.74254565625908e-06
-9.53866897902409e-06
-3.70210639003729e-05
-2.36122651790055e-05
-3.67548260516741e-05
-1.72276763402689e-05
-1.6125103969636e-05
-2.51061630966928e-05
-2.0756331737755e-05
-2.9086870022587e-05
-1.90815695863787e-05
-1.33388502683547e-05
-2.1691300887594e-05
-2.07530235443454e-05
-9.3323948622555e-06
-2.09587477009646e-05
-3.48675377513529e-05
-2.03803128153019e-05
-1.13669490117605e-05
-1.59006774091855e-05
-2.81225587517073e-05
-2.56751691843544e-05
-1.91575475791271e-05
-4.16815555632872e-05
-1.92225496930741e-05
-2.58176551466851e-05
-3.16892078298783e-05
-3.85472357462659e-05
-3.56845609647723e-05
-2.1976489366967e-05
-3.68051055157936e-05
4.02353374804823e-06
-1.58297728759815e-05
1.11831935985216e-06
-2.91981159667259e-05
-1.2349248448332e-06
-1.52363760510873e-06
2.77711463216354e-06
-1.418728361958e-05
-1.24592301253766e-05
-1.44042400348353e-05
-4.29817790120717e-05
-9.59658458392797e-06
-3.53940955245549e-05
-5.09709300129063e-06
-1.33437281479161e-05
-1.49077369081777e-05
-1.57815281482406e-05
-4.15239203620199e-06
-1.96807448554047e-05
-2.50820082167671e-05
-1.95836516708005e-05
-1.69019150033918e-05
-3.60918877598385e-05
-2.10171077574908e-05
-2.37920104058966e-06
-2.12719413649772e-05
-1.65511799452795e-05
-3.58498121339349e-05
-2.40507862299831e-05
-2.1281510498968e-05
-1.22858321295752e-05
-1.20009992822069e-05
-3.04539461279205e-05
-3.81606260620964e-05
-1.45043481482835e-05
-1.20573328686654e-05
-1.7142851961615e-06
1.6444290237252e-07
-2.51315856587094e-05
-3.04827497822398e-05
-4.29679274667018e-05
-1.84065191760341e-05
-2.91232342777899e-05
-2.02374784677962e-05
-9.35631112357287e-06
-7.40371935250942e-06
-2.64596731057712e-05
9.76178387047085e-06
-2.69902846810224e-05
-2.42110418232641e-05
-2.18106343448642e-05
-2.70643320227448e-05
-2.14574721667024e-05
-2.11402067685994e-05
-2.23045322593159e-05
-6.08147096606846e-07
-2.28359063088675e-05
4.28383456655917e-06
-2.22467419020932e-05
-6.77127651013963e-07
-3.16861634898983e-05
-2.02665172741148e-05
-1.60208107928267e-05
-3.97810697430819e-06
-2.5677457083177e-05
-2.40353798073029e-05
-1.11026341882253e-05
-5.87496363717697e-06
-2.6769933800106e-05
-1.38119468872237e-05
-2.74779137621843e-05
-2.10406746308207e-05
1.46159382339672e-06
-1.68387376929761e-05
-6.69557962035483e-06
-2.1228790093372e-05
-1.72053544336867e-05
-4.43078578587243e-08
-2.64039218205158e-05
-3.85017776794898e-05
-3.06428085472433e-05
-3.9286390452896e-05
-5.31840231890965e-06
-2.79396598072441e-05
-6.88119433503329e-06
-1.64817362244259e-05
-3.54778192698928e-05
-2.22185675264977e-05
-3.01833997309749e-05
-3.24166179517171e-05
-1.65783589679613e-05
-2.13165048544023e-05
-1.31248081009792e-05
-3.56813379727693e-05
-9.47903433369401e-06
-1.84172529558215e-05
-9.71068975294566e-06
-2.42052290665057e-05
-1.70955483913604e-05
-1.83813579871008e-05
-3.05599431973958e-05
-3.23906414835576e-05
-1.19512633584712e-05
-6.49643544389649e-06
-2.92179796530417e-05
-1.00696007194688e-05
-1.28650970704444e-05
8.11368048230544e-06
-2.69171883556491e-05
-2.88654622612038e-06
-1.79519124828608e-05
-2.2045018367506e-05
-1.53451287808875e-05
-3.15469565978093e-05
-3.32646995373699e-05
-1.82160773051473e-05
-7.81205881664726e-06
-1.81699656207054e-05
-2.61714861255703e-05
-3.9671154021163e-05
-3.65019406433185e-05
-4.70491778536429e-05
-9.9910242265399e-06
-2.65838858611986e-05
-2.24797286896053e-05
-2.50299454856854e-06
-9.10134638589756e-06
-3.22378389173625e-05
-1.08979168647681e-05
-3.65573392585783e-05
-2.84371182869602e-05
-1.89387043039102e-05
-1.36906954100973e-05
-3.84266329807601e-05
-1.31294677423755e-05
-2.45184018285335e-05
-4.0570411302363e-05
-2.00973382100595e-05
-1.78687289413898e-05
-2.00559934059719e-05
-2.56073349147885e-05
-3.49681457045917e-05
-3.84185884495917e-05
-1.85880710243673e-05
-1.07552324668961e-05
-1.90939039053456e-05
-4.01414534362588e-05
-1.77749709757205e-05
-9.19978917354235e-06
-3.05949127588127e-05
-9.02827410645377e-06
-1.31708273672322e-05
-2.40064861078229e-05
-3.22730366156212e-05
-1.61738451559377e-05
-2.78313024050959e-05
-6.58071783810252e-06
-3.42729763412137e-05
-1.04695255643604e-05
-2.43017568929283e-05
-2.68736338673556e-06
-4.06465913088955e-05
-5.54504678729097e-07
-2.84137065402409e-05
-9.82748426700584e-06
-2.47419536986827e-05
-1.89314470843552e-05
-3.33202322500483e-05
-1.82605371410807e-05
-1.52110687354271e-05
-2.22957069730853e-05
-2.79727390464385e-05
-2.66030158214446e-06
-2.92875688833953e-05
-2.60850681443097e-05
-2.75285403469588e-05
-7.45092401991009e-06
-3.59492076992011e-05
-2.96996974592478e-05
-2.18960038235968e-05
-1.80066168524909e-05
-2.40457848045672e-05
-3.1059005315309e-05
-1.47725057642268e-05
-9.35260659146843e-06
-2.42502279489545e-05
-1.90821545555736e-05
-1.65706154151018e-05
-3.51988940002793e-05
-2.42470016615362e-05
-2.39200266976034e-05
-1.43742709478604e-05
-3.6626263338345e-05
-1.42888333311632e-05
-9.62439601995256e-08
-2.35511617696765e-05
-4.79516589564736e-05
-4.05408641206517e-05
-1.01893002489654e-05
-1.17849602039009e-05
-1.45492070468765e-05
-2.33007993234669e-05
3.30106893863787e-06
-3.00730102010719e-05
-4.61265181385353e-05
-1.36676850434392e-05
-3.6528592638585e-05
-1.38358194515626e-05
-3.24641514816947e-05
-2.51498262225101e-05
-2.02217193592517e-06
-7.51237113387745e-06
-1.10634159367778e-05
-2.35060589002997e-05
-2.62537898191216e-05
-1.62160258873714e-05
-8.76706206581023e-06
-1.21554404690474e-05
-5.44019543017488e-05
-2.14107677832259e-05
-1.06610740042882e-05
-1.59584733447861e-05
-1.46316374416832e-05
-1.78412996977937e-05
-3.43408526077546e-05
-2.53665564688831e-06
2.12848633322629e-06
-3.39545202417857e-06
-9.86522452127449e-06
-1.77273970707867e-05
-8.7430022383197e-06
-1.02971487790721e-05
-2.34454694992553e-05
-2.28690390282988e-05
-1.76206186309888e-05
-3.15283645192585e-05
-5.27241616661344e-07
-1.10071741686523e-05
-2.0844226990715e-05
-2.09488683708328e-05
-9.28080814212487e-06
-1.12486918537424e-05
-3.77187304614838e-06
-3.31795809391403e-05
-1.10246673273206e-05
-5.10594724940818e-06
-2.79336715707625e-06
-5.02200482239709e-05
-9.78397027700494e-06
-3.04742417218298e-05
-2.08368257448095e-05
-2.71356186653611e-05
-4.12558095742806e-05
-2.59317319744377e-05
-2.31989185777014e-05
-2.09464116538565e-05
-2.88173033211965e-05
1.37806187430446e-05
-3.54001819331672e-05
-1.79347938609154e-05
-1.44405301676471e-05
-3.97230437997208e-06
-3.14292905139614e-05
-2.1630280432351e-05
-3.77268559226344e-05
-3.4913966466117e-05
-2.46523156843297e-05
-3.80934404890154e-05
-2.17889379737851e-05
-3.53534189365382e-05
-2.42900895483944e-05
-3.13711101090838e-05
-2.348828612867e-05
-1.08083015582844e-05
-2.30122593012899e-06
-2.76153012871925e-05
-1.56365122783333e-05
-2.96650100435896e-05
-2.43932604139944e-05
-2.74037265000258e-05
-7.11549108683531e-06
-2.42739313619104e-05
-1.32991252778511e-05
5.03975374144682e-06
-2.70382166662183e-05
-1.72429987186026e-05
-1.98220431698266e-05
-2.10493071546871e-05
-3.43662740273829e-05
-1.23609221088004e-05
-1.75559604323461e-05
-1.68019995827191e-05
-2.91235372938602e-05
-2.25817511125578e-05
-4.28091533064241e-05
-3.01284109099999e-05
-1.8597797330842e-05
-3.14492296088732e-05
-4.30960771620439e-07
-1.17720095939475e-05
-1.4370329302742e-05
1.08022083803274e-05
-1.63419361592925e-05
-4.0410643588225e-05
-4.37591761726858e-05
-1.53481693091251e-05
-4.18139408077111e-05
-1.98644887598952e-05
-1.45673508944545e-05
-1.71185646756488e-05
-2.1666486412357e-05
-3.26271147335635e-05
-1.23804640816596e-05
-6.19887387733697e-06
-3.06186294093482e-05
-3.89616040994469e-05
-1.50173592055056e-05
-4.1155305440567e-05
-3.69444573070255e-05
-2.85753793730197e-05
-9.47559419331471e-06
-1.77496621774351e-05
-5.81207888776536e-06
-6.51234081343502e-06
-2.21534163267138e-05
-3.59756832553355e-05
-9.86380148716043e-06
-1.24317048839e-05
-2.63732080427057e-05
-2.95322662346926e-05
-2.00104846568845e-05
-2.05150394781213e-05
-3.05880590850777e-05
-2.56897108472463e-05
-2.4805652615851e-07
-2.40515504611049e-05
-3.49602030704678e-05
-2.14246459679574e-05
-1.00611584600247e-05
-1.09142593719559e-05
-8.326833186356e-06
-3.81301701267343e-05
-2.56924779852188e-05
-8.05761063924648e-06
-3.12410490130065e-05
-6.01898848747327e-06
-1.29259407325875e-05
6.8422580018589e-06
-1.46778092810779e-05
-1.21457368007341e-06
-1.00613501016098e-05
-9.07862268162995e-06
-1.44865921420367e-05
-2.0480901782287e-05
-2.84379402261985e-05
-4.42851691666663e-05
-1.87894263787094e-05
-4.75371325129527e-05
-1.18023951945285e-05
-4.41271955008085e-05
-4.75281004006724e-06
-3.21283242167186e-05
-2.3980038880999e-05
-2.69919346709367e-05
-8.38722407419666e-06
-3.122151334636e-05
-1.00590614248371e-05
-1.97978477461574e-06
5.88947411596982e-06
-2.08146420094756e-05
-2.65613447142708e-05
-1.57088460524905e-05
-3.25063273474156e-05
-1.01866204023551e-05
-1.4809187412064e-05
-1.68271324082539e-05
1.29413190739428e-05
-1.43730688996009e-05
6.32174608366194e-08
-1.61874503531275e-05
-3.0772197117956e-05
-1.98284391832681e-05
1.26173762631966e-06
-7.3106761344098e-06
-1.35896328524389e-05
-2.54027128902852e-05
-2.84377672942371e-05
-7.0556489982208e-06
-1.53110976250917e-05
-7.46728600346278e-06
-1.70521280861522e-05
-2.03227644084093e-05
2.73732016173227e-06
-3.42084087927116e-05
-1.97617979612964e-05
-3.1281856312218e-05
-2.65011972930135e-05
-2.60500370923816e-05
-2.64615879411989e-05
-9.50881567598613e-06
-3.35877695427202e-05
-2.73515554645852e-05
-1.97890067186193e-05
-3.34089873143219e-05
-3.06349706090237e-05
-4.4690153920567e-06
-7.46502885509306e-06
-2.71581345509963e-05
-3.35028114674084e-06
-1.79295335616975e-05
-1.30312763175358e-05
-1.04742678490149e-05
-3.42270058957367e-05
-2.50869071248457e-05
-9.42086866358747e-06
-3.21893091177668e-05
-1.24125063099579e-05
-2.95039114404971e-05
-2.11404726729671e-05
-1.41551775786066e-05
-3.4247131704159e-05
-1.31801958843952e-05
-8.14908280942216e-06
-1.91020466144216e-05
-1.22318093654209e-05
-4.11727357973966e-05
-3.85488293728401e-05
-3.46058730780735e-05
-7.55103143497325e-06
-8.28090854113684e-06
-2.10232216052468e-05
-3.9727128988831e-05
-1.02401148199446e-05
-2.30009793519773e-05
-4.3118868513679e-05
-4.38477613712137e-06
-9.71894489234119e-06
-1.28261381143222e-05
-5.05976482064492e-05
-1.51573933187081e-05
-1.99484067752069e-05
-1.76790586632888e-05
-3.73669307519214e-05
-1.89502062957508e-05
-6.89134197536309e-06
-2.72577899681377e-05
-2.07346726574932e-05
-4.2391148806824e-05
-8.62892311494499e-06
-3.26761828950365e-05
-1.875570227668e-05
-2.2973149562531e-05
-1.29493600748691e-05
-1.15305123334273e-06
-2.32694830917128e-05
-1.22541294757586e-05
-1.47985596082228e-05
-3.77292800249462e-05
-6.48564582286915e-06
-1.45316767276693e-05
-2.31988402056624e-05
-3.33056778967524e-05
-2.46725400482138e-05
-2.62371242498849e-05
-9.94459735125492e-06
-1.78420748288171e-05
-1.7199342083629e-05
-2.88535074928952e-05
-2.31113518421285e-05
-2.47132610573369e-05
-2.68594466733979e-05
-1.90654689807627e-05
-3.21731018151114e-05
-1.39553167740932e-05
-3.15859745416445e-05
-1.83854620169257e-05
-2.80446764529734e-05
-1.98234123409301e-05
-1.06575659892454e-05
-1.16068764284243e-05
-3.81917239179277e-05
-3.17387353642671e-05
-1.90924566651085e-06
-1.48673346240581e-05
-8.51389478056429e-07
7.40136825368257e-06
-2.5580376479692e-05
-2.4666327653292e-05
-1.76778736330444e-05
6.26215128055559e-06
-2.56765253420164e-05
-1.4395997311009e-05
-2.41840470419052e-05
-7.15693827134023e-06
-2.3450255789532e-06
-9.70715218594959e-06
-2.87351627962083e-05
-1.00533037366169e-05
-1.92831898728337e-05
-3.25818102570101e-05
-2.56332767957567e-05
1.55346920137212e-06
-3.32569748275482e-05
-5.09378301678629e-05
-2.45280783105155e-05
-3.02102194209759e-05
-3.2397054757988e-05
-3.05470930798422e-05
-3.3119952710236e-05
-2.3801568467997e-05
-2.8559966267832e-05
-3.00838335158059e-05
-3.67127310130025e-05
-1.50754694636257e-05
-2.18992015917869e-05
-1.04053333947917e-05
-1.66907903216276e-05
-3.52841886246927e-05
-3.75919103670735e-06
-3.37635382457855e-05
-6.89362652254004e-07
-1.01027459448851e-05
-3.25400033670465e-05
-2.00321579909688e-05
-2.59891993638617e-05
-2.34081632341955e-06
-3.33094813629435e-05
-1.36963884754884e-05
-4.20463400166772e-05
-1.78654348346798e-05
-1.58974035764381e-05
-5.00221299021843e-06
-1.31111479660286e-05
2.23011830186853e-06
-2.1391906769352e-05
-4.54599528823469e-05
-2.47303804170566e-05
-1.41916598629456e-05
-3.07922865585203e-05
-2.57479784965047e-05
-6.80952106065396e-06
-1.37225626218004e-05
-4.4720194947099e-05
3.49136710333825e-06
-1.46751170791633e-05
-3.12685205372293e-05
-3.95982849910118e-05
-1.44561482679644e-05
-2.07987735475726e-05
3.92344197894044e-06
-2.97930269687548e-05
-3.45176540892189e-05
-2.73976724152146e-05
-1.97457158958274e-05
-2.60729555162281e-05
-3.38696449563728e-05
-1.58048904521001e-05
-1.58483680280897e-05
-1.01958630680261e-05
3.27974177228974e-06
8.55549884181874e-07
-1.32382098914845e-05
-3.04857024068053e-05
-2.5357327277607e-05
-1.98647266550232e-06
-4.96426665634077e-06
-1.38871037775411e-05
-2.00228478337199e-05
-4.59179748760433e-05
-2.5380590926965e-05
-3.07475640659783e-05
-1.55535611772358e-05
-6.82224857716964e-06
1.57331571392514e-05
-2.57142085324556e-05
1.56686952864406e-06
-1.0737867305837e-05
-3.06143907726769e-05
-2.66602367205179e-05
-6.03186926783268e-06
-2.24042325221977e-05
-3.1952676790852e-05
-2.12703706473302e-05
-1.91689265136646e-05
-1.92247267395235e-05
-1.44413877170948e-05
-2.95257367405763e-05
-2.44217166948354e-06
-1.94893885739161e-05
-1.98281122302164e-05
-1.14046053872438e-05
-1.95686793474096e-05
-2.39285843708266e-05
-2.60754872335691e-05
-3.27935142256714e-05
-2.25249926856131e-06
-2.11787520316771e-05
-4.92728222255899e-05
-1.60474061718701e-05
-2.47336719518097e-05
-2.65940235809388e-05
-4.15415982415064e-05
-1.88743744952137e-05
-1.80339749617365e-06
-2.59837722689553e-05
-2.63716727590741e-05
-1.15540125997581e-05
-2.70373176751191e-05
-3.43615556732752e-05
-3.18541905860096e-05
-3.73967370982578e-05
-1.73711661568437e-05
-2.69104168739626e-05
-1.56186021489478e-05
-5.72087859007316e-06
-3.09434311009987e-05
-2.88467955763891e-05
-2.09801277716975e-05
-1.43603867296156e-05
-3.89269439631865e-05
-1.75481000261097e-05
-3.33193805565579e-05
-3.10377123912283e-05
-1.76571133344183e-05
-1.66689811882537e-05
-1.10386376546862e-05
-1.44854042816695e-05
-2.5522114272603e-05
-3.16373699729794e-06
-3.53654037983964e-05
-2.81885581855507e-05
-3.57131600531093e-05
-2.96299910257679e-05
-1.69965324419454e-05
-2.35338010644152e-05
-2.51783165771152e-05
-1.65959017859796e-05
-4.84129428622845e-06
-1.48366835464053e-05
-3.58712010306364e-05
7.24988104920715e-06
-5.76343346199817e-06
-2.4063195451178e-05
-1.66187911142405e-05
-2.73493469529559e-05
-1.05416719179729e-05
-3.64915486058914e-05
-1.51087847588889e-05
-6.47454771759456e-06
-1.43127034210799e-05
-2.90011357156502e-05
-3.19438551408547e-05
-2.50881184383154e-05
-3.9756088074131e-05
-2.98319462618768e-06
-1.89870206723567e-05
-9.93651079594413e-06
-2.35489468360159e-05
-3.23973754584633e-05
-3.20574166348456e-05
-4.200255404432e-05
-3.44801635544294e-05
-4.19830197235463e-05
-2.69126961808332e-05
-2.5366224010479e-05
6.37218716141608e-06
-4.28610001189705e-05
-5.18891921698664e-06
-1.85801447927357e-05
-7.89253320297491e-06
-3.00015541668788e-05
-1.50310711839728e-05
-2.2158567285763e-05
-3.36227571634811e-06
-3.20665895472585e-05
-1.60163115584378e-05
-3.17892008031628e-05
-3.04818121171769e-05
-2.29493466701983e-05
-3.00639786120341e-05
-2.49077437517803e-05
-3.64963011684192e-06
-8.697255612228e-06
-2.83688948371363e-05
-3.0329777690364e-05
-2.94473623713598e-05
-2.26771936365021e-05
-3.9371527195578e-05
-3.84857865950964e-05
-4.09145553167479e-05
-2.24866424241324e-05
-1.09350507407329e-05
-3.70465520893932e-05
-1.61268108081606e-05
-4.19988837393529e-05
-2.66700172267148e-05
-2.13635814516463e-05
-2.43629611524157e-05
-8.31379721595475e-06
-2.01213415476868e-05
-4.16121158619791e-05
-2.00002562215317e-05
-1.67542074327635e-05
-4.66107688834587e-06
-2.16716274974478e-05
-2.09432155306759e-05
-3.00784217543339e-05
-2.53467345594308e-05
-3.17073399888812e-05
7.49787683870744e-07
-3.46025085980549e-05
-2.56884265378462e-05
1.14569872501824e-05
-2.88979231204359e-05
-9.07561495898539e-06
-2.33608831925465e-05
-1.51627077295596e-05
-1.90263472451402e-05
-1.54535965977493e-05
-5.72744569464096e-05
-8.84089334884409e-06
-2.91266543630705e-05
-3.31362679147805e-05
-1.91031094364064e-05
-1.96755160904045e-05
-2.39208289834475e-05
-4.41233545310417e-05
-3.3397599017222e-05
-4.14985028667396e-06
-2.03368592161579e-05
-2.10629361015244e-05
-5.1555165440995e-06
-2.0257492194303e-05
-4.24921274931618e-05
-2.39868880171397e-05
-6.2109778859603e-06
-3.19127099921934e-05
-2.08140305859081e-05
-1.53015858792533e-05
-1.92578737160789e-05
-1.61063824309854e-05
-4.14835371189062e-05
-2.4586488646452e-05
-2.93811423090064e-05
-3.02186277847933e-05
-1.13783152993333e-05
-1.48266079074154e-05
-2.49880762630034e-05
-2.81466957160977e-05
-3.2294979080298e-05
-2.76617831587088e-05
-3.26871754228712e-05
-2.38017922789724e-05
-2.49527681096798e-05
-1.68936214601483e-05
-8.79822520040841e-06
-7.54177875691369e-06
-1.98399801809702e-05
-1.76117509243849e-06
-7.93196981491188e-07
-2.18255738185055e-05
-2.07065386949705e-05
-1.87584235783887e-05
-2.6229044516495e-05
-2.47227547703247e-05
-1.31282513512415e-05
-1.47996211172391e-05
-2.70931071775859e-05
-2.22430107307058e-05
-2.14866879598192e-05
-2.52435348213748e-05
-6.4212949001565e-06
-3.50973334686095e-05
-2.14964693977143e-05
-3.07963966464095e-05
-4.28114539750425e-05
-1.88509498380037e-05
-1.64904777551789e-05
-1.64732056086717e-05
-2.27603800523646e-05
-6.39346465116017e-06
-2.86601417706188e-05
-3.24977924484099e-05
-1.20003459985717e-05
7.88814194139279e-06
-3.30176408630599e-05
-1.3574129444575e-05
-2.66917753783315e-05
-6.23435087828829e-06
-2.05366015112774e-05
-1.51800864292687e-05
-1.53975146620621e-05
-1.62466968924932e-05
-1.56458484170357e-05
-3.71200287331435e-05
-1.49270319686362e-05
-1.20821073807436e-05
-2.61556835573537e-05
-1.84008920169736e-05
-3.11306164447658e-05
-5.9195137397344e-06
-1.21101182979083e-05
-2.46130264114505e-05
-1.56275879623535e-05
-1.70392220091221e-05
-1.62439586317382e-05
-3.10245433428366e-05
-2.94568506326141e-05
-2.05662953911413e-05
-1.98913936848676e-05
3.03472866034535e-06
-9.97860558569231e-06
-2.13633287623853e-05
-1.07722504655213e-05
-2.69774370339561e-05
-3.35245158212766e-06
-2.40281911391641e-05
-3.28049324274375e-05
-1.9945337712362e-05
-9.02114429479222e-06
-1.06294934099465e-05
-1.32614301203235e-05
-4.25149664808719e-05
-3.14166032952228e-05
-2.85610624184827e-05
-4.30872735518402e-05
-2.34318485456988e-05
-3.00850559764449e-05
-2.9090552014904e-05
-1.60703770389063e-05
-3.06427830471872e-05
-1.07727022550485e-05
-3.53856513683584e-05
-2.5556994973264e-05
-6.2142812989584e-08
-2.89803262800477e-05
-2.68921735607235e-05
-1.85428267194782e-05
-3.44734249620321e-05
-1.78564017138411e-05
-3.49824585259462e-05
-1.80377212822911e-05
-2.24030623796795e-05
-1.41128250968322e-05
-1.83806544999088e-05
-2.91551257823772e-05
-2.0429924388308e-05
-1.84212041071156e-05
-1.1010679998865e-06
-9.90044290135062e-06
-3.97824382461948e-05
-2.24082832651832e-05
-8.87184017135263e-06
-2.54325617980728e-05
-3.49255747296001e-05
-1.38542129087437e-05
-1.27632508350909e-05
-2.80191954759724e-05
-4.78245105637408e-05
-9.2571213250506e-07
-1.3055943074908e-05
-3.53335431415917e-05
-1.44825888552492e-05
-1.78398362972664e-05
-1.51449276816403e-05
-2.74508899653867e-05
-2.62765140993427e-05
-8.04113382116348e-06
-1.61741420937958e-05
-3.2674940454943e-05
-1.96233560828328e-05
-2.95975405302625e-05
-1.64057677262907e-05
-2.09297630818379e-05
-2.51249508156615e-05
-2.57426860973449e-05
-3.032113816831e-05
-3.65899228391243e-05
-1.49756740162486e-06
3.97655971396306e-06
-2.50949272838208e-05
-3.23200935206364e-05
-1.6640677013621e-05
-3.99253340436973e-05
-2.62147004931796e-05
-2.83430336063263e-05
-2.17466564579978e-05
-2.87432428401912e-05
-1.85845796324672e-05
-6.65463813237719e-06
-1.4347562362128e-05
-1.57168869626051e-05
-1.12855794958977e-05
-1.01528842076605e-05
-1.77681997635052e-05
-2.12026485638985e-05
-2.186946726795e-05
-2.94302278349693e-05
-2.0929559828079e-05
-2.32535655077276e-05
-2.38044536051233e-05
-1.6727554331711e-05
-2.03036380924617e-05
-1.17087702653655e-05
-2.15719308044232e-05
-2.09589863116481e-05
1.20324576386523e-05
-2.94453491795411e-05
-1.90547749996759e-05
-2.26945296945988e-05
-1.41571131865161e-05
-1.72894985499433e-05
-4.20634096797244e-05
-5.37973572228532e-05
-1.84442952498042e-05
2.64909377058272e-06
-3.06783844514064e-05
-2.89366596695032e-05
-2.99361821509194e-05
-1.41562290993127e-05
-1.39608333752549e-05
-1.48354393819097e-05
-3.31427439435795e-06
-4.21921918457194e-06
-1.38036904494923e-05
-5.9574668806189e-06
-2.60829506556552e-05
-2.12407997680242e-05
-3.45544823212087e-05
-2.98946053836752e-05
-2.12006890594174e-05
-1.33808580564808e-05
-3.68947296596362e-05
-7.03256030679364e-06
-2.09976110481267e-05
-2.51795690899183e-05
-3.02887632499633e-05
-3.92589255702078e-05
-2.99650919195804e-05
-1.35625644079229e-05
-2.06144257025705e-05
-4.24132294766372e-05
-2.04581547550899e-05
-3.14624252129265e-05
-3.31681075329397e-05
-2.35565390049107e-05
-1.61163032827703e-05
-3.8732386111068e-05
-2.13274802702743e-05
5.51587008579324e-06
-1.66512177093285e-05
-1.22715583932766e-05
-2.97617720056635e-06
-7.30375680560206e-07
-1.30925050211081e-05
-3.37978511747008e-05
-4.156949092356e-05
-1.32105777189595e-05
-1.1298643320159e-05
-6.46848290086005e-06
-2.36932668041702e-05
-1.07341585936093e-05
-2.08998311166139e-05
-1.42355209035792e-05
-1.75417491679764e-05
-2.84953546068394e-05
-1.94492818840903e-05
1.11255142017402e-06
-1.85925972069706e-05
-1.68513968235169e-05
-3.08040952600988e-05
-1.91816403658116e-05
-3.11768693948993e-05
-3.81563549675178e-06
-3.72986258980869e-05
-1.5185396912219e-05
-2.67850705792898e-06
-1.70596641809421e-05
-3.00537909460015e-05
-3.60076746628105e-05
-3.44659233405686e-05
-9.35824138133595e-06
-1.51820562662389e-05
-1.77740022005329e-05
-9.01844009398142e-06
-1.0576469115051e-05
-2.02177721306697e-05
-1.55409018600418e-05
-2.03810880516854e-05
-2.38144184614218e-05
-2.88590059940163e-05
-2.86098216464808e-05
-2.05742178057063e-05
-1.86565260667918e-05
-2.64612246427037e-05
-1.11424000059753e-05
-2.16462050690288e-05
-1.06146536290956e-05
-1.36331616240769e-05
-3.15394596846167e-05
-4.74242834213091e-05
-2.00111053834911e-05
-2.41036096782496e-05
-2.0616612100493e-05
-1.99306523553418e-05
-3.63249337294877e-05
-1.79426666857454e-05
-1.62523925887961e-05
-4.34119953577195e-05
-2.87766533039861e-05
-9.16994732368979e-06
-3.28844648528295e-05
-1.66789789498017e-05
-2.63957540611251e-05
-1.20805541089766e-05
-1.24709083324661e-05
-3.15425032864972e-05
-1.55310903036145e-05
-3.41332399442049e-05
-2.29471149151562e-05
1.73997118341158e-06
-2.89398613870219e-05
-3.29554337026987e-05
-3.06285841122283e-05
-2.78946378322267e-05
-1.782730147366e-05
-2.30595042576591e-05
-2.58298734943289e-05
-3.03694999544231e-05
-2.78557682049752e-05
-2.03291616926573e-05
-2.24215061183372e-05
-3.66277047920941e-05
-3.16317075735503e-05
-2.25613102523817e-05
-1.72001277786753e-05
-3.59857364789643e-05
-3.56865366854715e-05
-2.83035310347579e-05
1.57338467664694e-06
-1.13752109301965e-05
-2.21107150050712e-05
-1.66454290009367e-05
-2.82635274734757e-05
-6.98050446800959e-06
1.08748756170803e-05
-2.3331010651703e-05
-3.04455488660269e-05
-2.71245871124849e-05
-3.18513611464935e-05
-2.40771016192337e-05
-2.41972072499163e-05
-4.45464106914394e-05
-2.8683016903782e-05
-2.13935346196943e-05
-2.99877432154183e-05
-3.95355143655226e-05
-1.89109094201825e-05
1.02911811891416e-05
-1.42731418314937e-05
-2.88089691053234e-05
-1.36412939837338e-05
-2.89448731055223e-05
-7.00328126489377e-06
-1.48711778629691e-05
-3.80359427348862e-05
-5.07309086153309e-05
-8.0478040245652e-06
-8.64919141149285e-07
-2.95310072176077e-05
-4.03736772941117e-05
2.83528428108766e-06
-1.14108458041961e-05
-2.643247411875e-05
-6.56552455941559e-06
-2.15416657179345e-05
-2.76836492885587e-05
-2.48013081895799e-05
-4.09232704490672e-05
-4.47092329129391e-05
-1.17338636034761e-05
-8.47450302283422e-06
-1.52835327177606e-05
-2.01915947273422e-05
-2.56151940070012e-05
-1.18419376139944e-05
-3.20357489645435e-05
-9.06010649619948e-06
-1.07088799134206e-05
-2.66071708538464e-05
-2.55920599450415e-05
-4.2482441130313e-05
-4.1985799024128e-05
-2.89816558066178e-05
-2.31582466361014e-05
-1.7840682683277e-05
-3.70842642464011e-05
-9.32094419645333e-06
6.92759715942156e-06
-2.54538281864346e-05
-2.81636514855403e-05
-1.63492999990774e-05
-5.55002061307299e-06
-1.75349601803401e-05
-3.61380232589273e-05
-1.42310137234072e-05
-2.95682736864726e-05
-1.20225799040556e-05
-4.44450374450226e-05
-2.18461734719757e-05
-8.83029434171862e-06
-5.33392522221602e-06
-2.07272316986898e-05
-2.42025520541747e-05
-2.77997992506032e-05
-5.12884414919845e-06
-2.90990996754298e-05
-1.05057148824846e-05
-2.92992595476765e-05
-2.39828818290231e-05
-3.73727847576619e-05
1.94750176740873e-06
-4.01008568118988e-05
-8.23966896405494e-06
-2.89540269174018e-05
-3.15879631403912e-05
-2.79987436489306e-05
-1.56367536407206e-05
-2.75664305586615e-06
-3.32973772976667e-05
-2.88799650538841e-05
-3.18212704419602e-05
-1.40009866050749e-05
-2.54818102973666e-05
-3.4065141889243e-05
-2.34837064768132e-05
-2.35168225845303e-05
-2.1140977756106e-05
-3.57982065921488e-05
-2.44968719070913e-05
-3.79743133280514e-05
-3.10253786156406e-05
7.13902936658553e-07
-1.68249270626837e-05
-2.26997630777608e-05
-2.64109962755116e-05
-1.74860971124816e-05
-2.58892498973557e-05
-1.62959039462734e-05
-7.62432319285941e-06
-1.24402661277648e-06
-3.0245433156113e-05
-1.32630149479727e-06
-1.42106605662554e-05
-1.10292542821455e-05
-5.3561768124245e-07
-2.72213730815054e-06
-2.03529967598282e-05
-3.97117849640712e-05
4.81143767297029e-07
-2.58779068761545e-05
-2.53465259160374e-05
-1.40171426055154e-05
-3.31367894600897e-05
-2.97551179307809e-05
-2.75505736340384e-05
-3.95336467318653e-05
-2.28971341057671e-05
-9.23158853115207e-06
-9.08528122669222e-06
-1.2455113026944e-07
-3.61748490372613e-08
-2.67204191583745e-05
-3.59367470385197e-05
-1.50671676301725e-05
-3.84399412388023e-05
-9.99054158601396e-06
-3.87356015772977e-05
-1.98669577659954e-05
-1.92987768651387e-05
-3.83856140898363e-05
-2.39268547054249e-05
-4.11933618100478e-05
-2.15307684591834e-05
-4.20999079009846e-06
-1.37951819169488e-05
-3.53320342515607e-05
-1.34963126063848e-05
-1.9213458497765e-05
-8.77427060914529e-06
-3.90423840117181e-05
-1.55899224038114e-05
-1.32446119687891e-05
-3.87165730453292e-05
-3.55696313899509e-05
-3.57238162638232e-05
-2.69251806429302e-05
-2.23522258082667e-05
-3.17973334686088e-05
-5.51146380987248e-06
-3.17454660458314e-05
-4.10139212353347e-06
-9.44083709621292e-06
-1.51448044111971e-05
-2.1447743520066e-05
-2.8812354328075e-05
-3.23282858335651e-05
-2.31974018486301e-05
1.56104888297012e-08
-2.75552683859658e-05
-1.87711983109854e-05
-2.97171896858696e-05
-7.66905324405802e-06
-3.64216602107753e-06
-1.9580779977662e-05
5.26823356932486e-06
-3.96668372789522e-05
-2.82685672954845e-05
-1.63502569404154e-05
-2.43980813101747e-05
-1.26556974160497e-05
-2.05560545127927e-05
-4.63542280734972e-06
-2.07188615549955e-05
-2.69417052335991e-05
-3.85658762800802e-05
-1.90349082969896e-05
-2.40390503120968e-05
-2.53464316930486e-05
-3.05979930458145e-05
-8.66549977237412e-06
-2.39146627623705e-05
-9.50194212364781e-06
-1.91097343845576e-05
-4.68159439712275e-05
-1.30930052777849e-05
-1.79347138485827e-05
-2.84243122230543e-05
-1.03557317256552e-05
-4.14484680304049e-06
-2.79369154974324e-05
-3.38180179902836e-05
-8.57085586805218e-06
-1.51791546141061e-05
-1.29037968207861e-05
-1.65400661910324e-06
-2.35045464054478e-05
-2.83086906539887e-05
-2.82556322205469e-05
-1.39384321749579e-05
-2.21513396014768e-05
-4.25619646683005e-05
-3.26911230339715e-05
-1.85357585126086e-05
-3.22223741781718e-05
-1.56684534037693e-05
-4.01566420465333e-05
-2.55358239989353e-05
-2.52546993802607e-05
-1.13069631536165e-05
-3.36797535263199e-05
-2.33051445955246e-05
-1.72589457311581e-05
-1.51609356181108e-05
1.19237455317778e-06
-2.12826721257495e-05
-3.88817298916279e-05
-3.7859706715536e-05
-2.51960355768605e-05
-8.88232163649108e-06
-6.14897991136994e-05
-2.47169251152175e-05
-2.69562316961032e-05
-2.50360071189282e-05
-2.68369677960853e-05
-1.87543867275059e-05
-2.95931252462027e-05
-3.79314178420691e-06
-2.4335202817238e-05
-2.43515361862325e-05
-2.18232514372481e-05
-2.7883461639338e-05
-2.01269793737637e-05
-8.62225023009983e-06
-1.57226626826521e-05
-8.23899247876365e-06
-2.31743825900449e-05
-3.16316956933253e-05
-1.11180757412258e-05
-1.63125589905785e-05
-2.98565931086304e-05
-2.84867344306028e-05
-2.16580215249784e-05
-1.63080784679424e-05
-4.92964529346759e-05
-3.25662098025882e-05
-3.82698074501109e-05
-2.20916260227519e-05
-2.57074529193205e-05
-9.76102621446227e-06
-3.27101157646129e-05
-1.98263038048562e-05
-3.5146962630659e-05
-3.13000428558288e-05
-3.36609921050352e-05
-2.97621273935586e-05
-1.70593826816624e-05
-2.25889798708446e-05
-1.37954535636298e-05
-2.96242219610798e-05
-1.05246180918141e-05
-4.19765089486855e-05
-2.15530527547436e-05
-2.85503626692123e-06
-2.20882167955861e-05
-2.24332612347442e-05
-2.29094103360817e-05
-3.12141644232549e-05
1.16815472987727e-06
-3.32858088655388e-05
-2.30659211562174e-05
-1.36090599847011e-05
-1.02678375284783e-05
-3.3115719258084e-06
-2.52126277328917e-05
-4.66538466434546e-05
-2.46107330855123e-05
-3.83712160997708e-05
-3.86790198564697e-05
-2.40764891743255e-05
-1.30234579479673e-06
-3.33854676902143e-05
-2.41758673805174e-05
-3.06049335581266e-05
-1.63875566442953e-05
-2.1262341785517e-05
-2.40909224074325e-05
-2.44069520467615e-05
-2.48247380487147e-05
-4.62889813060112e-05
-3.43303887124203e-05
-3.60339971693997e-05
-2.17771056554638e-05
-2.67123219961683e-05
-3.23817862635606e-05
-1.2633032662429e-05
-1.58081226657078e-05
-1.66285156731716e-05
-3.86305371765353e-05
-1.14474460338072e-05
-2.65097511682898e-05
-3.95799934133346e-05
-4.12776632459223e-05
-3.9005839826095e-05
1.48298403057951e-06
-8.2208041527254e-06
-3.53017461570981e-05
-2.18706919660766e-05
-3.06635192081221e-05
-1.33685363229669e-05
-2.46979239554998e-05
-2.10932247775952e-05
-3.44604911052084e-05
-8.57178271734641e-06
-1.5931569565279e-05
-2.95408648859492e-05
-1.46954579497879e-05
-3.21701201965473e-06
-1.80916599492599e-05
-2.61319088835203e-05
-2.32086610769912e-05
-2.08382035674006e-05
-3.47881914253771e-05
-2.76020997302463e-05
-3.55735997043016e-05
-3.49067484541472e-05
-1.60196324261352e-05
-3.41688339462052e-05
-2.49569241898154e-05
-3.21473398038796e-06
-1.92172672300143e-05
-1.81919093550029e-05
-2.74311923443451e-05
-1.86671768099039e-05
-2.5708391981659e-05
-2.42432237516144e-05
-2.56141397887329e-05
-2.12886999930345e-05
-1.41856812580435e-05
-9.1952608434214e-06
-3.09207240906535e-05
-2.14212043446592e-07
-1.61291404211513e-05
-2.4010275254941e-05
-1.79175403112206e-05
-2.25982526175448e-05
-1.18812028778408e-05
-8.88038093048085e-06
-2.35078017151895e-05
-2.45317467801766e-05
-2.69384792390786e-05
-3.74440959335739e-05
-2.69976314062402e-05
-2.02233640167932e-05
-3.07801079234507e-05
-4.05850095226203e-05
-1.83644941894532e-05
-2.19026849617767e-05
-1.74628553572677e-05
-1.42265886691739e-05
-1.10780913008239e-05
-2.82207777420814e-05
-1.71967592161937e-05
-2.43693559684198e-05
-3.83845768671631e-05
-1.77147296952286e-05
-3.32884889460562e-05
-1.05161360026192e-06
-2.49434384707178e-05
-1.34704844783166e-05
-4.64739853907432e-05
-2.6003569582984e-05
-3.07574396906367e-06
-2.12749778666365e-05
-2.41204264318271e-05
-1.72819455348711e-05
-1.89399331850975e-05
-2.68963442984509e-05
-3.27438691117146e-05
-2.79306906640355e-05
-2.41105693832495e-05
-1.19217867717167e-05
-3.77011070733455e-05
1.59293551396182e-06
-1.35417199148973e-05
-2.65135726495159e-05
-2.56805051063862e-05
-4.22137884926771e-05
-5.48181078304424e-06
-2.63390607416229e-05
-2.3722784433515e-05
-1.50581128021816e-05
-3.44097513477965e-05
-2.5570980064125e-05
-1.46923166992798e-05
-2.03984166084838e-05
-1.44718760286271e-05
-2.44385151560637e-05
-1.77654534204627e-05
-1.75445801062865e-05
-3.95433133764786e-05
5.67609091965766e-06
-2.41846241741031e-05
-2.07750540950234e-05
-8.25989558402264e-06
-2.33630320400434e-05
-1.61739943193665e-05
-1.08742211919812e-05
-2.45286320114589e-05
-4.85871956181175e-05
-7.66415653753274e-06
-1.51809581842402e-05
-1.94861496741312e-05
-2.65875632661279e-05
-8.96705457729276e-06
-1.76883404509708e-05
-1.43737959850963e-05
-2.57504471968066e-05
-4.09618073571272e-05
-9.53740746592975e-06
-2.56790193758791e-05
-3.14861021606426e-05
-2.24304666036154e-05
-1.8036375179118e-05
-1.63965154287575e-05
-1.93179707587427e-05
-2.64225866935398e-05
-1.57645938782802e-05
-1.45843879038831e-05
-2.65091557030519e-05
-3.65627008059142e-06
9.07601229943096e-06
-2.38358873887335e-05
-3.33846869525078e-05
-3.2761632789895e-05
-1.61148888351424e-05
-4.51124340566235e-05
-2.23344758410564e-05
-5.04404217513676e-05
-5.83963729799429e-06
-2.66509096412318e-05
-2.09456182746487e-05
-3.67932981115955e-05
-3.23846851839139e-05
-2.97704329755326e-05
-1.47621653673773e-05
-2.30197008340479e-05
-1.98785529000143e-05
-1.09705285401574e-05
-2.83412314859721e-05
-3.97041770314215e-05
-2.94637113622525e-05
-2.01207522079428e-05
-2.68816645632965e-05
-7.6575802830717e-06
-4.60951003649063e-06
-4.05631701610657e-05
-2.54587281126316e-05
-1.88463472900551e-05
-2.32392566808739e-05
-2.04654369973217e-05
-2.75769401862117e-05
-2.16128253845798e-06
-1.53645818694922e-05
-9.05267378159686e-06
-4.50343410292535e-05
-2.6626610267016e-05
-3.01958333355706e-05
-8.6942291013853e-06
-9.36150821109436e-06
-7.53751221440213e-06
-1.10116761232135e-05
-3.68420271198184e-05
-3.57133056697022e-05
-1.46101225730889e-05
-1.30142589382562e-05
-1.71917551770401e-05
-1.66439290532704e-05
-2.4494297630878e-05
-3.07783655871506e-05
-3.32476685836149e-05
-1.97637461808518e-05
-1.16290126486932e-05
1.02474049440799e-06
-2.4628398134941e-05
-2.03647371899189e-05
-2.54889539433332e-05
-5.26344791431717e-06
-1.15930554567099e-05
-1.89804431239391e-05
-6.86602983119749e-06
-1.93621871410049e-05
-3.41666281836831e-05
-2.41610803312769e-05
-4.55563623997372e-05
-2.10877710989665e-05
-3.52973267512122e-05
-1.84308228122121e-05
-3.44223064236895e-05
-1.28100335457441e-06
-6.66423872756579e-06
-8.17105257861514e-06
-2.06053748526159e-05
-3.29681480175125e-05
1.62271000143481e-05
-2.54383433590708e-05
-1.47477635461938e-05
-1.66450431038431e-05
-5.86827204773803e-07
-1.03269129286635e-05
-3.80921473603177e-05
-2.00726419341167e-05
-2.36771993516544e-05
-1.79545598589896e-05
-2.53546558003799e-05
-3.94925558536915e-05
-4.57046425339156e-05
-2.35605170232473e-05
-2.97894074404985e-05
-1.93111090248824e-05
-3.15072906539754e-05
-4.91510682410174e-05
-1.83944638665984e-05
-1.26013518627855e-05
-3.20371303811414e-05
-3.14521708683754e-05
-3.49995210206352e-05
-2.02898337732454e-05
-2.13341637135553e-05
-2.11662541636501e-05
-1.00342844174802e-05
-7.37261278101821e-06
-3.8001398526863e-06
-2.27588035939052e-05
-4.15013795137895e-05
-3.51078946001549e-05
-3.34147972568547e-05
-1.4533949000847e-05
1.7502005095483e-05
-2.08973402841509e-05
-3.04149734749222e-05
-1.83758945410095e-05
-2.32592238519903e-05
-2.3010493870126e-05
-3.46670103396529e-05
-2.52028021727213e-05
-2.51113157668453e-05
-1.49396257208676e-05
-1.25237804099942e-05
-1.13295035888909e-05
-2.40032840932598e-05
-1.46629026010178e-05
-3.0072740317935e-05
2.89574340996825e-06
-3.18049923517555e-05
-2.40772860354186e-05
-2.29403932920781e-05
-6.08654411239098e-07
-1.70308410534961e-05
-8.7060434902094e-06
-1.47343583002492e-05
-2.15997842643753e-05
-1.7226089360695e-05
-9.45383117739356e-06
-8.10153235589044e-06
-1.7611538512461e-06
-1.41611410231115e-05
-1.25266373911063e-05
-3.55474896036547e-05
-1.54681101575658e-05
-6.96178800901233e-06
2.15163792969129e-06
-1.18967001276214e-05
-2.14396711204202e-05
-9.03381526765068e-06
-3.27545371954339e-05
-2.21145790158181e-05
1.25912904354868e-05
5.51501952020725e-06
-5.86284002267203e-05
-2.95313667581713e-05
-1.00713189175412e-05
-2.23816314630949e-05
-2.60393864361819e-05
-7.54368273608142e-06
-8.77867174329445e-06
-3.67713354951248e-05
-2.33741361677161e-05
-2.50992493530928e-05
-2.5000178942846e-05
-4.1993806453474e-05
-1.03483038319046e-05
-1.50514183005427e-05
-2.39420525858015e-05
3.71652186348601e-06
-4.43987616386598e-06
-8.71856211945835e-06
-1.24899692363609e-05
-4.83470087175015e-05
-2.74746878973314e-05
-8.11715288989635e-06
-3.01299850707907e-05
-1.97681581670141e-05
-2.00496870067576e-05
-6.37429146872932e-05
-3.08592520889807e-05
-1.73637706922201e-05
-2.04018470911935e-05
-2.7465963531536e-05
-1.54649587987668e-05
-2.69927681181949e-05
-2.7088895761928e-05
-1.45275891622446e-05
-4.09424545472626e-05
-2.20461261540706e-05
-1.85971906275843e-05
-2.13452654323658e-05
-1.30964598898812e-05
-1.87439581882797e-05
-2.84580450634573e-05
9.40672972607667e-06
-1.12467121538698e-05
-1.77240275058163e-05
-2.3767607655712e-05
-1.40889182011221e-05
-8.25096845736931e-06
-3.02813856007848e-05
-2.54326884513999e-05
-1.72100226301537e-06
-2.06420861785737e-05
-3.74245029595363e-06
-1.82261757643745e-05
-2.14190612956512e-05
-3.41431629660484e-05
-7.468519992629e-06
-2.18578548377522e-05
-1.1643075096457e-05
-4.02546670931809e-05
-3.27705990727356e-05
-7.83399412957432e-06
-3.21528334304127e-06
-1.88393471808408e-05
-2.85411882313686e-05
-1.06481098473152e-05
-1.43443363663901e-05
-2.20512250347919e-05
-4.46099298621195e-06
-1.49485461815072e-05
-3.68286498815377e-05
-5.24922072676669e-06
8.17258540649585e-06
-7.79695568140646e-06
-2.2113819029426e-05
-1.84842762306975e-05
-1.74824172010834e-05
-1.74675694754315e-05
-2.09317872625577e-05
-2.4286651388539e-05
4.70205195221216e-06
-1.12605822631684e-05
-1.35277035926755e-05
-1.24696218996628e-05
-3.64161510288064e-05
-2.09454437159113e-05
-3.48985087801527e-05
-3.79856929027403e-05
-1.52856343278386e-05
2.67548037534025e-05
-1.17323593146774e-05
-1.8538758513688e-05
-5.4658633988652e-06
-1.5088281470789e-05
-7.77710431867858e-06
-1.13452464999621e-05
-4.54414437018516e-05
-2.90162794821746e-05
-4.86543824130576e-05
-1.9747542778413e-05
-3.57617918023043e-05
-2.28754297834052e-05
-7.05585217592854e-06
-9.25015300021324e-06
-1.1958065565803e-05
-6.36865804877664e-06
-1.78702190109574e-05
-2.04704565991035e-05
-2.99465796224095e-05
-3.27159749317391e-05
-3.43407072353626e-05
-3.47633652236155e-05
-1.98063616328582e-05
-6.03127844727286e-06
-1.55746508791625e-05
-3.60825828461557e-05
-1.57500070120256e-05
-9.6460694290839e-06
-2.78994711138773e-05
-3.26541944907616e-05
-3.15906623835693e-05
1.1937734148031e-05
-3.86588930285435e-05
-2.19978352647024e-05
-3.18336041011043e-05
-3.28899726245335e-05
-1.96032298126616e-05
-1.08744146937581e-05
-9.37355149871896e-06
-2.42957009462661e-05
-3.6271733041559e-05
-2.76237946567556e-05
-2.21488170185673e-05
-1.79247400475854e-05
-3.72464304351267e-05
-3.58472597088e-05
-3.35638876514878e-05
-1.5364279750813e-05
-2.09152890149927e-05
-1.80534185376327e-05
-1.65328869197561e-05
-4.25432289391968e-05
-5.20909291070375e-05
-1.36808785368431e-05
-2.4007538252289e-05
6.69949540610691e-06
-3.35031724414197e-05
-1.55623843224039e-05
-1.37498256929373e-05
-3.45687109884945e-05
-1.33699558447828e-05
-2.64778364019843e-05
-9.10608938775828e-06
-1.81740494709012e-05
9.18656555378321e-07
-1.97632718098208e-05
-1.89353077668054e-05
-2.12814621551346e-05
-2.72241838287672e-05
-6.56079904678842e-06
-2.79139858830925e-05
-2.88489625627789e-05
-2.27221784300886e-05
-6.25376142249535e-05
-1.48719074461523e-05
-2.20402542995888e-05
-3.58418871852126e-05
-5.23268247482797e-05
-3.1090965560329e-05
-1.98224560164386e-05
-8.34745331023059e-06
-2.69422391733064e-05
-2.77053789123737e-05
-2.05610800735116e-05
-2.55809170777506e-05
-1.86357621716693e-05
-1.41333792037796e-05
-2.02672225919354e-05
-3.32992553354593e-06
-2.50448713824026e-05
-1.90216128975627e-05
-2.29480889348454e-05
-4.1178565885838e-05
-2.66506650908942e-05
-3.2427383085479e-05
-2.18288642867235e-05
7.23360245885579e-06
-1.50270251481041e-05
-2.31430462985662e-05
-3.83288791194207e-05
-2.28636891077707e-05
-3.91388873768073e-05
-3.08668850933861e-05
-3.9348732033831e-05
-7.80294436964922e-06
-3.6078794981685e-05
-1.01965953768013e-05
-1.72158220020112e-05
-1.64850447773199e-05
-3.29469156731662e-05
-2.54950918040504e-05
-4.03534710679096e-05
-1.4455888363606e-05
-1.95952875685526e-05
-3.27136419527539e-05
-2.203966445862e-05
-2.45747245022627e-05
-3.37321788341858e-05
-2.15124539171265e-05
-3.33484962818992e-05
-4.32375029296285e-05
-8.18955385661125e-06
-2.96615614605937e-05
-2.4791198777932e-05
-9.03877865598028e-07
-3.2624423674539e-06
-1.28088380165365e-05
-2.31036363729243e-05
-5.25667631416529e-06
-2.51983858120629e-05
-2.9889259921312e-05
-3.06869446904184e-06
-2.321449603565e-05
-4.13947335747002e-05
-4.95759503981435e-05
-1.41835871173628e-05
4.71592757990364e-06
-1.88113768754433e-05
-1.94544392482079e-05
-1.4328977931558e-05
1.7610732704421e-05
-2.40544138275478e-05
1.98941293191644e-06
-7.06115893408041e-06
-3.93012540610237e-05
-2.50807257875506e-05
-1.92306708866849e-06
-3.59695452015792e-05
-1.89028972716812e-05
-2.58787222938841e-05
-1.2229259227558e-05
-1.04335068606068e-06
-2.42579658664209e-05
-2.68366450794477e-05
-2.79007867527715e-05
-3.07629033916878e-05
-2.78646113634177e-05
-2.09986139385501e-05
-6.15560013228653e-06
-1.8429602267585e-05
-1.30610900373868e-05
-1.26464012414453e-05
-2.59892389414434e-05
-1.89726109340351e-05
-2.23551211159606e-05
-3.41922412935788e-05
-1.63751459829813e-05
-1.28118672661457e-05
-2.25090704297796e-05
-3.24467763160478e-05
-3.21914566546679e-05
-3.07698466017106e-05
-1.88181738470548e-05
-1.140078058809e-05
-1.6028550502644e-05
-4.85489936848547e-05
-5.35376766995526e-05
-2.82676683063982e-05
-1.36762920733074e-05
-9.86333697363462e-06
-5.57896764597988e-06
-2.24583305003203e-05
-2.59008802026319e-05
-2.13820996662657e-05
-2.30482336333197e-05
-2.02449250134422e-06
-6.65330912621142e-06
-7.94675295165484e-06
-5.8957828603271e-06
-2.38139872927749e-05
-3.25316841264826e-05
-4.32359926852506e-05
-1.3858614572795e-05
-3.59747600860009e-05
-3.04251118734842e-05
-2.04644113703354e-05
-5.28363277105846e-06
-5.11498906379377e-06
-1.04450747950511e-05
-1.39711521258038e-05
-2.26438842549222e-05
-3.94329645742109e-05
5.45330291521693e-06
-2.71741759750578e-05
-8.69564999221807e-07
-2.0972028069019e-05
-1.18153033524007e-05
9.80060047166215e-07
-8.82090840467299e-06
-9.24330796627755e-06
-2.65803012185769e-05
3.23951403061212e-07
-3.09901955934973e-05
-4.31735566329971e-05
-2.87938857151612e-05
-4.4383212120722e-06
-6.23810953632706e-06
-3.19734799324581e-05
-3.09446610318222e-05
3.44413266294602e-06
-2.06537483084421e-05
3.8366247652343e-07
-3.04825608419209e-05
-1.80405368353122e-05
-3.35037483154824e-05
-2.78192206348549e-05
-2.98495618416777e-05
-2.92964928181107e-05
-2.35596842152729e-06
-3.08794932138097e-05
-2.51429525917497e-05
-1.30886980656232e-05
-2.29751615329968e-05
-1.48997066604485e-05
-2.44701690408241e-05
1.47811274509323e-05
8.03561769411433e-06
-1.75570506152595e-05
-2.8154250466064e-05
-3.21902584746502e-05
-1.76677035049032e-05
-4.33419655066482e-05
-2.14373212335801e-05
-6.48594095075945e-06
-2.68077478279073e-05
-3.48053249507102e-05
-1.8471752806731e-05
-2.6297751477016e-05
-4.88073933992221e-05
-3.23582928238012e-05
-2.53847004276012e-05
-4.22501072915163e-05
-2.75545224120586e-05
-5.54143324580981e-05
-1.82442180543514e-05
-2.31888725468844e-05
-3.53166564787884e-05
-3.6582249749092e-05
-1.0137216296635e-05
-5.43457523276128e-06
-3.74360278750395e-05
-2.36753747973731e-05
-4.04242076109472e-05
-2.34648512315703e-05
6.86118017416148e-06
-3.93796373356814e-05
-3.95281280882228e-05
-2.9462955251841e-05
-1.62532772109101e-05
-3.68349885671804e-05
-3.06452467505242e-05
-1.88565520460633e-05
-2.59496640162056e-05
-2.81877812618536e-05
-2.38816667172983e-05
-1.82782342702537e-05
-1.2533083054339e-05
-1.36245849166883e-05
-8.52827305799951e-06
-2.91149112506312e-05
-1.77189486713938e-05
-2.81076340398905e-05
-2.79731799523904e-05
-1.10776631007108e-05
-1.87565970354802e-05
-2.68356264548271e-05
-1.91874088861514e-05
-2.52632765308994e-05
-2.19972672706683e-05
-1.82042262165857e-05
-1.95314992312585e-05
-7.11920798330467e-06
-2.44614989272711e-05
-1.5958557177449e-05
-2.29737000773595e-05
-1.18662867962411e-05
-2.36887502850314e-05
-8.62765398871113e-06
-1.88579675335287e-05
-2.69703910369001e-05
-2.01346308957886e-05
9.32904835025734e-06
-3.65812304176274e-06
-1.97040074030752e-06
-2.85477915304538e-05
-1.74549887483521e-05
-2.91393399220505e-05
-1.81522584177954e-05
-6.94994743518668e-06
-2.15045995840527e-05
-4.01865205570784e-05
3.68320265439545e-07
-1.37395829548892e-05
-5.21457675798744e-06
-1.97501033839654e-05
-2.97097488728066e-05
-2.45176285236647e-05
-2.78376395871209e-05
-4.51622698233339e-05
-1.98964977443023e-05
-2.17402107189163e-05
-5.13496453221599e-06
-3.34414426726491e-05
-3.16292246769752e-05
-2.56468121716357e-05
-1.7043868455247e-05
-1.61312944411347e-05
-2.09227467876217e-05
-3.74783113443758e-05
-2.67299137878414e-05
-4.33235246679221e-05
-3.90921730535905e-05
-1.5436932989074e-05
-1.46208770049912e-05
6.7870837551478e-07
-4.27815819857533e-05
-2.38064053391972e-05
-6.89024797967359e-06
-2.89539029924107e-05
-1.99577157988909e-06
-3.159702986975e-05
-3.15729819092495e-05
-5.35100524560011e-08
-2.66609720412097e-05
-1.42969561791281e-05
-1.61733558711516e-05
-7.82397248571557e-06
-1.27397184828684e-05
-2.66054214074413e-05
-2.09051554849947e-06
-1.52719656347704e-05
-5.45519398316687e-06
-1.71769737483897e-05
-1.29571396092124e-05
-1.657024399142e-05
-1.62240778617472e-05
-2.40859802958517e-05
-1.43883603800639e-05
-2.59453529785884e-05
-2.50091783623669e-05
-2.92179741385059e-05
8.87678083728095e-07
-2.97190510728076e-05
-1.12611233647647e-05
-9.5917838837108e-06
-3.42683203370928e-05
-4.00460941405175e-05
8.02151509441108e-06
-1.59427216726152e-05
-2.5660228167182e-05
-3.13328219712556e-05
-3.3367349913881e-05
-5.40100025149933e-06
-1.87711390866568e-05
-3.63913325030433e-05
-1.41005800722255e-05
-2.88817616473256e-05
-2.9784805873503e-05
-1.0007464861273e-05
-2.90316909200669e-05
-1.88939878638093e-06
-2.57905165176913e-05
-3.15246708555251e-05
-4.33760988317033e-06
3.48643618544109e-07
-3.50814164215992e-05
-5.4251743847712e-06
1.62532290980632e-06
-3.04193952200941e-05
-1.58679984424532e-05
9.18822547466889e-06
-3.94460241773172e-05
-8.87548022289753e-06
-1.03912814216505e-05
-3.59243266397021e-05
-1.80557160552051e-05
-3.32588913305742e-05
-4.058324991618e-05
-4.8811098977385e-05
-3.52280760642734e-05
-2.23918579535279e-05
-2.9867417276316e-05
-3.45233393202008e-05
-9.03605791531547e-06
-1.26592160753354e-05
-2.80899023079398e-05
-1.79630291220227e-06
-2.52736131161022e-05
-1.94541491338757e-05
-2.86791148377921e-05
-2.05630824976231e-05
-4.34157352641536e-05
-2.29250583683675e-05
-1.27131047223548e-05
-5.15730349429847e-05
-1.61757308488304e-05
-2.51392240910281e-05
-1.07869302902043e-05
-5.72953562897721e-06
-1.86771696834292e-05
-6.25009365027721e-06
-1.99303339645319e-05
-2.67309844416268e-05
-1.97489506987453e-05
-2.57706553631402e-05
-8.98957593614372e-06
-1.95616719293414e-05
-1.38491622227606e-05
-1.82376304152785e-05
-3.89975194954112e-05
-2.84451651852357e-05
-7.72610143852158e-06
-4.46303675963119e-05
-3.73412902762482e-05
-3.00621045030506e-05
-2.05601226769298e-05
-3.01897450446569e-06
2.96846510163015e-06
-6.72879274758464e-06
-1.73983685335794e-05
-1.83352136114969e-05
-3.74296788101932e-05
-2.01108788341325e-05
-4.00220996254752e-05
-2.73462878667683e-05
-2.14942697770313e-05
-2.98208655761238e-05
-2.01894018731023e-05
-1.36633739270079e-05
-2.43556823452401e-05
-1.4607520937419e-05
-1.75822664019412e-05
-2.78511812658565e-05
-3.23294832597738e-05
-2.49642170242895e-05
-2.0596069550473e-05
-6.59206125150754e-06
-2.31672590635379e-05
-3.42894301870444e-05
-1.62527320674053e-05
-2.10631068699974e-05
1.32053733437859e-06
-8.27251393289244e-06
-2.69391173647949e-05
-2.18991314756643e-05
-4.01259443990761e-06
-3.09046552525902e-05
1.23007857377779e-05
-4.7814175507709e-05
-1.52954929756154e-05
4.52816312367533e-06
-5.28684979231526e-06
-7.26833452415326e-06
-6.56898879350136e-06
-3.37555521690935e-05
-3.38145835159659e-05
-1.7800276014739e-05
-1.20438839911418e-05
-4.61014910263174e-05
-2.28941092025554e-05
-1.33507238462602e-05
5.5545213773831e-07
-2.86398489930655e-05
-4.84562086967224e-05
-2.99903722091729e-05
-3.00240219534855e-05
-2.38733764961173e-05
-2.67617508392532e-05
-2.75947119649736e-05
-2.43729855481901e-05
-4.50021335333265e-05
-8.67368157729285e-06
-2.79911714613441e-05
-2.22121355897797e-05
-1.74508613322455e-05
-5.45234254686504e-06
-1.99491893580835e-05
-3.91777836616214e-05
-1.29692321457717e-05
-2.50728672028565e-05
-1.74703242045958e-05
-2.29850531622318e-05
-4.07480702351588e-05
-2.50831908690094e-05
-2.99385289540822e-05
-1.92097943493922e-05
-3.54084030401896e-05
3.17262004860948e-06
-1.29253702855581e-05
-1.88244117693966e-05
-1.77842510298302e-05
-2.12375718178123e-05
-4.55535143679428e-05
-1.54182027124204e-05
-2.1222670690688e-05
-2.14714307769797e-05
-1.19511960444879e-05
-3.24994111014573e-05
1.80411475565174e-07
-1.53244187813943e-05
-3.5034507927147e-06
-7.83533514395824e-06
-3.5425671931967e-05
-1.4264559591018e-05
-6.64406021038397e-06
-2.64354282286988e-05
-3.2106641745384e-06
-4.35260157758955e-05
-3.18883666651269e-05
-1.813391061487e-05
-2.52115476234563e-05
-1.48346137128235e-05
-2.12912600419501e-05
-1.42328121590783e-05
-3.41872138220969e-05
-2.47190826475012e-05
-2.15070476084834e-05
-1.36769222201083e-05
-1.03481461784772e-05
-1.21224787419153e-05
-1.40637266006778e-05
-3.75076721229797e-06
1.16928866578896e-06
-4.46139823966355e-06
-3.25352846364229e-05
-2.64332427371132e-05
-2.76834477619572e-05
-6.13070394527883e-06
3.4140918272631e-06
-3.68879465964028e-05
-1.49162895359567e-05
-1.41679585486074e-05
-4.25140006744029e-05
-2.7401946495348e-05
-9.77341102037302e-06
-2.35868735063784e-05
-1.69255607238187e-05
2.5354418320565e-05
-1.51129313851862e-05
-2.48105994720182e-05
-1.71402693895224e-05
-1.69837554826751e-05
-2.71662129859552e-05
-2.04071498971201e-05
-6.87871391167058e-06
-1.88485770216248e-05
-2.01479298649491e-05
-1.18375762448407e-05
-1.55600821522578e-05
-3.18504008535876e-05
-2.29504848254742e-05
-1.6254243849966e-05
-2.11534363021221e-05
-3.4890150359373e-05
-9.0913316721531e-07
-8.74787679908256e-06
-3.59082870305215e-05
-3.00706368461907e-05
-2.89622190488247e-05
-1.2617631251063e-05
-6.14112416279802e-06
-2.95391770225669e-05
-2.49850253119226e-05
-1.04163541792366e-05
-2.80280180005782e-05
-3.35731593639415e-05
-1.80397832627518e-05
-3.45330889308083e-05
-1.92249155600347e-05
-3.34917846251565e-05
-3.40043734113439e-05
-1.46426999515485e-05
-4.27053713238509e-05
-5.88216465259701e-06
-2.96649866768845e-05
-3.67567552621996e-05
-1.86451583805553e-05
-3.32111952995697e-05
-1.39583737879477e-05
-6.16003529165335e-05
-3.02297035069509e-05
-1.80085700157432e-05
-2.58878874002202e-05
-1.87511314500509e-05
-2.3151632407328e-05
-8.22767370180131e-06
-8.82013737878682e-06
-2.49537883377473e-05
-4.83139250863911e-05
-1.4216445558714e-05
-9.80976645181671e-06
-1.26573722419278e-05
-2.05281645615277e-06
-1.46466488931685e-05
-9.17830374290946e-07
-3.04637356005323e-05
-1.32757714446362e-05
-1.18518456752148e-05
-3.40898391706108e-05
-3.11662587129165e-05
-2.42773414458433e-06
-1.53503175457145e-05
-9.71709057630886e-06
-2.09008790334274e-05
-2.5792745957255e-06
-1.50895224229571e-05
-4.0158744032154e-05
-2.10474019328722e-05
-1.46662766540605e-05
-7.22622768400801e-06
-3.13293538723089e-05
-3.37897650515832e-05
-2.68699690431495e-05
-5.8120756461175e-06
4.46737551222047e-07
-1.79864519611608e-05
-3.87867319176504e-05
-1.09568546558745e-05
-1.7615959508716e-06
-3.77316907970713e-06
-2.08325280105951e-05
-4.00622350361709e-05
-1.93747900638843e-05
-1.78105889334246e-05
-2.60623290651116e-05
-2.66913227337268e-05
-3.56031296116786e-05
-4.14985388275361e-05
-2.76580338937367e-05
-1.34079863411232e-05
-1.03625616077291e-05
-1.62811334915634e-05
-2.58111032991653e-05
-1.73344587418826e-05
-2.27386310553115e-05
-1.36779685697056e-05
-1.67767791717704e-05
-5.85157939066386e-06
-1.87038026152115e-05
-2.52857017463778e-05
-3.22050560708081e-05
-1.83348941605325e-05
-2.8864851776902e-05
-3.40563721863259e-05
-4.13111216058954e-05
-2.2865003230644e-05
-8.66693337572872e-06
-1.22439898759964e-05
5.00880367338907e-06
-1.88984255207037e-05
-2.95335914391252e-05
1.03910653806188e-06
-3.98162048725049e-06
-8.29524967244753e-07
-1.02086470314913e-05
-2.79309948915675e-05
-1.15613046820294e-05
-2.76418088478167e-05
-3.26264115300695e-05
-1.18527815166159e-05
-2.61361472247969e-05
-1.09696146345297e-05
-2.12505408498272e-05
-7.25545716344581e-06
-1.8587162848212e-05
-1.8374233335528e-05
-1.93882241815167e-05
-2.66530559568547e-05
-3.65836283834487e-05
-3.56756803319751e-05
-4.2372524908633e-05
-2.38753330737808e-05
-1.29074978089743e-05
-5.56016518588661e-07
-2.31352395883611e-05
-1.81174769236193e-05
-2.10751485706022e-05
-1.73227182372378e-05
-8.40930870975327e-06
-2.81173417863e-05
-3.16181689254719e-05
-1.93735701490839e-05
-2.43847911994188e-05
-2.95575898453643e-05
7.46507542427702e-06
-3.16724415022054e-05
-2.14973032632249e-05
-2.096989479e-05
-3.36932196733467e-05
-2.61366255864722e-05
-3.81111891189372e-05
-2.0362152323068e-05
-1.07052949019917e-05
-2.46870511150747e-05
-2.25862396926969e-05
-2.42976808519148e-05
-1.86220263644351e-05
-1.17990473589637e-05
-1.35585386599175e-05
-3.55896901786828e-05
-2.09265635534222e-05
-1.42332483678506e-05
-2.22326806920763e-05
-1.03022032448654e-05
-7.46905548922707e-06
-1.21316745874279e-05
-1.5373747032768e-05
-3.53261267287405e-05
-2.54911679096832e-05
-1.82936404725162e-05
1.80709881688208e-06
-1.19221266503126e-05
-1.32482137304711e-05
-3.49614293419832e-05
-7.81135755033948e-06
-1.45527926750882e-05
1.34787906692529e-06
-1.24707512680857e-05
-5.03388003423877e-05
-2.91975775339663e-05
-1.72865636636835e-05
-8.99435448665326e-06
-1.41323782386895e-05
