# Supplementary material for: Research on computational propagation and identification of mine microseismic signals based on deep learning
Source: PLoS One. 2025 Oct 22;20(10):e0334641. doi: 10.1371/journal.pone.0334641 (PMC12543183; doi:10.1371/journal.pone.0334641)
Supplement: S2 Data — (ZIP) [file pone.0334641.s002.zip › 000100500001892.xlsx_0.txt_24.txt.txt]

-2.14596223212358e-05
-3.43000705044605e-05
-3.31545280716703e-05
-2.59351022040676e-05
-1.88685304050686e-05
-1.77323697075969e-05
-3.67075227241866e-05
-3.13764256404258e-05
-2.92082594189058e-05
-8.13338464566263e-06
-1.59027415897348e-05
-1.21429052682971e-05
-3.4207049783942e-05
-4.77845544609283e-05
4.88349580147861e-06
-2.68276774803572e-05
-9.65222085464607e-06
-2.35215259865526e-05
-1.34128109844093e-05
-4.95596327980039e-06
-2.66390474309377e-05
-2.3371951815016e-05
-1.0313528295686e-05
-3.24089853457075e-05
-1.09384011747227e-05
-3.82948829358208e-05
-1.40999838313608e-05
-1.81547352308114e-05
-3.00861299593015e-05
-5.7268760454282e-06
-3.28550350526389e-05
-3.69532139662528e-05
-4.38853375663989e-05
-3.66356210770038e-05
-3.75627648010603e-05
-2.00861899744479e-05
-1.40167986747241e-05
-3.38331832050999e-05
-3.48633134964442e-05
-2.78028076028099e-05
-3.13662631291481e-05
-1.14503733751543e-05
-1.93428240273433e-05
-1.50085789419699e-05
-5.83101592251742e-06
-1.86085921936921e-05
-3.29951098924029e-05
-1.12432087311821e-05
-2.28527244797713e-05
-1.97824128820139e-05
-2.27829808349307e-05
-1.36919304809411e-05
-2.40072305040784e-05
-2.71215778634951e-05
-3.41299076733109e-05
-1.31285719699111e-05
-2.19400125473399e-06
-1.00973739589678e-05
-1.64835250314872e-05
-2.20691799792707e-05
-1.70623128513043e-05
-3.36756239052413e-05
-2.51937856828512e-05
-2.04530130197577e-05
-6.43731055921935e-06
-3.24342366920841e-05
-1.77050354049215e-05
-4.42072105240576e-06
2.04643231174923e-06
-3.0010615250997e-05
-4.03332608551691e-05
-3.25287572340406e-05
-3.53585829678444e-05
-2.38695100833404e-05
-2.05296127291373e-05
-3.03071739510248e-05
-2.75351351604203e-05
-2.65738653262361e-05
3.08999851488556e-06
-2.0484503409297e-06
-5.53615808599403e-06
-1.22161867159924e-05
-2.91909326451772e-05
-2.81674745757802e-05
-1.47274540906282e-05
-2.33469438233937e-05
-3.46667385137993e-05
-1.50461174731043e-05
-1.25944151815144e-05
-2.47884161495122e-05
3.17620197494371e-06
-4.66655567406778e-06
-2.49164464157552e-05
-1.84653177085956e-05
2.11275571128652e-06
-4.08326506157877e-05
-2.23621047895865e-05
-2.68896561566278e-05
-1.90637183893192e-05
-1.02505618784651e-05
-7.48941215537775e-06
-1.97507528002775e-05
-1.64506621515074e-05
-1.82504148285013e-05
-3.47074462051389e-05
-6.5986002694168e-06
-2.28782856617067e-05
-1.11911416201353e-05
-2.54490488999459e-05
-1.55752700102246e-05
-1.76046497298666e-05
-4.5560327162395e-05
-1.39383089907911e-05
-1.74534275570621e-05
-1.79040802931198e-05
-1.61332125871442e-05
1.09385013801156e-05
-5.45713059051558e-06
-4.87138505810626e-05
-6.23884016275475e-06
-4.85852207855311e-05
-2.47877122858047e-05
-2.62457808699037e-06
-2.4165412646308e-05
-1.89436711776113e-05
4.43550877510809e-06
-1.05798778248926e-05
-1.23363389968228e-05
-1.73348343974021e-05
-3.27073620035259e-05
-1.85951142747382e-05
-9.92558885026988e-06
-4.61646092020636e-05
-1.55303473977195e-05
-2.61346423244893e-05
-2.24244820318746e-05
-8.62618410996125e-06
-2.34506433413054e-05
-1.32690448025124e-05
-1.44886050120243e-05
-3.17591020877705e-05
-2.43772057935065e-05
-2.68491374047248e-05
1.62125699861522e-06
-2.3530288025765e-06
-2.09045889429884e-07
-3.50157663804807e-05
-1.94829240812513e-05
-1.93638586577712e-05
-1.23419662923957e-05
-3.25567274996113e-05
-3.12836782107335e-05
-3.41041719051509e-05
-2.52909281985504e-05
2.44899095599688e-06
-8.46703819759984e-06
-1.38154883826992e-05
-3.07603670790511e-05
-3.75704563788672e-05
2.13204782136825e-06
-5.4043051271275e-06
-2.8698226172857e-05
-2.91328626810172e-05
-3.34182746893355e-05
-1.88280721146576e-05
-3.84790162353128e-05
-3.12026950672433e-05
-4.63854131909793e-05
-2.7628622196099e-05
-8.23384877134807e-06
-2.09186206171613e-05
-2.8476110886367e-05
-3.38195115092296e-05
-1.66288778844431e-05
-2.91249023416774e-05
-1.56440580132637e-05
-1.04777413762301e-05
-2.30701096540705e-05
-6.33419309308842e-06
-3.65932471473739e-05
-2.69286959099671e-05
-4.50108647899678e-06
-1.37546026130842e-05
-3.55294844476467e-05
-2.36443246800791e-05
-2.21739781909631e-06
-3.68793363370804e-05
-4.0780987099327e-05
-9.18926063647094e-06
-4.71525177863123e-06
-4.08281608411072e-05
-4.52105692250597e-05
-3.64819155874232e-05
-3.28736941196389e-05
-1.877052586211e-05
-1.44510305814893e-05
-2.76004386628472e-05
-2.45742805881477e-05
-2.8405884437838e-05
-1.79690398999368e-05
-3.41542227605056e-05
-1.09046462701242e-05
-4.30424003691028e-06
-4.1613337661252e-05
-1.43631514326223e-05
-8.32778326278399e-06
-3.13467981752807e-05
-1.58577424042413e-05
-3.3664838129305e-05
-3.47644738109907e-05
-2.0057325741206e-05
-2.73673313240161e-05
-2.58556830479223e-05
-1.72388322559129e-05
-2.06773089531828e-05
-2.55786375861172e-05
5.20326300097792e-06
-2.87466585923305e-05
-2.21394158164375e-05
-2.60810289723636e-05
-1.56533723664037e-05
-9.07592868621322e-06
-2.20442825842121e-05
-1.81444324968378e-05
-4.67893478005039e-05
-1.71210587243546e-05
-2.36268464772962e-05
-3.55084292690754e-05
-2.25491316192154e-05
-1.68324100624436e-05
-3.18587274767773e-05
-3.49841813956688e-06
-4.37986030572413e-05
-3.00434955705686e-05
-3.91204086831113e-05
-2.1120369459013e-05
6.32146619817218e-06
-1.76792987254467e-05
-5.54306745624305e-05
-2.255344587854e-05
-2.08848164580912e-05
9.92730182600182e-08
-3.72519793072902e-05
-2.78344687632612e-06
-2.00486328653762e-05
-8.89208335688298e-08
-6.96799352182999e-06
-3.38805038511346e-05
-3.92971209332172e-05
-1.42334960630039e-05
-2.37674754386032e-05
-1.92123204838047e-05
-4.15561750024601e-05
-3.41204720458672e-05
-2.68679106152089e-05
-1.11621462833246e-05
-3.42053450385477e-05
-1.81267320164352e-05
-2.48716752016913e-05
-3.68816898330673e-05
-2.94295366516331e-05
-2.79340301626888e-05
-2.11408211166537e-05
-3.10173719908921e-05
-1.01904903180162e-06
-5.99928390043219e-06
-4.23742647429181e-05
-8.22970998734535e-06
-6.46196383912938e-06
-2.43134500513053e-05
-1.82596666803112e-05
-2.85047601896498e-05
-9.58053292163358e-06
-3.29745946679797e-05
-2.87795298383802e-05
-8.73167391451677e-06
1.23097890561334e-06
-1.74746672732276e-05
-1.5438854381876e-05
-4.16568200617006e-05
-2.51732159707524e-05
-2.76239308398011e-05
-1.3416285910183e-05
-5.18847296844705e-05
-2.60910554403132e-05
-3.07303873109337e-05
-1.75676825187657e-05
-3.95211668200541e-06
-2.28364990271027e-05
-4.17448514525038e-05
-1.76858038681199e-05
-3.03394764459855e-05
-2.80572001091126e-05
-1.27066603110814e-05
-4.80220154673519e-05
-3.50603456614289e-05
-1.94261982942517e-05
-2.42365169673495e-05
-1.99363178669636e-05
-1.66128950425293e-05
-2.87101820279871e-05
-2.0931516788721e-05
-3.44006077980685e-05
-8.38534432402694e-06
-2.64801686733927e-05
-1.53276987305787e-05
7.50176365241134e-06
-1.65310835396183e-05
-1.83056916014643e-05
-1.67358152344355e-05
-1.67586381643528e-05
-1.44495459020295e-05
-1.03151106142601e-05
-5.99720147464802e-07
-8.7658349851529e-06
-2.15760640169654e-05
-2.88216584508122e-05
-8.08197773240665e-07
-3.709469177088e-05
-2.68176755541577e-05
-2.65133769749323e-05
-1.40634781734032e-05
-2.30715731517857e-05
-2.58494127806519e-05
-3.94074659196072e-05
-3.2854140412625e-05
-3.11561908379997e-05
-3.02647796652797e-05
-3.06529274905081e-05
-4.16023331974758e-05
-1.6465772044736e-05
-2.07818067306515e-05
-2.36451408309066e-06
-4.14990250889283e-05
3.34271383588636e-06
-1.70071055048051e-05
-3.04244857866704e-05
-3.36765826073294e-05
-1.5774824085263e-05
-2.60610181311411e-05
-3.0043815137574e-05
-2.20549373516736e-05
-3.03574593193793e-05
-2.99842417484611e-05
-3.46687883818843e-05
-1.94739843020119e-05
-1.54615937555079e-05
-3.51980709986599e-05
-2.02733810718816e-05
-3.08507690853556e-05
-3.93134559054808e-05
-2.13649507072472e-05
-1.93124543765188e-05
-3.49522898312209e-05
-3.35746306751866e-05
-2.71249790126522e-05
-2.16946323630062e-05
-2.09536822697304e-05
-1.639749327797e-05
-2.60439068646971e-05
-2.44227710345502e-05
-2.58827712187062e-05
-2.27327201577798e-05
-1.96840328385146e-05
-2.90684159656146e-05
-1.20888490790273e-05
-2.19350887544892e-05
-3.29507955714381e-05
-4.75579840542714e-05
-2.39781176521874e-05
-1.39867683937951e-05
-2.13946909170332e-05
-3.17011810489406e-05
-3.56834481547853e-05
-5.24355590025863e-05
-3.46666685704822e-05
-3.85544194149831e-06
-1.76380517818518e-05
-1.96516524185206e-05
4.63048558399623e-06
-1.91521626691748e-05
1.91413381949752e-06
-2.23485273384425e-05
-4.1380773281701e-05
-7.52974395195999e-06
-1.1235705128641e-05
4.59171140305852e-06
-1.07140341736257e-05
-3.73005065202297e-05
-1.83087844788575e-05
-2.25505958714721e-05
-4.53499809299325e-05
-1.79989571677311e-05
-2.10222460430311e-05
-1.73482248604576e-05
-3.72456240685357e-05
-9.89236948593943e-06
-2.09448833459204e-05
-1.1357439503214e-05
-2.41459785036021e-05
-2.26822813083807e-05
-9.73528380673858e-06
-1.3946387798957e-05
-1.63646264943112e-05
-6.59114102543832e-06
-2.44678792088237e-05
-3.91437065755219e-05
-3.8469612064684e-05
-2.43928801630463e-05
-6.71518972208259e-06
-2.03262740153977e-05
-4.20257774055868e-05
-1.5057559965584e-05
-1.87138763082868e-05
-1.17847056195344e-05
-3.68578069405142e-05
-2.12481551596236e-05
-3.02322649507875e-05
-2.16543961502816e-05
-1.90271863963656e-05
-2.52125848287117e-05
-2.61577157347229e-05
-2.66564988974108e-05
-2.51124351476075e-05
-2.18730429859373e-05
-3.42361738875638e-05
-2.90912880088835e-05
-2.08265035072744e-05
-1.51024029701596e-05
-3.69410415583117e-05
-3.59824759191139e-05
-2.62104593790415e-05
-2.25553267737027e-05
-2.75644538587319e-05
-2.94352912019654e-05
-3.01800555033096e-05
-2.20670367729811e-05
-3.63728133549672e-06
-1.34135632050769e-05
-4.54513432476848e-06
-1.87824071364505e-05
-3.06734815526734e-05
-3.38008298895878e-05
-2.31572164980444e-05
-6.4081764057406e-06
-1.35044255381986e-05
-1.18882868137075e-05
2.94195293074072e-06
-2.66773481060763e-05
-6.85505387872623e-06
-3.29078399701996e-05
-1.20103791245686e-05
-2.87885621404568e-05
-2.60219500454524e-05
-2.76305421700358e-05
-6.11776854685719e-06
-2.32424531734501e-05
-4.13118589347678e-05
-2.80554176555964e-05
-4.63457527097383e-06
-3.14820570755498e-06
-2.65654114013746e-05
-1.81161534067729e-05
-1.83692644804079e-05
-2.67325613750505e-05
-1.20154140804517e-05
-8.51773075533382e-07
-9.51874653166416e-06
-5.37915448932303e-05
-5.47379286284109e-06
-2.11675550168259e-05
-3.4749343165921e-05
-1.60474332447194e-05
-1.28440648433197e-05
-1.89059442381779e-05
-1.47844846448198e-05
-1.72674744462534e-05
7.73949771212809e-06
3.7835201931415e-06
-2.41884067029659e-05
-4.11480507510593e-05
-2.97415345673576e-05
-3.19135514815929e-05
-3.42449395802662e-05
-2.41237478942496e-05
-5.3559975797603e-05
-1.48247243742202e-05
-2.07352644283889e-05
-1.77994841959916e-05
-3.12377442971506e-05
-2.72608479644177e-05
-2.51611343009566e-05
-3.25220233572615e-05
-2.56056534810057e-05
-7.06513048247053e-06
-1.53165157439717e-05
-1.64400096627397e-05
-3.69445492612389e-05
-1.49553071804755e-05
-1.3594535381668e-06
-1.77822016739511e-05
-2.63888225418846e-05
-2.73448211766505e-05
-4.15567165936956e-05
-2.14674756449929e-05
-1.17171051112477e-05
-2.60523493513531e-05
-2.46621622175214e-05
-2.25551456079171e-05
-2.34451114434806e-05
-3.54372047915302e-05
-1.19157562080903e-05
-4.78034751886668e-06
-5.54456616031293e-05
-4.25695997135474e-05
-1.4535952508805e-05
-2.0221520367465e-06
-6.49701704862672e-06
-2.45242220273569e-05
-2.96600377856983e-05
-1.52077780531815e-05
1.19848014515916e-06
-3.27052253223264e-05
-2.84203521237458e-05
-2.57863774291719e-05
-2.77243693759086e-05
-1.89791032668839e-05
-2.02171330833814e-05
-1.82113937030327e-05
2.97981550500197e-06
-5.99085322472841e-06
-4.5685460048538e-05
-1.21091553724389e-05
-1.55630068334407e-05
-1.27712768154452e-05
-4.95218305869263e-05
-1.15109312583405e-05
-3.4834440785497e-05
-1.86651080927132e-05
-2.3038707131579e-05
-2.33645024056765e-05
-2.90431841095657e-05
-4.31061042234934e-05
-3.7679903522614e-05
-4.25010721069914e-06
-3.1982694797558e-05
-1.39845319480342e-05
-1.4896150050274e-05
-1.47054659826103e-05
-1.27431988821066e-06
-4.29560616394729e-05
-4.78469106768748e-07
-1.1752280353379e-05
2.88393380110541e-07
-3.84505416405611e-05
-2.2378449833214e-05
-3.45164420736105e-05
3.83230165281042e-06
-3.86938670564092e-05
-2.87014024432898e-05
-5.92338510853309e-06
-3.18844771690178e-05
-1.75422062075478e-05
-1.16500703549715e-05
-1.77706581164325e-05
-3.21298834054387e-05
-2.29701700622676e-05
-3.25713085185067e-05
-2.30369039404272e-05
-1.65198751023998e-05
-2.70632583312808e-05
-1.01825645466392e-05
2.14697146715008e-06
-1.59314781953921e-05
-3.12656263821835e-05
-3.00402607543444e-05
-5.35242388030026e-06
-1.46938415657063e-05
-1.99150594281831e-06
-3.31678194556502e-05
-3.51281710208344e-05
-2.47534728602911e-06
-8.77561106989168e-06
-1.84875782308737e-05
-8.05578207525283e-06
-9.83912225211915e-06
-3.42007193598108e-05
-5.01127748823265e-05
-2.38720947269879e-05
-3.28799347135086e-05
-3.44233574361425e-05
-1.61216446314166e-05
-1.44847909873769e-05
-4.56331803088834e-05
-2.15405729792058e-05
-2.65639866187119e-05
-4.24353624363863e-05
-2.38955264824139e-05
-4.47225427643026e-05
-4.924462982908e-05
-2.4391287078247e-05
-2.24121193344753e-05
-3.31950248778217e-05
-2.99149732246524e-05
-3.14210469990034e-05
-3.27311225200928e-06
-4.3551233596314e-05
-1.05091151389549e-05
-3.19449901443884e-05
-2.88513037902232e-05
-1.23973521048424e-05
-1.85002485707748e-05
-9.92426271875232e-06
-3.61861645489169e-05
-3.68930507150841e-05
-1.75403890933127e-05
1.49844693596983e-05
-1.95473860684079e-06
-3.06507447632026e-05
-3.30990442493749e-06
-1.01603846140205e-05
-8.35965431237242e-06
-1.395288222056e-05
-2.51212137382364e-05
-2.5316276184206e-05
-2.27824678490406e-05
-1.44369610612529e-05
-1.9721266630534e-05
-2.48742941036287e-05
-3.95598772643738e-05
-3.12328368688527e-05
-1.43523133576745e-05
3.25879761780185e-07
1.53456834304507e-06
-3.48364908270068e-05
-1.36469954342343e-06
-6.00805649516906e-06
1.48175140474064e-05
-1.64599373396443e-05
-1.84490329039609e-05
-4.08780858077695e-05
1.00940041203797e-05
-1.1472883696622e-05
-3.0180891893723e-05
-2.11449171247008e-05
-2.40801437813832e-05
-3.79777554687659e-05
-1.27035670849798e-05
-2.4946610301097e-05
-1.98916219337838e-05
-2.42043525711485e-05
-2.79842135068791e-05
-2.86548508783583e-05
-2.71108064822009e-05
-2.19859947577607e-05
5.95295993065308e-06
-3.40407422120626e-05
-8.07250568834804e-06
-4.50643569113861e-05
-1.65330663689693e-05
-2.30025340447695e-05
-1.69848770466898e-05
-1.30787758187631e-05
-1.28529277138087e-05
-8.74851881629148e-06
-1.41645945865111e-05
-3.19579661180294e-05
-3.31144489120307e-05
-1.12926729028283e-05
-3.39411811190612e-05
-2.16007693918208e-05
-4.2220870997339e-06
-3.16308742086681e-05
-1.19596494415757e-05
-2.2267338437863e-05
-3.25340715721628e-05
-3.49375416169223e-05
-3.44438574378687e-05
-2.253913873564e-05
-3.2581652901227e-05
-1.10473354623777e-05
-2.06644638851239e-05
-2.01516493407934e-05
-2.85158646611239e-05
-2.44841752878939e-05
-8.85413777550437e-06
-4.24655520611034e-05
-1.69343635152886e-05
-1.32741315257212e-05
-3.59265942184602e-05
-2.47037106933797e-05
-4.47174547985063e-05
-1.17371209226796e-05
-1.28334426914542e-05
-2.0471016741559e-05
-2.09861156720664e-05
-4.8641796637379e-06
-1.42425038279536e-05
-7.77757833716181e-06
-2.38272359180768e-05
-3.7201338991205e-05
-5.49543429207425e-06
-7.88819894197544e-06
-3.24208551251792e-05
-1.50765639145937e-05
-1.9950552470395e-05
-4.07773244315397e-05
6.46414742046226e-06
-3.22774633539812e-05
-3.08425737725358e-05
-2.31788875419341e-05
-1.59536943457745e-05
-1.99819488102689e-05
-1.29970816619305e-05
-1.32917722947063e-05
-2.0414959973321e-05
-3.73958197221588e-05
-2.96298988492733e-05
-2.82323066115854e-05
-3.64966351063702e-05
-2.36070877745821e-05
-2.64010926450521e-05
-1.67298724571676e-05
-2.45518753333618e-05
-3.87362342536413e-05
-1.52370560081293e-05
-1.32336506192789e-05
-2.00006017926924e-05
-2.95028707109712e-05
-2.05539042372445e-05
-1.80970595572249e-05
-3.8384334348293e-05
-1.20378791748504e-05
-6.54321971239981e-06
-2.01956106281259e-05
-1.97457430231024e-05
-1.7474667817483e-05
-2.03937927779103e-05
-2.49667529238228e-05
-4.02672983493659e-05
-3.37870002514353e-05
-1.88057274511468e-05
-1.7471646267312e-05
-1.91402650273797e-05
-8.70902343117986e-06
-3.35658970088668e-05
-6.1747892611789e-05
-5.00344222494318e-05
-6.34260236727617e-06
-2.36787126831182e-05
-2.01220247038061e-05
-3.37191535909278e-05
-1.86543587609288e-05
-1.53777944042277e-05
2.82980600770192e-07
-2.10192642824271e-05
-3.27178289949685e-05
-2.01878741969309e-05
6.2636611024224e-06
4.12827189258117e-06
-2.22072738581005e-05
-2.50917287250981e-05
-2.41992284625486e-05
-6.20989123116576e-06
-2.65749088352325e-05
2.13632510909603e-06
-2.88460506087136e-05
-1.66672127326863e-05
-2.17945000840926e-05
-1.34405359882941e-05
4.66533159311885e-06
-6.29765723956126e-05
-3.74597865621682e-05
-2.29043812631746e-05
-1.29458866923956e-05
-2.90262855733714e-05
-4.28973037733354e-05
-4.0071234291093e-06
-3.54508064474814e-05
-2.05932858622243e-05
-4.58670621548021e-07
-9.71666209998002e-06
-2.54081575988338e-05
-3.74272785235371e-06
-1.75556190710261e-05
-1.30736885329244e-05
-1.69924059286538e-05
-1.13567432197587e-05
-3.97076801360674e-05
-2.25813430709004e-05
-3.08306168038474e-05
-9.52003840852446e-06
-3.04631912870242e-05
-1.98037538609932e-05
-2.67326238428444e-05
-3.60858800470914e-06
-2.72609347314058e-05
-2.04978574340597e-05
-5.31963963199022e-05
-1.52608333161652e-05
-4.32255164996053e-05
-4.51935854184206e-05
-2.40411281835016e-05
-2.95009352364282e-05
-4.58529384835222e-05
-1.05401736792077e-05
-7.1702978899916e-06
-3.22307915740325e-06
-5.00114138038634e-05
-2.40875066282611e-05
-1.28937733234288e-05
-3.2640466066057e-05
-2.15515760495804e-05
-2.92814460906704e-05
-2.96991220433646e-05
-2.91338486794824e-05
-6.72823422060063e-06
-1.68854873455808e-05
-3.04228618006538e-05
-2.24797070391082e-05
-1.53512092375714e-05
-2.89713483690618e-05
-3.01839497271392e-05
-3.52833048937518e-05
-1.45528713201147e-05
-2.45328690988453e-05
-2.91621922833484e-05
-1.47827157160277e-05
-3.21066267754937e-06
-3.34804315783144e-05
-1.81936734490133e-06
-3.24091052563326e-05
-1.75628283626146e-05
-1.71888060941106e-05
-3.47215043523454e-05
-1.62542330927884e-05
-2.49021098219161e-05
-2.36261369098193e-05
-2.21913544263446e-05
-3.78665239992716e-05
-1.14219672872337e-05
-2.24598874063983e-05
-1.46751792595742e-05
-2.51150072851871e-05
-1.08047546817825e-05
-4.48533372828804e-05
-2.96078911840514e-05
-9.54819261335766e-06
-1.79308236142892e-05
-3.56607276981471e-05
-2.99116602176457e-05
-3.14485275225491e-05
-3.53669262150245e-05
-1.04070079295916e-05
-2.20958460033721e-05
-2.03356831161935e-05
-1.98764921818871e-05
-2.06071632350749e-05
-2.54219704138923e-05
-1.37297343963087e-05
-4.06410272045914e-05
-1.74187239892622e-06
-1.5756676504188e-05
-2.70158865866467e-05
-1.61523769088668e-05
-2.45829417811176e-05
-4.12419273575202e-05
-2.66709775666303e-05
-1.21884173400058e-05
-1.80932435586376e-05
-5.02551383661816e-05
-1.73761103655927e-05
-3.7859093258047e-05
-2.31700280642079e-05
-2.50422190640058e-05
-4.46831557108796e-05
1.11364323063243e-07
-1.97701004550321e-05
-2.90983716288423e-05
-9.6880351056483e-06
-1.57436829466645e-05
-1.09811483509186e-05
-1.38581642643215e-05
-9.29046390177667e-06
-1.96372062024186e-05
-3.49092403733492e-06
-5.80216997233128e-06
-6.11932896265957e-06
-8.13364855363493e-06
-1.2737828472257e-05
-2.6766715548667e-05
-3.22660981282985e-05
-2.55908673434004e-05
-3.36847777498466e-05
7.12209110388897e-06
-2.37079633525292e-05
-4.16913667287057e-05
-2.05197535875584e-05
-2.49441703127805e-05
-1.07139356032257e-05
-3.75534276994185e-05
-4.25840193391281e-05
-1.65189970422101e-05
-2.88231414825093e-05
-2.83456966615878e-05
-3.56113434367e-05
-1.46567830053635e-05
-2.4941966563702e-05
-2.74138333819553e-05
-3.3899499543897e-05
-1.87615983377583e-05
-4.46111078808664e-05
-5.27514928408168e-05
-3.04789553604274e-05
-2.48408878557763e-05
-2.27138197779607e-05
-2.94075725914365e-05
-2.7771334008949e-05
-9.87668985046358e-06
-4.20750309853594e-07
-2.57865815802649e-05
-2.0026299226811e-05
-4.29765269146057e-05
-4.81550826924852e-05
-2.38509264827243e-05
-6.30196785868995e-06
-3.25125880891347e-05
-2.57982318460685e-05
-3.68081811010395e-05
-1.12538072459797e-05
-2.00956304040495e-05
-2.85142220275488e-05
-2.64024049392223e-05
-2.10362834162415e-05
-4.3444514615596e-05
-2.08543787795711e-05
-2.31860432059413e-05
4.21895318638142e-06
-1.72983817908757e-05
-9.73696962198382e-06
1.10607314354877e-05
5.08811292846288e-06
-2.57762619617102e-05
-3.53676937007984e-05
-2.47456192459206e-05
-2.51841164616683e-05
-6.81527829066694e-06
-1.40776454176567e-05
1.62277683912415e-06
-2.73301784014735e-05
-1.81371383229887e-05
-2.44301976103224e-05
-1.57889354982043e-05
-2.8162714925838e-05
-2.68565329196713e-05
-1.88978743660624e-05
-9.23839168078519e-06
-5.75102694632633e-06
-3.23555234316514e-05
-3.16394473484862e-05
-1.35728804444005e-05
-6.46394247836033e-06
-3.50737587548286e-06
-1.52540559128898e-05
-5.29336687400249e-06
-3.84437876857526e-05
-2.09721325796927e-05
-8.13974354672788e-06
-2.7901686231942e-05
-3.03132840258415e-05
-3.43240905111001e-05
-3.78907853840108e-05
-3.91609027699375e-05
-2.58810919945247e-05
-3.22422562011067e-05
-9.18987338440719e-06
-1.29915827794096e-05
-3.19831745121974e-05
-2.32561370726028e-05
-1.79382322546503e-05
-1.25512269528453e-05
-1.95668794582265e-05
-2.28778768050014e-05
-2.98818211117333e-06
-1.13531086300715e-05
-1.29123566312167e-05
-4.88095129924644e-06
-1.63612307878386e-05
-3.74223742520672e-05
-2.7014529741965e-05
-1.60998503796425e-05
-4.40450630024665e-05
-1.72943445512429e-05
-1.65011753574855e-05
-1.68741445564821e-05
-2.6952864575786e-05
-4.76286435565686e-05
-2.44343298014356e-05
-1.68319404550411e-05
-4.49147047326968e-05
-1.7513286906773e-05
-3.12539131467356e-05
-1.0474522917176e-05
-3.112818312031e-05
-3.83108692915471e-05
-3.45533283605688e-05
-3.52087659045997e-05
8.98765115543456e-07
-3.31385199116385e-05
-1.7481155406183e-05
-1.03890637313215e-05
-1.20571050155931e-06
-2.98298355520255e-05
-2.25004500454087e-05
-2.01178445852126e-06
-3.10730419739272e-05
-1.23789486866357e-05
4.20454874641969e-06
-1.48250588462142e-05
-3.66665316825079e-05
-5.03698485376994e-05
-3.69988751244649e-05
-7.21504583932053e-06
-1.36821614271376e-05
-3.75322914173616e-05
-2.23855460315063e-05
-2.8390033052689e-05
-1.5469874926562e-05
-2.22966314300148e-05
-2.40945823602331e-05
1.89226271180935e-05
-3.10219170193169e-05
-1.56089770737753e-05
-5.04761998635591e-06
-6.45834212247034e-06
-2.10065051802739e-05
-2.38219530136756e-05
-2.97375097565406e-06
-1.56469549142413e-06
-2.56965828542021e-05
-4.41963703332898e-05
-1.20942265537994e-05
-9.57027919451986e-06
-2.63491765419079e-05
-6.31067444992248e-06
-8.41698949139473e-06
-4.77381421611325e-06
-2.25322093317983e-05
-2.51997907252799e-05
-7.34947805701521e-06
1.46393448001547e-05
-2.64686043642688e-05
-5.46537459406127e-05
3.43764162657579e-06
-1.24581581185209e-05
-2.39283487369409e-05
-2.23411772204485e-06
-3.76293437032811e-05
-9.77642868697011e-06
-2.83879256811087e-05
-4.08208533703035e-05
-1.17331257056251e-05
-3.27990301702121e-05
-4.07463233961428e-05
-1.14000385681103e-05
-2.67145097871765e-05
-3.49033762196352e-05
-1.37519557049501e-05
-1.60728772601747e-05
-4.24531904388783e-05
-1.52652790573182e-05
-2.08405530358368e-05
-1.56784704899277e-05
-1.43204782486926e-05
-1.74414936712602e-05
-1.83285696818432e-05
-2.81405568621648e-05
-2.65935589725041e-05
-9.11292340998667e-06
-3.36212098356221e-05
-3.2245093351877e-05
-1.8662353225531e-05
-2.36253307452472e-05
-1.87230683812015e-05
3.16601264217115e-06
-3.83084560009969e-05
-2.36597271842544e-05
-6.98911711816718e-06
-1.63081165706689e-05
-1.12330256849342e-05
-4.70256024645312e-05
-3.23236697853949e-05
-3.052707328034e-05
-2.28783374653951e-05
-3.454063953462e-05
-2.93684350992255e-05
-2.51752865641227e-06
-4.01813716854712e-05
-1.51434162781304e-05
-2.11858218286191e-05
-1.79188578077317e-06
1.24060379058794e-06
-3.14938329804966e-05
-2.86419929024977e-05
-2.92780820664088e-05
-2.79710782084944e-05
-7.59361920292807e-06
-2.81139889334095e-05
-1.56353484130327e-05
-2.33226018835166e-05
-1.8548693317574e-05
-2.4096001992972e-05
6.62729159015648e-06
-7.84644415284163e-06
-3.60314198335849e-05
-2.75844440074845e-05
-2.21215147877887e-05
-2.42632843869613e-05
-2.5011664083865e-05
-8.80697209545599e-06
-3.06029484698496e-05
-1.33621046085732e-05
-2.15201190743859e-05
-3.13879305058051e-05
-5.86023931719039e-06
-1.60899189954207e-05
-7.67727272571232e-06
-2.05039771220924e-05
-7.54284931530606e-06
-2.78928582401455e-05
-1.26710791865954e-05
-2.48355139582557e-05
-2.13141026557905e-05
-1.61059629498615e-05
6.20289222795559e-06
-3.15248137493701e-05
-2.9993670231818e-05
-5.17394433001244e-05
-1.37044798367446e-05
-4.17394929256351e-05
-5.24348435992058e-06
-4.9175559854662e-05
-2.41589921411757e-05
-2.59109463736815e-05
-1.91337462174752e-05
-1.25045218243927e-05
-4.28404267989821e-05
-2.02646227643383e-05
-1.63624956339638e-05
-5.38063413178189e-06
-2.35433556774733e-05
-2.60197691118349e-05
-2.93945520754835e-05
-3.67455424901925e-05
-1.80346762185711e-06
5.35521356559634e-06
1.82743821122399e-05
-1.59101342405415e-05
-1.33641475699883e-05
-7.66173827219466e-06
-2.05075758462323e-05
-1.64897409580545e-06
-2.06916060494797e-05
-3.43738181759292e-05
-4.33323075453941e-05
-2.18725338365445e-05
-2.37643979256673e-05
-1.61879548569421e-05
-3.38882573987934e-05
-1.58713798404575e-05
8.34867473283631e-07
-1.27664888136511e-05
-6.8187112020407e-06
-3.76338039172832e-05
-1.45134480798034e-05
-3.82559276376846e-05
-1.62047939969662e-05
-4.01714208773695e-05
-4.00556948299974e-05
-4.14336653603633e-05
-2.17263885114931e-05
-1.29057129349342e-05
-2.79207822791032e-05
-1.85946256235257e-05
-5.33984498530159e-06
-2.98302086600816e-05
-3.21434423092183e-05
-3.2331710510993e-05
2.26186662848449e-06
-1.39875674131703e-05
-2.03399492626462e-06
-2.29972373724965e-05
-2.80950824755235e-05
-4.03678191429275e-05
-2.94370168906056e-06
-1.38772564266832e-05
-4.24899182605842e-05
-4.6492675691862e-06
-2.74615092324025e-05
-2.40143135689157e-05
-1.37634673605098e-05
-2.31215582259808e-05
-2.32271155321129e-05
-1.57592318672069e-05
-1.75725363937354e-05
-2.32998692673634e-05
-1.06166709457967e-05
-1.57391628654457e-05
-2.64960424947361e-05
-2.72839769804481e-06
-2.69666915063354e-05
-5.75953398038487e-05
-1.19372365210605e-05
-4.03370048647387e-05
-3.12578813925429e-05
-1.72113913896259e-05
9.13718762379579e-06
-2.93827006656755e-05
-2.65958785620504e-05
-4.22680913739838e-05
-1.79200858311021e-05
-2.37583769888348e-05
-1.90780923194836e-05
4.55367318785822e-07
-4.36001518313483e-05
6.72169349972781e-06
-2.86962256195049e-05
-2.03562992188876e-05
-3.5817540813833e-05
-3.46553711131211e-05
-2.1970189586672e-05
-4.40350447659693e-05
-1.28191770517218e-05
-1.38109193333236e-05
-5.6526578905467e-05
-7.94695348096951e-06
-2.25260427640548e-05
-2.88118635268929e-05
-2.55888132048482e-05
-2.12975146160046e-05
-1.71356603993606e-05
-4.09070262560095e-05
-3.20436576746651e-05
-2.20284069978982e-05
-5.18482255974749e-06
-2.47037143186962e-05
-1.88661879908714e-05
-4.09480825442034e-05
-3.9159049031234e-05
-3.31226297748873e-05
-1.70668876139708e-05
-3.99535551486208e-05
-3.12938147199088e-05
-2.48088816961342e-05
-7.62870072692587e-06
-4.64478858049125e-05
-1.81282085021213e-05
-2.46008943055268e-05
-1.98229532961172e-06
-2.89998325011255e-05
-2.55780728208616e-05
-9.59103647531927e-06
-1.78020262101434e-05
-2.70204831541161e-05
-5.60395510588521e-06
-1.50340555212183e-05
-2.50040543317225e-05
-1.95966482033068e-05
-2.81759356474662e-05
-9.13794401035909e-08
-1.71429366876325e-05
-2.68395612635023e-05
-2.62171600920339e-05
-1.91077178608857e-05
-1.26646631629241e-05
-1.802074889136e-05
1.26876902193424e-05
-2.35455581144835e-05
-1.72998058181992e-05
-3.24875772756831e-05
-1.36454525099103e-05
-2.1439654502805e-05
-9.83595676574192e-06
-4.5804782447975e-05
-1.91155221034496e-05
-3.74952702993608e-05
-1.72296884670486e-05
-2.66501185888111e-05
-1.05688435605173e-05
-2.70280332779598e-05
-1.75323824584435e-05
-5.45966187829914e-05
-2.59870361544036e-05
-8.59499670013437e-06
-1.51989972511604e-05
-8.99599362005189e-06
-1.86550854163811e-05
-5.0100199346386e-05
5.5932353959114e-06
-2.32461359665855e-05
-1.7843135103529e-05
-2.57988004135382e-05
-3.87524225052672e-05
-1.73964334242258e-05
-2.08922237472061e-05
-2.20279371375293e-05
-4.76153880451743e-06
-1.8122939795397e-05
-3.21445038023284e-05
-2.2457803823071e-05
-4.16414972907729e-05
-1.95673154389592e-05
-4.16785770153934e-05
-1.80416226729822e-05
-2.92415681068409e-05
-3.51314462039642e-05
-5.12221129924347e-05
-1.0021448671235e-05
-2.36073891455437e-05
-1.04586740096728e-05
-6.91378246113166e-06
-2.92697210711684e-05
-2.97862008380139e-05
-3.67199511228218e-05
-2.60076709927696e-05
-1.74893223804978e-05
-3.4053499114869e-05
-1.16754125838747e-05
-1.53987183883471e-05
-4.0931874857429e-05
-9.07391882169382e-06
-1.43170326577357e-05
-1.86203848735888e-05
-1.07754750986037e-05
-2.3109315671082e-05
-7.03310198106852e-06
-2.58895316885678e-05
-2.68111716804317e-05
-4.17481076662015e-05
-1.12719714898346e-05
-1.84696239327769e-05
-1.73326557712828e-05
-1.44247877577632e-05
-1.39054922754046e-05
-2.9448215261778e-05
-8.02071067485149e-06
3.59799194575235e-07
-3.19089577039391e-05
-2.75273273146924e-05
-2.08110418758947e-05
-4.48361237110422e-05
-1.85089057902606e-05
-2.99340590834937e-05
-1.44868110249395e-05
-8.00621879912984e-06
-1.81889730282905e-05
-2.63908834134581e-05
-1.42987100952762e-05
-7.94158196780216e-06
-3.38950090866036e-05
-2.79304503540942e-05
-2.7133776052302e-05
-3.8038223317346e-05
-1.75639135929617e-05
-5.93949082745382e-05
-1.95168877051932e-05
-3.53260553478205e-05
-1.38211947132497e-05
-2.46176228111388e-05
-3.39156712268342e-05
-2.76175853195623e-05
-2.15183111645754e-05
4.72516491706464e-06
-2.61140807276272e-06
2.60163582258767e-06
5.50295978275547e-06
-1.55331764701638e-05
-2.90852457018754e-05
-2.34764216569883e-05
-4.12802190874638e-05
-1.72905889153429e-05
-1.90055706637108e-05
-9.39346582122282e-06
-1.72012289475162e-05
-3.53267961297655e-05
-3.69277697372063e-05
-4.26777738384694e-05
-9.34155814421622e-06
-3.67271623435003e-05
-4.90172051268532e-06
-2.89540514504227e-05
-2.2158468400705e-05
-3.21871131780398e-05
-9.30560620464267e-06
-2.50497928033315e-05
-3.09767869090539e-05
-2.54692967068154e-05
-1.86385299671848e-05
-3.67115497193735e-05
-2.70608551588808e-05
-7.5152561774282e-06
-2.38926768846152e-05
-3.15865750102882e-05
-1.91306917704167e-05
-6.60459502286433e-06
-2.55793984494981e-05
-5.49847227152616e-06
-4.49940393891133e-05
-1.69711538979121e-05
-1.04272735604018e-05
-2.41431477253861e-05
-4.97856740384428e-05
-2.10958743002519e-05
8.73553226271651e-07
-2.49505412472007e-05
-3.70372819474561e-06
-7.86788263213519e-06
-2.18466324116284e-05
-1.43313684249418e-05
-1.77980752887313e-05
-5.56527648051842e-06
-2.6047155778945e-05
-7.57330081174951e-06
7.0626671073852e-07
-2.14290955637059e-05
-2.62502648434289e-05
-2.29157282122246e-05
-3.25309055182394e-05
-2.58288171605079e-05
-2.57281284951744e-05
-1.1118854175132e-05
-3.90226078482551e-05
-8.69878872249213e-06
-1.83437531451062e-05
-8.68380547952168e-06
-2.7231509953542e-06
1.38033205871793e-05
-2.4401198417513e-05
-2.5157666774995e-05
-2.67400441072503e-05
-5.38729980068096e-06
-3.65271964215689e-05
-4.5145891116093e-07
-2.18290381093163e-05
4.61136237291538e-06
-2.10839176246193e-05
-2.85627269185896e-05
-1.96834654400448e-05
-2.39002225138745e-05
-3.32239420728461e-05
-1.90661876134236e-05
-2.84152258054023e-05
-2.3672003996815e-05
-2.64706168155791e-05
-1.84301453793582e-05
-2.19387985756928e-05
-2.53390968162439e-06
-4.6242011333396e-05
-5.23144969881949e-06
-3.10236163498391e-05
-2.04988868034905e-05
-2.98613772478602e-05
-8.31022309241659e-06
-4.2608359416271e-05
-2.95992202812113e-05
-2.98623659669895e-05
-2.72394760831167e-05
-2.34906105061693e-05
-2.32327024387758e-05
-1.96240510137168e-05
-8.74511283852073e-06
-1.36526727018447e-05
-1.56619349572548e-05
-2.70923048793924e-05
-3.46604350943566e-05
-3.07294204844918e-05
-1.41958458066573e-05
-1.27666237893996e-05
-1.86874056936284e-05
-6.378796860695e-06
-4.14222185906216e-05
-1.6486217366393e-05
-1.98635102380783e-05
-3.32147580309668e-05
-3.6019837726589e-05
2.53941996206807e-06
-1.6765187592669e-05
-3.08798836858204e-05
-2.35710510842296e-05
-2.38591162316241e-05
-4.00857821245765e-05
-2.55443258904331e-05
-1.72639718937961e-05
-2.63107083812242e-05
-1.1165264148348e-05
-2.93000278719655e-05
-1.01398606151327e-05
9.03641733578793e-06
-2.16501067510111e-05
-1.06091903630809e-05
-1.93289584718606e-05
-3.94741496637253e-06
-6.51598572236366e-06
-2.52084904099002e-05
-2.24923348610096e-05
-3.11988533977508e-05
-2.89286770511607e-05
-1.95484060284614e-05
-2.4366728270094e-05
-1.93818180914091e-05
-1.93543187554629e-05
-2.50392448974391e-05
-5.75651030947018e-06
-3.37262973349224e-05
-3.15543789199283e-05
-3.32344906493634e-05
-2.10784270741472e-05
4.78416661307033e-06
-7.55908758187409e-06
-5.53641404546462e-06
-4.62540763156119e-05
-3.27286587417319e-05
-2.3562402497642e-05
-5.09705005286751e-06
4.33042383040384e-06
-1.49963438945923e-05
-1.6388316366992e-05
-1.04970308729275e-05
-4.31667224430498e-05
-3.22716424637193e-05
-1.26507763112049e-05
-7.0056768732121e-06
-3.14744531920877e-05
-3.52807210724291e-05
-4.54034128250594e-05
-3.18186609508091e-05
-3.26647437242581e-05
-2.44408099910463e-05
-2.94516252224623e-05
-4.81107252092961e-05
-1.08878393227133e-05
-2.59314377836725e-05
-3.81089331023244e-05
-2.71412277743512e-05
-4.67464495195982e-05
-3.72975352062021e-05
-2.5360906035952e-05
-4.04385608825555e-05
-2.02044345221749e-05
-3.25181269030951e-06
-1.53029577154517e-05
-1.89237878082662e-05
-3.64411922441987e-05
-3.03823252233382e-05
-1.25158037958552e-05
-7.78955851148843e-06
-3.35737405940284e-05
-1.59694359482785e-05
-1.15151857080963e-05
-3.77715674857567e-05
-2.61617214717591e-05
-2.99161916941764e-05
-3.87591774485033e-05
-2.74769683038497e-05
-1.5086211630057e-06
-3.06283230081203e-05
-2.93074907555311e-05
-2.10265281547397e-05
-1.20400064819954e-05
-3.37757436400895e-05
-3.61608935451643e-05
1.05938705559524e-05
-3.10226857704722e-05
-9.91215399243886e-06
-2.20901318198992e-05
-2.07051009386544e-05
-1.84572329440923e-05
-3.46786624975971e-05
-7.01272061337813e-06
-3.48835747053992e-05
-4.58630027118389e-05
-1.75784902544399e-05
-5.19117023124265e-05
-2.78615767219807e-05
-3.41730892350033e-05
-2.24795419891565e-05
-1.98114245385571e-05
-6.12266994386958e-06
-2.40084995031392e-05
-3.79560325686145e-05
-2.42108761247601e-05
-1.68716876015111e-05
-1.14224112242616e-05
1.01331400670501e-05
-2.62432682589498e-05
-2.84100631906911e-05
-1.05334185717936e-05
-1.50966260935465e-05
-3.12791018939488e-05
-1.60972999620849e-05
-2.73262091223635e-05
-3.3533991734315e-05
-3.73925354219158e-05
-2.06158506654224e-05
-1.29577437629296e-05
2.81020202133252e-06
-8.48933452470914e-06
-1.01018793011766e-05
-1.93214604903417e-05
-2.83161106774764e-05
-1.90495454319017e-05
-2.39547387475262e-05
-8.88226988700346e-06
-2.16916653190207e-05
-3.45510186924882e-05
-2.73555539801915e-06
-1.4083581907965e-05
-1.98275186531462e-05
-3.66551615522874e-05
-5.81554193673325e-05
-2.9841184893561e-05
-3.66418429286021e-05
-2.18528990714733e-05
-1.64657060143031e-05
-1.88052458799648e-05
-1.85540992572829e-05
-1.54190849241442e-05
-4.8405089532197e-05
-1.87838704725532e-05
-2.61225918236738e-05
-2.53371782943199e-05
-2.42104477923828e-05
-1.7994351988441e-05
-1.76138800224891e-05
-1.91787662278819e-05
-1.50227967102604e-05
1.14427059775314e-06
-3.78506099325532e-05
-5.63560111974239e-06
-3.80098692886531e-05
-1.81757181720813e-05
4.1082661838852e-06
-3.67671312393162e-05
-3.35302378155014e-05
-3.09943758604846e-05
-4.14455459962709e-05
-3.23988385405496e-05
-3.23548668576336e-05
-2.37564387066261e-05
-2.98714803135305e-05
-6.30838212656293e-06
-1.59599425281899e-05
-2.26524482282966e-05
1.45985791033296e-05
-2.58991071163753e-05
-3.30733294494972e-05
-3.49427065007146e-05
-8.33734631692804e-06
-1.27186650080709e-05
-6.08967540375707e-06
-2.1929430214822e-05
-2.99755454561312e-05
-2.24323517541238e-05
-9.00293005951976e-06
-3.03550524393661e-05
-3.17880953074594e-05
-2.35455381819293e-05
-6.71297975292207e-06
-1.41859997029992e-05
-4.73096714320202e-05
-2.04072864345327e-05
-3.05504314692697e-05
-1.73446933799713e-05
-1.81161528711299e-05
-3.6349557220428e-06
-7.4976023261747e-06
4.02386098076995e-06
-2.41396860863645e-05
-2.78795140742981e-05
-5.33985506169589e-06
-3.22738936587635e-05
-3.58879193722884e-05
-2.99568842027908e-05
-1.2072216801557e-05
-5.04638990464462e-05
-1.58045058408466e-05
-5.58977206872363e-05
-2.26913303472267e-05
-2.6447994605433e-05
-1.10901679752557e-05
-3.17883847988515e-05
-1.07786743420628e-05
-2.30295269782732e-05
-2.08516248931886e-05
-2.02520225411114e-05
-1.95136663839203e-05
-4.66403124189432e-05
-7.15592813720154e-06
-4.21517347641611e-05
-1.73866231025901e-05
-1.70405358777895e-05
-3.03542142084463e-05
-3.71691945225249e-05
-4.42106672698206e-05
-2.80319339349099e-05
-2.68490157974491e-05
-5.23925037474394e-06
-3.36776790092896e-05
-4.42901646923739e-05
-3.13235919385583e-05
5.16873576018282e-06
-2.42161394400135e-05
-2.19288095926235e-05
-3.42635344477136e-05
-2.52591228163003e-05
-1.42455412522002e-05
-1.98535469234781e-05
-1.16487104756533e-05
-3.38155570893851e-05
-2.27492462731135e-05
-7.42483618271329e-06
-2.2817566874746e-05
-3.87822157764614e-05
-2.91268908717101e-05
3.0573063928753e-06
-1.3966754426205e-05
-7.78261288424468e-06
-1.17362864947382e-05
-3.39877191824761e-05
-4.91583023071946e-05
-2.68079319258411e-05
-2.59271515470532e-05
-2.49688596370776e-05
1.41693574740976e-07
-6.59297265484495e-06
-2.5353360536371e-05
-3.15593921841544e-05
-3.1580983501524e-05
-4.07880366417401e-05
-3.39367202592912e-05
-1.96487258879671e-05
-1.44521813649589e-05
-1.44229157143032e-05
6.79974907317987e-06
-2.69615844082835e-05
-2.75371714897378e-05
-1.35984015082518e-05
1.34246526421538e-05
-2.86356553440491e-05
-2.54600844272157e-05
-4.56881709468005e-05
-2.53311506417626e-05
-3.52771934651351e-05
-2.30849996665968e-05
-1.56898358587437e-05
-2.33169168012795e-05
-1.55567695400403e-05
-1.28668414733847e-05
-1.86688777247648e-05
-8.66646149087824e-06
-3.2422139817914e-05
-6.46865346416771e-06
-1.64939842884442e-05
1.15764279063181e-05
-1.27598444840286e-05
-2.56131624024424e-05
-2.74390987528896e-05
-1.73466295224652e-05
-3.71585528601307e-05
-1.718532062529e-05
-8.05087147450241e-06
-1.52912720974245e-05
-2.49349235651561e-05
1.55417268184319e-06
-2.5248685181349e-05
-8.42620507616338e-06
-1.22376877649851e-05
-2.08912050969829e-05
-2.57105077132368e-05
-4.38921782274318e-05
-2.94814252996121e-05
-1.95176306934915e-05
-2.48789951114285e-05
-1.59223310517138e-05
-3.43299512828139e-05
-2.95735469210345e-05
-4.86434757855618e-06
-1.9301225558646e-05
-2.37694532192299e-05
-4.35687532017592e-05
-2.14393391899164e-05
-2.86766555774027e-05
-3.27548404453837e-05
-5.84342669629686e-06
-1.79125952720312e-05
-1.17047708146059e-05
-3.34748650080117e-06
-1.81588950068341e-05
-3.40254589521888e-05
-4.35983044197066e-05
-3.74741767071892e-05
-4.49654467759009e-05
-1.91360181972725e-05
-2.12465104744185e-05
-2.59731482351165e-05
-2.11897596957923e-05
-2.73167931995512e-05
-2.90455005396381e-05
-2.1510644167069e-05
-2.24493213259899e-05
-2.14291610646217e-05
-3.54609110256337e-05
-2.18093041310358e-05
-2.05059369860155e-05
-1.77289064124404e-05
-2.26532000672829e-05
-6.07997011939468e-05
-9.29189354353672e-06
-2.00840607500123e-05
-1.12016019200287e-05
-1.8907464330315e-05
-7.87497671187382e-06
-2.62598787689314e-05
-2.54821152995215e-05
-4.71031815900217e-06
-1.69355240397069e-05
-1.28768318089218e-05
-1.83025165533124e-05
-2.32460227508206e-05
-2.03561587926075e-05
-1.96503936750763e-05
-2.02410066027052e-05
-2.8245040230442e-05
-4.50869630213924e-06
-1.61708184265514e-05
-1.19295813304512e-05
-1.35858198723593e-05
-2.62002925077524e-07
-2.9429913123438e-05
-4.02201841994466e-05
-1.89757322862306e-05
-1.64468748526721e-05
-3.63580392812562e-05
1.29681779917409e-06
-2.91014553795584e-05
-1.82565072835902e-05
-2.31060017122083e-05
-1.23269251992038e-05
-2.25749893504506e-05
-1.37881929391348e-05
-1.8671670412903e-05
-4.51777345821078e-05
-1.33782380986714e-05
-5.16712832662373e-06
-4.50127901533399e-05
-2.59167541276368e-05
-6.03449030142207e-06
-3.68814665783783e-05
-3.26930572908916e-05
-1.79563205115258e-05
-3.51045251327038e-05
-9.27345058068458e-06
-9.75833182846446e-07
-7.45841179364045e-06
-8.63097537447176e-06
-1.57768306054042e-05
-7.10609863874753e-06
-1.63452112826428e-05
-4.52222394241001e-05
-2.60273452034231e-05
-1.92214454570873e-05
-4.56238126506524e-06
-3.95035061408764e-05
-1.12124895535939e-05
-1.36061329163351e-05
-1.71717758358501e-05
-4.32544396543689e-05
-5.72246483959576e-06
-2.3726511684026e-05
-3.44831861344343e-05
-2.68877245622427e-05
-3.93004737196901e-05
-8.04033770087837e-06
-4.68071740953351e-06
-1.65915430874874e-05
-2.91709756767922e-05
-1.47818189970778e-05
-1.71581732320049e-05
-3.36833396110559e-05
-1.73513362466905e-05
-2.97067080654419e-05
-3.61342687198044e-05
-1.54606270556402e-05
-1.39178140660222e-05
-2.44217394661852e-05
-2.81423206720726e-05
-1.86394966137643e-05
-5.23995748244423e-06
-1.92514494225308e-05
-2.70527171173371e-05
-3.58986557509909e-05
-1.6112752754339e-05
-1.45951952342406e-05
-9.00624733258666e-06
-2.20656104422836e-05
-2.59773291524207e-05
-2.83017795577839e-05
3.16216586154639e-06
-3.10938802445042e-05
-3.34692328847154e-05
-4.19452215911819e-06
-2.05050166658573e-05
-3.10472518378111e-05
-2.04488915222718e-05
5.97966550995444e-06
-2.48077168408458e-05
-3.64914262247754e-05
-3.65801902065173e-05
-3.54401387660469e-05
-7.87724855749342e-06
-1.92620536772029e-07
-2.05224849033353e-05
-4.18732997650977e-05
-1.39550042587194e-05
-9.77984235687954e-06
-4.76613658443488e-06
-2.88649870043214e-05
-3.36549864899889e-05
-2.91556421717219e-05
-1.4448950634152e-05
-3.6030433119988e-05
-2.03088199461433e-05
-2.76236052608943e-05
-5.43248812182533e-06
-2.47078319197383e-05
-9.84779227510324e-06
-1.84604275880925e-05
-2.24860079200476e-05
-2.59230104182556e-05
-3.07938622506074e-05
-2.95407791944645e-05
-2.57089266117198e-06
-5.79960857634047e-05
-3.20364538801391e-05
-5.3804398704191e-06
-2.10238771694535e-05
-2.92895607943897e-05
-1.41772185415782e-05
-9.31426360959507e-06
5.12257725761818e-07
-3.66336365915147e-06
-2.39263302501419e-05
-3.22634144554704e-05
-3.00441127806254e-05
-2.4696964958759e-05
-3.50872253041685e-05
-1.14518147387672e-05
-4.67997802403523e-05
-2.42105880730026e-05
-2.75213455389331e-05
-2.43740935384741e-05
-1.26815958769406e-05
-2.99889043746532e-05
-2.19704965055871e-05
-1.56656185817628e-05
-3.51515865427927e-05
-1.47271227147414e-05
-3.0825072332184e-05
-2.802075817801e-05
-2.40573649659973e-05
-1.85060073898203e-05
-2.66680102259206e-05
-1.79066253359169e-05
-2.40408535923192e-05
-2.22191104386454e-05
-1.68861243881111e-05
-3.95717385438834e-05
-1.20779543559572e-05
-1.77056906339663e-05
-1.38042536650103e-05
-1.08737934572181e-05
-1.03811813071813e-05
-8.9156576580672e-06
-4.66114951859559e-05
-5.85457220322853e-06
-4.02502174656337e-05
-2.58222461464771e-05
-1.09552130898401e-05
-1.88368689048546e-05
-3.96146279495574e-05
-1.76269918367961e-05
-8.91820033760827e-06
-1.21048851514741e-05
-1.5427832829944e-05
-2.21445971234327e-05
-3.32961071271916e-05
-2.89091006684195e-05
-1.12437510469209e-05
-1.30029650579445e-05
-3.47440030459034e-05
-5.1829160005389e-06
6.75538997554769e-08
-7.08800133418472e-06
-8.77349600703587e-06
-2.67217197252366e-05
-6.98579341345014e-06
-1.8515278030085e-05
-3.63262263866492e-05
1.40964634977849e-06
-9.05315252564845e-06
-2.11902070500803e-05
-3.09529874370723e-05
-4.31535598434806e-05
-2.12994207851638e-05
-2.4573906644013e-05
-3.00708317725865e-05
-3.72609633513055e-05
-1.27050804384596e-05
-3.27602698678481e-05
-3.1467106827535e-05
-2.37803365786669e-05
-2.60734178077268e-05
-2.54191257502714e-05
-4.45660232248003e-05
-3.1205674206866e-05
-2.43702027211959e-05
-3.62542598934712e-05
-3.88805246937206e-05
-4.85827676309831e-05
-4.19931658692782e-05
-6.82359896728513e-06
-3.35926485742951e-05
-1.82086128114284e-05
-1.40603370942762e-05
-2.44393373851542e-05
-1.64680801314102e-05
-4.39729574065273e-05
-1.50682692384287e-05
-2.32235710997435e-05
-1.24596747759312e-05
-5.52684646295183e-05
-1.44390662477354e-05
-2.29959779523485e-05
-8.98843852462549e-06
-2.48495563065386e-05
-3.98560933340653e-05
-3.67812433469204e-06
-2.21961560877435e-05
-2.43419243626777e-05
-3.92120451992493e-05
-2.51875893951228e-05
-1.939494007698e-05
-1.47970023542439e-05
-1.92143571702332e-05
-2.49463370728878e-05
-3.64221506281941e-05
-3.29656489080526e-05
-1.0062505814778e-05
-1.08812391196309e-05
-4.08930277270828e-05
-3.12616721270356e-05
-4.02246812817887e-05
-2.59629438025315e-05
-1.6827775601825e-05
-3.30946706046808e-05
-3.73182237986752e-05
-2.80404339440087e-05
-3.26085523313559e-05
-1.53375476919355e-05
-1.34840130554045e-05
-7.15008751978356e-06
-2.81094209447744e-05
-1.58970921764344e-05
1.13611086087233e-07
-1.63409557823082e-05
-2.567690799643e-05
-2.07516733285986e-05
-2.95482698903576e-05
-5.12445953053664e-05
-3.49317897567313e-05
-1.03695030254924e-05
-1.58065284373153e-05
-3.03651976941524e-05
-4.45923620409045e-05
5.34995213530106e-06
-2.52931492853422e-05
-1.61461303769622e-05
-1.91788644849371e-05
-2.28058092527836e-05
-3.55956471529389e-05
-1.37559039733805e-05
-4.23191650618209e-05
-2.48277718128285e-05
-4.48553721445682e-05
-3.55597353373199e-05
-2.30098183245928e-06
-1.86779003170052e-05
-7.54607558121762e-06
-1.32243495982366e-05
-3.80220038647025e-05
-1.09866384182937e-05
-2.54098323278871e-05
-3.17986943645076e-05
-4.07209211256767e-05
-2.31562506134174e-05
-4.23172804089502e-05
3.40602528486264e-06
-7.56371294503166e-06
-1.95299955208179e-05
-3.05802338857565e-05
-7.0019101848382e-06
-2.95490676093173e-05
-4.30347226215136e-05
-3.84762403176332e-05
-4.46041074793694e-05
-3.42944724962238e-05
-6.19997809779453e-06
-3.46430375298754e-06
-2.82482061385188e-05
-1.48099676198123e-05
-1.53567894868024e-05
-2.7584020410434e-05
-3.0303713378454e-05
-1.43058711161051e-05
-1.28660729254386e-05
-2.53054733722079e-05
-1.23183582119617e-05
-5.04389037092839e-06
-1.55855148846577e-05
-7.08651785874388e-06
-4.47350896785056e-05
-8.98722948755255e-06
-1.49886862604726e-06
-6.31601063640856e-06
-3.2717549482988e-05
-2.59513801073348e-05
-2.8397545865754e-05
-1.52116087087546e-05
-2.69487132437017e-05
-3.30883516655914e-05
-4.26495813030242e-05
-2.04743535972229e-05
-1.33632180661444e-05
-2.70239641044492e-05
-2.53771074450263e-06
-2.60010793569457e-05
-1.36505620119151e-05
-2.95085057535152e-05
-2.43172009643566e-05
-2.16368508634417e-05
-1.49062003175286e-05
-3.4044670701833e-05
-1.0235073352612e-05
-1.16909938263115e-05
-3.51491196632061e-05
-4.69375036359847e-05
-3.65089024974527e-06
-1.50031600459409e-05
-2.39678386210279e-05
-1.15700199288811e-05
-3.14093513671414e-05
-2.5375690868779e-05
-1.53467761820121e-05
-1.82307183567844e-05
-4.2692293251052e-05
-2.96916957051022e-05
-4.02381869255381e-05
-3.12045356602345e-05
-2.1108917984874e-05
5.26528171409316e-06
-2.97135244976891e-05
-2.84082823538057e-05
-3.11251453134057e-05
-2.0042873232947e-05
-1.80870785512078e-05
-3.38243527683929e-05
-3.79677665422565e-05
-4.19845601220058e-05
-4.19670035122177e-05
-7.78620964215377e-06
-2.8807306608479e-05
-8.23576797353499e-06
-2.39038943213976e-05
-2.83869127655309e-05
-4.46397032480618e-05
-3.07924409403522e-05
-2.24023864847541e-05
-1.28409840014034e-05
-1.53074550138631e-05
-8.00201628490232e-06
-3.2526219864212e-05
-5.04627907833458e-05
-1.76371667826504e-05
-2.90764878910096e-05
-2.77547133489386e-06
-1.63479808772514e-05
-1.42774030022953e-05
-3.23622677049332e-05
-3.48361652091316e-05
-1.935690515936e-05
-4.41317199806538e-05
-5.8099726516654e-05
-2.47976605205512e-05
-1.76088455846948e-05
-1.51714850578145e-05
-3.2449322657549e-06
-3.11770434204323e-05
-5.06432421994244e-05
-2.49912805605077e-05
-3.12190892258733e-05
-3.8834954054321e-05
-1.73796603168741e-05
-3.90703571131187e-05
-1.93856635197115e-05
-2.17556926227834e-05
-1.87241270832996e-05
-1.65190255739901e-05
-3.67197456079392e-05
-3.9854477148303e-05
-2.01092061594761e-05
-9.92323552685647e-06
-1.64402750458303e-05
-2.97281646363901e-05
-4.52927911581465e-05
-2.98136674018161e-05
-1.49795639783594e-05
-2.38996972034025e-05
-1.61647206914744e-05
-2.04282042464871e-05
-8.51707529911685e-06
-2.86276812219477e-05
-1.7041232098146e-05
-3.36282921161807e-05
-6.70495909082686e-06
1.90397820436229e-05
-1.89465628936673e-05
-2.02275754054973e-05
-4.01386395790419e-05
-2.23564261509014e-05
-1.32741261243786e-05
-1.66730106861675e-05
-2.63789215170732e-05
-4.93654187999868e-05
-1.95150710766798e-05
-2.8473274339816e-05
-4.37848955756079e-05
-4.29446974147786e-05
-4.60447767370411e-05
-5.20816101923277e-06
-1.33185903605131e-05
-1.41837508609733e-05
-1.9474981564999e-05
-3.56148258418534e-05
-3.14023906355074e-05
-2.90439714762813e-05
-1.85918209692985e-05
-8.28012467622514e-06
-2.868022800074e-05
-3.82264966507868e-05
-8.87969614054825e-06
-3.42731556908318e-05
-2.43188662760905e-05
-1.9037695367328e-05
-3.26370045876546e-05
-3.04678109455077e-05
-8.73914506627868e-06
-2.41710897008071e-05
-3.0971669799029e-05
-1.13284843549747e-05
-3.17098993491837e-05
-1.82248760808572e-05
-6.70875229295623e-06
-3.62679401275162e-05
-3.00165734005234e-05
-2.15784749290134e-05
-1.79559672006248e-05
-9.37985609187627e-06
-2.82032435141774e-05
-3.89856333733288e-05
-3.22434185688379e-05
-1.09041899853441e-05
-1.55661235238623e-05
-2.07434217580844e-05
-1.05913365256809e-05
-1.60369254007309e-05
-1.88856258456966e-05
-2.09091551552221e-05
-3.12875064184525e-06
-1.86762239822004e-05
-3.21459062685022e-05
-2.08754519023321e-05
6.89481144545939e-06
-4.29850585229302e-06
-2.22675856697918e-05
-1.82317131376686e-05
-1.42659782909081e-05
-2.19875270000982e-05
-1.38268473864362e-05
-3.62858986856545e-05
-2.55339289972262e-05
-2.32178210944788e-05
-2.91119631023053e-05
-4.70062240405654e-06
-6.18318477132892e-05
-3.60134702214538e-05
-2.58837941389293e-05
-2.08021794233685e-05
-1.3328733597979e-05
-2.93852742254349e-05
-1.34722818031383e-05
-1.8493767886207e-05
-2.93528047753151e-05
-2.12634734375498e-05
-1.14264730742345e-05
-2.37960909555205e-05
-2.53406837945823e-05
-3.42405398147133e-05
-2.08332647920656e-05
-1.67081083463702e-05
-2.81548683381081e-05
-2.04859489669159e-05
-3.82730395771104e-05
-5.03274674361466e-05
1.08545323711697e-05
-1.36644751723207e-05
-3.03113454643657e-05
-1.97701634455747e-05
-3.0041859592544e-05
-9.48073644270657e-06
-8.54191626170326e-06
1.46875441168224e-06
-3.87298426457929e-06
-1.72497309293649e-05
-2.78963452181827e-05
-1.3984002778655e-05
-6.76523607912457e-06
-3.2107858248982e-05
-6.43872137914931e-06
-3.30336113882744e-05
-2.41635028447778e-05
-1.31595255256149e-05
-6.76525844544384e-06
-1.2631309725605e-05
-9.80894795588422e-06
-1.5866114010808e-05
-3.58341409446176e-05
-3.66763537288605e-05
-3.292119744779e-05
-3.46787110389618e-05
-2.09925760912468e-05
-1.90360807738703e-05
-1.57497959401886e-05
-1.29678454849995e-05
-3.79876860177904e-05
-3.9269205065802e-05
-3.29165817288547e-05
-7.49827933677188e-06
-1.67352031478108e-05
-1.04729990990564e-05
-2.7442442313141e-05
-2.3810748214717e-05
-1.28095663125808e-05
-1.45654646720429e-05
-6.44774656806047e-06
-1.68026877394707e-05
-2.73613263895348e-05
-3.19444969522847e-05
-3.43533830113549e-05
-2.21576353960824e-05
-1.80340118611494e-05
-1.4798935534859e-05
-1.63806299474151e-05
-1.54619120469303e-05
6.29823673478975e-06
-3.7406968679061e-05
-1.08070542374615e-05
-3.99582651037388e-05
-1.49870554961269e-05
-3.03207732512825e-05
-3.22957105976768e-05
-1.13259569587176e-05
-3.13043290580312e-05
-2.68430645461601e-05
-1.386076261373e-05
-4.03570806865096e-05
-8.60719006926958e-06
-1.8467027858196e-05
-1.59127353805859e-05
-2.2102802081096e-05
-2.80553102877618e-05
-2.21986311126359e-05
-2.51166571101189e-05
-9.55708202617237e-06
-2.65294258169608e-05
-1.84277496231824e-05
-1.16383773060383e-05
-1.08041699651139e-05
-2.34673412741552e-05
-1.87853124173103e-05
-2.11796516485184e-05
-4.33206836256628e-05
4.21279423217556e-06
-1.46448180481835e-05
-2.74866668350699e-05
-4.56698367941862e-06
-2.78363414837816e-05
-1.30043846400887e-05
-7.29972375748943e-06
-2.53658400655212e-05
-3.14434625985666e-05
-2.17451633570935e-05
3.81016965526003e-06
-1.51243975937371e-05
-1.31969608305752e-05
-1.85391198000603e-05
-4.80712548490689e-06
-8.38975380428987e-06
-1.48611513076284e-05
-5.55261706601463e-05
-5.47003392379646e-05
-3.03976512433498e-06
-1.65281156677105e-05
-3.3656286816543e-05
-1.38608127143724e-05
-2.69651149667355e-05
-1.18828348215516e-05
-2.47893448662916e-05
-4.11309651854382e-05
-5.42989026963766e-05
-1.362555390831e-05
-2.94780741817151e-05
-2.75860048947426e-05
-2.25516218380727e-05
-1.19031818156141e-05
-2.14568921053168e-05
5.07504664723792e-07
-3.13428374056006e-05
-3.76953616651494e-05
-3.87187352520293e-05
-3.54647598694389e-05
-1.59604049265476e-05
-7.63956260825216e-06
-1.92591089351418e-05
-6.69243879832531e-06
-8.73789352531078e-06
-5.79617471924332e-07
-3.39030590692417e-06
-4.10065493472838e-05
-4.2914492199147e-05
-3.9894901249325e-05
-2.43014860020955e-05
-2.65006897469508e-05
-9.40854070095108e-06
-6.91440572987564e-06
-1.45589869906719e-05
-2.46001693346935e-05
2.58436196361443e-06
-3.35938742562929e-05
-2.17082263182041e-05
-3.50164057731698e-05
-4.42618339494947e-05
-2.06081712482698e-05
-1.83944953300951e-05
-4.34238101547222e-05
-2.39896131348269e-05
-5.25354455099291e-06
-2.06491762826438e-05
-1.71823772018726e-05
-1.92501404305782e-05
-1.67242530901389e-05
-1.22008974696381e-05
-3.9215168040951e-08
-1.48413528700933e-05
-2.26356396888243e-05
-2.32050511205923e-07
-1.94203853544402e-05
-1.64612546362919e-05
-1.42989174315114e-05
-1.88142631386434e-05
-1.44918094453115e-05
-1.7906801264118e-05
4.58706043416268e-06
-7.33898409263674e-06
-4.097196249986e-05
-3.23398261786246e-05
-2.17691429271783e-05
-3.49668284540117e-05
-2.49176288401747e-05
-2.24787504012093e-05
-1.75701639079742e-05
-2.73355363697104e-05
-2.3290359705588e-05
-2.86633946384028e-05
-9.29602454392806e-06
-2.18673618931166e-05
-1.96051938768516e-05
-1.4029394851025e-05
-4.26302151465386e-05
-2.5712133449365e-05
-1.37105407487389e-05
-5.07001390626719e-06
-1.97221333053589e-05
-1.90709946670953e-05
-1.74750833037315e-05
-2.89430901997975e-05
-4.90622739433937e-05
-1.18288776523886e-05
-4.51322335730579e-05
-2.99372186266922e-05
-3.73520561015524e-05
-2.99234871492432e-05
-2.04336611741348e-05
-4.18152871576868e-05
-1.24900986528164e-05
-1.55264091468222e-05
-2.32288589667454e-05
-3.91451549411717e-05
-1.24994721713792e-05
-3.75818453350732e-05
-3.6450954430558e-05
-2.55753525301897e-05
-1.40623642101124e-05
-1.91412738868365e-05
-3.72269970955306e-06
-1.36480152040048e-06
-8.47740197075908e-06
-1.72908293165842e-05
-3.1671981486075e-05
-1.22203109472932e-05
-2.01788510604178e-05
-1.24856154693677e-06
-3.04696817549911e-05
-3.877102506205e-05
-1.13845028810732e-05
-2.28283889732768e-05
-4.45140558431654e-05
-3.82616524223003e-05
-1.11376178510429e-05
-2.20456653887154e-05
-1.29085328801613e-05
-1.54201471920511e-05
-3.12761363794308e-05
-3.504250146774e-05
-1.16691370165198e-05
-1.91561888273111e-05
-8.20186551910699e-06
-1.98656763450826e-05
-3.09492359733391e-05
-6.158026291783e-06
-6.75307017321754e-06
-2.92794350500286e-05
-8.00490312165863e-06
-2.55637785873715e-05
-2.23198968750204e-05
-9.75134812757034e-06
-1.486480043815e-05
-1.70719215974084e-05
-1.21328548910639e-05
-1.72352936265728e-05
-4.02405382241968e-05
-8.97700903059651e-06
-4.70365047771226e-05
-2.2639744137508e-05
-2.09110944619015e-05
-6.95621806875773e-06
-5.35686680714133e-05
-2.67603879859892e-05
-2.66885432657566e-05
-2.42102926812669e-05
-6.74441652984214e-06
-2.53093610618411e-05
-1.84281532462527e-05
-1.26751988994583e-06
-2.01328927763247e-05
-1.86959910523325e-05
-1.46432263257857e-05
-3.29107473729205e-05
-2.1361637149927e-05
-2.72853132038649e-05
-2.99836567177318e-05
-3.08577108912056e-05
-3.67331458685384e-05
-2.48904893779983e-05
-2.42831726441791e-05
-1.39284210122223e-05
-6.22636981030638e-06
-2.9377696276887e-05
-3.71948282671113e-05
-4.80798134516471e-05
-2.525823085932e-05
-3.99716176052512e-05
-7.40577706300396e-06
-2.29164648606831e-05
-3.11657356978009e-05
-1.42651753122959e-05
-6.51520401193669e-06
-1.70651209320115e-05
-3.35899980574792e-05
-1.49824097176635e-05
-1.59114056139567e-05
-4.06633891800936e-05
-3.05151179897096e-05
-1.97177577109537e-05
-1.85036307631328e-05
-2.6116664939649e-05
-1.77199496021259e-05
-1.22147912508518e-05
-2.26182495805045e-05
-6.5211991303647e-06
-3.35359575004609e-05
-2.56050869877364e-05
3.84296039374627e-06
-2.1368448740701e-05
-3.9971282832167e-05
-2.38881911272522e-05
-2.15934071769543e-05
-2.58979901314739e-05
-6.32302380742441e-06
-1.08395775462677e-05
-4.67103696412376e-05
-1.40671512615421e-05
-1.6297226990671e-06
1.71820851370688e-06
-3.63335039574001e-05
-3.06234066064296e-05
-3.4848714122553e-05
-1.10037342848479e-05
-4.70562563327014e-05
-2.68702482109384e-05
-1.46919375578924e-05
-1.474992511962e-05
-1.39490741503139e-05
7.30314711518824e-06
-3.29622006867384e-06
-1.25931081702234e-05
-3.34425288852235e-05
-2.82310028138063e-05
-3.86246190928584e-05
-3.80115052509315e-05
-1.97326660283358e-05
-2.65781860337138e-05
-3.03493855597155e-06
3.05775493540795e-06
-1.94287956990931e-05
-2.56590058203866e-05
-3.61467050590772e-05
-4.09104728788175e-05
3.75391762790431e-06
-2.72758237641966e-05
-1.0742051676768e-05
-1.99169619805098e-05
-3.90930811876332e-05
-1.6657784909057e-05
-2.97161817879731e-05
-2.29201648320291e-06
-2.3270992342203e-06
-1.26982841422683e-05
-1.92397435815688e-05
-1.58834361071502e-05
-2.3441725606916e-05
-1.94550384758443e-05
-1.60198119780505e-05
-2.32606391122564e-05
-2.97586288192255e-05
-1.12218013388672e-05
-2.81770704097539e-05
-3.552347328836e-05
-3.64712288824654e-05
-2.02217967395411e-05
-1.47402945155597e-05
-8.13109043890952e-06
-2.76654069216774e-05
-2.46534211745886e-05
-1.26215132224789e-05
-1.74497629852939e-05
-1.04320434012092e-05
-1.15189737037255e-05
-3.08373741283705e-05
-1.01388334006926e-05
-1.76294320746914e-05
-1.39547919279877e-05
-1.86489913039338e-05
-2.05059116282418e-05
-4.12041727497929e-05
-2.93206142286462e-05
-1.32303581647647e-05
-1.26788547947335e-06
-2.5120031399636e-05
2.52671564000942e-06
-2.179176003933e-05
-2.75620964352875e-05
-3.41229373110865e-05
1.62874798115061e-06
-4.41513074984951e-05
-2.88852517653419e-05
-1.48449862621018e-05
-1.74380036112223e-05
-1.02682207270853e-05
-1.59776290522271e-05
-1.97002180683233e-05
-2.56290525079378e-05
-5.347246668187e-06
-2.34511107540284e-05
4.92118873532464e-06
-6.4776742117357e-06
6.89964224459562e-06
-2.18901680383505e-05
-3.38455184173552e-05
-8.59173894040177e-06
-2.31455855833323e-05
-1.73765834485696e-05
-4.40747177512704e-05
-1.08420364631595e-05
-2.45630003325575e-05
-3.76751146358202e-05
-7.96432106049481e-06
-2.70960204408566e-05
-1.24356820298978e-05
1.56568159926116e-06
-2.29360671071365e-05
5.56299275778137e-06
-1.48547712367407e-05
-2.93101216496519e-05
-2.72255098599883e-05
-4.37390720693347e-05
-3.56062607029515e-05
-1.40561147862045e-05
-4.00075957850314e-05
-2.02376130934713e-05
7.42009890740673e-06
-1.60005546910549e-05
-1.92760356627491e-05
-3.12337205652572e-05
-2.34870040010225e-05
-3.12585162606096e-05
-1.91897845962104e-05
-2.41442166326988e-05
-3.9062513784732e-05
-1.97339953794145e-05
-1.43174138372171e-05
-1.72002279382123e-05
-2.34646609405563e-05
-3.11431496589728e-05
-4.60117808246946e-05
-3.03701822828889e-05
-4.20564598126052e-05
-2.8954596914918e-05
-2.9732221341599e-05
-2.04971500814089e-05
-3.81057932756028e-05
-3.99373862522056e-05
-2.94548303682214e-05
-3.09079981003273e-05
-3.09331623184165e-05
-3.31620352344216e-05
-1.56955146449019e-05
-4.74605031375137e-05
-1.59056032995552e-05
-1.82815827000876e-05
-3.54389484707354e-05
-2.72296698280732e-05
-1.61481976899645e-05
-2.34481624340047e-05
-1.35579386242748e-05
-3.16247264809545e-05
-3.52398493654382e-05
-3.68925786911404e-06
-3.52451905716915e-05
-2.35709189453963e-05
-9.82582381255721e-06
-2.05907286530552e-05
-1.04729201212093e-05
-3.00998457266199e-05
-4.18434903612543e-05
-5.28135884436084e-05
-1.74726442681069e-05
-3.3418356539905e-05
-2.63749413754236e-05
-3.06578595371843e-05
-2.66124632950809e-05
-2.6962039387355e-05
-3.21390932818191e-05
-2.66562926501499e-05
-2.64222795032288e-05
-3.18557277620526e-05
-4.43685405722273e-05
-2.80005119358648e-05
-2.61699897678921e-05
-1.79833338867596e-05
-4.31019947238534e-05
-2.2009546119977e-05
-3.27821121381716e-05
-1.46652907600255e-05
-1.59517383048342e-05
-1.57438783115499e-05
-2.35107912270419e-05
-4.61426838505783e-05
-7.51540785307252e-06
-3.01891132751224e-05
-2.03469734395764e-05
-2.723153790412e-05
-3.41351194503151e-05
-6.2523772675407e-06
-3.45524262294032e-05
-2.85572034098933e-05
-1.56786232159598e-05
-2.7043596196164e-05
-7.4899377329605e-06
-9.57249138572177e-06
-3.23662381423915e-05
-1.17348142173904e-05
-1.37381775293292e-05
-2.05461370792744e-05
-2.50972598698184e-05
-4.09871922993126e-05
-2.01262010187487e-05
-5.25958907694638e-06
-2.66758522306432e-05
-2.45843992509762e-05
4.41420462801113e-07
-3.71069054631332e-06
-1.68272313853015e-05
-1.8364355556806e-05
-1.5048275618876e-05
-4.17806647368152e-05
-4.21375488447766e-06
-2.6757180636943e-05
-4.77240876698067e-05
-2.13001100731682e-05
-3.26138147138718e-05
-2.39499197087715e-05
-3.58388684891376e-05
-2.30514759539156e-05
-2.27705866923409e-05
-1.3139191678652e-05
-2.97688891124853e-05
-1.64442137057032e-05
-3.85569625999923e-05
9.43570180881904e-07
1.17322943527234e-06
-3.07689624802736e-05
-2.31282226600584e-05
-5.12636911947779e-06
-2.71225925410451e-05
5.50679507877125e-06
-2.07421257734196e-05
-1.69254296771268e-05
-1.55469575086097e-05
-2.21025484415284e-05
-9.73606132608839e-06
-2.05033930315923e-05
-3.98396090327441e-05
-2.28486765206568e-05
-2.66814304273659e-06
5.65303527593091e-06
-3.10183564518911e-05
-3.81765698752548e-05
-1.95048333309494e-05
-2.21211445619342e-05
-1.52514467333013e-05
-3.84130796428167e-05
-1.25496879558122e-05
-9.24473357000001e-06
-2.98967092339101e-05
-1.99816199470593e-05
-3.11281416301571e-05
2.83697982509224e-06
-3.98397900343496e-06
-2.88659537098433e-05
-3.38373861719321e-05
-1.18591873019821e-05
-1.79164937008386e-05
-3.33389944531423e-05
-4.80765777775653e-05
-2.46577174364727e-05
-1.66071637244988e-05
-3.21820147012902e-05
-4.58696463686579e-06
1.973721075649e-07
-3.50706557130877e-05
-7.08492440995804e-06
-1.86845237319834e-05
-3.12442718717899e-05
-2.5641611760976e-05
-2.29496306587785e-05
-1.43430739672101e-05
-1.69061490456913e-05
-1.20320753596446e-05
-3.12728715033641e-05
-2.81698721460479e-05
-2.64132208385823e-05
-4.71140106855932e-05
-2.17032430812718e-05
-4.91919663077352e-05
-2.44167629922162e-05
-3.80851343260725e-05
-9.75716449259815e-06
-2.11884730521391e-05
-2.71000709590793e-05
-4.3504657688263e-05
-9.0978208015781e-06
-5.20558730237611e-05
-3.94338672516164e-05
-3.29898538845158e-05
-3.92098774604868e-05
-3.14960359663629e-05
-2.23809873776435e-05
-2.40408820591789e-05
-1.44462824356106e-05
-4.73443631136185e-05
-3.72482914516121e-05
-1.04897448040653e-05
-3.2131428125624e-05
-1.9833947459962e-05
-3.36560730538566e-05
-2.34838980096798e-05
-2.42997728683763e-05
-3.09756004756512e-05
-3.41150898186282e-05
-1.56680876469711e-05
-6.44840507562695e-08
-1.83842121240691e-05
-2.49241613996985e-05
-2.59555124967386e-05
-2.66822106876286e-05
-2.71579850152694e-05
-1.57572938598274e-05
-3.16530916650238e-05
-9.15025140849253e-06
-4.48688564461062e-05
-2.5579376892627e-05
-2.45606118024514e-05
-2.68157715056939e-05
-1.39635705276319e-05
-2.58566701040995e-05
-1.87852742911388e-05
-2.46981396407414e-05
-2.69147637572719e-06
-3.96622810578548e-05
-2.7517215517059e-06
-2.3872337094393e-06
-9.16980315694145e-06
-2.17303805632127e-05
-3.15888399344187e-05
-4.12009124118204e-05
-3.06193263025886e-05
-2.13986718188347e-05
-5.84927512908386e-06
-2.75290408650051e-05
9.41919085085351e-07
-2.21874561994913e-05
-2.93335249504751e-06
-3.02506461196038e-05
-1.82371951787688e-05
-1.4138849437784e-05
-1.84854944153581e-05
-8.33520776801722e-06
-2.41244562245057e-05
-9.96348716467075e-06
-1.38291243726726e-05
-1.94935849237288e-05
-3.23287326181411e-05
-3.68743003012104e-05
-2.93190318950666e-05
-2.07123865623774e-05
-2.90726855088972e-05
-2.34048714001479e-05
-3.42367011818623e-05
-4.2739871927702e-05
-1.5475606491796e-05
-3.91018155529614e-05
-1.84422098306859e-05
-3.0533776144103e-05
-2.76971335337076e-05
-1.18168459315554e-05
-9.12601466230529e-06
-1.66831140874472e-05
-1.53047769652765e-05
-2.5536140369292e-05
5.42184947711046e-06
-1.3831552287133e-05
-4.61500526724993e-06
-1.2498482835659e-05
-1.84776740459642e-05
-4.78002526013639e-05
-6.51503297214414e-06
-3.5767922940697e-05
-4.36508894957238e-05
-3.03139794996452e-05
-1.21512803038407e-05
-2.2624833347182e-05
-9.4057949025664e-06
-2.84920276646247e-05
-7.00000992421435e-06
-1.11891299084401e-05
-1.95270634942018e-05
-3.15108004950542e-05
-2.11459802993901e-05
5.46605223356462e-07
-1.73328329592641e-05
-4.25206445121931e-05
-8.82231248046679e-06
-1.06452921791882e-05
-2.70187113416309e-05
-2.63968413559665e-05
-1.2120498522208e-05
-5.30856277245787e-06
-7.98119154620757e-06
-2.92610257640143e-05
-8.87278647081968e-06
-6.87039747433842e-06
-1.43665902394842e-05
-1.62911627031211e-05
-2.41035625497192e-05
-2.79747492764141e-05
-6.56307760784449e-06
-2.70128011492309e-05
-3.73686734978958e-05
-1.38451123892419e-05
-1.57327877836979e-05
-2.49193674696611e-05
-2.28868498085417e-05
-4.77099157323673e-05
1.65423629246352e-05
-2.29857314016172e-05
-2.01210154980936e-05
-2.52131598275159e-05
-3.97882586456313e-05
-5.55679226613657e-06
-1.84075172547465e-05
-3.42912533302755e-05
-7.17735910601622e-06
-2.5737750574122e-05
-2.44349281839108e-06
-2.51938819920738e-05
-2.46800654503794e-05
-2.77370876000306e-05
-2.09337329053406e-05
-2.16347329620103e-05
-1.10789710758193e-05
-3.64949544071897e-05
-1.39075892898572e-05
-1.25232449127751e-05
-1.69306543858155e-05
8.31014602261659e-06
-3.60730659174206e-05
-3.1493428793499e-05
-2.19738305481402e-05
-2.07776784153791e-05
-1.67989591406084e-05
-2.47993930648216e-05
-1.51832820105357e-05
-1.20791975355646e-05
8.88378430134731e-06
-2.52876190404438e-05
-1.83983952063103e-05
-1.18652657569648e-05
-4.02508487734547e-05
-1.71031210368952e-05
-4.00339737802673e-05
-5.64837603273415e-05
-3.98808705007123e-05
-6.88469058320906e-06
-3.02420257312344e-05
-2.84757315627591e-06
-3.94953464344699e-05
-2.41127029115342e-05
-1.77646213851016e-05
-1.00669189723746e-05
-8.03826227145063e-06
-4.04270826649589e-05
-4.00257405837429e-05
-1.83010070641007e-05
-2.43350371127453e-05
-4.37333530885487e-05
-2.12145096292145e-05
-2.58213801611716e-05
-2.10396389625122e-05
-2.98312124092e-05
-1.2379525431652e-05
-3.19965265315988e-05
-2.44414022284475e-05
-1.04288932424257e-05
-3.06296927995639e-05
-1.77022244277005e-05
-1.2447047210311e-05
-4.18467153170723e-05
-3.318671129681e-05
-1.43114931189042e-05
-5.77438740344334e-06
-3.22658961612044e-05
-4.11491100406608e-05
-4.07396298203833e-05
-1.35190427221596e-05
1.49583198522527e-05
-1.44930408656963e-05
-2.86977659949578e-05
-4.63461695073189e-05
3.99446131604543e-06
-3.27724138074576e-05
-5.29477677876253e-05
-4.45115319606309e-05
-3.37847279925058e-05
-3.12441030269653e-06
-2.35962358251582e-05
-1.88337685267893e-05
3.76752809532991e-06
-3.39644653998992e-05
-1.0845871758235e-05
-2.35279761547966e-05
-6.46241821558112e-06
-4.72426401715089e-07
-2.54698804597533e-06
-1.4096553427499e-05
-4.47744751635107e-06
-1.61467702847981e-05
-8.12852831871609e-06
-1.71359358334768e-05
1.0618323344304e-05
-2.66584895848421e-05
-9.22559840551594e-06
-2.66441798442663e-05
-2.62900785519804e-05
-2.09468400803269e-05
-2.96095760011478e-05
-3.5771506892711e-05
-1.61309482702621e-05
-3.40518723607451e-05
-4.9245949264594e-05
-3.01629202874044e-05
-8.52678999574418e-06
-2.2511359958386e-05
-1.70579085123005e-05
-9.48099618947518e-06
-4.6902847369028e-06
-6.64518021592832e-06
-1.39636212141663e-05
-3.38330005466245e-05
-7.38206011128011e-06
-1.83990583816923e-05
-1.17812998259003e-05
-1.89132268585653e-05
2.64976335193089e-06
-3.62978010280522e-05
-1.6405115127477e-05
-3.27691435732822e-05
-3.56711602321419e-05
-3.88495636246165e-05
-4.71386985699334e-05
-4.13499104160641e-05
1.1831393290068e-06
-3.22626288454597e-05
-1.30614758762109e-05
-2.07470394126962e-05
-6.80584237741878e-07
-5.50738401762983e-06
-2.99621363782891e-05
-3.57836722053921e-05
-3.56755643875379e-05
-3.06540685137598e-05
-2.29274459692592e-05
-3.91024829829241e-05
-1.87952791286174e-05
-7.42627634127396e-06
-2.78690143891016e-05
4.87594397689636e-06
-1.16538335491485e-05
-1.19102185297515e-05
-2.61274434405436e-05
-2.80129025709115e-05
-2.24103499643263e-05
-2.38202355769988e-05
-2.19424942535174e-05
-1.66850652103642e-06
-9.94898053656776e-06
-1.9038391069252e-05
-1.9408647888882e-05
-3.51180224330788e-05
-7.62206513285495e-06
-2.27093233051076e-05
-4.15326518246174e-05
-5.85562720818567e-05
-1.86665140472542e-05
-3.99514460430137e-05
-3.54736710575249e-05
-1.40698316865389e-05
-2.21161725698937e-05
-3.90817616359784e-05
-1.89597994290107e-05
-5.89373291176293e-06
-2.78834389212527e-05
-2.34569949969311e-05
-2.54639879293011e-05
-8.67616586609241e-06
-6.21662138072983e-06
-1.57905687994186e-05
-2.09056656548331e-05
-1.05124370528642e-05
-1.96618482044262e-05
-1.92021873241366e-05
-5.35462506361833e-05
-4.05650105837629e-06
-2.00374244741762e-05
-3.66654266063049e-05
-2.50162836018284e-05
-2.94124677563031e-05
-2.29794582657581e-05
-2.53708072444631e-06
-1.34078199433374e-05
-1.66098483686279e-05
-3.69064593879715e-06
-3.61908252535162e-05
-3.35013988879828e-05
-1.56301801584182e-05
5.81317219819576e-06
-3.62909343386822e-05
-3.64576262108496e-05
-3.4368977726733e-05
-4.04389640826403e-05
-1.5920019254399e-05
-3.27998200204853e-05
1.21731494765699e-05
-2.8043639750777e-05
-1.02318891702214e-05
-1.2825780614647e-05
-7.86295063740729e-07
-3.66751383585803e-05
-3.1909297988554e-05
-4.68304250867997e-05
-1.05664659729715e-05
-2.59194944366158e-05
-3.00113114723093e-05
-1.52076928144156e-05
-4.07571151907303e-05
2.12542991411132e-05
-1.15119956126361e-05
-2.34789235639952e-05
-2.14738547015898e-05
-2.35382464860321e-05
-3.81836031507117e-05
-2.46118586496461e-05
-1.23989939120126e-05
-1.72996616208572e-05
-1.66005996389427e-05
-1.59855027810251e-05
-1.40839391371203e-05
-2.44061706064768e-05
-1.13409043023995e-06
-3.3540643558097e-05
-3.53223873642102e-05
-2.75257523244855e-06
-2.74496122510321e-05
-2.57379405396155e-05
-2.75038264587153e-05
-2.10508778175816e-05
-2.13630195187465e-05
-3.18871269865723e-05
-3.21470907570039e-05
-4.16155545305256e-05
-3.60490801020808e-06
-1.45584896065689e-06
-2.98255739903248e-05
-3.11119769405174e-05
-1.46019157315618e-05
-3.34487689783256e-05
-3.16920365729037e-05
-2.67046280758122e-05
-8.36274991883639e-06
-4.26209392526815e-05
6.65812875900746e-06
-4.70185581515892e-05
-1.844692100873e-05
-2.38262066961561e-05
-5.09122997514904e-05
-5.49213753104677e-05
1.02497070352187e-05
-2.12190338533383e-05
-1.48498203230112e-05
-2.27437333964123e-05
-2.74869919178746e-05
-2.49816862416046e-05
-2.48065892233587e-05
-3.00985584843155e-05
-2.58750364879324e-05
-1.75920404946868e-05
-1.06604351794366e-05
-2.65126025306398e-05
-5.91195257760921e-06
-8.22797064513677e-06
8.09209582016723e-06
-2.0438683111362e-05
-1.73069381776772e-05
-6.04013104251942e-06
-3.42767382871155e-06
-4.50387203739998e-05
-3.76754788745959e-05
-2.0882713521696e-05
-1.56601357490728e-05
-1.9663314847899e-05
-3.21435496533746e-05
-2.39056593632702e-05
-4.33143253413495e-06
-3.33636328212238e-05
-2.10666338613315e-05
-2.37592757432084e-05
-9.42276106789452e-06
-1.68221228395139e-05
-1.70302309519437e-05
-5.59171150521902e-06
-9.00486189371144e-06
-1.95716268070059e-05
-3.88269988999966e-05
-4.91066734805612e-05
-5.7923601087598e-06
-9.73752283148482e-06
-2.20286227832241e-05
-2.97578279632431e-05
-2.64857331922929e-05
-2.53728417957514e-05
-4.2734711867269e-05
-3.53507543653856e-05
-2.79686830035273e-05
-2.20375434077783e-05
-3.34439030462962e-05
-1.20835518240901e-05
-3.37450770908504e-05
-3.49091359978392e-05
-3.21827247924872e-05
-3.59294713248796e-05
-5.19700929563739e-05
-2.3633460536483e-05
-4.28073167807937e-05
-4.40764625117884e-05
-4.67039363302003e-06
-1.91043109273267e-05
-1.2643154878959e-05
-1.78112441533173e-05
-2.47652672402241e-05
-2.7725675223873e-05
-1.09358192862522e-05
-2.8116358794337e-05
-4.12709844203412e-05
-1.18710879675471e-05
-3.87503710541818e-05
-1.90051073544466e-05
-5.17145722863909e-06
-4.65423388038128e-05
-3.63506927386265e-05
-7.71083983926456e-06
-5.67473401435449e-06
-1.99383799424736e-05
8.61678212412675e-06
-2.56187120671315e-05
-3.99667919049603e-05
-2.5005133691086e-05
-4.14109479490686e-05
-3.39792213761343e-05
-4.55373638531375e-06
-2.47650425337961e-05
-1.0908919109535e-05
-3.52234391874693e-05
-3.09533003632736e-05
-1.47786772194074e-05
-1.20547418280572e-05
-1.00569932928188e-05
-1.54327251468431e-05
-1.39239980286512e-05
-2.58629905835402e-05
-3.88395684641169e-05
2.9749083812154e-06
-5.93067439958467e-07
-1.88586849048689e-05
-3.23461010954078e-06
-1.39262135387003e-05
-2.06171897377497e-05
-1.59648549912792e-05
-3.21966775178064e-05
-2.52618814159104e-05
-1.23174913828242e-05
-1.3462547035737e-05
-1.31422680823885e-05
-2.07773322661394e-05
-3.78081875078675e-05
-3.2654962499327e-05
9.91649368069421e-06
-1.22633978104811e-05
-1.20059579628745e-05
-2.68332873299697e-05
-3.93740629111998e-05
-2.99891971364515e-06
-3.52706250412576e-05
-6.32804650237804e-06
-1.45435326536338e-05
-2.43957999061519e-05
-1.89370328585876e-05
-2.30420170323179e-05
-1.80358170425549e-05
-4.03792169645248e-05
-2.38512959082068e-05
-1.21768886434217e-05
-2.69168412779012e-05
-2.83969101566367e-05
-3.90417903164612e-05
-3.10517656616114e-05
-7.16246668733536e-06
-2.49041596860766e-05
-2.75713004146394e-06
-3.48838018018312e-05
-2.23371731548854e-05
-3.74187487126877e-05
-1.56606802166708e-05
-2.49061245333373e-05
-2.79837532896437e-05
-8.80021159239641e-06
-3.47139210235007e-05
-2.54326646229902e-05
-3.69851892274747e-05
-3.63723083648209e-05
-2.2213127363665e-05
-2.54571744459281e-05
-3.46851491477577e-05
-4.00335474534815e-05
-2.61997349313203e-05
-9.31009376736372e-06
-1.63919136190726e-05
-2.56565674035725e-05
-1.43186415571372e-05
-2.94568443993594e-05
-3.80078798919925e-05
-9.37105052232034e-06
-2.01738135512712e-05
-3.3193691056226e-05
-1.85211999419434e-05
-3.7179491232295e-05
-2.80599562039675e-05
4.70329335894583e-06
-3.19608215950344e-05
-2.57336261854802e-05
-2.13726758849505e-05
-2.29040375909449e-05
-1.2653557643113e-05
-1.87422838353262e-05
-1.59633905969038e-05
-2.57623032488802e-05
-1.93114970030591e-05
-1.10570398277993e-05
-1.1032474592615e-05
-1.0703752257873e-05
-2.74901258526421e-05
-4.12785989583011e-05
-1.51252844971497e-05
-1.50967522957594e-05
-3.75019774374608e-05
-1.9560447647429e-05
-9.84679039215154e-06
-2.61939657830122e-05
-2.96860164020005e-05
-1.3881949316529e-05
-1.64634130844439e-05
-2.36426079722175e-05
-5.75668757602807e-05
-4.06186376132969e-05
-1.207204652033e-05
2.81923740889489e-06
-2.71342076878681e-05
-3.86830835035224e-05
-1.00787425144039e-05
-3.02285489810911e-05
-3.68026879540778e-05
-3.06805029005529e-05
-2.10824881881038e-05
-1.92782985364787e-05
-2.90064898945265e-05
-1.37739790603677e-05
-2.52483016428753e-05
-3.03141633991216e-05
-2.51861125778024e-05
-1.34736632003653e-05
-8.13147708555802e-06
-2.04330935103633e-05
-3.42469414559975e-05
-3.82888416583446e-05
-1.2120547574457e-05
1.96502488858871e-07
-1.0784715233124e-06
-4.35307283591403e-05
-3.9798587904096e-05
-2.99990655405151e-05
-3.26018368169082e-05
-4.90131713082932e-05
-1.80526313037745e-05
-5.53956387892533e-06
-3.68385810258855e-05
-1.29138892055746e-05
1.92955047690437e-06
-4.31720291455422e-05
-1.90185588684675e-05
-6.35999953374164e-06
-2.14875852895459e-05
-1.9871052960328e-05
-2.79666002153568e-05
-2.08263929082883e-05
-6.08024022446613e-06
-2.18132950049647e-05
-3.7786741602813e-06
-2.15234658472947e-05
-1.26765235424571e-05
-1.94533532238709e-05
-2.39845803876795e-05
-3.63650484183379e-05
-7.01879926648107e-06
-1.97301682521673e-06
-3.10905350576269e-05
-3.15480062490468e-05
-8.19772055098517e-06
-1.62456503677869e-05
-1.16548327327428e-05
-3.70076789188916e-05
-2.90295352794273e-05
-2.25206721758242e-05
-2.22003592066205e-05
-3.87025027732794e-05
-1.73529858065173e-05
-3.1730566715725e-05
-2.61206888833117e-05
-3.19724632537888e-05
-1.52556648479292e-05
-2.08517152508682e-05
-2.16995063693341e-05
-3.06151854071739e-05
-2.1357081471557e-05
-2.9766401706432e-05
-1.25745727554391e-05
2.07308522514358e-05
-7.89935413367451e-06
-1.26144058469623e-05
-3.61047200627548e-06
-4.78024830934614e-05
-3.07171632808994e-06
-1.33439014856327e-05
-2.16579942890377e-05
-1.88875682688777e-05
-1.86124239080713e-05
-2.98429593555648e-05
-1.6089307453709e-05
-2.11026648100356e-05
-4.30645266824957e-05
-2.20444265690361e-05
-2.72183173432156e-05
-1.29020795857789e-05
-4.07662103365794e-05
-6.66869411084436e-08
-1.98656304687402e-05
-2.05392383915883e-05
-3.20514849916853e-05
-3.28638751237231e-05
-3.60525534130143e-05
-3.86100710163804e-05
-2.03661212169283e-05
-1.8983124487021e-05
-2.19584022091938e-05
-1.67672616668189e-05
-2.67134344854933e-05
2.29792317894196e-06
-1.07448584939474e-05
-2.61876135897281e-07
-3.02806553764028e-05
-1.30798601696099e-05
-2.92180626320248e-05
-2.22329305849196e-05
-9.57912699385385e-06
-2.7360778991745e-05
-1.41328379840895e-05
-2.61809813981826e-05
-3.18520201707058e-05
-1.99686598067622e-05
-1.94562961345037e-05
-1.49495800706874e-05
-1.61974556270311e-05
-2.80306531775722e-05
-2.79932531990639e-05
-2.64763791177461e-05
-1.02574159596891e-06
-5.04562871448486e-06
-2.53521319118154e-05
-3.14302159691655e-05
-2.88331493977332e-05
-8.13068859532946e-06
-4.19497890802431e-06
-7.72847164347656e-06
-2.70371140387117e-05
-3.86089074691275e-05
-7.58064389182554e-06
-2.31092145967447e-05
-8.49693412860974e-06
-1.41461901020204e-05
-4.10914985399977e-05
-1.23865952401579e-05
-6.69168085789503e-06
-2.96564460602595e-05
-2.06270578509743e-05
-1.59446192438507e-05
-3.49187059759151e-05
-1.75884914770168e-05
-2.7359573564379e-05
-2.61996585673059e-05
-2.54311146610188e-05
-4.7624433682316e-05
-3.39384191386073e-05
-3.64773250636719e-05
-2.91328675295036e-05
-2.24565569166594e-05
-3.45967841709329e-05
-9.9952743346408e-06
-5.75358241625492e-05
-2.57759174279401e-05
2.50317665107967e-06
-2.60999976188177e-05
-5.02707682531978e-05
6.65255800562967e-07
-3.01190866532739e-05
-9.76969119651383e-06
-2.61959918096657e-05
-4.26231514202006e-05
-2.22036221254956e-05
-3.10931917973711e-05
-1.12035686570147e-05
-5.46912191111595e-05
-3.03500896126676e-05
-3.6609208361415e-05
-3.44225579909122e-05
-5.48183234245759e-06
-1.11978707497406e-05
-2.45711491406172e-05
-2.51755150363776e-05
-1.06999752140996e-05
-6.74175959380328e-06
-1.52846216039301e-05
-4.39142012034744e-05
-1.77869396657552e-05
-3.28528203006299e-05
-1.76525541026604e-05
-3.43401213658692e-05
-9.88968401728581e-06
-6.91560163325387e-06
-1.47381952239245e-06
-1.80518169159682e-05
-6.1229546540665e-05
-9.54573264072091e-06
-2.51154166682979e-06
-2.65513586300322e-05
-6.14996626118623e-06
6.07846590424154e-06
-3.89800337340499e-05
-5.93599932103619e-06
-4.17505717458193e-05
-2.1314302440517e-05
-2.33320066756379e-05
-2.22590160832209e-05
-1.63020014599567e-05
-2.61156912943358e-05
-2.21089412131484e-05
-5.61818263139094e-06
6.72839037463779e-06
-4.54252627026245e-05
-5.13185309489776e-06
-2.59871262828427e-05
-1.71149220216799e-05
-4.09782848296934e-06
-3.50219005248944e-05
-1.96011379167768e-05
-2.6205290536546e-05
-2.83218372713144e-05
-1.91866529022733e-05
-2.15745328986871e-05
-2.79813606797416e-05
-2.30564232869118e-05
-2.50035462414545e-05
-2.18243510512716e-05
-3.21337583696683e-05
-5.66970073656729e-05
-1.33863513445546e-05
-2.12417142489934e-05
-2.85571923735555e-05
-2.20102842228851e-05
2.14107683826408e-05
-6.88402977159109e-06
-2.69391122990851e-05
-3.62210942603615e-05
-2.65066097708302e-05
-3.66603611635072e-06
-1.0801378471018e-05
-2.32459724805308e-06
-2.35479987265304e-05
-3.87837893405503e-05
-2.6821393168548e-05
-2.13678807963882e-05
-4.35933512315387e-05
-2.1537628562112e-05
-2.49663209515162e-05
-3.76125935112952e-05
-2.95020639384994e-05
-3.04306205492044e-05
-8.5190207537558e-06
-1.70514899391581e-05
-4.92003973254255e-06
-4.06861974948384e-06
-3.20851319736157e-05
-1.63431867004708e-05
-2.80999116367419e-05
-3.51548751440707e-05
-2.21389567610507e-05
-4.47024968674633e-05
-2.56687727533796e-05
-4.83935146673105e-05
-2.55330749975804e-05
-3.7179232925644e-05
-2.4245034491909e-05
-4.57530901332641e-05
-1.99214654446636e-05
-2.00717474902453e-05
-3.36595557970075e-05
-2.11573817212182e-05
-1.75260764592411e-06
-3.21067187315838e-05
-9.70613146192936e-06
-2.65347084364439e-05
-3.31255555462646e-05
-2.14081143674824e-05
-2.32361287098348e-05
-2.75549162949517e-05
-3.99861057398471e-05
-3.78775722878993e-06
-6.02633390588428e-06
-7.91419666604353e-06
1.09196182544962e-05
-1.99187653486232e-05
-1.31223159151137e-05
-9.93715406543794e-06
-1.26510103607415e-05
4.28628805620115e-07
-3.02340982160882e-05
3.38648477884129e-06
-1.18344888934436e-05
-1.77807798558061e-05
-9.86578511282313e-06
-2.22644522819096e-05
-2.94979465730852e-05
-3.97660738420854e-06
4.66103299532566e-06
-1.29543397940458e-05
-9.46739825821598e-06
4.9270247046512e-06
-3.23159879664932e-05
-2.14804252664328e-05
-1.98901811833682e-05
-1.52767274743193e-05
-1.57543764712049e-05
-2.01898278674624e-05
-1.76602111130436e-06
-1.69826860487383e-05
-1.41986554801693e-05
-4.19415048970945e-05
-3.3215541810946e-05
-2.02312300689415e-05
-1.95817483950292e-05
-7.79952470493908e-06
-1.72304112954725e-05
-2.47748402084356e-05
-3.14011718051426e-05
-1.46612209813373e-06
8.90664986749953e-06
-1.18108417414208e-05
-1.81496895412343e-05
-1.49694790761799e-05
-1.39010122457509e-05
1.62399178258319e-05
-1.06615275367072e-05
-3.90915598215872e-05
-3.34836349128254e-05
-2.79510627426589e-05
-3.72494008754286e-05
-2.78971411281112e-05
-3.42604172214223e-06
-2.72752290500447e-05
-2.06625932945239e-05
-2.2826521760919e-05
-2.16452111541498e-05
-3.05841457718145e-05
-3.54398376189433e-05
-1.48991030750591e-05
-2.14997004604857e-05
-3.6085626519114e-05
-4.1287602577582e-05
-4.66444078581021e-05
-1.30851019429142e-05
-3.17081554333005e-05
-5.37868594091463e-06
-3.38736590613591e-05
-2.57430416906606e-05
-1.35398252751112e-05
-4.40833055745468e-05
-3.15573987974995e-07
-6.78618621175785e-06
-3.46430291483998e-05
5.62681306482608e-06
-5.48057751548542e-06
-1.22395280535581e-05
-3.38323619958744e-05
-1.40963226933373e-05
-3.64818288728758e-05
1.53319532199504e-05
-5.41974642804898e-06
-2.07245463020392e-05
-3.20167715831221e-05
-1.66808303908294e-05
-2.3421551623271e-05
-2.12853099323686e-05
-1.09458096068695e-05
-1.28147390695287e-05
2.93662940645474e-06
-2.0069149744917e-05
-6.39199515470635e-06
-3.64780498428371e-05
-2.57226153025568e-05
1.23273847819134e-06
-1.38648798021353e-05
-3.14111047935534e-05
-3.06418754466181e-05
-1.22240568274208e-05
-2.41346901569036e-05
-1.77311684663404e-05
-3.73333168457846e-06
-5.08934282725122e-06
-4.49098671655654e-06
-3.38157080332216e-05
-2.465856854356e-05
-1.52189039993337e-05
-3.02120945302234e-05
-9.79471726430121e-06
-1.50187904186224e-05
-4.28968829444126e-05
-3.56934910339027e-05
-4.468303835111e-05
-1.85813856798699e-05
-2.11404544232879e-05
1.3989774274456e-06
-8.87780865464038e-06
-5.23370749890589e-05
-2.28770772051294e-05
-1.92985520026783e-05
-3.05730516512509e-05
2.75270430085773e-06
-1.42538407513357e-05
-2.10804943851032e-05
-3.26941247617875e-05
-2.52024909396061e-05
-3.2613333301204e-05
-1.98421458076654e-05
-2.50262159194516e-05
-4.03891753725878e-07
-2.20227770301937e-05
-3.15746119520397e-05
-3.49490922780191e-05
-2.65723388175312e-05
-3.64133050756284e-05
-1.83403732826946e-05
-3.97961415079358e-05
-1.91332673366008e-05
-2.9846740377048e-05
-3.2681085285649e-05
-4.16719046683273e-05
-3.7986042136349e-05
-1.31786419656474e-05
-4.30250801748857e-05
-3.54747687996864e-06
-3.57904300069978e-05
-2.42104397206173e-05
-2.27219622035184e-05
-2.09675324079278e-05
-1.23525297146608e-05
-1.81722547132837e-05
6.52808876788208e-06
-3.43717987060172e-05
-1.29688978656283e-06
-1.42673477411071e-05
-3.41340977413636e-05
-2.51503173745727e-06
-1.58027585091762e-05
-2.23096950617934e-05
-5.76844351827303e-08
-7.98788903679635e-06
-3.15187864514769e-05
-2.49739223575358e-05
-1.08502604466111e-05
-1.2244872260354e-05
-1.7439730278308e-05
-1.66406925092308e-05
-1.87798881942865e-06
-2.35058127227725e-06
-8.28082111344672e-06
-2.57879230626542e-05
-1.21102790070046e-05
-1.04292824255219e-05
-3.90910816053589e-05
-3.15849866218766e-05
-3.11306330670616e-05
-2.98890654383329e-05
-2.2849085693003e-05
-9.19875183482355e-06
-1.99746889188707e-05
-7.39501680800127e-06
-3.43064889836728e-05
-3.77166949933584e-05
1.56490959284881e-06
-1.36867308653167e-05
-2.21383119140698e-05
-1.94499303094097e-05
-4.46306505510759e-06
-8.53822632979959e-06
-1.90023030887457e-05
-1.05647562657094e-05
1.05079666594657e-06
-3.28243928826223e-05
-2.06939777192551e-05
-5.69391604230399e-06
-2.35682200360253e-05
-1.91042571024756e-05
-3.19884607042659e-05
-2.75655893023174e-05
-1.52473574511061e-05
1.88335656985428e-06
-2.58168851194223e-05
-1.97031679484424e-05
-3.20165710543056e-06
-7.20961301177809e-06
-1.83568545543274e-05
-2.44237959203516e-05
-2.83616174027048e-05
-2.27430597008245e-05
-3.3937551384893e-05
-1.74602316903272e-05
-2.47520741763314e-05
-2.26691834772287e-05
-2.55153914167477e-05
-5.28701609131778e-05
1.12957643215635e-05
-2.20133900006651e-05
-7.03644406235735e-06
-2.30967671941957e-05
-1.95492244819856e-05
-7.32740591188746e-06
-4.74159165351031e-05
-1.69336149944725e-05
-1.55955898781542e-05
-1.37896898260165e-05
-2.37306543889317e-05
-1.09496222787208e-05
-2.58970160963117e-05
-3.83325143864584e-05
-4.10500172233511e-06
-2.58528160008536e-05
-2.73534034339629e-05
-2.81251607767832e-05
1.13992936752521e-06
-2.93510581735546e-05
-4.51445044356287e-06
-3.02224472493782e-05
-1.59717070077559e-05
-2.76043219549593e-05
-4.16613089998361e-05
-1.50088870307899e-05
-2.40340341336274e-05
-2.0827130345521e-05
-9.20352158109152e-06
-8.41284084116827e-06
-2.23890374813264e-06
-3.77383227447292e-05
-2.03392236762843e-05
-3.05789802475194e-05
-1.89767480002351e-05
-2.64066608252838e-05
-1.18517604412245e-05
-2.32722003534303e-05
-3.02790374444414e-05
-1.44382509526933e-05
-9.34018207465687e-06
-3.92562763325823e-05
-1.0371094968218e-05
-3.11084704359433e-05
-3.01575628536462e-05
-1.88568542857979e-05
1.62754456181352e-05
-2.41637469181895e-05
-2.38890038079862e-05
-2.50091431244529e-05
-6.82233113992567e-06
5.14081093719435e-06
-2.12129613029032e-05
-4.19038278726552e-05
-1.27865612413917e-05
-1.02908183188858e-05
-1.23990898995333e-05
-2.14940382088302e-05
-1.80412137740042e-05
-3.34989632493174e-05
-2.69373668180579e-05
-9.83336809214144e-06
-3.93850727767472e-05
-3.47611148211152e-05
-1.94111631815319e-05
-1.82987733538652e-05
-3.91992565336298e-05
-3.25543963114114e-05
-3.28028951647934e-05
-1.91607274415546e-05
-2.57716236224344e-05
-2.83138970049232e-05
-1.51872933221807e-05
-3.00886282938805e-05
-2.85720419743641e-05
-1.26048320536729e-05
-3.98579013869748e-05
-3.26507187339629e-06
-2.94508755872778e-05
-1.75927155528148e-05
-3.14369790195104e-05
-9.08853127060402e-06
8.78541708460779e-06
-2.73003283845691e-05
-1.91270820425759e-05
1.12650783175775e-06
-8.5720905023808e-07
-1.54504258184663e-05
-3.11811557229052e-05
-2.67412391850139e-05
-4.65110739150272e-05
-3.55599925230241e-05
-1.79779849788308e-05
-2.46892757705904e-05
-1.37003840439329e-05
-1.23496045023176e-05
-1.49446982946607e-05
-2.07975335074137e-05
-5.3933609402414e-05
-3.84975934938595e-05
-3.43131268192441e-05
-3.36595594168506e-05
-1.33630417420668e-05
-2.86018688508114e-05
6.96875833707451e-06
-5.0800112451381e-06
-1.58982311071682e-06
-1.71627332548955e-05
-2.85631162159955e-06
-1.51107152712067e-05
-3.17259372218608e-05
-4.71155757517052e-06
-2.01683983671947e-05
-2.05590448448778e-05
-2.32032070090832e-05
-1.02362369317045e-05
-7.98895892835351e-06
-2.53339569898635e-05
-9.36301591237152e-07
-2.13820514596643e-05
1.41814133291058e-05
-2.93393388370042e-05
-1.7169902574348e-05
-1.74062406709552e-05
-1.99817352023508e-05
-5.07762459369076e-05
-2.54549416079165e-05
-1.6013883658088e-06
1.26323593924927e-05
-8.84205521659468e-06
-1.09737630035459e-05
-1.39303850018502e-05
-2.66411137151217e-05
-5.03235148507551e-05
-2.09504667609403e-05
-1.99140516899544e-05
-2.37622282460747e-05
-1.01233011868274e-05
-1.37513363968523e-05
-1.91035247368438e-05
-1.33077968591373e-05
-1.73518874814808e-05
-2.32813939691937e-05
-2.18135448741965e-05
-1.49398693922538e-05
-1.68061497594689e-05
-8.77536931887603e-06
-3.66933719351463e-05
-4.03234217932115e-06
-2.09452075754882e-05
-3.56870963149678e-05
-2.08904418796348e-05
-1.56865793420669e-05
-4.27749275028339e-06
-2.42904448454108e-05
-1.69869275675414e-05
-8.59504481955432e-06
-2.18925197657438e-05
-1.05338531281225e-05
-2.28270590183676e-05
-2.56686470352829e-05
-8.70772528659415e-06
-1.12278857328264e-05
-2.4767836422445e-05
-1.95788210886953e-05
-4.78439004995938e-05
-2.56507033524792e-05
-9.07885340065928e-06
-1.03799102594506e-05
-3.16723275161461e-06
4.62617210820851e-06
-3.4698720858552e-05
-8.82960431085116e-06
-1.45176691670163e-05
-3.78597713167791e-05
-1.26249227012256e-05
-2.04329245384534e-05
-2.82713070611099e-05
-3.34413673911409e-05
-2.29716363420005e-05
-3.62990213467004e-05
-3.78013143815341e-05
-3.64974922057315e-05
-3.19494124357376e-06
-1.89368814105809e-05
-2.32141561275026e-05
-2.19659576575382e-05
-2.95211597175109e-05
-2.0810016734785e-05
-1.37761700988136e-05
-3.22716401725793e-05
-3.05571139258805e-05
-2.02902573559711e-05
-2.08733314007909e-05
-2.47113840728233e-05
-3.68886727950842e-05
-1.92051964744439e-05
-2.50089130507608e-05
-9.02702940908386e-06
-1.26777305699396e-05
-2.87468473073689e-05
-1.99853287896688e-05
-3.00611873170884e-05
-2.70773949782464e-05
1.63124366736236e-05
-3.8399593745311e-05
-1.89573628305525e-05
2.04382568165755e-05
-2.38890398631092e-05
-2.37448107755961e-05
-1.53669151295873e-05
-2.16448202000745e-06
-1.75994696975777e-05
-4.57187593260137e-06
-3.11585373873511e-05
-5.71737608286072e-06
-1.41390493734442e-05
-2.47125170837176e-05
-4.33082931658251e-05
-4.59234050806817e-06
-6.681152652059e-06
-2.35322153705079e-05
-3.68325672169679e-05
-2.81366669340561e-05
-2.73929105610794e-05
-4.3011049656129e-05
-2.4121978630049e-05
-2.8707397850091e-05
-2.20721284338203e-05
-2.09161731851164e-05
7.26127461073916e-06
-1.23889722548474e-05
-1.97105876715064e-05
-1.77004611509933e-06
-2.06825226806226e-07
-9.620350179107e-06
-1.91750652430954e-05
-3.08645953778278e-05
-2.21775034426788e-05
-1.86755078584919e-05
-3.70944723721511e-05
-5.51199711113697e-06
-2.11606569739124e-05
-9.08309327922315e-07
-3.42270341859589e-05
-1.8838914115372e-05
-1.94222439478312e-05
-2.30681260763314e-05
-3.73019026177621e-05
-3.25842026791566e-05
-1.33738112313555e-05
-3.50621791974542e-05
-3.31833041694013e-05
-3.06004241973155e-05
-2.31585711829089e-05
-2.90321202736338e-05
-1.54633305616317e-05
-2.04487075542717e-05
-2.15859576441587e-05
-1.87526630653722e-06
-2.60152697027585e-05
-2.64482635605752e-05
-4.43124002036134e-05
-3.10313400012002e-05
-3.4360085339613e-05
-2.54963566672796e-06
-1.08283674894849e-05
-1.81254183733864e-05
-7.5390239501369e-06
-1.91234315224469e-05
-1.9617248639872e-05
-2.54016468685041e-05
-2.69424770827876e-05
-3.36363804150653e-05
-3.81463097258045e-05
-3.44648576755693e-05
-2.6711383661887e-05
-1.46931529147837e-05
-2.20942779307429e-05
-1.35664742116247e-05
-4.74789027677233e-05
-3.05658919738275e-05
-2.6224352136681e-05
-1.98349114341658e-05
-1.58975923778006e-05
-2.44997851618771e-05
-1.53445628178931e-05
-4.15332185550333e-05
-2.96554060248326e-05
-3.41205639214994e-05
-1.04688241861912e-05
-2.85825007645355e-05
-2.06162014762287e-05
-4.21468153497066e-06
-2.95770572156789e-05
-2.69318542669414e-05
-7.1840598478816e-06
-9.81997228955667e-06
-1.294640436213e-05
-2.50090277816624e-05
-1.89351604553668e-05
-4.1807831588566e-05
-4.05665142646058e-05
-4.19754767569096e-05
-2.86353315372441e-06
-1.28255033031779e-06
-1.32838068250756e-05
-1.01095909798464e-05
-3.43682243129354e-05
-1.03875027997215e-05
-4.09089786851762e-05
-1.61057149036587e-05
-2.84892615756087e-05
-5.26460769885947e-05
-1.77606433255294e-05
-2.15101233403741e-05
-2.2841319778341e-06
-8.43066598251289e-06
-1.68792867089571e-05
-3.11486699887477e-05
-1.11956953371161e-05
-2.91720766278079e-05
-2.184455410566e-05
-2.13293921280665e-05
-2.64452533498937e-05
-3.02234708880188e-05
-4.43227837026602e-05
-2.57385565839364e-05
-3.15871097191819e-05
-2.1224572716173e-05
-1.27992970423778e-05
-8.44033824842518e-07
-2.025541836397e-05
-2.16543444958695e-05
-3.12737480403053e-05
-2.51143540768114e-05
-1.32131126211023e-05
-1.72798120237556e-05
-2.5513029017255e-05
-2.11183323841038e-05
-4.26727572486244e-05
-1.29799802212188e-05
-1.37708847255106e-05
-1.16238609387615e-05
-3.00408311881164e-05
-1.54690651009232e-06
-2.74973988940682e-05
-1.9929401503338e-05
-6.73249170139582e-06
-6.32528979415945e-06
-2.8214103672046e-05
-1.55925666533167e-05
-4.39136355237921e-05
-2.3119949340055e-05
6.99515066536697e-06
-5.348925518136e-07
-2.09258789981067e-05
-2.72128321228275e-05
-1.24033013412896e-05
-1.33457989345247e-05
-2.90075888544433e-05
-1.43054369314846e-05
3.32042918971376e-06
-3.38216568203128e-05
-3.24289411883278e-05
-1.57076632899609e-05
-2.44748091986865e-05
-1.18607112563336e-05
-2.33453802329146e-05
-2.18139076042077e-05
-3.22164976826444e-05
-3.7901857316071e-05
-2.90033785461167e-05
-1.93902476529335e-05
-9.01701640460448e-06
-2.96012789760439e-05
-1.77835469110743e-05
-2.39420408084195e-05
-2.22615112157761e-05
-3.1450223961711e-05
-2.98056192387736e-05
-3.91622066506403e-05
2.90211586726346e-06
-1.77067245063073e-05
-1.25020640532183e-05
-1.27773692027087e-05
-2.78760450814729e-05
-1.42083437208701e-05
-1.48795859125382e-05
-2.5782952214103e-05
-3.4935695065431e-05
-2.39274242893388e-05
-1.71563200822735e-05
-1.04678473035167e-06
-3.67943615037205e-05
-9.65758855606996e-06
-3.69893725136988e-05
-1.7408322577186e-05
-1.00000002402268e-05
-2.17185928322704e-05
-2.54959189684795e-05
-3.12645376992181e-05
-4.35513682448751e-05
-2.68452490086984e-05
-4.32000204868831e-05
1.07872551965163e-05
-1.72069406672394e-05
-1.34512665619753e-05
-3.27086058106772e-05
-2.47845444178009e-05
-2.26523303550374e-05
-1.90447289536694e-05
-3.20334395183026e-05
-1.28967396860647e-05
-2.7151270813062e-05
-6.75831708056307e-06
-1.72125376326945e-05
-1.76923046075594e-05
-1.72661032308781e-05
-2.04067931075059e-05
-2.00728813562738e-05
-1.52110908063412e-05
-3.5349080688727e-06
-1.45005595957051e-05
-1.7413790871525e-05
-2.82746796077733e-05
-6.33139188047257e-06
-1.74388863787253e-06
-1.65299941276499e-05
-6.49216137047885e-05
-2.92423601919791e-05
-2.69334115550229e-05
-3.10964658848889e-05
-1.23064033547158e-05
-3.1370530840728e-05
-3.27687353980139e-05
-2.68842154561804e-05
-1.23955548023461e-05
-4.28308703125414e-05
-2.22690680923327e-05
-2.00644010996582e-05
-1.81905990262709e-06
-2.39989261439639e-05
-1.63210064556014e-05
-2.28009268614023e-05
-3.24209462880357e-05
-9.48420366176067e-06
-2.00672038412937e-07
-7.98168259004519e-06
-4.37593180295847e-05
-2.08157856142122e-05
-3.60604239684144e-05
-2.77428103908213e-05
-1.14297072425635e-05
-2.09840366177463e-05
-1.44740423006435e-05
-8.35532070761716e-06
-2.34186767823733e-05
-4.0603768707892e-05
-3.11061189577616e-06
-2.91998730295831e-05
-2.17366910692587e-06
-1.28672586298626e-05
-3.28639897934741e-05
-1.65412649579605e-05
-3.14688963088328e-05
-3.33655525449458e-05
-3.01474974919306e-05
-1.44240774841559e-05
-3.1503686339474e-05
2.11187584852661e-06
-3.59403386366621e-05
-3.25854023390438e-05
-1.22414590404587e-05
-2.19729386951472e-05
-2.77621498542543e-05
-3.42004698231806e-05
-1.13736933477598e-05
-2.71406208281486e-05
-2.89522585541931e-05
-9.93523103412691e-06
-2.46794068017177e-05
-1.71047131996494e-05
-3.24475544661593e-05
-1.24318616829298e-05
-5.0623399331532e-05
-2.27665442913894e-05
-2.88438530396363e-05
-1.67077141454463e-05
-2.81467378257695e-05
9.69940156309615e-07
-1.27973893700046e-05
-1.14519324809508e-05
-2.22885916325592e-05
6.01653551182603e-06
5.56549088782006e-06
-1.86054135753816e-05
-2.22254965741405e-05
-2.61079607450643e-06
-2.41604425411612e-05
-2.06586972402069e-06
-1.1823649216503e-05
-4.06577268442196e-05
-2.74925034577381e-05
-1.30160336943606e-05
-6.89068230459455e-06
-2.58134991627123e-05
-5.17479732499165e-05
-4.40296363220062e-05
-2.90545039997249e-05
-3.21049525366843e-06
-2.36565059032589e-05
-1.66590603590213e-05
-2.89998823879018e-05
-2.34156065532511e-05
-2.32704675780077e-05
-2.30352296973981e-05
-2.68089105282938e-05
-3.95329159197919e-06
-1.83530916072721e-05
-2.48356536077386e-05
-1.88379595587227e-05
-1.31244552837915e-05
-1.93177876911139e-05
1.29443777981123e-06
-6.88104948633325e-06
-2.31719157336906e-05
-1.4228049099279e-05
-4.53365548122268e-05
-2.36720341578474e-05
-1.40040958762163e-06
-2.35189765797655e-05
-1.22161192584283e-05
-2.46337891676619e-05
-1.97816216640177e-05
-1.33889243668023e-05
-1.80800954103615e-05
-6.6599829157143e-06
-1.8603161861131e-05
-3.38942086353725e-05
-3.80557108089015e-06
-4.86150789441877e-05
-3.21355033330437e-05
-2.84518074204864e-05
-3.34020557960279e-05
-2.59160290989907e-05
-3.71927918909118e-05
-1.86054955352416e-05
1.0973449553537e-05
-3.06501581366296e-05
-8.56718799903756e-06
-1.58644744217578e-05
-2.27443881123627e-05
-2.36560529269033e-05
-7.63257415347694e-07
-3.73660564055431e-06
-1.87561733026511e-05
-4.6249953321146e-05
-1.06275638567591e-05
-3.07213274906012e-05
-1.06436868590543e-05
-1.37277893818688e-05
-3.3251973018025e-05
-4.44342996943365e-06
-1.63998516177639e-06
-9.79013819569597e-06
-2.37048809397638e-05
-2.9010302272977e-05
-5.39937213326207e-05
-2.62126913572917e-05
-3.97317739590287e-05
-4.59224967958379e-05
-3.43302825604174e-05
7.55981273196331e-06
-2.22382677266245e-05
-5.34806204160865e-06
-8.78392739743096e-06
-3.71311962356107e-06
-1.61828239996621e-05
-2.90306324152175e-05
-3.73108417720748e-05
-1.27988824846671e-05
-4.26782106125839e-05
-3.16001617618453e-05
-2.05347071174558e-05
-3.35756583881851e-05
-2.09038728293092e-05
-2.84549387187627e-05
-1.36715517830388e-05
-1.48026792022858e-05
-1.4109064322156e-06
-9.87649241506132e-06
-3.92983176202526e-05
-2.23921339595812e-05
-9.96521503252763e-06
3.37898748986965e-06
-3.09185322815228e-05
-2.52051907219299e-05
-3.39587327429778e-05
-1.24216329629419e-05
-4.89379969480259e-07
-5.89459751080472e-06
-2.06893607413677e-05
-2.9170561513691e-05
-3.80845847741734e-05
-3.61603606678791e-05
-1.32302959716091e-05
-2.22952923947221e-05
-9.26475280416665e-06
-2.95611790232871e-05
-2.32904662879984e-05
-1.18406149333581e-05
-5.55579741076771e-06
-1.98549905744533e-05
-1.4760225386853e-05
-4.0649752443423e-05
-2.65577710469855e-06
-3.63880015864422e-05
-2.59166796220598e-05
-1.56624232607045e-05
-5.46467681935119e-06
-3.86371877283303e-05
-2.88499830304234e-05
-6.36698233205779e-06
-8.60465933015354e-06
-2.36100345334797e-05
-5.20340004818942e-06
-3.9903217332126e-05
-1.76024054684114e-05
-2.33960378215944e-05
-2.35820593836326e-05
-3.50164623143276e-06
-4.5133634055979e-05
-3.13353620094362e-05
-3.18419189834534e-05
-1.92155443451581e-05
-1.78895685053998e-05
-3.40178374996787e-05
-9.3590085314991e-08
-8.67898561362861e-06
-3.41559370984257e-05
-4.26922637046528e-05
-2.10518456440604e-05
-1.87485607026698e-05
-2.53934172392355e-05
2.62279655110207e-06
-2.13108758518508e-05
-2.33344369838061e-05
-1.39783623717907e-05
-1.83284986665356e-05
-1.82014917054558e-05
-2.45033459843152e-05
-2.84792986649665e-05
-2.06974963972411e-05
-2.7170146674641e-06
-2.52894136289544e-05
-8.38952059010142e-06
-7.32587073059891e-06
-1.76146677602329e-05
-3.79865572874011e-05
-2.81445823754727e-05
-2.50563107618701e-05
-2.7371292982144e-05
-1.00278337892026e-06
-2.08025907091343e-05
-3.04392175633948e-05
-2.99268206484101e-05
-4.20088926544981e-05
-1.41697276022291e-05
-1.8943586377349e-05
-8.64096248802603e-06
-1.89403890620864e-05
-5.6039265973431e-06
-1.95086080767557e-05
-3.18416428519982e-05
-8.42696206839909e-06
-1.98755079894007e-05
-2.20695558059561e-05
-3.46142047748403e-05
-1.58026817264044e-05
-1.46502507680238e-05
-2.73897567065974e-05
-3.53810909695981e-05
-3.31115565207403e-05
1.85317747801989e-06
3.97164390249622e-06
-6.86535120935254e-06
-1.55790006041732e-05
-2.80694915543751e-05
-2.07071948579635e-05
-1.7871779882478e-05
-1.45687690841838e-05
-2.5024709712817e-07
-6.43997273944414e-06
-1.19067632935581e-05
-1.09917164093377e-05
-3.24958899261813e-05
-2.38664246273536e-05
-2.25866545339939e-05
-2.4776359872349e-05
-1.06762525554865e-05
2.94645950495598e-06
-5.03203611461338e-06
-3.7415814586316e-05
-3.27486519524177e-05
-3.04019707136995e-06
-2.04860510765911e-05
-2.65081106540653e-05
-2.06196979643373e-05
-3.00652051725891e-05
-2.60230950023659e-05
-2.9177263659905e-05
-1.28967473317042e-05
-1.81141437573858e-05
-3.36566209197409e-05
-2.7723203964972e-05
-4.4009429422702e-06
-3.13475174285411e-05
-2.32718496832587e-05
-1.68247217660675e-05
-1.80962646649633e-05
-3.25511724563946e-05
-4.55176713662664e-05
-2.84889830282149e-05
-1.04414917441514e-05
-2.79226573501823e-05
-2.61607243428158e-05
-1.89385870768751e-05
-2.88473715921172e-05
1.28048726161528e-05
-2.3936857170125e-05
-2.17521192690432e-05
2.94904453601267e-06
-2.64647199931705e-05
-1.58242086512731e-05
-1.32567221347464e-05
-2.3925539005457e-05
-3.14806864721925e-05
-4.16735550187453e-05
-2.90095298550851e-05
4.52787964328469e-06
-9.74286043909286e-06
-2.15452003006948e-05
-2.89744429410876e-06
-2.18406412113887e-06
6.95614340980693e-07
-5.43164362252714e-06
-8.80963790724348e-06
-3.03499424597599e-05
-1.95998069517001e-05
-1.02816757084532e-05
-1.89215001410971e-05
-2.5275889250437e-05
-3.0256001141526e-05
-6.90203886894562e-06
-4.37931427438441e-05
-1.76544644142448e-05
-2.34415676612911e-05
-1.89360784528042e-05
-2.12805174661147e-05
-3.96658141992833e-05
-5.59541097131023e-06
-1.40050416664183e-05
-5.83707487612627e-06
-1.79103533625571e-05
-2.86988056516454e-05
-2.40909170989777e-05
-3.48327237984714e-05
-8.45528376934594e-06
-2.70899031804537e-05
-2.09529464785754e-05
-4.10597448805621e-05
-7.25000368125721e-06
-3.28164126795774e-05
-2.54717451574003e-05
-2.34613300012116e-05
-1.68583700683863e-05
-2.1958053618364e-05
-1.00582869079607e-05
-1.63715425925626e-05
-1.06773548328578e-05
-2.07847807998739e-05
-3.61341120196314e-05
-5.11200813263775e-06
-1.73847816194578e-05
-1.14471875707461e-05
-1.5933589366396e-05
-3.99792592619727e-05
-1.9408784459156e-05
-3.81513063106713e-05
-1.39389347242287e-05
-7.79094707598806e-06
-1.30110885651764e-05
-2.76264418163725e-05
-9.50636146527811e-06
-1.008030981018e-05
-1.65393535973718e-05
-7.6670373019727e-06
-7.37135332819051e-06
-1.79404551505936e-06
-2.18277500069685e-05
-2.04761339447784e-05
-1.88625029133691e-05
-1.42842507398898e-05
-3.41069260248613e-05
-1.9313143794246e-05
-3.76025931903242e-05
-3.04360109653447e-05
-2.5260190291362e-05
-3.89117435020042e-05
-2.5119308090871e-05
-1.37480025368129e-05
-4.53579640907783e-05
-1.19837286034928e-05
-2.31105916388246e-05
-2.92447154869106e-05
-2.32089146699104e-05
-4.74766395097863e-05
-6.03596387514558e-05
-1.16689253470481e-05
-2.05080766877909e-05
-1.38103830582433e-05
1.35092773204558e-06
-1.06209660821597e-05
-1.13423463023443e-05
1.58162626500726e-06
-8.27366607252189e-06
-2.22396670989186e-05
-1.24333534455185e-05
-2.31616434579986e-05
-5.64580005814173e-06
-2.28920949176848e-05
-2.62392071403121e-05
-4.50810920514074e-05
-8.98309227063486e-06
-2.07816927339367e-05
-1.5126590503168e-05
-2.16461032051355e-05
-1.62400296161977e-05
-3.34977124548315e-05
-3.17444581585166e-05
-1.47831339107386e-05
-1.22711968414875e-05
-1.55373394649791e-05
-2.10692434022379e-05
-2.28814667158409e-05
3.82641142278061e-06
-2.19935412659782e-05
-3.27102607684905e-05
-6.36476624414507e-06
-3.23425650746141e-05
-2.41338449886381e-05
-2.06777880020857e-05
-2.84349988162409e-05
-9.96669883145926e-06
-2.19045036522033e-05
-2.74590920130659e-05
-3.24933223647785e-05
-3.63008092440678e-05
-1.85553160892234e-05
-1.85789395087616e-05
-2.90717324011164e-05
-4.29322821623724e-06
-2.95462263518359e-05
-2.98483525408867e-05
-1.0322342129106e-05
-2.0207678940046e-05
-3.39008700793278e-05
-4.30557942490996e-06
-1.37045462634221e-05
-1.56738078961727e-05
-6.05719853686264e-06
-2.52102059665822e-05
-3.98709679998972e-05
-3.26911356749911e-05
-3.11017129172418e-05
7.84687896551226e-06
-4.04758936472711e-05
-2.12694090873084e-05
-2.85873642703829e-05
-3.55820631890095e-05
-2.12537614491656e-05
-3.71936163714811e-05
-5.26381996555427e-06
-2.95918599395174e-05
-3.98968664868442e-05
-2.69749188062938e-05
-2.81176527366493e-05
-1.15604299848092e-05
-2.76538194907382e-05
-1.55846045007144e-05
-1.15635172709177e-05
-9.67187446245769e-06
-3.06878834347642e-05
-4.95584627878897e-05
-2.10792928042906e-05
-6.44533405760486e-06
-3.39836765670746e-05
-3.85360976573284e-05
-1.95323241774458e-05
-3.94701660464615e-05
-3.32626185571483e-05
-7.88448250449442e-06
-1.1852372784497e-05
-1.15871409096294e-05
-1.88215579234471e-05
-1.52034291613961e-05
-2.22846952987383e-05
-1.07641830138248e-05
-2.00619238884421e-05
-2.43653331065287e-05
-2.0204601494591e-05
-1.08506870865039e-05
-4.04343517686358e-06
-1.2528052540828e-05
-1.37312575432564e-05
-1.48786958928699e-05
-2.30654839098856e-05
-5.36240721766294e-07
-1.04008635043809e-05
-4.98455801372804e-05
-3.5435043783289e-05
-1.65907240099338e-05
-4.76141939265914e-05
-4.04941233093926e-05
-5.09605869115192e-05
-2.6800698717951e-05
-2.8871973443455e-05
-3.93196410206571e-05
-5.53768944234881e-06
-2.09780152101186e-06
-8.18141355390695e-06
-2.74339396238538e-05
-2.11963837073754e-05
-1.37879521724208e-05
-4.00032925971079e-05
-2.03641994025671e-05
-3.73267634817366e-05
-3.5102804554243e-05
-2.61242350654872e-05
-2.10164191226908e-05
-2.81409597049403e-05
-1.30230848693252e-05
-8.13936647343852e-06
-2.4103568761265e-05
-2.99407809891448e-05
-2.09810124144963e-05
-2.16944865793801e-05
-3.08060428027478e-05
-3.37205682196768e-05
-6.12951710654267e-06
-1.26207475962148e-05
-5.27166441674286e-07
-1.24782329266148e-05
-1.08380417065352e-05
-2.00884127001478e-05
-1.19589432402201e-05
-7.67890182318047e-06
-4.69327939779524e-06
-3.20851319840228e-05
-3.13419936052866e-08
1.54677211196081e-07
-3.20604726401156e-05
-4.0582859985702e-05
-1.92747798789485e-05
-2.37924416847701e-05
-3.40107131874518e-05
-3.90857887639611e-05
-3.9856703367822e-05
-1.91597208030368e-05
-5.66906084901942e-06
-3.29095895884434e-05
-8.8798992426819e-06
-1.69640221469421e-05
-1.88805833404163e-05
-2.76849774065149e-05
-3.02036853541302e-05
-6.63825328425234e-06
1.9538145246527e-05
-3.97143942268684e-05
-4.47410366854037e-05
-1.47454084006581e-06
-1.46321767100293e-05
-9.61109650012221e-07
-5.91227869819155e-06
-1.16195092114101e-05
-1.3152130716261e-05
-2.24179793017645e-05
-1.71512448032352e-05
-9.71830648659608e-06
-1.05623552106998e-05
-1.61727717036952e-05
-2.23047323172236e-05
-3.81893268769581e-05
-3.63632028487535e-05
-1.36382407991305e-05
-2.99370087930452e-05
-1.13824648067708e-05
-7.31581275092197e-06
-8.76271450216768e-06
3.21041416908339e-06
-1.12015462562732e-05
-1.37680771661018e-05
-2.37189336804807e-05
-2.56127662757039e-05
-2.79556545637716e-05
-1.55680088831686e-05
-1.68259937054435e-05
5.231131450938e-06
-3.76920236390009e-05
-1.27572251115656e-05
-7.01798822318503e-06
-1.10554347326802e-05
-1.83836380499644e-05
-1.12788668382549e-05
-3.85321564761704e-05
-1.0138926813809e-05
-1.52199324704245e-05
-4.18930672493096e-06
-4.43224287775905e-05
-1.72461437178453e-05
-3.55637302251933e-05
-6.08184694762728e-06
-7.89524189957835e-06
-4.228907550119e-06
-2.67635893517671e-05
-3.77898686935761e-07
-3.35135593967206e-05
-2.2758889073985e-05
-2.34491555856192e-05
-1.32705268873783e-05
-3.00308877496741e-05
-3.46505340540651e-05
-2.63347421815327e-05
-2.61932271619006e-05
-1.88055652193199e-05
-2.98442972656709e-05
-1.74642011671e-05
-1.06041968159311e-05
-1.52916430426387e-05
1.00927516058368e-05
-3.66484919651291e-05
-1.91592061134547e-05
-2.48537018181437e-05
-6.35402779012047e-06
-2.37812711464321e-05
-6.22023529414919e-06
-2.21286892562234e-05
-1.58475752465028e-05
-2.67816157317109e-05
-2.03791568384865e-05
-6.89673999626286e-06
-1.88698951777752e-05
-1.78298323340241e-05
