# Supplementary material for: Research on computational propagation and identification of mine microseismic signals based on deep learning
Source: PLoS One. 2025 Oct 22;20(10):e0334641. doi: 10.1371/journal.pone.0334641 (PMC12543183; doi:10.1371/journal.pone.0334641)
Supplement: S2 Data — (ZIP) [file pone.0334641.s002.zip › 000100500001893.xlsx_0.txt_24.txt.txt]

-8.60947299918913e-06
-1.25187111877138e-05
-3.28997958889834e-05
-2.09897565425039e-05
-1.49737740153691e-05
-3.95350867571507e-05
-4.12984821997573e-05
-1.3888213604443e-05
-1.12966816993172e-05
-3.04830318249165e-05
4.62463267178539e-06
-4.36071468420942e-05
-1.5633514114295e-05
-3.23093715632917e-05
-1.99649927817107e-05
-4.03812808272561e-05
-2.50028484213065e-05
-2.11604792066845e-05
-1.53895214590106e-05
1.10676963342091e-06
-1.04873297222371e-05
-2.71970952552284e-05
-2.79645025791167e-05
-2.64688132359669e-05
-9.09903128463853e-06
-1.47658630987127e-05
-2.64951833951509e-05
-2.38581530996127e-05
-2.52130959210067e-05
-3.95916223051159e-06
-1.10326067183194e-05
-8.83987647424674e-06
-1.99386889956846e-05
-2.29828300130677e-05
-1.01920198444683e-05
-2.96122320154823e-05
-1.09900692230441e-05
-1.57583755737147e-05
-1.69211036888137e-05
-6.38650874415751e-06
-1.36497040031242e-05
-1.2138011538135e-05
-2.81726539180047e-05
-2.19391306254761e-05
-2.91336128845571e-05
-2.89959252500907e-05
-2.89655526923584e-05
-2.0499617566621e-05
-2.25197424866731e-05
-1.67207273130867e-05
-3.36660195451462e-05
-5.14939116522787e-05
-3.47211125993019e-05
-8.48671024801157e-06
-1.20253193932978e-05
-1.24844187262262e-05
-3.47896581747624e-06
-1.14238095517868e-05
-2.54866449704554e-05
-1.04062242687938e-05
-3.20241368994823e-05
-3.49977760045333e-05
-1.99346223138116e-05
-4.04352102489425e-05
4.32227703745785e-06
2.92079235800078e-06
-9.64946115255231e-06
-4.49659871730663e-05
-5.32355383805371e-06
-1.77411534532387e-06
-5.25130193868103e-06
-1.5215028927273e-05
-7.85228939669227e-06
-3.09958968464024e-05
-4.35104185384996e-05
3.77655592649626e-06
-2.11765789710918e-05
-4.89735321149223e-06
-2.54151334212527e-05
-3.22737049192583e-05
-5.14468885465572e-08
-2.42779334069812e-05
-1.25389629717706e-05
-2.82434370939119e-05
-3.4767990686997e-05
-1.56654039014709e-05
-1.72819482552878e-05
-1.81695335184601e-05
1.36073679357195e-07
-2.41040282081835e-05
-2.00621459774172e-05
-1.2718200794869e-05
-2.25736890490324e-05
1.3534213579594e-06
-2.9054855854271e-05
-1.3613061933382e-05
-3.7544156759074e-05
-1.40066506152215e-05
-2.43411216717848e-05
-4.54966287170512e-05
-1.14389317653164e-05
-1.94408504394414e-05
-3.2424067032338e-05
-3.17803963979296e-06
-2.78190535398066e-05
1.42645921154617e-06
-3.46493801098795e-05
-2.57205040690547e-05
-3.41801131537502e-05
-1.18548579668158e-05
-3.18617905546602e-05
-1.95078479466301e-05
-1.3967213642095e-05
-3.21900284259599e-05
-9.88845783992529e-06
-1.90598826313183e-05
-2.07307973623173e-05
-1.11983539572139e-05
-6.8535458644924e-06
-2.42054251003144e-05
-9.74217569442008e-06
-9.68944664607851e-06
-2.87527204142114e-06
-1.79676526320053e-05
3.11277729349131e-06
-1.37805945989422e-05
-2.80076943077584e-05
-2.54194844781108e-05
-2.10744448814829e-05
-1.28233771321267e-05
-6.85157193721236e-06
-3.51301394557707e-05
-1.81135862050886e-05
-1.93611645347656e-05
-1.14640294163978e-05
-2.21191112434938e-05
-2.7581669524204e-05
-1.55093495657295e-05
-2.76953718144743e-05
-3.23200852774173e-05
-2.56188214937866e-05
-1.80099182385682e-05
-2.07255233014922e-05
-2.80497588479903e-05
-2.52070852982862e-05
-8.87219042007283e-06
-2.280015236923e-05
-2.31146548476533e-05
-1.14367884500937e-05
-2.03729297071534e-05
-2.80472508217768e-05
-2.21079187150021e-05
-2.97466807489205e-05
-1.60060736897704e-05
-2.45560385464279e-05
-3.88337054022576e-05
-3.45711871948858e-05
-3.46002583805176e-05
-1.35481473180224e-05
-3.04552061209048e-05
-1.40101011434734e-05
-1.74441464132431e-05
-1.30754798044922e-05
-3.71588031890845e-05
-1.60552131468812e-05
6.98489617637876e-06
-6.89573100730843e-06
-3.46183843222402e-05
-2.8016966645397e-05
-7.49153947198185e-06
4.00315018124812e-07
-2.16139708926655e-05
-2.93092626889165e-05
-1.67398908748264e-05
-2.41469344068493e-05
-1.48584477581627e-05
-4.33806908665909e-05
-2.18893411962884e-05
-2.21315292591239e-06
-6.28375602824991e-06
-2.70794565463852e-05
-4.55202075802088e-05
-1.76143704386004e-05
-3.86630346649758e-05
-1.26984895437532e-05
-3.05562498459497e-05
-3.28162631933789e-05
8.49257983682448e-06
-1.39036314657565e-05
-2.69830184054367e-05
-1.30906443994621e-05
-3.62275023568876e-05
-2.38741975965993e-05
-1.95961689649333e-05
-1.93987233854785e-05
-1.66645423409146e-05
-8.29519573181891e-06
-3.48871334441222e-05
-2.40460663011873e-05
-2.60199041106235e-05
-2.0002198740511e-05
-2.00710126133991e-05
-3.51914016155541e-05
-1.57710481120239e-05
-1.9872206509707e-05
2.1682225076132e-06
-2.34384556615554e-05
-1.54562567638705e-05
-2.06416775581532e-05
-2.29751257219498e-05
-2.36074666491397e-05
-1.97493660190954e-05
-2.49694119870155e-05
-8.00377825469125e-06
-1.24012794355106e-05
-1.00747353544507e-05
-1.32938639121712e-05
-3.30781880306644e-05
-2.37995041678503e-05
-2.46541870582092e-05
-1.66506789057721e-05
-2.24220357589714e-05
-1.65571385048204e-05
-2.77666616494183e-05
-3.25428184073453e-05
-3.1161182042446e-05
-4.1406200831686e-06
-3.1742773337978e-05
5.90640792607329e-06
-3.73992759400993e-05
-2.88026640955889e-05
-1.66261730846988e-05
-3.37899082484889e-05
-4.11909987488642e-05
-5.43372147015987e-05
-1.91465107014989e-05
-3.06150209627201e-05
1.05086802769445e-06
-1.96539855403668e-05
-1.00802759749912e-05
-2.06950208599948e-05
-1.46289627851155e-05
-9.69495462957988e-07
-1.10628138761019e-05
-3.52211312189012e-05
-1.35494115479282e-05
-1.53812752270475e-05
-1.02316134324919e-05
-1.37928212400804e-06
-1.85379111369599e-05
-2.75391347954476e-05
-5.57172198578951e-06
-2.5211675078745e-05
-3.99933836615889e-06
-1.52089324162187e-05
-1.98776886480922e-05
-2.70403573238374e-05
-4.31421586566868e-05
-2.85480545207043e-05
-3.4767495522353e-05
-2.79350217738948e-05
-8.00401214898639e-06
-1.63052523414517e-05
-4.77201372265246e-05
-3.00180168860177e-05
-2.24580704038449e-05
-3.31934062067206e-05
-2.14891668994686e-05
-1.23636784388089e-05
-5.98101476981573e-06
-2.63905078088941e-05
-1.89149342207901e-05
-3.05962587005216e-07
-1.63728811501363e-06
-2.20517752202219e-05
-3.84565553684358e-06
-9.83280260790623e-08
-2.65505846559938e-05
-8.47939894833734e-06
-2.27294126597688e-05
-2.75490787817621e-05
-2.29555679911125e-05
-1.47373523289528e-05
-2.16262025881017e-05
-3.94281726643595e-05
-3.60976875428681e-05
-3.69344276627633e-05
-4.00721977221554e-05
-2.86478121565246e-05
-1.4985885111191e-05
-1.71693789057003e-05
-1.67318106929767e-05
-2.01253754829914e-05
-2.41696353848519e-05
-4.15415796098893e-06
-4.32564341786063e-05
-2.76941591693311e-05
-3.74623310993557e-05
-1.13822338465159e-05
-1.32777570925134e-05
-1.04930736765596e-05
-1.74713371933893e-05
-1.46201586168634e-05
-7.80328461019905e-06
-2.21215238573116e-05
-1.16652544558261e-05
-2.69220142186544e-05
-2.82716683782259e-05
-2.86013676655283e-06
-1.47727977451997e-05
-3.22881156354712e-05
-1.20238160488002e-06
-4.95503424034687e-05
-3.16881985260445e-05
-1.68782905016912e-05
-3.89785571718072e-05
-2.18408481040805e-05
6.78935914976002e-06
-1.20084688341895e-06
-1.40082965080206e-05
-3.23941206453127e-05
-5.07242014147676e-06
-7.91906147183791e-06
-2.64657840296971e-05
-2.8522595983519e-05
-1.64480692394125e-05
4.37330876637951e-06
-1.42925375980897e-05
-1.54048869438879e-05
-3.67724548155549e-05
2.56413014834302e-06
-1.97374298691255e-05
-9.80642331289487e-06
-1.28679378546847e-05
-2.91765555732713e-05
-2.18387967495094e-05
-3.23395498155813e-05
-1.83520556734498e-05
-9.67327482054063e-06
-3.42891356456452e-05
-3.74413067365921e-05
-2.58116650390528e-05
-1.49270262108672e-05
-2.60618475842191e-05
-2.43704027435333e-05
-2.92145372605896e-05
-4.24837876433396e-05
-1.61701335570589e-05
-3.59591826478358e-05
-2.8210461386426e-05
-2.13891327532664e-05
-2.82738529369297e-05
-1.90023758961562e-05
-3.73769765984718e-05
-1.29224804407129e-05
-2.73584415537023e-05
-1.80930453611041e-05
-3.62221037499658e-05
-7.80940605249417e-06
-2.22935414459984e-05
-2.09254668025499e-05
-1.69339325689331e-05
-2.87065432595037e-05
-6.35757542815843e-06
-2.89251345735861e-05
-3.27381708918983e-05
-1.39007833488896e-05
-3.40602893343797e-05
-3.27898669778335e-05
-1.94640812514439e-05
-9.96228377987867e-06
-3.52954834508507e-06
-2.96789587727515e-05
-8.98987584695749e-06
-3.8077830739073e-05
-4.18245176674207e-05
-3.51505168486357e-05
-3.19994468529099e-05
-1.59925241185231e-05
-1.06590002530188e-05
-8.99109320573325e-06
-1.49232832081479e-05
-2.80979223759571e-05
-2.91910050559136e-05
-2.07181265956203e-05
-4.14544270916583e-07
-1.90567922432451e-05
-2.83561077964009e-05
8.86641296157634e-06
-4.72014719441623e-05
-3.29532573924617e-05
-1.04648043290254e-05
-2.0411860951589e-05
-2.32408527789685e-05
-1.98274359294454e-05
-5.52941055687965e-06
-2.34785799713886e-06
-6.58982110221099e-06
-1.5991101749874e-05
-3.32130451858812e-05
-2.04419545036612e-05
-1.70880706627588e-05
9.66005265430859e-06
-4.47783882782832e-06
-2.75043897787583e-05
-1.35779738674719e-05
-1.01379212129254e-05
8.81923893896167e-07
-7.87487267710104e-06
-1.37015654086875e-05
-2.36310358321773e-05
-2.31996635735561e-05
-2.81927916672863e-05
-2.14195142646434e-05
-5.09785055076192e-06
-2.9683219747642e-05
-2.98130897345422e-05
-4.55226632017857e-06
-7.97712976907508e-06
-4.33344813866142e-05
-1.29469459640117e-05
-1.88937119368224e-05
-9.75802293097028e-06
-7.63648073232517e-06
-3.45501518415736e-05
1.36696926997324e-06
-2.67656945958215e-05
2.44969468204351e-06
-9.08153518110562e-06
-2.92556552565128e-05
-2.44911480330593e-05
-1.06219009416701e-05
-1.28716366624904e-05
-2.53071306929802e-05
-3.29923869914251e-06
-2.02489904684975e-06
-2.43796802561012e-05
-3.66683066298059e-05
-3.22981143994907e-05
-2.58722341194656e-05
-2.15358985981405e-05
-2.64988998773392e-05
-1.41744892918634e-05
-2.35295543356177e-05
-2.16044741463382e-05
-1.29759061913179e-05
-3.67274780912376e-05
-2.03561061426385e-05
-2.58089891202883e-05
-3.10318843542124e-06
-2.19662341388613e-05
-2.03780143593583e-05
1.31066151223008e-05
7.97941736353779e-06
-4.38925274767153e-06
-7.94837441186358e-06
-2.58989088750541e-05
-3.31135750693148e-05
-1.49855627040589e-05
-3.25700077935104e-05
-2.9242909714054e-05
-3.18433031490144e-05
-2.38910856947167e-05
-2.19933545305903e-05
-3.34369821228527e-05
-1.52010244242786e-05
-1.40809113045135e-06
-2.28618855451876e-05
-1.80969517718304e-05
-8.17647848011805e-06
-3.6926644753916e-05
-1.0848611225854e-05
-2.29428272473209e-06
-2.0555444485709e-05
-2.17650622322858e-05
-3.22012937935686e-05
-2.09086835084071e-05
-3.42242752371743e-06
1.64897421276482e-05
-2.93803152590081e-05
-9.0813486214181e-06
-2.21288573728783e-05
5.0396468673002e-06
-6.48479540987802e-06
-1.57718192903521e-05
-1.90521132828595e-05
-6.01423281169182e-06
-1.62093872455177e-06
-2.95649669641482e-05
-1.78673791670481e-05
-3.37204635184072e-05
-1.25470403968697e-05
-8.24127370424181e-06
-2.47972359497034e-05
-3.78368111651238e-05
-1.48878919086284e-05
-3.98358824450054e-05
-3.20731107482264e-05
-1.19966089663692e-05
-2.35559600760006e-05
-2.93830146341557e-05
-2.43211090712195e-05
-2.42432505697503e-05
-1.05782260998593e-05
-1.84026515391426e-05
-2.50847707981102e-05
-4.39647921207245e-05
-2.67595307086141e-05
-3.65980942910464e-05
-3.1414398029618e-05
-1.19609416541241e-05
-2.12311748185902e-05
-1.22086123820567e-05
-1.71660114571639e-05
-2.78482314028772e-05
-2.13127835940345e-05
-1.41799693452571e-05
-1.97565803133706e-05
-1.59616896878586e-05
-1.55159261812241e-05
-4.41381007834872e-05
-4.07309106406498e-05
-1.08832622560015e-05
-1.82273366564983e-05
-1.69183159427193e-05
-1.53447039582909e-05
-9.82269003725174e-06
-5.51899998851955e-06
-1.76816940477584e-05
-1.41912126318314e-05
-2.10645156370906e-05
-1.6407310988482e-05
-1.89580629888787e-05
-4.44014482888527e-05
-1.15779493509055e-05
-1.38110496007673e-05
-2.82922045399001e-05
-8.55196073265923e-06
-9.14123222373193e-06
-2.25441048341666e-06
-2.53329105224805e-05
-3.65135040860323e-05
-2.53370906452926e-05
-1.80509912098167e-05
-8.83953886046243e-07
-2.46241016931246e-05
-2.87265861258692e-05
-1.42369661252292e-05
-1.90966820149131e-05
-3.61100325466497e-05
-3.57325876415086e-05
-3.97622900635653e-06
-4.9455358499291e-05
-1.70887907508748e-05
-1.64936753189815e-05
-3.69348102588245e-05
-2.58626752630953e-05
-3.22887203524332e-05
-1.02672777366193e-05
-2.33270121854546e-05
3.95640391376845e-06
-3.49728041687147e-05
-3.03422157549647e-05
-1.48506756892405e-05
-2.08319154367805e-05
-4.87761960385017e-06
-4.76174592099133e-06
-1.50285349389159e-05
-4.40906633231894e-05
-1.35883052552127e-05
-1.59028749723059e-05
-3.49428701879774e-05
-3.54078374104455e-05
-1.92871049323303e-05
-1.99650163232731e-05
-3.36876062363271e-05
-2.65937177979255e-05
-3.16939716430891e-05
-3.46144429849145e-05
-1.21104903051551e-05
-1.7137025483297e-05
-1.63837290218962e-05
-2.10040971409385e-05
-4.66390469442014e-05
-1.9539528382003e-06
-5.5729058341403e-06
-2.4524105560864e-05
-1.47307275510027e-05
-1.38601260160219e-05
-2.95042229625181e-05
-1.57796250153343e-05
-2.68129988415279e-05
-2.62543193465376e-05
9.69904792664548e-07
-2.79968454312991e-05
-2.52671541254771e-05
-2.96946815148118e-05
-1.79080794722676e-05
-2.45819217895115e-05
-2.16979184005172e-05
-2.51301925568891e-05
-4.03740278933176e-05
-8.2016103472252e-06
1.98525682358526e-06
-3.90616921136816e-05
-1.34913524518459e-05
-3.26467732569372e-05
-3.40492347763612e-05
-1.46300832092625e-05
-1.56700276140968e-05
-3.17041932240636e-05
6.77516232076134e-06
-1.91045307614325e-05
-2.16823112952608e-05
-1.15052774282763e-05
-1.55904497217779e-05
-1.02096204308188e-05
-2.75153093455736e-05
-1.78876905322812e-05
-1.79147204046324e-05
-3.34670143440382e-06
-1.63937997470798e-05
-6.75474194437825e-06
-3.05774768316567e-05
-2.20904619429414e-05
-2.84799352025026e-05
-2.99510243473637e-05
-1.18503750355993e-05
-3.9436878889297e-06
-1.99729424653566e-05
2.92795572553985e-07
-3.5784869977969e-05
-1.65928460393798e-05
9.34985774417256e-07
-1.94432649184956e-05
-2.48764391321647e-05
-3.26027091208677e-05
-5.25795625341185e-06
1.11817471733863e-06
-3.92141329432596e-05
-4.587402956664e-06
-2.54299954009702e-05
-1.14787697454512e-05
-2.47697012777909e-05
-3.32870844339776e-06
-1.35584485970532e-05
-2.24859858569936e-05
-8.9427777495964e-06
-6.32351429868423e-06
-1.13407820117329e-05
-3.73801399520456e-05
-3.22365563027912e-05
-2.68381305038352e-05
-2.24254342466179e-05
-3.17951428294462e-05
-3.89288316037742e-05
-1.98028477170549e-05
-1.17952622285537e-05
-3.6050000447433e-05
-3.07849008100299e-05
-2.18358942131467e-05
-4.2963297472181e-06
-1.74143753417927e-05
-1.2570101455684e-05
-2.55881678535159e-05
-1.83800233938938e-05
-8.26668216335403e-06
-1.14661356703629e-05
-2.7071651033419e-05
-2.09119512488874e-05
-5.37555571878954e-06
-3.2007379769434e-05
-1.74737657689822e-05
-3.47524359029854e-05
-1.42299399833004e-05
-2.79586559881379e-05
5.53113676268675e-08
-1.26423212078729e-05
-2.11519376733131e-05
-3.67720110324995e-05
-3.42673973879009e-05
-4.48915124939572e-05
-1.27645270389194e-05
-3.14976254952294e-05
-1.38835725921488e-05
-3.3698162219171e-05
-4.34913323213392e-05
-7.29417711160648e-06
-2.32638078281592e-05
-2.91514931227325e-05
-2.17598712115358e-05
-1.1762706449395e-05
-3.16015155112562e-06
-2.30409563502618e-05
-1.60123698015668e-05
-2.70498020218479e-05
-1.99164073585191e-06
-2.38526616421508e-05
-1.91758573533396e-05
4.98509132402483e-06
-2.91685446777392e-05
-1.43249009018875e-06
-1.55781696363615e-05
-7.47760445204297e-06
-1.86597105792577e-05
4.06809471108574e-06
-1.45922464266801e-05
-1.86994081728648e-05
-5.33184190689685e-06
-2.14797765657216e-05
-4.00039933844754e-05
-1.49281816003792e-05
-2.15804524333341e-05
-8.39927506242711e-06
1.67292102990976e-07
-2.64745371882648e-05
-3.53765810067906e-05
-3.11232336391532e-05
2.7693737780198e-06
-1.02994240355086e-05
-3.84475611806408e-05
-8.54413004643356e-06
-2.47560793139124e-05
-2.12650003916175e-05
-1.39473375484505e-05
-5.28991966535738e-06
-2.77334700900424e-05
-2.34188878607241e-05
-1.63120877466461e-06
2.0505917624886e-06
-1.83538359018477e-05
-2.56332209434004e-05
-3.81617576104739e-05
-3.37332347351192e-05
-1.47648769187773e-05
-2.96826586950898e-05
-1.66129723243663e-05
-2.58677333834497e-05
-2.74276943931919e-05
6.87719425119791e-07
-1.52858848194456e-05
-4.00060459417471e-05
-2.02682782929693e-05
-1.39061201147852e-05
-9.09953160952418e-06
-8.98466802041822e-06
-1.1488861016875e-05
-2.73150444278678e-05
-2.61951546017498e-05
-9.84610040388725e-06
-3.07783113014435e-05
-1.63711539524688e-05
-1.42787852557294e-05
-2.42554433895515e-05
-3.05385632131378e-05
-5.91931946548693e-06
-1.34802007480452e-05
-4.69833577697639e-05
-4.04048617371787e-05
-1.40413537984807e-05
-2.35573687033732e-05
-2.23714246033434e-05
-2.22769216521998e-05
-1.19107571035637e-05
-2.7047743037867e-05
-2.26476891977794e-05
-1.35091668015258e-05
-5.03428607163693e-06
-6.37415971532191e-06
-1.20116894756264e-05
-3.09177681031873e-05
-2.12980450920303e-06
-2.65731373522696e-05
-1.85493101607639e-05
-3.67010088440104e-05
-4.04570847870003e-05
-3.9011618392387e-05
-2.4365363627209e-05
-8.61491592143278e-06
-1.86433048207588e-05
-4.74651130349666e-06
-2.46987162333429e-05
-1.45102748197694e-05
-2.97015866203832e-06
-1.25163559137787e-05
-3.15676993306102e-05
-1.83188184295706e-05
-2.53659115127503e-05
-2.32458750745978e-05
-1.68092010734078e-05
1.45329356415474e-05
-2.43043040665188e-05
-8.91089336978616e-06
-4.44033632721258e-05
-7.63957645035849e-06
-6.28633856180516e-06
-2.21047188066833e-05
-2.70907314485145e-05
-1.638053655568e-05
-1.07321427191283e-05
-6.63576312182697e-06
-6.66683315003115e-06
-2.32841193361944e-05
-9.06083999675394e-07
-1.34437513755342e-05
-2.30116507663071e-05
-1.15844364546709e-05
-3.79826815396862e-05
-1.23908664210675e-05
-5.46490618233196e-06
-1.36304536559887e-05
-7.44531986288993e-06
-1.81087181036213e-05
-2.58882544655233e-05
-2.48610085776476e-05
-2.32551194394253e-05
-1.05465428413382e-05
-3.49882789425884e-05
-2.36256042644413e-05
-2.53385074295141e-05
-1.00418750386573e-05
-2.71572085271943e-05
-7.0759717042984e-06
5.97915981098217e-06
-3.93208784266062e-05
-2.28769999486537e-05
-7.99574445801061e-07
-2.56169764235031e-05
-2.53723898358249e-05
-2.53786266064596e-05
-6.68065987732567e-06
-2.32260912059297e-05
-1.63141506128571e-05
-1.05345582788635e-05
-2.55013890205425e-05
-2.5966647403405e-05
-3.97713838822858e-05
-2.73118007754426e-05
-1.54943578716251e-05
-2.29296963874381e-05
-1.2422129501551e-05
-3.3335077854036e-05
-2.80019453935271e-05
-1.98810023931921e-05
-4.22121535636535e-05
-4.2006889121162e-05
-1.76509813129591e-05
-2.73551815850141e-05
-2.90207920113621e-05
-2.55232129774321e-05
-2.07571504450886e-05
-4.47885391274188e-06
-2.38480474509542e-05
-2.42091293593988e-05
-2.79130826867769e-05
-1.20708445423874e-05
-3.36188820191676e-05
-3.89502437494879e-06
-1.68495700521736e-05
-2.32989076686176e-05
-2.01128756464012e-05
-1.41991993149743e-05
-3.76419678606059e-05
-2.80466184479727e-05
-2.01359343848984e-05
-1.41641529742461e-05
-1.777879144009e-06
-9.91153891576272e-06
7.31080661282917e-06
-6.77282505213471e-06
-2.38586898391756e-05
-3.71182793943167e-06
-1.59305447745425e-05
-1.00249098486279e-05
-2.5175080127275e-05
-2.91169708478286e-05
-1.79229134678879e-05
-1.97051847244269e-05
-3.49071069956436e-05
-2.4347839100255e-06
-2.42917382990674e-05
-2.46564282490214e-05
-8.7759764663975e-07
-2.2878992110695e-05
-2.26614286794449e-05
6.16864891259989e-06
-8.69567941217727e-06
-3.38682190687564e-05
-1.61492015567603e-05
-1.03706624785591e-05
-1.99975982917647e-05
-7.97928257537665e-06
-4.79685309843943e-05
-1.24177344367678e-05
-2.23879391361244e-05
-2.05158637964187e-05
-2.81680668908062e-05
-1.37754324305476e-05
-3.40593292186142e-05
-1.2969162148629e-05
-3.04446789706091e-06
-1.91069950342929e-05
-3.8568781799423e-05
-4.33763571139823e-05
-2.11782021899872e-05
-1.16063181236371e-05
7.88083976178584e-07
-2.43722957515337e-05
-1.33684869306528e-05
-4.42465995781373e-05
-2.43260681024107e-05
-2.93178748055974e-05
-2.14864545892899e-05
-3.01990379682435e-05
-9.78894634114936e-06
-4.08748467250141e-05
-1.1473356609206e-05
-3.25305240186359e-05
6.63225694581281e-06
-2.87561691412325e-06
-1.66820075030148e-05
-1.88405415031237e-05
-8.11042354312464e-06
-2.3086392458844e-05
-1.79347533414337e-05
-4.17556220486301e-05
-1.40095437238484e-05
-1.35419718222406e-05
-1.14201326763758e-05
-2.13402688127496e-05
-7.28516958999546e-06
-4.91070587817528e-06
-1.583283029278e-05
-2.97990306401962e-05
-2.55332719754089e-05
-2.96320835819216e-05
-3.18673145245144e-05
-2.01877211048816e-05
5.23880499123205e-06
-1.71626889745196e-05
-3.46827840192626e-05
-9.85553973029479e-06
-9.18042432845292e-06
-1.06531323330873e-05
-4.51429717526747e-06
-3.15408057706529e-05
-3.42419432321934e-05
-1.93414944155514e-05
-9.35204016964941e-06
-2.14800689813828e-05
-3.78104395075345e-05
-3.0883626369704e-05
3.0087059206326e-06
-2.49105202607996e-05
-3.06553238803091e-05
-2.21365993901428e-05
-2.21727608255038e-05
-1.50928254941508e-05
-1.42944700000756e-05
-6.97429864276096e-06
-2.2413765352371e-05
-1.79097349175106e-05
-2.27009420736971e-05
-2.17729161866154e-05
-5.69168723769357e-06
-8.19696471196152e-06
-6.96499963054396e-06
1.31980976579304e-06
-4.40136496561511e-06
-1.46198027489173e-06
-1.51640424124671e-05
-9.80067854831656e-06
-7.02333044052927e-06
-2.70176108818375e-05
-1.78731120737415e-05
-1.2230487413619e-05
-2.62821074241964e-05
-7.68152632811262e-06
-3.64769205679354e-05
-3.3894080393387e-05
-1.20668643412305e-05
-2.47328242080445e-05
-2.88741667861711e-05
-1.11864101760615e-05
-7.76150460311756e-06
-3.28160067603765e-05
-2.23779055758974e-05
-1.69127453517551e-05
-3.63577833912745e-05
-8.0746420259145e-06
-2.61786078677425e-05
-3.46949989315128e-05
-2.69521396732711e-05
2.10621346751444e-06
-4.63307925992397e-06
-1.61791124718079e-05
-1.86409271287218e-05
-3.14769024921065e-05
-2.58489529597286e-05
-1.47422688339604e-05
-3.12854582137853e-05
-9.12741033314204e-06
1.24154103173228e-06
-2.87047365638822e-05
-2.1134799607738e-05
-1.9192426945845e-05
-2.62397038730825e-05
-3.46182591269185e-05
-1.83909428935194e-05
-1.78881564291112e-05
-3.67687840994207e-05
-2.04167007459171e-06
-2.91373678442433e-05
-3.85269430151607e-05
-1.76794483225551e-05
-2.27801123151581e-05
-1.77919007773813e-05
-3.35007762747458e-05
-1.01680136664195e-05
-3.16645399266164e-05
-3.25457638649289e-05
-1.29834952605533e-05
-2.21825640943603e-05
-3.12184723116145e-05
-2.75180750123801e-05
-1.5732072169633e-05
-2.47828384528287e-05
-2.49870174929735e-05
-1.16350963995231e-05
-2.29850035371105e-05
-3.83055639310271e-05
1.2727607563963e-06
2.68090764851548e-06
-1.04640192746377e-05
-4.61486231011316e-05
-4.87168919050034e-06
-1.92584701918052e-05
-2.25746158831923e-05
-1.30481122179617e-05
-7.02465571658254e-06
-2.87175595165092e-06
-4.00123712902562e-06
-4.28186734087615e-05
-3.27594037020006e-05
-1.23913699157345e-05
-2.80348921943334e-05
-3.80151099638244e-05
-2.25112067397295e-05
-1.70996335087988e-05
-2.51685521360708e-05
-2.34873425513506e-05
-2.13765075363804e-05
-2.66345654194174e-05
-1.81858187182226e-05
-3.40342105962847e-05
-2.12271065288665e-05
-1.46908799008271e-05
-1.00114307274185e-05
-9.25393389135268e-06
-1.69179523586679e-05
-4.80940152602686e-05
-2.94837004576332e-05
-1.88041866328528e-05
-1.17797258078192e-05
-1.52689726644162e-05
-2.47093619025694e-05
-3.11150405010237e-06
-3.4989224979203e-05
-1.48426494149654e-05
-2.01437906293003e-05
-3.26976297358889e-05
-1.3019978970374e-05
-2.96378288757196e-05
-3.64979801858331e-06
-2.75753187200716e-05
-1.71096660779972e-05
-3.94969601277702e-05
-3.49921715359755e-05
-4.01034282931441e-05
-2.86900406962198e-05
-3.27626560810139e-05
-2.7385879253774e-05
-1.3976910663911e-05
-3.53438232250968e-05
-1.62761529975251e-05
-9.97869748152902e-06
-2.41843500801613e-05
-1.30492374528968e-05
-2.24440393544075e-05
-2.05196396450524e-05
-3.14941863728837e-05
1.74955805367922e-06
-3.56223888757048e-05
-2.055961773307e-05
-2.15800159133149e-05
4.71554674746427e-06
-2.18952578504287e-05
-1.17203484711639e-05
-2.45061606335711e-05
-1.39263707171465e-05
-3.30800622279724e-05
-3.91673146306483e-05
-2.82600663917422e-05
-1.26018158441915e-05
-2.36754519961608e-05
-3.27879259494085e-07
-6.39332436909882e-06
-2.40341918186103e-05
-2.2170533189454e-05
-5.6021430605807e-06
-2.37411598388508e-05
-6.74991755571806e-06
-3.16984724712239e-05
-4.05513348365299e-05
-1.8641314712987e-05
-1.94609234678324e-05
-2.46360012144421e-05
-2.52622909697907e-05
-3.47076181045847e-05
-2.31825974047475e-05
-6.1703584586004e-06
-3.22453924642532e-05
-1.39842807384376e-05
-1.09442330456605e-05
-3.33470055709921e-05
-2.44695488895487e-05
-1.5672616485874e-05
-3.23581244043556e-05
-3.07144571236491e-05
-2.85842588849608e-05
-3.2301644555932e-05
-9.41851858805635e-06
-3.08750738260285e-05
-4.24959828208032e-05
-2.59231764096057e-05
-1.55027147631065e-05
-3.4200691943862e-05
-3.59674465381397e-06
-1.80330456774352e-05
-3.17961222790586e-05
1.57057191071826e-05
-4.25760859690119e-05
-1.13930044086707e-05
-2.30341657823924e-05
-2.2327624498436e-05
-3.07830275693393e-06
-2.888688779978e-05
-2.66318460076452e-05
-1.48445814234039e-05
-2.80891871681528e-05
-7.02625489636287e-06
-3.55179572072368e-06
-8.58165137193289e-06
-1.92203397582485e-05
-8.37870349667762e-06
2.39638379433729e-08
-4.62177260846734e-05
-2.48308364927393e-05
-1.61635897261808e-05
-2.32435369716219e-05
-8.33461090466069e-06
-1.20909653671781e-05
-1.87611617580036e-05
-1.36599401463867e-05
-1.16000410305512e-05
-9.33075095032203e-06
-1.52959574897603e-05
-3.59342797783277e-06
-9.44445916471331e-06
-2.32353608827207e-05
-4.90720200099111e-06
-2.88805691521673e-05
-9.53437267708391e-06
-2.57370208816855e-05
-8.55375352511198e-06
-3.08737635833323e-05
-3.48642768992779e-05
-1.64482011068752e-05
-3.61785318667473e-06
-2.67736689444738e-05
-3.09073956590596e-05
-2.41275856529325e-05
-1.46993573232563e-05
-1.53981025732051e-05
-1.08331698435794e-05
-2.72457045161365e-05
-1.39404955641711e-06
-2.57548903299694e-05
-2.57528265004739e-05
-3.76051892077718e-05
-2.66660767971146e-05
-2.33207630633321e-05
-3.16735023073943e-05
-7.400248955042e-06
-6.5112125405795e-06
-1.84407691415577e-05
1.38811288469129e-05
-2.79235549194126e-05
-2.28193818282048e-05
-8.24372395835052e-06
-2.73108311833671e-05
7.81633028514602e-06
-2.38228062149908e-05
-3.2846720623789e-05
-1.78980179759775e-05
4.63020921571802e-06
-8.47208608302368e-06
-3.01183316894384e-05
-3.34234442794613e-05
-2.92831493078198e-05
-1.38099132437285e-06
1.79670704611111e-06
-3.31115262706126e-05
-1.27404057443389e-05
-4.00450299797046e-05
-1.70124595743275e-05
-1.94277347580842e-05
-8.76414460168056e-06
-8.34824427379339e-06
-1.74094535072492e-05
-3.12823302649278e-05
-4.2585062516819e-05
-2.78442994203359e-05
7.51857189489484e-07
1.77027744522462e-06
-2.19444864847314e-05
-1.78305663980567e-05
-2.83631627818721e-05
-1.93444988261306e-05
-1.84460433325505e-05
-1.77878996098182e-05
-7.85298321388983e-06
-1.34733489726312e-05
-1.40281652991047e-05
-2.53878541655303e-05
-3.05265773331568e-05
-3.8508811011078e-05
-3.22464175351349e-05
-1.86452833508549e-05
-1.04975803194247e-05
-3.77445242623149e-05
-1.66428783806863e-05
-2.51127233506197e-05
-1.05676838018267e-05
-3.59789299576498e-05
-2.88602502340585e-05
-1.00313195459442e-05
-2.60768102312146e-05
-1.89921414109301e-05
-2.28590960679243e-05
-2.62065111589643e-05
-1.93096860140313e-05
-2.07818532271571e-05
-2.67743666890105e-05
-1.08803522274037e-05
-4.03643353254149e-05
-1.52120047255175e-05
-4.04946744530126e-05
-1.52023729501448e-05
-4.27625202013032e-05
7.33638370249881e-06
-4.2206846413816e-05
-1.93845643644782e-05
-3.1522110521498e-05
-1.62065140829075e-05
-2.09402157968628e-05
-5.34153075271959e-06
-1.33321945946809e-05
-1.11814075904424e-05
1.28288995708307e-05
-5.95605217787449e-06
-3.78030133633843e-05
-3.34189675362959e-05
-2.82899873844821e-05
-2.8605032709141e-05
-1.79583332400591e-05
-8.01503874741285e-06
-1.41523589143189e-05
-1.28266168409799e-05
-6.54592681826668e-06
-2.21244149812838e-05
-3.86483395769298e-06
-1.53822338661567e-05
-2.10911205632663e-05
-7.0150927970468e-06
-1.61951264853815e-05
-5.78330446138309e-06
-3.49924845483954e-05
-1.2272257104689e-05
-3.25944053386991e-05
-1.87643952005823e-05
-2.94102678187994e-05
-2.79564359763918e-05
-2.58206909680142e-05
-1.52264554263166e-05
-2.37478646210996e-05
-4.54989214256842e-06
-1.60423337949395e-05
-4.260664166414e-05
8.13337208263184e-06
-1.18733727075519e-05
-9.36647228213035e-06
-2.66058644085774e-05
-2.47543160564359e-05
-2.72921629610521e-05
-1.94118861775068e-05
-3.78822780120087e-05
-4.48255365451942e-05
-1.7737096656651e-05
-1.18438594055924e-05
-1.64480882342825e-05
-1.33981005859565e-05
-7.07920695358466e-06
-1.75546919584132e-06
-1.01747170867811e-05
-2.71056475286646e-05
-2.38237238500675e-05
-2.31739490685751e-05
-4.17989290696629e-05
-1.00519081562062e-05
-1.49425379485674e-05
-1.47011141802932e-05
-1.9586066787633e-05
-2.66462398460044e-05
-4.65183673200884e-05
-3.41717070679155e-05
-1.08734096607692e-06
-1.85906450313336e-05
-2.53180069316426e-05
-7.55439844878444e-06
-3.11037555435505e-05
-2.8171201513027e-05
-1.84345870927118e-05
-9.19421552846934e-06
-1.35814203669415e-05
-8.49293414057197e-06
-1.8998517816294e-05
-2.74147355290159e-05
-1.80043097810245e-05
-1.42853835544428e-05
-2.56020632422376e-05
-8.87972215406579e-06
-1.40697406598071e-05
-5.91226697161786e-06
-1.86870173524564e-05
-1.5944719529689e-05
-2.92240542144781e-05
-1.51829793402808e-05
-2.1160158194113e-05
6.79537652135766e-07
-1.34990853343097e-05
-1.59762736118664e-05
-1.63379859499739e-05
2.09830283386963e-06
-1.42766352879043e-05
-2.87742101784223e-05
-3.023103106686e-05
-1.34103764447134e-05
-1.45294796052392e-05
-2.53390469385807e-06
-1.65007877555873e-05
-3.53988930396869e-05
-5.85022530908972e-06
-2.68720297694058e-05
-4.95278033122643e-05
3.60751392659474e-07
-2.12200921930578e-05
-2.42220378794258e-05
2.05717795436376e-06
-2.39027504270274e-05
-1.92444869709515e-05
-1.87411235001429e-05
-3.14376010723457e-05
-1.33550197911001e-05
-8.07594073960336e-06
-2.06275208924342e-05
-1.3760580617543e-05
-1.96094954191058e-05
-3.00001018400789e-05
-1.5095664641108e-05
-3.06502303273552e-05
-9.06222453866427e-06
-2.64348762774989e-05
-1.31043602639197e-05
-3.03558306423042e-05
-8.43046845466828e-06
-3.28769289301419e-05
-2.41942932506503e-05
-1.33384191060204e-05
-4.07060475836808e-05
-1.62891641276539e-05
-4.05247427042692e-05
-2.17740102074922e-05
4.18245662012398e-06
-2.73413326737219e-05
-8.81741917993943e-06
-1.42362596672877e-05
-2.99550529880191e-05
-3.74618632165424e-05
-3.13897672277697e-06
-8.62188000510639e-06
-4.67076332987868e-06
-1.63979646349733e-05
-1.48739647799373e-05
-1.26246958177046e-05
-2.07897927406798e-05
-7.50863764866978e-06
-1.57249264785995e-05
-7.69027211523356e-06
-4.40073748447196e-05
-1.41112744036271e-05
-1.79827416979197e-05
-2.43842412368481e-05
-1.96369971316042e-05
1.15926699067126e-06
-7.0174978398679e-06
-2.39088010663634e-05
-3.89756044683925e-05
-2.56910195328543e-05
-2.23756652718058e-05
-3.33874980253007e-05
-1.39549995007098e-05
1.4988687677235e-06
-2.36090730267486e-05
-2.61431940473682e-05
-2.39505793501755e-05
-2.16359483366124e-05
-2.11165713272165e-05
-1.74891142481603e-05
-1.03759785612051e-05
-1.62268990805506e-05
-1.2528671651344e-05
-8.85464578534625e-07
-2.81311901646781e-05
-2.59684546693439e-05
5.19437163367524e-07
-2.3521627623505e-05
-9.60208969385624e-06
-6.05455172420517e-06
-1.92598371315944e-05
-1.89689237941434e-05
-7.89106989707066e-06
-1.45632682711404e-05
-2.84006626424868e-06
-2.00484660435736e-05
-3.11425596079812e-05
-1.42151629845773e-05
-2.9587634577158e-05
-2.27638692853627e-05
-7.74184628803513e-06
-3.45380924308841e-05
-1.92354363329534e-05
-2.41819513519424e-05
-1.42223370736913e-05
-3.53900946325859e-05
-3.66813342333678e-05
-3.83628888888018e-06
6.98467595295839e-06
-4.47152014127752e-06
-3.33500644443301e-05
1.2429321144816e-06
-2.19534649689016e-05
-2.55799529517771e-05
-2.48988661103073e-05
-2.84968588938526e-05
-1.45354358340672e-05
-3.02394071558384e-06
-2.70616965546282e-05
-6.52118365169752e-07
-2.63311451834761e-05
-3.05019811275329e-05
7.31787494539861e-07
-4.32459757056101e-06
-4.04717032752426e-05
-2.94575289628466e-05
-9.11708026516069e-06
-2.87257068954452e-05
-3.34761915191122e-05
-1.45431235792225e-05
-2.39365825184001e-05
-3.57565432474593e-05
-2.9534314095617e-05
-2.36526372377523e-05
-1.19791634386008e-05
-1.50087636857309e-05
-3.05146019249685e-05
-6.70385458240761e-06
-1.90900463038664e-05
-2.68948858983462e-05
-2.49195085160368e-05
-8.48453375040413e-06
-2.66247225460673e-05
-1.05385018800835e-05
1.24552865511364e-06
-3.66376720163537e-05
-2.29200098482218e-05
-2.81005890909109e-05
-1.8726815913005e-05
-1.60341579440012e-06
-4.39158850030597e-05
-2.21222102166135e-05
-6.83547118760212e-06
-1.14392099938323e-05
-1.17829330668524e-06
-1.88296525666592e-05
7.34758961186297e-06
-6.20906026496884e-06
-1.52978997721436e-05
-4.12620995128882e-06
-2.9760025678254e-05
-1.34956220389808e-05
-1.27801740599437e-05
-7.56176409096571e-06
-7.80234324151766e-06
-1.49298299978149e-05
-2.47236235127598e-05
3.45981703381459e-06
-1.49175768206375e-05
-1.08717702323679e-05
-1.70626306712657e-05
-1.46199402564606e-05
-2.03298251030553e-05
-2.07210049359648e-05
-1.78015037141881e-05
-3.18141359757391e-05
-1.05464917988099e-05
-3.31685411838681e-05
-3.29277757343551e-05
-2.87544074078524e-05
-9.12428414864254e-06
-2.46894742447093e-05
-2.31189076874124e-05
-2.63980416254877e-05
-9.82843577052459e-06
-2.85940540954314e-05
-2.55368424865881e-05
-3.5640126858749e-05
-9.33677301861106e-06
-1.80939953093477e-05
-1.22605608259457e-05
-2.06893444651423e-05
-4.63268882072078e-05
-5.26856060641924e-06
-2.78820293511593e-05
-2.01818996734522e-05
-2.06993844894267e-05
-1.59047683713862e-05
-2.38710925784229e-05
-2.73759097129749e-05
-1.07838274354445e-05
-2.53029771945928e-05
-2.08525521642364e-05
-1.11244896568225e-05
-2.73945363212835e-05
-1.03381800767012e-06
-2.61753460596068e-05
-2.66210080879713e-05
-4.01899290745092e-05
-2.58597998631613e-05
-3.72366042178296e-05
-3.46670620645841e-05
-1.39861908844987e-05
-2.66857365889375e-05
-2.40382293539335e-05
-3.82440814630942e-05
-2.23412959456006e-05
-4.35624943331924e-06
-3.36337484450098e-05
-1.57366769250149e-05
-3.56981576609836e-05
6.47801420338771e-06
-2.59630968934758e-05
-3.67611760667017e-05
-2.39373809696201e-05
-1.99403703896101e-05
-1.1146612690575e-05
-2.68052514304e-05
-3.02798025361471e-05
-2.1391794653977e-07
-1.60418490223058e-05
-3.30853244732559e-05
-7.97094302506014e-06
-2.22941110140236e-05
-2.53913263810843e-05
-1.58250388120794e-05
4.96476230651463e-07
-1.99872920416362e-05
-8.61686200679049e-06
-2.80719478277383e-05
-2.73618311845507e-05
-3.0932661723929e-05
-2.01364742405549e-06
-3.94413100167459e-05
-2.95455714324833e-05
-8.65299212087343e-06
-3.17498202201243e-05
-2.20403433494253e-05
-1.81482461156448e-05
5.85800455388386e-06
-2.63482756381177e-05
-1.48661538991548e-05
-3.98332808060124e-05
-2.02344449894022e-05
-9.81547780341397e-06
-2.33266619933742e-05
-6.56849863387153e-06
-3.13621310114083e-05
-1.38842632668331e-05
-2.75084796813706e-05
-2.9771674627125e-05
-3.08339123696476e-05
-2.23432259683648e-05
-2.62109917209399e-05
-1.47090782653627e-05
-1.00696900175358e-05
-2.78792753034117e-05
-8.51534827702446e-06
-1.03148247204825e-05
-2.55629807240989e-05
-1.10493195983774e-05
-4.10293285380517e-05
-1.51047808690785e-05
-2.34241247005427e-05
-4.2525567441323e-05
-2.01420820579278e-05
-1.83985303509625e-05
-1.32358651604882e-05
-1.02754884737935e-05
-1.1416564546269e-05
-2.59882141292942e-05
-4.81386920756156e-05
-2.12095893476612e-05
-1.39631934231283e-05
-3.23592230554275e-05
-3.01785112162422e-05
-1.44288039859588e-05
-1.55263082715317e-05
-4.29862328711767e-05
-6.25819605564005e-06
-3.3602848966038e-06
-1.38361627996396e-05
-8.61680306655672e-06
-3.3512636707986e-05
-3.07958442669088e-05
-1.11107351668022e-05
-5.04228931656796e-06
-4.31281262441629e-05
-3.0683728704131e-05
-2.6589409992873e-05
-1.88686400559258e-05
-1.69017963809599e-05
-2.94809603884426e-05
-1.83291449098828e-05
-1.28088765613854e-05
-3.4006960471978e-05
-3.36524928593656e-05
-3.70827771172957e-05
-5.90325997306404e-06
-3.10040296776862e-05
-1.44461414527408e-05
-4.17914338425768e-06
-2.42717729560452e-05
-8.6320874289357e-06
-3.14043877398854e-05
-1.16391610594028e-05
-2.46663255478831e-05
-2.2649010280088e-05
-9.77736834759022e-06
-4.31573690544685e-06
-3.84207048479148e-05
-1.76821312394764e-05
-2.75942752758865e-05
-3.35581669458506e-05
-1.76881792466777e-05
-3.81657681976057e-05
-2.79959263195176e-05
-3.66550868030151e-05
-2.28583525105165e-05
-1.00618815363594e-05
-3.76901686056503e-05
-1.40142768722626e-05
-3.60235769426899e-05
2.66510967967611e-06
-1.87927986058883e-05
-2.23514320281647e-05
-1.85902716319164e-05
-1.36685802405227e-05
-1.80595132981386e-06
-1.78789061466217e-05
-3.93159491589982e-05
-1.79427857591575e-05
-1.26201247642067e-05
-2.19723343981852e-05
-3.3074279271716e-05
-1.41001344328795e-05
-2.29669248600242e-05
-3.94400676358912e-05
-3.552761106496e-05
-3.95524071059335e-05
-2.56401988156972e-05
-2.12964194646489e-05
-3.3638283348288e-05
-3.73132087302269e-05
-1.77489896132976e-05
-3.09507155019429e-05
-1.26107151529634e-05
-3.0105484433893e-05
-3.22734002398718e-05
-1.85581686623574e-05
-1.24397605256501e-05
-1.26082648515478e-05
-2.51723639074223e-05
-1.22341832163822e-06
-2.66895368182487e-05
-4.13880759179551e-05
-2.50394536995697e-05
-2.10204072191029e-05
-2.49736497768913e-05
-2.56797926445622e-05
5.47463795488659e-06
-3.81918140349395e-05
-2.00550631184286e-05
-2.06600637902586e-05
-2.77097921132667e-05
-5.93280181059707e-05
-2.5985144420618e-05
-2.92828952084215e-05
-1.53988163667817e-05
-6.82155705398983e-06
-9.73219886745983e-06
-1.44757827911278e-05
-4.56392209200828e-05
-1.9129026415782e-05
-1.08943964869262e-05
-2.87148597325911e-05
-2.65720188034014e-05
-2.14017218880618e-05
-3.16219423937978e-05
-1.73330544298899e-05
-1.58709065133381e-06
-1.15790038199312e-05
-1.18808709786865e-05
-2.65829809897752e-05
-1.60897827389853e-05
-5.7274062285372e-06
-2.31511168947014e-05
-3.63287235024066e-05
-1.66051255430708e-05
-8.55299702057332e-06
-2.70949487235264e-05
-7.57303931463947e-06
-3.30018912455765e-05
-1.92949330108616e-05
-2.6178003842159e-05
-2.80233091543236e-05
-6.29536439696641e-06
-2.24779737962563e-05
-1.8771690840212e-05
-3.02435431092724e-05
-1.69986420203332e-05
-2.7318364835651e-05
-1.57294540584727e-05
-3.6886403364945e-05
3.7531058837945e-07
-8.52475579308787e-06
-4.86289003638256e-05
-4.2280422366435e-05
-1.75662253756476e-05
-3.00857058903331e-05
-2.76657064864305e-05
-2.97912692476652e-05
-1.80453382400045e-05
-4.29016837359766e-06
-1.02803550436405e-05
-1.35559729819018e-05
7.41642278537639e-06
-8.76339399066371e-06
-2.32744880993592e-05
-1.73107200853073e-05
-2.93614130808478e-05
-9.3281366970668e-06
-2.67742889004909e-05
-4.75037720973733e-05
-9.30197474358733e-06
-9.05367343887761e-06
-2.25772446748853e-05
-9.92220685007699e-06
-1.2499653783221e-05
-1.05581536865525e-05
-2.05773465998709e-05
-1.3866125949573e-05
-2.57764913739658e-05
-2.44622526704252e-05
-3.71193316676663e-05
-1.52410559568366e-05
-3.66766904860897e-05
-2.52092997584402e-05
-3.02764660689046e-05
-2.55531940720657e-05
-1.32472884620493e-05
-2.49042443799309e-05
-2.26515817734652e-05
-2.56102332621262e-05
-3.53064824998654e-05
-2.88928178089192e-05
-2.7380005758744e-05
-2.03331456182073e-05
-2.55864297462836e-05
-1.77438366602108e-05
-3.92896099332678e-06
-1.2929266270897e-05
-2.69041724579954e-05
-2.6880062231464e-05
-1.97887064826941e-05
-2.98625060688118e-05
-2.50296148593962e-05
-1.20879768541014e-05
-8.28461267103097e-07
-2.23557723214522e-05
-1.9871897972863e-05
-2.05974393810721e-05
-1.76183372716379e-05
-4.41850845106783e-05
-2.84498977514044e-05
-3.1299129460932e-05
-1.11519212966724e-05
-2.80449082886441e-05
-2.88850765565809e-05
-3.28707896997197e-06
-2.73092445905963e-05
-1.97654328995008e-05
-2.36780029726335e-05
-2.7698654624592e-05
-2.83619940972671e-06
-9.26785857720492e-06
-2.44410672175675e-05
1.67026618347141e-06
-2.11265460779319e-05
-2.62887216538866e-05
-1.44510295306273e-05
-1.15805734853619e-05
-1.96230229828618e-05
-2.7701511061537e-05
-3.39709281154011e-05
-1.18716069929328e-05
5.20858953015426e-06
-5.85212573584824e-06
-3.18845051290904e-05
-3.10531263247415e-05
-2.44399246389713e-05
-1.98285456642685e-05
-1.93041098161989e-05
-8.73562413059097e-06
-1.48221893414978e-05
-3.29805757205677e-05
-2.3275690238752e-05
-1.20693904395703e-05
-2.86446724108487e-05
-2.75929080721973e-05
-1.39706545391117e-05
-3.25693755042554e-05
-1.85834915512425e-05
-4.08318560481895e-05
-2.12565078502939e-05
-1.22219162280746e-05
-1.86389286866078e-05
-1.64057466397067e-05
-3.8713991388237e-05
-2.69865876893287e-05
-5.2515230666264e-05
-3.6181461050825e-05
-1.72513402485402e-05
-2.89288342606879e-05
-5.31130323682147e-06
-3.44561321230562e-05
-4.13623048753941e-06
1.21785563906697e-05
-3.92309513035712e-05
-9.40583402662699e-06
-2.6223911933e-05
-6.19093880576271e-06
-2.87061369622788e-05
-2.26578555023357e-05
-1.52956345263653e-05
-2.18574173594075e-05
-2.37014289510939e-05
-2.83642247503688e-05
-4.50865550543983e-06
-2.43339992898339e-05
-1.32320711208478e-05
-9.99230588883869e-06
-1.00775236025763e-05
-1.85079293690012e-06
-3.25041231287394e-05
-4.58001679210445e-05
-1.93068700469698e-05
-2.09342041470763e-05
-1.19511662709794e-05
-1.66864991857374e-05
-6.87233233473926e-06
-3.55936725866201e-05
-2.16963641693381e-05
-6.70739836649607e-06
8.25778673696483e-06
-1.89163889484245e-05
-1.7749139742381e-05
-3.71369769700925e-05
-7.66664423861535e-06
-7.52751427228097e-06
-2.83255161934581e-05
-2.81138331904052e-05
-3.10662541589183e-05
-2.3955635019341e-05
-9.0251940349764e-06
4.56122833155906e-07
-3.24456677302889e-05
-6.38867426131125e-06
-7.89571528778062e-06
-9.98390207410158e-06
-1.2811620485599e-05
-3.20201442913921e-05
-4.07869888079723e-05
-2.7163249201432e-05
-2.01690556495958e-05
2.98222685927827e-06
-8.05904396545704e-06
2.25077163767152e-06
-1.53563932213158e-05
-3.97355237681684e-05
-8.48631479299413e-06
-1.03417660858002e-05
-3.51110341704001e-05
-2.3677603829436e-05
-8.2019024571058e-06
-1.92768084594492e-05
-2.82654825473964e-05
-2.81128142731489e-05
-2.51746727303352e-05
-1.87610887365974e-05
-2.68397767288707e-05
-4.03818359852392e-06
-5.77357548326014e-06
-1.11522682165906e-06
-2.00420611263177e-05
-2.89795490924164e-05
-2.37247522164867e-05
-2.09617496445907e-05
-3.28843037254863e-05
-2.31295450159409e-05
-1.73388659685544e-05
-3.97075544250704e-05
-2.52888819569122e-05
-1.70925992534574e-06
-6.97795656594186e-05
-2.40342343435435e-05
-1.02004619714724e-05
-6.17265167790324e-07
-5.15973375948032e-06
-3.73447318210134e-05
-1.54337566674149e-05
-4.10118697883937e-05
-2.9221024324509e-05
-6.76515442771452e-06
-1.96714231152888e-05
-1.21645727715622e-05
-5.18216664432012e-06
-1.93561915770859e-05
-1.56334200101072e-05
-2.1084065246271e-05
-1.34991123318301e-05
-1.65575487051771e-05
-2.34321702593248e-05
2.41192624083836e-06
-5.66553104042711e-06
-3.07736058611215e-05
-3.12635779020804e-05
-3.38071771864347e-05
-1.46934358183138e-05
-3.5496582308584e-05
-2.32164726083494e-05
-3.2996688602813e-05
-2.7151228163224e-05
-3.09136055923411e-05
-3.95424811969022e-05
-2.38466304464007e-05
-1.75596390511996e-05
-2.11726257619901e-05
-4.73800850781238e-06
-1.96673085963096e-05
1.25115362581045e-06
-1.20975347164509e-05
-2.5478997973329e-05
-1.11511315590928e-05
-5.84046740989372e-06
-3.764679950342e-05
-1.01791454644023e-06
-1.79586301234159e-05
-2.26392325238475e-05
-2.58323744750392e-05
-1.34515482646536e-05
1.90407781429138e-06
-3.00097839293212e-05
-2.27102041466582e-05
-2.33018336644231e-05
-1.74008124327148e-05
-2.57899262534854e-05
-1.13991160667292e-05
-1.54050340421942e-05
-1.65571303204236e-05
-1.93323281731749e-05
-3.66674749720475e-06
-3.02159015385843e-05
-1.45865012047189e-05
-1.21406745795468e-05
-2.4281954479021e-05
-2.29005640408925e-05
-1.0000940594776e-05
-2.47836549644868e-05
-2.17138476455915e-05
-6.38691417124135e-06
-3.89200231569338e-05
-1.01788600912621e-05
-2.4680548144339e-05
-7.84393117116696e-06
-3.51876674584368e-05
-1.59851587970842e-05
-2.61940171318637e-05
-1.00124868914059e-05
-1.90724072451294e-05
-9.30484684434723e-06
-2.26947447939887e-05
-4.12840662605238e-05
-9.32372726089429e-06
-1.20697537103002e-05
-1.16054218333088e-05
-5.40291617431792e-06
-2.23371871810703e-05
-1.52321470563667e-05
-2.53538190297334e-05
-1.71884656456905e-05
-1.78699117810637e-05
-2.16101564285049e-05
-2.51749425638493e-05
-1.86828589345716e-06
-2.71572496162711e-05
-3.02788919377189e-05
-3.46582639451315e-05
-3.26155210295516e-05
-2.74427270302885e-05
3.59395405733248e-06
-2.66863308861202e-05
-1.50718558970195e-05
-1.08297808719972e-05
-7.52577664796544e-07
-2.05518442546899e-05
5.3178915166931e-07
-1.12199268222788e-06
-2.07702573880226e-05
-2.18415857290911e-05
-1.66372914152554e-05
-4.27948549631092e-06
-8.24974514928344e-06
-2.26007541766539e-05
-2.32308458344189e-05
-4.17643949081204e-05
-1.63759953806346e-05
-1.73138000804992e-05
-1.80893145181598e-05
-3.04460646002584e-05
-1.79720190365849e-05
-1.68170925578336e-05
-5.15945542839318e-06
-5.704859973378e-06
-1.05396901640038e-06
-3.14647862022889e-05
-1.21150536744175e-05
-1.42761685717699e-05
-3.54331478565392e-05
-2.39585491670262e-05
-8.45600117305009e-06
-8.93725916983641e-06
-3.48885819660933e-05
-4.04334485057745e-05
-1.96679034246101e-05
1.56170137579303e-06
-3.81030317530416e-05
-4.30798433604602e-05
-3.26127420100577e-06
-1.08685119900638e-05
-2.51107444137919e-06
-2.48557830907125e-05
-2.11143471493022e-05
-2.84696038353002e-05
-2.51448232036052e-06
-2.93740509845091e-05
-2.50100397832815e-05
-3.41483840459854e-05
-2.66937222609872e-05
-1.0947588104044e-05
-7.87062162027931e-06
-1.59496547136403e-05
-4.82194238531942e-05
-2.90131511664631e-05
-2.28903735170616e-05
-1.42763144252559e-05
-2.47817087114759e-05
-1.66350435378788e-05
-1.04948172443229e-05
-9.64104698479273e-06
-1.95849832289167e-05
-4.01422062434175e-05
-1.65063232708429e-05
-3.20938081959372e-05
-3.00375665988148e-05
-3.84390072742961e-05
-1.71442584648223e-05
-2.31061657655114e-05
-3.32664069724822e-05
-2.10786438564727e-05
-3.24461320406139e-05
-2.89447702626909e-05
-5.67520596447167e-06
-3.23332897807197e-05
-9.8931491468605e-06
-1.07476316650166e-05
-3.18757091920323e-05
-2.43684951956238e-05
-2.93948086322317e-05
-1.60233207441748e-05
-4.517888826682e-05
-3.42338673629406e-05
-7.6282901658075e-06
-8.57190502457107e-06
-1.85256986323633e-05
-1.16871744046546e-05
-3.39319801602173e-05
-2.66880834277632e-05
-1.79401725085769e-05
-1.91832819835405e-05
-1.80324011331766e-05
1.50944222664545e-05
-3.34832973612188e-05
-7.33818122564281e-06
-1.97310790978699e-05
-1.42614357488607e-05
-3.21729455054781e-05
-1.65916531140056e-05
-3.8417189677271e-05
-9.83257121287028e-06
-2.18328391351685e-05
-9.44792020755058e-07
-1.33917332838723e-05
-8.00298411596065e-06
-6.19935112133742e-06
-2.90317874937327e-05
-1.49923051698328e-05
-3.09270998764556e-05
-7.84609317593014e-06
5.47829834425069e-06
8.09241368096532e-07
-7.51976024638338e-06
-1.19123758308385e-05
-8.59144604464894e-06
-2.95943915007425e-05
-8.55321666679008e-06
-4.44436996019902e-06
1.50931077884592e-06
-1.90213722776972e-05
-3.7239337434546e-05
-1.4826596787907e-05
-2.21825336871076e-05
-2.94310585482946e-05
-3.40099833013665e-05
4.42420559944534e-06
-1.12261420210814e-06
-1.37394845504435e-05
-2.82163474889027e-05
-2.01898492851601e-05
-9.42752054949959e-06
-9.96935837174001e-06
-4.04575872514751e-06
-2.61508021741448e-05
-3.03689320674589e-05
-4.76461063521513e-05
-1.15727519712479e-05
-1.76475911022807e-05
-2.49012309988681e-05
-6.36712392936222e-06
-2.03509217656478e-05
-4.02403960547375e-06
-1.59878278189188e-05
-1.24628461275175e-05
-9.71289962232372e-06
-1.09094408882055e-05
-3.02349813555526e-05
-1.53822619491418e-05
-2.80693729623694e-05
-2.57847297416085e-05
-1.57214405321196e-05
-2.93452320391286e-05
-2.54142204270297e-05
-7.68128206914852e-07
-2.14367271634318e-05
-2.88198262263603e-05
1.77161996520938e-06
-2.53360230871543e-05
-2.14288280675247e-05
-6.22324918401388e-06
-1.56424376652146e-05
-4.09519159861263e-05
-2.50341402186847e-05
-2.37032211425544e-05
-3.71005427421779e-06
-1.01134093180828e-05
-3.55155324423265e-05
-3.05825369774663e-05
-3.24280719252713e-05
-1.29888792896652e-05
-4.11100907985876e-05
-4.31717822970467e-05
-3.13980054184924e-05
3.3855534123113e-07
-1.15390680351832e-05
-1.02949580846852e-05
-4.24376884615736e-05
-4.54809394071011e-06
-5.92275535591127e-06
-4.16461090294349e-05
-2.81654075596841e-05
-3.04450960525794e-05
-3.08642405644398e-05
-2.78091702937547e-05
-2.55934284325056e-05
-2.54460568296886e-05
-2.05567249849819e-05
-1.89255207130362e-05
-2.40754128008074e-05
1.79529678621768e-06
-1.76688420751429e-05
-2.48696919376092e-05
-2.90911255600092e-05
-3.46805058822369e-05
-1.89167735707758e-05
-1.70167822951596e-06
-2.9901041307486e-05
-2.09525036787261e-05
-1.31439590357171e-05
-2.76009581016447e-05
-2.30363067029891e-06
-2.72428288050502e-05
-2.66150668644014e-05
-2.26411410710239e-05
-2.44442940948126e-05
-4.91298299343398e-06
-3.46059978719713e-05
-2.69936880053729e-05
-3.16093809728873e-05
-3.41501171930741e-05
-1.51572461049788e-05
-3.17535873337241e-05
-1.32671373906824e-05
3.715593129228e-07
-2.1934308844747e-05
-1.6808390952768e-05
-2.41707400835598e-05
-9.28180965456809e-06
-1.63210212815112e-05
-1.3296572707943e-05
-9.86354466494708e-06
-5.85696830660092e-06
-1.3141283741103e-05
-2.90574640456697e-05
-2.55430845916991e-05
-1.75375622006002e-05
-1.44030316733313e-05
-9.67026306936994e-06
-2.13773015457335e-05
-4.65482199436105e-05
-2.74559123299e-05
-1.53773976133141e-06
-8.01888281046116e-06
-2.09905430862125e-05
-2.92436006595997e-05
-5.92242509647507e-06
-1.57568870985464e-05
-1.99845660745477e-05
-2.47926679786591e-05
-3.66522047831557e-05
-6.65950354534269e-06
-2.06164396605388e-05
-2.8208512989486e-05
-1.7958611589616e-05
-1.78583387815444e-05
-1.74712035023791e-05
-9.86123702033234e-06
-9.67135682291848e-06
-4.62327360472054e-05
-2.55990815913089e-05
-1.33498747408986e-05
-2.25169860698384e-05
-1.11336581293535e-05
-3.35460743784593e-06
-3.59747115616037e-05
-8.15309983174266e-06
-1.34680464616e-05
-2.24214861314194e-05
-3.3835213949098e-05
-1.27812232023475e-05
-2.28329796939519e-05
-8.42705240653892e-06
-3.87061883553832e-05
-1.00515956681403e-05
-3.24761236757006e-05
-3.70480885670315e-05
-1.9932593116472e-05
-3.73527348234859e-06
-1.73872891620282e-05
-3.26884005526039e-05
-2.25552803312926e-05
-1.65815284848291e-05
-1.64415703941737e-05
-3.25744663880442e-05
-3.04105350909085e-05
-2.84962180476804e-05
-2.80496696111872e-05
-2.56353643329148e-05
-2.4099938427187e-05
-2.6226304373005e-05
-2.84747872296648e-05
-4.00467968788534e-05
-2.02598756908702e-05
-1.10843918157904e-05
-1.51681577212623e-05
-2.38718108366496e-05
-4.24473652311347e-05
-3.85946409045215e-05
-3.05899121422984e-05
-3.18451386601062e-05
-3.21111374081709e-05
-9.92029562912679e-06
-1.56561087929656e-05
-2.29993984012248e-05
-2.05990796789067e-05
-3.09074785632659e-05
-3.02818174511133e-05
-3.20483298307175e-05
-3.92289617909362e-05
-1.63741739890278e-05
-2.25929244751456e-05
-2.50142983701968e-05
-2.00779357060181e-05
-1.92347118582515e-05
-6.76715294013141e-06
-2.43870352768285e-05
-2.31697831028604e-05
-3.42771493997189e-05
-2.2061693467398e-05
-1.73369163253e-05
-1.22581077860194e-05
-3.61976875335247e-05
-1.33135947173533e-05
-3.30780564563446e-05
-8.39705438694063e-06
-2.51602161910509e-05
-4.75166657046359e-05
-1.28422045089529e-05
-3.70954575224282e-06
-2.09346844988793e-05
-2.51068802563932e-05
-2.1105147978878e-05
-3.64562677138047e-05
-1.7597308578371e-05
-2.1672059941236e-05
-2.66186142091719e-05
-4.12241656629485e-05
-2.9586164009085e-05
3.97511428221451e-06
-1.92741809673468e-05
-2.16812839418504e-05
-2.18812199301121e-05
-9.18639088190235e-06
-7.86091251585444e-06
-3.17620070775657e-05
-5.97517348860679e-08
-2.03806842769478e-06
-2.7443065271178e-05
-3.38483491591028e-05
-2.88992267556321e-05
-1.03507269095933e-05
-2.79315616369937e-05
-2.2204269747768e-05
-2.77286387711507e-06
-3.38053358709474e-05
-2.40984940997236e-05
-2.98734154165257e-05
-8.59342858517277e-06
-6.61305668113575e-06
-2.36774121543865e-05
-1.29001981753909e-05
-5.13973864838691e-05
-2.82204990462478e-05
-1.81645647044344e-05
-2.1823220770719e-05
-2.5553233340661e-05
-2.91024637245139e-05
-9.56504371047237e-06
-4.61480867748521e-05
-3.17603054067556e-05
-4.95009807060066e-06
-2.4475145188168e-05
-3.81396110716543e-05
-5.6379933236726e-06
-1.41834457149411e-05
-2.22766823716873e-05
-2.65312101052525e-05
-2.32134964978587e-05
-3.12221755031509e-05
-2.3225422321861e-05
3.07045035917786e-06
-1.06807344091972e-05
-1.51834587532787e-05
-3.3864392027665e-05
-1.14253838390802e-05
-2.84490844133293e-05
-8.01129389380819e-06
-1.54384631502135e-05
-3.59412493469431e-05
-5.447885503469e-05
-1.35561868438361e-05
-6.55258743395275e-06
-2.25714473804902e-05
-4.37012055446728e-05
-3.49347152179136e-06
-1.79552359937183e-05
-1.77265655270422e-05
-1.12687458062493e-05
-2.96501380209932e-05
-3.58046614685917e-05
-4.25736933840347e-05
-2.26976901782891e-05
-2.62930437209521e-05
-7.80778102176818e-06
-1.35961859090944e-05
-2.40651785128151e-05
-1.28440294181243e-05
-2.37779006874779e-05
-1.7162708620205e-05
-1.43642030815338e-05
-2.26899699300605e-05
-1.98539785132726e-05
-2.77583080155564e-05
-1.11307171175822e-05
7.2266670448977e-06
-2.3738741813323e-05
-2.47602685787941e-05
-1.41580483763927e-05
-2.60706468204284e-07
-1.27528466851487e-05
-2.33950550938843e-06
-2.27086308318263e-05
-2.56825343370867e-05
-1.74431806247634e-05
-3.34008589337979e-05
-4.10444944417628e-06
-3.42269202402674e-06
-2.20874810648301e-05
-3.98794451531466e-05
-1.51488785474233e-05
-1.84899137378521e-06
-3.28677276965131e-05
-1.46494375243731e-05
-2.79510290691741e-05
-9.79749099742874e-07
-2.43004332503275e-05
-2.21565576449649e-05
-2.2707897025237e-05
-2.35269339416409e-05
-9.04661062531934e-06
-1.06279087504274e-05
-2.29040857497136e-05
-1.81341472206092e-05
3.99132837081381e-06
-2.51130629403176e-05
-1.00248700518981e-05
-2.71621579873646e-05
-1.69553767845471e-05
9.51498265228427e-07
-1.54823708504525e-05
-1.25103888629492e-05
-1.61722006762091e-05
-1.3268987879982e-05
-8.17990435758414e-06
-2.1288009520414e-05
4.27152592888073e-06
-4.09867647844076e-05
-9.27679294205314e-06
-3.80943261439501e-06
-3.50936286840118e-06
-2.84012518178002e-05
-2.32331048524218e-05
-2.22575821746547e-05
-1.09748397695179e-05
-2.91660877941749e-05
-2.01810182047424e-05
-2.34529004197097e-05
-9.5767755070779e-06
-8.84255386010922e-06
-2.20675982169378e-05
-3.75591072602135e-05
-2.92504513386497e-05
-1.09153386476493e-05
-1.60269120606588e-05
-2.02691210763712e-05
-6.26980181397725e-06
-3.16869149786753e-05
-4.30484912412389e-05
-2.79182648289308e-05
-1.21462106277006e-05
-2.3199012939268e-05
1.02570529890934e-05
4.39648289394617e-07
-4.14985827044815e-05
-2.73583848301927e-05
-2.24704457307981e-05
-2.10466387531255e-05
-1.14195738510663e-05
-2.3663499833585e-06
-2.13812826175387e-05
-1.58363317730879e-05
-1.5199747564937e-05
-2.07574840821869e-05
-1.85251111531914e-05
-1.33092626658422e-05
-2.37015274754696e-05
-1.09290118259173e-05
-3.81862607929084e-05
-1.99308982813132e-05
-2.06151695519198e-05
-1.50603102209098e-05
-2.29752691671576e-05
-2.23596667334575e-05
-3.25825627128544e-05
-4.44837962968887e-05
-1.29083915247465e-05
-5.42950620615532e-06
-3.1276745954203e-05
-2.99143157912711e-05
-2.60563331603108e-05
-3.7743633841672e-05
-2.74088411406087e-05
-2.89750840270757e-05
-1.63195997589537e-05
-1.29222137268149e-05
-1.26068454623515e-05
-6.21319270385285e-06
-1.90493058730768e-05
-2.04374830482007e-05
2.13731932688128e-06
-2.81759740959724e-05
-4.45148060677606e-05
-2.219421884711e-05
-2.91045092496317e-05
-4.11042723291974e-05
-2.7500247107046e-05
-1.29120609089881e-05
-2.35352028658281e-05
-6.60194982553568e-06
-6.10223023052975e-06
-7.86631533701808e-07
-9.47268130644269e-06
-3.67662187491494e-05
-1.63239882413878e-05
-2.16627449563783e-05
1.38933888007619e-06
-6.13010689853463e-06
-3.27987419685418e-05
-4.04159901251702e-05
-1.24162223157732e-05
-5.96564789549482e-06
-2.02545769109863e-05
-3.82376057033172e-05
-2.27293022704325e-05
-1.19131484538418e-05
-9.85354305181539e-06
-6.54504042814002e-06
-1.82078279960737e-05
-2.39767026137397e-05
-7.15260183382406e-06
-3.41919880440678e-05
-2.84374111681152e-05
-1.39219592882022e-05
-8.39610088018993e-06
-1.01598131990165e-05
-9.98389171936907e-06
2.84248672503119e-06
-2.10696206477067e-05
-4.00757554197158e-05
-3.73379717273101e-05
-2.94953366731331e-05
-1.61279975337533e-05
-3.09626984864046e-05
-3.96813100474784e-05
-3.20024747398682e-05
-8.81445355726675e-06
-2.07784029444768e-05
-1.89570600683722e-05
-1.87651041033794e-05
-7.99571082020473e-06
-1.95248283115898e-05
1.23519813924095e-07
-8.03613553948551e-06
-1.22548741118979e-05
-1.35627841829677e-05
6.60443240316536e-07
-1.51335300089448e-05
-3.10547053904554e-05
-3.25832364809917e-05
-3.72770215592431e-05
-1.14790543107938e-05
-1.16589023705076e-05
-3.84460100644596e-05
-1.87881091646215e-05
-2.54061002730734e-05
-2.84648206833982e-05
-2.32094364334625e-05
-1.72759747123284e-05
-1.56115222498442e-05
-1.60391755115238e-05
-5.75951326010234e-06
-9.34180307637853e-06
-1.09304662389896e-05
-6.53928996461266e-06
-1.16129165863042e-05
-6.51360791872913e-06
-1.68632089777813e-05
-3.06953902627796e-05
-2.10877088566534e-05
-5.85748503951224e-06
-4.63986493699123e-05
-2.67846289931475e-05
-1.92574668690705e-05
-2.60500421279831e-05
-3.78171758041019e-06
-2.32478609952664e-05
-2.15515522002086e-05
-2.08231186343019e-05
-3.63043654706295e-05
-1.76554090651368e-05
-2.99517560787235e-05
-1.77212472747149e-05
-2.83732574629389e-05
1.02207761111441e-05
-2.06483648405864e-05
-1.19606667310213e-05
-1.78668098860964e-05
-1.95684907088012e-05
-2.88946637129687e-05
-9.41847277102881e-06
-8.57697010937328e-06
-2.17052121702238e-05
-4.54252206047456e-05
-1.20455930686997e-05
-3.90761007147039e-05
-1.69394752840057e-05
-3.33865018739751e-05
-2.63979776946516e-05
-1.83696450626849e-05
-4.00954107733887e-05
-2.48369165377148e-05
1.99779490794556e-07
-1.26382703594617e-05
-1.04103728065587e-07
-3.26854122574103e-05
-2.53047159972465e-05
-2.62944866707716e-05
-1.85188812529742e-05
-3.85350274351753e-05
-3.25507421464119e-05
-3.83165006043953e-05
-9.71059377471813e-06
-2.13311739993816e-05
-1.8639360379551e-05
-4.86530101211823e-05
-2.20045638332973e-05
-2.04363660432586e-05
-2.27670782353396e-05
-1.2439359375749e-05
-5.96255724959118e-08
-1.46407522065089e-05
-2.31075954076222e-05
-2.83516600099098e-05
-1.64585358625632e-05
-3.61786323811752e-05
-5.14208979015717e-06
-1.86685260268549e-05
-1.00266819860184e-05
-2.60556962299316e-05
-4.66932147581271e-05
-1.68431500596512e-05
-2.44553508261944e-05
-2.01233493651955e-05
-3.47423196783585e-05
-2.14755362225562e-05
-1.34352422297237e-05
-2.16475695709413e-06
-1.07934609161255e-05
-1.22650114792122e-05
-5.83927437064268e-06
-3.24560491519482e-05
-3.85572302833904e-05
-4.84932427720771e-06
-2.54945553819661e-05
-2.4046345226591e-05
-1.91713244630784e-05
-2.15437881480995e-05
-1.94855250073858e-05
-2.99787418991743e-05
8.79518924431472e-06
-2.60550630292649e-06
-3.2371434333565e-05
-8.05157604088504e-06
-5.15685855911034e-06
-3.00817119959249e-05
-5.33326084362969e-06
-2.36309875418304e-05
-2.52541317955877e-05
-1.10153177713434e-05
-5.69739984204289e-06
-3.02404666416472e-05
-1.93371615767023e-05
-1.07750766233402e-05
-6.06455081033716e-06
-1.09076329234691e-05
-1.1340100872196e-05
-2.04724301214656e-06
-3.63080364378359e-05
-2.49379692287164e-05
-1.91719787611584e-05
-4.97805633819878e-06
-4.81123155453951e-06
-2.09624402066385e-05
-1.86927747376975e-05
-2.03569021305037e-05
-2.39455310074197e-05
-1.20075730467285e-05
-1.91516586717163e-05
-8.12009803230214e-06
-1.61190749647005e-05
-2.08831923172602e-05
-3.97704569709538e-05
-4.40712631484739e-05
-1.4495608940664e-05
-1.90019258433326e-05
-1.58531355423716e-05
-1.61805489036919e-05
-1.05170870057161e-05
-2.11808427851575e-05
-4.7195445280117e-07
-9.46959284213745e-06
-3.16162221975256e-05
-2.83978301225603e-05
-5.18128852437057e-06
-2.94080901123564e-06
-1.9355510926053e-05
-2.74734635861287e-05
-2.7658882038875e-05
-8.4213258682602e-06
-1.09425874501906e-05
-2.60660947202867e-05
-2.46410488389019e-05
-2.42329618983405e-05
-7.1366759206462e-06
-2.78569302035443e-05
-3.08891079683282e-06
-2.60743600561748e-05
-9.26700271164676e-06
-1.49720558372131e-05
-2.06664042433269e-05
-1.9260086684009e-05
-3.43364029905956e-05
1.47683017239208e-05
-2.17516811796052e-05
-5.19831425162032e-06
-7.35394079865414e-06
-2.58549697002583e-06
1.22656480850396e-05
-3.29329740859838e-05
8.68127719366542e-07
-2.41986940494365e-05
-3.81773914445975e-05
-1.79641260007521e-05
-1.09308314789429e-05
-1.42074541926333e-05
-3.27061184263679e-05
-2.60627825466468e-05
-2.5876645114612e-05
-1.96129399348869e-05
-5.97144058927424e-06
-3.93023284131778e-05
-2.82425156386374e-05
-2.52077417118186e-05
4.98342780689778e-06
7.75720537091287e-06
-3.57683816586995e-05
-2.25201994361192e-05
-1.57346717292426e-05
-1.54446206673523e-05
-1.70246828338915e-05
-1.80937122542267e-06
-8.17873011331639e-06
-3.22631672541307e-05
-3.78033648391253e-05
-1.60699062191231e-05
-1.25542318359576e-05
-4.42669107083378e-06
-8.76392119631196e-06
-8.90792173696028e-06
-1.62590612766782e-05
-2.94364772356514e-05
-9.11921021745874e-06
-2.34428581009582e-05
1.14115954685777e-07
-1.15129995065991e-05
-1.28132276245822e-05
-1.55697658690342e-05
-1.83782085554531e-06
-4.03789617184072e-05
-2.13765967930678e-05
-4.3083397044929e-06
-3.33499374582092e-05
-3.38584717543783e-05
-1.68345010560494e-05
-2.85829224556697e-05
-6.32289764203798e-06
-2.24880546643712e-05
-6.00725439179179e-06
-2.95749753599559e-05
-1.62960004083545e-05
-6.81898034451717e-06
-2.61718854182368e-05
-1.4928752517995e-05
-3.52648924828356e-05
-4.75909728853159e-05
-2.10981864134253e-05
-4.14278557607656e-06
-2.98942180060824e-05
-3.14999357042701e-05
-1.98954641119929e-05
-4.67780395322746e-06
-2.13315835101473e-05
-2.36649275392977e-05
-1.72275692456814e-05
-1.06420813315426e-05
-1.54567747436397e-05
-2.22720543194141e-05
-2.60488524561894e-05
-3.02492944863993e-05
-4.09491438623559e-05
-3.1439698132174e-05
-3.40567586112698e-05
4.07947367015165e-06
-1.47036609140004e-05
-1.42905331782663e-05
-8.93290885351967e-06
-2.03032718722232e-05
-1.9685784891927e-05
-2.33561410217576e-05
-1.99925147101238e-05
-1.171632846831e-05
-1.95272405337708e-05
6.36238692535514e-06
-2.12406091785316e-05
-9.32478548694194e-06
-2.75928633061426e-05
-1.75861612792029e-06
-6.17318171400971e-06
-3.6368983149054e-06
-1.08898176994562e-05
-3.36371703427504e-05
-1.37701300794063e-05
5.40418651034118e-06
-2.79349137479533e-05
-4.06539831324355e-05
-1.43124839593515e-05
-2.84208779749235e-05
-2.67471249242092e-05
-2.84103883251463e-05
-1.77062431718836e-05
-1.57656744748914e-05
-3.25431336187767e-06
-2.52279145190489e-05
-1.96518806157579e-05
-3.44383791053701e-05
-2.0019362228999e-05
-1.06412463754656e-05
3.59420076725104e-06
-3.04048013691354e-05
-3.30869211569176e-05
-4.88489820690328e-06
-2.33410020491061e-05
-3.41292668247709e-06
-1.20702272608086e-05
-2.28546628606352e-05
-2.0685288453515e-05
-2.16989118746111e-05
-2.80210388206949e-05
-2.99568333585062e-05
-1.34266586646557e-05
-2.68278829228916e-05
-4.23805525390107e-05
-1.41451273996898e-05
-3.45124022760431e-05
-7.27197267511462e-06
-1.83019946942192e-05
-2.69073400008651e-05
-3.07647020189734e-05
-1.52821145518391e-05
-3.06683308908252e-06
-2.3877984232886e-06
-1.2339329698374e-05
-2.54469381936377e-05
-2.47885619824171e-05
-5.99516367892616e-06
-1.57833422300988e-05
-1.19678224536598e-05
-3.96504162611641e-05
-1.55715446373768e-05
-1.74488505517332e-05
-1.15325495023417e-05
-2.40761793418123e-05
-2.66671134650959e-05
-8.54578491329135e-06
-3.14862260112749e-05
-3.83173294381255e-05
-3.23561641848048e-05
-1.89681472175159e-05
-4.94766449978116e-05
-1.85640119231463e-05
-8.29014604999991e-07
-2.78712465607512e-05
-5.80084859698557e-06
-1.44558888862418e-05
-1.68807874536812e-05
-4.13675941352651e-05
-2.65588721237029e-05
-1.71111489053786e-05
-1.05750730481444e-05
-3.60214119109084e-05
-3.83861265089982e-05
-8.21552029457298e-06
-4.44429332050872e-05
-1.60935839294268e-05
-2.79307160506793e-05
-2.8011459747709e-05
-9.76252092957623e-06
-2.89518371200973e-05
-2.72755079684384e-05
-3.16875641661211e-05
1.9821139513586e-07
4.26027863626629e-06
-1.8267629865357e-05
-3.30871931943075e-05
-1.93668822023522e-05
4.9943624371429e-06
-4.51046059905848e-05
-1.58828448711736e-05
-1.49142306613538e-05
-3.36350061128766e-05
-1.35297949696376e-05
-1.62852486836987e-05
-5.83509727327281e-06
-1.13538269229388e-05
-3.23008003886616e-05
-3.04302628511109e-05
-2.58194830976397e-05
-1.2571258798738e-05
-1.9480472940216e-05
-2.3579732485157e-05
-3.02987568535002e-05
-1.73927410258805e-05
-1.75829555474718e-05
-2.38829331267679e-05
-2.23860367100451e-05
-2.82725638218335e-05
-2.43167149832189e-05
-1.43121193795256e-05
-2.43308216223861e-05
-2.37790453430151e-05
-2.43873151664527e-05
-3.19625041383302e-05
-3.1265523039797e-05
-3.02980835838541e-05
-2.94570721778651e-06
-2.12671720483595e-07
-1.71761031617242e-05
-2.64152473374825e-05
-3.89318329955858e-05
-1.04765560711243e-05
-1.42242284770789e-05
-1.54178371747195e-05
-2.00018622268868e-05
-1.9680071932611e-05
-3.93923353063653e-05
-1.5067268168825e-05
-1.7296157768705e-05
-2.25325369374368e-05
-8.07489312906183e-06
-2.32625050929097e-05
-3.09576618468438e-05
6.92836541630957e-06
-1.5752876027225e-05
-2.90552697454503e-05
-1.50789326676326e-05
-2.49133267686764e-05
-2.05971152390491e-05
-1.52477678051675e-05
-2.25302602256979e-05
-3.25037001762897e-05
-1.22097525339673e-05
-3.03367491996264e-05
-1.88573637299415e-05
-3.51634204110979e-05
-1.78913202364576e-05
-1.74180194272788e-05
-3.42334645986865e-05
-8.78437645697406e-06
1.61518680083908e-06
-2.26807076199067e-05
-3.36834090482772e-06
-2.9922443743758e-06
-3.08368549292073e-05
-2.05938410369479e-05
-1.20605209488515e-05
-1.71654335063799e-05
-1.7178072457351e-05
-3.30871515810822e-05
-1.64225198657088e-05
-2.0149845148409e-05
-2.19187069731419e-05
-2.62822841170301e-05
-1.84730444991437e-05
-1.66424898088725e-05
-1.00051398396785e-05
-1.61753805273712e-05
3.57803866002382e-06
-5.63982074556018e-05
-2.86236459634842e-05
-2.79289409517589e-05
-3.0993466469306e-05
-2.17290185429232e-05
-3.189763191393e-05
-3.57732003470881e-06
-9.1162700980277e-06
-2.01125762622631e-05
-3.03455901042791e-05
-1.69648008140445e-05
1.64849488728185e-06
-2.59307778469037e-05
-3.17688364927345e-05
-3.29669054868054e-05
-2.13350858158275e-05
-9.82093090937974e-06
-1.6849030037893e-05
-2.78353822186799e-05
-1.53841813970596e-05
-4.3386387446289e-05
-3.3248817597577e-05
-1.34651049100059e-05
-3.46394735108118e-05
-2.39352771527596e-05
-1.54913321651178e-05
-2.41930450750091e-05
-2.94075209617004e-05
-2.19103842969905e-05
-1.66779566197127e-05
-4.03130151256866e-05
-9.52591359951197e-06
-1.51124235986087e-05
-1.23145734416744e-05
-1.32958102695871e-05
-1.38375425974737e-05
-4.93054967097013e-06
-2.44580169314454e-05
-1.09096283372059e-05
9.83742131845486e-06
9.63057811455635e-06
-1.59605668808044e-05
-4.82638262544227e-07
-2.61205363416571e-05
-3.77595531911293e-05
-2.45806469395622e-05
-2.15677651939953e-05
-1.32740251097659e-05
-3.75386836168939e-06
-1.86996264199416e-05
-1.5249063538772e-05
-9.05524486552778e-06
-2.13158155728581e-05
-2.9423843258648e-05
-3.01083847325694e-05
-1.15128426667895e-05
-8.29124478891126e-06
-2.48668876056942e-05
-1.79091030978753e-05
-2.11905074342577e-05
-1.66602806955479e-05
-3.16445780834549e-05
-1.68795569845594e-05
-4.17549206025555e-05
-5.41645175967122e-05
-2.59235074168584e-05
-3.40523190469636e-05
-3.4046650861615e-05
-1.62353431183776e-05
-1.7317276482976e-05
-2.49764352636481e-05
-2.31845999558518e-05
-2.11426319277572e-05
5.26350986778677e-06
-2.40031331804571e-05
-4.36728085542719e-05
-8.64081270367304e-06
-3.81249093141503e-06
-1.40027287283732e-05
3.95108673696934e-06
-1.27021525013424e-05
-2.24478468759598e-05
-1.87501778931819e-05
-2.672827772221e-05
-3.29565092259363e-05
-3.15851538425399e-05
-2.01222862665112e-05
-1.98403013381751e-05
-2.00125006540066e-05
-1.74978176697448e-05
-3.35224812993292e-05
-1.50342031759112e-05
-1.83284824949659e-05
-3.17414959200824e-05
-2.02738114383337e-05
-8.97292921047787e-06
-2.19733978869557e-05
-1.88857831837603e-05
-2.88928178274709e-05
1.84281952746749e-06
-1.35860682857684e-05
-1.74680987145411e-05
-2.2791304809464e-05
-1.72093176980147e-05
-2.29820243056142e-05
-1.93693734127491e-05
-1.9135408187498e-05
-1.87330563866804e-05
-2.07368649353571e-05
-2.8957004816944e-05
-3.12818824535428e-05
-1.56532869754334e-05
-1.68500882020138e-05
-2.68786203406805e-05
-2.07426468582031e-05
-3.45578300120086e-05
-1.49245476140267e-05
-1.14867242857345e-05
-2.77577661297659e-05
-9.58895887292859e-06
-2.11343708316978e-05
-3.15792758783834e-05
1.95826743815011e-06
-1.99760877947054e-05
1.02824924572758e-05
-3.41359906634819e-05
-4.10195450010901e-05
-2.33690197907515e-05
-2.7458124267774e-06
-1.51692576013881e-05
-2.08738804259623e-05
-5.45414805278729e-06
-1.78220886020625e-05
-1.55966085298561e-05
-1.23978238168462e-05
-2.16205292288209e-05
-6.5336701828131e-06
-2.56818167419423e-05
-8.80030343661433e-07
-1.53391989177355e-05
-1.16590636726109e-05
-2.79721416775197e-05
-1.26225150336352e-05
-2.71903595653153e-05
-1.33558551482292e-05
-1.32853589802035e-05
-1.29202276877421e-05
-1.30992534514189e-05
-5.34428428006632e-06
-3.13317618731621e-05
-1.41177717155183e-05
-1.39187365299778e-05
-6.02858622631505e-06
-8.02497739663446e-06
-1.8175380058045e-05
-8.51099017623086e-07
1.38359550990798e-08
-2.7153690124953e-05
-2.70624804615992e-05
-3.15796065331946e-05
-5.87149768144332e-06
-3.73127363837909e-05
-3.39830287986367e-05
-3.42858516162542e-05
-2.41529546076252e-05
-4.1893931332364e-06
-1.50166397141787e-05
-1.32596050720719e-05
-1.70192263687182e-05
-2.63132998304088e-05
-2.09140855711199e-05
-6.18605874940611e-06
-2.82559527471307e-05
1.41670779455935e-05
-3.64036867440039e-06
-2.9958155272208e-05
-1.84168083607529e-07
-3.09188218584023e-05
-1.04237004804564e-05
-4.27979449318917e-05
-3.52966270433323e-05
-1.86567970850526e-05
-1.76629538367905e-05
-3.24707537121758e-06
-2.56242990975213e-05
-7.79322445668731e-06
-2.36483297896534e-05
-3.09100098348035e-05
-1.55488466896287e-05
-4.67895149561589e-05
-4.8063667021014e-05
-1.32038564759799e-05
1.62058531191805e-07
-3.62479642224313e-05
-2.64205812635115e-05
-2.61149159789213e-05
-1.23536603561683e-05
-4.5904795939345e-06
-2.86724209101813e-05
-2.30871829697522e-05
-2.140154316462e-05
-2.37440679393539e-05
-3.96133285112038e-06
-3.56091862810213e-05
-1.51486556324692e-05
-3.11183867476474e-05
-2.47043530022878e-05
-8.3877468941571e-06
-3.90492602708345e-06
-5.01371456825541e-06
-2.67079973571464e-05
-2.45255330743688e-05
7.34206769316022e-06
-1.46900492758104e-05
-3.01043391280849e-05
-2.59761845476065e-05
-3.62659100915258e-05
-1.50122473007707e-05
-1.16251468884316e-05
4.87769996872927e-07
-1.78320231876078e-05
-2.69439395007765e-05
-1.21568593283635e-05
3.54562452994447e-06
-2.3341166660668e-05
-1.15358045273009e-05
-1.69918577034466e-05
-9.99961188315277e-06
-9.46317799824098e-06
-1.93593788408941e-05
-1.47336571057349e-05
-3.43845640438757e-05
-2.13560793254667e-05
-1.339387891634e-05
-2.46685027327165e-05
-1.57030688535997e-05
-7.59639696894592e-06
-1.51147740813761e-05
-1.70237185991262e-05
-4.06949605273241e-05
-2.13853685788527e-05
-2.00644896525801e-05
-1.86035566414353e-05
-1.61818720046666e-05
-2.40026996518783e-05
-2.59492171511392e-05
-1.80126542211788e-05
-7.97494184139249e-06
-8.1212225661645e-07
-5.81915904089728e-06
-1.17754598716996e-05
-6.97735350242061e-06
-4.39960881194725e-05
-3.9985369517456e-05
-2.45246030169447e-05
-1.25462667079901e-05
-4.65235738311574e-05
-8.42283136456821e-06
-1.34534849772075e-05
-2.89733273795442e-05
-1.44756208760257e-05
-2.38540978920387e-05
-2.76171026325145e-05
-1.41833289328724e-05
-2.7791614519183e-05
-1.79013491522285e-05
-2.83438833635422e-05
-1.4932967413146e-05
-2.16192102647229e-05
-2.19353030695651e-05
-1.95425562503999e-05
-3.06394271942065e-05
-2.95945841251968e-05
-1.17652346112665e-05
-3.98269198765972e-05
-1.71284339500188e-05
-2.54573958575612e-05
-1.82845506701269e-05
-2.85732313205391e-05
-1.44835212414414e-05
-1.26681054382436e-05
-1.23646299221126e-05
-1.67767693341728e-05
-2.60750762087627e-05
-2.12700459399971e-05
-1.58166848169783e-05
-3.72780176002873e-05
-6.15609762872144e-06
-1.88201961524006e-05
-1.07699031556262e-05
-9.33809366283419e-08
-1.42848068586848e-05
-1.64317839487848e-06
6.0443228675115e-06
-1.4530903835221e-05
-1.84015610854634e-05
-1.75882538390117e-05
-7.89133112747721e-06
-4.17866089356533e-05
-4.77672770808324e-05
2.27057883443361e-06
-1.60323482400009e-05
-1.4298879199816e-05
-1.93907829081351e-05
-1.75326259150998e-05
-3.76020485604311e-05
-5.40852632121405e-06
-2.39930497451308e-05
-3.47337923623637e-05
-1.41936341292386e-05
-4.42937573846616e-05
-8.73325347317703e-06
-1.87374138696187e-05
-5.10336658681666e-06
-2.02123991433722e-05
-1.60692171343462e-05
-1.04520624642862e-05
-2.39047431558511e-05
8.33181801746068e-06
-2.00421315645169e-05
-1.56955881787288e-05
-7.5240563174133e-06
-4.90959261420876e-06
-2.26947688202755e-05
-2.85438584189666e-05
-2.28314159564052e-05
-4.06032695025019e-05
-2.39651788282204e-05
-2.56670857939489e-05
-6.91481780952951e-06
2.96625276454032e-07
-2.11438068483135e-05
-2.94079244969014e-05
-1.80664724605305e-05
-8.79968797189021e-06
-1.2550385838164e-05
-1.84306228619094e-05
-2.75075135710914e-05
-2.41470458753791e-05
-2.79634363524686e-05
-3.09344591471411e-05
-2.20920787778446e-05
-6.35326691193491e-06
-3.13523711727521e-05
-4.79600305041651e-05
-3.63705691091621e-06
-2.76895766302548e-05
-2.80741707693532e-05
-1.28971062071721e-05
-2.25213418550348e-05
-1.82566587304502e-05
-4.22178937356153e-05
-5.7909991105699e-05
-1.20740845696793e-05
-1.23175941548121e-05
-9.26392355392705e-06
-7.62378360768834e-06
-1.78391232333473e-05
-1.33963399468125e-05
-1.60953247325111e-05
-3.98294138601451e-05
-2.75260396105628e-05
-1.36084063806751e-05
-2.91457246416388e-05
-4.1725185349866e-05
-4.25467272134195e-05
-2.29331166160758e-05
-3.76086106187559e-06
-1.31939278531725e-05
-1.50055973081994e-05
-7.60281262686751e-06
-2.21283974744109e-05
-2.84175636126066e-05
-1.93836298452153e-05
-1.77330112422565e-05
-2.71840663009883e-05
-3.01753213104643e-05
-2.57178573060038e-05
-1.07412921748807e-05
-1.60508085297378e-06
-2.90333528069898e-05
-2.53468059305671e-05
-3.34185607637224e-05
-1.85595074322065e-05
-6.28061229073735e-06
-3.64591970978815e-05
-6.22269532595674e-06
-6.15505409655822e-06
-6.97563918026065e-06
-2.07058648436656e-05
-2.10384310523785e-05
-1.83381145573724e-05
-2.0594491958029e-05
2.51060279045905e-06
-1.47754781382488e-05
-1.17555219277211e-05
-1.76615388454477e-05
-2.09989725285468e-05
-3.23257252296441e-05
-2.11518431413314e-05
-2.48893560448425e-05
3.07399607105965e-06
-1.68747271489998e-05
2.48852366571386e-06
3.06883251886472e-08
-3.47782351916551e-05
-1.10339797294145e-05
-2.28371234405706e-05
-2.82699331598165e-06
-2.93782886132418e-05
-4.20304031762061e-05
3.02909391790689e-06
-2.45475382493274e-05
-2.46195075097459e-05
-1.66856466476993e-05
-6.15739481101381e-06
-8.73633400986221e-06
-2.82664980212193e-05
-2.60924848606416e-05
-1.28792298363399e-05
-3.1593649881981e-05
-1.13156747460883e-05
-3.89222028818342e-05
-2.18744700520946e-05
-4.85024453562991e-06
-2.50940641508237e-05
-1.19378382449879e-05
-2.37891451528838e-05
-3.05728849819172e-05
-3.78277144796414e-05
-7.08462036573867e-06
-4.09824071740994e-05
-2.79268609695375e-05
-2.02416163641131e-05
-2.10668440563457e-06
1.25380180622134e-06
-1.05214842362971e-05
-3.73074836483224e-05
-4.92214743532133e-05
-2.80338377782167e-05
-2.0894261761009e-05
-2.1134933143526e-05
-1.21362635125378e-05
-4.05025623455562e-05
-1.81736753609699e-05
-9.27264769905065e-06
-2.07506418813413e-05
-1.77619675710867e-06
-2.05939985286588e-05
-4.74914062588195e-05
-3.17055407754174e-06
-2.72332988624629e-05
-2.89725765672238e-05
-1.19802473899124e-05
8.84220760396881e-07
-8.01947905753834e-06
-1.7156520514839e-05
-2.94521179739868e-05
-1.05142736665564e-05
4.05543863906937e-07
-6.43871789372376e-06
5.5233867608109e-06
-1.07076140976159e-05
-1.39803933490917e-05
-4.53555816658379e-05
-2.02884266507819e-06
-1.02839759824701e-05
-2.09157741834814e-05
-1.06414051980626e-05
-3.6678940279737e-05
-3.01431902870633e-05
-2.33160562678902e-05
-2.14495963695827e-05
-1.91768356350165e-05
-2.9430116967518e-06
-1.26642388563224e-05
-2.79313414021651e-05
-3.6445520567165e-05
-2.0259028404717e-05
-2.64029188839255e-05
-8.25354076533128e-06
-3.5620620265838e-05
-1.3019468360512e-05
-2.10760398542994e-05
-1.54864861610235e-05
-3.19927023567692e-05
-7.30027281301545e-07
-1.6988413272072e-05
-2.45427527622323e-05
-2.07651939488908e-05
-3.18644207376503e-05
-1.48018062221573e-05
-2.4590284530648e-05
-2.32367267186648e-05
-1.20862600441481e-05
6.72167121710448e-06
-1.21658723242258e-05
-2.39349504586373e-06
-1.24967795670656e-05
-2.52034187859134e-06
-2.48883488248674e-05
1.2044733333226e-06
-3.6466970707184e-05
-4.53790675432764e-06
-3.39281409058208e-05
-3.25174168497067e-05
-2.65090920980125e-05
-2.37278076758468e-06
-7.94878636068913e-06
-1.89085017241145e-05
-1.56426811567344e-05
-1.55635664679722e-05
-2.31130836439709e-05
-1.05463770187503e-05
-1.56880251088183e-05
-4.313883892418e-05
-1.47524935641158e-05
-2.32998084301338e-05
-4.54007215852266e-05
-1.19058497484658e-05
-3.43094092869803e-05
-2.61057956321314e-05
9.17989977752083e-07
-9.99833400948839e-06
-2.19931983926651e-05
-2.61330324494887e-05
4.91743695985564e-06
-2.90523841323343e-05
-2.74741537360956e-05
-3.37818829577932e-05
-8.19827350550432e-06
-1.35733919937575e-06
-4.6933042233561e-05
-3.05296232290028e-05
-3.53695389483205e-05
-4.05680633760489e-05
-6.97142008996093e-06
-1.05217395702326e-05
-1.62302257864037e-05
-3.03829766603874e-06
-1.18994128735504e-05
-4.3562315528856e-06
-2.14311798420776e-05
-8.38412965663383e-06
-1.12093783249063e-05
-2.0614216143462e-05
-1.42872707692808e-05
-1.16995589789565e-05
-3.12895590825687e-05
-1.41957993391393e-05
-1.78931171884966e-05
-1.47278664233929e-05
-1.97385531299018e-05
-1.09881391513061e-05
-1.56592845841035e-05
-7.95791158931823e-06
-1.39675956144521e-05
-1.44438881221975e-05
-6.32480014385881e-06
-1.46905304437037e-05
-2.41842377889763e-05
-4.30906927785556e-05
-3.33447564049127e-05
-3.15272959951234e-05
-2.37287418454268e-05
-2.72062861165008e-05
-2.14085450564126e-05
-3.07417249169834e-06
-2.21890632555368e-05
-3.46119883244237e-05
-2.0184016422694e-05
-3.19892055162801e-05
-7.51521572691181e-06
-1.98263460401389e-05
-3.40306577682244e-06
-1.87819672718111e-05
-7.18703623488404e-06
-3.22134665135456e-05
-5.36671839667777e-05
-1.66790682853636e-05
-8.67634447685842e-06
-2.7498627339053e-05
-3.09980456497842e-05
-2.94157781297854e-05
-6.80557055150326e-06
-1.73779727998942e-05
-1.44162047775232e-05
-1.63800134365241e-05
-1.99023406662913e-05
-1.85726538893966e-05
-2.87935964847488e-05
-1.14515671021806e-05
-2.02934910532028e-06
-4.89664790585825e-06
-1.69977295687881e-05
-3.19644695939539e-05
-1.29876440233327e-05
-2.08675145042868e-05
3.41978097892534e-06
-3.16901469214597e-05
-2.16717009883593e-05
-2.57055571682804e-05
1.38134998389873e-06
-1.09623673213978e-05
1.38298568537891e-06
-1.83354481778081e-05
-3.17718081573819e-05
-1.28568719784856e-05
-2.30646343987546e-05
-8.50335250331621e-06
-1.44882849743449e-07
-3.9180204952417e-05
1.01811778901851e-06
-1.27376370154217e-05
1.94411860756049e-07
-4.56355560615658e-05
-1.99089642428367e-05
-1.39454470902047e-05
-1.43028789290349e-05
4.00907097491323e-07
-8.06823537820787e-06
-2.79199062461534e-05
-1.72759706217465e-05
-1.16950508844284e-05
-2.63591457385702e-05
-1.96024821883901e-06
-4.43434065979765e-07
-2.6332367672524e-05
-2.10856292622633e-05
-1.71966370838659e-05
2.42596573291958e-06
-3.38623597120124e-05
-1.43708926596773e-05
-1.7007179654816e-05
-1.6485974408189e-07
-2.20191643804134e-05
-9.27539977642356e-07
-2.91282394990409e-05
-2.15718028098469e-05
-1.71721055669663e-05
-2.15626751618469e-05
-2.55644407653748e-05
-3.92170524615818e-05
-2.97468390398021e-05
-2.14333161175225e-05
-1.06283841634604e-05
-3.18854710944907e-05
-4.61327234726811e-05
-1.28015771471512e-05
-2.45039878712929e-05
-1.80040711182289e-05
-2.27020536233023e-05
-2.74346173288676e-05
-2.60813013954356e-05
-1.78300809231062e-05
-8.86932824503061e-06
-2.92042864698059e-05
-2.30319704698039e-05
-1.12386019521301e-05
-3.59367143978321e-05
-1.33314352438745e-05
-3.26073206934314e-05
-1.00443944805452e-05
-1.13938957603626e-05
-1.72018704720502e-05
-1.74642474234065e-05
-1.01882694434823e-05
-1.22032561732277e-05
-4.29493029822497e-05
-2.95187321619899e-05
-2.59732807206344e-05
-7.4463614039857e-06
-1.55483014514527e-05
-8.75735505675155e-06
-2.08279817407902e-05
-1.54761675962204e-05
-1.66751835799338e-06
-2.57729058488187e-05
-3.78578743416927e-05
-2.85561020211936e-05
-1.63608023434129e-05
-2.26098853888964e-05
-1.97114151607632e-05
-2.79531438667276e-05
-1.02384158598497e-05
-2.3058479433624e-05
-8.45581560931135e-06
-1.07665939151146e-05
-2.40446513239985e-05
-1.33396725738499e-05
-2.27188030040243e-05
-3.86262399381563e-05
-2.53764251897135e-06
-9.15707705946084e-06
-1.11163883856287e-05
-3.3223710454914e-05
-4.31574680326736e-05
-2.19860538447579e-05
-3.33249280932962e-05
-2.03307587529618e-05
-1.42757936976391e-07
-2.21895880800584e-05
-2.34040397476188e-05
6.72498136328599e-06
-3.88078295301638e-05
-2.26688440701929e-05
-8.66988173464413e-06
-1.25665442100748e-05
-4.30679474850401e-06
-7.75184051931484e-06
-3.27421238177884e-05
-1.15718698519944e-05
-1.61688769632309e-05
-1.37129945255776e-05
-2.3565868305177e-05
-3.57151542201629e-06
-1.80207509842616e-05
9.07637657654261e-06
-1.96361175145099e-05
-3.29958983196501e-05
-1.16093505042277e-05
-3.35172207973023e-05
-1.16446776969306e-05
-3.83875327055686e-05
-1.81029842555462e-05
-3.17006667024259e-05
-3.63969220534133e-05
-1.05229123290463e-05
-3.85501824417949e-05
-1.36097594306199e-05
-1.86590439979056e-05
-1.86734274939822e-06
-1.72096705609266e-05
-2.68847687565236e-05
-1.97249651492517e-05
-8.14656757603616e-06
-4.06850501456938e-05
-1.55694434708151e-05
-2.76683211686283e-05
-3.89231488700881e-05
-2.09428302440606e-05
-2.79279037774216e-05
-1.38234437322721e-05
-1.45669644446083e-05
-2.07816892276201e-05
-2.66480441016056e-05
-3.4254093814557e-05
-4.18108032721757e-05
-2.55064518650426e-06
-2.30576069698898e-05
-1.09337944201511e-05
-1.56476916871489e-05
-1.74217940694442e-05
-9.36559331153916e-07
-1.91472627014962e-05
-3.72220859208348e-06
-1.40215726368272e-05
-3.19107150076661e-05
-1.87270301161738e-05
-1.57998809994564e-05
-2.43336140096353e-05
-2.74311575499557e-05
-9.50402914413039e-06
-4.47944131641685e-05
-3.36422376373582e-05
-9.84785015066633e-06
-2.82697536292025e-05
-1.50530225610541e-05
-3.00662163831742e-05
-3.58558490872778e-05
-2.54028452932439e-05
-2.41847744673857e-05
-4.5258740329309e-06
-3.25942482719516e-05
-2.61214045139075e-05
-2.52006772665732e-06
-3.14362168122529e-05
-9.82972053667734e-06
-7.91152206468711e-06
-2.20512302379024e-05
-2.02648214438733e-05
-1.0491865763246e-05
-1.58544260534029e-05
3.44440967949895e-06
-3.21893725093055e-05
-2.28153143526935e-05
-4.78457558582265e-05
-3.70657418814679e-05
-1.66613419930417e-05
-1.25822438362136e-05
-1.14668560493997e-05
-3.37270208384313e-05
-2.52872980327261e-05
-1.86738887542685e-05
-2.24018368435842e-06
-3.33078073355195e-05
-2.64313319244977e-05
-8.17912468681812e-06
-1.78770499702076e-05
-1.92978903894636e-05
-2.00856946725322e-05
-1.57301369178525e-05
-3.34107122613573e-05
-1.25056367616052e-05
-3.22993290917331e-05
-1.89529444021801e-05
-2.94486640039266e-05
-1.85218605023798e-05
-8.54331440398208e-06
-2.67403314390714e-05
-1.72932738962411e-05
-2.68265406299063e-05
-9.92747051359039e-06
-3.66950252625132e-05
-2.50789965490351e-05
-2.13829424121791e-05
-1.0402751553122e-05
-2.05361954147655e-05
-2.0702332335159e-05
-3.72960141898871e-05
-7.35744316927749e-06
1.45931330306125e-05
-1.60572451748917e-05
-9.87375340145194e-06
-2.58968294082197e-05
-1.14915955678378e-05
-2.28940454736346e-05
-3.84629488011726e-05
-3.4959161077308e-05
-2.23529796775067e-05
-1.18329722788908e-05
-3.46653519680196e-05
-1.86915432251895e-05
-1.21622427264971e-05
-7.82911665239504e-06
-8.21479287819581e-07
-4.97312530009789e-05
-2.12468889784623e-05
-1.1721529770118e-05
-6.07827147805519e-06
-3.11625915554274e-05
-1.44640645414703e-05
-4.74102771415146e-05
-9.24111367027052e-06
-1.31741930834537e-05
-4.68437013255068e-06
-1.96847352216363e-05
-2.00386696307591e-05
-3.94493146264137e-05
-3.19982528567759e-05
-8.11234451712842e-06
-1.72752750968035e-05
-2.78696259327953e-05
-3.38162360438913e-05
-3.01953047076979e-05
-1.46718123154773e-05
5.01110002035056e-07
-3.21220081089426e-05
-1.41752928680044e-05
-1.49185757940636e-05
-7.30949699644554e-06
-2.14450989970671e-05
-1.84903596614115e-05
-3.40434623722981e-06
-2.44734161313681e-05
-5.11892098067159e-06
-1.333880753741e-05
-1.56605011422842e-06
-4.69848310456526e-06
-2.5509889076067e-05
-5.61782266053466e-06
-2.30205580757653e-05
-3.37595684585413e-05
-4.75638676830813e-05
-2.79209871090798e-05
-5.82352202125324e-06
-3.45012094232436e-05
-2.05704294280308e-05
-1.74619866510134e-05
-2.58318048475314e-05
-6.16741332138066e-06
-7.36855438808625e-06
-1.64373448921892e-05
-4.46649081426933e-05
-1.87381240568626e-05
-1.27471841316802e-05
-3.69247669102344e-05
-4.14981569065398e-05
-2.78345140616443e-05
-4.65505846994897e-05
-3.07270894802776e-05
-1.29671341208198e-05
-1.62723386034094e-05
-3.18669646786678e-05
-3.51636142013365e-06
1.35302957880732e-06
-1.84093157372015e-05
-1.27759887723574e-05
-1.8686030341928e-05
-3.07866341735805e-06
-1.34990999657029e-05
-3.05539954129573e-05
-5.00568229273953e-06
1.90408347135575e-07
-2.55514181238443e-05
-2.63445368870729e-05
-3.85971607525243e-05
-2.91451193441147e-05
-3.44601648888332e-05
-3.29252752664225e-05
-2.82202677788457e-05
3.05147713661647e-06
-1.70738183754116e-05
-3.90849959550875e-05
-2.16451895413418e-05
-2.91460621860416e-05
-2.32120966425053e-05
-2.51096449553934e-05
-2.7032544224903e-05
-1.88606704724509e-05
-2.5325807399932e-05
-2.634545536691e-06
-4.57963772595186e-05
-2.68039488759077e-06
-2.15489653641313e-05
-1.72786643917221e-05
-1.23552928985557e-05
-1.80338587012829e-05
-2.08362045237342e-05
-2.34641483845036e-05
-1.9208667640072e-05
-9.1675490597965e-06
-4.87278840464891e-05
-4.54819240491314e-05
-5.40648322285662e-06
-1.71049730633759e-05
-1.07827067224272e-05
-4.10180688553399e-05
-1.53082239607864e-05
9.83252656862064e-06
-1.36351205848126e-05
-2.50383703406875e-05
-1.0028146192731e-05
-4.01482717758544e-05
-3.12414662390219e-05
-5.10494856332548e-05
-3.30794908159323e-06
-6.13401351716231e-06
-1.15643922473708e-05
-7.43322791965702e-06
-1.36278939405416e-05
4.75129590274197e-06
-1.28423892309168e-05
-2.60064025790829e-05
-1.581261143955e-05
3.22684819331108e-06
-2.35585771477248e-05
-3.04181134022196e-06
-2.44635465509179e-06
-2.91931309188453e-06
-7.3994801857492e-06
-1.81703109130297e-05
-1.3019563228928e-05
-1.88061675636661e-05
-1.35608434274313e-05
-3.16527393198234e-05
-2.46975785818234e-05
-5.97064458962218e-06
-3.15956895050928e-05
-2.86833456203639e-05
-2.44235116199872e-05
-2.04997582049101e-05
-4.38769321301302e-06
-3.24183546247574e-05
-1.07338209002902e-05
-2.00147468509151e-05
-3.10544486801836e-05
-3.69483974708319e-05
-1.00592313681211e-05
-7.7649230408417e-06
-2.49326877231044e-05
-2.58554798276488e-05
-2.76676995262149e-05
-2.01959458651408e-05
-8.62136378926885e-06
-1.74970089466005e-05
-2.66919199119821e-05
-8.09851938022665e-06
-2.61224301740188e-05
-1.89420416621639e-05
-1.5274343972531e-05
-2.14959982442404e-05
-2.39338570987762e-05
-3.52806669518168e-05
-3.03118579704927e-05
-1.08947396440967e-05
-3.83129386808065e-05
-1.69989713485188e-05
-2.79039254012897e-05
-3.08444131202424e-05
-3.29598175729402e-05
-2.69255556201353e-05
-1.37506886628229e-05
-1.24793240492818e-06
1.10296514476501e-06
-3.14022858374334e-05
-1.90345424644435e-05
-1.69590874530502e-05
-3.03674182856882e-05
-1.44541048434407e-05
-1.87522053849348e-05
-1.95052786805985e-05
-5.89500813089868e-06
2.63695845457948e-06
-1.15243388930966e-05
-3.81651808138051e-05
-1.14147797930682e-05
-1.33626801457224e-05
-2.67798613248179e-05
-1.55847160138638e-05
-2.2521203973983e-05
-1.24144500176297e-05
-2.49702021844226e-05
-1.57119354385674e-05
-2.3304119300231e-05
-1.18949149300516e-05
-3.38961970725279e-05
-4.55832228291254e-05
-2.27959872052794e-05
1.21257221417027e-05
-1.22273203872323e-05
-1.29360549325279e-05
-7.1254626830182e-06
-1.73780742631289e-05
-2.71021512167838e-05
-2.89043967862451e-05
-9.91235585451249e-06
9.20492681548457e-06
-3.57231027762127e-05
-1.96791789702311e-05
-1.30653550661838e-05
-3.84928783034485e-05
-1.95040558224197e-05
-1.04491538245764e-05
-2.97230694679782e-05
-1.07142695058365e-05
-2.26002300608415e-05
-1.72533757163911e-05
-2.61814994148425e-05
-3.07332018969604e-05
-1.76395587871611e-05
-1.63563933488642e-05
-2.3765915939346e-05
-2.08529313193186e-05
-1.46179492692022e-05
-2.30937460924298e-05
-1.81484953935039e-05
-3.42704338609022e-05
-2.48104332945048e-05
-3.10436703006191e-05
-3.61833003345032e-05
-3.16034704470422e-05
-7.70903222706032e-06
-4.32891799167955e-05
-2.19060110317162e-05
-1.97271734061067e-05
-1.96783419919486e-05
-2.96857617366107e-05
-9.11633797125123e-06
-8.13665823790438e-06
-3.19001257217045e-05
-6.76266488681155e-06
-1.87444062846283e-05
-7.16969069905422e-06
-4.04863179147868e-05
-1.52049621673895e-05
-1.65787885035289e-05
-2.44649034418777e-05
-1.40546725799957e-05
-1.15594820833126e-05
-6.06534178861298e-06
-2.92125065534133e-05
-3.21322796614747e-05
-8.34152185708341e-06
-2.17392319820723e-05
-1.39160863836573e-05
-2.13874938826056e-05
-2.97221775132825e-05
-1.16062801800396e-05
-2.23088301736605e-05
-3.02719155881991e-05
-2.34485980033832e-05
-3.24242852169123e-05
-3.69610124016092e-05
-2.05115982640844e-05
-1.9334306802142e-05
1.66311158211293e-06
-2.37381258045169e-05
5.54848339382743e-06
-1.95057419548738e-05
-2.15287649692276e-05
-2.0344083512714e-05
-2.07206241981606e-05
-3.02587370975087e-05
-2.13199471086898e-05
-6.03906431035951e-06
-1.47581389041172e-05
-5.72518076152151e-06
-2.72779951679257e-05
-4.93669702254113e-06
-4.32415935512928e-05
-1.32782961913813e-06
-9.33004262029103e-06
-5.39600802087326e-06
-2.34299346216602e-05
1.34695682863372e-06
-2.04590924971596e-05
-3.60254904653969e-05
-1.65194937612161e-05
-1.32024348892214e-05
-1.07227211477448e-05
-8.28708577597018e-06
-1.45263023587266e-05
-1.40216619355844e-05
-3.5660060383589e-05
-3.48352003910839e-05
-1.47211430244423e-05
-1.55083722507865e-05
-3.06617849665043e-05
-1.57507129559046e-05
-2.90256982902035e-05
-2.92913499934131e-05
-1.7258157991787e-05
-4.15242782031453e-06
-2.34685780075323e-05
-2.31981118240122e-05
-1.1544605506089e-05
-2.8057919633534e-05
-2.65022980923412e-05
-1.37137485103196e-06
-3.39358670544961e-05
-2.5443112343482e-05
-3.32957720805188e-05
-3.47888731083384e-05
-6.74669011299238e-06
-1.83430936076612e-05
-2.62848324908375e-06
-1.0580634648626e-05
-4.69732259947555e-06
-2.20280658704833e-05
-3.08600371844832e-05
-1.67798382362733e-05
-1.73335895165056e-05
-2.87089596781091e-05
-2.5865372884754e-05
-1.22878271571512e-05
-2.71570690368568e-05
-3.69944941677764e-05
-1.26422137174636e-05
-2.2280686917813e-05
-1.71091204934056e-05
-2.10155138288478e-05
-3.1539637949882e-05
-1.92426350720777e-05
3.58166040267726e-06
-4.71716662898493e-05
-2.76020861039605e-05
-3.70158321304337e-05
-6.59471457103374e-06
-1.2385333164124e-05
-6.0106565403572e-06
-3.80692276246852e-05
-4.17491354911066e-05
-3.27803424898284e-05
-2.34941213987538e-05
-2.37705304411398e-05
-2.74285863308008e-05
-3.06208366473916e-05
-2.33156026700627e-05
-3.63868190643782e-05
-3.09936510731115e-05
-3.05975094820986e-05
-2.63236979786197e-05
-9.15376091871701e-06
6.88131485452045e-06
-1.94302953373898e-05
-3.05261214417649e-05
-4.81833460110667e-06
-3.60223089145785e-05
-2.56900477695983e-05
-1.9118444591565e-05
-3.23105451949887e-05
-2.16118214324911e-05
-2.43188118950411e-05
-3.27940330738801e-05
-2.09232259118908e-05
-3.73236021207605e-05
-2.22671533277781e-05
-1.55889906688956e-05
-4.74512599829707e-05
-4.00688397582615e-05
-1.99035438173707e-05
-2.31754439123541e-05
-3.75471410364328e-05
-2.98227571024411e-05
-1.94785517427185e-05
-2.69476166338108e-05
-1.347681405569e-05
-2.55396073796823e-05
-1.84304675449667e-05
-8.40515170774484e-06
-2.47830323987878e-05
-3.20364505631855e-05
-3.20186698931597e-05
-3.46444261655213e-05
-2.76641340086391e-05
-1.17637059393036e-05
-3.83628596049724e-05
-2.28269981134554e-05
-3.87246317877042e-06
-4.92904094570811e-06
-1.65081500476207e-05
-3.64614990672218e-05
-3.35104991809617e-06
-1.44352899262025e-05
-4.50288883985237e-05
-3.87647499149759e-05
-3.29027651562256e-05
-2.12878254743283e-05
-3.16458674149206e-05
-1.83363123788142e-05
-4.11918333418417e-05
-1.57152707535804e-05
-2.10096348907566e-05
-2.18488855345115e-05
-2.5740344840877e-05
-5.87885084818403e-05
-3.73944621833642e-05
-3.05173857334507e-05
-2.91587529162247e-05
-3.00987442641761e-05
-1.39597695372643e-05
-9.85596904166148e-06
-2.03200806993559e-05
-2.3999545165197e-05
-1.66950378006077e-05
-2.33442202220652e-05
-1.24653943121893e-05
-1.8196339424872e-05
-1.21443214105674e-05
-3.79185249937334e-05
-2.60590849764767e-05
-9.16172366959938e-06
-5.47082223564291e-07
-6.45972736213845e-06
-6.7358870751022e-06
-2.56815563612495e-05
-1.80482874695791e-05
-3.91380877884044e-05
-3.08239444069711e-05
-1.3681449785583e-05
-1.54237012418809e-05
-2.47691711725914e-05
-3.19124325456713e-05
-2.31627621188851e-05
-1.69691981397681e-05
-3.33596914772043e-05
-1.25883864761946e-05
-6.93656314529124e-06
-2.74834848186469e-05
-2.95405267042714e-05
-1.43594162699738e-05
-1.22296101454584e-07
-1.47975199593967e-05
-9.69303243573246e-06
-9.69048378722817e-06
-5.48320144616258e-06
-2.92515293063689e-05
-3.40249569062711e-05
-7.5014422061746e-06
-2.21712094628843e-05
-2.62337972425614e-05
-3.15304723999512e-05
-3.70759187419517e-05
-2.12152237119321e-05
-1.7081837026809e-05
-1.15527669531977e-05
-3.69761284958691e-05
-2.10129468490049e-05
-3.1754822413613e-05
-1.86811800834464e-05
-2.5260521571538e-05
-1.53152223495747e-05
-2.49250785089569e-05
-3.3702883830368e-05
-2.08101055347019e-05
-1.83360363356475e-05
-1.6146363374445e-05
-3.88884503933904e-05
-2.49330095993562e-05
-3.42243820095351e-05
-4.26839136253408e-05
-2.52791712452622e-05
-1.29056607524776e-05
1.28693709241975e-05
-2.45160881286601e-05
-1.69837590638652e-05
-4.83451460831805e-06
-1.92972109095791e-05
-2.59173508450505e-05
-2.09765545500666e-05
-2.09170785625359e-05
-1.2830149073172e-05
-1.5643315828007e-05
-3.12858119886654e-05
-1.45237022709492e-05
-2.51796313352591e-05
-3.886994784657e-05
-3.665517939317e-05
-4.35408787079215e-06
-2.05792378174541e-05
-2.33074578434079e-05
-2.11881312609456e-05
-1.77007975399676e-05
-3.4246914775217e-05
-2.99308091538896e-05
-3.59562072022674e-05
-8.66206316047575e-06
-3.46094527349029e-05
-1.37124710940167e-05
-4.37175256088814e-05
-3.30699302756169e-05
-2.90257856717757e-05
-1.5297191669943e-05
-2.19319665565592e-05
-1.82402359562051e-05
7.19228565510917e-06
-3.90799288727973e-05
-6.58255123048589e-06
-1.15094881402943e-05
-2.32969708564016e-06
-4.21575622935093e-05
-2.06686966160898e-05
-1.55050599835264e-05
-1.13559670530236e-05
-2.06302780897336e-05
-2.47798163103974e-05
-1.88430044003656e-05
-1.51393650814141e-05
-1.84028363408371e-05
-2.15761348376955e-05
-1.44518058111684e-05
-2.63145032942332e-05
-1.99087657483396e-05
-1.7966993833299e-05
-1.30068626464799e-05
-8.40541674340099e-06
-7.4222900499176e-06
-1.3559034569919e-05
-2.52085708456602e-06
-2.09921468484558e-05
-3.04712240234125e-05
-3.5851879649279e-05
-6.17671923539548e-07
-2.60925526933315e-05
-2.87339926781374e-05
-2.4827925998807e-05
-7.11440459848495e-06
-1.23450448283879e-05
-1.05675724452899e-05
-9.30111376095007e-06
-3.09016568247018e-05
-2.83543214532473e-05
-3.14239031446693e-05
-6.14278889235464e-06
-5.58195191240032e-06
-2.00436338283984e-05
-2.0954690033682e-06
-1.05291434790205e-05
-1.24000022179732e-05
-2.04844055614926e-05
-1.1697532161947e-06
-2.34528376947627e-05
-1.18471326852946e-05
-1.65115865662279e-05
-2.5067400349024e-05
-1.62530490715945e-05
-1.05037037138376e-05
-1.38104526310135e-05
-1.50501036909646e-05
-1.0998700199298e-05
-1.88072354022451e-05
-1.46863243686597e-05
-3.06608473285581e-05
-2.49866558480937e-05
-9.49363789903629e-06
-2.19793074982413e-05
-1.56150494639561e-05
-1.01082313286876e-05
-1.7726951201729e-05
-2.24017516592794e-05
-1.98050017997232e-05
-2.45112061951174e-05
-5.82778560939979e-06
-6.75391143036062e-06
-1.6577104926928e-05
-1.76397475495951e-05
-2.21730227242905e-05
-3.900114640944e-05
-3.37191276724953e-06
-7.812197417258e-07
-1.74012456750707e-05
-2.511010715732e-05
-2.72534778796716e-05
-4.59900283122635e-05
-1.01292937189703e-05
-4.13361992321585e-05
-2.97833373404286e-05
-1.35042063158343e-05
-1.26295845607463e-05
-1.16640881697843e-05
-3.29995797732831e-05
-1.34473352742135e-05
-1.65951638104989e-05
-8.95346961511423e-06
-2.05813950657211e-05
-1.27629077227362e-05
-1.64101087777557e-05
4.53396716493037e-06
-3.54133947202394e-05
-3.29136397413337e-05
-1.90021414423602e-05
1.3022685376075e-05
-2.66465318321462e-05
-7.78921707279352e-06
-1.86346420602023e-05
-8.77345876237137e-06
-5.39248424680617e-07
-3.04309735299193e-05
-1.26611833561973e-05
-1.18127387944779e-05
-3.66196784174207e-05
-2.91383175161525e-06
-1.95243678896855e-05
-3.29536532563153e-05
-2.20942914299073e-05
-1.11453338001197e-05
-2.1584967616946e-05
-1.53960061211333e-05
-2.02463241711214e-05
-2.15360913665061e-05
-2.5326978976118e-05
-2.62092649185704e-05
-1.79740896317541e-05
-4.33056253669073e-05
-2.14302817747166e-05
-1.70545163781079e-05
-1.99398562897422e-05
-1.48963918804424e-05
-2.78654997535033e-05
-3.52422409071657e-05
-2.94077743685525e-05
-5.68484802914171e-06
-5.42317791335264e-06
2.39985691614182e-07
-3.70418542717372e-05
-5.2236893860421e-05
-2.42161448140752e-05
-3.00278586003171e-05
-1.52950159727835e-05
-2.90502655190347e-05
-1.03960475472783e-05
-4.17399526383612e-05
-1.20019624039353e-05
-1.21731974541114e-05
-1.95762975756265e-05
-1.48637396397142e-05
6.25692991270643e-06
-4.93425376015235e-06
-3.44698066784911e-05
-8.16062045874577e-06
-1.09396242852807e-05
-1.69869631335244e-05
-3.84767973525383e-05
-3.00689732445309e-07
-5.34376280645489e-06
-1.8194016187487e-05
-1.39825569242789e-05
-1.57175065420937e-05
-2.36303068809722e-05
-1.8822793092443e-06
-3.71754297054261e-05
-2.43191729401898e-05
1.71718918048349e-06
-2.17932183900318e-05
-2.56929550948151e-05
3.11585318334173e-06
-1.37903848417618e-05
-6.92982557406704e-06
-2.72135993761192e-05
-1.93172902056374e-05
-2.46816862755678e-05
-1.16866104553885e-05
-7.87586489247366e-06
-1.02563116243988e-05
-9.05419858185584e-06
-1.75570277717944e-05
-7.84724208330742e-06
-1.05670207719805e-06
-2.00585229275931e-05
-9.51272743266195e-06
-3.1545806962568e-05
-1.69324546571079e-05
1.16182098138203e-05
-1.42756944659642e-05
-9.40141529957398e-06
-3.31084263531457e-05
-7.28102113039383e-06
-7.97860363392727e-06
-2.24327561790887e-05
-7.51322596142793e-06
-4.39963722781957e-05
-2.95918061735346e-05
-2.01536736614197e-05
-1.93326996456771e-05
-1.16394964185599e-05
-3.68591288064931e-05
-1.84175895268013e-05
-3.50002263024624e-05
-2.09235516751229e-06
-2.17860511759332e-05
-3.33696610100994e-05
-3.65158393535522e-05
-3.5964516144367e-05
-1.66108238185582e-05
-1.56776993621709e-05
-3.22685667693971e-05
-2.97396955736545e-05
-5.92587440585058e-06
-1.1388680478164e-05
-2.71999411347036e-05
-1.43069091285695e-05
-3.72436159436956e-05
-1.85315779915149e-05
-2.97962803825949e-05
-3.60773013086918e-05
-4.89785406843571e-05
-4.86817405866388e-06
-2.76171644462218e-05
-2.96368132169322e-05
-2.42966132682052e-05
-2.79427224292001e-05
-1.70814028696169e-05
-9.92288366802579e-06
-1.13583488727131e-05
-2.33671326018505e-05
-2.49607026518718e-05
-2.12852176464966e-05
-2.31118675596555e-05
-3.35345343884572e-05
-1.33712771708146e-05
-1.64062495375446e-05
2.16926244446405e-06
-1.59863708422379e-05
-1.90209209470268e-05
-2.67146697136449e-05
4.22524214932512e-06
4.64944657198366e-06
-7.94369063972788e-06
-3.60988340722839e-05
-2.58470116232786e-05
-2.65174822494541e-05
-2.74503797371756e-05
-3.27359289349728e-05
-8.45045217294204e-06
-1.43288709818806e-05
-1.23359222595534e-05
4.91917252429367e-06
-1.61650865027506e-05
-6.84666999159415e-06
-2.73663992851588e-05
-2.79305378357504e-05
-5.43593993789917e-06
-6.3552588635418e-06
-2.06283795966185e-05
-1.25739631848952e-05
1.00473894763018e-06
-3.63371007813016e-06
-2.14184623065397e-05
-2.76602343933256e-05
-3.12688348233047e-05
6.54605800267756e-07
-1.90057203833867e-05
-3.07487215734063e-05
-2.98170431528031e-05
-6.99702579840099e-06
-3.12018081336358e-05
-2.63317182448108e-05
-3.65069697586996e-06
4.94298775377456e-06
-1.05864863334169e-05
-1.27860590572836e-05
-6.77331106101391e-06
-3.10925637116541e-05
-1.47630693761868e-05
-4.81950504315366e-07
-2.16007868322879e-05
-1.64179500371811e-05
-1.84900128520418e-05
-4.21306633705239e-05
-1.48158226919846e-05
-3.18661758594779e-05
-1.22788345698588e-05
-7.24789091750996e-06
-1.82509235932432e-05
-1.86832969158813e-05
-2.07067710780899e-05
-2.69603417993412e-05
-2.15032687634697e-05
-1.99269904361278e-05
-3.18894926919104e-05
-5.53195299325397e-06
-3.10713277422712e-05
-3.58585269771548e-05
-1.73509673428477e-06
-2.94322871623036e-05
-2.44601360421228e-05
-1.72628056073526e-05
-4.21646410923563e-05
-4.62643676154257e-05
-2.33085338071564e-05
-1.80435363601887e-05
-3.39613170546077e-05
-3.00288287745894e-05
-3.37605939058194e-05
-4.89309190941827e-05
-2.91236935327297e-05
-1.46356964400836e-05
-8.08780566080359e-06
-2.31023338577373e-05
-2.30939327460445e-05
-1.93421208059831e-05
-1.32786918496731e-05
-2.99648816173671e-05
-7.26658348846112e-06
-2.00244346912661e-05
-2.98097187768288e-05
-2.37226787099249e-05
-1.75334440553914e-06
-1.44612123840248e-05
-1.25474312976609e-05
-5.17417218190506e-06
-1.68523673146221e-05
-1.47983789686461e-05
-4.24362585457031e-05
-2.6405414521839e-05
-1.47108688501871e-05
-9.60272064448862e-06
-3.07637712896038e-05
-3.24015312938115e-05
-1.1477585171149e-05
-2.35782205429778e-05
-3.55934389336613e-05
-1.93731271415804e-05
-2.08293364965718e-05
-8.63769550221623e-06
-6.44146671208419e-06
-2.54787140435511e-05
-3.53669938577109e-05
-2.17282858289885e-05
-1.13843657042935e-05
-1.98281316594444e-05
-3.29513690218657e-05
-1.53417467749071e-05
-1.43022370848311e-05
-1.78822286171556e-05
-1.30397330879021e-05
-1.89449441464058e-05
-2.51039130269943e-05
-1.26302910434749e-05
4.03757270705969e-06
-6.49090278721007e-06
-6.31932060186031e-06
-1.75923656745748e-05
-2.09019526336849e-05
-1.65699472739973e-05
-1.04311411681047e-05
-5.2562566380552e-05
-1.32895047328191e-05
-3.12129370431253e-05
-2.68442520103018e-05
-3.19911453117971e-05
-2.44674621942517e-05
-2.91709847010119e-05
-2.59670841826616e-05
-1.59550002733108e-05
-1.83893903531228e-05
-3.85061693993823e-05
-2.90295758221067e-05
-2.13339315964784e-05
-2.49266928812937e-05
-2.43178043397694e-05
-1.93311792796485e-05
-1.21876105632786e-05
-2.42130532102441e-05
-1.36838436444996e-05
-2.80982420700064e-05
-3.77173291904256e-05
2.38687940704416e-06
-2.66166122323344e-05
2.50976938070133e-06
-2.00528491348646e-05
-2.13625968720297e-05
-2.03836944601735e-07
-2.30952523430005e-05
-2.82718807395599e-05
-2.28491506398416e-05
-2.82809757994823e-05
1.07400470065293e-05
-2.07621751542409e-05
-9.72313468957621e-06
-4.20397991329267e-05
-2.87803908251352e-05
-2.41557995000637e-05
-2.72913782657324e-05
-2.00509729608785e-05
-3.00214637187529e-05
-3.09738228521328e-05
-1.64621356354574e-05
-8.91840105083433e-06
-2.66417446425621e-05
-1.48870629937149e-05
-2.96711177619546e-05
-2.40868135495171e-05
-1.627220350618e-05
-2.71657291996359e-05
-2.2497538976697e-05
-2.9567542097507e-05
-1.07184409960421e-05
-2.20919430833997e-05
-5.07558210913827e-05
-1.76676490647501e-05
-3.73966920966867e-05
-3.0205010012543e-05
-2.3020506039004e-05
-1.2723331629408e-05
-1.96055100539514e-05
-2.74851567865764e-06
-2.9600863619795e-05
-1.54009195687954e-05
-3.0142162825334e-05
-4.15510945318486e-05
-3.04672396927367e-05
-1.97271698496637e-05
-1.52588377290695e-05
-1.36603709898587e-05
-3.69556713784048e-05
-3.11414682535458e-05
-1.96600312891469e-05
-4.15011837901798e-06
-2.61892805562459e-05
-1.95216629906852e-05
-4.06422403136166e-05
-4.46082584592022e-05
4.22690089739838e-06
-2.15292513162957e-05
-6.27818974306068e-06
-2.67475928342156e-05
-1.08156282363033e-05
-9.74380570372438e-06
-1.7566484995371e-05
-1.48229535109894e-05
-1.79408048250167e-05
-1.72151136873163e-05
-1.78181079517662e-05
-2.35907498534143e-05
-2.10241197867568e-05
-3.64830531813899e-05
-1.50368200230921e-05
-3.48375699972572e-05
-1.25417993700401e-05
-1.53279533679313e-05
-2.80985735370513e-05
-2.54698513851694e-05
-3.43325675870406e-05
-3.1576093918908e-05
-5.07930713773382e-05
-2.09256078522228e-05
-6.50227008585184e-07
-3.2334211258978e-05
-2.17119391104701e-05
-1.1769256524339e-05
1.82710167525388e-06
-1.13419898403041e-05
-1.73145859702536e-05
-3.65929877249363e-05
-1.63239736157104e-05
-1.84396345616521e-05
-4.05220693168616e-05
-7.15822210900442e-06
-5.70525448066996e-06
-6.21916427421708e-06
-3.87984262349789e-05
-2.54943478325141e-06
-2.47890489127313e-05
-1.5029904304983e-05
-1.67719022367728e-05
-2.3193906508673e-05
2.98261418737464e-06
-2.50629369014666e-05
3.465499572289e-06
-1.51659868962169e-05
-1.12330281144329e-05
-4.51285566577424e-05
-3.8526529978571e-05
-3.2722254601947e-05
-7.17524312366036e-06
-2.27680506617734e-05
-3.03509660643574e-05
-3.44379919695055e-05
-2.88531052552648e-05
-2.61853113332916e-05
-9.63091701954976e-06
-3.90377150724823e-06
-1.86673280066049e-05
-1.42798409887369e-05
-1.15487920930376e-05
-1.61272750251427e-05
-1.84350822117013e-05
-1.15710451018111e-05
-1.42908932719322e-05
-2.31075045591996e-05
-1.03669407469407e-05
-1.32490520216019e-05
-5.48720285093444e-06
-2.62587396269779e-05
-5.12829246364365e-06
-2.80413304355887e-05
-2.80164045116556e-05
-1.65372818988658e-05
-2.72948473618748e-05
-1.65494048265939e-05
-2.15092361115201e-05
-2.32507863226258e-05
-1.49414733704167e-05
-4.08675890032506e-05
-1.07431502666893e-05
-2.83495693250299e-05
-2.42452786144514e-06
-2.57041887379405e-06
-7.73498175128444e-06
5.78131685439608e-07
-1.74098509247511e-05
-4.52762843471837e-05
-9.57259997400128e-06
-4.85816485788748e-06
-2.50165578492513e-05
-3.49098445846408e-05
-2.4386232896572e-05
-2.61264933736136e-05
-2.30702333427192e-05
-1.49388831208722e-05
-1.22435063670583e-05
-3.56759744187855e-05
-2.35035176684078e-05
-4.39100597653397e-06
-1.86360980023235e-05
-1.09868168179886e-05
-3.20736346518177e-05
-1.76825863597388e-05
-3.67518031193128e-05
-2.63681515213315e-05
-1.40088861870805e-05
-4.23902352858695e-05
-1.7417618098855e-05
-4.91266672808944e-05
-6.37515062829083e-06
-5.67177806985565e-06
-2.05012386222965e-05
-1.16640342474941e-05
-8.54451614029452e-06
-1.95882554017106e-05
-4.44607352541697e-06
-2.68743916945599e-05
2.23550926217923e-06
-2.25656687977595e-05
-1.42336685419172e-05
-1.67569383341362e-05
-1.71137356824238e-05
-3.69638741815263e-05
-1.87386600257913e-05
-5.19825227519109e-06
-3.73616506911533e-05
-1.35758983601309e-05
-2.14216412388659e-05
-1.49423529267588e-05
-1.84140209451012e-05
7.93138256587839e-06
-1.03590659155875e-05
-7.89958406716256e-06
-1.4564959631864e-05
-3.24938761102759e-05
-2.72856327054211e-05
-5.52228471087226e-06
-2.88144907088668e-05
-1.37211045822524e-05
-1.38923427428671e-05
-1.85307460301428e-05
-3.07234136117413e-05
-1.09750626082242e-05
-2.2237751897112e-05
-2.23207326854395e-05
-7.33167997705981e-06
-3.90127371523329e-06
-1.11400974134417e-05
-3.29161622657432e-05
-3.09296648633738e-05
-9.17660885819801e-06
-7.16741639326002e-06
-2.82128561773948e-05
-3.18744914408476e-05
-2.89498337042741e-05
-1.8465763213694e-05
-2.96321747627385e-05
-2.96956962193623e-05
-2.31730223255121e-05
-2.75480701923996e-05
-1.51494876091343e-05
-1.5568801434396e-05
-1.31694015619896e-05
-1.91433098798642e-05
-3.47594347044693e-05
-4.5086436372177e-06
-2.12274451195685e-05
-1.90378962301487e-05
-1.75834461459508e-05
-2.85214293258679e-05
-3.67334910110523e-05
-3.12583322373423e-05
-9.36913563006263e-06
-2.86874569575392e-05
-2.14953197356178e-05
-1.70061701427593e-05
-3.8749280614326e-05
-3.93262606205751e-05
-2.299931543362e-05
-6.90838388246285e-06
-2.45389100941614e-05
-1.84547185790293e-05
4.23765598121416e-06
-1.52857205415202e-05
-1.98425722926131e-05
-1.44347622680251e-05
-1.7951347604344e-05
-2.46369909393373e-05
