# Supplementary material for: Research on computational propagation and identification of mine microseismic signals based on deep learning
Source: PLoS One. 2025 Oct 22;20(10):e0334641. doi: 10.1371/journal.pone.0334641 (PMC12543183; doi:10.1371/journal.pone.0334641)
Supplement: S2 Data — (ZIP) [file pone.0334641.s002.zip › 000100500001894.xlsx_0.txt_24.txt.txt]

-1.88667618926765e-05
-3.9067843867301e-05
-1.72209234783832e-05
-2.1033655130738e-05
-1.34229084937994e-05
-2.03266014138269e-05
-1.20379321218235e-05
-3.36541237003831e-05
-2.81855259074467e-05
-2.13984077565268e-05
-5.50030896029143e-06
-3.89173639646014e-06
-1.99494635741176e-05
-7.08174906610123e-06
-1.0036156938488e-06
-1.63216224947886e-05
-1.40104295964729e-05
-2.47905795782201e-05
-2.03047837449976e-05
-2.58101490128379e-05
-1.50475381270704e-05
-3.31100436296328e-06
-4.35352739046289e-06
-1.20436399079204e-06
-2.38757897786966e-05
-7.22147910680678e-06
-2.21615926145674e-05
-1.99664405647103e-05
2.66140782731163e-07
1.57012356722963e-05
-2.16654112612093e-05
-1.37029743392498e-05
-3.53827004857335e-05
-1.7371014822689e-05
-4.14878891109038e-05
-2.01603608410903e-05
-1.4749294979944e-05
-3.28890944776624e-06
-3.01593994619211e-05
-3.23191179374739e-05
-1.44823700973611e-05
-1.05623011599949e-05
-2.67476402775856e-05
-3.38205953029259e-06
-3.67355406543479e-05
-3.517015067581e-05
-2.66937981612225e-05
-1.01346932706008e-05
-9.47106597116048e-06
-3.05251380353781e-05
-9.2912492196922e-06
-2.3189148233631e-05
-5.05940146039507e-06
-1.09982201621377e-05
-2.35642139408272e-05
-1.44969960443299e-05
-1.71034192739004e-05
1.55163162131103e-06
-7.67887518521363e-06
-6.82458426788992e-06
-2.06037753882284e-05
-1.84476383893139e-05
-1.43690308410093e-07
-1.10257144601817e-05
-2.33019820965322e-05
-1.61245626730428e-05
-1.35893745396819e-05
-1.07790968128138e-05
-3.52661518151798e-05
-2.28075162713149e-05
-3.5883169908094e-05
-3.82463521586755e-05
-3.51878913477081e-05
-7.58753698145859e-06
-2.03619765716201e-05
-3.98334110697623e-05
-2.18667546490565e-05
-3.71413153960334e-05
-3.04879476343457e-06
-3.42763002679499e-05
-9.65263126980895e-06
-7.64426529451918e-06
-4.089988500212e-06
-1.6363203852545e-05
-2.33507394359257e-05
-1.96496410196058e-05
-4.57990280934357e-05
-2.3101171628818e-05
-1.11522928860054e-05
-1.65569009965957e-05
-2.45182858072373e-05
-9.22598319707191e-06
-1.04356564456846e-05
-2.12917616135123e-05
-1.8048758647901e-05
-3.66149357113015e-05
-4.45796238232134e-06
-1.00232885203103e-05
-3.11161226768456e-05
-3.02380088564774e-05
-2.30272324356688e-05
-2.85020125048047e-05
-1.66340529699421e-05
-1.19130344100562e-05
-1.07285733808444e-05
-1.84687608203015e-05
-1.06777336092131e-05
-1.98676320191676e-05
-3.03545935583433e-05
-4.02859048511501e-05
-2.310520789118e-05
-9.54616754393838e-06
-1.94981337512739e-05
-4.37141819048443e-05
-2.19888264394422e-05
-1.50949717209039e-05
-3.09773405677046e-05
-1.54461744332397e-05
-2.90403770095493e-05
-2.45820277426556e-05
-2.38063330513148e-05
-3.32429757987047e-05
-3.18151868575869e-05
-4.04535844281447e-05
-1.16031436036095e-05
-7.72828271046268e-06
-2.71433528687108e-05
-3.19941195588899e-05
-1.08166414978157e-05
-1.2883799271479e-05
-3.55253661196774e-06
-2.01065087494259e-05
-3.29494597906293e-05
-2.38352578631114e-05
-1.58698848220692e-05
-2.90233410046651e-05
-4.07464999890854e-05
-3.8502880046757e-05
-3.26148482444777e-05
-2.25447662212226e-06
5.42230368234864e-06
1.35407034459018e-06
-2.80851370124264e-05
-1.01436949526707e-05
-3.16538392673577e-05
-3.40977899653699e-05
-2.32764295108066e-05
-2.86075558645543e-05
-1.54679842234803e-05
-2.05486256938948e-05
-9.77044921114794e-06
-1.4121537042083e-05
-3.50764223328299e-06
-8.95973923470707e-06
1.31694097880157e-07
-9.86208234291165e-06
-2.09900610875235e-05
3.54034254727959e-06
-2.76992473280604e-05
2.50258906362969e-07
-2.39865119502093e-05
-1.15695122082249e-05
-2.32675384013314e-05
-1.22424931581364e-05
-2.83346377973631e-05
-2.22655672152254e-06
-4.78776277230716e-06
-2.39604847730389e-05
-2.79351434788996e-05
-3.7716497417501e-05
2.80283408843288e-06
-2.64442707236605e-06
-1.47083091611973e-05
-1.84749337619801e-05
-1.21424569580762e-05
-1.84646114718311e-05
-4.72755284734457e-06
-1.82739816487412e-05
-2.36266008261419e-05
-1.45006434569822e-05
2.06908106065708e-06
-2.65250417783913e-05
-1.86979319080058e-05
-1.12301921934378e-05
-2.92876338316745e-05
-3.44778184182844e-05
-2.95913755191597e-05
-6.88732221939872e-06
3.38625828855047e-06
-8.75084547887755e-07
-3.23407624084328e-05
-5.01894052322201e-05
-3.29304249916123e-05
-2.48036771174666e-05
1.25957858916931e-06
-4.1163892159436e-05
-3.30873891546865e-05
-3.9581073618982e-05
-3.3766317247754e-05
-2.26056384811208e-05
-3.81267065058546e-05
-5.55617215456908e-05
-1.78656335503656e-05
-2.10642572775327e-05
-2.84066372060084e-05
-2.10507431557053e-05
-1.77332813827929e-05
-2.32497856181129e-05
-8.33863674425567e-06
-4.95542729342691e-05
-5.18131843476229e-06
-2.36119268015925e-05
-3.02201717934897e-05
-3.09680996936328e-05
-6.1277047334442e-06
-9.84272992016868e-06
-2.79348878659592e-05
-2.30213529436064e-05
1.88297811792546e-06
3.59051026593469e-06
-7.48307344049014e-06
-3.98423072034876e-05
-2.92857075090086e-05
-1.29375154637216e-05
-2.96909419160981e-05
-1.52679811198395e-05
-1.53454757525097e-05
-5.65060724962427e-06
-2.10064385422995e-05
-5.73366633466456e-06
-1.18724245819874e-05
-1.64469959389981e-05
-2.01755758730358e-05
-2.55607879876166e-05
-8.77199207048254e-06
-2.76554419029621e-05
-9.26907557538401e-06
-5.62222152598593e-06
-5.18149073888126e-06
-2.64271074405611e-05
-2.54754987593191e-05
-2.40097076564467e-05
-1.85271744954917e-05
-1.77583319605109e-05
-2.86439654965523e-05
-2.38862290048914e-05
-1.8981146474546e-05
-2.37139751900425e-05
-2.36278144530376e-05
-9.02397747075445e-07
-4.40275936659379e-07
-2.66750606385343e-05
-2.51878414915907e-05
-8.99019880229257e-06
-3.0049505817762e-05
-3.28370474896551e-05
-1.88891495472864e-05
-3.39827781342229e-06
-3.2335566817076e-05
-1.35637554979426e-05
-2.99116581754096e-05
-1.92178559601332e-05
-1.17448808114549e-05
-3.13954131409684e-05
-3.7074174655121e-05
-2.0823033190353e-05
-1.7474534169964e-05
-7.23463770768364e-06
-2.02659094993518e-05
-1.53469034309642e-05
-1.63856851723113e-05
-1.17592048157193e-05
-3.64964239686423e-05
-1.40637728275997e-05
4.19072120823833e-07
-2.68279772366326e-05
-3.10346666046004e-05
-1.33368372989463e-05
-1.4526307213257e-05
-4.0159169607696e-05
-3.09166676410732e-05
-2.17632244313696e-05
-1.96985660700825e-05
-1.15478563877477e-05
-3.21865957639436e-05
-2.27896035928592e-05
-1.04093597871211e-05
-9.53728618331677e-06
-3.77264546672475e-05
-3.34848967169513e-05
-2.65356251760401e-05
-4.33433880234451e-05
-1.10425348469707e-05
-6.39263605112282e-06
-3.64158000880477e-05
-2.55911842732211e-05
-2.01006391308739e-05
-4.74284592747515e-06
-2.95815662798875e-05
-1.93545306070853e-05
-1.86772117752417e-05
3.78076406027635e-06
-3.38775014860206e-05
-1.68468775075787e-05
-3.28745541882219e-05
-3.15574870442449e-05
-3.23680130590662e-05
-2.72799825357304e-05
-2.08673676085663e-05
-1.50860746604123e-05
-1.57383292101772e-05
-2.28849551690939e-05
-1.62834363536562e-05
-1.60986907598006e-05
-1.26580992463875e-05
-2.24479910000633e-05
1.62172959988665e-06
-1.9456992506138e-05
6.18738319179081e-06
2.45802919574041e-07
-3.07309425542255e-05
-9.07414524225457e-06
-1.68571213359038e-05
-1.98097322174004e-05
3.55658431986065e-06
-1.5496446952494e-05
-9.50447688362513e-06
-2.46271210011312e-05
-2.00272296325075e-05
-2.28793869116586e-05
-3.96673477198456e-05
-3.15585715106571e-05
-1.8401665120804e-05
-2.70986838041267e-05
-1.96970015391838e-05
-5.11211023190597e-05
-1.56568991956661e-05
-3.3718287691464e-05
-3.21209185554236e-05
-9.97227350293019e-06
-5.38283685500502e-06
-9.73412202431836e-06
-2.30252935096666e-05
-1.230801307075e-05
-2.23422105541699e-05
-1.67051962774384e-05
-2.01057587978447e-05
-1.78791118368913e-05
-2.22394880433529e-05
-2.58587451746474e-05
-3.41212849516905e-05
-3.23375608954848e-05
-3.0060858210004e-05
-4.1560895369882e-05
-3.33631427777061e-05
-2.39167429173386e-05
-2.46520262240132e-06
-2.24267229827241e-05
1.00629873452322e-06
-1.46064093400672e-05
-3.60657532792139e-05
-2.94555202050831e-05
-1.19704665018011e-05
-1.39213900316956e-05
-6.21437166975792e-06
-4.08642948147986e-05
-2.12554250974066e-05
-7.99774533754459e-06
-3.52203859521335e-05
-3.15774711738272e-05
-1.8309593362195e-05
-9.47130497312109e-06
-1.82389246741536e-05
-9.65493918631606e-06
-3.44835466923373e-05
-2.86351299856053e-05
-3.24771086289056e-05
-2.50573494860675e-05
-1.7769520205582e-05
-3.07641936124549e-05
-3.22579941787245e-05
-3.69620763040604e-06
-9.54205796631594e-06
-2.05968181543432e-05
-4.06333682622407e-05
-3.1885818651949e-06
-3.44813261862629e-05
-2.2738139824837e-05
-5.36330624166192e-06
-5.00151566468497e-06
-1.15477120716027e-05
-2.7295931320044e-05
-1.99008316576384e-05
-1.29359811825468e-05
-9.46876939963068e-06
-1.60423394416185e-05
-2.78993000259383e-05
-2.27926346172551e-05
-2.38205739002718e-05
-4.59439515441496e-05
-3.60233795129189e-05
-2.68550192466166e-05
-2.35684363469393e-05
-9.8609515877182e-07
-3.00039552434787e-05
-2.06300162735532e-05
-3.98437926739884e-05
-3.59464225898376e-06
-1.73156272002403e-05
-2.86819616360962e-05
-1.91684650334813e-05
-1.46948891074996e-05
-1.18700572573812e-05
-3.60371331565398e-05
-4.95898899830465e-06
-2.78912707260904e-05
-2.97926754722761e-05
-2.87314755801336e-05
-1.65884458887933e-05
-2.18834311093288e-05
-5.46560244941769e-05
-1.60787239770337e-05
-1.79310931108761e-05
-2.46409375738314e-05
-2.61818057098103e-05
-2.33485064898317e-05
-3.50775471320382e-05
-3.79604544175037e-05
-9.20167550903495e-06
-4.4105798326821e-05
2.43977741379285e-07
-4.13555640260908e-05
-2.24687813918546e-05
-3.1643740846194e-05
-2.40115286809822e-05
-4.21373153446268e-06
-2.94879036616275e-05
-2.28143809861519e-05
-1.20199870432324e-05
-2.39054243694913e-05
-1.67032198056416e-05
-2.14887691535662e-05
-1.39200972617321e-05
-2.97566687650014e-05
-1.42399437225654e-05
-1.27553742833174e-05
-2.59675158766425e-05
-1.47178687180659e-05
-1.67770476148406e-05
-6.90463392090583e-06
-1.15079019885053e-05
-2.05678487289973e-05
-1.59141148168916e-05
-2.78278420407491e-05
-2.20108942875999e-05
-1.40167563175717e-05
-1.02156833356949e-05
-1.9852592672198e-05
-1.88992106481734e-05
-1.17107021861608e-05
-4.86604828312905e-06
-1.82861805543882e-05
-2.21256176338612e-05
-6.06501066754764e-06
-2.76658821439931e-05
-1.06793581108726e-05
-3.72176008090922e-05
-1.01596687814198e-05
-1.03353254566858e-05
-2.57036017263084e-05
-3.80790515181975e-05
-1.72016611093057e-05
-2.47766691002948e-05
-2.64607605733646e-05
-1.13096404269521e-05
-1.20439591547388e-05
-4.42312471823565e-05
-1.98589404529301e-05
-1.63367831035597e-05
-2.57588029543767e-05
-2.04238616531221e-05
-2.66953445262757e-05
-2.62492879214586e-05
-2.22324260336789e-05
-1.25729463630085e-05
-4.06580654960314e-05
-2.36167334795426e-05
-1.33540019662723e-05
-4.71716852822403e-05
-3.56260711598354e-05
-3.42139376413072e-06
-3.37343572332822e-05
-2.51014293958862e-05
-2.03212195703182e-05
-5.30401990594721e-06
-1.82272217562552e-05
4.35482568531641e-06
1.86962646076262e-05
-2.24748063145989e-05
-2.31573061053435e-05
-1.21500094292345e-05
-2.46219389184601e-05
-2.34936007684466e-05
-1.98279373061432e-05
-2.28816241779166e-05
-1.3739514637829e-05
1.24914686348195e-05
-8.11517977043462e-06
-3.79476086911746e-05
-2.80112851701717e-05
-3.01296543260531e-06
-1.11826503888455e-05
-1.76961780115854e-05
-2.1332402107976e-05
-1.15657576461443e-05
-3.26987231774165e-05
-5.37983888385302e-06
-1.59343189376126e-05
-4.44355386381252e-05
-1.49951015402677e-05
-1.55358010511223e-05
-7.62638676447241e-06
-8.80976975479653e-06
-1.92228724561469e-05
-1.39485367928358e-05
-1.92628941517017e-05
-2.23278943845365e-05
-8.6940698193287e-07
-1.98474630911944e-05
-1.36125865641677e-05
-2.92862521814769e-05
-1.28844213881253e-05
-4.44018036049845e-05
-1.66292770951927e-05
-1.46354662666567e-05
-1.83612670201753e-05
-3.03368404417718e-05
-2.68065290013467e-05
-1.37115062054527e-05
-2.11901401677991e-05
-1.9516459775838e-05
-2.85811422059318e-05
-3.26416738383049e-06
-1.48738245597149e-05
-3.74695446381197e-05
2.81369834836099e-08
-3.62574678757057e-05
-4.17356315178251e-05
-1.19959085073531e-05
-1.58449815425394e-05
-1.74250177936967e-05
-1.48384953222047e-06
-3.1528970695041e-05
-8.31985681561352e-06
-2.09995866802864e-05
-3.46007018785779e-05
-1.71667316954302e-05
-1.18550424997546e-05
-2.17344553584148e-05
-2.16338177180498e-05
-1.79117535853981e-05
-5.18352044577189e-06
-2.33956021107943e-06
-1.62343507902996e-05
-1.83201926084318e-06
-2.97620208674764e-05
-2.82296259718801e-06
-1.79395626350415e-05
-2.86119203092555e-05
-1.04356414215301e-05
-1.67882461765804e-05
-6.36598543766089e-06
-1.00658338083689e-05
-2.17644460201814e-05
-2.13325710496619e-05
-1.66674299409368e-05
-1.7824717947312e-05
1.71477106076459e-05
-2.33891901805199e-05
-3.29579771689279e-05
-7.63813762354551e-06
-2.54733854896528e-05
-1.17507781330814e-05
-4.3507740993835e-05
-3.33627373311006e-05
-2.56605006561582e-05
-4.95483509070417e-05
-2.62802067350194e-05
-7.30725123331884e-06
-2.30425532865332e-05
-3.39797868174318e-05
-2.52676289964876e-06
-9.237758897956e-06
-1.17834384659528e-05
-2.22079714048571e-05
-4.19165789633042e-05
-4.17185241705916e-05
-2.13062875039258e-05
-4.42663252797075e-05
-1.85443612789539e-05
-2.72746253096774e-05
-1.73522715637704e-05
-3.24811465481802e-05
-1.3037907104345e-05
-2.06551956744264e-05
-2.06680144898353e-05
-4.90592374462086e-05
-2.33642736223344e-05
-3.26066545900639e-05
-2.28878275552724e-05
-1.81162761138912e-05
-2.71189718774487e-05
-3.43166425879035e-05
-4.07779571035388e-05
6.41647683160536e-06
8.03941400223483e-06
-3.84819344747197e-05
-3.15830773314225e-05
-2.43662374359867e-05
-1.01877345857547e-05
-1.5687679731255e-06
-1.00687635001739e-05
-2.39132709101474e-05
-2.98608634880646e-05
-1.72458482793711e-05
-2.79697640295366e-05
-9.76654496019432e-06
-2.52720590797511e-05
-2.99058606396535e-05
-3.48374644145316e-05
-1.75177859983127e-05
-1.22566108522737e-05
-3.58580350964209e-05
-9.56840729863868e-06
-4.9309824452281e-06
-7.99431588265904e-06
-3.0427015994773e-05
2.5168973485371e-06
-1.15590202516441e-05
-2.05219432029156e-05
-3.18311940951206e-05
-2.56139846928706e-06
1.22373085482671e-06
-5.33607030786642e-06
-3.75970861094854e-05
-1.8802130352384e-05
-6.16001918567177e-06
-3.09270590841209e-05
-2.93556944864082e-05
-2.22761972258337e-05
-7.07612000114895e-06
-1.23502003853096e-05
-3.8622824174592e-05
-1.23212930155525e-05
-2.59642429794431e-05
-3.99661296547942e-05
-1.45594428909915e-05
-3.85668690936733e-05
-2.15710253616079e-05
-3.44496675289585e-05
-2.64434806191466e-05
-2.12819149095782e-05
-1.87410074205462e-05
-7.96577725608679e-07
-2.95826093193421e-05
-7.68467059441145e-06
5.9406808973854e-06
-3.03315108446819e-05
-1.09729511973245e-05
-2.46405435045959e-05
-5.22262162126037e-05
-2.26060349487927e-05
-2.38103233575118e-05
-2.61514168545857e-05
-2.46358518858417e-05
-9.89494755627591e-06
-1.26994590826675e-05
-4.26183976190022e-05
6.58042454612952e-06
-2.84207521376095e-05
-3.35302184460516e-05
-2.33450968684908e-05
-3.0160385337119e-05
-8.93649969575049e-06
-2.23314595459576e-05
-1.83975679809959e-05
-1.9234829200941e-05
-1.41779239168185e-05
-2.59949117900836e-05
-1.2967745837211e-05
-1.17628322617161e-05
-2.18281315300966e-05
-8.02599931511123e-06
-2.02182362313706e-05
-3.07340579837881e-05
-4.60092766301482e-05
-3.25524349873014e-05
-2.23321227210715e-05
7.53518268540825e-06
-7.43697143114199e-06
-2.7280574152971e-05
-1.16444520088133e-05
-2.84689695691376e-05
-2.03228302153421e-05
3.90261746591262e-06
-3.17052994956176e-05
-1.2259415811064e-05
-1.64868567551746e-05
-1.52575214496569e-05
-1.33809494098155e-05
-1.53374805689865e-05
-1.84278886133785e-05
-2.1446409902427e-06
-1.62727207330011e-05
-2.76212036354448e-05
-2.31901269448875e-05
-2.10013003087049e-05
-2.15509814995408e-05
-1.43472819016962e-05
-3.60844063066789e-05
-1.77406484934037e-05
-1.76036990218356e-05
-2.50554493338511e-05
-3.42338831355582e-05
3.37661557543731e-06
-2.00760603829609e-05
-1.20154804476816e-05
-8.08948190576452e-06
-1.52438269723062e-05
-2.8585930161243e-05
-3.66203238073075e-05
-1.93159530979307e-05
-2.6954540961865e-05
-3.00754938549896e-05
-2.56750295956804e-05
-2.59578136140613e-05
-1.33624242599893e-05
8.63748086673738e-06
-9.23366194617432e-06
-2.54348412602364e-05
-4.13885968366016e-05
-4.42534153038252e-05
-6.4461108243335e-06
-2.80013712356446e-05
-3.46571773362426e-05
-2.07025397754637e-05
-3.65424776256866e-05
-2.74138539615525e-05
-1.88668713599114e-05
-3.17439478847013e-05
-5.90279365517608e-05
-3.39097786773027e-05
-5.06259699798117e-06
-2.71645317210774e-05
-2.89281683707061e-05
-2.11729123181966e-05
-1.34982116216574e-05
-1.43076590868459e-05
-4.4437535487372e-05
-1.79715232669764e-05
-2.98292277120554e-05
-1.65519587591218e-05
-2.3471276420518e-05
-1.22662372834395e-05
-1.7989791560552e-05
-2.47150480664297e-05
-3.18592623164743e-05
-4.16084404827544e-06
-3.83297554215086e-05
-2.89448122824502e-05
-7.14267632042612e-06
-2.6292504439681e-05
1.47898014142602e-05
-3.99146971363787e-05
-1.80500478955446e-05
-3.51393437351117e-06
-1.39001302172314e-05
-2.01063438036127e-05
-1.59877839350298e-05
-1.05309454326241e-05
-2.27508777208572e-05
-1.65827757856118e-05
-9.27115228674478e-06
-2.00586058595962e-05
5.94569348845118e-06
-2.78378516053371e-05
-2.76080372630535e-05
-1.23321932781802e-05
-1.22959646097969e-05
-4.65136629018328e-05
-2.12557760058064e-05
-7.8897634823807e-06
-2.33986104140068e-05
-4.54303647556841e-05
-2.67704709756042e-05
-2.42854249190251e-05
3.96930884435694e-06
-1.29398702714732e-05
-2.66562070947496e-05
-1.69921494658844e-05
-3.1533309704599e-05
-8.19013225176557e-06
-6.33907872796985e-06
-1.65913612031048e-05
-2.59677224943777e-05
-2.18367361434498e-05
-7.76886837540209e-06
-1.94005478363735e-05
-2.01583332394432e-05
-3.533742041504e-05
-5.21229559171776e-06
-8.58216186853076e-06
-1.71778207548792e-05
-1.60251193489888e-05
-9.79086129849294e-06
-3.94385284362679e-05
-1.30249839496978e-05
-9.43607785810753e-06
-3.11923746246545e-05
-3.32199294586831e-05
-1.61747578140903e-05
-3.90973767154532e-05
-3.00758598520568e-05
-2.96713236058776e-05
-3.03705292542713e-05
-2.83362262163635e-05
-4.49301733202834e-05
-1.65287196231301e-05
-1.45143886435683e-05
-1.74787886848928e-05
-1.90993980649416e-05
-1.69167497788516e-05
-3.41790733407568e-05
-2.22095691336224e-06
-1.21646026310738e-05
-1.49613926802783e-05
-1.05154462923054e-05
-2.6482895973614e-05
-5.35755956523939e-06
-3.73215457797659e-05
-2.10289859986278e-05
-7.40952959654174e-06
-3.21155827571388e-05
-1.59299921764279e-05
-2.43729724498136e-05
-4.12036037597968e-05
-2.77770036442911e-05
-2.34443044226336e-05
-4.01505418809067e-05
-1.83005279545486e-05
-6.56663603577766e-06
-2.41957510349077e-05
-1.21072572423164e-05
-7.57001472749944e-07
-2.38425903362502e-05
-1.88784762597839e-05
-3.26908128987057e-05
-1.19095116412788e-05
-3.51698761225343e-05
3.99633570185683e-06
-1.55865874427178e-05
-2.59469693494957e-06
-2.17205676940121e-05
-1.3825157668885e-05
-1.31160118053282e-05
-1.85631719202797e-05
-1.05631863567998e-05
-7.77162614575342e-06
-3.05525997858804e-05
-3.32375002267623e-05
-2.63172657558738e-05
-1.80531017858679e-05
-3.34967140478226e-05
-3.07046247916371e-05
-5.00340789192871e-07
-2.20084678487389e-05
-2.97857902436775e-05
-1.1598761223328e-05
-4.50200354316971e-06
-2.09255509147752e-05
-2.72543578701344e-05
-1.6116121156258e-05
-1.821963144239e-05
-1.68369080913158e-05
1.44113136299286e-05
-1.80052022240558e-05
-2.87805432810064e-05
-2.63444410702525e-05
-3.5814624308096e-05
-1.49972867467717e-05
-3.73195272485251e-05
-3.09375556125039e-05
-5.32003073598545e-05
-3.66502683112522e-05
-3.41005858460736e-06
-1.49671544287772e-05
-1.80899354443764e-05
-2.57139249673608e-07
-1.27599616808414e-05
-1.76449535277043e-05
-2.98908963612115e-05
-3.32712973678439e-05
-2.28799601991579e-06
-2.59956847695732e-05
-2.73298867717447e-05
-4.4113171597326e-05
-8.55084131122768e-06
-1.04249587293087e-05
-3.32789980184099e-05
-1.47712222128066e-05
-6.01501808825094e-06
-3.68248109976445e-05
-8.9718018702111e-06
-1.93058734499488e-05
-3.48925003969927e-05
-2.5131191806652e-05
-1.65551646959279e-05
-4.53673300353067e-05
-6.21846203220975e-06
-9.50957742740214e-06
-2.79006387969919e-05
3.22488887301992e-06
-3.78229413903715e-05
-3.72694650565209e-05
-3.27097426991132e-05
-9.81712927818829e-06
-6.94955580976588e-06
-1.38406046462582e-05
-5.13548769950964e-06
-6.21130204078921e-06
-4.33362737953943e-06
7.46762830040372e-06
-1.01384877528194e-05
-2.04873685147021e-06
-1.8328442684771e-05
-1.20489454267477e-05
-3.00503975513885e-05
-2.56512216092463e-05
-2.23610702241545e-05
-2.41402022747562e-05
-1.04556984179152e-05
-4.34444489032647e-06
-1.77002083131222e-05
-2.45129783805807e-06
-3.59021111293382e-05
-2.41900432481574e-05
-8.91032961972354e-06
-1.76158271126468e-05
-3.48679839422429e-05
-2.46529896343882e-05
-2.52681327617284e-05
-1.3771271968726e-05
-5.01579625902667e-05
-1.71999686174515e-05
-2.32246791538941e-05
-1.84591241397695e-05
-6.31475320465439e-05
-2.78404083408013e-05
-1.6544370422571e-05
-2.71248288304616e-05
-2.07780330945915e-05
-1.00009581125372e-05
-3.97896970652437e-05
-1.47943012425128e-06
-2.54365967129292e-05
-4.58802849655213e-06
-3.08838509106432e-05
-2.06906997976108e-05
-1.39648499213624e-05
-3.59937801254517e-05
-1.94816952004707e-05
-2.24538377930982e-05
-2.97250564289319e-05
-3.79109169445881e-05
-2.89953535728719e-05
-2.63551978548161e-05
-2.6369524732076e-05
-1.64551568351428e-06
6.23362574401661e-06
-8.38176231557419e-06
-2.72356484206766e-05
-2.66949950448095e-05
-2.17391866193507e-05
-4.31248033659438e-05
-2.43312978997277e-05
-9.71657942130079e-06
-2.20949071158999e-05
-1.77065531127388e-05
-9.59198731955532e-06
-1.27669102482919e-05
-2.09594762992538e-05
-3.01041936296504e-05
-3.06911123328806e-05
-1.67102474800096e-05
-3.25174752578996e-05
-2.34085832440694e-05
-1.18396189825327e-05
-3.30776355043194e-05
-1.87760617884914e-05
-1.60517684733862e-05
-3.54716878242503e-05
-1.61564991825744e-05
-9.08955469860434e-06
-4.69421353842701e-05
-1.6738001070446e-05
-2.29208785123763e-05
-1.60997512236732e-05
1.14116210553565e-06
-3.4141987276356e-05
-2.55770891886984e-05
-4.03865062082599e-05
-2.84310458342726e-05
-2.7460719456841e-05
-1.92004959793047e-05
-2.33954333725581e-05
-3.84028837306931e-05
-1.16092800026737e-05
7.0026143748068e-06
3.57042224394819e-06
-1.96704069602138e-05
5.15810904251334e-06
-4.60827709603939e-05
-1.98467515670946e-05
-2.51073734073392e-06
-2.36460918959516e-05
-1.55734909715322e-05
-7.71228038262743e-06
-2.14832455532965e-05
-2.48844089323286e-05
-1.74546816543157e-05
-2.79472969057773e-05
-2.99035509436931e-06
-2.33150835447179e-05
-2.06800173202968e-05
-2.19190378009526e-05
-8.10993919243825e-06
-1.12001564315101e-05
7.40738084996737e-06
-4.22745438315024e-05
-2.24276065822111e-05
-2.9723774517712e-05
-1.93610568616649e-05
-3.90066803799286e-06
-7.97380510022297e-06
-1.51217575141591e-05
-1.79180472228975e-05
-3.52338427878486e-06
-1.9707928629016e-05
-1.85723480506532e-05
-1.38218300785252e-05
-2.34047080796514e-05
-1.7256561160791e-05
-2.63170739721252e-05
-1.84942909884157e-05
2.99669520913457e-06
7.76246333332044e-06
-2.27779795936662e-05
-1.7048771913175e-05
-2.41118936843162e-05
-1.36610888922706e-05
-1.99681209533309e-05
-2.55319390087342e-05
2.304848031188e-06
-3.02141360418342e-05
-2.68191411544503e-05
-2.43783159869268e-05
-2.68348096241537e-05
-1.33435689505512e-05
-3.36874202388018e-05
-2.87549598706508e-05
-2.17432852369111e-05
-2.03450458734236e-05
-3.00664856754704e-05
-3.28415329599285e-05
-2.77067488824385e-05
-8.03316850394656e-06
-3.84152716851477e-05
-2.60612898287957e-05
1.61341155173265e-06
-2.18268819366877e-05
-3.3388846362145e-05
-2.73214063194631e-05
-2.17280236419745e-05
-1.92623325915318e-05
-1.20095990267581e-05
-2.07381228155666e-05
-2.47953507559038e-05
-8.59116586128418e-06
-2.74992151579053e-05
-4.75088696389187e-06
-2.56109894875329e-05
-1.57344354141169e-05
-9.88637311543281e-06
-5.09964210666882e-06
-2.33171537668095e-05
-2.25697909440603e-05
-3.69420024870281e-05
-3.05983124449194e-05
-2.84494827260299e-05
-1.21327281761348e-05
-2.31127658097863e-05
3.41574370412799e-06
-1.11890047703539e-05
-2.05655849496487e-05
-3.20138215681174e-05
-6.07783726573782e-06
-8.76538962777475e-06
-5.45801398379735e-06
-2.09768102939257e-05
-3.52946640912223e-05
-2.80687803366694e-05
-8.40054219772307e-06
-2.09076936154214e-05
-3.70661873774288e-06
5.61770211111634e-06
-1.90443418046877e-05
-3.71246731348494e-05
-1.53152117341101e-05
-3.63587536080552e-05
-2.44195832897591e-05
-2.73990818372299e-05
-7.09525320597198e-06
-2.60535039922983e-05
-1.47105779302974e-05
-7.60907935031263e-06
-2.67360817629743e-05
-3.08578757003044e-05
-4.28403359713975e-05
-3.28760164285229e-05
-1.71494958473394e-05
-1.41981521639521e-05
-1.7703196917628e-05
-2.0144536220131e-05
-1.56988393430786e-05
-3.3291473296012e-05
-1.51305220763838e-05
-2.36917352430223e-05
-8.36848073638649e-06
-2.3425656226394e-05
-3.46648033069293e-06
-3.46250707286837e-05
-4.82693874073125e-05
-2.27501135297629e-05
-2.92729166805846e-05
-2.05932997056147e-05
-1.5273287183005e-05
-1.71292749107928e-05
-1.83400946179974e-05
-2.06715999467264e-05
-6.482026732967e-06
-1.87744964536889e-05
-2.69913590781089e-05
-4.15229903262102e-05
-3.27472388274071e-06
-2.5300948684945e-05
-1.98255927865193e-05
1.49500462141966e-05
-1.53527267862317e-05
-2.89482865723276e-05
-2.24368253677724e-05
-2.16559502648405e-05
-2.05371498533131e-06
-1.33848070017244e-05
-2.84615351141457e-05
-1.92730418724682e-05
-2.18758820118041e-05
-2.51674287217997e-05
-3.70309726824962e-06
-2.55676423284276e-05
-2.81414178394324e-05
-1.83763837943187e-05
-1.90319997011133e-05
-1.34509336375842e-05
-2.42545069865433e-05
-1.56805941364654e-05
-1.67404437878369e-05
-1.60871159966882e-05
-2.97404584460004e-05
-1.22297498855347e-05
-1.82168618502883e-05
-9.35745901805396e-06
-2.21822250068308e-05
-1.99607373158446e-05
-2.24558059091537e-05
-1.11381889757955e-05
-1.88501054696694e-05
7.21014668019339e-07
-2.11315808552582e-05
-3.37832946298273e-05
-1.76428443298323e-05
-2.78114862031476e-05
-2.12620563711365e-05
-1.3162728824981e-05
-2.38114769704101e-05
-3.23303457282362e-06
-1.90839042424626e-05
-1.00982968798058e-05
-2.73797731928905e-05
-2.79687474800423e-05
-1.43417514237826e-05
-3.28665268642984e-05
1.03312404854207e-05
-2.4544109584748e-05
-2.82395716912802e-05
-4.25007300101436e-06
-3.55633637718133e-06
-2.92474706822235e-05
3.81346388957304e-07
3.35361324434408e-06
-1.30348877070576e-05
-2.08133179802966e-05
-2.02086148031599e-05
-2.4313589699585e-05
-9.95506187802524e-06
-2.24056205500167e-05
-1.98125206920258e-05
-3.77421818870568e-05
-9.5022388343319e-06
-4.3006488154326e-06
-1.69957216656685e-05
-2.02416614681185e-05
-1.26519877721492e-05
-7.98681958956989e-06
-3.56350048516706e-05
-3.96514733754734e-05
-1.11694004936025e-05
-3.6692729050583e-05
-3.13993196210777e-05
-1.21980947360351e-05
-9.21961025489766e-06
-3.38657292200168e-05
-1.35790417595239e-05
-1.53842890180875e-05
-1.00925244849906e-05
-1.49167971512855e-05
-2.18824193161846e-05
-2.47729004973517e-05
-2.25816945593083e-05
-2.97139474868281e-06
-4.4907446899736e-05
1.21725708525906e-06
-3.06687620151578e-06
-1.94003493627411e-05
-1.76763937046824e-05
-2.60457497879141e-05
-1.11309355547881e-05
-2.06081577738641e-05
-1.25791305090201e-05
-1.04081288051033e-05
-2.12005528247317e-05
-1.39861115896187e-05
-3.22041951906754e-05
-2.30512993120046e-05
-4.09246289061774e-06
-3.93351118361417e-05
-1.56431935068619e-05
-3.67074122860576e-05
-2.15358740765327e-05
-1.07721445060771e-05
-2.87347869498876e-05
-2.80714623245105e-05
-9.83698616003357e-06
-9.07511849174257e-06
-7.98214198693375e-06
-9.14530388829671e-06
-2.36685525019368e-05
-8.64105638365903e-06
-6.24767681421067e-06
-2.81162474631343e-05
-1.52155863418982e-05
-4.04392104942277e-05
-2.59900519869659e-05
-2.53218475888869e-05
-3.41879451586912e-05
-9.77563908564327e-06
-2.66757896693763e-05
-3.30502619973604e-06
-1.8279914863701e-05
-2.90512189018319e-05
5.47848825097363e-06
-1.63282683103104e-05
-2.37533480881236e-05
-2.96374973672824e-05
8.40423509274314e-06
-1.65146999114225e-05
-1.51693956627361e-06
-3.63421503035587e-05
-1.91778388760737e-05
-1.94247544876459e-05
-2.36076579386193e-05
-3.22072006952448e-06
-1.12027205084491e-05
-1.20797996574556e-05
-1.21153843052459e-05
-3.09396900374652e-05
-3.43019298867659e-05
-2.81518360095127e-05
-3.17502567844547e-05
-3.98437681842408e-05
-2.06590413862169e-05
-2.16912741136358e-05
-4.276536128828e-05
-2.2017644280513e-05
-2.84428128595733e-06
-2.41004491640772e-05
-4.07501917928116e-05
-1.2289179753306e-05
-1.48746207431765e-06
-4.30069815404369e-05
-2.95407261623848e-05
-3.26657120222384e-05
-7.19931862219573e-06
-2.85726919572966e-05
-2.47624656060391e-05
-1.46671119316114e-05
-2.0894813838769e-05
-9.59577213922813e-07
-1.41204138963022e-05
-2.21838653893671e-05
-2.96109030091248e-05
-2.364499003182e-05
-2.14682270986725e-05
-2.63894593033391e-05
-2.58187171096631e-05
-1.27247039843804e-06
-2.94054116248977e-05
-3.51148546383741e-05
2.19527070659155e-06
-2.86735314555438e-05
-3.43822217051119e-05
-9.57450276690753e-06
-2.8045808755838e-05
-3.51566969699322e-06
-2.74956422972967e-05
-1.9766751027172e-05
-1.68275885706213e-05
-1.08841684787429e-07
-6.42154706158777e-06
-1.69432011108434e-05
-1.96369880453929e-05
-1.14639404422797e-05
-2.02906746801062e-05
-2.23333822928596e-05
-2.045493898059e-05
-2.81347015766242e-05
-2.01044464874109e-05
-1.31808669989958e-05
-2.5824038843062e-05
-2.63879390216914e-05
-1.90818625136002e-05
3.46507571532622e-06
-2.93906126537493e-05
-4.27251815022736e-05
-1.84994182629251e-05
4.94858350058811e-06
-2.26603503816508e-05
-2.42107729631882e-05
-2.28566399466642e-05
-3.38947157451451e-05
-3.77463949809404e-05
-9.60334979940844e-07
-1.74074217031822e-06
-2.08222861888559e-05
-7.22154360357502e-06
-2.74604639847019e-05
-2.39817290175025e-05
-1.81498881411275e-05
6.01385923820265e-06
-2.06528630085386e-05
-9.07302915942857e-06
-1.97531158447912e-05
-2.25819927120341e-05
-2.29724779773675e-05
-1.5751035320887e-05
-5.02134377966785e-06
-6.99426288682192e-06
-2.97035199376455e-05
-2.60175794136722e-05
-1.24561393868537e-05
-2.66288773951941e-05
6.88804556577501e-06
-2.39122445337985e-05
-3.35866121580648e-05
-4.981961523828e-05
-1.38123360163342e-05
-2.68940144772725e-06
-1.77452506456799e-05
-2.67942784997113e-05
-2.38284660079674e-05
3.13866533928835e-09
-8.85617911432717e-06
-2.32587463003658e-05
-2.99667859291137e-05
-1.30074335843516e-05
-2.81174995423896e-05
-5.81562045148834e-06
1.49343971191573e-05
5.81498179807557e-06
-1.5765667448411e-05
-4.01462443455076e-05
-1.50020643550404e-05
-1.82033558614988e-05
-1.86942582498798e-05
-2.16048047055314e-05
-7.24188711516406e-06
-2.35328846632382e-05
-1.22863292896765e-05
-7.76827387568484e-06
-1.24276830967321e-05
-9.15374252519293e-06
-4.87411209304402e-06
-2.11801129052448e-05
-1.59762994153758e-05
1.55392195462136e-05
-3.36856937089051e-06
-1.47413337605882e-05
5.53300229357039e-06
-4.29807060244612e-06
-3.18483316805863e-05
-2.89771639819387e-05
4.67978210735088e-06
-2.65570630010766e-05
-3.79171333990683e-06
-5.68371857271426e-06
-1.59086387324118e-05
-2.9292526711639e-06
-1.15047794299463e-05
-1.78027259269884e-05
-1.26408574221826e-05
-1.49422620091308e-05
-3.83393241427331e-05
-1.86755451315048e-05
-1.90675716521183e-05
-1.2844451931502e-05
-1.37944864537686e-05
1.19621811533439e-07
-2.75193587600801e-05
-1.12639688926353e-05
-2.62268481867456e-05
-1.49620473852329e-05
-2.10256653155879e-05
-3.50559716876473e-05
-3.92736791948481e-05
-4.62604414314207e-05
-3.01822102282429e-06
-1.35454083747035e-05
-1.07390034685732e-05
-2.63543044435325e-05
-1.90045039223599e-05
-4.20208272311365e-05
-2.46156955932475e-05
-9.01919037159188e-06
-2.62884042915668e-05
-2.36379140614748e-05
-1.08730482030232e-05
-2.5045194223368e-05
-4.18033903285078e-05
-2.18146980353715e-05
-2.91505047136512e-05
-1.69739172248714e-05
-6.64940966096522e-06
-2.26213732681057e-05
-1.30541702636323e-05
-2.77027605241779e-05
-1.55238062628958e-05
-7.50967249050607e-06
-2.73614530063356e-05
-4.36987241002696e-05
7.87832167902255e-06
-4.75094365591063e-05
-1.47162387061944e-05
-3.71398442016666e-05
-2.94324412595485e-05
5.72768031365406e-06
-2.91714053569744e-05
-3.23869893198748e-05
-3.13559535659497e-05
-2.67129628476392e-05
-1.68450359008321e-05
-3.17042092370939e-05
-2.41534764533907e-05
-1.72571973683634e-05
-4.6677554993192e-05
-2.75372363025195e-05
-2.50275620034885e-05
-1.78686503046734e-05
-1.77674740992398e-05
-1.98444069459343e-05
-9.37418597222377e-06
-4.99169229244935e-06
-2.62465486778306e-05
-9.27949790327555e-06
-2.17680531076621e-05
-1.99370008820428e-05
-2.38291070093075e-05
-2.26944311982715e-05
-2.10071780717564e-05
-2.11517204777728e-05
-1.58512694973476e-05
-1.93073838073608e-05
-1.5948450969525e-05
-2.89419445134245e-05
-3.12255581558971e-05
-2.51141446085305e-05
-2.18958959287537e-05
-8.37931943537515e-06
-5.74736668018712e-06
-2.22782690363209e-05
-2.72208073745767e-05
-1.51357126196214e-05
-3.58715770790693e-05
-2.14411074204777e-05
-2.87054818675209e-05
2.84299073830095e-06
-9.27696667751009e-06
-1.61076503177421e-05
-6.19055958262527e-06
-1.41889270980978e-05
-1.88862706783177e-05
-1.98874658831103e-05
-1.13175183608032e-05
2.23843526584317e-07
-2.08289458986901e-05
-2.47549247041306e-05
-3.52970228378944e-05
-5.70533348307655e-06
-2.56082599912358e-05
-2.15172399654962e-05
-1.02834678198852e-05
-1.35411623371597e-05
-1.78320262339188e-05
-9.77218610260517e-06
-1.94314481190098e-05
-1.86200115180904e-05
-2.97859002961857e-05
-3.66869918433104e-05
-2.07594115688956e-05
-1.77555094310566e-05
-1.38953431148554e-05
-1.02143169140902e-05
-1.27743469682714e-05
-2.55127962998045e-05
-3.09198604395918e-05
-2.80127012653526e-05
-4.59242404652002e-06
-1.13711752469688e-05
-4.56011720111951e-05
-2.46868396700801e-05
-2.5064582184294e-05
-2.06611063334842e-05
-2.50968036242334e-06
-5.8604586237282e-07
-2.20772136289447e-06
-2.79944277119581e-05
-2.74869586625101e-05
-2.95074646657219e-05
-1.6421674275976e-05
-6.42315201161449e-06
-2.27906322412454e-05
-1.4173371640067e-05
-1.70468025512047e-05
-2.66894196121203e-05
-8.08917270216078e-06
-7.04916968600452e-06
-5.04180433544206e-06
-1.14608237419512e-06
-3.67074057373606e-06
3.75072812094352e-06
-3.02524191630245e-05
-1.20390982428911e-06
-2.34927092895219e-05
-3.58494995657356e-05
-2.96572867206363e-05
-2.57219222057568e-05
-1.31343503997276e-05
-1.56522587059013e-05
-2.31234299800868e-05
-3.86846645381157e-05
-6.01148499689309e-06
-3.49156702171986e-05
-2.86931567344735e-05
-1.23043223647672e-05
-3.48946753621291e-05
-1.1230489993529e-05
-2.03731003210082e-05
-2.63980445165737e-05
-2.29962125161459e-05
-3.07566878667261e-05
-2.38733078265774e-05
-4.05863856574771e-05
-2.50854115525794e-05
-4.48641055837638e-06
-1.62884116561156e-05
-3.37984586489217e-05
-1.48619369053479e-05
-7.85437571774648e-06
-2.30907224080649e-05
-4.03451904594794e-05
-3.57381608074511e-05
-1.65861950494818e-05
-8.85978586819609e-06
-1.61536831842442e-05
-6.70405550969116e-06
-6.91577734651694e-06
-1.28447473186481e-05
-2.35257176559483e-05
-3.08551199412326e-05
-2.67902887875769e-05
-2.57612238957496e-05
-1.26039900961993e-05
-2.88342213007574e-05
-3.6446086490315e-06
-2.13458567019748e-05
-8.28789987282504e-06
-1.44896530842775e-05
-3.96635478019448e-05
-1.85145845377139e-05
-4.91753254123261e-06
-2.97244216971201e-05
-1.12599275316716e-05
-1.79822054435994e-05
-2.16006592632398e-05
-2.3300655045561e-05
-2.48253063636967e-05
-1.28402494182675e-05
-1.54080723993242e-05
-5.95309087937162e-06
-3.08873657737987e-05
-2.49373799529667e-05
-2.83021415588601e-05
-1.28467219393841e-05
-1.86906465013623e-05
-2.11119383729845e-06
-6.96109430248715e-06
-5.99920460587707e-06
-1.23029575455425e-05
-4.13265032400908e-05
-3.55352590036427e-05
-3.19752119946779e-05
-1.27029440321385e-05
-2.55132841012856e-05
-1.81522968850911e-05
-1.73357594800832e-05
-3.58299946348245e-05
-2.61164093988825e-05
-2.10735454385329e-05
1.33759356619822e-05
-1.58742436104038e-05
-3.52042279446839e-05
-1.1215949789334e-05
-1.57111747193161e-05
-2.83529369018372e-05
-6.54147797807795e-06
-2.27725770021947e-05
-2.432250358654e-05
-1.28896233413675e-05
-2.95032820788567e-05
-8.71930515332455e-06
-5.51377189018413e-06
-1.94240361737945e-05
-9.8608888772049e-06
-3.1707566420596e-05
-3.04785998283814e-05
-3.17698042858894e-05
-1.88893330975854e-05
-1.8077097742835e-05
-3.96038462088079e-05
-2.62926922308994e-05
-1.62812953062131e-05
-1.18919588531355e-05
-2.8725921938253e-05
-4.60675984029598e-05
-1.51216642608055e-05
-2.77065738833942e-05
-2.42187434769941e-05
-2.921904083822e-05
-2.18518604254992e-05
-2.42421203418056e-05
-2.10656411981052e-05
-5.72541220497953e-06
4.18533013189805e-06
-1.8389913169667e-05
-1.47363009827375e-05
-1.84690667601758e-05
-2.31426647877953e-05
-2.70983473302755e-05
-1.63951404194115e-05
-1.28807250396595e-05
-1.80505508362597e-05
-2.10672671067444e-05
-2.92321304142344e-05
-1.00517823338478e-05
-3.04895306090125e-05
-1.83161987324842e-05
-2.82997616736545e-05
-2.39462946566983e-05
-7.28778689623606e-06
-5.21952645726117e-06
-2.821828356601e-05
-1.54811702301647e-05
-3.89191819564009e-05
-1.77985106208569e-05
2.97494382094223e-07
-2.41421927852443e-05
-2.29806441159326e-05
-1.36865676198907e-05
-1.43228982252933e-05
-5.06957573923678e-05
-1.62543524144966e-05
-2.33618355497021e-05
-1.61727444205852e-05
-5.79742855404892e-06
-4.16447201801721e-05
-1.15672207426006e-06
-1.4338601683005e-05
-2.9495035809455e-05
-2.02025130125409e-05
-4.35765596006896e-05
6.40129011122353e-06
3.30467501121061e-06
-2.06799134780995e-05
-1.71235096658596e-05
-4.24388812529988e-06
-1.39527220521575e-05
-3.5279602080002e-05
-7.18714232942008e-06
-1.57925780882094e-05
-3.41368218038599e-05
-2.10069746673224e-05
-5.86492965941756e-06
1.38181216185214e-06
-1.77207162508594e-05
-8.70936489591657e-06
-1.74530679346129e-05
-2.81748658191627e-05
-3.03039552385814e-05
-3.14535101156141e-05
-7.37581391669944e-06
4.30471359939082e-06
-2.01955781660772e-05
-2.45910438600502e-05
-1.86205699901089e-05
-9.06859005766184e-06
-2.89210709172232e-05
-5.12517814593931e-06
-2.8568529838946e-05
-4.08331869289829e-05
-2.44035713048063e-05
-2.74681189979392e-05
-3.17612644149293e-05
-2.13399307659577e-05
-2.04689065930584e-05
-1.75236167314855e-05
-2.15163135396648e-05
-2.31497360580142e-06
-1.95303248245677e-05
-1.57476581254809e-05
-1.56082762034792e-05
-4.95725947943936e-05
-2.80505034574711e-05
-1.05810444863586e-05
-6.34217647588963e-06
-1.78924778713613e-05
-3.82504444936344e-05
-2.67948164401509e-05
-2.59855703787582e-05
-2.53152274210001e-05
-3.56709114472218e-05
-3.23740613058609e-05
-5.57435793395515e-06
-1.83933807770162e-05
-3.79970475703974e-05
-2.44127821893563e-05
-1.38144016040012e-05
-4.44146171642376e-05
-3.19457233697763e-05
-2.69435271624204e-05
-2.10340572702907e-05
-3.13492625271166e-05
-1.78622774343977e-05
-1.53840670318819e-05
-5.23082710903755e-05
-2.26087747290048e-05
-3.29833877904428e-05
-1.16803516655784e-05
-1.39465645167847e-05
-2.07535834730383e-05
-1.64769213298533e-05
-2.35596314923316e-05
-2.31555272638914e-05
-2.14105428785638e-05
-1.7854470978342e-05
-2.76015117508334e-05
-1.8146385099159e-05
-5.56341807661575e-06
-2.70341751692534e-05
-3.8058166259579e-06
7.33528144319492e-06
-1.91578609508279e-05
-2.36623388211089e-05
-1.86223047267762e-05
1.22179777487944e-05
-1.22798822325362e-05
-3.40602881688606e-05
-3.04923752063843e-06
-2.25693594049806e-05
-2.7866779469903e-05
-8.28401506495349e-06
-2.7645645506628e-05
-1.55856895156494e-05
-1.61218643271084e-05
-2.20823645378512e-05
-2.37583504821002e-05
-2.69492436557771e-05
-2.36258980303697e-05
5.34471177381006e-06
-2.9718779556613e-05
-1.47501647140757e-05
-6.01134915463316e-06
-2.85096172910297e-05
-1.37776317839911e-05
-9.83889856123816e-06
-3.31674370379919e-05
-3.46884909879355e-05
-1.58508759307507e-05
-1.16981313249701e-05
-1.05241961511602e-05
-2.08286726248092e-05
-1.83992739375232e-06
-2.13980019219764e-05
-2.89229237854129e-05
-5.86781173930917e-06
-2.93199059480936e-05
-1.53147344275902e-05
-2.88736232322878e-05
-1.96048533081124e-05
-2.65943079571511e-05
-2.69605985581017e-05
-1.22769445169463e-05
-2.07784952951234e-05
-1.99587429597327e-05
-2.24034846066895e-05
-1.35510512182358e-05
-2.92439615028375e-05
-2.68154293085084e-05
-2.33001580598845e-05
-2.22726159050792e-05
-2.23822344774588e-05
-2.72969826723371e-05
1.69071904450879e-06
-2.05766344660151e-05
-2.66684865271252e-05
2.02892556950165e-06
-4.06698494939154e-05
-9.60352597382131e-06
-2.07330524698905e-05
-4.13552578906114e-05
-3.40141594424246e-05
-2.93321735801006e-05
-3.1258168092981e-05
-2.15745608050518e-05
-1.56187404660925e-05
-1.41184229625741e-05
-2.21391595311539e-05
-2.56071661126974e-05
-3.0242480674111e-05
-2.10689046590879e-05
-7.73474740649276e-06
-2.76850305450819e-05
-2.50604904148491e-05
-1.90718669509296e-05
-3.43437600204527e-05
-3.30363147303632e-05
-5.60430637698002e-06
-2.03022799856995e-05
-2.44323894700973e-05
-3.19539503637721e-05
-3.2200850808036e-05
-3.02282213026109e-05
-2.07757267030698e-05
-1.73730130645442e-05
-2.71903087167211e-05
-9.47555749475994e-06
-1.91818118549959e-05
-2.15423476345201e-05
1.76140000020115e-07
-1.13273894635779e-05
-8.70776116616845e-06
-2.89930417249884e-05
-2.63502633898436e-05
-2.3001934826184e-05
-1.19648126270058e-05
-1.56726062094161e-05
-9.92701375194901e-06
-3.47477544871741e-05
-4.37322480581928e-06
-3.02422269695788e-05
-2.45947216609766e-05
-1.33509357981653e-05
-1.55374745545279e-05
-1.06978304665296e-05
-3.02324724216592e-05
-2.09886254255302e-05
-3.331352532728e-05
-1.42170542839392e-05
4.02186928395198e-06
-1.63819567251292e-05
-7.22671651364753e-06
-4.73076756542408e-05
-3.57367427758719e-05
-1.94642520358031e-05
1.70260323393509e-05
-2.4018719660436e-05
-1.95191049982765e-05
1.49001005704201e-05
-1.3365535526237e-05
-1.38331308503278e-05
-2.59443871215911e-05
-2.70892822246561e-05
-2.02739736487842e-05
-4.54709989472495e-05
-1.76183231297137e-06
-1.30253855175648e-05
-1.81601498614243e-05
-2.15943570108854e-05
-4.57496963129422e-05
-2.06420956794248e-05
-7.00300986482621e-06
-2.43992559193955e-05
-3.09218741762259e-05
-1.91156031018112e-05
-3.89759897182362e-06
-1.78834628534821e-05
-2.2715008594328e-05
-1.60242049353027e-05
-2.60569925522391e-05
-4.5362171824808e-06
-3.3148148440055e-05
-2.77157633059806e-05
5.91683651263592e-07
-6.60955445528437e-07
-5.84866139859141e-06
-2.71988165671741e-05
-2.23532746194127e-05
-2.58642284096282e-05
-2.31463665770048e-05
-3.63342524001468e-05
-1.55598136110909e-05
-1.37819621331236e-05
-2.71904129458694e-05
-2.80984706315573e-05
-2.4110932911842e-05
-3.14643143452629e-05
-2.93088983160062e-05
-2.97316994268138e-05
-5.21978391287657e-05
-1.0938596112649e-05
-2.12196917587372e-05
-3.85685758566692e-05
-1.92404362245214e-06
2.24806889371868e-06
-3.66237529097929e-05
-3.38779080144932e-06
-3.14609817850304e-05
-3.66959225853515e-05
-3.04965353473489e-05
-2.43982301007856e-05
-1.39187114009637e-05
-2.12148748009994e-05
-2.08790766144574e-05
-1.34234028524221e-05
-1.47185690407766e-05
-1.50045649378434e-05
-2.08783482910514e-05
-3.93401020790049e-05
-3.03998519125745e-05
-1.20649115459804e-05
-2.39604808326932e-05
-7.18699069268432e-06
-4.82907781962794e-06
-2.26867630119079e-05
-2.65367617874515e-05
-2.00161080369764e-06
-2.46952802173417e-05
-2.77955489450583e-05
-1.53460333437487e-06
-1.03851317980026e-05
-2.15558461538105e-05
-2.88670479882892e-05
-2.87545190896344e-05
-1.41087617185873e-05
-1.07864196980275e-05
-2.68499226627899e-05
-2.59746013065485e-05
-5.44824814943379e-05
-1.98469969082663e-06
4.95492947388564e-07
-1.15519841747366e-05
-3.1996364231846e-05
-3.04123736684683e-05
-1.02819252113392e-05
-1.83223862925584e-05
1.31961121948957e-05
-2.88765518709455e-05
-3.9964264174186e-05
-1.97206978263605e-05
-1.8029231425674e-05
-1.99189975978679e-05
-1.57996758822073e-05
-1.01564763246993e-05
-2.62934568379301e-05
-4.17167719302787e-05
-2.93668966551942e-05
-1.92344463580671e-05
-2.01300160322337e-05
-1.61589393543302e-05
-1.70270621756205e-05
1.46580280439009e-06
-3.14135669489121e-06
-2.91512160814408e-05
-3.53056707358761e-05
-3.02821519028164e-05
-1.75428436096347e-05
-1.99303096272059e-05
-1.93790464765255e-05
-2.70384482512948e-05
-7.25364359419486e-06
-1.79929898083526e-05
-3.00326170984327e-05
-1.59262050655279e-05
-3.17521550646909e-05
-2.19058475989584e-05
1.18937958347132e-06
-2.78738828796418e-05
-1.62885077662064e-05
-1.82420357355438e-05
-2.20822580402895e-05
-3.28712639348698e-05
-4.59410113898802e-05
-3.88705495563616e-05
-1.32045360693573e-05
-4.31974214728742e-05
-2.14580819634449e-05
-1.5166827010578e-05
1.87237674745187e-05
-1.70013161170904e-05
-2.22800420429529e-05
-8.8099495576152e-06
-2.3920231328288e-05
-3.27527206850174e-05
-4.00835827709772e-05
-6.72403356689673e-06
-1.40460086910249e-05
-1.74682662895869e-05
-1.40239848736506e-05
-2.30830408785383e-05
-9.22328526299899e-06
-1.7141442551131e-05
-2.56434889126226e-05
-3.20409230450935e-05
-2.41624414307602e-05
-1.27962805041463e-05
-2.28363644002943e-05
-3.55838625865507e-05
-2.21174532808549e-05
-2.97142309563219e-06
3.01123672177519e-06
1.43066334583633e-05
-9.40042063037795e-06
-1.54106072988116e-05
-2.48992330269311e-05
-2.76219534754675e-05
-3.86233003784964e-05
-1.52044231505656e-05
-4.81475804160095e-06
-1.71093378261526e-05
-8.9670470537873e-06
-1.04746286577199e-06
-1.50592056102456e-05
-1.34472860069079e-05
-2.10609318076657e-05
-7.54996010403832e-06
-1.02327217731255e-05
-1.43101501017655e-05
-3.66648564711593e-05
-2.21148767453155e-05
-1.41168773270994e-05
-3.41902641410146e-05
-5.83036443772471e-06
-1.56468102003884e-05
-1.89395605249127e-05
-1.13131215013882e-05
-1.67737479944787e-05
-2.46826077758565e-05
-3.41595157671284e-05
-2.03944497946789e-05
-5.27492780143253e-06
-1.03414591386928e-05
-3.5892235814693e-05
-1.96652852438142e-05
-2.71586499705413e-05
-1.75996208305453e-05
-1.19832613684033e-05
-2.18965827855601e-05
-1.03304642578049e-05
-1.97367940511441e-05
8.04886550221229e-06
-1.87399874940818e-05
-2.45768632593891e-05
-1.70309444623362e-05
-2.7992053430106e-05
-2.00075428119728e-05
-3.83888249972696e-05
-7.44853762929791e-06
-3.09450798093512e-05
-4.40250483077057e-05
-3.86852375307471e-05
-3.11660373944776e-05
-1.92823549668647e-05
-1.73468041548644e-05
-3.26748946226769e-05
-3.81539555680125e-05
-3.6971254680277e-05
-3.45211016819856e-06
-2.11391895249621e-05
-3.33541274233685e-05
-2.55790811496966e-05
-4.41482382762778e-05
-1.81417853035893e-05
-1.29617453864232e-05
-1.51556730889666e-06
-4.49589345043545e-06
-2.47305335635948e-05
-2.17962134585891e-05
-2.77299455559032e-05
-2.03075368237956e-05
-1.91053994943093e-05
-1.15039855524405e-05
-1.93625792447651e-05
-7.58481516934545e-06
1.57292205815703e-05
1.07608109833691e-06
7.35924241546828e-06
-4.32471252645307e-07
-2.58491749389777e-06
-4.2766721666512e-05
-2.45650721994854e-05
-2.2794473466846e-05
-1.36086152069722e-05
-3.87100304844226e-05
-2.346047447839e-05
-2.3395495739996e-05
-7.77461312969939e-06
-2.50336685561685e-05
-3.76304393992648e-05
-2.73685208574157e-05
-8.67012364242945e-06
-2.81290401290731e-05
-3.24600846515315e-06
-4.15341236894777e-05
-2.98141373341096e-05
-7.63743638080377e-06
-1.75688701458316e-05
-1.62351032939286e-05
-3.58797757338844e-05
-1.95049910011828e-05
-2.35544163076573e-05
-4.01722169983954e-05
-4.16797059772218e-05
-7.94253397040758e-06
-1.35671939866875e-05
-1.34884403298552e-05
-2.68180379044838e-05
-2.82356547367755e-05
-1.73850408484592e-05
-1.98939396010666e-05
-1.68784925645865e-05
-1.74601000977858e-05
-2.69163691540463e-05
-1.61325252981161e-05
-1.18391736370118e-05
-1.17384570245905e-05
-4.48488841843866e-05
-3.23578908001874e-05
-1.54733429277187e-05
-2.9460381241343e-05
-5.76877232940524e-05
-1.83651954551822e-07
-8.38429070414582e-06
-1.98469733773767e-05
-2.6685265731197e-05
-2.38424884485805e-05
-4.31084390750989e-05
-1.36149225907073e-05
-2.87552007711433e-05
-1.92324699500712e-05
-1.1138799781561e-06
-1.06087970229315e-05
-1.87925777804975e-05
-1.43886249468444e-06
-2.26164593494654e-06
7.39201471623927e-06
-3.73791677626328e-05
-1.97237471190862e-05
-8.11597359257428e-06
1.26951441550256e-05
-1.55778522994819e-05
-1.32069379992925e-05
-2.60795828996553e-05
-4.26523705346969e-05
-1.23306650964225e-06
-2.97340049037617e-05
-2.04128378697677e-05
-2.26647149012099e-05
-2.09625859768183e-08
-3.67435903186226e-05
-2.58401705281264e-05
8.64484206688258e-07
-1.01004244034462e-05
-1.35105090520496e-05
-6.1159470673027e-06
-1.76214189756197e-05
-1.83364535337358e-05
-2.64857943525412e-05
-2.48996420817674e-05
-7.18231275354872e-06
-7.40321908214383e-06
-2.49821886337572e-05
-1.03732690296876e-05
-2.36705942332015e-05
-1.58998861557135e-05
-1.22199184768108e-05
-2.03195116271292e-05
-1.34657687208167e-05
6.24018771939074e-06
-8.07706190426651e-06
-2.43965930085899e-05
-1.20592531976162e-05
-7.80416717368233e-06
-1.02748528286643e-05
-2.81784200909767e-05
-2.55471810669029e-05
-3.23105141289029e-05
-6.25333363872612e-05
-1.41148853429423e-05
-2.62303730532598e-05
-1.81428828555143e-05
-2.85109429255936e-05
-2.5140720119263e-05
-2.31040278358529e-05
-9.69995264641396e-09
-2.39614753328664e-05
-3.09587437302958e-05
-2.76170493653905e-05
-1.74806937122899e-05
-1.96126238266809e-05
-7.87377747912785e-06
-1.5729087019079e-06
-2.45719711040259e-05
-4.27853502734925e-05
-3.15638574324685e-05
-9.00087745634194e-06
-4.05015739556542e-05
4.75881083102845e-06
-1.38585988708179e-05
-1.20677572228434e-05
-2.00335951991796e-05
-1.50414593986393e-05
-4.2382257932381e-06
-1.30761922848972e-05
-2.17305411582916e-05
-3.21799922229069e-06
-3.41980200292206e-05
-4.26438238677338e-05
-2.72564565465246e-05
-3.52063772950495e-05
-3.33749014650742e-05
-3.31227108128621e-05
-2.09409961215581e-05
-1.87677503078854e-05
-2.3330109674093e-05
-1.19294223585191e-05
-1.55102870956924e-05
3.96128088347455e-06
-4.3030454661204e-05
-3.01168784298713e-05
-1.54242408041664e-05
4.86100879285993e-06
-2.17320863163806e-05
-2.94091222172704e-05
-2.3359133621984e-05
-1.10243592450496e-05
-3.88088855382454e-05
-2.66314308154601e-05
-1.68603809712424e-05
-1.35860272570521e-05
-8.47956983739735e-06
-2.03700805786384e-05
-1.31497825319135e-05
-1.54293104957745e-05
-2.17543429895706e-05
-5.88760096216227e-05
-2.14506141951181e-05
-3.22721252314812e-05
-8.98868980976387e-06
-7.73330710595846e-06
-1.66120458284018e-05
-1.49914053102767e-05
-1.92185261743166e-05
-1.28806407372416e-05
-1.65794711217684e-05
-3.13108509943892e-05
-1.25314410335559e-05
-2.14095146855856e-05
-2.33583581816093e-05
-1.72084604815726e-05
-1.18996472138237e-05
6.77912165914983e-06
-1.73115580569369e-06
4.53279335869447e-06
-2.70211650763744e-06
5.32315986526233e-06
-2.22110615198134e-06
-1.92185948789726e-05
-1.56821568778778e-05
-3.18854898826376e-05
-1.70448562132584e-05
-3.9729936728966e-06
-3.75502459925781e-05
-1.52236728743317e-05
-5.57201662210253e-06
-1.99118358018599e-05
-2.1900821076391e-05
-3.26239609580872e-05
-2.34170762850387e-05
-7.53778505254613e-06
-2.67021181258718e-05
-8.75442423941753e-06
-1.62476653238607e-05
-3.56592924487919e-05
-3.73526336434032e-05
-2.87071029116292e-05
3.96995595293871e-06
-1.810715545194e-05
-3.97153930460515e-05
-2.80351079724708e-05
-3.29152218403948e-05
-2.77722408629076e-05
-1.53837251848012e-05
-2.17043824691736e-05
-4.58215134978976e-06
-2.13867364233202e-05
-3.69086436189563e-05
-1.40052075320174e-05
-2.04090620809114e-05
-3.00684068781256e-05
-1.65191154971842e-05
-2.03223877002627e-05
-3.62162421870602e-05
-5.00947816271702e-05
-5.2392217235104e-06
9.07310448335263e-06
-1.45265206139391e-05
-1.46970702046142e-05
-2.12329863311811e-05
-4.31687031759026e-06
-3.4590818744802e-05
-2.85614063158152e-05
-2.09971020633596e-05
-2.58170382137575e-05
-4.64509672181075e-06
-3.2070492247223e-05
-9.21144377353373e-06
-2.36730718304892e-05
-1.68616599681537e-05
-1.60081085668116e-05
-2.32970423141884e-05
-3.44984237681471e-05
-1.23555492828369e-05
-6.48987216317399e-06
-1.58145898022406e-05
-1.20665431537058e-05
-2.10590219773577e-05
-2.17478223769653e-06
-2.02400024864324e-05
-2.44444760825879e-07
-2.32221702655708e-05
1.57832900345836e-06
-6.96786501940411e-06
-2.92619428428305e-05
-5.94111958183314e-06
-1.18149338929715e-05
-2.59710351963955e-05
-9.05506673498552e-06
-1.50842125639108e-05
-3.13097101073131e-05
-2.7786193702539e-06
-1.17010104357475e-05
-1.40560576492449e-05
-1.50228181607119e-05
-2.39723364433184e-05
-3.27327652515024e-05
-3.15653020011648e-05
-1.57883633670902e-05
-1.04526774544196e-05
-1.53983784995711e-05
-4.43684630549728e-05
7.7596844634118e-06
-2.18820901089098e-05
-1.06837309102983e-05
-2.56451129951339e-05
-3.41511169386987e-05
1.14650340782269e-06
-1.21807010403642e-05
-3.5916181188458e-05
-2.22264119075329e-05
-2.84661306356889e-05
-1.7395281576884e-05
-1.41071983215137e-05
-1.60891304477667e-05
-2.00256342021214e-05
-6.60808678825178e-06
-1.96267033790932e-05
-3.0738225041301e-05
-2.69823236313586e-05
-7.45670509165898e-06
-2.84194102528843e-05
-3.79134814977055e-05
-3.08117126076328e-05
-6.91395301212751e-06
-1.77903348170442e-05
-1.82632173063835e-05
-7.89354878130795e-06
-4.17224043119464e-05
-1.20246127004259e-05
-1.50606475143491e-05
-4.68269139253063e-05
-1.64744174451345e-05
-2.29051012839934e-05
-1.7274289142774e-05
-2.25060871744833e-05
-1.13162996522499e-05
-3.89421368962592e-05
-2.34918838281836e-05
-1.88467748703726e-05
2.6296943037042e-06
-9.88007547223071e-06
-2.38591697629392e-05
-1.35584526054758e-05
-1.26192773831462e-05
-3.04374143036895e-05
-3.61928839445041e-05
-2.34923583239417e-05
-7.98782440101136e-06
-3.52310381599566e-05
-4.88216234167203e-05
-1.74036804369528e-05
-3.0096058377106e-05
1.16752625503645e-05
-2.51246067316095e-05
-1.21674854294115e-05
-2.05867498397719e-05
4.31700285969299e-06
-3.45800440939701e-05
-9.83574244885747e-06
-3.32281973887758e-06
-5.02621806194217e-06
-3.94371365961286e-05
-3.1135615224028e-05
-2.55357177052361e-05
-3.40943092507528e-05
-2.61910309932154e-05
-2.61766453654459e-05
-3.11731994234595e-05
-1.80595291344794e-05
-1.73976393000363e-05
-2.23272178953758e-05
3.11572398346679e-06
-1.8086181325242e-05
-3.19776773139581e-05
-3.12326817788463e-05
-2.81432991504591e-05
-5.28151902846779e-06
-1.69870945703754e-05
-2.62889789138518e-05
-1.34142704495396e-05
-1.72531143783472e-05
-2.88791750474997e-05
-3.44012930578064e-05
-2.44860983533511e-05
-1.95171821229316e-05
-3.75810400889007e-05
-1.76797500997778e-05
-1.58398767744849e-05
-7.24057842012807e-06
-2.16233940760478e-05
-2.4680972052316e-05
-1.89921635377922e-05
-1.79993915661886e-05
-1.86366545715343e-05
-1.95173761105804e-05
-2.06981461979802e-05
-1.48284703742359e-05
-2.16678285721365e-05
-2.34411785421485e-05
-2.31272640670758e-05
-1.80356461040321e-05
-2.17260403331477e-05
-3.5067069320453e-05
-3.10948324224613e-05
-1.88429090336375e-05
-4.67995989077672e-06
-2.24312875256221e-05
-2.94442454523182e-05
-2.08571679637498e-05
8.47527235660012e-06
1.00471437617616e-05
-1.00120165162798e-05
2.18593732427421e-06
-5.88593912362083e-06
-2.24677422563878e-05
-3.46612117149655e-05
-5.08808668645511e-07
-1.78027070357551e-05
-3.03862309781164e-05
-2.05295608673615e-05
-9.55673882928943e-06
-2.05311788338366e-05
-2.84952136807907e-05
-2.05008539873965e-05
-9.63321357258365e-06
-4.64325236268455e-06
-3.95473004501323e-05
-3.89330172352432e-05
-2.90689361139296e-05
2.98140776031563e-06
-3.22187349965363e-05
-2.43906677053454e-05
-1.49890977975898e-05
3.4714972239051e-06
-4.48916904540696e-05
-1.36293335272146e-05
-2.93101393958405e-05
-1.39012649287999e-05
-1.81768659804258e-05
-2.05300389540193e-05
-1.33252735032208e-05
-1.89602287539943e-05
-1.85855906227821e-06
-7.82403997616382e-06
-2.83618597566159e-05
-1.49342137885397e-05
-2.23354022265009e-05
-1.91973902970049e-05
-2.57264367751861e-06
-1.72212140917854e-05
-2.00450465583758e-05
-2.70628211735506e-05
-2.1204747421843e-05
-9.40406379770536e-06
-3.01547673484392e-05
-4.36076514840886e-05
-2.23467801202011e-06
-3.77769447979837e-05
-2.35507115721705e-05
-2.6057125020476e-05
-2.28538234280616e-05
-2.28189087615248e-05
7.26078383454471e-06
-1.01199705415913e-06
-3.35598528875555e-05
-6.59604234322575e-06
-4.29427104828409e-05
-2.55208626526369e-05
-2.80943181601733e-05
-1.61275802335713e-05
-6.84054459162602e-07
-2.6098841279247e-05
-4.6343011262535e-06
-1.75828506034145e-05
-1.36993238987538e-05
-2.07704860433847e-05
-9.64873318628049e-06
-3.74208337547594e-06
-1.55851934409127e-05
-1.02207262055378e-05
-1.7926803546091e-05
-1.22650892274369e-05
-1.89426427041745e-06
-2.93057237066786e-05
-1.75818529723138e-05
-3.46909560650611e-05
-2.87021332190447e-05
-3.62636958134119e-05
-3.4684753077411e-05
-2.11658524203849e-05
-5.66200223898998e-06
-8.29500907837174e-06
-3.128209167788e-05
-9.2658594290076e-06
-1.35518174830377e-05
-1.9686983078876e-05
-1.26701515234519e-05
-1.78298808000615e-05
-3.21515282034489e-05
-1.48646002534267e-05
-6.98922400799933e-06
-1.07057571298312e-05
-2.98893956440159e-05
-3.02984257732808e-05
-2.88388664580739e-05
-2.82914276782273e-05
-2.2645699349124e-05
-1.77374119112343e-05
-1.92911503448501e-05
-1.2497132716968e-05
-2.74104897612617e-05
-1.32795538246391e-05
-7.76721571954359e-06
-2.79373305803701e-05
-1.02681209976588e-05
-2.02947921712581e-05
-9.14294956241163e-06
-3.02785946037037e-05
-2.45476412788971e-05
6.09498232636495e-06
-1.39646838808429e-05
4.47069429623766e-06
-3.0755156157778e-05
-4.3182130880182e-05
-1.58419209534538e-05
-1.00121158479128e-05
-9.46800131341165e-06
-2.21471173537616e-05
-1.89481779169455e-05
-1.63533313052286e-05
-2.30252447173353e-06
-2.76220908252702e-05
-1.9181998261113e-05
-5.30173299485307e-06
-2.66786933225274e-07
-1.24856650010185e-05
-1.30371373672308e-05
5.15106709466536e-06
-1.82595549220239e-05
-3.32726577825055e-05
-2.50312230801161e-05
-1.0955544699e-05
-1.36523980812265e-05
-2.44102902091356e-05
-1.69192271232402e-05
-3.22308068985809e-06
-3.20826437120299e-05
-1.39152905646036e-05
-1.19626871920294e-05
-1.50347207323708e-05
-3.28353015952716e-05
-2.41367852511269e-05
-1.69137546528954e-05
-1.84289956951027e-05
-1.01711974491467e-05
-2.55754650879376e-05
-3.25300227685451e-05
-4.91936208654538e-05
-3.42984313092332e-05
-9.04146742331352e-06
1.59218446811024e-07
-6.06660213335178e-06
-4.07907520808957e-06
-8.40266377131752e-06
-3.86258776317931e-05
-2.35021843285803e-05
-4.29843607551275e-05
-2.68801412693611e-05
-2.31335412867231e-05
-3.09836967191654e-05
-1.52355193902444e-05
-7.78654814199701e-06
-1.9506030710833e-05
-1.02948362000876e-05
-3.73637697812872e-05
-2.34007637162988e-05
-5.69735302044684e-06
-1.84199630556475e-05
-1.96708423692126e-05
-1.87777458943771e-05
-2.05566162900148e-05
-1.74280349206654e-05
-1.21835722723978e-05
-6.10130620115596e-06
-3.59348485778249e-05
-1.4529998793931e-05
-1.08808217164114e-05
-1.28043154714701e-05
9.68842923681243e-06
-8.96541217696268e-06
-3.17173295554343e-05
-2.68789949148851e-05
1.46304023020842e-06
-2.22737099270893e-05
-4.75710915354391e-05
-9.39843258352332e-07
-2.68498806489602e-05
-2.74440863369726e-06
-2.45805044623354e-05
-2.51131767024085e-05
-8.82763668220775e-06
-1.08543204276055e-05
-1.11446003530422e-05
-2.25886401317629e-05
-3.42987027712918e-05
-2.58578837177767e-05
-3.16608493445331e-05
-1.32714942649301e-05
-3.0129521063332e-05
7.25954608021758e-08
-1.63294558747825e-05
-1.67536285540676e-05
-2.14839732211632e-05
-1.46169704924696e-05
-1.24023809692776e-05
-1.37333420434187e-05
-3.47514058400257e-05
-2.06137169073537e-05
-2.33183517625157e-05
-3.10069356068493e-05
-2.37109588939316e-05
-2.23809169885606e-06
-2.83038273487209e-05
-3.53587444104434e-05
-2.23785094788201e-05
-2.13942179967186e-05
-4.53047791657179e-05
-2.28480504004504e-05
-1.79798699361076e-05
-1.11647043527007e-05
-1.27621999920059e-05
-2.80156126307486e-05
-1.06936258567008e-05
-1.1252797992511e-05
-1.04660665457674e-05
8.06850043313417e-07
-1.80389250578547e-05
-5.08198285621698e-06
1.02894827107646e-05
-8.37451249394403e-06
-3.35837984913975e-05
-1.85748760115559e-05
-3.09752020268749e-05
-3.13767063504493e-05
-3.70584024028991e-05
-2.36575502790625e-05
-4.04260056903484e-05
-1.58195863578888e-05
-1.91212859460712e-05
-3.10821825050611e-05
-2.97070222772872e-05
-1.29022036926082e-05
-7.94303497882416e-06
-2.07379160177131e-05
8.20023273686789e-07
-2.71514558631518e-05
-3.06176634583135e-05
-1.60123917255009e-05
-1.91999197120174e-05
-3.3171503444233e-06
-4.73497630971468e-05
-4.1219235706681e-05
6.453577820191e-06
-2.6604415072957e-05
-3.07247059099091e-05
-1.08966340164529e-05
-6.045518341351e-06
-2.08760462638745e-05
-1.62085184841104e-05
6.32716147608073e-07
-3.47065728980897e-05
-3.51490426735299e-05
-2.34105795344401e-05
-1.21665356700459e-05
-3.01942667207228e-05
-1.9205165817775e-05
-2.0634452282835e-05
-1.55127906973185e-05
-1.53975490551962e-05
-2.729226076997e-05
-2.49469347212014e-05
-3.54199203547845e-05
-1.38223142711044e-05
3.72234252180563e-07
-2.08720634150667e-05
-2.52234208988776e-05
-2.60784032593976e-05
-7.21419448637146e-06
-1.56000581102763e-05
-2.29253620079224e-05
-2.69791647556507e-05
-2.6325227828989e-05
-2.17556654017629e-05
-2.31374676079283e-05
9.97631777587274e-07
-7.34077478234321e-06
-1.95749040929384e-05
-4.34159151565695e-06
-2.93002777571522e-05
1.89319671752767e-07
-2.18995802940438e-05
-2.49973840052659e-05
-1.00521480448342e-05
-3.63394693727396e-05
-3.40389578240802e-05
-2.64378671359131e-05
-2.16204963557279e-05
-1.85328360373095e-05
-1.0641390127862e-05
-2.28377006251661e-05
-2.73685058973425e-05
-3.17524250559584e-05
-8.96691807851056e-06
-3.03071802229153e-05
-1.99831204300125e-05
-1.45154799246849e-05
-3.07685064993648e-05
-2.96978580586181e-05
-1.12467912187195e-05
-2.20091473739569e-05
-3.47804286779009e-05
-3.9623297922285e-05
-3.82129444119181e-05
-4.38081821969149e-05
-3.29175496428239e-05
-3.68186135316497e-05
-2.74757311969308e-05
-4.83612765747533e-05
-9.71397584205476e-06
-2.3974432156278e-05
-1.95227516074881e-05
-2.01348816887673e-05
-5.87392522500546e-07
-1.80628853354174e-05
-2.75682067003808e-05
9.89959401502555e-07
-2.63738448176462e-05
-3.265241754198e-05
3.57287927242442e-06
-2.53817078043e-05
-4.45827643565256e-05
-1.21083000931611e-05
-1.68192075141537e-05
-2.37363827622947e-05
-1.53875050233934e-05
-1.93726727258818e-05
-3.68112032365752e-05
-3.32373270584025e-05
-1.41426653719343e-05
-1.93392891815602e-05
-1.81677643812347e-05
-2.3606595730091e-05
8.21523411841231e-06
-8.9691424062716e-06
-1.65949370809261e-05
-3.67336115105819e-05
-1.59407279833906e-05
-5.19169563089113e-05
-2.15867978342087e-05
5.98826051241751e-06
-2.98240539405613e-05
-7.81338386940413e-06
-4.72807700668901e-05
-2.11176102284559e-05
-7.46257648033811e-06
-1.75902110491194e-05
-4.07521986983833e-05
-1.74387579906132e-05
-1.5435444664031e-05
-1.831427531147e-05
-1.96456779809139e-05
-8.50145224138453e-06
-1.55420777088434e-05
-4.90118600615684e-06
-8.62483237415872e-06
-1.41638164172648e-05
-6.16694206573642e-06
-2.36149409299179e-05
-8.35621582637732e-06
-1.43951814122053e-05
-1.32231102962623e-05
-2.01591436656509e-05
-1.43839635574487e-05
-1.73600934868945e-05
-4.21729851660708e-05
-5.35382163487259e-06
-2.1901330647497e-05
-2.36605059146774e-05
-2.75089343457209e-05
-7.83398626084622e-06
-3.15434139601521e-05
5.7953288057375e-07
-1.016464040671e-06
-1.67157914026407e-05
-3.66309338708291e-05
-2.42636941719806e-05
-1.32810428039211e-05
-2.096390445809e-05
-2.35471130278798e-05
-2.13045628814409e-05
-1.86134615838284e-05
-9.2926474463389e-06
-3.85094659196133e-05
-3.08363264329842e-05
-2.26587907852404e-05
-2.6283485559852e-05
-3.53899917189259e-05
-1.33179793109169e-05
-2.142942834925e-05
-9.41787617691171e-06
-2.00913529833442e-05
-2.95422270001258e-05
-1.04710575491759e-05
-5.8459587973608e-07
-2.45256589978119e-05
-2.34259388843045e-05
-2.42345032855182e-05
-1.30964205981989e-05
-2.53736050290798e-05
-2.08134499772004e-05
-2.67241177166455e-05
-3.08792182408116e-05
-1.08124813511873e-05
-2.23327271197596e-05
-2.94288929278447e-05
-7.82383512068657e-06
-1.55492882104112e-06
-4.23951345725853e-06
-3.23058587184561e-05
-2.09323654317852e-05
-3.23162025477156e-05
-1.96266074956889e-05
-1.81092605635077e-05
-1.52841377770202e-05
-2.36629961852324e-05
-3.4133024633812e-05
-2.87530588987713e-05
-2.61217207439537e-05
-2.14063639335507e-05
-2.18159090094398e-05
-2.0962539542314e-05
1.78103650998207e-06
-1.36197523577493e-05
-2.38149685816293e-05
-1.90742254831321e-05
-1.06599951967558e-05
-2.20158035409853e-05
-2.34941573598207e-05
-1.1952304313715e-05
-1.60313648566608e-05
-2.6214013866512e-05
-2.92925163346901e-05
-2.10683347480143e-05
2.20224206363156e-07
-2.80898405937803e-05
-2.68919894489875e-05
-2.08935987110287e-06
-4.2938710070237e-06
-4.32870540117551e-06
-4.53449776988054e-05
-2.10852191275903e-05
-1.87638000135554e-07
-1.98409111217768e-05
-3.32882898017813e-05
-2.1858836498059e-05
-1.53303497679824e-05
-3.8553980291288e-05
-3.88533953619304e-05
-2.53482864012436e-05
-8.29233545069266e-06
-2.82639693449255e-05
-1.77616294255941e-05
-3.02217780172753e-05
-5.43923260229132e-05
-2.21143530734354e-05
-1.11628042827639e-05
-4.08400415092944e-05
-2.87740200697277e-05
-1.50817017770285e-05
9.83646497094261e-06
-9.78175164182489e-06
-2.35231644379416e-05
-3.78513295156475e-05
-2.27194753608252e-06
-2.67537339538774e-05
-1.52176677418116e-05
-3.58646230492487e-05
-1.86378915662325e-05
-1.18188256382603e-05
-1.86948560991654e-05
-1.24173205451972e-05
-1.83109116012283e-05
-4.43530218734655e-05
-1.25777314388708e-05
-3.94779848296053e-05
-3.90150689434772e-05
-3.87443682811838e-05
-2.09667414432955e-05
-2.10614830886879e-05
-3.39578262445218e-05
-2.21490927542415e-05
-2.77320606747929e-05
-3.99202066754088e-05
-1.9155483586371e-05
-2.61945603739901e-05
-2.01064892057055e-05
-2.98172559932213e-05
-2.58309258391734e-05
-1.9890200607042e-05
-1.15444155351341e-05
-4.2569053758609e-05
-1.67285913646864e-05
-2.02208795304443e-05
-1.9087850100051e-05
-1.03848957138536e-05
-9.34847904567303e-06
-8.67509317761071e-06
-2.65632438016646e-05
-1.46879611767151e-05
4.66136825460585e-06
8.36834733513667e-06
-1.47579413876402e-05
-1.01799402709518e-05
-2.47833277738355e-05
-2.16690140924344e-05
-1.09140046355784e-05
-4.47482598507205e-05
-1.38418946101299e-05
-2.69198195606575e-06
-3.59104674727402e-05
2.53164491676549e-06
-2.40384202022363e-05
-2.92169296199537e-05
-4.0249276017703e-05
-2.7349238957491e-05
-9.44032824201186e-06
-3.8255837356108e-05
-3.01299951054683e-05
-1.63609434438469e-05
-1.8150358421377e-05
8.98977937925627e-07
-8.98653916039111e-06
-2.4267493343881e-05
-1.43535302845578e-05
-4.18010978666195e-06
-1.52425839484934e-05
-1.43644134532614e-05
-1.65705984160958e-05
-2.17472875039933e-05
-3.2614900725824e-05
-2.02496157380874e-07
-2.27500065330173e-05
-2.72230040788699e-05
-1.64701420718596e-05
-9.52429954077823e-06
-1.83047982540662e-05
-3.43827489489985e-05
-1.04970352365498e-05
-8.43111722483083e-06
1.21594860671179e-06
-1.96640005085718e-05
-1.58701297635069e-05
-3.77848778383147e-05
-4.44471695853229e-06
-2.40641132125607e-05
-2.39522184547748e-05
-2.788751189253e-05
-5.30328402769924e-05
-6.04974673832934e-06
-1.78158320930563e-05
-3.02851447022365e-05
-2.46083889709975e-05
-4.14371756313309e-05
2.61259466440112e-06
-1.41970934135021e-05
-2.58562696829708e-05
-2.34208233291547e-05
-1.97370842052921e-05
-1.59662664220621e-05
-7.30709754196048e-06
2.69532147934451e-06
-2.39451336975649e-05
-3.08813342535545e-05
-2.94856242847244e-05
-1.5485954696859e-05
1.85055906470485e-06
-3.23300612533766e-05
-1.06374883035724e-05
-1.64021982990865e-05
-3.26397224570849e-05
-1.89483130466214e-05
-2.5799182667426e-05
-2.39470649870056e-05
-4.15625456375847e-05
-3.60199456469514e-05
6.59734055600588e-06
-3.98502704970835e-06
-1.260292803969e-05
-1.69848947527293e-05
-1.89680292162487e-05
-2.0570334074617e-05
-1.70872887309287e-05
-2.72129970801716e-05
-2.78276074356298e-05
-6.75980756693051e-06
-3.74648917917517e-05
-1.72282551426397e-05
-1.49532842795747e-05
-3.13338017354081e-05
-1.72217039621111e-05
-8.20085131604207e-06
-5.22141965181176e-05
-2.78585783471384e-05
-6.24731587979027e-06
-1.67473588521868e-05
-2.43040118047314e-05
3.69489093843629e-06
-2.46203968548903e-05
-3.70811029230674e-05
-1.17175797859964e-05
-2.98631372599523e-05
-1.46467189713403e-05
-2.26326706342896e-05
-1.31595802037373e-05
-2.21035645338828e-05
-3.88641198242818e-06
-2.10704335922203e-05
-1.23725656727053e-05
-1.5631879908373e-05
-3.33413246574655e-05
-1.04658103128579e-05
-3.52906544222684e-05
-7.21029085442728e-06
-2.04745676247561e-05
-3.04191290043629e-05
-2.78061527150471e-05
-2.01406024697982e-05
4.84266924387464e-06
-2.27808692715178e-05
-5.10394253308629e-05
-5.31626068260497e-06
-2.0895903758666e-05
-8.79840371649339e-06
-1.66202626828158e-05
-3.51914411538792e-05
1.81394113063574e-05
-2.63391139621768e-05
-2.61065538773004e-05
-8.546552651193e-06
-1.39267971625719e-05
-2.64233378140269e-05
-3.36471692433169e-05
3.76207209437978e-06
-1.67348229249867e-05
-9.59078319842356e-06
-7.01576197750546e-06
-8.63645294955803e-06
-1.93095049490952e-05
-1.97918295781847e-05
-3.49263100060805e-05
-2.12363938044907e-05
-2.74114335920583e-05
-2.34894885182034e-05
-3.43058636035103e-06
-3.92413623195795e-05
-3.03567222989598e-05
-1.29553570404715e-05
-1.50575424359358e-05
-3.13518981798012e-05
-8.92004292032939e-06
-8.66826312784384e-06
-1.1357010598124e-05
-9.5809336062057e-06
-3.20427783745668e-05
-3.68441695320077e-07
-2.73195338208929e-05
-6.32325805586894e-06
8.8463867655652e-06
-3.1879929723164e-05
-2.23478776042649e-05
-1.92997616571592e-05
-2.79545810627014e-05
-1.75632720448608e-06
-1.75417778680825e-05
-1.17662360152742e-05
-7.87520293516848e-06
-1.8332071655304e-05
6.57174132339598e-07
-2.3441169658162e-05
-1.54279889935061e-05
-3.03728161357566e-05
-1.91367037747587e-05
-3.09571386901412e-06
-3.10033008836183e-05
-1.4763736810289e-05
-2.76441553996325e-05
-2.90983896466692e-05
-2.53401347618427e-05
-2.73126678815519e-05
-1.58846645179225e-05
-3.34208005618311e-05
-2.48708607736273e-05
-9.13818230366565e-06
-1.37101334488199e-05
3.42122203148748e-06
-1.42303977992406e-05
-1.08682616857319e-05
-2.73060706398012e-05
-5.45023386301449e-06
-3.02380310472877e-05
-2.27211163337954e-05
3.05010143338344e-07
-1.56949432507083e-06
-2.61246471432748e-05
-3.49881400239034e-05
-1.43106777793946e-06
-2.81531944259678e-05
-5.10321213237032e-06
-2.43925960469066e-05
-3.35449140150597e-05
-1.83497895789302e-05
-2.54469742843993e-05
-3.07131499257421e-05
-8.35149856295581e-06
-1.65982213812318e-05
-3.6121802103444e-06
-2.86583951213999e-05
-2.78331189172252e-05
-1.07893337228873e-05
-1.57101875778631e-05
-2.25488013584043e-05
-2.04565995740709e-05
-2.49575048262107e-05
-2.95878024047741e-05
-2.47563772270668e-05
-5.97708595596595e-06
-3.72990575160102e-05
-3.63568164224583e-06
-1.63519629937172e-05
-4.16380896943611e-05
-8.19268218684455e-06
-3.98998808496651e-05
-1.65232326639055e-05
-2.55684011443724e-05
-3.02896622397082e-06
-2.58947232232752e-05
-2.46951828570586e-05
-2.05802969916888e-05
-2.87810134999279e-05
-3.26667864555223e-05
-3.19223276700453e-05
-5.73507671754281e-06
-3.21435157272391e-05
-1.47694542433517e-05
-1.49863439024212e-05
-2.28686719774059e-05
-2.70698353799346e-05
-2.55437437796659e-05
-3.56775923367467e-05
-3.43562251363132e-05
-2.8499480027036e-05
-2.75653152864769e-05
-3.93596665598867e-05
-3.32438623198134e-05
-1.65546162752016e-05
-1.93954492883934e-05
-7.73733459251345e-06
-1.28132933831767e-05
-4.06816041325754e-05
-1.0148913970983e-05
-3.42593799973208e-06
-2.11944104418379e-05
-4.36447507249507e-05
-1.21678072994791e-05
-2.25408161494136e-05
-1.40894697417479e-05
-2.42911594968537e-05
-2.26505717892317e-05
-2.34602208274174e-05
-1.69680103879454e-05
-5.48125851893056e-06
-1.42725144360316e-05
-6.57282225277087e-06
-2.84818902617386e-06
-2.60274036005367e-05
-1.77946670976426e-05
-4.1092539552303e-05
-1.65781085863608e-05
-1.90904817033288e-05
-3.45572674979939e-05
-3.08173852930343e-05
-2.72766337588061e-05
-3.07677409124675e-05
-3.59963261953146e-05
-2.425258219778e-05
-8.18308063019103e-06
-2.21298497730812e-05
-1.11798895202745e-05
-9.8119463794654e-06
-2.56682707822166e-05
-2.58639240888523e-05
-1.23727695985613e-05
-2.25280005682715e-05
-2.14907944003309e-05
-2.59629169337961e-05
-7.58606932616201e-06
-5.62528153542461e-05
-1.17010619741975e-05
-1.28571272133713e-05
-3.72901891843411e-05
2.5241106976072e-07
-2.58704430576256e-05
-3.56980147794809e-05
-1.16417207405824e-05
-4.01839676801001e-05
-9.59092424309617e-06
-1.38836274790721e-05
-1.54877773312023e-05
-3.01143673945382e-05
-2.03975053715241e-05
-2.48510236260994e-05
2.59009502739559e-06
-2.46186046187931e-05
-3.89093142000555e-05
-5.43086428141594e-05
-2.93920250625199e-05
-1.97467211079168e-05
-2.069066080294e-05
-3.1510579504369e-05
-2.24225712246656e-05
-1.77614728491021e-05
-1.08373825606778e-05
-4.43333687607955e-05
-3.22880493930948e-05
-3.0713605759739e-05
-4.06904461702884e-05
-2.88853799219995e-05
-1.76397136876037e-05
-1.91428897377938e-05
-1.13214482851786e-05
-2.5350170438519e-05
-5.3140938643998e-06
-3.50927988594923e-05
-1.87424343885119e-05
-3.67315154897833e-05
-2.32136483682543e-05
-7.99598564468811e-06
-1.41205265310858e-05
-3.04097606342821e-05
-8.11603772425342e-08
-2.33905118649182e-05
-1.84768299279008e-05
-3.02859211917217e-05
-1.69610701789145e-05
-1.07747863206101e-05
-2.68564085558475e-05
-2.329143477207e-05
-1.24575751962546e-05
-2.82164023479567e-05
1.40324351663444e-05
-1.40799076320702e-05
-2.59800742865557e-05
-3.14976233707416e-05
-2.52331675298341e-05
-2.02912131526819e-05
-4.05534114342144e-05
-5.90183514817901e-06
-1.2412106866195e-05
-2.40120689829829e-05
-1.98302126369405e-05
-3.91225072317766e-05
-1.56350111987982e-05
-5.06955678259105e-05
-2.90357490293326e-05
-1.29978713016894e-05
-2.89003912819836e-05
-4.2348050582289e-05
-3.39369959821733e-05
-1.65449600662942e-05
-3.04332791075772e-05
-1.21587081170694e-05
-2.18483217700242e-05
-3.7063312391261e-05
-4.56683519436153e-06
-3.13230096744884e-05
-1.65464443320724e-05
-1.66632456201439e-05
-4.77794398067414e-05
-2.64035152555543e-05
-1.0182185991166e-05
-2.30177829849674e-05
-2.88942048346658e-05
-2.36608920951103e-05
-1.76686401015936e-05
-1.8477555182003e-05
-1.8292293269998e-05
-3.14559606839199e-05
-1.6025186405771e-05
-3.47502692497068e-05
-3.16054532416353e-05
-1.7249549020798e-05
-1.69295610327396e-05
-3.79160128992659e-05
-9.28033193400982e-06
-1.94833315094059e-05
-3.27651145046434e-05
-1.34758961601434e-05
-2.75368002570948e-05
-2.61823681136835e-05
-2.43871412562664e-08
-2.10610853721413e-05
-2.23217662547858e-05
-2.41657151751231e-05
-1.23833859866446e-05
-3.0937996695248e-05
-1.41654750400727e-05
-6.71696145399499e-06
-3.95901502434084e-05
3.32216168941748e-07
-6.78279303233119e-06
-3.09488739915387e-05
-2.56650149817677e-05
-2.30960331441914e-05
-1.77185940224615e-05
-1.56035582926004e-05
-5.83063282821506e-06
9.34735087698955e-06
-2.69098573728807e-05
-3.43171111329107e-05
-2.82162401449954e-05
-1.36409322520318e-05
-3.17614277906459e-05
-2.34125003565984e-05
-3.08311083853657e-05
-2.43279646499703e-05
4.87625523080703e-06
-1.90422337303794e-05
-2.64050685145832e-05
-2.13451989833591e-05
-2.4705283757436e-05
1.21826314946224e-06
-1.51607723573275e-05
-2.54660065540689e-05
-9.56703146465941e-06
-2.18000045001059e-05
1.48967462236931e-06
-1.73017750517822e-05
-2.20453672883229e-05
6.22845975127043e-06
-3.87030425866633e-05
-3.48395277390438e-05
-2.82533949127367e-05
-2.43899994465977e-05
-4.02092296510327e-05
-1.3189007328624e-05
-8.58015400034241e-06
-1.81302817953299e-05
-3.92032651228668e-05
-3.27612647757846e-05
-2.3189045245739e-05
-2.98090264566029e-05
-1.2986531051882e-05
-5.21705091225275e-05
-1.30338197303405e-05
-1.22021501862324e-05
-3.71700730541447e-05
-2.13744510455769e-05
-2.92829724620372e-05
-2.393449858768e-05
-2.58695611678596e-05
-2.13799229779995e-05
-2.58805037672447e-05
-3.06965882374419e-05
-1.17111157556881e-05
-1.10014902072839e-05
-1.8383273573737e-05
-3.13892289800954e-05
-1.90786482496095e-05
-3.12209739775423e-05
-3.19623530583689e-05
-1.16173139436164e-05
-7.00764825888708e-06
-2.12758314613506e-05
-3.14194551377705e-05
-3.98382169723051e-06
-1.97388588035712e-05
-2.87218554869239e-05
-1.59146051931704e-05
-1.48205529058606e-05
-3.07661746137981e-05
-2.38830219277017e-05
-2.1477319329692e-05
-3.6976018083629e-05
-2.26183998180685e-05
-3.48635936022425e-05
-6.85361294072038e-06
-1.77137718700885e-05
-1.16592018425792e-05
-1.85384678187592e-05
-3.99076941143737e-05
-1.691002839799e-05
-3.07950583177466e-05
-3.37924344670762e-05
6.97589583628594e-07
-1.33690180652319e-05
-1.81417342820419e-05
-2.1001038904858e-05
-3.63409433319031e-05
1.22006141858762e-06
-3.25784598745483e-05
-2.25054842864145e-05
-1.50047763611589e-05
-2.18935000252181e-05
-1.97128336144172e-06
-1.66036095213499e-05
3.30634528066715e-06
-1.1305045142804e-05
-3.39070320095673e-05
-1.96943436229626e-05
-9.77386693646959e-06
-2.5759082716982e-05
-1.14577175334073e-05
-1.26426383196681e-05
3.09981780695844e-06
-2.10998436436955e-05
-4.16711724911126e-05
-6.9738718431629e-06
-2.11495771828253e-05
-4.46812481989598e-05
-1.40635770387548e-05
-2.61915624263218e-05
-8.80568040016013e-06
-1.46159465969997e-05
-3.02210112258897e-05
-1.70500597907899e-05
-1.60244415410102e-05
-1.80557302250802e-05
-1.36512601546639e-05
-1.99700314631685e-05
-1.13514757031586e-05
-2.44856240394538e-05
-4.09735059244939e-06
-2.36394483856162e-05
-3.1114972857337e-05
-2.80356777416686e-05
-1.85204582246847e-05
-1.35500946684444e-05
-3.65023992516617e-05
-1.40475875899608e-05
-2.62544074661384e-05
-2.02715415151725e-05
-1.8777473596878e-05
3.29946917573398e-06
-1.31436449891506e-05
-1.33215663328466e-05
-3.26984447924582e-05
-1.31260643449918e-05
-4.18302021104466e-05
-3.28962526399043e-05
-2.15889626378496e-05
-1.88133059143416e-05
-3.75292585788365e-05
-3.38904538194073e-06
-2.55163464225858e-05
-2.49044436331315e-05
-2.82647931538077e-05
-3.45623035058879e-05
-2.211304989903e-05
-2.2259963439251e-05
-9.01143246519302e-06
-3.79755351182807e-05
-1.73716588139409e-05
-8.45975888481327e-06
-2.61286134508605e-05
-2.93639805954222e-05
-1.45972261518718e-06
-1.5680820410505e-05
-1.23022949164026e-05
-2.93299049521191e-05
-1.52546154410575e-05
-4.47201886910883e-06
-1.06574099269471e-05
-2.79010114660122e-05
-2.02976623457136e-05
-2.17595817573162e-05
-1.11609810552574e-05
-3.97766514126745e-05
-1.59737141882963e-05
-6.5330006914929e-06
-1.22479166262098e-05
-2.62181635439393e-05
-2.82634123628738e-05
-1.79517299404003e-05
-6.23614444904757e-06
-1.14968265413672e-05
-1.13686160371103e-05
-1.94221401394969e-05
-4.40052623312796e-06
-3.33057055155325e-05
-1.47627033366694e-05
-5.34872461874443e-07
-1.56442725489411e-05
-2.74523038776004e-05
-3.13660558816213e-05
-3.10282038034403e-05
-1.61066470987008e-05
-1.66311126884936e-05
-2.32578807538982e-05
-2.44095007790473e-05
-2.19005100110475e-05
-6.83937504707082e-06
1.19062108886924e-05
-3.5593772957643e-05
-2.86204946953039e-05
-3.75095707406875e-05
-1.00025754702746e-05
-1.74583963154811e-05
-2.01102491726119e-05
-1.20100277277948e-06
-4.98057215233039e-05
-1.9815456952815e-05
-4.2281398176678e-05
-4.23890935797211e-05
-5.4208014709489e-06
-2.23700011174789e-05
-2.74419263760424e-05
-1.22930771758171e-05
-2.33271532175557e-05
-3.63246839361511e-05
-2.08962939454165e-05
-2.08913174824555e-05
-2.4304880787682e-05
-2.02814984507464e-05
-1.46990845049075e-05
-1.27048231879659e-05
-9.16004292961472e-06
-1.25891605128239e-05
-1.54938498666876e-05
-1.45765695169001e-05
-2.15311673886771e-05
-8.57155579440434e-06
-1.85195563649885e-05
-1.6020764743006e-05
-1.04717208260368e-05
-2.63867793647708e-05
-2.31851832055108e-05
-2.62727910741767e-05
-1.52416803997421e-05
-1.03902490751005e-05
-1.13073621940109e-05
-3.74927746757577e-05
7.69643963430511e-06
-3.65328573673925e-05
-4.97170135133809e-06
-3.21024267653347e-06
-2.35230357393206e-05
-2.77363407106317e-06
-8.80705273998621e-06
-2.01087075688103e-05
-3.57334131233959e-05
-3.58603360949439e-05
-3.62382089958827e-06
-1.14694593703488e-05
-1.007281427931e-05
-1.34778890303116e-05
-1.30266840975533e-05
-1.33651579807177e-05
-4.35363046803565e-05
-3.58838799887933e-06
-2.42229858227711e-05
-1.7830260031286e-05
-1.65803851143574e-05
-2.32905488209187e-05
-8.24792150707972e-06
-2.21490816407945e-05
-1.96477791479459e-06
-3.77087232580803e-05
-3.35760991266307e-05
-1.43548424326879e-05
-1.08843766567696e-05
-4.26918068274268e-06
-2.29113616950105e-05
-1.60182419739411e-05
-3.47175332085805e-05
-4.19705341994692e-06
-1.53244474838637e-05
-4.04404765762516e-06
-2.1626860019443e-05
-2.65295472504461e-05
-2.73575573601508e-05
-2.19507483862233e-05
-4.44273115944165e-05
-1.17945903048421e-05
-2.77307715171554e-05
-2.64575105534507e-05
-4.08072451920323e-05
-1.35177343998646e-06
-1.46263424930811e-05
-2.29599843556365e-05
-2.34533997404246e-05
-3.45667704567357e-05
-1.66653941891659e-05
-9.88120575556023e-06
-3.83525714637503e-06
-1.69121024807652e-05
-3.36322963817962e-05
-8.63581886378025e-06
-9.17490944137382e-06
-1.09840644628523e-05
-1.07431515887759e-05
-4.30348462758514e-05
-1.66053225403735e-05
-2.79751619848433e-06
-3.58661235354053e-05
-1.50946908290904e-05
-1.35465921219255e-05
-3.10888793733599e-05
-1.59906803252516e-05
-2.26617928329913e-05
-4.79037989035689e-05
-1.72678437048673e-05
-1.32619520526914e-05
-4.02342648714326e-05
-1.44597321823037e-05
-1.65130883744731e-05
-1.75915370264702e-05
-2.6571788537177e-05
-1.07936858562617e-05
-8.97224714007668e-06
-7.57033862675155e-06
-2.99907121741087e-05
-2.29361423419264e-05
-1.62833785159028e-05
-2.35519245797871e-05
-2.60498424805926e-05
-3.37153672750118e-05
-2.55552173444043e-05
-2.8191204288024e-05
-6.69814788958994e-06
-2.17320787069816e-05
-1.93165590816938e-06
-1.09686314711595e-05
-2.87027527840807e-05
-3.54210451308621e-05
-1.01468979404089e-05
-2.20045962073399e-05
-8.03046702144637e-06
-3.25346127424189e-05
-1.21771485025967e-05
-2.98478358684745e-05
-2.46324617637126e-05
-1.50594081712157e-05
-3.07123434489015e-06
-1.60176193775386e-05
-2.3810659444804e-05
-2.27989210140244e-05
-2.25351967235366e-05
-1.74672093544142e-05
4.45040394251598e-06
-2.26476735574729e-05
-2.00895633898552e-05
-3.92565404005299e-05
-1.66112109961737e-05
-2.36103683242575e-05
-2.03550580809329e-05
-1.29445853293874e-05
-1.44206938319865e-05
-2.15693766471084e-05
-5.63216140224643e-06
-1.75985061582365e-05
-1.95139727994556e-05
-2.29809495180029e-05
-3.97084773608902e-06
-3.41805363712589e-05
9.29025038872828e-07
-9.75572792869111e-06
-1.91780590748292e-05
-2.86917397308912e-05
-9.58168447686896e-06
-3.56531593944753e-05
-5.29502314741915e-05
-8.25192205855472e-06
-2.66630963128668e-05
-9.28828809813365e-06
-6.24106758552941e-06
-2.78786457311601e-05
-3.9777462938331e-05
-3.15161257788844e-05
-3.45795024340584e-05
-1.5461221781958e-05
-2.02605100563105e-05
-1.35686084410949e-05
-2.26831200121706e-05
-2.02586972814496e-05
2.87456943516631e-06
-4.08570552350396e-06
-2.9988635200223e-05
-3.43722732698069e-05
-2.45993201544667e-05
-7.75117368506909e-06
-1.42108292273004e-05
-1.23501723256214e-05
2.83730708642393e-06
-4.84314589823317e-05
-4.22497601464097e-05
-2.00081352437344e-05
1.39383495147088e-05
-3.08044285489185e-05
-1.48729071117901e-05
-5.19218603789712e-06
-4.06306390954962e-05
-3.35358346918007e-05
-6.65686242871445e-07
-8.92010799073318e-06
-3.01316118684081e-05
-9.34593012536666e-06
-7.5171985528451e-06
-4.84066817883831e-05
-3.53480903619362e-05
-1.46111722397897e-05
2.37153556496277e-06
-2.34257330503285e-05
-7.84242455375225e-06
-2.36246888289232e-05
-7.63167069527944e-06
-2.98885129776474e-05
-2.31893848943297e-05
-1.59629028019243e-05
-3.33985351409181e-05
-2.30912713861963e-05
-2.07150084221853e-05
-2.68340661885909e-05
-2.11971996147959e-05
-1.47333480982851e-05
-4.11219770922274e-05
-2.21166509308182e-05
-8.42466779521961e-06
-3.60628279381538e-05
-3.03345949889331e-05
-1.51471598326329e-05
-3.53119451156498e-05
-1.87820057026279e-05
-2.85552581260695e-05
-1.11650495818081e-05
-1.80593637297628e-05
-2.28834026095331e-05
-6.19246496364956e-06
-1.87605140953712e-05
-8.13096582460695e-06
-1.10894612601387e-05
-1.07929847038726e-05
-2.9903711159581e-05
-1.71847330366136e-05
-2.82387765179476e-05
-3.15571123374493e-05
-1.76460339002368e-05
-1.22962231338793e-05
-2.97561249112368e-05
-1.83615010155366e-05
-1.06743554770384e-05
-3.28614546545176e-05
-1.85709832249018e-05
-1.92165540447183e-05
-1.35891402618583e-05
-2.77061717830554e-05
-7.28560082846324e-06
-2.21033803481343e-05
-2.91117219678922e-05
-4.11376749876459e-05
-2.79994850675312e-05
-9.98448905609119e-06
-2.89400707105714e-05
-2.83703137151244e-05
-4.9081762322376e-05
-2.71902882378861e-05
-1.1614963265768e-05
-6.20927595242368e-06
-1.47058656699032e-05
-3.8333789875559e-05
-4.35243969482178e-05
-1.19068138501849e-05
-2.0911474476141e-05
-3.12952443131906e-05
-2.77364817155571e-05
-2.69874008807376e-05
-3.76107271451338e-06
-2.63186451753259e-05
-1.8997581726282e-05
-1.06705364103418e-05
-2.08019086904234e-06
-1.29325296302189e-05
-2.20842391432157e-05
-1.27843862145244e-06
-2.08652423141935e-05
-3.20595458209617e-05
-2.10269811070993e-05
-1.08104838940844e-05
-9.76942899273982e-06
-1.985313435444e-05
-1.3956683155411e-05
-2.96159968247491e-05
-1.51622152120329e-05
-5.85252882594057e-06
-2.38374720827446e-05
-2.60118643772516e-05
-2.31920290062987e-05
-2.41785302297862e-05
-2.53347349249508e-05
-7.43829953005893e-06
-2.29650565411472e-05
-2.68322415353858e-05
-1.9641447543956e-05
-1.14748930665228e-05
-3.89177278986366e-05
9.94884757567903e-06
-2.63927913842168e-05
-1.24931931702832e-05
-2.26594701637068e-05
-3.1462682181075e-05
-4.02540886066391e-06
-1.3730845600459e-05
-8.69256595285418e-06
-1.94581198404493e-05
-4.56716365570611e-05
-2.58329055587856e-05
-8.48889598114524e-06
1.6057471809897e-06
-1.85221330770285e-05
-3.75847544392206e-05
3.01359821748515e-06
-2.39356874198687e-05
-1.09975517857776e-05
-4.77482643919699e-05
-2.79661300577098e-05
-2.25801842276994e-05
-4.81956312630455e-07
-2.90943741111112e-05
-5.24154180361985e-05
-2.5442389869427e-05
-1.01614556263927e-05
-4.15400868206518e-05
-2.0964039747245e-05
-1.36039363456292e-05
-3.16009788380454e-05
-4.35363396563679e-06
-2.13139872096836e-05
-2.28401595715699e-05
-3.83876808628206e-06
-1.50956010535734e-05
-2.81981651963601e-05
-3.60775937460592e-05
-3.4617591730338e-05
-1.44707020396488e-05
-2.01508128053563e-05
-1.51500825651579e-05
-1.65237684013698e-05
-4.85305486818603e-06
-4.29553615195732e-05
-1.41091248517082e-05
-2.89005540164572e-05
-3.45478684295278e-05
-1.60467962348067e-05
-1.36619825500906e-05
-1.46781309541804e-05
-1.57337282570064e-05
-1.38301498324799e-05
-2.38009191251059e-05
-2.77113653390805e-05
-1.64556555056046e-05
-3.26375329179503e-05
-3.06292926977614e-05
-3.07123125161485e-05
-4.55471668481688e-05
7.27754909725081e-06
-2.11839485992716e-05
-2.28903877505274e-05
-2.34984984963914e-06
-2.68049124170104e-05
-2.67480197597098e-06
-1.67612828901267e-05
-2.58416260944044e-05
-1.12941262954719e-06
1.22693535002722e-05
-2.52614389608013e-05
-2.64565164733435e-05
3.13583192077709e-06
-1.959210448808e-05
-2.33800542296878e-05
-5.72600070417895e-06
-1.09672260321256e-05
-4.48471219836528e-05
-4.5823558165595e-05
-5.51989836389374e-06
-3.29848828157768e-05
-5.85802467186478e-05
-2.91382395058721e-05
-3.43455175020045e-06
2.82155472973301e-06
-2.06237895176474e-05
-3.03433474880738e-05
-4.95983649325064e-06
-4.04706817282133e-05
-2.18553228476832e-05
-1.74397799216978e-05
-8.2121260370056e-06
-4.8179387587315e-05
-2.32098764559524e-05
-7.47575567212413e-06
-1.40080586079831e-06
-3.15628237260864e-05
-3.37958941857674e-05
-3.87850323954213e-05
-3.35222390494636e-05
-2.01876987103122e-05
-1.82526824048142e-05
-2.09669050128633e-05
-2.71488758814039e-05
-2.97215789877355e-05
-2.00673947695277e-05
-1.47226548089761e-05
-3.26890165868061e-05
-3.18246952760442e-05
-3.82013023623879e-05
-2.55784910539334e-05
-9.12527206482206e-08
-2.69110490183927e-05
-3.00916748250354e-05
-1.16282627675103e-05
-1.30645737448906e-05
-1.64566838695987e-05
-1.92323012798554e-05
-1.9691424919602e-05
-2.38614142702914e-05
-4.53682343341762e-06
3.61379350296022e-06
-1.2558109297213e-05
-2.17566465349725e-05
-2.61960379075201e-05
-2.30628058049185e-05
-2.23446443200583e-05
-1.19434190959552e-05
-3.83116808487835e-05
-3.23713970525132e-05
-9.00708812826561e-06
-1.05988329689382e-05
-1.66789092353234e-05
-3.09868468751059e-05
-5.79541308757301e-06
-1.66738701144581e-05
-1.74443841209894e-05
-2.09019436663937e-05
-2.94763875684909e-05
-3.40700724936331e-05
-2.9029886316707e-05
-1.01675398350752e-05
-3.25196226783419e-05
-6.91987126102724e-06
-3.18115308056128e-05
-1.10265598291324e-05
-1.26219352800752e-05
-2.38509373684049e-05
-1.48145465236579e-05
-1.00098211148774e-05
-2.63187967656211e-05
-1.30952649317455e-05
-1.33261668851267e-05
-2.5439560451335e-05
-1.82366829190978e-05
-4.47639841940114e-05
-1.54326653196324e-05
-1.13573169118066e-05
-1.61205030641611e-05
-1.76090490774327e-05
-9.14975247775759e-06
8.29413749134319e-06
-9.64441341271152e-06
-1.91827201131516e-05
-2.95304755341897e-05
-2.01939516282573e-05
-4.56806514353213e-06
-1.56001741089818e-05
-4.14349032565664e-06
-3.23265686886642e-05
-1.3465070723187e-05
-3.97592289056559e-05
-2.30796750696731e-05
-2.01381070177679e-05
-8.2792844652368e-06
-2.70800490089447e-05
-1.53739437171319e-05
-2.21026155725065e-05
-1.74328758902407e-05
-1.66757754080579e-05
-1.16159268142399e-05
-9.29817052703018e-06
-2.3436098195873e-05
-2.48016107131895e-05
-3.2822794552213e-05
-1.13670706465168e-05
-6.47560466914866e-06
-5.45712428159685e-07
-1.01041137505282e-05
-1.38918563109019e-05
-1.79367345716224e-05
-1.90588626597115e-05
-3.43051322889705e-05
-3.21770320658909e-05
-2.55640491522939e-05
-3.73695930599882e-05
-3.77308727257608e-05
-1.89542696195462e-05
-3.12359346430508e-06
-1.92667233234246e-05
-1.65040305905725e-05
-2.03919537830905e-05
-1.69607024587536e-05
-8.60897130096653e-06
-2.46508721168236e-05
-1.98610878358243e-05
-2.70086252491946e-05
-2.25522302957467e-05
-2.41490662962544e-05
-1.11637798433552e-05
-1.50525881659833e-05
-2.86411780037252e-05
-1.28953738755493e-05
-1.50525983299516e-05
-4.08171753746544e-05
-3.01005744080719e-05
-2.99141044403885e-05
-4.48700018676984e-05
-2.34261950873836e-05
-5.38997894016154e-06
-9.43782145707491e-06
-1.45622206901674e-05
-3.51895583851426e-05
-1.59558225085058e-05
-1.65490705166636e-05
3.67367462060624e-06
-2.44210279351863e-05
-1.37620483354661e-05
-7.41492403929808e-06
-2.57255915453522e-05
-4.96370372386165e-05
-7.22551651646005e-06
-1.67717043857166e-05
-1.10586680582479e-05
-1.16966720923065e-05
-1.52799524545233e-05
-2.90598724073131e-05
-2.0856286188932e-05
-1.15460661830418e-05
-1.87197308859957e-05
-2.0511663885227e-05
-2.69672280016842e-05
-1.4723476470467e-05
-2.88637080003153e-05
-2.50336652333243e-05
-3.36401814922625e-05
-2.28024978713103e-05
-2.10836049574256e-05
-2.11280093586952e-05
-2.09237257428661e-05
2.25123341828193e-06
-1.88050838444151e-05
-2.25360849587291e-05
1.36442175242306e-05
-2.39844832292881e-05
-8.42414107964895e-06
-2.04041660619251e-05
-2.28089871873833e-05
-4.46743527095155e-06
-1.69199323319816e-05
-9.73412295357798e-06
-4.69741026684596e-06
-3.02036235629101e-05
-2.14290179677527e-06
-1.05408204290365e-05
-1.51586756098138e-05
-1.74271384652626e-05
-7.87280850101293e-06
-3.2335556379849e-06
-1.63398331011673e-05
-1.47643141765676e-05
-3.40175661460368e-05
-1.08261211135428e-05
-2.71952851072101e-05
-1.73244213003458e-05
2.02293870318787e-06
-3.21215465244439e-05
-2.45422922911309e-05
-9.10018008155291e-06
-6.13835488290478e-06
-1.08692544936381e-05
-1.27826201482268e-05
1.54204318138467e-06
-1.65525852072221e-05
-2.07884702055303e-05
-4.59517517332716e-05
-4.5483980392213e-05
-3.09104003271058e-05
-3.0252665724728e-05
-3.08496207089664e-05
-1.98213771535071e-05
-3.41599171599347e-05
8.00684904911668e-06
-2.43511763971208e-05
-2.36182009286983e-05
-3.01120759122884e-05
-3.10966110135787e-05
-3.66619771663379e-06
-1.48898963182419e-05
-3.57533459527535e-05
-2.61305453588143e-05
-2.09613688280437e-06
-2.32067676624175e-05
-2.47221949605911e-05
-1.24167286581238e-05
-2.52065091452213e-05
-1.30546386698347e-05
-3.26253720794108e-05
-2.19447345282713e-05
-2.88111343684125e-05
-1.61620111062764e-05
-1.75924340788163e-06
-1.51211438980438e-05
-2.41591807097628e-05
-2.70610286753366e-05
-3.7197586107486e-05
-9.98052339609721e-06
-1.97506702784353e-05
-4.63953858593367e-05
-2.50326915125569e-05
-3.85284700891913e-05
-6.58756463898541e-06
-3.61419564105613e-05
-2.16250672315816e-05
-1.37970403431967e-05
-2.00426266355318e-05
-2.53257069359099e-09
-9.00821616133303e-06
-1.1239739104033e-05
-2.24076262720015e-05
-1.57782308212847e-05
-3.45168451396187e-05
-3.79355360777269e-05
-1.24576106617207e-05
-2.68546575375414e-05
-2.25202478970006e-06
-1.34734368934382e-05
-1.52548478610498e-05
-2.87330172038701e-05
-2.20106987593644e-05
-2.16638423626742e-05
-8.30673031062673e-06
-3.56622426323965e-05
-4.2118296359047e-05
-2.32412838479911e-05
2.73872008393122e-06
-4.4442618066483e-06
-2.56243421359689e-05
-3.88673415310344e-05
-5.37857621063587e-05
-2.70234815015036e-05
-1.43664904311455e-05
-8.44290517379208e-06
-1.67861980733971e-05
-2.37908722037691e-05
-9.86608445517883e-06
-1.39900769900826e-05
-1.36268052559168e-05
-6.77584175644443e-06
-2.26771603679481e-05
-1.79368483032569e-05
-6.48923161219687e-05
-1.07393807909761e-05
-1.81164115538663e-05
-1.98003661111313e-05
3.22440980994841e-06
-8.35007374016871e-06
-2.20626542870925e-05
-4.47931034017046e-06
8.07500407185882e-06
-2.19067784761676e-05
-2.53340757976835e-05
-1.53084881071735e-05
-3.897323365349e-05
-7.97961082032005e-06
-1.76134945022041e-05
-1.15690119547951e-05
-4.0838948543071e-05
-2.29372761760484e-05
-3.91661655070431e-05
-1.14025059253656e-05
-1.4091282333867e-05
-2.02262760337213e-05
-9.02649080385166e-06
-1.78678165505663e-05
-4.36673257088204e-05
-3.07208085980326e-05
-6.58851147392836e-06
-7.68574455984722e-06
-4.2197339683039e-05
-3.84991773479494e-05
-2.45403966910524e-05
-1.01115973734166e-05
-1.91508522615295e-05
-8.38846740011388e-07
-5.04057484249721e-06
-1.5580113533727e-08
-2.3610168303197e-05
-2.82139673684469e-06
-1.06993620241408e-05
-4.43994798663248e-05
-2.87385795207263e-05
-1.85186547756356e-05
1.64400928701362e-06
-1.1243710597109e-05
-1.46814441016971e-05
-1.8381184248989e-05
-3.5321552317908e-05
-2.6286091325671e-05
8.87353791295617e-06
-2.92619677986458e-05
-1.95425065334599e-05
-3.11372892489937e-05
-2.66610873541578e-05
-2.16409360432088e-05
-1.17076668511823e-05
-1.56381446750796e-05
-1.38857418988669e-05
1.71763825357369e-06
-1.65413572417701e-05
-1.80905445980609e-05
-3.52430362040351e-05
-3.05506294206352e-05
-2.11947251982624e-05
-3.09444003053084e-05
-2.54382528657811e-05
-2.21891574064201e-05
-1.77217607469789e-05
-3.22818125833872e-05
-4.67143965075683e-05
-3.01918349634655e-05
-2.90328936521998e-05
-2.87710043392579e-05
-1.90201678997686e-05
1.81377277820266e-06
-1.70551340278766e-05
-3.13469909537415e-06
-1.03351261971441e-05
-3.66266137839006e-05
-4.68793585488493e-05
-2.68224807666213e-05
-1.84144036062101e-05
-1.38123868015926e-05
-1.00259200601924e-05
-2.0945922211187e-05
-2.32268176634681e-05
-7.11910365744488e-06
-3.1445752735012e-05
-2.98549093745678e-05
-2.48573870168548e-05
-1.3651200032448e-05
-6.98492746246182e-06
-1.95894030467917e-05
-1.27967194257504e-05
-3.88207209752107e-05
-3.28744030178443e-05
-1.24434387021754e-05
-3.62097555627833e-05
-1.34379328277799e-05
-2.9672647326846e-05
-3.90524170700605e-05
-4.47359284210374e-06
-1.74219623361362e-05
-1.54419311894186e-05
-7.46173452377338e-06
-2.21005693412291e-05
7.71755695150298e-06
-1.10473249005337e-05
-1.73480085887937e-05
-2.75041986380105e-05
-1.64268593495509e-05
3.1876411763698e-06
-3.73495278062968e-05
-2.57230861726293e-05
-1.93504950698636e-05
-2.97772705082591e-05
-3.5129139396733e-05
-4.20004258173275e-05
-1.13668941872086e-06
-2.26562082066245e-05
-2.41214732228504e-05
-3.07597344224047e-05
-9.7814951477892e-06
-3.00821291007471e-05
-1.87304714635627e-05
-2.18359681735011e-05
-1.55350184374068e-05
-1.64559333930143e-05
-3.86273821141282e-05
-2.18447733495664e-05
-3.13507926303908e-05
-2.32360119208011e-05
-1.22799371876148e-05
-2.41862113790381e-05
-4.24049470512041e-05
-1.65823583382584e-05
-1.20596281029101e-05
-1.71048295364864e-05
-2.72712790785142e-05
-2.78001978064442e-05
-9.33827201885589e-06
-8.77448013765204e-06
-2.10002519559833e-05
-2.10462219858151e-05
-1.34982475298331e-05
-1.45120168284916e-05
-1.91802731890093e-05
-2.30869113164039e-05
-1.68199774833403e-05
-2.27582353209622e-05
-1.13880908377619e-05
-2.42541131812276e-05
-2.87118617984142e-05
-3.54507111600795e-05
-2.68634033165992e-05
-1.74125864843524e-05
-1.52413677912129e-05
-6.54364352143951e-06
-1.46820194896e-05
-1.42799255280161e-05
-1.89187282003741e-05
-2.20689446984418e-05
-1.9624275859523e-05
-3.92143058585295e-05
-2.3945691614157e-05
-8.49587568332304e-06
-3.10458730019577e-05
-1.27547300252617e-05
-1.77741570245161e-05
-3.23034103482682e-05
-1.88685069873941e-05
-2.71304152024134e-05
-2.46640858584261e-05
-3.77688769562976e-05
-1.4352274692818e-05
-9.38758495697506e-06
-2.31892427420511e-05
-1.84488907056085e-05
-3.81075471618944e-05
-2.223806828508e-05
-2.6143276030827e-05
-1.46456801268214e-05
-1.01756289794379e-05
-2.86606159277157e-05
-1.05095616545455e-05
-4.17487825606804e-05
-1.38838492387405e-05
-1.17169047412175e-05
-6.76017953456227e-06
6.80440347251793e-06
-1.10683558736456e-05
-7.84023607653902e-06
-1.22245430742355e-05
-1.93483383190384e-05
-2.32678748935456e-05
6.93770745377075e-07
-3.6265573510812e-05
2.84617176891548e-06
-2.68734104088646e-05
-1.93757301976505e-05
-1.87515744420291e-05
-2.4295869331274e-05
-1.06998212725595e-05
-2.50360852625768e-05
-3.71692773004003e-05
-1.1198701065006e-05
-1.18625713337711e-05
-1.80740636400313e-05
-2.57597187875702e-05
-2.31155388351097e-05
-8.95609349444643e-06
-1.92489571927238e-05
-4.72849123853641e-05
-2.04119332306517e-05
-1.88724064319184e-05
-8.66774423074358e-06
8.85582456068406e-06
-2.20954447319269e-06
-2.49090088890806e-05
-2.36162884082593e-05
-1.33545250960787e-05
-4.24558531808351e-05
-3.01002514391036e-05
-6.4099802155754e-06
-4.83900254228079e-05
-9.39748764892261e-06
-2.10110731713906e-05
-3.1915421753564e-05
-2.60173904892729e-05
-1.08712831409003e-05
-3.90037689349689e-05
-1.76308652886254e-05
-2.23165952829034e-05
-3.24163404723133e-05
-3.62743396044525e-05
-2.79869798812873e-05
-1.89930843112286e-05
-1.25869248727005e-05
-1.71788475990043e-05
-6.17039417448657e-06
-3.15270052137694e-05
-1.35825061412844e-05
-1.57340705161283e-05
-2.12334077568551e-05
-3.55259261469079e-05
-2.05502458343502e-05
-2.47957723360191e-05
-2.26202632059183e-05
-2.36134332276817e-05
-2.3426142037862e-05
-3.55017304163307e-05
9.59681676676043e-07
-2.1757299280608e-05
-3.31763874977474e-05
-1.76370306923476e-05
-7.88708026133448e-06
-3.34571571257031e-05
-3.58068995764827e-05
-8.00588117068346e-06
-5.43235168111755e-06
-1.9945767946763e-05
-1.1733162576544e-05
-3.39076234845494e-05
6.46792806159069e-06
-2.70107990678562e-05
-3.41203021654153e-05
-2.52702239568133e-05
-3.19344083581284e-05
-1.3401303553944e-05
-1.858409200497e-05
-2.55964792799321e-05
-4.26012859469703e-05
-2.04587103913394e-05
-1.06348240315036e-05
-3.2332043280478e-06
-2.2167158219462e-05
-1.56763111025166e-05
-2.28667868703119e-05
-2.07138682616598e-05
-2.2211143585413e-05
-3.09025299148009e-05
-1.65694231824026e-05
-7.53543991212666e-06
-2.1229443430594e-05
-2.99499858723552e-05
-1.13469791788411e-05
-1.13030438196939e-05
-1.99852055926807e-05
-6.36122641502617e-07
-3.95188440593496e-05
-3.49530683311605e-05
-3.0946248172577e-05
-1.53489581483241e-05
-2.1646978069009e-05
-2.93093981516529e-05
-1.38800015290087e-06
-3.45227574080117e-05
-2.01160542637684e-05
-1.85912677342511e-05
-2.92592145305029e-05
-1.59141573920597e-05
-2.51878453865223e-05
-6.66337808097527e-06
-1.82265948206598e-05
-1.33738983431487e-05
-9.8879194767936e-06
-1.35443066971438e-05
-3.90285937712503e-05
-2.95096473028254e-05
-2.50467020530996e-05
-2.03268607300458e-05
-6.71813768872853e-06
-2.88203114172008e-05
-3.48619242631832e-05
-2.13125208116851e-05
-5.87309528525773e-06
-1.66474942730722e-05
-1.57729415915959e-05
-2.24428322869616e-05
-2.30372013276305e-05
-1.98786869483613e-05
-2.82176670736328e-05
-1.88934915674652e-05
-1.99990359744422e-05
-1.62295601762443e-05
-4.12471262704602e-05
-2.87676058475066e-05
-1.99886727466289e-05
-3.1168182386293e-05
-3.64293800711976e-05
-1.72993277860404e-05
-2.88102019825085e-05
-4.24771736964136e-05
-2.6673068044984e-05
5.25599426826082e-07
-6.23954807829524e-06
-8.48560657887761e-06
-2.38418075861113e-05
-2.22737894106031e-05
-6.06419887173621e-06
-5.29924091134937e-06
-1.74063677153079e-05
-1.71693511096793e-07
-1.28785639669845e-05
-1.46257964074737e-05
-1.72179571547046e-05
-1.70213313294388e-05
4.92728085465647e-06
-1.37332815651623e-05
-3.88777285563533e-06
-1.15390645350176e-05
-6.10232656103761e-06
-2.73620967147752e-05
-1.41798485397405e-05
-3.54079061401942e-05
-1.8778297304413e-05
-1.89937488976893e-05
-2.16935020869911e-05
-1.24716650339026e-05
-7.07475431034471e-06
-1.71758043916056e-05
-3.33847046907801e-06
-2.9233408320877e-05
-1.61862937710512e-05
-1.3315457373894e-05
-1.10185819273492e-07
-4.90649056403642e-05
-1.61558514329643e-05
-2.36379613672542e-05
-8.70366317950675e-06
-2.02400814321833e-05
-3.54992825987512e-05
-1.81672151042794e-05
-1.2931000122538e-05
-2.71948755389129e-05
-1.46588062736172e-05
-2.61231881451001e-05
-1.59621383689405e-05
-4.30705771861607e-05
-2.48428300560151e-05
-2.98955283823783e-05
-7.29786082977669e-06
-1.38655514613662e-05
-5.26167154581225e-05
-1.30638763691625e-05
5.11911627331908e-06
-2.51270297155134e-05
-1.81102613541582e-06
-3.25619508961063e-05
-2.31747813820103e-05
-1.78880700838407e-05
-9.32664570801158e-06
-3.33270659409516e-05
-3.59041622438108e-05
-3.10820904574307e-05
-5.31885044046763e-06
-1.2439964801405e-05
-3.54280924697533e-05
-9.6241491879322e-06
-3.91687877571034e-05
-2.10357134599429e-06
-7.73355593137281e-06
-2.67424201232473e-05
-3.04538519253112e-05
-3.0525832391864e-05
-1.81805931199023e-05
-2.49731130516633e-05
-2.65196294303592e-05
-3.04396012091038e-05
-4.58688820251039e-05
-1.81490391793988e-05
-2.12881263853813e-05
-2.73031072486486e-05
-4.54399640947496e-06
1.43335084543757e-06
-2.67841493809676e-05
-2.40930528434948e-05
2.90388854768716e-06
-1.37659075453459e-05
-3.30213039171173e-05
-3.31501755282122e-05
-2.07650749167505e-05
-8.96888907274553e-06
-3.26639325679807e-05
-4.63383920643028e-06
-7.9444174940233e-06
-2.29825532412209e-05
-1.71152058467744e-05
-1.14087928696692e-05
1.78235845750212e-06
-5.29838920455596e-05
3.21100996169385e-06
-1.61523841133727e-05
-3.06692656861029e-05
-1.42555622282156e-05
-1.98603082485253e-05
-2.56690009851784e-05
-3.56335352673294e-05
-3.11007248348105e-07
-2.25518033029294e-05
-2.90455807666503e-05
-2.99992762642805e-05
-3.10005477757523e-05
-2.5626803855955e-05
-2.54933937733151e-05
-1.58541952724386e-05
-3.05101778965895e-05
-1.59777924917834e-05
-3.9024257006472e-05
-3.02394971392919e-06
-1.78359200250124e-05
-1.1680848682462e-05
-9.21571863730551e-06
-3.02604412519807e-05
-2.80103677652318e-05
-3.57246145401928e-05
-7.86449458970595e-06
-1.96940936511963e-05
-4.95850196691198e-05
-3.35534230861029e-05
-9.06953194454461e-06
-4.57973113088544e-05
-2.3217920035965e-05
-2.57263924629232e-05
-9.88823307559959e-06
-8.58842939676045e-06
-3.09066438912926e-05
-3.66921848794584e-05
-2.63470808549515e-05
-8.37288678345901e-06
-3.57256412144081e-05
-4.96974331769795e-05
-1.81774327956078e-05
-1.55538081862919e-05
-2.01561854365306e-05
-2.2548402767952e-05
-1.61561893533682e-05
-2.41131442396982e-05
-1.01218943015711e-05
-1.13091007350614e-05
-2.35149982110959e-05
-2.64313137504185e-05
-2.53769631890429e-05
-2.64483686305659e-05
-3.77425848950047e-05
-1.96983250933373e-05
-3.73839086577357e-05
-3.52580116758462e-05
-3.44960772322938e-05
-1.30079477559618e-05
-8.56822485227929e-06
-1.91138126718322e-05
-1.7727652746119e-05
-3.43021786787649e-05
-4.29872962129623e-05
-4.00224266951162e-05
-2.26675360243885e-05
-1.44194359774565e-05
-1.80701148032912e-05
-2.34274794350423e-05
-8.32550970223784e-06
-1.33343109311485e-05
-3.68115855724954e-05
-2.45918182119165e-05
-3.15407546675922e-05
-3.18701464029876e-05
-3.66636955120022e-05
-2.10868774501034e-05
-2.88894731111121e-05
-4.29545528298681e-05
-1.26449987322746e-05
-1.98997540735201e-05
-9.62550575174546e-06
-1.64011684789685e-05
-2.15150978426306e-05
-1.60389739787826e-05
-2.25428874279235e-05
-8.84663398812468e-06
-1.37887086972e-05
-1.34319563721284e-05
-1.21128825399122e-05
-9.28303617351225e-06
-2.73955742443724e-05
1.07446619194923e-06
-1.53960944957143e-05
-2.25834652686925e-06
-4.11347881777565e-06
-1.34719835432153e-05
-3.46677104748849e-05
-3.52115215909336e-06
-2.33980994663815e-05
-1.76803256165583e-05
-9.76388840396384e-06
-8.95951672430709e-06
-1.32981127529032e-05
-2.4480791291217e-05
-2.73031570133294e-05
-4.10684793701775e-05
-1.77603672122398e-05
-1.57399808437486e-05
-1.90035608912628e-05
8.68170025709077e-06
-2.1006721762624e-06
-3.93450036245556e-05
-1.46998301712325e-05
-1.65458219838386e-06
3.53564878791941e-06
-3.43806084632319e-05
-2.76069944148281e-05
-2.64019772348038e-05
-1.95402786401708e-05
-1.38218900165636e-05
-1.41627456177433e-05
-1.15815437620584e-05
-3.5692076577572e-05
-2.32102465568133e-05
-2.30404597116922e-05
-1.90284348636999e-05
-1.12233016209548e-05
-2.86269856044282e-05
-8.36991255895013e-06
-1.79165418265144e-06
-1.64726305789192e-05
-1.94403000902387e-05
-2.16007090173421e-05
-1.95091931536146e-05
-1.17286877455946e-05
-1.86316554949231e-05
-1.25360336490165e-05
-1.81354914429947e-05
-1.72409256865839e-05
-1.31951760964329e-05
-2.95787512846478e-05
-2.00758404253571e-05
-2.38109137320097e-05
-2.56292474414646e-05
-9.34902366496671e-06
-2.1477967346565e-05
-1.18476166327252e-05
-1.39255144976585e-05
-2.43830801324201e-05
-8.76525875658364e-06
-1.50799668305671e-05
-2.79815323857752e-05
-2.86052890904926e-05
-1.40031029623163e-05
-1.88608170247215e-05
-4.06866188238814e-05
-2.98626945802111e-05
-1.13792296407695e-05
-2.56603562027826e-06
-1.42162585768868e-05
-6.86414872834756e-06
-1.53155567756227e-05
-2.45934876984528e-05
-9.00012265902991e-06
-1.55789754209618e-05
-2.69519145352026e-05
-1.415266992039e-05
-1.5483960714739e-05
-1.53301154802865e-05
-8.80109880640525e-06
-2.17292309170783e-05
-2.79785677376698e-05
-2.27196407284291e-05
1.60575244717191e-06
-1.38580222031468e-05
-2.46315053176249e-05
-3.0349359512045e-05
-3.3582691743429e-05
-2.61858483592294e-05
-3.19524344332006e-05
-3.89975451829793e-05
-3.11234638941583e-05
2.34556530321507e-06
-6.79643803405746e-06
-1.61960148341452e-05
-2.90043535076859e-05
-8.24033817148441e-06
-2.98998241779327e-05
-2.94779500879515e-05
-1.86556563512556e-05
-6.05414212468614e-05
-5.61425779252675e-06
4.8165080495467e-07
-1.51624209350355e-05
-2.3921047235321e-05
-1.88300103150286e-06
-1.56842516082661e-05
-1.02261398061774e-05
-1.49352832032898e-05
-2.21823895638256e-05
-1.41665823460944e-05
-5.55414521777359e-06
-2.62340237176131e-05
-3.39915581886905e-05
-2.88221989618951e-05
-3.32863560852441e-05
-4.97941669588961e-05
-2.94845068842366e-05
-1.75408465287264e-05
-1.19727900416817e-05
-7.11603096233492e-06
-1.44342132430597e-05
-4.32809671097556e-05
-1.18763450305371e-05
-2.72090488907204e-05
-9.7434127245007e-06
-1.38888366905117e-05
-1.22964558093405e-05
-1.12538067133298e-05
-2.61814560306395e-05
-8.51244215317419e-06
-1.81736253952571e-05
-7.53741391294458e-06
-1.29474553066898e-05
-3.19503856199345e-05
-2.08154353169782e-05
-1.22761216697477e-05
-2.71686740181771e-05
1.78101191157576e-06
-1.78306129594168e-05
-3.56672888500786e-05
-2.03316622449644e-05
-1.20528554672568e-05
-2.08869522344974e-05
-3.49286852425118e-05
-2.0200700281151e-05
-2.26273920282878e-05
-2.14667100479784e-05
-1.76311650140878e-05
3.30956334704862e-06
-1.96693874280554e-05
-1.57528647000113e-05
-2.31678587113501e-05
-3.14757197682656e-05
-1.40887832621155e-05
-2.94583852147758e-05
-2.83833674582491e-05
-2.20787634548197e-05
-1.50727448982682e-05
-3.52628317601688e-05
-3.87372753550842e-05
1.26018685415688e-06
-1.62092624511694e-05
-3.8584632041711e-05
-2.24416844929533e-05
-2.05377040066743e-05
-3.54848589312679e-05
-6.95343350465892e-06
-2.35024950382434e-05
-1.06875450719713e-06
-3.52464296372706e-05
-1.58765789338283e-05
-3.13381714916828e-05
-1.92189001533268e-05
-1.20785590526464e-05
-2.35840399407333e-05
-2.47447927645377e-05
-1.70789523434721e-05
-1.80079590673201e-05
-2.96708750013349e-05
-4.20600920599416e-05
-3.49355557233182e-06
-2.73641954989506e-05
-9.07369382708825e-06
-3.68563875865004e-05
-2.505968578204e-05
-1.70294678632224e-05
-3.68844542606522e-05
-4.04511036424011e-05
-2.19253689572172e-05
-1.81018132181129e-05
-3.9121466733621e-05
-3.1483678261483e-05
-1.9797090842521e-05
-1.52770504717956e-05
-1.84106146647832e-05
-2.77516129131268e-05
-1.86387405384566e-05
-2.28481913349542e-05
