# Supplementary material for: Research on computational propagation and identification of mine microseismic signals based on deep learning
Source: PLoS One. 2025 Oct 22;20(10):e0334641. doi: 10.1371/journal.pone.0334641 (PMC12543183; doi:10.1371/journal.pone.0334641)
Supplement: S2 Data — (ZIP) [file pone.0334641.s002.zip › 000100500001895.xlsx_0.txt_24.txt.txt]

-3.25953344357427e-05
-1.92281977588429e-05
-1.38072320976102e-05
-2.72584741863742e-05
-2.26729509861849e-05
-2.51485401676247e-05
-2.49324481786912e-06
-3.64539840202356e-05
-1.25993678330785e-05
-3.55010548350715e-05
-1.80007712834439e-05
-2.58458524752093e-05
-2.50194310415065e-05
-1.4403936899097e-05
-1.804648743203e-05
-2.98791592055584e-05
-4.85941854826922e-05
-9.96625533600664e-06
-1.27727987868199e-05
-3.7085359472493e-06
-3.20468234630472e-07
-7.8510268021686e-06
-1.59934567240369e-05
-3.97466892211113e-05
-2.1882771054177e-05
-4.45385456617685e-06
-2.23049392919876e-05
-7.9153052495154e-06
-1.88887667236676e-05
-2.56858832927109e-05
-9.48806887815124e-06
-3.20055500765752e-05
-2.86534523554038e-05
-2.10796722147416e-05
-2.05419478060772e-05
-4.58228174334331e-05
-1.5182765433067e-05
-2.57234569947736e-05
-7.52460441418176e-06
-2.09961520088098e-05
-2.09246337120939e-05
-4.12626511209352e-06
1.95179771796422e-06
-1.87518422745175e-05
1.0373316084275e-05
-1.65866802638832e-05
-3.58413667668636e-05
-2.31352638300725e-05
-1.72335552827533e-05
-2.63001926199211e-05
-1.80342006838891e-05
-1.95493124494934e-05
-2.45149636381816e-05
-2.77721298757932e-05
-1.8123266387957e-05
-5.08700188808316e-06
-1.07283762168494e-05
-2.78488868011981e-05
-1.1675013012002e-05
-1.51367750780116e-05
-1.89360993577817e-05
-3.94554127626198e-05
-2.21582026292965e-05
-1.34026098044901e-05
-1.12972255901061e-05
-1.82335646775993e-05
-2.73590794240885e-05
-2.47839541234593e-05
-2.88487558705358e-05
-3.155918882349e-05
-2.53009486453869e-05
-2.56997932312976e-06
-2.55976603237681e-05
-1.30409091204933e-05
-8.56887109317081e-06
-8.25411004099344e-06
-3.8794153910088e-05
-2.17605447208232e-05
-1.15680288575156e-05
-2.10496543084917e-05
-2.5345035461783e-05
-2.26312333509312e-05
-6.14848810646869e-06
-6.28599364504439e-06
-3.59603839497653e-05
-2.52640755867157e-05
-4.30850157033302e-05
-1.31214130242962e-05
-3.77871103093796e-05
-2.20965313257433e-05
1.76540413669307e-05
-3.12772498123032e-05
-2.28744738000558e-05
-5.20073876819599e-06
-7.41899338345656e-06
-2.28141786945244e-05
-1.87260522035075e-05
-5.67048207331768e-06
-2.41308970868138e-05
-4.38741485460693e-06
-3.3227959238106e-05
-1.6788134998552e-05
-3.05988952191176e-05
-1.90795416480745e-05
-2.02818072789318e-05
-3.25797851099469e-05
-1.90831241392106e-05
-1.42193965227922e-05
-1.50030641598708e-05
-2.00550028640276e-05
-1.46427558218179e-05
-3.18946630316694e-05
-7.41130130448191e-06
-4.56458596198172e-05
-2.87744344621658e-05
-1.29482201552533e-05
-4.05006787639992e-05
-1.8303203478097e-05
-3.16838211309789e-05
-2.72361719952974e-05
1.89463336997813e-06
-3.28609291959641e-05
-5.6897918028339e-06
-2.18737643250589e-05
-1.87814445442837e-05
-1.28723426300971e-05
-1.80943302683255e-05
-2.26097416472948e-05
-1.30576047009179e-05
1.39852916538814e-06
-1.72576866152694e-05
-1.98002290406628e-05
-1.68828347196383e-05
-9.99376273354451e-06
-1.72714396083516e-05
-2.64688602624945e-05
-1.57620195709771e-05
-3.59390992028584e-05
-1.08311488172665e-05
-2.82325415640083e-05
-3.8408340892729e-05
-2.47617598334903e-05
-1.30823224105812e-05
-1.20279906632293e-05
-1.04054231281915e-05
-3.91290946995421e-06
-2.89580393274942e-05
-1.26573792462468e-05
-1.96331230031276e-05
-2.63284443120879e-05
-2.82169823955316e-05
-3.69146814996199e-05
-3.26362485875647e-05
-2.39336970230055e-05
-1.21595440388977e-05
-2.31036484974577e-05
5.46144261104572e-08
-1.31498475829658e-05
-2.20240495376206e-05
1.06304207268307e-06
-1.79454562319896e-05
-1.89511059624819e-05
-4.02474511474499e-05
-2.83611346902082e-05
-7.81434387777744e-06
-2.90645239834657e-05
-3.09510666333237e-05
-4.183736909775e-05
-2.36558921041858e-05
-2.51511675980141e-05
-3.8636453188639e-06
4.55108417357536e-06
-2.5958938969823e-05
-2.42141513150688e-05
-4.22680509083235e-05
-1.56382553725567e-05
-1.01959480494139e-05
-1.93681687149893e-05
-9.0540267082965e-06
-1.40792018676692e-05
-3.78152986795414e-05
-1.36458702669474e-05
-1.87403241582433e-05
-1.98185136234096e-05
-2.8757499959124e-05
-6.12256338578705e-06
-3.62355601356268e-05
-9.29397057359289e-07
-5.80862257727517e-06
-2.2845264876179e-05
-1.35185066744524e-05
-3.2907636267369e-05
-3.1250582531699e-05
-1.76332746634388e-05
-1.62228373441409e-05
-5.37366297936413e-06
-3.49984890954412e-05
-1.508364166277e-05
-1.03862263569112e-05
-1.45131281656771e-05
-2.05411249435405e-06
-4.54377770946775e-05
-9.14798080468557e-06
-3.53330702252957e-05
-3.90805243054248e-05
-1.61605461580538e-05
-2.47213229157258e-05
-9.00403420483104e-06
-1.26536851808089e-05
-2.21986832257355e-05
-2.21168808189126e-05
-3.30123867534055e-05
-3.04719173467097e-05
-5.69325567848037e-06
-2.67800239848259e-05
-2.36375759285398e-05
-5.55626994573449e-06
-1.89736231757066e-05
-8.61415140125621e-06
-1.2164837060221e-05
1.14265830551966e-05
-2.5289614744097e-05
-2.39626939876544e-05
-2.53863891095585e-05
-5.83471603166014e-06
-1.0466360632127e-05
-1.41665834352067e-05
-1.58743174559202e-05
-1.98900611702313e-05
-9.9580492381723e-06
-3.99126991976369e-06
-1.42043015722895e-05
-1.52679522022283e-05
-1.34452490259173e-05
-9.69085796061198e-06
-1.92163346691799e-05
-5.80721320001617e-07
-2.03583446890063e-05
-1.83639799031838e-05
-2.24170103401048e-05
-2.0416995611036e-05
-3.3858814007119e-05
-1.82862920488174e-05
-2.61724214487757e-06
-6.62028238646815e-06
-3.20614697868148e-05
-2.07750850261201e-05
-2.12533918962329e-05
-3.46673200376435e-05
-2.29324935941937e-05
-1.66687224738799e-05
-1.62339888003146e-06
-2.54663893032621e-05
-3.85489659538633e-05
-1.24372108905811e-05
-2.23059535051596e-05
-2.56575767300633e-05
-3.35197888247084e-05
-2.81158204282206e-05
-3.46964062749192e-05
-1.08551737858708e-05
-2.93665884466574e-06
-8.39586476047919e-06
-2.19876459688308e-05
-2.02023777876906e-05
-2.58531797926365e-05
-1.81594511116412e-05
-2.68375319152644e-05
-1.49676863912684e-05
-3.22076347807207e-05
-1.87648651327095e-05
-2.42543453435964e-05
-1.68113631758866e-05
-1.25106335304298e-05
-1.47001390152561e-05
-2.42668650289621e-05
-3.71402777291822e-05
-2.78874027127302e-05
2.65347530663116e-06
-1.2095708500399e-05
-3.90417805705325e-05
-1.85184692890645e-05
-1.82135436012589e-05
-2.12947599003032e-05
-3.44162142258787e-06
-1.62451118212678e-05
-1.38670797307841e-05
-1.45440550396157e-05
-1.09053120351733e-05
-1.18379928379811e-05
-5.45954590685262e-06
-2.55271054630791e-05
-3.15374220091976e-05
-1.3126387414418e-05
-1.54661477745382e-05
-3.15702335682912e-05
-2.1704142992746e-05
-3.16262099299292e-05
-1.32848466102304e-05
-1.44081426126531e-05
-2.01888288637512e-05
-1.76147050576274e-05
-1.17687219263343e-05
-2.64749613997994e-05
-1.0004968940989e-06
-2.80803018724231e-05
-3.09880679298735e-05
-2.02359472777955e-05
-1.05928523069027e-05
-1.4780950146093e-05
-3.78728682536618e-06
-2.18376928815631e-05
-1.07985166591398e-05
-2.84856374700802e-05
-1.45721408654562e-05
-1.09321181504291e-05
-2.5773504847394e-05
-2.12498576433709e-05
-1.77395918899708e-05
-2.63476626323552e-05
-8.70233005783035e-06
-1.7220783952058e-05
-1.89904772243365e-05
-2.80084718217834e-05
-1.54654219179884e-05
6.65840002851295e-07
-8.87813901618591e-06
-1.95948976738377e-05
-2.37080725335295e-05
-1.93361944674117e-05
-1.89977018442833e-05
-4.39539106695426e-06
-3.38030841207853e-05
-2.53876187284515e-05
-2.35060202031102e-05
-1.5823102970069e-05
-5.01051062527431e-06
-1.87610915172132e-05
-6.90630452095494e-06
-2.26679836405879e-05
-2.40229019758226e-05
8.41661987703059e-07
-1.20876176567828e-06
-2.30068740106926e-05
-1.99442259434893e-05
-1.43272873550121e-05
-1.26889871304455e-05
-1.57358911990245e-05
-1.01458471005803e-05
-3.52608441705822e-05
-2.25618608270428e-05
-2.2565077565325e-05
-1.19036710333592e-05
-2.8417345192042e-05
3.8774257782044e-07
-4.41448248911413e-05
-2.71982128716904e-05
-2.34473709190331e-05
-2.94169932152579e-06
-2.94468876993938e-05
4.24546049947211e-06
-3.05257052029153e-05
-2.79194510919978e-05
-1.45025959553949e-05
1.92286099962754e-06
-3.67250397139973e-06
-2.36866733139946e-05
-1.69464147910031e-05
-3.32548512599801e-05
-1.39064570356203e-05
-1.80280347417728e-05
-9.40017768130129e-06
-4.0518682183707e-05
-3.64682624942147e-05
-2.03219888511597e-05
-2.74189477304572e-05
-1.47519712773115e-05
-2.230484755302e-05
-1.6672232082038e-05
-1.93784613304554e-05
-2.47814237773479e-05
-4.01263198400711e-05
-2.08286840586877e-05
-1.00456559466817e-05
-1.28788790671328e-05
-1.07898428413082e-05
-4.02485738277075e-06
-3.70197931689474e-06
-3.56141386260223e-05
1.17043154291842e-06
-1.75636259731373e-05
-2.23672632641635e-05
-2.19762620680931e-05
-2.35025382390175e-05
-3.18913064330918e-05
-7.41178159091795e-06
-1.95567052543652e-05
-2.38437690708636e-05
-7.58833693358187e-06
-3.58683754231481e-05
-1.17891413267174e-05
-2.77356694664671e-05
3.89378809648844e-06
-3.62730821079273e-06
-1.36891113659223e-05
-2.05023362843082e-05
-1.47107634710719e-05
-4.79270533053461e-05
-1.18225394105013e-05
-3.53897909883992e-05
-1.8640355056352e-05
-2.44256902334064e-05
-4.20924621684902e-06
-2.86871805780011e-05
-3.59755835997307e-05
-1.28224964361892e-05
-2.79084311382444e-05
-3.14233464200586e-05
-1.94164408651521e-06
-2.39844481268299e-05
-2.07687693168434e-05
-2.96135973452364e-05
-1.09752157059844e-05
-7.12591558697573e-06
-2.82834918943086e-05
-2.96366042992315e-05
-2.08349012744798e-05
-4.66715258787923e-05
-1.69320300134748e-05
-1.31892642848056e-05
-7.77029665439842e-06
-1.44719069300802e-05
-3.27577092452844e-05
-3.37335381952076e-05
-3.1701897645949e-05
-1.85550066749233e-05
-3.56439783823838e-05
-2.48840026411675e-05
-4.87203047144263e-05
-1.88351805272628e-05
-5.39470948773441e-05
-3.30724294128211e-05
-2.62169826384359e-05
-2.45940130197108e-05
-3.19031285457921e-05
-1.96648585804365e-05
-7.21163249246527e-06
-1.76861076067064e-05
-4.87509736522238e-05
-2.04451506768896e-05
-1.67334701255415e-05
-8.36185858897779e-06
-9.98605631174752e-06
-5.99908638733432e-06
-3.18968324335197e-05
-2.65264081242184e-05
-1.14342161877922e-05
-2.84110260137571e-05
-2.24787342269057e-05
-1.86343355179726e-05
-1.17135064373818e-05
1.9487503490276e-06
-7.46617816198694e-06
-2.79852565372854e-05
-1.18635012034737e-08
-1.77386761653003e-05
-3.76339250220074e-05
-2.18741831227078e-05
-7.0895416902059e-06
-3.80638434077139e-05
-8.55427771336138e-06
-5.58783872035866e-06
-2.10436226036394e-06
-1.42508833571395e-05
-2.4726527147869e-05
-4.07028455443583e-05
-2.44745171894377e-05
-3.41987802273174e-05
-3.42691632893766e-05
-2.69615314778545e-05
-2.10636508655241e-05
-1.58803161203838e-06
-1.79071664446851e-06
1.03421456216004e-05
-2.54288264346675e-05
-1.47071587207274e-05
-2.13935274389681e-05
-1.6226951279459e-05
-4.25937651070056e-05
-4.58248480117063e-05
-1.83662528655698e-05
-1.52435719556315e-05
-3.00024860853007e-05
-2.07844436442379e-05
-1.73184404422348e-05
-1.54502663632785e-05
-2.40730563106064e-05
-1.33493230719987e-05
-3.63023630366777e-05
-1.37879867337463e-05
-5.83825646559253e-06
-3.31252874616584e-05
-1.80797598391955e-05
-2.28895308266372e-05
-1.20211018420202e-05
-1.51045806351021e-05
-1.45730667346226e-05
-7.26834427626096e-06
-1.55384324147794e-05
-4.03922202061671e-05
-2.22512681873136e-05
-1.63867924480497e-05
-3.07065780903446e-05
-3.40602635340634e-05
-9.89961129417413e-06
-2.5292614719417e-05
-1.94451809830689e-05
-4.08130369716883e-05
-4.90213591583389e-05
-1.61241396355743e-05
-3.30892308870403e-05
-1.37574038443217e-05
-1.43559456439981e-05
-2.53231269437702e-05
-2.68440532439651e-05
-3.47168781283293e-05
-1.50276186830175e-05
-1.92957242101694e-05
-2.44776685922908e-05
-1.24365228546468e-06
-2.01663606237078e-05
-1.4862074954417e-05
-1.58471866195196e-05
-3.3292433318439e-05
-1.8723422220742e-05
-1.00907509272421e-05
-2.55941636885321e-05
-2.02187567142757e-05
-4.14236595146089e-05
-1.81037079293032e-05
-4.21532493587349e-06
-4.38499916465326e-05
-1.11477245463374e-05
-1.16460064162799e-06
-1.51880087970573e-06
-1.36607227243002e-05
-2.06478655990492e-05
-2.35363651032894e-05
-2.21202204293557e-05
-2.10791874600692e-05
-1.58667586514075e-05
-4.71320014730331e-06
-1.62545276333685e-05
-9.67312413482898e-06
1.64881840504957e-05
-3.41604779499825e-05
-1.35106794072125e-05
-2.28417494787403e-05
-1.94716025547913e-05
-1.2752522499405e-05
-3.03022254621107e-05
-2.20472033989332e-05
-1.07214886438859e-05
-1.65866225729357e-05
-7.19131108108357e-06
-6.61081308437588e-06
-2.59137268034856e-05
-8.00310105761243e-06
-3.13853687050992e-05
-2.20207405025969e-05
-3.20656265769489e-05
-3.94276101096396e-06
-2.48226619616246e-05
-2.06875554407245e-05
-2.42089980163478e-05
-3.67307200603258e-05
-2.81745191756206e-05
-7.33297908271519e-06
-2.61842757395454e-05
-2.58500110308805e-05
-1.77367923813604e-05
-1.66169933259431e-05
-1.1593136568384e-05
-2.29169031991228e-05
-2.76744102479911e-05
-9.58772611996005e-06
-3.37261956327253e-05
-3.43488848426395e-05
-3.05539800311558e-05
-2.62248820145753e-05
-6.83454058659325e-06
-1.2844606556758e-05
-1.03454426937016e-05
-1.16564768654182e-05
-2.22497435923181e-05
-1.60242174795069e-05
-3.04854168647512e-05
-3.70310083021921e-05
-2.47073975244706e-05
-2.14960924369295e-05
-2.32304110072892e-05
-3.09764867046166e-05
-2.92078731447688e-05
-3.90404930162756e-05
-3.16538435448999e-05
-3.95011094942835e-05
-2.12169897778504e-05
-1.32754054972302e-05
-4.19546361598092e-05
-2.03991383695124e-05
-3.02515654071711e-05
-1.44470045221715e-05
-3.11130139867764e-05
-2.30243478657949e-05
-3.77048352258837e-05
-3.20009541854083e-05
-1.91146404024339e-05
-3.21642148289632e-05
-3.54806521087501e-05
-8.82211493078994e-06
-1.45649883046003e-05
-2.03726519516553e-05
-2.45435778545021e-05
-2.16255256214378e-05
-1.35212688947858e-05
-7.14631980037236e-06
-2.31021131249087e-05
-7.86014836198122e-07
-2.50177154404986e-07
-1.60678520511764e-05
-5.87227484989017e-06
-2.40453133025252e-05
-2.20561168730527e-05
-1.14247813544941e-06
-6.08821257717107e-07
-3.21607970700627e-05
-7.26611375992155e-06
3.27548484459262e-06
-1.39290522846068e-05
-5.42943171718551e-06
-2.1390033578475e-05
-2.95448767563898e-05
-9.36515582670175e-06
-2.7245591147938e-05
-2.85827525873928e-05
-5.70463208448244e-06
-2.93084959980717e-05
-8.44026391938903e-06
-1.85826902491673e-05
-2.62603199757812e-05
-1.61725546383659e-05
-9.10919753605835e-06
-4.0866411461452e-05
-2.73557648291734e-05
-3.4943236009904e-05
9.69746382439754e-06
-2.59481214554994e-05
-2.04947221811446e-05
-6.9746237748697e-06
-2.38040225310571e-05
-9.66310094646257e-06
-1.53308687599649e-05
-9.66943848094156e-06
-1.07792681152967e-05
-2.43513048466541e-05
-1.72388938162256e-05
-2.13430400309866e-05
-1.47404834240295e-05
-2.56605362217605e-05
-4.99078500391957e-06
-2.64772456752758e-05
-1.49373159957146e-05
-3.29993930753468e-05
-4.10491291789111e-05
-3.19681778662481e-05
2.80748344716937e-06
-3.77036197019675e-05
-1.87461936973291e-05
-1.74127270121754e-05
-7.71794121532644e-06
-4.57374217710286e-06
-2.45275196952388e-05
-3.86846571716635e-05
-2.10922824576425e-05
-2.47632598377009e-05
-2.60988681455109e-05
-2.97445573010158e-05
-2.49483597419365e-05
-3.24494878875516e-05
-1.394575137658e-05
-3.8304607112381e-05
-4.36099300970766e-05
-3.10394829788377e-05
-3.96700009450007e-05
-1.59327726793876e-05
-3.70997556576066e-05
-1.6666602008751e-05
-2.61405343990826e-05
-2.56048813523896e-05
-3.57670474150967e-05
-1.63694882128512e-05
6.35477973536869e-07
-1.89689081411838e-05
-5.66196437801177e-05
-2.84233054515544e-05
-2.70159298149824e-05
-2.41908397168001e-05
-6.58487433499129e-06
-2.06255004571427e-05
-1.5844803696994e-05
2.63856695174636e-06
-9.60142046940585e-06
-2.49720699773925e-05
-1.95885933681817e-05
-1.71629692771354e-05
3.19950626875407e-07
-1.95381053105731e-05
-2.10730147432743e-05
-1.90340280767682e-05
-1.69278924964044e-05
-3.43096522015534e-05
-1.03669963595573e-06
-1.30537995576954e-05
-1.77676602457441e-05
-1.38604148897085e-05
-6.04488073277306e-09
-1.66909944179998e-05
-3.88497583589212e-05
-2.83589855799903e-05
-4.6215479907974e-05
-2.16781649164033e-05
-1.74598362230527e-05
-2.43014580815719e-05
-1.94632964562759e-05
-6.39238217278279e-06
-2.97279609486595e-05
-1.36886768258311e-05
3.28126055945905e-07
-2.87842078712844e-05
-2.41172756018662e-05
-2.26255933969106e-05
-1.7194170436822e-05
-1.94433112140567e-05
-2.61866603920681e-05
-9.99887793811758e-06
-2.35269668045948e-05
-3.93988770742599e-06
9.50831264354028e-06
-1.4437660104257e-05
-3.47466104258672e-05
-1.32906933243977e-05
-5.06877000844068e-05
-3.50778418236081e-05
-2.69551898041485e-05
-1.61058007660308e-05
-1.17907416580766e-05
-2.6379513421535e-05
-4.59548005865666e-06
-4.70916525496708e-05
-2.18623132604414e-05
-4.10959538153889e-05
-2.36454773306765e-05
-3.35852505570039e-05
-2.80050547375186e-05
-3.04437066256137e-05
-3.82912376677618e-05
-3.17091790385196e-05
-3.05588874232711e-05
-1.58477077411479e-05
-1.41255880940189e-05
-3.07765764500116e-05
-2.0060932870359e-05
-5.25678409956311e-05
-1.39576452646311e-05
-1.5393407755233e-05
-5.28650898298295e-06
-2.63198185114029e-05
-9.43671491796727e-06
-2.21340191651751e-05
-8.4944333538776e-06
-1.06399583299398e-05
-1.62394507867211e-05
-3.25724890780774e-06
-1.19680775472419e-05
-3.87753030807611e-05
-1.6493635270349e-06
-1.80773918768256e-05
-2.67274865462351e-05
-3.54748427377251e-05
-9.09717071615944e-06
-1.54809906869615e-05
-2.2296482911192e-05
-3.93901892481092e-05
-2.37903135553379e-05
-1.7748470184065e-05
-2.58637033753258e-05
-2.01898910807643e-05
-1.79415062730343e-05
-2.27298702492168e-05
-1.54522457871017e-06
-2.17555269048688e-05
-2.99159627724847e-05
7.82572879731958e-06
-9.75095087529744e-06
-1.00571572152512e-05
1.97602220612202e-06
-1.93995761104643e-05
-2.51927786204608e-05
-2.54717551645383e-05
-2.17130738702747e-05
-1.51717035089459e-05
-1.43570029483751e-05
-1.44581904708976e-05
-2.60109261856268e-05
8.16429457919075e-06
-1.19183461391569e-05
-1.9142712220784e-05
-1.27147012140417e-05
-1.36119829861521e-05
-1.021783321453e-05
-4.12985182381008e-05
1.52191150755815e-06
-1.47911675271446e-05
-2.7452335983929e-05
-1.42817903596861e-05
-1.85483344261365e-05
-3.47035496710823e-05
-1.62721030457721e-05
-2.80266671971276e-05
-2.56881948287533e-05
-1.79796973099784e-05
-1.22750360049618e-05
-2.0110051644721e-05
-1.87769281031502e-05
-2.02020997990342e-05
-1.76203400640374e-05
-2.57221998709057e-05
-1.23897270068741e-05
-2.86957827775254e-05
-1.18979955975282e-05
-8.61930091184536e-06
-2.71415064659573e-05
-1.60406159056416e-05
-1.09164719669545e-05
-6.23989558933712e-05
-3.30709664690128e-05
-2.05218534568721e-05
-3.19755664689437e-05
-1.69575490707637e-05
-3.05996419431566e-05
-1.43501170912745e-05
-8.20964458257095e-06
-2.73175263433835e-05
-4.19516167091145e-06
-2.03731767417461e-05
-2.70515209943157e-05
-2.39937687769893e-05
-1.05676182790204e-05
-1.1231879228209e-05
-4.70733987235821e-05
-2.71787118537345e-05
-1.37419092209255e-05
-5.5212970566124e-06
-1.1349205558866e-05
-1.89114552707292e-05
-4.06876199346647e-05
-2.78386352635648e-06
-1.27800466793711e-05
-2.22993182130508e-05
-8.15386450520415e-06
-1.65545453819733e-06
-8.66998126023301e-06
-2.06927858433289e-05
-1.68400459570797e-05
-1.81579044718149e-05
-5.95476721494059e-06
4.37010025266737e-06
-6.2627123758209e-06
-3.01663633156537e-05
-1.44443096505655e-05
2.54030949505452e-07
-1.65432952612298e-05
-2.43020079448196e-05
-2.98451668541227e-05
-2.43530842038877e-05
-3.79782118773164e-05
-2.07610994709025e-05
-3.8740349267567e-05
-2.16192121909057e-06
-1.32235718143332e-05
-1.50897825130896e-05
-1.18476757672845e-05
-1.28486787348295e-05
-2.14849689308429e-05
-4.13937056429088e-05
-1.87431619048336e-05
-2.55370073249691e-05
-2.63991284998774e-05
-2.42306624282685e-05
-2.20724705020169e-05
-1.42412845838702e-05
-2.58206886818589e-05
-1.63055086927832e-05
-1.94923999709535e-05
1.35492677552919e-06
-4.41162066750408e-05
-2.30162197732389e-05
-5.53285483493265e-06
-3.10270204966068e-05
-3.84564564007163e-05
-1.13625990213674e-05
-2.45428126331358e-05
-1.16421841555703e-05
-2.9129000549592e-05
-2.8024133178205e-05
-4.92815605083357e-05
-1.74722633176137e-05
-4.34764412087689e-05
-2.6951883564291e-05
-3.41706101657651e-05
-2.76696568530903e-05
-3.98617895825794e-05
-2.74148606772194e-05
-3.65885957382809e-05
-1.9358663348366e-05
-1.48070190034048e-05
-9.98407846919483e-06
-7.07765578575481e-06
-1.89252410976771e-05
-3.14098445168992e-05
-4.60873960504857e-05
-2.59341220070225e-05
-1.65515866331085e-05
-2.33523077135652e-05
7.66866499131933e-06
-3.29500635429315e-05
-1.4218257577943e-05
-1.03985068009699e-05
-6.66445964068305e-06
-1.71962121893996e-05
-1.19729067768246e-05
-2.67215097727009e-05
-2.34347526358622e-05
-1.54885194816336e-05
-3.18044897962961e-05
-1.40150976336391e-05
-1.75113657026336e-05
-3.27472718329588e-05
-4.6682516924184e-05
-3.37793562961007e-05
-1.16413561800852e-05
-3.24702324043029e-05
-2.16829374602295e-05
-3.67957284248573e-05
-3.22957504492875e-05
-2.6190170767592e-05
-2.30934569322327e-05
-3.05840965363466e-05
-1.05415182289525e-05
-2.94454803465201e-05
-1.75125625600497e-05
-2.83200420465628e-06
-3.41424845056515e-05
-1.66540508726002e-05
-3.5508593464172e-05
-3.01747526227352e-05
-1.47162452957779e-05
-3.18276603617482e-05
-3.51831314576633e-05
-2.73965878599087e-05
-1.74828372031492e-05
-5.13621490115719e-06
-2.75062056143501e-05
-1.46337116492352e-05
-3.02047034550302e-05
-3.52761968604554e-05
-2.18218381989454e-05
-9.55158062935483e-06
-3.33900766733475e-05
-1.42722207738009e-05
-1.86370092487476e-05
-2.87287121169743e-05
-1.32744825105844e-05
-2.74017237727458e-05
-3.22652656174055e-05
-2.86159982010583e-05
-7.81429980763401e-06
-8.02192382208159e-06
6.37390221205366e-07
8.99998242693607e-06
3.84008877238171e-06
-2.70459712239047e-05
-2.02780831422799e-05
-3.5249958594925e-05
-3.97492731834993e-05
-9.09716698470207e-06
-4.56014164658053e-05
-2.19826123969195e-05
-2.23028385037187e-05
-3.60496697752238e-05
-2.47397753297999e-05
-2.42845768302e-05
-1.32124568241952e-05
-2.18076742829811e-05
-2.39804956536858e-05
-4.01569060329152e-05
-3.5732965664459e-05
-9.77515015617469e-06
-1.72880002473258e-05
-2.39171764437465e-05
6.02316909433071e-07
-2.15398272995305e-05
-1.26750705985969e-05
5.17422714499654e-06
-9.55402926396654e-06
-6.67449414739827e-06
-2.01506967259043e-05
-3.49893576394378e-05
-3.4326942859573e-05
-4.25134043029131e-06
-1.04701072931378e-05
-2.03994852668779e-05
-1.96385862999772e-05
-2.56082506759151e-05
-1.16014018970118e-05
-9.73570935306888e-06
-8.65405065337404e-06
-2.48693345997061e-05
-3.09174958439182e-06
-1.17352355284954e-05
-1.94353209668582e-05
-1.72661070338291e-05
-4.24284915761941e-05
-9.32561031637103e-06
-4.37165557928957e-05
-1.04653414572726e-05
-1.85157809694489e-05
-2.66102104737198e-05
-1.46796536256244e-05
-2.46901796792919e-05
-3.48814429155904e-05
-1.05549638619686e-05
-1.28501787611431e-05
-2.88725228955368e-05
-3.74196214498394e-05
-2.81510665807898e-05
-1.27687821967898e-05
-3.75207038418761e-05
-3.52731480116932e-05
-4.23823329786078e-05
-2.03237169708385e-05
-8.01550805240311e-06
-2.24534943006788e-05
-6.84200545005681e-06
-2.76466776783468e-05
-2.44192205313933e-05
-6.79783909192997e-06
-2.00467347837844e-05
-2.41254640964036e-05
-1.05999610786258e-05
-1.15776107372116e-05
-2.08221886753145e-05
-1.451747893569e-05
-1.170312761532e-05
-1.95413749874471e-05
-2.74453848504397e-05
-2.60323677310602e-05
-5.01962397035539e-05
-5.48693146351352e-06
-1.72896003192164e-05
-2.98484064382393e-05
-6.19681927605439e-06
-1.47255856097632e-05
-3.45486208785442e-05
-8.07231569885649e-06
-1.92277178133754e-05
-5.50555713721638e-06
-3.62891141590975e-05
-3.07154988819806e-05
-3.00012511270805e-05
-2.93193929883963e-05
-1.15917414728722e-05
-1.66895337606278e-05
-2.43453439663071e-05
-1.85527313917194e-05
-2.87084460836438e-06
-3.92990681914519e-05
-5.40523983279726e-06
-1.69219485442253e-06
1.31847499857125e-05
-1.30246181391859e-05
-2.44289754403373e-05
-3.88446196199925e-05
-2.1318760619557e-05
-1.71989500549612e-05
-3.1419284548972e-05
-1.83228787148133e-05
2.13070360638565e-06
5.84654744068763e-06
-9.3144486535681e-06
-2.75882226479176e-05
-4.03459611944451e-05
7.87998979456545e-06
-3.05077135906838e-05
-1.14416146163639e-05
-1.81062470781832e-05
-1.55321276093172e-06
8.6649360038613e-06
-2.13702427562465e-06
-2.5333045878056e-05
-1.30500204115158e-05
-1.26101477880602e-05
1.1283049463877e-05
-2.56327206440391e-05
-6.2319041342628e-06
-1.48143932398736e-05
-9.19304402466032e-07
3.14744592037226e-06
-7.9878427037993e-06
-6.98357756243862e-06
-2.30385519579442e-06
-1.48507043173914e-05
-6.09655184392803e-06
-1.2263260280826e-05
-3.29895845120211e-05
-2.30156792427835e-05
-3.63305830332823e-05
-3.48508357063338e-06
-5.6926135683732e-07
-1.73965333418616e-05
-1.82021993918772e-05
-1.86251644458408e-05
-1.64685937194885e-05
-4.50792239445403e-06
-1.8541582136601e-05
-1.8716070790524e-05
-1.87102517790517e-05
-3.15398609816873e-05
-1.228400990784e-05
-2.10499811165342e-05
-2.17670171761284e-05
-1.06572945539674e-05
-1.60783098560884e-05
-3.10374674576703e-05
-1.0313569004031e-05
-3.26807159884688e-05
-2.86657428978104e-05
-3.63036568063534e-05
-2.76893321875431e-05
-2.58057243501251e-05
-2.37283924366763e-05
-3.70363372645978e-05
-2.75838631460832e-05
-3.84409067901615e-05
-1.71184243509593e-05
-1.87145403358192e-05
-2.94000591064927e-05
-3.35590021274363e-05
-1.0033397283046e-05
-1.81303699347816e-05
-4.63744317774083e-05
-1.19636044065767e-05
-2.2988696831092e-05
-2.8560353082493e-05
-4.73472522718427e-05
-2.28039334444024e-05
-3.89865850413157e-05
-2.41279006802918e-05
2.76747682436036e-06
-1.72887955656765e-05
-6.62006659744827e-06
-1.65451584500629e-05
4.94869353770768e-06
-2.90159134058126e-06
-1.79679043900925e-05
-3.24660713356667e-06
6.44362545592678e-07
-3.69935069310539e-05
-2.91037775083978e-05
-4.46834675904359e-05
-1.95743896699188e-05
4.55974138113678e-06
-3.08585251930644e-05
-1.91956585520686e-05
-2.64194000953795e-05
-2.2413835890749e-05
-3.14072283412921e-05
-9.97587712615696e-06
-2.5154154813225e-05
-1.54496504677557e-05
-1.53830185208423e-05
-1.66923293226047e-05
-1.95172001860487e-05
-2.04410959799068e-06
-7.93077938781842e-06
-1.76833854167989e-05
-1.58939584268015e-05
-7.85432146678256e-06
-9.33942192357853e-06
-7.04987430654929e-06
-1.17552252025005e-05
-3.81640686536637e-06
-3.81742556658482e-05
-1.31047252643488e-05
-1.99394514207007e-05
-2.17955357574491e-05
-2.53423948045002e-05
-1.47730914389832e-05
-4.33183514140289e-05
-1.22719923679451e-05
-3.04925763388606e-05
-3.24975099195327e-05
-4.79614417743067e-06
-7.94528363904788e-06
-2.90291406098424e-05
-1.83651891171738e-05
-2.65278839411442e-05
-3.17755636013847e-05
-1.62779703564347e-05
-2.90761285457659e-05
-7.3774919744381e-06
-7.91479773670322e-06
-4.15178985657367e-05
-2.89183856172578e-05
-2.98929574265896e-05
-1.0065459001263e-05
-2.11221948715812e-05
-1.66917709329441e-05
-2.59907506309809e-05
-4.29265832090908e-05
-2.43046718385097e-05
-8.36669780101202e-06
-4.5832032008578e-05
-8.37810835746531e-06
-2.02250812007729e-05
-2.98317276312082e-05
-2.01227870445198e-05
-1.98813747706136e-05
-1.22778626229764e-05
-4.90933609987584e-06
-5.39884135304572e-06
-1.74993649856339e-05
-1.80002121980822e-05
-3.30788372967197e-05
-3.00363522305264e-05
-1.78837778919749e-05
-2.37847843584126e-05
-9.60648314163392e-06
-2.75833952935668e-05
-3.16196385415111e-06
-2.36666680769743e-05
-1.59541047477609e-05
-1.07586746337616e-05
-3.31069533436394e-05
-1.46288098364049e-05
-8.66854682527467e-06
-1.93627420483141e-05
-3.57118018384375e-05
-2.44125185190809e-05
-2.48313668468525e-05
-2.43486495881656e-05
-5.37080077463741e-05
-8.89582731485001e-06
-1.73927465377737e-05
2.75429608731892e-06
-1.18608485355094e-06
-3.14727995590509e-05
-4.29549962357687e-05
-1.420678761492e-05
-3.19514683440319e-05
-1.74422240456837e-05
-1.34219416311131e-05
-1.25347387676868e-05
-2.59621024731101e-05
-7.28917881313579e-06
-6.47468277286031e-06
-3.35878962224398e-05
-4.09564267429877e-05
-2.70923305333935e-05
-3.06704757496344e-05
-2.1576178971392e-05
-1.89428878957772e-05
-6.63760255053669e-06
-3.12000799167806e-05
-5.29750527312756e-06
-1.74819536392331e-05
-2.5981016530021e-05
-1.08723519991027e-06
-4.16183685204437e-06
1.30051642786211e-06
-7.72171560661853e-06
-6.8029358530538e-06
-1.81481507562277e-05
-1.98428247225752e-06
-3.7811849355694e-05
-4.4763783156688e-06
-2.43453360445061e-05
-2.19742553636494e-05
-2.77748336538827e-05
-1.80178243251253e-05
-3.04345895062681e-05
-2.22792102802309e-05
-2.38240871750991e-05
-3.83006435171457e-05
-2.75137770592893e-05
-1.43056831408317e-05
-3.03768348917975e-05
-2.45030598739629e-05
-3.20917803910787e-05
-3.44647397875062e-05
-1.55320846693214e-05
-6.64583889093074e-06
-1.67689019336319e-05
-4.6131262021393e-05
-4.3943093943424e-05
-3.26984022855554e-05
-2.95966100031981e-05
-4.8945651240725e-06
-4.36863433069029e-05
-2.80879888471295e-05
-1.01115716665743e-05
-2.83688384579479e-05
-5.28196638538865e-06
-3.68834268054923e-05
-2.77723387154829e-05
-1.90197960873125e-05
-1.70873066918218e-05
-1.72712147719317e-05
-1.53981530667058e-07
-2.42245050153696e-05
-1.05293931069813e-05
-5.06545357516506e-06
8.39940158401162e-06
-9.98337179124768e-06
-1.89258453803496e-05
-2.49482892262887e-05
-1.41568397753829e-05
-2.4563340328017e-05
-2.39620825252849e-05
-2.97196149727149e-05
-2.14424712959789e-05
-3.51128115364827e-05
-3.45394424396543e-05
-1.29127887727203e-05
-1.47482853250463e-05
-1.9336641083212e-05
-3.15942295390317e-05
-1.83339991216246e-05
-1.1042225267811e-05
-7.04190496477287e-06
-4.22881451603521e-05
-4.31697344671074e-05
-2.44483477866367e-05
-3.57826182468539e-05
-2.75419508795344e-05
-1.5688565872512e-05
-1.69286110635408e-05
-9.69690459121256e-06
-2.80619524488195e-05
-3.1349447593913e-05
-4.67106460734581e-06
-1.79721789345367e-05
-2.86890927879947e-05
-2.29435205194089e-05
-3.74875960883446e-05
-3.81490245966241e-05
-2.80715850804239e-05
-1.31464713302963e-05
-1.53044675203682e-06
-2.18294990696511e-05
-1.8692046214379e-05
-7.8159606821845e-06
-1.7159985422577e-05
-2.35931555739014e-05
-2.90379653784228e-05
-2.72909687450573e-05
-3.33849516463284e-05
-1.26548828238832e-05
-2.97482888106668e-05
-1.94796300564449e-05
-3.1018327584632e-05
-4.12822111490229e-06
-3.62500636340663e-05
-1.37095284190313e-05
-3.35677591627645e-05
-8.64504720101123e-06
-2.43565933123171e-05
-2.37602391032798e-05
3.13777336347707e-07
-1.42758671407967e-05
-1.43893479606809e-05
-2.54118275026975e-05
-2.30996385075835e-05
-6.61291768271744e-06
-2.74981252567566e-05
-2.09746268926406e-05
-6.91696037067611e-06
-3.95101306461221e-05
-3.13124148837571e-05
-1.5821645866693e-05
-3.57286989972956e-05
-2.96875874663327e-05
-1.68357886902651e-05
-2.70166211144561e-05
-2.09086938135144e-05
-5.35054731554114e-06
-3.57334665432174e-05
-2.24441601594842e-05
-3.73539026716017e-05
-2.21648390293798e-05
-1.10578363345024e-05
-4.25318662344082e-05
-1.97986751861009e-05
-2.47048709110692e-05
-2.32517645292802e-05
-9.32338898587843e-06
-1.93414258206353e-05
1.88115657894962e-05
-1.68882817716462e-05
-1.27172057719495e-05
-3.01967894756153e-05
-1.8807823463486e-05
-2.56837842383289e-05
-2.27551772656875e-05
-1.55167286106894e-05
-2.82648153809043e-05
-1.94696963063579e-05
-3.08295904991145e-05
-1.87501116058089e-06
-2.42759836671791e-05
-1.8914428705417e-05
-2.53265338904835e-05
-2.11633864493111e-05
-2.57904186647794e-05
-1.53341626432256e-05
-4.25136535823821e-05
-6.67442577048501e-06
4.32556621212915e-06
-1.78817041363154e-05
-2.83050099782929e-05
-1.21461676523076e-05
-1.1604867003881e-05
-6.27306773990453e-06
-1.13810159152926e-05
-2.3843655571927e-05
-2.512648028062e-05
-1.0749321798349e-05
-3.09807877412645e-06
-1.95547891027494e-05
-1.57907757428834e-05
-3.51015267716384e-05
-3.20486346818068e-05
-3.07651387595692e-05
-2.3273195802855e-05
-2.09474811521417e-05
-1.69975995411823e-05
-2.50084768278553e-05
-1.04723745815222e-05
8.09616539687222e-07
-3.90329387568894e-06
-2.9443609926897e-05
-1.02467602906601e-05
-2.8216596590589e-05
-3.06812974937902e-05
-2.13700043849212e-05
-1.1779923492157e-05
-1.3740681042307e-05
-1.30583935464547e-05
-1.53892054253059e-06
-1.3601475231618e-05
-3.08291880987215e-05
-2.96193422479106e-05
-2.05101316532636e-05
-1.36141674653925e-05
-3.23243979514013e-05
-1.63139442025208e-05
-8.67746957544195e-06
-2.30151053649212e-05
-1.4132678330156e-05
-1.78681780591487e-05
-3.6136882469367e-06
-8.5339446073935e-06
-1.88795644414018e-05
-7.67522753277343e-06
-2.347515656439e-05
-9.81582769712234e-06
-9.98232182029704e-06
-4.95930486004624e-06
-1.16066922109553e-05
-2.10018603390602e-05
-1.28056534482167e-05
-6.99110530611048e-06
-3.02644270918018e-05
-2.45921526137295e-05
-1.80183608332358e-05
-5.49872115261528e-06
-3.73112095525985e-05
-2.20333287941378e-05
-1.07094970673369e-05
-2.22913660034384e-05
-1.42317369495812e-05
-8.01042105717391e-06
-1.01031200913442e-05
-3.18513779981748e-05
-1.08665602321744e-05
-2.25696158371109e-05
-2.62057470318144e-05
-5.08744614708432e-05
-1.01615740274292e-05
-2.20040819591078e-05
-9.29553303205103e-06
-3.00829716105058e-05
-2.778397756125e-05
-1.23908872161562e-05
-3.19712196594156e-06
-2.87944986094167e-05
-3.16635516046606e-05
-2.37923708465175e-05
-2.01352339030347e-05
-2.02033093891651e-05
-7.4664261205782e-06
-2.30381014452458e-05
-2.25387922777277e-05
-7.81163534957572e-06
-4.17326992544012e-05
-1.9738549748299e-05
-1.4191162923001e-05
-2.22322300494148e-05
-3.59551969110789e-05
-1.37284807293261e-05
-1.11049195523585e-05
-1.68736936092698e-05
-5.18590006944976e-06
-3.41791378694853e-05
-2.93907142063505e-05
-2.9003254190458e-05
-6.71010257840109e-06
-4.20132714722631e-06
-2.49471700336756e-05
-1.41493199270786e-05
3.02067864424631e-06
8.70561026689151e-07
-2.81613316909871e-05
-2.0967750208607e-05
-1.85416854454352e-06
-2.56946524576515e-05
-8.73254568015378e-06
-2.70791862485065e-05
-2.47652405058714e-05
-3.66316173043157e-06
-1.44664439070916e-05
-4.53554379751813e-05
4.57412032878565e-06
-2.6479387358693e-05
-2.30629622158281e-05
-3.2716409742073e-05
-2.75544519955869e-05
-4.02615495844021e-05
-3.42122643860432e-05
-2.19153922530633e-05
-1.88478605845324e-05
-1.64950385380163e-05
-3.91225296620343e-05
-8.61197520611989e-06
-1.21340111303826e-05
-3.7286608711765e-05
-2.93130841929863e-05
-2.09148861062857e-05
-1.24562131891819e-05
-7.98256972542351e-06
-9.74593129527002e-06
-2.70746742890624e-05
-2.54493871536755e-05
-1.08181939635965e-05
-4.24385236912219e-05
-3.91489325603558e-05
-9.992909068994e-06
-9.15478508488134e-06
-3.34601913977427e-05
-5.13818608818962e-05
-2.59892615828363e-05
-2.91539199981455e-05
-1.12971707602803e-05
-2.02413050739204e-05
-2.72245272130413e-05
-3.40133547816012e-05
-5.24251368676944e-06
9.04883781543698e-07
-1.57014027835239e-05
-1.46046058961892e-05
-1.32542082844319e-05
-2.16362097702996e-05
-2.19158948657264e-05
-5.73489801473782e-06
-1.37617729052732e-06
9.88596721187095e-06
-2.14246599150026e-05
-2.05554872026309e-05
-1.79893607858307e-05
-1.41943057549683e-05
-1.59212053176195e-05
-1.40566754956395e-05
-6.49878767542199e-06
-2.33816307167514e-05
-1.94902679486736e-05
-2.95453307787791e-05
-3.04281865263207e-05
-2.50448203858266e-05
-3.85526183407202e-06
-5.49802164932385e-06
-1.59045746795892e-05
-2.71344204210839e-05
-3.58590603832673e-05
-4.19763698939012e-05
-2.28204628219496e-05
-2.73201675643017e-05
-1.40105643704356e-05
-2.09766880014169e-05
2.32074448082046e-06
-8.56852562046491e-06
-2.45746758053509e-05
-1.62953634679175e-05
-8.15434504789921e-06
-4.63286375161805e-05
-2.24187576728183e-05
-4.12842767869454e-06
-3.24734302869822e-05
-1.8506962391416e-05
-2.43348515544369e-05
-8.23892615989321e-06
9.87472084128349e-06
-2.24115927368261e-05
-2.65856627492907e-05
-1.16433155885806e-05
1.17528620485545e-05
-1.92095984552735e-05
-2.03567260099612e-05
-1.6911237482438e-05
-2.09120983628274e-05
-3.0350683485045e-05
-3.71449305114034e-05
-1.052954066748e-05
-1.81338597611748e-05
-4.37016411761545e-05
-3.1828361254672e-05
-8.88608738230449e-06
-1.6787751270094e-05
-1.71343304884882e-05
-3.64748663196417e-06
-6.40934775367694e-06
-2.09444259139e-05
-2.68617724146849e-05
-1.59898135744672e-05
-1.52243819609606e-05
-1.4717568942355e-05
-4.00702029840622e-05
-1.97605484266157e-05
-1.95568463375236e-05
-2.03473223697948e-05
-3.03945474720707e-05
1.60615785053096e-06
-2.5137800093679e-05
-1.85888850503823e-05
-4.62757158751968e-05
-2.24353034713219e-05
-2.52281770089603e-05
-2.0713318415246e-05
-1.19541574801995e-06
-5.82258922083642e-06
-8.27393902798072e-06
-2.08802648204029e-05
-2.6259539303087e-05
-2.82186070493778e-05
-1.9440951048726e-05
-2.88032758326956e-05
-3.49833222751647e-05
-2.065085911835e-05
-2.31612408046053e-05
-1.65130741626537e-05
-2.1600518606213e-05
-2.16620005431076e-05
-1.46153513482878e-05
-1.71459627789723e-05
-3.64028563211917e-05
-1.26345419424733e-05
-2.20267764950344e-05
-1.36180937260642e-05
2.04194220016043e-07
-1.36763124858705e-05
3.04215790637396e-06
-3.97768332317975e-05
-2.38074594405383e-05
-9.0352033463805e-06
-1.63583737217041e-05
6.08099827829431e-06
-1.47892131242707e-05
1.09946018250172e-05
-3.38178162906092e-05
-1.64086827735115e-05
-1.72310177305285e-05
-2.3790295774318e-05
-1.0092823398847e-05
-2.44664833658294e-05
-1.70355507876647e-05
-2.50159201962594e-05
-3.60524922468262e-05
-1.60531365939903e-05
-4.0331651646076e-05
-5.14554786144047e-06
-2.21564173965592e-05
5.78215456278517e-07
9.42679005992034e-06
-1.50303744650485e-05
-3.1007739169831e-05
-2.21068645373339e-05
-1.62278194316748e-05
-3.19418434461515e-05
-1.55527176916629e-05
-3.10830432015443e-05
-1.5025142061453e-05
-3.08913655247577e-05
-2.78998896145508e-05
-2.69096898466974e-05
-1.10975274069902e-05
-1.49238522508881e-05
-2.9065911710756e-06
-1.06736677436297e-05
3.98188672824906e-06
-6.75010983405264e-06
-3.38173843977784e-05
-3.00708850680487e-05
-1.01468902160283e-05
8.47744170425161e-06
-2.80101985993616e-05
-6.54192930319239e-06
-9.56916413703417e-06
-2.42857861378324e-08
-1.51305682647948e-05
-1.41428702514515e-05
-2.3551564383565e-05
-2.97474354956174e-05
-7.57539841430715e-06
-3.03283205526296e-06
-1.69165664770075e-05
-2.41266901216591e-05
-2.37092696162729e-05
-4.28896228663256e-05
-2.04281207171636e-05
-1.30311283519694e-05
-1.86141678140572e-05
-1.07542222998712e-05
-1.97087377000247e-05
5.93267095781219e-06
-1.64090552741967e-05
-1.30865988331282e-05
-3.40371527682725e-05
-2.93705580313134e-05
-2.22487169056215e-05
-2.97673158445709e-05
-3.57541035467632e-05
-4.6698289465137e-06
-1.49851183117662e-05
-2.31246687352792e-05
-2.47157751156973e-05
-2.11886001735168e-05
-1.69353049899261e-05
-2.53043577296377e-05
-3.45618679048231e-05
5.00237042906518e-06
-2.48440852827289e-05
-4.71046073059475e-05
-3.07343837337471e-05
-5.99901302557841e-06
-1.18742813861315e-05
-1.17994788235512e-05
-3.51157404993639e-05
-2.98641610267075e-05
-1.093333080689e-05
-1.26108952528208e-05
-2.58478403835479e-05
-7.32986027048579e-06
-8.02679098870863e-06
-3.69273688151096e-05
-2.00693740773988e-06
-2.00561784932906e-05
-1.7261008837877e-05
-6.4278795193534e-06
-1.12943263963303e-05
1.04898408060692e-06
-1.38636444002599e-05
-1.09721786399817e-05
-3.63316364474789e-05
-3.16664543029229e-05
-2.14870463822468e-05
-1.81681842867839e-05
2.61530062931701e-06
-9.19952721395941e-06
-2.23591661496688e-05
-4.45031036531333e-05
-8.31528701471086e-06
-3.17053224686393e-05
-1.92022629120994e-05
-2.67218285999146e-05
-4.82454650178735e-05
-2.40648287428033e-05
-4.25745048898096e-05
-1.23821973574017e-05
-2.55197555037182e-05
-1.52328416841379e-05
4.7386139492661e-06
-3.47139263999067e-05
-3.4636152225969e-05
-1.22698401753559e-05
-4.01572620166043e-05
-3.76707456985302e-05
-2.92721597492778e-05
-9.39138806684433e-06
-1.78671850304025e-05
-3.66132394616687e-05
-3.06623720726804e-05
-1.40006744260014e-05
-1.40227962360083e-05
-2.7395818027344e-05
-2.5196500731194e-05
-3.09329662390277e-05
-7.61011932084249e-06
-2.5034267025614e-05
-3.29779596418842e-05
-2.26865828328594e-06
-2.57040637654553e-05
-2.45615675032168e-06
-5.68665023738594e-06
-1.33187623832564e-05
-2.85745994575204e-05
-3.60907424407367e-05
-1.68770821003532e-05
-1.51326602644915e-05
-1.739386167986e-05
-2.4709968060364e-05
-4.13301875355734e-05
-1.53072465914349e-05
-1.22268254560193e-05
-2.25388047780099e-05
-2.32004303845555e-05
-2.24279671424444e-05
-1.19902629131901e-05
-1.29738399238795e-05
-2.34790085887819e-05
-3.19634436651821e-05
-2.33897608198708e-05
-3.53963168313629e-05
-9.4300841523507e-06
-1.18647860668445e-05
-1.23966301758995e-05
-3.39051207799156e-05
-1.82887514733173e-05
-1.94324244454496e-05
-3.28062536370203e-05
-2.36989010095391e-05
-1.53854976037995e-05
-1.6664413118207e-05
-3.27369392267641e-05
-6.97676618559185e-06
-3.5482791698905e-06
-9.10604286505472e-06
-2.2573128402748e-05
-9.86498851005402e-06
-7.42667525223417e-06
-5.16456487265134e-06
-2.35908078032119e-05
-3.08323923580032e-05
-1.8822580758163e-06
-3.57908780202561e-05
-2.60480787549269e-05
-5.00012073638531e-05
-3.49666353560475e-05
-2.0914627048996e-05
-7.56079335779985e-06
-2.71370893495819e-05
-3.23577355556303e-05
-6.9083881047695e-06
-3.63287790645157e-05
-3.13657163151558e-05
-3.54965728011513e-05
-1.63029524925021e-05
-1.52105392312845e-05
-1.66232602031368e-05
5.42192325147514e-06
-2.01094527070358e-05
-2.3165489959665e-05
-1.47049363479799e-05
-3.41940713227071e-05
-2.71375162634289e-06
-1.87460014787229e-05
-2.87494152129436e-05
-1.56452684366145e-05
-4.99833927435775e-06
-2.34684289768683e-05
-1.05607768011278e-05
-7.70644910313521e-06
-1.78115237213997e-05
-3.88224315100153e-05
-1.35889352716725e-05
-3.08099752587103e-05
-2.27763016439441e-05
-3.6030477408233e-05
-3.98120464681437e-05
8.05987440055627e-06
-2.44622369902903e-05
-1.67814399845742e-05
-2.52041533028245e-05
-1.73125513943457e-05
-8.77976539565818e-06
-1.97792565518171e-05
-4.34283373102364e-05
-1.44917176057346e-05
-1.31900813434318e-05
-6.54397210312197e-06
-3.29915063665478e-05
-1.44318188323949e-05
-5.92246576238466e-06
-3.03211968678506e-05
-1.63691115283215e-05
-8.08948073274144e-06
1.32205837201238e-05
-1.72497793330377e-05
-2.77972522976909e-05
-3.842083620931e-05
-3.54455447921464e-05
-8.63973114472902e-06
-1.57721502002402e-05
-6.82087429104166e-06
-3.79360753837462e-05
-1.65437611733511e-05
-2.23007803671295e-05
-1.16262727185613e-05
-1.32714325356465e-05
-1.41214950019575e-05
-2.82120433884185e-05
-1.394697115697e-05
-1.09999084341956e-05
-2.56574272870067e-05
-1.86835627868143e-05
-2.46617645415916e-05
-1.67569180029498e-05
-2.20206697152366e-05
-4.0820110964782e-05
-2.96905581688586e-05
-9.4326176798685e-06
-1.46227183469577e-05
1.71878161107143e-05
-1.20175851150213e-05
-2.19590989916989e-05
-1.55940227083819e-05
-4.08310702210739e-05
-2.25394874219348e-05
-3.16026992482362e-05
-4.18498451161669e-06
-3.41842058756424e-05
-2.7901900185254e-05
-3.62047443212905e-05
-6.3125581085496e-06
1.48070631991988e-06
-1.01492172194586e-05
-1.80219906996436e-05
-1.77931623779526e-05
-4.64663256281011e-05
-2.76776173505335e-05
-9.12410678111718e-06
-6.58579393054997e-06
-3.86334460508432e-05
-1.12383199407631e-05
-3.07524345305726e-05
-2.33866599390003e-05
3.55749213423665e-06
-5.93402711754392e-06
-1.15057573130657e-05
-1.03290444817201e-05
-3.18901729411409e-05
-5.61209122499771e-06
-5.37276270578836e-05
-5.17464791956312e-06
-3.81369948625702e-05
-9.657378838155e-06
-1.5530006327629e-05
-1.81798369393284e-05
-2.82283344939077e-06
-1.15422716181128e-05
-2.27545696306525e-05
-1.02926234162136e-05
-2.54695597435246e-05
-9.51626265099086e-06
-2.1592443767879e-05
-2.67174771734182e-05
-1.16519123138174e-05
-2.56111299364903e-05
1.53897071317009e-06
-1.07816271770543e-05
1.3447858484774e-05
-2.33558422025364e-05
-3.90224074771532e-05
-3.7987539030622e-06
-4.80704724656141e-06
-6.33353716805175e-06
-1.62071576560047e-05
-1.5234580550133e-05
-3.81611114019742e-06
-3.00241366815502e-05
-1.7470490254033e-05
-4.60739807912737e-06
-2.82838588654751e-05
-2.84435451507433e-05
4.88140459513102e-06
-1.43801795483121e-05
-3.48032470486081e-05
-2.86121343188563e-05
-2.57885521016488e-05
-2.5965800418301e-05
-7.46116512389065e-06
-1.4134007100532e-05
-2.34332169820826e-05
-2.2788113144442e-05
-4.38631022803114e-05
-2.87748542126927e-05
-2.20061693187666e-05
-4.18179951474031e-05
-8.48366138654452e-06
-2.95737007995531e-05
-2.49852194483017e-05
-6.92094697124872e-06
-2.64234133978328e-05
-4.07496016999662e-05
-2.57121122319824e-05
-3.12236412042067e-05
-3.34122315742445e-05
-3.62491541623995e-05
-3.0534177766684e-05
-2.16451187167532e-05
-2.65909086006936e-05
-2.60571656178201e-05
-2.29019060891845e-05
-3.7320622730718e-06
-1.73094089237725e-05
-1.4145347775585e-05
-3.41631440022195e-06
-2.71324992988741e-05
-3.49489297880939e-05
7.01822930252238e-07
-2.23770901412853e-05
-2.84053974749657e-05
-2.0714853709864e-05
-1.37615246374371e-05
-4.16113348543111e-05
-1.57394095714482e-05
-5.62009418961327e-06
-2.28710037897678e-05
-2.38928747187122e-05
-1.38895838554499e-05
-3.90796611468989e-05
-7.68912611497991e-06
-1.39796113185348e-05
-2.29114369878871e-05
-3.63652786210748e-05
-2.75086865526051e-05
-2.98888080329302e-05
-1.65611438074068e-05
6.80899115524148e-06
-3.08904549700541e-05
-2.16845179814065e-05
-2.14431232738554e-05
-1.1958449328342e-05
-3.6856963237469e-05
-2.35045089992058e-05
-9.00047128625049e-06
-2.39685204884988e-05
-1.99340577975139e-05
-2.35873506006974e-05
-2.38962528330702e-05
-8.42355932620922e-06
-3.85556698806109e-05
-1.97027533199306e-05
-8.66935880287063e-06
-2.52584595008058e-05
-2.1391751612866e-05
-1.31264575204847e-05
-7.78233506217947e-07
-1.95643439085272e-05
-1.83710727208365e-05
-1.97021897713094e-05
-1.86161124064041e-05
-3.29229086482809e-06
2.49832900547209e-06
-4.31254348499967e-05
-1.95721338095237e-05
-8.40858550431897e-06
-1.3495380578068e-05
-1.01265547543368e-05
-6.45905528971634e-06
-3.23920638086929e-05
-1.52594219653839e-05
-1.08692582139476e-05
-1.46195737452194e-05
-1.05755736884552e-05
-1.80690225564258e-05
-2.1039256843089e-05
-5.09164385975852e-05
-2.6530665724485e-05
-1.21942474991128e-05
-1.68782433516062e-05
-1.04821359287685e-05
-2.86412162470689e-05
-1.76900343982704e-05
-1.40598266825325e-05
-3.03376419844898e-05
-1.77858264077134e-05
-2.16710442108182e-05
-1.10731371716198e-05
-2.25885146008614e-05
-1.9255880436038e-05
-2.13112678835751e-05
-1.71645559274792e-05
-2.3221063107009e-05
-2.42595720174776e-05
-1.28702842467876e-05
-3.20484434324268e-05
6.59786992858863e-07
-3.69627153715545e-05
-1.63749297877044e-05
-1.39599873669471e-05
-3.52797661715113e-05
-2.99405488815087e-05
-2.05718307861115e-05
-2.36188477822023e-06
-1.75723552790609e-05
-1.90519536667589e-05
-6.25425162999093e-06
-1.42085563750821e-05
-1.04565078941797e-05
-2.2020423671927e-05
1.5936884765483e-06
4.3299213561217e-06
-2.72067006831242e-05
2.82506473017232e-07
-1.05794611355784e-05
-8.51638780935911e-06
-1.27025411727611e-05
-1.52251627662362e-05
-4.48785777046392e-06
-1.90949564854931e-05
-1.51227833930924e-05
-3.42886549805271e-05
-2.67586099821794e-05
-1.8356633231062e-05
-1.37872174831561e-05
-2.07646535460882e-05
-1.3687984848743e-05
-2.73162556832488e-05
-5.85219078325935e-06
-1.29348026518836e-05
-3.45580265914651e-05
-3.4605990350135e-05
-1.43775954195881e-05
5.29910321751789e-06
-9.17810043895326e-06
-2.33600464183825e-05
-1.46651033998964e-05
-2.48252117664236e-05
-2.13320556758094e-05
-1.67936879377925e-05
-1.98387258109251e-05
6.60865954970292e-06
-1.9215195078112e-05
-1.78127343189713e-05
-2.09863637962889e-05
9.96356643550848e-06
-1.83508324677641e-05
-2.24911212834821e-05
-3.0429604123847e-05
-1.68308360175036e-05
-2.24880207222835e-05
-1.69850513106867e-05
-1.14505048491018e-05
-1.60434853462896e-05
-4.14110987688851e-05
-9.82483541738713e-06
-1.90782740594788e-05
-1.69020999000942e-05
-2.11680608123115e-05
-3.21431866204496e-05
-1.39863499336327e-05
-2.88897094813416e-05
-4.09883906810464e-05
-8.92152883717841e-06
-4.42455504866349e-05
-3.81119332465021e-05
-3.59151062536971e-05
-3.17181345102988e-05
-8.74612734815374e-06
-1.54494350941139e-05
-3.71036361058946e-05
-3.45056846070224e-05
-1.6907676926207e-05
-3.60005580558213e-05
-3.16164283242091e-05
-1.34969153420167e-05
-2.40669020974787e-05
-2.56553870177874e-05
-3.54026585682988e-05
-2.5037627857639e-05
-3.1132307891196e-05
-2.11412560459953e-05
-1.81240669755502e-05
-3.72376892128127e-05
-2.77264042835242e-05
-2.35425632997476e-05
-2.7768481987263e-05
-1.53211527474659e-05
-3.24385958155808e-05
-1.83998905403524e-05
-1.44804199871948e-05
2.39138121812834e-06
-2.97592593776759e-05
-2.7139683851605e-05
-8.29409243175096e-07
-2.48164071249557e-05
-2.14195968107473e-06
-1.65911744923673e-05
-3.42042754893728e-06
-2.57966885581518e-05
-3.22152226349359e-05
-1.02589694549791e-05
-2.27345491072576e-05
-3.03188543122251e-05
-1.3019379308364e-05
-2.23404794249945e-05
-3.25238261988113e-05
-3.14400164020613e-05
-4.15519479662367e-06
-8.44527340637095e-06
7.34638438589921e-06
-2.82790828833783e-05
-2.17871405010817e-05
-9.46807152116019e-06
-2.06378999716943e-05
-3.47553362844831e-06
-2.71066564579243e-05
-3.03967726910864e-06
3.30915970612407e-06
-1.48850599020729e-05
-3.75400346626844e-06
-2.78113291654613e-05
-1.34561671341236e-05
-3.04236242715969e-05
-3.03827581416978e-05
-7.62175940778498e-06
-1.67173639816036e-05
-2.54182604887727e-05
-1.86568415809334e-05
-1.9367567504587e-05
-3.21907744110378e-05
-7.57558253889463e-06
-2.61714604403404e-05
-4.58274891463249e-05
-3.01845503824975e-05
-2.62982393795117e-05
-2.42924599211408e-05
-2.92773521876245e-05
-2.79583077788125e-05
-4.44748718444484e-05
-2.43108825295954e-05
-1.94453931425003e-05
-1.63941171990366e-05
-2.31870472632841e-05
-7.71354570962696e-06
-2.35388510624902e-05
-2.68537571070215e-05
-2.35282994726379e-05
1.26053949946826e-06
-1.97326130348914e-05
-4.5367477276629e-05
-1.7075074710126e-05
-9.96391959957911e-06
-1.27453154078889e-05
-2.8859342298175e-05
-2.56275019965441e-06
-4.20006938546237e-05
-1.03213184619143e-05
-2.09101500858651e-05
-2.34252100845815e-05
-8.5944871770877e-06
-4.00707821125085e-05
-1.59651804265164e-05
8.47400022091546e-07
-1.95056720971026e-05
-4.11092946573415e-07
-1.26954472412977e-05
-1.7883554538488e-05
-2.89553148792307e-05
-3.64690402846824e-05
-1.54804339017116e-05
-1.00214961132943e-05
-1.50936659327766e-05
-3.4870232337614e-05
-2.08295904085258e-05
-2.84069809206545e-05
-2.66642969949182e-05
-1.56457400021457e-05
7.38629647523408e-06
-1.73641140828541e-05
-2.73989784737402e-05
-5.78326225044333e-06
-3.25192045429607e-05
7.68309729870701e-06
-2.8463643145694e-05
-4.15842855087483e-06
-1.5263498732531e-05
-2.12424727204629e-05
-1.13151935811538e-05
-1.86521842525903e-05
-2.5412703684055e-05
-1.53540002412861e-05
6.27345594962681e-08
-2.14808809507198e-05
-3.12345068832652e-05
-2.12860592215435e-05
-1.52019061566906e-05
-4.65404006858692e-05
-1.19090909712912e-05
-3.46235314412658e-06
-2.24378072465314e-06
-2.75528282016444e-05
-1.97650961505594e-05
-1.56171061493266e-05
-2.21027347817324e-05
-3.13784685006139e-05
-2.16869453379591e-05
-2.47467733557153e-05
-3.46146297322148e-06
-1.81134934250277e-05
-4.0391707811437e-05
-1.59488560634381e-05
-2.02657560699807e-05
-1.08672035056935e-05
-1.49047022293668e-05
-3.24170302439815e-05
-4.32148233230042e-05
-1.31298455018341e-05
-1.27880970533557e-05
-3.00586212542359e-05
-2.33057729098671e-05
-1.9259344986266e-05
8.63482137497917e-09
-3.7292466306498e-05
-1.9516639125382e-05
5.4138896037314e-07
-4.42143799725421e-05
-1.28571104960715e-05
-1.24634683671422e-05
-1.70573415408492e-05
-1.94946341637399e-05
-1.39585558014799e-05
-2.23658901151082e-05
-1.85770729311708e-05
-3.85600156591052e-05
-1.73687425970494e-05
-1.62978643647656e-05
-3.16152783528464e-05
-1.03433093767186e-05
-1.31969395607136e-05
-1.25361143945768e-05
8.26482084835087e-07
-3.90158648680243e-05
-1.51961011227323e-05
-8.03671768962632e-06
-4.6769814676109e-06
-2.13072884259418e-05
-1.24399990839797e-05
-1.52252050361041e-05
-7.98766706691798e-06
-3.77648313698585e-05
-2.01283997742228e-05
-1.6427537026499e-05
-2.09840040168349e-05
-1.89829913022861e-05
-2.61724295215175e-05
-2.07916037020138e-05
-3.59162370321995e-05
-1.6589374615207e-05
-2.03723008096361e-05
-3.61210669229e-05
-8.68982461582245e-06
-3.62846260051422e-05
-2.2100750058476e-05
-3.24638437181326e-05
5.311486255271e-06
-4.19478183574056e-06
-2.26965818565703e-05
-1.41916527582494e-05
-3.16639663986798e-05
-2.20363174113965e-05
-1.67994236235378e-05
-1.63785911101193e-05
-2.13809013141537e-05
-2.46253534484477e-05
-4.16638046394816e-05
-1.62000554054614e-05
-3.37249023089485e-05
-7.92703631334501e-06
4.85684481743185e-06
-2.26929154163794e-05
-2.29769135960528e-05
-7.99770938658901e-06
-2.14280793760658e-05
-1.57491752060049e-05
-1.40689473636603e-05
-2.52129952165826e-05
-1.67997763836778e-05
-9.3695794328864e-06
-2.77814938504436e-05
-2.49441629785029e-05
-1.51777166284428e-05
-3.20473336707315e-05
-2.96694171015706e-05
-2.21887639434329e-05
-2.74515724387681e-05
-2.85453248846104e-05
-4.90101782915708e-05
-2.47453504131538e-05
-2.52297773630693e-05
-1.34395670411173e-05
-3.20918334340094e-05
-2.50717034765474e-05
9.32508470371268e-06
-5.52397521149197e-06
-4.44705672086132e-06
-2.14868026949138e-05
-3.82432242872415e-05
-2.71697389658402e-05
-1.99511680807689e-05
-1.91485443074638e-05
-4.61253081948657e-05
-3.85711450847497e-05
-1.47755259321277e-05
-3.57895023566847e-07
-2.29023117644012e-05
-9.15012802029768e-06
1.09404498903689e-05
-4.55894119962508e-05
-1.97875038069215e-05
-2.35927663564369e-05
-2.4494323690666e-05
-1.45389246611652e-05
-1.78195197106833e-05
-1.16788355442904e-05
-1.52717866856908e-05
-1.68120801808683e-05
-4.72832068568903e-06
-1.46371315893206e-05
-1.9804700535668e-05
-2.35339730641045e-05
-4.78397523231752e-05
-1.2067768316743e-05
-2.74474993213174e-05
-1.45394654355199e-05
-1.47803182262838e-05
-1.65641873889559e-05
-5.98288780926317e-06
-2.28391975804123e-05
-8.44384724237422e-06
-2.22094441537441e-05
-1.46505211875409e-05
-6.8325129444019e-06
-1.94660402561253e-05
3.89791388758844e-06
-1.56041978852671e-05
-2.06746602459291e-05
-1.52218764164184e-05
-1.2780261731515e-05
1.32131906432874e-05
-2.35360644506811e-05
-1.67495447287725e-05
-4.89462712948666e-05
-2.77589416789369e-05
-2.29896685842842e-05
-3.58321544050508e-05
-3.1318768001248e-05
-3.2882239859423e-06
-7.75757418252555e-06
-1.30942569718726e-05
7.99900028615826e-06
-7.41645693325575e-06
1.06435473325922e-06
4.7860959523398e-06
-1.67359164846282e-05
-1.34715091092074e-05
-1.77038843970455e-05
-3.33508328607524e-05
-5.75023986399949e-06
-3.63514856007493e-05
-2.69068360655717e-05
-3.33413165468383e-05
-1.26954632536448e-05
-3.55616218162149e-05
-2.99036745357487e-05
-3.14575047056967e-05
-2.68440043753318e-05
-1.24762752692862e-05
-2.44644641215245e-05
-1.70100150206874e-05
-3.53465632750602e-05
-2.57871063157406e-05
5.58403298094303e-06
-1.58022029197905e-05
-3.6216864009036e-05
-1.74436175516137e-05
-1.84923791935823e-05
-2.52770640240421e-05
6.53355472391477e-06
-1.16494960030982e-05
-1.52627214891647e-05
-3.05781859589761e-05
-1.1900327262447e-05
-2.15236866133336e-05
-7.10259935058835e-06
-1.55394110274271e-05
-7.97866106849194e-06
-1.50211242263969e-05
-8.90736716078246e-06
-2.08766845647398e-05
-3.44131366724789e-05
-2.67845431782194e-05
-3.78953186098657e-05
-2.65734941731396e-05
-1.58297184776949e-05
-3.67261176623865e-05
-1.84292795692793e-05
-1.32007314818079e-05
-1.87831071386709e-05
-2.97330847347167e-05
-1.31489800243794e-05
4.09369719042035e-07
-1.607719642353e-05
-3.04634240475069e-05
9.6987453113218e-07
-2.80196824708329e-05
-1.47192637466123e-05
-2.08244293720947e-05
-3.38870060683922e-05
-2.60481382432063e-05
1.43198133283698e-05
-2.06194186494726e-05
-8.19873481511439e-06
-2.13697343143014e-05
-2.01102630093385e-05
-3.28155212581174e-05
-3.5189239654869e-05
7.53030946192927e-06
-1.7702711693115e-05
-1.35393448507352e-05
-4.04682084690215e-05
-2.09163156528461e-05
5.41126986778157e-06
-9.22309495453431e-06
-1.92960799726419e-05
-2.84090524649546e-05
-1.8500765788076e-05
-2.63109474668097e-05
-2.82537273191042e-05
-2.01014180398798e-05
-4.66893885496551e-05
-1.54998956425732e-06
-1.80720492330481e-05
-1.42830996047613e-05
-2.48780463816227e-05
-1.36495916480435e-05
-9.90759123444224e-06
-1.58109579986037e-05
-2.62530823129079e-05
-2.69380265463269e-05
-1.95765085076229e-05
-3.69442845752438e-05
-3.17115956232423e-05
-3.09517211550107e-05
-1.15620730055393e-05
-2.80881870101717e-05
-3.79740049513845e-05
-2.65402292913527e-05
-2.69562176589323e-05
-6.19792306350336e-05
-2.13984929970126e-05
-2.35138772179279e-05
-2.33496811725089e-05
-7.95224899283365e-06
-2.19526300734199e-05
-5.32747129103634e-06
-2.95066874828604e-05
-1.20208456533022e-05
-1.14027576203807e-05
-5.17201060684513e-06
-2.95820726991e-05
3.90906223316367e-07
-1.38592847237792e-05
-1.28289290260078e-05
-2.29967587732068e-05
-7.00136477700186e-06
-1.78189894761389e-05
-2.38942874451365e-05
-2.55709231588878e-05
-1.7278950114586e-05
-2.52337129093842e-05
-2.63020027508484e-05
-2.3350108474587e-05
-2.00831669096359e-05
-1.24600624274265e-05
-2.72063210002516e-05
-2.23296178059165e-06
-1.68189162429917e-05
-3.53310066628047e-05
-1.08458965429689e-05
-2.60943077765502e-05
-2.85070951960581e-05
-1.56330535355176e-05
-3.5731874177702e-05
-4.19718686758731e-06
-2.28938830461473e-06
-1.12381610803548e-05
-4.40363169679628e-06
-2.82151041296187e-05
-2.4371691852284e-05
-2.10470594542931e-05
-8.26401166136135e-06
-1.83811082527547e-05
-1.69207166403423e-05
-1.34679606985672e-05
-3.8052633150704e-05
-1.02086087874962e-05
-2.02114294381136e-05
-4.46930870949996e-05
-8.44952086065103e-06
-1.92824363540606e-05
-1.10560483725203e-05
-1.30791934273599e-05
-4.91622595319559e-06
-3.26398253323577e-06
-3.30527735448341e-05
-2.33854231733211e-05
-1.13617891375147e-05
-2.38318136591944e-05
-3.79110112215011e-06
-1.43654724254178e-05
-3.37081431205332e-05
2.29324068427514e-06
-2.51067212010372e-05
-1.41918472740932e-05
-3.14921459194456e-05
-1.98335205612446e-05
-1.79475600453429e-05
-1.98095676965172e-05
-2.54905962486045e-05
-7.20219650518317e-06
-1.34950564069971e-05
-1.98235553132557e-05
-1.86552437407308e-05
-1.94918290982198e-05
-8.50449021713008e-06
-2.18586419996412e-05
-1.38759698566952e-06
-2.40939010294139e-05
-3.4353447815256e-05
-2.96834609543102e-05
-1.77999207747586e-05
-1.74781505754117e-05
-3.06621346369409e-05
-2.52542644219068e-05
-4.87221000049901e-06
3.10332452267653e-06
-1.37887314321918e-07
-1.79850541260726e-05
-1.78818732812287e-05
-3.57229577574121e-05
-8.47710259267539e-06
-9.73317463123132e-06
-1.25004584544869e-05
-3.31903194854707e-05
-1.16264104693809e-05
-2.10987864877198e-05
-4.09490945262986e-06
-2.003988478759e-05
-1.19096098551465e-05
-3.01421670776705e-05
-3.36749088116251e-05
-2.14020559990818e-05
-2.02210211412501e-05
-3.27820741071594e-05
-1.01572865132888e-05
-4.08196392273965e-05
-1.06928875151482e-05
-2.85081375011733e-05
-1.33996526861368e-05
-2.95732999453423e-05
-1.350018572388e-05
-4.76246575153714e-06
-1.61283617660708e-05
-2.64717915880658e-05
-1.54992044983783e-05
-1.11771298243867e-05
-2.25749208359769e-06
-3.00533439362266e-05
-3.20523746125124e-05
-1.5121685928137e-05
-8.76100249073967e-06
-1.67252627642776e-06
-2.1028337432987e-05
-3.18190209714626e-05
-2.64377394405991e-05
-3.0646202905854e-05
-2.07454035996943e-05
-2.18814411247223e-05
-2.90125319795809e-05
-2.15945175112638e-05
-5.44419289435513e-06
-1.10406564135858e-05
-3.16744964792274e-05
-4.0528080924103e-05
-2.7278253989521e-05
1.36771269019138e-05
-3.09778441017901e-05
-1.1246293622855e-05
-1.56885606755291e-05
-2.67948288676869e-05
-2.50763425906717e-05
-2.82454263542125e-05
-2.24093671329606e-05
-2.43630072062757e-05
-8.55466390445317e-06
-9.11245240909855e-06
-2.206320030192e-05
-3.79407744827196e-06
-2.11263448130393e-06
6.34704202660045e-06
5.17783355974677e-06
-3.87330231243726e-05
-4.39661780345135e-05
-1.44262204706499e-05
-2.0186313195013e-05
-3.29600408117355e-05
-3.21735039855252e-05
-2.14946009528065e-05
-2.8609891340168e-05
-1.67113354527046e-05
-2.42140440198548e-05
-3.66596071587726e-05
-1.25763885105961e-05
-1.40558124277586e-05
-2.78200892717509e-05
-1.86355980073281e-05
-1.44097379233161e-05
-2.46006363384188e-05
-3.99644204074439e-05
-5.36588639154124e-06
-1.23643201743367e-05
-4.31304883600353e-06
-2.88005769415428e-05
-2.77553151448598e-05
-1.54294203494073e-05
-2.75201231224241e-06
-7.08374822992457e-06
-2.24519702660528e-05
-6.70984094317333e-06
-2.29944602908992e-05
-2.2083786643614e-05
-5.76768357246004e-06
-1.39205188330897e-05
-2.08105405686036e-06
-2.37914207206212e-05
-1.48446011224699e-05
-8.01521850865458e-06
-1.35287973831888e-05
-2.28796646088142e-05
-1.90651549772269e-05
-2.98133601500764e-05
1.05419542907074e-05
-1.34032815847162e-05
-1.25497262781304e-05
-1.43936341590398e-05
2.98318118262464e-06
-2.00071616571273e-05
5.75996965865472e-06
-1.61850898712825e-05
-2.05080810675242e-05
-2.6033175588555e-05
-2.47453805276344e-05
-3.35938946823012e-05
-4.12897418391572e-05
-2.38576845226926e-05
-2.56177131595049e-05
-1.13253204629791e-05
-9.90404548014424e-06
-1.08031931857216e-05
-2.95330953739964e-06
-1.70462116562958e-05
-2.57039300243594e-05
-5.80515310570185e-06
-3.37761698704388e-05
-2.56554703046187e-05
-2.68804448995278e-05
-1.29666853331178e-05
-2.49999190349235e-05
1.12063671382747e-06
-9.06313668353993e-06
-1.9962211756417e-05
-2.80198793080235e-05
-8.10802568958269e-07
-1.74220597860995e-05
-2.35977102643909e-05
-2.69656826962326e-05
-9.53092245782224e-06
-3.3442564248728e-05
-2.27426074568941e-05
-3.52530624247974e-06
8.43215751556247e-08
-2.77514686940323e-05
-1.74852766548964e-05
-2.53806315374056e-05
-3.17460867062304e-05
-1.1740703995013e-05
-2.82228540502931e-06
-1.81845951072793e-05
-1.81685816570889e-05
1.09195494117241e-07
-3.34755607658469e-05
-2.67345163661988e-05
1.20297465486381e-05
-1.82356654511333e-05
-2.96806198032662e-05
-2.81493896781115e-05
-5.95140939614194e-06
-3.10920592411821e-05
-3.17896067132313e-05
-3.471386840934e-05
-2.68976580109516e-05
-1.68243226634551e-05
-1.7795163977655e-05
-1.53203297339135e-05
-3.2676115063761e-05
-3.26241469462531e-05
-2.97343435440877e-06
-1.98977107551078e-05
-3.7528434331207e-05
-2.91203225846369e-05
-1.97415396771841e-05
-2.96387683879623e-05
-2.20429469192333e-05
-1.84152811052021e-05
-4.27331464895869e-05
-2.66858642010638e-05
-5.91786678347965e-06
-3.47346399916185e-05
-3.03382575093078e-05
-2.2521037257713e-05
-2.43723079761104e-05
-3.21345096154245e-05
-3.21127165256789e-05
-2.14003104583253e-05
-3.32722245404635e-05
-2.46024051479303e-05
-1.4529745552601e-05
-1.4300592128501e-05
-1.38924484151706e-05
-7.99619134571963e-06
-3.08155064083662e-05
-1.41352360226995e-05
-1.75175749505998e-05
8.03302289541136e-06
-3.0768940312417e-05
-2.54616864260946e-05
-4.60840942281056e-05
-1.50709170147123e-05
-7.93704712596778e-06
-1.20444892046576e-05
-3.24637708403181e-05
-2.00985358421727e-05
-7.49613667724726e-06
-1.30884969358706e-05
-7.4792391424031e-06
-2.91615223044729e-05
-2.30855187308028e-05
-2.53262031453882e-05
-1.37209942951957e-05
-4.22414099038343e-05
-3.02818842961302e-05
-1.92074966642654e-05
-5.08767610034445e-05
3.45121874467808e-06
-1.63201054716133e-05
-3.91508121476946e-05
-3.29367176753623e-05
4.93900960662306e-06
-2.10621163181043e-05
-1.95465195304438e-05
-4.23490058721233e-05
-3.38305238658426e-05
-3.53127826602813e-06
-3.15341061972325e-05
-4.02732513707147e-05
-3.09057633068609e-05
1.29661725936761e-05
-4.09278098612479e-06
-2.51640520870117e-05
-3.73172245624735e-05
-1.10762700653449e-06
-3.21708044115802e-05
-1.80247686231164e-05
-2.60861458661374e-05
-4.63787311841011e-05
1.37963701244439e-06
-1.43660515496183e-05
-2.48082430867391e-05
-2.47955451323751e-05
-1.4023040162467e-05
-2.73198536124923e-05
-2.73670372686206e-05
-1.7094341220509e-05
4.5954716500934e-06
-2.62160292086735e-06
-2.6735861190133e-05
-4.37108088834914e-05
-7.00533697129166e-06
-1.035904646722e-05
-1.81116981638356e-05
-1.20425706425883e-05
-5.18437728879423e-05
-3.55543652492174e-05
-1.80784013137082e-05
-1.31219948218347e-05
-2.23192295219546e-05
-1.19032806575474e-05
-3.18123281199943e-05
-1.74510116055782e-05
-3.14008155705513e-05
-3.95372267066772e-06
-3.96409677612039e-05
-1.94458772724174e-05
-2.844505766624e-05
-2.5280880130152e-05
-1.50240880182635e-05
-7.29915630726218e-06
-2.41097895083361e-05
-2.28357100134138e-05
-2.11077526191209e-05
9.54095561781725e-07
1.41285310701243e-06
-1.58851869459969e-05
-1.43140358821159e-05
-1.12673251581292e-05
-2.63922286861173e-05
-2.95513207898526e-05
-8.42417808119241e-06
-7.35904157684726e-06
-1.94243105344879e-05
-1.41433896441305e-06
-9.9981893692742e-06
-2.67514401396336e-05
-3.36837628477511e-05
-4.66963885455523e-05
-1.92665656134042e-05
-1.79437912416065e-05
-2.26984609829811e-05
-4.18407033776379e-05
-2.61365411454831e-05
-2.65296706220171e-05
-1.7651770986782e-05
-1.43314032186276e-05
-4.26319502869733e-05
-3.50579052541878e-06
9.75528475643757e-06
-1.29873649590989e-05
-3.3221030070594e-05
-8.57295919094083e-06
-4.48998482196533e-06
-2.78316357582612e-05
-4.04697182182072e-06
-2.45783344501743e-05
-1.52272653993461e-05
-4.06468106355628e-05
-2.2359784836866e-05
-2.54088456411892e-05
-1.86834090868639e-05
-3.02160415067296e-05
-4.31896910111333e-05
-1.84261336668008e-05
-2.52616618621041e-05
-1.25352834275015e-05
-3.62415153898591e-05
-7.3611783705482e-06
-1.33668571874813e-05
-2.61497649216088e-05
-1.90906377931596e-05
-1.78831355277167e-05
-2.24355130342347e-05
-3.89272378399408e-05
-2.55930736162275e-05
-2.5323657376368e-05
-2.43312493012994e-06
-3.29772952496391e-05
-1.16298514127284e-05
8.61097150169707e-06
-4.03385488701482e-05
-1.65836181385122e-05
-1.22286372238388e-05
-4.04588780320043e-07
-4.06905857356005e-05
-2.77108278385391e-05
-2.09611034575576e-05
-2.21399967451301e-05
-1.65239312661363e-05
-1.20917589179397e-05
-2.90907579456941e-05
-1.88227140828242e-05
-1.85292379860845e-05
-3.8664010178073e-06
-2.4301952300559e-05
-7.282738106445e-06
-5.6476956546946e-06
-5.84813870536147e-06
-7.71955190541081e-06
-1.01009033034511e-05
-3.07051208391665e-05
-1.91679445361015e-06
-1.21313610001028e-05
-9.88454988485688e-07
-1.10295002399032e-05
-3.66764760210603e-05
-1.71356359663215e-05
-1.57051406979729e-05
-1.7607282732066e-05
-2.6712320460177e-05
-8.23716957981018e-06
-8.2530614442006e-06
-1.88380964636252e-05
-5.36962305568726e-06
-1.41664537095134e-05
2.70082145725605e-07
-1.68248861647245e-05
-2.56796783177553e-05
-2.40999085658823e-05
1.93994901613114e-06
-3.32504551117472e-05
-2.91188637946186e-05
-7.28954661244534e-07
-6.93973390985593e-06
-5.85569483215409e-06
-2.42403617789592e-05
-3.79408497898469e-05
1.2962106889101e-06
-2.80714815238397e-05
-2.10132537140411e-05
-2.03071342720915e-05
-1.24881562130961e-05
-1.65761166407704e-05
-6.81977151945078e-06
-2.26323413206429e-05
-2.14584920279234e-05
-2.0334822952228e-05
5.10256012484221e-06
-1.73116686122142e-05
-2.3404498150887e-05
-2.58603785107419e-05
-1.70526520956094e-05
-1.93919034952172e-05
-2.04216724364487e-05
-1.9572075203584e-05
-1.68609062002419e-05
-2.25960366602699e-05
-2.14054357799427e-05
-2.43396652202115e-05
-3.39978506652625e-05
-3.90697490109131e-05
-8.56626588298008e-06
-1.42421029523466e-05
-6.89815539488401e-06
-2.66380043410666e-05
-3.29167457146188e-05
-1.94630883985871e-05
-1.21918422068721e-05
-3.00673052296796e-05
-2.18833412435299e-05
-3.14731242178316e-05
-1.55425839413197e-05
-3.26279005395235e-05
-7.82304839249366e-06
-2.70976167946875e-05
-1.54565817467005e-05
-1.32941224621114e-05
-2.36114508036637e-05
-9.2376501919518e-06
-3.40578415543509e-05
-2.09633595145763e-05
-2.16835289550333e-05
-3.65071517112621e-05
-3.496567033587e-05
-2.15732661424522e-05
-1.46019701881274e-05
-1.2900950473182e-05
-1.98426967272019e-05
-1.17111326925825e-05
-9.35998118517355e-06
-6.29266978338748e-06
-3.02580447281155e-05
-1.49875647862686e-05
-2.0457497721062e-05
-1.67541180773986e-05
-7.27647657326293e-06
-3.22597138631339e-05
-1.77613720182395e-05
-2.03947610672323e-05
-2.19275794309159e-05
-1.41117466734073e-05
-2.34941751196883e-05
-4.05993746696752e-05
-3.46046018543658e-05
-2.50682026358796e-05
-3.16594851800832e-05
-1.86680847000393e-05
-1.9036745084551e-05
-6.27791972033772e-06
-1.80977746245993e-05
-2.27513586769344e-05
-2.06695203791863e-05
-2.12809577991339e-05
-6.372731934583e-06
-1.31230134358153e-05
-1.96675524449839e-05
-2.77224954680743e-05
-1.9828225807813e-05
-1.39315322572685e-05
-1.92598861935951e-05
-2.48871974257385e-05
-3.26501746466163e-05
-1.85807580352848e-05
-1.30894598575559e-05
-1.71973267283903e-05
-2.27485365299563e-05
-2.79957447448913e-05
-3.08978953927679e-05
-2.24022648374865e-05
-1.79624060564255e-05
-2.23482971234255e-05
-1.74678437487356e-05
-2.1049686329227e-05
-9.36624753241922e-06
-1.46986592167217e-05
-3.25165079246341e-05
-2.28842991318623e-05
-1.37510876022625e-05
-2.04912940562612e-05
-1.04859207943828e-05
-2.21279283197729e-05
-2.55730243469459e-05
-1.80839234715399e-05
-3.23009796182626e-05
-2.1232541461319e-05
-1.1129514899514e-05
-2.2387652430096e-05
-1.32059359461756e-05
-1.77358222809425e-05
-5.48112359277852e-06
-2.39536992149927e-05
-3.58134682392137e-07
-1.08558925340425e-05
-3.31059682354087e-05
-2.45868104373459e-05
-9.87498314211785e-06
-2.17798084771372e-05
-9.61737528360275e-06
-8.8084807362722e-06
-2.19669989344567e-05
-2.56508402582996e-05
7.1695745051174e-06
-2.79163030636091e-05
-2.20921832638151e-05
-1.04554182884171e-05
-2.29546938735232e-05
-1.01951903508953e-05
-1.51166687909181e-05
2.94662303411878e-06
-1.16541702688357e-06
-4.13232517495655e-05
-3.53310611639299e-05
-8.13370975867907e-06
-2.51991656154449e-05
-1.61277880889481e-05
-2.34148152127642e-05
-3.070881095234e-05
-5.56668165708179e-05
-3.2338481157673e-05
-4.54185573527458e-05
-6.68783601408254e-06
2.37517791319612e-06
-1.1347802975844e-05
-1.19316668843624e-05
-7.22685312807789e-06
-2.55207141902447e-05
-2.49357196446394e-05
-1.83537601700143e-05
1.72029163444444e-06
-6.74964278117648e-06
-2.14066200627984e-05
-2.21738012570388e-05
4.10233898847044e-06
-6.87098602542745e-06
-2.1188357219336e-05
-3.27981670745334e-05
-3.61737264077813e-05
-4.03752175582414e-05
-2.12416342080867e-05
-1.20411541502466e-05
-1.26811554135331e-05
-6.33562009209636e-06
-8.96837801044436e-06
-3.37474195729365e-05
-8.80257177052412e-07
-1.21773449567067e-05
-2.85421541661111e-05
-9.01156414640407e-07
-1.56318475570234e-05
-2.29837245095404e-05
-1.5098536884626e-05
-3.20164964320042e-05
-3.03830346814691e-05
5.92615599952101e-07
-1.19577247320899e-05
-1.14180846530059e-05
-2.86338654312361e-05
-2.26697100357717e-05
-3.91190313475031e-05
-2.36307146493923e-05
-3.21875619447446e-05
-2.70895274814964e-05
-3.0850912267947e-05
-2.86957108858902e-06
-5.28275566190097e-05
-3.97464870178448e-05
-3.71807743803975e-05
-2.41970616923102e-05
-3.95175620111059e-05
-2.55633041924582e-05
-1.61572232652928e-05
-1.50214032978221e-05
-6.10546356813866e-06
-1.42377784045036e-05
-1.61837554788067e-05
-3.58331132818002e-05
4.07539319197059e-06
1.48766544208779e-06
-1.3178945989683e-05
-4.04950615070941e-06
-2.52630825622625e-05
-2.01453846532179e-05
-2.20594898280603e-05
-2.52443957048106e-05
-2.17688929544671e-05
-5.12007797460685e-05
-2.37224149855346e-05
-3.00759383096353e-05
-1.32223943351102e-05
-3.01027042313472e-06
-1.46231068796993e-05
4.36751107794702e-06
-2.60277034697272e-05
-7.26551310825329e-06
-4.25759648304903e-06
3.2568046608283e-06
-1.93915187844041e-05
-1.91396752509026e-05
-2.91754302607564e-05
-2.74854062898165e-05
-2.79735259817856e-05
-3.14029668862629e-05
-9.77072053267102e-06
-1.03912444366035e-05
-1.61263185381343e-05
-1.65850663558704e-06
-1.90813560969822e-05
-2.11719865670891e-05
-3.96457028344083e-05
-2.02151601775052e-05
-2.90736074667221e-05
-1.11840197018175e-05
-2.71249618490984e-05
-1.67661310505075e-05
-1.681959568832e-05
-1.40454240302849e-05
-6.64463541088398e-06
-2.48238241697106e-05
-1.4694458556154e-05
-2.74954546280385e-05
-2.0113581061585e-05
-8.03722421328411e-06
-9.57354376905512e-07
-6.00346377741543e-06
-3.53952935380372e-06
-3.08051721854532e-05
-2.74054734308788e-05
-2.5150291103868e-05
-9.28109741086858e-06
4.20115518910376e-06
-2.05713999409424e-05
-1.66212724501166e-05
-1.87895703358302e-05
-4.51729806785405e-05
-2.73002548604139e-05
-2.367281836475e-05
-9.93932481746164e-06
-2.75761642553048e-05
-2.2403258484668e-05
-2.4161662822684e-05
-2.67292144760637e-05
-2.85719950862524e-05
-2.93961185042096e-05
-1.02240222702068e-05
-2.41457088836226e-05
-1.83034611747223e-05
-1.73333688347823e-05
-3.03614243665405e-06
5.99659862396278e-06
-4.15711197375935e-05
-1.70164964369379e-05
-1.69240376300055e-05
-2.18055198046291e-05
-2.68808123746928e-05
-2.25838088320075e-05
-2.85992019722801e-05
-2.66197342702755e-05
-3.07870973296681e-05
-1.59802523599101e-06
-3.51123170448523e-05
-6.05598739047892e-06
-2.38396013494623e-05
-3.66874539005627e-05
-3.0561983183638e-05
-5.72815810284869e-06
-2.28400084790569e-05
-2.10564476857677e-05
-3.72120692863928e-05
-2.69742371184218e-05
-3.37884508210739e-05
-1.91768504063638e-05
-1.00972351160865e-05
-2.53027421102575e-05
-1.17431359718528e-05
-2.72109902012551e-05
-1.65486312435813e-05
-3.42684872360883e-05
-1.33057943174637e-06
-6.84548420288504e-06
-2.60141568792332e-05
-2.62638529268699e-05
-2.88431750298539e-05
-8.79449762450239e-06
-2.21963411648473e-05
-1.4436039033797e-06
-3.87201503716624e-05
-2.83151053509927e-05
-2.27145052529929e-05
-2.2168492705226e-05
-1.55958158178988e-05
-2.59140230882799e-05
-2.73086019463662e-05
-2.1001475761023e-05
-1.96815867253657e-05
-2.85614712458985e-05
-6.18377344714704e-06
-2.14107158522849e-05
-2.02913928526414e-05
-1.87956055029326e-05
-2.48374601901553e-05
-1.50759186288409e-05
-1.16337472601968e-05
1.09372059812572e-06
-1.00017031896709e-05
-3.33052811051585e-05
-1.0186987140379e-05
4.35520747774982e-06
-1.60387420813301e-05
-2.15994485282032e-05
-2.95995565961268e-05
9.00100897446238e-06
-3.57933960707302e-07
-3.10615667830069e-05
-2.4367003825833e-05
-1.21049968242563e-05
-3.32977511919891e-05
-6.90647553959884e-06
-3.07983808478532e-05
-2.49346315717022e-05
-2.15364260817459e-05
-1.6261474643555e-05
-2.22275539530716e-05
-1.67686476036518e-05
-2.05982490928569e-05
-1.177099746876e-05
-4.25729129247375e-05
-3.30049933093317e-05
-2.56350876011421e-05
-2.86741653879075e-05
-1.4307640999834e-05
-1.81438685842469e-05
-1.55072786189322e-05
-3.79696327942957e-06
-2.46952144426905e-05
-1.54218973837863e-05
-1.11360676595784e-05
-1.18764067381029e-05
-2.24608370499802e-05
-1.45318764074191e-05
-2.33779390520365e-05
-3.03142141785531e-05
-2.05958148946678e-05
-4.60470935789829e-05
-2.21794751054092e-05
-3.42572732532843e-05
-2.26479040485274e-05
-2.07325934444893e-05
-1.6630351381876e-05
-2.61359335296875e-05
-1.87259969053138e-05
-5.91669956982391e-06
-2.58146995916946e-05
-3.99952561613931e-05
-8.81344505854314e-06
-2.99363472242807e-05
-2.33901506739048e-05
-1.05435382863656e-05
-9.6026089060234e-06
4.35902088875192e-07
-8.62699459880449e-06
1.89892836302719e-06
-2.51439438210873e-05
-2.32923935726019e-05
-2.97509917454014e-05
-1.80769514482458e-05
-1.03349099847591e-05
-4.06400876032569e-05
1.71416479752512e-07
-9.81763299252802e-06
-2.22789084680573e-05
-2.25277974861628e-05
-2.7389416582917e-05
-1.09242153001618e-05
-3.10219567755992e-05
-2.09119284259868e-05
-2.95020946475701e-05
-2.30932472221346e-05
-2.12697044365286e-05
-1.54236667489453e-05
-2.93939368935851e-05
-7.80291241024826e-06
-1.6530263882416e-05
-3.09913449512768e-05
-3.32117712916801e-05
-2.93083581468297e-05
-3.24089278946509e-05
-3.17658636757275e-05
-2.06554586273894e-05
-7.69703774453825e-06
-2.93992633443962e-05
-1.55328714552138e-05
-3.77849987947825e-05
-2.34366934662953e-05
-5.17196897948148e-05
-2.39960427549669e-05
-1.31594650278508e-05
-2.91952114205728e-05
-1.22935182204894e-06
-3.00458535068614e-05
-2.34823341410103e-05
8.75155180200207e-07
-1.16671137060575e-05
-9.46004988579692e-06
-1.94560504250842e-05
-2.5208882414682e-05
-2.47703898489194e-05
-4.76662085055652e-05
-2.79563610684325e-05
-3.06353240252235e-05
-1.20710876383252e-05
-4.94877245298483e-05
-3.21479535864642e-05
-1.41195731892009e-05
-1.68508778161444e-05
-3.03540551187086e-05
-3.04539919529247e-05
-2.0125032058838e-05
-4.67042513934145e-05
-2.58785495837539e-05
-4.4114533805663e-06
-4.75524047136024e-05
-2.21019300285207e-05
-3.04162343101107e-05
-1.13541370585695e-05
-2.58134833560386e-05
-2.35591992909432e-05
-3.32220722253344e-05
-2.13176005075361e-05
-1.83309146039113e-05
-2.1084790836761e-05
-2.7437700949707e-05
-4.69054531913134e-05
-2.1312658793059e-05
-2.79661722688026e-08
-2.99311758237919e-05
-1.45465253181631e-05
1.06714237984355e-06
-1.48421905195978e-05
8.06161679612509e-06
-1.96626561254069e-06
-4.13464229518131e-05
-1.97421314677853e-05
-6.33884624930614e-06
-1.06832973646719e-05
-1.45156092305822e-05
-1.1852395966941e-05
-2.34730088961335e-05
-1.45527155263717e-05
-2.59397912786632e-05
-1.01045652878658e-05
-8.56280995261233e-06
-3.56226402430846e-05
-3.1792772482288e-05
-1.20736293975005e-05
-2.53432081274692e-05
-6.30116276419786e-06
2.80147644135319e-06
-4.16176339585409e-05
-1.41210833518775e-05
-2.69933406498438e-05
-5.18956907992632e-06
-9.40071714226715e-06
-1.88848552042695e-05
-1.78767295908316e-05
-2.15737376043027e-05
-1.06260441193077e-05
-3.44112764353745e-05
-2.82009263184518e-05
-1.81914001752508e-05
-3.52815429789086e-06
-2.3937881207949e-05
-1.04405853677715e-05
-3.55672503317981e-05
-2.48252654162749e-05
-1.3334083826072e-05
-1.99884907712934e-05
-2.64725900092134e-05
-3.31853430163892e-05
-1.59683601651272e-05
-1.31218241955124e-05
-1.71807166643583e-05
-2.56552071326909e-05
-2.1296998494362e-05
-1.73435593793003e-07
-1.13216166097432e-05
-1.69320424573293e-05
-2.02718251009902e-05
-8.29912034559755e-06
-5.3281675123105e-05
-3.4681247662506e-05
7.47744342624335e-06
-2.37575440163294e-05
-2.23304365537623e-05
-7.6248925744437e-06
-1.56614120426667e-05
-2.06132547735299e-05
-2.12219423666902e-06
-1.76414129691218e-05
-1.60328742737272e-05
-1.85064045526395e-05
-4.86201815414552e-05
-1.4843836281231e-05
-2.9799154346281e-05
-1.4278228196033e-05
-3.13156843179412e-05
-1.99744600633243e-05
-1.00705259841638e-05
-3.18923143277442e-05
-1.28649886993456e-06
-1.8959101017814e-05
-1.12527568004089e-05
-3.06968204473452e-05
-1.67494688599179e-05
-4.18285643324524e-05
-2.75710235591848e-06
-1.68870559620091e-05
-3.66638257605812e-05
-2.33927099301961e-05
-2.68761242729515e-05
-2.49906067205869e-05
-1.76800079096095e-05
-1.42901643384444e-05
-1.97937801058813e-05
-8.2511331545777e-06
-2.84847683226397e-05
-1.0544599745792e-05
-1.14874372803178e-05
-1.56637937629031e-05
-3.48872531271349e-05
-5.37845877846499e-05
-1.15715443411268e-05
-1.55770153498674e-05
-1.24910154979929e-05
-4.43043527876596e-05
-1.63340662976494e-05
-8.94013053345142e-06
-4.35993195397735e-05
-2.97988086849672e-05
-1.63292636603252e-05
-1.33615779289989e-05
-3.26798687143526e-05
9.60248027455784e-06
-3.2250148578685e-05
5.11915974330544e-06
-2.88709236934132e-05
-2.79597933607402e-05
-4.4260883594564e-06
1.1026835840937e-05
-3.26905081572524e-05
2.73531389926238e-06
-1.56266694159458e-05
-2.02979206047176e-05
-9.34193646007461e-06
-5.68362972243062e-06
-3.69449275386601e-07
-2.55469522217855e-05
-2.41894342233968e-05
-3.79274985814066e-05
-2.53278085661462e-05
-2.35349813118028e-05
-2.37668250540664e-05
-1.1396202181942e-05
-3.37204840349254e-05
-3.39702948419199e-05
-2.81628866258161e-05
-3.15889893735359e-05
-2.21249499414761e-05
-1.61376812710565e-06
-1.31223393747716e-05
-1.36753260158447e-05
-1.47506703597968e-05
-2.55379339717547e-05
-2.13002043535361e-05
2.29597785424841e-06
-2.42167473516596e-05
-1.29402776470997e-05
-1.71646908353564e-05
-1.6688074144078e-05
-2.38548502425302e-06
-2.33769510794913e-05
-1.09073240337751e-05
-4.63796971547541e-05
-5.9141116789693e-05
-2.33293400069584e-05
-3.74186460109058e-05
-1.43322028896067e-05
-4.23282231729773e-05
-2.69148991247997e-05
-1.18566062141056e-05
-6.37701648821503e-06
-5.2396748947144e-06
-3.51254021979717e-05
-3.65807009897045e-05
-2.5514512692271e-05
-1.78773603846142e-05
-2.6492046030296e-05
-1.40229379842335e-05
-1.98133378345033e-05
-1.83421423279651e-05
-3.10977036914428e-05
-2.3069412049604e-05
-6.36863602309225e-06
-1.74093446628864e-05
-2.13056773179262e-05
-6.67892243112212e-06
-1.96869632849007e-05
-6.51908591318597e-06
-1.34788996222277e-05
-3.42249889853154e-06
2.79601698066718e-06
-5.08633316925977e-07
-2.13632538446613e-05
-2.54876859272532e-05
-2.48758733146123e-05
-2.31185012234192e-05
-3.10065175377728e-05
-2.62692673874219e-05
-2.82382492210115e-05
-2.20654033380174e-05
-1.46578175142645e-05
-1.74702583837939e-05
-4.20861181876436e-06
-1.87056370710291e-06
-2.55505694418925e-05
-2.4994299730302e-05
-3.64938631741548e-05
-1.72058006794684e-05
-1.51429973639379e-05
-1.9573057674021e-05
-2.2835102006198e-05
-1.26935227161042e-05
-2.88265916408633e-05
-6.96549301124916e-06
-1.29302848938379e-06
-4.93155261843847e-05
-3.21527214495936e-05
-4.50199730642195e-05
-3.78953695967643e-05
-3.22868093097221e-05
-3.66834377389362e-05
-2.01428421283321e-05
-2.34854393369312e-05
-1.95265608049924e-05
-7.99566456988158e-06
-1.28972375730324e-05
-1.24026871124987e-05
-2.42426712878006e-05
-2.65799197901856e-05
-5.1123683298716e-06
-1.14396543646386e-05
-2.73550058235034e-05
-2.36858203811183e-05
-3.62496273048823e-05
-1.19701727844674e-05
1.02119661556238e-05
-3.74100117261755e-06
-2.22388024095323e-06
-1.34383192175101e-05
-6.74379247415086e-06
-1.48619135836688e-05
-1.19034036382229e-05
-2.15646114466296e-05
-1.96502024335073e-05
-1.80258936354376e-05
-3.31687652477936e-05
-1.94465492707975e-05
-1.38039280894634e-05
-3.0942687221137e-05
-6.53134498314067e-06
1.4420476960491e-06
-7.24750816554349e-06
-2.93698817952158e-05
-4.55784578100697e-05
-3.14922195688083e-05
-2.42846703557211e-05
1.33548198473591e-05
-1.68924680808723e-05
-5.91957167465294e-06
-5.11663621379887e-06
-1.79525533007811e-05
-2.48506790933625e-05
-2.79283808911056e-05
-1.98078877852829e-05
-1.6334819681503e-05
-1.78849013930789e-05
-2.84759719522811e-05
-1.98049248136528e-05
-2.30528104445903e-05
-3.11530161406419e-05
-2.10205667694618e-05
-3.16307381220031e-05
-1.62152234354622e-05
-6.15306327401541e-06
-1.34202683530411e-05
-2.46169437521422e-05
-5.92969546376753e-05
-1.99702336655007e-05
-4.16550508092747e-06
-5.57395899595963e-06
-1.33222927362841e-05
-1.302832019972e-05
1.33608740503906e-05
-7.38503504477516e-06
-1.94509737159508e-05
-2.25460767099658e-05
-2.89609126983577e-05
-1.62628319516284e-05
-1.62509897508232e-05
6.76933444211386e-07
-3.63024429700416e-05
-1.28170648389404e-05
-3.46429249853258e-05
-3.59006325654359e-05
-1.32186175139454e-05
-5.04742625560895e-06
-2.80165672763629e-05
-1.59057355934532e-05
-1.92583487564469e-05
-2.95085007546749e-05
-1.90363636141464e-05
-2.13594697673649e-05
-2.08052910192321e-05
-2.22402821772601e-05
-1.03250948751717e-05
-7.63443861734877e-06
-1.32848122959831e-05
-1.70136065776133e-05
-1.62313728708262e-05
-3.62172252824334e-05
-3.58754298995252e-05
-2.68548216980258e-05
-2.237353425842e-05
-1.75335120843278e-05
-1.52507461500718e-05
-1.00034490589501e-05
-3.00039756031227e-05
-1.04015646296736e-05
-3.57937975474954e-06
-8.66425894610962e-06
-3.94460667709566e-05
-3.68724345851822e-05
-4.01131172128365e-05
-2.94645703542634e-05
-2.99337684434366e-05
-9.35596345759155e-06
-1.02721857024197e-05
-1.71469459668837e-05
-1.00739934190519e-05
-2.4613660486185e-05
-3.43052293247899e-05
-1.98110539706875e-05
-1.4847551403358e-05
-2.06587346185405e-05
-2.13816855955709e-05
-6.57963409297909e-06
-1.84751883744504e-05
-2.41726117900339e-05
-1.78175471863631e-05
-5.69718340843694e-06
-1.27659648746709e-05
-1.975834559178e-05
3.11368390184098e-07
-2.62198230197646e-05
-2.55340010081489e-05
-1.52871641490888e-05
-5.3355914669141e-05
-2.21868913033448e-05
-2.07388875307717e-05
-1.08763392314929e-05
-3.05375092527546e-05
-1.9875872129366e-05
-7.54598235430136e-06
-1.62612553595069e-05
-1.40751977322187e-05
-2.59652725054848e-05
-1.96986331438137e-05
-3.39930804815061e-05
-1.1909677563034e-05
-6.99250841463212e-06
-2.972368910741e-05
-3.61865554059983e-05
-4.86801491993146e-05
-9.51047747106124e-06
-2.60122815861308e-05
-4.1402377443735e-06
-2.66573325547513e-05
-1.34218021151736e-05
-1.08658265564783e-05
-1.79491287286578e-05
-2.23943122290965e-05
2.86686121840855e-06
-1.5641277454158e-05
-3.93892272933782e-05
-2.04867914842126e-05
-2.06485437280031e-05
-3.38566561936757e-05
-2.26575512151737e-05
-1.95903468497403e-05
-4.17046259098818e-05
-2.66517471347874e-05
-1.99934804143119e-05
-5.31990916475613e-05
-1.42672431546549e-05
-1.59127880677068e-05
-7.61856687981533e-06
-2.01193979997541e-05
-3.31997844770642e-05
-4.85048593794437e-05
-3.56259965793221e-05
-2.10871229317742e-05
-1.82249494750727e-05
-3.96700415138831e-05
-1.93705556969992e-05
-1.70732199961282e-05
-2.09939348411224e-05
-2.56470275876153e-05
-2.27238758121118e-05
-3.2358769045632e-06
-3.21855612976296e-05
-4.50458280297781e-05
-8.39903844841698e-06
-3.65132447261343e-05
-3.64783795996969e-05
-1.15857053577527e-05
-3.13416393068399e-06
-4.16595563360985e-05
-2.22736206478735e-05
-2.34327964392808e-05
-3.26249111302751e-05
-1.46087037721288e-05
-1.20486988431745e-05
-2.37430255787557e-05
-1.57439955051287e-05
-1.39024686410506e-05
-1.38125028320937e-06
-1.55950404458184e-05
-2.34235587705709e-05
-4.57319709132222e-05
-7.04408663848601e-06
-7.09640744320018e-06
-2.52696507330651e-05
-9.40372528888498e-06
-2.31830208828202e-05
-2.12090612148397e-05
-2.01151213326182e-05
-8.70685336695578e-06
-2.20772968012285e-05
-9.48305920345378e-06
-3.44871158942105e-05
-2.21715671892816e-05
-3.5638862176958e-05
-1.29700979239566e-05
-3.17284232130566e-05
-2.31660763376888e-05
-8.52786178842025e-06
-1.3431529048611e-05
-2.95683338392195e-05
-1.81959834626833e-05
-3.42493023192549e-05
-2.81082458386095e-05
-4.17942031381953e-05
-2.14484980298847e-05
-1.2289475603163e-05
4.05150971864129e-06
-4.10571809228291e-05
-9.2042912351267e-06
-2.0912424693486e-05
-2.77813402060553e-05
-1.44570975643209e-05
-3.89212185612622e-05
-2.83632078171278e-05
9.61281108374232e-07
2.1599970471706e-07
-1.82286921910143e-05
-1.96498288220868e-05
-4.03095790842915e-06
-3.2562732271732e-05
-3.68406542968139e-05
-5.21915184047147e-05
-2.00319661335064e-05
-3.70686598543987e-05
-3.55497034964774e-05
-3.36534572436916e-06
-1.43041531322695e-05
-2.645378638154e-05
-2.42807019170603e-05
-3.18399851712813e-05
-1.94202745428557e-05
-4.43926969877247e-05
-3.04357104271978e-05
-2.95672488837845e-05
-2.01157597025262e-05
-2.37193019617293e-05
-3.33980918876917e-05
-1.21335363147832e-05
-2.56341478578783e-05
-2.99155463370201e-05
-7.04788677582766e-06
-2.64042173727516e-05
-1.9102826834315e-05
-2.89827964618402e-05
-2.67419606498896e-05
-1.10245438083399e-05
-3.95218343569978e-05
-1.06837432331044e-05
-1.15708627529924e-05
-2.03539881122497e-05
-2.72917733057402e-05
-1.71986910165947e-05
-2.57272284514575e-05
-3.42025508613244e-05
-7.59672391145047e-06
-1.34565211795114e-05
-6.88101296202221e-06
-1.77450037044559e-05
-1.64820418221556e-05
-4.14986754837663e-05
-1.85761639945485e-05
-2.98289799837894e-05
-1.59076901089799e-05
-1.65422030175252e-05
-2.83293200680824e-05
-4.04621035839494e-05
-1.64952867120522e-05
-3.34967843064703e-05
-1.03192082267293e-05
-1.84041666853892e-05
6.5213609806513e-07
-7.53890699194733e-06
-9.87481566623996e-06
-1.93625735566009e-05
-5.49211785688609e-06
-1.94919783847451e-05
-2.61749403011889e-05
-1.6205872193865e-05
-2.35389594462506e-05
-5.20197266805138e-06
-2.29735535061189e-05
-4.07140569335026e-05
-4.24845502675711e-05
-5.39112089053584e-06
-3.30275159418442e-05
-2.85171884252017e-05
-1.12489508491099e-05
-1.1546891802054e-05
-1.30293851454978e-05
-3.76508491740988e-05
-4.5080245089727e-05
-4.22331296479403e-05
-2.70659832964183e-05
-1.30507436835817e-05
-2.20300713286415e-05
-4.71965917840012e-05
4.05315388878114e-06
-2.42900444584248e-05
-2.14134243544972e-05
-2.85178949101443e-05
-1.2080119008078e-05
-4.74412690616132e-06
-2.1096106731632e-05
-3.45217668874661e-05
-2.89667097677429e-05
-2.69056396706495e-05
-3.52980162048198e-05
-3.11997180612583e-05
-1.57509137355992e-05
-1.24532706167036e-05
-2.84512069325556e-05
-4.26416317859891e-05
-1.00957782720921e-05
-2.29181545032269e-05
-2.49379683702616e-05
-2.03954457573779e-05
-4.62516786319152e-05
-1.85869255247334e-05
-1.86289801355152e-05
5.50962303310658e-06
-9.90196830217965e-06
-4.66219229744479e-06
-3.0160762153976e-05
-7.82784569026748e-06
-1.51165701052869e-05
-4.65080910543079e-06
-2.88968163049445e-05
-1.28594566867131e-05
-1.2040184479216e-05
-2.3562831405004e-05
-2.31268919240503e-05
-2.97701926704871e-05
-1.8561237201488e-05
-2.05609982093339e-05
-1.80781377920985e-05
-2.57341313969298e-05
-9.48462581709644e-06
-1.63034161358179e-05
-1.31932882872049e-05
-3.69364612434276e-05
-2.26799244978703e-05
-4.07205806495441e-05
-2.09652148712024e-05
-9.49103854079756e-06
-1.15538538981286e-05
-3.37311023752087e-05
-3.71444320294582e-05
-2.39139193271861e-05
-7.55595310664138e-06
-2.0839868375091e-05
-2.32583335422646e-05
-7.37237498020307e-06
-1.73618547831107e-05
-1.97641788089888e-07
-1.74846099967102e-05
-1.32079234703772e-05
-2.08161282525899e-05
-1.6865256194022e-05
7.08461093310151e-08
-8.80647439995371e-06
-2.30173766538602e-05
-3.08816477560712e-05
-2.94604317976583e-05
-1.40027552058952e-05
-7.38775357741826e-06
-1.62321392129474e-05
-1.80883006039904e-05
-1.08331357276815e-05
-3.00288043851877e-05
-6.71837166337941e-06
-8.2266189371429e-06
-2.16677041114663e-05
-2.46080762002616e-05
-4.69460870031001e-06
-3.36353396456707e-05
-1.08865722749333e-05
-1.06812399788645e-05
-2.06268077489704e-05
-3.19133778078124e-05
-3.09503625398759e-05
-1.89074257760253e-05
-1.97639599445515e-05
-3.09265733362468e-05
-3.79522165643578e-05
-3.51535927479845e-05
-1.96977710214772e-05
-2.65889538555276e-05
-2.66318575128642e-05
-7.59304621120286e-06
-4.93810908666511e-05
-3.21030680942733e-05
-3.18344112185472e-05
-2.08158522322039e-05
-1.49883802912321e-05
-1.89187894619266e-05
-3.11253590584691e-05
-1.58719021406773e-05
-3.77693899523725e-05
-5.59007153796973e-06
-3.3125866112544e-05
-9.04156967161718e-06
-2.15448834006219e-05
-2.3327555517915e-05
-1.1377875737285e-05
-1.09191666767102e-05
-3.49108547901695e-05
-7.11997083556432e-06
-4.78971171723079e-06
-3.48983067871388e-05
-9.74346969641183e-06
-5.54647237969044e-06
-3.48112407945504e-05
-1.32047508869273e-05
-5.7566109187203e-06
-2.74499994018319e-05
-2.58652595392095e-05
-2.60989610369773e-05
-1.77669864201994e-05
-1.50980097201187e-05
-1.41798749507733e-05
-1.83486921457547e-05
-2.56888600300867e-06
-6.44868874733574e-07
-1.08873704306146e-05
-1.97577375251747e-05
-1.18971411895913e-05
-1.15474692688141e-05
-4.45622135185261e-05
-8.49735876319047e-06
-1.66454946560834e-05
-3.42897903601078e-05
-2.78904958157511e-05
-8.78305867423231e-06
-1.99581435872248e-05
-2.43832793789799e-05
-1.76551767031209e-05
-8.86821857206732e-07
-2.8042562069122e-05
-4.28025121482363e-05
-2.19380829655387e-05
-1.46031367336241e-05
-1.77736821075904e-05
-1.04254321919322e-06
-1.19812923835933e-05
-1.12068219698541e-05
-1.01753881664229e-05
-3.73334797116516e-05
-5.80028822902967e-06
-2.00696593139618e-05
-1.91493479850537e-05
-2.18757219010567e-05
-9.20624361692361e-06
-2.06148521694362e-05
-1.56205849636135e-05
-1.19463663715643e-05
-4.92733929691508e-05
-2.12669999373672e-05
-3.87632961225361e-05
-2.49647185564602e-05
-3.07133832583378e-05
-1.05822272316486e-05
-4.67683377512639e-05
-2.21766900342337e-05
-3.13108084355783e-05
-3.55964265229416e-05
-2.82676315908651e-06
-1.72450434185962e-05
-2.73468033941861e-05
-3.67088067903072e-05
-1.48642093556496e-06
-2.50446202825203e-05
-2.77690310036231e-05
-5.08797486294216e-05
-3.41350745618949e-05
-2.19077182293378e-05
-2.47125805781985e-05
-2.37843802443104e-05
-1.18730019395856e-05
-1.06956447694345e-05
-1.83332710205313e-05
-3.11044400068916e-05
-1.68465873940111e-05
-3.4011792227264e-05
-1.20024938850585e-05
-2.08171640383073e-05
-2.86053981417263e-05
-1.0002803046327e-05
-1.71419064695424e-05
-2.24525081508555e-05
-6.53727254426937e-06
-2.04398440370098e-05
-8.90131649803913e-06
-3.73550075210201e-05
-2.06041811880283e-05
-2.34522927558308e-05
-1.16587080783774e-05
-3.1062321888752e-05
-1.39585680241004e-05
1.02088114133977e-06
-2.03138997035102e-05
-5.34214031206671e-06
-1.65320205138459e-05
-2.35654535304389e-05
-2.43330512811825e-05
-3.51378862638841e-05
-2.61441215491364e-05
-1.18898267173585e-05
-2.6596079218871e-05
-2.57447317622253e-05
-3.51357412297557e-06
-2.04583554448259e-05
-1.98877178564622e-05
-1.42044091315942e-05
-1.48372767640569e-06
-2.29297995433889e-05
-1.6152210565055e-05
-2.28396785348028e-05
-1.238683336856e-05
-2.42716080130336e-05
-1.81878828357256e-05
-3.7708619973497e-05
-3.83491727483312e-06
-4.55780881301923e-05
-3.23754637488631e-05
-1.47971683908014e-05
-2.57933369899905e-05
-1.27705225934458e-05
-1.07892624295388e-05
-2.28983400193844e-05
-1.45619504553993e-05
-2.01436926251706e-05
-2.1678597191626e-05
-9.40012665761777e-06
-2.53760370706863e-05
-1.42693456912482e-06
3.2864445647856e-07
-7.36729334646067e-06
-1.01610714342554e-05
-3.15191797584751e-05
-2.6137880458511e-05
-3.7583915004707e-05
6.80144953689116e-06
-2.22279688066739e-05
-7.29794270175269e-06
-2.55328307706841e-05
-2.41493963759628e-05
-1.94429829622519e-06
-1.35370424126046e-05
-2.61491887055339e-05
-1.85277628171265e-05
-1.99580097063732e-05
-7.43551932798758e-06
-2.05811915462703e-05
-3.15713853950476e-05
-6.51342896960501e-07
-2.84729139933745e-05
-2.10223649217419e-05
1.30922859828859e-06
-4.00093836974806e-05
-2.20979282185361e-06
-1.06354929963522e-05
3.18968768941621e-06
-1.96929495996323e-06
-1.73267944906225e-05
-3.17742986697068e-05
-1.41072635986849e-05
-1.33433729368377e-05
-2.0746330523215e-05
-1.39202805393435e-05
-9.81799335026895e-06
-3.82760061258336e-06
-5.0852905076544e-06
-7.49150107947218e-06
-9.92007371840807e-06
-1.18498648606326e-05
-2.47327922480384e-05
-4.65290307653527e-07
-5.74547666530297e-07
-1.37758571073573e-05
-1.3396606607386e-05
-2.99334223573861e-05
-5.86278657406233e-06
-2.97271364502574e-05
-1.46132121163133e-05
-2.88079599600425e-06
-2.40903094868069e-05
-3.10131165776963e-05
-2.55356748815463e-05
-3.79154933849266e-05
-2.97203856266514e-05
-1.22556905888133e-05
-3.08537383688119e-06
-2.43006322235169e-05
1.9918765941242e-06
-4.11783040368565e-06
-3.31433300088879e-05
-2.49517915574209e-05
-1.11312134885286e-05
-2.33625541758411e-05
-3.14733888632957e-05
-2.41122095020539e-05
-3.1584784061446e-05
-3.68201508141747e-08
-6.61399348628251e-06
-3.02134673399036e-05
-2.14451781059784e-05
-2.48548625831555e-05
-2.69784960499533e-05
-3.13734058431395e-05
-2.86587750205973e-05
-2.05445796126433e-05
-1.10753403360283e-05
-2.70651878696439e-05
-1.17527815733971e-05
-6.18611889915316e-06
-2.17880303224419e-05
-2.694648841995e-05
-5.00939532286188e-06
-1.96055969903979e-05
-2.27177087692229e-05
-3.71168918684864e-05
4.42974478887726e-06
-1.52174496317272e-05
-1.81556959707113e-05
-1.95242648181409e-05
-2.05782210959509e-05
-1.3854626756216e-05
-2.09047894468431e-05
-5.6786532930971e-05
-2.74780986889694e-05
-2.42104787011337e-05
8.01332616663007e-06
-3.29003297365101e-05
-1.69464441071759e-05
-7.52637767869344e-06
-1.88071401376544e-05
-2.31381444749856e-05
-2.31705748517785e-05
-1.49144467334321e-05
-3.22984608993614e-05
-1.91531268720329e-05
-2.44899089503617e-05
-1.44364020666842e-05
-4.06212593588888e-05
-3.05694367725299e-05
-2.8435217987937e-05
-1.42788541782046e-05
-3.80425331923141e-06
-1.1793927146863e-05
-3.39778435005468e-05
4.12508581313829e-06
-5.60918110945966e-06
-2.76341392392626e-05
-3.15107348065497e-05
-1.82634088891381e-05
-4.13619847863499e-05
-2.91872176489671e-05
-3.50826875222665e-05
-2.93142029710023e-06
-9.7177699531798e-06
-1.72500596995229e-05
-3.00414760535139e-05
-9.96234453423326e-06
-2.19869505758403e-05
-1.87969440657793e-05
-3.3634756682324e-05
-1.71913302488061e-05
-2.60978833921772e-05
-1.65404705929583e-05
-2.67072690947462e-05
-2.53828480012562e-05
-2.57552711429424e-05
-2.63506013496795e-05
-9.40632898595945e-06
-4.26876649002605e-05
-1.05995786048305e-05
-2.65643694127491e-06
-4.48085538789012e-05
-1.4079690079808e-05
-2.79092400319517e-05
-3.39860662179605e-05
-1.20033738419612e-05
-2.20786883956604e-05
-1.04137901642723e-05
-2.09061396968343e-05
-1.68938399089542e-05
-3.03823285371756e-05
-2.20910756480621e-05
-7.63524246769737e-06
-3.04410505567387e-05
-4.31055134887839e-05
-3.19841201833335e-05
-2.93393817623277e-06
-3.65504337247043e-05
-3.91706794326602e-05
-2.77250909583443e-05
-8.82502279092995e-06
-2.22444840254118e-05
5.01964901651642e-07
-3.46287704172564e-06
-2.97052447091924e-05
-1.70255299381277e-05
-6.46851292624517e-06
-2.85467975271902e-06
-7.6230828324686e-06
-1.87885101453425e-05
-1.76419777573764e-05
-2.31116548000691e-05
-2.192855021664e-05
6.71271793589845e-06
-1.11089739481414e-05
-2.78457664215438e-05
-2.41196783584014e-05
-1.65805456685822e-05
-2.32419118230126e-05
-2.81418348247612e-05
-3.67986248070382e-05
-1.57533348904015e-05
-1.97830380464012e-05
-3.5129417996109e-05
-9.09405835974687e-06
-1.44834336288635e-05
-2.02657585701972e-05
-1.02526506823469e-05
-1.98732293596492e-05
-1.76196683632829e-05
-2.11766505732852e-05
-3.07907702212862e-05
-4.36523017795012e-05
-1.90896385444231e-05
-2.97715718528965e-05
-6.46012299907517e-06
-1.69958885218792e-05
-7.37215990275778e-06
-4.13685774474528e-05
-2.0854944225019e-05
-1.56573410129571e-05
-1.36204670372696e-05
-2.35378882155152e-05
-1.8131952243164e-05
-1.67228352718548e-05
-6.96499176987573e-06
-6.90193159479634e-06
-4.60232779562792e-05
1.79593264904198e-06
-5.72239261217527e-06
-1.4881590295923e-05
-2.00234947851012e-05
-3.7639855919752e-05
-2.58391753936575e-05
-1.15270971762339e-05
-3.70142481073228e-06
-2.59061942450455e-05
-2.90770278129006e-05
-3.27192192869647e-05
-2.59290088972625e-05
-5.04997736754741e-06
3.54686726520534e-06
-2.0279573840627e-05
-4.6485182112594e-06
-1.84671808387939e-05
-1.72267877510503e-05
-1.98339771499257e-05
-1.66967757275602e-05
-3.81276954964146e-05
-2.10416963684955e-05
-1.10022095808982e-05
-4.12820366652132e-05
-1.6719830044514e-05
-2.17024133213403e-05
-3.00018865365127e-05
-3.03309866269178e-05
-2.5947846911239e-05
-2.46112005034725e-05
-1.28868789459412e-05
-2.57605190802179e-05
-3.32181197542639e-05
-7.67607743718717e-06
5.16089004236028e-06
-1.52920249482798e-05
-4.56018245559406e-05
-3.08144854612116e-05
-1.97197094818428e-05
-3.2761353800065e-05
-2.20476332540093e-05
-2.84798193319664e-05
-2.43590401763109e-05
-2.59818312263283e-05
-3.06265439313699e-05
-1.37484291971218e-05
-2.74015029780656e-05
-1.63940707604893e-05
-1.82008229015832e-05
-1.55289022213224e-05
-3.83251569368946e-05
-2.16150156643304e-05
-2.08152092712397e-05
-2.03832431341274e-05
-5.05379246458905e-06
-2.38983770060422e-05
-1.95974174601668e-06
-1.27092129123731e-05
-2.93877883771084e-05
-2.53242919009021e-05
-1.16877364072496e-05
-2.62965547290214e-06
-3.53341795013347e-05
-1.72205842253542e-05
5.09049113929327e-06
-2.11637763282539e-05
-1.14773137672483e-05
-1.42002909056782e-05
-1.31251001750052e-05
-7.75293747177785e-06
-4.11176712508939e-06
-2.24311196923781e-05
-3.19135429790197e-05
-9.54933255324752e-06
-9.82553821455392e-06
-2.33880999255736e-05
-3.8256932330554e-05
-2.26751905383339e-05
-1.50585637923931e-05
-1.05745271839575e-05
-2.9451475054704e-05
-2.00046271891728e-05
-5.42290352939943e-06
-2.28368981631792e-05
-1.60639442490245e-05
-8.27407792884517e-06
-1.14258868601335e-05
-2.76859018931647e-05
-2.11633040019199e-05
-4.01725145471727e-05
-3.10239249744313e-05
-2.09667650105333e-05
-1.51712791081953e-05
-2.60950555688695e-05
-3.65750664838562e-05
-1.66324463956281e-05
-1.44676940480844e-05
-8.31141057329606e-06
-1.47287394881099e-05
-3.03674514462013e-05
-3.6350042670145e-05
-2.08660209297877e-05
-3.01538137572208e-05
-1.61812808797614e-05
-5.07626454753243e-06
-4.89672609686294e-05
-1.76646246395706e-05
-2.26283841172838e-05
-1.80250213177324e-05
-3.40881023720205e-05
-2.43974217422772e-05
-9.54848989869102e-06
-1.76751424069073e-05
-4.77752227808815e-05
-2.12079914982036e-05
-3.06651109231077e-05
-3.54385005946059e-05
-1.20033347063752e-05
-2.08581131698901e-05
-5.23350833269794e-06
-2.48864488393137e-05
-3.90482974840942e-05
-3.86587321729839e-05
-2.5015223199411e-05
-3.98122928226203e-06
-1.53466665567038e-05
-4.24499597536164e-05
-1.34040173931449e-05
-3.02656686711255e-05
-4.14326353591851e-05
-2.8813649326409e-05
-4.32071482814828e-05
-4.24148629926655e-05
-1.93580012171651e-05
-2.60203813198518e-05
-7.49146909714617e-06
-3.46638888581797e-05
-2.55892581532811e-05
-7.06418698324289e-06
-2.33628949257576e-05
-1.12726718554449e-05
-2.3716932748058e-05
-1.93271773711464e-05
-1.92476767423185e-05
-2.65084927966146e-05
-4.04527448067061e-05
-1.57703478166817e-05
-3.51070884144478e-05
-2.79935090455112e-05
-9.12678263231964e-07
-2.99056899168671e-05
-1.99250756383581e-05
-1.27876858433209e-05
-2.24187743197399e-05
-1.51963409872539e-05
-2.535476126339e-05
-1.2317219877982e-05
-1.34538391028463e-05
-3.46270640772341e-05
-2.75454324193174e-05
-1.1065927158711e-05
-2.60645358150085e-05
-1.02800876880754e-06
-1.80439313066749e-05
-2.38424137338187e-05
-1.25343371429382e-05
-2.68150539137181e-05
-7.38854723439361e-06
-2.51536199139131e-05
-3.82016645203826e-05
2.35881936453785e-07
-3.16787422603966e-05
-1.5592303417512e-05
-2.30483765890754e-05
-2.86977720590078e-05
-1.90946823489078e-05
-2.29033796234525e-05
-8.9724544059859e-06
-1.75319813131186e-05
-3.08572437727498e-05
-1.99631028954797e-05
-3.1257282133823e-05
-1.10370489377472e-05
-1.82829528222683e-05
-4.71164142396792e-05
-1.03351094430591e-05
-2.45517812122216e-05
-1.17118408898479e-05
-2.49817958280577e-05
-1.80255738389643e-05
-1.8232396773509e-05
-2.86646283706671e-05
-2.63699647274089e-05
-1.99352938637317e-05
-9.88614883477287e-06
-2.44930977804104e-05
-8.96234520045541e-06
-3.70228250622971e-06
-1.32784688591272e-05
-3.95234294015981e-05
-1.55196343036968e-05
-2.1782529788916e-05
-2.17909760495737e-05
-2.16903985247374e-05
-2.62683198082449e-05
-2.91578869323284e-05
-1.7795236442922e-05
-3.83397260056555e-05
-3.28501114831262e-05
-1.56924237600647e-05
-1.6339284466554e-05
-1.15419997096979e-05
-2.19799461514856e-05
-1.40445261961372e-05
-2.84406073598387e-05
-1.78175706193039e-05
-3.86816165979122e-05
8.62722142355669e-07
-2.51826262201398e-05
-5.06886876757146e-06
-2.39568630941838e-05
-3.37410580173042e-05
-1.52783421116982e-05
-1.45992720165105e-05
-2.55513650743513e-05
-1.21753250859433e-05
-2.03420122537756e-05
-2.57339359701553e-05
-1.53739599118749e-05
-4.65664416912266e-07
-4.74529180381456e-06
-6.39132811504327e-06
-3.20539979133276e-05
-5.21175690855609e-06
-1.44602653575808e-05
-1.54655374385811e-05
-1.46853697825151e-05
-2.48560616672308e-05
-2.88084206717881e-05
-2.31409541920234e-05
-1.43777452139851e-05
-1.07331274472407e-05
-1.64331651620321e-05
-3.06899080600789e-05
-1.68653856271432e-05
-2.177085344807e-05
-2.28246858278488e-05
-9.34687947457085e-06
-5.72551143033735e-06
-4.26032511195427e-06
-8.39948928856323e-06
-6.99809589911905e-06
-1.86190999873983e-05
-1.25014633821054e-05
-2.41888823772399e-05
-2.45817987763267e-05
-1.47475834529929e-05
-1.54712406172658e-05
-2.48101164851869e-05
-2.48395885964925e-05
-5.90980305537375e-06
-2.94068058841716e-05
-3.94478170321499e-05
-1.31050707094429e-05
-2.27720312626583e-05
-2.20214418762682e-05
-2.60541265511945e-05
-5.65766486378763e-05
2.84644396699164e-06
-2.20408047423887e-05
-1.08324245063152e-05
-1.79324637666343e-05
-3.56524687940448e-05
-3.58017367596402e-05
-1.38076795496011e-05
-1.97874956976914e-05
-1.55056421337713e-05
-2.79848922894557e-05
-4.17684805595192e-06
-3.19695315613351e-05
-2.31581494354231e-05
-8.83457253400454e-06
-3.59200388648404e-05
-3.15595390385837e-05
-2.21058379801213e-05
-1.42262396742533e-05
-1.07349381566698e-05
-2.33920042956927e-05
-1.35551320042781e-05
-2.4692645079279e-05
-1.49196051172346e-05
-2.28031915033328e-06
-4.03872723136546e-05
4.77449091399186e-07
-2.77482552541221e-05
9.91054331926237e-06
-2.00936949253578e-05
-3.36112860315499e-05
-1.01397605138274e-05
-1.95438350657966e-05
6.07917362995435e-07
-2.18916179075737e-05
-2.02853020586932e-05
-2.37558923084206e-05
4.63685445656545e-06
-3.33549191692141e-05
-2.38826177817506e-05
-1.4689730555525e-05
-2.64370751263675e-05
-2.01948598917784e-05
-1.10719851956507e-05
-2.53995798557009e-05
-1.74600030093852e-05
-9.26913283967689e-06
-3.74977832535988e-07
-2.8800187533633e-05
-2.7255871221129e-05
-3.0701706100141e-05
-4.15461843748274e-06
-2.01653102848626e-05
-1.43579819425954e-05
-8.89854006731638e-06
-6.31778376397835e-06
-2.166119060766e-05
-7.49198978738782e-06
-1.70830783534181e-05
-6.31048996283275e-06
-5.65422720105195e-06
-2.49911025304727e-05
-3.56717176574434e-05
-1.24738865664358e-05
-4.87740062922035e-06
-1.89362182126224e-05
-9.72128608891056e-06
4.84571784173459e-06
-2.77701783114054e-05
-8.91364447522712e-06
-8.10511444767249e-06
-2.75839827173524e-05
-2.62253562853306e-05
-4.83281223883811e-06
-1.81023495133348e-05
-3.42068342745868e-05
-2.56123655338578e-05
-9.44866988530486e-06
-2.5318400555291e-05
-2.01989112599492e-05
-3.09226799074404e-05
-2.5010282865879e-05
-2.69603930045887e-05
-1.24752101580881e-05
-2.01296032405603e-05
-3.18091554171332e-05
-2.14043295865716e-05
-1.49559099472138e-05
-2.37754000323012e-05
-4.24823720308439e-05
-2.27581811042343e-05
-4.5931733631201e-05
-2.87554301580909e-05
-1.29460157416306e-05
-5.31131821101162e-06
-1.45369090810493e-05
-1.65261421528616e-05
-1.62303734864168e-05
-3.3329672283332e-05
-1.2887560564137e-05
-1.91508486531392e-05
9.39508929465078e-07
-1.90110095919098e-05
-2.16801466333331e-05
3.88037006454627e-06
-1.31633380130194e-05
-2.14166970398178e-05
-1.14328371231378e-05
-5.03144240043081e-06
6.61619943569217e-06
-3.73021226698804e-05
2.46747041411685e-06
-7.48932651524692e-07
-5.3996770021663e-06
-1.57298059549552e-05
-8.78070236988349e-06
-1.14822074198015e-05
-2.30615160425838e-05
-1.86629257244091e-05
-2.96026194082563e-05
-1.41722938976495e-05
1.98371906367811e-06
-2.25613350353222e-05
-1.24929112467407e-05
-2.38897773946238e-05
-2.17710091327425e-05
-2.87143841631846e-05
-1.39980255116131e-05
-7.923101844406e-06
-1.24318133059435e-05
-1.38614986837753e-05
-7.41846698248421e-06
-2.15163940608846e-05
2.49133452209035e-06
-1.50258379122948e-05
-2.81428561568727e-05
-2.64014601205044e-05
-3.80678689774707e-05
-1.10960558281027e-05
-2.13863400290076e-05
-8.51800877960647e-06
-8.83222788718991e-06
-3.91887536759288e-05
-3.49500909741593e-06
-1.23710861777725e-05
-5.42182664370459e-05
-4.31122380090347e-06
-8.37011020643318e-06
-2.91759987700406e-06
-1.74164771392184e-05
-1.76303943518887e-05
-2.08040205281075e-05
1.12137110572212e-05
-1.56118711634717e-05
-1.61133956253221e-05
-2.80227764394724e-05
-2.47808388072335e-05
-3.70166977320694e-06
-4.10344557821204e-05
-2.64395753583858e-05
-1.35338254442677e-06
-5.96736629400626e-05
-1.90577341390054e-05
-2.88785839376919e-05
-3.38561657800629e-05
-2.93034979423347e-05
-5.91216161846261e-06
-1.98218722113827e-05
-1.57675767664163e-05
-2.85458080291164e-05
-3.09348208937445e-05
-3.4612318456698e-05
-3.94218703163143e-05
-7.53543784398872e-06
-1.81173174780278e-05
-4.24066733970477e-06
-1.27671435658425e-05
-2.78352494703473e-05
-6.42790602957475e-07
-2.41293855908751e-05
-2.23845275900764e-05
-1.61730710769841e-06
-2.73525603871022e-05
-2.2586138642624e-05
-1.21131068019837e-05
-2.01481573195011e-05
-3.13297661203733e-06
-4.12222799062646e-05
-2.13784694753317e-05
8.22080564113857e-07
-2.69379318518311e-05
-1.02582220736086e-05
-2.01035532498704e-05
-2.60047056829537e-05
-2.3234880523776e-05
-2.41660437763417e-07
-4.24847413708598e-05
-7.66025084165188e-06
-3.15992239673149e-05
-6.14157068738774e-06
-1.0287296597483e-05
-5.84858313621635e-06
-2.20187183100919e-05
-3.31114153982256e-05
-1.68680304359749e-05
-1.41159796188547e-05
-2.96889321534322e-05
-7.31866370855329e-06
4.65008567094542e-06
-9.80322316337104e-06
-6.23632117630772e-06
-1.66354930098661e-05
-2.103537627494e-05
-1.11768271217956e-05
-4.39223710434803e-05
-1.70975816933343e-05
-3.06933714202056e-06
-2.87517505346142e-05
-1.81430009521539e-05
-7.37465297530748e-06
-2.22961097946291e-05
-1.69675334555673e-05
-1.98749917756171e-05
-4.21789397297633e-05
-3.35882411044074e-05
-1.30981140063192e-05
-1.16213535787292e-05
-2.29178139676847e-05
-4.21640717915078e-05
-1.63657872136436e-05
-3.26103161764828e-05
-7.86355067634319e-06
-1.21386702010513e-05
-2.99903017249776e-05
-1.83741023359497e-05
-3.34339061254522e-05
-1.77677806392249e-05
1.56253893524107e-05
-2.96004616736524e-05
-3.23217249616614e-05
-2.4830419632489e-05
1.05506221033078e-06
-2.29946804974672e-05
-2.31566039738496e-05
-2.13750032636358e-05
-2.33573026811397e-05
-4.61928918903042e-06
-9.74305247935092e-06
-5.16789473915894e-05
-1.18043131774729e-05
-3.13343493078076e-05
-2.7861708029054e-05
-1.79627813366019e-05
-1.82390948630548e-05
-1.38692369528378e-05
