# Supplementary material for: Research on computational propagation and identification of mine microseismic signals based on deep learning
Source: PLoS One. 2025 Oct 22;20(10):e0334641. doi: 10.1371/journal.pone.0334641 (PMC12543183; doi:10.1371/journal.pone.0334641)
Supplement: S2 Data — (ZIP) [file pone.0334641.s002.zip › 000100500001896.xlsx_0.txt_24.txt.txt]

-2.91397753208934e-06
-1.53716071527908e-05
-7.67184808461415e-06
-7.63196662077734e-06
-2.45583715455284e-05
-1.50946412317023e-05
-4.46098414174305e-06
3.18718590687267e-07
-8.11036903425189e-06
-2.13070344176295e-05
1.67783104168527e-06
-1.23770447329677e-05
-2.97279546851304e-05
-2.1250235525237e-05
-2.17786183841166e-05
-1.36809600945865e-05
-1.43029598511391e-05
-2.46415349057344e-05
-2.47819312811037e-05
-1.87817065744715e-05
-1.73741429009343e-05
-2.2564996527022e-05
-2.17449640326949e-05
-1.31119885349722e-05
-2.31722444873159e-05
-2.01002763408236e-05
-1.23989101990813e-05
-3.582484156392e-05
-2.75889832729646e-05
-2.76022666972518e-05
-1.68557095432905e-05
-1.67727700739826e-05
-2.75016547655886e-05
-1.19808097456633e-05
-9.27318529532243e-06
-1.53855330405608e-05
-7.51120508741704e-06
-2.03113504825947e-05
-2.85421142840399e-05
6.29840829966632e-06
-2.43816694570796e-05
-1.46705152847154e-05
-1.99196566791368e-05
-6.20117472249993e-06
-2.7556087681122e-06
-1.21552422015563e-05
-9.28449528304524e-06
-1.88534237213601e-05
-1.4414963803961e-05
-1.4435937411741e-05
-2.28382623350827e-05
-1.31515397692368e-05
-2.81690887101508e-05
-3.01205745619246e-05
-1.76838171759861e-05
-7.29179718350992e-06
-4.7699282420458e-06
-2.36346350472146e-05
-1.72682904992457e-05
-1.33007520279922e-05
-2.73002633578614e-05
-1.62620291122304e-05
-2.84721389077855e-05
-3.14809761926669e-06
-2.8090294485884e-05
-1.52549669367447e-05
-2.27911178175065e-05
1.36270669259872e-06
-7.64599721547454e-06
-1.40093227761594e-05
-3.6619218939755e-05
-3.16277941166127e-05
-2.66444392770203e-05
-1.17204970183482e-05
-2.43760684082503e-05
-3.33354807600673e-05
-3.02706619614844e-05
-4.22404165078781e-05
-4.18947282673277e-05
-1.71982338872729e-05
-2.17352825942047e-05
-1.71393443435053e-05
-2.38420099570504e-05
-2.43101011043041e-05
-1.81690857038194e-05
-2.56428831685193e-05
-3.0206003222169e-05
-1.76629532839268e-05
-2.59248482625612e-05
-1.63728938288984e-05
-9.76510980985851e-06
-1.27709237454907e-05
-3.76471046881713e-05
-1.47703968561953e-05
-1.20387200863898e-05
-2.70136579780356e-05
-1.51329787726715e-05
-1.98221837573017e-05
-1.86436775082126e-05
-1.13481636050715e-05
-3.13364387351368e-05
-1.2599088049483e-05
-2.72106723042732e-05
-1.94225142677847e-05
-3.9284563380144e-06
-2.68002894285328e-05
-3.18393369479334e-05
-2.31173396554745e-05
-2.79256040460984e-05
-1.41307301437938e-05
-3.27388683362439e-05
-2.30113732693853e-05
-1.83469463937629e-05
-2.22729479060674e-05
-2.32907491117757e-05
-6.35476792468631e-06
-1.6227160790202e-05
-2.17330745655256e-05
-2.83327447846363e-05
-4.55275576350677e-06
-1.40689087241822e-05
-4.78156666408087e-05
-1.79124711690958e-05
-1.13905312911385e-05
-1.26838563795166e-05
-2.63008046916327e-05
-4.5471519992421e-05
-3.98689667620003e-05
-2.44529651201339e-06
-5.48313245761068e-05
-2.68485550837116e-05
-2.42508686624033e-05
-2.21999165360684e-05
-9.22506661896744e-06
-1.69831109274585e-05
-3.0324705851363e-05
-2.33162671709819e-05
-2.47342855374891e-05
-1.61907173775956e-05
-3.55382272349644e-05
-1.19143151231606e-05
-1.12751821034759e-05
-1.49587182591904e-05
-2.25376785391887e-05
-2.24131386116967e-05
-2.10454656215554e-05
-2.63961179758101e-05
-2.42280266348977e-05
-3.35693473006888e-05
-2.20926386450296e-06
-1.03532234181132e-06
-1.70058114456848e-05
-9.27298239240401e-06
-1.85360957466872e-05
-1.44135262338717e-05
-2.01442223795804e-05
-2.58624736658196e-06
-2.59468625882428e-05
-3.0538855502508e-05
-1.87581734186191e-05
-4.08176924283882e-05
-3.51259827171269e-05
-7.46496245970717e-06
-2.02649304895165e-06
-3.67539204303554e-05
-4.83025707058917e-06
-2.30983149380842e-05
-7.8652389485503e-06
-2.95184976100409e-05
-1.95611066155988e-05
-1.40567606656848e-05
2.15381040483257e-06
-8.1225258237361e-06
-1.23557690383348e-05
-2.34454275939281e-05
-2.25631214385205e-05
-3.07099019816123e-05
-3.98285270442809e-05
-2.11709025084924e-05
-4.35995490838294e-05
-1.08813621756459e-05
-4.23716900673301e-05
-1.86428427464114e-05
-1.66109792971448e-05
-3.4729386493751e-05
-2.76831450602881e-05
-1.71549925878492e-05
-2.1033112102402e-05
-1.41550293609692e-05
-1.26440716142911e-05
-3.07623434214957e-05
-1.55220731898706e-05
-2.7288737029062e-05
-5.37082029512827e-05
-1.35580693660457e-05
-9.02251773243808e-06
-2.36065353799977e-05
-1.27868138979913e-05
-1.9954683118305e-05
-1.14817591729282e-05
-1.27166545240307e-05
-2.50179332409133e-05
-2.12625534913895e-05
-3.04838196572983e-05
-3.22321429623082e-05
-2.62359435118132e-05
-3.98092262487767e-05
-1.54952110598749e-05
-6.52459348010098e-06
-1.41612895748238e-05
-1.95886971007014e-05
2.04930988370677e-06
-3.6892917782073e-05
-1.33715801681197e-05
1.09003605194523e-06
6.2351953006196e-07
-4.52834492471785e-06
-1.9539787769088e-05
-7.39157946641437e-06
-3.45752588843588e-05
-8.90503062562885e-06
-1.55421287925344e-05
-2.95818271397205e-05
-8.60954617812043e-06
-6.98208597166961e-06
-3.60954969910461e-05
-1.53154928913386e-05
-2.01739939388183e-05
-1.44670381363858e-05
-6.37195361131855e-06
-2.62830890161342e-05
-1.93732755383911e-05
3.18487926517363e-06
-1.42788487170106e-05
-3.14411499855586e-05
-2.85472166535846e-05
-3.7151295711091e-05
-2.78831570708072e-05
-1.29930294222797e-05
-2.30085391663696e-05
-3.37217305084956e-05
-1.80640395048405e-05
-4.57735009941754e-05
-2.23040019093067e-05
-9.40296511572588e-06
-3.04903619331245e-05
-1.64335770548892e-05
-4.52465815322599e-06
-4.45969952171658e-06
-1.12397624444062e-05
-2.63044434746033e-05
-1.48589197810745e-05
-1.32048489065708e-05
-2.04684525828353e-06
-3.45876247776312e-05
-2.35264253986066e-05
-2.51406226142703e-05
-2.20068314988585e-05
-3.51986465519408e-05
-1.99540284567351e-05
-9.54818477478978e-06
7.98687036696088e-06
-2.70911503288081e-05
-4.97805792591614e-06
-1.79433838717099e-05
-3.03714130444102e-05
-3.22798893041479e-05
-1.76964932792577e-05
-2.68195325710728e-05
-1.65185385449906e-05
-2.09312253318791e-05
-3.97751503090755e-05
-3.27905818871613e-05
-2.35252841378005e-06
-2.19656036968814e-05
-1.39606619967095e-05
-1.41285829514869e-05
-2.11122436981231e-05
-1.69340991539254e-05
-5.55546585544589e-05
-3.55018095777207e-05
-1.82794411408594e-05
-4.37532699290299e-05
-2.11078021196309e-05
-2.25931892656514e-05
-3.55521858693638e-05
-1.25321958887039e-05
-2.53996094559876e-06
-1.97493649295615e-05
-2.49870862240862e-05
-3.03121822739735e-05
-3.22343072745485e-05
-2.25736576726109e-05
-1.29574301215718e-05
-2.54051953290548e-06
-5.26963217547294e-06
-7.65224128331178e-06
-2.69474456155182e-05
-2.50236731123469e-05
-1.81964140316612e-05
-1.52313141592053e-05
-4.31123610980217e-05
-2.8733331336345e-05
-1.64677490188492e-05
-1.9600938198953e-05
-1.02974625820451e-05
-2.54783159489149e-05
-3.11470536935422e-05
-2.4101102475141e-05
-7.04145270236559e-06
-2.98867607109558e-05
-4.04484366875869e-05
-1.1880231950318e-05
-3.10536039502675e-05
-8.40936904814095e-06
-4.44373229383823e-06
-2.79516089477971e-05
-1.4423475503151e-05
-1.36289612246606e-05
-1.7775995463133e-05
-2.8575036828215e-05
-4.51289302445405e-06
-3.07482872230906e-05
-3.39021339119242e-05
-1.13782791300421e-05
-2.67469029493431e-05
-2.43994088143506e-05
-2.47959555071349e-05
-1.57825849741691e-05
-3.44894460718163e-05
-2.27089049670248e-05
-2.43899480297838e-06
-4.70123175345218e-05
-1.98465718628395e-06
-1.0547323253572e-05
-3.77585368105377e-05
-1.91007630073466e-05
-2.67045266677739e-05
-2.48417792803752e-05
2.57239119345227e-06
-1.04804588076807e-05
-4.30118525957745e-06
-3.1489701472349e-06
-7.65218494324993e-06
-2.16669343174538e-05
-1.38551033273742e-05
-1.89290640302717e-05
-2.90831528812451e-05
-2.97928507536499e-05
-2.52262001541071e-05
-1.17343040890952e-05
-9.56499801798512e-06
-2.13122205832102e-05
-1.95309552712244e-05
-3.28660590374492e-05
-2.2087723880474e-05
-5.34538913681416e-06
-3.18770621442669e-05
-1.69326786974644e-05
-1.90842959462784e-05
3.38483703146606e-06
-2.26385340532092e-05
1.86886440241436e-06
-3.20579688176521e-05
-5.55202505794124e-06
-2.12477654848629e-05
-1.84466552934212e-05
-2.86332771294531e-05
-1.04508380743865e-05
-2.20435284165193e-05
-3.75981320006819e-05
-2.03426374720286e-05
-1.58130009573896e-05
-2.62657573824706e-05
-2.31335667005527e-05
-1.28949756422391e-05
-2.12438215998197e-06
-5.28004515863714e-06
-3.20757345528313e-05
-3.24956860852191e-05
2.70961763966531e-06
-1.93890151424815e-05
-2.99804313468543e-05
-9.81992570953815e-06
-2.34322932046083e-05
-9.28549829755383e-06
-1.45156990718087e-05
-1.49851442722204e-05
-1.24586541328721e-05
-6.43410217241722e-06
1.30100196023782e-06
-1.42660243641183e-05
-1.20484520674403e-05
-6.63409499991451e-06
-9.94604955503519e-06
-6.55249689535185e-06
-3.21644063698133e-06
-1.47832559461775e-05
-1.06587360164084e-05
-3.71262907907649e-05
-2.52649486209012e-05
-2.1088633666268e-05
-4.72620635159629e-06
-3.51510658784376e-05
-4.65418777775553e-05
-2.19483117279654e-05
-2.6822537954004e-05
-3.58359170912504e-05
-3.60837246096116e-05
-1.62864022784238e-05
-3.65347365275677e-05
-3.47916630783457e-05
-2.46500693337751e-05
-3.02033303890726e-05
-1.01576701569659e-05
-1.11331208827718e-05
-1.83934041880162e-05
-2.66327330293152e-05
-2.77016963184797e-05
-1.70062318309349e-05
-2.0248298410262e-05
-1.04235372602581e-05
-3.4944066552687e-05
-7.60211041086762e-06
-3.6407913060176e-05
-1.51592036282211e-05
-1.60986934454503e-05
-6.05032642949412e-06
-2.18496786815457e-05
-1.90022983679736e-05
-1.9648566660959e-05
-4.80564319823873e-05
-5.39483976508304e-05
-2.33601583654757e-05
-2.88568676538307e-05
-1.82157686707758e-05
-3.47630430035615e-05
-1.80656078212438e-05
-2.45351651537697e-05
-4.82348072578724e-06
-1.96143371874542e-05
-1.90832546641106e-05
-2.88159200576403e-05
-1.36342348114316e-05
-2.01014114122775e-05
-2.30138507133372e-05
-3.31801592867199e-05
-1.87545039664055e-05
-5.33713806349381e-06
-3.03848345568436e-05
-2.82501808393336e-06
-1.68435703573178e-05
-1.5770414245402e-05
-2.37823495139945e-05
-5.13794837537765e-06
-9.18175057510497e-06
-1.13351586598829e-05
2.72342420994552e-06
-1.63195523531259e-05
-2.71895097777331e-05
-2.83247978629706e-05
-1.81369820839139e-05
-2.15028396002196e-05
-4.35782842311382e-05
-1.18432653785394e-05
-1.82812960087371e-06
-9.14685868823082e-07
-3.29194940702205e-05
-2.69931854469216e-05
-3.39299282685777e-05
-7.72586873105945e-06
-3.32174964000317e-05
-1.88670149740754e-05
-1.78702532275905e-05
-2.35570052402443e-05
-2.05460008248086e-05
-1.93780950203504e-05
-4.1069499012178e-06
-1.71556732171344e-05
-1.44168425596078e-05
-7.90923715929927e-06
-3.99821442101243e-05
-1.03963204480964e-05
-7.50023164473973e-06
-4.15160170561928e-05
-8.93817398744029e-06
-2.60902311708944e-05
-4.37772163159658e-05
-1.87880837434987e-05
-1.9040437557354e-05
-1.49677481795001e-05
-3.04701461322682e-05
-2.40001580190486e-05
-6.01138280790368e-06
-2.14730574008519e-05
-1.28494350088268e-05
-3.01453732996131e-05
-3.2854506065351e-05
-1.93231852944809e-05
-1.36646369629969e-05
-1.48784968449366e-05
-6.91903445588182e-06
-2.03051383336614e-05
-3.82924504289578e-05
-8.86838511094847e-06
-9.22159316371463e-06
-5.58531311256561e-05
-1.95256845728014e-05
-1.75559502634613e-05
-6.45699006131832e-06
-2.10010479169607e-05
-1.25879367761275e-05
-2.98760265530625e-05
-7.26395135051951e-06
-5.53382242081386e-05
-2.95097046643941e-05
-2.18744193541752e-05
-1.79334075803547e-05
-2.5738373404496e-05
-3.69616620699589e-05
-2.46464922086791e-05
-2.76038390332805e-05
-5.70688308121195e-06
-1.50556185074313e-05
-6.55895937962424e-06
-2.57140126001034e-05
-2.80907650838587e-05
-2.19784379472645e-05
-1.88899932946033e-05
-3.79539169244858e-06
-4.74422973788219e-06
-7.69354367141042e-06
-1.42639082136516e-05
-9.8193298708352e-06
-2.8162487821525e-05
-2.85757835233832e-05
-1.20005158047262e-05
-1.58112361746502e-05
-1.55264611654519e-05
-5.13806933643453e-07
-3.82056518225315e-05
-3.90107937886626e-06
-3.34741513381348e-05
-1.48789685865493e-05
-5.69304400198856e-06
-1.81445987313595e-05
-2.44273587148102e-05
-1.98605223373485e-05
-2.6212978493097e-05
-1.45831765243753e-05
-9.2790863769801e-06
-1.14494120328849e-06
-1.44003276924397e-05
-2.37226372224584e-05
-1.65339408208147e-05
-4.10779732012422e-05
-3.39792281353489e-06
-1.83811778750732e-05
-1.47677104332069e-05
-1.44374422510782e-05
-1.76532251566738e-05
-3.7926654564839e-05
-1.28649556449251e-05
-1.72635263728355e-05
-1.67343298687354e-05
-2.89937355375861e-05
-2.42879975371431e-05
-1.25538535720846e-05
-1.85099781001547e-05
-1.56796136567158e-05
-3.0627226542634e-05
-1.33319236669046e-05
-2.52246653386439e-05
-1.51450574754656e-05
-1.72391626445153e-05
-1.88063328841288e-05
-9.00666469847929e-07
-4.03889948059312e-05
-1.08543186944944e-05
-3.50525473038724e-05
-2.26558790307181e-05
-2.31628357177326e-05
-1.76561232537883e-05
-9.74243680048566e-06
-2.09380746561695e-05
-2.31162641738983e-05
-3.26682587334825e-05
-2.73202208285845e-05
-1.22194519275675e-05
-2.83747106531883e-05
-3.87195389417445e-05
-2.73527544081702e-05
-7.42108590765143e-06
-3.02607429692179e-05
-1.96186496583946e-06
-3.76354496045322e-05
-2.51021229934404e-05
-3.58005084560997e-05
-2.47158805158302e-05
-9.59537136531744e-06
-3.73209133202302e-05
-1.14314257476566e-05
-2.121639962686e-05
-1.45642727947081e-05
-2.30640744670829e-05
-2.36494898050064e-05
-1.96168233905213e-05
-7.63972926969648e-06
-1.70168373658998e-05
-2.75747327317096e-05
-1.38242330618522e-05
-3.61273470379559e-05
-1.20977803158982e-05
-1.73975275347001e-05
-2.04016218891074e-05
-7.04872147453453e-06
-2.00839172063722e-05
-2.09689774444774e-05
-1.74445939637203e-05
-5.20289715491248e-06
-1.26739306745756e-05
-7.19568674398691e-06
-8.04544350255463e-06
5.64113097190761e-06
-3.27340995327832e-05
-1.82028685530341e-05
-1.71453630931645e-05
-2.42903319582996e-05
-1.74656709672215e-05
-5.53633700076271e-06
-8.2047323679329e-06
-2.52492852682553e-05
-1.67699421837011e-05
-3.81383976270852e-05
-2.5549191104458e-05
-2.04756161255051e-05
-2.14554855572701e-05
-6.39617504360688e-06
-2.35666614995621e-05
-3.05448130262484e-06
-1.04132787709616e-05
-1.15176480076559e-05
-1.39785285020822e-05
-2.52696307622551e-05
-1.23657817632011e-05
-1.6192055981016e-05
-4.11297742422972e-05
-2.40442335377388e-05
-5.54330740252605e-06
-8.51116898668418e-06
-2.22512162140066e-05
-1.323873760159e-05
-1.30343202440715e-05
-2.66139161265053e-05
-3.03460792602354e-05
-1.61152887939504e-05
-2.04238045589365e-05
1.49492806432323e-06
-2.72066275576289e-05
-1.81657594719462e-05
-1.72546595615314e-05
-4.45428283863989e-05
-3.74911600747231e-05
-4.02827153930197e-06
-3.41320470894275e-05
-1.99211073332503e-05
6.13444841183901e-06
-3.20602474578623e-05
-1.71401662509418e-05
-1.84477228528681e-05
-3.1885750079083e-05
-1.63712015878304e-05
-2.30582195695013e-05
-5.38942950363553e-05
-2.47754193583039e-05
-2.46647654771715e-05
-2.51870153436885e-05
-2.85815685660803e-05
-2.5005152092216e-05
-8.49479490253769e-06
-9.62440386354124e-06
-8.74802638894219e-06
-4.19650828255579e-05
-3.05058388327523e-05
1.48442440250581e-06
-2.95779819320016e-05
-3.29664676194818e-05
-3.32291821723708e-05
-2.96181423215542e-05
-3.8626277661406e-06
-2.13017031274327e-05
-2.25663546724207e-05
-6.44393232465826e-06
-1.81013016292331e-05
-1.75176417322122e-05
-1.29333658256207e-05
-4.20279842428404e-05
-7.83699492340327e-06
-2.12836910572313e-05
-3.28138934280094e-05
-2.96346236404158e-05
-6.93481159553379e-06
-2.58000152563761e-05
-3.33411310352506e-05
-6.44456271490641e-06
-1.59949319275207e-05
-1.68382698463563e-05
-1.8620683240554e-05
-9.52115054873192e-06
3.70891525323202e-07
-5.80004036900404e-06
-3.50965880593973e-05
-9.20978883187413e-06
7.23333390968994e-06
-2.57551737442866e-05
-8.01506226170479e-06
-1.12451812388006e-05
2.51931183676823e-06
-1.02036132737901e-05
-2.19354979132131e-05
-2.53384970883608e-05
-4.08174823533468e-05
-8.46430689790249e-06
-3.76976451844244e-05
-2.22530260110989e-05
-1.48162871436213e-05
-1.9494215289641e-06
-1.88516769227301e-05
-3.25729233743416e-05
-3.98871698813059e-05
-1.66535961530454e-05
-2.41041097382704e-05
-1.53241309464061e-05
-3.15179501649353e-05
-1.53310652819249e-05
-1.13031951969956e-05
-2.44424356018578e-05
-2.80258530512691e-05
-1.66699025486671e-05
-1.90602234157031e-05
-8.8030193188518e-06
-1.98698405415446e-05
-2.24351209754343e-05
-1.22160934485461e-05
-9.38690692365116e-06
2.83962719759575e-06
-2.41779714353286e-05
-3.48289276904269e-05
-1.66926672140984e-06
-1.76955224030741e-05
-1.62307880895208e-05
-1.39164208215536e-05
-1.13852157405782e-05
-1.30465099061832e-05
-1.33800813432e-05
-2.61530804918806e-05
-1.47826372666517e-05
1.49464920545996e-07
-5.34770454169285e-05
-1.43699829083741e-05
-2.22691045955998e-05
-3.51416582301873e-05
-2.83170741729916e-05
-1.73581411844825e-06
-1.05709718375342e-05
-2.15600783080846e-05
-4.52651462537086e-06
-3.60808378169564e-05
-7.84394040085217e-06
-2.09589166828368e-05
-1.5555779021583e-05
4.42860237228104e-06
-1.44602127998372e-05
-2.1722171250508e-05
-3.55901234366683e-05
-3.71252329209905e-05
-1.74532024114805e-05
-2.53521882961024e-05
-6.11181674905904e-06
-2.11344664097952e-05
-6.44480668970144e-06
-8.99841788839976e-06
-7.82336089491157e-06
-2.52547194358075e-05
-2.57183106283234e-05
-1.30598270711599e-05
-2.70365148023041e-05
-3.19441128823923e-05
1.97664463463216e-06
-2.09147321759032e-05
-1.28029677190573e-05
-4.39494824491338e-06
-2.25644313884983e-05
-1.37759559015447e-05
-2.34819443798858e-05
-3.15216223135834e-05
-1.83169141440674e-05
-4.53064005303897e-06
-1.25292315016848e-05
-2.60056832772619e-05
-3.73447782118174e-06
-2.36486829297604e-05
-1.47428928900408e-05
-1.65530182498951e-05
-4.06953168378948e-05
-3.31383509552654e-05
-4.48738195015255e-06
-1.51522987648878e-05
-1.75612130449224e-05
-4.35492311075014e-06
-1.22940737878959e-05
-9.09185821358191e-06
-1.3541239502206e-05
-3.20598905150579e-05
-2.79178046086239e-05
-2.08703851773375e-05
-6.42709397365315e-06
-2.08104769467926e-05
-7.33374288958803e-06
-1.36395862211216e-05
-2.16748789348212e-05
-3.2010008862669e-05
-3.07800399546663e-06
-3.12490825812321e-05
-1.47627351406325e-05
-2.56836844287906e-05
-1.6157837343693e-05
-3.0050292218996e-05
-2.96072854869791e-05
-2.9727114205163e-05
-3.25246671570686e-05
-1.69422327546374e-05
-1.50116352288728e-05
-3.56276038112336e-05
-2.60893071604354e-05
-1.0617678133849e-05
-3.37512479273549e-05
-1.94677159881955e-05
-3.07990277354107e-05
-2.88686829107543e-05
-2.78610198338751e-05
-2.90257484109514e-05
-3.19277314385842e-05
-6.81260383435146e-06
-4.21325227120417e-05
-2.91563592746706e-05
-3.22126553988499e-06
-1.89956764976998e-05
-1.05769021043961e-05
-1.69436061641795e-05
-1.46359815277053e-05
-1.83767965196574e-05
-5.28466613928175e-06
-2.07043292428406e-05
-1.5555124035203e-05
-1.90989216887505e-05
-2.68181372670207e-06
-3.47817651579939e-05
-3.10821818154223e-05
-2.19610454930347e-05
-2.2565495179497e-05
-1.34143876341109e-05
-2.36292364767948e-05
-2.52384532552415e-05
-1.34551799542804e-05
-2.60449626803101e-05
-2.93852071370414e-05
-2.27981790116509e-05
3.1531731236942e-06
-1.00532109965541e-05
-1.83861933923176e-07
-7.96704077561258e-06
-2.5797691260723e-05
-3.35856603199857e-05
-1.62683179729826e-05
1.38426595605407e-05
-1.13382530391026e-05
-2.35152308996783e-05
-2.07373902026304e-05
-7.6582048179765e-06
-1.01973684625536e-05
-1.15024426853408e-05
-3.99135593766562e-07
-2.88774257120818e-05
-1.26378382372199e-05
-3.88045942436272e-05
-2.00157505428306e-05
-2.35799678578172e-05
-1.27877391096638e-05
-2.23932760822693e-05
-1.29118314601961e-05
-7.96622976103976e-06
-9.24036699468596e-06
3.81682033581939e-06
-1.84315718328501e-05
-3.12299996348554e-05
-1.73782569522689e-05
-2.88810902765485e-05
-1.4251084693162e-05
8.87929889884382e-06
-1.82692986053491e-05
-3.33266371462809e-06
-2.709382170552e-05
-9.97969293044824e-06
-2.34865384243506e-05
2.68799719124853e-06
-1.99994691391361e-05
-2.50172032822548e-05
-2.6375678339457e-05
-1.88799045206048e-05
-1.60824403395022e-05
-2.83424769885138e-05
-2.08666952165327e-05
-2.69105739855472e-05
-1.99338122833112e-05
-3.33354652009168e-05
-5.70080217707819e-06
-5.4998547145263e-06
-3.43625432750114e-06
-2.63073574495626e-05
-2.95753798425457e-05
-2.7176921400895e-05
-2.45394226391718e-05
-3.4180621730773e-05
-2.27743115637578e-05
-2.51053323968691e-05
-3.01731843071895e-05
-1.02183468393326e-05
-1.21298696075904e-05
-2.19559727291905e-05
-2.38562047720293e-05
-3.53910950643866e-05
-2.59383593667025e-05
-6.37549518750917e-06
-1.26854220182007e-05
-1.94976180740389e-05
-5.76877467948981e-06
-2.15957554527439e-05
-1.26535011458925e-05
-9.59532470288424e-06
-1.27067047527377e-05
-2.82000241074462e-05
-1.25384118288262e-06
-2.33393072405721e-05
-1.42415106109679e-05
-2.43181298145178e-05
-4.90629478313091e-06
-1.17393754578559e-05
-1.21512912963867e-05
-1.57940452483761e-05
-1.06641865371534e-05
-1.43505866269703e-05
-1.811305930551e-05
-2.06462702014492e-05
-4.56473590554591e-06
5.61105598989034e-06
-2.9115877308011e-05
-2.10834800502208e-05
-1.42775240978645e-06
-3.09506795043649e-05
-3.13311016173067e-05
-1.77186098360283e-05
-1.45764718705534e-05
-3.68719013778666e-05
1.40454049294721e-05
-8.32523465372823e-06
-2.30093065160626e-05
-1.44459935539989e-05
-6.48833244226953e-06
-1.73991649227034e-05
-1.45702261452269e-05
-1.87952908964366e-05
1.66531877707257e-06
-9.09675438392518e-06
-2.19500057976856e-05
-4.22071165220052e-05
-3.20863011454664e-05
-1.67380018165486e-05
5.26665996313696e-06
3.38590078331075e-06
-9.64164082224764e-06
-1.64331688408884e-05
-9.51881971484645e-06
-7.92708067949554e-06
-9.32581166214559e-06
-1.26389173454885e-05
-1.46724188285807e-05
-3.84091855057106e-06
-3.24002632557616e-05
-6.60047038948035e-06
-2.21133388384794e-05
-1.35516240308107e-05
-2.87348260885603e-05
-3.0444767802543e-05
-2.17414161133455e-05
-3.73436859847181e-06
-3.80231666463729e-05
-2.45604696341194e-05
-2.47375046389058e-05
-3.79485187328161e-05
-1.4685736096564e-05
-1.10004264196483e-05
-1.60518170979463e-05
-1.90449171681283e-05
-2.55212076413589e-05
-7.69183081797867e-06
-2.08790792516445e-05
-3.38498740002662e-05
-1.82501520314804e-05
-2.07370660032595e-05
-2.46527986365702e-05
-7.60381855107511e-06
-1.51236841881659e-05
-1.33502851538839e-05
-1.24573124799501e-05
-3.77470095229275e-05
-7.79313658532798e-06
-6.25249139317824e-06
-2.04747562566435e-05
-2.73045226540985e-05
-5.52014480418877e-06
-3.22202231448277e-05
-2.60443710009115e-05
-3.95960047920682e-05
-1.85353196774937e-05
-3.08441170166794e-05
-3.67555835163554e-05
-2.12065024321646e-05
-1.71116842134734e-05
-8.67870036786843e-06
-3.62901253558483e-05
-3.09543771407185e-06
-3.20102225467906e-05
-3.25134288692091e-05
-2.03008515466261e-05
-2.86152188599682e-05
-3.50106292667145e-05
-2.53947794347369e-05
-3.31651633420259e-06
-1.26762753988581e-05
-2.49990164226983e-05
-2.67832616972395e-05
-1.80740278902374e-06
-1.38471215626698e-05
-1.61430226469564e-05
-1.1229237278219e-05
-9.49119970175797e-06
-2.35020413459331e-05
-1.47003174913286e-05
-1.78343679441322e-05
-1.75272207036857e-05
-1.48125840502614e-05
-1.20580180840522e-05
-3.31525816235938e-05
-4.65870582744044e-06
-6.93058393602592e-06
-2.18317016600771e-05
-1.92476947928947e-05
-8.39463472377757e-06
-3.80219563858959e-05
-2.94984033659292e-05
-7.60668368254777e-06
-9.11966037340212e-06
-1.24655398970997e-05
-3.4423098990754e-05
-2.23077002135483e-05
-2.1136764066286e-05
-1.08985577755468e-05
-1.5007690169757e-05
-4.05407278508046e-05
-2.10525189393997e-05
-9.48345226728168e-06
-3.53825758334235e-05
-3.56189965268642e-05
-1.7508036764422e-05
-2.09676789841401e-05
-2.41037937212957e-05
-2.67212110006513e-05
-3.09326162586633e-05
-2.70660309957407e-05
-2.12776100104768e-05
-3.69627462890816e-05
-1.82221682975433e-05
-6.69949642591133e-06
-1.79716010879535e-05
-2.68680270536418e-05
-9.86872612445349e-06
-6.67263954003827e-06
-3.72454199280632e-05
-1.88625563826775e-05
-1.06547321206351e-05
-1.00171933132958e-05
-3.88200551451688e-05
-1.31486876471648e-05
-1.63473416292762e-05
-8.93993768465552e-06
-1.41820818233337e-05
-3.51334788903116e-05
-1.96026862468697e-05
-1.226316411097e-05
-1.88005097981029e-05
-1.25239495290958e-05
-2.37595911821079e-05
-1.04060916699931e-05
-1.39536784401948e-05
-2.25657809916731e-05
-1.35810558517339e-05
9.62234141323402e-06
-1.56784979995348e-05
-3.14102495967402e-05
-4.79912981638895e-06
-8.49336661686162e-06
-1.91758135733617e-05
9.50379156840895e-06
-1.80913510556266e-05
-2.69953168037284e-05
-8.83092547267459e-06
-3.09535360936994e-05
-2.11154480908708e-05
-1.04514020315243e-05
-1.20690510730034e-05
-1.71394550250134e-05
-2.90956155758564e-05
-2.39673791045976e-05
-2.55327131805204e-05
-1.63403186377603e-05
-2.00201981197867e-05
-8.63370119462685e-06
-3.35732780132389e-05
-4.73773463962865e-06
-5.88334886901454e-06
-1.42183310540378e-05
-1.62824590619806e-05
-1.54282947852961e-05
-2.94810144247654e-05
-1.62920002123693e-05
-2.44860115056601e-05
-3.20368530213976e-05
-1.93839507403481e-05
-2.22830289586653e-05
-2.81532382016595e-05
-1.562960998154e-05
-3.97509108594889e-05
-2.14626367220985e-05
-1.84230586285359e-05
-3.45747428641381e-05
-1.80938791679557e-05
-2.18236954682785e-05
-2.18574749488639e-05
-2.60165028706762e-05
-1.53304624538146e-05
-1.71894574640686e-05
-3.36997102591754e-05
-2.82440849749308e-05
-2.58567268633355e-05
-1.31212373614718e-05
-2.34554067803048e-05
-8.90236616948664e-06
-3.67516521510723e-05
-2.41573076215294e-05
-2.60502612287688e-05
-2.56465766670846e-07
-4.45398967643464e-05
-3.11544978679671e-05
-3.01511473875309e-05
-9.40198047259511e-06
-1.33069647997711e-05
-3.0623455870899e-05
-1.9601423442575e-05
-2.48253771940654e-05
-2.72676887761798e-05
9.29868477957814e-07
-2.07152758344518e-05
-1.24572587276536e-05
-7.90277779504633e-07
-2.45632841608266e-05
-3.30030871625633e-05
-6.15907913445741e-06
-2.19206918451826e-05
-4.57839026401276e-05
-1.62472271873048e-05
4.9463831331264e-06
-2.85196630202751e-05
-3.50793354463487e-05
-2.45375523846973e-05
-1.08246738121705e-05
2.7735937502625e-06
-2.74663809634909e-05
-3.58305638831805e-05
-3.22665736298813e-05
-5.0763096535985e-06
-1.55062616861075e-05
5.63607947643089e-07
1.52299143274693e-06
-8.80275677939865e-06
-2.96731601983911e-05
-2.7261263639715e-05
-2.4295578094389e-05
-1.82133282787437e-05
-6.73382150364048e-06
-3.13154793712105e-05
-3.40094387842809e-05
-3.50666765064427e-05
-1.65973817159124e-05
-3.46045620741014e-05
-1.49794566239565e-05
-2.03450267499366e-05
-5.26420311420535e-05
-2.68344141545799e-05
-3.14449026197108e-05
-1.80206966077012e-05
-2.94450681764908e-05
-1.08630885194328e-05
-2.01471545880716e-05
-7.58509980753505e-06
-2.49014625329822e-05
-1.81638074944855e-05
-4.39367591878965e-05
-3.10193836681296e-05
-2.85340389356681e-05
5.02023527967087e-07
-3.32833685484816e-05
-2.37220304373916e-05
-2.10296414674339e-05
-1.99865296140223e-05
-2.66356629673382e-05
-3.23528207858029e-05
-2.80520340611598e-05
-8.29107437005684e-06
-1.16088906245313e-05
-2.15150422098487e-05
-3.28325830777229e-05
-1.27747328352893e-05
-2.73968061791894e-05
-1.64427730615199e-05
-1.15647135257566e-05
-2.03265073283194e-05
-9.72499885822494e-07
-9.24879177388939e-06
-7.65707387533507e-06
-2.02587578660342e-05
-2.6586302566338e-05
-2.87140047127093e-05
-1.0700265884535e-05
-1.80581854379709e-05
-1.51514899013127e-05
-1.1585422423143e-05
3.54839328977036e-06
-1.61332034598186e-05
-2.10405368375348e-05
-3.97425112554923e-05
-2.41160379062943e-05
-7.09475249426925e-06
-1.23302022105579e-05
-1.08386882357719e-05
5.63442077598343e-06
-2.02720950561023e-05
-2.13995461693959e-05
-1.78240226672994e-05
5.66602170887837e-06
-1.77296730952305e-05
8.62234991562025e-06
-2.24046069897604e-05
-3.2725146930493e-05
-1.69194335211933e-05
-2.13835353574261e-05
-1.82657193111322e-05
-6.79865241061041e-06
-1.28068335289704e-05
-1.23776152466627e-05
-1.98717637577015e-05
-3.87573517031437e-05
-3.38399072018572e-05
-3.66500785550567e-05
-5.48008938425068e-06
-3.51359866961172e-05
-2.06601032676926e-05
-1.48976797085177e-05
-2.22990723209913e-05
2.27759771129378e-06
-3.32558776912099e-05
-5.1702173076319e-06
-1.73678535137948e-05
-1.87100435243886e-05
-2.535520020608e-07
-1.88072438831244e-05
-2.8437767462676e-05
-2.78907541053014e-05
-1.28047153460241e-05
-2.03909011423705e-05
-2.12525493884871e-05
-7.99441353965659e-06
-1.38661116211614e-05
-2.10327473640068e-05
-2.6605049252898e-05
-3.54060456822226e-05
-6.56486044717833e-06
-2.00580375815679e-05
5.19697086978436e-06
-9.85006686180133e-06
-3.32091291036758e-05
-2.15967142618852e-05
-1.02708947116197e-05
-3.93121399669516e-05
-6.08418711695584e-06
-3.10198799312312e-05
-2.54587613885906e-05
-3.22666267585411e-05
-4.13796807268452e-05
-2.99950420521029e-05
-2.28390549023357e-05
-2.41353535970579e-05
-1.09088939039294e-05
8.87080233034524e-07
-7.50746528980199e-06
-3.69280464394843e-05
-2.49172518836549e-05
-2.42189882824598e-05
-2.02286678417245e-05
-1.11652468290872e-05
-5.54665411781979e-05
-2.27347831688253e-05
-2.55992967281099e-05
-2.33151212097233e-05
-8.46796018393779e-06
-6.23907299196771e-06
-1.95736295901349e-05
-1.3998765951084e-05
-2.79362356828057e-05
-2.52145296861131e-05
3.58359387100068e-06
-3.8375087898495e-05
-2.21757263497874e-05
-1.74074693591741e-05
-3.40697914588371e-05
-2.71329995975007e-05
-1.78706724519089e-05
-2.40447523974173e-05
-1.68391484939428e-05
-3.58357716295674e-05
-1.36050663910627e-05
-3.47772276717794e-05
-2.00433505286741e-05
-1.7066046362796e-05
-2.22705646568101e-05
-2.71484030601248e-05
-9.71321566025981e-06
-2.21136463462294e-05
-7.52984882692093e-06
-7.76513853014005e-06
-1.19856457927087e-05
-7.54248586613469e-06
-2.43073203542265e-05
-2.09301128210958e-05
-1.15864098808163e-06
-2.87481085397644e-05
-2.41480125120598e-05
-1.22099023913977e-05
-1.36463629601694e-05
-4.54743997942083e-05
-1.22125454643432e-05
-2.10571807836925e-05
-6.19579317675867e-06
5.17627250989437e-06
-1.24141815881376e-05
-7.86756101559628e-06
-1.00058067086117e-05
-4.56773315520686e-06
3.91248702967002e-06
-5.91029664710552e-06
-7.98396519540683e-06
-3.32865274533606e-05
-2.71770831138e-05
-3.78176449838891e-05
-2.6528189555398e-05
-3.56092678666774e-05
-2.88142772428225e-05
-1.08044018059898e-05
-1.80411629697495e-05
-2.90887730797066e-05
-1.29727793225674e-05
-1.33582583253026e-07
-7.08820715199199e-06
-6.80744131432066e-06
-1.59983617399809e-05
-1.71083473359101e-05
-3.6953650170974e-06
-2.71486343701389e-05
-7.13295946167086e-07
-1.51807016948196e-05
-1.08028092317502e-05
-1.25478404400093e-06
-1.35544706457836e-05
-3.88520268198787e-05
-2.16042451650547e-05
-2.53692806966965e-05
-1.36801500169413e-05
-1.6265045505353e-05
-2.54521472129916e-05
-1.25356593151687e-05
-4.07547656357423e-05
-5.72919868046964e-06
-6.80683913721944e-06
-1.17316789892026e-05
-1.66010408116923e-05
-2.35782339553904e-05
-2.16774160371597e-05
-1.93769500545585e-06
-2.48971612702119e-05
-4.65478964226686e-06
-2.1810262447005e-05
-3.61757351397408e-05
-3.96347661443969e-05
-2.34923689338588e-05
-2.85696516407362e-05
-5.18927622130816e-06
-2.00217770781085e-05
-1.16789009974649e-05
-3.56996756734934e-05
-2.36162764293593e-05
-1.36933387517444e-05
-4.14354386885597e-05
-6.89078657445617e-06
-1.56755510312958e-05
-2.42091378159594e-05
-2.20347723677421e-05
-4.0912000716659e-06
-1.48872844615708e-05
-1.65757799990408e-05
-3.04757725662843e-05
-3.16456084918943e-05
-2.39471814105511e-05
-6.8978042994712e-06
-8.590969367753e-06
-1.58104868942756e-05
-1.53532781446793e-05
8.26340384844321e-06
-1.71703691070365e-05
-3.11820144105683e-05
-2.8298917308576e-05
-1.83345145047333e-05
-4.07830412037456e-05
-2.85548469649082e-05
-2.84709507884784e-05
-2.51619257937916e-05
-2.42740576763452e-05
1.42020436766211e-06
-1.41205510574598e-05
-2.40257682711931e-06
-2.18473399574402e-05
-2.18148599377036e-05
-1.31489225989601e-06
-7.21500472138162e-06
-2.15396697942617e-05
-1.26133591081012e-05
-3.73174331236944e-06
-3.24759146189776e-05
-1.7265057098374e-05
-6.26538116886692e-06
-2.96256649001995e-05
-4.66282175337187e-06
-1.03616237580776e-05
-3.89644541239961e-05
-1.20445929845483e-05
-1.4253049761341e-05
-1.51373398242257e-05
-1.16839038277162e-05
-2.75764452341152e-05
6.67409005171032e-07
-1.36898556163569e-05
-4.19545994891005e-05
-3.7743554484023e-05
-2.41756442727178e-05
-1.76418677825989e-05
-2.0000391930417e-05
-1.58755984420516e-05
-6.3949408428102e-06
-1.58348882925784e-05
-2.28062051748599e-05
-3.35803300044608e-05
-1.32917934124044e-05
-1.17450894064402e-05
-6.68097667801475e-06
-4.10655012910578e-05
-2.71048579684264e-05
-2.75307921090732e-05
-4.18209818842165e-05
-1.6780191389826e-05
-1.52218094983662e-05
-2.21819919602578e-05
-1.83519683888647e-05
-3.94444771028062e-05
-1.84534646289933e-05
-1.32155290872899e-05
-3.59869532649303e-05
-2.96811872757383e-05
-1.55531342148121e-05
-2.5054459598405e-05
-8.54354313085475e-06
-3.81449999548745e-05
-2.73580829454276e-05
-3.21958039614512e-05
-7.46497281283235e-06
-1.53857258526406e-05
-4.05580605134075e-05
-1.88061131817625e-05
-4.33147117738193e-05
-9.39911542621386e-06
-2.06186375310243e-05
-1.98395466394e-05
-1.82111997547349e-05
-2.5418891130582e-05
-2.14498892963798e-05
-1.297212595271e-05
-1.79009462057825e-05
-3.95250358211557e-05
-3.77536949448739e-05
-3.18790898639503e-05
-2.31616470667978e-05
-3.95511326309851e-05
-3.13370923198577e-06
-1.97714149535793e-05
-5.93497857452531e-06
-3.1528217391506e-05
-2.01244355374254e-06
-7.55399816049408e-06
-3.80605860679406e-05
-2.94845603396331e-05
3.14920054459023e-06
-1.08864513970431e-05
-3.496162221227e-05
-2.47943356728423e-05
-1.78070739209802e-05
-1.70693422300192e-05
-3.84026921690251e-05
-1.35533701993396e-05
9.00777532030139e-07
-2.34571600455096e-05
-1.99391563738861e-05
-8.48738895223774e-07
-1.37513360359995e-05
-1.56422339370664e-05
-1.61486979685736e-05
-9.84220185751047e-06
-2.97759451405113e-06
-1.21282136910336e-05
-2.40518113381366e-05
-4.10850935001728e-05
-4.1250815547728e-05
-3.3452248724582e-05
-1.25318679074241e-05
-2.47009914605517e-05
-2.22174000278948e-05
-2.21927670543944e-05
-2.2749025982193e-05
-1.54682470980642e-05
-1.92272734167075e-05
-3.61444020008853e-05
-2.13517118791661e-05
-2.34620888507698e-05
-1.58789197432395e-05
-1.10532810962522e-05
-1.24970265174792e-05
-1.77930979227699e-05
-2.86149562049055e-05
-2.53216409223975e-05
-2.97776115393821e-05
-2.0391259535375e-05
-2.43295878000663e-05
-2.71325466151111e-06
-2.65080397670499e-05
2.27831731182284e-06
-1.55443052110628e-05
-3.87756477978989e-05
2.0655323103504e-06
-1.59899743908744e-05
-1.65960324742316e-05
-8.03529577799387e-06
-1.49845236324246e-05
-2.65715903362667e-05
-2.2527736721684e-05
-2.1464169196945e-05
-1.58055425967178e-05
-3.06109622269e-05
-2.19250938202012e-05
-3.62633569685013e-06
-1.85908692789977e-06
-2.45911948881075e-05
-8.06124827799504e-06
-3.08608787565083e-05
-2.75208921540301e-05
-8.1080603547345e-06
-1.98777937587878e-05
-2.63974712845244e-05
-3.4201289314649e-05
-1.51631681016213e-05
-4.73966251185266e-06
-3.01122674522283e-05
-3.6464863399621e-05
-2.46903282874606e-05
-1.66868395495404e-05
-2.11943880061922e-05
-1.07237414904524e-05
-2.83807505987316e-05
-2.36813745438535e-05
-1.01481969906913e-05
-4.91467080787517e-05
8.17141778661479e-07
-1.70581160288836e-05
-2.28052152466145e-05
-2.4562497109186e-05
-1.67736221581702e-05
-3.88259359500816e-06
-2.08095704569966e-05
-1.63388399490889e-05
-2.56210259531618e-05
-6.36232456946902e-06
-1.83870386023134e-05
-2.99245759634559e-05
-1.90855554719415e-05
-4.2851749192723e-06
-5.68785422696244e-05
-2.25856525515211e-05
-3.00591870852515e-05
-4.65440275948257e-06
1.61948049598539e-05
-3.6376821762658e-05
-2.41919590506358e-05
-1.07682453158451e-05
-2.74590035974259e-05
-3.14581610235165e-05
4.8112761962479e-06
-1.21499921613636e-05
-1.84853768770861e-05
-1.24978037477342e-05
-1.60662520624027e-05
-3.28737455486637e-05
-1.70222525795467e-05
-4.3997343459502e-05
-1.38727153253335e-05
-1.34989195653348e-05
-2.38337591719705e-05
-3.22086014350647e-05
-3.71002122604988e-05
-4.32719358267422e-06
-2.10460431443177e-05
-6.65570914148537e-06
-2.36975825858882e-05
-2.38753525719283e-05
-2.52236257138909e-05
-5.57833109110598e-05
-2.67251362060314e-05
-1.79794605016579e-05
-2.55812015147531e-05
-3.57001113709844e-06
5.19836375971316e-06
-2.72909298031293e-05
-1.9785238260657e-05
-1.78116010369034e-05
-3.24308212497135e-05
-2.92862574625673e-05
-2.97903549190936e-05
-1.11417649416815e-05
-2.50106467271362e-05
-1.66884285451773e-06
-1.9259867659653e-05
-1.21767922940361e-05
-1.05240705497703e-05
-1.76472391091874e-05
-2.15530507322406e-05
-1.6142083400936e-05
-2.18512676000108e-05
-1.70306297539609e-05
-2.72866214283597e-05
-2.946483122316e-05
-3.88853467839047e-05
-3.45238203575541e-05
-1.36181124058376e-05
-2.72869251061409e-05
-2.25529421169893e-05
-8.73159918275232e-06
4.3050833008037e-06
-1.94658734079014e-05
-2.2425630380996e-05
-2.33955472184846e-05
-3.30120189029873e-06
-9.02088985216414e-06
-2.91563833154729e-05
-1.99622198999977e-05
-2.05142966900956e-05
-1.83965825053967e-05
-1.10097594623171e-05
-1.13849198413509e-05
-1.97229413819689e-05
-2.83972157048107e-05
-9.42013114535922e-06
-2.02080220604546e-05
-3.78341425557582e-05
-9.40280853066827e-06
-4.44087116871307e-05
-2.24914346811066e-05
-8.74344724413734e-06
-3.3715172878882e-05
-1.49623224597417e-05
-2.38801254673677e-05
-2.43368690358169e-05
-2.87112816160371e-05
-2.38656114270409e-05
-3.17126889947256e-05
-2.48944305648344e-05
-1.5921554268736e-05
-1.25697534561388e-05
-3.38585398572712e-05
-5.54381869882548e-06
-2.89170667432495e-05
-8.76746455412281e-06
-1.72803235045585e-05
-2.51852017740152e-05
-4.62996321917479e-05
-4.32205965305877e-06
-1.27246961934595e-05
-1.38683734351597e-05
-3.39719350768006e-05
-3.70414852017132e-06
-1.6332272088271e-05
-7.6939633964997e-06
-1.0789903182293e-05
-2.64162854630397e-05
-2.62766825218824e-05
1.07764611988523e-06
-3.2770600234115e-05
-1.209777724817e-05
3.39480989787267e-07
-1.08332117085851e-05
-2.7704035473785e-05
-2.11462950487305e-05
-5.45437706056684e-06
-3.82423442866362e-05
-1.42777422102154e-05
-1.55089582639231e-05
-2.2564693698474e-05
-2.93832066593814e-05
-1.56475440227652e-05
-1.39580687758025e-05
-4.09985077447482e-06
-1.00921007435233e-05
-1.22033007513442e-05
-3.9875358052354e-05
-1.80046342240733e-05
-2.44092431649847e-05
-1.4972685452669e-05
-1.98923850204136e-05
-1.22545682519098e-05
-3.3953026689471e-05
-1.2827134640078e-06
-1.9644031715331e-05
-3.57255395994905e-05
-6.1407633367344e-07
1.87693529104964e-06
6.42396584115233e-07
-4.98602568896514e-06
-2.31705438655739e-05
-3.08316317578904e-05
-4.10502094439066e-05
-1.07439237533667e-05
-1.9993889679084e-05
-3.05798459281171e-05
-5.54445189574686e-05
-1.11659855474137e-05
3.32191989489871e-07
-5.21193144754607e-07
-2.97345935713518e-05
-1.38652942014546e-05
-2.65884894138743e-05
-1.58907237702321e-05
-1.98454135250342e-05
-2.95900065689602e-05
-1.44970733315501e-05
1.60360160004835e-06
-1.32590001579115e-05
-5.56029713880354e-06
-1.97751838893751e-05
-4.00205283524661e-05
-2.4703535802842e-05
-8.87961799286197e-07
-4.67200633034292e-05
-4.21464567238505e-05
-4.35723311587032e-06
-9.50846369566926e-06
-1.01125020347624e-05
-1.3809267909435e-05
-2.77787047074731e-05
-1.33496428884753e-05
-1.49293286939081e-05
-7.77905901266597e-06
-2.36845870264116e-05
-3.43095857151478e-05
-2.25761053066594e-05
-2.59782771278514e-05
-2.55482244002846e-05
-3.05799748325402e-05
-1.52782023133383e-05
1.743780085901e-06
-1.87564957893352e-05
-1.59816772703601e-05
-7.20087717014801e-06
-3.68008191283346e-05
-1.21643782863094e-05
-2.86492163250904e-05
-1.89260009298101e-05
-1.79571142337384e-05
-3.31744043384278e-06
-3.21689659019438e-05
-1.72532733812088e-05
-3.23336956247665e-05
-3.61902921026866e-05
-2.12383607481373e-05
-7.5773426699007e-06
-2.7149776483875e-05
-3.64319300257146e-05
9.77089018320253e-06
-1.97462777950933e-05
1.72772461782271e-07
-2.20803351493873e-05
-4.26362010381364e-06
-4.48787445699417e-05
-1.63649316764708e-05
-1.38056814484398e-05
-5.47020856383953e-06
-3.17466058757159e-05
6.17727126668326e-06
-3.17654406890899e-05
-5.39229162726995e-07
-3.0301947215586e-06
-5.22366886383708e-06
-1.37218902377673e-05
-2.38078205255161e-05
-4.47329434966722e-06
-1.60849409893746e-06
-1.94013779939789e-05
-2.53927395474923e-05
-6.04922339834843e-06
-8.72362489384264e-07
-2.14018521612245e-05
-1.70996932221767e-05
-1.60595480098584e-05
-1.26076618253149e-05
-2.46656191918673e-05
-3.31924717829735e-07
-1.61002678435778e-05
-2.70865033380739e-05
-4.18190440110285e-05
-2.74037408569451e-05
-3.65215545058275e-05
-1.78501981561582e-05
-1.10957223161864e-05
-6.55830077783494e-06
-5.95242685866258e-06
-2.23295298887465e-05
-2.2336379526776e-05
-1.5762456918973e-06
-3.1371417437481e-05
-1.56286871953463e-05
-1.18468828549366e-05
-1.52874504039103e-05
-2.19771803639915e-05
-1.48061110232264e-05
-2.48474962172389e-05
-4.27420842790952e-07
-3.00200806998206e-05
-2.25669545211659e-05
-1.40694638195349e-05
-3.83248382969916e-05
-2.02359298987934e-05
-3.89292829095273e-05
-1.89923414446674e-05
-4.29705196115745e-06
-2.23527793164668e-05
-2.64154814033266e-05
3.38987161036877e-06
-1.35168685943505e-05
-1.69017428871344e-05
1.63319714224806e-07
-2.40958452456407e-05
4.81490619571035e-06
-2.67685486434767e-05
-2.80582102194841e-05
-3.53907246934842e-05
-1.60808138110913e-05
-1.85231029925779e-05
8.57605466729096e-06
-3.37873108261986e-05
-1.50237238658778e-05
-2.18616043370683e-05
-2.29097554767267e-05
-4.54936244777921e-06
-2.26896925045751e-05
-1.00088211730327e-05
-1.90993839912443e-05
-4.0811354403009e-05
-2.95181349968887e-06
-2.32058582295809e-05
-8.41853358816085e-06
-1.02032310817028e-05
-2.7582892492083e-05
-1.62902266546136e-05
-3.96890262392177e-06
7.1175697258796e-06
-2.95489201297105e-05
-1.84366129983779e-05
-2.48585597544745e-05
-3.95437993416066e-06
-2.02161363275477e-05
-1.74618980655155e-05
-7.64309181684033e-06
-1.78785637598015e-05
-1.95499299826106e-05
-2.07243990820161e-05
-3.81957638764676e-05
-2.50963449250029e-05
-2.64471800174265e-05
1.27977113800533e-06
-9.17779895462942e-06
-3.50594754168387e-05
-2.96821979968221e-05
5.1429283842738e-07
-2.05839942644934e-05
-6.73816449906449e-06
-1.11819281236278e-05
3.81996141441633e-06
-2.98566085074879e-05
-4.403967766107e-05
-3.3104149795443e-05
-3.31484150787573e-05
-2.45228887709877e-05
-1.80417751731303e-05
-4.04797374044542e-05
-1.27579792059162e-05
-1.53677481697418e-05
-2.81287419469522e-05
-1.70007252233219e-05
-1.3572419858732e-05
-2.66762220873286e-05
-1.13567202569264e-05
3.07162058082795e-06
-2.57222571760575e-06
-4.11060494175516e-05
-3.68562348191352e-05
-2.46936634304764e-05
-6.25438219861618e-06
-2.45483395261895e-05
-2.40169194037567e-05
-2.03363441577641e-05
-2.90025404139677e-05
-1.51039715744698e-05
-1.97061801913979e-05
-2.91948904716516e-05
-2.05221243803416e-05
-8.27008950999925e-06
-2.01614281237836e-05
-6.83805524402565e-06
-1.73630792434788e-05
-1.87265657265348e-05
-3.76843988284123e-05
-3.17077033201931e-05
-5.76662149159573e-06
-1.60645606946302e-05
-5.52661486451419e-05
-3.02119822454742e-05
-1.26680890339007e-05
-1.64734186959038e-05
-1.84470435713134e-05
-2.38120960251728e-05
-2.65915064362587e-05
-3.46837097213299e-05
-2.00219201680041e-05
-2.51571962925515e-05
-9.26051835236028e-06
-3.93806607753024e-05
-3.25825461205186e-05
-4.42231461142516e-05
-1.31430461725444e-05
-1.08301331142737e-05
-2.98921998174168e-05
-3.87708924026736e-05
-3.08428984497236e-05
-1.18607711852863e-05
-2.47986854259738e-05
-1.13580664915878e-05
-4.13999520519377e-05
-1.84775543451539e-05
-3.02038718034814e-05
-2.33472838671757e-05
-3.04413604863716e-05
-2.22676375456492e-05
-3.34271571832233e-05
-1.89519290922117e-05
-2.23866360826463e-06
-4.17490289321134e-05
-8.36497421277072e-06
-3.00500294091607e-05
-3.91672699201857e-05
-5.64383357008123e-05
-1.1318513093194e-05
-8.86675451399735e-06
-1.84744731181613e-05
-1.71177434040382e-05
-1.26375491691319e-05
-3.6230780076561e-05
-3.35761229702533e-05
-2.5085198599209e-05
-4.87677571213764e-05
7.40252857513815e-07
-1.2609656254736e-05
-4.52450503381579e-05
-1.50131721327766e-05
-7.68640574665665e-06
-4.77667887227071e-05
-2.37799709855592e-05
-1.28827652899993e-05
-4.22246940714412e-06
-3.33794804960324e-05
-2.70349146255826e-05
-5.76558889649122e-06
-1.90603004501748e-05
-4.35170793479106e-05
-2.35290022946507e-05
-7.11442857222629e-06
-2.41470632478456e-05
-2.71058525379772e-05
-1.01512143626788e-05
-1.93512851882895e-05
-3.7852837806588e-05
-2.61805228204011e-05
-2.90654022247193e-05
-4.03525056623563e-05
-1.9390278132447e-05
-1.72915317252274e-05
-3.43361151235577e-05
-2.59871208974247e-05
-7.47605760987072e-06
-4.85748154750972e-06
-7.86283022759022e-06
-1.07678906422527e-05
-1.9601491126065e-05
-2.17165311858581e-05
-9.1875300595274e-06
-2.64246972713195e-05
-1.06813494008186e-05
-4.93330348631031e-06
-1.87950242794617e-05
-2.95192782400752e-06
-1.5502455044226e-07
-2.47613091312828e-05
-2.80079183992528e-05
-2.11220473362157e-05
2.28831637887744e-06
-2.39506526526248e-05
-2.10570480511457e-05
-2.57036588667518e-05
-1.22688436163288e-05
-3.09747854709232e-05
-1.70600085653523e-05
-3.30490002802471e-05
-2.69044405344887e-05
-2.3961556267123e-05
-2.1181198149417e-06
-1.68788071866862e-05
-1.33468602580676e-05
-2.26812656307826e-05
-2.2636484668026e-05
7.18284505558739e-06
-1.73001099775887e-05
-2.62478219494281e-05
-2.01606261866735e-05
-2.7166379262553e-05
-3.18558912734863e-05
-2.02656440682712e-05
-7.4514821329966e-06
-2.70375552982387e-05
-5.65988390362686e-06
-2.90195470440434e-05
-2.59811813266338e-05
-1.29719286290362e-05
-1.73889458617933e-05
-1.41348721318151e-05
-7.5704920448886e-06
-1.411997237861e-05
-3.23410075134483e-06
-1.53611496091401e-05
-2.26228254825109e-05
-2.20294102161507e-05
-2.23093520655799e-05
-4.46133676562959e-05
-4.35058807280318e-06
-2.47986330712785e-05
-1.83665733635304e-05
-2.79496658095198e-05
-1.30993220741098e-05
-9.84936966261339e-07
-3.45470319229634e-05
-1.85467737361485e-05
-2.66055135090634e-05
-6.96294335339059e-06
-9.01532359721793e-06
-3.31975546146545e-05
-2.06803407473348e-05
-1.28025586698609e-05
-1.33082924987668e-05
-2.41310791486319e-05
-1.98186008975993e-05
-8.08488831458037e-06
-4.9069564177013e-06
-3.18797469311717e-05
-1.32740421024082e-05
-1.2845184025619e-05
-2.09106837918169e-06
-2.94953019407557e-05
1.16318987050515e-05
-5.58142492231218e-06
-2.62111171523717e-05
-2.49596893514312e-05
-2.40920191800913e-05
-1.03691661858276e-05
-1.49411627877846e-06
-9.09889164116509e-06
-1.03503098947431e-05
-2.2776097761087e-05
-1.26237542466508e-05
-2.37307974797256e-05
-3.31837619476224e-05
-2.15858937416943e-05
-3.27779709059305e-05
-4.42004271710629e-05
5.49719033046701e-06
-1.53015579345597e-05
-1.43054237259411e-06
-1.71449232525102e-05
-3.12078222660174e-05
-2.56473620286371e-05
-2.19603596719563e-05
-1.34076126710572e-05
-2.36137949532778e-05
-3.49955682171055e-05
1.61582607093242e-06
-6.08981199293163e-06
-3.43615927177317e-06
-4.53626771407973e-06
-3.47439196508206e-05
-2.50146140941916e-05
-2.8884044719939e-05
-1.93876833050411e-05
-1.02015492100606e-05
7.01466656400119e-06
6.11358513171146e-06
-1.35619271958238e-05
-2.01332087760624e-05
-2.53639061521351e-05
-2.29954873912629e-05
-1.25988238387575e-05
-2.5818520890387e-05
-1.55908455858643e-05
-2.722709465399e-05
-3.29090774102775e-05
-2.32994595310876e-05
-3.30730830583645e-05
-2.8750719762612e-05
-2.37209488484504e-05
-1.42907084022273e-05
-1.24380717953401e-05
-2.32975589276871e-05
1.77550284429189e-06
-1.29451828712455e-05
-2.8894816883396e-05
-4.78193953256776e-05
-1.18916711080093e-05
-2.97882262354146e-05
-3.76544905561249e-05
-1.58111501555054e-05
-8.72089534884134e-06
4.64762142913793e-07
-2.77437991297546e-05
-2.96614407793914e-05
-1.79995292380509e-05
-2.3828886619535e-05
-1.71621649336423e-05
-8.38575569184909e-06
-3.13952858918014e-05
-2.19644248884761e-05
-2.74104033626897e-05
-2.0077019088329e-05
-4.40206639587124e-05
-3.73351802218551e-05
-3.40887558357594e-05
-3.15142307003745e-05
-4.33643630072995e-05
-3.00994830074575e-05
-4.273818858519e-05
-2.18807110319237e-05
-3.43891084498143e-05
-2.1574398689837e-05
-2.85412099446036e-05
-2.03849540490986e-05
-3.03474336284384e-05
-8.84409370746242e-07
-1.66731291907401e-05
-3.14299704716981e-05
-4.06906248686336e-05
-1.82821458089876e-05
-7.45870244605174e-06
-2.15995297033586e-05
-1.60439692290126e-05
-2.3618469209283e-05
-5.58925873167074e-06
-1.15854283728906e-05
1.00881453268653e-05
-1.24494533582725e-05
-9.70824911389371e-06
-2.33895877579206e-05
-1.9165003114363e-05
-2.30368183039291e-05
-3.11621582579609e-05
-2.1235168938237e-05
-6.8887907855537e-06
-2.29986371436225e-05
-3.02756929537373e-05
-1.02902719221615e-05
-1.4263543378418e-05
-7.40539708071383e-06
-7.9682612858856e-06
-2.06662873512861e-05
-1.81401003275038e-05
-3.00902262076688e-05
-2.54546831977205e-05
3.20458831971013e-06
-3.11136710029425e-05
-7.47116393151151e-07
-1.60910631436809e-05
-1.91161022460641e-05
-7.15754652257449e-06
-2.19802415287052e-05
-3.63434757834415e-05
-2.35545237019119e-05
-2.3698417533722e-05
-3.57510222137152e-05
-8.09557504424607e-06
-3.65209484020917e-05
-1.44263980443495e-05
-1.52863121478418e-05
-2.45954198414779e-05
-1.06657500312936e-05
-2.29110092784252e-05
-2.65054965135328e-05
-1.54741245666485e-05
-2.33281668970193e-05
-2.87550908876699e-05
-1.96526100216747e-05
-5.26274691664037e-06
-2.2043142779177e-05
-1.67931155091958e-05
-6.54472004387439e-06
-1.92712402338312e-05
-1.91118561468457e-05
-1.65281118314822e-05
-1.68607935817419e-05
-3.96029784383243e-05
-2.55879111968977e-05
-1.15450926520211e-05
-1.69570877938908e-05
-1.5482314399585e-05
-1.5031862349526e-05
-1.29968497369403e-05
-1.81373875787434e-05
-4.05890609141078e-05
-1.96581819731587e-06
-1.71997070226604e-05
-2.00664543368057e-05
-1.90282020857523e-05
-2.24058322811529e-05
1.74827422690129e-05
-8.12766527252988e-06
-1.68398849078169e-05
-3.60310131924818e-05
-3.75162561595327e-05
-2.99351605535151e-05
-4.80971992153138e-06
-7.00481809571054e-06
-2.98291649041804e-05
-7.88080870036112e-06
-1.4880829301588e-05
-2.88398663767971e-05
-2.67373245624177e-05
-1.65614461501809e-06
-1.29636913658524e-05
-3.58634326794009e-05
-1.84568721012185e-05
-1.34427874876385e-05
-2.12325413708744e-05
-2.64509419007069e-05
-6.38063663938222e-06
-1.13460479299697e-05
-5.36212891823186e-06
-1.29627992700513e-05
-1.95955048637167e-05
-3.8575705191494e-05
-2.126255793856e-05
-3.24872552010584e-05
-9.60461997252884e-06
-3.06608825992198e-05
-6.15077670535412e-06
-6.78851423921687e-06
1.88355120900672e-07
-2.68028086651409e-05
-7.53645036602508e-06
-2.12174445692257e-05
-3.23708529097782e-05
-3.88955708813252e-05
-5.63782113417841e-06
-2.13694978868609e-05
-8.67132438878119e-06
-2.91499080112129e-05
-2.84357334017167e-05
-1.16986489535244e-05
-2.66766723829117e-05
-4.60140282654351e-06
-1.75119841559831e-05
-5.46705390527244e-06
-1.52719669028281e-05
-3.82381821863284e-05
-1.530666819509e-05
-2.34451458962486e-05
-2.29159590130956e-05
-2.01532671503511e-05
-4.81393012346668e-05
-1.9253045561161e-05
-2.05901181392539e-05
-1.42316747876949e-05
-2.82790860953742e-05
-2.13328463112847e-05
-4.7889203959999e-06
-2.83362318166635e-05
-8.97395528704514e-06
-2.16391055803768e-05
-1.9351732414529e-05
-3.0608772398353e-05
-7.2949609663128e-06
-1.65139463905267e-05
-1.34570428060597e-05
-3.03364715029275e-05
-2.53269116455468e-05
-1.39868385610949e-05
3.31777881222647e-06
-1.3927071614784e-05
-3.06070278770425e-05
-1.95492494761786e-05
-2.15746004150606e-05
-1.19992207393617e-05
-4.97120752461557e-05
-1.21344965464366e-05
-3.43571989136827e-05
3.6389298472082e-06
-1.30443259933003e-05
-3.98194626841325e-05
-1.9731837852822e-05
-3.93262702554994e-06
-2.19269822890115e-05
-3.37497781899513e-05
-3.72313711815621e-05
-9.28870935935108e-06
-1.13269268289241e-05
-1.27048246529092e-05
-1.62880304148615e-05
-1.3121057577598e-06
-2.47872222144191e-05
-2.30130127606306e-05
-9.25266340856117e-06
-3.97097725098822e-05
-3.51721103380324e-05
-2.06232812051231e-05
-4.00441839911205e-05
-2.15845037056059e-05
-9.18218244311165e-06
-6.95449069823657e-06
-3.1703056074305e-05
-2.34634903043296e-05
-3.46869580322391e-05
-6.60979521037094e-06
-3.45105739306056e-05
-1.13544928195351e-05
-2.9692151466326e-05
-2.47230592216312e-05
-1.93423353693888e-05
-8.41898983447392e-06
-3.59495547220191e-05
9.34915355403835e-07
-5.89817468547621e-06
-1.30575490254778e-05
-8.35298806652577e-06
-1.55599741294674e-05
-1.43539276786317e-05
-8.96134844308046e-06
-2.17128629338298e-05
-3.67993300436652e-05
-3.14774655212997e-05
-1.06907850243699e-05
-2.01093430920051e-05
-2.8776660763035e-05
-2.68907016103025e-05
-1.61883620243902e-05
-3.62003536046314e-05
-4.31861269314365e-05
-1.66322923734287e-05
-2.90924874960896e-05
-9.94222195043418e-06
-1.38913431374607e-05
-7.53784834338682e-06
-2.58335644077443e-05
-7.77869863627688e-06
-6.79555034216857e-06
-4.54361956687355e-05
-4.768291696608e-05
-4.30310135075428e-06
-3.19540538987333e-05
-2.68483462402009e-05
-1.71007246666695e-05
-3.15613789255586e-05
-1.5027285603038e-05
-1.76609945568711e-05
-3.43655693561898e-05
-2.39640874075203e-05
-1.25337363624585e-05
-2.16981033682599e-05
-1.79475004394633e-05
-2.61100690029939e-05
-1.88461705385765e-05
-7.94904473376199e-06
-3.08008982363615e-05
-2.62727371542011e-05
-1.83296017021257e-05
-1.05966561109756e-05
-2.02375916166751e-05
-1.49517356268307e-05
-3.09075054754277e-05
-1.30705016243956e-05
-2.72653401948667e-05
-3.16450768208842e-05
-2.76069077748946e-05
-8.47180169360719e-06
-2.87354446834965e-06
-2.03815138376243e-05
-7.54452697759209e-06
-1.08403736873265e-06
-2.008185737022e-05
-1.67811471701488e-05
-1.51180285787144e-05
-1.41535301256117e-05
-9.57988804519268e-06
-5.27942221437796e-05
-5.58138948295165e-06
-6.66710284928703e-06
-1.38619327853658e-05
-2.05432480115881e-05
-7.5645349470819e-06
-8.84878834730072e-06
-3.44723518776142e-05
-1.89741111883064e-05
-2.12208785575901e-05
-2.5546590605989e-05
-2.59380594176518e-05
-3.31977146004448e-05
-2.84610382222248e-05
-3.17416923190292e-05
-1.44787869698016e-05
-2.62668096622647e-05
-2.71625239707828e-05
-3.42255860853209e-06
-2.4183777458338e-05
-2.81417456546096e-05
-1.4178456145409e-05
-3.03287344686403e-05
-3.08738556433999e-05
-3.03744322803561e-05
-1.37713961591285e-05
-1.69750248599227e-05
-2.45315188079083e-05
-9.02302190132808e-06
-1.74932352136616e-05
2.56572427577155e-06
-5.41366289811391e-06
-2.89783282262081e-06
7.32011963218235e-06
-2.21418851295808e-05
-4.02670240216654e-05
-1.52387709943742e-05
2.68283278795621e-06
-2.2790924982822e-06
-2.3099839010779e-05
-2.41091259360807e-05
-2.36137694730729e-05
-1.75517333380552e-05
-2.03161679018225e-05
-1.13953489423285e-05
-1.26601571930475e-05
-3.49928159643712e-06
-4.15974948354227e-05
-4.2934263580043e-05
-1.69572686017399e-05
-3.71709473871738e-05
-3.8791724966331e-05
-2.21199415939267e-05
-3.62862252656041e-05
-7.73674836550141e-06
-1.97158038289684e-05
-3.66360820117222e-05
-1.91534204856955e-05
-1.33025460612546e-05
-3.74333261616701e-06
-1.08029867843329e-05
-2.51572782689611e-05
-3.01691112219751e-05
-2.78493439729411e-05
-1.30006158517798e-05
-2.85816266917382e-05
-4.04187242145776e-05
-1.10666564076687e-05
-1.22034360834551e-05
-1.63863175370629e-05
-3.76560196544358e-05
-1.41742584629461e-05
-1.73115513871661e-05
-3.02949282237438e-05
-2.35235576624088e-05
-2.24518984763998e-05
-1.63991237525827e-05
-3.11890327910426e-05
-1.76549790612103e-05
-2.11824650860746e-05
-2.33541471160912e-05
-3.17148662637737e-05
-2.89010355465443e-05
-2.52942504386865e-05
-1.91540696734299e-05
-1.58052695892102e-05
-2.14366269136045e-05
-3.37480885135619e-05
-3.24861682806886e-05
-2.26180387944867e-05
-1.79465470613091e-05
-1.19584494602439e-05
-1.7633474148332e-05
-2.93528584444791e-05
-2.82183445202928e-05
-1.55444831767903e-05
-2.57906663283273e-05
-5.1659839347351e-05
-3.15337808480541e-05
-1.75674697831721e-05
-3.40911839387256e-05
-5.86334196706577e-06
-1.7389327021092e-05
-3.63277687928311e-06
9.09884354667548e-06
-1.43765651350931e-05
-3.0898311820754e-05
-2.26615865307185e-05
-1.01048155678954e-05
-2.79241696355865e-05
-2.22885225974499e-05
-3.447450193118e-05
-8.18930971219591e-06
7.66685541563355e-06
-2.07190065419362e-05
-1.16174394109832e-05
-2.05377712142318e-05
-4.22457495561284e-06
-4.15068226954643e-05
-2.84468438832732e-06
-1.49826085603169e-05
-1.37581099636274e-05
-3.09629716334636e-05
-1.95947621874898e-05
-1.52005839831058e-06
-3.86845877956271e-05
-1.97003144679716e-05
-3.48529170624286e-05
-4.30022647247554e-05
-6.57448427330288e-06
-9.64449722683268e-06
-1.72851861766439e-05
-3.55484969465973e-05
-1.15490785821663e-05
-2.13611244043032e-05
-3.05230770992375e-05
-2.66886797975574e-05
-3.04730386196404e-05
-2.103222856813e-05
-2.19994008254798e-05
-7.6765153531424e-06
-4.96242220034672e-06
-2.29878911595195e-05
-2.90326902430068e-05
-2.61329338424198e-05
-8.8385999569841e-06
-2.35060351834155e-05
-2.62314794813733e-05
-3.6926609072783e-05
-4.16406726509808e-05
-1.46420753006268e-05
-1.51619428613117e-05
-1.51212072069353e-05
1.31743425700977e-05
-3.49334573060279e-05
-2.02870410412209e-05
-1.52407910894522e-05
-5.86648413824808e-06
-1.26359301431672e-05
-2.70054346354943e-05
-3.34945677642868e-05
-2.77366912747467e-05
-2.24520300310378e-05
-3.56851764141896e-05
-2.58459271606901e-05
-1.58628718427903e-05
-1.19829109391242e-05
-3.21891641825036e-05
-5.19216451293378e-05
-1.49368918771232e-05
-2.13405333368552e-05
-2.75414792561432e-05
-1.13148778629425e-05
-1.70018449552046e-05
-2.44035568457913e-05
-5.11903164621003e-05
7.01827447362493e-06
-3.46092914554544e-05
-2.12615498408906e-05
-2.30631819626354e-05
-7.3443636893743e-06
-2.26083407488043e-05
-2.19006562043319e-05
-7.99345408820479e-06
3.72724029777612e-07
-1.77864698689547e-05
-1.33601745464704e-05
-1.87101619690884e-05
-6.2698832609943e-06
-2.44909510608573e-05
-5.80474898188258e-06
-2.55301578283527e-05
-1.03019727021611e-05
-1.7168998568394e-05
-9.88110056763998e-06
-3.01556929601826e-05
-4.86487980433443e-05
-1.45737293743545e-05
-1.22618002558225e-05
-3.6271567242724e-05
4.56261040807045e-06
-3.44707297485873e-05
-1.91675199657601e-06
-2.98218140201919e-05
-1.82954391678688e-05
-1.90917762580097e-05
-3.03328743123134e-05
2.89600418058569e-06
-1.00238778867517e-05
-2.50270741909633e-05
-1.78923457535098e-05
-3.2354774932602e-05
-4.07184059526966e-05
-2.63603285995027e-05
-1.79373515465163e-05
-3.84406111548456e-05
-1.23040994524745e-05
-2.92197984311215e-05
-1.73730909553325e-05
-3.61869476260165e-06
-2.44225723971992e-05
-1.26080081064503e-05
-3.09490646876116e-05
-3.49011776963123e-05
-2.89370315704196e-05
-4.16172321055336e-05
-2.68268915296058e-05
-1.08923713111358e-05
-2.69554069649182e-05
-2.24352672866394e-05
-1.21393968170235e-05
-2.18783569237702e-05
-2.6280091622814e-05
-1.41726652824611e-05
-3.70352989713076e-05
-1.75547212355169e-05
-1.12452429809852e-05
-2.3045724619389e-05
-1.74394918879761e-05
-9.90789956762843e-06
-3.71142334406737e-05
-2.55675669881872e-05
-3.91967337126751e-06
-2.10071951673466e-05
-1.3565981246153e-05
-2.04554842123049e-05
-8.0662709586617e-06
-2.614508493774e-05
-2.68399420482502e-05
-5.83029674899769e-07
-3.11436701625029e-05
-2.20675434004667e-05
-2.4329581385163e-05
-1.45444479322916e-05
-2.29152549331277e-05
-2.57513240132192e-05
2.3444700810965e-06
-1.50118807030869e-05
-2.97091998918818e-05
-1.51533407627194e-05
-1.16242359207953e-05
6.43063525657596e-06
-2.9937663687331e-05
8.58393796014605e-06
3.66372622171643e-06
-2.10173502994586e-05
-1.3116663650087e-05
-9.88542359709599e-06
-1.30167625376459e-05
-9.44015561975502e-06
-3.88889257770151e-05
-1.55817175640076e-05
-2.80025090420473e-05
-1.27219567604221e-05
-3.4915286425415e-05
-3.0976551758947e-05
-2.34597336690535e-05
-7.65701854302843e-06
-1.88007258905142e-05
-1.10983826435514e-05
-2.90492623335517e-05
-4.18181955892599e-05
-8.9546095162752e-06
-1.73252645461025e-05
2.3866107183108e-06
-4.23947684391391e-06
-1.63682698187338e-05
-3.09266141183281e-05
-1.64552812256073e-05
-2.73491603196012e-05
-1.31164750518378e-05
-7.44986835033652e-06
-2.71943551388304e-05
-8.93841235326008e-06
-1.02383233341966e-06
-1.51745657397092e-05
-1.28898989942885e-05
-2.51916084549359e-05
-1.83783031321106e-05
-2.07112560224301e-05
-1.14065426542882e-05
-2.11117225854504e-05
-2.65004339886358e-05
-1.85413531871608e-05
-3.18085910649272e-05
-1.1753094764215e-05
-1.64335332948388e-05
-3.29252181750016e-05
9.25161618207114e-06
-2.74373032114247e-05
-1.42629149798908e-05
-1.28286050251339e-05
-5.68890157874623e-06
-1.79913315858754e-06
-4.53325113443092e-06
-2.1326258751893e-05
-2.61953309986068e-05
-7.79783672311913e-07
-2.53047128868722e-05
9.6194798885243e-06
-2.91723842926258e-05
-3.85561698834397e-05
-5.29230824052729e-05
-3.10848344594586e-05
-1.6241177792205e-05
-2.13936710071113e-05
-3.17597409149388e-05
-2.60864229690889e-05
-3.35576698240093e-05
-3.3732759426026e-05
-3.0491797241156e-05
-1.03194244522726e-05
-3.43743395293317e-06
-2.19787944968617e-05
-2.52681233571006e-05
-2.1567384544909e-05
-1.27858989364887e-05
8.61577233911672e-06
-2.78102225663703e-05
-1.59344101725956e-05
-2.03378703593723e-05
-3.0113258645636e-05
-2.89954251536584e-05
-5.90515965672026e-06
-1.70563797589209e-05
-1.97505710597929e-05
-2.7671278789503e-05
-3.38243080838503e-05
-8.21899163157205e-06
-2.68937256464042e-05
-6.23403589644156e-06
-7.87511917454713e-07
-1.58621620935986e-05
-1.06724679247985e-05
-1.93467613092805e-05
-3.23226766537294e-05
-2.1535855051581e-05
1.32986544223984e-06
-3.22406161226121e-05
2.98455694862148e-07
-1.92178118798072e-05
-2.00010466770091e-05
-8.69742391248332e-06
-2.93747146156836e-05
-3.01528473711299e-06
-3.70130907365028e-05
-1.41759618900756e-05
5.37551075773658e-06
-2.13829102587999e-05
-2.03584705954914e-05
-4.6885063981627e-05
-4.10208883900841e-06
-3.23408326656134e-05
3.9696029827441e-06
7.57858064855243e-07
-2.69079985678442e-05
-1.74631574820735e-05
-2.13215392606386e-05
-3.13324749756895e-05
-4.11024083195412e-05
-2.71474204405459e-05
-1.62147292324049e-05
-2.08062320330015e-05
-2.31038706244695e-05
-1.61851417067748e-05
-1.69214981483073e-05
-2.18726758206122e-05
-1.46889501034628e-05
-2.69978193356962e-05
-2.37213060571652e-05
-2.37025564777217e-05
-9.9448882723696e-08
-9.86022238014979e-06
-2.28821849377788e-05
-2.91604645943477e-05
-1.35689877877586e-05
-2.9608289772948e-05
-3.15874146232036e-05
-3.90503451372135e-05
-1.88428772601373e-05
-2.79040225632702e-05
-2.86228331068012e-05
-2.32505407808902e-05
-3.37642223724913e-05
-2.68496323247631e-05
-4.6769928522366e-05
-3.26963156125482e-05
-3.37538629536556e-05
-1.34442656913304e-05
-7.96627744484778e-06
-3.62266907824444e-05
-1.32123729839423e-05
-1.25728982411994e-06
-1.64437139721935e-05
-3.11939192716045e-05
2.70983538813143e-06
-2.33033582866546e-05
-6.09908707429832e-06
-3.31712054117498e-05
-2.71945804762933e-05
-7.40220761403165e-06
-8.53518966736218e-06
-3.39349572177418e-05
-2.17867186718676e-05
-4.02097931894536e-05
-4.91005311502391e-05
-3.66424094270238e-05
-3.47236922087991e-05
-2.48349355547716e-05
-2.35408833760089e-05
-6.20756033783915e-06
-3.46861600852748e-06
-3.39831546401135e-05
-1.61287753013088e-05
-2.92253606629517e-05
-1.39096618667475e-06
-9.46320156528945e-06
-2.35413922075144e-05
-4.29778055029013e-05
-2.28807353998501e-05
1.90589563776481e-06
-2.48601960212464e-05
-3.72546677744238e-05
-8.96680868902798e-06
-4.40303940687497e-05
-1.33916892907767e-05
-8.99325415117022e-06
-3.08744107794629e-05
-2.47133191317681e-05
-1.79319562820598e-05
-3.23693820053934e-06
-2.98181701633756e-05
-3.19310771246381e-05
-3.28609559209695e-05
-7.69137711845651e-06
-3.23839074088087e-05
-2.2163568513471e-05
-6.18236918396923e-06
-2.17105109251896e-05
-1.53448681532042e-05
-5.5344285858856e-06
-8.24828201091446e-06
-3.87646846813544e-05
-3.14158050541724e-05
-3.48941807778387e-05
-2.68063931598233e-05
-8.11565898294303e-06
-2.95953331782353e-05
-1.8270673156184e-05
-1.84006711105946e-05
-2.66468748731718e-05
-2.61947501431884e-05
-4.79986927223272e-06
-1.98782691208421e-05
-3.60929371513168e-05
-1.14106743044131e-05
-2.89284052824334e-05
-3.29613549244331e-05
-4.14155680612319e-05
-2.2866982602489e-05
-2.54582955261407e-05
-2.21535183622223e-05
-4.13905699934639e-05
-2.10346481753654e-05
-2.16577278020635e-05
-2.27039691618969e-06
-1.53135225237057e-05
1.96284688341891e-06
-1.46167936305247e-05
-1.09488563297115e-05
-3.41900631826627e-05
-1.04070607752118e-05
-4.0988149682804e-05
-2.57639942085055e-05
-1.53363965408233e-05
-1.96840982560385e-05
-9.85189607292564e-06
-1.46639831121744e-05
-5.41666852079622e-06
-1.53404604165494e-05
-1.0783131516587e-05
7.69895144005919e-06
-1.52060204774229e-05
4.81470551562787e-06
-1.00616717629109e-05
-6.14165654664869e-06
-2.27509168549352e-05
-1.1854182200565e-05
-1.63809112456239e-05
-1.7398293652263e-05
-2.21241904191309e-05
-6.80478218729351e-06
-1.03580663492197e-05
-4.41482409747933e-05
-1.23145489468259e-05
-2.28847865062337e-05
-2.69134290325873e-05
-1.05528606636889e-05
-1.56511262302461e-05
-6.54787945525572e-06
-9.71159917644967e-06
-1.70876460422068e-05
-1.49403140573907e-05
-1.03188869693402e-05
-2.74338362587188e-05
-3.26696060945529e-06
-3.84403777457582e-05
-2.37233786436597e-05
-2.49807672204014e-05
-3.32324754537956e-05
-1.79037191861694e-05
-2.18548972664743e-05
-2.594303156853e-05
-1.16031763027037e-05
-1.38912532865278e-05
-3.30249969978213e-05
-1.87373918211959e-05
-9.01740927705817e-06
-4.0149342307035e-05
-1.4593477350972e-05
-2.186660240973e-06
-2.70756392634378e-05
-1.41640346174133e-05
-2.22920273335531e-05
-2.0328651834682e-05
-1.02934875254191e-05
-1.84505095100854e-05
-2.30880591564735e-05
-1.56435903310906e-05
-7.8666110393564e-06
-1.95215183388291e-05
-6.73942339639724e-06
-4.12291244602242e-06
-1.60603288197199e-05
-2.16938033854921e-05
-1.65164160596199e-05
-4.15808519466505e-05
-1.44916170952894e-05
-3.75077469004335e-05
-2.13600025592284e-05
-1.36727902433156e-05
-3.17488798865163e-05
-8.43351769414754e-06
7.43397285494166e-06
-3.26550959973753e-05
-1.51788581149203e-05
-1.56388557573023e-05
-1.00891155733641e-05
-1.87835361501075e-05
-3.88295626600795e-05
-1.32970049137251e-05
-1.65649489358755e-05
-2.35821051465692e-05
-5.91440585081787e-06
-2.34692575322643e-05
-4.50739942902195e-05
-2.02241507271696e-05
-2.21522630076911e-05
-2.00815199316044e-05
-1.75050335190618e-05
-2.17938205767261e-05
-3.88670505246082e-05
-1.6423036131972e-05
-3.93811382570521e-05
-3.52355172414163e-05
-2.87047548714744e-05
-3.04607111073101e-05
-9.27507254403392e-06
-1.0365892882976e-05
-2.8045255605908e-05
-1.07846473044396e-05
7.5601431109121e-06
-2.52339776101163e-05
-2.11504316058049e-05
-2.24769031710516e-05
-8.89875737460083e-06
-1.8501475648936e-05
-1.80984713887922e-05
-1.44185788259736e-05
1.97521721171468e-06
-1.7735726323815e-05
-5.4543410334805e-06
-1.76237513258659e-05
-2.19831255584978e-05
-2.45407349410089e-05
-3.0075933520445e-05
-1.40288736290958e-07
-2.66751880662259e-05
-1.04850426423724e-05
-1.77273531329551e-05
-2.64476277267137e-05
-1.17202323740185e-05
-7.32239323619635e-06
-7.52106054460735e-06
-1.60246628825257e-05
4.32140161913886e-06
-2.14898907384744e-05
-5.82200660884679e-05
-2.77439979743059e-05
-1.10203765888725e-05
-3.08748904284102e-05
-1.44714761358626e-05
-3.45236850060794e-06
-2.20987890973703e-05
-1.69229306884618e-05
-1.29300769841471e-05
-8.589464735718e-06
-2.94982294594804e-05
-2.3264065521962e-05
-1.54092302051499e-05
-8.40627935056097e-06
-2.18516682078597e-05
-1.75945058584962e-05
-2.34357341612609e-05
-2.46254108981238e-05
-1.94259230379496e-05
-1.8709285649593e-05
-2.02224244784377e-05
-2.16625593563728e-05
-2.95934242078908e-05
-2.0172298920497e-05
-5.22180709292486e-06
-3.288095965475e-05
-5.64725901432784e-07
-8.70996485812856e-06
-1.8134825386557e-05
-3.76317202561933e-06
-1.35339576930555e-05
-2.54918079155763e-05
-9.26770317460776e-06
-2.1325145735349e-05
-1.76236597907073e-05
-4.00101593720719e-05
-2.68326895457986e-05
-6.82501821035139e-06
-2.19991999497145e-05
-9.41541466817912e-06
-1.42324352178932e-05
-3.2987573824542e-05
4.69709773474551e-06
-7.17644950069782e-06
-2.75751255878103e-05
-7.49249445973972e-06
-2.96726371981006e-05
6.35885025238883e-06
-3.30263639159629e-05
9.64946012357242e-06
-2.5213157164877e-05
-2.22322982989364e-05
-2.59003853924848e-05
-6.29952387155162e-06
-4.16892536133919e-06
-1.28410082477749e-05
-2.89279917511486e-05
-1.85986533119932e-05
-1.6107512052731e-05
-2.46511209118221e-05
-1.08270210002055e-05
-2.86585499821259e-05
-3.87791087712424e-05
-1.17775750546411e-05
-1.5192656840359e-05
-7.16269549689688e-06
-4.8533285880753e-05
-1.56718733425511e-05
-2.8441749828156e-05
-6.44079514113292e-06
-1.17937022607185e-05
-1.24883171562643e-05
-9.46073133260482e-06
-7.24981493332937e-06
-5.59661930631983e-06
-1.83996332787385e-05
-3.56612805642575e-05
1.67528325546179e-06
-1.98277969240306e-05
-4.34525508235364e-05
-3.6589343841403e-05
-2.69090692580857e-05
-1.83967854035688e-05
-8.16834120543145e-06
-3.20551816710772e-05
-3.982979258634e-06
-3.3907189137634e-05
-1.78321183265572e-05
-1.06059038826928e-05
-1.44163333430581e-05
-6.84473428070645e-06
-1.98306934820787e-05
-2.30083365106234e-05
-2.86491189247349e-05
-7.30557770544075e-06
-1.84966306452453e-05
-6.06983447046746e-06
-7.1975307287755e-07
-2.88028002633587e-06
-1.91518574674698e-05
-1.92784340765544e-05
-2.32293218219332e-05
-3.87168004880985e-05
1.3922264662213e-06
-3.44155593631485e-05
-3.63933157734138e-05
-1.18564677894132e-05
-4.51121653073986e-05
-1.83488699007458e-05
-2.30820948056489e-05
-8.25260612102751e-06
-7.10356691400809e-06
-1.68518917860316e-05
-3.42805888985269e-05
-2.15193043902458e-05
-1.76373352746288e-05
-2.4767521352888e-05
-7.12751013753389e-06
-1.82750833869058e-05
-2.32274990030944e-06
-3.12350628998038e-05
-1.39550613008774e-05
-6.50138849149422e-06
-1.67947737835236e-05
-2.78590638625034e-05
-2.29014230488328e-05
-3.72870019245989e-05
-7.87066275141999e-06
-2.29989952921573e-05
-1.21500897496187e-06
-1.13710700420212e-05
-2.18836608504607e-05
-2.46642584697757e-05
-9.34241892544115e-06
-2.16582651019557e-05
-4.3713924988287e-05
-2.44375368616213e-05
5.98921661772638e-06
-2.05237951400904e-05
-7.59252773933572e-06
-4.59414129492337e-05
-1.87394762648557e-05
-4.33034127981469e-06
-1.47267441546342e-05
-3.01473888321576e-05
1.20926068190594e-05
-1.96485100845236e-05
-9.89429281550727e-06
-1.344644401215e-05
-2.05322464535748e-05
-1.64059694453814e-05
-1.6697919557262e-05
-1.04485021713984e-05
-1.94199831805315e-05
-2.03400016424957e-05
-3.53390727782901e-05
-1.77282750580651e-05
-2.582145924972e-05
-2.13883970657304e-05
-1.13719870099202e-05
-1.88944150445922e-05
-3.82276614666078e-05
-2.77477947348959e-05
-1.31661217433803e-05
-2.12247985872324e-05
-2.65950319839359e-05
-1.5316822075311e-05
-2.0818423257965e-05
-3.44529405493331e-05
-1.90546984504322e-05
-2.11072700220977e-05
-2.98827138817796e-05
-1.97602273826647e-05
-1.69824414186074e-05
-2.383048256344e-05
-3.51114869912472e-05
-1.61798231443487e-05
-8.95648206414012e-06
-2.9548607963242e-05
-9.25423640663013e-06
-9.2437023560237e-06
-1.83581894861547e-05
-2.36090251637527e-05
-5.91512905986383e-06
-3.55442160953795e-05
-2.62554538985553e-05
-2.39524930176499e-05
-2.36289345082427e-05
-1.57734468852448e-05
-1.97035484741846e-05
8.01917249298644e-06
-4.38722338285293e-06
-2.23130401356399e-05
-3.9161497659309e-05
-2.81120797636009e-05
-2.13588214704343e-05
-2.11063538352518e-05
-1.55780138081166e-05
-3.27666001324934e-05
-1.56100913264479e-05
-1.7866713589631e-05
-3.33638596803111e-05
-1.74476212285054e-05
-1.25365901473172e-05
-4.69926090179983e-05
-1.34729801017549e-05
-3.75379185546503e-06
-1.75476520605755e-05
-3.22204055541553e-05
-2.69203385693171e-05
1.11407887086834e-05
-5.04278352793481e-06
-4.70377182861376e-05
-2.18177472452614e-05
-4.93650334960812e-06
-1.76061052544094e-05
-2.46726263037697e-05
-7.24556454264776e-06
-2.33013896500797e-05
-9.93403364498163e-06
-1.29083066767592e-05
-2.98480054121381e-05
-3.26725170953658e-05
-1.23467303248594e-05
-3.32370842070807e-05
-1.98867289232773e-05
1.47833355709299e-06
-2.08697534513262e-06
-7.8886221714599e-06
-2.93787129722116e-05
-2.70168416638643e-05
-1.98822208573688e-05
-1.82293030993292e-05
-3.11726491209497e-05
-2.07103310653922e-05
-1.61524919595539e-05
-4.77189221056631e-05
-1.26587861729799e-05
-6.27703027203131e-06
-1.98239538508682e-05
-2.3451267835734e-05
-2.95278141695693e-05
-2.16159413246432e-05
-1.13391880584571e-05
-2.3008318738471e-05
-1.7720495489643e-05
5.31412167578352e-06
-3.42838816815565e-05
-2.20646018586782e-05
-2.55971342625777e-05
-1.00680819762311e-06
-1.94688528406574e-05
-4.15766221130767e-05
-3.50576124272211e-05
-1.28290556374208e-05
-2.39198920808243e-05
-1.77840121849258e-05
-2.53957407453929e-05
-2.77356976485753e-05
9.76029878953035e-06
-2.62609076670794e-05
-1.29671640998522e-05
5.88695828409929e-06
-1.23981156539101e-05
-3.54928804584706e-05
-4.02592088764848e-05
5.12711947083892e-07
-8.87681571372867e-06
-2.51599051875328e-05
-1.32964133030159e-05
-9.41456902353061e-06
-3.17097663385092e-05
-3.86293056520599e-05
-1.08511546167818e-05
-3.08110420153254e-05
-9.51497487572805e-06
-8.75609348452607e-06
-2.33004612335461e-05
-1.11519705691391e-05
-3.39535898648002e-06
-1.57661345083185e-05
-2.4229973072042e-05
4.00029839525084e-06
-1.50058291491098e-05
-9.3778537568654e-06
-1.76876514908075e-05
-3.78481217967343e-05
-2.14608761387495e-05
-1.55750400409192e-05
-2.56511665820132e-05
-5.22125530727944e-05
-2.33350643020492e-05
-1.56809810197126e-05
-3.86505891032864e-05
-1.82865770381084e-05
1.06221461587062e-05
-2.83409186529767e-05
-1.04591839154603e-05
-1.4154920484871e-05
-3.41583197904022e-05
-2.73495880936721e-05
-2.21113829933258e-06
-2.05498017422893e-05
-4.96076495329406e-05
-1.16468943902307e-05
1.02623796239697e-05
-1.28200671839039e-05
-3.498667835923e-05
-1.22804164687447e-05
-3.03621173413112e-05
-1.90444977525248e-05
-1.22722607327403e-05
-1.68369045829861e-05
-3.12029698434896e-05
-2.77112619522629e-05
-2.62119242376366e-05
-1.28532805805063e-05
-3.05139608690632e-05
-8.45688617695772e-06
-2.23850306545859e-05
-5.31620697791677e-06
-2.38100816785198e-05
-2.69195959467525e-05
-3.79016103901947e-06
-4.21907689126933e-06
-1.59889812718383e-05
-1.01164018845889e-05
-2.20122215533561e-05
6.51622742252275e-06
-3.50133000776466e-05
-3.85249970548324e-05
-4.18571576854304e-05
-1.2149196941261e-05
-1.99499131258739e-05
-1.4931347844726e-05
-1.47884199509493e-05
-2.37831753090928e-05
-4.63178258605416e-06
-3.5629464244745e-07
-2.09033912532704e-05
-1.45622017695174e-05
6.63536557178466e-07
-1.50010156249075e-05
-2.30251616802965e-05
-2.16454304459211e-05
-1.28386844756729e-05
-3.76143350035326e-05
1.6712734446534e-06
-4.17977544419026e-05
-1.18391220002997e-05
-1.64422865352188e-05
-2.02777024530708e-05
-4.79228240876338e-05
-9.76321070863005e-06
-1.53413316078031e-05
-1.92473062131829e-05
1.97825176587958e-06
-2.31256433824442e-05
-1.78449173546827e-05
-2.65738002214222e-05
-1.20933490835462e-05
-1.91148960798229e-06
-3.41982722583114e-05
-1.08721314496033e-05
-1.11595629402001e-05
-1.01865371640834e-05
-1.28444492557624e-06
-3.42647651162583e-06
-1.61174823856386e-05
-1.23244773053163e-05
-8.81901760999109e-06
-1.87387117620631e-05
-1.06693126959323e-05
-1.79762684226175e-05
-1.82849878765139e-05
-7.85370178276473e-06
-5.6754099433331e-06
-1.59904649026672e-05
-2.86336147185421e-05
-3.2812157816028e-05
-1.46501067666055e-05
-1.3356789925972e-05
-2.53785816714769e-05
-1.13248737477775e-05
-8.23203548163287e-06
-1.14086441958739e-05
-1.36286652703666e-05
-3.18560128913912e-05
-1.27925503972314e-05
-9.9450164322517e-07
-1.79105108088669e-05
-2.38102507027379e-05
-4.06652509660572e-05
-3.77671126540436e-05
-2.2502072028123e-05
3.87472917950241e-06
-2.6059657678429e-05
-1.19713255761583e-05
-2.62888886792503e-05
-1.51807614389101e-05
-2.43864453711489e-05
-2.14177640970988e-05
-2.74926877158859e-05
-2.52982786357436e-05
-2.54289534600433e-05
-3.64834070943072e-06
-1.57292640939226e-06
-1.16539724614958e-05
-1.47047158599324e-05
1.69570829366083e-06
-3.23436448101791e-05
-2.22245190377147e-05
-3.52559795418643e-05
-1.72637499769513e-05
-1.11674125709863e-05
-2.4464581344003e-05
-1.61864828022606e-05
-3.99714977250946e-05
-1.46391580971003e-05
-2.22896861338902e-05
-1.52160756009315e-05
-1.54749898897355e-05
-2.41999685542908e-05
-2.88206053395986e-05
-2.65172995819332e-05
-2.35134519038443e-05
-3.88134777305323e-05
-1.74880364820944e-05
-3.00200121912623e-05
-2.06160721207278e-05
-4.92632866631366e-06
-7.69395694854938e-06
-2.43466749885581e-05
-3.43106091036009e-05
-1.65117229644693e-05
-3.60100806189767e-05
-1.57986717181617e-05
-1.83061274144246e-05
-2.82205646833691e-05
-2.72761303414079e-05
-2.13029048267453e-05
-1.2357097778927e-06
-1.15251501338718e-07
-2.03613149566488e-05
-1.24326923015471e-05
-3.01094465344863e-05
4.61494067872626e-06
-5.74238164774558e-06
-3.90611235693036e-05
-1.5312602494548e-05
7.90742818543177e-06
-2.87463378899523e-05
-4.15405159243889e-05
-2.04254348897867e-05
-4.04371878091363e-05
-6.88020005668902e-06
-2.63949270102959e-05
-1.39277669293625e-05
-4.3500092015976e-06
-1.26663582210649e-05
-2.15767858262498e-06
-2.22383271873054e-05
-2.30174755921238e-05
-2.83620014427704e-05
-3.45264523148205e-05
-2.65676591621213e-05
-2.95693327512699e-05
-7.68147435786724e-06
-4.74376736849996e-06
-2.03034140552018e-05
-1.09176579207994e-05
-3.65401441956145e-05
-4.04090884579922e-05
-4.57808207844352e-05
-2.83973899367795e-05
-2.02840320456895e-05
-3.67426911140617e-05
-2.47944624965342e-05
-2.91869482168914e-05
-1.99981566188691e-05
-3.37633456045449e-05
-6.21505979158481e-06
-1.91979257090601e-05
-1.95233401779141e-06
-2.11929868359445e-06
-1.44487079771456e-05
-2.41248190081992e-05
-2.91266279085325e-05
-2.42790029604663e-05
-2.6617463501234e-05
-3.72296590405738e-05
-2.48527609204218e-05
-2.40914984444114e-05
-1.62585614710858e-05
-2.58475272191151e-05
-4.65482253339168e-05
-3.10186831847885e-05
-1.7754859088851e-05
-1.87375421887722e-05
-2.02937964241771e-05
-1.58354419308013e-05
-1.59560578889525e-05
-2.23604176334942e-06
-2.88543091437875e-05
-5.4846141511622e-06
-2.81253294343393e-05
-2.92013042455812e-05
-2.79304524686468e-05
-2.78386071278989e-05
-1.7261205613896e-05
-9.00417355198501e-06
-1.41485876687421e-05
-1.34792293692968e-05
-8.04940964570398e-06
-6.6907672701387e-06
-3.73688291703334e-05
-9.88759543513381e-07
-1.2702927760407e-05
-1.3160522340053e-05
-1.18583246836952e-05
-2.3552359756546e-05
-3.80238964208458e-05
-1.61636286144365e-05
-3.10613663420496e-05
-1.71438901080151e-05
-2.64176382495872e-05
-1.99559905436688e-05
-8.17812248562666e-06
-2.28467920160184e-05
-1.11419146154552e-05
-8.87481833041514e-06
-1.25174547124479e-05
-1.75459243862916e-05
-2.79573105971464e-05
-3.44994874399375e-05
-3.10934050133476e-05
-2.01158195317163e-05
-2.25744866383505e-05
-6.02444603462276e-06
-1.7416398946242e-05
-2.50428150668524e-05
-2.9434482709135e-05
-1.88509259915546e-05
-2.02746964591917e-05
-1.57980482345072e-05
-2.21408145785994e-05
-2.72827258115949e-05
-1.50588799962565e-05
-6.04991289899144e-06
-1.37169737662517e-05
-1.98244730781098e-05
-4.68422349204515e-05
-3.92573546821296e-05
-2.54006127187716e-05
-1.01629109886238e-05
-3.38225280318972e-05
-3.49598730634914e-05
-2.01195356787403e-05
-3.00833790319894e-05
-2.94200214147336e-05
-2.36418749204733e-05
-4.48973264909654e-05
-3.62941149734296e-05
1.50360145482859e-06
-1.52781154732523e-05
-3.346488965107e-06
-9.13599133551965e-06
-4.07178559061737e-05
-3.31631248938333e-05
7.95911050180345e-06
-4.34836694749977e-05
-6.36214807521685e-06
-3.8760937374848e-05
-1.64567130370101e-06
-1.71049048784592e-05
-4.43774778437686e-05
-3.70435341589385e-06
-8.57013415717106e-06
-2.83173033272261e-05
-1.97340645780804e-05
-8.64494460891932e-06
-4.13608105830568e-05
-1.99909616334226e-05
-1.93393720620807e-05
-3.1815946743573e-05
-2.33890082237411e-05
-3.72128857272445e-07
-1.91966474054244e-05
-2.74485373714464e-05
-1.33578096151493e-05
-2.61902385398954e-05
-1.79395677583928e-05
-1.45471525273823e-05
-2.71346053365258e-05
-1.23931326965202e-05
-3.56258492316195e-05
-2.05595013108956e-05
-1.6901199056631e-05
3.19321528155459e-06
-4.06396281029234e-06
-2.18568370150503e-05
-8.55477697029677e-06
-2.30023802667462e-05
-1.70532111395291e-05
-3.10081386513675e-05
-4.78700272628945e-05
-3.55977865232383e-05
6.46428281675142e-06
-1.48756389910572e-05
-2.60194371233764e-05
-4.59682434902224e-05
-2.30035818667123e-05
-1.43733619537319e-05
-3.50194280907736e-05
-3.99452309136449e-05
-1.86925717115205e-05
-1.28682242749314e-05
-2.40646925943291e-05
-3.46189016679702e-05
-3.57933719760755e-05
-3.65150449039073e-05
-2.16949703827231e-05
-8.9162211560239e-06
-3.43283632046566e-05
-2.76689688443714e-05
-1.61958086927029e-05
-2.16347376386577e-05
-1.11141327304796e-05
-3.76750158184844e-05
-2.238383355482e-05
-2.28141887719133e-05
-1.92373738012495e-05
-1.27653235796208e-05
-1.89128148522106e-05
-5.8811163536513e-06
-2.06343117719965e-05
-1.81598839314874e-05
-1.59989288538733e-05
-3.03309939848474e-05
-1.83076232411812e-05
2.42075565766e-06
-3.08845895124236e-05
-2.14085708306884e-05
-2.13840092972248e-05
-3.37395593141768e-05
-3.57896654527918e-05
2.89693163056838e-06
-1.2382774388479e-05
-5.75162309055383e-06
-3.7980441316791e-05
-3.29353442096713e-05
-2.71864304556534e-05
-3.34752555150903e-05
-1.61261818500011e-05
-3.72970746306791e-05
-2.39683431835705e-05
-3.2972719847382e-05
-3.58555256083673e-05
-9.88180103280115e-06
-2.50157178170225e-05
-2.46911088279157e-05
-1.40090862652105e-05
-2.09986892247252e-05
-4.86043946477884e-05
-1.46996334412989e-05
-6.78044662894771e-06
-1.75510119057636e-05
-1.10798228618583e-05
-8.00840847275531e-06
-2.11811159946543e-05
-3.86094442096257e-05
-2.94523727332519e-05
-8.30827851732411e-06
-7.80561602752864e-06
-1.78155130587247e-05
-3.6137423457358e-05
-1.70797576911161e-05
-4.81781595736865e-05
-2.72813726709899e-05
-2.27789401917591e-05
-3.17423085414996e-05
-9.06166058447673e-06
-6.86987505351463e-06
-2.3166891997529e-05
-2.41873682617073e-05
-2.8242434443609e-05
-2.11617162560043e-05
-3.06563230879181e-05
-4.34870652158975e-05
-7.9631205955773e-06
-2.03884313621497e-06
-3.92667913584862e-05
-7.74494529926818e-06
-2.18268081510028e-05
-2.52627247075757e-05
-2.78979304769595e-05
-2.24501609296814e-05
-2.37167309751526e-05
-1.68937905036689e-05
-1.790523273646e-05
-2.50254106954368e-05
-1.28758383132076e-05
-1.14670411730599e-05
-9.6815591996622e-06
-8.86267364701538e-06
-9.95192128962371e-06
-2.94767175668126e-05
-5.96458655935719e-06
-5.14067062916942e-06
-3.68286658789641e-05
-3.02386814842578e-05
-2.84957521165953e-05
-1.11833545114999e-05
-1.10470339491117e-05
-1.34266612558293e-05
-2.68865549318601e-05
-2.65082055819708e-05
-1.80710136580653e-05
-2.70973528979789e-05
-3.23612862062701e-05
-2.05030908332491e-05
-2.09572549556793e-05
-2.08541687254165e-05
-1.98765036935071e-05
-2.0783768614256e-05
-9.47366429138846e-06
-3.46769422225719e-05
-3.65376279145779e-05
-1.68856405505193e-05
-1.07901165487233e-05
-3.6844291930394e-05
-3.15662005283172e-05
-1.10708469728135e-05
-1.11583713133753e-05
-3.80813460011747e-06
-1.66191287505687e-05
-7.13651661002158e-06
-1.01996926091304e-05
-2.42181810245017e-05
-1.77449445833538e-05
-9.62733937241129e-06
-3.91140536093566e-05
-1.10213582025806e-05
1.03602521730743e-05
-2.80468713680871e-05
-1.11255123810948e-05
-1.9858737009547e-05
-2.30738916967512e-05
-3.39718285999108e-05
-3.25244972020961e-05
7.38080437479881e-06
-2.59818255125196e-05
-1.7818327615204e-05
-1.54584834599309e-05
-3.65069924196557e-05
-1.9272009142471e-05
-4.29227479080083e-05
-1.79014527835218e-05
7.57446719267095e-06
-2.33062328285749e-05
-1.93737986603279e-05
-6.01124144568423e-06
-1.13446863440724e-05
-1.61309129193412e-05
-3.02772211055625e-05
8.69346341603748e-06
-7.72996963115224e-06
-1.29360407495897e-05
-1.98242244113509e-05
-3.27384239470133e-05
-1.79162449665651e-05
-2.46303810169214e-05
-1.52977989907237e-05
-2.2547699840562e-05
-1.27407945174607e-05
-1.22126078125128e-05
-2.34759398213752e-05
-1.6486105131183e-05
-9.29438950558178e-06
-1.60179677845917e-05
-2.47875151821733e-05
3.50391363181218e-06
-1.05728840943198e-05
-2.02335465759711e-05
-2.35111333472986e-05
-2.58414548358146e-05
-5.53778533297564e-06
-2.12268191915322e-05
-1.71697933092523e-05
-4.10808498297525e-05
-3.88634623508739e-05
-3.76181639901078e-05
-1.5529504252038e-05
-1.74083891281078e-05
-2.11845209912806e-05
-6.67462183131899e-06
-6.80796231384237e-06
-1.26544357186734e-05
-1.82969317772749e-05
-2.91658760104872e-05
-2.10247192587912e-05
-2.03200492766925e-05
-1.90247283619747e-05
-3.64588965929475e-05
-4.27179105917277e-06
-9.73800618767326e-06
-3.40945649986489e-05
-2.14803950428779e-05
-1.80659048768128e-05
-1.96300613681382e-05
-6.62494881745372e-06
-2.26208345619002e-05
-2.70848624308823e-05
-3.13872255769179e-05
-1.91331910597457e-05
-2.46173541082819e-05
-3.67232067031927e-05
-2.64286890063759e-05
-2.79508441062608e-05
-1.38643777137594e-05
-1.00679425716041e-05
-2.19861319241996e-05
-1.46920565928249e-05
-3.29730325412887e-05
-6.3958309658014e-06
-1.06755223244788e-05
-3.49284564207945e-05
1.2136621482033e-05
-3.23232591719115e-05
-2.042661355906e-05
-2.76421155480706e-05
-6.13829582668589e-06
8.93571180313766e-06
-2.45540626262961e-05
2.67069567399877e-06
-5.18192618011079e-06
2.88767940264698e-06
-3.04107584855623e-05
-1.89997280099344e-06
-3.33456689855103e-05
-1.94793408749441e-05
-2.17447848332357e-05
-2.2187936492966e-05
-1.95834572803319e-05
-9.07422355453903e-06
-1.41666944715936e-05
-2.19877470563755e-05
-3.45538415118582e-05
-2.11901061350773e-05
-2.75745032927648e-05
-2.33737212303862e-05
-3.41237676874077e-05
-1.79820729237385e-05
-2.14966171315997e-05
-1.48550891661677e-05
-2.22435357072978e-05
-2.10320602091818e-05
-1.31856634403434e-05
-1.26802225848074e-05
-2.76936475838115e-05
3.03191878673143e-06
-2.70853320224603e-05
-1.70709522232858e-05
-1.70663340474935e-05
-4.87514341419819e-06
-2.10301686408645e-05
-2.10868932396859e-05
-3.24308343699491e-05
-7.60181666360352e-06
-7.4645356171376e-06
-3.58642447729248e-05
1.43063058233688e-06
-2.12707598809278e-05
-2.8693188318025e-05
-2.02317005696351e-05
-3.36959464732761e-05
-2.82016576848297e-05
-9.6030607114823e-06
-1.99237503188074e-05
-3.12011324622382e-05
-5.9599908836829e-06
-3.32272574535388e-05
-2.08605073185191e-05
-3.55194571447777e-06
-2.37327731820633e-05
-4.54543938992174e-05
-3.12665360610572e-05
-3.0107266008725e-05
-2.79313391214596e-05
-1.78209361223015e-05
-3.45978968016796e-05
-2.00665804107063e-05
-2.86056931096015e-06
-1.65185991523767e-05
-6.4171856569359e-06
-2.50839769030657e-05
1.97066854098649e-05
-2.32909857165162e-05
-1.57266988728543e-05
-3.09284704465209e-05
-3.52896348487233e-05
-1.34645086878163e-05
-8.98731679627919e-06
-2.80780160575512e-05
-2.83554319234317e-05
3.16147822912072e-06
-1.23817766013274e-05
-8.15725146825496e-06
-2.96706531162072e-05
-2.40459443963374e-05
-4.29120780991124e-05
-2.41125971557761e-05
-1.80101775087232e-05
-9.56168306457646e-06
-1.30110347968933e-05
-4.52156485608049e-06
-2.22445041013894e-05
9.08199078967318e-07
-1.54277754837422e-05
-1.72125341123992e-05
-1.74755079604116e-05
-3.76966504130714e-05
-1.72970348218935e-05
-2.60594667122827e-05
-2.45455559999714e-05
-3.95553501620527e-05
-2.98979256440594e-05
-3.0225376406899e-05
-1.77377593318803e-05
-2.0956740696433e-05
9.06694916276035e-06
-6.58570310323641e-06
5.73319064877264e-08
-4.55372390251064e-05
-1.86285428980682e-05
-1.14945795305093e-06
-5.11216296626465e-06
2.85574042321075e-08
-4.67039964292907e-05
-1.89670713945921e-05
-6.17720431474397e-06
-3.69360609720318e-05
-4.77951647391976e-05
-2.62166971841715e-05
-8.30087818093291e-06
-1.37756678892678e-05
-1.18917548961701e-05
-2.16419332811613e-05
-2.08074947647581e-05
-1.75438205597902e-05
-2.27138262794401e-05
-9.53919496544033e-06
-1.58162679561519e-05
2.06809609083268e-06
-1.58472362838912e-05
-1.59577732486497e-05
-2.63073526787279e-05
-4.07404263669367e-05
-4.00539369310284e-05
-3.77596205843056e-05
-9.99547025989414e-06
-3.11026740807822e-05
-2.805607066737e-05
-2.89687305655462e-05
-1.35127508959007e-05
-8.21974486665904e-06
-3.6348856094026e-05
-1.78187548075773e-05
-3.03027121103703e-05
-3.96080014930565e-05
-3.68254520209099e-06
-1.38435554906748e-05
-2.38660348781716e-05
-2.34313025939455e-06
-3.5977593311556e-05
-2.42489261430078e-05
-3.21117363994683e-05
-3.65750763424624e-05
-2.82589082240162e-06
-3.18394331245549e-05
-1.94517300970587e-05
-2.3254435135252e-05
-1.8760141179231e-05
-3.37701121377677e-05
-7.22737882511669e-06
-2.95992318012897e-05
-3.18397919379309e-05
-1.57587515938034e-05
-1.59734800733271e-05
-1.44041437585844e-05
-8.69577074235024e-06
-1.23031614062187e-05
-2.22524914739934e-05
-2.47910799464743e-05
-2.15076549915345e-05
-1.82408465606599e-05
-2.49644119280052e-05
-2.41435686330996e-05
4.9169034338388e-06
-4.77357036252126e-06
-1.42377863238041e-05
-2.97011227987999e-05
-2.17032956152641e-05
-2.22462605486774e-05
5.75545516274358e-06
-1.31013997953662e-06
-1.5130655758261e-05
-3.05154762598938e-05
-1.50567014110301e-05
-2.02913890508707e-05
-1.41391148482636e-05
-5.50373759903521e-06
-2.09787804138255e-05
-4.16541854161749e-05
-2.05997404448368e-05
-1.39125259187767e-05
-1.44325718248147e-05
-4.74582764056786e-06
-2.6935425714435e-05
-2.31942996481672e-05
-2.76163052409607e-05
-4.93557982774701e-05
-1.15516552214073e-05
-3.46419912078784e-05
-2.76249308578743e-05
-1.78058647268583e-05
-3.1169617652275e-05
-1.86845208517113e-05
-2.29411541323354e-05
-2.53379372218894e-05
-1.52412757177542e-05
-2.46872638686894e-05
-1.01042230432602e-07
-8.87422108018016e-06
-1.93864381696948e-05
2.64468348821179e-06
-2.76416428219894e-05
-2.60322566734787e-05
-2.39653623838423e-05
-2.49868427586453e-05
3.41542270142888e-06
-2.78258429691076e-05
-1.66787297534913e-05
-2.85120324112675e-05
-3.28107352970851e-05
-1.70588763043232e-05
-2.19117224902349e-05
-2.73334837439961e-05
-2.8255432940723e-05
-3.39187458794237e-05
-1.81694632838699e-05
-2.73423109771587e-05
-1.99138281944522e-05
-3.61173180771179e-05
-2.96624815451486e-05
-3.89818941642277e-05
-1.6167013167923e-05
-2.62586011715271e-05
-1.35998493556793e-05
-1.26916396201448e-05
-8.97096767180354e-06
-2.58235319709889e-05
1.95434874439331e-06
-8.87071446245551e-06
-1.78359298786777e-05
-6.75060901637805e-06
-1.11212743481785e-05
-2.28507478756541e-05
-1.72914165520778e-05
-1.94768300635774e-05
-3.72406674737375e-05
-9.90342841917013e-06
-1.57618728166881e-05
-1.7873826105533e-05
-2.81973680597416e-05
-1.50597204463009e-05
-4.39812959906283e-07
-1.14407420571281e-05
-1.24968671646572e-05
-2.39499197087275e-05
-1.72308705488999e-05
-3.81581627002396e-05
-1.4079772605617e-05
-1.85817270507723e-05
-2.10938799127142e-05
7.59912127555581e-07
-1.36453580013761e-05
-1.04335699548497e-05
-1.80116928676386e-05
1.7052647782988e-05
-1.54082005148585e-05
5.18689435562999e-07
-5.1555278257433e-05
-3.31468159182512e-05
-7.44964061482416e-06
-6.25133470840095e-07
6.92960049248506e-06
-1.06567554512788e-05
-2.20797312494576e-05
-1.14149777243289e-05
-2.52922363879496e-05
-3.02889547925749e-05
-8.54435748308615e-06
-1.47450832903344e-05
-2.17957400371217e-06
-6.28898295624066e-06
-1.80976109091181e-05
-2.04951715776664e-05
-2.82379723827042e-05
-2.78094852164716e-05
-6.48153965842567e-06
-2.54675153620326e-05
-3.18112978850803e-05
-2.50272001738257e-05
-3.08869632687863e-05
-3.00855659397982e-05
-1.62958554403324e-05
-2.32788393847485e-05
-2.36216777209673e-05
-3.15123143564904e-05
-1.94535552068236e-05
-3.39947969707802e-05
-3.02334467892932e-05
-2.35565989038955e-05
-3.50449861232536e-05
-1.9383849816526e-05
-3.8634906677623e-05
5.28794568872023e-06
-2.78140862895092e-05
-3.31422366823959e-05
-1.85522622819381e-05
-1.05418702201865e-05
-2.88540460297504e-05
-2.01267674316156e-05
-1.87496461929584e-05
-4.31136140794398e-05
9.31368167867072e-07
9.88142119413607e-07
-6.56178679361887e-06
-3.61253953181585e-05
-1.88315553890111e-05
-2.09743747046226e-05
-2.86020323325245e-06
-4.99598323797553e-05
-3.59857394822427e-05
-2.83166733117286e-05
-2.51021290241734e-05
-1.72556766622954e-05
-2.82494292594595e-05
-1.67283563717406e-05
-1.69708614490486e-05
-3.52457824106274e-05
-2.49550446867618e-06
-2.97866919883373e-05
-1.02910283598102e-05
-1.37727160079211e-05
-1.7131398930025e-05
-2.86273318955637e-05
-3.43915777986694e-05
-2.28025856769195e-05
-2.87185492069729e-05
-3.57294800108707e-05
-2.92672392047513e-05
-3.15540534269763e-05
-1.38451377628551e-05
-1.72344145782739e-05
-1.67161601893246e-05
-2.79855510150204e-05
-2.64413867162474e-05
-3.22443473376042e-05
-2.29274816699807e-05
-2.75845732032661e-05
-2.98515020413775e-05
-9.99430318161244e-06
-2.18336120570989e-05
-8.49779651565046e-06
-2.19051073535335e-05
-4.0337396792254e-05
-1.03716343411844e-05
-2.89375584054203e-05
-2.71531487484812e-05
-2.61226470629807e-05
-3.64244861219436e-05
-4.36333339460495e-05
-3.26699382902724e-05
-1.99341371065822e-05
-9.13234770593763e-06
-2.08569740022817e-05
-1.65732444186152e-05
-2.40704918745122e-05
-7.44208731530512e-06
-2.25234149033794e-05
-3.82872893439078e-06
-2.6447057573291e-05
-3.07647990355593e-05
-4.50584419622135e-06
-2.15409057863211e-05
-3.69225631880063e-05
-2.71221138179526e-05
-2.70416420368472e-05
-1.10143176787282e-05
-3.88552895341495e-05
-2.66557597598427e-05
-2.62963122652298e-05
-1.43899131892412e-05
-5.45405011313362e-07
-2.09624317334251e-05
-2.71063665208115e-05
5.04548863371606e-06
5.70570904288651e-06
-2.77494190152666e-05
-1.28962260192206e-05
-1.77096812741425e-05
-1.65975370073907e-05
-2.76057821397037e-05
-3.20257457328322e-06
-1.42256947415444e-05
-1.85111490420761e-05
-1.25669065391091e-05
-5.22549268661236e-05
-1.33921293630235e-05
-8.56907337624939e-06
-1.88396589525194e-05
-2.50088465429334e-05
-4.34328653559855e-05
-1.84950860349318e-05
-3.45524161683762e-05
-3.30982329328149e-05
-1.86904911446639e-05
-2.5178148699749e-05
-2.61639489763726e-05
-2.53696126271709e-05
4.71112886056417e-06
-2.96817854171809e-05
-1.68983096819534e-05
-2.61451704629206e-05
-2.44042471744834e-05
-1.06692717183517e-05
-1.33894781946103e-05
-3.92584810785282e-05
-4.2745278471425e-05
-1.27774002906926e-05
-2.41541783279708e-05
-5.65496031291734e-06
-6.86679070838892e-06
-1.61365440709634e-05
-1.51449362458699e-05
-2.75367942879059e-05
-1.99643037545617e-05
-1.06730813076871e-06
-1.80904829070561e-05
-1.3732320940836e-05
-3.20085612986182e-05
-6.27326140276537e-06
-2.37175172281714e-05
-1.37394739164807e-05
-3.05102055693883e-05
-3.16489434563315e-05
-2.05756347161054e-05
-2.2550670290268e-05
-4.97487002695711e-06
-1.37525974409072e-05
-1.14724589847329e-05
-2.67383188747263e-05
-2.45174580431724e-05
-2.25999696802733e-05
-1.96475601736084e-06
-4.81172995831185e-06
-1.36013888171713e-05
-3.32702972250438e-05
-6.49879400666653e-06
-1.05055891577036e-05
-1.18067441078353e-05
-3.58244191816883e-06
-3.0300094602136e-05
-3.45101322515993e-05
-3.09954858489039e-05
-1.86174422091594e-05
-1.28704171562654e-05
-1.45798394419793e-05
-2.68580198552986e-05
-2.89284858039053e-05
-3.62937399848564e-05
-3.61756848179075e-05
-5.52815660560742e-06
-1.70044687800181e-05
-3.82079744662698e-05
-2.41767939488945e-05
-3.15672190880675e-06
-1.23452370343068e-05
-2.78107308245911e-05
-1.55652694831976e-05
-1.06969951262394e-05
-4.34380429496736e-06
-4.55969282074341e-05
-1.34171006987281e-05
-1.59930846679309e-05
9.72675654283106e-07
-2.75676061846872e-05
-3.73094862879505e-05
-2.30547527807581e-05
-1.71611153015721e-05
-1.7301565611099e-05
-2.58174123418828e-05
-1.85443067069364e-05
-1.45931009306274e-05
-1.04499841466693e-05
-1.60417162818621e-05
-1.43159392258933e-05
-3.46226313646149e-05
-8.22658290443398e-06
-1.86070494059868e-05
-4.52920612748627e-07
-2.62369599818107e-05
-1.61466859648223e-05
-3.17390995126558e-05
-1.5087417391501e-05
-1.31683960564123e-05
-2.81968516732234e-05
-1.26902827579246e-05
-1.95410408410231e-05
-3.99314353303268e-05
-3.95418131078652e-06
-2.2037250090463e-06
-2.60235946278527e-06
-1.88127805367554e-05
-7.46668744101296e-06
-2.95074167453032e-05
-3.46389287238792e-05
-2.92236588616101e-05
-9.85507376065448e-06
-3.59154168822956e-06
-2.16725386841372e-05
-2.62547669051553e-06
-2.91044041851677e-05
-4.59397016139541e-06
-3.63979332316878e-05
-3.19574776039237e-05
-2.05609244228214e-05
-1.99254562982949e-05
-2.3733839259418e-05
-3.98790145582931e-05
-2.60663937861236e-05
-4.89831734932594e-05
-1.16788561461806e-05
-2.6206230242296e-05
-1.02062425053713e-05
-1.67977924061779e-05
-1.88915477324137e-05
-3.74503578854475e-05
-1.96892866709821e-05
-1.34991970305499e-05
-2.13409345438668e-05
-3.73493515985137e-05
-1.26737899021819e-05
-1.13549302194441e-05
-2.93032635256198e-05
-1.45316696534584e-05
-4.75300457994186e-05
-2.40039061887196e-05
-4.13361709085637e-05
-2.50930586855047e-05
-1.25201231390524e-05
-2.75988786172491e-05
-2.32657702894757e-05
-2.92010308402627e-06
-1.11792102246195e-05
-1.88030490120933e-05
8.40919966525032e-06
-9.63824272776786e-06
-2.30477475432381e-05
-4.20737133243398e-05
-2.76047370065998e-05
-1.81301190050762e-05
-2.79391482231065e-05
-2.13758759355778e-05
-4.59153292461796e-06
-4.05386463247229e-05
-1.00646885098344e-05
-8.28880100305899e-06
-1.00536680118801e-05
-2.69209973059557e-05
-8.52128536092013e-06
-2.16359112908327e-05
-1.99825166732494e-05
-2.32341226696433e-05
-6.14584139590185e-06
-2.31627923572199e-05
-4.09717907252165e-05
-2.44764453709821e-05
-1.63892473590741e-05
-2.40438890182322e-05
-6.32259568256384e-06
-2.49653023380745e-05
-1.28378935860357e-05
-3.86226774608206e-05
-2.90311236725644e-05
-6.6090700191226e-08
-1.191821762448e-05
-2.7107239863153e-05
2.26454890629798e-06
-1.04161327194264e-05
-2.67263293495514e-05
-8.91554919831794e-06
-2.58561465052193e-05
-1.15364836753267e-05
-3.10057158687656e-05
-1.39680547206037e-05
-1.14956244161487e-05
-1.15082969061318e-05
-2.24266048441419e-05
-7.45700364600762e-06
-2.32009813944068e-05
-1.88599871706668e-05
-9.36489570613151e-06
-4.84017242856332e-05
-2.32129307489488e-05
-2.64907334957248e-05
-6.13487822891175e-06
-2.47869814267641e-05
-2.67853757750452e-05
-3.83320808046639e-05
-4.24661098213189e-05
-4.07312117312709e-05
-2.47330011596629e-05
-2.9943705038877e-05
-1.52255252131468e-05
-3.79672104005009e-05
-1.07760319715319e-05
-1.64281538748396e-05
-1.28416822915512e-05
-2.51277156223081e-05
-2.52217515484919e-05
-3.09702159418723e-05
-2.44181152157443e-05
-1.75509995530305e-05
-1.16374452586497e-05
-3.77538006497287e-06
-4.95294491419093e-05
-2.658622584859e-05
4.62823560265535e-06
-2.60101920292595e-05
-1.97299725837178e-05
-1.38463789433214e-05
-3.80127839289644e-05
-2.11834538221673e-05
-3.1356306826686e-07
-3.06819416609213e-05
-2.31281433898305e-05
-2.48853317580765e-05
-2.01003404546414e-05
-1.14236521112688e-05
-1.57650770851048e-05
-2.98486683862855e-05
-3.49069192821023e-05
-3.56528591164508e-05
-2.49174245285377e-05
-2.40618578963834e-05
-1.14220282646822e-05
-2.50590165514685e-05
-3.07960045147748e-05
-2.36441774717423e-05
-1.47027967258804e-05
-2.31212706548186e-05
-3.08517535594138e-05
-3.09161835034786e-05
-3.78949548011633e-05
-2.86512481369457e-06
-2.28036227236232e-05
-1.40670218284574e-05
-3.31446885970704e-06
-2.84943099994042e-05
-2.50194460373108e-05
-3.03927911380221e-05
-3.77511004703467e-05
-2.57150172318087e-05
-9.14808858769403e-06
-1.72362202299908e-05
-2.2460063243537e-05
-2.57408991352082e-05
-1.50943829841899e-05
-2.5566239237788e-05
-3.90773163772221e-05
-2.44419843475662e-05
-2.38243997238839e-05
-2.54715594546468e-05
-2.96889013210568e-05
-1.97219535565351e-05
-1.22820160929845e-05
-2.22570205969096e-05
-2.73109978598288e-05
-2.86624134894206e-05
-2.61975305917357e-05
-1.87775628260881e-05
-2.89679319431506e-05
-6.53552914830129e-06
-1.56173599330565e-05
-3.29164895564517e-05
-3.40743660930414e-05
-4.79267794671293e-06
-2.64023921887823e-05
-3.20345848750106e-05
-9.16682027811962e-06
-3.14977780413394e-05
-7.71205652650518e-06
-4.16041322174355e-05
-1.43859061408152e-05
-1.16425252918883e-05
-1.75901601750032e-05
-1.44024253512933e-05
-2.00977246512255e-05
5.89894266484388e-07
-1.54227672016547e-05
-4.22281572883904e-05
-3.0666600509713e-05
-4.41725036418069e-05
-2.53144302487626e-05
-1.66275759144923e-05
-2.43184777649952e-05
-1.72453415609784e-05
-2.74239624304094e-05
-4.78819663970845e-05
-2.57532414560597e-05
-2.64663885276612e-05
-2.23324002566568e-05
-2.8709158403908e-05
-8.35848849335405e-06
-3.12349982058898e-05
-1.55557550516892e-05
-2.44530875986485e-05
-1.23775952788756e-05
-3.17703783523542e-05
-6.07251019580855e-06
5.87965764383947e-07
-3.33216750944231e-05
-1.19290025624738e-05
-2.85633258544717e-05
-1.7589384600128e-05
-2.56751752625947e-05
-3.77309110634997e-06
-1.61472256808409e-05
-2.07352305072443e-05
-1.19618573579761e-05
-1.63813110723729e-05
-2.77930882822084e-05
-1.80026769624695e-05
-2.37297577106856e-06
-3.56595205772519e-05
-1.33376274809253e-05
-5.94709819467753e-06
-2.49474232638839e-05
-4.36740885619649e-05
-2.09744364270737e-05
-1.66256856558157e-05
-2.5892431250553e-05
-2.48875031086156e-05
-5.43027439241305e-06
4.15151317569566e-06
-3.77300265088428e-05
4.04916007857435e-06
-2.67118105041205e-05
-2.08907189610218e-05
-3.24475505098755e-05
-3.31257392181461e-05
-4.86703433339574e-07
-4.37156164742921e-05
-2.67421987249616e-05
-8.34910060150662e-06
-1.40084064620236e-05
-3.77672817952539e-05
3.33132368706644e-06
-2.25116137763461e-05
-2.36525329306893e-05
-8.95837330772536e-06
-3.96392479312411e-05
-1.4413131951846e-05
-1.80504367798827e-05
-1.75228417745267e-05
-2.99416141182745e-05
-1.27006346486415e-05
-1.98593118295927e-05
-2.58350941607014e-05
-8.19164771772781e-06
-2.8656367222877e-05
-1.51189357835431e-05
-1.39387597243255e-05
-1.78959539109776e-05
-4.68748592172166e-05
-4.07473178859074e-05
-2.61663831447692e-05
-2.15604305778191e-05
-2.71452586239942e-05
-1.84800796382222e-05
2.03728796526835e-07
-1.30577182953105e-05
-1.56109800357719e-05
-1.18583058347339e-05
-4.50666039764597e-06
-1.88808061098407e-05
-3.2922409796657e-05
-6.63832303467965e-06
-1.22134034921062e-05
-1.98193596892824e-05
-2.98295514465033e-05
4.26108019144459e-06
-2.1591721042531e-05
-2.52607118256709e-05
-1.40356047705362e-05
1.04208191472762e-05
-1.72623354372916e-05
-1.57801377159232e-05
-1.1417034924341e-05
-2.92365358645127e-05
-4.51105661051381e-05
-2.64628765455869e-05
-1.70821128346223e-05
-2.60527421115323e-05
-1.19800830499957e-05
1.05065291463567e-07
-2.15269027888478e-05
-2.46951056583547e-05
-1.50726843779179e-05
-2.31831765345237e-05
-2.56062647201596e-05
-2.22700910701767e-05
9.60251285864055e-06
-3.67839597337073e-05
-2.53243440399192e-05
-1.52662458046847e-05
-1.80668831018026e-05
-1.05473375017531e-05
-2.97142232953717e-05
-1.83388892018993e-05
-3.66014573671093e-06
-1.88711099610236e-05
-1.57051659051343e-05
-8.78763420265739e-06
-2.58245648861824e-05
-2.48238368785982e-05
-8.57818492602955e-06
-3.9555964393979e-05
1.36754465369197e-06
-2.68940731648268e-05
-1.79933032215374e-05
-4.68411648413766e-05
-8.88964247312677e-06
-2.8442304773145e-05
-2.94543852978129e-05
-2.17964807049579e-05
-6.71530536217611e-06
-2.32935238574598e-05
-1.49619253628668e-05
-1.61702460760412e-06
-1.9983262641917e-06
-2.47160537897566e-05
-2.62765189862651e-05
-3.86323478070269e-05
-2.26926099583227e-05
-1.76058029945008e-05
-1.70571596550571e-05
-6.22794375253804e-06
-1.33818004815062e-05
-4.14755784938705e-07
-2.42356220067402e-05
-3.82630157829097e-05
-1.89977259947948e-06
-2.35784363429692e-05
-1.71039908135947e-05
-2.12648558122416e-05
-3.31034405722466e-05
-1.47034444945379e-05
-3.48502368147983e-05
-1.79990285186927e-05
-2.74435678849394e-05
-4.00837773736881e-05
-2.91101988710493e-05
5.34222244028598e-06
-2.46467657651516e-05
-1.43654471295754e-05
-1.86453136736531e-05
-3.14260307664904e-05
-2.51164513837794e-05
-2.54942097830593e-05
-2.64508233897694e-05
-1.92125027949624e-05
-4.61462514120273e-05
-1.87315141173883e-05
-2.09024088687765e-05
-2.16997863294158e-05
-2.87601279437763e-05
-1.26649350821124e-05
-4.06253458244898e-05
-1.0431196407208e-05
-2.43423641317471e-05
-9.82313447548363e-06
-1.86931811605534e-05
-1.97127949016006e-05
-4.4160429045585e-05
-1.9846171104768e-05
-2.69912532663725e-05
-2.03159403975718e-05
-1.58997819116855e-05
-2.19559557738207e-05
-1.6998564678934e-05
-1.62344430550134e-05
-2.44423340054644e-05
-6.94467270639348e-06
-1.38199796587422e-05
-1.85440166166849e-05
4.58768885488306e-06
-3.63443023528059e-05
-8.47697666627939e-06
-2.1998620216748e-05
-2.00497136352867e-05
-1.8084344943107e-05
-2.51521006402997e-06
-2.61054091773831e-05
-1.07335955820072e-05
-3.63513794250069e-06
-1.63208823857997e-05
-2.74510710708212e-05
-1.70567881235214e-05
-9.36329111831897e-06
-1.84902389168999e-05
-2.55449612206225e-05
-3.81199846335792e-06
-2.80022328175253e-05
-1.40613353531435e-05
-3.50069169346464e-05
3.63742566645712e-06
-4.00166698988926e-06
-1.63363444895572e-05
-3.1572612980654e-05
-2.33706138979466e-05
-1.84705803901625e-05
-3.18149285243197e-05
-2.73523945978742e-06
-3.00535095742067e-05
-3.2969442589302e-06
-3.75216292164767e-05
-5.26035248732208e-07
-2.61375879643412e-05
-2.40280414054414e-06
-3.29074839351115e-05
-1.94984252850279e-05
-1.60509381112118e-05
-3.0264849832053e-05
-4.20326505016994e-05
-1.71095248785088e-05
-4.11527522986169e-05
-2.46123422330861e-05
-4.09687961657344e-05
-1.89693181969286e-05
-4.68716130029591e-06
-1.38969929706815e-05
-2.18928591785008e-05
-2.87244949425119e-06
-2.43388985055169e-05
-1.59951094439797e-05
-1.09111730592636e-05
-3.02202627020684e-05
-8.02684732805642e-06
-3.88625524911215e-05
-3.01001576546386e-05
-3.04880458839803e-05
-7.75933507450978e-06
-1.61916190120335e-05
-3.27114692119176e-05
-2.04810301079499e-05
-1.32497631003902e-05
-2.01686152698041e-05
-3.34748727472942e-05
-1.71674132586959e-05
-1.79190533527769e-05
-3.60320332417187e-05
-3.39981061545073e-05
-3.12792000969931e-06
2.42023071506263e-06
-3.17731854224881e-06
-2.03294835438943e-05
-5.74409117152292e-06
-2.61422683717865e-05
-1.46015851232421e-05
-1.887203990634e-05
-9.35435343272383e-06
-8.92956255473154e-06
-2.28367898602572e-05
-3.07207436130228e-05
-1.8806750198599e-05
-2.14334508032613e-05
-3.38108156755867e-05
-3.80894709399239e-05
-2.06782991083071e-05
-1.20252365556192e-05
-1.97589825750703e-05
-8.65183011378045e-06
-2.56740633372024e-05
-2.81159906604553e-05
-2.39125432561758e-05
-1.32246836261587e-05
-1.07620957545993e-05
-1.3774454644892e-05
-1.59111443742883e-05
-3.04174865419817e-06
-2.90690274971774e-05
1.57659449996731e-05
3.49504089061593e-06
-1.95384695858385e-05
-1.08574228882419e-05
-1.69333474282911e-05
-4.64658173238723e-07
-2.35465589442651e-05
-3.20945045841788e-05
1.59211730539238e-06
-1.02946042317242e-05
-6.57029594519639e-06
-3.13703652607488e-05
9.34748932992427e-08
-1.52232992082375e-05
-6.43031459871618e-06
-2.2136525247454e-05
-3.22394223796268e-05
-1.99917064465806e-05
-3.17064321722616e-05
-5.06631008647338e-05
-2.88417584060251e-05
-2.08367607709189e-05
-2.37771046156154e-05
-3.75118376312249e-05
-9.71345490301647e-06
-2.02970324669902e-05
-3.2350522762192e-05
-9.61376167434576e-06
-1.45606138000439e-05
-1.55666863401683e-05
-1.31261306843209e-05
-2.66768125839903e-05
-3.12861928898341e-05
-2.4553559679929e-06
-1.21451348298007e-05
-2.10907737268271e-05
-3.9042034665958e-05
-2.30092731046922e-05
-3.44437239416277e-05
-3.22125329264485e-05
-5.84847284751751e-06
-4.89238942585609e-06
-1.84642149315666e-05
-1.67098425114197e-05
-1.96247956363533e-06
-2.30251131861008e-06
-1.90366686257602e-05
-8.72212743779546e-06
-2.82674130592075e-05
-8.06753639857161e-06
-1.2917005301924e-05
-1.77049893900441e-05
-3.94189164399628e-05
-2.54894241910888e-05
-3.1633431086101e-05
-9.91858131649752e-06
-1.22938439086256e-05
-2.89676362186044e-05
-3.70685585005671e-05
-3.93195868630023e-06
-2.99189877644597e-05
-4.80427375900045e-06
-1.39600230343393e-05
-1.54870838834154e-05
-4.07742098300205e-05
-2.75395620411417e-05
-1.61050909852815e-05
-1.02239831327244e-05
-2.1147782424576e-05
-1.97245837856218e-05
-3.272752337276e-05
-1.55871619416602e-05
2.05581488890121e-06
-5.00852530394579e-06
-2.28543372635828e-05
-3.41027964855802e-05
-9.4353119988425e-06
-2.55027212487641e-05
-7.9295820093485e-06
5.97479871189186e-06
-3.81096025424196e-05
-1.86689330496654e-05
-1.62936926551228e-05
-3.33011534588512e-05
-7.24109809625452e-06
-5.93272848137698e-07
-1.01539190105566e-05
-2.12318011697239e-05
-9.56460127685619e-06
-3.16674918487198e-05
-2.29475923573125e-05
-1.20122886410753e-05
-5.98535709123784e-06
-2.73734138015628e-05
-2.59486871225585e-05
-2.77553927844315e-05
-3.2007310049103e-05
-1.36546915193711e-05
-5.00608043977111e-06
-1.62439729234154e-05
-1.50230544169757e-05
-1.23261199724149e-05
-2.25834369714151e-05
-1.5701149251736e-05
-1.92294835411428e-05
-2.7539035925311e-05
-2.53245700106355e-05
-1.44288537662816e-05
-2.65340059082372e-05
-1.31202611292489e-05
-1.34138910830655e-05
-3.02835503363947e-05
-2.96465220013681e-05
-2.95815570041495e-05
-1.2940750446429e-05
-2.47207907930979e-05
-2.70667501492216e-05
-1.67185669910919e-05
-5.26398469545058e-05
-3.36379817135061e-05
-9.11898072712149e-06
