# Supplementary material for: Research on computational propagation and identification of mine microseismic signals based on deep learning
Source: PLoS One. 2025 Oct 22;20(10):e0334641. doi: 10.1371/journal.pone.0334641 (PMC12543183; doi:10.1371/journal.pone.0334641)
Supplement: S2 Data — (ZIP) [file pone.0334641.s002.zip › 000100500001897.xlsx_0.txt_24.txt.txt]

-2.57089686866614e-05
-1.3717176444589e-05
-2.29382408709232e-05
-1.4557412388636e-05
-3.89885742290516e-05
-2.18985099455606e-05
-2.89349137042397e-05
-2.44305322844193e-05
-1.11399049039124e-05
-8.15830088400967e-06
-4.34156940582093e-05
-3.37794448615168e-05
-1.88203131286619e-05
-2.21149698295643e-05
-2.84960877530847e-05
-6.9371561834429e-06
-9.42318231720423e-06
-2.48277810361231e-05
-2.3711675245483e-05
-1.92210426477671e-05
-1.65200026845975e-05
-4.61152143901251e-05
-3.90994850842826e-06
-1.15899325545574e-05
-1.5988294133949e-05
-2.88347546141152e-05
-2.48256925872473e-05
-1.31308700495661e-05
-3.26102077350575e-05
-4.19409793826899e-05
-3.1757492209832e-05
-1.76698316029512e-05
-3.12241936170892e-05
-4.55885288947167e-05
-1.79938279408185e-05
-1.74709660560982e-05
-2.34409873637223e-05
-3.87594512169838e-05
-2.01394607615904e-05
-3.55775124848325e-05
-1.51263087226508e-05
-3.4873338180302e-05
-1.60613839018445e-05
-3.37169139785629e-05
-2.69402812417918e-05
-3.44997162160531e-05
-4.01679037571271e-05
-1.77888493293145e-05
-1.72347702547402e-05
-1.00889191146044e-05
-2.50262417382735e-05
-1.88785328200696e-05
-2.96367722747414e-05
-1.59686079841553e-05
-5.00973294036403e-05
-4.75277934018934e-06
-4.80643309485126e-05
-4.07242648629301e-05
-2.25239163351526e-05
3.45333572432074e-07
-4.15196412247141e-05
-2.60652879516546e-05
-2.46959990022952e-05
-2.39643375337714e-06
-3.14408294953916e-05
-1.52654810037389e-05
-8.3324604506258e-06
-2.29958359991224e-05
-1.63513727366544e-05
-1.69300188756516e-05
-2.50128958386713e-05
-2.00350565379565e-05
-1.71352329516151e-05
4.48109634848052e-06
-2.26388008945302e-05
-1.67437887115907e-05
-1.11883294376639e-05
-5.9133255205551e-06
-1.02263372843435e-05
-4.50705867463503e-05
-3.48688965385824e-06
-1.08628448417354e-05
-2.11390193865484e-05
-3.08261406320569e-05
-8.94977238227431e-06
-2.05327915217572e-05
-1.11549196929461e-05
-2.86297791584598e-05
-1.15286527548572e-05
-3.65366599085448e-05
-3.56894113290657e-05
-2.83303624458736e-05
-1.54155751476826e-05
-3.60185137893065e-05
-3.41405766642604e-05
-1.71060261057346e-05
-2.25980403021826e-05
-3.09562730267724e-05
-2.54460309033183e-05
-1.52549655842689e-05
-1.81321137146542e-05
-2.98146158491249e-05
2.13615288454103e-06
-2.47835080592741e-05
-3.09717168470783e-05
6.11278335461397e-07
-3.66148077796544e-05
-1.87843398562048e-05
-3.27161187282608e-05
-1.78730888218256e-05
-3.73291391874764e-05
-1.24835626269266e-05
-2.61597682572319e-05
-3.40445466245641e-05
-7.67468933394227e-06
-7.35002244098779e-06
-1.05125471985143e-05
-2.57166429612364e-05
-2.55544845409612e-05
-1.89873958877508e-05
-2.72208144335652e-05
-2.45261032262013e-05
1.47544241539749e-05
-4.58551122524247e-05
-2.35043543593221e-05
-6.61045776219177e-06
-2.25611160642194e-05
-1.29693261862917e-05
-3.11204026402026e-05
-1.55366284695692e-05
-2.85667533733598e-05
-3.76083388564455e-05
-1.27442687334594e-05
-4.88933537734132e-05
-2.03576440421167e-05
-3.43375903406569e-05
-3.35874436826104e-05
-2.73456762560404e-05
-1.22979990950508e-05
-2.03851433601946e-05
-9.11294336857958e-06
-2.02327875681625e-07
-2.07329447140789e-05
-3.79192913611344e-05
-1.5749256787549e-05
-3.6400052717427e-05
-1.71444595817638e-05
-2.09898296763021e-05
-3.34915262744217e-05
-2.28405059340765e-05
-1.92809202067652e-05
-2.01881597734233e-05
-9.51283006352151e-06
-6.68245000637414e-06
2.3197674437603e-06
-3.62134124581652e-05
-2.95072140314867e-05
-1.84420500971205e-05
-4.97411689162237e-06
-6.23027377320291e-06
1.65600584095657e-06
-2.14605278463821e-05
2.9797807309792e-06
-5.80410110158693e-06
-1.50020034524446e-05
-2.13814183099872e-05
2.45931021343999e-06
-5.4924688668746e-06
-2.28076279419861e-05
-2.06842926294282e-05
-2.56659481642735e-05
-2.93473580002496e-05
-1.45262925648712e-05
-2.35135560471131e-05
-2.67073839188219e-05
-1.74662526713159e-05
-5.19146529010253e-06
-2.11923019351996e-05
-2.93688896702277e-05
-1.41691060833435e-05
-2.05612917033429e-05
-2.15762500267825e-05
-1.56968205063463e-05
4.71749887546463e-06
-3.83654630478514e-05
-2.10720851696362e-05
-2.00526531718963e-05
-2.08723392091205e-05
-1.85075520560438e-05
-1.29258357115054e-05
-1.69722171174564e-05
-1.39659209150207e-05
-3.92608217334544e-05
1.82704497336668e-06
-2.08986204068594e-05
-2.96404784758551e-05
-1.68083393373714e-05
-3.7821566215373e-05
-2.11659859618951e-05
-3.1170906508224e-05
-1.79319292637377e-05
-1.44808448500852e-05
-2.50551837274869e-05
-1.97251780810724e-05
-2.16717643849776e-05
-2.91541596068243e-05
-3.19943268986473e-05
-2.20543919160073e-05
-2.175054787617e-05
-1.22700594410926e-05
-2.65441884963037e-05
-2.0899557758748e-05
-8.94558974313199e-06
-1.42018532176491e-05
-2.05524980313256e-05
-1.30032565844007e-05
-1.86357638430318e-05
-4.38148383927117e-05
-3.40383078047967e-05
-4.09961089321795e-05
3.47203650483519e-06
-2.3140992239906e-05
-2.60412897101752e-05
-1.97118707475224e-05
-8.38688261096694e-06
-8.46070247058413e-06
-2.24702245233602e-05
-2.24844843094706e-05
-1.57331101465516e-05
-2.04512992485817e-05
-1.45223272614585e-05
-5.04249991172719e-05
-4.22157110660048e-05
1.03537332173726e-05
-1.80996879547775e-05
-1.60760575318787e-05
-1.43788611369811e-05
-3.70545428589164e-05
-2.62030438059372e-05
-2.62463666380493e-05
-2.66418572376022e-05
-1.40202533907382e-05
-2.70774010002582e-05
1.3655545953371e-05
-3.95142691632541e-05
-3.09167376052291e-05
-1.50782754889505e-05
-3.20400196108623e-05
-1.59278796472874e-05
-8.45737658885364e-06
-2.80543118140527e-05
-3.39351675462759e-05
-1.91307262943326e-05
4.41060727152651e-06
-3.27409942483072e-05
-2.85658041213671e-05
-1.92514826669703e-05
-2.3222741693618e-05
-1.7782334849133e-05
-1.62523653877549e-05
-2.04894218227e-05
-2.43394160618421e-05
-1.78446054648716e-05
-3.12569143015292e-05
8.91905173371384e-06
-1.90285332596218e-05
-4.27106713961875e-05
-3.4963872902966e-05
-2.1002194609805e-05
-1.55989005566146e-05
-2.50398730357089e-05
-2.17657872658227e-05
-1.76773170739723e-05
-3.56555270645425e-05
-9.31899877662307e-06
1.42435360039919e-05
-1.17389609917567e-05
-1.52283550911963e-05
-1.4775914439635e-05
-2.16218860631326e-05
-1.58853682196455e-05
1.69663622209564e-07
-1.78167561348733e-05
-1.87506401847868e-05
-2.3940551211353e-05
-3.43261931881174e-05
-2.2503328529565e-05
-2.50377906714236e-05
-2.51636338407472e-05
-3.18733317836471e-05
-4.83521987144935e-05
-1.54560684775926e-05
-1.24076170981903e-05
-4.87416682212244e-05
-2.39383898518562e-05
-2.49895760035349e-05
-3.06342120458283e-05
-2.0417479835495e-05
-3.74211671530765e-05
-2.09893293068722e-05
-1.55910540091232e-05
-3.5353105067542e-05
-3.25282315453605e-05
-2.21245714926514e-05
-2.04622636489292e-05
-3.3201226967277e-05
-3.65127250529895e-05
-3.31472671790743e-05
-3.39358674443891e-05
-3.30635486954432e-05
-3.25646265638588e-05
-1.39872725249196e-05
-1.19434782088748e-05
-4.62711302082056e-05
-1.0115316799194e-05
-1.60155130838683e-05
-1.10336317604202e-05
-2.80950329073614e-05
-1.53018402741745e-05
-1.05095201713183e-05
-1.7886238291594e-05
-3.32274233359718e-05
-9.98212667514495e-06
-1.6695022880763e-05
-2.67647737324378e-05
-1.85398789198736e-06
-3.00167042303357e-05
-8.42689167309313e-06
-1.44889258442414e-05
-3.34216361535633e-05
-4.63595329598989e-05
-8.62804177215549e-06
-1.93115850317793e-05
-2.24034873174942e-05
-3.26969314189969e-05
-2.59821230241804e-05
-1.08757668516203e-05
-1.8504927509971e-05
-2.0043529122556e-05
-2.42807024175915e-05
-2.13725268737699e-05
-1.18821675168317e-05
-1.96846735709263e-05
3.25559192797076e-06
-1.82216416102601e-05
-3.23912431792649e-05
-2.70329999362974e-05
-1.64640308582863e-05
-1.59181343644341e-05
-3.08264222728292e-05
-4.12878834627489e-05
-1.57080990751682e-05
-3.61726319012331e-05
-3.38650744770075e-05
-1.48888217782684e-05
-1.88027651322629e-05
-1.45587532402518e-06
-3.02799928207258e-05
-1.86957820421618e-05
-2.7570493557743e-05
1.39573747688939e-07
-9.67264379830695e-06
-1.37199854623929e-05
-2.20806916881396e-05
-2.67811211979442e-05
-2.70333992455248e-05
3.28145959750326e-06
-1.54877979401383e-05
-2.37660076192899e-05
-2.16133225908865e-05
-3.54466167612101e-05
-2.08327902794301e-05
-2.78551239449006e-05
-1.49529697543098e-05
-3.17240816051542e-05
-2.54234556000549e-06
-9.62897298733835e-06
1.36806972131065e-07
-2.22336206402445e-05
-8.07072656629503e-06
-2.27305706384734e-05
-8.33748853032347e-06
-2.11070160491681e-05
-6.47858730480462e-06
5.93532379693945e-07
-1.09822330469106e-05
-3.08657177071213e-05
-1.18214715147437e-05
-1.34933815392115e-05
-1.58697263001408e-05
-6.58615873692457e-06
-1.50392928029047e-05
5.40458244521677e-06
-1.70951329381242e-05
-2.96633568238469e-05
-2.92376110610492e-05
-3.14154971341889e-05
-3.15078126603645e-05
-1.48993028184371e-05
-1.78889027833592e-05
-2.4975969099313e-05
-2.66693810103125e-05
-1.53719563674686e-05
-1.38784511259991e-05
-2.04311691243932e-05
-1.8936894407006e-05
-3.41159579031667e-05
-3.66114643438836e-05
-1.43786505259801e-05
-2.0752383014049e-05
-3.79465257116118e-05
3.13912030848637e-06
-4.50002508185123e-05
-1.53804553256936e-05
-5.14343656433087e-06
-2.2261146792556e-05
-2.79208032153039e-05
-1.09633806063958e-05
-3.11374125350911e-05
-1.50178202959706e-05
-9.02846229342501e-06
-1.8941473045115e-05
-2.38092183842426e-05
-4.76806152514188e-05
-3.04711565345769e-05
-7.54564636440813e-06
-2.85831605529904e-05
-2.32380053321554e-05
-2.16263667858801e-05
-2.90681685843626e-05
-3.49392309380707e-05
-5.89277777205272e-06
-1.71497066547177e-05
-1.33932935029515e-05
-1.83152381661493e-05
-2.50301746807076e-05
-7.44166416816183e-06
-3.5190253871624e-05
-2.92018485361423e-05
-7.56855538672549e-06
-4.29732756334448e-05
1.18203549038273e-06
-2.51420502197959e-05
-1.95958053184903e-05
-2.90754152191351e-05
-1.54603643103064e-05
-5.17420903295357e-06
-7.28937864027593e-06
-2.1087365828518e-05
-1.05764769438575e-05
-1.65151850612516e-05
-7.34344878536383e-06
-1.78237452806538e-05
-6.89226842747926e-06
-2.86579642945938e-05
-3.12745994915272e-05
-2.06215917699543e-05
-1.3398275792204e-05
-3.07890338175939e-06
-4.09495931070354e-05
-3.20378805921174e-05
-3.11985638718317e-06
-2.92921030936646e-06
-3.08651828315421e-05
-2.72141657711745e-05
-6.13208079336781e-06
-3.2991746926151e-05
-3.46335384248913e-05
-1.143491046146e-05
-1.3678503144475e-05
-1.7359597528189e-05
-1.40418489562622e-05
-1.28188963375791e-05
-1.64381998116342e-05
-2.41864688159844e-06
-2.68676687642469e-05
-1.93503218170042e-05
-1.39760603249537e-05
-2.12698531038381e-05
-1.32700605472315e-05
-2.40452608354327e-05
-2.97986303380224e-06
-2.50323682645997e-05
-2.54592735018147e-05
4.50967116637564e-06
-2.77955417964122e-05
-2.24199055212925e-05
-2.96286503038289e-05
-9.50182077596292e-06
-3.17832810008749e-05
-1.52439968205182e-05
-2.67212761186866e-05
-1.91864739834922e-05
-9.81591603246808e-06
1.49734005659924e-06
-2.92209973482078e-05
-2.33465980360396e-05
-1.71429931974739e-06
-2.33645696939085e-05
-1.6541792031861e-05
-2.68842160688299e-05
-3.66365033487818e-06
-1.32144035597426e-05
-2.16541205868379e-05
-1.41909243242542e-05
-1.98439258040015e-05
-3.39713569592174e-05
-2.59599052052631e-05
-1.99474654142557e-05
-2.49218090692658e-07
-2.07915485804133e-05
-8.36730283645086e-06
-2.53507813658642e-05
-4.21264975819143e-05
-1.5323191467024e-05
-2.86207263837997e-05
-2.9651194584519e-05
-2.79558495374066e-05
-2.57735572223395e-05
-1.85000306209462e-05
-2.5139017826083e-05
-3.06273870755108e-05
-3.21934730882908e-05
-1.8589384535846e-05
-3.69199843613717e-05
-2.22818773229726e-05
-8.6339348402381e-06
-2.16423793726209e-05
-1.61663034840308e-05
-1.20792163480395e-05
-2.39497135844904e-05
-8.79423918946062e-06
-1.17794838573153e-05
-1.0328051821216e-05
-2.26975883194749e-05
-1.02544013817989e-06
-2.40130193426044e-05
-2.66596019722843e-05
-2.01864732236749e-05
-1.13712958495319e-05
-3.60726470649603e-05
-1.37372134288099e-05
-1.31139705871718e-05
-8.19065580443815e-06
-2.67003520437854e-05
-5.68061320992484e-06
-2.1134087912642e-05
9.17011600698196e-06
2.96028633212397e-06
-1.35145734217126e-05
-1.72891561849143e-05
-2.28305549360338e-05
-1.44738181739733e-05
-9.02152651947438e-06
-2.18224816261274e-05
-3.25058267779019e-05
-1.26845864793819e-05
-1.73625209402091e-05
-2.12734695655469e-05
-1.22488999626279e-05
-1.59757603333903e-05
-2.15411567054805e-05
-3.89306797386695e-05
-1.47160891067379e-05
-1.15351490222859e-05
-2.72501110461002e-05
-2.99651598780852e-05
-1.92317185617822e-05
-2.70034537952075e-05
-2.70631626015946e-05
-3.41485910578425e-05
-1.40755223309043e-05
1.02051469695381e-07
-2.65070457844934e-05
-5.63659851272033e-06
-1.18240261375516e-05
-2.42449175214396e-05
-3.8275920773462e-05
-2.70324276774496e-05
-1.98330948413097e-05
-2.86115328808167e-05
-1.64692483688889e-05
-3.00888613163991e-05
-2.73425463420454e-05
-5.03909746639126e-06
-3.78723254960208e-05
-6.61132188107485e-06
-2.1006604076921e-05
-1.53727908772109e-05
-3.49236766147788e-05
-2.04071981214299e-05
-6.45068906960406e-06
-2.69471594642517e-05
-4.12341372654946e-05
-2.99557116812276e-05
-2.48016444121713e-05
-1.4113981834216e-05
-3.59814465518609e-05
-1.60893251986488e-05
-2.95598263255687e-05
-2.71609304660104e-05
-2.39111143919725e-05
-2.34258633758661e-05
-3.10541213480282e-05
-2.38280870173364e-05
-7.90782871786645e-06
-3.06617055992646e-05
-2.02963228657509e-05
-2.37789033625363e-05
-2.67172538298478e-05
-1.92518292024585e-05
-1.77896446391083e-05
-9.50880888994536e-06
-6.87765717149883e-06
-4.69188023642334e-05
6.79827374271635e-07
-3.32779539362182e-05
-1.35299151711189e-05
-2.95318999931008e-05
-2.25475422313427e-05
-2.37361768437842e-05
-3.17671824630329e-05
-2.15638823115033e-05
-1.20997033913586e-05
-4.50472862498815e-05
-1.12510134427027e-05
-3.31823647458014e-05
-4.24189038126315e-05
-4.56391991039811e-06
-5.74691725472429e-06
-2.01683693638155e-05
-5.11406649645706e-05
-1.69501176813545e-05
-1.51758613431871e-05
-8.34489253769893e-06
-3.05446520396949e-05
-2.12784307900751e-05
-1.84081760468218e-05
-4.51058808299052e-06
-9.91527476726933e-06
-1.75885695777418e-05
-1.98802681463536e-05
-3.65109135177605e-05
-3.12317236353379e-05
-2.90851470220597e-05
-2.97854102980115e-06
-7.69058152549089e-06
-1.15020546513937e-05
-2.32932503954069e-05
-1.25642752571333e-05
-3.68458888581321e-05
-3.51330146384852e-05
-3.45056391305656e-05
-2.46833556052137e-05
-1.30759494660465e-05
-3.5155002622128e-05
-1.32761974830234e-05
-5.81698715550407e-06
-1.88999775396994e-05
-2.3400561165777e-05
-1.61152952242784e-07
3.97934889084702e-06
-2.72471250297097e-05
-4.06199826004671e-05
-1.69420332572579e-05
-1.70568016735901e-05
-2.20795396569112e-05
-3.36754498553709e-05
-2.33651288333918e-05
-2.01364090054762e-05
-1.45468046419696e-05
-2.15750985724654e-05
-1.20613830513709e-05
-1.70934928834319e-05
-3.2322072153695e-05
-2.72049076035719e-05
-1.57361488603181e-05
-3.04672869875027e-05
-4.475734023544e-05
-3.48769105525885e-05
-2.54664843063929e-05
-4.52842131080397e-05
-2.07332796586657e-05
-2.86498558275497e-05
-3.69566051437831e-05
-2.90670322533731e-05
-1.75112438348362e-05
-2.7913402253186e-05
-1.3938956797436e-05
-5.17085233683229e-06
-8.62550727762003e-06
-2.52998138385145e-05
-2.83412435668693e-05
-3.85868036190033e-06
-2.55015681916338e-05
-9.42025114848251e-06
-1.27942194216681e-05
-2.6024233263011e-05
-2.25649277901036e-05
-2.51188733193603e-05
-2.29633516080597e-05
-1.56254217309852e-05
-1.00409806875919e-05
-9.17728352670289e-06
-2.4328583500625e-05
-2.5973047875818e-05
-1.00132014974438e-05
-1.8026777910365e-05
-1.3409935318587e-05
-1.16069119334582e-05
-1.49843543296855e-05
-3.54880218050552e-05
-1.99043734914626e-05
7.73273624322099e-06
3.44576465059731e-06
-6.80534144656503e-06
-2.6904167210403e-05
-1.30040717393977e-05
-1.89805144564072e-05
-2.16288154347783e-05
2.27227758575254e-07
-8.22589506911354e-06
-2.49296856894855e-05
-1.53736069197501e-05
2.4049619888806e-06
7.38664898521344e-06
-1.49995161282268e-05
9.23756238093339e-06
-2.69107187502253e-05
-1.1089368785366e-05
-2.22461912634158e-05
-2.46991772392079e-05
-1.96191302536915e-07
-1.19940840470401e-05
-1.04482322650882e-05
-6.89526933960866e-06
-2.17499535951783e-05
-3.07068008460021e-05
-3.63553942812814e-05
-2.00361078899895e-05
-2.94989144430061e-05
-1.70667115487785e-05
-2.20938389381985e-05
-1.4435852795319e-05
-4.99112847192945e-05
-2.33561596610488e-05
-4.08727049492484e-05
-2.7063420390721e-05
-4.36527644046127e-05
-1.22820097653075e-05
-2.80067064265124e-05
-2.98388873169536e-05
-8.94353302322602e-06
-1.69994890982391e-05
-2.17202611122752e-05
-1.67139418584265e-05
-2.2955884005654e-05
-2.29627247846328e-05
-2.28435614033179e-05
-5.55825346126715e-06
-1.88107192396831e-05
-1.36040040345504e-05
-2.27860120172287e-05
-3.15962348106986e-05
-3.55835812059799e-05
-2.24293763074563e-05
-2.44526930540566e-05
-2.38583571309043e-05
-1.49811373405396e-05
-1.7096449710953e-05
-7.96422525993369e-06
-3.43078124845575e-05
-1.98146501431563e-05
-2.66022402747277e-05
-2.33002928802504e-05
-1.03100375205409e-05
-1.08740128693506e-05
-6.44494420615157e-06
-2.3739238910468e-05
-1.87868784750681e-05
-3.16896144074496e-05
-2.14837637559911e-05
-1.67267626504203e-05
-4.05484816050473e-05
-4.61668074455733e-05
-1.88105000006117e-05
-1.40079060886864e-05
-1.36499725211442e-05
-1.42486245903857e-05
-2.16338735791612e-05
-2.10355754275349e-05
-8.98145352957722e-06
-3.30324172094873e-05
-3.90842921743417e-05
-2.8400255515199e-05
2.06155503581174e-06
-3.10311181926075e-05
-2.03718047312299e-05
-3.69492870701091e-05
-2.36864964420508e-05
-2.08193211390764e-05
-2.40675594173009e-05
4.29514109033199e-06
-1.27281579737286e-05
-3.1125737876589e-05
-2.61376067374602e-05
-2.48622842056655e-05
-7.55206439854781e-06
-6.26743691117207e-07
-2.75651698685593e-05
-2.54897659876088e-05
-2.51485493351203e-05
-2.4210021125524e-05
-2.73145486623365e-05
-6.25761544508784e-06
1.72389658049839e-06
-9.487656390313e-06
-1.80907399457151e-05
-1.82477269563087e-05
-2.11047579821413e-05
-4.50628070933702e-05
-2.34057197433209e-05
-2.53957886061219e-05
-2.64941915817009e-05
-2.21741949978961e-05
5.00917892348471e-06
4.03765786550882e-06
-1.5420538607816e-05
6.78056117550586e-06
-2.32704315552392e-05
-3.35647700953899e-05
-4.18677892457418e-05
-3.13928596434953e-05
-1.20541271018698e-05
-1.61538286512277e-05
-4.02422729597597e-05
-1.79514321505233e-05
-3.20928095977944e-05
-1.94648580755946e-05
-7.72828000842771e-06
-1.01390230620267e-05
-5.13175997263613e-05
-2.2604784494948e-05
-1.21371061112497e-05
-5.38319985078127e-06
-3.71971789019304e-06
-1.62198467692617e-05
-8.79274705511941e-06
-1.0802003452942e-05
-1.90216362874147e-05
-3.05669641250579e-05
-1.36486993291716e-05
-1.2381596211378e-05
-1.23100118609448e-05
-4.06419351899386e-05
-4.90903829019772e-06
-1.00021371717051e-05
-8.05330812295925e-06
-3.22644417386242e-05
-1.31654442800781e-05
-2.22622846464216e-05
-1.035919522424e-05
-2.38966319472159e-05
-2.64060261351435e-05
-2.53634766049715e-05
-2.23530053055482e-05
-3.30654288345047e-05
-2.15161551155247e-05
-1.45432295615936e-05
1.18097536413765e-07
-4.72624580710375e-05
-8.486823439657e-06
-3.33638904660906e-05
-2.97554012133217e-05
3.03132738810272e-06
-4.0358791488729e-06
-5.03255514226988e-06
-1.09302757887807e-05
-1.05863155068125e-05
-3.43487322045569e-05
-2.47805196096486e-05
-2.83590180168916e-05
-6.92002169441456e-06
-3.19215317574438e-05
-1.52007443293363e-05
-1.50457895702928e-05
-2.88640770947695e-05
-2.61405375289926e-05
-7.67687469852575e-06
-3.44131909092355e-05
-2.9489984940843e-05
-3.96727313406484e-05
-2.38454528638387e-05
-2.81884027403332e-05
-3.1094498008241e-05
-2.65564022810584e-05
-2.25960408849075e-05
-2.41703818971194e-05
-2.79564019837255e-05
-1.42689878548915e-05
-2.81970610696354e-05
-3.54276193089662e-05
-2.61802444770372e-05
-1.99603473209819e-05
-1.62063120012148e-05
6.58890990170007e-07
-2.05605034815476e-05
3.79291021126123e-07
-9.86310658796966e-06
-2.67475535365418e-05
-2.35833152909768e-05
-1.07652293231158e-05
-3.30158892624227e-05
-3.74948758627761e-05
-2.07690101247531e-05
-3.98189770201169e-05
-2.86642424495346e-05
-2.01691501395176e-05
-3.31940048956886e-05
-1.82292855973956e-05
-3.00442112486774e-05
-3.97000955956407e-05
-1.42794083027743e-05
-4.08933793796098e-05
-1.31971674951429e-05
-3.00989429242788e-05
-3.14358646247319e-05
-2.5653840685546e-05
-2.58140005408382e-05
-2.57503068006197e-05
-1.52605629962075e-05
-1.9628157261496e-05
-6.37735905010078e-06
-2.20679232451955e-05
-2.04712835625329e-05
-3.39329105529627e-05
-4.20261866766389e-07
-3.36857691241753e-05
-2.09637619484889e-05
-9.77375903943797e-06
-1.91349149534137e-06
-5.16975401585376e-05
-1.02699803048312e-05
-9.11010752579643e-06
-2.98717400262504e-05
1.75959653280763e-05
-3.61378057681489e-06
-2.84560997929061e-05
-2.34106658892496e-05
-3.56053819129159e-05
-2.17714944461266e-05
-4.15104425429431e-05
8.95524154577311e-06
-2.65683573518274e-05
-1.35318021476817e-05
2.84325137021238e-06
-7.80841318103232e-06
-2.13085796193589e-05
-1.22501959840377e-05
8.0719043532537e-06
-1.40176840204921e-05
-1.52429283649451e-05
1.19095718432752e-05
-9.22083127859954e-06
-4.18421277970812e-05
-2.88062587807383e-05
-3.10282293090812e-05
-2.66139783374237e-06
-4.22149849216602e-05
-2.56478818536035e-05
-2.7738292171831e-05
-1.80338452413408e-05
-9.59828439431955e-06
-3.19443446829652e-05
-2.23200647077847e-05
-3.58668570202495e-08
-2.59340428238858e-05
-3.09512963805752e-05
-1.79144312497595e-05
-2.81427051018993e-05
-3.20491619847124e-05
-1.06390890624672e-05
-1.71906982255368e-05
-2.24832332720362e-06
1.5885933220783e-06
-6.82895041183112e-06
-2.25147742803888e-05
-2.05673462942042e-05
-2.63925228959286e-05
-1.7483940559971e-05
-1.74338262215068e-05
-2.80965265506442e-05
-3.61780909279066e-05
-3.50979514823049e-05
-1.49078052189285e-05
-2.82887767043657e-05
-1.91043200588608e-05
-1.36413906702132e-05
1.08715536396203e-05
-3.47947558013541e-05
-2.1175430995093e-05
-2.16943670587791e-05
-3.45485543405446e-05
-1.7625075060306e-05
-1.52158636750267e-05
-1.12676161443184e-05
-3.77432680953037e-05
-1.68542814204386e-05
-3.2359880546555e-05
-3.02205275449139e-05
-1.63327950483793e-05
-2.26795249921613e-05
-2.89675009687575e-05
2.71083879848402e-06
-2.29985870057565e-05
1.18226570369722e-05
-7.83815955380273e-06
-9.48353243058423e-06
-3.06674125185887e-05
-2.44787825734274e-05
-3.74510189513936e-05
-2.8447084416555e-05
-1.48743010353464e-05
-1.95772512671214e-05
2.87294130796928e-06
-6.04842170278851e-06
-2.39787687447507e-05
-2.31247339411585e-05
4.12880124271646e-06
-2.70573450887679e-06
-2.06441857338558e-05
-2.46388181812713e-05
-1.27867924473126e-05
-1.09558954386335e-05
-9.59093725450616e-06
-1.0710640830012e-05
-2.04774930500605e-05
-1.19521139912959e-05
-1.19638149941479e-05
2.1906008949136e-05
-4.30599315357847e-06
-1.79889856803021e-05
-7.44872983285723e-06
-1.3568433486738e-05
-7.0075938066981e-06
-3.57511505765938e-06
-3.42313098546209e-05
-2.94767100944407e-05
-3.01213629978154e-05
-1.2346589373248e-05
-9.78937959574457e-06
-3.3948665526993e-05
-2.63428730551677e-05
7.54301501159084e-06
-1.2168974369452e-05
-1.22850590895743e-05
-1.93648554334689e-05
-1.97308041019366e-05
-7.32272005546133e-06
5.35808827030528e-06
3.44741492814032e-06
-3.00334808336583e-05
-1.56402233227831e-05
-1.72889856208716e-05
-2.39144535778786e-05
-2.07660144058968e-05
-2.01056334888195e-05
4.52663494482885e-06
-1.93060895330202e-05
-1.63753972013963e-05
-3.41213268132688e-05
-2.98432013802712e-05
7.85466385524083e-07
-2.93015347746611e-05
-2.68042103316716e-05
-1.99338549798248e-05
-2.87539671888985e-05
-4.41782641589708e-06
-1.11468943377266e-05
-2.80817665450351e-05
-1.77005431440969e-05
-3.42637906423795e-05
-2.45663730025564e-05
-2.59224633048976e-05
-1.52294774491961e-05
-3.34721837963223e-05
-9.82948289931706e-06
-2.60854148619135e-05
-2.08406281293212e-05
-2.68785546826197e-05
-9.26707207837903e-06
-1.11814427528998e-05
-1.12368663767353e-05
-7.81132266453932e-06
-2.18086291651861e-05
-1.52649517958656e-05
-3.91450971414998e-05
-2.15688904739275e-05
-1.44052634943627e-05
-9.79158790141746e-06
-9.99740299636336e-06
5.59564115187155e-07
-1.06177477322923e-05
-2.45536921654191e-05
-3.05482259198062e-05
-4.62582537963249e-06
-2.19794700439629e-05
-2.56019391814619e-06
-2.33304469778601e-05
-2.76637268699107e-05
-1.08705450813379e-05
-8.67097797985996e-06
-2.79839014566046e-05
-2.95201567269149e-05
-1.80857200566685e-05
-1.19185127444835e-05
-2.19518494158144e-05
-4.54037205839221e-05
-6.98726756801071e-06
-1.71438444919088e-05
-2.04617763783326e-05
-4.75838595982955e-05
-1.48622714079518e-05
-8.86099716796588e-06
-1.72629513810265e-05
-1.65860876012337e-05
-4.21018832118063e-05
-2.26460599433313e-05
-2.39832572729396e-05
-3.01728932707279e-05
-9.76839592825458e-06
-2.56050693695776e-05
-1.40449156461409e-05
-2.11409344132252e-05
-3.2002428206346e-05
-3.28774166248389e-05
-1.79822847208471e-05
-2.2592029495001e-05
-2.93100739994126e-05
-1.18403996603782e-05
-1.73072808931043e-05
-2.41323198123871e-05
-1.10509470181853e-05
-5.56035677305318e-06
-2.2966199496336e-05
-3.17436484800601e-05
-2.3643856171183e-05
-2.31396347194382e-05
-2.58709090588465e-05
-2.92438812763196e-05
-1.47790090317794e-05
-3.45007589062906e-05
-1.63832921579239e-05
-2.43616843556392e-05
-2.89891411397197e-05
-4.32678433542298e-05
-1.75326371949483e-05
-2.98517121287753e-05
-1.59929449552499e-05
-2.8682496977034e-05
-4.10737186971448e-05
-3.95545673133865e-05
-6.13347590406793e-06
-3.43689815357065e-05
-1.78558789316221e-05
-4.32000320159567e-05
-2.25058191514196e-05
-2.18427344714014e-05
-1.86357651184217e-05
-1.52356633408161e-05
-6.05404991983786e-06
-1.47904557519868e-07
-2.60394759085435e-05
-2.62612081583793e-05
-2.97705032734602e-06
-2.36902816391603e-05
-3.08812157498682e-05
-1.34744136624561e-05
2.19240832531123e-06
-1.86720296822922e-05
-1.31580307760972e-05
-3.30877476371827e-05
-2.5893438517535e-05
-1.07408763622105e-06
-7.24183189066519e-06
-9.72352635864252e-06
-3.369106056434e-05
-1.77074190671516e-05
-4.13717764877078e-05
-2.26685658809725e-05
-2.56490749396285e-05
-3.2094446211523e-05
-2.93975818166555e-05
-1.29203626581001e-05
-1.96944359739713e-05
-1.19276594787499e-05
-2.09953277599909e-05
-1.933916114647e-05
-1.70727305736384e-05
-3.56614708080622e-05
-3.33116628869533e-05
-1.79125980081968e-05
-1.75230358056354e-05
-3.18018742437286e-05
-2.83333631126645e-05
-1.90341581983033e-05
-2.29273787156144e-06
-1.23831876261e-05
-3.61227648705066e-05
-1.97619160797814e-05
-4.03294061937818e-05
-1.39351877907754e-05
4.88507492049428e-06
-2.53293375890911e-05
-5.81560624929552e-06
-1.83010408406067e-05
-9.31100083928486e-06
-1.95969959207675e-05
-3.14942772438463e-08
-2.97236521787064e-05
-1.20345840629068e-05
-1.95821691284524e-05
-3.6786897612408e-05
-1.73064791271518e-05
-2.43558658834017e-05
-3.22903230661596e-05
-1.587032925937e-05
-1.3433684256105e-05
-2.32048479119509e-05
-3.76449488872804e-05
-2.50953728992486e-05
-3.23531093111692e-05
-3.31261999400629e-05
-4.00071889863628e-05
-1.15906900412461e-05
-2.98645523068275e-05
-3.12076718734504e-05
-1.25907312171124e-05
-3.47745325699954e-05
-2.15311733187325e-05
-3.30065954943224e-05
-2.54289049933214e-05
-1.75258969346427e-05
-2.01516069545249e-05
-2.1610644868142e-05
-7.57168284026652e-06
5.98728423144937e-06
8.89066200805164e-07
-6.57411344040486e-06
-3.32290615899439e-05
-1.88959885196798e-05
-3.59581258347651e-06
-2.11597069782578e-05
-3.68879623153885e-05
-2.93489953990912e-05
-5.56663410019718e-06
-1.28286021790667e-05
-2.79974651074104e-05
-1.12993510242262e-05
-2.65117349233938e-05
-1.88940813091404e-05
-1.46339231876562e-05
-4.79439695359535e-06
5.79146633672401e-06
-2.40565787081261e-06
-3.28231241529844e-05
-2.36454974729907e-05
-2.56883674332476e-05
-3.61767219314574e-06
1.7431707211942e-05
-7.91631687116322e-06
-1.67046428683387e-05
-1.32398563735999e-05
-2.05038323895079e-05
-3.37660059957328e-05
-1.4489407839e-05
-9.45874511915128e-06
-1.06513503702496e-05
-1.87878110608588e-05
-4.56577027651249e-06
-1.91096362710405e-05
-1.90622108182314e-05
-1.31276471232173e-05
1.45301626017864e-06
-9.41238956140618e-06
-1.61382542153526e-05
-1.64059495574918e-05
-3.16354870758235e-05
-1.03728361823391e-05
-2.62240693233965e-05
-5.04503063209069e-06
-5.39166397423387e-06
-2.063719612636e-05
-2.13761755181036e-05
-4.44269510184948e-05
-2.1598468816823e-05
-3.29240296115262e-05
-3.93833141067671e-05
-1.41549638140385e-05
-1.2205819564575e-05
2.31666343095475e-06
-2.58693771883148e-06
-3.32716172283858e-05
-1.60436218618935e-05
-1.67401417051038e-05
-4.72425056293964e-05
-3.86890160959554e-05
-1.66223987141442e-05
-1.66616002731189e-05
-3.83458308456441e-05
-3.45518165099187e-05
-3.14920397753555e-05
9.95182288095551e-07
-1.63702774932145e-05
-2.71753161703237e-05
-3.7813665416869e-05
-1.78184583968557e-05
-2.63532141026205e-05
-1.50872297270363e-05
-3.57171926987166e-06
-2.04121497587215e-05
-9.18945861388106e-06
-2.50533872553725e-05
-2.79292670445574e-05
-1.54797599943753e-05
-1.14760799751508e-05
-2.2610324562939e-05
-1.83073830454902e-05
6.49246519549369e-07
-4.66015481365312e-06
-1.62941525316177e-05
-1.50002223402655e-05
-4.62295636541876e-06
-4.7617284324239e-05
-1.25256333031577e-05
-3.03509104724909e-05
-1.40595686297634e-05
-7.19939439388193e-06
-2.32097506355196e-05
9.71297595897832e-06
-1.73099783593345e-06
-3.24042042318959e-05
-6.90469930189991e-06
-3.42543134598655e-05
-2.35651050627438e-05
-1.26685606856653e-05
-4.65183371014147e-06
-1.54181802908805e-05
-2.25827511718491e-05
-2.28221480900575e-05
-4.11616612841057e-05
-4.74479525868892e-06
-2.27464879999626e-05
-1.81804455160772e-05
-3.55189337428611e-05
-1.96801698449939e-05
-2.30448510602184e-05
-2.07530740983278e-05
-1.50887341114109e-05
-3.95399174281006e-05
-1.07724790226758e-05
-2.26122385759535e-05
-2.07650994046412e-05
-2.36708866096947e-05
-1.82807734390877e-05
-2.6184364269896e-05
-8.33073040580288e-06
-2.34949718917158e-05
-6.07364810163413e-06
-3.18106306368426e-05
-1.65040170904592e-05
-1.21566365158439e-05
-1.93729113243913e-05
-2.21205116475716e-05
-2.48455099847405e-05
-1.79534247239621e-05
-1.17267013406721e-05
-8.50918847106791e-06
-1.96523703879992e-05
-3.29284535084005e-05
3.90955872160757e-06
-1.99511259979548e-06
-3.42654404050548e-05
-7.57258326989681e-06
-7.59958731197276e-07
-2.7076846867493e-05
-1.03212185914172e-05
-3.3025073010391e-05
-2.52195830260834e-05
-3.21734933839056e-05
-2.23317852845793e-05
-2.157556574623e-05
-4.73441870518283e-05
-1.56180066710657e-05
-1.30215838631933e-05
-9.74721357970652e-06
-4.14559624068071e-05
-3.18560448056231e-05
-1.96095809531044e-05
-8.38322026537566e-06
-5.576649434585e-06
-1.74842372539846e-05
-7.52781764347961e-06
-1.55342403897324e-05
5.09825812536198e-06
-1.43137021648508e-05
-2.58806587229108e-05
-1.35534970772424e-05
1.442388919954e-05
-1.99933324158463e-06
-2.23304339840682e-05
-2.42654158572657e-05
-4.45076060519779e-06
-1.46023824179281e-05
-7.92064067983012e-06
-3.72027440657698e-05
-1.82618529655732e-05
9.19729044762947e-06
-2.47831347384879e-05
-1.29760848226213e-05
-5.20658828057931e-05
-2.14775123161417e-05
-2.17630528196436e-05
-1.85200830838874e-05
-7.34268919348236e-06
-1.75809418647194e-05
-1.58179912383884e-05
-2.22471582311661e-05
-2.47053753835799e-05
-2.81960825597884e-05
-1.28921098338545e-05
-1.88900015884962e-05
-2.31304047298934e-05
3.76907662700259e-06
-1.77987527478869e-06
-2.43100332142222e-05
-2.07543801357311e-05
-2.13113127874446e-05
-1.77126462266463e-05
-1.63702984884867e-05
-1.38022880829237e-05
-1.65517266522921e-05
-3.59922634457212e-05
-1.15077186598055e-05
-2.73098355967262e-05
-6.82731471911655e-06
-2.4156266130198e-05
-1.02245263288853e-05
-1.99847527400952e-05
-1.96871770177972e-05
-3.51292932872997e-05
-1.95606486650896e-05
-1.68748271119779e-05
-1.04476999041025e-05
-2.471130218416e-05
-3.106975339318e-05
-1.99653968742095e-05
-2.24799780756151e-05
-2.56684270383443e-05
-1.91782230706984e-05
-2.74640073452823e-05
-3.00239724514318e-05
-3.00107985219004e-05
-1.47470001575165e-05
-2.43423621396111e-05
-2.91464157302846e-05
-3.66567267512197e-05
-1.60971342302686e-05
-1.77672152030178e-05
-1.50698951518876e-05
-3.13029232786947e-05
-9.28065595308043e-06
-3.92001000339069e-05
-4.14756646960009e-05
-2.4132222276868e-05
-1.9315894938924e-05
-1.58738320392498e-05
-2.26386219107968e-05
-2.74013393589836e-05
-3.13131362950477e-05
-2.06601902587292e-05
-2.62305443818162e-05
-1.44375175354107e-05
-3.42129389490647e-05
-5.38023370323426e-06
-7.8709637358716e-06
-1.30583623568781e-05
-1.53129657858496e-05
-7.36460648522894e-06
-1.37508562369622e-05
-1.05691891253156e-05
-2.4109898023909e-05
-1.40283331720877e-05
-1.8171603458121e-05
-1.42525264289217e-05
-1.44588955263431e-05
-2.00463250631649e-05
-1.2095462006778e-05
-1.64627384514788e-05
-2.36712704024341e-05
-2.99052227178451e-05
-1.53673180420049e-05
-4.26916045846129e-05
-6.07977386637803e-06
-2.77218338733644e-05
-1.70018046893821e-05
-1.62409655895691e-05
-2.3414540360303e-05
-1.11312770771828e-05
-1.27010136441433e-05
-1.58314339601926e-05
-1.79551056014861e-05
-2.19926964269268e-05
-1.84537566570274e-05
-1.37465406784536e-05
-2.21304102354462e-05
-1.05197342401771e-05
-1.3779356901349e-05
-3.18918134254234e-05
-4.53407774537055e-05
-2.3448684378816e-05
-1.48469821511385e-05
-1.27848551238204e-05
-2.97404618555185e-05
-2.6994310591133e-05
-2.35655347568616e-05
-2.91871150356051e-06
-1.00971166760551e-06
-2.96265127235231e-05
-4.06638489741086e-05
-4.3170044013505e-05
-2.14544321940581e-05
-3.31675159085546e-05
-3.12359219913676e-05
-4.33448914802687e-05
-3.50193491335539e-05
-3.60906863049634e-06
-1.52756809077514e-05
-2.55504586228122e-05
-6.1988338566622e-06
-5.97047631210171e-06
-2.46908424477331e-05
-1.68077708137051e-05
-2.63904961825842e-05
-6.2119959491582e-06
-1.65636150790064e-05
-3.11957112145039e-05
-1.65463158383155e-05
-1.55600379803515e-05
-1.12588045959644e-05
-2.07538273125774e-05
-1.9570221256478e-05
-3.91408098005565e-05
-6.37935601601986e-06
-3.23315334961358e-05
-1.474877934855e-05
-3.64788805959932e-05
-2.38147438191867e-05
-4.08119983390585e-05
-2.01766520692712e-05
-7.36538866714918e-06
-3.40371636712682e-05
-4.17707747360124e-05
-1.66621933072371e-05
-1.94600305353827e-05
-2.68825039797704e-05
-1.86057228527381e-05
-2.34619417265485e-05
-1.37968209520662e-05
-2.709665009543e-05
-2.01415956135234e-05
-3.04785131334032e-05
-4.10914753811631e-05
-2.19434546127381e-05
-4.12144768886753e-05
-7.85931631707926e-06
-2.64569496654058e-05
-3.73078598327316e-05
-7.5012712837928e-06
-2.49768577874354e-05
-8.648842526563e-06
-1.18623715660073e-05
-1.98475751202729e-07
-1.54337012850373e-05
-2.95702653779407e-05
-2.75444884433136e-05
-1.92103947846555e-05
-2.36797565475934e-05
-1.19306635942363e-05
-3.74903456675711e-06
-1.04657677167238e-05
-2.28212569249338e-05
-2.73753224511925e-05
-4.02705333457407e-05
-1.02233370360157e-05
-4.01755839546529e-05
-5.99117186237036e-06
-2.59687237900873e-05
-4.43608205132929e-06
-2.40951260737533e-05
-1.55697337081225e-05
-4.40519942324019e-05
-1.64834957553277e-05
-3.14722235513607e-05
-2.05209583790532e-05
-3.02251913541911e-05
-2.32517401051136e-05
-3.27896848032159e-05
5.92721531296533e-08
-4.12321545397047e-05
-1.33112549402956e-05
-2.0787712380484e-05
-3.53544130937601e-05
-2.90442422643725e-05
-1.34715713972459e-05
-2.14339368788623e-05
-2.06873174441549e-05
-3.25103143815189e-05
-1.55355388407297e-05
-3.89354654978539e-05
-2.00541959997987e-05
-4.34858769142457e-05
-1.39802518439384e-07
-3.17282896769003e-05
-2.48572180251866e-06
-9.18808846525498e-06
-2.30274626493403e-05
-3.3192989191931e-05
-2.01064142559871e-05
-5.34124420635335e-06
-5.11469031474051e-06
-3.312331379907e-05
-2.54900366704897e-05
-2.45470685425571e-05
-2.02850367345202e-05
-1.2357895807096e-05
-8.62065126672466e-06
-2.6656474150977e-05
-2.33231141556466e-05
-2.57680703562805e-05
-2.04468424394017e-05
-7.00498942179537e-06
-3.30670227530856e-05
-2.10510224984729e-05
-1.3678768156946e-05
-1.20374164512675e-05
-2.33930611087883e-05
-1.97013801424259e-05
-2.81239545397714e-05
-8.67292329243288e-06
-2.87707386704831e-05
-4.18666591155412e-05
-2.83382444550987e-05
-2.66110057959641e-05
-4.17549303540771e-05
-1.44810904456028e-05
1.38095352466295e-06
-3.47418383877233e-05
-1.12923038771022e-05
-1.63045247949449e-05
-3.13161325253683e-05
-1.61126076809673e-05
-1.08192922651927e-05
-6.89107198539286e-06
-3.24232928558195e-05
-3.00145109817262e-05
-1.37781731349356e-05
-2.07788818504153e-05
-4.16123570908146e-05
-2.09230303517739e-05
-2.8380477707663e-05
-2.11117860242107e-05
-3.35439469805052e-05
-6.43672229428656e-06
-4.13015358470527e-05
-2.98764126238244e-05
-1.20387627872493e-05
-1.66366184794553e-05
-2.47386060042286e-05
-3.27985844488489e-05
-1.0888599507136e-06
-2.06199367786514e-05
-2.75493001610883e-05
-5.19669494091452e-06
-3.20269663317022e-05
-1.8898854955771e-05
2.6234409595256e-06
-2.56634431092825e-05
-7.78733521567534e-07
-2.2072154139127e-05
-2.67684227707747e-05
-1.39576946113643e-05
-2.36775561757376e-05
-3.07659994287094e-05
-1.63537938813478e-05
-3.93220916792181e-05
-1.92973589610373e-05
-4.88563276887755e-06
-1.81611969279283e-05
-4.12122727350781e-05
-2.18733422602304e-05
-3.02311215826919e-05
-2.80534773528149e-05
-1.72006915319676e-05
-4.33784983097772e-05
-2.65246748383549e-05
-8.55246152999424e-06
-4.29250045761925e-05
-9.46164088944814e-06
-1.74279912499667e-05
-3.29572842796436e-05
3.03271725102468e-06
-1.66864253561311e-05
-5.69345055575096e-06
-3.10752298106427e-05
-1.1278408139994e-05
-1.90760365357572e-05
-3.15959534097294e-05
-1.58316551740508e-05
-2.84880217240665e-05
-2.39982196756274e-05
-1.89713408418228e-05
-7.71010067776302e-06
-1.12924555267723e-05
-1.8900535815184e-05
-3.08694558484029e-05
-3.64156709971277e-05
-2.08511745679841e-06
-3.27496281945274e-05
-2.00687148487548e-05
-2.36930182709752e-05
-1.56258850739816e-05
-1.41330043208233e-05
-1.91562486447488e-05
-3.68225426516004e-05
5.63367102081322e-06
-3.76434158694499e-05
-3.16573458442348e-05
-2.69074746436489e-05
-4.03414584660656e-06
-1.57753186424203e-05
-2.93140629188056e-05
-4.3791394746677e-05
-2.53395199997704e-05
-1.5894243796153e-05
-5.37004692664399e-06
-3.56324342400142e-05
-1.33182469848774e-05
-2.88909868317804e-05
-1.25287516750033e-06
-2.96907476106062e-05
1.68296598271113e-06
-3.00793744363339e-05
-3.93746750900959e-05
-1.22321008035951e-05
-1.86001701675959e-05
-8.35315120325607e-06
-1.59644518210138e-05
-2.72630647167542e-05
-1.56345224469648e-05
-4.40209330330985e-06
-8.61449759185998e-06
4.90028575404403e-06
-3.19139911249454e-06
-4.20363580013192e-05
-3.87987649776046e-05
-2.14089447774852e-05
-1.92642351407518e-05
-1.80398782703477e-05
-2.18667443966355e-05
-2.96250424551661e-05
-2.17249921282343e-05
1.83992244589256e-06
-2.04292946797226e-05
-2.5213552149463e-05
-2.5781227547232e-05
-1.21318583483758e-05
-3.33563569355952e-05
-1.68995867977901e-05
-3.36324689363446e-05
-1.67745166358147e-05
-2.21320272963152e-05
-2.80952009132056e-05
-6.13361933800238e-06
-3.14545695622957e-05
-1.96104116499583e-05
5.78118221565401e-06
-3.71035206965218e-06
-2.51484351422061e-05
-2.2288838796767e-05
-1.97319629192673e-05
-1.53110276963342e-05
-1.92697555574928e-05
-4.11310596759855e-05
-3.30449000227921e-05
-1.47311499490229e-05
-2.21682857428109e-05
-1.98333998763237e-05
-1.8374443222047e-05
-1.77990147914326e-05
-2.29869296370906e-05
-1.90161936599802e-05
-5.67468560558817e-06
-7.46565329035497e-06
-1.31167788158374e-05
-4.38495651990174e-05
-1.4883789187298e-05
-2.64095801776776e-05
-8.9462110986116e-06
-1.14576963533861e-05
-2.95045176806231e-05
-2.68406075099375e-05
-1.08366281733081e-05
-8.43433997093496e-06
-2.91557782090737e-05
-3.84475797419397e-05
-2.85559677873856e-05
-1.93285696070387e-05
-3.32829076195421e-05
-8.79379616409568e-06
-7.70567054608186e-07
-2.14436965869878e-05
1.70790809491622e-05
-2.46616381094274e-05
-2.16307857303213e-05
-2.78415588082174e-05
-1.67428670556781e-05
-2.30612257819883e-05
-1.47035467015452e-05
-2.23526068960639e-05
-3.07558601921714e-05
-1.12787234808738e-05
-1.22578532018887e-05
-2.52296068785961e-05
-1.40046040733664e-05
1.64596456154029e-05
-2.37041411834565e-05
-2.05074929010713e-05
-1.09893109042619e-05
-9.97472917913623e-06
-5.16390709717452e-06
-2.28590354288839e-05
-1.65906743994246e-05
-7.64007925305909e-06
-9.33257092952317e-06
-1.4374377773966e-05
-3.38324748328675e-05
-2.26540831724596e-05
-2.25476507078166e-05
-7.84692785261318e-06
-2.9164290183422e-05
2.33009494246463e-06
-3.48891690355311e-05
-1.42804636495304e-05
-4.06238974725271e-05
-2.83617215164547e-05
-3.13656252445823e-05
-3.21524582166375e-05
-2.51897342710578e-05
-2.30063344968513e-05
4.14709439067511e-06
-2.0327322698385e-05
-3.72999716632063e-05
-3.08960522919316e-05
-3.39815095043256e-05
-1.50705524389981e-05
-2.53773801976806e-05
-6.25950225345912e-06
-2.57393823343829e-05
-1.57231937038888e-06
-3.3410742630007e-05
-2.80107555345538e-05
-3.86543043072135e-05
-2.42209874450747e-05
-1.20671481452144e-05
-3.36614245781866e-05
-4.679253833282e-06
-1.73767680181412e-05
-2.43007416783031e-05
-2.30765631097546e-05
-2.8419548308242e-05
-2.36515720105707e-05
5.24620421574608e-06
-1.35729756474523e-05
-1.87415753310138e-05
-2.98149550142214e-05
-5.46250870490702e-06
-7.03789473187543e-06
-1.47599609565475e-05
-3.1818716850978e-05
-7.74475093747699e-06
-5.12045713972941e-05
-3.06049251737092e-05
-1.55772048470107e-05
-2.49486090536691e-05
-2.53164610700922e-05
-2.34927489397845e-06
-3.99029610413057e-06
-1.33141979386788e-05
-2.70284050160805e-05
-1.18804325505603e-05
-2.33555552882791e-05
-1.91709081840769e-05
-3.23587473017566e-05
-2.09694266854921e-05
2.2058475385087e-06
-1.52481415197187e-05
-6.984502853531e-06
-2.45563710202154e-06
-7.9094953831925e-06
-2.3439858976396e-05
-1.02053967061012e-05
-1.84844016897856e-05
-1.3288170922048e-05
-1.57500397455734e-05
-2.68126180997002e-05
-4.18738750983241e-05
-3.2706260660753e-05
-1.31547192284441e-05
-2.07598212954336e-05
-6.25231131472001e-06
-4.34241097034802e-05
-3.20060855970162e-05
-1.16624286317598e-05
-2.59188278451382e-05
-9.62205384633301e-06
-1.53107913348177e-05
-5.63590070091575e-06
-4.01289937998803e-05
-1.24263174939151e-05
-2.25679758883359e-05
-4.00273077175703e-05
-9.60051008126717e-06
5.70847074301679e-07
1.31046388599988e-05
-2.23868219191657e-05
-2.51014438352913e-05
-3.71821685697396e-05
-1.23594387730312e-05
-2.861489323039e-05
-2.07100850075166e-05
-1.82651227705257e-05
-2.14954710572185e-05
-1.4989161567243e-05
-1.94230579699054e-06
-1.87462424076319e-05
-2.04360220812719e-05
-2.28623977277148e-05
-2.44105774250499e-05
-2.98617007287471e-05
-3.95738444325538e-05
-2.01293380457607e-05
-2.36937803752826e-05
-1.78382737997584e-05
-2.20861986277765e-05
-3.23655730205034e-05
-1.71576868312585e-05
-4.11777908513061e-05
-1.21164627135165e-05
6.98998290768954e-06
2.9671815947907e-06
-1.24382388047004e-05
-1.81663266825676e-05
-2.92699736520073e-05
-1.02370013649269e-05
-4.31327130047037e-05
-2.72467171499342e-05
-1.2932994307214e-05
-2.74956770866573e-05
-1.3521010739693e-05
-1.86990637182429e-05
-1.03816792077992e-05
-3.38333821814944e-05
-3.1087107844177e-05
-1.20003146357339e-05
-2.08163358222652e-05
-8.05852241548224e-07
-3.35808919909104e-05
-2.96852582219606e-05
-1.98978618820503e-05
-1.06124719698563e-05
-2.68337807331616e-06
-3.01998648164993e-05
-2.52059837548297e-05
-5.39413455345746e-06
-1.5023733378574e-05
-1.48758277880698e-05
-9.31207163114055e-06
-7.59158270290411e-06
-2.65031540342022e-05
-8.00704234932313e-06
1.42841415824286e-05
-6.79396611560354e-06
-4.98113106488738e-05
-3.10495678404132e-05
-1.58113438108343e-05
1.13140943250903e-06
-1.39745124206252e-05
-2.78445177127637e-05
-1.60458030933405e-05
-2.30516951342337e-05
8.89762077975831e-06
-2.02951195072153e-05
-1.8495475794107e-05
-1.94140287309205e-05
-4.7013663576868e-06
-4.33216435692629e-05
-1.27682044949896e-05
-3.76267646902433e-05
-3.99075424144447e-05
-1.51145764767297e-05
-1.19130752374768e-05
-2.13177526734428e-05
-1.34480067780494e-05
-9.39669500281768e-06
-3.70696556641684e-05
-1.11639802717197e-05
-4.27952877751071e-05
-2.78595791721274e-06
-2.266866602063e-05
-1.06559509641556e-05
-8.65842715935292e-07
-1.77775135973132e-05
-3.4746518860209e-05
-8.36790243969601e-06
-1.98551285643844e-05
-2.08207323255213e-05
2.83348764382605e-06
-1.25356871618905e-05
-1.10885179155706e-05
-2.53823627273914e-05
-4.75664250634889e-05
-8.69300550855953e-06
-4.58317573417755e-06
-1.79926494701128e-05
-1.52969973557336e-05
-2.47835286409181e-05
-1.90186121122061e-05
-2.66038777325646e-05
-3.21168735393603e-05
-1.29408172360416e-05
-2.25150937037044e-05
-1.67628606330271e-05
-1.3941945000221e-05
-1.85375666079088e-05
-1.6971683860785e-05
-1.16932898168843e-05
-2.43452376056222e-05
-2.86535711216104e-05
-1.96721650510669e-05
-2.85203906669789e-05
-1.6302243456263e-05
-1.81594463427959e-05
-1.47962449479167e-05
-1.84233739165637e-05
-2.32589914240095e-05
-2.87841103018975e-05
-2.05949102015361e-05
-1.10932085314882e-05
-2.96719239469516e-05
-4.0514156155805e-05
-7.31199793413535e-06
-1.0687807924377e-05
-2.27320270562287e-05
-2.78531858611877e-05
-1.41900853794133e-05
-1.45049450311183e-05
-1.78379939294486e-05
-1.28355329990806e-05
4.17962289707032e-06
-3.03289348871577e-05
-1.37467769098113e-05
-1.97898036587687e-05
-2.28091059735891e-05
-9.1272540423467e-06
-7.26063547999253e-06
-2.54979470173167e-05
-2.49004826681546e-05
-2.10309423472098e-06
-1.41612192834382e-05
-9.1303784020009e-06
-1.36700521494716e-05
-9.15238417941648e-06
-1.3253189778905e-05
-3.51638287527172e-05
-1.13646762504677e-05
-2.31529526767468e-05
-3.86936999231162e-05
-1.49317356441678e-05
-1.17685040952987e-05
-1.8192744944127e-05
-1.21157199219048e-05
-1.23674385891566e-05
-3.06180722514431e-05
-3.38704917892681e-05
-3.1513708285882e-05
-3.96602194758298e-05
-8.30430875269408e-06
-2.49522498165732e-05
-1.57694535739427e-05
-1.26556351913726e-05
-8.73170060051071e-06
-2.93418176141681e-05
-2.73279970916856e-05
-3.23972919570985e-05
-6.44206387952002e-06
-2.87505166890357e-05
-3.56173023613021e-05
-2.5539384722335e-05
-1.21939616081667e-05
-2.97002573860299e-05
-1.71415302338344e-05
-1.67542439626133e-05
-2.18735785692319e-05
-2.23034752941116e-05
-1.74528278086557e-05
-3.41395322837822e-05
-2.73758833679266e-05
-3.13963284325368e-05
-2.50293181892984e-05
-2.30778297083567e-05
-2.35228750735454e-05
-1.27102054297602e-05
-2.40700981612059e-05
-3.94677644257344e-06
-2.59615206586305e-05
-1.92220417785179e-05
-2.88549340283625e-05
-2.33386906932934e-05
-2.43924298497174e-05
-3.50913264527105e-05
-2.20861858084119e-05
-1.23399138730227e-05
-1.67001655025095e-05
-2.09532304517777e-06
-2.25733627256674e-05
-1.48745120077077e-05
-2.63904795258251e-05
-4.30028946873803e-05
-3.09241365146437e-05
-1.76243974782878e-05
-9.13007304965588e-06
-1.93894862573799e-05
-1.2525606661424e-05
-2.19824731699606e-05
-1.5372436309716e-05
-3.34994503658666e-05
-1.0898258285117e-05
-2.82541313411121e-05
-3.15620919012643e-05
-5.85642875615522e-06
-2.55455764926148e-05
-2.67824831351015e-05
-1.34350751028475e-05
-1.8183457157302e-05
-3.15650262858939e-05
-3.63868658363654e-05
-2.29212923403632e-05
-5.68985347407631e-06
-1.23280980445486e-05
-1.11865340846374e-05
-2.62289726737913e-05
-2.1381328929535e-06
-4.1154509272913e-06
-3.31445691837621e-05
-3.02131692183299e-05
-2.38369918126505e-05
-2.53356774451671e-05
-2.7889013992479e-05
-2.07862767682637e-05
-1.15629262040236e-05
-2.17504824580378e-06
-1.55627944550842e-05
-1.09947682097718e-05
5.32421238583833e-06
-2.9170951158509e-05
-1.12987701863233e-05
-3.25891075224058e-05
-3.59940860325504e-05
-1.78824784429546e-05
-1.35561819140873e-05
-3.80781267646518e-05
-1.17086396936024e-05
-9.70920003197932e-06
-2.48920741513298e-05
-2.27799826811163e-05
-2.31296657331154e-05
-1.15074370387407e-05
-2.33685096758438e-05
-2.84336525079529e-05
-3.99027148356896e-05
-2.34928982179476e-05
-1.34519984476218e-05
-2.39297280865248e-05
-3.56771064556538e-05
-3.19978409948988e-05
-3.39609151924473e-05
-2.06434192077044e-05
-2.96519865549319e-05
-1.53365655776787e-05
-7.80098799370029e-06
-1.8212610675382e-05
-2.67041977918874e-05
-2.63728415790996e-05
-2.29332225956428e-05
-3.83508628356612e-05
-2.08041786421913e-05
-3.61832636737961e-05
-4.00219574951675e-06
-1.23599108807805e-05
-2.64968688347268e-05
-1.55278985905227e-05
-2.05387375053312e-05
-4.11782213241506e-05
-3.42046701338344e-05
-3.21653475638732e-05
-2.19283514889098e-05
-3.59764180244526e-05
-1.56325805457329e-05
-2.02547392188216e-05
-3.57417379049431e-05
-2.76398771287244e-05
-1.35871237840546e-05
-1.063187366909e-05
-1.41421861405072e-05
-1.62249862142646e-05
-7.32107692606305e-07
-3.98861721030196e-05
-7.8832344377827e-06
-1.93966899570053e-05
-1.70733174694394e-05
-3.35700453472564e-05
-1.33536301449356e-05
-1.71999122978921e-05
-1.33679609549275e-05
-4.231883344091e-05
-1.32601632884686e-05
-1.91889908525407e-05
-4.62908911634705e-05
-2.1440403569716e-05
-1.55438729878557e-05
-4.65526712390717e-06
-6.74386446922643e-06
-3.30844290380818e-05
2.14020965989532e-06
-2.49187433723453e-05
-1.29568134589602e-05
-1.79515183075207e-05
-2.91594891865622e-05
-4.27358564572772e-05
-3.65746800954357e-05
-2.3304431213076e-05
-1.61663144077186e-06
-1.93535695301605e-06
-2.17037431730606e-05
-2.20781252470076e-05
-2.26831204137234e-05
-9.61706662651928e-06
-5.44883989335359e-06
-3.6320312326589e-05
-3.67565814867517e-05
-5.02944704903001e-06
-2.40226086839397e-05
-3.38403680510795e-06
-2.29260628636502e-05
-1.97895036204076e-05
-2.32060699712587e-05
-3.76412529941365e-05
-2.41970732814479e-05
-2.04518005523033e-05
-3.97251322032198e-05
-2.904655510165e-05
-1.84112161963951e-05
6.66383557794275e-06
-1.64823545444096e-05
-3.87886678551546e-05
-1.22467796127298e-05
-1.22312739223323e-05
-3.93797205176867e-06
-3.82564257818615e-05
-8.59979638017929e-06
-1.68041635471465e-05
-1.5961474791591e-05
-1.78559999248081e-05
-1.37060425374686e-05
-1.63748270492652e-06
-8.01950933953855e-06
-2.18952425474195e-05
-3.41569599928593e-05
-1.08760241461265e-05
-2.49309012957079e-05
-1.60736616575015e-05
-1.63430445498426e-05
-7.6652049186499e-06
-1.95257336026202e-05
-1.8430044623832e-05
-9.72799443947947e-06
8.8510714584347e-07
-1.32151193317604e-05
-1.16972564714083e-05
-2.77189371677551e-05
-1.61227379460936e-05
-1.02171852792958e-05
-1.80316379412131e-05
7.11569018599194e-06
-1.95421728150831e-05
-2.6984624483335e-05
-4.18466631262552e-05
-7.39691288965438e-06
-3.36903900669535e-05
-1.48809004505254e-05
1.49556167105548e-05
-9.98187910664125e-06
-2.17534459043246e-05
-1.31607860029256e-05
-1.29596156711031e-05
-2.01194313025985e-05
-4.89413988941198e-05
-2.19539788121964e-05
-3.15656727978755e-05
-2.55405460293197e-05
-6.796207563363e-06
-4.92698649012785e-06
-8.73185710347026e-07
-1.68670278151353e-05
-2.11610282367328e-05
1.03472019099411e-05
-1.76918186392767e-05
4.2313124256219e-06
-1.95408533109757e-06
-3.02329466396137e-05
-3.84507907283779e-06
-1.85356078678604e-05
-2.53283052127225e-05
-4.05585235855358e-05
-2.19623218259409e-05
-1.4117447699332e-05
-1.87506150584038e-05
-2.20562759558685e-05
-3.26613094109893e-05
-6.46205867765016e-06
-2.57449881916806e-05
-1.87248228813626e-05
-1.70048012590941e-05
4.17578332385892e-06
-3.87132571944305e-05
-4.83034254418213e-06
-2.01082072853937e-05
-2.63430675195207e-05
-1.41137907123051e-05
-1.89584750623665e-05
-2.94764066097387e-05
-2.91933205444788e-05
-2.20360223459257e-05
-2.00351281087297e-05
-4.38134451311788e-05
-4.11355241874136e-05
-2.8643768077939e-05
-1.92707559334436e-05
-2.43300037525868e-05
-1.9468807053726e-05
-4.86099954515585e-05
-8.47807135742459e-06
-4.18900327281023e-05
-3.97877964020611e-05
-7.33210486654156e-06
-3.6569367231871e-05
-2.68344504501298e-05
-4.14757957509935e-05
-1.55949396870804e-05
-1.32831034093877e-05
-2.09441119297469e-05
-7.03265329247142e-06
-2.79018880733261e-05
-3.00213763570901e-05
-2.09500247451412e-06
-1.41382309656185e-05
-1.14154358470743e-05
-1.9203934609824e-05
-4.17794228165195e-07
-1.22001851211935e-05
-3.2158917693598e-05
-2.37347843411106e-05
-3.82291672224019e-05
-2.45191181274215e-05
-9.69993969996522e-06
-4.99004769263284e-05
-1.30921205099326e-05
1.19582016857145e-06
-4.38963588799643e-05
-2.13733028903316e-05
-2.06377979706615e-05
-3.76440202359666e-05
-1.14924616731785e-05
-2.64855666155102e-05
-3.93217858361266e-05
-4.79857253207084e-05
-1.47381281076997e-05
-2.19324661947543e-05
-3.05782754453654e-06
-2.41581803829415e-05
-1.21803834477828e-05
-1.79125039659496e-05
-4.66017216658745e-06
-2.32179944722499e-05
-1.65797191474617e-05
-2.69829805009057e-05
-1.23181367138918e-05
-2.15115297078454e-05
-2.51308064172342e-05
-4.26306044699188e-05
-3.01774560602239e-05
-4.22226453722824e-05
-1.93953047502392e-05
-3.60324367153085e-05
-1.84573803270508e-05
-1.54454087152036e-05
-2.00424088698917e-05
1.7873705519606e-06
-2.28536004441622e-05
-1.83379437035467e-05
-1.89223633283652e-05
-4.49383797408745e-05
-2.07777810800901e-05
-2.24493123499484e-05
-1.61692395886432e-05
-4.58622892809796e-05
-3.78789018223574e-05
-2.96094942653244e-05
-1.1306506936326e-05
-2.00351799046418e-05
-2.23730238242366e-05
1.26100879930248e-05
-9.75272736883104e-06
-1.95169545139785e-05
7.26229093865667e-06
-9.1280606057116e-06
-1.78885345139145e-05
-1.07771008198612e-05
-2.65220074985607e-05
-3.52373754930051e-05
-3.7248469475718e-05
-4.55283549424883e-05
-2.24866983735736e-05
-3.23291245368811e-05
-9.97833870452545e-06
-1.86195800693691e-05
-1.79545695424189e-05
-2.29952294634132e-05
-1.98331746712077e-05
-3.9604443704022e-05
-2.17658786890735e-05
-1.91375522665605e-05
-3.91789441420923e-05
-1.0769818288457e-05
-3.02493668072823e-05
-1.4058269157862e-05
-2.19075590507444e-05
-2.95341007042232e-05
2.37691629422449e-06
4.18243365253556e-06
-3.62364396032172e-05
-5.88427217752431e-06
-9.29775898774668e-06
-1.40817806247739e-05
-1.62681477682351e-05
-4.16071999803132e-06
-1.87903462303443e-05
-1.66876763947792e-05
-3.35228061184586e-05
-1.15927900479479e-05
-2.3183328553587e-05
-9.28678155569302e-06
-1.70334136553759e-06
7.18536060747402e-06
-3.29374450441694e-06
-2.7734625293301e-05
-2.40133040492443e-05
-7.65441684485259e-06
-2.10171332914896e-05
-4.34290939014538e-05
-1.32983148282933e-05
-6.6719495485647e-06
-1.24759888760576e-05
-3.05425025023244e-05
-4.83354034344301e-05
-2.63257111351021e-05
-1.91924524924256e-05
-1.31960303841592e-06
-2.8174010425438e-05
-1.91772793083789e-05
-5.51669384293422e-07
-1.11679295886392e-05
-7.48561908096574e-07
-3.31104285614758e-05
-4.84472620283917e-06
1.07002707957284e-05
-4.22213929956706e-06
-1.97598960262404e-05
-1.45864479873345e-05
2.05358911723342e-06
-1.41294443308838e-05
-2.4768651523955e-05
-5.08225683302341e-05
-3.18410387622731e-05
-2.52641729863108e-05
-4.59536692055564e-05
-2.6662721628838e-05
-7.52589520334554e-06
-2.0251295281276e-05
-2.69365429634798e-05
6.92917911870593e-06
1.02641455503741e-05
-3.67470059232095e-06
-1.88048653733594e-05
-1.09585983635902e-05
-4.72252346565361e-06
-2.08122192326932e-05
-2.6388012271707e-06
-7.6589854796663e-06
-1.42996500648127e-05
-9.63406012246291e-06
-2.7376128459581e-05
-1.61077918436663e-06
-3.11518697635627e-05
-2.2470262536905e-05
-4.05488420797384e-05
-1.7953276459063e-05
-1.79148411795463e-05
-1.84156578461356e-05
-1.76590146694412e-05
-1.89742887096062e-05
-2.26476275058686e-05
-2.34454862595533e-05
-5.50549615182355e-06
-3.29516185793255e-05
-2.92441759663689e-06
-9.73173152884105e-06
-1.0361926109254e-05
-6.87266642034997e-06
-2.00419121068068e-05
-5.6885847201797e-06
-9.27999794540621e-07
4.63681683708558e-06
-7.31658409724358e-07
-4.17979358710596e-06
-1.63392444995026e-05
-2.18357046865597e-05
-2.29227220868297e-05
-2.80990079340121e-05
6.16397298926691e-06
-1.30644266010858e-05
-1.304193259379e-05
-1.25679414523477e-05
-1.48317300942235e-05
-2.0609451534391e-05
-1.89196553749297e-05
-2.44358333902693e-05
-1.69542556694949e-06
-2.15922694346999e-05
-2.96065979067944e-05
-2.68001502738976e-05
-1.56752772790545e-05
-1.61862700866684e-05
-8.11844901411843e-06
-2.49366201021466e-05
-2.57093073971169e-05
-1.67773358254773e-05
-8.84918560568238e-06
-3.84578697500636e-05
-1.81806123766281e-06
-2.04503779399133e-05
-1.84277056867879e-07
-1.98064131208922e-05
-2.15414226829341e-05
-4.74311395733891e-05
-2.42245060236313e-05
-1.98397219758464e-05
-1.57823944868563e-05
-2.01454861662173e-05
-2.86361787431429e-05
-1.34551018573321e-05
-2.46831595943131e-05
1.89376504741495e-08
-2.54184025100528e-05
-8.97645460295572e-06
-2.24909790879096e-05
-1.11832419649946e-05
-3.17288381821113e-05
-2.72566398709629e-05
-2.87053922593385e-05
-2.32734292919329e-05
-7.42416640464444e-06
-2.72457297677059e-05
-1.1079314450418e-05
-3.07540534002527e-05
-9.9188223442743e-06
8.51541900064167e-06
-2.16924554425353e-05
-4.4638616552012e-05
-1.52703548709171e-05
-1.72587423947757e-05
-2.38868723110249e-05
-1.41970359546862e-05
-1.84298647020467e-05
-2.99778775004692e-05
2.04785516759997e-06
1.04133393151119e-06
-4.31796033961032e-05
-1.08927688115763e-05
-1.42580808585852e-05
-2.1958266540197e-05
-3.81371883591661e-05
1.40412407568401e-07
-5.00271711099947e-05
-5.52880247670816e-06
-1.85891511413346e-05
-1.77348441522629e-05
-3.82100155903934e-05
-2.32186028304384e-05
-2.33516058562699e-05
-2.69072442411392e-05
-2.76166265955013e-05
-3.4161519453896e-05
-1.2197320568199e-05
-2.70557819397794e-05
-1.43263641482901e-05
-8.94485855427398e-07
-1.67020120859827e-05
-3.09247608075e-05
-4.40438118982331e-05
-3.50398616387946e-06
-4.29119587440525e-05
-1.22960951307679e-05
-2.71286499751073e-05
-1.69529843398279e-05
-1.33853204306455e-05
-6.58434623843515e-06
-3.62563587828895e-05
-7.22952321181702e-06
-9.44809239971062e-06
-1.40007080330905e-05
-1.65152982606288e-05
-6.61954202990775e-06
-1.19525282591448e-05
-1.61651436810323e-05
-1.76641018621169e-05
-2.3689788327167e-05
-9.40626484405113e-06
-3.93989067520867e-05
-3.46428346755206e-05
-3.53933571495027e-05
-2.60199420833606e-05
-6.68520093206785e-06
-4.00725054357696e-05
-3.1122541524203e-05
-3.26592883779283e-05
-2.06609286750918e-05
-2.43569072237527e-05
-2.54065474746493e-05
-2.16343792618922e-05
-3.99612378667543e-05
-3.19496304225891e-05
-2.60778147933625e-05
-1.92765922714689e-05
-2.87751912790735e-05
-2.98827074391195e-05
-3.02396507180365e-05
-3.4602546688495e-05
1.33833253776068e-06
-1.08416375954405e-05
-3.15765043812335e-05
-6.03727789086298e-07
-1.43340986921487e-05
-3.84616563753506e-05
-2.20103474605425e-05
-1.1170254249654e-05
-2.53185928428714e-05
-4.39280078720082e-05
-2.58614420681525e-05
-2.44853898319628e-05
-3.39226123049327e-05
-3.18684992501373e-05
-1.61570810444207e-05
-1.48191706523793e-05
-3.48897867458657e-05
-7.8814847961085e-06
-1.50892067180963e-05
-3.52795081226667e-05
-6.17049714889035e-06
3.9952232841257e-06
-2.16256537398921e-05
-1.83940882834414e-05
-3.40638864025296e-05
1.51878096994342e-06
-3.80097749809026e-05
-2.30198366467255e-05
-2.51616372231402e-05
-1.58055812400108e-05
-2.99372738327531e-05
-1.22878530293272e-05
-2.5759858603868e-05
-8.92082207188283e-06
-1.77711109333618e-05
-1.4200538429482e-05
-4.11796528761804e-05
-2.10598613855628e-05
-7.44237533462639e-06
-2.25206358313042e-05
-1.78711521643819e-05
-5.84547315777357e-06
-1.11587671534662e-05
-1.43475196743976e-06
-1.91352235857484e-05
-8.56932553540232e-07
-5.34721579199671e-06
-9.03151332251169e-06
-2.1530254647575e-05
-2.8757137347358e-05
-5.23836549546008e-06
-1.69138832529265e-05
-1.41496487640542e-06
8.15909790516462e-06
-1.58994277990028e-05
-1.36658647785619e-05
-3.99904210074578e-05
-1.87410942559129e-05
-2.19069063714496e-05
-1.45620152117198e-05
-2.29156102201812e-05
-6.06997060623595e-06
-1.34982417896831e-05
-9.66941340750974e-06
-9.75642540025479e-06
-1.76890687153704e-05
-2.19041237000761e-05
-2.61292905032841e-05
-4.24252570637329e-05
-1.22295468663516e-05
-1.40010765689606e-05
-1.60842239244298e-05
-1.82531136809884e-05
-1.21753034424533e-05
-1.84604854634296e-05
-3.34022651275323e-05
-2.10206191498937e-05
-9.21638039874146e-06
-8.67199281926671e-06
-3.56874730234464e-05
-3.16861626457542e-05
-1.50241608255055e-05
-2.56913050194704e-05
-2.52005533561281e-05
1.11270000891364e-06
-1.40683291230941e-05
-3.58848034332291e-05
-2.49252820898038e-05
-2.72068338539271e-05
-5.94584450680844e-06
-2.23641243040818e-05
-2.07849547101971e-05
-2.41744514583874e-05
5.09393955688631e-06
-2.87914026679245e-05
-3.95538115559178e-05
-3.05414600660391e-05
-2.41884272057687e-05
-2.23380764442062e-05
-1.95439543332402e-05
-1.14222749757107e-05
-2.71219281399066e-05
-1.39076642902316e-05
-8.15877916173649e-06
-3.71779760143824e-05
-1.91320993178673e-05
-2.84332622503622e-06
-1.46817136952567e-05
-1.57332577745016e-05
-1.37439622356643e-05
-6.30262315786966e-06
-7.86307317959231e-06
7.40124469886159e-06
1.35145897222223e-06
-1.23037174304753e-05
-1.05072329372741e-05
7.6954053279388e-06
-3.61665466682236e-07
-3.2761808836903e-05
-8.48574997783204e-06
-2.11900589218106e-05
-1.13553113528704e-05
-2.75445452605924e-05
-2.86305476118667e-06
-4.92103704534701e-06
-1.27624945892987e-05
-2.2805047292914e-05
2.2433711205096e-06
-2.15189309917976e-05
-2.51411479793668e-05
-3.35759397761905e-05
-9.34692771794269e-06
-4.38273145912749e-05
-2.27576774426268e-05
-3.00151346762965e-05
-2.26741968497141e-05
-4.29771116796876e-05
-2.64770858844226e-05
-1.64795077607414e-05
-2.64730854166028e-05
-1.25279042742769e-05
-2.07576927399512e-05
-1.92370430902643e-05
-3.82941757797026e-05
-2.71301902490556e-05
-2.2535251713234e-05
-2.3666145382846e-05
-3.23427595249255e-05
-3.28500600383005e-05
-2.28718393461314e-05
-1.71235205226037e-05
-3.21061620591278e-05
-1.56952210172027e-05
-2.82145728235796e-05
-2.34289505321213e-05
-3.0586671239743e-05
-2.07968360811595e-05
-1.8455974628916e-05
-2.13934394407423e-05
-7.84982945819783e-06
-2.57864144759821e-05
-2.20834077693167e-05
-1.91842040742124e-05
-9.9905382872659e-06
-2.10187721431112e-05
-1.09312917077652e-05
-2.11362337661157e-05
-1.74551768311159e-05
-1.52688714946725e-05
-3.64222298738608e-05
-1.5796834126189e-05
-1.32795132784019e-05
-2.09462613416602e-05
-2.85012055679621e-05
-3.00104959299603e-05
-1.36061556101142e-05
-1.4021569138249e-05
-1.92096723550848e-05
-2.07839840878066e-05
-2.35509483408979e-05
-1.85252413682542e-05
-2.25709729120991e-06
-2.88407856501912e-05
-4.05499266228649e-05
-2.62464138655929e-05
-8.8817770389117e-06
-2.69095104562192e-05
-1.32573159382247e-05
-1.76118365160915e-05
-1.12148776484947e-05
-1.83815495106866e-05
-2.24885672286023e-05
-2.51340348788154e-05
-2.55679590209734e-05
-2.26571892170035e-05
1.64412401669421e-06
-2.48852523654991e-05
-9.12656537265726e-06
-2.37900618515324e-05
-1.42013403424297e-05
-1.92706379218822e-05
1.00424537857993e-06
-1.89154672362859e-05
-2.34251508883209e-05
-2.83284294004645e-06
-2.68190820758482e-05
-2.27871534382143e-05
-1.22683427084247e-05
-1.84904115895665e-05
-1.25795862679245e-05
-3.327034824634e-05
-2.06429915028381e-05
-3.46909988832209e-05
-1.61267043288459e-05
-1.73711318320527e-05
-1.81738950153765e-05
-1.95564016480934e-05
-2.1132974848488e-05
-1.3639388555715e-05
-5.30443155865739e-06
-4.04523009389421e-05
-2.56535536505112e-05
-1.74553535501176e-05
-1.25646241075757e-05
2.62263140495347e-08
-1.66754232518228e-05
-2.90123071897323e-06
-1.17978401464405e-05
-1.56288998290637e-05
-4.39476358590528e-05
1.01830091745622e-05
-3.29800769049102e-05
-3.81249375747061e-05
-1.54894342767355e-05
-3.57660355951427e-05
-2.58585006733091e-05
-3.1497038274212e-05
-1.90343950040447e-05
-2.74663693799587e-05
-1.57243278506972e-05
-2.6225238640666e-05
-2.33965447015413e-05
-1.49307234802544e-05
-3.63486978105929e-05
-3.73341257330654e-05
-4.75239362605676e-07
-9.62955663389662e-06
-1.85456591474757e-05
-1.91211602221556e-05
-2.03591606053473e-05
-3.51244324161071e-05
3.7356831514658e-06
-4.27314730647504e-05
-4.65401322357778e-06
-3.93534084556721e-05
-1.51512599855289e-05
-1.06089271934593e-06
-1.30048646018484e-05
-5.53190313894568e-05
-1.73889871421428e-05
-1.39977394624751e-05
1.14871270662136e-06
1.84190264631979e-05
9.74093399936715e-07
-9.01638628972126e-06
-2.82135496327257e-05
-2.13801575366824e-05
-3.08463654124334e-05
-3.28244087445634e-05
-3.1787024171857e-05
-1.63144598424276e-05
6.93418574752782e-07
-1.46833569226447e-05
-1.55445825148769e-05
-2.15238750861647e-05
-1.22445719990606e-05
-8.17079048093797e-06
-2.21058923284105e-05
-1.97552049082289e-05
-1.47357162570926e-05
-2.71526289905238e-05
-1.49555002793372e-05
-2.08809504345074e-05
-2.99694076490381e-05
-4.07287617957685e-05
-1.98643025089216e-05
-4.25895111868464e-05
-2.49489068802909e-05
-1.12113984798414e-05
1.24106888061521e-05
-3.34990066351376e-05
-2.73594668697422e-05
-3.34161107588235e-05
-1.79998021463582e-05
-3.22158515322799e-05
-6.80902392884012e-06
-1.27585923829129e-05
-2.48659257932093e-05
-4.70911622403415e-06
-1.99031370375855e-05
-8.39430837748935e-06
-3.84549496174815e-06
-2.0676983045681e-05
-2.85862825375909e-05
-3.04712261246162e-05
-3.25208433908818e-05
-1.69232846869338e-05
-2.16215329070635e-05
-1.53712554258852e-05
-2.27610840188612e-05
-3.08573466057667e-05
-1.93704789529073e-05
-2.51618142534567e-05
-1.9433535004509e-05
-6.12631582828065e-06
-2.92510885723224e-05
-3.08934429115102e-05
-1.27181164561733e-05
-3.07900459797634e-05
-2.59668491364368e-05
-1.9609151618719e-05
-1.14312792156396e-05
-1.59867641466498e-05
-1.13131907395679e-06
-2.42533070540886e-05
-1.64625853128205e-05
-2.47467076771924e-05
-1.159711861691e-05
-3.4588005624878e-05
-1.66844297423897e-05
-2.67187788138094e-05
-2.41141712473223e-06
-3.29223945470357e-05
-2.47299282928316e-05
6.62720693308212e-06
-2.85254062913824e-05
-9.51581867915714e-06
-1.73498438665222e-05
-6.93919523102649e-06
-3.29363927880267e-05
-1.60039311267223e-05
-2.07814553928081e-05
-2.01409947662978e-05
-8.20716853532158e-06
-1.78173566096015e-05
-2.16794822261809e-05
-1.73769009623821e-05
-1.95633573523204e-05
-2.48738308155912e-05
-4.43875118718665e-05
-2.26791233043472e-05
-4.45672258565014e-05
-3.17633875082905e-05
7.14289303130639e-06
-7.12996616386564e-06
-2.42382412179197e-05
-3.29392051393779e-05
-3.89980385562763e-05
-1.65773678375392e-05
-3.06432984624151e-05
-1.21227895763427e-05
-1.6583966456583e-05
-3.31168910598913e-05
-2.86258182436529e-05
-1.7725936552279e-05
-3.19872086966625e-05
-6.96276404337696e-06
-1.21707633229115e-05
-3.14264198438024e-05
-2.38065283811183e-05
-1.09310324667232e-05
1.58464363056936e-06
-3.55021353031075e-05
-2.22550638302695e-05
-6.34826031812157e-06
-6.08375205539629e-06
-1.08760452462295e-05
-2.62301028555218e-05
-2.46077985612775e-05
-2.88407911455062e-05
-2.41784926396711e-05
-2.0053870788404e-05
-3.03822462355292e-05
-1.84013127311877e-05
-1.1611002500206e-05
-1.61524236400413e-06
-1.26207520925108e-05
-3.38509444967073e-05
-2.96113745709009e-05
-1.62023145768389e-05
-2.53234506110942e-05
-1.31986011935039e-05
-2.42240851963382e-05
-1.90819612541033e-05
-4.59259666739686e-05
-9.33614372176729e-06
-3.21410262610755e-08
-2.10945311233179e-05
-2.62957548223678e-05
-2.13774712100338e-05
-4.14663088120484e-05
-1.84258354098851e-05
-2.6607566399803e-05
-3.68926028506888e-05
-8.40849220606343e-06
-3.05550176454307e-05
-2.00761462345253e-05
-2.82401330895107e-05
-1.65654370431649e-05
-2.69536219980341e-05
-2.66807981899722e-05
-2.31357439552305e-05
-3.19175588481177e-06
-5.8742600698374e-06
-3.06633556373875e-05
-3.363165252981e-05
-1.89428191302031e-05
-2.79883513342994e-05
-1.10702072401732e-05
-3.38947871794622e-05
-9.61393612464372e-08
-9.37499632205408e-06
-1.73586358096446e-06
-2.26719821503741e-05
-4.01848471053333e-07
-1.28949296915488e-05
-4.47515931021607e-05
-6.81722351730018e-06
-2.85470073022161e-05
-4.33754579873668e-05
-1.63608915814215e-05
-3.86609203358511e-06
-1.07172868313885e-05
-2.55369294221306e-05
-6.38402533610865e-06
-3.00202568787446e-05
-2.9461716590837e-05
-1.91754823278459e-05
-7.52756944788668e-06
-1.12607606071013e-05
-1.39431602055847e-05
-1.43630666439149e-05
-2.30601785252903e-05
-1.00203962774884e-05
-2.12781965374906e-06
-2.93769300983314e-05
-3.10544215401905e-06
-2.2930603876164e-05
-1.42883522673786e-05
-1.4834013957307e-05
-4.05004878799188e-05
-1.62786313398593e-05
-1.35160633402411e-05
-3.340181450455e-05
-1.24795870872462e-05
3.13111136867472e-06
-1.62507874342945e-05
2.59594612544314e-06
-1.37526495481905e-05
-2.69691797526561e-05
-2.73136416858483e-06
-2.37380939826648e-05
-2.6050158649172e-05
-2.52081688623506e-05
-2.32288776285737e-05
-1.54168015444556e-05
-2.22173972520468e-05
-1.62230727499491e-05
-8.1259462326091e-06
-2.43934703890239e-05
-2.03549962906394e-05
-3.61475010144718e-05
-3.6698629002587e-05
-1.37321039838733e-05
-1.83711754887542e-05
-6.0907252929638e-05
-2.88797903207721e-05
-2.95201179903897e-05
-1.30034467258047e-05
-2.92243481907275e-05
-2.2880619156218e-05
-2.48571487218563e-05
-2.77437773671472e-05
-4.31400237930174e-05
-7.46252528258573e-06
5.29916819818284e-06
-3.16982038349562e-05
-1.88793394664076e-05
-2.15565506559812e-05
-4.89056073137817e-05
3.29207483977144e-06
-2.73203950101259e-05
-2.17677245959088e-05
-8.16653015153814e-06
-9.62367765178137e-06
-1.80124698712458e-05
-1.63733788365468e-05
-1.60437190543389e-05
-2.91648216228236e-06
-1.25697906375459e-05
-1.89097283046659e-05
-3.86467436823407e-05
-7.25091489224661e-06
-3.15077090931146e-05
-1.98457205190806e-05
-2.59064277290257e-05
-2.9721024836548e-05
-1.45279827142607e-05
-6.09811035526344e-06
-2.88412614703312e-05
-3.84625021405801e-05
6.76046496495114e-06
-1.42691865087578e-05
-1.31128455216419e-05
-2.54815868205988e-05
-1.21738426425022e-05
-2.96868265426873e-05
-5.83498322153976e-06
-1.13070066047262e-05
-1.94297633688562e-05
7.26929378982842e-06
-1.79228779916312e-06
-1.64972521635955e-05
-3.33700049040314e-05
-5.68944985504844e-05
-2.20496678671192e-05
-2.54375548583348e-05
-8.58397399395831e-06
1.74807953126887e-05
1.96110935840904e-05
-1.9915052080224e-05
-2.54273190624923e-05
-4.67340340543756e-05
-2.93201562009248e-05
-1.72389632139261e-05
-2.5197407581637e-05
-5.00901583643664e-05
-1.17364801574822e-05
-2.7980965758443e-05
-1.76607929378996e-05
-2.61101762574188e-05
-1.44932162841096e-05
-3.09995528086484e-06
-1.75267262419381e-05
-2.13416377942229e-05
-2.53718735254746e-05
-1.76038413569447e-05
-2.64709297684538e-05
-5.91908537470856e-06
-2.69039889101709e-05
4.70528209487645e-06
-4.58132866910317e-05
-2.70426139701034e-05
-3.58475156560626e-05
-2.54926484422107e-05
-2.87984916933248e-05
8.41377698820994e-06
2.12493708884869e-06
-2.48904281080888e-05
-1.39933727282456e-05
-3.52172092563369e-05
-1.90457516492229e-05
-3.55641092751329e-05
-3.3978145534512e-05
7.79779259617572e-07
-2.8190160979389e-05
-3.07013602798157e-05
-2.01087006594807e-05
-3.23859749594653e-05
-1.64593915733771e-05
-1.8013003342385e-05
-3.25434706203617e-05
-2.18060147793656e-05
-2.04477479226615e-05
-2.4412713715124e-05
-3.03065013542653e-05
-1.63273939839846e-05
-1.47688321688568e-05
-3.32936831352714e-05
-2.72707875869222e-05
3.38513610039013e-06
-1.20046182873099e-05
-1.29542461904758e-05
-8.64459784422136e-06
-1.74404256455528e-05
-4.06993611127153e-05
-1.57822566656689e-05
-1.73785792265066e-05
-2.19952631261139e-05
-2.14825030433302e-05
-2.46392698278538e-05
-1.58555608682626e-05
-2.75806202475643e-05
-3.18520382210208e-05
-3.15074644107515e-06
-3.53794234179631e-05
-1.98306431941035e-06
-1.23372275268537e-05
-1.51724623630996e-05
-1.48030744405411e-05
-1.51741671632149e-05
-1.33301759106517e-05
-2.12514073486967e-05
-1.49695293023421e-05
-2.67790606461878e-05
-2.43937194031455e-05
-1.10429378604574e-05
-1.19941719717592e-05
-1.23013905683879e-05
-2.25696576664763e-05
-3.44645785333486e-05
-2.59204066002897e-05
-1.96430560730819e-05
-1.40583923342617e-05
-2.50528144044772e-05
-1.72335947970634e-05
-1.89917025429064e-05
-3.4652448765984e-05
-3.68333783336248e-05
-2.17773814005034e-05
-7.80167668094802e-06
-2.11338731290607e-05
-1.19026297501478e-05
-1.32307688860088e-05
-2.81215514181648e-05
-1.7677893583698e-05
-3.66208463750105e-05
-2.75099466631926e-05
-2.30572344820434e-05
-1.68201535938478e-05
-1.65951147997929e-05
-3.04486335485798e-05
-4.09423666186393e-06
-3.79491468314605e-05
-3.6437930343383e-05
-2.84218146101117e-05
-3.06692380362703e-05
-2.5020545540304e-05
-9.48583115600581e-06
-2.57870067742099e-05
-5.86706184505172e-06
-6.00688450383546e-06
-2.40035060932018e-05
-2.78619821261783e-05
-2.97795275244048e-05
-2.11064690504562e-05
-1.6926132669339e-05
-1.49170646472215e-05
-2.70222764798802e-05
-4.92031601394786e-05
-2.49898129325635e-05
-2.01164349042126e-05
-1.852715611931e-05
-3.277750987139e-05
-1.39552380529697e-05
-3.04639838080219e-05
-5.84258297031055e-06
-2.45834570851529e-05
-5.81774206957477e-05
-3.05017679397827e-05
-1.05300955577455e-05
-3.69257243396959e-05
-2.98025581374443e-05
-2.3330952193967e-05
-2.21066718235446e-05
-3.66061322702638e-05
-2.81895844503069e-05
4.40590847944156e-06
-2.15275053193346e-05
-2.92003865446795e-05
-2.58650508482228e-05
-1.96413811831988e-05
-1.05935786265858e-05
-6.39549818964673e-06
-1.43877058777263e-05
-1.42783617032002e-05
-3.14098617458874e-06
-8.13871493774888e-06
-1.65673937204678e-05
-2.37640531636673e-05
-2.62128585248354e-05
-2.04966031619342e-05
-3.67983584607067e-05
-2.44785686476044e-05
-3.41253762714068e-05
1.00382953119309e-06
1.6551966724109e-06
-1.51292653906757e-05
-3.40299235331976e-05
-3.80641315526694e-05
-3.32132399633981e-05
-9.14780483901805e-06
-3.43882851560599e-05
-2.04127534988782e-05
-9.47268312493576e-06
-3.5145227988895e-05
-3.04523086823039e-06
-1.47535295229184e-05
-1.56912590974648e-05
-1.19944141637109e-05
-3.27801031775088e-05
-3.70666650820524e-05
-1.23474380192952e-05
-3.03395632819123e-06
-2.24757907270879e-05
-1.86102537322182e-05
-2.21519012380625e-05
-9.82272987270053e-06
-4.00307911347877e-05
1.32505015667242e-06
-4.33448753104028e-05
-2.30476304035154e-05
-1.67567479671102e-05
-8.74306928694065e-06
-4.66419685534386e-05
-2.00787661208212e-06
-9.99674765830622e-06
-2.51614913089567e-05
-1.41339631291021e-05
-1.04233465491243e-05
-3.98659440690208e-05
-2.57918744025361e-05
-3.22085419495532e-05
-3.30986852874134e-05
-1.54012415846622e-05
-1.58368490469642e-05
-1.59099613646149e-05
-3.51008466941487e-05
-3.02589406733107e-05
-4.20114412330904e-05
-1.59575136408805e-05
-1.08508383435658e-05
-3.37130241898547e-05
-4.53068152345635e-05
-1.50204361955069e-05
-4.50815715591332e-05
-4.16051619919833e-05
-1.52592840440132e-05
-1.70055158706324e-05
-2.13821778896257e-05
-1.92055749748365e-05
-1.83576426397788e-05
-6.18750958396608e-06
-2.63738712300133e-05
-4.22658006735172e-05
-3.95867247482689e-05
-1.92921689931769e-05
-2.13540228831719e-05
-1.52764319105811e-05
-2.42092118690899e-08
-3.0059219276979e-05
-1.27809253539986e-05
-1.03782990570148e-05
5.27171927155533e-07
-2.50428304350113e-05
6.57642241787107e-07
-1.16610145900842e-05
-2.63486879186519e-05
-2.22912009456638e-05
-2.04387178193279e-05
-1.49209373915974e-05
-2.65512717537507e-05
-2.57209155972877e-05
-3.23371651356309e-05
-6.44611382202582e-06
-1.6865652101801e-05
-1.94790522845855e-05
-1.76599081348693e-05
-2.25479929672786e-05
-2.79946850995297e-05
-2.43234325419145e-05
-2.38761257359881e-05
-3.01189644403011e-05
-1.75354777076899e-05
-2.82180648571724e-05
-9.42595087186238e-06
-8.81616256451845e-06
-1.89971444232852e-05
8.21505162944766e-06
-2.56576455796255e-05
-2.30462867869834e-05
-3.3523773751841e-05
-1.57876263721268e-06
-1.2756042209648e-05
-2.74487671076382e-05
-3.30877518323487e-05
-1.93919553841351e-05
-1.17088711275702e-05
-2.8281427588324e-05
-3.44625332763964e-05
-2.70024517994978e-05
-1.09772077158948e-05
-1.82673885833026e-05
-3.5204574437731e-05
-2.51634413899315e-05
-9.32429609361051e-06
-4.12066878271972e-05
-3.16936517735885e-05
-1.07197843507329e-05
-3.02542834710663e-05
-2.80518000398765e-05
-3.47265546803157e-05
-1.46197330831101e-05
-1.82322497731942e-05
-9.88558319537128e-06
-9.68852833535451e-06
-4.36993547813712e-05
-4.33751931198302e-05
-3.23547847497458e-06
-1.19161527286769e-05
-4.95891430971024e-06
-1.9879563010931e-05
-4.17086110746185e-05
-3.8268597912326e-05
-1.26062390907756e-05
-1.1593415536669e-05
-3.10630783710375e-05
-3.86209912477409e-05
-2.42257370999808e-05
-2.92601807736408e-06
-2.40316074291528e-05
-2.61944863537898e-05
3.23051308274013e-06
-6.6387068287987e-08
-1.86827094157787e-05
-1.87619031862983e-05
-1.8754214807339e-05
-3.10918835427825e-05
-2.14856483552418e-05
-1.27929068147945e-05
-1.88285530518043e-05
-6.42923995278887e-06
-1.46048403901257e-05
-1.70259905372044e-05
-1.85829709079734e-05
-1.3164017692708e-05
-4.77974497058013e-06
-1.72446603300374e-05
-2.43078839082261e-05
1.77181429841278e-05
-5.65377976677135e-06
-1.1161317162682e-05
-1.85108411352015e-05
-2.33430483924202e-05
-7.55958550285904e-06
-2.91930343022593e-05
-3.4077111202786e-05
-2.56316503723819e-05
-2.02117542193164e-05
-1.01984855395866e-05
-2.26950059493562e-05
-2.01655869044157e-05
-1.30434443452349e-05
-2.4470136524742e-05
-2.52234266247642e-05
-1.26916784038541e-05
-2.79302409227511e-05
-1.46566033839831e-05
-2.14296780079581e-05
-2.73480785726687e-05
-2.06092036779382e-05
-3.39388019945358e-05
-6.04567229062807e-06
-1.19709747526831e-05
-1.08090227299255e-05
-3.78043823979025e-05
-2.1476677800001e-05
-2.09402993219194e-05
-6.00546913294043e-06
-2.06560982045058e-05
-1.26915074483658e-05
-1.11048015506377e-05
-1.87052230447069e-06
-2.00549522934478e-05
-8.99015876603332e-06
-7.49487886369763e-06
-1.79296819199291e-05
-2.69826831244188e-05
8.17708997964217e-06
-2.29907980413046e-05
-3.26701672159508e-05
-2.39030544658344e-05
-1.43161035285265e-05
-5.97650991267335e-06
-1.79101581864069e-05
-2.83978022161451e-05
-8.24471813185893e-06
-1.75768067911991e-05
-1.32771881477071e-05
-4.03816853806253e-05
-2.85260284371642e-05
1.55915883750791e-06
7.33913970389727e-06
-1.82163234815584e-05
-4.81348710413705e-05
-1.88684831847587e-06
-9.78495467394263e-06
-3.44861299344474e-05
-1.93549617306757e-05
-1.945199263866e-05
-1.29103922825407e-05
-2.11888437469436e-05
-1.75830690850464e-05
-2.16256751048491e-05
-3.47420144540707e-05
-7.58628637170009e-06
-1.11119881358819e-05
5.53736835322628e-06
-3.60173771655398e-05
-2.58239444696174e-05
-1.91671006055086e-05
-2.13238763240084e-05
-3.02614306157403e-05
-2.29047617256835e-05
-2.09980099453052e-05
-6.84548386112378e-06
-1.76464208611687e-05
-1.93613912011597e-05
-3.39653917609502e-05
-1.6767774660244e-05
-9.24802466926312e-06
-3.90582972153609e-05
-9.95895740728263e-06
-4.50515186225921e-05
-7.89909147625905e-07
-5.67815150675548e-05
-1.71435080459352e-05
-3.77362812350408e-05
-2.7782334910204e-05
-1.47114651410298e-05
-2.70430094026222e-05
-7.32616500768299e-06
-1.68130116722229e-05
-1.24263818525349e-05
-3.61769884195531e-05
-3.04511866121334e-05
-1.86693067197025e-05
-8.17101681408811e-06
-8.03505483202155e-06
-5.21715887402136e-06
-2.35174514076695e-05
-3.53245580780186e-05
-2.56166703211838e-05
-2.77555264927722e-05
-2.16055889471951e-05
-4.14742429686401e-05
-1.59543226957221e-05
-2.15934557675086e-05
-3.20191503732428e-05
-2.3786408722406e-05
-2.71131142113896e-05
-3.38290665612759e-05
-8.21103401714436e-06
-2.59115337680408e-05
-2.11245450899215e-05
-1.89738527698801e-05
-2.04724232767727e-05
-1.30942671418088e-05
-2.06070361022176e-05
-2.15497468143163e-05
-3.61300101981092e-05
-4.73476331115658e-06
-3.16917408114984e-05
-7.99323868587817e-06
-2.36140434221398e-05
-2.32994972745621e-05
6.16636711294895e-06
-1.8335983931308e-05
-4.29976519503292e-06
-1.7005268549353e-05
-3.20001165748982e-05
-1.96994415853296e-05
-2.13038560391421e-05
-3.91796106795643e-05
-2.71095275061648e-05
-1.89878446194269e-05
-2.4145200407318e-05
-7.11192057233759e-06
-9.82343332858014e-06
-3.48507062513419e-05
-4.99840678749122e-06
-3.5259946251624e-05
-3.01882359329851e-05
-4.29927859473469e-06
-8.4630082494904e-06
-3.42151001426529e-05
-3.53857335992916e-05
-3.32716331490355e-05
-1.0076141741759e-05
-2.36956052873497e-05
-2.15666176703149e-05
-2.3050292112122e-05
-3.3085928443061e-05
-3.60269715499973e-05
-1.94816246903985e-05
-2.03260887074807e-05
-2.83256038804247e-05
-2.89970085908867e-05
-1.07130873369138e-05
1.47503214788018e-05
-1.87898463204948e-05
-1.89168321106063e-05
-3.20477740513104e-05
-2.36575203198616e-05
-2.23004538728934e-05
-2.54558164615537e-05
-2.46057878065947e-05
-1.18945569464635e-05
-1.13230095364463e-05
-3.09090759225789e-05
-2.83935477433884e-05
-3.76644018317737e-05
-8.10693605286069e-06
-3.13781478032496e-05
-4.53515764382057e-06
-1.64029076102822e-05
-1.03044699967457e-05
-1.37164691893217e-05
-4.46102976688e-05
-1.36963329566462e-05
-1.55730113671311e-05
-1.47147406127687e-06
-2.43156708143393e-05
-1.64648135210405e-05
-1.63264480283646e-05
-2.43772964407521e-05
-3.62339311862741e-05
-1.33472630657028e-06
-4.05179359749306e-07
-3.70246671161111e-05
-9.75137280737019e-06
-1.84329145600237e-05
-6.1277957694209e-06
-4.57310638345864e-05
-1.88869091082434e-05
-1.4209079781952e-05
-1.53221919269536e-05
3.59120056438866e-06
-3.36164592774452e-05
-1.40709082648725e-05
-2.66969234961273e-05
-1.07229536414489e-05
-1.61175360725024e-05
-9.63856635493958e-06
-2.01660710260115e-05
-1.70022824807326e-06
-1.3361549951819e-05
-1.02075228898075e-05
-2.0481446169846e-05
-2.02742876978504e-05
-3.0010491226796e-05
-1.0359626503344e-05
-2.69916660266399e-05
-5.08390547432884e-05
-2.00768045535029e-05
-3.34586813638266e-05
-1.43821050555887e-05
-3.75505829714136e-06
-3.50882362591241e-05
-2.2198856541229e-05
-5.31810780086062e-06
-2.19101943725948e-05
-1.48758052505364e-05
-2.38413985844339e-05
-3.67859960680363e-05
-1.51275984450892e-05
-8.98302684752148e-06
-4.81958821152335e-06
-2.10054354828782e-06
-7.02631277308123e-06
-2.70135963031119e-05
2.04206807604893e-05
-2.66386897203303e-05
-2.6845007254952e-05
2.19226323065013e-05
-1.43224172655713e-05
-4.20162253425493e-06
-2.29440220537173e-05
-4.17128883739967e-05
-2.8257271916614e-05
-1.10942523359108e-05
1.33236314688324e-06
-4.84991352725388e-06
-3.19332886552336e-05
-2.63971049144392e-05
-1.39638976030142e-05
-3.71282806840182e-06
-2.15711817721504e-05
-1.31192864520267e-05
-3.52611139208899e-05
-1.68701923282366e-05
-2.12883543313889e-05
-2.04143330237752e-05
-1.95993354335044e-05
-2.12881581425999e-06
-2.18728136440724e-05
-2.27156714400063e-05
-3.63584084383916e-05
-1.88706291569502e-05
-1.46969067277244e-05
-2.43715842884268e-05
-2.62299131371585e-05
-1.47083682938809e-05
-4.26994221570053e-05
-1.95983950270057e-05
-2.7605138563271e-05
-2.80102993666803e-05
-1.0949723103116e-05
-2.31412796734092e-05
-3.65049910988186e-05
-3.74088625046927e-05
-1.84381355656873e-05
-1.82313142852559e-05
-1.39614823390981e-05
-1.66743284382782e-05
-2.65878382381817e-05
-3.0279451545061e-05
-3.03399723472753e-05
-1.81159377079149e-05
-1.66175124428477e-05
-9.08723287059217e-06
-2.89135230788288e-05
-2.84595358821371e-07
-4.68475752162292e-05
-1.67891151230392e-05
-2.85760099978838e-05
-1.93407724160344e-05
-2.22842779184032e-05
-1.07472089779438e-05
-4.07204382598236e-05
-2.37956995715251e-05
-2.25896910279711e-05
-7.30529431792736e-06
-2.97366340844287e-05
-3.68432952058505e-05
-2.34668797696901e-05
-4.31969288167062e-06
-1.26149288922367e-05
3.90905109180132e-06
-1.14730244040526e-05
-1.63512888241458e-05
-2.49706395104457e-05
-1.48734083980566e-07
-2.96704911298007e-05
-2.59081292010077e-05
-2.05234727085247e-05
-1.07679572043863e-05
-2.65870387807209e-05
-2.23215642333396e-05
-2.48866919563569e-05
-1.11863291751628e-05
-2.46014927955854e-05
-7.92231160227798e-06
-2.14893716120946e-05
-1.72309817021907e-05
-3.27621522687603e-05
-2.4444705138205e-05
-7.83681502906038e-06
-3.291205769823e-05
-1.23690089294486e-05
-1.82950653105853e-05
-1.17899957970245e-05
-2.30300925091877e-05
-1.97603242338826e-05
-4.00843502638059e-06
-1.53747852004203e-05
-1.43148965111864e-05
-8.4094615742566e-06
-2.70288386567556e-05
-1.03131719805492e-05
-2.88290477440179e-05
-2.92506676198406e-05
-1.91260575946781e-05
-2.36980300539542e-05
-1.22427381886287e-05
-8.63999337688285e-06
-1.45271974411556e-05
-2.1955138061695e-05
-2.81234334087272e-06
-2.83912249341219e-05
-3.78281582088233e-05
-4.60327437779511e-05
-3.72565084545597e-05
-2.77342679251261e-05
-2.3889311262521e-05
-8.30845717916569e-06
-2.7069416300874e-05
-1.98099579787743e-05
-2.11819526630795e-05
-3.24724393298751e-05
-1.11433732207481e-05
-1.40175434703146e-05
-4.00867393011903e-05
-3.62560864759207e-05
-2.04020472632179e-05
-3.74532167691239e-05
-2.49662459471546e-05
-2.51879968002287e-05
-1.02894029556899e-05
-3.20325371755864e-05
-2.75742990626104e-05
-2.30776641460199e-05
-2.24500998091103e-05
-1.49831711451041e-05
-2.72010967639672e-05
-1.28288946487066e-05
-1.82855940486359e-05
-2.88446921196948e-05
-1.79783551702431e-05
-2.85486756205023e-05
-2.19853467421118e-05
-9.96757755521468e-06
-1.35924826803658e-05
-1.97402414813654e-06
-1.7261779736256e-06
-3.39086128304895e-05
-2.52972075571712e-05
-2.32634819975679e-05
-1.96356596258101e-05
-2.38356990975286e-05
-1.18815968178853e-05
-2.97827121589947e-05
-1.15610814026794e-05
-9.6160839445274e-06
-1.96824046725063e-05
-2.69538673582308e-05
-2.73886195473405e-05
-2.68669983758782e-05
-2.33802526424271e-05
-1.61636015165387e-05
-2.0146159435964e-05
-1.27704855472694e-05
-1.8488525257586e-05
-3.79798588935079e-05
1.18244486064768e-05
-1.06769712229922e-05
-3.1163580978278e-05
-3.83193299639023e-05
-1.67966582555278e-05
-2.56116508345034e-05
-2.24278219282532e-05
-2.25613528243023e-05
-2.36016914638512e-05
-3.85225507046083e-05
2.64089412915604e-06
-1.05858417537878e-05
-3.25544615416096e-05
-1.66168058102112e-05
-2.59363020577612e-05
-3.29066669032224e-06
-1.15686451906357e-05
-2.13290459778078e-05
-2.51119574457342e-05
-2.48499208355759e-05
-5.1795412628765e-05
-1.260481274549e-05
-1.39235372163625e-05
-2.54338881789006e-05
-2.82224770467757e-05
-1.98183158154832e-05
-2.38410565903701e-05
-7.56877384333143e-07
3.76990378158669e-06
-1.3097170395171e-05
-2.06705911264298e-05
-1.49687125161637e-05
-1.88858172730156e-05
3.88236165316626e-06
-1.86617206227438e-05
-2.70527546852075e-05
-2.51730956580119e-05
-3.8591367628724e-05
-2.34375702331161e-05
-3.4544209427119e-05
-7.55419340920504e-06
-2.00570441479773e-05
-1.52082917826422e-05
-6.04608320031709e-06
-1.83939204165764e-05
-3.27978504154179e-05
-1.40115920339986e-05
-2.41039741129258e-05
-1.88427448454006e-05
-2.57262887938076e-05
-8.73681802890376e-06
-3.18935232238909e-05
-4.20007062407301e-05
-2.0241110371247e-05
-1.89103281061351e-05
-2.58775241643172e-05
-1.83251767726023e-05
-2.59681944285582e-05
1.56215415308222e-06
-1.01377781668872e-05
3.22081598547971e-07
-1.77664070572862e-05
-3.65475610205003e-05
-3.07228358618151e-05
-3.22196465825911e-05
-1.62228302369727e-05
-2.86959927978921e-05
-3.23857986934287e-06
-2.57403430039817e-05
-6.92112747372157e-06
-2.68020019233684e-05
-1.7907459540191e-05
5.20081767448432e-06
-1.84703505105135e-05
-1.50550832727021e-05
-2.44069963084108e-05
-3.99934673467376e-05
-1.87834858604075e-05
-1.59937364676378e-05
1.07792461583638e-05
-2.66944696629324e-05
-3.13058975006681e-05
6.05546444330479e-06
-9.53604180170448e-06
-3.96740947647783e-05
-2.15416708070335e-05
-9.75474428846149e-06
1.84122136212476e-06
-1.30018499307729e-05
-1.86364314847751e-05
-2.45350384874703e-05
-4.30165722311695e-05
-1.68682059410629e-05
-1.1430616791581e-05
-1.42681252051649e-05
-1.87643968113485e-05
-9.04987057263481e-06
-1.05583140888436e-05
5.81420017737376e-06
-2.19620580605515e-05
-1.43594113997887e-05
-2.45976178828228e-05
-1.77968331344885e-05
-1.77854545193755e-05
-9.87805941077611e-06
-5.12075721270895e-06
-1.44182938002774e-05
-5.98023448908237e-05
1.61181848749532e-06
-2.14339145348246e-05
-1.83204291452548e-05
4.98942347206986e-06
-8.58127492368312e-06
-2.53981564401779e-05
-8.71684061684842e-06
-3.54387346592614e-05
-3.20087931971379e-05
-2.81982925870258e-05
-1.91328341206453e-05
-3.11015208984228e-05
-3.10970097987139e-05
-1.35993691524088e-05
-9.97698942811197e-06
-1.10670713380615e-05
-3.71849430407579e-05
-2.1883896630864e-05
-8.85184954503795e-06
-5.05465977195344e-06
-3.78543298512158e-05
-1.44983739321564e-05
-1.98498064279726e-05
-2.28623606037671e-05
-1.3897023813001e-05
-1.96494802551904e-05
-2.88229949070912e-05
-1.97065700967287e-05
-1.40797484351877e-05
-2.74250576550393e-05
7.58299371894582e-07
-1.82573785352272e-05
-2.53742576118045e-05
-1.07188482773168e-05
-2.34626561726151e-06
-1.51368369842728e-05
-1.87392192788449e-05
-1.28463086107552e-05
-1.84530720784045e-05
-2.89354247684487e-05
-9.41688851185736e-06
-3.48627547276816e-05
-6.79685849680136e-06
-1.16577508600828e-05
-1.79379726359013e-05
-2.32487066737618e-05
-1.99664694346596e-05
-2.10619678358084e-05
-1.24961621731912e-05
-6.24624910459369e-06
-6.08767809156521e-06
-1.29898100266447e-06
-2.52197382648356e-05
-2.92666137878221e-05
-9.35372599589178e-06
-1.18209101984061e-05
-1.62899089455214e-05
-1.57426958258806e-05
2.33812624510307e-05
-1.47488121854405e-05
-2.99197896217671e-05
-7.30326118360684e-06
-2.10231051299895e-07
3.31403035574159e-06
-1.92881956239668e-05
4.89172228576607e-06
-1.26956982087757e-05
-2.73409445683732e-05
-2.78192096054756e-05
2.06450032683798e-07
-1.89151435515318e-05
-2.20927075332573e-05
-2.22516719736692e-05
-2.95618740120705e-05
-1.83511971297412e-05
-4.56873722687393e-05
-2.9680960239462e-05
-2.35780762877508e-05
-3.23390468241101e-06
-1.52557464962422e-05
-3.01784157026359e-05
-1.4919773326008e-05
-2.13409686939421e-05
-4.3237373076947e-06
-2.01051882355649e-05
-1.2988335320067e-05
-8.90637195806892e-06
-8.41565116663005e-06
-2.05475948793662e-05
-2.61397483271504e-05
-4.37944076381293e-05
3.06692607022615e-06
-2.59039424043198e-05
-1.09696473594369e-05
-4.4171444319453e-06
-3.34401501780754e-05
-2.50786064845976e-05
-1.73495574527967e-05
-3.64723069997907e-05
-1.86907335920203e-05
-1.4059125419582e-05
-3.06283020813375e-05
-3.09650299819163e-05
-2.54053815304348e-05
-3.28108316033609e-05
-2.20296941860983e-05
-1.35966884102885e-05
-2.9535357416161e-05
-1.17305776961722e-05
-9.65767090998371e-06
-2.87899751738674e-05
-2.58210984592473e-05
-1.06366321152138e-05
-2.13805860491899e-05
-1.64161736778629e-05
-2.78787720429035e-05
-3.18223569225448e-05
-3.20807927786832e-05
-1.67952564815255e-05
-1.51318358015621e-05
-1.61609083170772e-05
-2.50188394110327e-05
-2.56279895299966e-05
-4.40608435507353e-06
-4.71680066619664e-05
-2.74716373757823e-07
-1.25836027761243e-05
-2.76025870715552e-05
2.84130153554773e-06
-3.73650606436502e-05
-1.07440365529856e-05
-6.09837014866106e-06
-6.76729232518092e-06
-2.9749815418477e-05
-1.04340901651109e-05
-1.89352899246214e-05
-1.42756040600541e-05
-2.584358724972e-05
-1.72872566591342e-05
-3.82626221161591e-06
-3.8122469497743e-06
-1.70766525250523e-05
-1.72590625199792e-05
-3.21436026638684e-05
-1.21338982651944e-05
3.74599737663657e-06
-2.57330338071617e-05
-1.81203430506063e-05
-1.8242118739262e-05
-1.59060564640493e-05
-1.69143064551397e-05
-2.17617010435489e-05
-2.30167145673386e-05
-1.56241129875313e-05
-1.61960686056259e-05
-7.13341859904285e-06
-2.87050798713891e-05
-1.77288966678726e-05
-4.10828159059052e-05
1.30925290463956e-05
-2.96352719950484e-05
-2.06247078943081e-05
-2.26632727631582e-05
-3.37269519057827e-05
-2.27231760073882e-05
-2.59299182966302e-05
-9.60366807672501e-06
-7.90811288580922e-06
-3.02427891440386e-06
-1.25149479393106e-05
-3.550151302854e-05
-1.14500939176983e-05
-2.41842488748594e-05
-3.42926958591155e-05
-8.37656600978759e-06
-1.66002872387334e-05
-4.12492426694187e-05
-9.89571979548775e-06
-1.87633628257456e-05
-3.37634447539446e-05
-1.61209551430394e-05
-2.03000550552208e-05
-2.26056097133086e-05
-1.88353984223463e-05
-1.86608409293641e-05
-3.3454702507667e-05
4.36213640900197e-06
-2.443938490595e-05
-3.40434924837551e-05
-1.97227377680679e-05
-2.52338337905459e-05
-3.64675113573536e-05
-2.52901340769559e-05
-1.6539159169491e-05
-2.79675514985453e-05
-4.21583233131312e-05
-3.58971861786912e-05
-2.54256704035003e-05
-1.44735612448856e-05
-3.34230580066146e-05
-1.40107873528731e-05
-3.11964811549289e-05
-1.47885930130938e-05
-9.21183761175578e-06
-3.11960637330831e-05
-2.93850198744596e-05
-1.69303960374167e-05
-9.87734349260498e-06
-1.24668349430832e-05
-3.49477134645336e-05
-4.19283924149142e-05
-2.13823559455335e-05
-5.06097175711547e-06
-7.8395784166178e-06
-7.88504184842227e-06
-2.80246647490169e-05
-1.60239651584959e-06
-1.64001641847715e-05
-2.9222857695977e-05
2.00301094601026e-06
-1.61966833322797e-05
-2.39424084615938e-05
-1.36605124019674e-06
-1.83406746053326e-05
-4.03136830706631e-05
1.43688680158208e-07
4.78183041162416e-06
-5.4536898042086e-06
-1.97974979568555e-05
-9.99416963628331e-06
-4.13219825790102e-05
-1.72604305795915e-05
7.11980126833974e-06
-1.54304249697857e-05
-2.34501327015418e-05
-1.14741021966754e-05
-2.84564090318625e-05
-1.13016759560704e-05
-3.42414872919562e-05
-4.53987142181538e-05
-4.1044294809639e-05
-3.62009612039402e-05
-2.78142093717529e-05
-2.91464345357668e-05
-1.54545547785575e-05
-3.86710976378333e-05
-2.22787344529061e-05
-2.02281414533272e-05
-1.5357261149842e-06
-2.69005355706369e-05
-1.32307003254504e-05
-2.47434167119855e-05
-1.91254032154815e-05
-3.02762293646853e-05
-2.04283706932177e-05
-2.92517003034915e-05
-3.69159307348314e-05
-3.05783949093326e-05
-2.84052325653232e-05
-3.29506375408381e-05
-1.96531927460253e-05
-2.42384046017015e-05
-1.43076435222435e-05
-5.53833308115385e-07
-2.56924406979292e-05
-3.49241998879524e-05
-2.15569526647766e-05
-4.38995944128013e-05
-3.26087582116291e-05
-1.21370056036937e-05
-2.7314505964059e-05
-1.44897424885283e-05
-1.78766860835378e-05
-2.37278571034264e-05
-1.53112506870533e-05
-2.92934201449905e-05
-3.59844831661477e-06
-1.17555002133621e-05
-2.7326195569515e-05
-1.7759138131431e-05
-2.5409762149577e-05
-1.94047580042417e-05
-2.08398670088138e-05
-4.7226108691413e-06
-2.93578967320613e-05
-2.62524634487811e-05
-2.61103293791166e-05
-2.82371926835199e-05
-1.80294201440105e-05
-1.7359119592019e-05
-1.09584737865811e-05
-2.66895978596295e-05
-1.32605874944482e-05
-2.57525060902749e-05
-2.53247729468688e-05
-2.23047469233115e-05
-1.33518023668435e-05
-1.39098496801902e-05
-9.84893112570259e-06
-1.96515323476631e-05
-2.68170922163391e-05
-1.70021531109989e-05
-3.49421271809316e-05
5.25560599574632e-06
-1.31432669199004e-05
-2.16861555803394e-05
-1.66604388194509e-05
5.96369084827689e-06
-2.0317449467119e-05
-6.59546328480445e-06
-3.32230571565512e-07
-4.51195741270282e-05
-2.45250018354234e-05
-1.54311728875045e-05
-4.15155305081015e-05
-2.11868325806264e-05
-2.17925148262846e-05
-2.04880454616707e-05
-2.26612692129922e-05
-2.9267317554934e-05
-2.06543145648414e-05
-1.42412592133297e-05
-2.06277105906317e-05
-2.59108705974611e-05
-2.58678219607975e-05
-3.51009842976885e-05
-2.49061540236166e-05
-3.74442222764527e-05
-1.44762945973638e-05
-5.5866013169778e-06
-1.77503385888736e-05
-5.95074163011593e-06
-2.01751383910106e-05
-1.9720263728678e-05
-6.16737777213852e-06
-9.49375906604172e-06
-1.17032340286915e-05
-1.92225088280155e-05
-1.74284611615009e-05
-1.61375653524836e-05
-1.90157403566191e-05
-2.18580232122675e-05
-4.36350834013334e-05
-8.91218002994263e-06
-3.35968710655144e-05
-2.0819560540307e-05
-1.54544984324679e-05
-4.34291344939971e-05
-1.55203902457063e-05
-3.34780083073282e-05
-2.74861609318399e-05
-8.48650425260301e-06
-2.06245812162347e-05
-1.76781177098863e-05
-1.2520765751508e-05
-1.42850260909257e-05
-3.08195332923385e-05
-2.90055550607317e-05
-2.25840417728789e-05
-1.5748190110297e-05
-2.3538484132042e-05
-1.49562196189871e-05
-1.09358229555434e-05
-2.13217274042975e-05
-3.80459397968767e-05
-2.98132783195321e-05
-2.33947473212752e-05
-2.92494401116671e-05
-2.96545971681598e-05
-2.83378325719783e-05
-1.03497122056874e-05
-2.97497596634984e-05
-1.11132300571646e-05
-2.84061061456338e-05
-1.85334980686011e-05
-2.40615997444185e-06
-7.45750139154729e-06
-1.81870239828005e-05
-1.43615164681344e-05
-1.70593074865419e-05
-1.34290296414823e-05
-2.92468259460291e-05
-1.74866832040067e-05
-7.89229747799487e-06
-3.13550162595932e-05
-1.42497490200644e-05
-7.96077942955448e-06
-2.04663195604556e-05
-2.06628967520292e-05
-1.81777244869852e-05
-2.90021765300304e-05
-3.81844909652218e-05
1.04086126556224e-05
-1.65260093476501e-05
-2.59799141721499e-05
-3.74856562224004e-05
-2.25964075189004e-05
-3.00034470375327e-05
-2.11800147701624e-05
-9.04917956327043e-06
-3.31713636405827e-05
-2.48735921310711e-05
-2.84053674377551e-05
-3.04459923116795e-05
-2.9513045643876e-05
-2.60176336488598e-05
-1.44635829211032e-05
-1.96492663101362e-05
-1.15893907357526e-05
-2.27207565774891e-05
-1.7891080949469e-05
-3.8096476702888e-05
-4.4291074631875e-06
-3.02048935766966e-05
-4.467372788591e-06
-2.07855939090301e-05
-2.02852454825452e-05
-2.34293568429014e-05
-3.64687594568818e-05
-1.50310053434042e-05
-3.88568356091704e-05
-2.70540834181587e-05
-4.0058152616047e-05
-1.12054511629567e-05
-6.95526410893028e-07
-2.45183438031864e-05
-5.55858738319588e-06
-2.24868237737891e-05
-4.05929174816841e-06
-2.17508567869818e-05
-3.82683600186173e-05
-1.88348564973027e-05
-2.3685795710021e-05
-2.07133212393444e-05
-3.01325108076393e-06
-8.88959252623542e-06
-2.2250465321778e-05
-2.75615271654726e-05
-4.33469429595375e-06
-6.79750385347887e-06
-2.12265731192524e-05
-2.69844446049325e-05
-4.59821771178079e-05
-2.05770128065483e-05
1.65386051976295e-07
-2.39588515171252e-06
-3.82894577118495e-05
-1.53801455085328e-05
-3.8810510508406e-05
-2.89950360171884e-05
-2.9398387113066e-05
-1.07095798044431e-05
-1.53185978226172e-05
-2.79162960713961e-06
-2.11892362566142e-05
-1.81668302921694e-05
-2.94572569212623e-05
-1.63572030229474e-05
-1.50517125732402e-05
-1.56045287483234e-05
-1.76405484468517e-05
-1.18590997567037e-06
1.49627262422782e-05
4.62176384043815e-06
-8.47437361970827e-06
-5.79917216684853e-06
-9.50512419880642e-06
-1.0053919172567e-05
-1.73791158630629e-05
-3.33697823542022e-05
-1.41024071183444e-05
-3.88330396757965e-05
-1.17926085629367e-06
-2.55539477850849e-05
-1.02140087901409e-05
-3.22492742177568e-05
-8.89900932272537e-06
-5.64294479015637e-06
-3.99877326492131e-05
1.46914015757802e-06
-7.21602175015022e-06
-2.13812451035836e-05
-4.1634024686576e-05
-1.39778616014132e-05
-1.32345470233389e-05
-2.15216812542977e-05
-2.49569217860585e-05
-1.43559724960042e-05
-2.72575205653183e-05
-1.78774015506524e-05
4.50029744729592e-06
-1.17301761310932e-05
-2.71883823506004e-05
-4.79818398793998e-05
-1.42087644395049e-05
-4.19837227511551e-05
-2.2264829340248e-05
-2.53323335765525e-05
-2.69557734305194e-05
-2.81588576196271e-05
-3.98702616508943e-05
-5.06440197760845e-06
-4.27471455005095e-05
-3.97624164774483e-05
3.75632207851708e-07
-1.49112943590278e-05
-3.09660909301478e-05
-1.33427269103671e-05
-6.04479405392166e-05
-2.14361382516358e-05
-4.7284558088755e-05
-1.75125435118256e-05
-2.28168365313261e-05
-9.07145020105098e-06
-2.5011935430674e-05
-2.53134270229407e-05
-2.0382537130346e-05
-1.85535156417816e-05
4.64194193519738e-06
-2.57853090795254e-05
-1.34392072372246e-05
-3.70424947622307e-05
-4.10985987324125e-05
-1.87607245329541e-05
-1.56642808134008e-05
-2.59695714149425e-05
-2.57179910490436e-05
-2.50490948128776e-05
9.76227195285274e-06
-4.75504254938347e-06
-1.42108252565388e-05
-3.24529441513174e-06
-1.59801433997817e-05
-2.43567630368668e-05
-3.5622786099448e-05
-1.55191786173982e-05
-2.43670359843856e-05
-2.16773234377488e-05
-2.28164884084895e-05
-4.53763032634001e-05
6.63498704872273e-07
-2.38523147592044e-05
-2.48157895404555e-05
-2.12070553558437e-05
-1.77383900849871e-05
-1.59036233278691e-05
-4.33304267274806e-05
4.40939572948426e-06
-2.84579837761145e-05
-2.50400633543311e-05
-2.36643844334337e-05
-1.44360534540217e-05
-2.98579386626114e-05
-2.36454967227021e-05
-2.51234856777559e-06
-3.545586062948e-06
-1.32179633335947e-05
-2.45436044612225e-05
-3.35086204882693e-06
-1.14570990819586e-05
6.55372789721507e-06
-8.85856871624984e-07
-2.96218301854119e-05
-2.40057133395092e-05
-2.62207333041058e-05
-1.14709741725025e-05
-2.98435491211406e-05
7.1133701169008e-06
-3.11836749311591e-05
-9.66725733347946e-06
-1.81220764731711e-05
-2.89250926224534e-05
-4.72095303594271e-06
-1.78887341495005e-05
-1.6154861448738e-05
-3.23117843088971e-05
-1.23902058541308e-06
-3.36943821226577e-05
-1.83763495556051e-05
-3.65150770313659e-06
5.53251578178574e-07
-2.35077666145975e-05
-2.8796079812932e-06
-2.54256620031447e-05
-4.06207296568714e-05
-2.15709317496477e-05
-2.51369692054859e-05
-1.48472862533839e-05
-3.16201333977498e-05
-7.22997255719566e-06
-4.86602480625944e-06
-2.01395771974844e-05
-1.40715345250272e-05
-1.76321085707892e-05
-1.5630229335249e-05
-9.53498019587274e-06
-1.63100070341078e-05
-3.35410718061134e-05
-1.44400669911e-05
-1.3897333931249e-05
-1.77854065422882e-05
-3.31286563983898e-05
-3.0780874204699e-05
-8.66586531247826e-06
-2.35888263185945e-05
1.00641617292542e-06
-2.01440384449534e-05
-2.41538026942187e-05
-2.86380991290798e-06
-2.56523959087557e-05
-2.00493386554834e-05
-8.56032201245111e-06
-3.79603514579273e-05
-2.65613808987639e-05
-1.37461643415521e-05
-2.62317812203177e-05
-1.29318485895585e-05
-9.21524764731455e-06
-2.35580748527072e-05
-2.95439175797056e-05
-1.34506505513331e-05
-2.26622106996118e-05
-1.20045742801744e-05
-4.43304517166864e-05
-3.99221191222198e-06
-1.98921222373961e-05
-2.16765575695928e-05
-3.47357948566806e-05
-3.75116156464399e-05
-1.07733801237433e-05
-1.02901273769829e-05
-3.26219314545497e-05
-4.34626669691313e-05
-2.11927540061597e-05
-3.8411176574774e-05
6.59017714706653e-06
-1.10262615800569e-05
-2.68978423945675e-05
-3.25975249455936e-05
-3.89166820574084e-05
-1.70784660631467e-05
-3.91218663251751e-05
-3.16865032266904e-05
6.78953957076968e-06
-1.87290137967482e-05
-2.65180125228686e-05
-3.40563858656801e-05
-9.6526367718723e-06
-1.3101210143179e-05
9.19560066074896e-06
-2.15271903552237e-05
-1.0714647987843e-05
-1.85993977886425e-05
-3.35140964334832e-05
-1.14279446950768e-05
-2.46146800219184e-05
-1.79240723144905e-05
-1.18426470026469e-05
1.65070946402041e-06
-2.25905310558112e-05
-2.54158373860918e-05
-4.32250848956528e-05
-1.69992308423223e-05
-2.26368127773853e-05
-2.15028387114525e-05
-4.49384210398608e-05
-3.65472323399421e-05
-3.13471279655693e-07
-4.46110664612881e-05
-1.17300377624734e-05
-1.39512040703633e-05
-7.82481752052353e-06
-1.79849661273107e-05
5.70037173410581e-06
-6.35144870667502e-06
-2.24049176727276e-05
-1.01480890478291e-05
-6.18749613198718e-06
-5.09876704400591e-05
-2.67398491964673e-05
-2.0418974032731e-05
-3.16980170150738e-05
-2.10974261497437e-05
-2.26138158509348e-05
-7.26663002929362e-06
1.6061887972265e-06
-4.45282314962219e-05
-2.31260316435103e-05
1.69533843900519e-06
-1.50684915409621e-05
-3.74455554504491e-05
-1.14873526029284e-07
-1.19418887634674e-05
-9.82807393648122e-06
-2.96225592006731e-05
-2.81985575462275e-05
-1.7362244820482e-05
-1.48653481531025e-05
-1.56725488847885e-05
-4.51928506289018e-06
-9.52704438739712e-06
-1.69516008837715e-05
1.22648174667286e-06
-1.88831803879632e-05
9.63402401576083e-06
-2.42008110117037e-05
-1.56274985261867e-05
-2.65751154885513e-05
-2.14253519945898e-05
-3.18569104970893e-05
-3.08203709036349e-05
-2.01789163910746e-05
-2.72166786841219e-05
-1.82062328692653e-05
-2.1740732543703e-05
-2.27165025741039e-05
-2.65991094330867e-05
-3.01274694459333e-05
-1.99904324503237e-05
-1.48605007673842e-05
-3.88359261521027e-06
-2.01383619098257e-05
-2.3947166357119e-05
-2.75361574239732e-05
-1.58807415203981e-05
-1.70918049395486e-05
-2.51200373564339e-05
-1.81903388488301e-05
-1.73887855758162e-05
-9.86189785709067e-06
-1.48570247650345e-05
-2.95312712756958e-05
-3.53252065214134e-05
-1.12368150849147e-05
-9.02775412065261e-06
-2.82774552446261e-05
-1.15549843610902e-05
-2.98797443222338e-05
-6.03524794510443e-06
-4.85751392280218e-05
-3.19458411701165e-05
-2.21749478886726e-05
-8.97978095193403e-06
-1.34674732444459e-05
-2.53524184424524e-05
-2.04110099340282e-05
-1.13448119538851e-05
-2.18070036952671e-05
-3.26082873263751e-05
-3.43157075093813e-05
-4.2020347152562e-05
5.26430520122195e-06
-5.58737526363574e-06
-7.13683870973715e-06
-3.83672624559287e-05
-3.49993844186171e-05
-1.54019996328183e-05
-1.63234209693312e-05
-2.34934287286774e-05
-1.46709517734413e-05
-2.42689947280814e-05
-2.62692688369699e-05
-1.73072912176202e-05
-2.60756015935376e-05
1.09040018018652e-05
-2.50424483743731e-05
-2.0759204256058e-05
-7.90437015217902e-06
-3.98302024585045e-05
-3.35913950605965e-05
-4.63044264035971e-05
-1.51750928850109e-05
-1.40360723191335e-05
-1.40818194462906e-05
-2.4073931158822e-05
-1.34872889651967e-05
-2.735927164431e-05
-1.72537454239723e-06
-1.49312614069095e-05
-3.86012018928e-05
-2.3952125285077e-05
-1.87801707953392e-05
-3.20212231740898e-05
-4.30676073681314e-05
-2.90913603957817e-05
-1.35261532390307e-05
-2.18730849486515e-05
-1.64594809724693e-05
-2.31129889017437e-05
-8.57708683712027e-06
-2.92133216296434e-05
-1.85065795321245e-05
-1.1465149341813e-05
7.08855705584145e-06
-2.48719873730242e-05
-1.85781549652432e-05
-1.92323168074715e-05
-4.11807459243888e-05
-2.70145138544268e-05
-4.39161724384524e-05
-2.98088924469622e-05
-1.8732258857889e-05
-1.89436598448434e-05
-4.41909585242645e-05
-3.35888906423772e-05
-1.75522677380982e-05
-4.17618024031387e-05
-3.62067096563878e-05
-2.33828228024147e-05
-2.77965968777937e-05
-3.21583111997976e-05
-2.60773098296092e-05
-1.65976035956701e-05
-1.0874169841079e-06
7.17425417679121e-06
-1.979777852043e-05
-3.58900576743528e-05
-3.6959022212304e-05
-1.69199105188119e-05
-9.64084149953373e-06
6.94130193626824e-06
-2.58900538847879e-05
-2.45192933330245e-05
-2.00497799228422e-05
-1.28341440027492e-05
-2.00884109766741e-05
-2.38748541215892e-05
-3.21960145957939e-05
-1.09460399653777e-05
-3.48627071864422e-05
-1.71799020064873e-05
-2.64791179229629e-05
-1.00506475457504e-05
-1.94368687430526e-05
-2.68190959729031e-05
-1.8430752126672e-05
-2.78137004511683e-05
-2.9701626432011e-05
-3.80030433798007e-05
-1.67309517969004e-05
-1.81341656573387e-05
-3.58907223542909e-05
-1.72877458170737e-06
-3.77111781599082e-05
-2.17847131078601e-05
-1.62772302210361e-05
-2.74910270898226e-05
-3.49322331496943e-05
-1.55338961132544e-05
-1.25974316709257e-05
1.08770359139726e-06
-2.49267158778521e-05
-1.21200582208702e-05
-3.59710573090283e-05
-1.42318913805864e-05
-2.22219760917022e-05
-4.76140110580535e-06
-1.62171437577612e-05
-2.36152441391673e-05
-2.6758546703438e-05
-2.01490903251264e-05
-9.68020611723069e-06
-2.32609689164108e-06
-2.0177267396077e-05
-9.32389942781796e-06
-1.78159050482908e-05
-6.71343605620263e-06
4.5872938126716e-07
-1.93514749609643e-06
-2.32393020686294e-06
-1.09076292820398e-05
-2.19562426703305e-05
-2.76323913931305e-05
-1.66397335672321e-05
-1.89462434798093e-05
-1.7749095949132e-05
-1.34637936863747e-05
-1.12408988989085e-05
-8.85037338388208e-06
-3.46980608461599e-05
-2.93301634427525e-05
-2.02227675506862e-05
-2.40463792919415e-05
-2.70207828052216e-05
-2.95724432898134e-05
-1.0892681647959e-05
-3.5558201946113e-05
-2.41147776501867e-05
-9.71802913530744e-06
-1.46112978828003e-06
-3.6134605162703e-05
-2.78173858188499e-05
-1.94791302767469e-05
-3.1825134304674e-05
-6.02782151892467e-06
-2.70808726731642e-06
-3.16319738753595e-05
-1.43941366769413e-05
-2.652228923436e-05
-1.08128815673235e-05
-1.52310429571523e-05
-3.62917930200792e-05
-1.7224489222359e-05
-2.73547119903726e-05
-3.38276334238186e-05
-1.63993589842985e-05
7.46058650628549e-06
-1.99612332330894e-05
-2.58935827305578e-05
-4.58907925026613e-05
-4.25384123195926e-05
-4.04292247067079e-05
-9.15490086968129e-06
-2.35747639783277e-05
-2.53206280262755e-05
-3.7691875274118e-06
-3.74314581723154e-05
-1.12800641619918e-05
-3.82160861989407e-06
-2.67561839848531e-05
-1.09567941022842e-05
-3.0250098463979e-05
-2.02600329864134e-05
-2.88627115801461e-05
3.10919377981269e-06
-2.91231661142864e-06
-5.03292957689531e-06
-3.41766974974823e-05
-7.83431406672617e-06
-2.08675799546543e-05
-7.39518512134673e-06
-2.28515754081318e-05
9.83855544991653e-07
-2.22015704887033e-05
-2.93446507949036e-05
-2.06883688758833e-05
4.43095317159085e-06
-8.16151310638036e-06
-3.83580187119945e-05
-2.85775084850478e-05
-2.51361063920746e-05
-2.31848916984224e-05
4.09526757161831e-06
-1.13719349345408e-05
-3.79381830365572e-05
-2.05857631920916e-05
-2.50438220637043e-05
-4.37652025799991e-06
-2.4974083530193e-05
-2.77010357150569e-05
-4.07173758342478e-05
-1.86609068836121e-05
-3.32624330159735e-05
-6.52482485637618e-06
-3.12227904522422e-05
-2.61294846446858e-05
-4.24500862508483e-05
-2.42568189475145e-05
-2.49255049592548e-05
-2.45637598780678e-05
-2.05965755076533e-05
-1.38730859486717e-05
-2.2700459342675e-06
-4.75460219576044e-05
-3.170008254369e-05
-1.44578656404748e-05
-4.03746158874807e-05
-1.80086706792773e-05
-1.67131301773667e-05
-4.99091623932721e-05
-1.8104835892023e-05
-2.98735686438354e-05
-1.75361253965663e-05
-1.25422107310378e-05
-1.07224998087193e-05
-1.94027675219386e-05
-1.6149079153068e-05
-2.13025529305731e-05
-2.90252790835389e-05
-2.86093899192244e-05
-1.81222037324725e-05
-8.53801375044684e-06
-2.00322936136161e-05
-2.12178521799402e-05
-1.33451549560825e-05
-4.20228274573041e-05
-1.43202745275386e-05
-3.04969829150355e-05
-1.64938278283007e-05
