# Supplementary material for: Research on computational propagation and identification of mine microseismic signals based on deep learning
Source: PLoS One. 2025 Oct 22;20(10):e0334641. doi: 10.1371/journal.pone.0334641 (PMC12543183; doi:10.1371/journal.pone.0334641)
Supplement: S2 Data — (ZIP) [file pone.0334641.s002.zip › 000100500001898.xlsx_0.txt_24.txt.txt]

-2.40284958604464e-05
-9.80760788935929e-06
-2.20152194872312e-05
-6.27820473217648e-06
5.06651080517057e-06
-1.47719183866183e-05
2.70780349114502e-06
6.00115696002934e-06
-2.27185015916258e-05
-2.85241928008529e-05
-4.50273596168265e-05
-2.46036252601275e-05
-1.88225296450704e-05
-1.65359981199376e-05
7.6433228053862e-06
-2.8614396537727e-05
-2.16148945526829e-05
-2.97541443138803e-05
-2.65182491672087e-06
-1.45765157116136e-05
1.86891923829252e-05
1.07456746874594e-06
-1.67857188007666e-05
-2.55796169481571e-05
-3.4234552788649e-05
-3.83570000523802e-05
-3.70009929637043e-05
-2.3163546909563e-05
-1.97682005285561e-05
-1.03180523212247e-05
-2.7959859138159e-05
-2.08076194477012e-05
-2.40886313441568e-05
-2.68378336875263e-05
-1.65658445568465e-05
-2.82978384646159e-05
-1.29389011886949e-05
-1.62387924795828e-05
-2.11577889852191e-05
-2.55070811782503e-05
-3.39120657847436e-05
-1.57134968978955e-05
-2.29184236088935e-06
-2.79167636693464e-05
-1.39641062864077e-05
-3.08929693639812e-05
-1.77585591793978e-05
-3.56994836668985e-05
-1.55862425979892e-05
-1.70530326258747e-05
-2.99433998067991e-05
-4.35282737276438e-06
-1.48386396229641e-05
-2.46607222428768e-05
-2.97172624192891e-05
-1.99139945536659e-06
-9.17424503632757e-06
-3.65558221080179e-05
-4.35931783596848e-05
-2.64768044119083e-05
-2.6711454728149e-05
-1.65158882493385e-05
-1.80093677822146e-05
-2.87624936577339e-05
-1.9750476045844e-05
-2.69201310554846e-05
-4.79549635690221e-06
-2.19521532390402e-05
-1.2799203811179e-05
-3.25671482097522e-06
-4.28359814471165e-05
-5.83540743378648e-06
-1.00524545859127e-05
-1.2665593736123e-05
-2.47724559353978e-05
-2.24776416442479e-05
-1.28543836850656e-05
-2.67647893873073e-05
-2.1808694078343e-05
-1.10428549834891e-05
-4.18242975933937e-06
-1.28738378043338e-05
-2.20185531937641e-05
-3.63725815359272e-05
-3.2348567650972e-05
-2.94413081951826e-05
-1.9062135754234e-05
-1.7313620698786e-05
-1.4026129133532e-05
-1.55784598984943e-05
-2.77804972012135e-05
-1.73235481448927e-05
-3.37750995653702e-06
-2.38827737024915e-05
-3.42651144386456e-05
-2.27769863663233e-05
-1.7006221375261e-05
-1.67405799402323e-05
-2.11297773708696e-05
-3.42345902126465e-05
-2.08964210907661e-06
-1.77903990976868e-05
-1.51867990623354e-05
-1.37169645810621e-05
-3.07121032202144e-05
-3.18023613185862e-05
-2.74749021133214e-05
-2.3464053414501e-05
-2.82409087445434e-05
-3.09756424204322e-05
-2.25343145790902e-05
-2.23226240841741e-05
-1.59272058158425e-05
-1.92576323880987e-05
-3.41726478959245e-05
-2.59555084334953e-05
-2.87964997454101e-05
-1.9116822472322e-05
-1.88622163363706e-05
-3.32980032589084e-05
-1.05927608753546e-05
-1.41855814834587e-05
-2.21394802550487e-05
-9.25221080390199e-06
-2.20506864056305e-05
-1.85007774347113e-05
-1.52429803896884e-05
-6.01983990451475e-06
-2.82999062065833e-05
-2.31138443781787e-05
1.40003315164354e-06
-4.14439817463921e-05
-1.58906690608087e-05
-9.78793353687478e-06
-3.89110215546409e-05
8.16028324774456e-06
-4.73200374407751e-05
-3.54800374886292e-05
-4.04164934221443e-05
-1.86780743176792e-05
-1.81350054054752e-05
-1.51857943043419e-05
-2.14867708773786e-05
-1.42384160835224e-05
-1.09812742307922e-05
-3.44433567366776e-05
-1.81885072453474e-05
-2.3309761355516e-05
-3.80890674083682e-05
-3.94702029682742e-05
-2.7743890459424e-05
-1.39378776549317e-05
-1.63222334945377e-05
-2.82357415226842e-05
-1.74214037994573e-05
-1.55865322652695e-05
-1.34289112420433e-05
-2.83839215117777e-05
-9.49690620285501e-06
2.25420827897669e-06
-1.13085065120876e-05
-1.7650190566736e-05
-2.21463637905868e-05
-2.04184528409512e-05
-5.69832765694269e-06
-2.56545479962235e-05
-3.61159532099814e-05
-3.19489277290795e-06
-1.20072316374214e-05
-2.50309143536209e-05
-2.35982814452639e-05
-1.2456225925005e-05
8.69835671189486e-06
-1.21862991961939e-05
-2.01264791125643e-05
-2.89802758637571e-05
-3.34730042348082e-05
-2.50749570024569e-05
8.31286522011863e-06
-2.15086242437294e-05
-1.32828227633449e-05
-3.90879167696249e-06
-2.84195840101225e-05
-2.88389827774225e-05
-1.82633609067854e-05
-2.06393282854001e-05
-4.00147984146179e-06
-1.94112638903814e-05
-2.68615245989719e-05
-1.61746647081725e-05
-3.6664693130261e-05
-2.97366479508284e-05
-2.41598825338619e-05
-1.46271824027474e-05
-2.18417144373938e-05
-3.45562533531747e-05
-2.31260583328548e-05
-2.19970082813372e-05
-3.53723506648136e-05
-1.93031275621743e-06
-1.46764273225436e-05
-1.06057086334941e-05
-2.36237533549853e-05
1.44258915005159e-06
-1.82770392854591e-05
-8.17095062860985e-06
-2.1720474185521e-05
-5.58313154529247e-06
-3.25975407742017e-05
-2.20542457646835e-05
-1.88371699870751e-05
-4.04326147038658e-05
-1.98059521892979e-05
-1.49835583687284e-05
-2.48584196795305e-05
-2.5623129565987e-05
-3.55439834050964e-05
-2.37363862344297e-05
-2.24128174880827e-05
-2.75241250668915e-05
-2.65858283170661e-05
-1.94047388953804e-05
-2.07401747506461e-05
1.56459949459248e-06
-2.9712684892164e-05
-1.20031844958082e-05
6.34614959014861e-06
-1.11208892551996e-05
2.8634938947755e-06
-4.05404781093339e-07
-1.42465552769994e-05
-1.00415043740579e-05
-2.75470965967936e-05
-1.14160817856407e-05
-3.0596628053994e-05
-3.66174466161616e-05
-1.91758051392619e-05
-2.66572379773993e-05
-2.07646294707866e-05
-2.20449819171985e-05
-3.5851105297044e-06
-2.55143891267356e-05
-1.27683794593132e-06
-2.33292141373467e-05
-8.72800494436029e-06
-2.05050674950063e-05
-7.60575585130739e-06
-1.93880695853927e-05
-1.55480748087576e-05
-2.50443747342515e-05
8.76597786743713e-07
-1.50048363385635e-05
-2.20675888374396e-05
-3.29856452189324e-05
7.14273269016739e-07
-3.41646668787558e-05
-2.64504548965899e-05
-1.20613975080184e-05
-3.38534760289412e-05
-1.7924575362318e-05
-1.38944431715779e-05
-7.36904078352e-06
-3.21332297986219e-05
4.31574207112394e-06
-2.92793492737696e-05
-2.43385222087109e-05
-6.2401613537449e-06
-7.50705496049825e-06
-2.46638318056938e-05
-1.73469291041786e-05
2.43034891219118e-06
-2.89886199948757e-06
-4.22614124161535e-05
-2.39774514058681e-05
-2.36917508701929e-05
-9.64103539562166e-06
-2.02321934647336e-05
-1.287548043152e-05
-1.60035750138489e-05
-3.49904554200337e-05
-2.64495950698918e-05
-6.41337260503345e-06
-2.59951232732831e-05
-2.68624946873852e-05
-2.4640513603991e-05
-2.96620906167299e-05
-2.94632596759814e-05
-1.52958896239044e-05
-2.97430642153511e-05
-2.11073989368544e-05
-2.26794012227979e-05
-3.21798761204627e-06
-1.96392753474704e-05
-1.26338293887012e-05
-3.19976329238861e-05
-1.14984268434216e-05
-1.08948237824526e-05
-2.06421156555616e-05
-5.75889480984398e-06
-4.34567000587324e-05
-2.58626136241364e-05
-2.8009477992303e-05
-2.20469160258397e-05
-1.1174171196786e-06
-1.31693900317304e-05
-3.39879093825689e-05
-4.54437986053708e-05
-1.60280094946373e-06
-1.02373619113997e-05
-2.07323523806651e-05
-1.00699487456264e-05
-2.35258187983316e-05
-1.48697480003471e-05
-1.17998760959189e-05
-2.44273364326169e-05
-1.52259888229017e-06
-1.51075194594867e-05
-9.38040945435256e-06
-8.83085803140302e-06
-1.93266796362903e-05
-2.15309483512863e-05
-2.57982017792563e-05
-1.72910275221909e-05
-2.54579498245665e-05
-2.98195905672792e-05
-6.53314196274616e-07
9.64247749742284e-06
-2.91471313592833e-05
-1.43654371716371e-05
-2.07144988784987e-05
-3.39004177227341e-05
-1.70874471293707e-05
-2.98686963321874e-05
-1.23467369324246e-05
-2.09752638239587e-05
-1.95207395344831e-05
-1.96485973179577e-05
-1.66817441873781e-05
-1.57253883693876e-05
-2.58688400005248e-05
-1.60243772201253e-05
-1.41617713307753e-05
-2.79045685005763e-05
-2.5755212829163e-05
-5.43342344784102e-05
-2.39912688751133e-05
-1.45605888503863e-05
-3.36668010628956e-05
-1.84587452207597e-05
-2.64765234977783e-05
-1.74233667838113e-05
-2.72826512018713e-05
-2.38432265169321e-05
2.26064317126954e-06
-2.41488569893775e-05
-1.9003016165321e-05
-2.26883259394988e-05
-4.46070393077256e-05
-3.70159241152824e-05
-3.17453210692185e-05
-2.17574598898895e-05
-4.1731484391228e-05
-1.80263550225458e-05
-1.96421321488967e-05
-3.74703313781431e-05
-1.80740951704552e-06
-6.22979561625543e-06
-3.37193892196771e-05
-1.26117725522428e-05
-4.32521144441194e-05
-2.1106441693375e-05
-2.7168338238434e-05
-3.03714410632324e-05
-1.65872190030473e-05
-1.72483200408499e-05
-6.33411358355979e-06
-1.73470927258373e-05
-3.07315116093527e-05
-1.36584297815318e-05
-3.44816067201116e-05
-3.99521401045055e-05
-2.74390619174406e-05
-2.00648368463366e-05
-1.01972601077809e-05
-2.3426482342729e-05
-7.29705056144667e-06
-2.11849975199366e-05
-2.6374696529128e-05
-2.45695878283306e-05
-1.45715822940646e-05
-1.2618622653178e-05
-2.53209961062156e-05
-1.40439969765143e-05
-1.8336315062506e-05
-3.02724432388488e-05
-2.67335681232982e-05
-2.89450734377992e-05
-2.10432903888127e-05
-1.96529231399332e-05
-2.99556170856526e-05
-1.71846070530078e-05
-1.35639001120684e-06
-3.21708725300463e-05
-7.66991850003026e-06
-1.23007755000527e-05
-2.21462680323204e-05
-4.04498255781699e-05
-4.23720882429698e-05
-1.29410599963883e-05
3.59142283721892e-06
-6.77476395885267e-05
-2.71583019785083e-05
-9.70270790060823e-06
-1.66223590080657e-05
-2.1884062967133e-05
-1.32951564386591e-05
-2.29452672622906e-05
-5.31729137329092e-06
-2.34066476276483e-05
-3.17339552707887e-05
-3.39569653586037e-06
-1.83157934421094e-05
-2.45206444915756e-05
-3.91949818916115e-07
-1.29550248074877e-05
-2.98887256699033e-05
-7.81635814083034e-06
-2.63167521421216e-05
-2.00831638946691e-05
-5.01745609859963e-06
-2.81818524478179e-05
-1.54616810226932e-05
-1.97345096875446e-05
-2.80246686478451e-05
-3.67407355154496e-05
-2.06339534950946e-05
-1.21708868598779e-05
-3.35299571190073e-05
-3.39171485946555e-05
-5.90132994479637e-05
-1.66774622196886e-05
-3.64397831399541e-05
-4.79245500292204e-05
-7.9631913836809e-06
-2.52941049094555e-05
-2.20644208625148e-05
-3.05429853428867e-05
-3.93482885819911e-05
-1.72013426998388e-05
-1.56212577496141e-05
-4.4752302522161e-05
-3.62593720069693e-05
-2.13128417564852e-05
-5.7608627718446e-06
-1.32361502441252e-05
-2.23549881215844e-05
-1.87578811079807e-05
-1.80542028305438e-05
-2.58021365901248e-05
-2.74521807381193e-05
-1.36967956724621e-05
-3.11404863100434e-05
-2.47903949667267e-05
-9.31015398742602e-06
-1.02547593686552e-05
-1.24150141562522e-05
-1.49958010065855e-05
-2.8474961298966e-05
-2.93091598919464e-05
2.12835227586062e-06
-2.3118373903053e-05
-1.24763130830325e-05
-2.36048538676872e-05
-2.85128029391288e-05
-1.97561296560955e-05
-2.68782515215481e-06
-3.76193318924091e-05
-2.93076226327497e-05
-1.06191532555198e-05
-3.76817574519395e-05
-2.59209612718145e-05
4.49788281594224e-06
-2.07861428608234e-05
-1.3510426257383e-05
-2.39037364808054e-05
1.92153087117287e-05
-4.07460850951533e-05
-1.03762097086351e-05
-6.2204104959102e-06
-1.7000747406418e-05
-1.81412951003252e-05
-1.50715719560995e-05
-1.26271877868991e-05
-2.51106759540912e-05
-6.5984532048364e-06
-2.47746808060873e-05
-1.83608301381194e-05
-8.54829535093596e-06
-3.65874308611403e-05
-4.12115922838247e-05
-3.02639723354375e-05
-1.51082352111825e-05
-2.10089512989536e-06
-4.03554019215899e-05
-2.20081648702212e-05
-2.7393324917366e-05
-2.98030927141755e-05
-2.06883877455115e-05
-2.53148697630824e-05
-1.88789083338633e-05
-3.58035755490458e-05
-2.75029374396798e-05
-4.00663679561638e-05
-3.30331679182102e-05
-2.24224932426006e-05
-1.66498411492853e-05
-1.50421633153531e-05
-3.45550710619969e-05
-1.68633383313503e-05
-1.12774774912523e-05
-2.20064750497692e-05
-3.16429440682876e-05
-2.59017591545171e-05
-2.64383119924682e-05
7.40478556473047e-06
-4.28843248271195e-05
-1.63055757699309e-05
-2.18919993946574e-05
-3.85260083482183e-05
-1.7656754922622e-05
-1.08434031043771e-05
-2.45866799673205e-05
-2.31170915029236e-05
-1.84102835372786e-05
-1.27200769518e-05
-1.8885370982065e-05
-1.50696215200531e-05
-3.47350511828659e-05
-2.48054834805124e-05
-3.0620613965082e-05
-2.51431399976639e-05
-4.52876354886579e-05
-2.68441181146897e-05
-2.15451852806725e-05
1.0412798566092e-06
-5.78116646018085e-06
-2.82969807071445e-05
-1.25388506600433e-05
-1.1352676495866e-05
-3.0644598575559e-05
-1.29149520574967e-05
-2.56844227649537e-05
3.81851500139929e-06
-2.38745481127597e-05
-3.88000825415394e-06
-5.33337229678758e-06
-9.71477163865909e-06
-2.40379107854656e-05
-2.21727648535725e-05
-3.00256765115476e-05
-2.99362949630894e-05
-3.05834708794252e-05
-1.81461278432127e-05
-1.00211774071543e-05
-3.58602644926169e-05
-7.9466278945525e-07
-1.67603267649789e-05
-1.55571417716394e-05
-3.80911388835885e-05
-2.53891994248257e-05
-5.97024477653353e-06
-6.3669037712346e-06
-1.54807401452893e-05
-1.12919330561023e-05
-2.62736386506135e-05
-7.3704291081732e-06
-2.74133244421018e-05
-3.02247808167162e-05
-3.57354435241491e-05
-3.730410671057e-05
-9.76365117297911e-06
-2.75499806966405e-05
-2.00165038237551e-06
-2.1201774365853e-05
-1.99072754240382e-05
-1.11865381368522e-05
-3.85476047070868e-05
-5.03019576578959e-06
-2.22708620258096e-05
-1.31906697454857e-05
-7.39394129445581e-06
-1.56041203315216e-05
-9.49619399040302e-06
-1.1548566971334e-05
-8.02411413462071e-06
-2.27410027153405e-05
-3.42340006699114e-05
-2.14975582714967e-05
-2.46825112755457e-05
-1.82242962824911e-05
-1.25611063305631e-05
-1.30243206830417e-05
-6.68348748470274e-06
-7.21807224508266e-06
-3.02180754259332e-05
-2.61134220218857e-05
-2.76817054219442e-05
-1.75216176353402e-05
-1.78523937464949e-05
-4.26912839357051e-05
-7.45866124030442e-06
-1.87447354101307e-05
-2.77422781354474e-05
-3.26096321711705e-05
-1.91527228663317e-05
-3.32648936923148e-05
-1.11193349880334e-05
-1.62951721074531e-05
1.09281630288722e-05
-2.63663675194177e-05
-1.70354516117759e-05
-9.52538832065118e-06
-3.78167211155987e-05
-3.9429457844112e-06
-1.25761570140531e-05
-1.97541285247663e-05
-2.1610976511546e-05
-2.01180636194158e-05
-2.27828241039482e-05
2.64150993138626e-06
-3.83088052489367e-06
-3.47070387605732e-05
-1.65616516307075e-05
-2.62138893704646e-05
-1.34211393167647e-05
-2.26405119305456e-05
-2.20861339946426e-05
-1.59021140244673e-05
-1.99622629540571e-05
-2.50735125856394e-05
-6.29835504335548e-06
-2.75116376803952e-05
-1.5583406567953e-05
-2.864954775487e-05
-1.58595175755756e-05
-3.11283593023811e-05
-2.28619286320929e-05
-2.23593144890449e-05
-1.16129843788632e-05
-1.82649711742706e-05
-1.44205187999316e-05
-2.74344421876947e-05
-2.21087540211948e-05
-1.49398638392052e-05
-5.04382539334241e-05
-1.83239909528589e-05
-9.54525622153255e-06
-3.03060685159562e-05
-3.20146603450305e-05
-1.01052008700168e-05
-1.39241746917511e-05
-2.19131624109748e-05
-2.67993066530357e-05
-1.55305855945617e-05
-1.40523784856215e-05
-2.90182135339439e-05
-2.29651225415159e-05
-9.38238929547203e-06
-1.91816248633526e-05
-2.41185704131407e-05
-2.00770573334893e-05
-2.50600977231446e-06
-3.63752434727751e-05
-5.99963725992939e-06
-1.24499794047776e-05
-1.15387956887924e-05
-1.06707288012904e-05
-2.0082035111151e-05
-8.47329160739316e-06
-2.24755571193074e-05
-2.13910142734605e-05
-2.40115191563591e-05
-1.13241461236796e-05
-3.02223402086483e-05
-2.02500912037391e-05
-2.97610101147653e-05
-2.18206563732589e-05
-3.54746951032594e-05
-3.170602615059e-05
-1.75850388004555e-05
-2.49063834503874e-05
-3.1570620207415e-05
-1.41674208124636e-05
-2.36954235053466e-05
-3.75977657745223e-05
-1.5046169772357e-05
-1.13606756840516e-05
-2.32962997889917e-05
-7.35796933505097e-06
-1.06522097951288e-05
-2.43346185077276e-05
-2.60456569385957e-05
-1.80164744203187e-05
-2.11371766790288e-05
-1.5850547388805e-05
-2.37948694848478e-05
-4.71851491473946e-05
-1.82291491771987e-05
-5.81131861900339e-07
-5.36446306685818e-06
-3.40142850742501e-05
-1.94964347238804e-05
-1.00261569555098e-05
-1.32653649682538e-05
-1.3205611201164e-05
-2.70156922855302e-05
-1.98899612182545e-05
-2.55184523678586e-05
-8.40391438302256e-06
-2.29683791610964e-05
-2.7501104546322e-05
-9.02324277670556e-06
-1.00194352036014e-05
-1.18374845327164e-05
-2.35156341388305e-05
-1.16409889423139e-05
5.18272244519237e-07
-2.01828175761839e-05
-1.78348091928397e-05
-2.40376455963709e-05
-2.0282527350504e-05
-2.7829872894457e-05
-1.4213159751868e-05
-1.91728430675171e-05
-1.56746486508166e-05
-2.63611624714017e-05
-2.64286096654689e-05
-4.40103169348299e-06
-4.10846033206197e-06
7.61728908717432e-06
-2.8554970858253e-05
-4.24608667787467e-05
-8.83449136272467e-06
-1.42739438236489e-05
-1.60117283475666e-05
-3.08513981803673e-05
-1.76416285533628e-05
-3.79308439957762e-05
-2.00176069174445e-05
-1.30367074365592e-05
-2.6937674203495e-05
-2.79878588549893e-05
-1.38971309225073e-05
-1.6994644097873e-05
-3.10347183019469e-05
-6.06683626367652e-05
-2.70339652139188e-05
-2.78000225799049e-05
-1.62857545611911e-05
-2.51970144717908e-05
-1.78988831556513e-05
-6.90620625018242e-06
-5.53176000576382e-06
-2.48403433996648e-05
-2.62510757111198e-05
-1.91041158392848e-05
-2.64206318258847e-05
-1.00450847901901e-05
-7.2355544731787e-06
-1.79540759913796e-05
-1.41612769793217e-05
-2.13521292877244e-05
5.91714098731798e-06
-1.50622111433271e-05
-1.04513785697598e-05
-1.88417260871071e-05
2.47770240070343e-07
-1.45429427779556e-05
-8.43952286513594e-06
-1.7592967034196e-05
-4.55176135264667e-06
-2.06726881765532e-05
-1.56434359704174e-05
-6.00625228925157e-06
-1.38849217887239e-05
-2.52867179796522e-05
-4.92960241421208e-06
-2.36283487365451e-05
-2.93937916313713e-05
-7.6730379418743e-06
-1.78504133017745e-05
-2.03531569666447e-05
-1.26080230342063e-05
3.71969993435995e-06
-1.36723377854536e-05
-3.24621732077235e-05
-1.89923318073253e-05
-1.28463716280957e-05
-2.49968033927446e-05
-2.14010398646841e-05
-2.94963434613417e-05
-3.20672729346687e-05
-2.29446534777659e-05
-4.69730305205116e-06
-3.08214053640945e-05
-2.40153690897135e-05
-2.12374963908707e-05
-4.14758143677993e-05
-4.31619415152933e-05
-2.47081316729313e-05
-5.4201559150064e-05
-8.9641724102332e-06
-1.07325482169202e-05
-1.05127540000595e-05
-4.39293888371248e-06
-1.51580569569665e-05
-1.45539947339145e-05
-1.49935571452164e-05
-3.96230968857761e-06
-2.62688584182723e-05
-1.50221014934036e-05
-2.58418709177382e-05
-2.1367933399309e-05
-1.3153208698634e-05
-2.78654510993671e-05
-2.64202884073838e-05
-5.7729881497865e-05
-2.7378247174937e-05
-1.4669690424454e-05
-1.3529517982445e-05
-8.34304358947109e-07
-2.60358258993536e-05
-1.33908460930481e-05
-2.44829885258968e-05
-3.41477212103799e-05
-1.08833749829873e-05
-1.69659611876714e-05
-2.43439756766689e-05
-3.70832924871196e-05
-2.61989460069169e-05
-9.1736967891335e-06
-1.96511485706727e-05
-1.82309112707034e-05
-2.9295855184353e-05
-7.65999958293803e-06
-1.95944663992001e-05
-5.82533833675119e-06
-3.7866759899677e-05
-2.52149703356822e-05
-4.53986537293994e-06
3.09159969523504e-06
-1.81350353361202e-05
-3.08076866820286e-05
1.20636241257534e-05
-1.39027489275638e-05
-2.06185852602462e-05
-1.00431766892771e-05
-1.05039926834767e-05
-2.42097281123833e-05
-2.36234965566204e-05
-3.45323356101574e-05
-2.01879224821307e-05
-2.38332052580716e-05
-2.2129878865168e-05
-3.21072429914831e-05
-1.98378288046708e-05
-2.08192804313806e-05
-1.17478409765473e-05
-1.29062061318542e-05
6.75751163215277e-08
-1.17302122482817e-05
1.69755708845928e-05
-8.75666644699137e-06
-3.62198723664116e-05
7.25518271741661e-06
-1.10436206489685e-05
-2.89264252057019e-05
-2.30918479346398e-05
-3.40803035434403e-05
-1.45839402661517e-06
-3.44243425020057e-05
-7.7525163275635e-06
-1.03041201898716e-05
-1.2338621571907e-05
-1.45591431931061e-05
-2.15806656737452e-05
-2.51374761437861e-05
-1.51561602275264e-05
9.93664086144818e-07
-2.71423112745299e-05
-1.48220118460308e-05
-1.43926150149558e-05
-2.45765500090464e-05
-1.55378525720862e-05
-4.90416132682615e-06
-3.35339440560251e-05
-3.29288612426913e-05
-1.77100593001217e-05
-2.02335985792277e-05
-1.98277685933654e-05
-8.02840809536115e-06
1.6528605624816e-05
2.02068850873754e-06
1.61566742456653e-06
-4.16874536918106e-05
-2.12979426756226e-05
-3.21979721389526e-05
1.25441193828385e-05
-2.87840636134759e-05
-1.42482595939646e-05
-2.29944467437721e-05
-2.01332142622736e-05
-1.81648359952885e-05
-3.22891229177878e-05
-6.64059726413038e-06
-2.64613944847432e-05
2.32145991474684e-07
-2.74222085362049e-05
-2.30485769964637e-05
-2.07392274840413e-05
-1.17851071989397e-05
-2.30742932594436e-05
5.85737779360656e-06
-4.74213378397977e-05
-1.10918011487046e-05
-3.49065967099663e-05
-1.56231630687976e-05
-1.02834435363753e-05
-2.83407340921403e-05
-2.5337456839517e-05
-1.73703745080947e-05
-1.2413341834184e-05
-1.07907257971242e-05
-2.31099446296083e-05
-2.56575887188382e-05
-2.35503882341606e-05
-1.27443244389958e-05
-1.8551686833317e-05
-1.12884380634862e-05
-7.98794456769181e-06
-3.50660942433521e-05
-1.41225106530586e-05
-1.9153938380999e-05
-1.46728465303573e-05
-3.0069293556791e-05
-1.22197402955829e-05
-3.23817741455039e-05
8.82668620263347e-06
-2.34444215705305e-05
-2.59505011143034e-05
1.11299949885316e-05
-9.55610945814959e-06
-8.99600469060811e-06
-1.95671397518622e-05
-1.45463078872666e-05
-3.40250963963852e-05
-2.70613381053191e-05
-2.32364021172146e-05
-2.70122031085922e-05
-2.02854507871787e-05
-1.4337862711544e-05
-7.41140810186223e-06
-3.18322553300378e-05
-2.73879499344271e-05
-9.0351597784262e-06
-2.57211462775133e-05
7.58001565798193e-07
-2.77596451893053e-05
-2.50860111617951e-05
-9.16312858519451e-06
-7.11856447528849e-06
-1.78683396826579e-05
-2.36228237801066e-05
-2.22529867304245e-05
-9.90696742202006e-06
-1.59885694880459e-05
-3.09098539761033e-05
-1.10925972225477e-05
-1.38206538944727e-05
-1.38441105425926e-06
-1.80792786972359e-05
-2.69231636118109e-05
-1.15612910194995e-05
-2.63570289985928e-05
-1.76484035796399e-05
-2.18743864756056e-05
-3.97513514642559e-05
-3.12220291618435e-05
-1.58709519458589e-05
-1.34223453672413e-05
-3.6781167797499e-05
-1.97373130168527e-05
-1.81933956531397e-05
-3.0549179060768e-05
-2.55339623229581e-05
-1.94366858927762e-05
-2.20455072342178e-05
-3.29003224249512e-05
-2.49177936404949e-06
-9.44712601991353e-06
-3.30558379117382e-05
-1.32418929129435e-05
-1.5298354978492e-05
-2.17581430330594e-05
-3.50223309568068e-05
-2.91865852884547e-05
-1.97675925281596e-05
-1.16993804963944e-05
-1.87262182088446e-05
-1.90844716721617e-05
-1.06097531640969e-05
-4.80530747909398e-05
-2.84897448582736e-05
-2.79314202676593e-05
-4.93845720353171e-06
-2.50590724206934e-05
-5.63628237318158e-06
-2.10455938506976e-05
-1.55791035715721e-05
-1.06205564940024e-05
-1.96514191896308e-05
-2.02398564632438e-05
-9.55226163921711e-06
3.22395229275727e-06
-1.75391256963956e-05
-2.64034553429013e-05
-2.96899190401549e-05
-3.08596064971569e-05
-2.07522353389512e-05
3.44556527801811e-07
-1.26940313493508e-05
-2.53779773039599e-05
-1.2165829814465e-05
-1.72830141516461e-05
3.71935117916738e-06
-1.72246071286044e-05
-1.79607835015531e-05
7.09505375646299e-06
-4.15016448849052e-05
-3.69635343112313e-05
-3.18703059923812e-05
-1.49316279856829e-05
5.07800316832053e-06
-2.8739115977189e-05
-2.04443343672041e-05
-2.1746456736495e-05
-1.24948200035667e-05
-2.1097864039326e-05
-2.47463736861231e-05
-2.93058527176309e-05
-1.52007633458888e-05
-2.52382708897909e-05
-3.75544397928562e-05
-3.18656196268208e-05
-1.37948172951616e-05
-1.7073021941303e-05
-2.11694905110937e-05
-2.71262343153187e-05
-3.71201990200165e-05
-1.59103506161713e-05
-2.76855540603588e-05
-2.80148178338856e-05
-1.83482191433128e-05
-2.08390983219087e-05
-8.26319597439488e-06
-1.07046758870223e-05
-1.49104443224768e-05
-3.26680057508664e-05
-4.97360944085936e-06
-1.2241188555557e-05
-4.66425767126906e-06
-3.35036952185246e-05
-9.70506760846915e-06
-9.80223410069396e-06
-2.17613418983094e-05
-1.82086249972677e-05
-2.13391190336136e-05
-2.81305531237392e-05
-4.13113308182295e-05
-3.26164750151359e-05
-2.8422694182165e-05
-1.34934038042878e-05
-4.17004893440431e-05
-3.12592982529907e-05
-3.25541349558602e-05
-2.8515567784937e-05
-3.22697202411768e-05
1.89712668048038e-06
3.48355222837048e-06
-1.5866848421705e-05
-1.97413834990423e-05
-1.75226877704228e-05
-2.7697138541435e-05
-1.944498042804e-05
-1.25787996384198e-05
-2.87267970305625e-05
-3.95567344051842e-05
-2.81390993554816e-05
-1.44346363011076e-05
-2.54478008613841e-05
-3.64722088511178e-05
-1.03676570319743e-05
-1.53339882028796e-05
-2.87014461895161e-05
-1.90109712142254e-05
-2.19807794126491e-05
-4.9706106048318e-06
-6.98202398857624e-06
-1.10525719806107e-05
-6.25194403994063e-06
-7.03730353815461e-06
-1.58437674233582e-05
-1.98063354862538e-05
-2.3538343486871e-05
-4.77571978318898e-05
-2.16606153200806e-05
-1.71582445187982e-05
-2.62347420148421e-05
-1.89449578443528e-05
-2.82197863316098e-05
-1.74427761411206e-05
-9.23657051745878e-06
-1.31587827898555e-05
-1.80940350062864e-05
-1.65434089416172e-05
-1.23779464752373e-05
-5.13624556727282e-06
-3.63858666329912e-05
-1.26957969415157e-05
-2.59801683203214e-05
-3.50953061104621e-05
-1.02986314772017e-05
-2.06939172048141e-05
-2.82233618025666e-05
-7.40567896100913e-06
-2.29731965576372e-05
-4.13939201123086e-05
6.34195536183536e-06
-4.94078447501217e-06
-1.86280265240905e-05
-1.89990011811751e-05
3.51989013513997e-07
-3.87630054310246e-05
-1.04138430045938e-05
-8.93710990964894e-06
-2.88237956126031e-05
-2.34778983562333e-05
-2.05155703237933e-05
-2.75277507825825e-05
-2.12828479018773e-05
-2.59065494095696e-05
-1.75620689881422e-05
-2.50589927854601e-06
-2.68012231555637e-05
-2.489218151219e-05
-1.25106224424638e-05
-2.09545688910443e-05
-9.49970386019874e-06
-3.51932777066579e-05
-1.51547233540823e-05
-2.00006257536791e-05
-9.21169495637013e-06
-2.63055228022399e-05
-4.84183787051343e-05
-2.16766433373833e-05
-3.62145551375989e-05
-1.27270372621445e-05
-4.36952627281867e-06
-2.30856540857087e-05
-2.16876040469864e-05
-3.55285022743707e-05
-1.81778570581164e-05
-1.85817245925647e-05
-1.35063745450477e-05
-5.3738245081935e-05
-5.05097230140428e-05
-1.38665706193155e-05
-2.21029064822214e-05
-1.64546407702464e-05
-3.55240516884318e-05
-3.20858986319679e-05
5.3993388725804e-06
-2.95062469239552e-05
-2.17085933351037e-05
-8.4431715486858e-06
-1.81951409147026e-05
-2.66764840430553e-05
-1.43043324952006e-05
5.40442078150685e-06
-7.02355232590493e-06
-2.53991683480164e-06
-2.53668906863225e-05
-1.24868318933068e-05
-2.62253554101364e-05
-3.1807881208558e-05
-3.55418563678948e-05
-3.29734854603541e-05
-2.42386096916707e-05
-2.7359354688947e-05
-2.19754069045201e-06
-7.34477085179763e-06
9.34611325062568e-07
-4.05740873792035e-05
-1.03845818801844e-05
1.13593637019869e-05
-5.88422133591424e-06
7.60090525032332e-06
-5.91707111910669e-06
-7.31340347152344e-06
-1.26237768623093e-05
-1.53500357434376e-05
-3.79230115958945e-05
-2.03730804688306e-05
-1.40874578673871e-05
-5.68149726316147e-06
-2.84273710172136e-05
-8.96844878865898e-06
-1.62127948281426e-05
-1.27275310697067e-05
-2.36289415759047e-05
-3.97433842284198e-05
-2.89530891437958e-05
-1.81847804311244e-05
-2.60829679965833e-05
-3.58681325230508e-05
-1.38144491472633e-05
-6.61247542784061e-07
-3.04653922700711e-05
-3.33482248551716e-05
2.14741766958561e-06
-3.54734113135381e-05
-5.03867718101681e-05
-2.92495672792799e-05
-4.77132834486365e-06
-1.79109354133357e-05
-2.10483465593028e-05
3.78163990079375e-07
-4.08391724567148e-05
-1.97811665721571e-05
-3.42926125467032e-05
-1.62174241733503e-05
2.81002037619554e-06
-1.76287250655181e-05
-4.68458223613947e-06
-2.5770464443739e-05
-8.77604806343103e-06
-1.90961038896804e-05
-1.05882405545515e-05
-1.16586792648526e-05
-2.93910600292248e-05
-8.0146251147073e-06
-4.19809138385709e-05
-2.27828076891356e-05
-3.7777283703446e-05
-3.18185204608312e-05
-1.54658580163875e-05
-3.15913142254798e-05
8.76774462359164e-06
-2.12134094538777e-05
-2.23474951080686e-05
-1.54059425033891e-05
-1.47700919808713e-05
-3.73113294882899e-05
-2.20618822596272e-05
-8.3216975642513e-06
-1.44019730473186e-05
-3.3701721257946e-05
-1.381058535882e-05
-8.78643819256701e-06
-4.84931547583235e-05
-1.9412315890206e-05
-3.25621744112274e-05
-1.44680762182396e-05
-8.06698098399331e-07
-9.03524149152853e-06
-1.59317083784888e-05
-5.5191188248206e-06
-2.4706775350801e-05
-1.41448907934868e-05
-1.08811783489677e-05
-3.60417917712154e-05
-2.42749044066176e-05
-1.88999088475956e-05
-1.05592195703537e-05
-1.01565194720774e-05
-3.08050190164279e-05
-3.14909599735595e-05
-5.94378892486945e-06
-1.83734976229274e-05
-2.59069639314828e-05
-2.22601911331924e-05
-3.71763439361228e-05
-1.89696105261717e-05
-2.89276703130372e-05
-1.56104653087896e-05
-3.1027190987068e-05
-2.83196208729872e-05
-2.83794359542731e-05
-2.05575851161234e-05
-2.0406045152635e-05
-1.99545653645675e-05
-2.91031869001639e-05
-3.56190715498456e-05
-3.23180548432811e-05
-3.0131211192215e-05
-2.10252150655719e-05
-1.88479412067532e-05
-2.98196174286376e-05
-2.72813978312359e-05
-4.49478641604507e-05
-3.96120089231333e-05
-1.75864761789565e-05
-3.98297327054465e-05
-2.75984546023342e-05
-1.5021541293022e-05
-2.10769771128009e-05
-1.93609229805771e-05
-2.89139310282403e-05
-3.23339024515411e-05
-1.29198377365439e-05
-3.50392730826441e-05
-1.69346308845343e-05
-2.10055388036744e-06
-3.31215829604709e-05
-3.02537756439857e-05
-1.74383946961523e-05
-3.47715168345003e-05
-1.97416854811617e-05
-3.75808671852642e-05
-2.92071529632846e-05
-2.89442373033506e-08
-2.5691781005653e-05
-2.5335695391732e-05
-3.04501170534494e-05
-3.46455136371853e-05
-3.00316741442539e-05
-1.98351166207477e-06
-4.65402298171811e-05
-3.69306295230122e-05
-1.34840023257831e-05
-7.48562200446863e-06
-2.21071002817669e-05
-8.78963222573205e-06
-2.71138543281205e-05
-1.92175399757957e-05
4.9009497880225e-06
-2.53840842392013e-05
-1.20666293336614e-05
-1.407728867749e-05
-3.1784102640085e-05
-2.11843908058756e-05
-2.82032341135525e-05
-2.43869066125103e-05
-2.51697518343562e-05
-2.76498633752274e-05
-2.89458972157831e-05
-2.55696950504902e-05
-5.75690135001625e-06
-1.4125285900608e-06
-3.00325739219514e-05
-2.4297483841889e-05
-3.60035100088537e-05
-1.0305801541352e-05
-4.26878903577471e-06
-4.17300379484916e-05
-3.0117934684054e-05
-2.51055927959866e-05
-1.21055534229193e-05
1.59754521138571e-08
-2.34713302166952e-05
-2.91343104236897e-05
-3.36108939672006e-05
-8.59592224138134e-06
-3.87496698018162e-05
-2.38037991315439e-05
-3.00658240155562e-05
1.31711171639118e-07
-1.65237825151175e-05
-2.60042008507994e-05
-2.879163614419e-05
-4.19328664327825e-06
-1.29870672479206e-05
-2.2812383173275e-05
-2.50100210332855e-05
-2.78874546388549e-05
-1.39804789474286e-05
-2.39652587269127e-05
-1.77990678064564e-05
-7.6874317642184e-06
-1.77009749360374e-05
-2.78342220248343e-05
-3.26516503811218e-05
-9.26057602475321e-06
-4.53769593403507e-05
-2.14580526995871e-05
-2.23901935663095e-05
-2.79272326611639e-05
-1.62372871736437e-05
-1.74365660045981e-05
-8.26883459804671e-06
-1.81030881568152e-05
-2.56440642073294e-05
-4.42592955073932e-05
-1.2026849739012e-05
-3.79362222287877e-05
-1.60900898035769e-05
-2.0533249907913e-05
-3.29404755333048e-05
-2.15184725534628e-05
-3.49164688877006e-05
-2.77120929336006e-05
-2.13526854173509e-05
-2.21672824501869e-05
-3.68071008178607e-05
-2.4175876553266e-05
-2.37128051916897e-06
-1.58531602658215e-05
-2.16207796474351e-05
-1.41021363546597e-05
-9.17335926910826e-06
-8.33333662785847e-08
-2.45014967173842e-05
-4.22282695198495e-06
-1.90772604360534e-05
-1.56715814539325e-05
-2.45535102004917e-05
-3.91825279945156e-05
-1.90354634349583e-05
-1.36290024713503e-05
-2.27790032158492e-05
-1.98455384137744e-05
-2.20498882654498e-05
-1.49835573569881e-05
-1.11653835360522e-05
-1.76765290256152e-05
-1.65214647421211e-05
-2.38839912589025e-05
-5.31618946868492e-06
-3.32755796797892e-05
-9.19921375072686e-06
-3.21962789979109e-05
-1.92705176083508e-05
-2.11248025779339e-05
-3.29123812792225e-05
-3.41418403119429e-05
-4.08534243432184e-05
-2.22568959661429e-05
-2.25032571487138e-05
-2.59431190906994e-05
-3.42116341705769e-05
-1.17972545004755e-05
-2.45220400765487e-05
-1.82360858690605e-05
-1.83339314844736e-05
-3.61434463947823e-05
-1.23305333241874e-05
-1.35462787599771e-05
-2.88813251640364e-05
-2.87363344158482e-05
-2.64854793380029e-05
-3.58314563122896e-05
1.10453328061343e-06
-2.10587666024484e-05
-9.76054930313622e-06
-5.22516846718322e-06
-3.40263467442399e-05
-2.95217117570564e-05
-3.00383895479676e-05
-2.61472670934652e-05
-1.33162753441199e-05
-2.48100697764419e-05
-2.36048682719257e-05
-3.90991189157121e-05
-2.57873640230493e-05
-3.39924213217989e-05
-2.84038924177673e-05
-1.78621252400921e-06
-2.98873342108398e-05
-9.72368700671912e-06
-2.42563945246771e-05
-4.50543986812433e-05
-5.67780076671773e-06
-2.15467570510903e-05
-1.76563798791753e-05
8.973769736729e-06
-8.00644402417147e-06
-2.8463520114595e-05
-1.10649898894206e-05
-1.12942527389409e-05
-1.53502500601063e-05
-2.27822174979547e-05
5.17851897013625e-06
-4.12265253490903e-05
-2.88771182349e-05
-1.82556396876689e-05
-2.8356577805777e-06
-2.11509568407067e-05
-1.04779740505292e-05
-1.88512223085171e-05
-4.08586347491526e-05
1.76318240324741e-07
-2.24357997463698e-05
-2.76718379338176e-05
-4.32114404803952e-05
-8.07643061670808e-06
-2.0808443873238e-05
-2.72580670301996e-05
-2.73096623809871e-05
-5.19542910014642e-05
-1.47242675792623e-05
-2.79633864752124e-05
-1.00673780339675e-05
-2.33608685419436e-05
-1.88354872035551e-05
-1.99644540434589e-05
-9.44088565754826e-06
-2.34855238883212e-05
-3.37951996425167e-05
-6.50644033973613e-06
-2.4135807454113e-05
-2.18226645525468e-05
-6.73559981296714e-06
-2.93785803595575e-05
-2.70229988747067e-05
-4.11346818145191e-06
-3.01100614610625e-05
-3.71818564621684e-05
-2.73795884621031e-07
-1.65277523191763e-05
-9.65763639227985e-06
-1.55210325937677e-05
-2.05605362153357e-05
-2.58829861134595e-05
-2.68092328543157e-05
-1.51104125118261e-05
-3.6343656220934e-05
-2.26412491889686e-05
-3.51751025241554e-05
-1.30111596948276e-05
1.13758218642939e-05
-3.44313915739011e-05
-5.3282789158335e-06
-2.32307957312794e-05
-2.42879105359024e-05
-2.5340982931231e-05
-9.05114948456317e-06
-3.37643324450901e-05
-3.52559602656202e-05
-2.52051202628757e-05
-3.64395000594387e-05
-6.85158567928091e-06
-3.27028634237188e-06
-2.15363082394717e-05
7.45633808571555e-06
-1.39525072231614e-05
-2.46960415525485e-05
-3.48235320072825e-05
-5.44649862546356e-05
-4.51456861047135e-05
-2.0637438589958e-05
-1.28255070105115e-05
-4.66227275626334e-06
-1.06565570444036e-05
-1.39286542432861e-05
-2.08672022801777e-05
-1.68759254450885e-05
-2.78871151589962e-05
-1.43842350845885e-05
-3.86551677390804e-06
-1.08950147517982e-05
-1.42026953456206e-05
-1.87159973231366e-05
-1.1952974996305e-05
-3.18621600362517e-05
-3.00271448334901e-05
-2.27017802513219e-05
-2.48356746030167e-05
1.65401246583763e-05
-3.65707841511889e-05
-2.45614514493833e-05
8.84987504356686e-06
-1.92837326641736e-05
-1.28984709415836e-05
-1.86679987531721e-05
-3.3614447657515e-05
-6.94525996988312e-06
-4.54543442642559e-05
-2.45139999987863e-05
-3.0345047124057e-05
-2.91695532895307e-05
-1.82205660937373e-05
-2.22195946311809e-05
-8.48527647556974e-06
-4.23429202798586e-06
-2.44862227290524e-05
-1.16181359955981e-05
-2.72387026195625e-05
-2.98713925302746e-06
-1.69836743721362e-05
-6.8118019417903e-06
-1.66157228065105e-05
-2.1560176706556e-05
-2.94959204476515e-05
-1.53461492216725e-05
-2.0926212383134e-05
-3.52662462088015e-05
-2.51454643706659e-06
-1.22466444987852e-07
5.72137125533157e-06
-1.27580291595898e-05
-3.13207555035787e-05
-2.45955272796225e-05
-2.32178785506392e-05
-3.20971048503376e-05
-1.88693636754357e-05
-1.45605613622356e-05
-1.7302204236464e-05
-1.67953677677786e-05
-2.56453770745708e-05
-2.13281652487236e-05
-2.25401834066231e-05
-3.20454735182408e-05
-2.44244973888556e-05
-8.70608830218412e-06
-1.86967480534323e-05
-2.61468686922282e-05
-3.37716628501322e-05
-2.39472882965156e-05
-1.2955842808151e-06
-3.60343828940135e-05
-1.90529090463763e-05
-3.14401390894318e-05
-2.84253629403303e-05
-2.52696641759103e-05
-2.78626272484603e-05
-6.86304553688614e-06
-1.60099226602963e-05
-3.0286521403329e-05
-2.03925340989773e-05
-3.19165745317684e-05
-2.62466109383338e-05
-3.61701464581662e-05
-3.44010119413436e-05
-3.59618339320464e-05
-1.77113889078158e-05
-4.97128563573947e-05
-1.82037122076742e-06
-2.21924147489903e-05
-2.48615340784901e-06
-2.2654584863208e-05
-1.90209064277871e-05
-8.13336595944898e-06
-2.7700570999476e-05
-1.50855330894102e-05
-2.42194977573016e-05
1.72076467621575e-05
-6.48535946229309e-06
-2.73917134462929e-05
-4.34578972604565e-05
-1.64450622379494e-05
-1.13650026514963e-05
-1.84369927035208e-05
-3.36059536755337e-05
-7.56915655182101e-06
6.418119028008e-07
-1.57959423075573e-05
-2.01327291208786e-05
-2.53697772211576e-05
-1.35811316465133e-05
-2.87836805004226e-05
-9.16967590609648e-07
-2.89823515170787e-05
-3.05560659388011e-05
-2.02946636466165e-05
2.63467557064978e-09
-2.18313957349899e-05
-2.11878077966637e-05
-6.97990854837393e-06
-6.3283009919054e-07
-4.01296052453944e-05
-3.72632679576497e-05
-1.41769864050866e-05
-5.4180181174341e-05
-2.47987021502894e-05
-2.56737824106202e-05
-1.9568821736294e-06
-1.89636431211145e-05
-2.28261029240029e-05
-2.36577806464429e-05
-3.58264297309253e-05
2.33452870916538e-06
-2.92062741193991e-05
-2.18301121267718e-05
-1.13875530017131e-06
-1.35504605565831e-05
-2.43737295717662e-05
-1.58522983661945e-05
-3.43984149331003e-05
-3.64832939556424e-05
-1.84299645326606e-06
-2.61067593186647e-05
-2.31858484147388e-05
-2.74148281488803e-05
-2.6187376445845e-05
-2.51553580812457e-05
-2.74715872415301e-05
-2.27719611913497e-05
-1.30760538925581e-05
-2.58747383093262e-05
-9.7445888756615e-06
-3.10406077134087e-06
-2.44585484628535e-05
-2.42534684193853e-06
2.25126564218963e-07
-3.15903730438976e-05
-2.06071678383745e-05
-1.8223068184627e-05
-1.89600037204766e-05
-3.61256698591416e-05
-3.69645407228331e-05
1.4606584531751e-05
-1.01073942332407e-05
-2.94805660811831e-05
-1.08306747643256e-05
-2.57171937664503e-05
-1.88375616679521e-05
-2.49529654319483e-05
-3.09635511497946e-05
-1.66697813133678e-05
-1.5126418847421e-05
-1.60074868701769e-05
-3.13440845049218e-05
-2.30253787924555e-05
2.78993143034095e-06
3.21377524861327e-06
-2.66037683848051e-05
-3.80946250567151e-05
-2.89005199362705e-05
1.1560579175297e-06
1.22082225182709e-05
-2.24584976287653e-05
-2.92607322146133e-06
-1.18164368962546e-05
-4.25121480103429e-05
-2.37198137837417e-05
-2.80567143223498e-05
-1.77853205309458e-05
-1.27744454194452e-05
3.2505659626576e-06
-5.99936212035246e-06
4.04333613532975e-06
-3.12755677269388e-05
-2.00148113916087e-05
-2.82764929399929e-05
-2.43304441543319e-05
-1.57562205005437e-05
-1.60811749587655e-05
-3.07486867324963e-05
-2.15696160221375e-05
-2.36223159541717e-05
-1.20862747068965e-05
-2.18269602714227e-05
-3.80887507395799e-05
-2.1239334034026e-05
-2.73669065136263e-05
-2.97323120774837e-05
-1.9443291897954e-05
-2.60399300597533e-05
-6.67641405873742e-06
-3.1586127844686e-05
-3.05817409134007e-05
-8.48312251426783e-06
-1.87689613122868e-05
-9.69700864916695e-06
-8.69720352063374e-06
-3.20058996351088e-05
-4.22939721687507e-05
-2.00936955253732e-05
-1.90869855857025e-05
4.64607678040511e-07
-3.86329040538685e-05
-8.75491769909146e-06
-2.92827607309524e-05
-2.45445035400243e-05
-3.4302471167111e-06
-1.18216537474096e-05
-2.41810581437024e-05
-1.85983232579291e-05
-3.23207930700601e-05
-2.32706261372089e-05
-3.07024010451595e-05
-6.98707953403433e-06
-1.47635232058919e-05
-2.76619320708782e-06
-2.32376675855455e-05
-3.52635335751883e-05
-1.57304044354937e-05
-1.92898734480974e-05
-1.24520751117211e-05
-1.66441814534171e-05
-9.50986249427639e-06
-3.22210651069616e-05
-1.70886737699855e-05
-2.33062452932098e-05
-1.88439776772656e-05
-2.38232949467563e-05
-4.06819287624746e-05
-2.7876114029475e-05
-2.51766033540514e-05
-1.18584772281293e-05
-1.84238235226483e-05
3.23976322040232e-06
-7.38858469552076e-06
-1.49253584499934e-05
-1.6353110089815e-05
-3.16569435914014e-05
-2.91616215028776e-05
-2.87742536501145e-05
-3.2141549573921e-05
-1.94049306709255e-05
-1.70557934766166e-05
-2.25411548983529e-06
-1.9623489751459e-05
-2.89848844458642e-05
-1.90883949086334e-05
-4.19909292252473e-06
-2.27860007930473e-05
-2.34834250939013e-05
-1.70282092695766e-05
-3.28582756742474e-06
-9.12997747665365e-06
-2.16682851569342e-05
-5.08790362325484e-05
9.13810158010058e-07
-3.43204528015226e-05
-3.21181242373556e-05
-2.28526306733309e-05
-9.4155098176911e-06
-1.38454150939913e-05
-4.37846701289722e-06
-2.67444510266934e-05
-1.47549926736049e-05
-1.20867828268329e-05
-1.88817218618027e-06
-3.84995943099626e-05
-2.59338518857319e-05
-1.0399089320037e-05
-7.14408401679741e-06
-1.48189727190673e-05
-1.3147836377479e-05
-8.47064974086237e-06
-1.89727582307003e-05
-3.00909617838908e-05
-2.23499118157908e-05
-8.93851419566015e-07
-2.23969898636229e-05
-2.5869382276491e-05
-2.01587514622867e-05
-2.6873902526765e-05
-2.77527184306849e-05
-1.27563348016043e-05
-2.30052847240147e-05
-1.45264342652694e-05
-3.39580248567427e-05
4.75999173096158e-06
-9.78724359534485e-06
-1.688105724369e-05
-3.91668683000294e-05
-8.36150450357704e-06
-2.10572929056125e-05
4.23466013686057e-07
-2.91894560811203e-05
-3.20985928789375e-05
-3.07177022246117e-05
-3.22796264822699e-06
-1.14758023065532e-05
-2.57600995121113e-05
-4.05811777304886e-05
-1.446650166551e-05
-1.77207877807637e-05
1.10025093414126e-05
-8.42144872707902e-06
-4.51939673934675e-05
-2.49170179379469e-05
-1.97429358694316e-05
-2.83830163366547e-05
-2.21181340201755e-05
-1.69108169936209e-05
-2.94594441231483e-05
-2.84286613574599e-05
-3.82080557600072e-06
-4.25138062098283e-05
-3.26370394826553e-05
-1.29859614939162e-05
-3.57431409638857e-06
-1.92857000996866e-06
-3.429652348335e-05
-1.29014334587427e-05
-2.56611460372857e-06
-2.23114179831719e-05
-1.04338188570111e-05
-2.53142571610011e-05
-1.34557828510088e-05
-2.7766857354992e-05
-1.35563604532341e-05
-1.13810826510682e-05
-4.35903571989882e-05
-3.49640504470243e-05
-1.1895621346779e-05
-1.52265164508608e-05
-5.82277186173414e-06
-2.74458277890708e-05
-1.10161825740807e-05
-1.96064196599827e-05
-1.63470163715001e-05
6.48523097360441e-06
-2.5722223499194e-05
-2.10677374434485e-05
-2.11504706963937e-05
-1.36770687968632e-05
-2.03354451765375e-05
-3.08115655877583e-05
-2.13341370337101e-05
-2.13694231097967e-05
-1.63982058667826e-05
-6.18820631430024e-06
-1.4196471680745e-05
-3.48143491394e-05
-2.56425823916713e-05
-2.994462459158e-05
-1.21578124278193e-05
-3.40732645882679e-05
-2.75721295533746e-05
-4.01365617697696e-07
-5.67371201386002e-06
-2.24192744795392e-05
-5.44596261941435e-05
-9.65752212187478e-06
-1.85030949054358e-06
-3.16326631544944e-05
-2.68334185497567e-05
4.57095009699979e-06
-2.63905904884918e-05
-2.40825989540636e-05
-1.47011355296059e-05
-1.29558513627213e-05
-2.44746358749183e-05
-3.22389665078616e-05
-4.14330492366545e-05
-4.48359866082892e-05
-2.71094002112634e-05
-2.669126514429e-05
-3.29329791132676e-05
-2.08729261206317e-05
-1.48093996589072e-05
-3.45907263015757e-05
-7.6510209744135e-06
-3.57183072111817e-05
-3.78035015274855e-05
-1.37867222046802e-05
5.50816420894187e-06
-7.53872089907527e-06
9.15906701818579e-06
-3.65403817750027e-05
-1.08618244141177e-05
-7.58311128709282e-06
-1.09305218711531e-05
-2.79006199583813e-05
-1.84706035567588e-05
-1.75084868197521e-05
-5.35637342934749e-05
-1.28944949634629e-05
-2.60434235450913e-05
-2.69167567568028e-05
-4.44030514137872e-06
-9.23316264765211e-06
-4.16411048928306e-05
-2.03826383429221e-05
-1.1756029958252e-05
-4.07150252844079e-05
-8.71808767779306e-06
-2.41789558896255e-05
8.95878884666167e-06
-2.39294583533855e-05
-2.93001363461868e-05
-1.66058531904486e-05
-1.50736338576355e-05
-2.71961111762931e-05
-9.28658150004676e-06
-1.42395380164375e-05
-8.93537802050922e-06
-1.68983473278874e-05
-6.35431049597131e-06
-2.51768354330151e-05
-1.28978489226851e-05
-2.14105986269981e-05
-1.86714036599174e-05
-4.82266053253736e-05
-1.88409562077377e-05
-1.68302797482628e-05
-1.69007113434377e-05
-1.26076079524856e-05
-1.72951293347509e-05
-3.07189361968906e-05
-2.39838627003215e-05
-1.17426227665783e-05
-1.36480192229526e-05
-3.21810621821455e-05
-5.04131364554467e-05
-4.01729376184038e-05
-4.4544394275705e-05
-3.02815680581297e-05
-5.63451278330179e-06
-8.72461755141926e-06
-3.67176310799511e-05
-3.32766322275467e-05
-3.96867911308932e-05
-4.49107376768777e-05
-1.91882906564039e-05
-1.09018335148594e-05
-5.71417079314001e-06
-2.1011107644018e-06
-1.73889587291912e-05
-4.69395172831502e-05
-4.26076348748424e-05
-2.29452844041935e-05
-1.1323673050387e-05
-1.03393470437617e-05
-2.44363170995766e-05
-2.23036492676413e-05
-1.37049977249907e-05
-2.0932214623367e-05
-2.31208660511747e-05
-3.38522288208052e-05
-2.79475458538672e-05
-2.21765913401667e-05
-1.82016956269547e-05
-2.00933738206182e-05
-2.74998580689489e-05
-2.49659241733151e-05
-3.37050541811534e-05
-1.26676141504045e-05
-2.39089305377569e-05
-2.83947051909437e-05
-1.37240948393001e-05
-1.06619487143478e-05
-9.93805224776781e-06
-2.54275261888399e-05
-2.49997736119559e-05
-2.14605003636838e-05
1.7766614808956e-05
-1.25172880616225e-05
-1.97115516233136e-05
-1.29137276609757e-05
-1.56295483998074e-05
-1.94082252486765e-05
-4.00389687725566e-05
-3.50034300564771e-05
-1.76694727746627e-05
-2.55104024893467e-05
-2.18155826865275e-05
-9.72269135573339e-06
-1.98953989040597e-05
-2.02726447653607e-05
-4.40519626910841e-06
7.64071347499428e-06
-1.79778052546782e-05
-6.48285547411263e-06
-1.50202844719859e-05
-3.7497088660663e-05
-1.64716490231166e-05
-3.26243905536167e-05
-8.07381365690816e-06
-1.62059361468759e-05
-1.496345624723e-05
-1.75835890029346e-05
-1.84495807335348e-05
-2.05257761085764e-05
-2.61952448714458e-05
-8.60787563395583e-06
-3.73115854714228e-05
-2.0857434361357e-05
1.48110708802471e-06
-1.39075404467184e-05
-2.87398641838263e-05
-1.78305775375936e-05
-9.32105223916297e-06
-2.35331945263857e-05
-1.96057694998434e-05
4.70377021421651e-07
-3.20685941825505e-05
-2.99519785985516e-05
-4.03958689464322e-05
-2.67117273046341e-05
-4.4938097614085e-05
-2.07338926167816e-05
-2.7504080872568e-05
-1.56466212842189e-05
-2.37140499479203e-05
-3.78475528658795e-05
-1.76756426683031e-05
-2.0254490182682e-05
-7.20694119499952e-06
-1.16665102693747e-06
-1.52838561871805e-05
-3.61474809603166e-05
-2.89529107614191e-05
-3.28031887771991e-06
-2.11207738822789e-05
-3.05115560225515e-05
-2.32502326124612e-05
-1.54120999792723e-05
-1.46511247811633e-05
-2.87240920342837e-05
-5.08229237783794e-07
-3.06104933189298e-05
-7.15528114210311e-06
-3.0563540038684e-05
-2.31237097238692e-05
-3.09471931162619e-05
-1.58350800887309e-05
-1.93757836830135e-05
-1.18825013598652e-05
-1.15049225709507e-05
-2.42947092857115e-05
-1.50183256453896e-05
-1.38428466746988e-05
-3.15235771140903e-05
-1.73588689902612e-05
-1.03916086460329e-05
-2.63327314811213e-05
-1.75678568701728e-05
-1.73533967996733e-06
2.36364231317272e-06
-8.09452756226693e-06
-3.19874031215998e-06
-2.36619115699471e-05
-4.05410153781734e-05
-3.77655219938175e-05
-5.31280970033931e-06
2.75830540415935e-07
-6.89807245977297e-06
-2.61614234426664e-05
-2.04368379263956e-05
-2.50118075736871e-06
2.0205580730634e-06
-1.6318893942718e-05
-1.77791094701599e-05
-2.05342077075275e-05
-1.13595700897293e-05
-1.09353550310827e-05
-2.07075567596793e-05
-2.6970960501535e-05
-4.42690287035379e-06
-3.22709261477041e-06
-5.26450899588132e-05
-1.23831271993771e-05
-1.63679220124293e-05
-2.44053340655419e-05
-2.48059671808258e-07
-4.25296638480452e-05
-1.7488086788829e-05
-1.32659731102183e-05
-2.1019099587449e-05
-2.30156846014112e-05
-2.72074085899594e-05
-2.78998332039343e-05
-4.11666092795219e-05
-2.35834051087493e-05
-5.61639420818734e-06
-1.09334137418227e-05
-1.84960031204731e-05
-2.98111951278432e-05
-1.8972736532004e-05
-1.21456855293151e-05
9.66620732594845e-09
-2.94155312272434e-05
-1.98087961931537e-05
-1.75436884894789e-05
-1.66917241311489e-05
-2.39537776742692e-05
-2.45976117775904e-05
-1.36259179636606e-05
-3.19120776546554e-05
-1.22299497660042e-05
-6.69085578457505e-06
-1.39709954361119e-06
-1.84380906274521e-05
-2.09377604413945e-05
-4.33738818598751e-05
-1.19461665952537e-05
-2.37230391139218e-05
-3.11229214459785e-06
-1.69148206156184e-05
-2.56335746130022e-05
-1.889687106397e-05
-5.20200831361131e-05
-1.8595937112913e-05
-3.17725815186363e-06
-1.12959605224895e-05
-1.8674539892576e-05
-1.71764117108811e-05
-2.40023827004424e-05
-7.70417043023787e-06
-3.67271466946095e-05
-1.11596484244323e-05
-2.85923617634971e-05
2.02924160218136e-06
-3.94540305855343e-05
-2.08275220311341e-05
-1.03707454907493e-05
-2.27120521746779e-05
-2.50959205493652e-05
-1.90836468326148e-05
-2.10119309375437e-05
-4.08710549101724e-05
-3.88771330164868e-05
-9.65884400868341e-06
-2.49168676644368e-05
-1.54136046532867e-05
-1.96675298188478e-05
-1.45793196593472e-05
-1.43536166503856e-05
-2.80005968408866e-05
-4.87701864524146e-05
-3.64231988048385e-05
-4.2826395249515e-05
-1.75513586778086e-05
-2.1114623162546e-05
-1.29854171207909e-05
-2.41458495017716e-05
-1.35321598117913e-05
-3.00298225750199e-05
-2.40639948886347e-05
-1.97916930078642e-05
-3.68080162110304e-05
-2.0547405437994e-05
-1.19601045874903e-05
-3.95819612750663e-05
-1.26132998342312e-05
-3.80763817189312e-05
-4.84059712910182e-06
-2.74470315346303e-05
-1.34613924564738e-05
-2.46750994855746e-05
-3.33115367590065e-05
-2.88445648491638e-05
-1.78387943863909e-05
-8.01284882138849e-06
-3.18913343573696e-05
-5.95473485724398e-06
-2.7778907937531e-05
-3.14869221832649e-05
-7.82944621596907e-06
-1.86770829813753e-05
-1.67107070284367e-05
-8.48411329647369e-06
-3.62775214049361e-05
-1.48323372332319e-05
-6.66067987225485e-06
-1.85470201350371e-05
-1.67434278629024e-05
-9.60077943263324e-06
-4.03680837036742e-05
-2.18967629143911e-05
-1.6368838086663e-05
-2.57351507803005e-05
-2.47400767626885e-05
-3.46216034281728e-05
-2.83519548156755e-05
-2.43640033078754e-05
-4.35920685978774e-05
-2.10181124908052e-05
-3.59556858766901e-05
-4.44968027739598e-05
-3.39057946297231e-05
-1.90824488995785e-05
-7.18515204497894e-06
-2.27359471805382e-05
-2.06502818126802e-05
-1.93532913147525e-05
-1.32630019400694e-05
-1.58227905840638e-05
-3.0030241457288e-05
-1.94384057069434e-05
-1.29336176035865e-05
-3.78978095966804e-05
-2.52549685633924e-05
-2.62099564719294e-05
-1.63662553512241e-05
5.89936049453962e-06
-3.7842837210547e-05
-2.92248857231822e-05
2.96596967862959e-06
-1.57351777942657e-05
-1.86581238917146e-05
-4.80252655790241e-05
-2.95217823585076e-05
-2.64939218529321e-05
-6.36930356526447e-06
-8.32027253313795e-06
-3.0194238245074e-05
-2.60310501290029e-05
-2.45350958499755e-05
5.43355377761732e-07
-2.24782319504382e-05
-1.15883559319851e-05
-9.8864396567151e-06
-3.4663164615666e-05
-3.37321617807537e-05
-3.47357572082712e-07
1.14050454451244e-05
-2.26503129086776e-05
-8.02135109164001e-06
-1.6593826931238e-05
-1.10118009127006e-05
-7.09332110355272e-06
-5.06614403896866e-06
-3.77577391173969e-05
-2.41742682334961e-05
-3.24619511407962e-05
-1.957348984018e-05
-7.8761348357443e-06
-1.64030291902069e-05
1.4807449719855e-05
-2.26491236920447e-05
-4.02373660165725e-05
-8.46779473341075e-06
-1.25000873523568e-05
-1.77487015859611e-06
-1.52771698996777e-06
-7.03231178664352e-06
-1.26779470172258e-05
6.11101992848017e-07
-2.25948959237754e-05
-2.47870205920007e-05
-1.51749108892768e-05
-1.32787062230988e-05
-1.47606673952242e-05
-2.47216939064712e-05
-3.7028716192329e-05
-3.83905576497222e-05
-2.65547222579921e-05
6.37008009767506e-06
-1.9809755919185e-05
-9.01685799047499e-06
-2.08461629442553e-05
-3.44967644337521e-05
-4.9170238600741e-05
-2.57212783414075e-06
-2.23366423143611e-06
-1.81463876942974e-05
-9.03000345833836e-06
-2.46980325682666e-05
-1.98022056184589e-05
-4.80058855559993e-06
-8.6793120211955e-06
-1.67470629405201e-06
-5.80690016660076e-05
-9.53840292924627e-07
-1.12582835464454e-05
-1.90364809583128e-05
-3.71602913761986e-05
-3.06353005506102e-05
-2.30591125977912e-05
-1.93971882526887e-05
-1.10976228322297e-05
-3.03201089357271e-05
-9.05258243217331e-06
-4.74323188874032e-05
-3.99542668584499e-05
-1.89628283796726e-05
-3.05231099731632e-05
-3.11626403213879e-05
-2.68901809138702e-05
-3.29317079678245e-05
-4.2891958273764e-06
-2.96505725986715e-05
-2.52440732589273e-05
-1.25719477084661e-05
-7.95819304078117e-06
4.40277168728015e-08
-2.75004567176471e-05
-7.17493377149981e-06
-1.69218251236191e-05
2.33138155298767e-05
-1.72627882131359e-05
-4.13745947923173e-05
-2.87972393323106e-05
-2.23417285595842e-05
-1.84295356481204e-05
-1.66166799330419e-05
-1.35692719379172e-05
-2.03707746690862e-05
-2.02622851306201e-05
-3.32248431816788e-05
-1.65380238078713e-05
-3.94065401023177e-05
-2.47201983532751e-05
-4.98959486860214e-06
1.22784682110734e-05
-9.77210417712537e-06
-1.40717513370437e-05
6.74196288858469e-07
-1.35057408619357e-05
-3.76071124500416e-06
-4.13033749186669e-05
5.13556723009557e-06
-1.53098883302456e-05
-2.14100006578943e-05
-3.13555854531798e-05
-2.62415939277192e-05
-2.3755871716944e-06
3.86338621374005e-06
-6.29631620596848e-06
-3.79862312564477e-05
-3.04701962485153e-05
-1.33173757019384e-05
-2.37033490514723e-05
-3.99798580767467e-05
-1.07566553364589e-05
-9.37615811446529e-06
-4.35385308996395e-05
-2.70617222174043e-05
-2.30288717772149e-05
-3.32818451046175e-06
-2.38158784202479e-05
-3.15257747604905e-05
-2.2766940637078e-05
-1.67613445437149e-05
-7.6633759248605e-06
-2.64004528952632e-05
-3.57057437269163e-05
-9.50109661412318e-06
-2.16184650771211e-05
-1.35938379388351e-05
-2.6109537833633e-05
-3.28011871504314e-05
-2.73115873394254e-05
-2.67262646170216e-05
-3.12910956395471e-05
-1.97888800042991e-05
-1.8906920163406e-05
-2.63714400734473e-05
-2.94318977550981e-05
-8.4265870694631e-06
-1.38003288038404e-05
-2.05177655779532e-05
-2.83717112466219e-05
-2.23867613849827e-05
-1.59302476524486e-05
-2.50406405946169e-06
-4.21616115596293e-05
-2.2561333542577e-05
-3.4822037400127e-05
-2.03683415623707e-05
-7.96261105365887e-06
-1.10294782637157e-05
-1.94640803719396e-05
-2.50177543866098e-06
9.53827079339074e-06
2.09571036861544e-06
-7.33783413772068e-06
-2.3953049291887e-06
4.93614003157588e-06
-2.0120069959027e-05
-3.90118461175068e-05
-2.20858912375945e-05
-1.16588052147805e-05
-1.03715569019739e-05
-1.35684065892376e-05
-7.33222610395619e-06
-2.38180810464443e-05
-3.06132186793245e-05
-2.41081527433552e-05
-1.71457325640586e-05
1.10915772871492e-06
-1.42134871984743e-05
-2.38432918020559e-05
-2.30809215183384e-05
-1.16005111495736e-05
-1.9396741147979e-05
-2.74497142027211e-05
-2.88389437767392e-05
-2.61703837100116e-05
-2.20525841702647e-05
-3.35735178576339e-05
-2.07545942974996e-05
-6.20751344546589e-06
-6.03405604705129e-06
1.05656160052233e-05
-3.16117514570075e-05
-3.90714136723698e-06
-5.41806250798608e-05
-4.18204172898284e-05
-2.51906766400132e-05
-3.82159900655092e-05
-1.43639746939349e-06
-2.97060762327034e-05
-1.63163415333539e-05
-4.23879294579757e-05
-5.21649702486612e-06
-2.06304339759803e-05
-7.25265901194017e-06
-2.70140078915935e-05
-4.05984211551799e-05
-1.79987579050307e-05
-3.45198346313365e-05
-1.30832538746383e-05
-3.23715314239925e-05
4.29448837294461e-07
-2.72037550631332e-05
-3.5878587270245e-05
-1.75176975469965e-05
-3.4285148067869e-05
-3.3395173914519e-05
-3.05048062102019e-05
-2.48230275732902e-05
-1.70231567923918e-05
-5.86988929655287e-05
-2.32315456165289e-05
-1.81338449644158e-05
-1.2262294099061e-05
-1.68724146440959e-05
-3.45128610759204e-05
-2.23333034983878e-05
-2.87073803533796e-06
-1.8229892674636e-05
-1.64329033283922e-05
-1.21896032977625e-05
-3.07574488488861e-05
-1.39074097152817e-05
-2.5636719637006e-05
-2.85728748709824e-05
-1.18381067902137e-05
-8.30057027251833e-06
-2.16227918459054e-05
-2.13742260939336e-05
-1.80436725042383e-05
-9.65759668503468e-06
-1.46241052336331e-05
-2.65943298060286e-05
-1.07239104404361e-05
-4.44600838988548e-06
-2.8137052705181e-05
-3.46647881080061e-05
-3.51439527870297e-05
-2.22052859325509e-05
-8.42772260439885e-06
-2.35311066112175e-05
-2.12334759902266e-05
-3.22913916794651e-05
-3.81362583086905e-05
-2.22967274120906e-05
-7.13926134038068e-06
-3.0306092328601e-05
-7.01204049367323e-06
-1.70858683196451e-05
-1.60717302966316e-05
-2.34796813632164e-05
-1.80289295302919e-05
-2.65384433439302e-05
-1.71842940640776e-05
-1.48587137736705e-06
-1.33751188500743e-05
-1.7313092396254e-05
-1.81446663306806e-05
-2.9134395600165e-05
1.5585228318149e-06
-2.08499279761728e-05
-2.15342309431306e-05
-2.91443747972628e-05
-1.61789968010793e-05
-1.72103945403592e-05
4.34306456880449e-06
-2.05808577067028e-05
-1.63223819048774e-05
-1.13233501224618e-05
-3.84486042037989e-05
-5.49706694067991e-06
-6.8008248003512e-06
-2.16371310622661e-05
-1.60713008670319e-05
-2.01883257622621e-05
-3.08054422737447e-05
-6.95572974486736e-06
-2.04195389276473e-05
-1.98282956403196e-05
7.02512719104217e-06
-2.77941309328213e-05
-1.39669283940611e-05
-1.54198081149205e-05
-1.86440716514298e-05
-2.69477567262905e-05
-1.48390982126657e-05
-2.88237183877677e-05
-5.96701036432463e-06
-2.22151758931943e-05
-2.11037046080236e-05
-9.74306926937543e-06
-1.9037524426997e-05
-3.24112856270048e-05
-3.88236645382863e-05
-2.12269438547944e-05
-3.48919662145773e-05
-2.34675323092095e-05
-3.49903031155325e-05
-1.39541810289013e-05
-2.35106820749523e-05
-2.66958080308426e-05
-3.89241008938495e-05
-1.58171260799423e-06
-5.03409846093981e-05
-2.00105880515973e-05
-9.4913652267377e-06
-1.18448912869908e-05
-8.31132033390255e-06
-2.58372554207632e-05
-2.1590992442566e-05
-2.64705393064813e-05
-2.61778227893213e-05
-2.57538293520146e-05
-1.25602010407665e-05
-3.43619433695424e-05
-2.00829744920059e-05
-9.12795470261509e-06
-1.79265118067114e-05
-2.2241667355493e-05
-1.23696342002794e-05
-2.01862050763133e-05
-1.96152509731542e-05
-1.16714675827591e-06
-3.49121348278904e-05
-5.92407170099324e-06
-9.66620890638344e-06
-3.94659938753854e-05
-7.94418074430482e-06
-3.44405716944731e-05
-1.87705998134276e-05
-3.79849289569685e-05
-1.23828430545249e-06
-3.95656059793951e-05
-1.00752301135633e-05
-7.23467652288246e-06
-3.01529825811385e-05
-2.2872623568008e-05
-5.38996485937919e-06
-2.28085852348479e-05
-3.80910660539923e-05
-2.34272267924602e-05
-8.33246327894377e-06
-2.58413243652052e-05
-3.15774871053258e-05
-3.20437060968568e-05
-1.94153127826605e-05
-3.61848898663291e-05
-2.64216572607483e-05
-4.56464195403604e-06
-2.36695943564975e-05
-7.67801817382169e-06
-2.5937181764888e-05
-2.01545501038528e-05
-3.12025778297733e-05
-2.44544938142484e-05
-9.21529511717202e-06
-4.57498222642388e-06
-1.75566518888896e-05
-1.14649849678866e-05
-1.93348208296339e-05
-2.05542846330538e-05
-3.24599166227998e-05
-1.25093344553602e-05
-6.81868162544149e-07
-3.11428715643567e-05
-1.18763020040505e-05
-1.93328488169758e-05
-3.19028575733497e-05
-2.64861631890156e-05
-2.33241953850399e-05
-1.68674567250362e-05
-2.63262263431124e-05
-2.61397062282888e-05
-3.13953442995959e-05
-2.57545638206663e-05
-2.96532525681479e-05
-1.87280329389446e-05
-9.82433469524496e-06
-1.66964922514391e-05
-1.09890717956737e-05
-6.09657790298344e-06
-1.264143996081e-05
-1.96278287061553e-05
-7.89176758088058e-06
-2.07928745877915e-05
-3.93135727392992e-05
-1.28506516941263e-05
-3.91258951706924e-05
-3.12400280056233e-05
-3.14744548091371e-05
-3.67020006346025e-05
-1.2810198433113e-05
-7.75493038748179e-06
-2.98421479029039e-06
4.18792484085305e-06
-1.63681521274831e-05
-2.86526056740404e-05
-1.49831839667695e-05
-1.36953091904349e-05
-4.18126373078894e-05
-6.28756118016208e-06
-3.47456652887073e-05
-4.05330389289378e-05
-1.88664462457498e-05
-3.31690608231222e-05
-2.11975283851942e-05
-2.76238943485432e-05
-2.0222125093707e-05
6.18293648326947e-07
-1.34395187765261e-05
-3.51899323129866e-05
-2.78956172919811e-05
-7.3929894526004e-06
-1.61458132137643e-05
-1.34923803811011e-06
-1.64677855363957e-05
-8.13446951696712e-06
-9.69705127131257e-06
-2.85750571160389e-05
-2.19474773902525e-05
-3.04646971854907e-05
-1.63912295706745e-05
-2.9486646155338e-05
-2.86785460996658e-05
-1.48022687510038e-05
-1.08508665085147e-05
-1.20940764733666e-05
-1.69600845947652e-05
-3.03098727817937e-05
3.83240037597861e-06
-1.8024580061691e-05
-1.8262630266799e-05
-1.97825833179722e-05
-1.57163052774744e-05
-3.46184111603227e-05
-4.7043626320254e-05
-2.85150558574867e-05
-3.41576968918841e-05
-2.08415847753527e-05
-1.38030414853914e-05
-1.66703010840041e-05
-1.99495324304441e-05
-6.94323692428732e-06
-4.30451906577104e-05
-4.24513521336701e-05
-1.82320377511554e-05
-6.3124069598252e-06
-3.19593184777385e-05
-2.78055454926345e-05
-2.24958442788216e-05
-1.05275758986693e-05
-5.0079907541826e-06
-2.80796515397554e-05
-1.83086679070599e-05
-1.12681151371452e-05
-2.3650740345002e-05
-2.49787384895943e-05
-2.24441110466047e-05
-5.63424045231222e-06
-3.4182122865188e-05
-1.09342062904115e-05
-1.81173156903646e-05
-2.53764385019288e-05
4.59425549212433e-06
-8.45520156627727e-06
-2.93048498626463e-05
-1.45812060724166e-05
-2.70602451672002e-05
-1.81979895572854e-05
-4.40319222483334e-05
-1.14149345383306e-05
-2.66967718845137e-05
-2.53232105234485e-05
-1.8143746137381e-05
-4.23094422758644e-06
-1.2674406855913e-05
-4.34623722989657e-05
-3.40723867848555e-05
-3.17589301299741e-05
-2.11707598288761e-05
-3.58261868444928e-05
-1.26957678877127e-05
-1.71468921811602e-05
-1.50771838108016e-05
-1.35802962265612e-05
-2.4587613075207e-06
-2.57593320634332e-05
-2.80507008455056e-05
2.27462156100678e-06
-5.29138091942611e-06
-3.80296531037475e-05
-3.60750548011046e-05
-3.98444979976835e-06
-2.21688301430301e-05
-1.55949716562912e-05
5.33719563431767e-06
-2.02485165263132e-05
-9.07870554788233e-06
-4.938055161212e-06
-2.49441498976856e-05
-3.55656419729926e-05
-2.5103151232745e-05
-2.5016559648711e-05
-1.42740803904244e-05
-2.0959738911024e-05
-4.90557131028269e-05
-1.53200706139561e-05
-1.88243598741725e-05
-1.24077784318301e-05
-4.09511210770336e-05
-1.09664783654567e-05
-3.18050246794149e-05
-3.55273658729788e-05
-5.05680090836228e-05
-2.94667048905244e-05
-1.26260835941403e-05
-4.04985171955889e-05
-3.75889949170068e-05
-1.86103203161377e-05
-2.75092631689529e-05
-2.45293658103177e-05
-2.67934673560483e-05
-2.34368821969138e-05
-3.36391650505095e-05
7.53434057797332e-06
-1.30374408836103e-05
-3.28312295986239e-05
-2.17021865137893e-05
-3.38795299419113e-06
-2.25658516499996e-05
-4.71098796943413e-05
-3.41730388228474e-05
-1.80415384731052e-05
-1.469171572551e-05
-4.49467094573628e-06
-2.64347901310151e-05
-4.11874512147745e-05
-3.48457045486812e-05
-3.24194837417301e-06
-1.6768145553291e-05
-4.02057436560749e-05
-4.34027975766626e-05
-2.4688566902982e-05
-1.41335116617338e-05
-1.38981722565818e-05
-1.18410111122285e-05
-3.16170903734127e-05
-3.29426208929323e-05
-1.98039514834871e-05
-3.21929526300028e-05
-8.55063916173198e-06
-1.84560640999039e-05
-1.93180640618904e-05
-1.06173967109521e-05
-5.84048928556996e-06
-6.48980151414873e-06
-2.97844696608868e-05
-1.27049426310193e-05
-2.07540334926504e-05
-2.37457078711043e-05
3.91711437826474e-07
-1.05651731612868e-05
-2.86762251213508e-05
2.78602796183718e-06
-8.28070510979963e-07
-3.07401365260697e-05
-3.62883233142353e-05
3.9026393981812e-07
5.47386994908956e-06
-1.82593380223463e-05
-1.97219999023592e-05
-7.57766524231374e-06
-2.36645046521783e-05
-3.33757645151755e-05
-2.48706484228093e-05
-3.13990268316412e-06
-1.56918113307136e-05
-2.36864112990407e-05
-2.74847512652676e-05
-3.22337428254688e-05
-2.40588979714643e-05
-1.04082664487381e-05
-2.34402157542471e-05
-2.59513941801506e-05
1.89637182017253e-06
-6.29949448915124e-06
-1.65547145047497e-05
-1.4335111380011e-05
-1.2462858532691e-05
-2.35448628118712e-05
-3.09845480493446e-05
-3.38063006235592e-05
4.78482478054706e-06
-2.07756376717329e-05
-1.45102163251611e-05
-1.57181769294061e-05
-4.09381337121306e-05
-2.65951037657628e-05
-2.13133923029188e-05
-1.56957101682355e-05
-2.25433556461294e-05
-1.16478170042579e-05
-3.50500504698844e-05
-1.12077515682441e-06
-2.81978270381149e-05
-2.45786000082946e-05
-4.31237771121377e-06
-1.28423641705118e-05
-4.09009176799153e-05
-2.23877527599521e-06
-8.26902506181658e-06
-3.30158272051374e-05
-2.38968890352928e-05
-3.05534166831668e-05
-1.44803590216421e-05
-2.28565895098104e-05
-1.91514950123494e-05
-1.94272294258424e-05
-2.94453006189471e-05
-6.16032054098263e-07
-1.30436067520602e-05
-4.4725127258588e-05
-2.32977586565282e-05
-2.48807657761657e-05
-3.59886129874609e-05
-2.93674611698456e-05
-3.24278280452025e-05
-6.27378155368799e-06
-2.61061897249723e-05
-2.90993650870318e-05
-2.22440820884339e-05
-1.003660133672e-05
-2.25106646202246e-05
-2.59318088345694e-05
-8.94438236324491e-06
-3.1153995243049e-05
-2.96619862172199e-05
-3.66050374212667e-05
-2.13967427833255e-05
-2.06654274322522e-05
-2.09005198182489e-05
-3.7278767336152e-05
-2.44674577010243e-05
1.06446508948361e-06
-7.20537522882813e-06
-1.51929209420755e-05
-8.07064984041503e-06
-4.15410178194348e-05
-2.14622317699152e-05
-1.75758436226077e-05
-2.26254826024755e-05
8.73124494773629e-06
-9.86965229110309e-06
-1.30005409278678e-05
-9.39963444138189e-06
-2.70574718254343e-05
-4.50130865099139e-05
-1.78023234285237e-05
-2.87201231111088e-05
-2.48684100856723e-05
-1.85080032805703e-05
-3.96585824474445e-05
-5.17460291846093e-06
-2.62745330707235e-05
-9.00758477357819e-06
-9.74639790640435e-06
-3.55733275901991e-05
-3.73424826576903e-05
-2.76467152025422e-05
-2.38649455400542e-05
-9.34156109067916e-06
-7.73289032288036e-06
4.25360177370812e-07
-3.02703835500073e-05
-1.40476925666144e-05
-3.40109851029979e-06
-8.31280960459442e-06
-3.07290678158227e-05
-2.24221850328299e-05
-1.66206631384685e-05
-5.23129984973214e-05
-2.27664829182395e-05
-4.27062202597911e-05
-9.03030071788109e-06
-7.49639160956212e-06
-3.17073554715193e-05
-2.21144206586114e-05
-4.82808383022364e-06
-3.09703301233037e-05
-2.46808845428024e-05
-2.07888270249344e-05
-2.77713151990827e-05
-3.89676886196359e-05
-2.07339243009648e-05
-1.19314176118404e-05
-2.41326712277801e-05
-5.02424568336197e-06
-1.49445024304607e-05
-8.7123711233179e-06
1.84310971430224e-06
-1.52140606346238e-05
-2.39476633452735e-05
3.93359817932512e-06
-2.37901613854165e-05
-1.1365119693977e-05
-1.1893365109832e-05
-1.53978953280607e-05
-1.62842624607756e-05
-4.94855521536013e-05
-1.09914882170498e-05
-3.06775388282552e-05
-1.18166980539766e-05
-3.64945908422367e-05
-1.14030359717615e-05
-3.00835926696429e-05
-4.08551413856119e-05
-4.63851887302183e-05
-2.25087212480936e-05
-2.49797358014244e-05
-7.38388713787117e-06
1.11205182588308e-06
-2.04781698375283e-05
-1.44770770642847e-05
-1.19118417482011e-05
-2.88650833253939e-06
-3.26598367266614e-05
-2.34326692060665e-05
1.37410451995148e-05
-3.7696517181712e-05
-2.08795239967958e-05
-1.61878479331256e-05
-6.19814746898925e-06
-2.88630577923539e-05
-1.34643306172975e-05
-1.34571209667595e-05
-3.84355701013184e-05
-3.1716849685226e-05
-4.79123066723541e-06
-1.66401880013164e-05
-1.59850917609081e-05
-3.72085298403519e-05
-3.2512571182073e-05
-1.09433384912604e-05
-2.92359799556192e-05
-7.82854671709509e-06
-7.3178929328333e-07
-2.11723809373261e-05
-8.20742806389909e-06
-1.11241975017982e-05
-1.80869564970884e-05
-4.13467151324909e-06
-1.11184152859329e-05
-2.02774666575154e-05
-2.03587362232629e-05
-2.53441299753638e-05
-2.0888518150394e-05
-3.60775566374357e-05
-1.21932626625853e-05
-8.54116370011461e-06
-2.13983797634773e-05
-3.13874676962027e-05
-3.94658323170054e-05
-1.51613728770541e-05
-6.75778801635488e-06
-1.49587114982289e-05
-2.09005088619957e-05
-1.51101550484227e-05
-3.98838854139876e-05
-3.2846584042054e-05
-1.06664420164759e-05
-1.05414918012227e-05
-2.224331986895e-05
-3.08462983738612e-05
-1.97068762829671e-05
-1.11366131731161e-05
-2.61773708660423e-05
-2.18386559364916e-05
-2.24976572063439e-05
-8.77295392036834e-06
-3.62740706637394e-05
-1.83271867455269e-05
-3.19065925234362e-05
-2.99048764510124e-05
-2.38642138433188e-05
-2.00522145593829e-05
-2.96582993871652e-05
-1.941219378338e-05
-3.02889107785493e-05
-3.27299166471654e-05
-2.25091781920967e-05
-1.08832478769062e-05
-2.06283499444246e-05
-2.68085407976525e-05
-4.07818954873195e-05
-1.48703828171632e-05
-3.48926598632108e-05
-2.9585958802012e-05
-1.37888017416886e-05
-2.36866392562048e-06
-3.91236331644883e-05
9.6676438681987e-06
-1.03448417496447e-05
-2.74612176497377e-05
-2.51092534287772e-05
-1.13182904111674e-07
-2.67251165477776e-05
-2.1791685665125e-05
-2.43626278185949e-05
-4.72706841150019e-06
-5.67705676187932e-06
-3.68759283379852e-05
-1.91184315209054e-05
-2.04147261128704e-05
-1.92636492546351e-05
-1.18470367786667e-05
-2.42714227474047e-05
-1.61733986395522e-05
-1.63492927066764e-05
-1.7493505569585e-05
-1.54080669152583e-05
-3.12278635041032e-05
-1.13577409458977e-05
-1.42279269211579e-05
-3.55787690063098e-05
-8.99598917006706e-06
-1.95748660577557e-05
-1.24345410766233e-05
-1.16466998326053e-05
-2.08716878255766e-05
-2.01143308238327e-05
-4.6654783919411e-06
-2.99179354242519e-05
-2.66518822342694e-05
-2.24421035042683e-05
-2.19746628204104e-05
-1.91496730190938e-06
-1.89836813823033e-05
-3.51365101682325e-05
-2.13782737968188e-05
-1.60484959798288e-05
-1.48318305462326e-05
-4.52328209810285e-06
-3.67612180805948e-05
7.17875861242063e-06
-3.16670524366375e-05
-1.85995642661494e-05
-1.44335768216336e-05
-1.33588787130451e-05
-3.07526139525807e-05
5.69902144524808e-06
-2.35814911234886e-05
-5.73553720791747e-06
-1.39336339233581e-05
-1.21153110195832e-05
1.49574543256633e-06
-2.31842419961264e-05
-5.98075134273033e-06
-1.01395708760499e-05
-2.22361856383316e-05
-1.53694761726901e-05
-2.97899995605651e-05
-2.64702621116855e-05
-1.75856301974134e-05
-5.86991168648569e-06
-7.37146879164612e-06
-3.04560146999562e-05
-2.27885884869307e-05
-1.28432946716148e-05
-1.94874482543064e-05
-1.57733233439816e-05
-1.24758097374079e-05
-6.76435350973731e-06
-1.98022878722362e-05
-1.88156485096516e-05
-2.37684680380829e-05
-1.90122435760047e-05
-2.60949148086417e-05
-1.30475873096141e-05
-1.20555511276091e-05
-3.72671699851497e-06
-1.40626252491145e-05
-3.59580922345625e-05
-1.70556659358684e-05
-1.31426517090228e-05
-2.16462563266089e-05
-1.94535622366984e-05
-2.81412784678548e-05
-3.19996603465305e-05
-2.79960476478245e-06
1.60357738223031e-06
-1.28294334631163e-05
-5.19801940499439e-06
-1.7867773481772e-05
4.65082296746718e-07
1.15156505819262e-06
-3.1864465096097e-05
-1.37300885407598e-05
-1.23497829841493e-05
-2.165760055227e-05
-2.63489352648331e-05
-3.57597566881047e-05
-2.78280081875122e-05
-2.16872007617687e-05
-9.07923032569458e-07
-4.07701262959301e-05
-1.23778970719404e-05
-3.30749913619985e-05
-7.03104601288353e-07
-3.39899504443397e-05
-5.98065204141728e-06
-2.26524003687926e-06
-3.95123286487298e-05
-2.88843889754174e-05
-1.50176580258865e-05
-3.58922051254784e-05
-2.74314675315105e-05
-1.59816801187623e-05
-3.2542571672259e-05
-8.54422068751489e-06
-5.13611071212038e-05
-9.08136731846302e-06
-1.83384140172959e-05
1.49049364325787e-05
-1.23697036831424e-05
-2.16096701115688e-05
-2.49456948143642e-05
-1.4703064814845e-05
-3.07959918367233e-05
-3.04855273515889e-05
-8.9819968520652e-06
-1.66164078714535e-05
-5.07483430590135e-06
-2.02093458747281e-05
-8.78068004662276e-06
-4.26665955355227e-05
8.75705435357929e-06
-1.00808049113668e-05
-5.22088087807216e-06
-2.70305928902719e-05
-3.07107808641961e-05
-3.07180664114198e-05
-1.49213883073589e-05
-7.41472751556447e-06
-2.07687623974846e-05
4.43113899965e-06
-8.32774248781848e-06
-3.47199364859654e-05
-1.33232167612305e-05
-1.51589382074158e-05
-2.53944287947504e-05
6.29809843204599e-06
-1.1694389154634e-05
-4.29837203198224e-05
-1.87994782202977e-05
-2.31398674018429e-05
-2.58044229505697e-05
-2.04409188140459e-05
-4.70701329018732e-05
-9.34041436983579e-06
-3.87110501603472e-05
-3.45160271625432e-05
-2.85301219849726e-05
-2.48223688210551e-05
-1.68143771190508e-05
-2.13275351531803e-05
-3.223147546999e-05
-2.61308288901387e-05
-3.66042767120248e-05
-1.64838075865944e-05
-1.79510105899708e-05
-3.36851274642284e-05
-2.62271174576451e-05
-7.01420694570041e-06
1.13276631612108e-05
-1.84007987935058e-05
-3.33159921355573e-05
-1.0289038815101e-05
4.5877317001734e-06
-1.30510271555221e-05
-3.89955777747701e-06
2.88559117834567e-06
-1.02572217393067e-06
-1.08704696110153e-05
-2.87939658849456e-05
-1.65239672362602e-05
-4.01121598352481e-05
-2.03922546629315e-05
-1.61781788240469e-05
-4.0550641842624e-05
-2.92524197143031e-05
-1.24984004302605e-05
-1.46180679907604e-05
-1.57271843343828e-05
-2.18805120198245e-05
-3.04918890834106e-05
-2.17412908966491e-05
-2.53817942196363e-05
-6.92355557411946e-06
-3.71064639859928e-05
-2.61928159299587e-05
-1.12403559308464e-05
-1.96246338210499e-05
-2.96180525917929e-05
-1.63626361150543e-05
8.75868448212602e-08
-1.02844571599252e-05
-1.87845597158784e-05
-2.25443015429901e-05
-1.71876433558028e-05
-4.86963711369594e-05
-1.41559874968848e-05
-6.7204610493181e-06
-1.83623037335721e-05
-2.72087458509369e-05
-5.95615406678235e-06
-7.8562760652581e-06
-2.04778726561307e-05
-4.43425655616476e-05
-1.1441772495887e-05
-2.44706790272474e-05
-3.88656375625849e-06
2.04454493784944e-06
-1.37873522997431e-05
-2.20580549148119e-05
-1.90531771860599e-05
-6.98056657502806e-06
-2.09271297922218e-05
-2.17858968070151e-05
-3.99807657445121e-05
-3.17936856036453e-05
-1.86954539569392e-05
-2.57914256653787e-05
-4.46677869108083e-05
-1.10732508484594e-05
-2.39409954963935e-07
-2.06859838164319e-05
-3.52561032873739e-05
-1.26282568690118e-05
-2.08841097888807e-05
-1.30028322987587e-05
-6.76387334093545e-06
-2.44062039457997e-05
-3.04708652820341e-05
-6.26572960108475e-06
-6.22496550342681e-06
-2.10272092548037e-05
-8.86727542360234e-06
-1.96714909204203e-05
-3.59396296420808e-05
-3.34199123516299e-05
-6.01907453032208e-07
-3.52045516426178e-05
2.09488361085411e-06
-5.22874140918856e-06
-5.47058042128292e-06
-4.23780678359796e-05
-1.03354921004677e-05
-3.44748891777385e-05
-2.79066604328257e-05
-8.49578665083439e-06
-1.84206803353218e-05
-2.2135375054538e-05
-1.58929698387643e-05
-4.18703321762424e-05
-3.29300392265001e-05
-1.93195842858143e-05
-2.94898645111755e-05
-2.36123228038633e-05
-2.03579616599262e-05
-1.75965999024169e-05
-1.85229047145903e-05
-1.79179402174561e-05
-2.02857709445564e-05
-3.1058457127435e-05
-2.99542407193957e-05
-1.95014956447018e-05
-1.01689614717184e-05
-1.15966040568092e-05
-1.13009085343031e-05
-3.24746603210925e-05
-4.32637135337268e-05
-2.46654903269343e-05
-1.50229275823857e-05
-8.93941262687805e-06
-2.4130208250856e-05
-2.93898918199462e-05
-2.94104111799226e-05
8.42234066026976e-06
-3.30390699911926e-05
-1.85296720103768e-05
-4.11681374077119e-05
-2.98019868337869e-05
-7.95097203662308e-06
-2.16481232918623e-05
-1.77592117380291e-05
-1.43055264129228e-05
-1.69792928200639e-05
-2.84554579588969e-05
-2.30904252006667e-05
-7.28356856155578e-07
-4.73263151693184e-05
-1.82977617568459e-05
-1.96266819922931e-05
-1.25474828582116e-05
-1.27973752817874e-05
-2.71022627789727e-05
-2.63021961941504e-05
-5.85584734595009e-06
-2.54144477363139e-05
-2.11516129455385e-05
-2.16004339292659e-05
-1.79304861189173e-06
-2.0172542452005e-05
-4.49105717346836e-05
-1.58498339649315e-05
-1.81580022621042e-05
-1.64870736765548e-05
-1.84890475078316e-05
-2.10436850119659e-05
-1.79960215213874e-05
5.93541773618808e-06
-2.35804339413515e-05
-1.16446835172517e-06
-1.62273640406666e-05
-3.30937210559652e-05
-1.25761523958975e-05
-6.55566551199823e-06
1.30064518678542e-06
-1.86005214183876e-05
-4.303546692282e-05
-4.40951368132984e-05
-2.48972642969342e-05
-2.20079741668537e-05
-1.59406296566012e-05
-1.59591418860825e-05
-1.86970896175274e-05
-9.72568782995969e-06
1.73266560120998e-07
-4.39451201937033e-05
-2.19744189773259e-05
-1.91931186633393e-05
-2.49985499349448e-05
9.71104839065551e-08
-9.43712632128378e-07
-1.57599054014626e-05
-2.10467777437104e-05
-4.12202380256135e-05
-3.13723311824051e-05
-1.97578390131672e-05
-2.6734657284113e-05
-1.67289830722895e-05
-3.16200718388612e-05
-2.23372442784652e-05
-3.65500404942429e-05
-3.18203495108656e-05
-9.12655770240747e-06
-1.67093671693179e-05
-1.82026003789205e-05
-2.49056910224722e-05
-2.31975285807775e-05
-2.65499597739824e-05
6.29919651070076e-06
-2.66552906646459e-05
-4.5617784671251e-06
-2.45012762641744e-05
4.83211351983853e-06
-2.1483625444151e-05
-2.26573357896252e-05
-1.51761330342807e-05
4.75901964136357e-06
-1.59099770636454e-05
-1.15970556485466e-05
-1.58369873833846e-05
-1.35743092641613e-05
-8.81474837588989e-06
-9.48130338845644e-06
-6.73125584220247e-06
-1.86088981774676e-05
-2.3852887273195e-05
-2.91075646916251e-05
-3.07063521779365e-05
-1.73280849846399e-05
-1.93808225262577e-05
-1.17848169060393e-05
6.60824537527281e-06
5.39817201181947e-07
-1.31129492778504e-05
-3.43280271532558e-05
-1.94753385217811e-05
-7.8561083379749e-07
-9.06112444067258e-06
-2.1390214623656e-05
-4.51788537778065e-05
-3.03377704949595e-05
-2.14915952993333e-05
-5.19055828543003e-05
-2.12942532440059e-06
-1.33640607710985e-05
-1.4932770431269e-05
-1.73956105788782e-05
-1.76036147489667e-05
-3.00108992013227e-05
-1.06748964722162e-05
-3.77282796368907e-05
-1.37428919898805e-05
-1.56455561266522e-05
-7.59131868493085e-06
-5.99444019919785e-06
-3.55238310696657e-05
-2.1519617956505e-05
-5.21576676730619e-06
-3.46445240527004e-05
-3.68345230525768e-05
-5.5438705787243e-06
-1.23860418029689e-05
-2.78497832796064e-05
-3.49307972425842e-05
-8.18669934832782e-06
-1.6753338111946e-05
-3.07069116413871e-05
-2.46383025315564e-05
-1.8940821300276e-05
-1.53082095591072e-05
-4.01260168472497e-05
-1.86620932404642e-05
-5.21307244076557e-06
-6.70287981332257e-06
-1.93328356091053e-05
-2.02604481748636e-05
-1.76812542856154e-05
-3.10380067631511e-05
-3.66226411780898e-05
-1.46861204565844e-05
-1.96017901621696e-05
-3.79726327533913e-05
-1.02183888618621e-05
-3.13739090547713e-05
-3.74775417389985e-05
-1.99973875843598e-05
-2.26351439554506e-05
-2.11929690609852e-05
-3.71338526303965e-05
-2.93392756790079e-05
-6.66454839425443e-06
-2.89983621126486e-06
-2.92459104037059e-05
-3.15567878567151e-05
-3.7590534616443e-05
-2.08156413430489e-05
-3.14489173989943e-05
-1.46709821929393e-05
-1.74452862232293e-05
-3.37797163323817e-05
-1.6271473827259e-05
-4.43702570594958e-05
-2.78153947243685e-05
-2.0206067891763e-05
-7.56651784549203e-06
-6.12444730742001e-06
-1.53541059113385e-05
-2.36637378681846e-05
-7.82029295609283e-06
-1.43191634975298e-05
-2.63460512126834e-05
-2.7361882169617e-05
-1.83102317891023e-05
-8.14214217689074e-06
-2.67237390503668e-05
-1.84592315770214e-05
-1.43100950162724e-05
-3.32115634540199e-05
-1.35565530580635e-05
-2.34458705833125e-06
-2.38531065219554e-05
-4.45759303063075e-05
-2.52348481497124e-05
-1.30981335242278e-05
-3.56434664127311e-05
-3.21078617196746e-05
-1.43672735917815e-05
-2.42723865374685e-05
-1.24128298510288e-05
8.87255022004616e-06
-1.64815923403746e-05
4.06412667280041e-06
-9.49584307165278e-06
-3.0001383029819e-05
-3.70053679075774e-05
-2.84614528008921e-05
-1.6945188529852e-05
-2.272642175227e-05
-2.14385364164398e-05
-2.05376543391179e-05
-2.8437064692194e-05
1.84394083554665e-06
-3.92843654176647e-05
-7.04455604499631e-06
-3.75941009836356e-06
-3.79490370647003e-05
-1.84866868496398e-05
-3.88524569591749e-05
-1.71831642060061e-05
-1.38397137646706e-05
-3.94266929974753e-05
-8.30483281250408e-06
-2.15842997657778e-05
-1.73608183436053e-05
-2.98084440938198e-05
7.87491557798041e-07
-1.21410276692849e-05
-4.35885656716748e-05
-3.86390831327954e-05
-1.65752875275563e-05
-4.39607291370454e-05
-2.43272794301999e-05
-1.98343911180221e-05
-1.32380912319736e-05
-1.67347992542704e-05
-3.22493176762021e-05
-2.97913851884577e-05
8.77255914472391e-06
-2.85857416730324e-05
-1.9973178536313e-05
-3.98691391232881e-05
-2.07927102736046e-05
-2.50397343192443e-05
-2.75935125022595e-05
-7.6827507699777e-06
-2.03950930901026e-05
-2.83720591654844e-05
-1.90909388053244e-05
-1.60607221695973e-05
-3.57388092922079e-05
-3.61954184568848e-05
-2.44666928147115e-05
-3.09720824346294e-05
-2.23766032642659e-05
-1.92315066359212e-05
-2.92766006229302e-05
-2.18608577652093e-05
-3.92553956511818e-05
-2.6196458356988e-05
-1.26768426096368e-05
-1.03909423741288e-05
-2.6201027176215e-05
-2.50642834056534e-05
-1.31089928767806e-05
-2.49352577432548e-05
-1.54405572916566e-05
-1.92844203030243e-05
-1.21008737273788e-05
-3.64698102641416e-05
-1.53932151087456e-05
1.53494713035138e-06
-3.31509421846113e-05
-1.48404447883848e-05
-2.82320982834852e-05
-1.89029541857898e-05
-1.22196506410662e-05
-2.88870039995765e-05
-3.20703524783545e-05
-1.61760891816002e-05
-2.27858828541111e-05
-9.12077802773986e-07
-1.74890643003206e-05
8.15307601485774e-06
-4.93363692353616e-06
-4.02246325394602e-05
-1.13778616547493e-05
-1.04944428882879e-05
-2.25134282440443e-05
-2.12712376495353e-05
-1.33393050885702e-05
-2.25082434143097e-05
-1.71161594521985e-05
-2.73864430752387e-05
-1.65487572827221e-05
-2.61354813383734e-05
-1.11206051040882e-05
-6.26630906615854e-07
-2.88291438700989e-05
-9.86200061804311e-06
-2.60079419737022e-05
-1.93945278000224e-05
-2.09199213174511e-06
-9.95965285103255e-06
-2.52620806331376e-05
-2.23212054766377e-05
-3.02952936919804e-05
-1.73253123910466e-05
-1.06337083393125e-05
-2.43774854659821e-05
-3.00647779371468e-05
-1.44928408095965e-05
-5.37893560069633e-05
-3.38675037211351e-05
-2.59734598801367e-05
-2.79147569475256e-06
-1.81883426766921e-05
-3.82045396803992e-05
-3.06543168446106e-05
-2.73311544190568e-05
-3.94538843452845e-05
-3.44313214940126e-05
-2.76676187577319e-05
-2.03602521119046e-05
-1.65092273751577e-05
-2.37222703688082e-05
-2.32635431967151e-05
-5.24984207851659e-06
-1.89643684229004e-05
-2.607058846239e-05
-3.62959741733088e-05
-1.60309494617382e-05
-1.74378774945341e-05
-3.16713990295411e-05
-1.84395455828054e-05
-2.59571613169861e-05
-3.706581460981e-05
-1.89466255415059e-05
-7.63501900292142e-06
-1.3210364685472e-05
-1.83314428278745e-05
-3.72007915850812e-05
-2.21009963141459e-05
-2.37239613713011e-05
-2.75777273796433e-05
-1.57913270266227e-05
-6.09962846409154e-07
-2.63721234512948e-05
-5.45000016136748e-06
-1.87406317227348e-05
-1.06144237898037e-05
-2.15718450380297e-05
-1.01581741939446e-05
-1.17845107849061e-05
-2.25360213837805e-05
-2.79079053235404e-05
-2.60331203019505e-05
-3.79472205555526e-05
-2.9193466003177e-05
-3.44906702107638e-06
-4.84608750689803e-06
-2.13128880141999e-05
-4.40705650057692e-06
-1.01074417326527e-05
-2.6627439650644e-06
-2.87686010546967e-06
-5.12012953626446e-06
-2.18633476051654e-05
-1.31543801470009e-05
-2.09637931213793e-05
-5.75533883111145e-06
-1.95680527975991e-05
-2.31624034276085e-05
-1.9528073037561e-05
-3.18574484440624e-05
2.21919924417468e-07
-1.8852161630565e-05
-5.30899028025802e-06
-2.93173068507979e-05
-2.23269371155589e-05
-1.25907987778824e-05
-3.7950850019943e-05
-1.49226756906507e-05
-3.66195206003562e-05
-1.290289078412e-05
-3.50308907077722e-05
-2.07569806962183e-05
-2.12135010478208e-05
-1.66134463456073e-05
-4.43189525694358e-05
-1.33299471015447e-05
-3.89282260983232e-05
-2.22970639333812e-05
4.10230183254987e-06
-2.93563183143098e-05
-7.76454547319174e-06
-4.02829956349027e-05
-4.78772413753054e-05
-1.09480137079369e-05
-2.56339378887656e-05
-2.46163585299271e-05
-3.73358262050326e-05
-2.27439141370079e-05
4.89396777190552e-06
-2.66473069562663e-05
-2.52123394253153e-05
-1.70949556398035e-06
-1.95431037601444e-05
-1.80563661421176e-05
-2.28130254284318e-05
-1.07453862637421e-05
-2.37218440471607e-05
-1.67557430164025e-05
-4.04560925739882e-05
-2.51034091089065e-05
-2.26294822121113e-05
-2.96663925293167e-05
2.88609423552927e-05
-5.32010850735266e-07
-2.48610736854624e-05
-1.82785989841842e-05
-1.03208657561022e-05
-4.50473184342524e-05
-2.06414851499035e-05
-2.19342959935181e-05
-2.79938769057884e-05
-2.28678823312348e-05
-8.35630723533973e-06
-9.86565877219486e-06
-2.70863430769481e-05
-3.2171989085565e-05
-1.68870451013625e-05
-3.03362481750999e-05
-3.07781494887411e-05
-6.90881526477427e-06
-2.68518854377428e-05
-1.68199239953213e-08
-1.5182329658055e-05
-1.37818139459098e-05
-3.58492357298616e-05
-2.96086603283753e-05
-4.12792365240982e-06
-9.50025538692729e-06
-1.37209398218385e-05
-4.47018195756662e-06
-2.30427279515764e-05
-1.55066556516985e-05
-4.28634540860065e-06
-4.78804376391266e-05
-1.56527297836789e-05
1.01049943414448e-06
-1.87527505063676e-05
-4.23717846115762e-06
-3.62841635605776e-06
-3.65041984912706e-05
-2.6120126590246e-05
-2.46518185835351e-05
-1.94318516156935e-05
-2.20056189741424e-05
-2.20017916489478e-05
-1.12557118230171e-05
-3.12462461790581e-05
-8.4304107085317e-06
-2.51470946582833e-05
-1.54734124703714e-05
-7.61997740318537e-06
-2.54111274627288e-05
-3.04211207205957e-05
-2.82336292408848e-05
-1.77652124512573e-05
-1.66125854427468e-05
-2.45973821355537e-05
-3.57500981073911e-05
-1.28337875602879e-05
6.85151569836815e-06
-3.21303931787544e-05
-3.13760678762533e-05
-1.26791128922452e-05
-2.57153699723586e-06
-3.35189962049509e-06
-9.91443699144952e-06
1.56913575303679e-05
-2.54223760082188e-05
-3.71514164058132e-05
-1.00201045305576e-05
-9.21324932143543e-06
-1.06625774742328e-05
-4.34565176881605e-05
-1.65021102408403e-05
-3.19856340804767e-05
-3.28726508913983e-05
-1.3973409263478e-05
-2.79310886003846e-05
-2.37390258319227e-05
-2.25837140726618e-05
-3.46986583814418e-05
-2.34265326351243e-05
-3.57844477261316e-05
-1.08719664032592e-05
-2.78707107592793e-05
-2.10951728434303e-05
-3.54932526345733e-05
-1.54212812573418e-05
-1.46909775330389e-05
-2.95892194689323e-05
-1.77250684392488e-05
-3.01685989587976e-05
-9.9754788344492e-06
-9.5677237448718e-06
-9.78675718988787e-06
-1.009390437451e-05
-3.46512679718239e-05
-1.22662809787504e-05
-4.70359569254235e-06
-3.86173140689095e-06
-2.75242780671938e-05
-1.73639441927827e-05
-1.06126770235634e-05
-2.3982758791115e-05
-2.46605250296309e-05
-1.11010214792454e-05
-2.16040359189868e-06
-1.46531453268241e-05
-1.05291654543754e-05
-1.43155012211753e-05
-2.10290888791534e-05
-8.99267975305174e-06
-1.20894925149641e-05
-2.61817880781606e-05
-3.51654240136818e-05
-4.23069227095768e-05
-1.96022568748175e-06
-2.90556532119038e-05
-2.76300588373846e-05
-1.16985747864793e-05
-1.98213053244406e-05
-1.34737916186349e-05
-3.30983884315307e-05
-1.51950544398247e-05
-2.82168685127311e-05
-8.55535697234522e-06
-3.23004212196184e-05
-1.55378388310924e-05
-1.78576199968813e-05
-2.92224340011809e-05
-4.25783059512207e-05
-2.24627926686002e-06
-1.33147706873245e-05
-1.27950657531648e-05
-3.10062242457518e-05
-2.71174489952887e-05
-2.13153032948e-05
-2.57895736950621e-05
-3.32568538771712e-05
-2.43028907544126e-05
-4.13995136458094e-05
-2.15738297869621e-05
-4.45426412074704e-07
-2.24676245185845e-05
-2.21321006676202e-05
-3.1212530885716e-05
-7.12032057836684e-06
-2.43549231795292e-05
-2.40302395771421e-05
-2.86628373552925e-05
-1.87554767279404e-05
-2.78317783414582e-05
-3.4586985459666e-05
-1.64702567609944e-05
-3.44300321074528e-05
-4.16112691731758e-06
-7.24350793995053e-06
-2.17566459885565e-05
-2.09823766067275e-05
-1.37519789706399e-05
-2.92723271890881e-05
-2.82551337577803e-05
-9.25188575483867e-06
-1.04434879772585e-06
-1.09021467562562e-05
-2.72119573009204e-05
-1.34080229635352e-05
-2.25171809361703e-05
-4.00000410525031e-06
-3.68797152042442e-07
-4.42625755042079e-05
-3.23627649152615e-05
-1.78058008756071e-05
-1.67009684386742e-05
-2.02974814569947e-05
-1.46537272004158e-05
-1.44220009225339e-05
-2.15697966471039e-05
-2.46539919585506e-05
-4.33964045562084e-06
-3.01230665781884e-05
-8.91755658783493e-06
-2.77976447192268e-05
-1.66466023924708e-05
-4.74796172365099e-05
-7.79629977754175e-06
4.76730542515732e-06
-2.77626034667351e-05
-3.94382071479771e-05
-2.59386747508374e-05
-7.29725783985863e-06
7.45361217948367e-06
-2.56318282571516e-05
-1.77525570418925e-05
-3.43141201063071e-06
3.70173056478161e-06
-3.2996464810357e-05
-4.18843387009807e-05
-2.17932968239902e-05
-1.77526891058702e-05
-2.74783649939691e-05
7.44530918252143e-06
-2.60787532617525e-05
-2.67432458411814e-05
-2.28963147095725e-05
-4.87939170364385e-06
-1.75400608617376e-05
-4.9935547360744e-05
-1.00191709204271e-05
-1.87415213665404e-05
-1.02575675610515e-05
-1.55391078326607e-05
-2.6590370845148e-05
-1.82674870952662e-05
-2.28349624023521e-05
-1.69484242913013e-05
-2.67790083440241e-05
-4.1074566213243e-06
-2.53453993206438e-05
-3.94890944620374e-05
-2.14478779541759e-05
-3.58475776228374e-05
-1.23063343140515e-05
-2.47592561621787e-06
-1.86940351616641e-06
-1.10901216674903e-05
-2.17613071527576e-05
-1.97067684977909e-05
-2.74797937495651e-05
-4.43170425067892e-05
-7.17292980840543e-07
-2.33539673390198e-05
-1.86553245658048e-05
-2.04150163631604e-05
-7.77968698778379e-06
-2.4301926848292e-05
-1.67375150978879e-06
-3.54924081614378e-05
-8.66337132280799e-06
-1.80848058775293e-05
-1.41268191006665e-05
-8.58864677363068e-06
-2.270255076237e-05
-6.79453545953398e-06
-2.61548524425816e-05
-3.95824210596297e-05
-2.70814386489381e-06
3.37849015847065e-06
-2.21253911076812e-05
-1.81321852465421e-05
-1.74459233863691e-05
-1.74480228242371e-05
-3.66048052184984e-05
-1.52329985996801e-05
-9.73135520824417e-06
1.44973469678032e-06
-1.18710039077452e-05
-1.59863640107431e-05
-5.57200951773002e-07
-2.07786224970869e-05
-2.22977614522299e-05
-1.55815713993627e-05
-2.12942238531206e-05
-2.62530877326992e-05
-2.91420549184207e-05
-1.49823391713343e-05
-7.83922743077828e-06
-1.36171141332851e-05
-1.05026755674479e-05
-3.14264358083149e-05
-1.32172252809901e-05
-2.27433508569096e-05
-2.53329476075021e-05
-1.67719189352727e-05
-2.33038073636267e-05
-9.81701521750166e-07
-3.89066126067982e-05
-1.11043540297722e-05
-2.35744804278956e-05
-4.70573655253031e-05
-3.15025904445839e-05
-4.13090693181789e-05
-2.06480058015435e-05
-3.2383193221402e-05
-1.74218017002877e-05
4.37135949591813e-06
-1.81828522998234e-05
-1.62788956468893e-05
-1.10476511268384e-05
-3.05176101684066e-05
-3.08958984045879e-05
-3.64716923485684e-05
-1.95601669218531e-05
-2.09439918938166e-05
-2.93413980871279e-05
-1.98378697500169e-05
-4.36657542979495e-05
-2.02217951177168e-05
-6.64369096999049e-06
-2.4537679971159e-05
-1.52705638745608e-05
-2.75707385990147e-05
-1.6681483336413e-05
-3.23037831809567e-05
-1.13517598386464e-05
-1.74564340471946e-05
-2.24116600713207e-05
-1.55654909095118e-05
-2.04252676526228e-05
-4.06560142224164e-05
-3.13148722502708e-05
-1.05766170212476e-05
-1.7861799895744e-05
-2.11689102566357e-05
-2.20840178175072e-05
-3.28462320473579e-05
-2.70773002938695e-06
-1.98516712825172e-05
-1.61329247702301e-05
-7.00782861783979e-06
-8.82714982687173e-06
-2.4564776521195e-05
-4.38544992453706e-05
-3.68222932791534e-05
-3.69935513950868e-05
-1.89672179375815e-05
-2.03460421833572e-05
-2.7846899661494e-05
-1.16135620722518e-05
-1.74981836847733e-05
6.01938034713332e-06
-4.37772146694219e-05
-2.22377580520709e-05
-4.08942205677922e-05
-4.28945536106079e-05
-3.03333847316268e-05
-1.80412389422425e-05
-2.26978121512678e-05
-8.05780691792595e-06
-2.67298325882869e-05
-7.91602466419464e-06
1.59809147478552e-06
-2.54265823641243e-05
-6.93798741311435e-06
-5.77790275565077e-06
-2.4023004974743e-05
-3.36025083364528e-06
-3.11927319076179e-05
-2.41016444170476e-05
-3.93191463005374e-05
-1.80882574338821e-05
-1.59571559599266e-05
-8.31872212818116e-06
-1.73682319540514e-05
-2.93004017257677e-05
-1.30216209334169e-05
-1.42031474903971e-05
-3.76103076382884e-05
-2.70662365891012e-05
-2.21491347146995e-05
-2.9322720588034e-05
-1.5417776919484e-05
-2.37124765899337e-05
-2.41413679031428e-05
-1.79014900652043e-05
-4.07271640781166e-05
-4.8169532756733e-06
-1.04374704941616e-05
-2.98079547436959e-05
-2.87026005631099e-05
-7.66606855191158e-06
-3.52939942728935e-05
-3.76111885036878e-05
-4.88415897272766e-06
-1.35916397300085e-05
-1.34307020907051e-05
-2.03694595843693e-05
-1.87311395507844e-05
-3.08248813425504e-05
-2.83335089498913e-05
-3.24904546075578e-05
-2.15015502630133e-05
-2.85637124951594e-05
-6.497370983967e-06
-3.65698951481435e-05
-1.50234444585543e-05
-6.27835715939295e-06
-3.54965746146205e-05
-1.54517557903959e-05
-3.25171482166211e-05
-1.81946713454236e-05
-1.83149706918967e-05
-2.46326708374079e-05
-2.22572998475087e-05
-2.82232262051232e-05
-1.72400122603695e-05
-2.61522100292405e-05
-2.98186850631324e-05
-2.2841334996258e-05
-3.56732409278067e-05
-1.38616430009053e-05
-2.74801787587363e-05
-2.03037615580725e-05
-2.69074083965406e-05
-1.39642263888836e-05
-1.68989694926339e-05
-3.22161082295139e-06
-1.84794046455304e-05
-3.3934259100887e-05
-1.56650072114717e-05
-2.95388467521655e-05
-3.16893615496948e-05
-5.91948124659582e-06
-3.16848633905951e-05
-3.16490636492516e-05
-1.75405652132344e-05
-2.87010298636013e-05
-2.60587171652183e-05
-3.12234135788355e-05
-6.47792522647172e-06
-2.67542733777049e-05
-1.85357467047699e-05
-3.55085138796565e-05
-2.63777422215044e-05
5.32127744294403e-06
-1.31134459247461e-05
-7.04886873049203e-06
-3.65248908097923e-05
-8.59402351912787e-06
-2.52098439820399e-05
-1.69280696941952e-05
-8.93325990162091e-06
-1.25966377302456e-05
-4.12586975391701e-05
-3.09815086055816e-05
-2.57899946262977e-05
-3.45570999144727e-05
-2.66440846891284e-05
-3.71403683707184e-05
-1.86002102429211e-05
-4.37527490479468e-05
-1.35647709494187e-05
-1.5371137003886e-05
3.69788742821527e-08
-1.88609186356041e-05
-2.2002506188565e-05
-3.08650565084159e-05
-3.72905976246804e-06
-2.60401132354928e-05
-3.95336413553899e-05
-3.6447266176531e-05
-3.82063619854651e-06
-1.07348237472481e-05
-1.87464212995226e-05
-1.52244462605264e-05
-2.70950640553918e-05
-4.35963141016313e-05
-1.68038760670775e-05
-3.02132860135481e-05
-2.50624829744696e-05
-3.90441602970023e-05
-3.07160392134017e-05
-1.17160381547321e-05
-1.21112786621929e-05
-1.68187301170217e-05
-2.41865303149795e-05
-3.34285074378865e-05
-2.2386259173974e-05
-1.65343348244389e-05
-5.48299631537721e-06
-1.84524693108247e-05
-2.48558824024856e-05
-2.78451740860565e-05
-3.83856153213373e-05
-1.82089863458365e-05
-4.35498169498514e-05
-2.39490991683666e-06
-2.81104219150376e-05
-2.81477418525604e-05
1.4076989222772e-06
-4.83053787061027e-05
-1.60419458508022e-05
-2.91611324775667e-05
9.93323726094567e-06
-1.20278166334554e-05
-3.43963136007835e-05
-4.92442276341309e-06
-1.73870373516435e-05
-5.04706894473932e-06
-8.44360345643241e-06
-2.12229684327394e-05
-1.84749510956445e-05
-2.1918303103706e-05
-2.48603485912336e-05
-1.88877723034445e-05
-3.54096654029659e-05
-2.60572260179135e-05
-3.13495775375116e-05
-1.99954595498412e-05
-2.88661399559258e-05
-7.35401680338093e-06
-3.30459607842228e-05
-1.2727283923103e-05
-6.61861619904562e-06
-3.15852370233552e-05
-1.43836136776071e-05
-2.34616947621914e-05
-2.90733041365437e-05
-6.53785744584568e-06
-1.58604528680802e-05
-2.83690124581558e-05
-3.82849503645616e-05
-2.59014988804802e-05
-2.4928518720004e-05
-1.36602064980811e-05
-2.19503191332546e-05
-2.23618414308194e-05
-1.38196896513595e-05
-1.56562503228579e-05
-1.80462913158488e-05
-3.90949004643306e-05
-1.33041919811852e-05
-1.25460825510828e-05
-3.67255903354929e-05
-1.74686994631021e-05
-2.67276014796822e-05
-4.66659838542625e-06
-2.79377637475272e-05
-1.74718188435098e-05
-3.9183856893489e-05
-5.61197903199316e-06
-1.96200886272828e-05
-5.44601084717455e-08
-1.11919927987099e-05
-1.76422826652935e-05
-8.14109400407151e-06
-2.5652838944567e-05
-5.28359560991709e-06
-2.02225046295409e-05
-6.85917970801681e-06
-2.48105811622605e-05
-2.76569225210882e-05
-1.28168522371768e-05
-6.77486100333521e-06
-2.21353397581896e-05
-1.94452064269458e-05
-2.01958549902132e-05
-3.40107153620758e-05
-3.48073400203288e-05
-3.07429413440569e-05
-2.49604151248954e-05
-3.09709642520582e-05
-1.86379311267046e-05
-1.21226177342256e-05
-2.87989607889309e-05
-6.32226936669382e-06
-1.78095235812833e-05
-1.76261834764751e-05
-3.95864085314032e-05
-1.6640833170748e-05
1.01658792191862e-05
-4.7651663861638e-05
-1.18260176384587e-05
-1.13147780139594e-05
-1.30379140157791e-05
-2.35100991454871e-05
-2.62542182607775e-06
-1.88534988526059e-05
-2.47788950370149e-05
-4.2699085417243e-05
-2.43957317710151e-05
5.59449154465979e-07
-2.20546567068518e-05
-2.92119010578317e-05
-3.54504231506086e-05
-2.17701710928737e-05
-2.47416791260043e-05
-2.70920869663641e-05
-2.44202050934603e-05
-1.40955911260368e-05
-1.61394257596288e-05
-3.33202619040137e-05
-2.11393529633699e-06
2.80838041361735e-06
-1.98110063723662e-05
-3.46788151467744e-05
-1.52076416779977e-05
-3.11900596055874e-05
-3.88344925689223e-06
-2.62010160238288e-05
-1.0367430382892e-05
-2.25169703912602e-06
-2.38334009725819e-05
-2.01882104268832e-05
-3.85999327966711e-05
-2.00922777634303e-05
-8.05959446037895e-06
-3.97716803927858e-06
-2.15231399876595e-05
-2.13772407892413e-05
-1.04464300168709e-05
-2.01980004763855e-05
-2.84614788518977e-05
-1.96696964919191e-05
-2.88934630883705e-05
-1.01514578282659e-05
-1.80302751698088e-05
-2.38453877178575e-05
-1.33443654326102e-05
-2.22326677722129e-05
-9.74839782146179e-06
-1.92383251423139e-05
-2.55203795642307e-05
-2.06183971780508e-05
-1.68784363676001e-05
-1.92336860091619e-05
-1.46432550211283e-06
-1.59198420393234e-05
-3.70259095021211e-05
-2.14789758559657e-05
-2.12628126382013e-05
-1.69961831557849e-05
-3.00489772461696e-05
-1.73874252294899e-05
-3.18327182470556e-05
-2.53179336883286e-05
-3.30089936911549e-05
-1.30009865281454e-05
-1.93477863607545e-05
-1.16727043325315e-05
2.13481069898138e-06
-4.34617266345197e-05
-1.57323018167211e-05
-1.01423986845448e-05
-3.6915050783768e-05
-2.33069124800699e-05
2.92572544623064e-08
-2.97373729103663e-05
-1.20831869512126e-05
-1.81302828366804e-05
-2.35635068961485e-05
-2.50164394511249e-05
-1.17869555966138e-05
-3.5565466596978e-05
-3.18499299770687e-06
-1.4188168825295e-05
-2.56768246107201e-05
-2.03655821548893e-05
-3.90728615068968e-05
-1.03534246128292e-05
3.6004555877061e-06
-1.50909377630319e-05
-2.12033528412432e-05
-2.01078172506308e-05
-2.22216586016265e-05
-1.85035754519001e-05
-2.3524568459505e-05
-3.20222977460154e-05
-1.53462434443838e-05
-1.78258276460757e-05
-2.71840005684872e-05
-3.52743470475656e-05
-3.96443683935032e-05
-2.93397371819852e-05
-1.87740431705826e-05
7.92212523896361e-07
-1.58716402246772e-05
-2.40088639330096e-05
-8.39570350141623e-06
-2.77567666564174e-05
-2.95299003752502e-05
-2.27441228203261e-05
-2.24055025752609e-05
-3.45008807274932e-05
-2.53340516985972e-05
-3.58580725188486e-05
2.73593828534576e-06
-1.71784950159198e-05
-1.04705257947644e-05
-2.09727900956086e-05
-1.07896466817224e-05
-2.83892074982235e-05
-4.12641207136074e-06
-1.2124867189724e-05
-4.45802378853762e-06
-2.47926745804246e-05
-4.17945368227805e-05
-2.92982927878193e-05
-3.09170249818852e-05
-3.15795783966324e-05
-1.45668101647459e-05
-3.5871890632526e-05
-8.81829792485477e-06
-5.46409025000619e-06
-1.94961082305142e-05
-1.17307707259853e-06
-1.13634688363795e-05
-1.47655287509525e-05
-2.80724061587674e-05
-3.03241734117208e-05
-9.61957671644051e-06
-1.19046518433269e-05
-2.35318637799204e-05
-1.9402606546116e-05
-3.47088092839925e-05
-3.14143188780949e-05
-1.29876764820631e-06
-1.54872150093818e-05
-1.88767568830468e-05
-1.03713858077246e-05
-1.55513252298878e-05
-1.79894416136391e-05
-1.14815065483459e-05
-2.06228196192153e-05
-1.77882950548287e-05
7.83840807134525e-06
-3.2386346435672e-05
-3.07028347331538e-05
-1.34060766888029e-05
-1.95650229018552e-05
-4.05538841226021e-06
-3.79777976680211e-05
-3.52795266826531e-05
5.73416074804885e-07
-2.03848639414244e-05
-1.57305584209265e-05
-2.18576564797832e-05
-1.30381299850601e-05
-1.49670880241113e-05
-2.07768869802191e-05
-2.74224501808235e-05
-1.16998865464573e-05
-5.13063995817805e-05
-1.0256106431683e-05
-2.32215797554351e-05
-3.26614308272849e-05
-1.7685540577528e-05
-1.23909748476995e-06
-1.88448453672176e-05
-8.25868414516533e-06
-1.58872959102978e-05
-2.25531738688603e-06
-1.36022505372709e-05
-1.1157501138452e-05
-3.79962806654965e-05
-1.90363369436594e-05
-1.0424320632471e-05
-2.20972167238754e-05
-1.96381926030851e-06
-1.41623143973537e-05
-1.27829317032241e-05
-1.30837388006297e-05
-5.68105280099815e-06
-8.96414694611491e-06
-3.77886270464521e-05
-3.1173219773148e-05
-3.57832903258517e-05
-1.51805882594907e-05
-2.72708120357185e-05
-3.47357285814451e-06
-1.42882688584319e-05
-2.80516589504835e-05
-3.3565766405429e-05
-1.41433157280268e-05
-1.49619758205693e-05
-2.73851939702867e-05
-3.51382389748585e-06
-2.32493967696132e-05
-2.81502676908352e-05
-9.08112351215578e-06
-1.47918356566173e-05
-1.70757759990606e-05
-2.79209516817724e-05
-2.05200967235899e-05
-3.58125013141094e-05
-1.17106656865767e-05
-3.69269563360328e-05
-2.68015013176227e-05
-1.16702912301854e-05
-2.68575202301328e-05
-2.19892454045508e-05
1.28725337008888e-05
-2.52064582122798e-05
-2.73554184308807e-05
-1.02881008377609e-05
-1.03290056601969e-05
-3.86773244256485e-05
-2.54559941653079e-05
-1.98752236341893e-05
-4.02154422013999e-05
-2.9066403852931e-05
-3.58477249083411e-05
-1.38146491224645e-05
-4.4267410564258e-05
-5.55287369449398e-06
-1.66951333187235e-05
-1.44870674057249e-05
-5.36958379450925e-06
-1.13679418718366e-05
-9.59553046788733e-06
-1.41346580159103e-05
-5.71710215375118e-06
-2.80116299759937e-05
-1.70100548715658e-05
-1.98161406773681e-05
-2.91547110520149e-05
-1.56322467911963e-05
-1.79973095361254e-05
-6.81937409254374e-06
-1.43990056047623e-05
-2.79617358212547e-05
-8.97262750225079e-06
-1.52204520638295e-05
-2.37968895211376e-05
-1.3415923224292e-05
-1.98251659259641e-05
-6.55339461681509e-06
-2.71301982264728e-05
-7.06398053984013e-06
-1.13118800917413e-05
-1.29910956059438e-05
-2.72468739894077e-05
-2.2056261817035e-05
-2.25061993862842e-05
-2.11490358212635e-05
-9.38683220547576e-06
-2.34311400441199e-05
-2.09194234217472e-05
-2.18136843536655e-05
-4.44909170475782e-05
-3.30164215013961e-05
-1.44831259932692e-05
-3.18365940266253e-05
-1.48335986045115e-06
-2.16655598958321e-05
-3.52335333037566e-05
-3.48745382300795e-05
-1.57515554238359e-05
-2.06207848237486e-05
-5.00972022956572e-06
-2.75348173646849e-05
-2.67692576457949e-05
-2.49696551789707e-05
-2.92088276453089e-05
-2.41820448451779e-05
-2.75104988670269e-05
-1.15549784576254e-05
-1.09714369642483e-05
-2.7700071761175e-05
-3.95494379136915e-05
-2.44412655694002e-05
-2.17674205254254e-05
-3.08827845327599e-05
-4.22151550584036e-05
-1.12517139809526e-05
-9.67135542278441e-06
-3.41774275881687e-05
-3.6982591355885e-05
-1.10474688593915e-05
-5.43897974497662e-05
-2.55888012188756e-05
-2.58001643719791e-05
-2.16456451409287e-05
-1.76920034570885e-05
-1.1524989375811e-05
-2.4615055063364e-05
-2.25448419614486e-05
-3.3856583456193e-05
-2.11370794330186e-05
-3.12787974841682e-05
-2.97471102604727e-05
2.43619400249797e-07
-4.20791825705704e-05
-1.46695519191331e-05
-4.56603934141684e-05
-2.89326555340466e-06
-2.45537156620361e-05
-8.10708479464542e-07
-1.75905668927657e-05
-1.83286186869578e-05
-2.00077623942837e-05
-2.37445322249042e-05
-1.97612995512082e-05
-3.27670736224702e-05
-2.11519820623517e-05
-2.10243679021637e-05
-1.02696190754094e-05
-3.6601359477559e-05
-1.00321333512823e-05
-2.71486295606132e-05
-1.00623377828401e-05
-2.03600715021989e-05
-2.03041947451953e-05
-1.3151803151076e-05
-1.64243989372109e-05
-2.711060820771e-05
6.7952629183533e-06
-4.20544174912748e-05
-1.96298397354852e-05
-1.52314907955897e-05
-6.74312995686225e-06
-2.42351955400245e-05
-2.11471063883725e-05
-2.23120801260446e-05
3.43354308629429e-06
-1.63101170775749e-05
-2.10311257563057e-05
-2.8639843529888e-05
-1.96247174759623e-06
-2.34698768037812e-06
-5.67383917785481e-06
-1.61905206605209e-05
-1.35685580020857e-05
-2.03424468150716e-05
-2.34982819160966e-05
-4.11600468489806e-05
-2.56668279342273e-05
-1.98392290336102e-05
-2.37794898002167e-05
-1.62722544635421e-05
-2.73095152932704e-05
-1.9432369009397e-05
-4.15610139712855e-05
-1.51953753967841e-05
-1.7058984473177e-05
-2.86176758141435e-05
-1.81391122007436e-05
-1.42098675156129e-05
-1.48910027807835e-05
-2.39349311618968e-05
-1.18816731642002e-05
-3.52622004917308e-05
-3.41880528575097e-05
-3.52023037692514e-06
-2.98402167472916e-05
-3.28914899592188e-05
5.63667051003383e-06
-3.35226166382289e-05
-2.37248933116709e-05
-1.67350731884096e-05
-4.05968459786898e-05
-2.13305536544064e-05
-2.8281693778529e-05
-7.24740129690702e-06
1.84631611667622e-06
-3.91999175731449e-05
-3.41121578583394e-05
-2.08578501466384e-05
-1.91812966496484e-05
-3.29755232802525e-05
-3.09562863665857e-05
-3.05591192924409e-05
-7.26573141766757e-06
-3.55585661703184e-05
7.621963070861e-07
-6.36934543792943e-06
-3.43757668901272e-05
-8.67574807608311e-06
-1.84380159095019e-05
-5.00743624343849e-05
-1.09321575948346e-05
7.74055903633748e-06
-3.33721276107027e-05
-1.3520363676808e-05
-2.45011194098989e-05
-3.57861866474432e-06
-1.72478467818296e-05
-1.9174828038662e-05
-8.6457910279692e-06
-1.20243446168417e-05
-9.0765186630383e-06
-2.9049446717959e-05
-4.78623694255489e-06
-9.96257689045225e-06
-9.58557040738388e-06
-2.32090836318378e-05
-2.47427948290962e-05
-2.67635085317436e-05
-2.86763427087797e-05
-3.08014340316335e-05
-7.30277825271884e-06
-1.68852238765647e-05
-4.37904793031647e-05
-2.22784888505626e-05
-1.69361573427251e-05
-7.17490040507314e-06
-2.61600182926161e-05
-1.32111148557464e-05
-2.71271839043282e-05
-3.60115434705239e-05
-1.04472792529704e-05
-2.25297969382462e-05
-3.53935644480494e-05
2.78711140959148e-06
-3.05432672470528e-05
-2.26133895072729e-05
-1.74855225228982e-05
-2.49888883689156e-05
-3.94774379660625e-05
-3.41152078601896e-05
-5.2739701175545e-06
-1.40009694831539e-05
-2.02736315290192e-05
-2.03735938951651e-05
-1.38984462619465e-05
-1.76549734858982e-05
-1.86153861260686e-05
-2.45290537897675e-05
-2.98115863007213e-05
-2.19304347463282e-05
-2.12496158133779e-05
-1.78699009745332e-05
-1.32930497784323e-05
-1.83205175015604e-05
-1.9508964551753e-05
-1.76510209099978e-05
-1.21924705291289e-05
-3.10917712025914e-05
4.47812622956756e-07
-2.7972107167347e-05
-3.48912162268876e-05
-2.69755523339809e-05
-3.37530103076737e-05
-1.51370414957063e-05
-3.33915408851941e-05
-2.02286232362446e-05
-1.06628313075067e-05
-7.41714946860826e-06
-3.19054059904314e-05
-1.49831475991895e-05
-2.00541566906005e-05
-2.53302327636705e-05
-4.10351149451e-05
-1.21422524448943e-05
-2.34702044909594e-05
-3.01789387338567e-05
-4.26198073403439e-05
-3.65400325545141e-05
-1.24515346490313e-05
-2.77618016714211e-05
-2.80772235850414e-05
-1.17923212727019e-05
-2.39419323757919e-05
-8.97574825902526e-06
-1.68097566432459e-05
-8.46235024376743e-06
-1.1082609482522e-05
-6.05880531454661e-06
-1.38755212947574e-05
-2.22788013893829e-05
-2.72403105388131e-06
-2.00883196798375e-05
-3.86264846276326e-05
-3.53066071545722e-05
-7.26067786806845e-06
-2.5835255751871e-05
-1.59829912864439e-05
-3.19726133466115e-05
-4.13236844905246e-05
-1.01764594765607e-05
-2.03764936877157e-05
-2.4845798117658e-05
9.03461965611948e-07
-1.85867710819414e-05
-2.26712250957455e-05
-1.81404586632784e-05
-9.88536698331572e-06
-2.38731623587774e-05
-2.58491314704783e-05
1.67946766741876e-06
-2.77276080978286e-05
-2.19373721349753e-05
-2.96231152577685e-05
-7.94161463714062e-06
-1.69885503890365e-05
-3.73531720647622e-05
-2.80781214687309e-05
-2.88010046865709e-05
-3.41376895934985e-05
-2.44332780184566e-05
-2.28627284133754e-05
-1.28489787223013e-05
-1.75120532153022e-05
-2.56858606803747e-05
-2.24253029856027e-05
-1.70557045673972e-05
-2.87929114794586e-05
-3.1649528536146e-05
-2.64857808161739e-05
-2.61152295277947e-05
-5.12928694375264e-06
-1.16153826090719e-05
-1.00269073393139e-05
-8.24634136410987e-06
-2.10161037067825e-05
-3.10568988391935e-05
-3.00969593909822e-05
-4.30388839932077e-05
-2.66227778685911e-05
-2.59103480739112e-05
-1.11797363134996e-06
-1.23196487586367e-05
-4.69516687440827e-06
-3.52241969547265e-06
-1.20448535290843e-05
-2.25471706464162e-05
-2.35153578457631e-05
-2.65523413360333e-05
-3.70239621882313e-05
-2.20979384064162e-05
-1.94958788278098e-05
-3.09625471833489e-05
-1.39677575729472e-05
-4.27647141160091e-05
-2.8392109858337e-05
-4.211756862377e-05
-2.77922202262251e-05
-3.65575265338209e-05
-3.64874321594142e-05
-1.98900550411535e-05
-1.59152504251605e-05
7.77862237193813e-06
-2.20806058790409e-05
-1.83192407752199e-05
-1.17722523008629e-05
-9.38349082913356e-06
-3.079812555867e-05
-1.13254959528199e-05
-1.74798033441086e-05
-2.35868152518025e-05
-2.93499117220551e-05
-1.29223451838437e-05
-2.51359639783981e-05
-2.19647190181362e-05
-1.46795842586148e-05
1.21269936282922e-05
-1.43577527331863e-05
-3.71498734674738e-05
-1.58713555193631e-05
-1.60182911381909e-05
-1.32869213933057e-05
-2.35028293164866e-05
-2.40293179328407e-05
-2.26369832598297e-05
-4.12752769851903e-05
-3.09464701334552e-05
-1.11995767565375e-05
-2.42038899680344e-05
-3.39261902512799e-05
5.0678458532665e-06
-4.12370942249875e-06
8.51595394011315e-06
-1.06602282900125e-05
-1.33285021728551e-05
-1.59428252972267e-05
-2.70062677236719e-05
-1.57579215833986e-05
-1.72876698154069e-05
-1.02841905522331e-05
-3.35506453805309e-05
6.14424431824775e-06
-2.71742246870715e-05
-2.70341057101837e-05
-6.95966694661233e-06
2.96043251001754e-06
-2.36948735622964e-05
1.44150835415016e-05
-1.2803562722217e-05
-4.81896433059543e-06
-2.46375514721607e-05
-5.89489460575712e-06
-1.20648304130419e-05
-2.45575767370093e-05
-4.22921560740775e-05
-2.93540572489876e-05
-1.99578498416668e-05
-2.45904404086802e-05
-2.53133151581098e-06
-2.49496802420577e-05
-2.70228997510296e-05
-5.77803488672988e-05
-1.57755785805594e-05
-3.03667720688328e-05
-3.69395793821075e-05
-3.25341852258125e-05
-6.03370281510991e-06
-3.45553388448575e-05
-1.12989577493371e-05
-2.95687889652927e-05
-2.7014442169797e-05
2.76569904262225e-06
-4.38200562110022e-05
-2.60058182332015e-05
-2.19697677099445e-05
