# Supplementary material for: Research on computational propagation and identification of mine microseismic signals based on deep learning
Source: PLoS One. 2025 Oct 22;20(10):e0334641. doi: 10.1371/journal.pone.0334641 (PMC12543183; doi:10.1371/journal.pone.0334641)
Supplement: S2 Data — (ZIP) [file pone.0334641.s002.zip › 000100500001899.xlsx_0.txt_24.txt.txt]

-9.29612017535303e-06
-2.18084419709579e-06
-6.76977290535166e-06
-1.93004043680878e-05
-2.31121746726024e-05
-2.8910724329524e-05
3.17908013078929e-06
-3.79436819591879e-05
-9.50993691167952e-06
-3.44810989634201e-05
-4.11544724147053e-05
-3.90897424803327e-05
-3.07418805991751e-05
-7.79262634633189e-06
-2.14234868514247e-05
-2.19968509324928e-05
-5.66065710851213e-06
-2.83930228585604e-05
-2.57276236317333e-05
-1.39421061811301e-05
-2.18823770409904e-05
-3.02738355856773e-05
-2.96839073152586e-05
-8.22743973192768e-06
-3.07561649258698e-05
-1.66944658014024e-05
-5.8919026401366e-06
1.91181299998242e-06
-3.13588681924347e-05
-1.39405460598262e-05
-3.16924718332607e-05
-3.36911620454078e-05
-3.27268920262834e-05
-8.41946608273665e-06
-2.78421733359149e-05
-2.36854241035744e-05
-1.6654986445538e-06
-1.29643354962955e-05
-1.56770479954682e-07
-1.43441337710028e-05
-3.32126217973435e-05
-1.86282967333508e-05
-3.16256816016136e-05
-2.47632111701709e-05
-1.11266990397871e-05
-4.42739646288882e-06
-2.98369216706872e-05
-1.81994296511992e-05
-5.07218877835567e-06
-2.64188025596376e-05
-4.07668835531044e-05
-3.89552308384635e-05
-1.70227604181088e-05
-3.29011612948656e-05
-4.54338846567988e-05
-8.71958363258021e-06
-5.18065896377562e-06
1.10074128470259e-05
1.85732631241621e-05
-1.738814060421e-05
-2.09945523509496e-05
-3.12767142590002e-05
-2.63054278580948e-05
-1.34533220251679e-05
-3.44048752013864e-05
-2.46971384990958e-05
-1.52859002927445e-05
-2.13259828644306e-05
-1.88002656871639e-05
-1.59410606605147e-05
-2.1003458837174e-05
-1.65527883081975e-05
-9.8655919261133e-06
-2.16404379652999e-05
-3.31457225672835e-05
-1.00974809952196e-05
-2.97183263098497e-05
-2.29480642155967e-05
-3.27952443752511e-05
-2.69762841687469e-05
-2.57216646176034e-05
1.92630776575072e-05
-3.05090773410463e-05
-4.98440807262806e-05
-4.56262970131366e-06
-9.38553680797012e-06
-1.57739007314486e-05
-2.82868506641168e-05
-1.84292841356775e-05
-1.04472779630073e-05
-3.06773083036479e-05
-1.35698622318725e-05
-2.36024863311503e-05
-1.35706046440238e-05
-1.6989881548996e-05
-8.33094265324545e-06
-2.14761686874236e-05
-1.63732964419219e-05
-2.34688339620633e-05
-1.48346480628741e-05
-3.08758782457404e-05
-1.31540911573056e-05
-9.02278861779369e-06
-3.17880443318699e-06
-1.90296612335108e-05
-2.49852480509755e-05
-3.88020175888116e-05
-2.10983881879002e-05
-1.2070523807951e-05
-1.75678407395569e-05
-1.97058639401821e-05
-2.77221716772615e-05
-5.60076994397574e-07
-2.40644890804238e-05
-8.53208657802784e-07
-3.5333939228677e-05
-3.21302465340601e-05
-1.12703727593886e-05
-2.05091182251291e-05
-2.99896444054118e-07
-4.24273443031471e-05
-2.44887015526594e-05
-1.68226742776489e-05
-1.22117993444909e-05
-1.36480743886139e-05
-2.85541602852343e-05
-2.02458061201425e-05
-1.93039042001119e-05
-9.05482241773809e-07
-1.64031819242037e-05
-1.20829615812641e-05
-3.19667260056474e-05
-1.35245470688182e-05
-5.63496415568693e-06
-2.89237478733172e-05
-3.40496838238379e-05
-2.5614057050754e-05
-2.53547472027153e-05
-1.61043040334808e-05
-4.11340671403321e-05
-1.52283575325744e-05
-1.42279595161036e-05
-7.50486889691239e-06
-2.28042604657295e-06
-2.35050583833394e-05
-1.6381650350883e-05
-3.38750134213191e-05
-1.58757216133629e-05
-4.1738308400732e-05
-2.64916443088749e-05
8.81643755070888e-07
-1.81019443545915e-05
-6.3187068365562e-06
-2.72578313022297e-05
-4.60294454496852e-05
-6.85882893219841e-06
-1.01276870464123e-05
8.4827102420965e-06
-1.58438391841362e-05
-1.5872731709467e-05
-4.07486455154399e-05
-2.65311948369592e-05
-2.58188779156374e-05
-3.05071581009617e-06
-2.68638531104439e-05
-2.14020647299375e-05
-3.5477505382663e-05
2.99937362348193e-06
-4.94259648710914e-05
-4.47527373766481e-05
-2.35936150964666e-05
-2.61480212369758e-05
-1.47503429016418e-05
-1.44025797981962e-05
2.02955021469418e-06
-2.72352745554065e-05
-1.64543235108555e-05
-8.6627507168458e-06
-3.56293091215768e-05
-2.54072393301527e-05
-1.72311798594597e-05
-2.20345247397331e-05
-1.68390058623843e-05
8.84709672307576e-06
-9.93156491859913e-06
-3.66536012972527e-05
-4.34343292297505e-05
-2.55971807679317e-05
-5.59304412583646e-06
-1.12385827881209e-05
-2.90472907234878e-05
-2.98840193666388e-05
-3.23378743708195e-05
-2.90031198476605e-05
-3.64069950313746e-05
-2.65909736869936e-05
-2.03953024403226e-05
-4.26611489095963e-06
-2.30506135583162e-05
-1.64009382968895e-05
-2.67877588882507e-05
-3.28241848085835e-06
-2.49940068643051e-05
-2.80072484533522e-05
-6.07858393952921e-06
-3.4082118801516e-05
-3.88715222109091e-05
-1.91289614133755e-05
-5.35183528899506e-06
-1.64668613132625e-05
-1.51935934415426e-05
-2.28061222270749e-05
-2.86691275097869e-05
-3.77159577790859e-05
-2.157994285746e-05
-2.02758670367402e-05
-2.43623293539238e-05
-2.37795997920417e-05
-1.58160384484368e-05
-1.80379161088464e-05
-1.62409121451082e-05
-2.37735845255921e-05
-2.35028645449934e-05
-2.21034837830135e-05
-1.36181464676871e-05
-2.42979660477886e-05
-2.68172447700006e-05
-2.14205140867366e-05
-6.05873518082142e-07
-3.90267081916278e-05
-1.12683200514208e-05
-2.56379119230441e-05
-2.823125295903e-05
-1.63913313051789e-05
-1.28655541827709e-05
3.71997872319735e-06
-4.03324993731106e-05
-2.97929734410573e-05
-1.67375519186833e-05
-1.8741232423166e-05
-9.80117639218497e-06
-1.14116913348901e-05
-1.00814179663057e-05
-9.62966439745944e-06
-1.16218945282538e-05
-1.89863772083433e-05
-1.04684778115151e-05
-1.39008471298681e-05
-3.28993449535366e-06
-1.61388867020945e-05
-2.52083716392845e-05
-5.70425984164961e-06
-4.14182409640612e-05
-5.96608071838765e-06
-1.57841488410678e-05
-1.56176567260751e-05
-1.77478297473044e-05
-3.77070639827203e-06
-1.44199621624768e-05
-2.96588277926574e-05
-1.09021608716875e-05
-2.59917213052609e-05
-1.57533110092898e-05
-3.04402787730613e-05
-4.83829917019462e-06
-1.03114212793064e-05
-4.02302885386863e-05
8.61768214846724e-06
-2.76994124507096e-05
-3.52544891102615e-05
-4.37030632406512e-05
-3.16121072347426e-05
-3.33831968536854e-05
-2.47040272125657e-05
-8.9247794695842e-06
4.99313107706449e-06
-3.21913677758389e-05
-1.97842441577639e-05
-2.68737571481369e-05
-1.32311714272195e-05
-6.39307449421233e-06
-2.10769515489856e-05
-2.97014249745469e-05
-2.65539170607129e-05
-2.50983665007468e-05
-2.52282651897211e-05
-2.66653488413665e-05
-1.26399228071671e-05
-1.57374388016781e-05
-5.54097833264991e-06
-2.37156364440949e-05
-4.83398207760304e-06
-1.96853679691253e-05
-2.58400478825247e-05
-4.03915342737685e-05
-7.58684182855885e-07
-8.69238118902959e-06
-6.87461316273112e-06
-2.49702301417033e-05
-3.16654710814329e-06
-2.55849718534265e-05
-1.34499587729951e-05
-9.15020881976561e-06
-1.27490922249986e-05
-2.08641910551722e-05
-1.03686573796209e-05
-6.03012628446822e-06
-1.63756590531664e-05
-9.75679415779264e-06
-1.45753220961553e-05
-3.92159788005791e-05
-1.52240913336655e-05
-1.00502288666694e-05
-2.04681950890504e-05
-2.92668111903831e-06
-8.59952596328093e-06
-2.80728545072614e-06
-2.11529446603638e-05
-8.34850840418904e-06
-2.7476219568102e-05
-1.50801048022174e-05
-4.21583217636128e-05
-2.34513078741302e-05
-2.88291062208176e-05
-3.31610685637895e-05
-2.19527088691654e-05
-2.51692546646237e-05
-2.99286059179901e-05
-2.96730412199667e-05
-4.09225285508625e-05
-2.56865299266455e-05
-5.54463823998737e-06
-3.11982138663012e-05
-3.18712976116443e-05
-9.73220486976222e-06
-3.74580644962582e-05
-2.27162770300261e-05
-1.04254786828764e-05
-2.81218652530904e-05
-5.14818032472653e-06
-6.20790215107286e-06
-1.36586046495911e-05
-1.25225687098514e-05
-1.81753066568472e-05
-1.93626755923976e-05
-1.32348585755813e-05
-1.38910195277659e-05
-2.66436591533988e-05
-3.55898605853267e-05
-2.02676403756515e-05
-1.19069710788379e-05
-4.79005807867377e-05
-2.77982127529977e-05
-1.25662233340029e-05
-1.8616317391395e-05
-2.31007680218032e-05
-2.00904264104916e-05
-4.07250068166447e-05
-3.00862329246892e-05
-1.68246361646368e-05
-3.19445198440754e-05
-4.38531244807551e-05
-1.82955259833641e-05
-1.87515901541749e-05
-2.16381468811494e-06
-2.42410259144558e-05
-1.76652767604737e-06
6.2775961649291e-06
-6.86570138376156e-06
9.02468333013365e-06
-3.14085225201547e-05
-3.16381035520205e-05
-1.70835430158302e-05
-2.85921273725034e-05
-3.05524685194442e-05
-1.28230233950823e-05
-3.00296992633575e-05
-2.99058917384785e-05
-1.86379872276423e-05
-4.91733074946308e-05
-1.44863528842501e-05
-1.21194492309058e-05
-4.18712310480162e-05
-1.5344511152693e-05
-7.64225098622194e-06
-1.12578221018201e-05
-3.82374852215888e-05
-1.2836077300709e-05
-2.49968155878959e-05
7.55361427356349e-06
-1.76645089222218e-05
-9.86232067927581e-06
-1.10893917444503e-05
-1.66334252235971e-05
-1.78728060823357e-05
-2.1344065171013e-05
1.1223002432495e-05
-2.30075628453783e-05
-4.0767937136992e-05
-9.68118575475629e-06
-2.99258542338385e-05
-3.55559660644713e-05
-2.22617882697796e-05
-3.16328736238244e-05
-1.51870861201803e-05
-1.82673452332736e-05
-3.59809974592017e-05
-2.2911542324514e-05
-1.85334448391914e-05
-1.57418449908829e-05
-1.50475646768769e-05
4.22796131506775e-06
-2.51985238172701e-05
-3.76479147297519e-05
-1.47886221935905e-05
-3.23162402442188e-05
-3.33500991607215e-05
-2.87535229038079e-05
-3.26358758225524e-05
-7.94144575153603e-06
-1.57786975640601e-07
-2.78104257453584e-05
-3.35556704267543e-05
-1.32848039693842e-05
-2.11962711601213e-05
-4.2360384764202e-05
-2.4989727478648e-05
-6.87978925803273e-06
-4.63099642173692e-05
-5.91332305060688e-05
-3.03289619480568e-05
-2.7912945566744e-05
-1.66291574909651e-05
-3.67383495575715e-05
-1.83965884027285e-05
-6.26381587190429e-05
-9.7059223313427e-06
-1.89858071944216e-05
-1.77621260866354e-05
-2.19236343694595e-05
-3.09271105059475e-05
-3.66427261914371e-05
-3.91963483715045e-05
-2.09686530415888e-05
-2.68913270199761e-05
-2.08293691461611e-05
-1.12323147799455e-05
-1.31796898284129e-05
-3.5823544670021e-05
5.23494814425948e-06
-3.61400556838448e-05
-6.18885217278454e-06
-2.24654479890017e-05
-3.29774486899238e-05
-2.73697689490887e-05
-3.97268078258961e-05
-1.55445481549462e-05
-2.73082670378185e-05
-1.85051009496471e-05
-7.55427184229813e-06
-3.61803418158622e-05
-1.4320961086373e-05
-1.74559970481521e-05
-3.51088712253068e-05
-2.90419618846567e-05
5.43563878638999e-06
-3.42616894581398e-05
-7.93327656748596e-06
-1.82045881418797e-05
-2.2368329515718e-05
-1.60354758973676e-05
-1.41623213900521e-05
-1.86209734599051e-05
-2.4698296972256e-05
-1.75518104340892e-05
-7.81568740013169e-06
-1.70628782018738e-05
-2.57417941355547e-06
-9.41833440254519e-06
-1.86662187572609e-05
-2.67267218663931e-05
-1.85705466461775e-05
-3.03818305648341e-05
-3.3204598782036e-05
-4.48250728555731e-06
-3.91813231216903e-05
-2.14500603382673e-05
-1.83088721288489e-05
-3.27004812139536e-05
-2.51880165103262e-05
-4.9635843344141e-05
-1.98211549420024e-05
-3.13622986736885e-05
-9.37199105318359e-06
-3.25042613319689e-05
-3.86990500737748e-05
-4.53370481610774e-05
-1.50066068887862e-05
-2.03943517174435e-05
-1.47450372565033e-05
-2.20564065823995e-05
-5.6731744264049e-06
-1.28313918178514e-05
-1.55237411151741e-05
-3.82557616977288e-05
-3.97276238752761e-05
-2.46593845422496e-05
-1.84461870930057e-05
-4.17264532236632e-05
-1.41959342029454e-05
-2.03958481622645e-05
-2.87374154396201e-05
-3.54880145666299e-05
-1.06293263489694e-05
-3.27621270686054e-05
-2.81126848505879e-05
-2.81001454409914e-05
-1.25908096235119e-05
-3.28027921842562e-05
6.00677010791993e-06
-7.14889784147229e-06
-2.90333324900955e-05
-1.78127089783318e-05
-2.65033946109547e-05
-2.87258788579095e-05
-9.56914911639963e-06
-1.22178148311604e-05
-1.35691819896787e-05
-1.73272945832383e-05
-1.61965289698197e-05
-1.45098958530504e-05
1.87922107441978e-07
-3.34646248641686e-05
-2.27962850202532e-05
-5.53367982149459e-05
-2.58660296767617e-05
-2.36424400753544e-05
-3.56330073981759e-06
-1.53819744986514e-05
-1.07982681384934e-05
-2.20594779031397e-05
-1.10834288817798e-05
-6.38661311978355e-06
-5.87572399436934e-06
-1.23105386725378e-05
-8.17912591039424e-06
-3.10246374474733e-05
-3.63409129563956e-05
-2.50876861661298e-05
-2.40219038184749e-05
-5.19125025506721e-05
-4.10847502297814e-05
-1.49723565954674e-05
-1.74227199361478e-05
-2.51386620403469e-05
-1.02442492605529e-05
-3.68814210467154e-06
-1.58685532350145e-05
-5.9726643859276e-06
-1.47062711040041e-05
-3.08181844149334e-05
-3.43400725652393e-05
-3.41291513124635e-05
-1.98295676713847e-05
-1.69917191837911e-05
-8.49867558734889e-07
-2.60334334328142e-06
-1.35421018393859e-05
-1.87704322025525e-05
-4.1613312198818e-05
-2.2960159817248e-05
-2.13128364537661e-05
-9.29975344172756e-06
-3.5287585499843e-05
-1.2127867992647e-05
-1.77060464955561e-05
-3.29699937099122e-05
-3.24505983296585e-05
-2.39472191026867e-05
-1.75146884058023e-05
-1.99466295813299e-05
-6.49754889915452e-05
-2.66995283487385e-05
-1.96386217975755e-05
-1.44667561128788e-05
-3.0212845646501e-05
-3.22845665796031e-05
-2.72630133808581e-05
-8.68823559252342e-06
-1.65687172710268e-05
-2.66736670285262e-05
-2.25457500430802e-05
-1.51877638809105e-05
-2.84480099898665e-05
-1.56201940721205e-05
5.36508822517701e-06
1.65674208494066e-06
-2.24850454952305e-05
-2.4020133930653e-05
-1.70205330313841e-05
-3.4233229740669e-05
-6.34183398120092e-06
-1.81921465974842e-05
-8.99285217632491e-06
-2.30924479765933e-05
-1.48414138604184e-05
-2.49916189599321e-05
-1.34584450866851e-05
-2.58576013080575e-05
-8.02149412015609e-06
-7.9808593134222e-06
-1.6172193078672e-05
-2.69499497082984e-05
-8.71037307986123e-06
-3.0175872267135e-05
-2.75415850834601e-05
-2.91532730660322e-05
-2.4664276823103e-05
-1.60793887837252e-05
-2.32319854657661e-05
-4.21149429558998e-05
-2.7217674320623e-05
-2.72127946435656e-05
-8.48514388135399e-06
-2.3834715139212e-05
-7.41967664739602e-06
-1.41458271031139e-05
-8.33527294462905e-06
-4.054571340087e-05
-2.25749746756846e-05
-1.1368960704886e-05
-1.65128912885746e-05
-1.54707753159401e-05
-1.98775171396807e-05
-1.45456296848425e-05
-4.64287297005592e-05
-1.66938690585026e-05
1.83673463612744e-06
-6.36371813406083e-07
-3.03916021945158e-05
-2.17922359349824e-05
-2.34868998080489e-05
1.79605172505981e-05
-2.39632258106593e-05
-1.81077709422214e-05
-2.52017035100166e-05
-2.42185824054939e-05
-3.21275905476397e-05
-2.32775318751916e-05
-5.48869796646e-06
-3.42971749530964e-06
-3.50727816867361e-05
-4.10866725232804e-05
-3.10050919749488e-05
-3.36229134014307e-05
-1.99974061851644e-05
-2.28443811343994e-05
-2.18753925479414e-05
-3.90596876403722e-05
-2.78050297182563e-05
-3.98039173172258e-05
-3.42813527510493e-05
-1.72948793682056e-05
-3.49665567345493e-05
-4.45451606667104e-06
-1.01111658571654e-05
-3.24283535159415e-05
-9.98430311773613e-06
-2.81711611412879e-05
-3.12530983461282e-05
-1.97864785601615e-05
-2.71922458631752e-05
-2.01136626272332e-06
-2.59516230355602e-05
-3.98237501120091e-05
3.02471669646598e-06
-3.30324090638031e-05
-5.00017716280533e-05
-2.2483858071879e-05
-1.83471533529515e-05
-2.87352368771881e-05
-5.3224838310695e-05
-2.2833342821593e-05
-1.5062367128038e-05
-2.24926316451603e-05
-1.28274437972285e-05
-1.71293206669343e-05
8.56760569563858e-06
-9.19139361754001e-06
-2.48028695840181e-05
-1.78457143181399e-05
-2.51826380411481e-05
-1.30047355338707e-05
-3.62788807315124e-05
-2.11530612427951e-06
-1.79362143167583e-05
-4.74986229141513e-05
-2.32694854298674e-05
-7.22034941880292e-06
-2.41849371242196e-05
-3.71867252790385e-06
-2.57007391134663e-05
-6.86410922959363e-06
-1.33931618728984e-05
-4.53040865741479e-06
-4.00014581719622e-05
-2.39326439154286e-05
-3.76450563674096e-05
-1.74681450377036e-05
-1.26912254535614e-05
-4.05635439994621e-05
-1.00555229241256e-05
-7.24834223812221e-06
-4.23470752668435e-05
-2.57117687234218e-05
-4.03496218253687e-05
-1.18179314398099e-05
-1.9603977654459e-05
-3.14242791141306e-05
-4.1100547593617e-05
-2.84275991159006e-05
-1.79962121446506e-05
2.57652250685023e-06
-8.98873920667993e-06
-8.73112848955936e-06
-2.44833557329182e-05
-1.17290125581906e-06
-1.37823424232059e-05
-1.59766244755178e-05
-3.4737861541683e-05
-4.08448433179616e-05
-3.74366689839842e-05
-1.81825655552439e-05
-1.63987032317133e-05
-1.35739737124219e-05
-2.23209065904653e-05
-2.9967085335669e-05
1.92599127362958e-06
-1.69083518017706e-05
-4.58941504392023e-05
-2.48013965415964e-05
-7.99012801395476e-06
-2.79796698080326e-05
-1.50742991090701e-05
-3.70081923178626e-05
-3.60622342977506e-05
-1.396376170467e-05
-4.61001956043677e-05
-6.95491769555142e-06
-2.71788608465488e-05
-3.67846289464959e-05
-3.60009973665901e-05
-3.78967151090232e-05
-3.27892432249535e-05
-2.35875407811383e-05
-2.48218243880661e-05
-2.36800410078849e-05
-1.92859578859583e-05
4.50356668075263e-07
-2.00736086973323e-05
-2.38957886181443e-05
-1.68348867888528e-05
-4.47868291661325e-05
-1.59223257285945e-05
-4.56074113890812e-06
-2.46161374751539e-05
2.56010691951576e-06
-4.07635806897339e-05
-3.80804391366673e-05
-3.39734007497137e-05
5.43070240086829e-06
-3.58408075558191e-05
-2.14318453608613e-05
-3.1052520345316e-05
-1.8833232333899e-05
-2.9301691320474e-05
2.28966545165718e-06
-2.08008952660273e-06
-1.63119084809685e-05
-8.90671503479854e-06
-3.52102973689556e-05
-1.71693803097029e-06
-3.40573167059557e-05
-2.71283105892463e-05
2.83018677063107e-06
3.37727083483598e-06
-5.41530984489188e-06
-2.61125904925557e-07
-1.92011893078333e-05
-2.15090708633287e-05
-2.90523222369461e-05
-1.10317864419805e-05
-1.27781551392453e-05
-1.26943537388118e-05
-1.4313137728742e-05
-1.16739411187984e-05
-4.45283078967116e-06
-1.12279952437416e-06
-1.02119882003013e-05
-2.98934308867254e-05
-2.08345410652946e-05
-2.28911293159988e-05
-2.30106789633854e-07
-2.3230999931994e-05
-5.8359136324205e-06
-9.50237694560125e-06
-9.21759065280455e-06
-3.83164833335183e-06
1.10180714219228e-06
-2.60850185873147e-05
-3.31238450188605e-05
-3.06287948837023e-05
-1.59411064118999e-05
-3.66487969778107e-05
-3.48194485795579e-06
3.89250705674774e-06
-1.11683232119963e-05
-1.83047471012663e-05
-1.98397353126404e-05
-2.0590582713795e-05
-3.24779241696336e-05
-3.693638463649e-05
-2.79497351553632e-06
-1.06325695422381e-05
-1.27443226508294e-05
-2.84505835985896e-05
-3.7780008546575e-05
-2.78232021162076e-05
-2.5210063036688e-05
-2.57379827065036e-05
-3.00065650752928e-05
-7.2376713762352e-06
-2.65694919354886e-05
-2.46223157653184e-05
-1.10375524169561e-05
-3.40215581448949e-06
-4.22875176121489e-05
-1.18231962571327e-05
-2.3942006615268e-05
-2.24293654986355e-05
-1.10940016107806e-05
3.05437385451421e-06
-2.54950401235407e-05
-3.61339590619803e-05
-3.56492680513056e-05
-3.4039064976079e-05
-9.62987080162885e-06
-1.88910869588518e-05
3.52109077231996e-06
-2.18807727458398e-05
-1.23042165392857e-05
-1.6672111125328e-05
-2.29014732666289e-05
-4.08123761988813e-05
-2.06764268220346e-05
-2.04231875715021e-05
-1.2555236903872e-05
-1.28895952074217e-05
-1.20136080459166e-05
-3.13151211082039e-05
-6.4293748811107e-06
-1.03556640912549e-05
4.06638465257964e-06
-2.48748372916912e-05
-1.87953494006495e-05
-9.78209911825167e-06
-5.47667101464339e-06
-1.07820157971687e-05
-1.93131005601366e-05
-1.95318084983234e-05
-3.3167444096703e-05
-2.01005304936328e-06
-1.09192403805834e-05
-2.01604287635685e-05
-1.64593678533322e-05
-9.423638739657e-06
-1.57359565507932e-05
-4.39983796919211e-06
-2.67834631847541e-05
-2.58937337637829e-05
-8.69576216959777e-06
-3.6941901659312e-05
-1.72499792146266e-05
-1.22656350583459e-05
-2.53857438433678e-05
-3.02095223361756e-05
-1.06644647829081e-06
-2.17399650548152e-05
-3.33039475598289e-06
-1.96499349401966e-05
-1.26344427626363e-05
-1.80571466728466e-05
-1.97157824003271e-05
-1.63943326879981e-05
-2.0462390757243e-05
-1.54950235124953e-05
-2.39607193473384e-05
-1.1905730478329e-05
-1.60126993973991e-05
-1.80769158815144e-05
-1.49061348832004e-05
-3.82002441921383e-05
-2.22968674614801e-05
-8.89312510920326e-06
-2.21697854692642e-05
-2.39891557047845e-05
-3.36102404385551e-05
-3.32659107294234e-05
-7.39105999772001e-06
-2.97021646646258e-05
4.99061339692079e-06
-1.66218863786307e-05
-2.71998371109966e-05
-2.28536390050295e-05
-1.96743811725766e-05
-2.61462513407335e-05
-9.55784122079783e-06
-1.32032680507208e-05
-2.64181808679221e-05
-1.0967115331547e-05
-2.37195167862839e-05
-6.72737196967161e-06
-1.61427354102459e-05
-4.54287645971984e-05
-1.43900763969081e-05
-1.67170921620143e-05
-2.59031846455951e-05
-2.93753571785132e-05
-6.16258186738033e-06
-2.1383310222345e-05
-2.59464913129258e-05
-3.15504626091012e-05
-9.00832205886662e-06
-2.76126239865439e-05
-2.8592747181839e-05
-2.9375274886301e-05
-3.19194185298018e-05
-2.19595628068898e-05
-1.74209491015766e-05
-4.15191122454261e-06
-2.80432495719842e-05
-3.16674464513355e-05
-1.28924345791551e-05
-2.80011633176011e-05
-1.81642850541033e-05
-2.96432765383798e-05
-1.510244015494e-05
-5.82511583133289e-06
-1.1882591959301e-05
-7.00069069397577e-06
-1.96127004743441e-05
-3.15756460447873e-05
-2.1415706735961e-05
-2.14469051211156e-05
3.80173915415429e-06
-7.86147740427464e-06
-1.29192968923141e-05
-1.11152271534794e-06
-4.55906804195289e-05
-3.36240801605757e-05
-1.82373006559876e-05
-2.42543419900338e-05
-1.97528543672099e-05
1.0188902804508e-05
-2.16959916025084e-05
-3.74331096365458e-05
-2.48912282933991e-05
-1.40322828088159e-05
-5.57232538213619e-06
-2.83005534842092e-05
-3.52766507948207e-05
-2.96288188541699e-05
-2.80859824973555e-05
-2.97639417167845e-05
-2.15580444993608e-05
-1.13274844484043e-05
-2.8456285609891e-05
-3.50624016449913e-05
-3.28997134262755e-05
-3.54953410808377e-05
-3.35771387322328e-05
-1.34170907597035e-05
-2.08937506596135e-05
-9.29531388652307e-06
-1.63160306285034e-05
-5.35951736956639e-05
-5.53775419798121e-06
-2.63291471562824e-05
-1.49217159264694e-05
-1.18705698703072e-05
-3.14981573165851e-05
-3.60994119493685e-05
-3.92643355641342e-05
-3.22910547723276e-05
-6.95081666351394e-06
-5.56824485265868e-06
-2.13540425709291e-05
-1.56313270752632e-05
-2.48524747115178e-05
-2.61036373156353e-05
-1.93053199905897e-05
-2.58680853359556e-05
8.7808146144958e-06
-2.26138334208258e-05
-1.19512373752608e-05
-1.57412323802212e-05
-1.32382156051479e-05
-5.09578780573406e-05
-1.290545719091e-05
-3.46438738975311e-05
-1.62311865246624e-05
-9.30305905516046e-06
1.14703103031993e-06
-2.66105340129625e-05
-2.90366752299506e-05
-9.69945867866161e-06
-2.39603011304376e-05
-4.58368416179847e-06
-2.242214002854e-05
-1.92463441037826e-05
-2.94176731650795e-05
-1.18592448308703e-05
-8.39695130966674e-06
-8.77063507067442e-06
-2.60504943078233e-05
7.66779753113119e-06
1.83381924849668e-05
-2.28473599807529e-07
-1.66819727460033e-05
-2.77407085776149e-05
-3.23786948143681e-05
-1.96859775780512e-05
-1.89467201598321e-05
-1.31905543312084e-05
1.55467858760226e-06
-2.31420313738664e-05
-4.08470966628956e-06
-2.54460689023803e-05
-3.04180482399021e-05
-1.74521230181519e-05
-6.34766459954038e-06
-2.82879898529335e-05
-7.89051830799275e-06
-2.63928279039789e-05
-2.9008146218471e-05
-3.54109931887153e-05
-7.95521924737108e-06
-3.44959887243479e-06
-2.90429617284301e-05
-5.68107359317314e-06
-2.50069251693625e-05
-3.15910075608444e-05
-2.27059748469436e-05
-7.65874701291446e-06
-9.87042177679937e-06
-7.3266943526797e-06
3.40605161054259e-06
-3.09332527577998e-05
-1.02182305162184e-05
-2.39332057192374e-05
-6.82439154144042e-06
8.42806795914797e-06
-1.24115212324806e-05
-1.72592014753386e-05
-2.81792227467538e-05
-3.14708767068086e-05
-3.04023408225227e-05
-2.32802945365836e-05
-8.35186772229523e-06
-3.41879886608998e-05
-1.75987432616415e-05
-3.02101857970766e-05
-2.97087989692874e-05
-2.08861321112685e-05
-1.87569167474372e-05
-1.78148532831942e-05
-2.29599275259436e-05
-4.05974323219365e-05
-1.2983564121008e-05
-2.73882005809464e-05
-2.5014206014682e-05
-8.41554334035442e-06
-3.72373425617136e-05
-1.3680124863087e-05
-2.88464203863412e-05
-2.2434876472192e-05
-8.95088233885324e-06
-5.31986428535254e-05
-2.61349922189964e-05
-3.50803815999522e-05
-2.86282522787038e-05
-1.99427282017046e-05
-2.61483072226018e-05
-1.2090054303383e-05
1.37129572279438e-05
-2.30672433753844e-05
-2.30774935315922e-05
-3.12347466261743e-06
-3.0923382956301e-05
-3.58648370452743e-05
-1.25047158715595e-05
-1.7718210529786e-05
-2.38601328888964e-05
-1.73223413526498e-06
-2.04737231244881e-05
-2.93508618690789e-05
-1.43530921189535e-05
2.31106209754027e-05
-1.23437191506903e-05
-2.31160120311779e-05
-3.47286546116728e-05
-1.02004214358218e-05
-2.44410325664306e-05
-3.37218455097286e-05
-2.36426522955038e-05
-1.54343561346651e-05
-7.93025789949207e-06
-1.20698268105705e-05
-2.86599314460716e-05
-6.63143914785784e-06
-3.64724011444928e-05
-2.36644873179504e-05
-4.16220022193921e-05
-8.16984648747466e-06
-2.2212076531682e-05
-1.00855373414239e-05
-4.28366649889155e-05
-4.1627817534302e-05
-2.46444086030679e-05
-2.03459970761115e-05
-1.11819184692622e-05
-2.67483877333267e-05
-6.10826857827823e-06
-2.97038817021662e-05
-3.87877337018391e-05
-3.1317921711501e-05
-2.22273961139012e-05
-2.25995711571825e-05
-2.43900520967179e-05
-4.39744353548223e-05
-9.82365726049691e-06
-6.01955789192936e-06
-1.16767730820085e-05
-1.80938176515671e-05
-8.33759069454099e-06
-4.78252524471869e-05
-3.50392991906794e-05
-1.87038171605097e-06
-2.43333303974959e-05
-1.87935341971956e-05
-3.89007270058123e-05
-4.89820345191865e-05
-2.63260874835411e-05
-7.12543166592369e-06
-4.43079825725156e-05
-2.64151486412171e-05
-2.43993174746209e-05
-2.41883630072817e-05
1.32649362588763e-06
-3.06639747591107e-05
-2.30186787577931e-05
-1.12870088543406e-05
-3.60289961175381e-05
-2.82355798997131e-05
-3.781191918647e-05
-2.15230316616145e-05
1.9290170878732e-06
-2.32498545634508e-06
-1.8920939299354e-05
-3.41294405179962e-05
-2.84853637894493e-05
-1.13386749108028e-05
-1.99133310866555e-05
-3.51438943231649e-06
-8.17517631038339e-06
-1.96625129143305e-05
-1.54540223025782e-05
-1.54120848048388e-05
-1.95638604429471e-05
-2.82032768367589e-05
-2.32818273611418e-05
-1.74987184584233e-05
-2.60635178467246e-05
-4.43851294808507e-05
-2.69869294646979e-05
-8.60824990319108e-06
-1.6957411370353e-05
-3.76089455235229e-05
-2.64769095869098e-05
1.46032052265474e-06
-2.55395607354844e-05
-1.81412421931233e-05
-2.69535912393483e-05
-2.10760020941624e-05
-3.81378837115568e-05
-3.27774493684768e-05
-6.90340215566973e-06
-2.58378288877694e-05
-1.31842052480455e-05
-3.71360054031136e-06
-1.55797589620972e-05
-2.47517912980572e-05
-2.0348699440076e-05
-1.29257526162021e-05
-5.03575957726694e-06
-4.59296472196148e-05
-3.8443247731519e-05
-2.85114921729989e-05
-2.59720381241566e-05
-1.42638038890924e-05
-2.34294775262885e-05
-3.14440304323103e-05
-1.57218480149252e-05
-7.87413535288773e-06
-3.23343646395091e-05
-1.44932594853339e-05
-7.3786004129931e-07
-2.30968739160153e-06
-3.27809666185027e-05
8.9554206246436e-06
-3.51203159744783e-05
-4.1816504961243e-05
-1.05886187494077e-05
-5.06641718448541e-06
-2.41725031259529e-05
-1.51763598576453e-05
-1.77296640131466e-05
-2.38093413571762e-05
-2.52162221277061e-05
-7.06914229217311e-06
-3.40138099185046e-05
-2.8801105963705e-05
-2.04048879251696e-05
-1.80901627914802e-05
-3.70353159530917e-05
-1.96047420604388e-05
-3.85757949905408e-05
-1.25440769427133e-05
-1.4567509080532e-05
-5.89928894368923e-06
-2.84904680642225e-05
-3.5143141113142e-05
-2.50793210019811e-05
-2.66103082975695e-05
-2.52958045108554e-05
-1.61479445690009e-05
-1.78210531436661e-05
5.40289811859491e-06
-2.17512246360604e-05
-3.61388426678048e-05
-2.09971217106926e-05
-2.09201045848367e-05
-1.45959572303078e-05
-1.20254653536013e-05
-1.26674394696106e-05
-3.34401109043895e-05
-2.63583828395097e-05
-1.47815031717191e-05
-2.63608905503116e-05
-2.62817941435274e-05
-1.89309442776723e-05
-2.45559661364673e-05
-6.52658105750736e-06
-1.10702744140329e-05
-1.85558600634186e-05
-1.89620933587845e-05
-1.24161804347191e-05
-8.61116430446337e-06
-2.68272929117043e-05
-2.89709752178913e-05
-2.94063907285063e-05
-2.04148126200276e-05
-2.12375246942047e-05
-2.25754487373206e-05
-1.31361385850801e-05
-2.19845732400355e-05
-3.3470578775242e-05
-3.23761324599269e-05
-2.79980734464865e-05
-8.71259563956315e-06
-1.29986416444027e-05
-2.19463373826512e-05
-1.52914337302705e-05
-2.87914347506806e-05
-2.10315746450403e-05
-1.34961750076394e-05
-1.56220188380845e-05
-2.77100839411743e-05
-3.84249576281618e-05
-4.6664347496605e-05
-2.62938293343235e-05
-1.04821629467862e-05
-2.48099895239925e-05
-3.18780900462991e-05
-2.28136980275887e-05
-7.61240663768383e-06
-2.79996616338995e-05
-2.21389600704509e-05
-8.41907608879621e-06
-3.22292481321028e-05
-1.71364356694436e-05
-4.93501101404857e-05
-1.1877105161392e-05
-5.65457910878564e-05
-1.5873107179466e-05
-2.46014663839657e-05
1.77899110313184e-07
-1.16081333425053e-05
-1.74765491065212e-05
-6.27733902282063e-06
-8.0128603360285e-06
-7.19126988868492e-06
-1.84714170650574e-05
-2.83272504509066e-05
3.98815667428703e-06
-4.18569993442375e-05
-4.43994280909511e-05
-1.83165046195966e-05
-3.69335412457668e-05
-1.42718476043982e-05
-2.68180813789362e-05
-4.22843402907012e-05
1.20123988282112e-05
-1.65643831473889e-05
-1.65451978682071e-05
-6.80012421966848e-06
-2.28015979276985e-05
-3.36994723006343e-05
-6.28671039389354e-06
-7.50956072226284e-06
-2.65712304524779e-05
-2.9268929448998e-05
-2.25987964432862e-05
-1.96615481237163e-05
-2.89965559074627e-05
-4.10838496926664e-06
-3.42796538042377e-05
-2.46452234592083e-05
-5.44419387630545e-06
-3.73676288025433e-05
-1.70384387851422e-05
-9.72069039309656e-06
-2.0842757130248e-05
-4.18577587752638e-05
-3.612173356994e-05
-8.0213243486089e-06
-1.1484635781098e-05
9.46225971171326e-06
-3.2034446352326e-05
-1.34489838082099e-05
-1.55344607933963e-05
-8.39926566265982e-06
-2.68073967864896e-05
-2.11878912874204e-05
-1.55323606120106e-05
-1.31850025181502e-05
-2.5574215866703e-05
-1.30204254566749e-05
-3.07269654220615e-05
-1.72819170842292e-05
4.11265526072928e-06
-1.07603659245815e-05
-2.64976265320474e-05
-2.53228980137881e-05
-3.39447460013928e-05
-5.06100073951643e-06
-1.66739408989563e-05
-1.93625516538205e-05
-2.28166047691022e-05
-1.71088077495188e-05
-1.64752536969056e-05
-5.3996977024872e-07
-1.15493600205765e-05
-6.85301339570091e-06
-2.2439149473964e-05
-4.21245685937171e-05
1.09987990522781e-05
-9.37167465465278e-06
-5.76602791015419e-05
-3.29800539986276e-05
-3.26396795280323e-05
1.38236725684159e-05
-1.99035375427074e-05
-1.10582531094387e-05
-2.75783204845342e-05
-2.68192606432036e-05
-2.01792716869131e-05
-4.22506903427732e-05
-3.28513034374112e-05
-2.82189908818517e-05
-3.30908166775536e-05
-1.52701828149866e-05
-1.22895369775037e-05
-3.24323908674385e-05
-3.04716113387363e-06
-1.40950149257127e-05
-1.45478480408696e-05
-1.84534470921277e-05
-3.50739649297274e-05
-3.16933911332917e-05
-2.14741631211022e-05
-3.35710786708408e-05
-1.2607540230022e-05
-2.16031565650002e-05
-2.61605276013883e-05
-2.85102387749358e-05
9.29721504495688e-06
-1.91683184699924e-05
-1.42772107719765e-05
-2.26656300559254e-05
-2.1304804785924e-05
-2.31628043547853e-05
-2.41425411103563e-05
-2.54592948696103e-05
-1.8954806871813e-05
-1.71764005733188e-05
-2.61677553470977e-05
-4.07150326954043e-05
-1.25990654808007e-05
-2.28442783814381e-05
-6.75584853570725e-06
5.87742820555009e-06
-2.63495590549028e-05
-1.06904469487078e-05
-3.41839931372382e-05
-2.07593296325124e-05
-1.57677892471189e-05
-2.56952894952415e-05
-1.38412688787243e-05
-9.31667048451496e-06
-2.35226182144649e-05
-2.94181193366376e-06
-2.92554222281917e-05
-9.96819703976684e-06
-1.82495756366985e-05
-8.26817248919053e-07
-8.05270903804171e-06
-1.41227785314725e-05
-1.42583670237218e-05
-1.2786284808924e-05
-4.00900900935086e-06
6.5920493691739e-06
-2.43213984192192e-05
-5.41876162377361e-06
-1.70216124312511e-05
-2.27654723131866e-05
-4.36304179347145e-06
-2.95908221666672e-05
-3.25356135675575e-05
-6.98643720193251e-06
-2.05042490829938e-05
-1.04456605011535e-05
-2.21418486263982e-05
-1.94785937986e-05
-2.06857433921861e-05
-2.8684425834738e-05
4.14240957301024e-06
-2.0777759945511e-05
-1.87882548382196e-05
-1.06893930924062e-05
-2.07872466623249e-05
-2.25622227059902e-05
-4.41950214086395e-05
-3.33583197072147e-05
-2.13721286645647e-06
-8.8093403856652e-06
-1.87776771980125e-05
-2.01368646976757e-05
-1.56480951902459e-05
-1.8910351039321e-05
-1.55311608276991e-05
-4.29900019677251e-05
-3.47244081928314e-05
-4.12956719796896e-05
-7.6821895611055e-06
-2.59694648359233e-05
-3.13405386172172e-05
-3.46320902932186e-06
-2.09499244978778e-05
-1.02110949490963e-05
-4.25267084437664e-05
-1.87055539193449e-05
-3.52760277989328e-05
-2.62685503446201e-05
-2.34910214255714e-05
-3.00873873096542e-05
-4.52747969628448e-05
-2.38929143322326e-07
-2.11512119027121e-05
-1.46243107994091e-05
-4.72440146586867e-05
-3.92713077886415e-05
-2.88802776089498e-05
-2.07088218536625e-05
-9.76924511843999e-06
-1.60104689496072e-05
-2.43424678128109e-05
-4.33263356450987e-05
-2.52070895515365e-05
-1.2940264969629e-05
-1.92582534353274e-05
-2.10348891962461e-05
2.4526712764852e-07
-3.18367200857964e-05
-2.09814376310363e-05
-2.6200373670773e-05
-7.11793861862313e-06
-1.50232374917441e-05
-1.66481371197395e-05
-2.30592227120143e-05
-1.30227260008963e-05
-1.75833781997722e-05
-1.36943991870719e-05
-1.95167148477731e-05
-2.45003545815446e-05
-3.23125382352776e-05
-5.16787831612825e-06
-2.45431264288461e-05
-6.6611239155993e-06
-1.43833971722467e-05
-1.55951079336993e-05
-4.80481926258137e-05
-2.25088400280743e-05
-3.2523918567558e-05
-1.61712278134141e-05
-2.30248459090729e-05
-2.23591257251834e-05
-1.23458310385065e-05
-3.90779316366357e-05
-3.3145883309678e-05
-1.09815253036066e-05
-1.07603087610495e-05
-3.26037800889913e-05
-4.09473999701655e-05
-2.70076359147109e-05
-3.37395120846076e-05
-2.38988498470115e-05
-2.55950958828376e-05
1.2378386341579e-05
-1.96358097945171e-06
-1.36047537472025e-05
-2.02088356454565e-05
-3.05390827198947e-05
-9.86954309721298e-06
-3.35704972669154e-05
-9.83603518968707e-06
-1.62851872850271e-05
-2.12194764460693e-05
-3.00006000642559e-06
-4.86253673270491e-05
-1.72237179614668e-05
-2.26593409175508e-05
-3.00506809417126e-05
-3.74105255791027e-05
-2.89345011555874e-05
-2.02779693982799e-05
-2.86660346152551e-05
-2.61483159531535e-05
-8.44260748856767e-06
-4.05069968519005e-05
-4.12089957874386e-05
-2.75709313420004e-05
-3.07512589226101e-05
-2.51307020315827e-05
-3.54423578188058e-05
-2.02379766236764e-05
-2.38304734738786e-05
-1.18647118370539e-05
-3.3459792079821e-05
-3.929163784338e-06
-1.82001206197796e-05
-1.31426837251328e-05
-9.11548417197844e-06
-1.90714039433533e-05
-2.17733826660052e-05
-3.34404603799931e-05
-2.38946865035371e-05
-2.98587586367224e-05
-1.63430932929132e-05
-4.23896471940485e-06
-2.775692539329e-05
-1.47433737018195e-06
-2.90986571245887e-05
-9.35174313553196e-06
-9.71943095790523e-06
-3.46941421552317e-05
-1.59442378906074e-05
-3.92306394607844e-05
-1.30519703835446e-05
-1.72064683823158e-05
-2.5416489601903e-06
-1.50537240027989e-05
-3.85497197317042e-05
-2.26431225648766e-05
-1.63704653238115e-05
-1.07434358452982e-05
-1.8901546863938e-05
-4.10576176137075e-06
-3.01867234092773e-05
-2.20593848163177e-05
-3.41420284830181e-05
-3.96720634839671e-05
1.43573971046166e-07
-1.46100105903736e-05
-1.61176765765476e-05
-2.25347215962993e-05
-1.91246040340639e-05
-1.39633895816712e-05
-1.62560703409006e-05
-3.2707665043162e-05
-3.30578987461425e-05
1.08603101840461e-05
-2.16932980427341e-05
-1.40862100966322e-05
-1.25533961737465e-05
-2.86770322857215e-05
-7.9456759546511e-06
-1.42410042122715e-05
-3.52522323042396e-05
-1.48694947172765e-05
-1.1922828067882e-05
-2.69252218700516e-05
-1.52899882902054e-05
-1.14297109614981e-05
2.02823864327267e-06
-3.20373285753956e-05
-2.64027736363528e-05
-1.32852751920612e-05
-9.33233136815245e-06
-2.41192545478613e-05
-4.09607596646959e-05
-3.42743108630879e-05
-5.06652155880764e-05
-2.75618739892602e-05
-1.84830351555243e-05
-2.2602105224005e-06
-4.39834810006833e-05
-2.93973987388598e-05
-3.52170259352562e-05
-1.24439354005154e-05
-3.0728677003667e-05
-4.09606678615297e-05
-3.57471048851578e-05
-2.4103263178922e-05
-2.37963311928316e-05
-2.10746010782882e-05
-1.39847010913853e-05
-5.00113829936086e-05
-2.77229287677284e-05
-9.31619208600036e-06
-2.41428642221961e-05
-2.01961571284828e-05
-2.79962786209886e-05
-3.47487801855767e-05
-2.60193592279689e-05
-2.85971600559099e-05
-4.77743199248004e-05
-1.79179966363404e-05
-2.97236794311183e-05
1.64636449075591e-05
-3.63740173241534e-05
-2.39772456728522e-05
-1.54440654465518e-05
-2.77518359675426e-05
-1.82964517892113e-05
-1.76106971720485e-05
-2.06237610607322e-05
-3.60993652129664e-05
-1.42900954557409e-05
-1.41252886166208e-05
-1.30759103045822e-05
-3.17759954561278e-05
-1.18547379986008e-05
-2.87313671970824e-05
-1.7286881634189e-05
-1.24073157552593e-05
-1.35840159410784e-05
-2.1161064647008e-05
-3.29118759646188e-05
-1.84064160905104e-05
-9.10877071721257e-06
-3.42846308485326e-05
-2.38840699128346e-05
-6.44547442588277e-06
-3.04619055665867e-05
-1.81153968601956e-05
-2.33631148785557e-05
-4.89228067905996e-05
-1.22090401087259e-05
-3.83445438716649e-05
-2.96402474477822e-05
-3.75938099275615e-05
-3.42707972117653e-06
-1.87757720022789e-05
-1.74529283125209e-05
-2.27173280567585e-05
-3.85203084037409e-05
-2.63296671057353e-05
-3.01729546438323e-05
-1.00358620170871e-05
-2.26048774357284e-05
-4.84119025824226e-06
-6.68390736306487e-06
-1.69250404319445e-05
-1.0104075149454e-05
-6.3130342116981e-06
-2.34951733442127e-05
-6.58680400393121e-06
-3.09233583192539e-05
-3.2709049402047e-05
-1.25635280216525e-05
2.89299873732973e-06
-7.50119849672566e-06
-6.93358089005861e-06
-2.857804594024e-05
-1.54433000471435e-05
-3.69464767061169e-05
-1.29735109472439e-05
-1.06830451311461e-05
-1.43681992043677e-05
-3.18515658060955e-05
1.52210965616739e-07
-1.73148382780533e-05
5.65577981892816e-06
-2.9182453379695e-05
-3.65780429069236e-05
-3.86966397083183e-06
-3.31812281963659e-06
-1.9797728087137e-05
-8.79131824702561e-06
-2.82611418063706e-05
-4.94136555065705e-05
-1.74181898289823e-05
-6.50499841095636e-06
-2.04995496507496e-05
-2.87665062326651e-05
-1.86103060609846e-05
-3.6079710777048e-05
-2.1495786782477e-05
-6.49786851054201e-06
-2.7567858437327e-05
-2.48227940064538e-05
-2.77830494869851e-05
-1.25095852222944e-05
-2.81873335216376e-05
-1.1437828525345e-05
-3.45324399000482e-05
-8.27942999206015e-06
-2.47187117787718e-05
-7.31923491065923e-07
-1.14222628531501e-05
-2.68185617335537e-05
-2.39313782131475e-07
-4.76285099795669e-05
-4.12735941599077e-05
-6.48181040346585e-06
-3.04439758988195e-05
-1.4840070960016e-05
-8.21558302515736e-06
-2.60420906223676e-06
-1.99466762259611e-05
-3.36399703394721e-05
-1.69786359179333e-05
-2.99186238510873e-05
-3.90622610622229e-05
-1.71771379262931e-05
-2.68583853407536e-05
-1.63004396156273e-05
-2.49271391403308e-05
-1.1505512047546e-05
-3.79778871154381e-05
-5.16231725395216e-06
-2.33569299297549e-05
-9.82208476740162e-06
9.26138585084683e-06
1.66091615389718e-07
-2.77438891917313e-05
-4.34511144318356e-05
-7.30115289990957e-06
-1.45063935697088e-05
-3.6653845812309e-05
-2.5815273269619e-05
-1.33957758140479e-05
-1.20282407223707e-05
-3.13702508262642e-05
-2.23575042546758e-05
-2.24965922402576e-05
-1.98229438362554e-05
-8.98183455906203e-06
-2.70337960161954e-05
-8.07188996167869e-06
-4.06351964350455e-05
-4.15555084092524e-06
-2.74938443761725e-05
-3.39507213561194e-05
-2.76397833141488e-05
-1.52005745813518e-05
-2.83095229223013e-05
-6.10618557268143e-05
-3.35246509751358e-05
-2.28474295380076e-05
-1.26688198552555e-05
1.04640942564462e-05
-1.73230274495037e-05
-2.77959067370049e-05
-6.43099017454008e-06
-2.72819600878125e-05
-4.88410563194152e-06
-4.40066148808192e-05
-1.97987914529724e-05
-1.75892429925221e-05
-3.58946441702509e-05
6.83679778533166e-06
-2.58521785968231e-05
-4.17448205435413e-06
-3.46002306468394e-05
-2.90976198606122e-05
-2.38008442847126e-05
6.34810276232759e-07
-1.21124661762713e-05
-1.38677280560456e-05
-1.15725588088815e-05
-1.32418734649533e-05
1.29139537663145e-05
-6.36476904258209e-06
-1.5967367051908e-05
-3.87484722051024e-06
-2.74567255067304e-05
-3.22282956157222e-05
-2.10798131970975e-05
-2.59703959976179e-05
-1.20343418182241e-05
-5.54650157748742e-06
-2.55332517963021e-05
-3.10247014126953e-05
-1.7289824001477e-05
-2.16745516981282e-05
3.23491564619718e-07
-1.70986981017666e-05
-2.55816654746343e-05
-3.12132955592593e-05
-1.72790912912421e-05
-2.22799722481708e-05
-4.62574385876505e-05
7.65974062156631e-06
-2.93577126553194e-05
1.54186522378984e-06
-9.64670706287815e-06
-1.2649035962426e-05
-1.10898526916502e-05
-2.68766849897971e-05
2.78613226962442e-06
1.87418933457371e-06
-2.36518552861474e-05
-3.12294807769894e-05
-3.6475423889537e-05
-2.17158060851256e-05
-3.81281735716536e-05
-1.0691707416773e-07
-1.54591256569527e-05
-1.68918236970898e-05
-2.69220459360609e-05
-8.62257990388345e-06
-9.98151583200229e-06
-3.70935711208756e-05
2.59783582496622e-06
-3.7340929718358e-05
-4.69636116829061e-05
-2.8139427624505e-05
-1.77124370651518e-05
-4.42325073300827e-05
-1.62460537166161e-05
2.00143904467077e-06
-1.18843174967829e-05
-2.76866964535382e-05
-3.16622315117751e-05
5.11448432267899e-06
-3.19610250249452e-05
-3.26585907362318e-05
-1.72909499468338e-05
-3.17990899132389e-05
-1.58021566961655e-05
-3.96329352240654e-05
-9.50607424441592e-06
-5.18447752653005e-06
-1.47603492881222e-05
-3.94735267706901e-06
-1.08448814591595e-05
8.93731031904267e-06
-3.30673740223005e-05
-2.14396591865618e-05
-2.41603579189716e-05
-2.74740265738074e-05
-3.77812481503668e-05
-1.80545412453695e-05
-3.00970627692534e-05
-2.55821613251673e-05
-3.83910486442116e-05
-4.6249340617919e-06
-2.86599662136158e-05
-9.57814872627299e-07
-2.74761249445833e-05
-3.29588904288983e-05
-3.32526169532462e-05
-3.48344741028528e-05
-1.36236807680231e-05
-2.06618945609358e-06
-1.95901563853135e-05
-5.16009956414529e-06
-3.90854815534768e-06
-1.64771424609737e-06
-2.98978787765479e-05
-1.53452930484958e-05
-1.54441746592685e-05
-1.32088793402196e-05
-1.68860209508176e-05
-1.36633822267985e-05
-4.57260785708617e-06
-1.6945974451026e-05
-1.59017726681452e-05
-1.08729288343187e-05
-1.27851899228106e-05
-2.62523625752479e-05
-6.26621960557342e-06
-2.87639351908546e-05
-1.88560258328911e-05
-5.89883952876133e-05
-2.48793097614593e-05
-1.02409561042467e-05
5.59657705307618e-06
-2.820147481338e-05
-1.4297884775948e-05
-1.76432985484396e-05
-4.53802072562487e-05
-2.27969707799821e-05
-1.69194776839898e-05
1.13291684995784e-06
-8.37707147772529e-06
-1.5873459032335e-05
-1.29931624336394e-05
-2.09876723562131e-05
-2.37988279243969e-05
-2.97703080996117e-05
-3.54792191466675e-05
-1.68625511710046e-05
-1.33726183461582e-05
-2.27523107921912e-05
-3.21528800406995e-05
-3.43985356241017e-05
-3.8758913457307e-05
-1.65445066015555e-05
-8.42795748769475e-06
-1.93643522746546e-05
-3.16401637023045e-05
-2.8852267901854e-05
-3.46993739551932e-05
-2.69502841367996e-05
-2.18970736535239e-05
-2.90820493772291e-05
-7.20440888898272e-06
-1.95785799804074e-05
-2.53806479070813e-05
-2.12076400445625e-05
-5.23398145949031e-05
-2.35746821214689e-06
-2.0318409125571e-05
-2.23713120726759e-06
-2.19535841282447e-05
-1.45913698597383e-05
4.71211924553758e-07
-2.14938183548761e-05
-3.12263568652944e-05
-2.64153774072507e-05
-5.8159619855695e-06
-2.15720929108703e-05
-2.96909699753378e-05
-2.8627878394979e-05
-1.06662652119483e-05
-4.47741705872e-05
1.61526315738791e-06
-2.04449303854098e-05
-1.32699532105871e-05
-1.74862031080958e-05
-1.33864022352839e-05
-1.82936837678849e-05
-1.81797088218884e-05
-2.77505965890406e-05
-3.20440917039022e-05
-2.89035853934751e-05
-2.0721288724267e-05
-2.97448090783799e-05
-2.8074082369608e-05
-1.05836518439937e-05
-1.95690448888003e-05
-2.31187879792272e-05
-2.69997515832097e-05
-3.85213141671349e-05
3.39936428970373e-06
-4.48248568046879e-05
-2.97645659562291e-05
-3.06697072787788e-05
-2.25273231362522e-05
-4.18246900520869e-05
-2.85767095530253e-05
-1.7767254603053e-05
-2.07367273041012e-05
-1.76069184015129e-05
-1.12540975156759e-05
-2.73735070562789e-05
-1.32070513537349e-05
-2.5100947541638e-05
-1.24613282742883e-05
-1.97519052035059e-05
-4.70840992521116e-05
-1.69743721588043e-05
-2.4741832058297e-05
-1.69785239882535e-05
-1.87669954096733e-05
-2.45562564556835e-05
-2.36527753857019e-05
-1.59666253940176e-05
-5.47271411983385e-06
-1.06582047758025e-05
2.15606113080795e-06
-1.29465571815489e-05
-2.71094762894862e-05
-2.34878054732164e-05
-2.43863297579502e-05
-4.77925837941053e-06
-3.83976749235405e-05
-7.22301821370656e-06
1.89596920084925e-06
1.01430086331987e-06
-1.69959294947971e-05
-2.85734303970689e-05
-3.24582537849259e-06
-5.1135409217252e-05
-2.2433039468732e-05
-1.9087248696788e-05
-2.43375452861445e-05
-4.40842029311412e-06
-1.80897032991053e-05
-2.86170049553831e-06
-3.35473916372614e-05
-1.52434778278596e-05
-4.50757103686115e-06
-1.87408157317147e-05
-1.53038288130119e-05
-3.05903994649168e-05
-2.89759933991495e-05
-1.95510476819441e-05
-1.01473171435573e-05
-3.22539980637419e-05
-4.70809052978131e-06
-1.40584239362431e-05
-2.9681381262682e-05
-2.73585015209016e-05
-1.91902295239411e-05
-3.08515338822696e-05
-2.89080785927192e-05
-9.70643913974138e-06
-2.22246657494956e-05
-2.85707078551736e-05
-2.33513992336781e-05
-3.47411337895721e-05
-2.58952672127688e-05
-5.41536800114375e-05
-2.7141907252006e-05
-1.75331643612909e-07
-9.31780870087472e-06
-2.96863977624172e-05
-1.64494739186769e-05
-1.38864460770352e-05
-6.39317453915728e-06
-3.06967049957593e-05
-1.55245266493014e-05
-3.00475544360364e-05
-1.31368517242772e-05
-2.42595883805803e-05
-1.26211082800004e-05
-1.66758664030612e-05
-3.44982600650707e-05
-2.54878209768768e-05
-1.80977616499795e-05
-2.72003060382582e-05
-2.40925042010808e-05
9.6764943650375e-07
-1.31920401563823e-06
-1.66564366091189e-05
-2.05993647726567e-05
-6.35792227995457e-06
-1.84058079833902e-05
-1.04486433858366e-05
-1.72939452780801e-05
9.87980493296971e-06
-2.05919693639177e-05
-1.13826744363464e-05
-1.92510172222787e-05
5.05506517476913e-06
-2.45058621192125e-05
-9.97740330111634e-06
-8.96414056583742e-06
-2.19699425898158e-05
-2.28049719723378e-05
-3.07810322919473e-05
-2.38266175562753e-05
-4.21257401923097e-05
-4.27456212270635e-06
-1.9747217914984e-05
-3.01120917776016e-05
-2.84953185080711e-05
-1.5982217454701e-05
-2.77167351594634e-05
-2.92879691615616e-05
-1.08576010280262e-05
-2.51771394303499e-05
-1.68168061612288e-05
-1.12325219002152e-05
-6.11956608883487e-06
-1.92725756434243e-05
-3.71296478685286e-05
-2.72596381037695e-05
-2.56476596052942e-05
-2.10874230298775e-05
-2.22982364422027e-05
-1.40610006702921e-05
-5.28305110906777e-05
-2.26570563653466e-05
-1.17498585925273e-05
-5.1541220494585e-05
-1.36062911341402e-05
-3.23208242473851e-05
-2.36424842629416e-05
-2.14675205269619e-05
-4.17083953532854e-05
-7.91494039773624e-06
-1.7810514216713e-05
-4.07190110464637e-05
-3.17243908823953e-05
-4.57093214738292e-06
-2.10508506865012e-06
-2.95501410921415e-05
-1.52387340439862e-05
-9.99192542713601e-06
-2.63733553997521e-05
-2.13757826073084e-05
-6.98086535139638e-06
-8.79704019819722e-06
-2.95982321878035e-05
-1.81134529791659e-05
-1.01435398988343e-05
-2.83436170626785e-05
-2.06394907923216e-05
-1.94695564050622e-05
-3.24750905529697e-06
-2.52647073420572e-05
-1.26846863217571e-05
-2.81060788273831e-06
-1.93092292141564e-05
-2.5818753568429e-05
2.31270757460413e-06
-3.41384828481747e-05
-2.73600285340767e-05
-2.46592435349861e-05
5.45460740785474e-06
-1.66725436734992e-05
-3.17593579000682e-05
-7.61846266848535e-06
-4.74142122153552e-05
-2.55736066519137e-05
-1.02389719404109e-05
-2.74974994325818e-05
-3.35258396083823e-05
-4.07188954314411e-06
-2.73468392340229e-05
-1.25359010233386e-05
4.31585093743269e-06
-2.17330382372852e-05
-2.8141127498237e-05
1.04331203704158e-05
-1.57831894010451e-05
-4.80049427067273e-05
-1.86812653671945e-05
-3.03213713727753e-05
-2.1464018578243e-05
-4.15610677729268e-05
-1.1154435218869e-05
-3.2992745297315e-05
-9.23876738242496e-06
-5.39541619932607e-05
-4.07975856591409e-05
-4.57015647556289e-05
-2.78225990241106e-05
-2.3997832591574e-05
-1.63679843522854e-05
-1.87702424635471e-05
-1.56820511554541e-05
-3.93677110809007e-05
-2.96825025398608e-05
-2.78690169443958e-05
-2.37056717832597e-05
-3.14200898373436e-05
-4.96665037013763e-05
-1.78156819829305e-05
-3.01295365189898e-05
1.15803691772914e-05
-1.73273036361112e-05
-1.32381410061473e-05
-9.38383788941149e-06
-1.95652513777579e-05
-2.03530096073249e-05
-2.08832516263075e-05
-6.54698653491495e-06
-1.34470609963265e-05
-9.82408333121225e-06
-1.13847422768695e-05
-2.21324927201679e-05
-2.55432227417024e-05
-3.07342811057317e-05
-2.43392369627798e-05
-2.35002623949431e-05
-1.27986016126696e-05
-2.36664552739961e-05
-4.12446198416156e-05
-1.5252054898913e-05
-2.67383808451495e-05
-2.63520636823135e-05
-1.18912747641903e-05
-2.88100475935241e-05
-3.22340459529293e-05
-2.20208662965285e-05
-2.26579190691497e-05
-5.09158319074572e-06
-3.81024877842994e-06
-5.10149173976236e-06
-1.47833237655044e-05
-1.94430133982414e-05
-4.09767131441241e-05
9.20227854567401e-06
-3.42371863690623e-05
-2.11944007799652e-05
-4.58493995915568e-05
-4.09028103438543e-06
-1.96910393975013e-05
-1.93225778995346e-05
-1.7417891820005e-05
-2.35217538405844e-05
-2.88195842280937e-05
-2.33874682989914e-05
-4.17321347067315e-05
-2.66445417994536e-05
-3.27431830298455e-05
-3.06016592488725e-05
-3.17564505058087e-05
-1.0792573815927e-05
4.99512348469967e-06
-2.30493854898608e-05
-2.94986408718489e-05
-3.40370197650126e-05
-9.52489371754837e-06
-9.0328931007945e-06
-2.75284806440439e-05
-2.11204635846383e-05
-3.6814577605192e-05
-1.70244968012011e-05
-2.72099425521042e-05
1.56196186210929e-05
-1.4215938523506e-05
-2.23339220191933e-05
6.04838827072486e-07
-2.02295357797744e-05
-9.0966216224148e-06
-1.23257259385647e-05
-1.13921713518679e-05
-1.60907781890273e-05
-3.11973497480654e-05
-1.91282831971219e-05
-2.39960059624972e-05
-2.70088338677749e-05
-4.06672034924117e-05
-1.77923328737361e-05
-2.70370552968619e-05
-1.81408634990793e-05
-2.29734638077918e-05
-2.08035686761485e-05
-2.29600221744128e-05
-1.51180714912399e-05
-3.0060040081621e-05
-3.67084516377152e-05
-3.81346935432568e-05
-1.44516965374256e-05
-1.50169814433943e-05
-1.92257238890733e-05
-3.48722431158763e-05
-2.57222828448562e-05
-3.61492295796515e-05
-8.52823008467976e-06
-2.12955180873287e-05
-9.1901606248744e-06
-2.47090160635217e-05
-6.57667537704092e-06
6.74069164796732e-06
-3.34752890264906e-05
2.09381436270464e-06
-2.47013471023498e-05
-2.36902916436189e-06
-2.04885558062611e-05
-1.83247115152608e-05
1.67213716943195e-05
-2.44425093149776e-05
-1.98096343191975e-05
-2.77334443592568e-05
-1.71893953857985e-06
-9.71654365738054e-06
-2.12074930951615e-05
-4.10872152495373e-05
-2.82694732103694e-06
-1.58795570858654e-05
-4.08435373569806e-05
-2.27893745378191e-05
-9.03031940635752e-06
-1.98658270137038e-05
-3.43605166924645e-05
-1.08154962182271e-05
-4.42430362234714e-05
-2.987690567973e-05
-1.20343918038442e-05
-1.45135353236526e-05
-1.99258797089852e-06
-4.522659090211e-06
-4.67024724101903e-05
-3.58942936968221e-05
-3.47326347329483e-05
-2.98339827948111e-05
-1.69439231734908e-05
1.84948270303403e-05
-2.75092043531618e-05
-2.72424782094892e-05
-1.80865174138477e-05
-3.83254507097188e-05
-7.54002748079617e-06
-1.79002173656254e-05
-1.9167545013972e-05
-1.48180264435557e-05
-3.62604029750296e-05
-3.05482278553642e-05
-1.95830324013046e-05
-2.68539941678738e-05
-3.05349002410453e-05
-2.84180647270659e-05
-1.24995885557327e-05
-3.39082720810838e-06
-3.66641423460506e-05
-1.4704202522837e-05
-4.49490132529073e-05
-1.05541902003921e-05
-3.66851265690385e-05
-1.92089404371795e-05
1.29187139573448e-05
-2.37429509164588e-05
-1.64586475361351e-05
-4.63197630810445e-05
-2.42716797443897e-05
-3.30716465042421e-05
-3.73622925597171e-05
-1.51796306996838e-05
-3.44267548056657e-05
-2.0662457896498e-05
-1.6163651425549e-05
-1.43160731570813e-05
-1.11313968147633e-05
-1.98377566227069e-05
-1.83179005642795e-05
-2.45039795801004e-05
-3.07688371138419e-05
-4.50529283858531e-05
-2.75007625208082e-05
-2.46842183287385e-05
-2.68445449036414e-05
-2.33865608573925e-05
-3.23101090768239e-05
-3.39472260370603e-06
-6.73360954656573e-06
-3.87220537357978e-06
-4.17915011315247e-05
-8.22173579166596e-06
-3.38663000175369e-05
-9.8380844385214e-06
-1.3867752393859e-05
-4.30901128941682e-05
-2.72029252567248e-05
-6.34150060165946e-06
-1.24985429011903e-05
-4.33630191706293e-06
-1.73181843150918e-05
-1.19344976552406e-05
-2.56019432340642e-05
-1.90762490313698e-05
-8.91533160163244e-06
-1.55059286057674e-05
-1.1190560039095e-05
-2.99232014515943e-05
-2.96040965215094e-05
-4.16436839132186e-06
-2.51246460638972e-05
-6.65241436998615e-06
-2.0787113690587e-05
-3.82577094591285e-05
-1.56074738299151e-05
-3.95349155623388e-05
-8.81088630802905e-06
-1.82935332560809e-05
-1.85387240864296e-05
-3.69294216600703e-05
-7.99216978932796e-06
-1.61439795778383e-05
-5.15359703891387e-05
-2.77444146329453e-05
-1.29616682062817e-05
-9.39802504505545e-06
-1.76284748177011e-05
-2.27389810606065e-05
-2.13178740407472e-05
8.54523435459817e-07
-6.66110829870638e-06
7.80991475788893e-06
-1.01681826162475e-05
-2.49903476152179e-05
-3.56904172453128e-05
-2.67054927189513e-05
-5.88205801815374e-05
-3.41683429644152e-05
-1.24908384977472e-05
-4.21428163293686e-05
-3.12761165010441e-05
-6.48623612930003e-06
-3.47132257570144e-06
-2.53276127336292e-05
-5.2655457103459e-06
-2.98250791528155e-05
-1.23664420035085e-05
-3.01256211957529e-05
-1.9377689758924e-05
-5.22130957831665e-06
-1.0373027497102e-05
-3.00561902101392e-05
-8.07474610840115e-06
-2.45148078694871e-05
-1.70037717610248e-05
-3.02881743303806e-05
-2.94850559890924e-05
-2.86384444550641e-05
5.28268249437203e-06
-1.46115744271824e-05
-3.96526816273771e-05
-3.48119175233306e-05
-3.58705085973237e-05
-1.9307899322138e-05
-2.64082829136698e-05
-1.13961615378181e-05
-6.01647194496314e-06
-2.45060916727552e-05
-1.84112922545623e-05
-3.25296334559481e-05
-2.58232879864996e-05
-1.61403543122371e-05
-2.60703054537508e-05
-2.80518286563443e-05
-2.21615230040121e-05
-1.6611506515767e-05
-1.06493467282751e-05
-2.79626558579062e-05
-1.23492765695703e-05
3.98156952815931e-06
-2.37147049172749e-05
-2.02981761253272e-05
-1.54896872345063e-05
-7.1062066791607e-06
-4.79301179276114e-06
-2.21574214897644e-05
-1.17491324108102e-05
-1.82750505902566e-05
1.63532295823364e-06
-4.4790169768501e-05
-3.60933398245521e-05
-1.35923304775206e-05
-1.62538054329194e-05
-2.22162253562444e-05
-2.11952676905645e-05
-4.99003798594768e-05
-1.78775742384989e-05
-3.27850558744186e-05
-2.32993170975992e-05
-2.09841824379521e-05
-1.91094757244031e-05
-3.13802314646072e-05
-2.82168468937075e-05
-8.31912853895604e-06
-9.82850731232426e-06
-3.19949670941687e-05
-1.02458596265856e-05
-2.62452017434536e-05
-7.96905859143522e-06
-3.57790371418861e-05
-1.02589238791739e-05
-4.8367438071209e-06
-1.30479810382896e-05
-8.11802627469776e-06
-1.11930758079241e-05
-2.50931196416818e-05
-8.29891459685325e-06
-1.78309854347351e-05
-3.23016614060362e-05
-2.16307326983333e-05
-2.49451708729766e-05
-1.72174505068755e-05
-4.31431652229599e-05
-2.47281123457228e-05
-1.88275819475412e-05
-2.83449360963234e-05
-8.34413571932436e-06
-2.70161543232581e-05
-1.19373185208786e-05
-3.3426094683753e-05
-1.63113165337755e-05
-1.64529494610145e-05
-4.21058470840787e-06
-1.82925775745534e-05
-4.63850428400533e-05
-2.29289559074448e-05
9.79863936052824e-06
-2.37920088332646e-05
-9.93445907060521e-06
-2.27846744494717e-05
-1.54306870010687e-05
-2.49700839596551e-05
9.82795608261505e-07
-2.56139724565732e-05
-3.53750767102427e-05
8.12984418080292e-06
-2.2237058715379e-05
-1.21401156517745e-05
-1.16482731227834e-05
-8.90963588383236e-06
-2.21111179266096e-05
-2.59886469410968e-05
-1.99636864854003e-05
-1.87030301622902e-05
-2.01377369570406e-05
-1.46791549999751e-05
-2.03973377020459e-05
-1.78226244823556e-05
-5.90964088218306e-06
-2.47185746327861e-05
-1.25755079094375e-05
-9.01342635855764e-06
-3.33934025354138e-05
-2.17254741433913e-05
-1.96358584380481e-05
-3.5645609174946e-05
-2.66025139331525e-05
-2.51713620572056e-05
-3.10378520193259e-05
-3.87659379384609e-06
-2.65787436196531e-05
-3.68285462319459e-05
-3.34762200198473e-05
-1.45328309854737e-05
-1.18345664183797e-05
-1.35983786368966e-05
-2.9590081908585e-05
-4.42174504340384e-05
-4.17191087275752e-05
-3.53407342919293e-05
-1.56048211102884e-05
-2.89609939915722e-05
-5.24574838263294e-06
-3.42728035194576e-05
-1.29629647094991e-05
-1.27215253633868e-05
-2.22722332596593e-05
-2.26177194161781e-05
-1.33678867199549e-05
-3.316196121625e-05
-2.55301180425e-05
-1.79936330177782e-05
-1.84033662029547e-05
-1.59063068755099e-05
-2.77033597949363e-05
-2.37597324166833e-05
-3.38958215902946e-06
-2.28236850071974e-05
-1.317632833881e-05
-2.00535495778814e-05
-5.16979011879842e-06
-3.09624142823192e-05
-4.66903789187078e-05
-4.72285971205767e-05
-9.93356311856271e-06
-2.43035813920925e-06
-5.81899260962602e-06
-1.94802328925706e-05
-1.40244415395721e-05
-1.63385371102189e-05
-1.67734220365631e-05
-4.21275757764636e-05
-4.01750105051922e-05
-1.25539811013686e-05
-2.91539617215562e-05
-3.93263191228944e-05
-1.08093049883058e-05
-3.32589247106027e-05
-2.53498804481018e-05
-1.4410047143539e-05
-3.48471679627967e-05
-5.35103699086166e-05
-1.1156479905701e-05
-1.89246991408632e-05
-1.97522069469632e-05
-2.63786301186413e-05
3.17284026918567e-06
-7.99585886840201e-06
-1.23098304540511e-05
-2.21339982124428e-05
-2.33396844830887e-05
-2.96690047531955e-05
-1.84277633885339e-05
-1.50816033704453e-05
-3.16815956485294e-05
-6.29126803504353e-06
-1.91175529696905e-05
-1.06776088268647e-05
-4.71894655312358e-06
-4.56917711262671e-05
-3.42320450825257e-06
-2.60741113973439e-05
-3.35620961577423e-05
-2.17252594957065e-05
-2.83629132317295e-05
-2.77786004464614e-05
-1.15353333557658e-05
-7.52599259191993e-06
-1.8312471479581e-05
-2.81006617871714e-05
-4.16527719809473e-05
-3.41237462780799e-05
-2.35377631167478e-05
-2.33357553443668e-05
-3.55037080642673e-05
-2.93055511072142e-05
-2.72174315046073e-05
-2.05313354124988e-05
-1.226481481206e-05
-3.14010703498149e-05
-2.76126500663616e-05
-3.21056733828511e-05
-1.43827291531892e-05
-2.91464242486846e-05
-3.82373989319429e-05
-3.32258876746354e-05
-4.7267103379964e-05
-2.38750617135649e-05
-2.67528905767901e-05
-1.49329487168421e-05
-3.21075663921056e-05
-2.32931350889324e-05
8.34288386176831e-06
-2.26864785712068e-05
-3.93361279569026e-05
-3.92457739551431e-05
-2.5786734000236e-05
-1.44510418769461e-05
-2.91234721875756e-05
-9.78097158111091e-06
-1.61750816432917e-05
-4.26969693273186e-05
-3.10031141918251e-05
-2.63267837639145e-05
-2.11766299335235e-05
-3.50810134694005e-05
-3.09254769895034e-05
-2.19926639789517e-05
-1.8670994935919e-05
-3.4569145453327e-05
-1.94126344608334e-05
-5.39391061223703e-06
-1.67306823250215e-05
-2.67355857552113e-05
-2.30968707685466e-05
3.42729474378148e-06
-2.23752270981807e-06
-1.51040056006804e-05
-3.10546946789171e-05
-4.91262979954902e-05
-3.4426752320092e-06
5.84226673235173e-06
-1.6382780653713e-05
-2.12228652129172e-05
-2.65953491300576e-05
-7.83727898533536e-06
1.05732648876343e-06
-2.37002415300779e-05
-2.49464736113854e-05
-3.59178728847089e-05
-1.47660969178601e-05
-1.34168611376036e-05
-2.94565932079495e-05
-4.35598919702584e-05
-3.1296497799738e-05
-9.87507910548559e-06
-2.85418067803111e-06
-1.06150912795339e-05
-1.51923810051263e-06
-1.21602178339458e-05
-1.6849408095339e-05
-1.95184139503884e-05
-3.72388029418945e-05
-8.30078692073646e-06
-2.11204603429677e-05
-3.34305897821337e-05
-1.62708184088356e-05
3.22441712017726e-07
-3.31882973544715e-05
-3.59113341609929e-05
-1.34088305013802e-05
-3.69574450079218e-05
-6.74701502097256e-06
-1.63459945844263e-05
-2.31159339846509e-05
-4.02369618303428e-05
-2.81935798692964e-05
-2.96016641619222e-05
-2.10003898255233e-05
-3.41246112737975e-05
-1.46971268005061e-05
-2.67756044598721e-06
-4.98396340872273e-06
-2.26764629607559e-05
-6.89353341410535e-06
-4.03153404638288e-05
-2.56502658130259e-05
-4.83274860384036e-06
-2.53389194404766e-06
-2.46088754319696e-05
-1.12321816523386e-05
-3.22904681320675e-05
-2.34641766446629e-05
-3.19843101330374e-05
-2.95382104385353e-05
-4.50343194588469e-05
-3.8584006740328e-05
-2.13312932263179e-05
-2.62655494490822e-05
-1.05708286842078e-05
-6.82824043612854e-06
3.55651985982371e-06
-2.26147446327672e-05
-1.90938286381605e-05
-2.246123305612e-05
-1.45824489219398e-05
-8.49557087061578e-06
-1.72489224888576e-05
-3.53586580770254e-05
-2.66916546452286e-05
7.24602875875194e-07
-2.35577313673126e-05
-8.95108174705679e-06
-3.96925870565399e-05
-2.26260724729619e-05
-2.20845238710581e-05
-4.48466415886815e-06
-9.23789789707991e-06
-2.78267334272253e-05
-4.17910926481746e-06
-3.3561685329384e-05
-2.8564631545854e-05
-2.48701129402839e-05
-2.9718026997231e-05
-1.61544541379427e-05
-1.24075045230053e-05
-4.00942883457889e-05
-1.59414024622607e-05
5.91863095851931e-07
-1.28106736128143e-05
-1.02512004331588e-06
-3.1725485385681e-05
-1.42725440292863e-05
-6.15017599518035e-06
-3.54650965128917e-05
-2.32911588358042e-05
-2.37470977674418e-05
-1.43649621956041e-05
-2.40090662843695e-05
-9.53758896635422e-06
-9.88825900447568e-06
-2.17944526036649e-05
2.70950127272567e-06
-2.0601911642906e-05
-1.70967533018894e-05
-2.62509356814472e-05
-2.82126158848698e-05
-2.17495014225951e-05
-2.84099349610991e-05
-5.80813345800152e-06
-2.84007948196714e-05
-1.33639785021437e-05
-1.34070732606789e-05
-1.02289887457431e-05
-1.95820834157413e-05
-3.14095985242266e-05
-1.07404054714286e-05
-1.95335983848643e-05
-3.81301393085385e-05
-2.97973043006365e-06
-1.05919752603178e-05
-1.43837064307094e-05
-2.58070608799506e-05
-2.68708983612273e-05
-3.2387147994336e-05
-1.48854639874662e-05
-3.1268591908194e-05
-1.4537209005214e-06
-2.55528140345095e-05
-1.85351603766559e-05
-1.87451836570822e-05
-2.17862895386724e-05
-3.68227690877926e-05
-1.68216649300801e-05
-2.64098503197483e-05
-1.8568968197044e-05
-1.74366480035571e-05
-1.96341188112122e-05
-4.85161500626031e-05
-6.88862565326922e-06
-3.35400131804394e-05
-2.57003274274935e-05
-2.68654022961804e-05
-2.22923609666391e-05
-1.61475096262825e-05
-3.56169974078642e-05
-4.76092273247555e-06
-2.48505578365145e-05
-4.85376635302891e-05
-8.6778135717349e-06
-1.6547271110069e-05
-2.23701463371633e-05
-1.5884421750014e-05
-1.4187400134338e-05
-3.29443972456082e-05
-2.97936604270835e-05
2.58569491467617e-06
-2.34160051648956e-05
-2.78933190142891e-05
-1.96767680418257e-05
-3.2095982340677e-05
8.72963037570359e-07
-1.45304227445002e-05
-5.16446480478146e-06
-6.10884597355672e-07
-1.38063670086473e-05
-1.01273263112027e-05
-9.05301226524246e-07
-2.05212805598215e-05
-2.08353145163432e-05
-3.83515756984609e-05
-3.63814991558924e-05
-9.22204637368559e-06
-1.05366198464768e-05
-8.26104547789973e-07
-1.32207427942737e-05
-2.60332434253987e-05
-1.44086038187298e-05
-1.00912726827423e-05
-4.99283052647222e-07
-2.85642090822843e-05
-3.40012741767024e-05
-1.57553047219413e-05
-1.34707294599527e-05
2.81930012331375e-06
-2.11338490946541e-05
-3.16516775385348e-05
-3.44098157963123e-05
-3.91612521506589e-06
-1.89181680059297e-05
-1.93972553157143e-05
-9.91188754878031e-06
-6.18214637683118e-06
-1.05389551524986e-05
-1.55652705652514e-05
-6.03632400154498e-06
-2.29955795945664e-05
-2.53745890984737e-05
-4.70890597449204e-06
-2.32178978188267e-05
-4.05362598567117e-05
-3.37484497001441e-05
-1.3147558677152e-05
-2.37577523906091e-05
-3.79849811975046e-05
-7.17520650090661e-06
-3.11573164789187e-05
-4.32260122596204e-05
-1.37520292125993e-05
-1.69573316507374e-05
-7.54098246497175e-06
-2.20269983754613e-05
-3.25168040691742e-05
-1.81948228830567e-05
-1.25502428380339e-05
-1.56869417122056e-05
-1.70285448368513e-05
-1.71999394437526e-05
-1.74715341116636e-05
-2.58486393084012e-05
-1.4560519591831e-05
-4.64119707068532e-05
8.65007707885728e-06
-1.95349311249925e-05
-4.34531468609304e-05
-5.91122513168017e-06
-1.8730170658899e-05
-3.03868847068042e-05
-1.80610597008289e-05
-2.59341324490354e-05
-1.21884760111196e-05
-2.22114022000618e-06
-1.52239172536766e-05
3.49896408513728e-06
-2.10417257373026e-05
-2.26511872312403e-05
-3.0480487778249e-05
-1.28850116831416e-05
-7.80384144206718e-06
-2.32847294990937e-05
-1.57807826080315e-05
-1.66634078006821e-05
-2.06512408093416e-05
-1.84337875283227e-05
-1.66780072960238e-05
-1.76163495822382e-05
-1.6660722162322e-05
-3.65194068967387e-05
-5.48794211544633e-06
-8.84063158981501e-06
-2.93810519042712e-05
-2.15456104173046e-06
-2.57320362001314e-05
-2.04475940800606e-05
-7.77997972960809e-06
-2.08820673742458e-05
-3.45199043616471e-05
-2.42530407876537e-05
-3.07390696497897e-05
-8.93587165040419e-06
-1.9350664432819e-05
-4.49440246214269e-05
-1.18239916323251e-05
-4.00162481836465e-05
-1.9113044019197e-05
-1.7422900003777e-06
-3.67534995375189e-05
-3.14090809505655e-05
-1.82019942139776e-05
-2.48421247109898e-05
-2.02213165379311e-05
-1.67829244810611e-05
-4.77715123968609e-05
-2.51019353011348e-05
-2.24675079918836e-05
5.59423114858921e-06
-2.86318178197076e-05
-3.86485064432471e-05
-3.3689153851093e-05
-3.68674968802736e-05
-4.36249515763723e-05
-2.68994839460795e-05
-3.09074278550575e-05
-1.8461722819312e-05
-2.13342981121529e-05
-2.94688769082871e-05
-1.64997586229781e-05
-1.37442359069809e-05
-2.64588357306036e-05
-2.16577339208905e-05
-3.02711088042892e-05
-3.06503079933186e-05
-3.11652506906919e-05
-2.77331163411159e-05
-1.00278536738678e-05
-3.59380901209465e-05
-3.68020779821853e-05
-3.02385880541815e-05
-2.18978437435239e-05
-3.40652165941118e-05
1.55193661872816e-06
-2.5566705258739e-05
-1.61063399120294e-05
-1.88443639398154e-05
-4.2963940741953e-05
-3.30836037739657e-05
-2.76052487706248e-05
2.99621492128247e-06
-4.69277381783118e-06
-2.60983632898495e-05
-2.88827510849235e-05
-2.33909760070292e-05
-2.28089662439168e-05
-8.95659902588061e-06
-3.54225052006505e-05
-8.82877215671911e-06
-2.00317728136452e-05
-1.43564053754574e-06
-3.68628049151767e-05
-4.1391389523776e-07
-4.17223665891205e-05
-2.46567014712057e-05
-1.64810800194658e-05
-1.86035370563491e-05
-1.16477708584236e-05
-1.09871616082958e-05
-2.63741744309388e-05
-2.17824233190441e-05
-4.15372360857274e-06
-3.01560058280199e-05
-3.05478778650618e-05
-2.47194644338449e-05
-1.71421683852679e-05
-1.68276425893746e-05
-2.7021097031318e-05
-1.67686934166556e-05
-1.57275110634921e-05
3.01431765609896e-06
-6.87583532002992e-06
-1.0376450837956e-05
-1.62585031400005e-05
-2.75890241283525e-05
-1.97550441004466e-05
-3.90889373036263e-05
-4.08703630561621e-06
-4.00780993696444e-05
-1.53231981043793e-05
-1.36517307288322e-05
-3.75534507707497e-05
-3.69185737901092e-05
-2.51342721563322e-05
-2.50064692187456e-05
9.63996713911769e-06
1.35382769910493e-06
-7.22880310682319e-06
-1.25865041985333e-05
-2.99342219431015e-05
-3.06004524654486e-06
-3.33840160964163e-05
-1.56284199088073e-05
-3.60367224955894e-05
-8.56815450024808e-06
-1.2735399011202e-05
-2.99237129398067e-05
-1.9344578980458e-05
-1.35821020749514e-05
-2.275565762692e-05
-2.05062868185663e-05
-2.5826400233067e-05
-1.42447297685551e-05
-1.3189470651443e-05
-2.05322871103732e-05
-1.29243687015596e-05
-3.13670644720188e-05
-2.817049782681e-06
-8.24559306875658e-06
-2.26486151171734e-05
-2.63483464817346e-05
-3.89169522523786e-06
-3.54772342627189e-05
-1.70463417036537e-05
-1.09157468283335e-05
-2.19459277138952e-05
-3.4893714826251e-05
-1.04431579036526e-05
1.1926092883308e-06
-2.54189430296239e-05
-1.79810831660225e-05
-3.20410106523287e-05
-7.70381678540545e-06
-1.17097825821751e-05
-8.93123635446077e-07
-2.96198792618327e-05
-4.57799656494347e-05
-4.27740998072105e-05
-3.09585849741415e-05
-1.96573692849106e-05
-2.44784714701611e-05
-4.4121670545351e-06
9.886670234719e-06
-4.38199316045932e-05
-2.46573786333634e-05
-1.28938534504034e-05
-1.41672601730169e-05
-3.48371845236546e-05
-2.85974474999742e-05
-7.82761340976564e-06
-3.71888056547826e-05
-1.68634372510461e-05
-2.81108829474201e-05
-3.9726927125856e-05
-2.29977322056182e-05
-2.70032195197857e-05
-7.37738001134122e-06
-3.07742560690098e-05
-2.66026438571995e-05
-2.13764242192009e-05
-6.22726810066188e-06
-7.56559286643198e-06
-1.08318559293745e-05
6.06361694100333e-06
-2.43694207890681e-05
-2.56266056153933e-05
-1.33600216253003e-05
-3.30181175462619e-05
-2.95730168385554e-05
-2.37704469048435e-05
-1.06661762989229e-05
-1.36323560940628e-05
1.28156851580958e-06
-2.7077308904028e-05
-3.68706587545434e-05
-1.33940943045793e-05
-1.03386869485253e-05
-2.99261048905023e-05
-1.19838055468886e-05
-3.30410963602726e-05
-3.19362791007071e-05
-2.58908186396487e-06
-2.13023337637917e-05
-1.39290393481032e-05
-1.40414696687975e-05
-2.15095842630448e-05
-1.63126190706354e-05
-2.84457455045565e-05
-1.19171246322217e-05
-2.50545356177165e-06
-1.59880770066022e-05
-1.94626083723289e-05
-2.26494276671268e-05
-2.80216023153463e-05
-3.77006032558278e-05
-1.5382092167461e-05
1.06106654529324e-06
-1.47319857696968e-05
-1.85954458007085e-05
-5.57516571072923e-06
-2.34045107845639e-05
-3.43221594629596e-05
-3.01064841281912e-05
-2.12076289067692e-05
-4.39532071674584e-05
-8.42858556424558e-06
-6.97332697051657e-06
-4.0751676764099e-05
-1.6398610867233e-05
-1.37895971035257e-05
-2.79275893922417e-05
-2.95333148453959e-05
-1.35448612022565e-05
-2.28324657274275e-05
-8.14362874945674e-06
-2.8777112991125e-05
-1.76262035990796e-05
-1.46440451570247e-05
-1.9118718558117e-05
-2.6780211688403e-05
-3.01749019019045e-05
-2.68783188877944e-05
-1.5276830295344e-05
-2.38289321752594e-05
-2.27206850996041e-05
-1.82843800738061e-05
-1.34989774377417e-06
-1.92143597010667e-05
2.74402696970945e-06
-9.98518472854408e-06
-6.88867145458043e-06
-9.51689212322005e-06
-3.72185430916176e-06
-3.01624712534684e-05
-1.71106387669085e-05
-2.13488897499874e-05
-3.78600982432881e-05
-2.652846900274e-05
-2.53602768101992e-05
-2.74421199331142e-05
-1.77616267670575e-06
-4.9455273170134e-06
-1.96770795375477e-05
-2.42388659294246e-05
-2.52119243610037e-05
-2.46535217209995e-05
4.0286366975372e-06
-1.04709119436782e-05
-2.65498510582613e-05
-2.75639793952427e-05
-1.95326856293999e-05
-2.70039888917758e-05
-1.59389784513617e-05
-4.58395641317822e-05
-1.11277831821164e-05
-2.0293061745474e-05
-4.66700846465749e-05
-1.29732727055804e-05
-2.27807613620135e-05
-3.20761167547716e-05
-2.8770979849664e-05
-2.20831507072997e-05
-4.64412925799486e-05
-3.53297587474384e-06
-1.81247159212449e-05
-3.03583259836329e-05
-2.11448393461182e-05
-3.53168190886023e-05
-2.1269771755699e-05
-1.40264226858252e-05
-2.70932723890565e-05
-2.18665901665129e-05
-5.90284249581476e-06
-2.80256450804194e-05
-2.55877454659644e-05
-1.21747471079756e-05
-2.02011025477879e-05
-3.20377000311552e-05
-2.40263096847002e-05
-3.98502182828405e-05
-7.97471734239162e-06
-2.91317338570616e-05
-2.86630648953394e-05
-1.30508873895177e-05
-2.56197633555115e-05
-3.29572523394878e-05
-2.3665167033702e-05
-2.319441571863e-05
-2.64749347135438e-05
-1.85653020204133e-05
-1.01045492624088e-05
-7.36638219809071e-06
-3.97902391165353e-05
-2.34467213704901e-05
-1.72590627137735e-05
-9.57752320823075e-06
-2.22443429570889e-05
-3.89603117866787e-05
-3.66443106296842e-05
-1.30924587162997e-05
-3.67396679929058e-06
-3.30329845735659e-05
-4.46073198455901e-06
-1.21172137382133e-05
-1.70062666289554e-05
-3.06876054070482e-05
-3.81647009857228e-05
-2.31888516046223e-05
-3.20754802375978e-05
-1.88200699096132e-05
-2.24000507162131e-05
9.05745866254747e-07
-9.12440115150496e-06
-2.732674293195e-05
-1.34996855225594e-05
-3.37266317362718e-06
-2.02759760155979e-05
-9.31473532781266e-06
-2.14152935974655e-05
-1.69466565906671e-05
-3.01274669459533e-05
-1.74822727016222e-05
-2.00684172617088e-05
-4.2881509694297e-05
-1.31578344365153e-05
-1.47964916025174e-05
-3.10794885730276e-05
-2.80885845454342e-06
-3.01072562912618e-05
-3.90715531306359e-05
-3.28459732167462e-06
-1.27341059381058e-05
-2.48890350022295e-05
-2.63199768587604e-05
-3.66980229007797e-05
-9.5763143330768e-06
-3.09904418461425e-05
-3.31207790180227e-06
-3.62799614293689e-05
-3.04439844106615e-05
-4.07707244241017e-05
-2.7169015464101e-05
-2.2727607645763e-05
-1.36915092057368e-05
-5.33471263521895e-06
-1.98022832277919e-05
-2.68418360678067e-05
-3.46176454170618e-05
-1.94816252169858e-05
-1.09192595647037e-05
-4.47768997850087e-05
-3.6451556859297e-05
-2.25484442705677e-05
-8.29005089951174e-06
-3.12837205864636e-05
-2.49248383540834e-05
-2.92722873437876e-05
-9.72332833889123e-06
-3.39084729809743e-05
-2.44368479935552e-05
-2.26944302326812e-05
-4.24776046934113e-05
-3.02556647390256e-05
-3.13755770704856e-05
-1.58872836209944e-05
-2.11367118207823e-05
-3.14515596677095e-05
-6.74980717141847e-06
-2.00497754811204e-05
-1.98874765632545e-05
-7.44273879851859e-06
-1.6633131602082e-05
-2.0615042824409e-05
-1.2396809000688e-05
-1.47002535970501e-05
-1.76521583462079e-05
-1.66759731726486e-05
-1.77953473016058e-05
-2.74814842084152e-05
-1.15974412275711e-05
-2.10294986372287e-05
-3.54738361243441e-05
-2.66167233725795e-06
-3.4824796725164e-05
-3.35019571560172e-05
-1.76873951607119e-05
-2.28539798242013e-05
-1.60616271090611e-05
-2.87114387691581e-05
-3.0285650840152e-05
-2.760906238172e-05
-1.22736625289377e-05
-2.16986558532579e-05
3.63769045219626e-06
-1.4206030076968e-05
-2.76816456496234e-05
-3.50646579065478e-05
-1.32191350457494e-05
-1.52095521863447e-05
3.26062412133689e-06
-1.03688312114681e-05
-2.87628388269645e-05
-5.11203395034548e-06
-2.58872325121456e-05
-1.7714699295257e-05
-2.17610735465562e-05
-1.93169815668833e-05
-2.65401057988336e-05
3.43751038258428e-06
-3.85973647228672e-05
-6.27399645285503e-06
-1.25480148542039e-05
-2.85120041004293e-05
-1.70153493838893e-05
-2.12436484664447e-05
-9.01076099582528e-07
-1.39127138267276e-05
-1.88475038229852e-05
-3.84529181223954e-05
-2.87160973680071e-05
-2.5993657582019e-05
-1.1329964426235e-05
-2.0861496332511e-05
-6.5610665785263e-08
-1.9660518613854e-05
-1.50156817802122e-05
-2.88900050077925e-05
-1.09747303995745e-05
-2.70888392582569e-05
-3.0805991994444e-05
-4.90764677864685e-05
-4.00454924767082e-05
-2.90491292386782e-05
-1.67909637342633e-05
-3.05332389722328e-05
-8.80823095398381e-06
-4.06902041188579e-05
-4.08407482752164e-05
-2.50474187783504e-05
-2.34197080212428e-05
-9.56340328664438e-06
-3.90829199031528e-05
-3.85224733425437e-05
-3.99896176106937e-05
-1.05616575963417e-05
-1.44153253218574e-05
-4.44149052762955e-05
-3.2668619543726e-05
-1.40376825889429e-05
-1.29607805388976e-05
-1.37247363676681e-05
-3.01520858943855e-05
-4.75177877543891e-05
-1.38842421400232e-05
-1.89850649750306e-05
-9.83333260981317e-06
-1.56844341396541e-05
-3.7270391162538e-05
-2.97640924476592e-05
-3.04863224708373e-05
-4.19670316426622e-06
-2.62058005485134e-05
-8.85823000185577e-06
-1.17035770406582e-05
-3.05977482350268e-05
-9.77643384217738e-06
-1.81781742261479e-05
-2.03847739554205e-05
-1.48553895894547e-05
-4.36671987366063e-05
-1.41623459427192e-05
-3.21309089405663e-05
-3.0543600854383e-05
-2.94753492168396e-05
-7.79352115084226e-06
-1.59308145307957e-05
-1.51483779087927e-05
2.15197266787338e-07
-3.11891685605006e-05
-1.00548961496528e-05
-2.9386736462336e-05
-1.34371628446341e-05
-3.87916006534158e-05
-1.63485032059695e-05
-2.13662475850247e-05
-1.39434651492389e-05
-6.9718067480581e-06
-1.25073112140324e-05
9.89984539513907e-06
-3.56258321269089e-05
-3.74770041232362e-05
-1.39807231152807e-05
-3.2538990659451e-06
-3.38720369158191e-05
3.55078951826056e-06
-2.10746766063289e-05
-8.78569381136715e-06
-3.25098460241362e-05
-1.42503442781263e-05
-2.49218474751076e-05
-1.25018475473938e-05
-1.64534375517649e-05
-8.24890260647493e-06
-1.06059382763115e-05
-1.91829591920677e-05
-2.24169154088994e-05
-3.02408604580801e-05
-2.58785936427405e-05
-1.11380295238192e-05
-8.43424975117308e-06
-8.11065344650611e-06
-1.85830696211529e-06
-2.894995553193e-05
-1.97116000350781e-06
-4.09863247410146e-05
-1.50891022828033e-05
-4.28563276557916e-05
-1.84838041284217e-05
-1.55673541826376e-05
-3.62998417456361e-05
-1.27172891563155e-05
-2.0854398335592e-05
-2.83408007344123e-05
-3.20757870773417e-05
-3.70065677255423e-05
-7.77324737739404e-06
-2.90245570390552e-05
-4.63476338370909e-05
-3.13263794216254e-05
-4.77481996293475e-05
-2.71800309573643e-05
-1.46860701608975e-05
-1.37992068640042e-05
-3.43716370072706e-05
-1.3319835843357e-05
-1.76403680729418e-05
-1.68115254768024e-05
-1.86802395838503e-05
-2.16302700795767e-05
-3.8982526177176e-05
-3.44457318198268e-05
-2.41808430684473e-05
-1.02427445940637e-05
-9.89799706959781e-06
-4.72549630232649e-05
-1.94613305080148e-05
-3.71497374114601e-05
-4.60501823529454e-05
-2.35029518286034e-05
-2.89337935294235e-05
-2.17217288938496e-05
-2.27322714544608e-05
-2.9581452156326e-05
-3.90035975167963e-05
-1.27499109595485e-05
-2.0288599358201e-05
-1.61891350309778e-05
-2.22984840796496e-05
-5.54364914264938e-05
-2.62777922465304e-05
-9.41721157634514e-06
-7.10751658686519e-06
-3.71722102207985e-05
-4.41631578880499e-05
-5.69649031719078e-06
-4.18715633522741e-06
-2.85951980947596e-05
-2.90970012766912e-05
-2.1219315195768e-05
-2.40237362635576e-05
3.67206891158279e-06
-1.64206804531824e-06
-2.30773913613874e-05
-1.4102470495298e-05
-3.28497912911624e-05
-4.01133590254128e-05
-3.00322224294098e-05
-1.83836248380229e-05
-7.41980532418294e-06
-2.50390117483362e-05
-3.11054576405536e-05
-1.81146978344543e-05
-2.88580634489803e-05
-7.10625485349627e-06
-1.42552971025168e-05
-3.08374080246925e-05
7.44963238120727e-06
-1.04325071155365e-05
-2.30345755423159e-05
-1.0314915384888e-05
-1.70056726211743e-05
-5.62094810581471e-06
-1.53840286542819e-05
-1.11325392274443e-05
-3.56274190561739e-05
-3.8992812940167e-05
-2.98381186357776e-05
-3.44179795052033e-05
-2.18732630659961e-05
-2.08533277177083e-05
-3.08627159086566e-05
-2.80962509835844e-05
-2.12190980697003e-05
-3.67145774167128e-05
-3.92112596739359e-05
-3.0919967848963e-05
-1.3802975622525e-05
-3.53602730325707e-05
-2.70067420660006e-05
-3.53583861163146e-05
-2.53066686077893e-05
-3.0897934572436e-06
-7.78628992699204e-06
-1.72182387723121e-05
1.59064229420744e-06
-9.52363225175161e-06
-4.27373207595991e-05
-2.27376203276159e-05
-1.5960650515024e-05
-1.70704304263724e-05
-4.26779529432341e-05
-2.43189352633917e-05
-3.45381584747033e-05
-3.92577140897986e-05
-1.38462736595522e-05
-3.6855676775239e-05
-1.57375383482212e-05
-5.17715248222516e-06
-9.19970520518266e-06
-2.31059255434146e-05
-1.83433607037458e-05
-3.10345891037411e-05
-2.01478300913799e-05
-1.89946372829869e-05
-3.00968906870918e-05
-1.81477957430038e-05
-7.17425003136279e-06
-2.46806917334406e-06
-2.34287300526656e-05
-9.30736351891187e-06
-2.91058122305459e-05
-1.83325570320449e-05
-3.74659026020812e-05
-2.68614832534058e-05
-4.28729490573971e-05
-1.78472312287616e-05
-3.85136903511086e-05
-6.0981464914947e-06
-2.34244167174628e-05
-1.31195227507795e-05
-1.46870947325251e-05
-1.68564575726476e-05
-1.53142231602499e-05
9.23279223663174e-07
-1.47060466650027e-05
-2.74243536574446e-05
-1.56368452646175e-05
4.53689482098371e-06
-4.27486590758174e-05
-3.09307180818957e-05
-2.08213383341672e-05
-1.76874586179847e-05
-2.20579809185983e-05
-2.17507142331176e-05
-2.19806925371298e-06
-4.04438361476573e-05
-5.92457060827703e-06
-2.26597178776529e-05
-1.68812761805322e-05
-8.78069904730604e-06
-4.09229552846338e-05
-3.28569099210185e-05
-1.77929648497068e-05
-3.26613628288282e-05
-1.96325394317499e-05
-5.36386254201455e-06
-1.04508865165962e-05
-2.18648760804618e-05
-2.15863791437708e-05
-4.01391003676602e-06
-3.3898050490029e-05
-2.43879834764268e-05
-1.2563803300409e-05
-2.74436746352241e-05
-3.46383931884406e-05
-3.83292784720976e-05
-2.52543639498735e-05
-2.58315636038187e-05
-3.17625630164975e-05
-2.48544615906363e-05
-1.88547214323931e-05
-3.79281338248419e-06
-1.6876441641435e-05
-2.89654675343869e-05
-1.31792367160673e-05
-3.20937823702069e-05
3.34320634302735e-06
-2.93904565747569e-05
1.00178913815157e-05
-1.21817258801898e-05
-2.12525658955381e-06
-4.82266385283739e-05
-4.27337575710469e-05
-2.51898493243821e-05
-2.73832425639117e-05
-1.33516456440035e-05
-2.59292068351721e-05
-2.61385669062321e-05
-2.344516447752e-05
-3.35066515759351e-05
-3.34587254118005e-05
-2.60892705815764e-05
-1.3829448453603e-05
-7.4850392932385e-06
-4.98591723999899e-06
-2.79316133012973e-05
-2.89895683830794e-05
-1.10351906235609e-05
-1.73257787777399e-05
-3.34877302842177e-05
-2.08684274660546e-05
-2.86505012759184e-05
-2.79785390384876e-05
-8.6990587570721e-06
-3.24259423389924e-05
-8.32597680569833e-06
-3.11990525092828e-05
-8.54867519283197e-06
-2.16857184152825e-05
-3.36111193897962e-05
-3.03896826295909e-05
-3.62955680399629e-05
-3.46770393267464e-05
-2.51830634557001e-05
-3.04453053825798e-05
-2.56517000231215e-05
-1.21823397485935e-05
-4.81662033638862e-06
-3.49617214731517e-05
-6.46044514251534e-06
-7.76466946401489e-06
-4.1914008130058e-05
-6.63040724482537e-06
-4.45348412004436e-05
-1.72127332522368e-05
7.64774795928977e-06
-1.36563875198684e-05
2.98875854530979e-06
-1.39525707723564e-05
-3.47213544654896e-05
-1.41085460086961e-05
-1.14191821527894e-05
-1.24783866232137e-05
-3.29719473354639e-05
-2.76835500063074e-05
-1.84657027625281e-05
-1.73414796543912e-05
-1.52717023562426e-05
-3.64788166981246e-05
-4.83489384744991e-05
-7.95266435669812e-06
-2.23222222306019e-05
-3.30646523966775e-05
-3.87280457820186e-05
-1.44706494806825e-05
-1.16781996475124e-05
-2.60864032006195e-05
-2.46308201596957e-05
-2.81462656639601e-05
-3.95194681319917e-05
-2.86589091151432e-05
-1.26941894215275e-05
-1.22884208060875e-06
-2.75078677086648e-05
-7.10414367054566e-06
1.05565661625017e-05
-1.68628090304172e-05
-1.30569296616782e-05
-2.15746373311982e-06
-2.76393123610364e-05
-3.8467260224004e-05
-1.96612686303583e-05
-2.84434239012739e-05
5.21378067774007e-06
-1.99128681666478e-05
-1.7679696515251e-05
-4.35303978451989e-05
-2.62110839010488e-05
-2.89096709833472e-05
-2.39423742648642e-05
-2.96222746078101e-05
-2.49045983662612e-05
-2.92220333456319e-05
-2.61231321312374e-05
-1.44562775703797e-05
-1.314230542961e-05
-1.55910495305325e-06
-2.54003373929756e-05
-2.2449425031381e-05
-3.15552136049231e-05
-3.42402069118111e-05
-3.16056659403897e-05
-1.34718259552203e-05
-3.10452232911276e-05
-1.15604716637929e-05
-1.40116253961112e-05
-3.06411445452736e-05
-2.72747902409016e-05
-2.17054437738957e-05
-1.13298131729684e-05
-1.92607402997393e-05
-8.33289603950694e-08
-1.70154189893409e-05
-2.51543426221254e-05
6.75796301984336e-08
-2.67048869625745e-05
-1.36184987428715e-05
-8.48773184074204e-06
-2.03814712588887e-05
-2.40111134677698e-05
-1.94791733098755e-05
-2.22698468863728e-05
-4.09037517911528e-05
-6.47178847814971e-06
-2.91288635370756e-05
-2.80150833988772e-05
-5.36542066110751e-06
-2.32615189403246e-05
-1.56929497219894e-05
-1.25760973126694e-05
-3.47065178950883e-05
-1.35519339118082e-05
-1.59395024473992e-05
-3.37113123997491e-05
-9.34666512291934e-06
-1.73311493478359e-05
-2.78732255281663e-05
-2.58223234711886e-05
-1.50199537662716e-05
-2.33403991061601e-05
-2.06277144574198e-05
-1.68958604435295e-05
-4.89441397270987e-05
-9.11485920897235e-06
-2.30449869957239e-05
-2.67564096833929e-05
-7.26376171026763e-06
-2.95955438811869e-05
-3.00568503735281e-05
-1.64506185480317e-05
-2.58753057659941e-05
-3.29800616274651e-05
-2.41496130030953e-05
-1.45921150280328e-05
-8.95054381378644e-06
-2.1402745378598e-05
-3.42244316095573e-05
-2.54896224490495e-05
-5.30436242904084e-06
-2.04471971094637e-05
-1.46988338193532e-05
-8.33175958954494e-06
-4.43857627877657e-05
-3.60281290108897e-05
-1.89378209866246e-05
-1.1018034758234e-05
-1.4088551135659e-05
-1.21069566246138e-05
-4.89856290920975e-06
-2.20886305018926e-05
-1.53411966699761e-05
-7.20480033297897e-06
-2.57576469097991e-05
-2.52354649841363e-05
-4.1089246647509e-06
-7.30431183720828e-06
-1.32498056838587e-05
-1.66792035708355e-05
-2.03855083534348e-05
-7.98422948154705e-06
-1.41451933305379e-05
-6.8304775586687e-06
-2.6469173167667e-05
-1.52137964515102e-05
-2.54653161500987e-05
-2.85448287252413e-05
-3.32836513939844e-05
-3.69387090064975e-05
-1.54152614377414e-05
-1.06063376902076e-05
-7.52148133125463e-06
-1.43583942924682e-06
-1.49300728911726e-05
-2.58291514043191e-05
-1.65345483826592e-05
-7.7008346524891e-06
-1.31580369094257e-06
-1.72066484127209e-05
-2.41399088700992e-05
-1.84505270055247e-05
-2.39488517042568e-05
-9.48775057587585e-06
-2.6026371489102e-05
-2.14118206096004e-05
-2.39715559886125e-05
-2.15629764055714e-05
-1.0463756687039e-05
-2.4844270138081e-05
-2.92478432807984e-05
-2.57201074600972e-05
-2.00677494001731e-05
-2.28756441419163e-05
-8.94730138145201e-06
-2.96632621895405e-05
-1.23129720126959e-05
-2.84367262955706e-05
-2.13027011665452e-05
-3.90617171557087e-06
-2.51830686327055e-06
-3.45101275687572e-05
-1.38526219465456e-05
-2.04869133848033e-05
-1.84872666719329e-05
-3.16648852859813e-05
-3.53750228311427e-05
-1.61771980878116e-05
-6.83945808436745e-06
-2.42179348519688e-05
-3.4612117001797e-05
-2.79129072049884e-05
-1.03264878405781e-05
-3.56787735426468e-06
-1.85158038979835e-05
-2.03336217240266e-05
-3.52395008519683e-05
-1.97671554867173e-05
-3.38891146361364e-05
-6.6631804041433e-06
-3.32306857889211e-05
-1.40805233797214e-05
-1.33316936364134e-05
-8.34926930704991e-06
-1.68202894887923e-05
-2.556062193465e-05
-8.84153826768871e-06
-3.00840577281086e-05
-3.97141506284779e-05
-5.80942797268249e-05
-8.00357137699163e-06
-2.77765401279853e-05
-4.92204463296871e-06
-2.44124935623489e-05
-1.98693088573085e-05
-2.38204198377414e-05
-2.34725872627115e-05
-1.04408872487372e-05
-1.63357018567252e-05
-3.11816928502873e-05
-4.92381674415788e-07
-2.68883433008312e-05
-1.39084431577961e-05
-3.11731051363737e-05
-3.23951633188692e-05
-2.49717218127775e-05
-1.61912425031895e-05
-1.01764080096194e-05
-3.8513307082379e-05
5.42028777297858e-06
-3.48071697030255e-05
-1.99764668652859e-05
-1.35362376223042e-05
-3.47281767769101e-05
-2.48326282158601e-05
-3.74439708961294e-05
-2.66727506447946e-05
-3.4063524582484e-05
-2.69154775567601e-05
-2.0118766368194e-05
-3.73630061777124e-05
-1.77577331765494e-05
-4.68777150866912e-06
-1.8974445128269e-05
-8.76119713307096e-06
-2.52422577034302e-05
-2.65270057593537e-05
-1.21594825886608e-05
-1.72378203338949e-05
-1.9906935608174e-05
-1.65938778301127e-05
-1.9005814924654e-05
-2.04271508739445e-05
-3.15682969006727e-05
-2.25785204965178e-05
-8.56109543363828e-06
-3.64965741117473e-05
-8.25491387702061e-06
-2.38956018324089e-05
-2.57059681537799e-05
3.8545907738767e-06
-1.739087511657e-05
-1.37698926111708e-05
-1.05952118969807e-05
-2.27218233802881e-05
-2.32773365990173e-05
-4.52373607584066e-05
-3.33568708514795e-05
-1.74904059574944e-05
-3.02933564578809e-05
-3.78612554254251e-05
-2.38957851428549e-05
-2.39897185515927e-05
-8.18319633062243e-06
-2.39238239492225e-05
-3.2572896576054e-05
-2.54836394555213e-05
-7.00470410615747e-06
-3.75666892078303e-05
-2.41036829554675e-05
-2.72769826106974e-05
-3.23814781426181e-05
-1.98496892193079e-05
-1.26969243304027e-05
-2.44280568792588e-05
-2.20184766565946e-05
-4.66460980564578e-05
-3.47753965050521e-05
-4.75123963270181e-05
-2.1976180587698e-05
-2.93823528155017e-05
-2.18609508714333e-05
-1.34710272528905e-07
-1.5820067822529e-05
-1.71797404666354e-05
-2.54935522742672e-05
7.53159823085255e-07
-2.78457544846842e-05
8.27554987058454e-06
-1.86886214739344e-05
-2.42191162352814e-05
-2.74042425365936e-06
-4.13865779409382e-06
-1.05207072372545e-05
-4.56867507431293e-05
-1.47597581139242e-05
-3.4897965333571e-05
-1.97171984097881e-05
-1.29627077799594e-05
-2.21483251117422e-05
-3.27819666037352e-05
3.93377681339187e-06
-1.23943578392214e-05
-3.56942557155037e-05
-1.93650893310893e-05
-2.56780949269944e-05
-1.39252401194483e-05
-1.50031000604938e-05
-5.29113657465053e-06
-2.14436011458824e-06
-4.87110538744838e-05
-2.13629726416606e-05
-2.22839079430301e-05
-2.96155720230306e-05
-2.01661698490711e-05
-7.03542902369619e-06
1.25717739118684e-05
-3.49928447139963e-05
-1.27445558861201e-05
-3.41697795282034e-05
-3.31983529779126e-05
-2.16170753493803e-05
-2.46321819962364e-05
-2.44525894092176e-05
-1.68958109770049e-05
-3.90588895245193e-05
-3.46074216269456e-05
-1.30294855728393e-05
-3.53478261253926e-05
-1.52826422239132e-05
-3.78237863811657e-05
-1.16688163500136e-05
-7.35680939199298e-06
-1.64819130201163e-05
-1.834571442598e-05
3.44553650934031e-06
-1.20277459488113e-05
-3.34896773501355e-05
-1.71101150750791e-05
-1.55156432989133e-05
-3.22232500818061e-05
-4.2517216150743e-05
-2.53356077059159e-05
-3.97265875069918e-05
-2.29851996291333e-05
-3.39039701992093e-05
-3.70641551062713e-05
-3.52282543656806e-05
-3.30352853151317e-05
-3.10279763532822e-05
-2.45424594362375e-05
-9.05571469217444e-06
-7.01719080148566e-06
-1.06943062062869e-05
-6.44065763988123e-06
-1.56548876824904e-05
-3.05721057486145e-05
-2.41578362207442e-05
-2.76184946298457e-05
-3.53084131207115e-05
-3.10452911945e-05
-5.11492798070171e-05
-3.36411990697755e-05
-1.07565735992318e-05
-8.01380548383271e-06
-3.12567048207449e-05
-1.61744591981211e-05
-3.3955810524517e-05
-2.36559625897489e-05
-2.38748849666933e-05
-1.88676593944402e-05
-1.95474840836076e-05
-1.16171409333893e-05
-4.44846203195604e-05
-3.42714982590787e-05
-1.11838353166656e-05
-1.69718434257908e-06
-2.13756285594169e-05
-4.1559277775085e-05
-1.19988439008675e-05
-3.19978485546271e-05
-1.08773186966249e-06
-1.76411987799121e-05
-7.1714274128673e-06
1.79424820508831e-06
-1.38050640709935e-05
-2.19490499103998e-05
-1.41805841714243e-05
-8.11220483941912e-06
-2.16746476438111e-05
-7.26168479286021e-06
1.37586963014728e-07
-4.26141787705144e-05
-4.61389378961878e-05
-2.10998026943541e-05
-3.48011859898594e-05
-2.32812251359916e-05
-2.19654311950412e-05
-3.70295783221019e-05
-2.24121850561626e-05
-2.0694978142399e-05
-2.28893644323324e-05
-2.43022473446828e-05
-1.97124584659459e-05
-6.35307552893639e-06
-2.9740130887519e-05
-1.07507725466402e-05
-2.4659042802896e-05
-1.82303439521407e-05
-7.97403207162462e-06
-4.4045894362771e-05
-2.4197600109125e-05
-2.64114234471719e-05
-6.35788604652868e-06
-2.94635530316709e-05
-3.25015036681727e-05
-2.41433801444802e-05
-3.04553156866495e-05
-2.2139497878623e-05
-1.98910446347175e-05
-1.68786848951609e-05
-1.94771993093669e-05
-2.10669372121895e-05
-3.26094245221609e-05
-1.56799358741776e-05
-2.66106031067571e-05
-1.30920491480019e-06
-4.20994604776685e-06
-3.34581487481782e-05
-2.16237337844971e-05
-2.27498192275135e-05
-5.22111817806784e-05
-1.66691834498868e-05
-1.29909114348248e-05
-3.56631738579904e-05
-1.26617086098083e-05
-3.0744817748455e-05
-1.12229902916251e-05
-3.36406024241491e-05
-2.02601561690642e-05
-2.82607307404604e-05
-2.18113662735278e-05
-9.81123626425726e-07
-2.21705569025492e-05
-1.55625024713612e-05
-1.66284975249784e-05
-1.15164300886063e-05
-1.74343579383467e-05
-1.94134222934684e-05
-2.98651578163364e-05
-1.45218154565044e-05
-1.48812379610932e-05
-4.2130713159828e-06
-3.18061855512652e-05
-3.51121475907811e-05
-2.87752725568357e-05
-1.47450937946457e-05
-1.72001937041711e-05
-2.02814835070975e-05
-2.0560460057774e-05
-2.89609285153059e-05
-1.45882818411196e-05
-3.60135246642562e-05
-1.506152827364e-05
-7.81294852027397e-06
-3.14940132346728e-05
6.39045846061977e-06
-1.15356695092427e-05
-1.17841465328128e-05
-1.90296576314211e-06
-8.99639098919504e-06
-2.14545767470201e-05
-1.45533538506196e-05
-2.75973355019199e-05
-1.00136311897814e-05
-2.80565365758545e-06
-1.97264539395867e-05
-1.25736448084718e-05
-8.69519115361619e-06
1.17220427798481e-05
1.13240144800692e-05
-2.06267521359619e-05
-1.2004292643395e-05
-1.64164710371149e-05
-1.30967639208427e-05
-7.51832684292828e-06
-3.25856733004598e-05
-2.47505904387917e-05
-2.0607323605973e-05
-6.3181883504367e-06
-2.55080700458308e-05
-6.66515925854483e-06
-4.76528927987275e-06
-1.00612172801187e-05
-8.56776862482216e-06
-2.50457748635406e-05
-2.90922800040557e-05
-2.65548588959047e-05
-3.77233372920488e-05
-5.2590713366057e-06
-2.77422643472362e-06
-1.28132518232238e-05
-3.90574238806357e-05
-2.24858371853939e-05
-6.1696295182885e-06
-6.82058270194043e-06
-2.52646399236969e-05
-1.16463972784573e-05
-2.97291921723825e-05
-1.06106800850695e-05
-4.34422816593524e-05
-1.96989818799102e-06
-9.99227079304184e-06
-1.91342210452756e-05
-7.85119967773209e-06
-3.25950157753828e-05
-3.50022592592141e-05
-1.07327442793546e-05
-2.83485568509959e-05
6.95359880743671e-06
-2.6286228609156e-05
-1.78405081021755e-05
-2.14000894357908e-05
-2.4382413026399e-05
-1.1574975030234e-05
-3.44834404352634e-05
-3.93705810738414e-06
-3.99272396620112e-05
-1.4218284865554e-05
-2.06164362389475e-05
8.12393150614657e-06
-1.32184657445999e-05
-2.27304657652744e-05
-1.96293546764516e-05
-6.38374377391352e-06
-1.01263889457937e-05
-2.31817619443554e-05
-3.18938302327956e-05
-2.42673503579446e-05
-3.14538141976442e-05
-2.08138031464265e-05
-2.8700031684435e-05
-2.27157139547389e-05
-3.14449741146607e-05
-2.68129431294659e-05
-1.09326540484748e-05
-2.16574988167515e-05
-2.62270138205376e-05
-3.00081461450676e-05
-3.32561117196176e-05
-5.43451815993937e-05
-3.72245101410547e-05
-1.06545096688399e-05
-2.12084821259406e-05
-2.70334368116235e-05
-1.19199930991634e-05
-1.64843042350836e-05
-7.08432593921305e-06
-1.31455056095207e-05
-1.54621400436681e-05
-4.23984255786856e-05
-2.8329136801983e-05
-4.85451334750721e-05
-3.06299042335747e-05
-3.71436268899665e-05
-3.79432115417486e-05
-5.23119605591033e-05
2.01358954253267e-05
-2.57398041485824e-05
-2.42493069863166e-05
-3.46982302322511e-05
2.93130270222707e-06
-3.30782053669894e-06
-2.21558601966016e-05
-2.94303157123838e-05
-1.60773516193371e-05
-2.72643426534777e-05
-2.98053699726307e-05
-1.656233016155e-05
-3.39334487291133e-05
-2.5371181873165e-05
-3.93036226306163e-06
-2.8265771006321e-05
-3.38211100438042e-05
-2.51452092903806e-05
-1.14602453405643e-05
-3.46743756043079e-05
-1.70438891175205e-05
-2.47473927738121e-05
-2.80931129496054e-05
-1.95763678978131e-05
-2.7706969234505e-05
-1.92038505599836e-05
-8.2208762675571e-06
-9.42432354045677e-06
-8.81614176883476e-06
-2.39903357806223e-05
-2.21979552513255e-05
1.42396667522669e-06
-7.9684772590093e-06
-1.60951311710214e-05
-1.24212895244566e-05
-1.44415811507743e-05
-2.55361970925799e-05
-2.99326841035594e-05
-2.15727454625532e-05
-3.57397462484735e-05
-1.94302680858473e-05
-3.93498829214449e-05
-1.11461958124549e-05
-3.49379063126057e-05
-3.99894583399236e-06
-7.0005579577914e-06
-2.97806027277865e-05
-2.34179053500522e-05
-1.59814649893888e-05
-3.08075403354284e-05
-3.22531234947679e-05
-1.39108026154068e-05
-2.94446547588322e-05
-3.99518020043848e-05
5.83385052228012e-06
-1.28540065497223e-05
-1.58131731768961e-05
-1.82847984922907e-05
-2.73304271188509e-05
-3.87460340448391e-05
-2.52173509597629e-05
-3.12410065390996e-05
-3.67175841340162e-05
-7.68841988662129e-06
-2.22816411899849e-05
-1.75886887764774e-05
-3.49621312986446e-05
-3.22742168901953e-05
-1.59610622678052e-05
-3.32493711199827e-05
-1.36563255286579e-05
8.17572860044879e-06
-3.10144863758388e-07
-2.28793996533158e-05
-2.4000248208864e-06
-2.79556673865072e-05
-3.36508068703459e-05
-2.9766718621188e-05
-2.37565773432331e-05
-1.8968733435832e-05
-2.58223035966438e-05
-1.55882415039165e-05
-2.22615487237152e-05
-2.93581099497435e-05
-1.81778462485694e-05
-1.98301080454392e-05
-1.121487354687e-05
-1.50402542599994e-05
-1.97791806669684e-06
-1.57911464622663e-05
-1.60707412895305e-05
-1.9799408096578e-05
-9.42822483300452e-06
-2.94107963640149e-05
-1.38898616510427e-05
-2.94783075764356e-06
-2.38662251514964e-05
-2.89058761449525e-05
-2.00967976307988e-05
-3.1312886284105e-05
-3.50341942001145e-05
-2.69772556216019e-05
-4.59411795773243e-05
-1.62278615506346e-05
3.7961412614006e-06
-2.45935315453136e-05
-5.44197293159703e-06
-2.7761041892757e-05
-9.21828349897789e-06
-1.20983408603701e-05
-2.66818095338004e-05
-1.69074375544029e-05
-2.7555360018151e-05
-1.9844354443996e-05
-3.18729260167554e-05
-3.61202296197101e-05
-1.59153539562723e-05
-1.94334569894857e-05
-3.26706578738241e-05
-9.66947354228382e-06
-1.6166232419066e-05
-1.65474613934387e-05
-1.4610743310268e-05
-2.20489554453209e-05
-1.95953857593476e-05
-1.67607976022852e-05
-1.81763575748519e-05
-4.13730977156614e-06
1.12673023355233e-05
-1.36102137806649e-05
-1.01594036280473e-05
-2.87779285992913e-05
-1.39080476534616e-05
-1.72993758370711e-05
-6.18505579149202e-06
-2.19100368093121e-05
-1.99785696792261e-05
-1.57404403316985e-05
-1.00971965336355e-05
-1.37049322420634e-05
-2.38884010799925e-05
-2.79966562854285e-05
-1.4387023038112e-05
-2.91760796536066e-05
-2.0817548824818e-05
5.25539634668825e-06
-2.60653196065189e-05
-1.7777354488497e-05
-1.17722389950359e-05
3.0828175026909e-06
-3.84677429518319e-05
-2.01097399912151e-05
-1.48664127224564e-05
-2.05953838153671e-05
-3.22137181154698e-06
-1.57189151336806e-05
-1.12223517638095e-06
-5.78410629870281e-06
-1.99730594887726e-05
-4.48568162462425e-05
-2.36026096409631e-05
-1.88037321411135e-05
-3.47399643204341e-05
1.71914086335968e-06
-2.19514040346619e-05
-2.8445083751704e-05
-2.57023460147641e-05
-1.93772861146674e-05
-2.54804514748763e-05
-3.92761902055799e-05
-1.33870591419447e-05
2.37377312766063e-06
-6.15535206897106e-06
-3.07175647217896e-05
-2.93953423926645e-05
-3.24816873820867e-05
-2.62226024172077e-05
-2.28932412345529e-05
-1.41044994286226e-05
-1.67245961130637e-05
-1.81744172827969e-05
-2.97488067833971e-05
1.37068664622765e-05
-5.45566988595764e-06
-2.17693139940795e-05
-6.74524804038994e-06
-2.44193941409775e-05
-3.02782896301211e-05
-1.82123621879177e-05
-1.43282663934042e-05
-3.58928875363297e-05
-1.18026109238951e-05
-4.2318267025032e-05
-2.3145857352277e-05
-9.62858309812837e-06
-1.55012314552333e-05
-2.50339413793668e-05
-3.92812985077986e-05
-5.05464965523918e-06
-1.67434461466175e-05
-2.80535319872108e-05
-2.31772604240166e-06
-1.80160052925358e-05
-2.45759318908767e-05
-1.74013883308164e-05
-2.59138763546747e-05
-1.19428300445239e-05
8.10318464937545e-06
-1.77734072132746e-05
-3.27898457939649e-05
-1.05158953562415e-05
-3.28651674495153e-05
-4.29820111405398e-05
-1.42665713298298e-05
-2.81194783567828e-05
-3.25942727659676e-05
-3.7959405270325e-07
-3.92462761651304e-05
-1.93245492842654e-05
-2.22376741592117e-05
-2.43628855031752e-05
-2.81321935150599e-05
-3.30501831485646e-05
-4.82848706830495e-05
-2.39766259656209e-05
-1.72201819553997e-05
-2.13985464715807e-05
-3.07601259197771e-05
-1.03230471793361e-05
-1.53475523134846e-05
-1.84852601701959e-05
-2.89335482081914e-05
-1.41497067897248e-05
-4.32184089896365e-06
-2.31001162640682e-05
-1.9829804016592e-05
-3.54657759668957e-05
-2.03205142906516e-05
-1.36169359500892e-05
-3.35759651518187e-05
-1.09438458543087e-05
-4.01994403803556e-05
-1.39584881432283e-05
-2.69598088496812e-05
9.47477003338871e-06
-2.48699142395414e-05
-2.87217039617304e-05
5.7386609149744e-06
-3.47615027069111e-05
-2.6035604660851e-05
-2.27747888528157e-05
-1.7507655549642e-05
-1.27244869750499e-05
-1.34357082300955e-05
-1.03221987106178e-05
-1.02446317002531e-05
-4.45182043808247e-05
-1.92376402722351e-05
-2.56907885574796e-05
-4.65068788775498e-05
-2.91929491402371e-05
-1.99069727897348e-05
-8.62642187947332e-06
-1.45233273322354e-05
-1.14055016983019e-05
3.20239019823955e-06
-8.39402220201017e-06
-9.82611136749408e-06
-2.71783068358611e-05
-1.461525284047e-05
-3.10138963490388e-05
-1.91898833671965e-05
-1.89229865687913e-05
-4.79551230545911e-06
-4.02909259710741e-05
-4.00900569448071e-05
-1.93884568152309e-05
-9.57884351594072e-06
-2.92578963713244e-06
-2.1018044940913e-05
-1.06604531296654e-05
-2.00332175188894e-05
-7.4004119071754e-06
-2.83980431112441e-05
-2.15105439108377e-05
-3.90218382370602e-05
-1.22514559460805e-05
2.92182039531129e-06
-2.70852862984108e-05
-1.16982948626823e-05
-1.87915698056352e-05
-2.61925987098494e-05
-4.01894449377021e-05
-1.80530844801294e-05
-2.37019461349711e-05
-1.87413684423643e-05
-2.09792673249639e-06
-2.28086835696576e-05
1.55679070840149e-07
-3.47935314392219e-05
-1.36256233674076e-05
-9.50178672167042e-06
-2.6702993892512e-05
-1.56775016130843e-05
-8.22802925591225e-06
-1.23971115354164e-05
-2.80944429440471e-05
-2.77824986953112e-05
1.23330892305477e-05
-4.41321084224869e-05
-1.80889347114492e-06
3.64017634353269e-06
-9.97274620078302e-06
-3.25708593455772e-06
-3.12030374159989e-05
-2.67602910432671e-05
-9.36805489882036e-06
-1.67500097226016e-05
-1.39380016973691e-05
-1.88059457030841e-05
-1.2259663588827e-05
5.90261720403258e-06
-4.92372654642911e-05
-3.37728788972707e-05
-3.25236085030608e-05
-1.91935859312947e-05
-4.14912671430389e-05
-3.19249530488046e-05
-1.87797799156591e-05
-2.73625212947202e-05
-3.29682450207691e-06
-8.55124171384625e-06
-1.99802089901648e-05
-2.39751425980703e-05
-1.88081405371951e-05
-1.77569306894703e-05
-8.82667394911848e-06
-1.82023987645109e-05
-1.1369823099937e-05
-9.60694820376405e-06
-1.43002006843911e-05
-1.53206119391038e-05
-2.87755611516614e-05
-3.18365001218559e-05
-4.56242120656508e-06
-1.93010006795759e-05
-6.77388045642265e-06
-1.3818394089466e-05
-2.27261961123624e-05
-7.3047975417499e-06
-2.7394161126893e-05
-2.05370096457641e-05
-5.21681747472982e-05
-2.1902530873583e-05
-6.60098395770288e-06
-2.76446611842892e-05
-3.40278739686052e-05
-8.55233479290756e-06
-3.24314234030949e-05
-4.34885092979929e-05
-2.63790554255608e-05
-3.25249043477296e-05
-3.47584325532031e-05
-2.47669869458666e-05
-1.95395739271139e-05
-1.9621556559488e-05
-5.25321085618488e-06
-1.73909033638919e-05
-3.32949799575287e-05
-2.08280591137636e-05
-3.21819759439055e-05
-3.09012072285501e-05
-1.39335659294079e-05
-2.20031508102341e-05
-1.13590102474063e-05
-1.78364087017893e-07
-3.34099047827849e-05
-5.46984174224234e-06
-9.62914412636441e-06
-2.59978411963519e-05
-1.13057505190305e-05
-1.57585183577913e-05
-2.29960610384961e-05
-1.98775482531335e-05
-1.02610920611359e-05
-4.62778349270599e-05
-3.44637310732882e-05
-4.47109231999653e-05
-2.34527888858188e-05
-2.8411287291041e-05
-1.90637449344758e-05
-1.68945617852853e-05
-1.75028200185525e-05
-3.79768213219363e-05
-3.43850933982191e-05
-1.93750311562035e-05
-8.72972539299129e-06
-2.77567885812148e-05
-1.73386476111792e-05
-4.11056179971112e-05
-1.44460655317229e-05
-3.04578168707791e-05
-1.89734752655778e-05
-3.12192608346206e-05
-3.1052332230974e-05
-2.9772288198341e-05
-1.04340416222255e-05
-1.66922070018664e-05
-1.70660665159214e-05
6.73641194739121e-06
-3.18301060334446e-05
-3.40847571596593e-05
-1.30440052413671e-05
-2.50236936198511e-05
-3.83254529259977e-05
3.3558390765186e-06
-2.22921479933941e-05
-3.18613370003811e-05
-3.62229167316076e-05
-2.85298229038829e-05
-2.22466524848333e-05
-1.26027505546776e-05
-2.25659058882587e-05
-3.4508465252663e-05
-1.82202458487871e-05
-1.75643118782344e-05
-2.49120310204442e-05
-3.10868524752921e-05
-1.55258247104617e-05
-2.93870663696452e-05
1.00763087850432e-05
-3.55641094804241e-05
-1.67092486281292e-05
-4.72431434079199e-05
-3.43444000491834e-05
2.41446448737691e-06
-2.67690969792187e-05
-2.06623887215447e-05
-4.0379333802478e-05
-1.06447577380251e-05
-2.64762681457449e-05
-3.22355179076377e-05
-2.31197665923847e-05
-2.48357792431101e-05
-3.54092086772978e-05
-3.29421074318377e-05
-4.06153589109784e-06
-2.1568035014163e-05
-5.73454511167611e-06
-1.41504348117273e-05
-1.02605558496414e-05
-8.46984852854841e-06
-1.25721681463603e-05
-3.40067987201346e-05
-2.73830698014255e-05
-1.3058798769296e-05
-2.02820240280043e-05
-3.32167624688286e-05
-2.06601384255176e-05
-4.01261810345319e-05
-1.4021669112917e-05
-4.56565723611464e-05
-2.25365255216213e-05
-3.26710006447575e-05
-2.74905899475251e-05
-2.99232558178738e-05
-4.47706679470632e-05
-2.91719518615355e-05
-5.05139732922623e-06
7.60090451830486e-06
-7.27178784485379e-06
-4.56738364456028e-05
1.99497832515079e-06
-3.08596596072162e-05
-1.30515733125196e-05
-3.86039530410785e-05
-9.0243020987841e-06
-1.23558342402712e-05
-1.78374856727703e-05
-6.96797160693485e-07
-1.45157646836576e-05
-5.46882401913798e-06
-1.45906217115308e-05
-3.21823594196924e-05
-3.72142939207299e-05
1.16180460370081e-05
-2.41505006626258e-05
-4.55562872544101e-05
-3.33139359985087e-05
-1.98524079291361e-05
-3.44013017521405e-05
-8.45893197437067e-06
-3.70156973431836e-05
-1.90305981702135e-05
-1.30126662168755e-05
-4.37936796699446e-05
-2.49927381275074e-05
-1.98584991231672e-05
-2.1645982336371e-05
-3.98277754385362e-05
-1.50060174236215e-05
-1.54595554787247e-05
-2.48020160318958e-05
-2.79040845549787e-05
-3.21710511751954e-05
-1.28194132490587e-05
-1.97739263507379e-05
-2.07613439952585e-05
-2.21492711373502e-05
-1.79140464127329e-05
-1.09721894086953e-05
-1.74066123208659e-05
-1.78469616441552e-05
1.48350398309569e-06
-2.51100720929939e-05
-5.8566611472943e-06
-1.2768658097246e-05
-2.59707931304709e-05
1.8197291414652e-06
-3.31153155462717e-05
-4.27323526203489e-05
-2.44750759835072e-05
-1.79690769223239e-05
-3.24080069462988e-05
-2.87781538529148e-05
-3.57023200106483e-05
-5.10967603623008e-05
-8.22652208300339e-06
-1.85581608621582e-05
-1.14354349665805e-05
-3.53155386198278e-06
-8.56042177340936e-06
-1.36350806420112e-05
-2.92242367376933e-05
-2.55838419543617e-05
-3.18579556788411e-05
-1.91458484979885e-05
-2.17860777528972e-05
-1.95066023933829e-05
-9.03433599668172e-06
-1.28885207146375e-05
-1.22528943889209e-05
-9.85467146681452e-06
-3.13837668348729e-05
-1.99939077767658e-05
-2.48511083424417e-05
-4.55577729600076e-05
-1.78259960968237e-05
-2.63033941918858e-05
-1.03653375122923e-05
-2.3896935373446e-05
-3.13422474291975e-05
-1.8304635796724e-05
-3.1539740861685e-05
-6.4299096818907e-06
-1.90328564096407e-05
-1.67712748502799e-05
-2.86620436616402e-05
-2.90640280346186e-05
-2.90797622340913e-05
-4.13181055004972e-05
-1.63530739137559e-05
-4.37366729135611e-05
-3.52461326665158e-05
-3.31430374980681e-05
-2.64364120425477e-05
-3.99932236775631e-05
-1.75280727032438e-05
-1.43190592826112e-05
3.08287617709088e-06
-2.86324623101952e-05
-1.91955002380325e-05
-2.55402369523454e-05
-1.04387117844509e-05
-3.59077943438194e-05
-3.26980925915336e-06
-2.86950836279413e-06
-4.86140120875304e-06
-2.76438121539019e-05
-2.73056185805446e-05
-1.26274758020715e-05
-1.24127691397146e-05
1.38891841148369e-05
-1.51429408875282e-05
-1.9879992034934e-05
-1.00606732586848e-05
-3.05041711809008e-05
-2.29871543599513e-05
-3.73531738616113e-05
-2.01529071131397e-05
-3.43403979213842e-05
-1.56764577292968e-05
-2.34764904847346e-05
-1.96786937066262e-05
-1.9373260935203e-05
-3.31306818630451e-06
-1.28531061416965e-05
-3.13948159373948e-05
-3.06472747670743e-05
5.53689332830544e-06
-1.78512024938466e-05
-1.63058404982652e-05
-1.18731032892544e-05
-1.05590197850164e-05
-3.06275687216045e-05
-4.3388326809406e-05
-7.23409660244971e-06
1.32668320378265e-05
-6.17026017464388e-06
-1.1987405684951e-05
5.47174097841636e-06
-1.62130277548469e-05
-2.86243720058922e-05
-1.23831603005113e-05
-2.5083910554646e-05
-3.59527573107544e-05
-1.88263461975176e-05
-1.85065016115629e-05
-1.89376089034514e-05
-1.80344497359556e-05
-7.75549288140564e-06
-3.72159068358544e-05
-2.3195332016195e-05
-9.62980270544517e-06
-2.74908271633191e-05
-3.94625710875145e-05
-3.92175021481711e-05
4.03424178215313e-06
-3.311572297239e-05
-9.33893567358336e-06
-1.62948492281794e-05
-1.53902954690436e-05
-4.74890097921837e-05
-2.38052302591922e-05
-3.46687531046927e-06
-1.3795562624324e-05
-1.98462599958105e-05
-3.75946142375278e-05
-2.28527184458103e-05
-3.64464219236726e-05
-1.51037837397091e-05
-1.63683940976157e-05
-2.8653369013906e-05
-1.87982358621306e-05
-1.3842164071963e-05
-1.94554174903029e-05
-2.24806931782361e-05
-1.56806026077202e-05
-1.61119361305264e-05
-3.21291135482707e-05
-3.09505704660931e-05
-1.19096682444262e-05
-1.59884191420517e-05
-1.68249781808079e-05
-1.42786815464876e-05
-3.17301158834805e-05
-2.61629625608809e-05
-1.93112692629491e-05
-2.53219110440332e-05
-1.94316878961683e-05
-3.48087340536388e-05
-1.71846390765811e-05
-9.54302843317981e-06
-9.6629591472546e-06
-2.19061400448865e-05
-1.88855617569309e-05
-1.83232715092143e-05
-6.41744684109239e-06
8.72245379317618e-06
-2.92270363860328e-05
-1.50652694125392e-05
-3.93859623981824e-05
-1.66216266004085e-05
-1.34551115994184e-05
-1.82707233939516e-05
-9.6195750870648e-06
-2.28804394342913e-05
-1.71005080463038e-05
-1.04558752029927e-05
-2.17967666626271e-05
-2.2751404089792e-05
-1.83053972351905e-05
-1.62215161774062e-05
-2.47523147657895e-05
-3.21342602995759e-06
-3.89669984699868e-05
-7.05863974017962e-06
-1.82500992973061e-05
-2.1285323662373e-05
-3.86366027828342e-05
-3.15468903717455e-05
-2.12040601602705e-06
-1.37203787437942e-05
-2.27021024754042e-05
-1.91648029435626e-05
-2.29665624590403e-05
-2.9839638291822e-05
-1.31954134617634e-06
-1.75226333357387e-05
-1.4853435171084e-05
-6.89741065618881e-06
-3.03727325855882e-05
-1.70992984822883e-05
-1.52197509044514e-05
6.3755625067184e-06
-4.22818970231501e-05
-2.29454951525065e-05
-1.82859588103479e-06
-8.6540294395089e-06
-2.08962240717509e-06
-1.52807468467052e-05
-1.18151189411825e-05
-2.62138700092524e-05
-2.06258229888404e-05
-3.54719575598268e-05
-2.3208566935141e-05
7.1609329010612e-07
-3.85621287537228e-05
-3.73006238327999e-05
-1.77851500046954e-05
-5.27059745703218e-06
-1.14907801227999e-05
-2.9958596106625e-05
-2.93388754948448e-05
-2.08520680674054e-05
-1.18150791609967e-05
-2.75472493107456e-05
-3.95561960552962e-05
-4.45847463638559e-05
-1.43590076301357e-05
-7.31705350546714e-06
-2.14697576921326e-05
8.07632739697281e-07
-3.55526394378527e-06
