# Supplementary material for: Research on computational propagation and identification of mine microseismic signals based on deep learning
Source: PLoS One. 2025 Oct 22;20(10):e0334641. doi: 10.1371/journal.pone.0334641 (PMC12543183; doi:10.1371/journal.pone.0334641)
Supplement: S2 Data — (ZIP) [file pone.0334641.s002.zip › 000100500001900.xlsx_0.txt_24.txt.txt]

-7.90566579731178e-06
-1.40679182984774e-05
8.34120238564764e-07
-3.00283330238733e-05
-2.26076617490273e-05
-1.7066086643238e-05
-7.98156033487825e-07
-2.56913054232981e-05
-1.34896297887364e-06
-1.66687077276281e-05
-8.78141588084955e-06
-3.81621013758075e-05
-6.13231400675261e-06
-2.4286845734307e-05
-2.54998925509438e-05
-4.12681507004429e-05
-2.31268138392307e-05
-1.31199394285858e-05
-2.84859375489506e-05
-1.7820308086064e-05
-8.22252460032977e-06
-2.53694191450777e-05
-1.6956507307084e-05
-3.08371482655317e-05
-2.58198886894028e-05
-2.01976010007338e-05
-3.19294498646502e-05
-2.91810146576852e-05
-3.0983484725525e-05
-3.05765341713478e-05
-9.20294754241866e-07
-1.9923376117215e-05
-3.41748404086009e-05
1.51247957191367e-06
-3.12160995251631e-05
-4.45583969790804e-05
-2.69568580727609e-05
-1.8668391188686e-05
-2.24974797734514e-05
-1.61794059190378e-05
-4.6352737414303e-06
-3.34535989970504e-05
-1.2960503749033e-05
-1.96593345779029e-05
-8.70783268014245e-06
-2.26473394786187e-05
-6.88385536410826e-06
-3.10447271468119e-05
-2.81207920119618e-05
-3.06114439836664e-05
3.34919843586356e-06
-1.93696219794213e-05
-1.27920765290212e-05
-2.0383255003063e-05
-1.28614867528933e-05
-3.49151954290657e-05
-2.5099311957595e-05
-1.65557313535685e-05
-2.14494958085519e-05
-5.63772255117306e-06
-1.84463541135335e-05
-3.23898828823072e-05
-3.89428978406257e-05
-9.77372094804201e-06
-1.65625965608176e-05
-4.21967513131256e-05
-2.48898713459168e-05
-1.82656453594542e-05
-5.38159422399301e-06
-1.93025211264319e-05
-2.3606924208223e-05
-3.78980712411162e-05
-8.64983194021267e-06
-2.08234981352363e-05
-3.0270758415997e-06
-5.64167857872429e-05
-1.74184227913451e-06
-7.26092191042915e-06
-8.00555385588935e-06
-8.2937098817264e-06
-1.54601295440536e-05
-1.05935770724975e-05
-1.61984161574837e-05
-1.15883198595923e-05
-2.74193526256538e-05
-1.50847671990709e-05
-2.29982499283558e-05
-2.35590836848892e-05
-1.21261621734479e-05
-4.30508438149398e-05
-2.22739662682754e-05
-1.3622507209837e-05
-8.94056582758059e-06
-3.06425300017616e-05
-7.0558722906481e-06
-1.36379822253096e-05
-4.22676943512713e-07
-1.43436682639494e-05
-1.09082525205113e-05
-3.83926888419949e-05
-3.78938285395834e-05
-1.28678888504791e-05
-2.66645125788071e-05
-3.58203279230446e-05
-5.81485535513006e-05
-2.54353446482858e-05
-1.51409325082401e-05
-3.69006937312673e-05
-1.43670640860111e-05
-1.30337316617762e-05
-2.3606552719261e-05
-2.86373393771879e-05
-1.7339261690972e-07
-2.45128989122278e-05
-4.21663260218243e-05
-1.8976792379838e-05
-1.59721535524201e-05
-2.24696755341229e-05
-7.68497480687403e-06
-2.63116541028886e-05
-2.26986034581034e-05
-2.58590095172353e-05
-2.03687849092168e-05
-1.48532324301285e-05
-3.42779284591152e-05
-2.3060031969489e-05
-1.65130060601135e-05
-4.80993923469003e-05
-1.07639315832581e-05
-4.72013735014551e-05
-1.70974098105986e-05
-3.68410434303914e-05
-4.02904292212193e-06
-1.05029503836312e-05
-2.36681607063327e-06
-1.17160546183047e-05
2.69706826541646e-06
-2.70053366050431e-05
-1.75821619179049e-06
-2.21560785209823e-05
1.80548533304839e-06
-2.98218605120879e-05
-1.55089643231848e-05
-3.60951518421502e-05
-5.02135180930177e-05
-1.65959719713612e-05
-1.88347199775652e-05
-8.08693464127931e-06
-1.01842410535505e-05
-2.1481764997433e-05
-2.83902779765028e-05
-1.10647181836689e-05
-1.2931978822404e-05
-1.03071525526636e-05
-6.0178958107267e-06
-4.20901615157377e-06
-7.64661612898971e-06
-1.9963085205221e-05
-1.11840880888328e-05
-3.88364501418072e-05
-8.8817037178412e-06
-4.420398974599e-05
-2.16067897499252e-05
-1.37668629218344e-05
-9.19403185102152e-06
-2.58920644666729e-05
-1.11930043934212e-05
-1.33229647687674e-05
-9.64235894639635e-06
-1.8055507988131e-05
4.77708678502616e-07
-2.02721066366852e-05
-2.67896323795695e-05
-2.92911804173677e-05
-4.94858923908525e-06
-2.4373330659498e-05
-1.81799160995064e-05
-1.42342368972149e-05
-7.53390107419084e-06
-2.26839353644821e-05
-9.14136013661243e-06
-2.07009099137981e-05
-3.4418457759388e-06
-1.73861571132706e-05
-4.35368884527332e-05
-6.06832370376008e-07
-2.33029362401314e-05
-5.75548330061413e-06
-2.18811041062452e-05
-6.74259003810591e-06
-2.11906541126438e-05
-3.52898901410894e-05
-2.85910274680058e-05
-1.47482931089676e-05
-4.06967612231754e-05
-5.43941359975969e-06
-2.07537002601034e-05
-3.56033196607999e-05
-3.44431635831474e-05
-2.76928263180228e-05
-4.56785146781823e-06
-2.93608199415813e-05
-4.43184630209483e-05
-3.37226033755412e-05
-1.50051454728045e-05
-1.37482666165576e-05
-2.12979594906003e-05
-3.52123245860154e-05
-2.54781272226386e-05
-7.93942410831967e-06
-1.85911571215071e-05
-2.10794538877231e-05
-2.19564382775577e-05
-1.65332621186705e-05
-2.83037141144812e-05
2.85895509389358e-07
-2.51138743060949e-06
-2.54106930739081e-05
-2.52598231158562e-05
-3.20671126483798e-05
2.07183328611604e-06
-3.28588671808405e-05
-1.39069013658525e-05
-2.42686481659815e-05
-1.66771932402267e-05
-1.1085058647153e-05
-1.84030545537742e-05
-2.0928389310367e-05
-1.84034965121666e-05
-1.05843236264165e-05
-2.66454906221741e-05
-2.86358752533247e-05
-1.3717577350356e-05
-5.67402740439823e-06
-5.11384865449829e-06
-1.22448093939128e-05
-1.86709052349483e-05
-1.50465022652132e-05
-1.30343504818881e-05
-2.31761209642395e-05
-3.71674353591201e-05
6.10724699503474e-06
-4.33380802763168e-05
-2.1471916294439e-05
-4.39832091220729e-05
-2.59112626020081e-05
-2.9577521624235e-05
6.18282831363531e-06
-3.60299851129846e-05
-3.74262442984088e-05
4.61597729112355e-06
-1.81942658048276e-05
-2.29856417634924e-05
-1.42694441521229e-05
-2.61993462315397e-05
-2.72851468657408e-05
3.12681905317632e-06
8.83911366897776e-07
-1.38306713827148e-05
-1.63003709507021e-05
-2.59852887918475e-05
1.83475136646259e-06
8.15227687566949e-07
-3.02898840759027e-05
-5.00709263871454e-05
-2.08851777212063e-05
-2.8177585579265e-05
-1.07830675208089e-05
-6.61616103274597e-06
-3.57936698328648e-05
-2.12691935932105e-05
-4.8210116045845e-05
-1.48445746157515e-05
-2.09860648812166e-05
-4.13580399048571e-05
-6.57702844670992e-06
-2.55934713556115e-05
-5.55112304940241e-06
-2.81510991443008e-05
-1.94895355443564e-05
-1.30573986619557e-07
3.19338025745042e-06
-2.08739763732345e-05
-3.83981756473668e-05
-1.47266241880953e-05
-6.91728733007069e-06
-8.36171585305783e-06
-2.83117520309308e-05
-1.22969390319052e-05
-1.18495786498467e-05
-4.8612152109232e-05
-3.74926680386018e-05
-2.80106121429135e-05
-3.89863334253201e-05
-2.84140791727194e-05
-4.09705262060279e-05
-2.99728726075527e-05
-9.15987197370861e-06
-3.1372893851248e-05
-5.56571399448291e-07
-2.88692769022931e-05
-1.51786218639345e-05
-2.60412221386817e-05
-3.08493963122208e-05
-2.53077249021974e-05
-1.36026772431097e-05
-1.3379270358891e-05
-8.58220255869483e-06
-3.11248919712524e-05
5.67672112566705e-06
-9.91388819314195e-07
-4.5206433809391e-06
-2.4398917056153e-05
-2.08517752402755e-05
-1.59014545855323e-05
-1.24785247992786e-05
-4.17306612297793e-06
-2.93737762532609e-05
-4.06981569384686e-05
2.65603268581135e-06
-5.62300486383756e-06
-3.58655126687982e-05
-2.25799916486841e-05
-1.10991194614317e-05
-2.2841341086649e-05
-4.19092772418825e-05
-2.51221058398843e-05
-1.02483441735526e-05
-3.20405863986038e-05
-2.76356657165951e-05
-1.31466908466289e-05
-7.68884192821382e-06
-2.00512343782475e-05
-3.12949249901655e-05
-2.2808051604661e-05
-2.81044002213326e-05
-1.1223064908997e-05
-4.02120897346915e-05
-7.54538813631296e-06
-1.85592411842165e-05
-1.64792002244997e-05
-2.40735855032022e-05
-1.81474874203657e-05
-1.55590514086315e-05
-2.50773129726267e-05
-1.91773900670222e-05
-3.12212020017081e-05
-3.10373396091975e-05
-2.01776634255095e-05
-3.2630385873074e-05
-2.86948891794582e-05
-3.82839783058852e-05
-3.39223221314871e-05
-9.18910290677478e-06
-1.76660362184618e-05
-8.63471015914137e-06
-8.93257090802063e-06
-1.0874471463031e-05
-1.49616917442669e-05
-2.7095126143216e-05
-2.12526519410088e-05
-2.58209390212866e-06
-1.86769821479326e-05
-4.90496251768143e-05
-2.38758355164557e-05
-3.19717608587803e-05
-2.59564402580012e-05
-2.64886968406794e-05
-1.34612327072635e-05
-9.30756980563163e-06
-2.14144112795301e-05
-2.19653802451442e-05
-1.71100526243092e-05
-1.79741472414373e-05
2.07660990750051e-06
-1.82865843767754e-05
-6.23285151896874e-05
-1.7813637333148e-05
-2.19617142481184e-05
-1.08990019892834e-05
-1.53788508043977e-05
-2.90044117865831e-05
-1.32218502821388e-05
-2.6407579330086e-05
-6.81723133107905e-06
-1.75352627616508e-05
-1.81266018428206e-05
-3.00715787674654e-05
-1.34520081220693e-05
-5.3334876853002e-06
-1.15056404706728e-05
-1.50605680237213e-05
-2.72438933226613e-05
-9.47417374493885e-06
-4.04035628179609e-05
-2.63252978403833e-05
-2.88559721778598e-05
-2.44626374195994e-06
-8.85919465751407e-06
-7.39768871350422e-06
-2.8021643236653e-05
5.86893900520835e-07
-1.68438687482193e-05
-1.1710727262055e-05
-1.879747268074e-05
-1.21001560861875e-05
-1.90346114461801e-05
-1.5264992088167e-05
-2.46706628259487e-05
-7.79224233896612e-06
-9.95191866277607e-06
-3.15887498118834e-05
-2.026803438291e-05
-3.03390644978823e-05
-3.55441391520674e-05
-2.35977390232878e-05
-1.44193614581881e-05
-1.43594625012852e-05
-2.99806482037455e-05
-1.77653888606167e-05
-5.1394582327996e-06
-1.95000359504626e-05
-1.78469666673231e-05
-1.882748475371e-05
-4.05353777174199e-05
-3.30646029077592e-05
-3.8663147170715e-06
-3.73500743409627e-05
-2.29212023887477e-05
-3.09730543203462e-05
-3.10594795814098e-05
-3.72725668335522e-05
-1.7544899422061e-05
-2.30045464247693e-05
-1.46875465474021e-05
-3.4657690460364e-06
-1.01420939806981e-05
-1.88180683376771e-05
-3.07107959303691e-05
-4.13249781752212e-08
-4.23456239953112e-05
-8.52077892533577e-07
-3.65892713013256e-05
-2.34477475526282e-05
-3.8889061762247e-05
-1.22246038035726e-05
-1.89510705470576e-05
-2.08869810383052e-05
-2.88092212676786e-05
-7.39624618778008e-06
2.25844064757695e-06
-6.63477687939651e-06
1.13509679028733e-05
-2.2064942837355e-05
-1.23944715982213e-05
1.85437018868694e-06
-9.49319310560099e-06
-2.18412179607161e-05
-4.19521292102664e-05
6.14551694268585e-07
-3.26696191748387e-05
-1.50186887354133e-05
-1.56340010006524e-05
-2.00140110678881e-05
-4.47785759446019e-07
-8.74067450081487e-06
-1.11599741841536e-05
-1.77475941051256e-05
-7.72626179901649e-06
-1.58960446732545e-05
-9.08164289305785e-06
1.16986077161229e-05
-1.99005340517861e-05
-2.3898911514342e-05
-2.44719782369002e-05
-3.01260251905723e-05
-6.29944091454743e-06
-8.7217735476002e-06
-1.4198739083726e-05
-2.22637255657923e-05
-2.16769321994102e-06
-1.52920474550397e-05
-2.19437890543905e-05
-2.5504824494019e-05
-3.49383458751906e-05
-2.01934985400932e-05
-2.44907491544426e-05
-1.63296175382416e-05
-6.28171818358659e-06
-1.88543441716355e-05
-3.17958882332409e-05
-2.35656267861834e-05
2.67006325135576e-06
-2.40149027131873e-05
-4.32660891109199e-05
-2.0155949354349e-05
-2.24522796240474e-05
-3.88870820480203e-05
-4.241828230364e-05
-4.51617201058572e-07
-1.00623327626674e-05
-2.42336091840043e-05
-3.73922030984462e-05
-3.02530872511011e-05
-3.74275341581611e-05
-2.82038508683276e-05
-1.24480460807682e-05
-8.00199573133124e-06
6.13738574520768e-06
-2.32779604102384e-05
-1.48107435290346e-05
-2.44252142658146e-05
-2.54903872401792e-05
-3.6069708040222e-05
-1.73903213560344e-05
-1.09352290514839e-05
-1.62589698386451e-05
-3.26992367396409e-05
-1.68373524466659e-05
-2.1930189316132e-05
-2.28236033109484e-05
-3.44051674837025e-05
-3.73419215217183e-05
-1.98289811591662e-05
-2.93400752064293e-05
-2.06527376348002e-05
-1.23494805620876e-05
-1.92346742117712e-05
-1.72006314218871e-05
-1.79794923320728e-05
2.08645012314158e-07
-4.10236033411474e-06
-3.7489037597602e-05
-4.08188188535222e-05
-3.42853476703908e-05
-1.94476959721867e-05
-1.89005717506835e-05
-2.35446709205061e-05
-3.57069327730574e-05
2.87831813079564e-06
-4.86779148007196e-06
-1.17247012017357e-05
-3.27209025946134e-05
-2.28901352882828e-05
-1.44224478138744e-05
-3.57017903992124e-05
-2.15680690476292e-05
-2.93140906568246e-05
-7.71746300269848e-06
-8.64749669454307e-06
-1.87147859574019e-05
-1.89382131225635e-05
-2.51753963629677e-05
-2.41375974488042e-05
-3.59601060638751e-05
-1.91229956901387e-05
-1.96543213504716e-05
-2.67103571354313e-05
-1.54579050522988e-05
-2.03781585505233e-05
-2.69317907461977e-05
-2.80383659193107e-05
-1.6383940847528e-05
-2.28312986111749e-05
-1.60930200996617e-05
-3.08117603246001e-05
-1.46592688533443e-05
-3.02076953669477e-05
-2.65407382899565e-05
-3.9428011280214e-05
-3.30988778295571e-05
-1.89013265327072e-05
-4.68732759094158e-06
-1.96426841636876e-05
-1.24486638798697e-05
-3.64492992014351e-05
-1.67375035813367e-05
-4.03782585369854e-05
-2.28100971769457e-05
-3.24050885929953e-05
-2.80838924120484e-05
-1.54081844172692e-05
-4.03650769655777e-05
-3.27252227603328e-05
-1.60971347183243e-06
-2.69590266192493e-05
-3.25742317651278e-05
-3.94399919268091e-05
-1.42456926253831e-05
6.27955288269953e-06
-2.5265585393767e-05
-2.58685696744184e-05
-3.17597552486898e-05
-1.52744643716213e-05
-3.38832549848423e-05
-2.75873113075783e-05
-1.75764246835709e-05
-3.07961615776133e-05
-2.45395564428544e-05
-2.20994787041226e-05
-8.7357476769132e-06
-1.23368557794104e-05
-2.15220489455003e-05
-2.86971658529178e-05
-1.10833032893986e-05
-4.38579179199412e-05
-3.58836509986086e-06
1.80216603764773e-05
-3.89648648099233e-05
-3.55029624875702e-05
-2.34694913514455e-05
-2.28186498470585e-05
-3.75487062836297e-05
-2.79898300528779e-05
-3.2116237044068e-05
-3.37296178683361e-05
-6.73238725264882e-06
-3.66386395442889e-05
-8.69160094601377e-06
-5.1827084491454e-06
-1.91008850259422e-06
6.67473566361894e-06
-1.85996189135794e-05
-1.64252561083098e-05
-2.81297607240529e-05
-5.88040619500686e-06
-1.67015473757279e-05
-3.25944538311005e-05
-2.81603244898045e-05
-2.24387122226021e-05
-1.34927517018082e-05
-1.71467155431946e-05
-1.09692586251664e-05
-1.49061496583008e-06
-3.13381250992544e-05
-1.12569156005459e-05
-2.3692569740504e-05
-4.28163590361409e-05
-2.69614428966367e-05
-1.34764733205216e-05
-3.3123993291047e-05
-4.57390600043144e-05
-3.66510911844366e-05
-3.81697410197401e-05
-7.12552234058712e-06
-1.73428411617025e-06
-2.22185552566288e-05
-4.02589812967715e-05
-8.92964137820444e-06
-5.8345374754734e-06
-2.7582221335122e-05
-1.34907442253823e-05
-3.20927407711632e-05
-1.15504864472822e-05
-1.07439716048462e-05
-2.11053269251791e-05
-3.4236915383719e-05
-2.65650379419154e-05
-3.1205632107245e-05
-2.95234558203063e-06
-3.12665654246459e-05
-2.79960681147766e-05
-3.77997327882273e-05
-2.87806529725371e-05
-3.05872323196502e-05
-1.08980091590576e-05
-2.47470899193592e-05
-9.22180455104314e-06
-3.29785192644269e-05
-2.941532188965e-05
-2.59454687198163e-05
-1.21637465881408e-05
-3.11632074425867e-05
-2.31834672397792e-05
-1.92241181722935e-05
-4.51718961974535e-05
-1.4439703114854e-05
4.9098687146631e-06
-2.37497491302885e-05
-1.90427534838871e-05
7.75105434385819e-06
-7.50834408860903e-06
-1.23754889547552e-05
-3.83591950835887e-05
-1.22112190815918e-05
-1.43611629877227e-05
-3.04870934034916e-05
-3.4236976600456e-05
-9.82649755872195e-06
-2.8014092046626e-05
-1.23671908533541e-05
-2.93999777733569e-05
-2.7917384034227e-05
-2.43676312758258e-05
-3.86815291896405e-05
9.68176819813704e-06
-3.5451983149966e-05
-2.09154078287139e-05
-2.52384441291867e-05
-3.2414632822788e-06
-9.43185943332549e-06
-2.59415767389158e-05
-2.38139594600527e-05
-2.50466731074e-05
-2.93691702507247e-05
-1.87276538456151e-05
-1.74582245378111e-05
-2.38347433067244e-05
-1.52927403307383e-05
-3.81578972359853e-05
-5.96439207750359e-06
-3.76631091183621e-05
-1.96677397910617e-05
-2.0036705254835e-05
-2.38303455564933e-05
-3.43975209304911e-05
-1.67371402436857e-05
-2.81911501324535e-05
-1.20152223874654e-05
-3.4310183144796e-05
-4.09539036124837e-05
-5.03341422113366e-05
-1.29503171159081e-05
-1.75123553812322e-05
-2.95984037163774e-05
-8.47842065340944e-06
-2.03821455441634e-05
-3.27459495266936e-05
-1.55447718162773e-05
-3.99301499328203e-05
-3.39193071786177e-05
-2.82247598998218e-05
-9.53923561043834e-06
-1.7059135926385e-05
-2.06017510690958e-05
-1.79162538240615e-05
-2.20698349971453e-05
-3.17397752465262e-05
-3.42418561092211e-05
-1.59074499136063e-05
-1.65010973474738e-05
-1.07085548027709e-05
-1.73389053758559e-05
-2.73508350059297e-05
-3.44641906696961e-05
3.18551730958278e-06
-1.06970164272909e-05
-2.54609977673416e-05
-3.66446226438889e-05
-1.24941250186066e-05
-3.32140460699977e-05
-2.20186946127347e-05
-2.09270409074617e-05
-2.91722024494487e-05
-1.93571902248204e-05
2.49141995492661e-05
-3.02383374294042e-05
-2.19675245211722e-05
-4.57679991006226e-06
-2.05781134148164e-05
-1.71362825241302e-05
-1.91444309466441e-05
-1.16779285637424e-05
-2.99405510710436e-05
-3.42222311263113e-05
-2.4869081499716e-05
-1.64123662838812e-05
-1.46734501199095e-06
-1.6515382274608e-05
-3.42543696295131e-05
-1.35542722516828e-05
-2.29210272406069e-05
-3.96107552512452e-05
-1.17823763748099e-05
-8.49500547574213e-06
-2.050773632902e-05
-2.85241184402675e-05
-7.38489242563255e-06
-2.808893340666e-05
-2.30403114239462e-05
-2.68823161373804e-05
-3.3204774726777e-05
6.86873155691806e-06
-2.60800183878827e-05
-9.93036239793076e-06
-1.362050138695e-05
-3.33868912356132e-05
-1.97186127641763e-05
-2.95795074703051e-05
-3.92682367914479e-06
-2.43881582294612e-05
-7.02256173334081e-06
-3.007823084049e-05
-2.69275521447042e-05
-9.98612678834707e-06
-1.32823702057768e-05
-3.60832805728505e-05
-2.90592381124279e-05
-2.22697768314567e-05
-1.80203971183883e-05
-6.55142612106225e-06
-1.32067441184269e-05
-1.23341607770488e-05
-3.23564749281871e-05
-1.44629703576105e-05
-5.00999384788822e-05
-2.37415300740669e-05
-1.65528415481865e-05
-1.8917949505106e-05
-1.07732947271353e-06
-1.33530628549119e-05
-9.17685540800556e-06
-1.3330068563044e-05
-3.11520194653294e-05
-2.28892610498366e-05
-2.60372539303432e-05
-8.96836787513165e-06
-3.31717693729632e-05
-3.27492842961688e-05
-2.48095401107846e-05
-1.60808103230606e-06
-4.29785744715743e-05
-1.31117040175674e-05
-2.76596425979178e-05
-1.33499102920585e-05
-2.10267960294668e-05
-1.7690248457419e-05
-3.27841236497125e-05
-1.63152351197453e-05
-2.3268764816891e-05
-1.63918123272434e-05
-2.40286066775767e-05
-3.12244738811774e-05
1.72095075254413e-05
-1.36232421372127e-05
-3.58959776356762e-05
-3.03770886091117e-05
-1.81664719657255e-05
-2.46209917185358e-05
7.44953347813621e-06
-2.95929607903707e-05
-3.05756077741161e-05
-1.3455647292495e-05
-3.30776559963411e-05
-9.89876028470415e-06
-2.35892127712428e-05
-2.57665704199357e-05
-2.4812817398582e-05
-1.78630187667598e-05
-2.29272788966119e-05
-2.49253763134051e-05
5.21783943300035e-06
-1.18650055258396e-05
-4.40284258974252e-05
-1.8750186733451e-05
-1.66578011511069e-05
-2.31412240252446e-05
-5.04720605883e-05
-2.80802691790547e-05
-2.44494852346049e-05
-2.95734244282046e-05
-2.86142829582715e-05
-2.95609694702988e-05
-2.3221117107199e-05
-2.31103951071647e-05
-1.3638566004964e-05
-8.77695746234171e-06
-1.50252709833612e-05
-1.74318735606426e-05
-3.32096021682214e-05
-3.34942579180457e-05
-5.27098638959556e-05
-2.53776958767473e-05
-4.35457446158447e-05
-1.3766543880395e-05
-2.40384819941254e-05
-1.94239149515952e-05
-9.90643896183014e-06
-4.23254478919227e-05
5.10949693056903e-06
-8.55968291185183e-06
-3.47589092071987e-05
-2.97001167070922e-05
-1.20651381342323e-05
-1.69634622031432e-05
-4.63853966742017e-05
-4.06822727177406e-06
-2.38288817313481e-05
-2.48388724518022e-05
-2.41121565959503e-06
-2.11547808851825e-05
-6.89709809534625e-06
-8.96923188630524e-06
-2.76389297575622e-05
-1.37599192868988e-05
-2.97660383524299e-05
-3.77556851928432e-05
-2.0390228479469e-05
-1.1970265616212e-05
-2.26885841598748e-05
-9.80611994530863e-06
-3.63091149157405e-05
-5.48904064668419e-05
-1.0230846605667e-05
-3.28221727759236e-05
-1.28812417070164e-05
-4.24385527861465e-05
-2.81332295785468e-05
-2.92521084920307e-05
-3.13773126944494e-05
-3.68672050818687e-05
-1.49147217915277e-05
-2.43183514542165e-05
-3.20399016629002e-05
-3.32525243231096e-05
-2.28249931965432e-05
-1.31297478352372e-05
-5.1987241381979e-06
-2.98598270429911e-05
-2.91122989858582e-05
-1.78372746919907e-05
-2.33801491366152e-05
1.12536380319911e-05
-2.06452624873916e-05
-1.91335582254626e-05
-2.58154473235762e-05
-2.32436363264548e-05
-1.67201103190415e-05
-3.46145205239095e-06
-2.83237203318228e-05
-1.20033781867522e-05
-2.72529007950275e-05
-1.80299409558932e-05
-2.18159639049964e-06
-9.69320701367062e-06
-2.04683685743601e-05
-3.22717166097794e-05
-1.83010354995911e-05
-1.49867469312895e-05
-2.78062883970969e-05
-1.66565136097457e-05
-3.06168117359815e-05
-3.22203382528428e-05
-2.90474779504392e-05
-4.49109648792981e-06
-1.77270063841375e-05
-2.78708790605676e-05
-3.14750968258742e-05
1.85347814958298e-06
-1.16955449306631e-05
-1.04996968470907e-05
-8.66163695787763e-06
-3.87652899158022e-05
-2.18611595739468e-05
-3.09674007302565e-05
-1.01825609025318e-05
-1.24443680410837e-05
-3.81170967799722e-06
-2.92726371764624e-05
-2.22114693841303e-05
-1.09435496747166e-05
-4.2914092538263e-06
-3.4361137482377e-05
-2.72508430513833e-05
-1.49137421258292e-05
-3.16241715897822e-05
-5.79227541185556e-06
-1.79620469654578e-05
-6.00282638864537e-06
-1.47394475878602e-05
-3.23332934437135e-05
-1.42890706516079e-05
-2.23587250411812e-05
-3.90134015866012e-06
-5.65195888048306e-06
-2.37998386336136e-05
-2.64521016562142e-05
-2.33072856484011e-05
-1.42766164530838e-05
-5.98647093910615e-06
-8.83610260206818e-06
-2.89314886435325e-05
-3.34115472219027e-05
1.95860178537037e-06
-4.60413712505844e-05
-1.20709714623775e-05
-9.49289711426962e-06
-2.73093356093349e-05
-2.04414536806274e-05
-1.65210090223342e-05
-4.4475333959222e-06
-2.30609134469359e-05
-9.4221805784032e-06
-3.45343696506664e-05
-2.50422697850408e-05
-1.71660238609439e-05
-1.74292764748251e-05
-2.53681257942854e-05
-3.02489088677307e-06
-9.85682104158591e-06
-2.68398669941253e-06
-2.1026564867596e-06
-2.73731610012634e-05
-2.90049457768702e-05
-3.75319982013566e-05
-2.04136469416575e-05
-1.56562413247899e-05
-2.3484204568395e-05
-2.84613938541872e-05
-2.88847841267967e-05
2.28593306379797e-07
-1.13332526790383e-05
-1.85437605359407e-05
-1.23288289397482e-05
-1.17073019117511e-05
-3.78124100730082e-05
-1.66327281368517e-05
-2.04591183184301e-05
-1.80260569500114e-05
3.77317289561636e-06
-3.19146089210172e-05
-2.01144018449635e-05
-3.34748152400626e-05
-1.56090689824169e-05
-2.28465010684943e-05
-4.5361922045134e-06
-1.42043013004364e-05
-1.83802269572424e-05
-1.02789261680135e-05
-1.21311340134309e-05
-1.29251036632269e-05
-1.47685708747104e-05
-2.61688316177148e-05
-4.00600725967235e-05
-1.95342735255677e-05
-7.2351810535692e-06
-2.82034163118299e-05
-2.29021533293104e-05
-1.66414643456181e-05
-8.83857702918691e-06
-9.32762090419688e-06
-9.41324542940143e-07
-1.23260634894749e-05
-2.55442808374911e-05
-1.27389606582036e-06
-2.54483773171614e-05
-4.90657735154966e-05
-1.90647083486495e-05
-1.82755555756526e-05
-3.54522961475531e-05
1.01517638161077e-05
-3.69366570630482e-05
-2.92794827192212e-05
-3.48778441487784e-05
-2.53561229342802e-05
-3.02709856394621e-05
-3.91597334742262e-05
-4.77268394725724e-06
-2.22771598278087e-05
-1.75797308350429e-05
-1.24105293895307e-05
-2.44746138018771e-05
-2.96508007476073e-05
-1.62795742598284e-05
-2.10097584176378e-05
-1.85366228439212e-05
-3.89293179946006e-05
-4.01862286296056e-05
-2.44064719751548e-05
-3.09643069116543e-06
-3.31170658040237e-05
-1.85123263391394e-05
-2.76446852364624e-05
-1.55263153894728e-05
-3.13525543661259e-05
-3.94674221144773e-05
-2.84265343354012e-05
-3.65548949386025e-05
-1.82916007903923e-05
-2.98651650951274e-05
-2.94420896496746e-05
-1.44798614459529e-05
-1.99046562058599e-05
-1.91152754477053e-05
-2.41924488957636e-05
-3.36603776682174e-05
-2.26300590626796e-06
-2.90112611305976e-05
-2.79692338675066e-05
-3.58836715724585e-05
-6.12949511651258e-06
-2.49058974383336e-05
-3.40075832128137e-05
-1.06521589145791e-05
-1.48532857546437e-05
-1.34888618706968e-05
-1.89231305634731e-05
-9.80450424296888e-06
-3.31466674127902e-05
-3.52752512727332e-05
-2.14844163754402e-05
-2.94153843095392e-05
-1.69468195481826e-05
-3.53327251536849e-05
-1.08594907624482e-05
-1.85303750936696e-05
-2.58609323075775e-05
-1.12142798249077e-05
-5.25784571313499e-05
-1.41572409483609e-05
-3.97628006726883e-05
-3.77540291338255e-05
-5.91538365845107e-06
-1.92589355813964e-05
-2.64546540712545e-05
-1.25922537178096e-05
4.94080646008621e-06
-3.02246678737035e-05
-3.00264151934652e-05
-2.71016916168764e-05
-1.43053286266311e-05
-1.91489650863953e-05
-1.86565784213261e-05
-2.88100100298727e-06
-1.73686019591137e-05
-1.32681806425884e-05
-3.32326772838419e-05
-1.46349175470158e-05
-2.09879514157961e-05
-2.25579156284773e-05
-3.51656375718217e-05
2.04085448721084e-06
-2.6848762844577e-05
-4.27068596456251e-05
-3.27873777623924e-05
-1.91801924766574e-05
-3.79184044051247e-05
-7.83965565630163e-07
-2.15734991529116e-05
-1.37523993957189e-05
-3.47418148281879e-05
-2.525066593563e-05
-2.80450366857065e-05
-1.51030171549896e-06
-4.70533815969869e-05
-1.84474437336415e-05
-1.01359551778879e-05
-1.48559458546581e-05
-1.00923392991777e-05
-2.82414295729553e-05
2.44303082006823e-06
-3.21905037784099e-05
-2.87761935961776e-05
-1.65756483744943e-05
-1.63310034241799e-05
-2.65482968685503e-05
-3.0338340482898e-05
-2.99222344880943e-05
1.03566807684966e-05
-1.79893223871329e-05
-1.29531727077176e-05
-1.81636220848905e-05
-3.62320060036049e-05
-9.1427699329359e-06
-2.36172797642822e-05
-1.00987226483514e-05
-2.36951926995401e-05
-1.47271140446523e-05
-1.80982926697021e-05
-3.66645343726284e-05
1.78606137905793e-05
-4.31484687258332e-05
-3.10224562151276e-05
-1.46538588531611e-05
-1.18465852996335e-05
-1.51360636039911e-05
-9.61268001489283e-06
-2.56229191867756e-05
-2.72225894226385e-05
-2.39590294797263e-05
-3.14038838891802e-05
-1.47123732974989e-05
1.27193727685069e-05
-9.70899155706041e-06
-3.35560094264769e-05
-2.19661316366501e-05
-1.45199302164341e-05
-1.29791399993546e-05
-2.72234766994556e-05
-4.87594461013823e-05
-1.77789470526047e-05
-3.37112898495458e-05
-3.44854960931299e-05
-1.40446019092172e-05
-1.93180483346729e-05
-1.76009930774751e-05
-8.69287879125568e-06
-2.59667062910499e-05
-1.55914057135e-05
-2.39334326286382e-05
-1.84123203761715e-05
-2.31204527344929e-05
-8.33638112326492e-06
-1.4921624840063e-05
-1.80789549176209e-05
-4.11111517578841e-05
-1.2467357691318e-05
-2.54143293086662e-05
-2.43135082922383e-05
-3.12266505941258e-05
-1.5587920737361e-05
-1.45036801016146e-05
-3.5099690429229e-05
-1.34437055020275e-05
-4.19896669656443e-05
-2.83663826390545e-05
-4.45089308515266e-05
-2.97335073312268e-05
-1.62258248856934e-05
-2.12878005044212e-05
-3.25419568140243e-05
-3.06043839505674e-05
-2.35835412040259e-07
-1.87826935327604e-05
-1.1772932071533e-05
-1.38902273254022e-05
-2.7907375069607e-05
-1.67511211473762e-05
-1.88763553125874e-05
-4.84762970743032e-06
-2.10713412570666e-06
-3.72547132579099e-05
-1.07904693770138e-05
7.53684443555437e-06
-2.62038312574668e-05
-1.22986479560026e-05
-1.649196851722e-05
-2.70224393715957e-05
-1.82617859357052e-05
-1.15457854395483e-05
6.92800359766627e-07
-1.89031380974832e-05
-1.60047367439437e-05
-2.77855985447172e-05
-4.85260071587606e-06
-7.98746297270086e-06
-3.39470607207417e-05
-1.51541131889592e-05
-2.05253186338827e-05
-2.46131869748273e-05
-1.98560980967664e-05
-1.47442632283104e-05
-1.46984821953897e-05
-2.8069816080041e-05
-4.39046079176901e-05
-3.44889805816914e-05
-2.95193928424706e-05
-1.28756467587911e-05
-1.20305025811122e-05
-1.94566572193086e-05
-4.07480436914788e-07
-2.25908197089326e-05
-3.05923248016402e-05
-2.6309691194712e-05
-3.40055852802469e-05
-9.06304676760144e-06
-2.23563380866554e-05
-2.39556769136859e-05
-1.73434666459792e-05
-2.86403248008589e-05
-1.58171576713349e-05
-1.96609339080058e-05
-1.11193502081898e-05
-2.78041913699917e-05
-1.44567180324044e-05
8.07921942932736e-06
-1.14483868275695e-05
-1.50402210162841e-05
-1.76837815404145e-05
-1.6994097107639e-05
-4.0085571929904e-06
-3.08435405991726e-05
-2.68938150810874e-05
-3.60415221834642e-05
-2.34582702356915e-05
-4.23920631728138e-05
-4.3910345073632e-06
-3.64207921421288e-05
-2.1140850876567e-05
-9.55716211799511e-06
-8.79603260412596e-06
-1.82684807880117e-05
-1.75870334206048e-05
-1.68979139135112e-05
-3.19554176114399e-05
-3.12667158441528e-05
-2.92580940997692e-05
-2.31068035567033e-06
-3.85264319658471e-05
-1.4781532030714e-05
-3.00658259538716e-05
-2.92905778152394e-05
-1.42354881805886e-05
-2.62882761367091e-05
-3.623694305795e-05
-3.31982807224928e-05
-1.4919166072996e-05
-1.77132493927009e-05
-3.81630862438169e-05
-2.25302505700138e-05
-2.21972330494888e-05
-3.31669763391325e-05
-2.7033443949594e-05
-1.71304905815089e-05
-2.06215676671457e-05
-6.86114249042986e-06
-1.80558467292456e-05
-2.90209522767179e-06
-3.64168168629872e-07
-2.73135070362952e-05
-1.88372350348169e-05
-2.49312248389056e-05
-2.79160830515605e-05
-5.5905951316356e-05
-2.3434032476934e-05
-1.88252261031495e-05
-1.52298227797023e-05
-1.64198071870208e-05
-2.5776142362705e-05
-4.11490515548998e-05
-2.31685853225763e-05
-1.70490676172481e-05
-3.39334360768302e-05
-1.4041669557512e-05
-8.17050012389217e-06
-1.17659838374402e-05
-1.32453550861162e-05
-1.1919915510186e-05
-2.55606629553437e-05
-4.80398045464866e-05
-4.25599124317226e-05
-7.61141907696088e-06
-1.9471464740646e-05
-3.26792579608537e-05
-1.14225441779613e-05
-1.50397008096548e-05
-2.2904722719278e-05
-2.8496124012477e-05
-1.56090476792962e-05
-1.96395737205321e-05
-2.06617822762427e-05
-5.47796216028072e-06
-1.000158054292e-05
-1.09347766652933e-05
-2.41276312251801e-05
1.10087681183242e-06
-1.50943229503165e-05
-2.38385305154419e-05
-3.9570724709598e-05
-1.11454697494848e-05
-2.02470209853256e-05
-3.54174100305151e-05
-3.42833418408107e-05
-2.5659531325111e-05
-2.3553388467116e-05
-2.95133736307743e-05
-2.36163753969562e-05
-2.24714327726974e-05
-3.3158656857433e-06
-1.29786851578979e-05
-3.66905137163399e-06
-2.77755409317905e-05
-1.42564193185867e-05
-1.21362067390127e-05
-2.67013887493772e-05
-1.98296992766261e-05
-3.42865819440554e-05
-9.31574519948934e-06
-3.07533099117875e-06
-6.40037755952387e-06
-1.37710604891335e-05
-2.71719097963542e-05
-1.95694237984058e-05
-2.31158501104885e-05
-2.35619674509615e-05
-9.72769922384206e-06
-6.2322802496613e-05
-2.84330895118054e-05
-1.87678997330448e-05
-2.28280509424363e-05
-3.08354590733755e-05
-3.17197490070041e-05
-3.79120841146836e-05
-2.4004677746652e-05
-3.44408510649927e-05
-3.18677085037738e-05
-4.07172653154867e-05
-3.83576374544544e-05
-1.36213064716615e-05
-1.70828675598712e-07
-7.94791282333735e-07
-8.67838425560847e-06
-1.8244833776182e-05
8.63139484587e-06
-3.12483290571897e-05
-1.06824014732893e-06
-5.42934980967366e-06
-4.06020452540005e-05
-3.2169981075857e-06
-2.04712675441623e-05
-2.66713111237557e-05
-1.86909820618254e-05
-2.19110283221766e-05
-2.70521807462525e-05
-1.15178564196117e-05
-2.91518241479371e-05
-9.74053541948652e-06
-1.77721487047457e-05
-1.2853382417524e-05
-2.66904044075434e-05
-1.11199499120526e-05
-2.45551243466281e-05
-1.80839050391751e-05
-3.50274852129877e-05
-2.69572867133343e-05
-1.76862777558829e-05
6.54298392584981e-06
1.55536561842773e-06
-2.6215219902571e-05
-3.51668026405892e-05
-4.45367371709522e-05
-4.45457149166995e-05
-3.22746360941376e-05
-1.03531208041122e-05
-1.96681801240763e-05
-2.3746562967368e-05
-2.81710031399822e-05
-2.49270459144662e-05
-2.87701475521331e-05
-3.80831441830366e-05
-8.12552783131531e-06
-1.67235030593207e-05
-2.63142500371508e-05
-1.55574545882412e-05
8.73629542969336e-07
-3.48052814110495e-05
-2.74308751098182e-05
-1.74127011019448e-05
-3.01928088352535e-05
-2.05286391415251e-05
-2.31551173625721e-05
-1.83175481584306e-06
-2.93871028109842e-05
-3.43762614228222e-05
-2.89920645726665e-05
-2.94857006975409e-05
-4.2139480409906e-05
-4.82729181077004e-05
-1.98153474508509e-05
-4.39239756125511e-06
-2.06986548525293e-05
-1.56350993008989e-05
-1.77502971773292e-05
-1.45733021437864e-05
-4.13254238876105e-05
-2.7082220323837e-05
-9.18130294134485e-06
-3.29688228731803e-05
-3.16071508064841e-05
-2.70310485878708e-05
-1.83177482589948e-05
-2.67207365233381e-05
-1.03965270945042e-05
-1.90681806415213e-05
-3.88496148315169e-05
-2.60506148506264e-06
-2.54915486070035e-05
-1.73733758728515e-05
1.14839453300518e-07
1.00911457965507e-05
-3.7888069569812e-05
-3.69664021361408e-05
-3.70391115118985e-05
-2.56331890501249e-05
1.77858696653051e-07
-4.40112874042458e-06
-2.04985902627921e-05
-2.15378144938361e-05
-2.83277220147066e-05
-1.83873032927763e-05
-1.60662558928851e-05
-3.37307707316766e-05
-3.41878033802471e-05
-2.31855245216005e-05
-2.6424438428667e-05
-4.41538521122873e-06
-1.4209889007599e-05
-1.91744275190378e-05
-1.89609147659708e-05
-3.45360860554584e-05
-3.39897334508262e-05
7.41314692711857e-06
-2.97652217300577e-05
-1.71922337554242e-05
-6.93510171065246e-06
-1.96559376108932e-05
-3.79282173619302e-05
-1.99924036963535e-05
-8.24366583893412e-06
-8.6382279455514e-06
-2.69573476614459e-05
-1.99086258761648e-05
5.18569084573272e-06
-2.92549001886431e-05
-2.93688323061771e-05
-1.13078627463929e-05
-3.16190012683834e-05
-2.48019464202419e-05
-1.70151922427874e-05
-8.82489352091354e-06
-2.14108278834349e-05
-2.56198746092178e-05
-2.41880340644577e-05
-1.82471810925326e-05
-2.32234965233483e-05
-2.69682389865473e-05
-2.01304905782393e-05
-2.6091727220734e-05
-3.16259518216744e-05
-1.59860949048508e-05
-2.69730772088876e-05
8.79595392516758e-06
4.62606095692989e-06
-6.4497223860905e-06
-1.7417218500033e-05
-7.92813692366631e-06
-2.29056564944261e-05
-4.07874843274657e-05
-2.12333665117075e-05
-9.95883640263954e-06
-2.82227740631249e-05
-2.49270672652933e-05
-1.39232051514362e-05
-1.43631016532914e-05
-2.17759731098486e-05
-1.45014362258872e-05
-2.88488947203315e-05
-1.37449965849795e-05
-3.43731834894462e-05
-4.50342387235731e-06
-3.06679491077262e-05
-2.83701725179017e-05
-3.26348464478491e-05
-3.25114859822162e-05
-3.9985356787791e-05
-3.70370373159815e-05
-1.0618415367487e-05
-2.93467144971187e-05
-1.19553414786037e-05
-1.17922751109166e-05
-5.85803309912135e-06
-2.67260753112139e-05
-1.27714063419392e-06
-1.54223137540051e-05
-1.12382171710407e-05
-1.29476170911581e-05
-1.08437861786407e-05
-4.76147299779782e-05
-1.62888976622459e-05
-1.32424224574824e-05
-1.03368647351813e-05
-9.19229389993765e-06
-2.69063392030725e-05
-5.44338000525663e-05
-2.00035757724734e-05
-2.42489762589323e-05
-4.81818371168999e-06
-2.9709883570267e-05
4.41203803585547e-06
-2.20139850478756e-05
-1.63262395901305e-05
-2.3736614548166e-05
-3.01798939306243e-05
-3.66210346806238e-06
-2.84041953540576e-05
2.75420524188501e-06
-1.91571606429939e-05
-4.94086394447454e-06
-2.53871579219899e-05
-2.53441508802812e-05
-1.39607333387588e-05
6.34905302164869e-07
-2.64390567829444e-05
-3.20551942846029e-05
-4.15840801842784e-05
-2.3875544423661e-05
3.97937297504025e-06
-2.00565218151604e-05
-1.36482612260101e-05
-1.17878913147977e-05
-1.06943826693212e-05
2.45644313816022e-06
-1.4238088925556e-05
-4.34427219388004e-05
-1.77405090708051e-05
1.41870838671841e-06
-2.95314741589568e-05
-3.79487444044204e-05
-2.19897732882902e-05
-2.23368372233348e-05
-2.1286659022575e-05
-1.50951946563451e-05
-2.38336436155731e-05
-2.80441765256942e-05
3.00250726279795e-06
-4.12410635227439e-05
-3.6136412538756e-05
-1.98092999908342e-05
-1.08040725116214e-05
-1.01358707903224e-05
-1.70163200218998e-05
-2.13859768713684e-05
-3.34780311503281e-05
-2.19268775791701e-05
-1.104999357466e-05
-2.41924656921767e-05
-2.6975099119599e-05
-1.25973861766615e-05
-8.86646289326476e-06
-1.61526397696188e-05
-2.20735761877943e-05
-1.56990893497573e-05
1.15750624554207e-06
-2.84282608812654e-05
-3.99297832218213e-05
-4.05967989833368e-06
-3.00282898230382e-05
-2.6005616020063e-05
-3.00586580788393e-05
-3.39580887439148e-05
-4.9514419535949e-06
2.07574697554898e-06
-1.53118034563487e-05
-3.70002740694299e-05
-8.95061480252245e-06
-2.51009513672804e-06
-2.45871891877815e-05
-2.43270350293574e-05
-1.73504030796491e-05
-2.19175472727449e-05
-1.67426647894712e-05
-2.39434820265681e-05
-4.06616857889873e-06
-2.36741510280535e-06
-1.67665843158857e-05
-2.27404956732101e-05
-1.19518253177846e-05
-1.44727761022553e-05
-1.93089327197744e-05
-1.12946934910626e-05
-2.8907694033007e-06
-2.28599752946531e-05
-2.56043047163287e-05
-3.52473901741666e-05
-1.2873563546865e-05
-1.47124907345085e-05
-2.56826731977089e-05
-3.02024490900207e-05
-3.54619751570649e-05
-2.67336168184276e-05
-3.20808013192041e-05
-2.11996687824485e-05
-2.2587656282519e-05
7.33642508178177e-06
-2.32298928239571e-05
-9.91988603611887e-06
-1.82085951518577e-05
-1.76311298526764e-05
-5.17154008994572e-06
-2.64386469673604e-05
-2.17676055558194e-05
-3.62259929906876e-05
-2.51509708187691e-05
-3.60690867628352e-05
-4.42875797229025e-05
-2.57574028422092e-05
-2.83502834393067e-05
-3.7190025968795e-05
-2.79277199906019e-05
-2.12359521899879e-05
-3.68505013690612e-05
-1.61615810557796e-05
-2.35452077572623e-05
-2.36826852168997e-05
-2.45595546368947e-05
-1.47989757940986e-05
-2.841840011736e-05
-3.28871736223865e-05
-3.77958770375509e-05
-2.31523766919509e-05
-4.24898898199431e-05
-3.7323080813147e-05
-1.47899340618686e-05
-3.27186688654812e-05
-1.40924839110996e-05
-2.73115167090413e-05
-1.38885832699749e-05
1.68069335276174e-05
4.26703918414479e-07
-1.80988958990794e-05
-1.00112614597915e-05
-1.71456957106698e-05
-1.5455585126866e-05
-2.42546251182581e-05
-4.29903100743162e-05
-3.6292049849602e-05
-2.91636266265806e-05
-2.0416265183514e-05
-3.3887439615991e-05
-5.24864923993113e-06
-3.50908606607088e-05
-4.58273495994396e-05
-1.81821543015386e-05
-2.00255012670708e-05
-1.23595097902128e-05
-3.43847563331945e-05
1.05086150714991e-06
-2.16982144932339e-05
-9.1184629512115e-06
-1.77055567511284e-05
-1.73176546774851e-05
-2.47511574918126e-05
-5.17829224625277e-05
-8.88145530997653e-06
-9.69237591833223e-06
-1.241324885817e-05
-1.53246436270719e-05
-1.44595568703721e-05
-3.87561462870656e-05
-9.98908226533067e-06
-3.66614238509756e-05
-1.74921087198116e-05
-2.04467274473368e-05
-1.39597786091893e-05
-1.17722100502347e-05
-2.35879762661181e-05
-1.66066896812152e-05
8.66657867646716e-07
-3.6750218755642e-05
-1.52156424692065e-05
-1.06876107307655e-05
-1.08009165562229e-05
-4.56284892527746e-06
-1.2658207475754e-05
-2.1431401210678e-05
-7.27412620271467e-06
-2.65543912202022e-05
-3.60924070583788e-05
-3.46378852182598e-05
-1.15490604903547e-05
-3.63671997444541e-05
-2.32635521441221e-05
-4.27146786327079e-05
-3.15026151963053e-05
-1.87575474789375e-05
-2.83634600895984e-06
-2.9601794666801e-05
-2.54392197790763e-05
-3.41449920414556e-05
-1.84705908487372e-05
-3.39793623976267e-05
-1.04524317527997e-05
-3.15887469883237e-05
-1.49195566666033e-05
-1.9312451094371e-05
-2.35796417074686e-05
-1.94337821822622e-05
-4.00789110792582e-05
-1.76162134181709e-05
-4.37990205260469e-06
-2.18348839623152e-05
-2.88666392233997e-05
-3.13511321140791e-05
-3.16628255762411e-05
-3.36619300366388e-05
-1.80892288706188e-05
-1.00949041007225e-05
-3.34671746997617e-05
-1.56280740609663e-05
-8.98270259383595e-06
-1.10496438443339e-05
-1.58188370220697e-05
-2.66170620788667e-06
-5.95071586755419e-06
-3.74513666204961e-05
-1.56249236577031e-05
-1.41624426915567e-05
-2.0732381109301e-05
-1.95591470306624e-05
-1.4620804749017e-06
-3.10941409343501e-06
-2.87482721854973e-05
-3.04387322750066e-05
-1.42272460908502e-05
-8.38823462858247e-06
-2.63399195296909e-05
-1.5708654166497e-05
-9.70922338387249e-06
-1.70376657729881e-05
-1.1689130836227e-05
-2.52120784239162e-05
-1.62593634043786e-05
-2.48473910600609e-05
-5.88808160526551e-06
-1.44556559467682e-06
-2.46428578046677e-05
-2.99445703476463e-06
-1.37467986906856e-05
-1.64570566509983e-05
-2.55326848223228e-05
-8.26257133966725e-06
-2.5965364154853e-05
-2.33188013851172e-05
-2.64973815152818e-05
-2.1906391976823e-05
-3.68543742645122e-05
-1.13329846742519e-05
-1.57803310731596e-05
-2.96775615745606e-05
-1.36164460150549e-05
-2.07294859640718e-05
-3.82520539249561e-05
-2.06306755199205e-05
-1.26306619945903e-05
-1.16821486420572e-05
-2.24798515680272e-06
-3.33670725093357e-05
-1.86146548335779e-05
-1.30042977125548e-07
-9.06471201342622e-06
-4.62705761607582e-06
-2.07101332686112e-05
-1.2181688492342e-05
-4.47489375536536e-05
-1.56549028994562e-05
-2.87685591074289e-05
-7.95229706556502e-06
-3.17651485251669e-05
-3.74127178992233e-05
-3.57673627263839e-05
-2.43879466218532e-05
-5.08532794836786e-06
-3.92855317619762e-07
-1.73402794532137e-05
-5.03428359561892e-05
-3.2570358171277e-05
-1.78368939362818e-05
-2.41136587474828e-05
-2.12202720175905e-05
-2.5886565203857e-05
-3.69140773182161e-05
-5.45013197301682e-06
-2.07012969973604e-05
-8.92309760973054e-06
-2.40920802508429e-05
-7.60263477868415e-06
-4.20111736924782e-06
-3.02462986908677e-05
-3.43423928074994e-05
-2.41906467361259e-05
-2.37953451822294e-05
-2.98762381451248e-05
-2.32297441607913e-05
-1.21708726295772e-05
-9.30278426317699e-06
4.92832605009739e-06
-2.6604610196159e-05
-3.35142109044532e-06
-9.29517865792378e-06
-1.59060226684548e-05
-1.54810046422683e-05
-6.21711110295485e-06
-1.7237866242966e-05
-6.15954571599907e-06
-1.2156254146444e-05
-2.95692371146786e-05
6.69824411825127e-06
-2.83653359061923e-05
-1.72259153184156e-05
-1.47053930355418e-05
-2.16478195546095e-05
-3.39241153409717e-05
6.38148858199206e-06
-1.56634256518523e-05
-2.29466153300385e-05
-3.86693377318812e-05
-8.65930060521956e-06
-8.21893701362409e-06
-1.87654147844104e-06
-2.79803442820982e-05
-2.44750698788516e-05
-1.96249243514183e-05
-5.48165441218248e-05
-4.57364013255459e-06
-1.18930220097562e-05
-3.32247472229846e-05
-2.65921150637905e-05
-1.40053150563952e-06
-1.321943766387e-05
-1.84067632538953e-05
-3.76275599649435e-05
-1.34970182289531e-05
-1.87119740531365e-05
-2.51522036794325e-05
-2.73924365637233e-05
-4.11530114621305e-05
-8.18131524079832e-06
-3.76625052854848e-06
-2.38793268574982e-05
-1.30483118062713e-05
-2.87200733547338e-05
-1.24512310729672e-05
-2.98542782682547e-05
-2.18550472613577e-05
-1.91336071254002e-05
-1.58698280151e-05
-9.63486248822219e-06
-2.03284721085108e-05
-2.66908988564334e-05
-1.96929682343139e-05
-3.72888558216205e-05
-1.95663864578729e-05
-1.66609429641364e-05
-2.09978616673456e-05
-1.75489898471854e-05
-3.42797251314248e-05
-6.87092308412362e-06
-2.07103677018194e-05
-3.55585274729884e-05
-1.38017711863917e-05
-1.53281686437622e-05
-2.4286255023289e-05
-1.33391728025248e-05
-2.31656544488514e-05
-2.502002712003e-05
-1.72728675302656e-05
-7.62106095636144e-06
-2.94684599145512e-05
-7.1516875211148e-06
-3.68435583598439e-05
-2.58750386141331e-05
-1.83521435921307e-05
-4.38531580662957e-05
-2.88759805364703e-05
-3.15281157187718e-05
-1.88168047688897e-05
-4.7022695840142e-05
-3.46118324713514e-05
-1.11217404868363e-05
-8.93366769858594e-06
-1.73332667489657e-05
-4.4261006428132e-05
-2.6672636847446e-05
-5.37434580120603e-06
-1.8787962077104e-05
-4.71614271620777e-05
-2.23879254207453e-05
-1.52038772523677e-05
-1.58178495405146e-05
-1.33025462021584e-05
-5.2422813391732e-06
-2.12444907326343e-05
-2.58591256324378e-05
-1.32718110074101e-05
-2.86154169648927e-05
-2.75635513953373e-05
-1.55344029520105e-05
-1.22863742686085e-05
-2.71238030450432e-05
-1.27373535062822e-05
-1.37659606135473e-05
-2.57574977084964e-05
-9.78023786583841e-06
-2.43795152769665e-05
-2.1162720437034e-05
-9.40427257704389e-06
5.0400740320841e-07
-3.31518510794829e-05
-3.81740932567937e-05
-9.55427813884755e-06
6.92939620563452e-06
-8.36134353032459e-06
-1.5240931018744e-05
-1.66209248777395e-05
-2.12946370001793e-05
-2.53782934741724e-05
-2.95837870637356e-05
-2.66527721972617e-05
-3.60599199741496e-05
7.08940694853987e-07
-2.18900117269393e-05
-1.19226938236878e-05
-2.75093955389447e-05
-2.91267091189414e-05
-3.02479983464096e-05
-1.52068290464334e-05
-3.7353352560591e-05
-7.82507646801455e-06
-1.63590150685406e-05
-2.54397161487362e-05
-2.20281637163782e-05
1.06983848137835e-06
-2.85916124114213e-05
-1.21818929377733e-05
-2.06665186390165e-05
-3.91969082580648e-05
-1.79496978926585e-05
-2.76798812579964e-05
-5.05372813444812e-06
-1.3051207129327e-05
-2.97085328289352e-05
-2.23070643817555e-05
-3.38616877936959e-05
-4.34390270091393e-05
-2.0157085246576e-05
-1.08493695547321e-05
-1.57882220955684e-05
-1.59248199474981e-05
-1.87136179791087e-05
-9.78836842990769e-06
-3.12938578578667e-05
-1.738786513602e-05
-5.22678626296292e-05
-2.48353395271926e-05
-1.88359688480785e-05
-4.46779373318694e-05
-3.50102255062357e-05
-3.10630384669635e-05
-6.14037337330809e-07
-3.74232512416332e-05
-2.0790165466896e-05
-2.87516116125629e-05
-3.06312959635354e-05
1.46330564503571e-06
-2.32490490737735e-05
-8.08637616924549e-06
-2.98226432122476e-05
-1.38621670216927e-05
-1.62213797576336e-05
-2.60122568442538e-05
-1.00531427870841e-05
-3.72632988524412e-05
-3.32680697955177e-05
-2.45775888076625e-05
-3.19209722776523e-05
-2.72512144598687e-05
-2.58027821858667e-05
-2.16394088698514e-05
-1.49498302529251e-05
-3.29207654703006e-06
-3.1717272447966e-05
-5.10054311956014e-06
-3.1007292264237e-05
-1.36548931428514e-05
-1.52446185849675e-05
-6.67084774366406e-06
-1.59231414068427e-05
-1.23362915926498e-05
2.35327324018148e-06
9.0177661210531e-07
-1.72617413172717e-05
-2.05636535589747e-05
-2.50360130597071e-05
-1.7155864198293e-05
-2.45609190840072e-05
-1.09000066463414e-05
-1.51436235647281e-05
-2.19920567740878e-05
-8.83941789997159e-06
-9.88369500123974e-06
-2.82802737001554e-05
-1.81429532232005e-05
-1.54349325498328e-05
-1.31870068761496e-05
-3.67520071609243e-05
-2.48472759671296e-05
-3.8732533331133e-05
-1.39138761703002e-05
-3.11969050007978e-05
-3.7928795218889e-05
-1.27158609344154e-05
-4.17042881914403e-05
-3.06425740473267e-06
-3.00305343924525e-05
-2.48246214889157e-05
-2.96079335739938e-05
-1.34065958323633e-05
-2.77066314038894e-05
-3.6590384350602e-05
-3.39196058059274e-05
-1.38148243378143e-05
-3.36615926274942e-05
2.41246998503836e-06
-2.51710053701361e-05
-1.85263475004937e-05
-3.49240633820466e-05
-6.01861095725009e-05
5.10326925388584e-06
-3.92099553906481e-05
-3.30788477182932e-05
-1.81571958464706e-05
-1.74465278970238e-05
-8.48638956561085e-06
-4.10632229637877e-05
-2.84406060492151e-05
-1.66347261497552e-05
-2.62978196892575e-05
-2.12405170133483e-05
-3.63220621304573e-05
-7.57851011616581e-06
-4.90944641822984e-06
-2.08816159606743e-05
-3.30488929460698e-05
-2.91227092845766e-06
-2.1594909100173e-05
-2.14400813874256e-05
-2.12372925762883e-05
-2.0064635854438e-05
-7.34665350631888e-06
-4.18650276234624e-05
-1.90946273019422e-05
-2.47565483583107e-05
-2.08378294899552e-05
-1.10255952014828e-05
-1.24953628129766e-05
-1.54784371852085e-05
-3.1542269977754e-06
-3.95778096461582e-05
-3.25561258498565e-05
-1.84038774467492e-05
-3.56813732198084e-05
-5.65128868156342e-06
-4.26859890557587e-06
5.12989584699e-06
-2.07885893185006e-05
-5.16647209272138e-06
-1.24223813332421e-05
-1.77544099619674e-05
-2.76999483619758e-05
-4.14603351522004e-06
-2.18253456740971e-05
-8.98185837308382e-06
-2.48048088529585e-05
-5.4682952456607e-06
1.00112545886339e-06
-2.22035142503568e-05
-1.34869380532966e-05
-1.30111927398061e-05
-4.61326982420836e-06
-2.27680721801068e-05
-1.82609655268216e-05
-2.3698471033789e-05
-1.25116828977702e-05
-9.9917183021679e-06
-2.53014534121913e-05
7.33018166964797e-07
-4.22018010036074e-05
-3.09376852133154e-05
-3.31076387368215e-05
-2.70054811575581e-05
-1.58347028145355e-06
-1.02592032570408e-05
1.05361700024147e-05
-3.35799459503594e-05
-2.19298142311209e-05
-1.83476422415348e-05
-2.20161072601395e-05
-2.57850328450022e-05
-1.34701003828876e-05
-2.47847831209475e-05
-1.59505876701261e-05
-3.6169622218029e-05
-2.34824821166034e-05
-1.84266389859081e-05
-2.10881336099876e-05
-2.83507202647736e-05
-4.03845858494143e-05
-1.76434774984809e-05
-3.17688500327523e-05
-1.8074726818827e-05
-1.82691043506427e-06
-8.74783076230333e-06
-9.78445835461241e-06
-1.41636847679034e-05
-5.17758080244571e-06
-4.20583494768968e-06
-1.75768571511822e-05
-2.10075486809809e-05
-1.44600743323341e-05
-3.70288238580793e-05
-4.89746020392559e-06
-2.5511482172978e-05
-3.49019228556239e-05
-2.03879313455821e-05
-2.89636788552495e-05
-1.93904722380873e-05
-2.4108016847264e-05
-1.12911215532274e-05
-1.83845080681451e-05
-2.81221508695806e-05
-1.74002022554406e-06
-1.34936504714753e-05
-1.31554508460204e-05
-3.20451115693653e-05
-1.05668322352455e-05
-1.37800813680194e-05
-2.66405827333005e-05
-3.24697242358992e-05
-1.18725978082033e-05
-1.83977593004857e-05
-1.64978053357295e-05
-1.0986425013481e-05
-3.45390370928626e-05
-1.13691567209708e-06
4.63481197533806e-06
-2.08857080260028e-05
-1.01515209065713e-05
-2.07783326788651e-05
-2.068635053926e-05
-2.4178645802769e-05
-1.2297704195753e-05
1.55887385057889e-06
-1.0987512053442e-05
-2.98442820995021e-05
-1.63015388690475e-05
-4.69601234784435e-05
-1.93632468015225e-05
-2.13178536595308e-05
-2.28718548512712e-05
-6.68226820114838e-06
-2.77313138128027e-05
-1.97649294638031e-05
-2.3386488615986e-05
-3.00945985361782e-05
1.15289067085173e-05
-2.30858963353606e-05
-3.44403904705584e-05
-2.59725842318265e-05
-1.42389946474095e-05
-4.52129227354874e-06
-1.03568187751309e-05
-1.07102881433536e-05
-2.3749544722301e-05
-3.03072256238151e-05
-2.92323882732513e-05
-2.20337742285453e-05
-5.15531073345429e-05
-2.26713527348077e-05
-1.44418157798994e-05
-3.29402571092765e-05
1.26625144093901e-05
-1.25485422367418e-05
-1.80794469945333e-05
-4.73071755096812e-06
-1.07058868494835e-05
-1.68621739387685e-05
-3.50482055859641e-05
-4.27348130241257e-05
-3.24446392528115e-05
-5.3793163840931e-06
-1.3349144169962e-05
-1.23558106766831e-05
-1.2612061472254e-05
-2.67639646468372e-05
-1.99281239328754e-05
-2.4919136944333e-05
-1.62123503264286e-05
-3.28036046372363e-05
-1.34347833918747e-05
-9.78181410635529e-06
-8.48085728824604e-06
-1.59526563382725e-05
-1.47793484604874e-05
-2.64696074541052e-05
-8.37745455908414e-06
1.31522688522352e-05
-1.91855345262259e-05
-2.81646761987316e-05
-3.51932822884408e-05
-5.67246490827107e-06
-2.63944236062817e-05
-3.45613895193027e-05
-1.9548665473824e-05
-3.57947727094367e-05
-1.13401789371796e-05
-2.46754190053689e-05
-2.45518930119243e-05
-7.38117062493827e-06
-3.16974603618141e-05
-1.57199271896225e-05
-1.44305773397673e-05
-1.73594576013766e-05
-2.19822654870598e-05
-8.56895443315e-07
-2.06960345919906e-05
-2.17321421208753e-05
-2.18651425245288e-05
-1.78712424152392e-05
-3.62543757335732e-05
-1.12978113221063e-05
-2.66937591258156e-05
-2.02854224207217e-06
-2.62405144191465e-05
-4.02615353224872e-05
-2.21119768443294e-05
-1.05785530347513e-05
-3.65941947080538e-05
1.01648333177753e-06
-1.1750992392637e-05
-2.44121648344989e-05
-1.66027638396117e-05
-2.71277003879156e-05
-1.5205532891295e-05
-2.18088081524644e-05
-2.41571073580565e-05
-1.96138981117419e-05
-3.34644024718354e-05
-2.05594019132196e-05
-5.2610074287385e-06
-9.68226446862538e-06
-1.45721318297014e-05
-3.3779536922036e-05
-2.80751828829501e-05
-1.77324551547351e-05
-1.36137192467758e-05
-2.66742571610013e-05
-2.4877298989241e-05
-2.64706535709632e-05
-2.83251096121614e-05
2.28134523276372e-06
-9.1000093279373e-06
-2.7548364672255e-05
-3.03467824233902e-05
-3.50268567133401e-05
-2.16379317901826e-05
-3.17724205450502e-06
-2.87102738934525e-05
-2.48381961885667e-05
-1.78536486030681e-05
-2.88525960637893e-05
-4.6283986331925e-05
-2.67515378869342e-05
-3.54115850614578e-05
-5.49775241794262e-05
-3.43941441658794e-05
-1.89679507677411e-05
-2.21027666978184e-05
-1.53060082998732e-05
-8.52107369001842e-06
-3.14372951321475e-05
-1.65758203828879e-05
-3.03627272092061e-05
-4.34089670045251e-05
-2.95321173892641e-05
-3.00926939398128e-05
-4.12757084702907e-05
-4.26159106350998e-05
-2.61609679265083e-05
-1.29244732187978e-05
-2.65774482703807e-05
-5.02079358913831e-07
-2.30034693460578e-05
-7.48851132091325e-06
-1.6499247437819e-05
-1.05110057010592e-05
-3.61015829310715e-05
-2.94010434826945e-05
-4.48281537171882e-06
-1.9876724224365e-05
-1.16779348602982e-05
-1.64307933063824e-05
-2.28146470330409e-05
-4.49391520401318e-05
-4.85581032285477e-06
-1.49259464366051e-05
-2.68885984788239e-05
-1.42929424345712e-05
-9.94159549914734e-06
-1.52159105734179e-05
-1.92668146578576e-05
-2.95046982141697e-05
-2.44719977992848e-05
-4.01541709550486e-06
-8.17366525562154e-06
-1.56728634658555e-05
-2.39699896837661e-05
-2.64963640347377e-05
-6.02664314978245e-06
-2.49665518136921e-05
-1.99629703082557e-05
-5.25713804448078e-05
-3.21977932637018e-05
-2.38038470018877e-05
-3.11053270973615e-05
1.78836836028051e-06
-4.39158725897214e-05
-3.19714972722743e-05
-1.14595373669468e-05
-3.52264111950655e-05
-2.09213997470201e-05
-2.21658779402734e-05
-1.42687591594604e-05
-1.81892268427151e-06
-9.68195229768761e-06
-2.59626016483986e-05
-4.89579063883952e-05
-1.13329248322485e-05
-4.23508917231922e-05
-2.52435035840743e-05
-2.35744031103198e-05
-2.33105711076508e-05
-3.12107831061249e-05
-3.24978257278532e-05
-3.18887052611076e-05
-1.44529112663206e-05
-1.076592367032e-05
-2.37240545608215e-05
-2.70060711629537e-05
-2.87563101412331e-05
-5.49212294867818e-06
-2.77342515065463e-05
-2.90789793286864e-05
-1.84236826664988e-05
-1.72944449361422e-05
-3.81840860068585e-05
-1.30850735491951e-05
-1.62083150678482e-05
-5.74179900049387e-06
-2.98345032389294e-05
-8.56656342754629e-06
-7.5752926584062e-06
-2.61377726260299e-05
-2.93294542882129e-05
-2.46963542036564e-05
-1.36101552380658e-05
-5.47469213236391e-05
-4.18597881513982e-06
9.03714666166641e-06
-2.46706638855967e-05
-2.93024729452713e-05
-1.24622724193665e-05
-1.40805667318907e-05
-8.18822561621211e-07
-1.00786357193345e-05
-5.8182511886147e-06
-2.76738107704964e-05
-3.56289809867958e-05
-9.83988644399298e-07
-2.84804976045093e-05
-3.372077425984e-05
-3.28523177201144e-05
-1.53085198488473e-05
-2.80877230246439e-05
-8.54928859189222e-06
-1.37833163878828e-05
-6.24226867370712e-06
1.09385438175921e-05
-1.29658594428556e-05
-2.6765789499688e-05
-2.11352106357166e-05
-2.14983502834277e-05
-1.34722047990664e-05
-2.57809964206933e-05
-4.04415881980904e-05
-2.19759236966126e-05
-4.25818171623013e-05
-3.25182653428269e-05
-2.47477035018073e-05
-3.33160247559009e-05
-2.39666899200068e-05
-1.69078247173284e-05
-7.6723819911686e-06
-2.05270932330627e-05
-2.22891941653576e-05
-2.09931898746659e-05
-3.55809947284122e-05
-2.63306457442834e-05
-1.00397793302397e-05
-1.4605598062259e-05
-8.03646978922263e-06
-2.36199227036422e-05
-5.05334964045069e-05
-9.14463140600392e-06
-4.61703619231804e-05
-2.81649099133341e-05
-4.95773129539783e-05
-1.2793116560061e-05
-1.28973171614404e-05
-2.1974995242119e-05
-7.9939050849826e-06
-4.07829331650015e-05
-2.4465661896918e-06
-1.16812201470682e-05
-2.70719038289312e-05
-3.04609179872674e-05
-4.89008276969805e-05
-3.84874745122422e-05
-2.80730715885031e-05
-3.94041339751419e-05
-2.57028698870491e-06
-5.95619052436944e-06
-2.11091734959583e-05
-2.48518285475567e-05
-2.41516693590231e-05
-5.1951465295544e-06
-2.50634096000096e-05
-2.72333865836661e-05
-3.00933102432231e-05
-1.20204667505097e-05
-3.3738552954346e-05
-2.1769453707585e-05
-1.98678529761773e-05
-1.66923958473451e-05
-3.38973251784377e-05
-1.04146005993243e-05
-1.55274550230787e-05
-1.74119553831709e-05
-2.13017293078017e-05
-1.68179946737025e-05
-2.14918405059416e-05
-2.65394452400436e-05
-1.53868366863858e-05
-2.42695937959042e-05
-1.0029474155766e-05
-3.95405077634525e-05
-2.71755211696596e-05
-3.77754943203724e-05
-3.61188811823575e-05
-7.12690344259754e-06
-3.95660785828076e-05
-2.38328665841115e-05
-2.48864805531156e-05
-1.61322651417912e-05
-4.03283594581875e-05
-1.59973847042655e-05
-1.46305263777772e-05
-1.92341574878625e-05
-3.52849704722757e-06
-1.85394251069589e-05
-1.79456271611121e-05
-3.5602488263983e-05
-1.14930600408492e-05
-1.44198652313957e-05
-3.31833782569335e-05
-6.77557960653814e-06
-9.41345949497778e-07
-1.22427920804957e-05
-3.14199145843285e-05
-2.35899328582927e-05
-8.42036500429012e-06
-3.71568488821425e-05
-2.69351287998959e-05
-2.51128336580916e-05
-2.46670718582517e-05
-4.24099033520165e-05
-2.98895742732169e-05
-3.97164845778619e-05
-2.31002645329289e-05
-3.89727288635274e-05
-1.79259680224193e-05
-3.25017969596034e-05
-2.36339545442813e-05
-1.59174491078355e-05
-1.54935746902078e-05
-1.5515987019044e-05
-1.7324555787184e-05
-4.04188485015668e-05
-3.29063845900784e-05
-1.40262584938341e-05
-3.3153887814788e-05
-1.50434875366125e-05
-1.20343485107423e-05
-1.33855119609451e-05
-1.35970276625997e-05
-4.04545137382881e-05
-2.21612105222396e-05
-2.62680502627682e-05
-1.97692938295794e-05
-1.12763752200695e-05
-2.01255880814576e-05
-2.52792762425646e-05
-2.30443269013554e-05
-1.75459213625726e-05
-2.62024919364348e-05
-1.16864353842362e-05
-2.99272706964397e-05
-9.01248362484406e-06
6.76055405983681e-07
-2.73384660515534e-05
-3.84989785283106e-05
-9.18853057067952e-06
-1.89114105182157e-05
-2.2426234061104e-05
-2.55375057149907e-05
-2.11281775548515e-05
-2.80695761736546e-05
-3.9753547852452e-06
-2.87746226193709e-05
-2.45102760300108e-05
-2.67117518457386e-05
-4.30131504251243e-05
-1.40044137433985e-05
-3.1062931078467e-05
-7.02581264554906e-06
-9.49092868232708e-06
-1.10122252396662e-05
-1.96725749833615e-05
-1.25266630837152e-05
-2.64545845684673e-05
-1.95244484918295e-05
-2.24214948167711e-05
-8.00380836993816e-07
-1.19061490095746e-06
-2.35956605165463e-05
-1.03167601583876e-05
-7.51367137502332e-06
-2.86587635532877e-05
-3.70724526092506e-05
-1.47137580433741e-05
-1.3213481038473e-05
-2.47060522306975e-05
-3.37929176224769e-05
-2.73990510521409e-05
-4.18360505505503e-05
-1.94283067470305e-05
-1.44526604737638e-05
-1.34371267505629e-05
-4.00002616219506e-05
-2.68883770625874e-05
-1.06085058177129e-05
-2.03799473476539e-05
-3.64889940548622e-05
-2.42699408508331e-05
-8.95288716882526e-06
-9.19619850473353e-06
-1.51914279886519e-05
-6.65283053553903e-06
-1.29232372203431e-05
-2.65384738984117e-05
-2.06364722919271e-05
-5.87163656081427e-06
-1.09775047869729e-05
-4.02628304322786e-05
-1.27222924432704e-05
-1.94849576907221e-05
-4.51977396322284e-05
-2.99388707802411e-05
-8.86495820985929e-06
-1.70797574359814e-05
-2.48792595276182e-05
-1.1656461444276e-05
-1.54059404629742e-05
-7.88677036421505e-06
-2.07523986432331e-05
-4.62818734150012e-06
-2.94224972746026e-05
-1.17502599748242e-05
-3.93257726189943e-05
-1.64524817559604e-05
-2.43733903398097e-05
-1.45046190510095e-05
-1.42107583035245e-05
-3.12477047210445e-05
-2.32772332217306e-05
-1.66114776397597e-05
-3.94156951038381e-05
-9.72653015510447e-06
-2.03244709345367e-05
-1.1028629694714e-05
-1.44364547795696e-05
-5.04967779883493e-06
-2.23973893962766e-05
-1.76280647882623e-05
-4.05744679206503e-05
-8.38024619475322e-06
-9.51086462738869e-06
-4.09615035481391e-05
-3.00763063694983e-05
-5.02342462312652e-06
-2.02832680023592e-05
-1.99840933259293e-05
-4.18760540317356e-06
-4.33285353907136e-05
-2.10542161991319e-05
-8.59324303421521e-06
-2.34778365920762e-05
-3.14560401805383e-05
-1.29541620915136e-05
-2.32906488270576e-05
1.08539898095272e-05
-3.82046045970428e-05
-3.46143379917844e-05
-3.36654956443118e-05
-2.17363277427455e-05
-2.45092649728138e-05
-2.60687161099693e-05
-2.78651167554591e-05
-1.78412931704447e-05
-7.88923723490876e-06
-1.09347734468112e-05
-3.0174079394398e-05
-2.74182568543988e-06
-2.11191924061714e-05
7.351606064498e-06
-1.11699338553466e-05
-3.63027351249104e-05
-2.10886788972927e-05
-2.10049179243355e-05
-2.59331144892578e-05
-4.17679825467289e-05
-8.49171086452145e-06
-1.62934339460362e-05
-6.53223036750421e-06
-1.10724127486743e-05
-3.55371901745349e-06
-3.45612914010891e-05
-2.02237897448913e-05
-3.32223737587462e-05
-2.77398444426787e-05
-2.75180674414755e-05
-1.80177219371534e-05
-2.47126525947807e-05
-3.78182253031623e-05
6.75576794793371e-07
-2.43431171936701e-05
-2.38787133498023e-05
5.87041102467254e-06
-2.04309029806095e-05
-1.64840434486671e-05
-1.73451306291168e-05
-3.71034104856029e-05
-4.22395837066025e-05
8.95914950822623e-08
3.43482884255789e-06
-3.29815103043304e-05
-2.31980859123894e-05
-1.78441363316114e-05
-2.26232155319037e-05
-9.26727787121892e-06
-2.92197469018594e-05
-1.67140108220604e-05
-3.20644127513733e-05
-5.59491151634352e-05
-2.35450808852793e-05
-9.65342364006346e-06
-3.38871855479054e-05
-2.00289621936584e-05
-2.99904074290336e-05
-1.47387668165638e-05
-2.84366927852908e-05
-1.59820313971763e-05
-2.48180132581071e-05
-5.69215024226848e-06
-3.55262665776289e-06
-1.85840139057775e-05
-2.7893050584454e-05
-9.43552056149864e-06
-9.47950331852023e-06
-1.57851417641103e-05
-5.54526354867911e-06
-5.33369305582636e-05
-2.67390042991925e-05
-4.33559974141205e-05
-4.126927358773e-05
-9.75835208278629e-06
-3.8417146022566e-05
-2.88294761957866e-05
-9.72178493987955e-06
-2.03914117080646e-05
-3.0014235965771e-05
1.55696645959868e-05
-1.92779152014227e-05
-2.10385679748832e-05
-1.84573547716112e-05
-3.81963341586189e-05
-2.86330126940684e-05
-3.75800002161812e-06
-2.23154314919657e-05
-2.40201094916276e-05
-2.52384185800569e-05
-1.52326452746206e-05
-6.01853980887165e-07
-1.08873624130314e-05
-2.19633011280934e-05
-7.58495172333523e-06
-1.1914254742984e-05
-3.91585776630396e-05
-2.16366841840411e-05
-5.62417747553017e-06
-1.21091749301695e-05
-3.04456464638117e-05
-3.28357959371266e-05
-3.424912197645e-05
-2.27039710197412e-05
-2.023450424699e-05
-1.71832675551068e-05
-2.30972431248706e-05
7.95806526632642e-07
-3.05392904698551e-05
-8.262731969818e-06
-2.04855888322146e-05
-8.966366178951e-06
-3.82867493572609e-05
-1.70695302779378e-05
-3.44873780186063e-05
-2.59797488392803e-05
-3.29982724584479e-05
-5.86238797154259e-06
-2.74102667385869e-05
-1.20169113666127e-05
-8.00458606418923e-06
-1.91337378873518e-05
-3.603380701159e-05
-2.79605856832001e-05
-4.16236756960884e-05
-3.00098899375607e-05
-1.45872925255117e-05
-2.5641821839524e-05
-2.60366163376362e-05
-1.93607870461174e-06
-7.66261347823834e-06
-3.61580567295638e-05
-2.52722644575822e-05
-4.12656938530798e-05
-2.92473991640817e-05
-1.43410304541785e-05
-1.70051813449361e-05
-5.82806478462224e-05
-3.62231998918612e-06
-1.91864192763726e-05
-1.11730699126105e-05
-2.38948369357935e-05
-1.26808532460404e-05
-3.32999080817192e-05
-2.92026429073615e-05
-2.1766343629017e-05
-4.75289235346512e-05
-1.08065536124126e-05
-1.43594427694247e-05
-1.60003192086593e-05
-2.28716701793427e-05
-4.21488378155652e-05
-2.38699806893072e-05
-3.56267572261711e-05
-2.82036491143464e-05
-3.60072957729906e-05
-2.23107047615504e-05
-2.07735668012617e-05
-1.34183685740786e-05
-7.9801979573409e-06
-1.97032409041393e-05
-3.08541822495596e-05
-2.57871249403125e-05
-2.713747112265e-05
-3.49278065205362e-05
-2.27769287708715e-05
-5.14773884139287e-06
-1.91060813821133e-05
-1.55925892601275e-06
-1.44166160515602e-05
-2.22238291828318e-05
-2.52112998646075e-05
-2.41119115611167e-05
-5.98463676423749e-05
-2.17524435538237e-05
-4.36274592689784e-05
-2.21677597128609e-05
-2.08469812953356e-05
-1.42131491967179e-05
-1.76755623935005e-05
-2.75820465588606e-05
-9.0435407864596e-06
-1.8540589076589e-05
-3.69919442256333e-05
-1.77906433833206e-05
-8.73206491799963e-06
-2.47676106727963e-05
-1.23678706921259e-05
-1.44091320542446e-05
-1.7355125292762e-05
-2.61780967560316e-05
4.69496773048145e-06
-4.55118033743371e-06
8.75374035370333e-06
-1.82690369361035e-05
-4.23590067664141e-05
-2.74201415895142e-05
-1.81662890288317e-05
-2.39638372574224e-05
-2.99516964783158e-06
-2.52848664064159e-05
-1.36161305504346e-05
-3.27728332540054e-05
-1.01766022277226e-05
-2.80243846759388e-06
-7.11187019562223e-06
-4.46235597899619e-05
-1.72457029837006e-05
-3.72218363117233e-05
-3.42524752033233e-05
-1.34241881779858e-06
-8.41241783404351e-06
-2.58061269074572e-05
-3.32081433464267e-05
-2.36847869337756e-05
-2.91743093761616e-05
-3.92964184652695e-06
-3.429411637234e-05
-2.64307664443324e-05
-2.23042492828872e-05
-1.83676890715151e-05
-7.41335539051573e-07
-9.69142752203938e-06
-3.17881961480839e-05
-8.84150981718313e-06
-1.30197778354564e-05
-1.86537528784847e-05
-1.9693289838745e-05
-3.60000092498738e-05
-3.70714822591275e-05
-1.99532958096473e-05
-2.13376681966366e-05
-4.8617836792015e-06
-3.51016907874008e-05
-6.71778341273569e-06
-4.52849261364221e-05
-1.02805398944354e-05
-1.80176623850765e-05
-2.30637505685469e-05
-1.33916391691669e-05
-2.23939287418253e-05
-1.97310618047595e-05
-1.15213999373219e-05
-2.10741830100651e-05
-4.17037196827033e-06
-2.22358256277703e-05
-1.86540424762009e-05
-3.60484565171311e-05
-2.90089824581351e-05
-2.47316315712576e-05
6.10288742651757e-06
-3.52688971794199e-05
-1.66518702366892e-05
-1.69272119410566e-05
-9.68273436962016e-06
-2.14781552803741e-05
-2.64185475651777e-05
-3.38622183015556e-05
2.82982095216273e-06
-2.30229354524641e-05
-2.24014537601106e-05
-1.93449589764393e-05
-2.85828179783362e-05
7.86759607196278e-06
-4.94033572310612e-05
-1.04935612463533e-05
-7.0458552407326e-06
-2.36768449080917e-05
-2.99120697479659e-05
-3.56238601007812e-05
-1.47387833426578e-05
-2.59155219086697e-05
-3.36878114068872e-05
-2.60459052623911e-05
-2.51958805601069e-05
-1.6512937110948e-05
-3.65515795471441e-05
-4.30752409006725e-06
-1.41999969801254e-05
-1.12484126678949e-05
-1.54886854628457e-05
-4.52263869484261e-05
-3.46796974098222e-05
-1.7131643836891e-05
-1.43554773463335e-05
-1.7894896575401e-05
-2.17689045949025e-05
3.45631410027402e-06
-2.49379211729799e-05
-3.27834170786576e-05
-1.80184462178109e-05
-2.35556939266653e-05
-3.38965556368334e-05
-1.53323057206581e-05
-1.33129240522671e-05
-1.08896135843781e-05
-2.68740242070611e-05
-3.09565159494168e-05
-2.16183322237698e-05
-1.91257177020339e-05
-1.13490840358111e-05
-2.49777372852164e-05
-1.47471276902531e-05
-3.05907785572153e-06
-3.63392082119132e-05
-2.30957299324778e-05
-1.36314122145871e-05
-2.96100511438278e-05
-2.49010302239634e-05
-2.51550446966918e-05
-1.58818400456248e-05
-2.19923407982784e-05
-4.56495058726061e-05
-1.2323342318049e-06
-2.79849366632333e-05
-1.776065149611e-05
-1.49821103276099e-05
-1.6285882107105e-05
1.54423518320001e-06
-3.20991761449191e-05
-1.08026918545184e-05
-4.70138915487596e-06
-1.99547835777153e-05
-7.88052452895395e-06
-1.43555632258291e-05
-3.20122140253049e-05
-4.39695173173659e-05
2.73076348880654e-06
-3.19659988798683e-05
-3.67308853368015e-05
-2.84466830052892e-05
-4.68214426644736e-05
-4.09967653335451e-05
-2.29808015319857e-05
-3.31951614835296e-06
-3.60585516723581e-05
-2.87631049613285e-05
-1.26413758879289e-05
1.20306701363676e-06
-2.60038750743659e-05
-9.22976155547735e-06
-3.31618056560385e-05
-3.97960878730716e-05
-3.12267821737032e-05
-2.98218106184966e-05
-2.33700727260582e-05
-4.17160644033072e-05
-2.06731243346981e-05
-2.88372262608127e-05
-1.02663384778023e-05
8.71292160086234e-06
-2.36063221000596e-05
-9.27571352241167e-06
7.34204995960597e-06
-3.26802072557915e-05
-2.85921676727932e-05
-2.50611449101117e-05
-6.35531443437741e-06
-1.85274493859221e-05
-3.34787459795622e-05
-2.15772943220519e-05
-4.4196676501187e-05
-4.53089173588561e-05
-1.24703161832587e-05
-1.40756539820237e-05
-2.53807507912108e-05
-1.1821749346747e-05
-1.9268845464309e-05
4.89067714339515e-07
-4.9479867657553e-05
-3.30465497135543e-05
-4.39177973538319e-05
-2.91735418130067e-05
-2.63254319143209e-06
-2.01165321259362e-05
-2.92024828307572e-05
-1.6360757610299e-05
-1.61750479536238e-05
-3.44472008492341e-05
-4.26866166916111e-05
-7.31205509263327e-06
-3.3441155178106e-05
-9.14217692586607e-06
-2.72106643904141e-05
-5.93171376572154e-06
-6.07422675440083e-05
-1.83660016650061e-05
-1.70913106741316e-05
-1.17474325838877e-05
-2.32332614295995e-05
-1.55948573309784e-05
-1.20216231414122e-05
-1.43935609490248e-05
6.65543499143832e-06
-2.3959662967201e-05
-2.10354879973741e-05
-2.15206088366206e-06
-2.69041568743321e-05
-1.29501592783719e-05
-2.426313705626e-06
-1.92201136881581e-05
-1.71497850939452e-05
-2.51302980893623e-05
-7.03689689482859e-06
-6.87739983005328e-06
-2.58765411995262e-05
-1.28792740273844e-05
1.04925042291669e-05
-2.20885698203165e-05
-1.87270514843713e-05
-2.57967459202964e-05
1.89769213411054e-05
-6.34092186609075e-06
-3.43434085477586e-05
-1.57994414876935e-05
-4.41098208054334e-05
-8.21616964861857e-06
-5.90099103583994e-06
-2.68637797704596e-05
-1.99451167980307e-05
-1.77868902811513e-05
-3.51760732508323e-06
-2.79417554746117e-05
-1.22188206743015e-05
-4.23970455310352e-05
-1.46595846748738e-05
-2.44171683162106e-05
-3.24670670043746e-05
-8.33356303887784e-06
-2.00804567511104e-05
-3.18906758683773e-06
-3.24434778936205e-05
-3.28993633511226e-05
-9.83153946378687e-06
-4.12809012258681e-05
-1.56530357121686e-05
-2.32133980502754e-05
-2.71222240629612e-05
6.62165094995085e-06
-2.47521154171823e-05
-3.71156348447519e-05
-2.00712760035789e-05
-3.4482685581636e-05
-2.90220788241544e-05
-2.28223331716742e-05
-7.50799581364995e-06
-2.06102766121302e-05
-2.14370875284471e-05
-3.03697074947114e-06
-5.00979187502791e-05
-2.10619404535797e-05
-1.62101319158424e-05
-2.15026679658023e-05
-3.59900305102624e-05
-3.77509782261294e-05
-3.2648278401079e-05
-1.90291448816851e-05
-3.09333390329213e-05
-4.067739805428e-05
-1.89281017995549e-05
-3.26211326402642e-05
-3.91901338121484e-05
-3.26465982194826e-06
-1.67437277455737e-05
-1.9019495536296e-05
-5.61050714759984e-07
-2.32926548439915e-05
-2.27654028314917e-05
-2.24374624648284e-05
-2.76961230606512e-05
-3.18113018005667e-05
-2.67557371936775e-05
-2.95556953507698e-05
-4.73995674541039e-06
-3.09083283487858e-05
-4.0869538988314e-06
-1.37767822403261e-05
-2.42113244969824e-05
-2.28547908002934e-05
-3.45199623020528e-05
-5.58119344936409e-06
-1.61877033002479e-05
-1.20415078902778e-05
-8.29596944496512e-06
-1.73991400516751e-05
-2.87011071135412e-05
-1.35943790901456e-05
-1.65707696725884e-05
-6.36434724827098e-06
-1.75923089067874e-05
-3.27491882663267e-05
-2.67776643792398e-05
-3.80742343739031e-06
-3.36465992831786e-05
-2.30549823136933e-05
-3.87315931453253e-06
-1.57988506428602e-05
-3.03304693837493e-05
-1.7226873076277e-05
-2.75042401845549e-06
-7.89554762824299e-06
-3.46662546969125e-05
-8.8004248997632e-06
-2.11014364149174e-05
-2.44428456376392e-05
-3.17055901934635e-05
-2.65691751022939e-05
-2.36759271778974e-05
-1.77022323014359e-05
-2.0594562110312e-05
-2.1980107045847e-05
-2.11049564919905e-05
-3.59768220204657e-05
-6.46094601276648e-07
-1.04406861720892e-05
-2.53063052163306e-05
-3.22632541865213e-05
-2.37756708262142e-05
-1.82730192404571e-05
-2.43649003685148e-05
-3.19106554644159e-05
-2.34327608728191e-05
-2.7007121540926e-05
-3.25609190186925e-05
-2.35300374035367e-05
-4.03613811273781e-05
-4.96550160907319e-05
-3.6246269761063e-05
-3.77735372061837e-05
-2.87679152256176e-05
-2.23551345764626e-05
-1.1261255933234e-05
-3.47122708936216e-05
-2.06109993760384e-05
-1.88097016616731e-05
-2.38735963734955e-05
-2.51376711106162e-05
7.15556470450437e-06
-3.0241254723551e-05
-1.51618106986512e-05
-1.18689911832347e-05
-4.57091899806631e-05
-2.51991920229304e-05
-3.1386069313974e-05
-1.34860365296598e-06
-1.78851662739237e-05
-3.18683646027035e-05
4.10971065734294e-06
3.43215172884955e-06
-3.46467180485013e-05
-4.39930242049846e-05
-1.77545964566852e-05
-3.40209664981597e-05
-1.35819306002719e-05
-2.28029918863904e-05
-2.64583080604792e-05
2.36598037156866e-06
-2.35663484886773e-05
-2.99369871440434e-05
-3.71470662817346e-06
-3.04226480878798e-05
-1.65537513137199e-05
-1.64941181965218e-05
-1.86983923012905e-05
-2.02004801565567e-05
-1.82328990133132e-06
-2.04346267311278e-05
-2.73197112947567e-05
-3.32654562533668e-05
-3.30472075955051e-05
3.23973887452744e-06
-3.15615564237777e-05
-4.04325189899122e-06
-2.48779872611556e-05
-2.56711584927881e-05
-5.35512076212843e-05
-2.45344192118735e-06
-1.67899122453409e-05
9.36341629017767e-06
-1.73333196793168e-05
-7.01182028785652e-07
-1.68567689619095e-05
-5.51118342873208e-06
-9.75244848818279e-06
-3.38438778794757e-05
-2.03242720117577e-05
-3.885025461344e-05
-3.93079014821791e-05
-1.10476472243947e-05
-3.68544785832312e-05
-4.42820202172874e-06
-2.25533213546106e-05
-4.79377953041114e-06
-2.13565050741486e-05
6.60538565879721e-06
-1.72879603205208e-05
-9.06488274093591e-06
-1.38320245992075e-05
-1.84183941067381e-05
-1.8504943945757e-05
-2.33405668259669e-05
-2.24931915570854e-05
-4.34835443587388e-06
-2.57417195986258e-05
-4.56636604163698e-05
-2.2371314162318e-05
-1.34081632122528e-06
-2.31792739776164e-05
-3.65963817215241e-05
-2.25963022272175e-05
-3.29549994775009e-05
-9.71243793814261e-06
-2.25632756254362e-05
5.14723778993663e-06
-1.22844125386637e-05
-3.84327830677316e-05
-2.11933575303116e-05
-1.30914280129659e-05
-3.40525503423719e-05
-1.25171853198318e-05
-3.60015199121341e-05
-4.6942215504206e-05
-2.76957263845994e-05
-3.73377695201259e-05
-3.27206611869232e-05
-3.86493242798935e-05
-2.98261706581779e-05
-1.39270653502388e-05
-1.29497624053601e-05
-2.01802215718247e-05
-2.1776267956802e-05
-2.21851949592836e-05
-3.22216665613619e-05
-2.70089434463022e-05
-1.75339357452007e-05
-1.29507626656087e-05
-4.53787388512266e-05
6.55741892630215e-06
-1.51469067385446e-05
-7.54324775078997e-06
-2.04766308035003e-05
-1.41701969925569e-05
-1.16390829372411e-05
-2.26100869791784e-05
-2.80344364613301e-05
-3.44309959365953e-05
-2.42555412431746e-05
-5.94628155526887e-06
-4.20945212453197e-05
-1.66278564100718e-05
-3.07642093879866e-05
-2.05129212138418e-05
-3.25004285733053e-05
-3.31860296757282e-05
-3.41291795253061e-05
-3.4118611329445e-05
-2.55719873699896e-05
-3.64229774900237e-05
-2.30765809999073e-05
-2.07964147764053e-05
-2.06821421832406e-05
-3.00439715076069e-05
-2.42418300928209e-05
-1.72603924580322e-05
-2.02715252505577e-05
-1.79728796679945e-05
-2.38375520170808e-06
-2.41051903309183e-05
-1.33894644388462e-05
-3.30767117292276e-05
-5.31066990448213e-05
-4.56801210794283e-06
-7.96016730913024e-06
-1.59942699502284e-05
-3.74624496614006e-05
-3.13363859819675e-05
-1.86944809934837e-05
-2.45037901695076e-05
-2.33480226655654e-05
-1.10592928792249e-05
-2.28233369271261e-05
-9.96583978204969e-06
-3.65048077123447e-05
-1.28656659781238e-05
-1.92784731283473e-05
-1.85394032618779e-05
-3.24552254988827e-05
-2.32122451581859e-05
-2.19077436332701e-05
-2.02818944115641e-05
-8.9286622817796e-06
-2.68578066060775e-05
-1.96134121089603e-05
-2.26085933439124e-05
-1.27014859051646e-05
-1.34540973609423e-05
-2.29853544061135e-05
-3.01232755843139e-05
-2.65791998807462e-05
-1.10254867277618e-05
-1.34773189939249e-05
-2.20216115884843e-05
-2.0860060666122e-05
-4.17616766198888e-06
-2.85207567666121e-05
-2.26990488546754e-05
-4.53278176648643e-05
-2.07927696584969e-05
-2.10024053596391e-05
-3.74801097173622e-05
-2.98017291205387e-05
-1.13625527951566e-05
-1.32067858950705e-05
-2.19308348377886e-05
-3.31314193431977e-05
-5.2932084500461e-05
-2.09406241482738e-05
-2.81236946788672e-05
-6.38045641769149e-06
-2.75468317719088e-05
-4.55744901419679e-06
-2.28645620907409e-05
5.02630443870027e-06
-2.83283014818509e-05
-1.36012996728224e-05
-2.00452089323511e-05
-2.99403787911067e-06
-1.6625210381214e-05
-1.81644269082636e-06
-4.55067232455057e-05
-1.93314589740937e-05
-2.47701972696108e-05
-1.3608324859218e-05
-2.69036739246451e-05
-1.6701501740241e-05
-2.49294085197146e-05
-1.56017008366652e-05
-6.44316363976618e-06
-2.15912220374954e-05
-3.36639333244559e-06
-2.40421330756949e-05
-2.02297884249591e-05
-2.32775177725395e-06
-1.91754642863917e-05
-3.55492496689206e-05
-2.64004000966723e-05
-2.67257229088626e-05
-1.46360293740742e-05
-1.84703908124825e-05
-2.5273675241481e-05
-2.45549635615579e-05
-1.99607318061683e-05
-2.99916193403464e-05
-2.10321543748562e-05
-2.32959619385282e-05
-2.8875429781286e-05
-2.27682916063032e-05
-2.06361441938815e-05
-1.34003200510916e-05
-2.80816194836492e-05
-2.44311276349764e-05
-1.1440365606295e-05
-1.49989826838224e-05
-3.88380290572483e-06
6.81283362077532e-06
-3.23576130920199e-05
-8.68176826666269e-06
-1.44349663800817e-05
-8.46447601529572e-06
-2.39043983471445e-05
-2.92979268770367e-05
-3.93184084458707e-05
-4.16436339709208e-05
-3.31291543176105e-05
-1.37734634759228e-05
-1.38404923101735e-05
-1.29013641145475e-05
-5.14155521469854e-05
-2.43952141508899e-05
-1.76923527823467e-05
-7.40854777022748e-06
-1.26365685264845e-05
-6.30337303865789e-06
-4.60387877308359e-05
-2.66286602177973e-05
-2.61580467097239e-05
-1.39046155671697e-05
-3.30503151953836e-05
-9.50164985745703e-06
-1.84320807821004e-05
-1.8963116102631e-05
-2.59426851417559e-05
-3.56597110914156e-05
-2.90119468955915e-05
-4.92764625230636e-06
1.73910963795211e-05
-4.09821472427536e-05
-2.31301560980518e-05
-2.17368907369222e-05
-3.08924166790957e-05
-2.20196014495115e-05
-1.19163267961703e-05
-1.74661587396129e-05
-2.43914020419971e-05
-8.76493787037631e-06
-1.89876906471277e-05
-1.90302457848505e-06
7.90484588301328e-06
-2.86478303073318e-05
-1.36353267778438e-05
-8.87751118244197e-06
-6.39701434414191e-06
-3.59375609753241e-05
-4.02908427258403e-05
-5.08442847624541e-05
-3.84368541214181e-05
-2.23259570482349e-05
-1.47006718525789e-05
-2.03096887628977e-06
-7.7041679413264e-06
-2.16426424226575e-05
-2.05158616154685e-05
-2.38606775098768e-05
1.20053253937612e-06
-3.05219612659774e-05
-2.82799537120792e-05
-2.61878500812673e-05
-1.56846173311225e-05
-6.48828661235363e-06
-2.66817724422736e-05
-4.15250578088001e-05
-1.80616680151502e-05
-1.15260484358867e-05
-1.1581927843823e-05
-3.00557509281805e-05
-2.1298729921115e-05
-1.71956987658144e-05
-1.06316470082752e-05
-8.33485211192263e-06
-2.10770644831781e-05
-1.93618570158081e-05
-1.57371327837739e-05
-1.07595475884275e-05
-1.60414037602013e-05
-1.62208117964868e-05
-4.47576976242099e-05
-2.75719491122114e-05
-1.55015842740028e-05
-1.58401732755414e-05
-2.52969895052571e-05
-2.80917599229425e-05
-4.00304137419652e-05
-2.57679650069179e-05
-3.22735350741713e-05
-3.89642113851739e-05
-3.11097447244598e-05
-2.29723466262637e-05
-1.54959301411772e-05
-3.10305748297853e-05
-3.87324544750501e-06
-1.51938499454775e-05
-3.42869786654122e-05
-2.38529526136044e-05
-2.41012439253212e-05
-1.99088785387734e-05
-5.98812789993584e-07
-3.97702083043542e-05
-3.61609163234239e-05
6.70267174852468e-06
-2.72497582261623e-05
2.58013465711991e-06
-2.99055959753676e-05
-9.75498518950609e-06
-2.30995115605277e-05
-3.47011417849081e-05
-2.39676397568578e-05
-1.30531981027526e-05
-1.18624628919484e-05
-2.89098835461324e-05
-3.09458694023154e-05
-1.05990070769605e-05
-8.98894780409437e-06
-5.01143423496248e-06
-1.14399367495487e-05
-1.53739154171533e-05
-2.13885600797348e-05
3.07215687259894e-06
-1.97317768566222e-05
-3.38738344887333e-05
-5.68127802465415e-06
-2.27491935512901e-05
-1.38777115275935e-05
-3.67527055393902e-05
-3.90288967283917e-05
-2.89564892776618e-05
-1.30440637581765e-05
-1.87383616584885e-05
-1.29078561191618e-05
5.11469267387087e-06
-1.49539536095018e-05
-2.69421215792822e-05
-2.23858090243055e-05
-2.56279969425158e-05
-2.28764666937975e-05
-3.9250795713244e-05
-3.84042813236996e-05
-3.10749981685815e-05
-3.11853642242084e-05
-2.62573397963858e-05
-3.34083666629005e-05
-2.28056565983997e-05
-3.19976176500264e-05
-4.07110546972767e-05
-3.78703541805772e-05
-1.56063076087552e-05
-2.09446099677117e-05
4.70764764395238e-07
-1.12705434107681e-05
-1.96848142287388e-05
-3.07740907357772e-05
-2.71215302818447e-05
-6.51543519566823e-06
-1.44972908642016e-05
-3.5450503947739e-05
-2.40808327043734e-05
-1.03911277946209e-05
-1.41063940459178e-05
-4.28043889008367e-05
-4.66908401886006e-07
-8.95222819686936e-06
-2.14066170354234e-05
-4.28858711810189e-05
-2.28695307006143e-05
-2.91266868273169e-05
-2.28234413683645e-05
-8.71384709685572e-06
-4.73031562841677e-05
-1.35473280333679e-05
-1.57818601118524e-05
-1.38725560851173e-05
-6.1696480210978e-06
2.41488431591805e-06
-2.71999955182311e-05
-1.38962227305648e-05
-2.43109278687633e-05
-2.35099984075856e-05
-7.90400790065144e-06
-8.21132751169724e-06
-1.80055050611313e-05
-6.60973733874039e-06
-1.94052020962287e-05
-4.01099681617002e-05
-2.49589392477332e-05
-3.71197020053011e-06
-2.50614186540134e-05
-7.88021194824585e-06
-2.99905678804325e-05
-3.23926357892852e-05
-1.72866356819925e-05
-2.34371222598973e-05
-3.89888088266556e-05
-2.44210797059862e-05
-4.31027022581715e-06
-2.05728162136439e-05
-3.80974234709806e-05
-3.12567882805918e-06
-2.98822260286864e-05
-1.59756064117677e-05
-1.77475635478976e-06
-1.29886349810946e-05
-3.61084950329116e-05
-9.93735523043069e-06
-3.05073353943242e-05
-2.36800056701936e-05
-3.17366184835285e-05
-1.09514011959546e-05
-1.03143620542501e-05
-4.07938697966725e-05
-2.42370031350666e-05
-4.19121232890704e-06
-2.68755604848113e-05
-9.02463808202329e-06
-3.67072991875121e-05
-1.85835347730967e-05
-2.73831925356346e-05
-1.85602499826268e-05
-1.72514234202941e-05
-3.82130890150576e-05
-2.50887820559087e-05
-3.38564901208486e-05
-2.65705342908024e-05
-1.57087051759544e-05
-1.58589062110686e-05
-1.63979438562415e-05
-7.0242672599542e-06
-2.08592431207561e-05
-8.57639389611618e-06
-2.10616447213665e-06
-4.13830582803382e-05
-2.82761420539878e-05
-5.48748700742179e-06
-4.15846830724042e-05
-1.79741657365783e-05
-1.1692926392786e-05
-3.06410585767101e-05
-1.97731683567313e-05
-3.5805603130757e-05
1.21877604321285e-06
-3.93928908316793e-06
-9.86711431605117e-06
-1.47148107595898e-05
-2.26566924962171e-05
1.65704265310886e-05
-2.70600649346125e-05
-1.3616860195234e-05
-9.98808806943078e-06
-5.94731901673209e-06
-1.31468334250811e-05
-2.97765867229437e-05
-2.68238577247243e-05
-2.86058063657793e-05
-3.86075753640077e-05
-2.16398746265494e-05
-2.34309577310447e-05
-2.43674527820316e-05
-1.79520316357073e-05
-2.82976692119299e-05
-3.33043618376592e-05
-2.14682626107267e-05
-4.24146220490712e-05
-1.05221432225378e-05
-4.61770196099606e-05
-3.7027941936628e-05
-1.19601499376535e-05
-7.38466923024588e-06
-4.37651429908579e-05
-1.75692794324524e-05
-2.59692858823784e-05
-3.35454197693247e-05
-2.10863052454523e-05
-1.12665436850037e-05
-4.56295174024804e-05
-4.13306778036949e-05
-1.8717894700815e-05
-1.38158744262107e-05
-3.20524808782457e-05
-1.70755544772208e-05
-9.01125985975602e-06
-1.50925421643013e-05
-1.74005720436005e-07
-1.43473456439075e-05
-7.97027528166805e-06
-2.9040503847073e-05
-2.77788538987461e-05
-1.63746482384397e-05
-3.15435121549297e-05
-3.16272876417901e-05
-3.2482241808747e-05
-2.84555142323387e-05
-3.4295816938316e-05
-2.54737377411612e-05
3.04207083630425e-06
-3.10127271834375e-05
-1.04473168416964e-05
-1.59966190495769e-05
-1.77287275188406e-05
-1.64002848893874e-05
-2.99759565069263e-05
-1.23909782265963e-05
-3.2909387380386e-05
-3.70519584645902e-07
-1.82338097432342e-05
-1.26013204066511e-05
-3.39098029872567e-05
-3.06095500673482e-05
-7.65392578624101e-06
-1.58388388995501e-05
-1.09301626569308e-05
-4.20149160658211e-05
-3.45314038787365e-05
-2.99511743278332e-05
-1.31305173142695e-05
6.51779960504606e-06
-4.22954863155939e-06
-1.99855015601264e-05
-3.181978704097e-05
-1.53482033288709e-05
-2.35403372917701e-05
-2.15945874578002e-05
-3.0103551590162e-05
-2.72101502165455e-05
-3.54468429090173e-05
-1.45380310716172e-05
-4.35504572818412e-05
-2.55396511290486e-05
-3.20871306672315e-05
-3.03767523379929e-05
-3.90238001374409e-05
-3.30675742859563e-05
-1.30084535782289e-05
-2.07022857041262e-05
-7.65585460746026e-06
-1.87982149132014e-05
-2.94740064397907e-05
-1.88001561032199e-05
-3.93399813812111e-05
-1.2296649106354e-05
-1.61786199474041e-05
-2.41462008425591e-05
-9.05111936699568e-06
-2.24434562655008e-05
-1.78140729888767e-05
-1.93342419010901e-05
2.5709918448323e-05
-1.86994780650009e-05
-2.28999323142796e-05
-4.36646946793804e-05
-2.84032462621173e-05
-4.50907043425792e-06
1.35324026067561e-05
-1.39662248205078e-05
2.92501173280156e-06
-2.70190712744525e-05
-4.29411997816705e-05
-6.07973321590649e-06
-1.52819380678385e-05
-9.85863131643043e-06
-1.06522032809257e-05
-1.05161717111092e-05
-1.71891802886199e-05
-1.94342553289964e-05
-3.48984316717626e-05
-1.39827283838801e-05
-1.05288310717006e-05
-1.54608022654945e-05
-2.31546834812309e-05
-1.33730268553114e-05
-2.57811310127768e-05
-1.27724382118786e-05
-3.0936745238803e-05
-3.12430023888896e-05
-2.30987786084381e-05
-3.19558122266246e-05
-1.84945098046424e-06
-7.09253284951957e-06
-2.13971351601686e-05
-2.11004817638389e-05
-1.71123438903097e-05
-1.72089924021517e-05
-2.83153638710406e-05
-2.84300638462771e-05
-2.03190699971363e-05
-2.75334281000579e-05
-3.5329054269532e-05
-1.99895081909451e-05
-3.86796040059828e-05
-2.91861576829575e-05
-1.95940289135815e-05
-2.18518900110659e-06
-4.33792659941006e-05
-1.19321014231308e-05
-1.35342189762818e-05
-2.92620901416312e-05
-3.81522333510299e-06
-1.70625348494409e-05
-1.17946961451165e-05
-1.90253181526624e-05
-3.49786447400163e-05
-1.75741893073809e-05
-3.78111457399187e-05
-3.43439756706186e-05
-6.27421658914467e-06
-3.18623015218313e-05
-2.758527510876e-05
-3.97644016588815e-05
-1.16228747502221e-05
-1.9799649014558e-05
-2.25846891111986e-05
-3.44680269543115e-05
-1.63743601033576e-05
-2.42608847478404e-05
-1.98575592512008e-05
-2.33442481340211e-05
-8.48252268140162e-06
-1.79682471989457e-05
-6.52503695794105e-06
-1.47042153320296e-05
-2.3344313157646e-05
-1.67250358636908e-05
-4.12221987398653e-05
-2.64850902203752e-05
-1.12592608251679e-05
-3.88498984702233e-05
-1.60993118253601e-05
6.66618360975329e-06
-2.479953720374e-05
-2.45180893770681e-05
-1.83576188706572e-05
-4.42818085950721e-05
-1.34419785377277e-05
-2.43174739289718e-05
-1.45234070089e-05
-2.26007856834853e-05
-2.35465968851068e-05
-2.72808450751315e-05
-1.79775023173662e-05
-7.49595090436641e-06
2.95490673713615e-06
-1.62795172836635e-05
-2.42844333133455e-05
-3.35148034373041e-05
-1.95760498848341e-05
-2.35637386930903e-05
-2.40628748407345e-05
-3.03697690600567e-05
-2.12838034074752e-05
-2.31929245751108e-05
-1.50262157690737e-05
-3.26733134516112e-05
-1.36126924544758e-05
-2.38392482563052e-05
-1.56093064636836e-05
-8.6953018603259e-06
-2.79398695370382e-05
-1.04180092620268e-05
-1.44704981247833e-05
-1.61644784834586e-05
-3.23060034068799e-05
-1.77265837867003e-05
-3.44813643440402e-05
-9.18742161236327e-06
-1.89494757213572e-05
-3.27530610553105e-05
-2.1612277685462e-05
-3.05483773195962e-05
-4.16961764803909e-05
-1.61372305304097e-05
-1.20090751621861e-05
-4.01918445349279e-05
-3.25480853165199e-05
-1.98514648415245e-05
-1.74266582080268e-05
-3.39002083783158e-05
-2.29643108423837e-05
-3.7526106213742e-05
-3.15407404596742e-05
-2.52098193365008e-05
-3.74100294552703e-05
-1.43323938724298e-05
-2.42755911313422e-05
-3.9850856772809e-05
-2.75172800717059e-05
-2.77243777220161e-05
-3.34060088216327e-05
-2.38560414626244e-05
-4.94037152451966e-06
-2.14175158390681e-05
-1.90060859378766e-05
-2.43539075022912e-05
-2.79036121735495e-05
-2.40206922451304e-05
-1.33202599008056e-05
-2.06287617059767e-05
-2.27801601803457e-05
-2.27094821561781e-05
-1.04550271404105e-06
-4.23780808127182e-07
4.25903388108754e-07
-3.75998367441432e-06
-1.51230050925531e-05
-2.75421142391154e-05
-2.10246081729366e-05
1.43688614662567e-06
-1.53979997940778e-05
5.06896479179838e-06
-3.15887770508389e-05
-1.06498539311708e-05
-2.59356382689513e-05
-1.40161185722641e-05
-2.49265322586585e-05
-2.87378271022554e-05
-1.98777066101622e-05
-4.94727786030175e-06
-1.16077866105373e-05
-1.61329686904235e-05
2.29979501527166e-06
-1.74268982766018e-05
-3.62611735542654e-05
-1.81017445437382e-05
-1.97937948809389e-05
-3.99839333329187e-05
-1.2263146996324e-05
-9.32514346487195e-06
-4.20851224467128e-05
-1.0111381416787e-05
-7.46217520452287e-06
-1.765709226222e-05
-1.9865597782657e-05
-2.00377591254575e-05
-2.96764906822898e-05
-1.84800144421272e-05
-3.51229976445478e-05
-3.56468985782228e-05
-2.18786637940035e-05
-5.82393101038814e-06
-1.55419961524243e-05
-1.00264999930361e-05
-2.29128352214155e-05
-1.41900665943618e-05
-2.99564054284123e-05
-2.2898286890855e-05
-1.69233750610815e-05
-3.8581368005852e-05
-1.17091036846202e-05
-3.31227552188388e-05
-1.49503229641019e-05
-2.5321988504372e-05
-9.06340952358354e-06
-2.39587533524212e-05
-3.55556049175015e-05
2.88616365107554e-06
-2.19881663335117e-05
-2.70191133069833e-05
-1.2187772231426e-05
-2.0377684514733e-05
-3.17584967273257e-05
-4.08608952828434e-05
-3.34514243062002e-05
-2.63624791405041e-05
-1.36742128839906e-05
-2.47017266908535e-05
-1.75356565876337e-05
-3.50332287566635e-06
-2.20581959488269e-05
-3.02275118939746e-05
-3.58044879726352e-05
-2.66219385598228e-05
-1.33101611124669e-05
-1.45436050630911e-05
1.89880971268675e-06
-1.47921158214974e-05
-1.75509939677198e-05
-1.61870380626311e-05
-3.26362019193754e-05
-1.01440088739835e-05
-2.99541112529745e-05
-1.72640538582251e-05
-1.10777444682704e-05
-2.99192233122332e-05
-2.11828732406972e-05
-1.73665672936519e-05
-2.40186114700006e-05
-3.41384677601933e-05
-1.60583505393891e-06
-2.761148735452e-06
-2.08003260183334e-05
-3.19544308301287e-05
-1.84410296104566e-05
-9.25810694809205e-06
-2.08188880744749e-05
-5.61208163083221e-06
-2.96177353583035e-05
-4.09000784903982e-05
-1.6013981978758e-05
-2.33198310208494e-05
-2.38233228466304e-05
-2.07190697890441e-05
-5.25994611687325e-05
1.48542862320862e-05
-1.28883588732898e-05
-1.58647651714963e-05
-1.55652130005417e-05
-1.87089491251863e-05
-3.37019167518383e-06
-4.49002226546111e-05
-2.15283464521115e-05
-1.68895541692086e-05
-2.58974104687942e-05
-3.17030828007257e-05
-3.30890041016011e-05
-4.35499605352968e-05
-4.87355953813336e-06
-1.13226708157757e-05
-2.18242669049221e-05
-1.33229583141226e-05
-2.25584444992215e-05
1.22758424163006e-06
-2.76593165985934e-05
-1.94498663503366e-05
-2.34495939645468e-05
-3.03903542011758e-05
-1.6563225020875e-05
-8.71619687314799e-06
-2.10098155806801e-05
-2.41105778831105e-05
-5.46182005148807e-07
-3.41913672509926e-05
-3.46168819601106e-05
-1.95507906042581e-05
-5.65678832822488e-06
-3.23018571189227e-05
-2.58352663322865e-05
-3.10481514588078e-05
-2.903957730016e-05
-2.94078887974551e-05
-3.1660156984456e-05
-1.08026826059782e-05
-7.065693399514e-06
-2.86918281445974e-05
-2.1073058494706e-05
-1.77825830555839e-05
-1.16534958841917e-05
-6.54753277960029e-06
-2.39418766597065e-05
-1.65552951799086e-05
-2.45433888183978e-06
-2.57600575338655e-06
-4.0711338214537e-05
-3.26175416926934e-05
-2.0849746778217e-05
-2.32118597359026e-05
-4.45961751542758e-05
-9.35618662885512e-06
-1.68842913088399e-05
-7.89156806951239e-06
-1.27507684672263e-05
-1.21333374232442e-05
-5.72112593653143e-06
-3.51940692812527e-05
-2.33270852795081e-05
-2.45538330772377e-05
-1.87842113214802e-05
-2.60723829522142e-05
-3.10622950963595e-05
3.63293038459004e-06
-3.7817849097519e-05
-2.0802936080901e-05
-2.45362799604781e-05
-2.67515588014773e-05
-1.55298608397543e-05
-4.82455439844946e-07
-3.97668791622698e-05
-3.47243802829812e-05
-1.58052217218565e-05
-1.57102671913846e-05
-1.71205377030343e-05
-2.8662280142677e-05
-2.96552928558289e-05
-7.22355707961352e-06
-2.11957911381971e-05
-2.78388825093598e-05
-2.77739826197838e-05
-1.09961557962569e-05
-1.66134113947461e-05
-1.81467569758321e-05
-3.27509967531901e-05
-1.99659046025541e-05
-2.06001477252929e-05
-1.71159867533886e-05
-8.6293484751153e-06
1.02466198498811e-05
-9.2584351555434e-06
-7.8417920435804e-07
-7.03587196787687e-06
-1.84286280858168e-05
-3.77523087859978e-06
-1.61340861311287e-05
-3.14130622552294e-05
-2.4753308090976e-05
-1.90792028940508e-06
-1.59941415567133e-05
-6.11967330050277e-06
-2.83518775602037e-05
-2.53807639105584e-05
-2.24428623180894e-05
-1.72468367970152e-05
-1.94911320357375e-05
-1.75808671389609e-05
-3.11562142654693e-05
-2.78754622583384e-05
-3.00635878077919e-05
-2.62045171581699e-05
8.4723484451201e-06
-1.16255663809405e-06
-4.28904077513724e-06
-2.60930458609809e-05
-3.19931601280464e-05
3.63889100489954e-07
-1.08254683339237e-05
-2.75085877380569e-05
-2.0254619974555e-05
-2.19840734903985e-05
-2.75013962291986e-05
-1.67523134352748e-05
-2.98297371418718e-05
-9.80647135468266e-06
-7.99158359257098e-06
-1.25120706002517e-05
-3.26853352466651e-05
-7.64739820814387e-06
-3.24254840827461e-05
-3.75412562769458e-05
-3.603216191265e-05
-3.74504480447227e-05
-8.77479376742047e-06
-2.09807090979787e-05
-1.37287113636253e-06
-1.74830219484972e-05
-2.37260274236693e-05
-1.35034304033778e-05
-1.45730407830246e-05
-4.23436778653852e-06
-2.5189950981039e-05
-3.13724309915662e-05
-1.37852815132432e-05
-8.53436305023886e-06
1.84104186536417e-05
-1.07630588787896e-05
-1.03548964820762e-05
-1.60794692563274e-05
-6.16677474922942e-06
8.78748381751905e-07
-2.91267256490204e-05
-2.27908897756979e-05
-8.15818620819265e-06
-1.08045165273079e-05
-2.81544125503998e-05
-3.23183246704498e-05
9.90869090625503e-06
-7.1002764858533e-06
-3.15463486638709e-05
-2.79698807730836e-05
-2.24634142458591e-05
-4.73992615010841e-05
-1.39088172973111e-05
1.91811478965258e-06
-3.0174679275879e-05
-1.49540066497857e-05
-3.87994195033875e-05
-1.34475023015197e-06
-1.86536033152566e-05
-3.83281679506334e-05
-2.88299264158817e-05
-2.86605354050623e-05
-1.32798685986567e-05
-3.93649636464373e-05
-1.36944063838393e-05
-1.14834163586422e-05
-1.14548976679821e-05
-2.74028989912151e-05
-2.13101835771017e-05
-2.32618078187471e-05
5.80442935113086e-06
-1.16823366762638e-05
-2.03152217252901e-05
-1.75212897811899e-05
-2.14374849771222e-05
-3.10741102747959e-06
-2.77233973468375e-05
-8.15065732138729e-06
-2.41561789526038e-05
-1.51157583664903e-05
-5.43185431289196e-06
-1.24604280563652e-05
-4.27459875684617e-05
-3.29180649207269e-05
-1.2297464895278e-05
-3.41929781970361e-05
-1.42334395564247e-05
-2.97653015865816e-05
-1.96601415268811e-05
-2.73978473312099e-05
-1.01626250070638e-05
-2.00478105152721e-05
-1.51690910495182e-05
1.60636961725825e-07
-3.1715741750526e-05
-2.41112798332636e-05
-4.79199054524519e-06
-9.2862513145152e-06
-2.85162865067777e-05
-4.08008292326516e-05
-2.5027259031197e-05
-3.4743561343796e-05
-1.24002255166822e-05
-3.85443583877661e-05
-1.87302518371002e-05
-3.01163290222882e-05
-2.86823755183143e-05
-1.63409440573965e-05
-1.93658119930564e-05
-3.48720564446003e-05
1.51536711850065e-05
-1.84260929060414e-05
-1.84031111206005e-05
1.79737740529034e-06
-2.60656232976612e-05
-1.49150337848402e-05
-4.37694885919979e-06
-2.13633988151982e-05
7.36396138811239e-06
-9.48111109424409e-06
-4.8791428146859e-06
-1.73053801548294e-05
-1.24902398626187e-05
-1.00265718827935e-05
-2.23249131802137e-06
-3.12663225000236e-05
-2.14579115677901e-05
-2.55942902055696e-05
-4.9469670426219e-05
-2.08943041833168e-06
-1.62306880408994e-05
-5.62887552571426e-06
-2.06149728938719e-05
-5.81500154616498e-06
-8.44870375447573e-06
-2.7999205157093e-05
-2.09074212002094e-05
-1.98952417318764e-05
-3.24519813236336e-05
7.14725473187984e-06
-1.56032656076665e-05
-2.89930516009411e-05
9.79995104493664e-07
-3.1112165666192e-05
-1.25495612350111e-05
-2.82296214691492e-05
-3.64596433990572e-05
-1.9480217222958e-05
-2.17136176471677e-05
-5.75716616874588e-06
-2.53605033322999e-05
-6.6731964025049e-06
-2.93644922099179e-05
-3.56944635696064e-05
-2.93253959818962e-05
-2.2053173173929e-05
-2.28044875216562e-05
-1.51665508268236e-05
-2.22120429998568e-05
-1.71858101678595e-05
-1.38468844609642e-05
-2.78397470735084e-05
-1.08292631946819e-05
-2.53893862754068e-05
-3.62189952141686e-05
-2.78599651822139e-05
-3.76951289259573e-05
-1.60353263204224e-05
-1.03117398499681e-05
-1.68323529181121e-05
-3.41749416604045e-05
-1.99006341887502e-05
-2.68852615440375e-05
7.7620661252344e-06
-1.90375913576503e-05
-1.53562201051643e-05
-1.98998392594933e-05
-9.99035488849813e-06
-3.56458374537241e-05
-3.21197910103899e-05
-1.9340124206612e-05
-1.86024325074002e-05
-1.74437900692094e-05
-2.82209864393904e-05
-3.00739137228414e-05
-7.18931533278459e-06
-4.81609535631957e-05
-2.41498245630512e-05
-2.57827843841511e-05
-3.55947293089827e-05
-2.86417142079756e-05
-3.14823377092752e-06
-3.59154029694634e-05
-2.50851772914758e-05
1.24540962590004e-06
-1.72954120396857e-05
-2.13534132319399e-05
-5.41908505442799e-06
-1.46852788573703e-06
-1.1070881477579e-05
-3.21388075989696e-05
-1.21520131915382e-05
-3.00977639924219e-05
2.61224848569131e-06
-4.97094741650976e-06
-7.6037630862453e-06
-4.23242637712324e-05
-3.61378774882755e-05
-1.99865904210353e-05
-1.50319762765846e-05
-1.52734929939969e-05
-2.79437287863171e-05
-1.85272537848096e-05
2.69377751521588e-06
5.23793851033615e-06
-6.45585449986084e-06
-1.25845620751151e-05
-1.13421932867033e-05
-9.13272633007517e-06
-6.05839263232951e-06
2.39346304919568e-06
-2.946593102012e-05
-2.41599855750611e-05
2.28951010960506e-06
-1.27468467097137e-05
-1.12229178215184e-05
1.77597442306731e-05
-1.13043166844537e-06
-2.94975005103714e-05
-1.06829898338944e-05
-6.10161565260717e-06
-1.97408564755579e-05
-1.03188273018619e-05
-9.32546892626068e-06
-2.74822774567928e-05
-2.74727267338271e-05
-1.86395139917264e-05
-5.41505490384532e-06
-2.0319760216161e-05
-1.5709115153087e-05
-3.26936715721824e-05
-2.17635391023169e-05
-2.56249922300536e-05
-2.43130587847281e-05
-2.81674519459851e-05
-3.66056751934828e-05
-1.64168548887154e-05
-9.9814319851438e-06
-2.91911286940134e-05
2.32218801261385e-06
-1.74023226942486e-05
-1.92624694604647e-05
-2.23632131879366e-05
-2.58157029309646e-05
-4.33359427621645e-05
-3.16173486535071e-05
-1.95376408499534e-05
-1.03507807217989e-05
-3.85919063370878e-05
8.21341772381506e-06
-1.44432022175157e-05
-2.77818735533061e-05
-3.78476113047136e-05
-1.75808197380655e-05
-1.83804431457577e-05
-1.11757393700869e-05
-3.24067954139194e-05
-3.5447263434281e-05
-2.95426005285521e-05
-2.41435024096824e-05
-3.6236627107512e-05
-4.58178323066601e-05
-2.7688899080058e-05
-9.91722101430777e-06
-3.01850192378313e-05
2.08172697680786e-05
-3.26723738952188e-05
-3.16945138069649e-05
-1.35191537215685e-05
-1.56241047288936e-05
-2.72314899372078e-05
8.08709071397101e-06
-1.37931202535362e-05
-2.49392456714441e-05
-3.42029609615642e-05
-4.26170847056943e-05
-2.73855531661295e-05
-3.00743788946709e-05
-5.73782874861939e-06
-1.29395756068592e-05
-1.32928737854512e-05
-2.57364908768743e-05
-7.23334042097093e-06
-1.39540102921375e-05
-3.80982920638629e-05
-2.18686326720442e-05
-1.51343413925228e-05
-1.36395554480946e-05
-2.33480431840477e-05
-1.82176940506173e-05
-1.79625396757513e-05
-1.84888676387798e-05
-3.91762754799445e-05
-2.58834887304127e-05
6.62338852877247e-07
2.15931652418581e-05
-3.51174997157316e-05
-2.49691258127212e-05
-1.1200495232768e-05
-2.40732155157994e-05
-2.76023577451596e-06
-1.20247184754421e-05
-3.02097930378971e-05
-3.35732810352783e-05
-2.28730893077794e-05
-3.87343129289469e-05
-1.51445228901907e-05
-2.63053371593731e-05
-1.88510520371903e-05
-2.54849808727686e-05
5.20997017741426e-07
-2.30900195232118e-05
-1.782832474885e-05
-2.32529070136364e-05
-2.02957782069468e-05
-1.03574279782447e-05
-1.88007975980282e-05
-1.69956161280096e-05
-2.20896445186526e-05
-4.28206519130406e-05
-6.58654675904602e-06
-8.18521039137094e-06
-1.54651755744476e-05
-2.30770297156426e-05
-1.31345486590836e-05
-2.54632924938216e-05
-1.36262541839062e-05
1.23173871509287e-05
-1.85961597121721e-05
8.57415569590145e-07
-1.74068311881077e-05
-2.44571133612941e-05
-3.09546730590704e-05
-4.07423224148585e-05
-2.3560444330163e-05
-2.37443234560053e-05
-1.12712076942467e-05
-2.29167919056416e-05
-4.23057126575018e-05
5.62855335735565e-06
-3.32250716709338e-06
-2.49527815203243e-05
-1.3454973349785e-05
-2.35796218279636e-05
-4.6579654637144e-06
-5.3357695370938e-06
-2.76366709763296e-05
-6.01748525499293e-06
-1.36866705798414e-05
-2.4015428087688e-05
-2.62451127765249e-05
-4.07234765916041e-06
2.7429150050632e-06
-4.00788406908253e-05
-3.34961131969282e-05
-5.39689864872664e-05
-1.5259755183811e-05
-3.55857204802644e-05
-1.22484951455969e-05
6.59353693786961e-06
-1.54000615050532e-05
-1.32426661567116e-05
5.47691858130146e-06
-1.20002510683589e-05
-2.91842104759063e-05
-8.19340884229822e-06
-2.56713765021585e-05
-2.32998607141519e-05
-1.88760371424332e-05
1.45949092089712e-05
-1.29465328665913e-05
-1.4422722653691e-05
-1.72048261767688e-05
1.13404821244386e-06
-3.29653294646127e-05
-1.57970829761872e-05
-1.19339345790854e-05
-2.25899869281078e-05
-8.14822839750709e-06
-1.10900247432234e-05
-2.66767459123034e-05
-9.08611950404581e-06
-3.16124656788267e-05
-5.05485674173619e-05
-2.03597163510379e-05
-3.8142909006996e-05
-3.14080443014623e-05
-3.02606904588185e-05
-2.09220669812358e-05
-2.65618658875751e-05
-1.27892017460484e-05
-2.91578221655944e-05
-8.14523027061373e-06
-7.72672133899833e-06
-2.34274950669969e-05
-4.14040184196807e-05
-4.21122920303877e-05
-3.84683306689041e-05
-2.14277290510853e-05
-2.35045847597321e-05
-1.99305737111112e-05
-2.89505790251778e-05
-4.77742738304158e-05
-1.93370267139056e-05
-1.78492547596787e-05
-1.52836660836208e-05
-3.70901954557447e-05
-7.59794845634662e-06
-4.17739825083316e-05
-1.55493250567784e-05
-2.29325826855821e-05
-2.62558915774841e-05
-3.14404353382986e-05
4.063762545983e-06
-1.19150524107694e-05
-5.17982271291233e-06
-1.89903410719475e-05
-2.87519646502595e-05
-2.85394045630539e-05
-3.66235492692278e-05
-4.02345118378846e-05
-3.57637215780917e-05
-5.11470899301645e-06
-4.60301309966684e-05
-5.21961811310028e-06
-1.21160430313899e-05
-4.06065382448325e-05
-2.27053211858973e-05
-2.40996605166777e-05
-2.40411405622977e-05
-1.93199774584469e-05
-1.22193335724177e-05
-2.93963610824896e-05
-3.35373053220012e-05
-1.114164823339e-05
-1.12765390615171e-05
-1.96029555573059e-05
-3.27686602018269e-05
-4.07253035607147e-05
-1.32335670368136e-05
-2.92235935879984e-05
-1.36748498479062e-05
-3.50927458536557e-06
-1.34045249679634e-05
-3.05424358683058e-05
-1.01980956120337e-07
-1.61296546597506e-05
-2.29474601027935e-05
-1.50822843821654e-05
-1.18892058163864e-05
-1.19236627451033e-05
-1.46507101529953e-05
-1.17026563804683e-05
-2.39471329610846e-05
-1.6859945291207e-05
-2.08601074126675e-05
-3.25915088697543e-05
-1.91805076741651e-05
-5.66877819021378e-05
-3.63011116783187e-05
-3.20140843668914e-05
-1.43851365298999e-05
-3.70326351589355e-05
-4.52254640156561e-06
-2.83723676042946e-05
-1.95495355393518e-06
-3.8715633356618e-05
-4.14793303084677e-05
-3.02501213943591e-05
-1.22172943877382e-05
-2.2121385078847e-05
-2.76803529279405e-06
-1.80130843847673e-05
-1.91652633169602e-05
-1.86353825695148e-06
-7.19012612858102e-06
-1.0720318090544e-05
-2.43438412244778e-05
-1.87079361081849e-05
-2.64266138750844e-05
-3.27495988030073e-05
-2.65381746815494e-05
-1.51574485353446e-05
-2.8175333902644e-05
-2.14602297606305e-05
-2.7291017554232e-05
-4.37032735792567e-05
-1.80684582894673e-05
-6.92374852039286e-06
-4.11221505762553e-05
-1.11118481894196e-05
-1.46413180424355e-05
-4.32141755963861e-05
-1.85330673727053e-05
-2.70979973922387e-05
-3.53940690090918e-05
-1.95715911042914e-05
-1.07089242858256e-05
-1.78589749997762e-05
-4.97242504515645e-06
-2.68470556925988e-05
-2.176836973508e-05
-2.19209192308812e-05
-1.49673920964787e-05
-3.8434694496625e-05
-2.94569975229108e-05
-1.80935543694589e-05
-3.06978784438863e-05
-3.18534120075077e-05
-2.29242174705508e-05
-2.82148378445147e-05
-9.12460563503152e-06
-9.32571981750306e-06
-2.59476114033656e-05
-2.14472203995914e-05
-3.6683331729091e-05
-4.32284012149043e-05
-1.21206499704608e-05
-2.03794211713058e-05
-4.4530555764721e-05
-3.5668727035041e-06
-1.10100960511589e-05
-3.18955916289842e-06
-3.50502972164707e-05
2.94842890592905e-06
-3.66827972213948e-05
-2.97476846515745e-05
-2.71293543473073e-05
-2.38350724441132e-05
-1.55299352634928e-05
-4.96092643923132e-07
-4.48002750170451e-05
-8.10343759428482e-06
-2.11537823148395e-05
-7.80225659481279e-06
-3.49615272715139e-05
-2.00834027709999e-05
-2.17021585437553e-05
-9.21058334227515e-06
-2.13033081784789e-05
-4.27859410908325e-05
-1.67977784514892e-05
-1.32755937866542e-05
-1.77536206697771e-05
-1.39072102673051e-05
-1.62905455219114e-05
-3.85112535844402e-05
-3.02383840137865e-05
-4.37817943061901e-05
-2.38405964049382e-05
-2.00367095834074e-05
-3.42390807919563e-05
-2.26305515918244e-05
-1.24111691257043e-05
-2.28190396988256e-05
-1.5453143229078e-05
-1.51619927474229e-05
-4.00819861211281e-05
-4.08075980100493e-06
-7.08362416012825e-06
-3.63490418971875e-06
1.41307331397699e-05
-8.89757787412996e-06
-3.33500470059888e-05
-2.62916561598491e-05
-8.26107668119955e-06
-3.40879254138263e-05
-1.81785615482426e-05
-1.5912904396178e-05
1.90332091089097e-05
3.74471630791595e-06
-9.02721325113087e-06
-2.92914377339601e-05
-1.61214562115042e-05
-1.76589522402901e-05
-1.98939539834274e-06
-1.69141889750131e-05
-3.42743973565046e-05
-4.06091727497634e-05
-1.23280680650781e-05
-1.17233162226646e-05
-2.03808814596079e-05
-2.53549143958434e-05
-2.83751135800484e-05
-4.21510818174757e-05
-1.84383327627046e-05
-3.7871493752188e-06
-2.38568202606069e-05
-5.60480031294052e-06
-5.81145160337275e-06
-3.02290988834416e-05
-1.81795112225486e-05
-1.45558687888522e-05
-3.8325038444737e-05
-1.73059246380283e-05
-2.37926549923131e-05
-3.56253739919599e-05
-3.57005004196257e-05
-1.65353441092844e-05
-1.4648256962365e-05
-1.87320226741331e-05
-1.65396003225027e-05
-3.12858623293761e-05
-1.85763402092145e-05
-6.51067154910854e-06
-1.1655693858342e-05
2.47905327273291e-06
-3.22961951407269e-05
-3.89394359785908e-05
-2.71267908396897e-05
-3.33228970661984e-05
-2.57313160599063e-05
-2.79757253941655e-05
-1.75490131196671e-05
-1.55062161384475e-05
-2.13860245070914e-05
-1.72331839122959e-06
3.14910097805871e-06
-3.02705044378397e-05
-3.68460569815925e-05
-1.62983882540131e-05
-1.18896803256324e-05
-2.15561277021804e-05
-2.58664334872555e-05
-2.1841303204304e-05
-2.49254553337874e-06
-2.54237408062611e-05
-3.2285044809889e-05
-2.67533168605151e-05
-1.29141057903584e-05
-4.23373113492868e-05
-2.24998182032079e-06
-5.15954299689267e-05
-1.96644937314921e-05
-2.08871719793801e-05
-2.33163516622611e-05
-4.16678582935704e-05
-4.1732953916377e-05
-2.71573341636811e-05
-2.60687404019026e-05
-3.51652359954254e-05
-2.16848728582566e-05
-1.38945777680395e-05
-4.01624407944801e-05
-2.60886116347644e-05
-1.45232940400314e-05
-1.42535942517085e-05
-1.89471353957618e-05
-7.74977330766168e-06
-3.50051114343632e-05
-3.26795312570186e-05
-1.81813813922775e-05
-2.03435282012246e-05
1.92100608479372e-06
-3.25783764953523e-05
-2.0065037360164e-05
-3.55567458107944e-05
-1.33131171457615e-05
-2.53380883006137e-05
-2.16804194507852e-05
-4.00129388404149e-05
-1.22251691653594e-05
-2.00770128996667e-05
4.74657879790071e-06
-2.58430628254314e-05
-3.12589170009489e-05
-1.19424178403753e-05
3.49733868221085e-06
-2.31463725952259e-05
-2.62736299553735e-05
-1.5606685464899e-05
-2.04755151909789e-05
-2.47320687660579e-05
-1.17082308096286e-05
-2.00434502231733e-05
5.32169102968366e-06
-7.45901887442966e-06
-3.64417198982871e-06
-2.34443777237218e-05
-4.26449343158181e-05
-2.69612170065286e-05
-2.27459472978962e-05
-6.07061649362142e-05
-2.14689627301931e-05
-2.51838635080402e-05
-2.83387308110396e-05
-1.09837694223357e-05
-6.47580134522252e-06
-2.54389350137915e-05
-2.89945191685811e-05
-2.30307030075212e-05
-3.2812573844613e-05
-1.95530070532298e-05
-1.38714992343819e-05
-4.623870615786e-06
-2.51488541728047e-05
-1.09206291687722e-05
1.81816403649875e-06
-2.25334285235357e-05
-3.5057924378805e-05
-1.14499751124425e-05
-2.35472839983468e-05
-2.32056284992714e-05
-1.17509516741493e-05
-3.15852449322344e-05
-2.51389347501543e-05
-2.89051698688083e-05
-1.11905405173661e-05
-2.7222694158182e-05
-1.05615459288341e-05
-2.89303573344082e-05
-1.22120213616107e-05
-4.59376891765445e-05
-3.45215726606814e-05
-2.30001221884103e-05
-2.89961554284969e-05
-1.66589719833093e-05
-1.96621896271223e-05
-2.97814990885771e-05
-1.10987313733168e-05
-2.07530449660094e-05
-3.52684104475451e-05
-2.92738970172612e-05
-2.10217782009064e-05
-2.28883381493858e-05
-3.0158791895332e-05
-2.03944574875103e-05
-2.88696150579289e-05
-2.12143286409958e-05
-2.36025215625127e-05
-2.91512052518605e-06
-1.06010621063469e-05
-3.2221646209175e-05
-1.757773888355e-05
-2.61472639654071e-06
-3.98141938506597e-05
-1.69843582958412e-05
-1.06372310700398e-05
-3.53349103669654e-05
-1.65994359323522e-05
-1.31579328720562e-05
-2.3774045075606e-05
-5.64558918619267e-06
-1.58172386617275e-05
-3.28951684870297e-05
-1.69710600025079e-05
-1.04187107401129e-05
-2.67999827625541e-05
-7.97049117522178e-07
-1.87590912894329e-05
-2.62733967512087e-05
-1.23161373236134e-05
-1.00667317633802e-05
-1.22206861228346e-05
-1.80330497951119e-05
-8.63148890402844e-06
-2.3629337209478e-06
-1.64949427592652e-05
-2.51521432997653e-05
-4.02349007469116e-05
-2.42499254865195e-05
-6.59272580664217e-06
-2.83233861476175e-05
-1.05733481701152e-05
-5.78480826526785e-06
-3.23989570586724e-05
7.23230483645952e-06
-2.5494555291757e-05
-2.97078884611884e-05
-1.69279869798012e-05
-6.9296094563403e-06
-2.1754647480466e-05
-2.15151512224392e-05
-3.94036607397265e-05
4.81188342403928e-07
-2.35809357892536e-05
-2.64165747205983e-05
4.27665084710332e-06
-2.77840723114268e-05
-2.60921590313977e-05
-1.828832415225e-05
-2.28240063475937e-05
-1.77243726905735e-05
-2.30507764337913e-07
-1.64529399589877e-05
-3.07910122711729e-05
-2.91767995819204e-05
-4.63863239275663e-06
-2.62022044727333e-05
-2.70484289990796e-05
-1.02481110406413e-05
-7.8325815109658e-06
-1.35893995854856e-05
-2.69269991123012e-05
-3.83815854157233e-05
-3.34389006289624e-05
-2.30583542897877e-05
-3.31784796020043e-05
-2.59393734839228e-05
-2.60443718041191e-05
-2.13939780255101e-05
-1.23833790691192e-05
-2.86154589271906e-05
-1.15865790382075e-05
-2.30655928570595e-05
-4.5407742364147e-05
-1.82733994188261e-05
-4.33866646708556e-05
