# Supplementary material for: Research on computational propagation and identification of mine microseismic signals based on deep learning
Source: PLoS One. 2025 Oct 22;20(10):e0334641. doi: 10.1371/journal.pone.0334641 (PMC12543183; doi:10.1371/journal.pone.0334641)
Supplement: S2 Data — (ZIP) [file pone.0334641.s002.zip › 000100500001901.xlsx_0.txt_24.txt.txt]

-2.87511382185118e-05
-1.63716468504108e-05
-2.39565361245083e-05
-2.84433133305765e-05
-1.43266440287652e-05
-1.270216348591e-05
-5.91161658727118e-05
-2.22124560312938e-05
-2.82173787964217e-05
-4.35427378992391e-05
-2.83903588761481e-05
-9.20606760162792e-06
-1.73827687399326e-05
-1.27449379822402e-05
-1.36774438919429e-05
-4.14131298301929e-06
-3.7649488909841e-05
-2.05075276073081e-05
-3.48513027204789e-05
-4.13162032012938e-05
-1.66800280829098e-05
-3.1527753392646e-05
-2.67442834292314e-05
-3.68556554720024e-05
-4.1456705730992e-05
-2.75882655882433e-05
-1.51975774045384e-05
-3.34714674399806e-05
-4.00016212217366e-05
-2.76339802302864e-05
-2.0584449768397e-05
1.12709911714193e-05
-1.17616859736702e-05
1.92146554087536e-05
-2.48250898911898e-05
-1.79666225965425e-05
-2.69239699871987e-05
-2.70475410427573e-05
-2.20489212875516e-05
-2.26107200493404e-05
-1.86893254472782e-05
-1.43490132924933e-05
-1.83041199363438e-05
-2.6028818282336e-05
-1.73789292833613e-05
-3.0140774888952e-05
-3.64441300419075e-05
-1.69269498814948e-05
-2.97475051850555e-05
-3.557242742867e-05
-3.24690987436243e-05
-2.22838115452566e-05
-2.41763279934508e-05
-3.66148258761948e-05
-3.38176079623559e-05
-4.05991314599082e-05
-1.11328132960629e-05
-2.50719766223205e-05
-1.45381760803103e-05
-1.50688248117084e-05
-1.06484139701424e-05
-2.84051307051776e-05
-1.21392260522973e-05
-2.0599106035619e-05
-3.05335672245844e-05
-1.4743735401341e-05
-2.43706698627117e-05
-3.2256257290002e-05
-2.61107724678126e-05
-1.15099771111818e-05
-2.72467306417037e-05
-2.99523154092285e-05
-2.85888929923961e-05
-5.91325245545538e-06
-2.87158836604013e-05
-6.5527984511216e-06
-2.82667361102994e-05
-3.48162382875121e-05
-2.43882388605683e-05
-3.28872807219307e-05
-3.17097733330906e-05
-1.97871905019838e-05
-1.53889124795112e-05
1.07907922775404e-05
-3.35600957855776e-05
-2.66983808974737e-05
-2.69586252820361e-05
-3.10935224500845e-05
-4.42771594626631e-05
-1.24319835669242e-05
-2.06405683329457e-05
-2.4037513281356e-05
-2.68951345098195e-05
-1.00330383893904e-05
-2.56724611974622e-06
-2.89174561247158e-05
-1.12483591486468e-05
-3.36909736939964e-05
-3.0532535530181e-05
-2.84920241232226e-05
-3.06681463740544e-06
-2.35815118774787e-05
-2.0975961053635e-05
-2.14619252258132e-05
-3.75564591122936e-05
-1.98024235709063e-05
-3.56280128472076e-05
-8.81703778462065e-06
-2.02351006940054e-05
-3.55363001726993e-05
-1.45538290387739e-05
-2.52659601517688e-05
-3.19487657231445e-05
-2.38356234579977e-05
-2.32239085327173e-05
-3.67513407376942e-05
-1.98920597232626e-05
-1.35381752508455e-05
-3.37270594921917e-05
-3.55899028024257e-05
-3.54761643696281e-05
-2.3014194859939e-05
-3.25142964654452e-07
-2.19986947599795e-05
-4.361311755649e-05
-1.41075588566832e-05
-1.61802503384211e-05
-2.00251360345979e-05
-7.96094641592199e-06
-3.67571949430519e-05
-1.01508807990019e-05
-2.2501733971929e-05
2.86651709118539e-07
-3.58574221090429e-05
-2.24684691439634e-05
-1.72137731769533e-05
-5.42106840810705e-06
-2.48280243984461e-05
-3.00995284595621e-06
-3.73746928461203e-05
-9.87549869529682e-06
-4.17765437573907e-05
-1.33839118918987e-05
-1.42208153595717e-05
-2.11359670178062e-05
6.14377828228794e-06
-3.18653404668967e-05
-2.70386235319397e-05
-1.76839584173492e-05
-3.70497035235846e-05
-1.56801600516147e-05
-2.59340599096458e-05
-4.02594819196871e-05
-2.78597956160739e-05
-1.84468385838901e-05
-2.67461946832088e-05
-1.3720097020511e-05
-2.34613980440343e-05
-2.59623459550537e-05
-9.35187769144012e-06
-2.2205874782375e-05
-1.7302463291889e-05
-2.47419381653445e-05
-3.95938685905225e-05
-3.47264580710622e-05
-1.84965884533611e-05
-7.86121439537016e-06
-9.61282594314406e-06
-2.60487229973567e-05
-1.98840175151831e-05
-9.25107588131316e-06
-2.05716485833621e-05
-2.81998518797387e-05
-2.64127340128764e-05
-3.32673266388007e-05
-7.3868868335726e-06
-1.42371883952872e-05
-2.67796601991654e-05
-3.58448534387832e-05
-2.42355567792992e-05
-3.8859365357056e-05
-2.19613431706773e-06
-3.39394128985533e-05
-2.7984740342915e-05
-2.14337318914061e-05
-3.00894864617611e-05
-2.02192671914123e-05
-1.22241640289376e-05
-1.9819377348812e-05
-1.89156270070234e-05
-1.59119902795836e-05
-1.97188204702366e-05
-1.74493599673535e-05
-1.70974285343125e-05
-2.81825850737296e-05
-2.91283782520874e-05
-4.76667686312214e-05
-2.72363528170291e-05
-3.80515152217985e-05
-1.36392956257024e-05
-4.75021803135327e-05
-1.89204362541131e-05
-6.40039415577159e-06
-2.37006762238422e-05
-2.34213305320056e-06
-1.64499904820188e-05
-3.40439903431614e-05
-3.22326047315348e-05
4.32549914718948e-06
-2.85630145903357e-05
-1.35917376871301e-06
-2.81778105694887e-05
-1.48104443620799e-05
-1.99801619221652e-06
-1.91079533197972e-05
-8.72902987084026e-08
-2.10565242288776e-05
-2.28290533208734e-05
-1.38266029891408e-05
-1.77166164133431e-05
-6.918981235081e-06
-1.06085559618453e-05
-2.8123559409751e-05
-2.39887835473719e-05
-1.49067237503129e-05
-3.16727327128759e-05
-2.02768377660097e-05
-2.87269316544178e-05
-3.23714629093439e-05
-2.1357423474726e-05
-1.4445123698953e-05
-1.82061645890689e-05
-3.66872684398747e-05
-3.41307493538139e-05
-2.66506800163776e-05
-1.5983889127945e-05
-2.05205933297965e-05
-1.72670040274458e-05
-3.34666634292662e-05
-3.90791859174937e-05
-2.54578847615e-06
-1.18545018700067e-05
-3.09535339761088e-05
-1.64917177434992e-05
-1.18007904019102e-05
-6.13750284300395e-06
-3.79761031214157e-06
-1.89116163854725e-05
-2.28926919399476e-05
-3.31368353969788e-06
-2.18202612508441e-05
-2.25696744823709e-05
-3.60917852462349e-05
-1.8075324361337e-05
-3.38395616427772e-05
-2.37675950747063e-05
-1.99352414726656e-05
-3.31694805527855e-05
-4.55044580823598e-05
-3.44484786186958e-05
-9.08251130132289e-06
-3.98717834855432e-06
-1.6089743951793e-05
-3.26790683929838e-05
-4.18081771861717e-05
-4.05263050421742e-05
-3.34792904918368e-05
-2.72560266021783e-05
-2.44312563924894e-05
-2.71264511517867e-05
-2.65073778886348e-05
-1.40364439340058e-05
-1.01504798826749e-05
-3.00651423957642e-05
-8.79690528790079e-06
-2.90092480622842e-05
-3.05276259414956e-05
-1.54929389719859e-05
-1.93762788349943e-05
-4.64514916290836e-06
-1.70811068480304e-05
-2.60291186875853e-05
-4.3339245522661e-05
-8.00869735490774e-06
-2.28583463578532e-05
-3.26605755837497e-05
-2.87572456385825e-05
-1.1761524776306e-05
-1.97526297121602e-05
-9.5122706030688e-06
-1.29314470043489e-06
-1.74568947885061e-05
-1.52628050572016e-05
-1.04625470591519e-05
-3.35917467256477e-05
2.4946187375579e-06
-1.41824795843771e-06
-1.9872032933729e-05
-1.37567756566125e-05
-2.4409366419313e-05
-3.36846311812727e-05
-8.60864638943353e-06
-4.2540193265185e-05
-1.89851847987218e-05
-8.12483102780371e-06
-3.67474663785526e-07
-1.19772628575974e-06
-3.11381992351095e-05
-2.77116388172873e-05
-2.78535889255686e-05
-3.70239871353748e-05
-3.36574738399085e-05
-2.78433983180279e-05
-8.13944413393108e-06
-2.78015499680163e-05
-2.7311598330435e-05
-1.6143266831565e-05
-1.55090330053924e-05
-3.29107682382083e-06
-2.31204509601122e-05
-3.04940582889675e-05
-1.61951723000313e-05
-2.07418511953713e-05
-2.02063365885196e-05
4.72505777235469e-06
-4.41630767873228e-05
-2.08914163671249e-05
-1.28676664884395e-05
-1.34924908601359e-05
-3.30054607509474e-05
-1.9839808639793e-05
-2.60166424592059e-05
-2.30548688057851e-05
1.36142741386556e-05
6.38456090528807e-06
-1.89831552647804e-05
-2.27687843376481e-05
-3.3110203222409e-05
-3.72786354818781e-05
-2.48196393637933e-05
-2.57933064734476e-05
-1.49674777102885e-05
-3.85282719085359e-06
-2.01530182070026e-05
-1.22494056008882e-05
-1.34304370772016e-05
-9.71250770531549e-06
-1.72518497677947e-05
-1.68405824149618e-05
-2.37589070795879e-05
7.26920357018473e-06
-1.15030284745544e-05
-5.73437153663036e-06
-1.37485251192636e-05
-2.38542944424039e-05
-2.97377615768764e-05
-1.8395448379432e-05
-2.7529366013458e-05
-3.75022788680564e-05
-4.32675455133382e-06
-1.10267107730329e-05
-2.62057375570675e-05
2.33732417783528e-06
-3.89677152953381e-05
-8.78301106536833e-06
-2.33872587465706e-05
-2.09435288552301e-05
-3.97049268497394e-05
1.47586930963284e-07
-1.1101876408581e-05
-1.79519770889722e-05
-2.80144852571077e-05
-9.17666110469012e-06
-1.83656971288021e-05
-4.23993369816991e-05
-2.57106282286331e-05
-2.66473966780488e-05
-9.21678431475492e-06
-2.7603748712804e-05
-3.15052519015076e-05
-4.00144164443327e-05
-1.41877941064212e-05
-1.47115187618869e-05
3.54281465631506e-06
1.16968536833994e-05
-2.0340566875716e-05
-2.31790196705424e-07
-3.49217369289859e-05
-3.45359724707482e-05
-4.20509185038737e-05
-1.71755124377335e-05
-1.19180913208737e-05
-2.41123491034293e-05
2.9059404672524e-06
-2.87109660229002e-05
-1.2081440319597e-05
-3.60313194334685e-05
-1.14205682989027e-05
-6.41016271958402e-06
-2.43047296790712e-05
-1.85571681452915e-05
-9.76447639195354e-06
-2.13653579034162e-06
-2.65913689425544e-05
-1.26669613896665e-05
-2.55391347992294e-05
-1.56477931527397e-05
-2.23966357463316e-05
-3.42665221838854e-05
-2.4276083712101e-05
-6.79399326904598e-06
-2.3954704462358e-05
-1.23322615659815e-05
-3.64449034618923e-05
-7.6141895658399e-06
-3.63105877195975e-05
-1.69520585931515e-06
-1.7845326290481e-05
-2.94684694475316e-05
-1.15566646352316e-05
3.03563400018985e-06
-5.98369351564103e-06
-3.22579951567048e-05
-2.35446598061204e-05
-2.09562720031309e-05
-2.16912824808043e-05
-1.480954559285e-05
-1.83192126502629e-05
-2.00934857837085e-05
-3.2292411116025e-05
-3.49024062667052e-05
-1.26153605858073e-05
-1.329709885397e-05
-2.82819664993231e-05
-1.05239257633184e-05
-1.81563177039985e-05
-2.37191914302511e-05
-1.25660628278884e-05
-4.19839827990581e-06
-3.23680703351685e-05
-1.51606304135364e-05
-8.15313210697898e-06
-6.49901484479091e-06
-4.13874489360945e-05
-2.63792372773617e-05
-1.89479457510749e-05
-2.43110842329029e-05
-1.30298674375347e-05
-1.38608527320464e-05
-3.37245631571882e-05
-3.07670871020801e-05
-2.16546016863708e-05
-4.22121235620428e-05
-2.41431444338164e-05
-2.87129460432155e-05
-1.05488078804697e-05
-1.43123283920835e-05
-2.41524147156332e-05
-1.97512269930746e-05
-7.74423198636331e-06
-2.17421885771781e-05
4.29074575168181e-06
3.05108959550395e-07
1.23422450852563e-05
-2.17713481733736e-05
-7.73059199429085e-06
-7.49703766969579e-06
-3.60599619565286e-05
-2.61746316929235e-05
-2.81813683522783e-05
-1.32084297490257e-05
-4.0991139009938e-05
-1.98871901860338e-05
-1.29731712304227e-05
-2.13551240972298e-05
-3.09161320758626e-05
5.15721062134065e-06
-3.96766385120435e-05
-1.66755368809403e-05
-2.83365820401655e-05
-2.66100866992498e-05
-1.41332881545257e-05
-2.75174805978685e-05
-2.09261096463639e-05
-2.75481834844016e-05
-5.71217492009132e-06
-2.4757226774976e-05
-9.23972831293859e-06
-1.35251835937853e-05
-3.64818065704635e-05
-3.05205957033723e-05
-4.07937702323882e-05
-4.45881726096233e-05
-1.8724631054394e-05
-2.45690197392661e-05
-1.58357867220064e-05
-1.79999231026554e-05
-2.61583421529512e-06
-2.82116573050981e-05
-1.73344207752109e-05
-1.80705632483063e-05
-2.03412697919798e-05
-3.01514664827971e-05
-5.22544264418054e-05
-2.49500407150962e-05
-5.90216620194206e-06
-2.48028616737108e-05
-4.5008540871486e-05
-9.06200062786201e-06
-2.04981129188112e-05
-1.47210397880523e-05
-2.78342828871597e-05
-1.52052026130414e-05
-1.87614240219645e-06
4.21859214313611e-07
-1.77773061166619e-05
-1.89257191031384e-05
-3.73111105410861e-05
-7.0087239650553e-06
-9.10261599126311e-06
-9.69714635881419e-06
-4.19217009032619e-05
3.69850673835128e-06
9.21225875098319e-06
2.96389042867185e-06
-5.99599964279085e-06
-1.25916648684863e-05
-2.58550252068231e-05
-8.63411696045986e-06
-2.30415178415513e-05
-2.04209947045223e-07
-2.35005385485504e-05
-1.6299242107614e-05
-9.83932782318699e-06
-1.54344448171822e-05
-2.18132160292455e-05
-1.96183557432169e-05
-2.45614377138682e-05
-1.43356924856344e-05
-1.11657070554678e-05
-1.95857129582537e-05
-1.88079070346998e-05
-1.9975263046971e-05
-2.72019445077337e-05
-2.27131750426129e-05
-1.31496470357925e-05
-6.63291528419976e-06
-9.0350387057138e-06
-1.76301577982075e-05
-4.74364299756626e-05
-1.50153937597342e-06
-1.30748994410325e-05
-2.45230147664161e-05
-3.14091981472711e-05
-3.01576686942264e-05
-3.39989007749522e-05
-3.96238494969164e-05
-2.59257836145162e-05
-2.12852012866572e-05
-2.38713698247976e-05
-2.87058911933621e-05
-2.30920008117827e-05
-3.92066955335932e-05
-4.56666904631992e-06
-1.97126445002538e-05
-3.21698176210864e-05
-4.59982693938807e-05
-2.16523144026892e-05
-1.17921243263733e-05
-2.82098093175377e-06
-1.5223561752947e-05
1.19101301640437e-05
-2.61600324819819e-05
-2.88558646965399e-05
-2.14494182021827e-05
-4.49365589278575e-05
-4.42226491906786e-06
-1.8812632018058e-05
-2.13729296853579e-05
-5.40700826686108e-05
-1.10362708928934e-05
-5.24464769323467e-06
-1.2009702009089e-05
-3.1808791126127e-05
-2.5823440747874e-05
-1.74332005947428e-05
-1.34576218072935e-05
-2.02508424485271e-06
-3.04164400599563e-05
-1.59581874783086e-05
-1.82884672600877e-05
-2.7492951233677e-05
-1.47760286128708e-05
-1.91143572227838e-05
1.48656041346854e-06
-1.51106471895361e-05
-2.48129188561931e-05
-1.79238695498615e-05
-1.60136807885752e-05
-2.86197342764164e-05
-1.91142685568364e-05
-3.08274531440242e-05
-6.99430918544832e-06
-3.84444005710961e-05
-2.88025199361381e-05
-2.08891669054214e-05
-5.89212013986209e-06
-4.43986576578772e-05
-1.16351993721123e-05
-1.23175399065452e-05
-3.00396295076621e-05
-1.41488705221245e-05
-1.17021351854212e-05
-1.78179444821009e-05
-5.18901592161488e-06
-7.02207057836514e-06
-1.78106437652395e-05
-2.89588368686391e-05
-2.82817078839786e-05
-1.79920767824442e-05
-1.90507730022393e-05
-2.3114957362677e-05
-2.61263288353397e-05
-5.00776687756224e-05
1.95758843809008e-06
-2.24978422634143e-05
-2.86450923733008e-05
-3.03339716707364e-05
-1.55102477664442e-05
-1.82290486001567e-05
-2.81465780988516e-05
-2.15110756908952e-05
-1.73323778302766e-05
-3.03118551582233e-05
-2.01542763048881e-05
-2.87135324022923e-05
-2.09882996162814e-05
-1.67410673201174e-05
-5.37542520017031e-06
-2.43589772923596e-05
-1.96635431020097e-05
-3.99919929592807e-05
-2.79223531165763e-05
-2.94089309689685e-05
4.97772493931726e-06
-2.38424048985137e-05
1.07031913813303e-06
-1.28497023999792e-05
-2.54632396072419e-05
-2.72732857612923e-05
-2.25471989308736e-05
-3.63331448722105e-05
-2.08883790890067e-05
-3.6739832936854e-05
-2.55890164285076e-05
-2.04191776706117e-05
-2.57919689088794e-05
-2.80798143697515e-05
-1.19393538077443e-05
-2.89589494782623e-05
-4.05950373990509e-05
-9.53860232264336e-06
-9.24552554970587e-06
-5.00390565136314e-05
-1.41644529392943e-05
-4.37224175833697e-05
-3.20121723939549e-05
-1.18024156944821e-05
-3.3306441051926e-05
2.66281389154921e-06
-2.68420753023761e-05
-1.64231636580821e-05
-6.96304026924726e-06
-2.15704235418492e-05
-1.02357715121252e-05
1.09443483161607e-05
-3.59791133343263e-05
3.76527336784484e-06
6.5529742736605e-06
-4.99482576148256e-06
-1.41357381579668e-05
-1.1225713377948e-05
-3.23557648487e-05
-4.54189290497543e-06
-7.40138942726177e-06
-3.18728207779101e-05
-2.97231315313578e-06
-1.35061750483911e-05
-1.19860054515956e-05
-1.19885623113343e-05
-1.78103587392599e-05
-2.50304025557678e-05
-1.62787287294208e-05
-2.32590162731061e-05
-2.53066806116035e-05
-1.85993635458369e-05
-2.89599702047578e-05
-4.44104157879981e-05
-1.32010535139498e-05
-7.28531477737775e-06
-2.00385073919738e-05
2.16012808303436e-05
-2.5520329736169e-05
-2.77365004953901e-05
-1.39199464836406e-06
-1.5860552265933e-05
-2.15746311599718e-05
-2.24594905554281e-05
-1.62135370552807e-05
-3.61659430443333e-05
-2.48191438776811e-05
-4.12984580165852e-05
-8.38421570717244e-06
-2.36548252836852e-05
-5.40522761243075e-06
-4.87608662628644e-06
-2.7859261645254e-05
-1.97980554208047e-05
-1.30548582819921e-05
-1.85177557651586e-05
-3.97887391141599e-05
-1.87470171628307e-05
-4.52000825711339e-05
-1.71627160646474e-05
-1.34559120835978e-05
-1.38370493710699e-05
-1.42814110598016e-05
-2.30344118748965e-05
-3.73745178576146e-05
-5.5301823290393e-06
-2.12781770729884e-05
-3.31734077096429e-05
-1.4714788993968e-05
-2.57110799705926e-05
-2.04862428738842e-05
-1.03754538605179e-05
-3.3955293415148e-05
-2.56826360164276e-05
-3.48517711669001e-05
-2.35538527322184e-05
-1.39732673403853e-07
-9.07182771048115e-06
-5.58923953785318e-06
-3.63174551057438e-05
-3.00051535528876e-05
-2.48139720209853e-05
-2.62648719364576e-05
-1.94127670253843e-05
-3.71840333267579e-06
-1.66073964755667e-05
-1.59027035800502e-05
-1.59662754987628e-06
-2.20153665986054e-05
-1.00451476293387e-05
-1.99209388688486e-05
-1.67204815093803e-05
-3.85028127864919e-05
-3.75204311774712e-06
-3.3716964397264e-05
-1.07789700240982e-05
-5.02917042067185e-05
-3.92449203465887e-05
-2.15988611222966e-05
-1.98714417526797e-05
2.69096595777269e-07
-1.27238471429117e-05
-2.73376107129885e-05
7.06358416706006e-06
-2.47518235294186e-05
-1.76924455251596e-05
-1.07015455582481e-05
-8.96182760606892e-06
-3.03562940084956e-05
-1.59291283465598e-05
-1.11837092971095e-05
-3.36214799221272e-05
-1.02883552777393e-05
-2.08461426405403e-05
-1.17847983017534e-05
-5.34938344418134e-06
-2.79848843711109e-05
-1.49186453813217e-05
-3.53192750588646e-05
-2.67647525176291e-05
-3.08362548925518e-05
-1.39264526538601e-05
-2.00032084233346e-07
-1.49394412262966e-05
-1.97681565830564e-05
-2.00323217317347e-05
-1.97300851165205e-05
-2.96664081704992e-05
-2.41471456737716e-05
-2.27508902157296e-05
-1.43164879992949e-06
-1.19986606646149e-05
-3.13297817097614e-05
1.50706321602701e-06
-3.95745658141641e-06
-1.15950357128608e-05
-2.40268548290945e-05
-2.79062920210793e-05
-2.57182865403113e-06
-1.98313906273683e-05
9.96415155291276e-06
-2.52457811571992e-05
-1.69117346847873e-05
-2.97146664031852e-05
7.69644862038318e-06
-2.08004797522487e-05
-3.54229729876915e-05
-2.0840920156186e-05
-3.18606651228031e-05
-3.68507776004325e-05
-1.59769414652026e-05
-2.81169265394213e-05
-1.69832731751633e-05
-1.50104722563475e-05
-1.30676702377769e-05
-2.48495774495973e-05
-3.05718856867983e-05
-2.87108387010907e-05
5.08432462023261e-06
-2.00267549593571e-05
-2.46210521537679e-05
-3.02097788592006e-05
-1.13578952650365e-05
-1.94943542317286e-05
-1.03008364464805e-06
-2.58253649090191e-05
-1.32979911459738e-05
-2.91528675908032e-05
-1.47652844561072e-05
-3.48173457423142e-05
-3.13840882568053e-05
-1.750175555366e-05
-3.09646648573931e-05
-2.94602034696253e-05
-2.88832966130983e-05
-3.49093261244359e-05
-2.55406016782041e-05
-5.30049152015713e-05
1.13985498370515e-05
-2.06141595435117e-05
-3.17083839088883e-05
-2.81520317006685e-05
-3.31978292115708e-05
-2.04052605972136e-05
-2.59031716896626e-05
-1.6203604457476e-05
-9.26850334314493e-06
-8.96485519504612e-06
-2.51421299690349e-05
-8.90107440786706e-07
-2.88567961749037e-06
-9.4943206358881e-06
-2.25451079665977e-05
-2.07243783191133e-05
-2.23230952968284e-05
-3.55218595147215e-05
-2.28969065048764e-05
-2.1808742166904e-05
-9.84303331921386e-06
-1.66823689094648e-05
-1.01302125748104e-05
-3.42100907307519e-05
-3.25468114625675e-05
-6.84449535716057e-06
-1.21099449779877e-05
-1.89689582015246e-05
-1.17011044510938e-05
-8.43876252385341e-06
-3.38540103048907e-05
-7.48276909759203e-06
-1.01199469187638e-05
-3.27463499651445e-05
3.10901013874751e-06
-1.51585312452802e-05
-1.23735539120279e-05
-7.43804038522686e-06
-8.16775278346318e-06
-3.92850548355202e-05
-2.73979515038066e-05
-2.59788348481782e-05
-9.77553545666863e-06
-2.89462313978016e-05
-1.23475722241684e-05
-3.30167868416361e-05
-2.62413874866286e-05
-3.08926006114092e-05
-1.13672896391881e-05
-2.74161208889272e-05
-3.51390319767824e-05
-3.31809651095442e-05
-2.82697848326905e-05
-4.18200314623168e-05
-1.46377535216033e-05
-1.12955696015307e-05
-2.43783594670257e-05
-4.36708251096094e-05
-1.92495765897979e-05
-5.06304196897095e-05
-3.30013111378368e-06
-5.44526578350967e-06
-1.47457673148573e-05
-3.1464580462996e-05
-2.40512698872533e-05
-2.84699464282883e-05
-3.82752019465437e-05
-2.35624127426284e-05
-2.04263480395901e-05
-3.54332343572214e-05
-2.9463483792014e-05
-1.43554199064532e-05
-1.1802418614989e-05
-2.31074494332435e-05
-9.2214303986424e-06
-3.44583994246731e-06
-1.37661610809979e-05
-1.54749042304544e-05
-1.59678485730961e-05
-2.16533544899169e-05
-3.83866687372928e-05
4.10117292781175e-06
-1.01673447268178e-05
-2.67658383918553e-05
-1.73293983225141e-05
-2.18268028974685e-05
-3.12663922184208e-05
-3.24600117884927e-05
-2.49570074698752e-05
-3.14959425138742e-05
-2.09472295479381e-05
-7.24357738207594e-06
-1.39784639639873e-05
-3.00192792294306e-05
-4.03325815615024e-05
-4.34957213223978e-05
-4.08932090350956e-06
-2.04568047748905e-05
-2.79675645560971e-05
-1.75802555107131e-05
-1.36257697029094e-05
-3.39212531244108e-05
-9.58982368674541e-06
-2.47116878922439e-05
-1.58434381075082e-05
-1.06195154161804e-05
-2.70817373580007e-05
-7.66533878190456e-06
-3.29174181435336e-05
-2.22382565215379e-05
-1.79997207952153e-05
-1.63270246252392e-05
-2.41500071343126e-05
-1.830169341536e-05
-3.4910425308392e-05
-1.48737469626557e-05
-1.23172918364159e-05
-9.42506314849814e-06
-2.21587194976415e-05
1.18146605404023e-06
-2.75023017798924e-05
-2.41359852636091e-06
-1.30736721062673e-05
-3.55349379933319e-05
-2.61341388295027e-05
-1.14755987594117e-05
-1.13953049558038e-05
-2.17948881087051e-05
-2.18649971708913e-05
-2.94376492472103e-05
-3.27430554642969e-05
-2.33395353737117e-05
-1.34346368118991e-05
-2.62540851124452e-05
8.04756946627309e-06
-1.49159377862242e-05
-1.29782381539957e-05
-3.86612548076602e-05
-1.12656227020133e-05
1.25418585361651e-05
1.20080514672235e-05
-4.25792327187487e-05
-3.93968504321293e-05
-2.96566742413037e-05
-5.65501716093315e-06
-2.85977216126394e-05
-2.06674447226804e-05
-1.75039380976768e-05
-1.69003521436381e-05
-1.27435174547769e-06
-2.59836525031609e-05
-2.81733785014686e-05
5.92450982811413e-06
-4.84795655558328e-05
-1.74695573836469e-05
-1.14509136943257e-05
-3.66101452076405e-05
-8.819027941858e-06
-3.02747196677337e-06
-2.03557928649873e-05
-2.00218339245169e-05
-4.39796785126315e-05
-1.60481218768915e-05
-1.51300416643283e-05
-1.78237515236116e-05
-6.03274329885888e-06
-9.90344067610437e-06
8.78012186590945e-06
-1.18058666373441e-05
-2.46562963991158e-05
-2.58155378913493e-05
-2.10441349715882e-05
-2.08076545332481e-05
-2.99118898995645e-07
-8.44505882478033e-06
-1.95872381673872e-05
-2.16555464677654e-05
-7.73331898715682e-06
-2.75631175904687e-06
-2.70155573665868e-05
-1.30571652103209e-05
-2.29903454481862e-05
-2.88244506914171e-05
-1.84438809233888e-05
-2.15975286388152e-05
-2.27196921985913e-05
-3.02256071645114e-05
-2.80740433805815e-05
-1.87193594063823e-05
-2.39398836477751e-06
-1.04061311570828e-05
-1.32321307829918e-05
-2.76418578205882e-05
-2.91264074684274e-05
-1.29623270836949e-05
-3.28855512289847e-05
-3.11929775577537e-05
-2.42669427935843e-07
-3.77764209831681e-05
-4.07595658608349e-06
-3.07034956586311e-05
-1.69717561545344e-05
-1.13402592038088e-05
-6.22901477982099e-06
-9.62244676986227e-06
8.67156292188096e-06
-6.670918017935e-06
-1.99058421209117e-05
-1.97844663782721e-05
-1.70156699058454e-05
-1.55131688336431e-05
-1.97787473006127e-05
1.30688549300055e-05
-2.95651114943307e-05
-2.45493651110295e-05
-1.5111075136559e-05
-3.39469202389523e-05
-1.52990076870983e-05
-3.30322163942705e-05
-6.22147936694996e-06
-2.82852532154639e-05
-1.62625365396475e-05
-1.80776366481193e-05
-2.72122158307611e-05
-3.19716709469953e-05
-2.10284510319733e-05
-2.01216466576472e-05
-3.45355538861675e-05
-3.57851673853666e-05
-3.59675844642811e-05
-2.31896580035739e-05
-1.31391567653917e-05
-2.95898973929871e-05
-8.44046199923697e-06
-1.90252530974501e-05
-2.86846178164937e-05
-3.43130975275252e-05
2.70094827346837e-06
-1.16169749914217e-05
6.59919226226671e-06
-9.90294534200082e-06
-2.56224956082355e-05
-1.34874064443334e-05
-4.91602049480389e-05
-4.16337691669736e-05
-4.19128173598673e-05
-1.98717344682469e-05
-2.36658592221323e-05
-1.58224408434813e-05
-1.76140103951625e-05
-3.43057195633561e-05
-1.48939448582034e-05
-5.12957195690056e-06
-1.12779416663017e-05
-2.24257522708533e-05
-9.2522852914069e-06
-3.57595419661784e-06
-3.30760892917928e-05
-2.27252810982767e-05
-3.89705858446933e-05
-1.66212880325364e-05
-1.94451306088705e-05
-2.85677401428325e-05
-4.84031217284371e-06
-2.05411740397046e-05
-1.22670021393563e-05
-2.23175719803988e-05
-1.45649148874142e-05
-1.95433423839045e-05
-2.87461079523241e-05
-2.96370252074936e-05
-2.9330936268355e-06
-2.48165063299348e-06
-5.9270395580992e-06
-1.35533719971002e-05
-3.16187056247708e-05
-8.47389150120539e-06
-2.74336931953708e-06
-1.13485911241398e-05
-4.23297590443593e-06
-1.83895954665181e-05
-2.21200131645464e-05
-1.62328416338803e-05
-2.44601175646865e-05
-8.54249198769622e-06
-4.25587978080402e-05
-2.08458877931092e-05
1.83305410928115e-06
-3.25224260625031e-05
-3.51724838526298e-05
-2.22099796397942e-05
-2.04617495923845e-05
-4.30807844000964e-05
-3.11204940436924e-05
-3.41002639356756e-05
-4.27415075177401e-05
4.70133975376013e-06
-1.10607374548293e-05
-1.43678549358391e-05
-1.69901990141855e-05
-3.06013284501139e-05
-1.40752992286318e-05
-3.06554653718338e-05
-7.54988767361457e-06
-1.37899057757894e-05
-3.53093436147184e-05
-1.75867116642215e-05
-2.65695713371207e-05
-1.51088923330971e-05
-1.46857966230764e-05
-2.68921757700671e-05
-3.71416947155871e-05
-1.87884340312638e-05
3.32716598163118e-06
-1.61297683314578e-05
-9.96132529854423e-07
-1.18604211917027e-05
-4.66774593734313e-05
3.84998393680534e-06
-1.60284114766285e-05
-3.93768658014943e-05
-2.05512913314946e-05
-2.77732939110701e-05
-3.48687404445425e-05
-2.91600206480992e-05
-5.30566828718407e-06
-1.91415970558202e-05
-1.88729772434436e-05
-4.36337337260515e-05
-2.5130783026955e-05
-2.65254851091605e-05
4.38999220386396e-06
-3.20767469615247e-05
-2.99228612712625e-05
-2.2450050429052e-05
-1.37302829351339e-05
-4.77197941374994e-06
-3.41885037638809e-05
-2.43348596015011e-05
-6.28523653013457e-06
1.13966466500172e-05
-2.9782453408222e-05
-4.76526224242689e-05
-2.4051833805431e-05
-3.41088920998765e-05
-1.32917181779643e-05
-2.57793152569245e-06
-4.12884836754055e-05
-3.62496344097251e-05
-2.98481557284558e-05
-1.85642755290406e-05
-1.54657708408754e-07
-2.18733715467575e-05
-1.35338382877077e-05
-2.06834653244392e-05
3.81838829643326e-06
-3.42452313023339e-05
-1.36503533331423e-05
-3.54883403703339e-05
-2.24206963967481e-05
-3.29506862239686e-05
-2.26708294649643e-05
-1.98701897116953e-05
-2.8100033138197e-05
1.00066672289077e-06
-3.47314138568857e-05
-1.7499874802255e-05
-2.08035489913136e-05
-3.28555613119345e-05
-1.99032098726297e-05
-1.60012511312162e-05
-2.66428204903906e-05
-2.4757452854542e-06
-3.50170814778034e-05
-2.77164185957816e-05
-2.48598846989548e-05
-3.58240983884996e-05
-1.90353252408023e-05
-8.90977555187227e-06
-1.91814474364405e-05
-1.37651892618621e-05
-1.78607214268631e-05
-3.8107812788296e-05
-3.13619413803815e-05
-9.94955373328027e-06
-2.69252134946335e-05
-4.12492951873889e-05
-2.4265955167222e-05
-1.94498177689915e-05
-2.22598277502453e-05
-2.76624919912391e-05
-2.64619063227159e-05
-2.72078555189416e-05
-1.35674957120205e-05
-2.11276792789309e-05
-1.43702962113561e-05
-2.38218772294855e-05
5.11982553035501e-07
-7.50406781649104e-06
-2.9328604968491e-05
-1.31566415372032e-05
-2.48967233494626e-06
-3.73214749234362e-05
-2.90793825845182e-05
-2.20176521214748e-05
-2.14771630177014e-05
-1.4492247921803e-05
-8.22340971166734e-07
-2.95958735387626e-05
-2.79676399936346e-05
-7.35070087527261e-06
-2.23365390509032e-05
-2.52622761002915e-05
-2.04271114014024e-05
-1.57403563059314e-05
-2.71412081854319e-05
-1.44659358733771e-05
-2.1747059222318e-05
-1.17499727340847e-05
-4.35117824778567e-05
-1.39235914685445e-05
-1.55119083607621e-05
-1.44024162682791e-05
-2.69257997938217e-06
3.28909517373863e-06
-1.92775125117194e-05
-6.30688133767532e-06
-2.47276779475753e-05
-3.55733425468034e-05
-3.02545953147442e-05
-1.49249283932618e-05
-1.83992950852912e-05
1.62203717815684e-06
-2.10520807238833e-05
-2.56759497854289e-05
-2.91215385257615e-05
-3.31467677441724e-05
-1.04942357015109e-05
-2.02692075439683e-05
-1.59065087019977e-05
-4.26033880718681e-05
-1.22608114964649e-05
-2.03580397959824e-05
-3.49880908873327e-05
-2.51612089698147e-05
-1.71080565525364e-05
-1.50733680955929e-05
-1.50386694551756e-05
-1.12874370157218e-05
9.97712253704078e-06
1.07001803892839e-05
-3.27730621008944e-05
-2.13228153042156e-05
-3.89541489215735e-05
-1.50297794576761e-05
-3.6423832590544e-05
-2.61945066836783e-05
-1.76559244675784e-05
-7.90499863830055e-06
-1.87998823534682e-05
-2.45358969473765e-05
-2.26061577583215e-05
-2.56111615182852e-05
-9.94029777735208e-06
-1.96646498986576e-05
-2.17009880117777e-05
1.27831937317519e-06
-6.25305125561029e-06
-2.13098851843603e-05
-3.42442781233314e-05
-2.18603223824683e-05
5.49303172551568e-06
-2.26746822311152e-05
-2.66370065417404e-05
-1.89390741134773e-05
-1.25005429376587e-05
-1.36134983649168e-05
-3.74296945699381e-05
-1.20691473295833e-05
-2.17301661883499e-05
6.18575711199267e-06
-1.12177362459845e-05
-2.82775190929251e-05
-1.44610173091272e-05
-3.31431584762972e-05
-2.77218301141041e-06
-5.14894191688728e-06
-3.84289997527043e-05
-2.86689429704343e-05
-1.79323254003491e-05
-6.70430344007379e-06
-3.31448974892362e-05
-3.20930581511818e-05
-1.89746726107977e-05
-1.7736686319623e-05
-9.33735799219195e-06
-2.16783429923598e-05
-1.17347416941691e-05
-1.52747441412889e-05
-1.49130072458774e-05
-2.16063239980234e-05
-5.43412562048415e-06
-1.95000900947158e-05
-3.13213464990829e-05
-1.98015872653895e-05
-3.17284568730544e-05
-1.91070304522885e-06
-2.27826507589844e-05
-3.02914282689381e-05
-2.22414810363593e-05
-4.70937418184947e-05
-2.31784222195032e-05
-2.95543622879637e-05
-2.18384446508344e-05
-3.59261689101481e-05
-3.16487719149579e-05
-1.9029711778522e-05
-3.61074355235153e-05
-1.61957528899127e-05
-2.32990506640874e-05
-3.13761533396516e-06
-1.24620438472083e-05
-2.43853143754215e-06
-6.64699409401195e-06
-3.25068294914076e-05
-1.84226696479695e-05
-5.03514710394924e-05
-3.10129357590317e-05
-3.44244843940526e-05
-2.18236517239266e-05
-1.0101499212307e-05
-1.446114255701e-05
-3.44253161465463e-05
-1.35802343027579e-05
-1.41191122567947e-05
-2.08677486812304e-05
-3.69708735770083e-05
-3.00303367159901e-05
-2.17032093867168e-05
-2.18989625888356e-05
-1.94903093110796e-05
-2.75892792014365e-05
-1.88257017782872e-05
-3.07921591726643e-05
-2.87710927959656e-05
-1.24297980636601e-05
-2.50524984241868e-05
-2.62487233848225e-05
-1.85809752715288e-05
-3.10230309773672e-05
-3.15270720094291e-05
-2.26044819246259e-05
-3.20079334870766e-05
-1.52705571994522e-05
-1.50358502902979e-05
-2.23094445010868e-05
-1.67423459069844e-05
-2.93200767762282e-05
-4.81422126300591e-05
-2.49335044832338e-05
-1.59626646521236e-05
-9.89169903443291e-06
-2.16026170271205e-05
-1.79323859409309e-05
-2.5649757869358e-05
-1.49454958538844e-05
-7.42383561634527e-06
-4.23874015055904e-05
-2.10025845475456e-05
-8.70823340326268e-06
-1.76294214970806e-05
-4.40942228249158e-07
-1.109574619269e-05
-7.24786689239108e-06
-2.41106881939108e-05
-3.51380984206884e-05
-4.40941849807613e-06
-1.46510549970463e-05
-1.37807941500315e-05
-1.52724382977969e-05
-1.0954689556699e-05
-1.11238209470402e-05
-2.42370687755707e-05
-2.12617878321447e-05
-1.1678397852288e-05
-1.18779222481255e-05
-2.39862668722124e-05
-2.34366494741791e-06
-7.79571630240316e-06
-3.7219966040436e-05
-2.62957880482769e-05
-1.14902229156806e-05
-2.17414761668608e-05
-1.95951597674833e-05
-1.5560014608044e-05
-3.28615451616573e-05
-1.39530711793569e-05
-8.77350437843555e-06
-2.90220794417627e-05
-1.7696635233173e-05
-3.70804096004773e-06
-8.78320445085247e-06
-1.22957292710273e-05
-3.36106130314162e-05
-1.87745329455405e-05
-2.84050088940071e-05
-2.70794682691221e-05
-3.7757149844981e-05
-1.45117092999893e-05
-3.46648009199235e-05
-8.40307312066423e-06
-2.00344235569919e-05
-4.37080631139704e-05
-1.76558221987846e-05
-7.86038688366556e-06
-2.72995357677488e-05
-4.32580749097542e-05
-8.18238418433843e-06
-1.85933733618919e-05
-1.95868208533989e-05
-1.75410850248626e-05
-2.94805044980234e-05
-1.54266274413126e-05
-3.71065904210502e-05
-2.69029595239491e-05
-1.74925481667121e-05
-2.92978531390421e-05
-1.89506532794957e-05
-1.05928717462468e-05
-2.68374597625752e-05
-1.1469427695374e-05
-2.81197887019462e-05
-1.77413441884239e-05
-1.59410404354426e-05
-2.5080059064808e-05
-1.87989399442065e-05
-1.71842288764907e-05
-1.07279173558362e-05
-1.59702631477312e-05
-1.39221413680509e-05
-3.92598417295327e-05
-1.75680183728183e-05
-1.18503003799449e-05
-3.7084235743053e-05
-1.8966635296016e-05
-2.06796008071004e-05
-2.23928195978377e-05
-1.83991618748184e-05
-2.92787492031304e-05
-8.98594029571245e-06
-1.63434025003823e-05
-4.64585099379795e-05
-1.74468259920837e-05
-2.8818674172332e-05
-4.36729888734335e-05
-1.69112952044827e-05
-2.73227963250526e-05
-3.16390420727887e-05
-3.66705879876632e-05
-3.06711653100879e-06
-1.01356354792091e-05
-2.35352925474262e-05
-1.07965635236679e-05
-1.00875356779447e-05
-3.13681595865432e-05
2.52682905791444e-05
-2.11013038666416e-05
-2.39636417360986e-05
-3.08150313540073e-05
-3.33742698846684e-05
-6.46479198622548e-06
-7.72748098139585e-06
-1.60454090178045e-05
-1.23277202082736e-05
-3.67187222273486e-05
-3.57426805992925e-06
-9.40568739087454e-06
-1.12690240353913e-05
-3.94792950436758e-05
-2.50779382266053e-05
-2.38404793667587e-05
-2.98622754047204e-05
-2.12459297214566e-05
-2.17903103184149e-05
-4.85897286748641e-05
-1.45100216236493e-05
-3.66111400898601e-05
-1.84366694279969e-05
-1.12978251122655e-05
-1.83302390528948e-05
-2.60601342170276e-05
-3.27904693161659e-06
-1.23701943612793e-06
-3.27604866249283e-05
-1.59989948298634e-05
-1.01396174559718e-05
-1.95192020822851e-05
-1.78655066581508e-05
-2.35752933051692e-05
-2.33296410424064e-05
-2.60376824369432e-05
4.7274217706487e-07
-2.19726668336931e-05
-6.68871794280095e-06
-1.12427046743104e-05
-2.86021866716803e-05
-5.43117502721918e-06
-3.17553862671755e-06
-6.97108801518865e-06
-5.67074715580114e-06
-2.56818375673142e-05
-3.34936558829963e-05
-1.59510682924217e-05
-3.82681744674612e-05
-2.81963095649131e-05
-3.8479261347167e-05
-2.28693213549901e-05
-1.02390612762687e-05
-3.43634551093662e-05
-9.0288781316551e-06
-1.87955568945265e-05
-1.63789478432996e-05
-2.56829696304964e-05
-1.05783057036477e-05
-9.30802750744966e-06
-2.54281747682722e-05
-2.50285725318281e-05
3.98044511538534e-07
-1.56602501207002e-05
-5.64544703682201e-06
-1.95910260867111e-05
-3.29222995907917e-05
-3.50982716438812e-05
1.11630214772557e-06
-2.96514380824011e-05
-2.89197540955023e-05
-1.63563214462542e-05
1.33237326784035e-05
-2.69096452676356e-05
-2.18737653373285e-05
-9.95728129397645e-06
-1.74376008149789e-05
-2.15633448934616e-05
-3.50926717542082e-05
-4.05494377406181e-05
-1.20822531611553e-05
-3.99944681688947e-05
-1.27205180503864e-05
-3.46292374348683e-05
-2.35787514631709e-05
-2.47145848769258e-06
-9.81467801887731e-06
7.73775051268503e-07
-2.09267154086874e-05
-2.88941327282807e-05
-6.78256841429801e-06
-2.00311710936868e-05
-1.49546853185064e-05
-8.38032908780542e-06
-1.98742106842925e-05
-1.05514591526893e-05
-5.99793482783841e-07
-1.54003328203868e-05
-2.71022444139922e-05
-2.63721841313558e-06
-3.21548749650221e-06
-2.03445676737272e-05
-2.52371913411476e-05
-4.28020081726666e-05
-1.29267037368916e-05
-4.10269667374259e-06
-1.51673382921659e-05
-2.39476182917984e-05
-2.88102920689588e-05
-6.27745907384416e-06
-2.25887028335552e-05
-1.09326445456096e-05
-4.73183030585949e-05
-2.19062604856833e-05
-4.89123837096973e-06
-2.67086734726007e-05
-1.84776122094295e-05
-1.35407702080163e-05
-2.40695602420811e-05
-1.97491481419947e-05
-4.09080626264931e-05
-3.67670834839856e-05
-1.58336534394341e-05
-2.51683572297181e-05
-2.07877919711801e-05
-3.22769365083737e-05
-1.64964994586578e-05
-1.13158727440129e-05
-9.21747586104671e-06
-2.02977382374681e-05
-1.51509166273537e-05
-2.95056979409853e-05
-2.24959402340951e-05
-1.57368370288653e-05
-2.07593544538484e-05
-1.00562888370767e-05
-2.47372757938693e-05
-2.60030143635743e-05
-3.33015262058369e-05
-3.47606506694618e-05
-1.21459090537522e-05
-2.85751356432113e-05
-3.10618802053806e-06
-1.21284846424829e-05
-5.02826944363516e-05
5.50447410381631e-07
9.6686669429336e-06
-2.65772173156341e-05
-2.35687235910376e-05
-5.0810864472959e-05
-9.33357068588891e-06
-1.38831918707246e-05
-7.16664606317245e-06
-1.73846534468703e-05
-1.91824037120799e-05
-4.13966697916607e-06
-2.79593954984307e-05
-3.67572310506864e-05
-1.58403560551574e-05
-5.0392610481594e-05
-2.94972892698848e-05
-5.7350397232204e-06
-4.94375604227903e-06
-1.88938552964572e-05
-9.64682179155533e-06
-1.2899414770231e-05
-8.78164079262843e-06
-5.02727541207276e-06
-2.58241378496773e-05
5.56860855616314e-06
-2.0450848192423e-05
-3.21587398576015e-05
-3.69971436590816e-05
-2.46966861864514e-05
-2.26309968781659e-05
-1.25336004968099e-05
1.46940207882924e-05
-5.03707270318825e-05
-2.09983464923495e-05
-2.8668064507247e-05
-1.51463212255517e-05
-1.36687521920429e-05
-4.37312365260037e-05
-1.59704273194357e-05
-2.39865872623468e-05
-3.21215796652993e-06
-1.53166467892636e-05
-2.04214754783091e-05
-2.87640182113088e-05
-2.32511285972291e-05
-9.74742291964043e-06
-1.8863670773609e-05
7.9874328623534e-06
-4.1154995392505e-05
-3.07038686558047e-06
-5.37576526122742e-06
-1.77691100388293e-05
-9.8586761196725e-06
-2.88839082588049e-05
-3.66742955843853e-05
-2.21578258268222e-05
-1.0745552177178e-05
-1.0401862798528e-06
-8.30555178469747e-06
-2.81256137935753e-06
-2.344372845706e-05
1.40254670567918e-05
-1.39526086473159e-05
-2.98603631067853e-05
-9.01345226067102e-06
-2.84583397382619e-05
-9.29516447182086e-06
-6.73429746474661e-06
-3.71041757078842e-05
-1.26649257972385e-05
-2.15209124469874e-05
-2.62650854232528e-05
-7.68576661146237e-06
-4.2577538493961e-05
-2.08276686494518e-05
-2.67233428345231e-05
1.01235927931138e-05
-4.29699197907732e-05
-1.01505582895635e-05
-2.36409400353656e-06
-2.12958721127686e-05
-6.83730753530048e-06
-2.04499957539812e-05
-2.62470164790549e-05
-1.25846548124845e-05
-1.20145191067136e-05
-1.84929054757097e-05
-2.76917582307149e-05
-6.0764907613248e-06
-1.93216556051793e-05
4.31617172081649e-08
-3.86062404441945e-05
-1.46690332765037e-05
-2.6499048597472e-05
-2.9317613336604e-05
-4.56089352699881e-06
-2.92929206230183e-05
-1.98486548259353e-05
-9.98019275619127e-06
-1.24143499250634e-05
-1.36992819427109e-05
-2.33246429394464e-05
-7.8826207641795e-07
-2.91786274419681e-05
-1.14133915747592e-05
-2.59140769065941e-05
-1.15449339533519e-05
-5.58263635676882e-06
-2.52702638078674e-05
-2.70704652188278e-05
-2.57484839557271e-05
-2.56145598591884e-05
-2.4121717745281e-05
-3.35302249253585e-05
-4.22442172593155e-05
-2.6479551225236e-05
-1.10726132346167e-05
-2.81005429795533e-06
-2.10530377082872e-05
-3.1211985190835e-05
-2.06911462567659e-05
-2.65916314528397e-05
-4.64439708632387e-05
-4.42515804970952e-05
-2.56030668442306e-06
-1.36952329158951e-05
-3.49719792056696e-05
-3.50246509285688e-05
-2.1515317467642e-05
-1.93137209332273e-05
-2.39520841855086e-05
-2.34007293257665e-05
-4.01355910395586e-05
-1.40732997026728e-05
-1.90194606458254e-05
-3.43492214868981e-05
-2.09590159802838e-05
-1.87398934546509e-05
-2.49844500998326e-05
-3.23236626153168e-05
-3.30654860455007e-05
1.14744094935984e-05
-2.70738635282107e-05
-2.019977908213e-05
-2.81771581486131e-05
-1.44714010569497e-05
-1.29157771334191e-05
-1.904878469568e-05
-3.53095389019231e-05
-1.54935107268295e-05
-3.92721732773892e-05
-1.99433745836111e-05
-2.5382185416745e-06
-1.22059312844232e-05
-4.70848760277174e-05
-1.21379682030362e-05
-1.60140553807588e-05
-1.32724965912723e-05
-2.11907618162723e-05
-3.8843845933557e-06
-2.8620545267588e-05
-2.45940869219492e-05
-1.30475679741514e-05
-1.327323377555e-05
-2.56213046637235e-05
-1.74902689136129e-05
-1.49682121290454e-05
-2.66364961645842e-05
-7.90377781275073e-06
-2.45193859879384e-05
-1.75758622126484e-05
-2.94726030148242e-05
-2.6420618430271e-05
-4.67251860223419e-05
2.8412948149974e-07
-3.04636594885841e-05
-1.25143662767924e-05
-1.5716393969763e-05
-7.61404719814551e-06
-2.42981251946901e-05
-4.33104274696475e-05
-1.35288800538223e-05
-1.52555539177836e-05
-3.70776599901923e-05
-3.9913538696692e-05
-4.11194399114618e-05
-1.85432747354585e-05
-9.83687697461607e-06
-5.03397019628139e-06
-4.37999193527032e-05
-4.19772681805196e-06
-3.11577985350498e-05
-3.76344738005189e-05
-1.98970909433324e-05
1.59881472779639e-06
-3.50091554810657e-05
-3.39066997099734e-05
-4.59381283983872e-05
-2.41883064795501e-05
-7.74072202157092e-06
-7.26177323447491e-06
-3.75373028986551e-05
-3.18753192767937e-05
-1.52457151207811e-05
-3.92600182007036e-05
-3.26516168404895e-05
-1.39359605679188e-05
-2.46801912380502e-05
-8.74012656396139e-07
-1.74049210617856e-05
-2.31365072490566e-05
-1.51875766979655e-05
-4.52855003227758e-05
-1.33010023572053e-05
-3.30881136190747e-05
-2.41510744904224e-05
-2.1636971108094e-05
-4.68674768461878e-05
-1.49286066326784e-05
-1.12689930130518e-05
-2.88901719913115e-05
-4.14386276679272e-05
-2.24884243306466e-05
-1.1562043531204e-05
-3.92656753841042e-05
-2.64691512839359e-05
-6.54775786821787e-06
-4.36240728247095e-05
-5.2266430949764e-05
-2.88983158273055e-05
-2.26212137485108e-05
-5.19403929171229e-06
-2.10220099939509e-05
-1.12663302446883e-05
-2.19635759386623e-05
-2.51465541726575e-05
-3.71561846126978e-05
-1.27482968104405e-05
-2.4396182124683e-05
-3.48498163960897e-05
-1.45489733762281e-05
-3.05223050989664e-05
-8.11320319653538e-06
-1.58340765968369e-05
3.77288237735891e-06
-2.85456283484014e-05
-4.25086822377403e-05
-1.14924806377619e-05
-3.32745364519426e-05
-2.10528444394518e-06
-1.4344279374149e-05
-2.79206795624938e-05
-3.80248073931484e-05
1.45964618157312e-06
-1.05473652897932e-05
-3.99029769363181e-05
-5.8704623581212e-06
-3.48639701773018e-05
-2.86561913571203e-05
-1.71398078872338e-06
-2.09719127562061e-05
-2.34177316164406e-05
-3.11220061582513e-05
-1.95692355767502e-05
-9.15361862572141e-06
-3.09826888326716e-05
-2.33159633832845e-05
-1.8465096985189e-05
-2.214546950993e-05
-7.81423169788237e-06
-2.77454377472789e-05
-2.40341499661724e-05
-1.5599202270435e-05
-7.8753127943132e-06
-2.69570686411784e-05
-3.30454389993599e-05
-2.37248632747856e-05
-3.65724254400307e-05
-2.36760319824956e-05
-8.97731173375376e-06
-3.00947393862441e-05
-1.98112321435929e-05
-3.53863365282679e-05
-8.80433177736904e-07
-1.51227606641388e-05
-2.80766914139657e-05
-2.67253198831651e-05
-4.71599281496244e-05
-2.71782223309987e-05
-2.56227793560009e-06
-1.42689571532955e-05
-3.69147991725044e-05
-3.06398537713702e-05
-3.07816664856538e-05
-3.70310689928943e-05
-3.22091190058941e-05
-3.08879920237322e-05
-2.6792334019047e-05
-2.06404171944102e-05
-1.8569842207722e-05
-1.09149234854756e-05
-3.03745519814996e-05
-1.24280785904719e-05
-9.84625009491037e-06
-2.15277391250305e-05
-2.88157486885814e-05
-2.50412786337768e-05
-2.44040712511678e-05
-8.25103043477199e-06
-3.76014409798007e-05
-1.36963260035016e-05
-1.90605353601846e-05
-1.97117063585454e-05
-2.65747509394281e-05
-2.60371982671012e-05
-1.50455380070598e-05
-1.48644449378688e-05
-9.24049134374641e-06
-2.13743853695416e-05
-2.02203653452153e-05
-3.33980471646535e-05
-2.57159069155561e-05
-1.6923021702874e-05
-1.99586427165921e-05
-2.1559862483827e-05
-1.56861485891718e-05
-6.06604086296293e-06
-5.12643524663131e-06
-1.02943602085868e-05
-1.92869023420258e-05
-5.31125855805568e-06
-2.48163912712023e-05
-2.01795409611825e-05
-3.21336952955334e-05
-4.59576851134252e-05
-2.73698472529957e-05
-1.07599704236814e-05
-2.18351059990952e-05
-3.42020929446036e-05
-3.58275470241499e-07
-1.37138316063868e-05
-4.26162491844672e-05
-1.42570636986199e-05
-5.51622390923022e-06
-3.06329350812422e-05
-1.72338260396565e-05
-3.5213051290565e-05
-1.46215279538795e-05
-3.18964273110387e-05
-3.2776290860853e-05
-2.06082804548855e-05
-3.73981421434168e-05
-4.44867142486288e-06
-9.20215712939255e-06
3.90597999341434e-06
-2.45810701067865e-05
-1.25995448073119e-05
-3.49389505807373e-05
-1.58233135810436e-05
-2.13518854274291e-05
-8.41940139109365e-07
-1.04425187115194e-05
-2.38533630389648e-05
-2.48435509209765e-05
-3.82923364372715e-05
1.19753798778032e-06
-2.39132038792125e-05
-2.24115678883132e-05
-3.77854837049754e-05
-3.77573756135483e-05
-3.26145957564131e-05
-3.41562926247585e-05
-2.78649733583705e-05
-8.87686646595943e-06
-1.27723844492178e-05
-3.04518481713192e-05
-1.54731039956299e-05
1.67577424530052e-06
-2.59543087245908e-05
-3.22436779794209e-05
-1.16880397450275e-05
-2.48428672209559e-05
-1.15915151526652e-05
-4.19183881151116e-05
-3.43710525829903e-05
-1.66765078133478e-05
-4.71254463367716e-05
-1.87585414110955e-05
-3.08202847968939e-05
-1.75504617990005e-05
-5.62268107706637e-06
-1.02633879239017e-05
-5.61254422280505e-05
-2.53860957421812e-05
-1.72814973944191e-05
-3.89749944004087e-05
-1.67563470476749e-05
-1.24589599482498e-05
-4.69437633486907e-05
-1.37184308093617e-06
-1.94840765957672e-05
-5.6330731005642e-05
1.96410772092539e-06
-3.33115387910059e-05
-6.27696347233888e-06
-3.17157735865368e-05
-1.52878561020958e-06
-2.01865488987824e-05
-1.9944582352649e-05
-2.64685701729813e-05
-2.92251959690376e-05
-3.45729515335708e-05
-2.73929437562497e-05
-2.98082881503887e-05
3.81284559236335e-06
-2.44275913257034e-05
-1.67315878060998e-05
-2.59549439722385e-05
-4.18082711766004e-05
-1.84595058651489e-05
-3.5361275924814e-06
-2.26281476182024e-05
1.24739610966118e-06
-1.58671787901884e-05
-9.02421479124685e-07
-2.72489210007667e-05
-2.9606396327091e-05
-4.35643040015852e-05
-2.94144617007668e-05
-1.70314518402974e-05
-2.24915338999977e-05
-1.69813772554377e-05
-1.83900087440121e-05
-1.82095254789313e-05
-2.89519113633397e-05
-2.08657273018227e-05
-2.58245570402664e-05
-2.74980233854117e-05
-6.82099459049477e-06
-1.66617940315856e-05
-2.17094117729898e-05
-2.55544976282266e-05
-2.1443789733711e-05
-1.15081816093287e-05
-2.08822088449533e-05
-4.64852382235777e-05
-2.37459732507779e-05
-2.12153745858953e-05
-1.94213729007581e-05
-7.97916634562693e-06
-1.69344498492184e-05
-3.60230753124224e-05
-2.50633901923001e-05
-3.19279151130055e-05
-1.01668651528338e-05
-2.38655125720943e-05
-1.11836540929179e-05
-3.2471135374266e-05
-1.28746863441326e-05
-2.59049682235802e-05
1.34886115223096e-06
-3.72492566876756e-05
-2.34231787227848e-05
-3.58431025624932e-05
-2.07659418072813e-05
-1.21040734946316e-05
5.46384731760859e-08
5.74868530929387e-06
-2.7144371794148e-05
-1.89993581674856e-05
-1.80924024626985e-05
-1.09244038520304e-06
-8.43745178537365e-06
-2.13283736084222e-05
-3.44907360152834e-05
-1.19962296393311e-05
-1.9533117142715e-05
-4.62776799964609e-05
-2.91645769474834e-05
-3.19256688668798e-05
-3.04599162810889e-05
7.03284787590945e-06
-1.5140840507566e-05
-3.80382952452022e-05
-1.39121858091275e-05
-8.84408256318914e-06
-1.32434062316058e-05
-1.28482899643272e-05
-1.17294568250788e-05
-2.98444350369376e-05
-2.29351426831642e-05
-1.31913227582446e-05
7.33579956755466e-07
-3.66052231730163e-05
-4.80824798413005e-05
-3.4778142008622e-05
-1.94688999558328e-05
-4.53085722037385e-05
-3.1639469440597e-05
-3.5715959442526e-05
-2.07852783842701e-05
2.74105981985531e-05
-2.31495190878418e-05
-3.19197306446298e-05
-1.17144240791154e-05
-3.19178152766e-05
-1.49944953008266e-05
1.83028782738061e-06
-1.22715115469191e-05
-2.69482309931902e-05
-1.74734335136063e-05
-2.23891675605484e-05
-3.13826555163724e-05
-1.66917852801128e-06
-8.86684647970483e-06
-1.79011462069809e-05
-3.04308865105416e-05
-3.40425529976731e-05
-3.2528985156089e-05
-3.30644031225928e-05
-3.03590578413139e-05
-2.67144981272526e-05
-3.68702554776456e-05
-4.75709402196709e-05
-1.55845536940958e-05
-3.71859370875176e-05
-3.37368255554184e-05
-2.57197873327162e-05
-3.70590604832947e-05
1.17461170158838e-05
-1.63087644283839e-05
-3.63920218855762e-05
-1.02083552408471e-05
-2.36011008695392e-05
-3.9754937465474e-05
-2.19684383736382e-05
-1.96045480983666e-05
-2.7660601356544e-05
-1.83665580615444e-05
-2.01222208900101e-05
-7.85241575149877e-06
-3.14645943112712e-05
-3.10907041594624e-06
-2.61227910948342e-05
-3.97601571669617e-05
-2.52179453577744e-05
-2.98168018474808e-05
-1.11566833568342e-05
-2.93039101836052e-05
-9.24717432875683e-06
-2.44121915227269e-05
-2.97159340375114e-05
-3.08672665285621e-05
-2.75105417608254e-05
-6.27291184762972e-05
3.09973150601787e-07
-2.37659207640856e-05
-1.38075569780763e-05
-1.10754371615786e-05
-7.45187420684937e-06
-3.51390544769481e-06
-2.00655427553561e-05
-1.58876016906543e-06
-2.59494214327089e-05
-2.09665244063484e-05
7.98216054716255e-06
-1.38221538464648e-05
-1.37254633391012e-05
-1.34002155749284e-05
-2.22369959995762e-05
-2.91022119741981e-05
-2.91397448889512e-05
1.06578530249592e-06
-1.72982740972321e-05
-1.30506293171551e-05
-2.08997066231903e-05
-1.42379163890759e-05
-2.9853777678771e-05
-3.61811555917314e-05
-1.41503255593103e-05
-3.18239070445091e-05
-1.56040226276785e-05
-2.07438138119349e-05
-1.73840854601144e-05
-2.74399620712585e-05
-5.41483546533642e-05
-1.4067815407019e-05
-2.70981711359394e-05
-3.27090987592444e-05
-6.58985510632225e-06
-6.99166840963576e-06
-3.38760244104485e-05
-7.11263470089027e-06
-3.0730416318927e-05
-2.7876195100666e-05
-1.48343637094616e-05
-2.32445771945625e-05
-2.93095801073738e-05
-2.4024404037113e-05
-1.87614414869775e-05
-2.65102328325197e-05
-3.39030621059987e-05
-1.44199499480373e-05
-8.46587562146993e-06
-2.05327581805459e-05
-2.27510745068796e-05
-2.11779096235119e-05
-3.72009863609e-05
-1.72747802333826e-05
-1.24051091844033e-05
-1.09879547936264e-05
-3.31004630989332e-05
-3.22352960677658e-05
-2.90512295774512e-05
-2.0587255846169e-05
-3.29904817421378e-05
-2.02514663722774e-05
-2.22839668720111e-05
-3.45581923905533e-05
-1.92129649215416e-05
-4.55277914297527e-05
8.38562288831606e-07
-4.66850181229343e-06
-3.3042212115889e-05
-3.96092886231037e-05
-2.23479966519293e-05
-6.57582631721629e-06
-5.60386869060025e-06
-1.23276943198178e-05
-2.55119270917204e-05
-2.71233250119899e-05
-2.60337372160015e-05
-4.13209451799196e-06
-4.0873412076221e-05
-3.14003264259661e-05
-1.90887431066693e-05
-1.05762008729785e-05
-3.59871769477177e-05
-1.90237122541237e-05
-2.43287521731359e-05
-4.79488362088878e-06
-2.04963935292802e-05
-4.29079559294966e-06
-6.57601241108626e-06
-1.97529017489834e-05
-1.89374091842735e-05
-2.13880024699127e-05
4.8262711526926e-06
4.04214707489696e-06
-1.11797537110295e-05
-2.64670521918906e-05
-1.26836655987173e-05
-2.5586731232592e-05
-1.89039598734459e-05
-1.61418579538228e-06
-1.38623912285764e-05
-1.43012852872779e-05
4.61369783776484e-06
-3.16592808843801e-05
-3.98592338901569e-05
-6.06621490991174e-06
-8.05974579681984e-06
-1.19032815890545e-05
-1.73745141664307e-07
-4.9045315256483e-05
-2.46786985766877e-05
-1.34842797773182e-05
-8.14203516002072e-06
-2.67121059811345e-05
-1.01119028626689e-05
-2.50437307709487e-05
-9.63323131339725e-06
-3.31378317301891e-05
-1.8958505845729e-05
-2.68010402785098e-05
-4.23802053306836e-05
-3.19862545958124e-05
-2.69626703375632e-05
-2.12910078392601e-05
-3.77450999124655e-05
-2.6095379092648e-05
-3.31735004839087e-05
-3.38378384858069e-05
-3.85960275177127e-05
-9.10367172660109e-06
-3.30130721870056e-05
-2.07602145110989e-05
-6.56432817676597e-06
-2.48177679661389e-05
-1.35624244368047e-05
-1.5833260469688e-06
-1.70893226989259e-06
-5.74949427782913e-06
3.82025770268275e-06
-2.47813932054618e-05
-2.17597454173513e-05
-1.86791635690623e-05
-6.68262973225723e-07
-8.70311039735671e-06
-2.7008963576465e-05
-2.41101640276814e-05
-4.62369349117093e-05
-3.48034268056222e-05
-3.95218712748835e-05
-1.01733918341424e-05
-2.32607365505209e-05
-1.99582431928362e-05
-4.30469025379215e-05
-1.73114894713367e-05
-1.63763178439935e-05
-2.53183195360718e-05
-4.15101438320719e-06
-2.19716467047314e-05
-2.44453725292899e-05
-1.32272654790817e-05
-1.12604501471598e-05
-4.60675727816067e-06
-2.04928260488858e-05
-6.50892316209919e-06
-3.67213241290462e-05
-1.07357719357524e-05
-2.54739774295299e-06
-2.51774448838352e-05
-2.08025106918132e-05
-2.1295706202752e-05
-9.93874563437272e-06
-1.98319786232067e-05
-9.81868616372336e-06
-4.05183023945079e-05
-1.79312949380368e-05
-2.26349180475235e-05
-8.05817130630126e-06
-1.69685274661975e-05
-2.02785961704837e-05
-1.28066725776218e-05
-2.98510231263795e-05
-7.24812104271158e-06
-8.55658371246847e-06
-2.2112658220807e-06
-3.98265550111532e-06
-2.88408590220183e-05
-1.9091909159423e-05
-2.33656609660615e-05
-3.5408690618657e-05
-2.29162682864183e-05
-3.72832276520313e-05
-4.31485167080922e-05
-2.45752265413553e-05
-1.35692660395713e-05
-1.58672711128166e-05
-3.36366580751722e-05
-1.76380317636488e-05
-9.13081238510889e-06
-2.85859273753973e-05
-4.44532194997309e-05
-2.92091236865579e-05
-8.90282712592067e-06
-1.41075432841834e-05
-2.04598077213681e-05
-2.06755998087015e-05
-3.56931712432218e-05
-1.9427178299703e-05
-2.73911179948605e-05
1.78889582160456e-06
-3.704643864869e-05
-1.80033142306578e-05
-3.56900933294856e-05
-3.66756325332088e-05
1.46839774192908e-05
-7.46653046701119e-06
-5.87104856697021e-06
-1.94459295267818e-05
-2.67286928240601e-05
-3.90025558442892e-05
-1.10426664535299e-05
-1.05121649694834e-05
-2.11236670821209e-05
-2.85622536689527e-05
-2.1113901036175e-05
-2.37917023783201e-05
-2.13681350462132e-05
-1.14393914870259e-05
-1.3293611473512e-05
-2.54735318778914e-05
-1.94018853283425e-05
-1.71323080541839e-05
-4.488139359012e-05
-2.41839477638165e-05
-1.44296179984319e-05
-3.79476669752894e-05
-3.00571683018779e-05
-3.09437211088003e-05
-3.3676455634749e-05
-3.16809926623985e-06
5.95001498777116e-06
-1.60947685832338e-05
-2.64047676755364e-05
-1.92787694542673e-05
-2.28323588401211e-05
-1.12044499462043e-05
-1.24420322228549e-05
-1.31905038327141e-05
-2.37206443033396e-05
5.24184219620822e-06
-1.97505168306069e-05
-3.34519551333519e-06
-2.55497362582451e-05
-2.11574470477731e-05
4.43532687689724e-06
-2.63183572023249e-05
-1.80642801248214e-05
-1.70048019033502e-05
-2.38864223423134e-05
-2.27717613995518e-05
-7.02410479380343e-06
-2.74714181056691e-05
-1.61101213408617e-05
-1.35648427665426e-05
-2.84319243215872e-05
-3.05480353863731e-05
-1.98266536882433e-05
-4.11020947470912e-05
-3.51142083466357e-05
-3.87402450880212e-06
-2.2052333224426e-05
-9.36506126666433e-06
-2.91723655224583e-06
-3.46638743806841e-05
-2.10578694162837e-05
-2.27700213813949e-05
8.02640605942901e-06
-2.70951934532331e-05
-1.99163315241882e-06
-1.33663449880292e-05
-2.8660896898246e-05
-2.35156835358506e-05
-1.57271225525259e-05
-2.12814934204673e-05
5.05540033683429e-06
-3.11629132980731e-06
-3.57350863919884e-05
-1.41990970629442e-05
-1.60302800092291e-05
-1.87343444584701e-05
-2.23268021244414e-05
-1.94402574711508e-05
-2.38185053139417e-05
-1.04266383692459e-05
-1.69009904515506e-05
-2.06357531480796e-05
-2.89671108012661e-05
-1.92225480228663e-05
-1.41006412442849e-05
-4.31229928028726e-05
-1.0415393797675e-05
-2.34017289449917e-05
-2.52138332254313e-05
-2.21115141734035e-05
5.00825628003612e-08
-2.94101505705407e-05
-4.48966023153539e-05
-2.05847269334223e-05
-2.57824051765852e-05
5.99111285133313e-06
-3.8189941766811e-05
-1.42324786885005e-05
-2.68430849566832e-05
-1.4942269217899e-05
-1.63105268967907e-05
-2.44791288149279e-05
-3.70174432433654e-05
-1.68148776803403e-05
-3.39973464750364e-05
-3.13534331545957e-05
-1.88908457952738e-05
-3.26729979360041e-05
-7.55414618696137e-06
-3.41650931145319e-05
-2.45040422681359e-05
-2.76715531444317e-05
-3.14679202330012e-05
-1.38005915010268e-05
-2.75402671791331e-05
-2.23762736595737e-05
-1.21842089692729e-05
-3.05670788399478e-05
-4.87695279410316e-05
-3.00446866404798e-05
-1.49222681701377e-05
-1.9367822485847e-05
-3.0192600378993e-05
-1.33324759361172e-05
-3.10363377855288e-05
-2.95078695638166e-05
-2.1614848209597e-05
-1.11219051074481e-05
-3.08650777698433e-05
-1.90173333276485e-05
-8.62068731261788e-06
-2.35279276330326e-05
-1.13004670453987e-05
-2.12420357570925e-05
-3.20891556329725e-05
-3.85414545823334e-05
-1.13007680842834e-05
-4.12858016361662e-05
-1.6143613423391e-05
-2.64280218131671e-05
-4.91050075055164e-05
-3.13038441450392e-05
-2.90422116334962e-05
-7.13578132065304e-06
2.40004008201458e-07
-2.55062448099009e-05
-2.07012745340722e-06
-1.72139160598555e-06
-1.96064313195263e-05
-4.01984947403292e-05
-2.75525826826763e-05
-1.48472173008985e-05
-1.69563955661895e-05
-2.1576364119116e-05
-5.05706600549178e-05
-1.08131350930229e-05
-3.0888471481516e-05
-3.24255491853579e-06
-1.2308636453489e-05
-1.83923769383536e-05
-1.49932893380041e-05
-1.49344455346415e-05
-1.01494081114871e-05
-3.06377576805808e-05
-3.54898470156719e-05
-1.09716920833475e-05
-3.55198077966244e-05
-3.6025715505135e-05
-3.32500127190199e-05
-5.10368484306961e-07
-1.28651528404739e-05
-8.62201348336224e-07
-2.84245802091384e-05
-1.24653294864699e-05
-1.37298546278375e-05
-1.55347704489858e-05
-1.08936888349982e-05
-2.28635231394692e-05
-1.17860645867799e-05
-2.3908466615254e-05
-4.20782543459148e-05
-4.44088887688883e-06
-3.85584115569096e-05
-2.7827021972497e-05
-1.65242139532638e-05
-2.18083244287012e-05
-7.2996300594182e-06
-8.65267463876368e-06
-2.66751736718813e-05
-5.1379120574363e-06
-2.9067483923424e-05
5.55508924794658e-06
-3.12521868262801e-06
-1.63699765320446e-05
-3.52363538845331e-05
-2.183675519768e-05
2.1576157662046e-06
1.59487372014959e-06
-3.23473530503663e-05
-2.78697630485053e-05
-9.47411364957674e-06
-1.99386157878908e-05
-1.34412694997662e-05
-7.53400683505625e-06
1.78136095702371e-05
-1.36410355412007e-05
-9.16919974079883e-06
-1.49557592512327e-05
-2.42198704186726e-05
-4.67153570656454e-05
5.86726964505797e-06
-1.39479580669732e-05
-2.24032858220872e-06
-3.18531070551214e-05
-4.29602901597959e-06
-2.61661010194284e-05
-3.14337266294731e-05
-1.39335994805268e-05
6.57201907231685e-06
-1.72163214691648e-05
-3.41929002413986e-05
-3.94699164116323e-05
-1.52030663792867e-05
-1.34630712107977e-05
-1.3853985955859e-05
-1.5360678816265e-05
-4.0946131951814e-05
-2.96862127455767e-05
-2.8318987191742e-05
-2.83324511258566e-05
-2.36468218431728e-05
-2.95570179712263e-05
-3.02709422247417e-05
-4.30327288182402e-05
-1.98225623496967e-05
-1.84653930209622e-05
-1.13575141072153e-05
-1.36072706252281e-05
-1.61991279759717e-05
-2.34140314387646e-05
-3.44755757339849e-05
-1.05805107653895e-05
-4.85495408975031e-05
-2.94052470882228e-05
-1.32231022003754e-05
-1.82148554295259e-05
-1.5102210576929e-05
-6.78088930831226e-06
-8.79675301913528e-07
-1.05839915467093e-05
-9.85627977768723e-06
-1.4416900878155e-05
-4.52157115311848e-06
-2.48498474650326e-05
-3.3154740019903e-06
-2.14967261104284e-05
-3.10323167681067e-05
-3.81623356115092e-05
-4.30011741383063e-05
-2.88222658258614e-05
-1.83480466317891e-05
-1.33878637978777e-05
-3.07195745808884e-05
-5.81924190008478e-06
-1.00265785341382e-05
-2.40245923883333e-05
4.32195571719113e-06
-5.54629859807989e-07
-3.62640327237876e-05
-3.02175540523722e-05
-1.53587742008182e-05
-2.44011236472726e-05
5.67457057575423e-06
-1.02338552419745e-05
-1.93179374195532e-05
-3.46053271002584e-06
-1.93075700881897e-05
-2.73671217514559e-05
-2.83748009192778e-05
-1.61495113911709e-05
-1.42424127775601e-05
-8.61281629456786e-06
-8.96431505742931e-06
-1.69857622466731e-05
-1.97756131026547e-05
-2.32299153066366e-05
-2.76368051392431e-05
-2.1793488172091e-05
-2.08014489002625e-05
-2.92505192137459e-05
-7.16132313614465e-06
-7.44310273027959e-06
-2.99621168665474e-05
-2.44990425331888e-05
-1.32663789100818e-05
-1.33932501692606e-05
-1.84253862200735e-05
-1.86550863526147e-05
-1.21414357354383e-05
-1.2757516529403e-05
-2.38255693022047e-05
-1.69151251423918e-05
1.87163440191809e-06
-8.60072474277652e-06
-2.02453865593731e-05
-2.68433713181958e-05
-2.81108788634083e-05
-3.70923565053229e-05
-6.87912055638873e-06
-3.56709410591057e-06
-3.61936624238879e-05
-8.88860150748895e-06
-3.87575963852187e-05
-3.48827142933197e-05
-3.21292229056471e-05
-1.1981661180495e-05
-9.75762073692027e-06
-1.87657018207311e-05
-2.00583021485534e-05
-2.73043964100493e-05
-1.13206063888124e-05
-1.78300608858011e-05
-1.5917976409592e-05
-2.4056103455774e-05
-2.27014801100461e-05
-3.77771110612428e-05
-3.14471494322031e-05
-1.12066712860818e-05
-2.86221222632441e-05
-1.792185950959e-05
-2.62562705042068e-05
-2.51554001862647e-05
-2.16167028982825e-05
-2.90257234335081e-05
-2.81050425567076e-05
-9.08789094621077e-06
-2.36075867828472e-05
-2.1658440613339e-05
-1.51037962952123e-05
-2.95613404179223e-05
-2.23514921184738e-05
-3.94636821390423e-05
-1.22542215217861e-05
-2.88338482632383e-05
-2.26192426671039e-05
-2.2428772159139e-05
-6.11828778870181e-06
1.16030437228466e-05
-4.51891577409423e-05
6.90743917847421e-06
-1.85471860652131e-05
-2.24813800048575e-05
-2.24816377409869e-05
-1.13382866620037e-05
-1.05599892812791e-05
-1.22886119087764e-06
9.90486311625724e-06
-1.54377123805792e-05
-2.96792030957229e-05
-3.64270790654292e-05
-1.11151820451508e-05
-1.67335715942412e-05
-1.87949961353899e-05
4.15760215981489e-06
-5.75621336354462e-05
-2.60721834351951e-05
-1.60556010814842e-05
-2.51684899389536e-05
-1.92697837557998e-06
-1.32979043138267e-05
-2.82843659467716e-05
-2.47104592496349e-05
8.27453245780938e-08
-1.64838789270145e-05
-1.52557534933526e-05
-1.02839738769537e-05
-1.59521803870998e-05
-2.106719869916e-05
-1.99877235717029e-05
-1.97398453089473e-05
-2.63874321621567e-05
-6.61399335529199e-06
-2.06675278012266e-05
-1.20510984395836e-05
-1.77727232716634e-05
-3.1869550102448e-05
-1.25643731016809e-05
-3.06807674873884e-05
-3.23971665237912e-05
-1.50681048544325e-05
-1.80857121614826e-05
-2.58210351607814e-05
-3.11848623885017e-05
-2.9106908669567e-05
-1.35108708334102e-05
-2.49859072453832e-05
-9.91139626969793e-06
-1.31204113535452e-05
-2.36510983217928e-05
-1.90650977041489e-05
-1.52489404149173e-05
-3.36788641638465e-05
-2.2970504066944e-05
-2.42445801696884e-06
-2.3516448840216e-05
-2.70632137113741e-05
-1.64137365132718e-05
-3.3547364006123e-05
-1.83263098691748e-05
-2.95855274368981e-05
-4.27671481274728e-05
-4.00155983629956e-06
-2.07477165365155e-05
-2.01484358175258e-05
-2.7206242325916e-05
-3.66651407479365e-05
-2.9331347794868e-05
-2.05343903199786e-05
-3.39027480740218e-05
-2.74067636742491e-05
-2.18470765428328e-05
-1.87759504283944e-05
-1.85634781305249e-05
-4.36436460277174e-05
-3.3353340659103e-06
-2.02165824034519e-05
-1.14526907930004e-05
-1.22488788521018e-05
-1.94533830428841e-05
-1.58604515071356e-05
-2.55796137669204e-05
-2.17845888961701e-05
-9.1257584963354e-06
-6.70130684751179e-06
-1.56590290689881e-05
-4.14328286910159e-05
-2.21928157500704e-05
-2.83179350015792e-05
-3.69167192431851e-05
-6.70831720264003e-06
-1.8645207967921e-05
-3.5389693242241e-05
-3.90292470527929e-05
3.13043358861226e-06
-3.33063834183894e-05
1.5662208647073e-06
-2.61080325745636e-05
-1.66607730165729e-05
-1.19536742539477e-05
-1.31523154286215e-05
-1.65623486428109e-05
-3.22781086809847e-05
-2.03018969276041e-05
-3.17758377232289e-05
-2.90781177170244e-05
-3.11287949827363e-05
-1.01096414015937e-05
-4.82240650166059e-06
-3.74954303080999e-05
-3.65951766839311e-05
-1.54067164664532e-05
-4.40991253134157e-05
-3.48609881315169e-05
-2.40072003300766e-05
-2.66939253957615e-05
-2.71458981377499e-05
-2.1090448995321e-05
-4.80147142183633e-05
-1.72232662178191e-05
-5.11661517922447e-05
-2.50985006851056e-05
-8.54674329431205e-06
-2.99667086140438e-05
-5.94716986274613e-06
-1.97389408009389e-05
-1.83338544862923e-05
-2.12266346816372e-05
-2.14817282010774e-05
-1.41233404276311e-05
-2.43680158854837e-05
-3.11400967604904e-05
-2.37958660610759e-07
-3.13349877343309e-05
-3.25818444024601e-05
-1.56539475080822e-05
-1.18696720483795e-05
-3.11702752267334e-05
-4.39299079046009e-05
-2.70939162203478e-05
-4.03889751475446e-05
-2.45291545102506e-05
-2.59179931151921e-05
-3.03323630080383e-05
-1.43122286112797e-05
-3.77291820713844e-05
-4.0673494263687e-05
-1.91288470926262e-05
-2.28426892368942e-05
-2.43997063165268e-05
-1.89196829591149e-05
-3.59734709566261e-05
-2.5835503503658e-05
-1.57123156984533e-05
-3.0987959622335e-05
-3.1356599162904e-05
-3.487676159293e-05
-2.34420264290195e-05
-8.22641962872852e-06
-4.5884415153239e-05
-2.74580676756013e-05
-2.62210369748953e-05
-2.16545950890639e-05
-4.43684192180981e-05
-2.27197987118516e-05
9.10703070060981e-06
-3.10032322105459e-05
-1.69185698678737e-05
-2.41430937988306e-06
-3.44705534533385e-05
-2.04818297042752e-05
-5.01512340263686e-05
-1.27149701128432e-05
-2.51341288511773e-05
-2.73050055898652e-05
-3.94320335239252e-05
-6.94344592824496e-06
-8.49871268678519e-06
-2.73235057748303e-05
-4.73221699408824e-06
-1.02926429428855e-05
-1.72286548015676e-05
-2.56956233170006e-05
-6.45198438594902e-06
-1.08995524768318e-05
-1.3092318990846e-05
-1.50172997735642e-05
-1.76069120263e-05
-1.78376698886873e-05
-1.40270198962437e-05
-1.20691262798841e-05
-1.91847026043013e-05
-2.63727636373237e-05
-1.57484929369607e-05
-2.5165835810592e-05
-3.51602050354785e-05
-2.20539961457681e-05
-2.1768410759935e-05
-8.1632515721697e-06
-2.99173408490707e-05
-2.48091438434338e-05
-2.53149459199578e-05
-2.90470177423765e-05
-2.3446487076983e-05
-2.9481256911422e-05
-1.07343008910954e-05
-7.39011648390251e-06
-1.04837770576877e-05
-2.17045911166579e-05
-1.60758882820435e-06
-3.3558652894947e-05
-2.20845451023871e-06
-2.29656140097578e-05
-1.13036835841604e-05
-1.9869120802639e-05
-4.04887485292417e-05
-5.48140561343395e-06
-1.56038232081302e-05
-2.55432802569078e-05
-1.24695201363714e-05
-2.84639598412778e-05
-3.48016759074404e-05
-3.14911470909795e-05
-1.34029888225056e-06
-2.54359634524362e-05
-1.962447739546e-05
-3.34864117686037e-05
-2.87633631584979e-05
-1.44410452760653e-05
-2.43704151537619e-05
-1.02920487964885e-05
-2.21688123075179e-05
-1.81192635240476e-05
-4.27767412069506e-05
-2.76193844346872e-05
-5.80685007961583e-06
-3.28525268656431e-05
-4.17004916944691e-06
-3.94034440209597e-05
-3.15822604081805e-05
-1.91638927565873e-05
-1.87842944387853e-05
-9.77694098880121e-06
-6.9224600250085e-06
-3.3355406780332e-05
-1.31318199960031e-05
-3.06430834122631e-05
-1.50290369021152e-05
-3.51199614199714e-05
-2.54065152014165e-05
-1.91611862344134e-05
-2.3507362357747e-05
-1.37573574989415e-05
-1.63046455513925e-06
-1.51470382514925e-05
-2.23227217211489e-05
-2.70847835736541e-05
-9.21925187803081e-06
-1.9450280880451e-05
-4.34356893439086e-05
-2.01166788553005e-06
-2.9211525162788e-05
-4.5410292388609e-05
-2.32322877514406e-05
-1.30693554732575e-05
-3.63402480321263e-05
-4.62924475371159e-05
-2.32757781696714e-05
-1.51681530712679e-05
5.4770444069919e-07
-2.2608308948534e-05
-2.26290314274537e-05
-3.73291581075256e-05
-2.41796700661036e-05
-3.2213839211508e-05
-5.30141344461886e-05
-1.76176761694109e-05
-2.74219182658203e-05
-2.51244912469194e-05
-1.64028432352956e-05
-1.87255185413193e-05
-2.28564651902709e-05
-7.33348031334312e-06
-3.29349089852484e-05
-1.73966470521097e-05
-1.50048733045144e-05
-2.09663658602518e-05
-4.44235569947176e-05
-3.45994647797799e-05
-3.1300386400267e-05
-1.19358343396374e-05
-1.123138259063e-05
-2.41493193063085e-05
-3.03391579187294e-05
-1.88373832051532e-05
-3.34706449131641e-05
-4.65841187894824e-05
4.96640221830628e-07
-3.41584523741697e-06
-3.94451571488494e-05
-2.47435600434659e-05
-2.02131671114527e-05
-3.56525156466546e-05
-3.88764380932576e-05
-2.95274153926436e-05
-2.60107389183508e-05
-2.48831157834422e-05
-2.52521823130599e-05
-2.7961316454824e-05
-2.33997795021285e-05
-1.63029450463503e-05
-1.15830211528431e-05
-1.44447182684849e-05
-1.65196646877005e-05
-2.00386419079475e-05
-2.84496845204946e-05
-1.370499804796e-05
-1.61357798387118e-05
-1.82400982396323e-05
-2.50512917410263e-05
-3.4270899173339e-05
-1.35448037277227e-05
-2.51058116988315e-05
-2.20687554465696e-05
-1.09981888652012e-05
-2.72709946345097e-07
3.79367918281973e-06
-7.98469537682729e-06
-1.56896758038962e-05
-7.89985515071686e-06
-1.51408405274308e-05
-3.79755894795496e-05
-1.80536704421503e-05
-2.06835752871235e-05
-1.90954306093863e-05
-1.02735128951594e-05
2.39722380933402e-06
-2.71680910301311e-05
-3.48309753130214e-05
-1.47072209844126e-05
-2.81099638804093e-05
-3.83184807135679e-05
-2.06625441701078e-05
-3.91481322772758e-05
2.38355349379656e-06
-3.24017709833158e-05
-1.69917868998883e-05
-1.46693151737397e-05
-2.19462830084605e-05
-1.78125758651194e-05
-2.6675238118905e-05
-4.698475780208e-06
-1.1715145964472e-05
-1.56989129923587e-05
-3.3948353780857e-05
-2.79900196804009e-05
-2.16520671887671e-05
-1.06772213252934e-05
-2.72307474978635e-06
-1.14678630997217e-05
-2.94372365477245e-05
-3.30117228890051e-05
-8.49562644681264e-06
-3.80402446895454e-05
-1.85149103411174e-05
-2.97588012309944e-05
-1.14623308033944e-05
1.48395135164224e-05
-2.17846497785596e-05
-1.28497431982083e-05
-1.3987523405501e-05
-2.9976664021399e-05
-2.48483705254519e-05
-2.72401679545043e-05
-1.09095904006989e-07
-2.06727976147756e-05
-8.85191685805384e-06
-8.61735480274499e-06
-2.32013526285604e-05
-1.89551816012299e-05
-2.80746721242905e-05
-3.24937401890751e-05
-2.64649042335386e-05
-2.65158562010728e-05
-4.1997469577972e-05
-2.04421699638249e-05
-1.40018685739769e-05
-2.81627904022711e-05
-3.19235595584663e-05
-1.13621208894426e-05
-3.63257033909225e-05
-1.59286112015519e-05
-2.9327565207598e-05
-1.12088953379457e-05
-1.40823855783425e-05
-1.66666759793236e-05
-5.94548548829564e-06
-2.43407263167444e-05
-1.99850273615413e-06
-1.94883853255658e-05
-2.61731429595259e-05
-3.29819912443544e-05
-2.27528676774207e-05
-3.9561334078598e-06
-1.87214024300456e-05
-3.66204408148729e-05
-9.49048089976337e-06
-1.6222101422477e-05
-3.40547996840578e-05
-2.79886669407677e-05
-3.3676989357066e-05
-2.13665300573445e-05
-2.71251995301274e-05
-1.7284574977889e-05
-2.29093967243961e-05
-3.49906633398814e-05
-3.63952223999592e-05
-2.67586753722724e-05
-1.54979544193037e-05
-6.97680680573002e-06
-1.91052406084256e-05
-2.51596819599739e-05
-2.99915763991183e-05
-3.19412425127708e-05
-4.94912224947223e-06
-2.52029103997501e-05
-3.85062786247169e-05
-2.125088766613e-05
-2.76386349436227e-05
-2.50515055179458e-05
-3.53648708449686e-05
-2.26403764355077e-05
-1.52962185473283e-05
4.34976299885602e-06
-2.14705014391269e-05
-2.65258276690666e-05
-4.62321000689986e-05
-1.08973615822785e-05
-5.48244916749268e-06
3.89709209174877e-06
-7.82348051940043e-06
-1.22340435365234e-05
-2.18379683055541e-05
-1.52364819869698e-05
2.1365734857275e-06
-1.80699999923815e-05
-1.90352923350285e-05
-2.09446239274722e-05
-1.62200112375384e-05
-1.06413527865947e-05
-1.32925046184122e-05
-3.82834684956209e-05
-3.02842311673467e-05
-3.7064286437642e-05
-2.77374301068628e-05
-2.32688422554827e-05
-2.81830847204115e-05
-2.51418904873694e-05
-8.24123222771955e-06
-2.66998656701532e-05
-8.3126060539447e-06
-2.35406557942432e-05
-3.86035417684458e-06
-2.26918005483096e-05
-4.13924003320139e-05
-2.88103652821473e-05
-2.71560727402454e-05
-2.59567942292693e-05
-1.9128687552523e-05
-2.02206242321564e-05
-1.7832493873982e-05
-3.14576830561784e-05
-1.08883474924702e-05
-2.20456703516075e-06
-2.4085222751184e-05
-1.63724790704955e-05
-4.29294850276476e-05
-3.46945513663503e-05
-1.35658899660137e-05
-3.62679707241717e-05
-3.06745819596037e-05
-3.50019274173414e-05
-2.16304394978055e-05
-2.7346298936995e-05
-1.96286388539633e-05
-9.41609596634276e-07
-1.99775787694763e-05
-1.22412208517643e-05
-1.95489672724999e-05
-6.81703086209305e-07
-3.03212916198041e-05
-5.97163020194977e-06
-6.56333541520711e-06
-3.4173690506716e-06
-1.4518228338839e-05
-2.44944604420745e-05
-1.42111973539382e-05
-2.23194588201584e-05
-1.68998429896569e-05
-1.99197157298733e-05
-1.61889303814041e-05
-2.90029669218076e-05
-3.84259471945255e-05
-9.20918766240065e-06
-2.01915838702695e-05
3.48721246706153e-06
-3.6894635353211e-05
-2.0847732616311e-06
1.35308058957453e-06
-1.85862576776224e-05
-2.87829083499459e-05
-7.09748504358364e-07
-2.53560111906275e-05
-2.13248366044739e-05
-9.20229458630713e-06
-1.12752931047764e-05
-3.17387600246285e-06
-6.03463363810888e-06
-4.39440446305891e-06
-1.97031680969041e-05
-3.20871422609001e-05
-2.77998091027811e-05
-2.12696024755043e-05
-2.02264454151494e-06
-1.01851315206385e-05
-1.32629973460106e-05
-2.06030144310779e-05
-1.3361528600704e-05
-7.01690434307736e-06
-1.4865772456666e-05
-2.63445226721177e-05
-1.04728896937966e-05
-3.71005170851923e-05
-3.43285330736855e-05
-2.14243766929056e-05
-1.67260401844865e-05
-1.66208299543594e-05
-1.05289270659138e-05
-2.19281784685335e-05
-1.66263955548771e-05
-1.39964643018358e-05
-1.13528436533152e-05
-1.82271534981709e-05
-1.81424081140362e-05
-1.13517012578981e-05
-2.06237697582418e-05
-3.48266551334152e-05
-1.55537190467368e-05
-1.88468491412762e-05
-1.02483222385327e-05
-1.73653025837581e-05
-3.76576310580567e-05
-3.36579542303094e-05
-4.19601933528358e-05
-2.45556518343482e-05
-3.36083847960369e-05
-2.78947323170116e-05
-3.49410125871106e-05
3.43007992276272e-06
-1.46414431229147e-05
-6.92129797762872e-06
4.23468459847675e-06
-2.78278628463302e-05
-2.02587487732539e-05
-1.51226494280376e-05
-5.4523391174275e-06
-2.01285647013529e-05
-3.48338915271483e-05
-3.82381144415386e-05
-2.11773864627407e-05
-2.05030528138457e-05
-2.17032814604833e-05
-1.37146274324758e-05
-1.81537208044955e-05
-2.30910777905371e-05
-1.68760881904934e-05
1.87830486131428e-05
-1.35815998586564e-05
-3.85781103661842e-05
-1.06465978690883e-05
-2.27435173136554e-05
-2.43162989107937e-05
-2.31503526028444e-05
-2.32816901594855e-05
5.45161479101479e-07
-2.39684568142284e-05
-3.02928812279564e-05
-1.55019151792039e-05
2.11007006243852e-06
5.45917815950152e-06
-2.83963192135533e-05
-1.96583675650529e-05
-2.8589817314647e-05
-1.76674914743698e-05
-1.61268857008341e-05
-1.12950146868024e-05
-2.76539261581979e-05
-2.57490867207236e-05
-1.36172478761781e-05
-3.20928783630952e-05
-1.5825879293565e-05
-2.00943242143329e-05
-3.0092232709972e-05
-2.77601536513475e-05
-2.30150102970931e-05
-3.36631938467709e-05
-7.80421457836476e-06
-3.44598196195131e-05
-5.79388358993903e-06
-4.53013868016164e-05
-2.71493375912634e-05
-1.43539856696955e-05
-3.30029436925145e-05
-1.72003625700455e-05
-1.51979218787963e-05
-3.49694514104483e-05
-1.50978474721967e-05
-1.85464900894066e-05
-1.06772179052503e-05
-4.31504512303174e-05
-1.88316927649498e-05
-5.37852646283068e-06
-7.51413438624304e-06
-4.68266756539499e-06
-3.09665033798535e-05
-3.6875581770631e-05
-1.48832030480841e-05
-1.21447702154662e-05
-4.53741457174285e-05
-4.89275146401452e-06
-3.27323640891572e-05
-3.23029167803951e-05
-1.0059338429422e-05
-2.8025076369273e-05
-1.43894298203806e-05
-1.62271636758454e-05
-1.37460654812025e-05
-1.66904650904914e-05
-3.27200627507455e-06
-3.72832377167115e-05
-2.87889967873879e-06
-2.73551331074375e-05
-3.04201024582683e-05
-1.78690948462132e-05
-7.61434510301789e-06
-1.93281310466275e-05
-2.32454502171537e-05
-3.68898294511157e-05
-7.66270150421798e-06
-1.55069030997167e-05
-1.99249574420584e-05
1.05038664549538e-06
-9.08112067675866e-06
-1.22366550382086e-05
-2.32153390551054e-05
-4.48288554116744e-05
-1.41213084575978e-05
5.24724707281741e-06
-1.20263131196544e-05
-1.44144514185775e-05
-3.70637626958197e-05
-3.37482545647077e-05
-1.65578230030435e-05
-2.7259973160046e-06
-5.50387888908728e-06
-1.82818103453994e-05
-3.14038056731679e-05
-1.90427055855069e-05
-1.94925997832199e-05
-3.76065402272789e-05
-6.89120762961963e-06
-2.88420175163003e-05
-2.02770549994946e-05
-1.09225230236196e-05
-4.74989406528968e-07
-1.12082324312991e-05
-4.2467775188088e-05
-1.4756454620359e-05
-1.06673752577677e-05
-2.63738691399872e-05
-1.45359696991378e-05
7.82165257081246e-06
-2.78827792511371e-05
-7.55514627248302e-06
1.09101391023846e-05
-1.14992479358911e-05
-1.06796107554807e-05
-7.99321115969588e-06
-9.92440822158261e-06
-1.73823022228442e-05
-4.76120062563823e-05
-3.19532007065936e-05
-3.02088231490399e-05
-3.16913741991977e-05
-2.15447159199351e-05
-2.81530922492751e-05
-2.24607566351577e-05
-3.50885660587718e-05
-2.51772435824537e-05
-4.59820312170056e-05
-8.57303753900506e-06
-2.98057397786807e-05
-5.55389894246244e-06
-1.54356350088942e-05
-2.40941550104009e-06
-4.76515286072583e-06
-2.57444766559927e-05
-1.3108655334204e-05
-2.23795414422519e-05
-1.91658960102192e-05
-3.08213021668758e-05
-1.60505015725109e-05
-1.40370610992794e-05
-1.70359701625861e-05
-7.78272523533141e-06
-2.54467855115093e-05
-2.02915619025814e-05
-1.48929676238099e-05
-1.32684682459004e-05
-7.69115104229692e-06
2.25313584904194e-06
-3.65997873624618e-05
-1.1287999665288e-06
-1.7473473293598e-05
-2.17130869881352e-05
-2.85554986853191e-05
-3.61495169925363e-05
2.30827347606775e-07
-2.09953477112309e-05
-4.61826410227007e-06
-8.71966998007535e-06
-3.63950123140416e-05
-1.76751623311231e-05
-2.18047858187114e-05
-2.37180598223046e-05
9.10405698952663e-07
-1.32111712029174e-05
-9.71811776354228e-06
1.21121096560589e-05
-2.52711260572985e-05
-2.72267112031056e-05
-1.52975064763635e-05
-3.05982455442357e-05
-2.14205172977955e-05
-4.01792582983644e-05
-3.28804565737973e-05
-8.48503262799272e-06
-5.58892559391652e-07
-5.4139473404425e-06
-3.08944996483415e-05
-2.00586197193652e-05
-1.41268629025861e-06
-8.75561350210016e-06
-3.20835438357797e-05
-1.55279410592238e-05
-4.18928161443021e-06
-1.92635284067855e-05
-2.47394864689614e-05
-1.97197118084173e-05
-2.56995904578687e-05
-1.15288836956081e-05
-3.35085736169003e-05
-4.27707858212745e-05
-2.42584636634277e-05
-1.99468876596485e-05
-1.95465367433186e-05
-3.34695327300437e-05
-2.74115881875662e-05
-3.10733660070954e-05
-2.80648401480568e-05
-2.75994755217553e-05
-2.60558217128698e-05
-4.21778547222919e-05
-2.07362040715743e-05
-4.29494115355289e-05
-2.05159573986731e-05
-1.02328310049296e-05
-8.91918146114275e-06
-2.69117404906105e-05
-1.04364690056346e-05
-3.23965400232238e-05
-3.91850631196739e-05
-1.20135934066606e-05
-1.81320287710622e-05
-2.94648699647616e-05
1.41629637217078e-05
-1.04713493133593e-05
-1.58801199000992e-05
-2.02885745721115e-05
-2.56341438473096e-05
-8.74034213112392e-06
-1.3274490112636e-05
-1.96872570646926e-05
-2.15041135926808e-05
-1.85872404378945e-05
-2.11281635067897e-05
-2.81079266921463e-05
-2.909236965507e-05
-3.31394007486727e-05
-2.39318132529768e-05
-1.78170162395402e-06
-2.09959245622535e-05
-2.21068293769921e-05
-2.43142528513209e-05
-2.99634495447759e-05
-2.87632535974089e-05
-9.68388784859487e-06
-6.64685970720249e-06
-1.86379336157209e-05
-1.26047423371971e-05
-2.31275343439854e-06
-2.05720253846089e-05
-4.49276469874066e-05
6.64306036377632e-06
-2.17511581446883e-05
-1.70980922669168e-05
-1.06254098513029e-05
-3.56814045034231e-05
-2.15074543611935e-05
-2.7083744676297e-05
-3.02557754840827e-05
-2.20089120162303e-05
-1.79277825384244e-05
-1.14936176850549e-05
-3.0998070068867e-05
-3.0125685454733e-05
-1.77120022049868e-05
-2.70060028475754e-05
-3.97563484325947e-05
-3.06066660805513e-05
-1.49377512159815e-05
-2.61571662686966e-05
-1.8301083005245e-05
-2.92204660867073e-05
-5.2408724516606e-06
-3.19044425139744e-06
-1.38664570696809e-05
-3.71049169022689e-05
-1.92053719818196e-05
6.34947365767798e-06
-1.74992991735883e-05
-2.45677375285085e-05
-2.2991126015455e-05
-2.07791553601211e-05
-2.47804398192961e-05
-2.76400431199447e-05
-7.20694912585569e-06
-1.70928219569685e-05
-2.10793940382404e-05
6.44395993943138e-06
-1.75380914534499e-05
-2.26555655459471e-05
-1.95601323136789e-05
-1.7121024012735e-05
-2.35906956272821e-05
-7.14073025270333e-06
-1.57336321478464e-05
-2.92032091928506e-05
-1.3853069284998e-05
-1.739471859532e-05
-3.40393545341238e-05
-4.69750782928164e-05
-1.11536364707288e-05
-2.36148344959086e-05
-2.65018125905394e-05
-1.88642391218451e-05
-4.00010444910215e-06
-1.79768578343534e-05
-2.65594283708787e-05
-2.93545897166594e-05
-3.27345318377772e-05
-8.27933652140819e-06
-3.80495815078212e-05
-5.31964772489079e-06
-3.43028103332645e-05
-1.8002185519717e-05
3.68945221042218e-06
-2.03116291722128e-05
-8.39570090069664e-06
-3.13913214365714e-05
-3.58516148992205e-05
-2.27011354358592e-05
-5.12833687816611e-06
-3.2578475990833e-05
-2.1011163375123e-05
-3.72085547100135e-05
8.14101279196915e-07
-1.50823266301559e-05
-2.61376937823911e-05
-1.43165119614388e-05
-2.92820643286723e-05
-3.42094762328107e-05
-2.18383121499255e-05
-4.02472365472942e-05
-1.44140787600425e-05
-2.52827544277407e-05
-1.92510744889676e-05
-1.6484171080649e-05
-1.76864933113531e-05
-1.92847151687209e-05
-5.84092139511541e-06
-4.02399467443396e-05
6.58655302416536e-06
-1.31824016875416e-05
-2.30321992327899e-05
-1.01309472263244e-05
-9.40757842978151e-06
-1.28565865819425e-05
-8.95434755079276e-06
-1.45826942476543e-05
-4.09180330862172e-05
-3.19364207638792e-05
-2.29909936232285e-05
-1.85955075974305e-05
-1.56845180153507e-05
-1.20272801841267e-05
-8.20159039828789e-06
-4.1679554836364e-05
-3.98174478241996e-05
-1.76615014236905e-05
-1.17149784913413e-05
-6.81329118368342e-06
-2.78102970007539e-05
-9.10468172023973e-06
-2.3274327435677e-05
-1.7056943174986e-05
-3.09900493058538e-05
-3.31051249433768e-06
-3.30464350448322e-05
-3.16284352512813e-05
-5.63282135962056e-06
-1.7339249302938e-05
-1.67489494880983e-05
-5.34041053203714e-06
-2.28434552212326e-05
-1.21003653348903e-05
-2.45384161676031e-05
-9.27224912626073e-06
-3.10535758258354e-05
-4.80625923846187e-06
-1.50413348928874e-05
-1.49549695157727e-05
-1.91048974770734e-05
-2.93586223819617e-05
-5.96423321850191e-06
-1.58276266694602e-05
-3.12032406860699e-05
-2.02256664571209e-05
-2.91811818782187e-05
-1.86001253047097e-05
-5.75396091632065e-06
-1.67147327617118e-05
-2.38192718697165e-05
-7.74798855525311e-06
-1.4837779620209e-05
-1.70076545305433e-05
-3.53390610457426e-05
-2.1291004183876e-05
-5.30314292949807e-06
-3.88579636530664e-05
-1.72120927566215e-05
-2.53600480898466e-05
-1.76252239678747e-05
-2.72750446053996e-05
-2.17223360434248e-05
-2.16124503259222e-05
-1.08508359185812e-05
-3.18446784679815e-05
-8.46442725459147e-06
1.73259023121767e-06
-3.08817906860826e-05
1.16793280245347e-05
-2.45009480631131e-05
-1.80434874453339e-05
-2.33045811368588e-05
2.32422775056788e-06
-4.12379253477864e-05
-3.14549976754387e-05
-5.13175098966505e-06
-6.54756377875649e-07
-1.11158884258343e-05
2.07085405083287e-07
-1.87951272744585e-05
-2.73005365228755e-05
-3.28009807943912e-05
-2.74781103872172e-05
-1.87386672447828e-05
4.25974938272446e-06
-1.65565384255249e-05
-3.40635868613405e-05
-1.48021535345719e-05
-1.75749677497246e-05
-2.09812182257422e-05
-2.59378734998022e-05
-3.38108964218444e-05
-1.51601149654303e-05
-3.44397867450033e-05
-6.84274409524143e-06
-3.42150698365581e-05
-2.55956503572981e-05
-2.57858740013829e-05
-1.91290373570203e-05
-4.05086291956534e-06
-1.04057788704219e-05
-3.47844177507785e-05
-2.4206280719825e-05
-5.71346473993042e-06
-1.21424711587946e-05
-1.85917945038818e-05
-2.33340439391647e-05
-4.85482330985345e-06
-2.72613523495003e-05
-2.47366668959918e-05
-7.69698323556658e-06
-1.73218489301508e-05
-1.64043366708067e-05
-1.28675294947693e-05
-3.83053199711842e-05
-2.61089587478291e-05
-1.86741716693109e-05
-2.49792032007517e-05
-1.88290360521008e-05
-2.58492985693579e-05
-2.15845716359301e-05
-2.58278889155851e-05
-2.22695676190817e-05
-2.3564581335004e-05
-4.62977867773285e-05
-2.37570067858718e-05
7.47715526701593e-06
-4.90461411062014e-06
-3.0312073910079e-05
-1.43893632679666e-05
-7.83116591305634e-06
-3.84944480365522e-05
-3.53375669776809e-05
-3.11103825414693e-05
-2.90873042132398e-06
-2.25464089435286e-05
-3.57967663230705e-05
-3.48886406933889e-05
-1.65834595649809e-05
-2.72256290051879e-05
-1.19368057060967e-06
-1.50195699746255e-05
-1.71993633159206e-05
-3.38097731503395e-05
-3.01981632862237e-05
-1.6001922540012e-05
-3.66159325381309e-05
-2.79498261319618e-05
-1.09453682302962e-05
-1.74339493732791e-05
-1.79644818362464e-05
-2.82733754166312e-05
-2.22385878523876e-05
-1.47045314759697e-05
-2.46936352916348e-05
-2.25074270921261e-05
-2.46433774671851e-05
-2.30172931207451e-05
-4.35939138769573e-05
-2.90714040283772e-05
-1.31212256570417e-05
-2.92426184324196e-05
7.60750957026299e-10
-1.18088454505623e-05
-4.19810488813131e-05
-2.65720325483676e-05
-1.18795537055762e-05
-2.25729822798408e-05
-1.12361860539772e-05
-3.93099733179082e-05
-2.28097385022713e-05
-2.2763437407827e-05
-1.80312615280127e-05
5.94577126864464e-06
9.38199573303601e-06
-1.12123900363535e-05
-9.86301444430203e-06
-2.56905004900333e-05
-6.27627399939834e-06
-1.43540945164027e-05
2.21679092431763e-07
-9.05800421656275e-06
-2.911525668926e-05
-3.53186385223469e-05
-4.01014414478805e-05
-2.50634870521958e-05
-2.81848345602655e-05
-1.97797953064848e-05
-1.75985554710233e-05
-3.37643994574642e-05
-1.25520052339891e-05
-1.56119606412528e-05
-2.47463548583386e-05
-2.44872883704332e-05
-2.1597562571365e-05
-2.84499826304386e-05
-1.5869744117794e-05
-3.0221825884584e-05
-2.52863068169317e-05
-1.75157365563742e-05
-1.20254771566507e-05
-3.1308506693992e-05
-2.15997925982464e-05
-2.37538371820946e-05
-3.29047464185629e-05
-2.18428829410419e-05
-6.93519976698553e-06
-1.83887208451451e-05
-1.13558397250774e-05
-1.97267246517586e-05
-7.89620395539546e-06
-2.89295240327403e-05
-4.09368312024888e-05
-2.65021008350248e-05
-2.29255424685801e-05
-1.02833976940191e-05
-3.56414746967846e-05
-3.86922118818896e-05
-2.97155554116896e-05
-1.72237595845225e-05
-1.59182567762532e-05
-3.09914471522368e-05
-1.80386585623639e-06
-5.85628072159501e-05
6.7584580054326e-06
-2.14767888180333e-05
-2.65880200883078e-05
-1.29038059662651e-05
-3.84995445210511e-05
-4.01017403052999e-06
-7.50344757603664e-06
-1.25682399040423e-05
-1.4587464128715e-05
-2.91721178819804e-05
-1.89839205347484e-05
-2.19581117613376e-05
-8.57213959172039e-06
-1.23553147538075e-05
-1.91135674975806e-05
-4.73082977922634e-05
-2.69648825512672e-05
5.22859108765324e-06
-1.42302544556458e-05
-1.54668226672785e-05
-1.50480888256532e-05
-2.39329540591396e-05
-2.9662570574439e-06
-7.24831087619862e-06
-2.4636467269085e-05
-4.42103335297424e-05
-3.46790441772159e-05
-1.81457989749221e-05
-3.02036477617789e-05
-1.1875982171345e-05
-2.62034655707982e-05
-2.81172026817233e-05
-2.37305718487223e-05
-2.01690471847084e-05
-3.40022200700779e-05
7.38712064978512e-06
-1.15042816122002e-05
-2.9991269559036e-05
-1.96306644828227e-05
-2.33817111768692e-05
-3.02702826068753e-06
-4.50376191337643e-06
-3.34254054017951e-05
-4.06497417258209e-05
-4.05405960060536e-05
-3.53961944423293e-05
-3.54191023705047e-05
-9.11380106782181e-06
-2.82420820889633e-05
-2.48260306374654e-05
-1.57702829245167e-05
-4.05944471807366e-05
-4.93632500988038e-05
-4.01466031679641e-05
-2.48142037019742e-05
-1.88407579555327e-05
-2.04322416430119e-05
-3.70826228412561e-05
-3.10764876087572e-05
-1.49820950334466e-05
-2.57707538949168e-05
-4.02660206663449e-05
-3.47822241397729e-05
-2.80121903428945e-05
-2.27180567120025e-06
-2.97962578785181e-05
-2.82884170726828e-05
-1.68113430974587e-05
-3.17696029964668e-05
-1.88572140699684e-05
-5.84276484788098e-05
5.81280044838995e-06
-2.48981004989751e-05
-1.78059844960923e-05
-7.86884428935104e-06
1.89800654023355e-06
1.0671041453446e-05
-2.15911648755746e-05
-1.39062232761623e-05
-2.68576767689556e-05
-1.59520001242071e-05
-1.96037777481796e-05
-1.91246051897637e-05
-3.31013556748713e-05
-1.64622262262196e-05
-3.46965779136804e-05
-2.25228141840398e-05
-1.90575997659064e-05
-2.74637582483996e-05
-2.61385139330888e-05
-1.05447330010838e-05
-3.06619821268215e-05
-3.45999426193696e-06
-1.40787014374174e-05
-2.79550457733373e-05
-3.13496110706161e-05
-2.13224222904293e-05
-3.46835609737892e-06
-1.52397082962055e-05
-3.09388911100268e-05
-1.19971992266501e-05
-1.32039121134827e-05
-3.21360448348198e-05
-2.13566757635528e-05
-2.26432113324363e-05
-9.31513713851929e-06
-3.02446801569625e-05
-1.70994877881187e-05
-1.97161154987583e-06
-2.48957241164425e-05
-3.94471771905427e-05
-2.97215993486523e-05
-2.59490549024057e-05
-7.62704236881707e-06
-2.56058163043807e-05
-2.50628788751234e-05
-1.67237467948034e-05
-3.01676392974074e-05
-2.06807972371041e-05
-2.168767415788e-05
-1.4425061184547e-05
-2.30060446630486e-06
-7.16341573030169e-06
2.46700520757715e-06
-1.16864482688994e-05
-1.54709151728987e-05
-4.09224803331164e-05
-1.88304403453356e-05
-3.54167297560072e-05
-4.06126960991711e-05
-4.39132763446776e-06
-1.65164588802582e-05
-3.61455302399886e-05
-2.23220015497848e-05
-1.20110590526129e-06
-1.34821020769396e-05
-2.79916872703867e-05
-2.50844904012754e-05
-9.33390512702785e-06
-3.18638448902693e-05
-4.41987306237027e-05
-2.01104149391392e-05
-7.06137828408397e-06
-5.51381540242605e-06
7.14111951916701e-07
-1.73417593018555e-05
-2.94086789484843e-05
-2.0971637698898e-05
-3.91291210082509e-05
-2.59652375239283e-05
-3.74017983785927e-05
-4.17031443800809e-05
-2.09159468964106e-05
-1.1968802593988e-05
-2.07901196168986e-05
-1.68792757490608e-05
-3.35889875311526e-05
-2.10041179096823e-05
-9.84400075125422e-06
-1.0295000202774e-05
-2.21200127862564e-05
-1.93912996473694e-05
-1.56045746959398e-05
-1.30366122199669e-05
-3.4787864089898e-06
-1.35667837263167e-05
-4.77447482376015e-05
-3.90356579773279e-06
-2.76797486058288e-05
-1.54976154238823e-05
-2.14555215854482e-05
-2.85563279191417e-05
-1.41848528012287e-06
-2.94322737610047e-05
-3.00348085591876e-05
-2.5940301047128e-05
-1.00333171183398e-05
-1.3257434168921e-05
-2.46707992688715e-05
-1.32057185100869e-05
-1.90667608200142e-05
-3.40146505643218e-05
-1.75568047573206e-05
-2.91856515676809e-05
-9.59550834452832e-06
-3.3205057308127e-05
-1.31247831026441e-05
-2.60930610550674e-05
-1.08308500538791e-05
-1.27074710689842e-05
-2.98070319798623e-05
-6.02161212637205e-06
-1.32424081317255e-05
-3.45869051451919e-05
-2.67361176858046e-05
-2.12366369117118e-05
-3.15707903557438e-05
-1.96000828316828e-05
-2.78997372907104e-05
-1.57453828612844e-05
8.55165258381712e-06
-3.558592132661e-06
-3.16104642877202e-05
-3.24308788241105e-05
-3.06624728135461e-05
-1.88715107077688e-05
-5.49724174882517e-05
-2.84955890541545e-05
-3.94662701930721e-05
-2.06139488797939e-05
-2.5547257259834e-05
-1.64144520589675e-05
-2.45297813039954e-05
-2.99533258484507e-05
-4.79441748769527e-05
-2.4795251138887e-05
-2.0328814393412e-05
-2.40634944563198e-05
-1.73325686099821e-05
1.01205835860392e-05
-1.25374074600342e-05
-2.31555601943909e-05
-2.52816557890995e-05
-1.43261976330182e-05
-1.53388094056929e-05
1.63999313996685e-06
-1.06557753049698e-05
-1.16467391766772e-05
-7.34507840935819e-06
-3.36874405998918e-05
-1.81750510627185e-05
-2.50027878234237e-05
-2.78558664898511e-05
-1.76972385528008e-05
-1.11732450557808e-05
6.35117415356083e-06
-5.48057954318203e-06
4.46424632623459e-07
-3.31050589406221e-05
-2.42358823652401e-05
-1.8634506378776e-05
-4.76673902404952e-05
-2.27950285462991e-05
-1.7938246018065e-05
-2.93674038889863e-05
-1.25964475767394e-05
-3.88738399843678e-05
-1.37896663599985e-05
-3.29319479950339e-05
-2.18097220354255e-05
-2.1052286919301e-05
-3.78021566893807e-05
-2.50100673042274e-05
-1.8777157973284e-05
-1.61156123412124e-05
-5.46011970358129e-06
-3.0261650544804e-05
-2.99125215529885e-05
-2.49423330594381e-05
-1.06904063258012e-05
-2.05739568342997e-05
-3.49567669282334e-05
-6.75769789631071e-06
-5.89172900289958e-06
-6.68680960529521e-06
1.08374706884728e-05
-4.29183890149361e-05
-5.51729840811029e-06
-1.06753691705949e-05
-1.85865682814031e-06
-5.7157786485015e-05
-1.92306700494363e-05
-2.07268519903903e-05
-2.80157835259561e-05
-1.32431156925604e-05
-2.34024292111391e-05
-1.48942824889176e-05
-2.37891004375662e-05
-2.07066538304414e-05
-4.93870869411359e-05
-9.28049025719663e-06
-2.6936431574876e-05
-2.6405481900935e-05
-1.26335876227593e-05
-1.81550270114361e-05
-2.82037504367881e-05
-7.74491733265529e-06
-3.057387964256e-05
-2.90600201419098e-05
-1.67286160626529e-05
-2.10591088889673e-05
-1.63833936405692e-05
-2.59538786980576e-05
-1.68946035959618e-05
-5.91522370003122e-05
-2.25394378877885e-05
-1.89001401377791e-05
-3.84105168572233e-05
-2.0179110601388e-05
-8.61381318557667e-06
-1.77169675744135e-05
-1.34619869205569e-05
-7.72448954835937e-06
-7.64747978759884e-06
2.77155195628688e-06
-2.04224879131343e-05
-4.79941823355655e-06
-3.03263995807868e-05
-1.11350732902034e-05
-1.16585951952782e-05
2.49695271501292e-06
-4.21425213936274e-06
-2.43881820749159e-05
-1.97864898968929e-05
6.49965438441328e-06
-1.13620699739682e-05
-3.52035173780374e-05
-3.5488370478976e-05
-2.06470021996978e-05
-2.51111398319801e-06
-2.46604293715146e-05
-1.79536520350277e-05
-1.51749526855227e-05
-3.37350488580807e-05
-1.62859218905073e-05
-3.60080062763155e-05
-8.89470775941329e-06
-1.67654862293351e-05
-1.03319850947803e-05
-2.52806739794161e-05
-2.22549956642713e-05
-1.00518962265567e-05
-3.59065137585464e-05
-2.27112490580657e-05
-9.86779818807166e-06
-3.7798786811534e-05
-4.95273035736782e-08
-1.65707464383172e-05
-7.62577445788989e-06
-1.93561212516906e-05
-1.06536540363525e-05
-2.20242733314757e-05
-3.37183319078749e-05
-1.53794046756594e-05
-4.65442029684915e-05
-1.55207293937697e-05
-2.39079357905233e-05
-1.54348692035754e-05
-2.21875902651157e-05
-1.97629408225493e-05
-3.82277942477537e-05
-1.97792480474322e-05
-3.47299637653864e-05
-3.97353340895946e-05
-2.07863732190086e-05
-2.04088256422594e-05
-3.8677812172006e-06
-6.02316606543453e-06
-4.38485283160953e-05
-1.40429065696549e-05
-2.63455866595154e-05
-2.49214172291114e-05
-1.57591196322893e-05
-3.31024424047105e-05
-2.88812661930366e-05
-2.42919432077074e-05
-2.83579385898346e-05
-1.92654989938408e-05
-1.88609552816926e-05
-4.09632450146209e-05
-1.37280557419595e-05
-3.90988491412969e-06
-1.587278077189e-06
-3.71366556367458e-05
-2.7009946872749e-05
-4.39747875488942e-05
1.42423743129988e-06
-3.16928510744465e-05
-2.98647902549389e-05
-2.50537304190891e-05
-3.70127143130784e-05
-1.71483380512606e-05
-8.7215714397705e-06
-1.65829333277587e-05
-1.34530984991931e-05
-2.79132188179908e-05
-1.38254005833423e-05
-3.11403594926718e-05
-1.43876137140255e-05
-3.21540532499265e-05
-6.3972800672467e-06
-1.11675367004934e-05
-1.99234972886195e-05
-3.20027228306728e-05
-2.93685960014195e-05
4.73158494024446e-06
1.04082408774602e-05
-2.50350956664684e-05
-4.48496831330816e-06
-1.00718443455464e-05
-1.72890002198728e-05
3.13625962909021e-06
-2.3886793971117e-05
-1.1123007603089e-05
-1.5952437849496e-05
-1.31251435696526e-05
2.15860734588546e-06
-1.03927607029064e-05
-1.71183018389631e-05
-9.5098589398847e-06
-3.84265784322347e-05
-1.81705786997721e-05
-3.04489720385046e-05
-3.74123939940011e-05
-1.41086467120787e-05
-3.42042153784839e-05
-2.93375050247667e-05
-8.55771448132562e-06
-1.19485539471533e-05
-3.79532724503175e-06
-6.62087621719575e-06
-9.90265594773226e-06
-2.08368862476315e-05
-2.79270154929085e-05
-1.27538833145737e-05
-2.22328367807783e-05
-1.35911029166399e-05
-2.67282735024223e-05
-1.47962694939866e-05
-1.56539159088249e-05
-2.42588242332598e-05
-3.20214379336463e-05
-2.3724410623738e-05
-2.25565582799878e-05
-2.0142224953601e-05
-6.43288297667372e-06
-3.82286074396296e-05
-1.15036130282603e-05
-3.32009165793767e-05
-1.30211000325141e-05
-1.26347917039602e-05
-3.98545670242298e-05
-4.42330204577571e-06
-2.03562643747149e-05
-1.64352603826685e-05
-2.62782420875546e-05
-1.4892355194968e-05
-4.28759823550742e-06
-2.24648686366786e-05
-1.67783120831208e-05
-4.03987344180846e-05
-1.51849226951226e-05
-3.43584934244753e-05
-3.42046776792203e-05
-2.25228017140524e-05
1.04733971433323e-05
-3.9728845874797e-06
-1.9536800669737e-05
-3.54746321951374e-05
-4.46142981038982e-05
-2.58845818683546e-05
-1.13813657191423e-05
-1.89810808864168e-05
-4.23455239624062e-05
-4.63355853812328e-06
-3.06918012886497e-05
-2.45599476854962e-05
-2.97950070866451e-05
-3.09572709407514e-05
-1.85259545827841e-05
-3.68110446421958e-05
-4.05424771183714e-05
7.84905836875266e-06
-1.39922739371517e-05
-2.69380744672608e-05
1.43708125399263e-05
-2.27962150946593e-05
-4.79184543110122e-06
-1.83200984657836e-05
-1.77026497513091e-05
-3.36307261846076e-05
-4.17535215258371e-05
-2.67135461549543e-05
-3.60913461704097e-05
-3.38661143307386e-05
-3.80156306728163e-05
-2.30491966352862e-05
-2.47308478250886e-05
-6.84901449727243e-06
-3.32047067514595e-05
-1.70048973469165e-05
-4.97262623880631e-06
-1.80257023924848e-05
-3.45310018618704e-06
-2.68069366980772e-05
-3.01756612729738e-05
-1.77107404361656e-05
-1.56835803030662e-05
-2.25024260257716e-05
-3.54264289963769e-05
-2.23892898633376e-05
-4.46980971830787e-05
-1.64436869465671e-05
-2.6697745940682e-05
-2.05839938688677e-05
-2.45357181648685e-05
-1.35949961659852e-05
-1.07562672908083e-05
-3.54658107886113e-05
-2.96699562407732e-05
-6.22733628821366e-06
-2.7072430132396e-05
-8.68362337825409e-06
-2.93455756188392e-05
-1.7602201962799e-05
-2.16511755508918e-05
-2.08246087737991e-05
-1.75183674983728e-05
-3.35427800377326e-05
-2.90337792259653e-05
-2.41281966402476e-05
-1.92182086971783e-05
-2.68183842523511e-05
-3.64565787573953e-05
-3.1367636461385e-05
-3.75395147591066e-05
-3.01879274495026e-05
-2.8874258363721e-05
-1.08972110784171e-05
-2.29176094923405e-05
-7.66772756260753e-06
-4.16105880855101e-05
-5.34201569559109e-06
-1.39259436081387e-05
-2.7629732682371e-05
-2.42450376058459e-05
-2.16526120997105e-05
-3.17226780103532e-05
-1.8553508026111e-05
-1.78172672769989e-05
-4.15555608763068e-05
-1.75107595810427e-05
-1.17515314068534e-06
-3.72633164530417e-05
-3.09158855911223e-05
-2.91386726564709e-05
-2.21997973783838e-05
-1.76946994158549e-05
-3.53766781213002e-05
-5.798230160994e-06
-2.32635356409099e-05
-1.57255573349453e-05
-2.15472374643264e-05
-9.07517006154742e-06
-8.89216159843224e-06
1.4545125846303e-05
-3.23046726165594e-05
-2.77741492504246e-05
-1.64500919523211e-05
-1.89476447949849e-05
-2.72524117341413e-05
-3.76741585695358e-05
-2.87751341360014e-05
-3.84339036645868e-06
-3.10534873315129e-05
-1.12366548728774e-05
-1.68820205388015e-06
-1.2764959098988e-05
-6.66777036345881e-06
-2.78604340183214e-05
-2.25832638557528e-05
-5.36239033677349e-06
4.84262493792377e-06
-2.92040140658881e-05
-2.23727456904457e-05
-2.49965367398947e-05
-1.44897476176977e-05
-1.42581745511399e-06
-2.72063639925018e-05
-1.55280078978349e-05
-3.82035702757422e-06
-2.79948867476479e-05
-2.48944318776148e-05
-1.58632953689664e-05
-1.75159342493088e-05
-8.03473655572334e-06
-3.88716437811833e-06
-3.55744156148259e-05
-1.47547906542547e-05
-7.60515836988186e-06
-1.42702590196154e-05
-7.99994664635724e-06
-5.91754107507627e-06
-2.06732563431915e-05
-2.00333211701722e-05
-2.31556180265605e-05
-9.60493560286299e-06
-2.75259710003953e-05
-3.11391427767828e-05
-3.5058166369812e-05
-1.63550318841389e-05
-9.89641451146257e-06
-2.32054540022885e-05
-3.57983976212991e-05
-1.54306164794705e-05
-8.58801022361235e-06
-2.11773384221477e-05
-1.05501446418023e-05
-1.49449265571072e-05
-2.81998622244019e-05
-3.88871955861813e-06
-5.22384730796468e-06
-2.10964750322195e-05
6.23259005721291e-06
4.35977439548688e-06
-2.96488966205876e-05
-2.48547143447183e-05
-3.23411361729449e-05
-1.85157519976116e-05
-3.6742711452257e-05
-1.58274819956755e-05
-7.47816803582798e-06
-1.7384017864547e-05
-2.25288447666162e-07
-5.15576473659993e-05
-1.28796054593803e-05
-8.3470362756332e-06
-1.17899776983302e-05
-1.16331111393802e-05
-1.41211563926724e-06
-2.24914773184774e-05
-1.28993778721865e-05
-2.24090982126438e-05
-2.25205937158615e-05
-2.39317782858577e-06
-2.38582300431299e-05
-2.03534318506633e-05
-2.08143473974208e-05
-5.01716650089002e-06
-2.5135719819416e-05
-1.66316464349055e-05
-2.20641182448725e-05
-3.38413168064229e-05
-1.15685180313459e-05
-1.87808034781512e-05
6.44734073879157e-06
-2.76351736632233e-05
-3.17515696568874e-05
-2.06342671790566e-05
-1.81110017470427e-05
-1.42365377985385e-05
-1.48157543205039e-05
-2.16352735680688e-05
-2.14116914953588e-05
-2.97710504973294e-05
-2.26407084418117e-05
-4.33528360707734e-06
-2.35689406085187e-05
-1.60427488327924e-05
-1.8451226044232e-05
-3.77142056331907e-05
-2.19113151924921e-05
1.49886778526677e-06
-1.91632450840142e-05
-1.82626569903188e-05
-1.68581103318092e-05
-2.02976185202844e-05
-1.16329631924056e-05
-7.86128882395019e-06
-2.33190591587422e-05
-7.88091088434958e-06
-2.33124761996391e-05
-3.85995671281743e-05
-3.8512774276364e-05
-1.63979729682604e-05
-7.58743296599845e-06
-1.64606656160119e-05
-2.2728844695215e-05
-4.10919554499773e-05
-1.77944907614033e-05
-5.40912277255631e-05
-3.87906657519871e-05
-2.5579352654434e-05
-1.44056837189531e-05
-2.10837567964291e-05
-9.66647295619354e-06
-2.72648390078126e-05
-2.38868003803014e-05
-1.11898002160773e-05
-2.07166673828768e-05
-1.88347887484843e-06
-8.5836821526803e-06
-4.79325791511937e-05
-2.27921132023948e-05
-1.51343521572192e-05
-1.607699209045e-05
-1.20963580795457e-05
-2.57726792223023e-05
-2.52091955654467e-05
-4.49351360562983e-05
-1.03093620893547e-05
-1.94166541411052e-05
-4.1857923299268e-05
-2.58070000565612e-05
-2.05341699332662e-05
-9.99158765285895e-06
-2.06063531696148e-05
-5.06094333136495e-05
-1.4193200954306e-05
-2.1290533526189e-05
-2.08197006775897e-05
-1.9318934906289e-05
-7.75561055037885e-06
-1.78332771859814e-05
-3.19879674309323e-05
-1.45259399554019e-05
-2.70755887780565e-05
-1.64712106645358e-05
-1.06737100478417e-05
-7.5778585036389e-06
-1.20904058081482e-05
-1.58724136519624e-05
-4.65462650213636e-06
-2.29474424958141e-05
-1.70714580812532e-05
-9.38819484115544e-06
-1.66385510337899e-05
-4.26918179403412e-06
-2.18573874556383e-05
-2.08519606512508e-05
-2.21290699623864e-05
-2.35035312789142e-05
-6.31835981042137e-06
-3.24051867573737e-05
-1.91136958269032e-05
-2.09484634597935e-05
-6.40020839603652e-06
-7.58806839825528e-06
-3.67545891101308e-06
-1.13417336415487e-05
1.98557870462126e-06
-4.65824156549061e-05
-9.76450078659656e-06
-2.4147549060638e-05
-1.86065218232496e-05
-2.65279539359229e-05
-2.49703016013791e-06
-2.4968269355387e-05
-1.4257027919224e-05
-3.00283307837737e-05
-1.53112314499972e-05
-2.48508968700768e-05
-1.38008785355824e-05
1.09378075797759e-05
-4.42291156784925e-06
-1.05006214753434e-06
-1.56885774556308e-05
-1.79661110210377e-05
-1.68143392220452e-05
-2.38890606562524e-05
-2.71484097248206e-05
-4.46858281322558e-06
-2.44410765953838e-05
-1.94870812711915e-05
-2.0174714711733e-05
-7.19967742668649e-06
-6.37708127106385e-06
-1.84208654961696e-05
-2.61582331623572e-05
-8.00799231337591e-06
-7.17511164504631e-06
-2.75835945848518e-05
-3.65628041531611e-05
-3.20382940550604e-05
-3.94343004025634e-05
-1.61327577694745e-05
-5.97674817110642e-06
-1.60162727757238e-05
3.33341037247761e-06
-1.5198284205879e-05
-3.42111401518735e-05
-2.9763239883716e-05
-2.00889412419101e-05
-7.22415746973089e-07
-2.00898654104332e-05
-2.60724481287825e-05
-3.21570972749597e-05
-1.82089205308179e-05
-4.02229301163142e-05
-3.96972606561665e-05
-2.12245963581675e-05
-2.32563472365125e-05
-3.61201164284871e-05
-9.90911282455419e-06
-3.73491653731756e-05
-2.56879347007998e-05
-6.16787144039963e-06
-3.45838486998522e-06
-2.4863027372063e-05
-2.92133247773472e-05
-1.1934096241769e-07
-8.13387142157343e-06
2.90736519217821e-06
-2.83925055175107e-06
-3.6111002785649e-06
-1.62750223482915e-05
-2.08823492175747e-05
-1.36771742170659e-05
-2.72987057034841e-05
-2.88620785222667e-05
-9.55386231244153e-06
-4.42265797180278e-06
-2.72272661881778e-05
-2.67319544601682e-05
-1.70814113356989e-05
-3.47592740521539e-05
-2.0589806955918e-05
-6.65742013644375e-06
-3.41087924680464e-05
-1.23873147919907e-06
-2.09203242524166e-05
-2.98395005452929e-05
-1.13236144251557e-06
-1.5728180548189e-05
-2.77276948740532e-05
-2.61621349136706e-06
-1.49967281982894e-05
-1.4663593640811e-05
-2.55190393352412e-05
-1.84131931476539e-05
-1.04364796253153e-05
-1.1886959515345e-05
-2.65040586571936e-05
-2.7343560174756e-05
-2.33094955115488e-05
-1.92952975645244e-05
-5.0550863775235e-06
-1.21078363717703e-05
-3.22122631031714e-05
-1.61260150766499e-05
-1.45374199474915e-05
-3.08631123498042e-05
-3.20473695000772e-05
-1.23621561233897e-05
-2.22536091778835e-05
-3.62871723513011e-05
-2.96455501222004e-05
-4.00612343432096e-05
-4.65402127887954e-05
-1.22006021435988e-05
-3.08081069267652e-05
-7.90267835876425e-06
-3.47011352006165e-05
-2.70490301888292e-06
-1.17167765171416e-05
-2.03003341246234e-05
-3.74876383837307e-05
-2.09487908770461e-05
-3.34405241792324e-05
-1.26727341715716e-05
-1.87065018004001e-05
-1.44097961490397e-05
-2.7476985329256e-05
-1.57369160720284e-05
-4.46562171035926e-06
-1.24570974724788e-05
-1.73880792021218e-05
-1.75133701995721e-05
-2.96022937796496e-05
-2.57178417056359e-05
-2.33790823748729e-05
-1.4432170722419e-05
-2.58858118049926e-05
-3.0627026657575e-05
-9.6138539272147e-06
-4.0297197625488e-05
-1.76266439311098e-05
-1.5899107298518e-05
-2.91669199117837e-05
-1.8711975151281e-05
-1.5340839671423e-05
-3.68991917278854e-05
-1.40565573043404e-05
-1.57517973476611e-05
-2.7343446950086e-05
-1.07369517357504e-05
-1.1775220890782e-05
-2.59738721901426e-05
-3.23059906756341e-05
-3.36196328172757e-05
-4.33289793627474e-06
-2.56635586212767e-05
-2.95433578261201e-05
-9.85821062356916e-06
3.83901128127138e-06
-2.63375527791817e-05
-1.6706292953441e-05
-3.95578959141157e-05
-9.69681198769342e-06
-1.35906358657575e-05
-3.98177146140059e-06
-3.50603234211761e-05
-1.3577997221451e-05
-3.31638529705477e-05
-2.34274915082509e-06
-1.29330665484036e-06
-3.15831856309026e-05
-1.22534562220789e-05
-8.33418993703618e-06
-2.45632170814803e-05
-1.94862890189463e-05
-2.60662744430268e-05
-3.06422025501201e-05
-6.86872347250301e-06
-3.27730221071843e-05
-1.76260216459916e-05
-2.34051496129161e-05
-2.39272013359916e-05
-2.97398740456178e-05
-1.06475308197926e-05
-1.53043212127404e-05
-2.67873265015526e-05
-2.72618039532214e-05
-1.53947191586848e-05
-1.95179214453663e-05
-2.33121117826618e-05
-3.23882725189231e-05
-2.78892670838895e-05
-3.00134024048825e-05
-2.1179877976059e-05
-1.6081645219783e-05
-2.83490526653548e-05
-2.5504193407398e-05
-1.44770058344462e-05
-4.15868235939971e-05
-2.00897562171437e-05
-1.80644942286408e-05
-2.42126120376352e-05
-5.90765927254061e-06
-1.76095904060534e-05
-1.88246655376458e-05
-2.07079677777901e-05
-1.2442977045456e-05
-1.56154003079384e-05
-1.62260882376768e-05
-1.46776721016801e-06
-3.18839751676161e-05
-1.49006598332884e-05
-3.26068433109356e-05
-2.7741879985644e-05
-1.66165772009899e-05
-3.38143102836801e-05
-2.16010755949885e-05
-1.48491955703262e-05
-5.24133750187536e-05
-4.93000088816424e-05
-3.36213498746209e-05
-3.08920140894855e-05
-8.52978564688962e-06
-4.42033736558674e-06
-6.73637916143706e-06
-2.25082012219702e-05
-7.91438773174344e-06
-2.73227334363909e-05
-1.40238885853293e-05
-2.53897739103628e-05
-3.10815685234636e-05
-2.14431654144587e-05
-6.47972516539095e-06
-4.07727418700984e-05
-7.77598694255553e-06
-2.21470616617061e-05
-1.28249690831258e-05
-1.04777018198439e-05
-2.16902828122245e-05
-2.34081582743359e-05
-2.00793278517407e-05
-3.21332684183815e-05
-2.44728591436763e-05
-4.54903157902487e-05
-2.77063487719968e-05
2.49977287026977e-05
-1.99846311996753e-05
-5.76237026763236e-06
-1.3600441083532e-05
-1.88506580428387e-05
-4.87411535791561e-05
-2.15643447748032e-05
-2.29193794559516e-05
-1.43422243027647e-05
-3.11351163193337e-05
-1.36587096093055e-05
-2.91499843306809e-05
-1.93598361658627e-05
-4.80747790986665e-06
-1.5320446751195e-05
-2.9384395556574e-06
-2.81798572290218e-05
-2.27194344369737e-05
-6.87171195737686e-06
-1.26502791655916e-05
-2.35559998111853e-05
-1.322178058481e-05
-1.79035690186404e-05
-2.38825426872831e-05
-2.75039883916549e-05
-2.94429137513512e-05
-1.21120344920165e-05
-5.53569721097307e-06
-9.06319646347009e-06
-3.50685253917124e-05
-2.33163428630047e-05
-2.19572891811474e-05
-8.17811755102428e-06
-3.14422967942293e-05
-1.20653028519179e-05
-3.53800961099877e-05
-1.94321467639636e-05
-2.26151440950782e-05
-2.80365254085603e-05
-3.32128838406013e-05
-9.62844431562941e-06
-2.42723189691106e-05
-3.91498986444397e-05
-2.85690170864533e-05
-2.81198017619811e-05
-2.08694178553711e-05
1.34391164958078e-05
-1.25762982445283e-05
-6.29855488339228e-06
-2.57432052115939e-05
-1.45523138013326e-06
-2.22407638030347e-05
-7.00360325691582e-06
-8.23679640397706e-06
-1.26751652167715e-05
-3.99756729379233e-05
-8.95815562575166e-06
-2.93281864629506e-05
-2.0167281317804e-05
-9.02747479672556e-06
-2.05972382977802e-05
-3.53354524838739e-05
-3.28355068738785e-05
-1.62072165642628e-05
-2.35436542518675e-05
-4.00045288171044e-05
-2.68779806393165e-05
-1.26085284528498e-05
-3.44816676867522e-05
-1.78812990170017e-05
-1.63978773790439e-05
-2.40457837309897e-05
-3.45217286500366e-06
-8.18823017367624e-06
-4.60568505321353e-05
-1.96283536926796e-05
-6.08584972465455e-06
-2.37622895706524e-05
-7.58680851634842e-07
-2.47832621361269e-05
-3.14868337457348e-05
-2.87448814442495e-06
-1.5260444806044e-05
-3.35814612386284e-05
-3.84953390853625e-05
3.6013569909505e-06
-8.82887277615967e-06
-2.32102546849264e-05
-2.77573201270812e-05
-2.89855889656299e-05
-3.23018444923177e-05
-3.45645344321643e-05
-2.98091473319212e-05
-3.93724236034705e-05
-1.00132667964643e-05
-3.19606589694728e-05
-1.73573728316985e-05
-1.8818270169296e-05
-3.40864545470359e-05
-9.70712866269938e-06
-3.49431087357056e-05
-2.43498977084725e-05
-8.90376543255067e-06
-9.07734487757406e-06
-2.69620629707228e-05
-3.12151437484647e-05
-3.0639040881347e-05
-3.63137806244346e-05
-3.20691705705081e-05
-1.10913375474009e-05
-1.30158197680215e-05
-2.47542745564538e-05
-4.23910298052619e-06
-9.39471833964655e-06
-1.95388119939447e-05
-1.26090698510739e-05
-1.81601355018212e-05
-3.20129903072248e-05
-2.0342528128314e-05
-2.49566135654203e-05
-3.07220301510494e-05
-2.27077072624165e-05
-3.42092278664149e-05
