# Supplementary material for: Research on computational propagation and identification of mine microseismic signals based on deep learning
Source: PLoS One. 2025 Oct 22;20(10):e0334641. doi: 10.1371/journal.pone.0334641 (PMC12543183; doi:10.1371/journal.pone.0334641)
Supplement: S2 Data — (ZIP) [file pone.0334641.s002.zip › 000100500001902.xlsx_0.txt_24.txt.txt]

6.25456907986927e-06
-1.8088497119942e-05
-1.32434383097819e-05
-3.05310190526622e-05
-1.90954432872804e-05
-6.23577848060776e-06
-2.14517539560357e-05
-2.00632492753965e-05
-2.15296961924684e-05
-1.90199597884768e-05
-3.40450519162697e-05
-1.37117229828091e-05
-4.18908098291447e-05
-2.92909567401696e-05
-2.46507730782514e-05
-2.78259045293636e-05
-2.5047332228748e-05
-2.82784557523411e-05
5.31847780079417e-06
-9.2710962086603e-06
-2.39409137561274e-05
-2.82139676280192e-05
-9.22153773829823e-07
-1.54755226936064e-05
-6.40071601752621e-06
-1.2635446471017e-05
-2.70893418526026e-05
-2.64629417590107e-05
-2.97433674172974e-05
-1.63405274925215e-05
-2.36547880820847e-05
-3.04736890904616e-05
-3.102950763455e-05
-9.33934952994703e-06
-3.00263921733768e-06
-2.76030103247001e-05
-2.06552974566341e-05
-1.4882426878381e-05
-1.52427441175799e-05
-1.51211153662702e-05
-1.05743322942578e-05
-1.40470992263973e-05
-1.94480151205733e-05
-3.16176667128845e-05
-2.88965415951208e-05
-1.05439252423327e-05
-2.80547229480336e-05
-2.56036857113198e-05
-2.23557256887387e-05
-2.64496830254807e-05
-7.96045407006033e-06
-1.21803296681509e-05
-2.26427495898986e-05
-2.12365419543794e-05
2.90855072295759e-06
-1.19787246414811e-06
-3.23152636516394e-05
-1.54354083345088e-05
-2.19156355254511e-05
-3.8229939292259e-05
-3.13385059098068e-05
-4.08692178470287e-06
-1.00231389997438e-05
-3.19900581372837e-05
-2.85674156048773e-05
-2.09568610661919e-05
-1.43058526001374e-05
-2.62515166713713e-05
-2.31625114813155e-05
-3.30382691530009e-06
-2.80651840089512e-05
-1.78199848445037e-05
-3.16143987452167e-05
-2.2211533514828e-05
-2.77521757044105e-05
-3.10439738941168e-05
-1.70018538468249e-05
-2.32940730359462e-05
-3.29147716577265e-05
-2.40788824992245e-05
-2.86665974951027e-05
-1.58044371600936e-05
-3.41215498213934e-05
-1.09016720145998e-05
-3.11299719658652e-05
-1.68345957361116e-05
-1.14912644378019e-05
-2.27269582948656e-05
-1.93593835988828e-05
-2.43089046972575e-05
-3.13323898356028e-05
-1.68914241579715e-05
-4.13762400249959e-05
6.43396930303213e-06
-1.43097362891932e-05
-2.72286277944319e-05
-3.65983763286809e-05
-3.65119435772752e-05
-3.12408672871884e-05
-1.04545407523711e-05
-3.68612156776757e-05
-2.6232391870733e-05
-3.28735048977865e-05
-2.05348244787498e-05
-3.18112110724451e-05
-2.15625717758409e-05
-2.58683050416099e-05
-1.91959717482063e-05
-2.47520801881568e-05
-1.10939756844513e-05
-2.36571344351956e-05
-3.23813497508827e-05
-1.74105409926688e-05
-7.80295936602316e-06
-3.03114712451957e-05
-3.9482810242385e-05
-5.34933296892903e-05
-8.86602833165165e-06
-5.35154410761518e-07
-1.46067605136614e-05
-2.99101817592298e-05
-2.33205614900532e-05
-2.08922872781685e-05
-1.75361886895631e-05
-1.62223720271921e-05
-2.36726285180586e-05
-1.56470352032242e-05
-1.86242210455696e-05
-1.70563470832731e-05
-1.55947200643118e-05
-1.50964644991087e-05
-1.9405285446716e-05
-1.47052557621227e-05
-2.83786135847552e-05
-2.01594995887645e-05
-2.71759723523158e-05
-2.46327048120146e-05
-2.32424412737911e-05
-3.25881615986128e-05
4.85217889275947e-06
-2.68463321896525e-05
-3.28558051782246e-05
-3.30331425932456e-05
-9.32325194998349e-06
-1.59220185321603e-05
-9.82886612441888e-06
-2.26627723941565e-05
-2.58599394107125e-05
2.80023812844542e-06
-2.33207493928356e-05
-2.21388237281838e-05
-2.47879834128061e-05
-7.38523026085491e-06
-7.64534534403084e-06
-2.11541667353619e-05
-2.59176979876015e-05
-2.49819133964441e-05
-2.49617784971762e-05
-2.76999128283278e-05
-3.87324114524209e-05
4.05757278572322e-06
-8.80398147529645e-06
-1.30827536070502e-05
-1.09873268655885e-05
-2.27578407727531e-05
-6.56417919904504e-06
-2.89383463752543e-05
-2.15394379482318e-05
-1.63883584974931e-05
-1.04141952273654e-05
-2.68057851389949e-05
-3.6138349946629e-05
-2.68890998919697e-05
-6.79578984401934e-06
-2.20611539742878e-05
-1.31262060032657e-05
-1.41921272234692e-05
-1.00003233606468e-05
-1.07674734107444e-05
-2.88534484516087e-05
-3.71492464422349e-05
-1.54889468143486e-05
-1.74703279800165e-05
-5.68538224246883e-06
-1.63119197404416e-05
-3.91673354213783e-05
-3.02668355216431e-05
-2.83722149913916e-05
-1.52195668312346e-05
-3.42506826043076e-05
-2.73561606155987e-06
-3.24540301051897e-05
-2.31484099948153e-05
-2.39620701946745e-05
-8.03306875896983e-06
-4.04648612601248e-05
-2.61625274711266e-05
-2.36201609348746e-05
-1.48230926151908e-05
-1.6755981334623e-05
-3.73298076307522e-05
-2.52486608055929e-05
-2.20938691367166e-05
-2.38599231646869e-05
-2.7375209859228e-06
-1.29797814210117e-05
-1.43131950709428e-05
-2.70929112065934e-05
-2.45841776006184e-05
-3.76427812519865e-05
-2.86922964821793e-05
-1.30202410214299e-05
4.00034784625133e-06
-1.45185082927062e-05
-2.33973047182732e-05
-1.1007979454493e-05
-2.13822134141717e-05
-2.08638823671485e-05
-1.914575783843e-05
-2.79749938833503e-05
-2.26858244885914e-05
-1.15049366758621e-05
-1.69863327896028e-05
-1.30985663680316e-05
6.90839856836251e-06
-1.46950058381442e-05
-5.62802192806268e-06
-9.73769353346271e-06
-2.76470473933931e-05
-2.50828619940478e-08
-2.72824734627515e-05
-1.9083035807818e-05
-1.76805183970404e-05
-3.74145989721314e-05
-2.31554129855078e-05
-2.22469533516875e-05
-3.03979038461704e-05
-3.65721312017389e-05
3.48358725380199e-06
-6.28245814674613e-06
-4.48309649996941e-06
-2.59553887151836e-05
-3.09799780125916e-05
-9.24970524667158e-06
-5.62333995596832e-06
-1.59566229243962e-05
-1.24698112350125e-05
-3.35107907311594e-05
-1.28673377608688e-05
-2.25031242156253e-05
-2.74864289549788e-06
-1.59964823636765e-05
-2.33781474392262e-05
-6.33749144090421e-06
-1.41086250067008e-05
-2.6932451560429e-05
-2.19574308505834e-05
-1.82688820336704e-05
-3.22385184870509e-05
-2.99946780924592e-05
-2.7537791541495e-05
-9.63468575998766e-06
-2.0037573135595e-05
-2.34568747654406e-05
-7.10228369498272e-06
-1.68469930555837e-05
-5.7483461557897e-06
-3.25612241485175e-05
-2.60182494279972e-05
-1.43293377452194e-05
-3.72019872964516e-05
-1.07198095318591e-05
-5.50655553147939e-06
-1.50282071037182e-07
-8.65455134734697e-06
-7.95067978122024e-06
-2.09598309461734e-05
-1.26722015384785e-05
-1.07183722204509e-05
-2.24081061856522e-05
-2.97520412431881e-06
-2.40569141965118e-05
-8.3888250399355e-06
-4.00868108143981e-05
-7.81278886009641e-06
-2.22991296027098e-05
-3.9303736316185e-05
-5.67427636455204e-06
-2.31207457749403e-05
-2.18564950494712e-05
3.31462580384709e-06
1.18647234452547e-05
-2.11232355932418e-05
-2.14151129259715e-05
-1.81716809922614e-05
-2.65898718237279e-05
-1.49765931993834e-05
-2.01016775909987e-05
-3.44626969715342e-06
-8.95147030278455e-06
1.99848738150265e-06
-1.15163181743047e-05
-1.57213398778044e-05
-4.49317116212969e-06
-2.07852956773316e-05
-1.63880551620197e-05
-1.03906383099264e-05
-1.93969221009383e-05
-1.18033161176376e-05
-2.28435438897604e-05
-3.41459775864842e-05
-2.99392615179175e-05
-9.33352350576881e-06
-9.90499791510807e-06
-2.96483924502735e-05
-1.29615964768094e-05
-7.40638056518898e-06
-2.95932560496324e-05
-2.05651826664695e-05
-1.3913519915746e-05
-3.24130870153862e-05
-1.19546366677549e-05
-4.44637964755065e-05
-2.09244738211003e-05
-3.27200212435343e-05
-3.99263204613397e-05
-3.48115013251219e-05
-8.42989772453255e-06
-3.35540430557676e-05
-3.87210186166628e-05
-1.93991654715872e-05
7.53750786004968e-06
-2.07773052131033e-05
-2.56465409529681e-05
-1.52774988085165e-05
-3.22403072938872e-05
-2.27379787238189e-05
-1.59703927894587e-05
-5.53746730447135e-06
7.93945316528961e-06
-1.00438607509122e-05
-2.21637001282715e-05
-3.59488831990167e-05
-2.08073524703298e-05
-1.79859351759339e-05
-2.93841394086114e-05
-1.66943990406192e-05
-4.02300219374468e-05
-2.79717156798963e-05
-2.64310791909424e-05
-1.49823033573902e-05
-4.66063091242887e-06
-1.72144415554811e-05
-2.03536301759385e-05
-2.16900061863704e-05
-3.12852525440477e-05
-4.04840876627586e-05
-1.94113391626081e-06
-2.34732085680828e-05
-1.97724066413252e-05
-1.92972122935461e-05
-5.17843686788334e-06
-2.72475241567676e-06
-1.58233462076872e-05
-1.65779259806334e-05
-2.51215919460737e-05
1.43548061797684e-05
-1.69594638921838e-05
-1.30722281301233e-05
-6.25120521263966e-06
-9.27700129322779e-06
-8.34205577703321e-06
-7.76659892456385e-06
-1.73326213025621e-05
-9.17502312712443e-06
-1.69378642278596e-05
4.51884183621613e-07
-7.68475779278857e-06
-3.99722417761524e-05
-2.43320973608783e-05
-7.64666853261208e-06
-1.39268024700543e-05
-2.20705507902977e-05
-5.82236475372882e-06
-1.91161537114172e-05
-9.70864670093394e-06
-1.86611306576268e-05
-2.59090573780172e-05
-2.10701260967092e-05
1.50521685020114e-05
-9.72410178223038e-06
-3.32192156907923e-05
-4.04068588825244e-05
-2.06520478489256e-05
-1.68508869059701e-05
-1.85330342864783e-05
-3.21483881379047e-05
-2.95926330176487e-05
-7.88345333775014e-07
-2.85636520643868e-05
-2.9631268339581e-05
-3.47071281898306e-05
4.71256796494073e-06
-1.2947763202585e-05
-3.33239346388674e-05
-1.12450869285363e-05
-3.0306280505683e-05
-1.74977751160598e-05
-3.05430816153017e-05
-4.9224258141175e-05
-3.0907195954242e-05
-2.61394708120223e-05
-4.85948696096909e-06
-1.95283104265088e-05
-8.06567992562352e-06
-2.13691896308055e-05
-1.10512854240666e-05
-8.0350432692544e-06
-2.09251356662208e-05
-3.4082847167427e-05
-1.13564396163562e-05
-2.27419042021047e-05
-2.65142340409983e-05
-4.22922329490459e-05
-9.606571243297e-06
-2.29514837914622e-05
-3.86004349900179e-05
-1.68782560668472e-05
-2.14945084112164e-05
-3.28528184656639e-05
-9.83138531791219e-06
-3.39983811902786e-05
-3.48040663499029e-05
-3.51454400432446e-05
-1.58548824573578e-05
-3.34200579527332e-05
-1.7368367791687e-05
-8.78529269193423e-06
-4.26984130687736e-05
-1.858623325528e-05
-3.15498550672467e-05
-3.2417982052758e-05
-1.14350428282141e-05
-1.22613666333765e-05
-4.03047165772063e-05
7.98557558385127e-07
-1.27530432654097e-05
-3.35339634878571e-06
-2.40824101601336e-05
-6.57026473816271e-06
-4.83182483769629e-05
-1.30839442481405e-05
-5.37621641918424e-06
-1.51036411331484e-05
-2.70047761147115e-05
-2.74054137291421e-05
-1.85430489232844e-05
-7.77146305062513e-06
-1.09538363303341e-06
-3.45167388952589e-05
4.01422636010725e-06
-2.76926596602551e-05
-2.3109947474363e-05
-1.27917243731182e-05
-3.60916468606598e-06
-9.90607874510653e-06
-3.79406647768518e-05
-4.23658933735819e-05
-8.73545591004993e-06
-2.92324103157017e-05
-2.84339297367009e-05
-3.71061087691219e-05
-7.92021831952567e-06
-3.15712121756781e-05
-4.67695763134794e-05
8.08155100755782e-07
-7.5184536405802e-06
-2.72581769428666e-05
-1.99843548917126e-05
-2.66691644874301e-05
-5.19330856600724e-06
-2.68998751258441e-05
-3.1669906637944e-05
-3.77508095456069e-05
-1.690328902691e-05
-2.21853143448354e-06
-1.5038781581152e-05
-2.69498940059097e-05
-1.57666463263888e-05
-1.81184117492274e-05
-2.66480740281964e-05
-4.56977597411711e-05
-4.42773446280944e-05
-3.1167775289707e-05
-1.44711765165655e-05
-2.00171948150345e-05
-4.6664785089939e-05
-9.80331438794904e-06
-2.11304625724884e-05
-3.78879671402064e-06
-3.12442192435392e-05
-2.65550967980371e-05
-2.80335637397747e-05
-1.23804616748137e-05
-1.72559815569121e-05
-3.06281194425784e-05
-3.59733442393934e-05
-2.45026144314557e-05
-1.48713027254718e-05
-9.13119392240594e-06
-2.28985274109775e-05
-2.95152417011657e-05
-2.19074255907142e-05
-1.48748522934689e-05
-2.09372132202166e-05
-1.93967077724613e-05
-4.72670547717996e-05
-3.93205890167878e-05
-2.10192583276346e-05
-2.40114571933021e-05
-1.64342837247101e-05
-2.28214387431674e-05
-9.58317088804262e-06
-1.56690898366486e-05
-3.97810353286443e-05
1.76968546350612e-06
-1.90697887844994e-06
-3.62847407159394e-06
-2.54022961153636e-05
-3.06404432864066e-05
-3.14829207826773e-05
-4.31643538184612e-05
-2.17913850506106e-05
-1.68832294589129e-05
-1.81446450611626e-05
-3.16025385657364e-05
-4.00363314097351e-05
-2.3325708697014e-05
-2.97624341218723e-05
-1.08820506091749e-05
-1.87120385538054e-05
-3.54355891505432e-05
-1.13177435649114e-06
-1.8320943741736e-05
-2.6823861020551e-05
-1.82338887539932e-05
-3.10782942995006e-05
3.38839758563178e-06
-1.67315585302256e-05
-8.90373766895429e-06
-9.56853099628385e-06
1.37145580804466e-05
-1.74501971014012e-05
-1.18786148101027e-05
-2.55708221241025e-05
-3.14549531909811e-05
-3.77567804945869e-05
-1.64678332206437e-05
-2.02510763296228e-05
-1.60686535137444e-05
-2.88475850492057e-05
-1.99470948642685e-05
-3.07644928581237e-05
-1.89787720047673e-05
-3.29555679911087e-05
-3.38347330510305e-05
-4.23731942956956e-06
-2.62262596909129e-05
-2.23523854198126e-05
-2.30754386748057e-05
6.65028373085434e-07
-1.56094866564404e-06
-3.07612693475651e-05
-8.44663610963955e-06
-1.52836503773975e-05
-2.43761046478784e-05
-2.07302953904264e-05
-3.97383250994835e-05
6.54629622109452e-06
-2.37435601744467e-05
-4.05040129894852e-05
-1.60309739505406e-05
-2.09028874039386e-05
-4.56305100804514e-05
-3.87193369487206e-06
-1.12636577303524e-05
-8.02200177761797e-06
-9.5183561974259e-06
-3.68460283218055e-08
-1.25544091667204e-05
-8.80537156450031e-06
-1.97241253629871e-05
-9.92444333655685e-06
6.88669316949405e-06
-6.29829219363538e-06
-8.15908591469327e-06
-2.49111507284386e-06
-2.89078532208432e-05
-1.74994871243625e-05
-4.54472311783875e-05
-1.78563099037172e-05
-2.53326127400805e-05
-3.94294722365577e-05
-9.45664808930592e-06
-1.28904259697705e-05
-1.34851014640574e-05
-1.25022254342997e-05
-2.98667198136152e-05
-2.29089108703569e-05
-3.09193735324277e-05
-1.50661802734369e-05
-2.2439405996283e-05
-3.65028039705518e-05
-2.0743143272071e-05
-1.38256488053584e-05
-2.84466963092442e-05
-2.32278325141429e-05
-2.03273300693724e-05
-9.22956585641549e-06
-1.82041844835704e-05
-1.58765014030186e-05
-2.29630100240759e-05
-3.73987940034986e-05
1.7661877172368e-06
-1.86846256348265e-05
-4.56502176430932e-06
-2.73912739751177e-05
-3.83328671808808e-05
-2.06889953093808e-06
3.20525779781532e-06
-1.45409269872705e-05
-8.59771461796632e-06
-2.59770676859429e-05
-2.42852014971854e-05
-2.38931756544616e-05
-1.00679827227817e-05
-1.97524383478757e-05
-3.59336628471285e-05
-1.17649115669613e-05
-1.230763313933e-05
-1.57545984207103e-05
-4.41081409910077e-05
-7.26773319217474e-06
-4.66430308963863e-05
-3.06657907935268e-05
4.48535082871051e-07
-1.97199782402169e-05
-2.98947478060454e-05
-1.04745745526642e-05
-2.29316239597035e-06
-3.90530421225073e-05
-6.6616077787166e-05
-4.84715512642957e-06
-2.12625418474815e-05
-1.84243940795578e-05
-2.55341110473735e-05
-3.81696091695136e-05
-1.79080497541337e-05
-1.85163858889572e-05
-1.98567379612331e-05
-1.51736681503034e-05
-2.59763863986785e-05
-3.87131771271149e-05
-4.32777186491602e-05
-2.70259435340419e-05
-1.49524996341149e-05
-3.1377308286681e-05
-3.05091976574661e-05
-2.67501213908985e-05
-7.66585583653992e-06
-3.47691153406136e-05
-2.65343445486153e-05
-2.78693865902607e-05
-3.23001940306317e-05
-2.80716734729031e-05
-7.10480747637668e-06
-4.1276626262898e-06
-1.9145284507074e-05
-2.54456061608742e-05
-4.55550274319052e-05
-3.47624745388909e-05
-2.23558484141037e-05
-1.26297246252825e-05
-4.72615637529407e-06
-8.19811989771369e-06
-2.90502088201903e-05
-1.89617893146045e-05
-6.27362123853184e-06
-4.22433972716923e-05
-4.23763307934982e-06
-1.62364033806419e-05
-3.1672429428124e-05
1.47759721183817e-06
-2.93104683662243e-05
-3.09302909610811e-05
-3.6164328161535e-06
-2.37472661536219e-05
-1.79659416919664e-05
-1.9956093679741e-05
-2.17146751312284e-05
-1.06601289502354e-05
-3.21232897927389e-06
-1.21704597710446e-05
-1.1445920656634e-05
-3.18742322501579e-05
-3.10651932748697e-05
-2.10144291495576e-05
-1.92920447829413e-05
-2.10020502186593e-05
-4.73613020225295e-06
-3.60478720201908e-05
-1.98011703703674e-05
-1.21454986453129e-05
-8.33371854562014e-06
-2.00560674544125e-05
-3.80141855640524e-05
-2.31609345264909e-06
-1.30769239191628e-05
-2.51521779924125e-05
-1.63151879660887e-05
-2.25444988898411e-05
-1.60202991300192e-05
-1.0979278956416e-05
-1.17099781279598e-05
-9.95046943056752e-06
-1.60680239603907e-05
-1.55345430079431e-05
-4.79039731109386e-05
-1.66434365842518e-05
-4.63241165218485e-06
-1.33267075190306e-05
-2.74097468432971e-05
-2.10090357823796e-05
-2.65823213562827e-06
-1.21481536392376e-05
-3.32135685530297e-05
-1.08689469802387e-05
-1.26828246302472e-05
-2.85823920883542e-05
-3.2871237575669e-05
-2.89507471575297e-05
-1.74320884248387e-05
-2.43063963177042e-05
-1.6824992509833e-05
-2.81143539103237e-05
-1.4793559325254e-05
-3.73837894216111e-05
-3.09915755336208e-05
-1.53421910037326e-06
-1.74418086654713e-05
-2.43663799074308e-05
-4.81297571509714e-05
-1.02251209215655e-05
-1.03282241872042e-05
-1.82181375534115e-05
-8.77690802099098e-06
-2.45174989520367e-05
-1.95562177622384e-05
-2.26293043203424e-05
-2.56516760541564e-05
-2.41788128889764e-05
3.38862952363249e-06
-1.08140120681848e-05
-4.89437882386958e-06
-2.36759232371642e-05
-3.24747346750354e-05
-2.8334271217507e-05
-2.11565381526124e-05
-3.90786376472372e-05
-2.92688276122388e-05
9.38748318250275e-07
-1.68766946987102e-05
-2.1991042391081e-05
-2.32233282649771e-05
-2.33339762728441e-05
-1.91961659082113e-05
-1.08765341352346e-05
-2.54965955619862e-05
-8.6379493977949e-06
-2.79643731205671e-05
-6.86080640983141e-06
-1.41147440072332e-05
-3.16700581758087e-05
-2.08113503363318e-05
-1.32409042130973e-05
-2.51161471419989e-05
-3.36043034706205e-05
-1.47326906505974e-05
-3.69552979660483e-05
-2.05598532325078e-06
-1.9314269209099e-05
-2.48406989212038e-05
-1.8519889219288e-05
-2.79048834213539e-05
1.88921939141291e-06
-3.79695691889705e-05
-1.27748043586115e-05
-3.62466262638552e-05
-1.35615016786309e-05
6.29600415958148e-06
-1.24439720533506e-05
-3.86437055263119e-05
2.02436964835534e-06
-1.89021867261794e-05
-9.48201600980493e-06
-3.18837218338547e-07
-2.11323447608691e-05
-5.76684310662716e-06
-2.77215063103623e-05
-2.95886908539088e-05
-4.21127648085547e-05
-8.80103300641861e-06
-2.89899948309251e-05
-7.11079142838943e-06
-2.77534856342844e-05
-4.12792950327411e-05
-2.44153053116198e-05
-1.41344077011686e-05
-1.33003583196321e-05
-2.58426326934741e-05
-4.06098489851148e-06
-2.50213153677627e-05
-1.32191341746526e-05
-3.01786187825509e-05
-1.52621578028251e-05
-3.19886775017363e-05
-4.59688802053122e-06
-3.73960672095515e-05
-3.72040556930765e-05
-1.71164498701117e-05
-2.72969292270529e-05
-1.06701850522187e-05
-1.36131490794672e-05
-3.46262972362149e-05
-3.72177771954818e-05
-2.2380734852335e-05
-3.83842677270232e-05
-2.67919141583562e-05
-5.41473817981237e-06
-5.82167208202517e-06
-1.30252472415977e-05
-2.44990389532394e-05
-4.07687992335046e-05
-2.31651324314164e-05
-3.89678860062859e-05
-3.3635306822014e-05
-2.45884793560005e-05
-2.18000966691023e-05
-1.4288714373453e-05
-1.37612388603663e-05
-2.79130839326521e-05
-2.86945063069164e-05
-1.4816698912705e-05
-1.71635463047838e-05
-2.49037896699079e-05
-2.7208787265382e-05
3.963458065036e-06
-4.66550580814027e-06
-2.69772268813134e-05
-1.97776903840766e-05
-1.03762952824745e-05
-5.86444577166041e-06
-2.73722054640724e-05
-3.37074367257969e-06
-2.35254138124359e-05
-2.21245263112332e-05
-2.75762626915291e-05
-1.56706747751146e-05
-4.57489243202843e-05
-1.02161839827198e-05
-2.46968626902877e-05
-1.70979803258535e-05
-3.35512770561472e-05
-2.9228103323775e-05
-2.21435685584815e-05
-1.37021551805412e-05
-2.0910250199939e-05
-1.5696839267857e-06
-3.81736190314532e-05
-9.70236461748552e-06
-1.45783553865592e-05
1.03083445223622e-05
-3.17564875367845e-05
-1.847023429084e-05
-8.77676196485991e-06
-2.77310990867573e-05
-3.81193035357548e-05
-2.83547700238963e-05
-1.575807431797e-05
-1.52994842514493e-05
-4.29115800796409e-05
-7.27099359061876e-06
-2.28536392294525e-05
-5.96375574557936e-06
-2.37596961852752e-05
-1.49574910449361e-05
-2.72848210085984e-05
-4.29794187872854e-05
-2.664450385874e-05
-3.3822611111213e-05
-2.4487334379126e-05
-1.65720116762581e-05
-5.05211571612049e-05
-1.8044477330685e-05
-1.94241821458396e-05
-7.22691849019278e-06
-8.9261389121825e-06
-2.39781896182087e-05
-1.37479723964503e-05
-2.20529976251408e-05
1.03544773039466e-05
-3.0522715963314e-05
-2.00899993399804e-05
-2.80630473375703e-05
-2.33315212865864e-05
-1.29680209544738e-05
-1.55579395580387e-05
-8.89179795569845e-06
-4.63978545329958e-05
-1.05353499952806e-05
-2.98171639180307e-05
-3.14755428534637e-05
-4.7636692912896e-05
-2.36968034778201e-05
-1.46870329045432e-05
-1.11769265570343e-05
-1.52691275432759e-05
-2.85940891364311e-05
-2.46394986524392e-05
-3.18694924683251e-05
-1.98311165482e-05
-1.6492587906516e-05
-3.4438789194063e-05
-5.52694646732265e-06
-2.78264701777192e-05
-1.18719216507867e-05
4.13970108300102e-06
-1.57541314668779e-05
-7.46464052068628e-06
-2.4929697098972e-05
-1.87003058252368e-05
-1.29009267101721e-05
3.05716770724458e-06
-4.7659913901723e-05
-3.64871713322778e-05
-3.82631966758932e-05
-1.17258896820398e-05
-1.4226594826873e-05
-1.88053192773492e-05
-2.78033344441916e-05
-2.42744576985557e-05
-7.25664521367067e-06
-1.87979476405505e-05
-1.26292610486201e-05
-1.51135023234648e-05
-8.6479669437949e-06
-6.4766190118052e-06
-2.08666897717252e-05
-2.17619569758053e-05
-3.56057968158719e-05
-3.76615014795742e-05
-2.49685344038229e-05
-2.65264733265619e-05
-1.37436823812522e-05
3.84077818123347e-06
-4.04601550252182e-05
-2.21694223753699e-05
-1.98133107011736e-05
-3.48128830434781e-05
-6.3884350199686e-06
-2.84519177760581e-05
-4.97048409012775e-06
-3.08862526824526e-05
-3.170623320528e-05
-2.19626933561169e-05
-2.03983337118521e-05
-1.56811330881986e-05
-1.09734517873175e-05
-8.83508867705195e-06
-1.84903862239138e-05
-2.70461488184346e-05
-4.27816900643344e-05
-2.24593531808707e-05
-5.99879227749211e-06
-1.57375915502891e-05
-4.8884686458268e-06
-2.95019398812137e-05
-3.34030310417393e-05
-6.23834635121866e-06
-3.26929664537974e-05
-2.44248356243453e-05
-2.12622814671198e-05
-3.6840600502927e-05
-2.78898419317968e-05
-1.7160676108452e-05
-2.26930495177627e-05
-2.91261761223208e-05
-1.95226714937202e-05
-3.47092156844166e-07
-1.95854854552406e-05
-2.05741656297479e-05
-3.9794979833082e-05
-1.22073408840977e-05
-9.48769010156827e-06
-1.78767593587075e-05
-1.04758137977585e-05
-2.37569147931284e-05
-3.17183844244172e-05
-1.89829032735754e-05
-4.08252462029269e-05
-1.9322557464461e-05
-1.85216589039096e-05
3.58692168592066e-06
-1.4450562692261e-05
-6.32296154895084e-06
-4.11082439063901e-05
-3.7521029831561e-05
-1.47507638343968e-05
-3.796285472266e-06
-2.73138183633854e-05
-3.84521077895357e-05
-1.81940888077202e-05
-3.19933818208314e-05
-1.6126035702036e-05
-2.50349020952019e-05
-4.43771822860937e-06
-2.63684581356203e-05
-1.8655544881643e-05
-1.44113435527164e-05
-3.0861155258404e-05
-3.91538200599088e-05
-2.01883617633938e-05
-4.29064436150426e-05
-5.64745050507466e-05
-1.9243557147982e-05
-8.06423954163172e-06
-1.98902073093543e-05
-3.46571150453971e-05
-2.41130190508248e-05
-2.54185305931463e-05
-5.5552190052905e-06
-1.04538734189388e-05
-1.16632595103946e-05
-1.01300984977851e-05
-1.55765692026231e-05
-4.53399256550015e-06
-1.14327791070711e-05
-2.63343449429893e-05
-3.01940090485482e-05
-1.85109712352728e-05
-1.83036304623888e-05
-1.49227149017508e-05
-1.68794248407083e-05
-5.52137976119211e-06
-6.53892908023503e-06
-8.12969046910038e-06
-3.37328983219222e-05
-2.25558128291111e-05
-2.58902825011998e-05
-3.81661470815627e-05
-3.65335675199101e-05
-2.58412516692839e-05
-2.74284822683647e-05
-1.01186993768541e-05
-2.50946298086008e-05
-2.41297850194907e-05
-3.3647684598726e-05
-1.56484142495026e-05
-3.43048036997842e-05
-3.76376539781161e-05
-3.62004406269396e-05
-3.87459537033125e-06
-3.03337083469753e-05
-2.4067381482269e-05
-9.74686493869837e-06
-1.76642737422646e-05
-2.72444203462879e-05
-3.01973189071152e-05
-2.17100281951662e-05
-9.94898687000909e-06
-1.54718610600113e-05
-2.72373881465431e-05
-2.38709607213932e-05
-2.08058243461294e-05
-4.75560710475641e-05
-1.48218360066893e-05
-3.45228702594022e-06
-3.27070438228332e-05
-2.84563182477116e-05
-2.09642427214761e-05
-4.15594403316815e-05
4.97405223173212e-06
-2.2434685448355e-05
-1.12143783344861e-05
-1.55427291923704e-05
-4.41681541046043e-05
-2.0500354157273e-05
-1.40082585951086e-05
-1.94364600113197e-05
-7.5575642975205e-06
-6.11878316944906e-06
-1.66347963014801e-05
-2.24433075524162e-05
-2.59961795854285e-05
-2.83399287071827e-05
-3.47858455376668e-05
-4.66656422696532e-05
-2.25477194144314e-05
-7.62724808085234e-06
-8.67553876142767e-06
-3.76090881498812e-05
-9.47002908414852e-06
-1.52828350996025e-05
-4.36982511470687e-05
-3.99934822164631e-05
-7.59073733425294e-06
1.49535142039241e-05
-1.39689084861745e-05
-2.01896794524125e-06
-2.64518351846385e-05
-2.27529112108651e-05
3.31531681600443e-06
-2.62606772333684e-05
-1.4208711435398e-05
-2.39094763714126e-05
-1.9467771390251e-05
-4.30485581423705e-06
-2.60703436150407e-05
-2.07049102141827e-05
-1.31119555753089e-05
-3.4811058481771e-05
-1.67197154905243e-05
-2.7380062318686e-05
-1.46147228077854e-05
-4.23268836647111e-05
-3.76572961712716e-05
-2.20430575334998e-05
-4.63841054831844e-05
-2.45057194642163e-05
-2.71487607342131e-05
-3.35982202141551e-05
-3.3290947221874e-05
-2.62633781539598e-05
-2.71674243956468e-05
-2.7250497117773e-05
1.2414888487935e-05
-3.07771784489212e-05
-2.1268031761114e-05
-5.64654607359165e-05
-1.93273436857563e-05
-3.97533714273739e-05
-1.03716413113457e-05
-1.18851608340193e-05
-5.86846407975052e-06
-8.57043084176493e-06
-1.83052753868342e-05
-3.18124246277792e-05
-2.3281106001068e-05
-2.75702910570349e-05
-4.55769918429743e-05
-1.91957399974269e-05
-7.42574955950698e-06
-2.2804877904695e-05
-1.93177125886052e-05
-3.06492080735716e-05
-2.17203593822688e-05
-2.79901310550124e-05
-2.57587101543582e-05
-2.2703792997197e-05
-1.3467831390994e-05
-1.33490259493309e-05
1.17264444538288e-05
-3.18267983990557e-05
-3.99197950054461e-05
-3.35470164977976e-06
-3.07260885560235e-05
-1.95634572933677e-05
-2.43356124328675e-05
-4.40319142200961e-06
-2.4256745196354e-05
-3.13497371324793e-06
-1.52751800525884e-05
-1.15604291428862e-05
-1.3144494704187e-05
-1.53602132635721e-05
-3.91224454532736e-05
-1.81485369775334e-05
-2.29170178024864e-05
-3.65416490359202e-05
-1.71668352681757e-05
-4.18298313390623e-05
-1.62743552876175e-05
-2.18290031888352e-05
-4.47201900320895e-05
-5.969784897721e-06
-1.84464155332947e-05
-3.35315869790381e-05
1.23260686326116e-06
-3.02912237232741e-05
-2.77659847484843e-05
-1.3035371378213e-05
-2.58928238056553e-05
-3.32874192676579e-05
-2.45137726803458e-05
-7.20734227195853e-06
-2.82108807306012e-05
-1.54006201016941e-05
-2.46767835257855e-05
-2.09732420089726e-05
-8.88389116031092e-06
-4.02262709854369e-05
-2.6314272491424e-05
-1.65925751346173e-05
-3.62371555306186e-05
1.30116566508553e-06
-1.754900447608e-05
-3.68402774714195e-05
-4.96249102786723e-05
1.58344966364684e-06
-1.30060365785395e-05
-1.57243389913458e-05
-3.88372490910395e-05
-2.37712971172992e-05
-2.99865899908091e-05
-1.38327531748061e-05
-2.26897818552667e-05
-1.63840070665336e-05
-2.42670753749187e-05
-2.01271521660751e-05
-2.30061519806373e-05
-2.51359177243611e-05
-1.1945410160446e-05
-2.90223084969359e-06
-1.93176702996374e-05
-2.17595606734752e-05
-3.23020397639077e-05
-1.99386852728011e-05
-1.86267766142985e-05
-2.68200907107294e-05
-2.13290219036172e-05
-2.58490891709493e-05
-4.23193576086039e-05
-2.41140226910695e-06
-2.34605896721823e-05
-1.01316044226007e-05
8.02637264063696e-07
-1.79593035722002e-05
-1.91355503642448e-05
-8.27258395471042e-06
-3.61358844238147e-05
-2.78369120057189e-05
-1.06626374541532e-05
9.43394075289174e-06
-1.2238245745995e-05
-7.82892678524349e-06
-1.39895482770926e-05
-2.72101105281781e-05
3.97250112416816e-06
-2.46542672544543e-05
-1.51465690686464e-05
-7.31159386389073e-06
5.976104371207e-07
-3.20156615904325e-05
-2.62198312739245e-05
-8.83241828442771e-06
-1.28927749547358e-05
-3.56574779774812e-06
-1.27395716205678e-05
-2.23106626930742e-05
-2.89597341064711e-05
-4.60154062276781e-06
-3.42584169402415e-05
-1.52340165799639e-05
-8.35089335004009e-06
-2.51558648931283e-05
-2.46866322637291e-05
-1.81922639295959e-05
-8.8124958723036e-06
-4.21967904929795e-05
-2.08458380290011e-05
6.48311268839098e-06
-9.08331719198924e-06
-1.57009124120576e-05
-4.80388709351511e-05
-1.2010145624733e-05
-5.15779071587365e-06
-3.22557144357275e-05
-2.24751256521949e-05
-1.51449672161724e-05
-1.40852602012016e-05
-3.2378343535258e-05
-2.72339619137011e-05
-2.63312405559772e-05
-2.99328752388663e-05
-5.05663308754835e-05
-3.13941559820994e-05
-3.06783182809109e-05
-1.28680840182463e-07
-6.85651473174734e-06
-1.9666299166267e-05
-2.27185115926599e-05
-3.79603672979906e-05
-8.70924562886965e-06
-9.29505470347842e-06
8.6642379945329e-06
-2.90656134357028e-05
-1.88555164049584e-05
-1.37529228190097e-05
-1.5264565737514e-05
8.45364285988413e-06
-1.2678176755707e-05
-2.49065252466758e-05
-2.0940825220364e-05
-7.15201781387889e-06
-3.12022562995345e-05
-3.32136082967128e-05
-8.90680404772972e-06
-4.68011748672173e-05
-1.17384842252572e-05
-2.43382801880985e-05
-1.42841388592746e-05
-3.4307331128789e-05
-2.0312063718535e-05
-2.20866055777038e-05
-1.51964734565384e-06
-1.16730846660849e-05
-2.76952853887794e-05
-2.59214614616593e-06
-1.735571771226e-05
-1.05597621411815e-05
-5.31166383423903e-06
-1.29280780299584e-05
-3.3079618151462e-05
-6.15426968180412e-06
-6.43095452133406e-06
-1.81394228045546e-05
-6.98563959435693e-06
-8.56035887507558e-06
-3.12750075362002e-05
-1.55974289812385e-05
-3.31504081644299e-05
-1.37443930667163e-05
-3.62134199162154e-06
-2.36989826011737e-05
-1.25516808351943e-05
-3.132710572486e-05
-2.97650864901762e-05
-9.30790406324507e-06
-3.57383574146855e-05
-6.91795740873209e-06
-2.55024869348209e-05
-2.85273795629765e-05
-3.00007757287082e-05
-2.00811262056797e-05
-2.73289462299989e-05
-4.31319407207382e-05
-3.20970236765062e-05
-3.50663920047579e-05
-1.85924895550259e-05
-1.61221645242493e-05
-2.38702258476675e-05
-2.12196631182463e-05
-2.67463437036758e-05
-3.5320165251763e-05
-1.25173710595245e-05
-2.56662047742185e-05
-4.19373683438787e-05
-3.53549122957029e-05
-2.26017993191218e-05
-2.98272412517479e-05
-5.16095928668069e-06
-2.97148262353007e-05
-2.3154345224111e-05
-4.55061966966349e-05
-7.83040171181685e-06
-1.85902762263107e-05
-2.35199218273739e-05
-2.69794283229494e-05
-1.65851188823677e-05
-1.29569267876783e-05
-2.65005621336424e-06
-2.4411326856299e-05
-4.34996488313118e-05
-1.87051984656193e-05
-2.33199619941656e-05
-2.89729534087168e-05
-2.4914982378213e-05
-2.18317779957413e-05
-1.53935579682206e-05
-1.36507581813921e-05
-2.30678618533501e-05
-1.88499134630141e-05
-2.00391954312314e-05
2.14748591318074e-06
-8.04385898229233e-06
-2.11775157955894e-05
-8.44155159224814e-06
-4.97730755780051e-05
-1.70258384248547e-05
-3.09636989202254e-05
-1.40064518146091e-05
-2.31718640554185e-05
-1.76699373123587e-05
-3.53780201246889e-05
-7.92150154692398e-06
-2.80560569807781e-05
1.86663737118322e-07
-2.20441778703708e-05
-3.71671730202517e-05
-1.26877002143366e-05
-1.28149493872387e-05
-1.45941901802963e-05
-2.57359074682648e-05
-2.32462867856247e-05
-2.66284618940118e-05
-2.32999241441855e-05
-1.95984866581548e-05
-4.2969099511267e-06
-5.49652868466777e-06
-1.17121452921692e-05
-3.32061546494458e-05
-2.5288437409062e-05
-4.02248135965222e-06
-2.08049984620227e-05
-2.09264716869927e-05
-3.62237795748103e-05
3.36326904070488e-06
-1.9210112635364e-05
-1.7446693332129e-06
-1.38327307372973e-05
-2.53031376234825e-05
-1.70886204254819e-05
-1.4330840559466e-05
-2.66759742197992e-06
-2.26625441209803e-05
-1.76507229706081e-05
-2.04046553132272e-05
-2.6921172265783e-05
2.37688012365881e-06
-3.21221149904758e-05
-1.94118086827931e-05
-3.58057408475095e-06
-2.58682283130872e-05
-2.94279217977923e-05
-1.8239829036246e-05
-2.36277899917147e-05
-3.8163632668911e-05
-1.07206386900729e-05
-2.1678801227852e-05
-1.71073948038403e-05
-2.92933097190818e-05
-2.08746222169347e-05
-1.72826030341253e-05
-2.75138997308078e-06
-3.72534276191526e-06
-4.33622115792127e-06
-1.20903542941354e-05
-2.23246070682136e-05
-1.98286335668493e-05
-2.59886683353922e-05
-2.92593952082514e-05
-1.90675414170213e-05
-3.45581270313841e-05
-3.65183835744654e-05
-3.98170853761699e-05
-2.64412017021e-05
-8.24566753035064e-07
-2.58426081748767e-05
-2.92843925282296e-05
1.08499475942956e-06
-1.47002793486001e-05
-2.84792180438606e-05
-1.32091248366048e-05
1.28771661357489e-07
-2.62506067556828e-05
-2.21782780331498e-05
-1.1169296006531e-05
-2.57654499392708e-05
-1.416322262255e-05
-4.0470839302015e-05
-2.91225184199546e-05
-3.38594342855662e-06
-1.5999048058784e-05
-4.50533915195721e-05
-1.09639993779508e-05
-1.51171089205412e-05
-1.25795130908234e-05
-2.36116294525287e-05
-3.06492183272749e-05
8.10802908749159e-06
-3.47718099543998e-05
-3.06210549631188e-05
-3.16451681164375e-05
-1.62018256478761e-05
-1.36452421422373e-05
-2.15837818725617e-05
-6.55078949898863e-06
-1.09445806064376e-05
-4.41725275610687e-05
-1.99457255463056e-05
-9.32475752346689e-06
-8.50212016996817e-06
-3.82531288754246e-05
-2.54592443646791e-05
-2.59373838403274e-05
-1.1738348128524e-05
-3.47208025229309e-06
-4.26129513524017e-05
-2.48768957013468e-05
-4.31436968717968e-06
-3.04397898714209e-05
-5.20375329191793e-06
-5.23869091478618e-07
-1.91998665757844e-05
-1.97063586023108e-05
-5.44118011635396e-05
-2.6766371071239e-06
-4.82917509621057e-05
-3.04643926276129e-05
-4.42826894816605e-06
-2.48431326698496e-05
-1.31807858425225e-05
-2.8728192629471e-05
-2.99457440365861e-05
-4.34829262521846e-06
-2.34120952048006e-05
-2.19159330503382e-05
-2.95945843953582e-05
-3.05789787432839e-05
-1.81321214650414e-06
-1.51484996887237e-05
-4.19459580363656e-05
-2.59442113746751e-05
-2.47737973309798e-05
-2.09558082655509e-05
-8.00760330714824e-06
-2.70219444374807e-05
-1.88570887903021e-05
-1.91987786315181e-05
-2.56113392259691e-05
-6.86855129106265e-07
-2.32468538503489e-05
-3.65322796911437e-05
-1.73064493118165e-05
-3.03559226709893e-05
-2.45232929117695e-05
-1.96089548762283e-05
-4.0133345387691e-06
-1.55542426232409e-05
-1.63527063702984e-05
-3.14391517636548e-05
-2.13174788937117e-05
-2.12545466481028e-05
-3.05949225282206e-05
-1.60783515882272e-05
-2.73854744417902e-05
-1.58732049281754e-05
-2.72017110600243e-05
-8.28735839867887e-06
-4.5288027902989e-05
-2.13088879847019e-05
-2.16142294365917e-05
-2.26104056725675e-05
-4.92019413464167e-05
-3.7145241195796e-05
-2.51245544554924e-05
-1.83789383570091e-05
-5.22272848131607e-06
5.96200400040324e-06
-1.96915751871696e-05
-9.66313268120318e-06
-1.74817699044666e-05
-2.42907602322269e-05
-4.21346096627911e-05
-8.1144951103163e-06
-3.81210469484162e-05
-3.26344239627789e-05
-3.79475484689836e-05
-1.06849915256545e-06
-2.18151802288251e-05
-4.15726504484509e-05
-4.20766179885242e-05
-1.70673592100979e-05
-1.44869228977679e-05
-1.15593130645134e-05
-1.12521763688723e-05
-3.44051104301718e-05
-2.20762584653007e-05
-1.83551356754885e-05
-5.20344382166981e-07
-3.10651204525115e-05
-2.35156724453844e-05
-3.47095017102735e-05
-2.97573143981295e-05
1.2558683658461e-05
-2.11246943357737e-05
-5.78741826593091e-06
-3.4600357532187e-05
-3.64277562590627e-05
-2.4016286406963e-05
-3.73613412355389e-05
-1.17922486668087e-05
-2.75129295521753e-05
-8.86718290965816e-06
-1.27313517671871e-05
-3.40052642736105e-05
-9.92000457292356e-06
-2.73996007026155e-05
6.83269520811091e-06
-2.23454788257436e-05
-2.03417686822336e-05
-1.43195598643799e-05
-1.40330239214653e-05
-2.64486536538844e-05
-2.22270147443621e-05
-3.64375454751346e-05
3.46501720641131e-06
-3.83191902064863e-05
-1.21725229152567e-05
-1.50886787528675e-05
-3.78230840794412e-05
-1.87481563628999e-05
-4.84518652063987e-05
-3.61469395571587e-05
-3.45808111332852e-05
-3.81105059689288e-05
-2.50811894711362e-05
-1.21480338569325e-05
-2.20883898058367e-05
-1.92851771132445e-05
-1.78924259598794e-05
-1.3227900703711e-05
-2.22184186444016e-05
-2.86871234942828e-05
-1.66626927386273e-05
-1.12186553792102e-05
-9.79556938673201e-06
-2.88385562938299e-05
-2.15872167130053e-05
-1.44671530188401e-05
-1.74648822594132e-05
-3.64578063188104e-05
-2.55774704599936e-05
-8.00221023506198e-06
-2.31469554808786e-05
-1.64898024350018e-05
-1.75386144276674e-05
-2.35768692403396e-06
-2.0689313967222e-05
1.90387912296028e-05
-2.57905848587113e-05
-2.84599210168416e-05
-1.9952789328561e-05
-8.88377366509373e-06
1.39831601082003e-06
-5.59974880292808e-06
-1.47316742892053e-05
-2.06122049571763e-05
-3.24110487321963e-05
-2.63455516550887e-05
-2.425966431883e-05
-1.85716242689433e-05
-1.37465924922928e-05
-3.20576684869944e-06
-4.37270113436939e-05
-2.55896031011262e-05
-2.75174958271643e-05
-1.11063336426105e-05
-1.87753213625629e-05
-1.68270419267784e-05
-1.73823449509318e-05
-1.20196458919364e-05
-1.05896261350312e-05
-1.87991507536812e-05
-8.46152719306611e-06
-1.85822215595329e-05
-2.07278982813514e-05
-3.30194357339314e-05
-2.16591177003226e-05
-2.31716435119948e-05
-1.9236287988027e-05
6.24803275791558e-06
-1.89750639909637e-05
-1.26213847824066e-05
-1.73717970713782e-05
-1.11161328718183e-05
-1.68292341505689e-05
-3.87485755910737e-05
-1.54970447500779e-05
-2.21242768947095e-05
-2.30315063593681e-05
-2.93596291565413e-05
-4.05720087356147e-05
-2.12805490122544e-05
-1.55374611949979e-05
-2.67526613819663e-05
-2.33824077354244e-05
-2.46697132671373e-05
-3.70229201409738e-05
-3.46737568452614e-05
-2.42269455918542e-05
-1.67566113660074e-05
-2.44787578586435e-05
6.87804997932383e-07
7.72710897299305e-07
-4.15902157946295e-05
-2.75214817671434e-05
-3.43400599635891e-05
-2.09084339672494e-05
-4.95065374989355e-05
-1.33482781625201e-06
-1.89883100497796e-05
-3.32598507264049e-05
-1.46831948939817e-05
-3.39201055751882e-06
-1.82524026079341e-05
-2.15385257491415e-05
-1.14505733986013e-05
-2.40352495316964e-05
-2.20543221098186e-05
-3.4694650041002e-05
-1.88375217145477e-05
-2.42940990126669e-05
-2.70986619960699e-05
-3.83695500601909e-05
-1.15846777732508e-05
-5.88187163609415e-06
-2.53522402564058e-05
-7.72408726213421e-06
-1.53708470248751e-05
-2.33414570658198e-05
-6.40401098993828e-06
-1.87814185253461e-05
-1.93251686485285e-05
-1.01365212197113e-05
-5.10020856168354e-05
-3.93722528398445e-05
-1.71515138740183e-05
-1.91271820412591e-05
-1.0291077129396e-05
1.68759709709755e-06
-1.45000483042465e-05
-1.43361652715599e-05
-2.47600807239959e-05
-5.41602327068135e-05
-1.98317446318572e-05
-1.05952210917114e-06
-2.2767288468046e-05
-1.77992365816212e-05
1.20739944659203e-05
8.43517041233446e-06
-1.42369942841306e-05
-2.97140955780136e-05
-3.68602058736573e-06
-3.40809091922138e-05
-3.66121620730574e-05
-2.57297939558101e-05
-2.79788073011846e-05
-3.81183069592749e-05
-6.99169266181688e-06
-2.1035869006602e-05
-3.71816530638074e-05
-2.12234672174071e-05
-2.11360405167098e-05
-1.46965070840254e-06
-4.06755268466083e-05
-2.88874158556876e-05
-2.36521110348312e-05
1.38526293116709e-05
-2.38278776069211e-05
-2.42221430353519e-05
-4.65135543986025e-05
-4.05430595626102e-05
-4.84975576089367e-05
-2.31501396317708e-05
-2.78195381311718e-05
-4.64209836153423e-06
-2.38599083334354e-05
-1.05375325185531e-05
-7.56828258257915e-06
-2.0972801165072e-05
-2.87262907541952e-05
-9.84236352420706e-06
-4.38522833235259e-05
-2.33136215115437e-05
-1.36477456343622e-05
-3.06352685987983e-05
-1.82313145631408e-05
-2.88124709013505e-05
-1.95011027573269e-05
-2.62516529981995e-05
-2.04884743603506e-05
-2.57723276252054e-05
-1.24176532629715e-05
-3.68998718619213e-05
-4.94217222335555e-06
-8.48839224848954e-06
-2.12867501515504e-05
-2.66618032130164e-05
-2.06214512710204e-05
-2.78584213421948e-05
-1.89217610418373e-05
-1.44921580170462e-06
-2.42147386586079e-05
-2.35589305560855e-05
-1.29196776187495e-05
-1.8804812607602e-05
-3.30634014346901e-05
-1.03519926314541e-05
-2.8768355385909e-05
-1.87493773452655e-05
-2.98038350935033e-05
-1.75921262830051e-05
-3.34136108052305e-05
-1.91235940959565e-05
-3.68904730658015e-05
4.59022827590485e-08
-2.57706575627723e-05
-2.5127464277296e-05
-1.83550603298878e-05
-6.29529028371638e-06
-1.35527702244941e-05
-4.2843069408938e-05
-3.33513442793938e-05
-1.69306813514097e-05
-1.86804837988588e-06
-1.25014153788799e-05
-1.06780020756721e-05
-1.34639231215052e-05
-1.53938074972945e-05
-3.97532223400903e-05
-7.04630344263431e-06
-2.14500642380394e-05
-3.60946413658309e-05
-3.23476047932734e-05
-1.37423699756411e-05
-2.48838927872327e-05
-1.38278290722322e-05
-5.00351972030514e-06
-2.187359836739e-05
-2.6062079604272e-05
-3.78907845214646e-05
-3.69837150678033e-05
-1.81109085736272e-05
-2.59787132205688e-05
-1.94994277552073e-05
-4.22872283948174e-05
-2.05930967944595e-05
-1.32984442603097e-05
2.0729271170093e-05
-4.49407366062016e-05
-2.1979763586774e-05
-6.23682062018063e-06
-1.46080610426728e-05
-2.40749166305098e-05
-1.85383511262122e-05
-3.2027770790386e-06
-1.89100137089526e-05
-4.35498347004498e-05
-2.88226313063178e-05
-2.90522975123608e-05
-3.98315148522845e-05
-3.54035442838145e-05
-5.6355293070203e-06
-3.96279255915581e-05
-3.52907876136358e-05
-2.29540311621724e-05
-2.32820606810468e-05
-2.64989928181484e-05
-1.7728329448904e-05
-3.35105714136182e-05
-2.37369524901597e-05
-4.19517771159931e-05
-2.00751535865294e-05
-2.31146825516053e-05
-2.83707543638947e-05
3.1301246882663e-06
-3.66024555639282e-05
-1.94037281806155e-05
-2.94012661423811e-05
-4.93332543280333e-05
-4.62949882138112e-05
-1.25249952784921e-05
-2.3662371318828e-05
-1.17322731844238e-05
-1.68931963922162e-05
-6.08271009336286e-06
-1.3053238559986e-05
1.70037006062825e-06
-2.18417029710485e-05
-1.33792433191042e-05
-1.93658193484676e-05
-2.72919380772698e-05
-1.61851717931846e-05
-2.18441453681856e-05
-1.18329539333353e-05
-1.55494298443679e-05
-8.25156708496072e-06
-1.23746669224876e-05
-2.58452042637682e-05
-1.51381710045924e-05
-2.2594429378516e-05
-2.8896102048035e-05
-2.30533417654967e-05
-1.59499780460392e-06
-2.05516182421244e-05
-1.81027676970844e-05
-2.48634697022107e-05
-3.58782838583585e-05
-1.62648402707671e-05
-1.94944582417299e-05
-3.50970679395043e-05
-1.90091391382721e-05
-2.96787059197272e-05
-1.04088058029808e-05
-3.04238527299207e-05
-7.59574134656791e-06
-2.86355009884896e-05
-1.70452219724811e-05
-3.25014748993962e-05
-2.81904564649497e-05
-2.20994490558375e-05
-3.57295136101824e-05
-7.81291656998875e-06
-3.26978651843778e-05
-1.76697079730555e-05
-1.54367444157104e-05
-3.35808224084064e-05
-1.77360122255937e-05
-2.54688144634986e-05
-1.48109792534046e-05
-1.88863614813496e-05
-4.12172181552261e-05
-1.51125836136099e-05
1.57105580944194e-07
-1.355641789874e-05
-3.69866281953346e-05
-2.52481776799881e-05
-2.65959725995559e-05
-3.1527932078279e-05
9.6401962971927e-06
-2.53832133435003e-05
-2.62546474811772e-05
-2.37401731283725e-05
-3.89752694560615e-05
-2.35051452878597e-05
-2.03289938445542e-05
-4.15113999579985e-05
-2.22247198371262e-05
-3.30844227082729e-05
-1.79204203346538e-05
-1.73066560340836e-05
-2.92010852716614e-05
-1.1682880775447e-05
-8.52751173630741e-06
-2.34233231161842e-05
-1.51563340511355e-05
-1.57398024542842e-05
-4.82361077658824e-05
-1.31908659065422e-05
-1.61701633993596e-05
-3.20434220177519e-05
-1.42237735348808e-05
-1.94672485196187e-05
-1.56047313202484e-05
-3.71861002519481e-05
-3.47316248460518e-05
-5.06108030508991e-05
-4.57449534412263e-05
-1.74828806121531e-05
-1.97743198390818e-05
-2.21820753225884e-05
-1.53841970041726e-05
-1.688312864672e-05
-1.2313895781303e-05
-1.60316779312741e-05
-1.61261963033167e-05
-3.423507457641e-05
-5.29331144379435e-05
-9.1057479784646e-06
-3.73453819565655e-05
-2.41271027818982e-05
6.42252992058494e-06
-3.17501543420102e-05
-1.3044788681197e-05
-3.32160495031981e-05
-1.34731749116944e-05
-5.88485087506773e-06
-4.48327667222786e-05
-1.24996442317926e-05
-2.89923211130937e-05
-1.74017708742239e-05
-2.14767856612223e-05
-2.23603264392964e-05
-5.97659692761037e-06
-3.60422365310017e-05
-1.11222915129935e-05
-6.79669965784781e-06
-2.14754542162618e-05
3.62730592179601e-06
-2.59210382483836e-05
-2.83762577391384e-05
-2.07297046467545e-06
-2.77075041156027e-05
-1.40620209259491e-05
-1.58167762402949e-05
-1.68556009735555e-05
3.97066579006476e-06
-3.12393874428333e-05
-3.06353871501358e-05
-8.01605360086288e-06
-1.68375688989099e-05
-2.71386732961917e-05
-1.91632031320197e-05
-2.78794371713808e-05
-2.95910948608148e-05
-3.30892916082561e-05
-4.30547104335524e-05
-2.39793142420124e-05
-3.92415854377331e-05
-1.14145885385719e-05
-1.05140613249073e-05
-2.90787545232829e-05
-4.65627149408337e-05
-1.54933785028e-05
-3.07367369432231e-06
-3.42986887065378e-05
-1.77648297666254e-05
-2.22617287304595e-05
-1.71045116605019e-05
-1.72117131588497e-05
-2.02683993921789e-05
-1.77708205259909e-05
-2.20074264890016e-05
-2.08628216372711e-05
-2.01824683930746e-05
-2.46100125415253e-05
-1.34573367337512e-05
5.55123532084808e-06
-5.38576012646645e-06
-1.64689599980376e-05
-2.60420768418011e-05
-1.9996105331066e-05
-2.56329169814845e-05
-2.63859857569693e-05
-1.88459598456871e-05
-1.37779217068893e-05
-3.30486072708967e-05
-1.77909543080114e-05
-3.06777033039712e-05
3.69103177047569e-06
-2.31163417152052e-05
-1.07059863567508e-05
-3.11847627066679e-05
-1.98731707175277e-05
-2.48885301394161e-05
-2.10022503835163e-05
-2.00544663641969e-05
-4.76882660123784e-06
-1.36903816487635e-05
-1.68941445982594e-05
-5.65584242816786e-05
-8.01967945182725e-06
-2.6127534468324e-05
-3.68051227014957e-05
-1.22498753324831e-05
-3.54319633817475e-05
-1.05657583648844e-05
-5.74969799147863e-06
-2.4416241768536e-05
-2.44844483279124e-05
-1.5818491551316e-05
-1.7404901235553e-05
-1.76690226719392e-05
-1.86238204248674e-05
-1.61787096031106e-05
-2.71513652741653e-05
-2.00300921226511e-05
-3.21929152944019e-05
-1.55232051606262e-05
-2.39415303971369e-06
-8.33509118866421e-06
-6.11239322318296e-06
-4.1616199442943e-05
-3.10762352427386e-05
-1.13800057469582e-05
-2.32900355524981e-05
-3.10323229829104e-05
-3.07911435589048e-05
-2.38198421115949e-05
-9.84293338563023e-06
-3.33122288291955e-05
-4.74613601790053e-05
-2.28320187572113e-05
-2.81974578613751e-05
-5.50900428800325e-06
-2.39312656825978e-05
-3.22995736753517e-05
-2.46365882278151e-05
-1.2094084937627e-05
-1.97700801498098e-05
-3.17587158178752e-05
-2.75454322124975e-05
-3.37906435790919e-05
-4.00114658956575e-05
-6.55451361467982e-06
-2.38292548500115e-05
-2.27046001868693e-05
-1.99592558493481e-05
-1.2113822494024e-05
-2.67264666335698e-05
-1.77670902229835e-05
-1.96600504213738e-05
-2.50521620940092e-05
-2.24731114863386e-05
-9.88673386943012e-06
-2.09535881080467e-05
-2.52387227710993e-05
-2.90437471055291e-05
-1.95814146863244e-05
-1.03450318765234e-05
-1.56322748025212e-05
-2.27199486579872e-06
-1.53593055657316e-05
-3.29276379932416e-05
-2.28431254166488e-05
-3.4197382287504e-05
-1.7344390346315e-05
-2.45940592552679e-05
-2.95317263090399e-06
-2.10849785662898e-05
-1.77499860497742e-05
-1.42186853644295e-06
-2.93782832900224e-05
-7.22171080184502e-06
-7.50279189748429e-06
-1.30356138821103e-05
-1.66181694692359e-05
-6.24978474619744e-06
8.55858770766136e-07
-4.00124927931816e-05
-2.43160236025559e-05
-1.07173862810716e-05
-1.44985309767441e-06
-2.47264691717868e-05
-1.54424832385904e-05
-9.74353863925272e-06
-9.70392314793342e-06
-2.49418650543636e-05
-3.61759703821611e-05
8.39348552863097e-06
-2.48241563793288e-05
-3.06926057842753e-05
-7.64422438594816e-06
-1.45793002608498e-05
-1.50794890512835e-05
-1.19006262965505e-05
-2.07231704104203e-05
-1.02491407557446e-05
-3.30263324788063e-05
-2.23729908999052e-05
-3.59808125001981e-05
-3.56663400869811e-05
-1.77846742616909e-05
-1.23960739307437e-05
-2.0727996804981e-05
-2.56341667224858e-05
-3.70079566920068e-05
-2.89212812489116e-06
-3.45471550215645e-05
-1.4928039412006e-05
-2.03370281972562e-05
-2.63133823457123e-05
-3.74827876793184e-05
-2.72616507791806e-05
-6.57873841984091e-06
-2.78877614702193e-05
-3.70573820667251e-05
-9.17690493899909e-06
-1.73893063264168e-05
-3.24524777494641e-06
-2.7920969997348e-05
-2.16305764286619e-05
-2.50887535726838e-05
-1.91267121375353e-05
-3.25881994216984e-05
-2.7847433749382e-05
1.64161754098943e-06
-2.12529192547248e-05
-8.50180214095832e-06
-1.5994311370974e-05
-1.00297733476636e-05
-3.08244971827581e-05
-1.87352871523503e-05
-3.70493322108566e-05
-3.20037357675792e-05
-3.72990761121237e-05
-1.37026525715218e-05
-4.12796341107275e-05
-2.18717101108267e-05
-2.8857680434875e-05
-1.33999874733893e-05
-8.00961946477969e-06
-1.47736121293408e-05
-2.81059791709127e-05
-2.72443930493792e-05
-2.55663125819243e-05
-9.34646288699137e-06
-1.17214702994296e-05
-9.88887375304669e-06
-2.06348042847605e-05
-2.81152222017642e-06
-1.46789113451994e-05
-3.10912245322364e-05
-1.20790115516258e-05
-2.61786571291222e-05
-2.8890841609141e-05
-9.84957246314825e-06
-2.58897949565872e-05
-2.27544912514636e-05
-1.81880964988469e-05
-2.26176440984755e-05
-2.26173766374451e-05
-6.94087573069478e-06
-1.53937379083778e-05
-5.21133681946999e-07
-2.48549637203497e-05
-1.83218505230713e-05
-2.89965759802827e-05
-3.94059161937758e-05
-2.45477177103627e-05
-3.66437386655219e-05
-2.35045298857206e-05
-2.29937522120072e-05
-1.22664036709532e-05
-4.5968477767082e-05
-4.4465550614935e-05
-1.23544227175314e-05
-2.12945771755906e-05
-1.67873305594145e-05
-1.16341663696352e-05
-3.20526748509682e-05
-2.82740817705225e-05
-1.88452204015894e-05
-2.54730944108047e-05
-1.86185044740928e-05
-3.23307011339604e-05
1.02281761549093e-06
3.23772052919092e-06
-2.04785093526453e-05
-5.15790421431865e-05
2.76243076722718e-06
-3.05114090156742e-05
-2.94399423888808e-05
-1.77767502865779e-05
-1.6081081504634e-05
-2.2510634295242e-05
-3.70728312919487e-05
-2.04521362255556e-05
-1.90248482355492e-05
-2.45042651070765e-05
-8.57812567765287e-06
-1.90603871787027e-05
-6.10353318669083e-05
-2.72789225516796e-05
-7.85516341275096e-06
-3.44362225310304e-05
-1.79744102052446e-05
-1.16001210369804e-05
-3.44914912531718e-05
-2.40484010733347e-05
-3.63383285970979e-05
-8.34092157666038e-06
-6.340895083576e-06
-7.7371189101889e-06
-6.85677322001176e-06
-1.43285567363572e-05
-2.89835694431136e-05
-2.22236387279691e-05
-3.29917647608935e-05
-2.14858367788386e-05
-8.81521570730407e-06
-3.30747831648932e-05
-3.18474964622107e-05
1.13824913829679e-05
-2.68963593858529e-05
-1.31001433264673e-05
-3.58084946203285e-06
-1.51396335325764e-05
-2.91541102678341e-05
-2.9773440029289e-05
-1.65114332363827e-05
-3.45381336766494e-05
-2.40789701540996e-05
-3.16657475168046e-05
-1.95067972574334e-05
-2.08615659689001e-05
-3.6325217066469e-05
-3.3463256372452e-05
-2.02990049302223e-05
-1.921842241627e-05
-2.63589994318075e-05
-3.07072392373227e-05
-1.70042804861033e-05
-3.23458399406662e-06
-2.08165961354636e-05
-3.43977136339951e-05
-2.42644612361428e-05
-2.2909036592734e-05
-3.22660586464836e-05
-1.16074046992887e-05
-1.46643365031123e-05
-2.46626088056161e-05
-9.66480713242209e-06
-2.30053508856016e-05
-1.10326863574435e-05
-2.41041017664497e-05
-3.36559314872447e-05
-1.47224959339486e-05
-1.62423379812022e-05
-2.46827443877587e-05
-2.59618133372983e-05
2.38808682458877e-06
-2.6185369581912e-05
-9.49326231935357e-06
-3.04552853086756e-05
-2.34822534704891e-05
-3.22662752995592e-05
-2.63152484626555e-05
-4.17764260383958e-05
-2.20167690788756e-05
-3.43717154448959e-05
-2.50005538901918e-05
-9.72852536668603e-06
-1.28594820295275e-05
-3.30099838092968e-05
-3.57242275557831e-05
-9.66446770636206e-06
-3.0749159231757e-05
-3.08001505418025e-05
-2.23717631749705e-05
-3.01600388149275e-05
-1.08893584344306e-05
-8.85135658708487e-06
-2.71611066071668e-05
-1.69611003901236e-05
-1.50348102632464e-05
-2.69959794275502e-05
3.86719804632742e-06
-2.17888605209444e-05
-2.52224502542628e-05
2.46417031319065e-07
-3.91153515407307e-05
-2.47326341887947e-05
-1.29063922367282e-05
-1.07357524749401e-05
-1.5984183901515e-05
-1.49281787198658e-05
-9.96801630175799e-06
-2.00506845408542e-05
-2.0682590651355e-05
-8.69414843351218e-06
-1.23794888367449e-05
-1.8369819181064e-05
-2.38005669192916e-05
-2.26011389747719e-05
-5.95087034772367e-06
-1.20352255872292e-05
-3.67807966468716e-05
-8.87595874994306e-06
-1.06252347007184e-05
-2.05565173500222e-05
-4.14028539859256e-06
-1.7050220743722e-05
-2.81895834053394e-06
-3.25713134490205e-05
-5.02327316320521e-07
-1.4496480227388e-05
-2.42932761827758e-05
-2.99923695468457e-05
-4.00296335810265e-05
-2.1731504040216e-05
-2.14459572951519e-06
-3.27140291099523e-05
-4.68007177277964e-05
-1.07764390267119e-05
-1.6827908070929e-05
-2.20874796628159e-05
-2.52086542598433e-05
-1.01674246765671e-05
-3.17148281642493e-05
1.10572587048509e-05
-4.69127057736468e-05
-6.50776508454415e-06
-2.13038648408117e-05
-2.19747785774638e-05
-2.32186027481074e-05
-2.99463469528401e-06
-2.19992719345747e-05
-3.61319308481815e-05
-3.2258827666328e-05
-1.01930783754133e-05
-1.3141689089933e-05
-2.44877329936675e-05
-1.84568175972967e-06
-3.3588240185841e-05
-2.16442555116083e-05
-1.67964379916072e-05
1.7869433606488e-05
-2.68096910094322e-05
-9.71087341322398e-06
-1.69034561204202e-05
-4.37327318747286e-05
-2.44689093579784e-07
-1.79701548031609e-05
-3.15504723446459e-05
-2.84917188873904e-05
-1.19228663853218e-05
-3.55450334608152e-05
-2.53566149154549e-05
-1.51354803464578e-05
-1.25714311577014e-05
-5.1707766626715e-05
-2.18740356504775e-05
-1.99363280310493e-05
-2.76748915858262e-05
-8.58362643354785e-06
-2.42605838500414e-05
-7.12279883913818e-06
-1.42038701299683e-05
-1.90146295515108e-05
-3.54750562821518e-05
-3.96126692102277e-05
-8.23601733507841e-06
-2.54613101794054e-05
-3.1747765953654e-05
-1.52481545328084e-05
-1.42844565500686e-05
4.72771589478662e-08
-5.56203097231076e-06
-1.09650266372859e-05
-1.82460875674221e-05
-2.3014552459638e-05
-4.72679937279047e-05
-3.48276993142834e-05
-1.55648683302792e-05
-1.74722503684905e-05
-2.1156823065309e-05
-1.0119115242092e-05
-1.37370392927028e-06
-3.83446280578898e-05
-3.43736676336292e-05
-2.69073272654062e-05
2.91287797016917e-06
-9.01618732412321e-06
-3.73182930126132e-05
-1.66718047192221e-05
-2.68459301885744e-05
-1.87873641399747e-05
-1.25912449696751e-05
-1.20993678954435e-05
-3.60941456820286e-06
-7.72177337119329e-06
-5.97400085393393e-06
-1.20572529748152e-05
-3.35096017549437e-05
-1.45715207660515e-05
-3.18502516462167e-06
-1.69888564737588e-05
-4.83280265822414e-05
-1.27955444099294e-05
5.72333444472274e-06
-2.64300419034106e-05
-2.34036965015188e-05
-2.87797365477504e-05
-2.42053566953868e-05
-3.70277156482281e-05
-1.41969700248274e-05
-1.89704987280023e-05
-2.59540265900708e-05
-3.80842403038163e-05
-2.42979081163712e-05
-1.00138064528118e-05
1.79493159043589e-06
-4.1771584225866e-05
-1.43175459041451e-06
-1.67842626911901e-05
-2.9335007845411e-05
-2.28075504436629e-06
-2.54205274633207e-05
-1.96583574609677e-05
-7.45270993412246e-06
-3.91358480866006e-05
-1.49241706462852e-05
-2.81622591109196e-05
-2.63273981651818e-05
-1.80310448503739e-05
-1.5288348437994e-06
-1.46050068316044e-05
-3.52055697031144e-05
-1.86837923444881e-05
-1.79084470570939e-05
-2.04540876561867e-05
-3.89218841309734e-05
-3.94212369430957e-06
-4.79424061305332e-06
-2.03351284296899e-05
-1.32043107952107e-06
-1.23866384973256e-05
-3.95636849221512e-05
-2.06306910772787e-05
-1.9335224600874e-05
-1.3273737473292e-05
-2.1670822957349e-05
-1.83348284742671e-05
-3.20600474365046e-05
-3.53468848334319e-05
-1.88505201647681e-05
-7.28395626016991e-06
-2.88603567772003e-05
-1.49195016372899e-05
-8.96981231840238e-06
-3.20110208137343e-05
-3.56875101959685e-05
-2.98999221805264e-05
4.88253380051932e-07
-2.86528355485917e-05
-1.08612170618602e-05
-1.86636740411214e-05
-1.83467465544829e-05
-2.5924354806486e-05
-3.14607081885166e-06
-2.8207804690443e-05
-1.79267992625624e-05
-1.22926551556702e-05
-2.45836846430409e-05
-7.58396116038766e-06
-1.89695727307844e-05
-3.85986734406801e-05
-1.55362494502308e-05
-3.02901494853138e-05
-2.33932317740885e-05
-1.20991882843917e-05
8.6783736390955e-06
-1.61456500953211e-05
-2.61225344559021e-05
-1.82782595274364e-05
-9.08495401754603e-06
-3.02587801904926e-05
-3.00798587909913e-05
-1.01578934532973e-05
-2.46267691948337e-05
-3.19353453796417e-05
-4.86565367141429e-06
-3.05045501018446e-06
-2.41511760798009e-05
-3.50929527596264e-06
-1.36611990191447e-05
-2.70013662321772e-05
-3.3179814285685e-05
-1.0082755832969e-05
-1.7101096808874e-05
-1.92522771788659e-05
-2.00562948667095e-05
-2.96405332766287e-05
-2.54437053952129e-05
-2.28162755854862e-05
-3.42032611628543e-05
1.71305313317078e-05
-1.88725505628242e-05
-2.96180435083982e-05
-2.78545064896634e-05
-8.42564555724713e-06
-1.56265108054585e-05
-2.31162862278907e-05
-3.8630262754606e-05
-3.23292737386131e-05
-2.44636266282075e-05
-2.53632597799978e-05
-8.14246748656688e-07
-1.75513521876268e-05
-3.24296819938188e-05
-1.5999328463827e-05
-1.62873437811198e-05
-1.88246287378048e-05
-1.93729342603696e-05
-1.93235506564771e-05
-2.75563095593566e-05
-1.72546741085288e-05
-1.91134466409768e-05
-8.10477837289718e-06
-2.44025956570178e-05
-4.05694967774776e-05
-2.71016723125703e-05
-1.67406863920005e-05
-9.06578733644235e-06
-2.35079322442774e-05
-2.44537434369427e-05
-2.57359213863523e-05
-2.14097532776378e-06
-1.4547874875449e-05
-2.24049100272887e-05
-2.61466871480527e-05
-2.05153373321601e-05
-2.05373648866537e-05
-1.68989854097184e-05
-2.08140101439841e-06
-2.59303555237849e-05
-1.61353863191856e-05
4.87204009240124e-06
3.72412510168802e-06
4.70952606266625e-06
-1.66185882185442e-06
-5.48469576328334e-06
-4.37530394264576e-06
-3.44037935094463e-05
-1.60424662782536e-05
-2.97086067222785e-05
-2.22108343912627e-05
-1.78080978750982e-05
-4.44226672380812e-05
-9.67018367130746e-06
-7.05481188016676e-06
-2.60706110526304e-05
-1.14721250962288e-05
-7.67977407578802e-06
-3.01992280651942e-05
-1.88619551602936e-05
-8.01439939138612e-06
-4.03212133525606e-05
3.39997877388174e-06
-1.07194881806267e-05
-1.60786268189051e-05
-1.09441247523792e-05
-1.29871638479196e-05
-1.13231203658089e-06
-1.19712966730137e-05
-1.83508186789721e-06
-1.29317457651036e-05
-4.00669504147312e-05
-2.36279383221887e-05
-3.18674991185022e-05
-2.5079810473066e-05
-1.87168108714384e-05
-1.40193959191867e-05
-3.21159765204889e-05
-5.57200431701296e-05
-1.36044558636515e-05
-4.45383348789509e-05
-4.72220367962908e-06
-8.45555696319525e-06
-1.76471788431342e-05
1.02970341234283e-06
3.26769291242393e-06
-3.18488293940743e-05
-2.66592547561694e-05
-2.4075004490747e-06
-2.32080406537316e-05
-5.53413669654854e-06
9.58960322733664e-06
-2.08299743255654e-05
-3.14676053089893e-05
-1.20764284546863e-05
4.5688708240356e-06
-1.28353578911985e-05
-5.03095445863044e-07
-1.67233349141583e-06
-2.36984934751626e-05
-6.79597385915702e-06
-1.95662821336295e-05
-1.89565419342157e-05
-1.58271107549313e-05
-2.01950001201009e-05
-2.11968789413011e-05
-1.66754586667847e-06
-2.80715916853773e-05
1.69082759030151e-06
-2.69759066057996e-05
-1.5502901930514e-05
-2.23561273626879e-06
-1.44799316365823e-06
-2.15184710636257e-05
-1.32373717788412e-05
-3.71618010931889e-05
-4.95429086233244e-05
-9.71037803150949e-06
6.71360646253635e-07
-2.87954950835143e-05
-1.1618141204709e-05
-1.75168631802641e-05
-5.02454052802136e-05
4.77164833396794e-06
-2.06699503804921e-05
-2.01330070483823e-05
-3.92187643999155e-05
-2.02029791130867e-05
-1.7087788576999e-05
2.98405801240102e-06
-2.12592156022957e-05
9.58756282279664e-06
-2.65861534689398e-05
-2.71014284343467e-05
-1.95313213350922e-06
-2.44968818014896e-05
-1.93856705773741e-05
5.87053468486061e-06
-1.0060574331521e-05
-2.31636923484307e-05
-2.85984279071152e-05
-3.28028186401825e-05
-4.03157814574587e-05
-2.37024751051105e-05
-2.1211197794568e-05
-1.90316168549614e-05
-2.51997470307045e-05
-1.44346661118912e-05
-3.0077926223329e-05
-1.15120335773257e-05
-1.44528703452357e-05
-2.37158792422611e-05
4.25700813218323e-06
-2.77015261949181e-06
-1.74719000171068e-05
-2.84727628496028e-05
-3.21166251045532e-05
2.43059497004931e-06
-4.1974221303133e-05
-4.63230056117489e-05
-5.50185679074786e-06
-1.37793284626115e-05
-1.43836448378359e-05
-7.20047227543798e-06
-2.75616595194645e-05
-3.4899678625584e-05
-9.46051359788337e-06
-3.34034778493224e-05
-3.20978432995e-05
-1.96530494123397e-05
-2.28806554559128e-05
-1.23484244156032e-05
-1.34979087249752e-05
-2.80092988302362e-05
-2.37719659198779e-05
-8.69514758629406e-06
-3.80999730878486e-05
-3.68447183187958e-05
-3.32902848933207e-05
-2.22176233996531e-05
-9.93346510705076e-06
-2.26695226662234e-05
-3.55309304020235e-05
-2.75093300609431e-05
-1.53996927918424e-05
-2.50270588083806e-05
-1.77344619527732e-05
-1.465236600305e-05
-1.94408067767388e-05
3.02355636087175e-06
5.60806129082539e-07
-2.35831640404269e-05
-5.68064995965309e-06
-1.50580796455757e-05
-4.99208161010477e-06
-3.61696865344982e-05
-2.07831819344707e-05
-2.67162582290258e-05
-3.65224515286197e-05
-2.02539870037841e-05
-2.07348280405387e-05
-1.60156683604334e-05
-8.15416578940746e-06
-1.06617636863482e-05
-3.12494880583138e-05
-2.2789235376066e-05
-3.31309091988055e-05
-2.83722518664554e-05
-3.15311607969669e-05
-3.04434265254463e-05
-1.76844968984212e-05
-7.42443525153406e-06
-3.6222440657077e-05
-2.63318450570178e-05
-3.35255365991069e-05
-2.51409700861454e-05
-3.83630980860005e-05
-2.41779955656777e-05
-1.46720163103995e-05
-3.20127766557115e-05
-1.22715954214357e-05
-2.3884156614911e-05
-8.04708492515374e-06
-1.29782878745747e-05
-3.13854414026284e-05
-1.07699926038517e-05
-8.96695584841e-06
8.17505769729557e-06
-5.87221607273388e-06
-2.50905120359003e-05
-3.53626201218899e-05
-1.02144149559902e-05
-3.22078582019798e-05
-1.63401814189972e-05
-3.67196352519099e-05
-8.81522783030663e-06
-2.94279378862001e-05
-1.81104414736796e-05
-3.9854973259475e-06
-1.23296740427003e-05
-2.50316921329529e-05
-2.37437317384328e-05
-4.17241356322354e-06
-3.94973438166788e-05
-1.5589369375014e-05
-3.01201293139949e-05
-2.94402925367428e-05
-3.68644609296643e-05
-3.01167086966914e-05
-2.94653063616337e-05
-1.98230453290404e-05
-4.05545641153943e-05
-2.30593246403698e-05
-2.12536966109987e-05
-2.04965519194521e-05
-1.09693568050772e-05
-4.3342491638618e-05
-2.74241035502469e-05
1.0936811667266e-06
-2.41848818377553e-05
-1.1449386499487e-05
-3.82763351705785e-05
-1.35613788498598e-05
-1.67880847877498e-05
-1.88988682711178e-05
-3.04477713081068e-05
-2.51765667245987e-05
2.24911101201158e-06
-1.97914559544104e-05
-3.76546024939037e-05
-1.39109566823224e-05
-6.3597372149493e-06
-3.00093645919326e-05
-2.21559739206956e-05
-2.78666434276395e-05
-3.90287382161266e-05
-2.69336237929015e-05
-4.36738521575997e-05
4.46486570442968e-06
-2.66885654983437e-05
-5.20125977034813e-05
-1.51337357077815e-05
-1.77934952103955e-05
-1.51096708634699e-05
-1.78408064668656e-05
-8.35084214103145e-06
-3.18061165576752e-05
-3.0387483374729e-05
-9.14804245487795e-06
-1.55939260133155e-05
-3.3227753528469e-05
-1.83544842883603e-05
-5.32401052910694e-07
-2.93732235834474e-05
-2.50377302208271e-05
-3.06191973034389e-05
-3.15943042258886e-05
-6.35665654702161e-06
-4.70190961858711e-05
-1.87521285000145e-05
-2.7909876740498e-05
-2.76221867306139e-05
-2.28258259294917e-05
-2.8492179204219e-05
-5.76258825878953e-06
-2.99264809635948e-05
-3.5701775452646e-06
7.52703692169968e-06
-1.31304141060562e-05
-3.67222236237701e-05
1.02502367192482e-05
-2.52537940050236e-05
-2.51020775860651e-05
-2.35708377196334e-05
-1.64908472874698e-05
-3.54835773488829e-05
-3.71137111538689e-05
-2.04225914154667e-05
-1.9166384533713e-05
-4.53269161554351e-05
4.98047792405667e-06
-1.42824480069451e-05
-9.6318426644638e-06
-2.50845926088109e-05
-2.77414004909383e-05
-4.07077660489886e-05
-2.84767649744167e-05
-3.51222285093575e-05
-2.32765024613652e-05
-1.42334359382658e-05
-7.99919264274387e-06
-3.40098918210426e-05
-9.5323968433758e-06
-3.16815014414848e-05
-1.41886613899202e-05
-9.00932882932458e-06
-2.0385028403298e-05
1.76263192428379e-05
-3.37434874712809e-05
-9.28426568653073e-06
-3.55027802064587e-05
-6.81941954535754e-06
-3.42082959448038e-05
-2.62113370414473e-05
-1.29840996013244e-05
-3.67693438117491e-06
-2.06853260693601e-05
-4.23068775340757e-05
-1.31996381197222e-05
-1.67362950113029e-05
-2.55192232563284e-05
-2.1319324179238e-05
-2.74362875640167e-05
-8.06666165382069e-06
1.79543001110871e-06
-1.56189344675472e-05
-3.72618175395924e-06
-4.38078346491452e-06
-2.6589897006255e-05
-1.17771111762332e-05
-2.45603637957529e-05
-1.96487213128107e-05
-2.22225978133728e-05
-9.28494898604487e-06
-3.94745760492147e-06
-1.64195870574058e-05
-2.94208258808824e-05
-1.01208491336804e-05
-1.92283228334084e-05
-2.7945921665698e-05
-1.95188257651408e-05
-3.50151349443708e-05
-1.24354030488072e-05
-2.0477531060395e-06
-1.09875486906185e-05
-1.17312906845246e-05
-3.6719131609631e-06
-1.84485572689665e-05
-2.89183601905491e-05
-4.96791201472146e-06
1.89489369181779e-06
-1.65761442582383e-05
-2.86620389194937e-05
-2.35450386989203e-05
-1.24913516307595e-05
-2.82512415882883e-05
-4.03378962005236e-05
-1.08849255487949e-05
-1.34269757252499e-05
-2.42154191541308e-05
-6.8656529824445e-07
-1.37811140239407e-05
-2.32428476596166e-05
-8.04111141347939e-06
-3.57880852437656e-05
-1.27686416700613e-05
-1.92291454665387e-06
-1.62867440563343e-05
-2.94052098102774e-05
-3.33663436392929e-05
-3.92727432333555e-05
-8.72656459690486e-06
-4.0128303724354e-06
-4.73841601744396e-05
-9.97673873022537e-06
-2.24788352607306e-05
-7.78437777648107e-06
-3.80846839430681e-05
-7.37456427594983e-06
-1.01020356212918e-05
-5.87068980169219e-06
-4.69409908407218e-05
-1.45844737979271e-05
-1.29892362775856e-05
-3.24956268114028e-06
-2.62817795771961e-05
-5.15213028324866e-05
-3.47876500787629e-05
-5.25251601301572e-06
-6.1305389584177e-06
-3.97096506728715e-05
-1.9991904302501e-05
-1.13329272751024e-05
-2.61626702741194e-05
-1.64588318613695e-05
-3.92845936336478e-05
-1.92488956941635e-05
-3.21175943924144e-05
-1.48201425100819e-05
9.86946413471427e-07
-2.20339585414714e-05
-2.844443417897e-05
-2.39057798010435e-05
-2.46325983809566e-05
-2.98594317472904e-05
-2.4765828459858e-05
-1.78360344946165e-05
-5.7443875945052e-06
-4.20226093057222e-05
-1.61003156535321e-05
-4.09381039787657e-05
-3.31164905862859e-05
-2.96086904899035e-05
-1.56275563211682e-05
-2.41158556592181e-05
-3.15037999932091e-05
-2.09665896135905e-05
-1.30982163209417e-05
1.51298370277777e-06
-1.27563232809445e-05
-4.48964221023561e-05
-4.9480418271411e-05
-1.12421852580778e-05
-1.78951837487022e-05
-2.62619110136357e-05
-1.32341773291261e-05
-2.27924774609055e-05
-2.02261167755171e-05
-3.24546606453385e-05
5.25152871234763e-06
-3.72266501731365e-05
-1.6578711561629e-05
-2.04541481713629e-05
-7.74296668709334e-06
-5.36757633788271e-05
-2.39879147193524e-05
-2.70266579074625e-05
-1.21791895802682e-05
-1.40475867449841e-05
-6.21461648693366e-05
-1.43220624714346e-05
-1.63773139623039e-05
-2.11849314025234e-05
-3.00540498263804e-06
-4.28880545297611e-05
-1.17955112990086e-05
-2.68898860019071e-05
-1.90379963397111e-05
-3.26469820168313e-05
-1.35741530096666e-05
-3.20513053178923e-06
-3.12174163478306e-05
-2.47069208377642e-05
-1.77176851320262e-05
-3.09089115461484e-05
-3.3168667777284e-05
-2.69051838236828e-05
-8.14230529105985e-06
-2.73530125031326e-06
-1.05675233177438e-05
-1.57098375697991e-05
-3.30481333049888e-05
-2.00932655176954e-05
-2.40006858751777e-05
-2.56124728840094e-06
-4.16964827773733e-05
-1.56860493572006e-05
-2.08735679709356e-05
-2.70929505411886e-05
-2.8968749432813e-05
-2.57175986923251e-05
-2.16241907837716e-05
-8.52322096474237e-06
-1.57071500831317e-05
-9.88473853223235e-06
-1.76079941875861e-05
-1.73373687171549e-05
-3.92756040227861e-05
-3.09440565395998e-05
-1.5102444578479e-05
-2.37905085219237e-05
-3.55875728989859e-05
-1.25853456708775e-05
-2.40759680338822e-05
-3.45134228918572e-05
-3.06726036227603e-05
-2.2963516428392e-05
-2.55700879053677e-05
-2.41529549793095e-05
-7.33435990384678e-06
-4.56241677079446e-06
-1.48528206120969e-05
-1.41587798075265e-06
-3.17721471400029e-06
-1.34707474900991e-05
-2.17951884036065e-05
-1.6499298317847e-05
-1.207089484878e-05
-1.61627811698042e-05
-1.35891413772775e-05
1.08436001664042e-05
4.36089156426922e-06
-2.80574104430736e-05
-2.28938434615878e-05
-1.84166338035028e-05
-3.58439532055379e-05
-2.9073763737472e-05
-1.28054928547422e-05
-5.44846081522175e-06
7.72722839404278e-07
-2.38095840120444e-05
-2.63922646710664e-05
-1.28748461762955e-05
9.93258929507075e-06
-2.22711185803578e-05
-3.36268207641244e-05
-3.0681287317089e-05
-3.23850109453433e-05
-1.04169338374325e-05
-2.59791898425464e-05
-2.75032241960907e-05
-2.58832788979069e-05
-1.74931400904326e-05
-1.68914350027436e-05
-1.85755399015431e-05
-1.66477806756763e-05
-1.98960997640621e-05
-2.50133240828821e-05
-1.00431680658704e-05
6.08434894437023e-06
-3.68409303436808e-05
-2.8924570622248e-05
-1.95630270878101e-05
-2.03934491562075e-05
-6.37169208027721e-06
-2.58318902285206e-05
1.25956713702138e-06
-2.38803861270259e-05
-3.15227511753265e-05
-3.78409529444729e-05
-3.20745257943857e-06
-3.27431827860131e-05
-1.8926595070409e-05
-3.74174639085149e-05
-1.55208399065042e-05
-1.07825234199901e-05
-3.5956215641145e-05
-8.61108712291588e-06
-2.01103053707245e-05
-1.3484062568862e-05
-8.98509583647005e-06
-1.01429515610791e-05
-1.28624086693737e-05
-1.0372259635811e-05
-2.12002826625745e-05
-1.35323315270857e-05
-1.04675965372519e-05
-2.10305962425005e-05
-2.63681065762317e-05
-1.61162002492322e-05
-4.15836440949976e-05
-1.86720610148495e-05
-2.14506172452374e-05
-3.13076789982548e-05
-3.53155937286652e-05
1.70832882622216e-06
-1.74325434552384e-05
-1.57173076106465e-05
-9.42851682315419e-06
-1.17795220708896e-05
-3.66531579504207e-05
-1.4961937652274e-05
-2.28235828907369e-05
1.61311540082685e-05
-1.49961812217897e-05
-1.2956340109185e-05
-2.69528458890914e-05
-8.23540846291564e-06
-1.92878168710791e-05
-3.32309954843818e-05
-4.41575053266853e-05
-4.19444289186578e-06
2.72323634356693e-06
-2.99331654318317e-05
-2.91023437463268e-05
7.20567267758395e-09
-2.27344575937494e-05
-2.54032130101337e-05
2.11821593414187e-08
-3.10542063364108e-05
-3.62622854099174e-05
-1.65013541025608e-05
-1.43123466888648e-05
-1.47856800950737e-05
-9.75382661953693e-06
-2.24154719865796e-05
-3.25094159701257e-06
-4.49337904187158e-05
-1.88341494183574e-05
-1.44652708909858e-06
-3.35760343409975e-05
-2.36662950388674e-05
-5.19660007829193e-06
-1.90014314679536e-05
-4.38445396164948e-06
-1.63367182524791e-05
-4.19221621140396e-06
-4.87325287994237e-06
-2.62581788426886e-05
-5.78701073194495e-06
-3.18253835625684e-05
-1.25824430525243e-05
-2.9998017346991e-05
-2.56504004827656e-06
-1.76635045482446e-05
-3.54039893745885e-05
-2.95474971545983e-06
-2.02561361692116e-05
-1.35338517988993e-05
-1.77104123448075e-05
-2.54944580152714e-05
-2.40497270046249e-05
-1.717759322522e-05
-1.77732268771247e-05
-3.40703131668591e-05
-2.28818467393326e-05
-1.30185551332935e-05
-1.04240581022138e-05
-2.27940356009716e-05
-1.27840507764011e-05
-1.18299570976619e-05
-2.01447516850492e-05
-2.32224163101743e-05
2.38687193461972e-08
-2.85347269037658e-05
-3.73926809483277e-06
-1.45522239958017e-05
-2.29674642672284e-05
-1.68759623735286e-05
-3.54583018606597e-05
-2.79436963482165e-05
-2.72530194379382e-05
-2.56873802191077e-05
-1.42036580575969e-05
-9.37936399864199e-06
-1.25315899180182e-05
-3.22373676821528e-05
-1.89382602480006e-05
-1.49349080766284e-05
-3.01402306602912e-05
-4.11250774177643e-05
-5.97406676491301e-06
-1.94895799837415e-05
-2.48289558796885e-05
-3.14316753741443e-05
-1.20977038462083e-05
-1.09500215442359e-05
-2.419980592699e-05
-1.73904225110007e-05
-2.216589929846e-05
-8.41753681899374e-06
-1.68230443978078e-05
-1.93441806159217e-05
-1.04207437003789e-05
-9.47390792053296e-06
-7.41497628937825e-07
-1.27065952606237e-05
-1.90580350559222e-05
-3.95178240343582e-05
-2.2948734038251e-05
-2.05716475154571e-05
-5.08170356614386e-06
-3.00982224764099e-05
-2.34700855032759e-05
-1.63807464344165e-05
-2.94735965501624e-05
-1.04486550273265e-05
-5.61595766491124e-06
-1.4049443929801e-05
-3.64450283774e-05
-1.50516652510947e-05
-2.8449581944472e-05
-1.55084978233072e-05
-4.15549533260795e-05
-4.1074600035889e-05
-6.30465776329037e-06
-2.05216404798391e-05
-2.57865060274376e-05
-2.3530433851009e-06
-3.19893676161587e-05
-5.68290568227692e-06
-3.18677168743053e-05
-1.08186169404426e-05
-3.51124143297571e-05
-1.74762206144126e-05
-2.44263440745229e-05
-2.04923140577047e-05
-1.19600303507683e-05
-2.21295533847029e-05
-3.01249837373432e-05
-1.2679607301497e-05
-3.11669299582287e-05
-2.27954227562485e-05
-1.19415434079248e-05
-3.72612615037555e-05
-9.9333939309687e-06
-2.84166037169742e-05
-1.23472273382365e-05
-3.75935724834916e-05
-3.38260096232982e-06
-2.91669557837265e-05
-2.31732278545271e-05
-1.41914252883235e-05
-1.82422626591631e-05
-8.64934399777206e-06
-2.34765530723743e-05
-4.2329825154834e-05
-3.5569217127456e-05
-1.47455944453376e-05
-3.2042879611395e-05
-3.19986561177168e-05
-1.94133677748488e-05
-2.63704218899229e-05
-1.01799749801184e-05
-7.27869410955029e-06
-3.39412478257508e-05
-7.34296181803847e-06
-2.66215038447849e-05
-6.89925119931291e-06
-2.34220057804656e-05
-1.97518648914062e-05
-7.48413686564459e-06
-3.96155518300433e-05
-2.63309037566588e-05
-5.47308537495616e-06
-1.49088360320679e-05
-5.9408400579313e-06
-1.76988260294698e-05
-2.31536582566506e-05
-1.56199854026893e-05
-1.07630328911385e-05
-2.60900445734438e-05
-2.53188087853904e-05
-1.02392449299513e-05
-4.15912254695188e-05
-1.45637753161792e-06
4.60293808307851e-06
5.33646837894922e-07
-1.54367995426503e-05
-3.15739303321844e-06
-1.80007559004884e-05
-3.59957743045103e-05
-2.46606905919663e-06
-2.40697655345229e-05
-2.98022997712833e-05
-4.27997192139926e-06
-6.38793962401472e-06
-8.69916783988057e-06
-1.20395924843711e-05
-1.49418127531067e-05
7.39977100664084e-06
-1.66121978355571e-05
-3.6634114316201e-05
-8.97750001300439e-06
-5.27545245231227e-05
-3.28466624635893e-05
-2.53822411026155e-05
-3.21416692719468e-05
-2.19839590398425e-05
-2.20452148378476e-05
-2.92541654145525e-05
-2.31423726905717e-05
-6.68810113656192e-06
-6.01955903636231e-07
-4.10568427426319e-05
-4.07728612016725e-05
-1.76881529407328e-05
-4.77052528915613e-05
-4.78359435058065e-05
-4.36357749580002e-05
-2.01036434544048e-05
-7.2542335146855e-06
-3.25533023913254e-05
-5.9760833358921e-06
-3.67633770010437e-05
-2.30753903835164e-05
-1.92682954976066e-05
-2.61999455179968e-05
-2.86534199466552e-05
-1.92530398555616e-05
-3.05372615005633e-05
-1.58256394948504e-05
-1.83901752691782e-05
3.51537114771097e-06
-4.21947269598395e-05
-3.75944420965406e-06
-2.44459774687598e-05
-1.58757314278973e-05
-4.42621053059936e-05
-1.80768279110017e-05
-2.68725393513909e-05
-4.33047275076177e-06
1.00071181930952e-05
-2.90179315774083e-05
-1.95809300255142e-05
-4.57981705461267e-05
-2.19177168529085e-05
-3.1569618398396e-05
-2.36156946351131e-05
-3.08670211941648e-05
-4.07486216543719e-05
-2.95954796192736e-05
-3.31360439570739e-05
-4.49415715056358e-05
-8.66850616087998e-06
-7.27591569382231e-06
-1.56279688372642e-05
1.53378383358833e-06
-2.66905917592032e-05
-2.61383139226688e-05
-1.80020052181117e-05
-3.32130462404157e-05
-1.91637439886622e-05
-1.58964193541221e-05
-1.48648560984459e-05
-1.51041249595925e-05
-1.71427881897058e-05
-1.72989654382255e-05
-1.25940348514626e-05
-1.03048138755989e-05
-3.24492728810138e-05
-1.81090478994576e-05
-3.68200262046214e-05
-2.72291556628411e-05
-2.82497276442878e-05
-1.32124550478584e-05
7.38558990166057e-08
-4.73862832989849e-05
-7.12399382355533e-07
-3.0007798735836e-05
-2.11149759689447e-05
-1.00616354543866e-05
-1.81934061711371e-05
-2.10933309284192e-05
-3.58915769859767e-05
-3.66033041205006e-05
-2.29045821991316e-05
-2.26824318522269e-05
-2.22113904372664e-05
7.91108495710456e-08
-2.2788802700509e-05
-9.60733449569482e-06
-1.32034379860934e-05
-1.07194928933066e-05
-2.20139559778812e-05
-3.44224206296638e-05
-9.11102950929785e-06
-2.57216475894388e-05
-1.31594376436281e-05
-2.04944203086835e-05
-1.41809002469939e-05
-1.70856512217456e-05
-3.78551762488063e-05
-3.04714963011402e-05
6.30985847798698e-06
-3.53171479037412e-05
-2.15019768719366e-05
-2.74457947800246e-05
-1.41853627325247e-05
-3.00235545331404e-05
-2.89290491311219e-05
-3.49886774564374e-05
-3.30274630180562e-06
-4.3004135076276e-06
-1.4823892421356e-05
-2.76182346146542e-06
-1.35261386448983e-05
-9.05722444878456e-06
-3.24992927802344e-05
-2.02664582929022e-05
-2.69433541675463e-05
-3.18281757135322e-05
-2.10671568732519e-05
-1.21888328718048e-05
-4.46221801455734e-05
-2.6272542739063e-05
-2.49227679630905e-05
-3.9511100955894e-05
-2.49603963817191e-05
-3.37427146850393e-05
-1.4966570358151e-05
-2.33908751008172e-05
-1.91275245192638e-05
-1.47932687309934e-05
-2.61213818918023e-05
-3.06525850227076e-05
-9.94402178543065e-06
-2.11833168042366e-05
-1.60136952971287e-05
-3.51220122473537e-05
-2.07514253255763e-05
-9.88324683579831e-06
5.83135006205815e-06
-3.43578945969033e-05
-6.46083645653333e-06
-1.5038499517378e-05
-1.510204901278e-05
-1.35778475517193e-05
-1.28093036640599e-05
-3.69051931154658e-05
-4.84240398957945e-05
-4.13570225483796e-05
-2.57796470495053e-05
-9.19016100547256e-06
-2.13626565721511e-05
-3.97459881055326e-05
-1.01232750030176e-05
-3.92422190161021e-05
-1.35076013956196e-05
-3.90384302601025e-05
-1.95830883806857e-05
-1.98882651178918e-05
-1.86587750837659e-05
-3.57020613595193e-05
-2.90644077306193e-05
-1.8872371806234e-05
-1.26120982165174e-05
-1.9166324147463e-05
-1.07374668304478e-05
-1.88166802534383e-05
-2.50534139183081e-05
-5.83058335027894e-06
-4.28358511077515e-05
-3.63997864402996e-06
-3.43824469995991e-05
-1.07713161172654e-05
-1.52396188741449e-05
-1.81918902095934e-05
-2.67671104317257e-05
-4.25019010494734e-05
-4.10439932195736e-05
-2.29109114072114e-05
-2.43417904545364e-05
-2.01830230675208e-05
-3.91145873615152e-05
-1.52348265868853e-05
-1.6158901430665e-05
-2.55181455188193e-05
-9.91383434464708e-06
2.35528570004899e-06
-1.45952279987538e-05
-1.40789674763926e-05
-3.08291694201481e-05
-1.41642957829134e-05
-7.78017127691129e-06
-2.79222213276938e-05
-4.32690071333832e-06
-2.26052250349108e-05
-3.06457967362099e-05
-1.3463572662767e-05
-7.63162903209541e-06
-7.22794811622275e-06
-2.00002711428761e-05
-1.9600755080323e-05
-3.47946008865429e-05
-2.42948948897345e-05
-2.27301509980676e-05
4.74851946082868e-06
-2.01526373169791e-05
-1.16548723968717e-05
-1.46215771323796e-05
-2.0846138147617e-05
-2.4835050558472e-05
-7.10258755812589e-06
-1.66251329098845e-05
-2.12226645934644e-05
-1.34502325782528e-05
-2.99438756754207e-05
-2.2151280588299e-05
-9.1961064568146e-06
-2.77100989306153e-06
1.03067921443715e-05
-2.14023957756326e-05
-4.2857177072935e-05
-1.877506885157e-05
-1.29815160018584e-05
-2.91924819557762e-05
-5.13875886903693e-05
-2.09180716198197e-05
-1.02389905836848e-05
-4.26067133113869e-05
-3.34562779885313e-05
-3.53758451855345e-05
-4.27795328703488e-05
-1.50190651206068e-05
-1.72442641556592e-05
-4.9955856649262e-05
-3.35648733245072e-05
-2.91270680125751e-05
-2.105695289232e-05
-1.27544821322007e-05
-2.4140865318965e-05
-2.15815427301144e-05
-5.66597770733856e-06
8.05386172411485e-06
-1.97570204939997e-05
-1.54820204251886e-05
-4.09497870262858e-05
-1.13873019744531e-05
-1.48745252254999e-05
-8.45734531185027e-06
-2.19213499394328e-05
-1.69943911063964e-05
-9.78257682385349e-06
-2.4695090240443e-05
-1.81635882427806e-05
-7.03716241936583e-06
3.93807049297781e-06
-3.44328134752208e-05
-2.13070230156984e-05
-1.26193238078063e-06
-1.87513967440066e-05
-3.59270662226953e-05
-1.90762850017999e-05
-1.3700493037459e-05
-3.88999477622137e-05
-1.84723015867824e-05
-1.58832088700317e-05
-2.66754319213863e-05
-2.0301262653817e-05
-6.22908388908716e-06
-3.29093125770427e-05
-2.90842691154294e-05
-2.05412873452159e-05
-6.7827894454853e-06
-3.31847629618294e-05
-1.01251673196055e-05
-4.92163264931498e-05
-2.52133491293647e-05
-1.89916720608167e-05
-3.58137344211067e-05
-3.2350706160017e-05
-3.66922629898333e-05
-1.94903399008682e-05
-2.43218497200384e-05
-3.38855716865071e-05
-4.28536833645566e-05
-9.59835838822762e-07
-1.5193750200216e-05
-2.90826039163168e-05
-1.60622168352442e-05
-9.32735576383156e-06
-1.00049841401511e-05
-2.48137878371399e-05
-2.68364666754741e-06
-1.72329733169328e-05
-4.55052906638607e-05
4.52952034729157e-06
-3.81674225701227e-05
-2.76856868036575e-05
-3.65168660753736e-05
-2.86280477254207e-05
-6.86246029621643e-06
-2.84617289700283e-05
-2.24852674291588e-05
-1.62494544590283e-05
-8.65566285403734e-07
-3.58569648827714e-06
-1.55432644215189e-05
-2.36659930299348e-05
-3.41211943306232e-05
-1.6774395643296e-05
-1.64153578266243e-05
-8.4691005225306e-06
-6.34415291201851e-06
-1.5350232474709e-05
7.33903474131227e-06
-4.4819839174589e-05
-2.41131881856609e-05
-1.4675004352729e-05
-2.91207880518982e-05
-9.55632261440249e-06
5.36799340303868e-06
-3.6097840944282e-05
-3.19171009303739e-05
-3.85025772897424e-06
-1.81355308226283e-05
-1.60289015289187e-05
5.67119283937533e-06
-1.91535177604771e-05
-4.16366028682453e-05
-9.51438904346003e-06
-2.39543718702856e-05
-3.71143387668701e-05
-3.93879228019077e-05
1.49285695334291e-05
-3.43782492383549e-05
-4.34899911361169e-06
-1.11917163996392e-05
-1.02563215123457e-05
-1.78666554936015e-05
-2.71189375230218e-05
-2.11928776450282e-05
-3.41393313751037e-05
-1.51198180639023e-05
-3.67531584749639e-05
-1.44674788300855e-05
-2.13148340625008e-05
-2.3232770705159e-05
-1.27742528612762e-05
-6.55077274989429e-06
-1.48286539190061e-05
-1.29056856610586e-05
-1.73702092055713e-05
7.052897575759e-06
-2.45171256643598e-05
-2.27417411582077e-05
-3.64651913903602e-05
-3.70208411068126e-05
2.09598138771952e-06
-1.61490114643128e-05
-1.63280604648805e-05
-1.23711951887173e-05
-2.23296343572007e-05
-2.39302602018508e-05
-5.85302710233483e-06
-1.61428007805236e-05
-1.88819241176054e-05
-2.20703714163732e-05
-2.45344212527739e-05
-2.51974203409902e-05
-1.63786109497383e-05
-3.52444125752701e-05
-2.72419300261963e-05
-1.3125411509683e-05
-1.36406725838273e-05
-3.69907120329621e-05
-1.27586215785304e-05
-9.80305992439996e-06
-1.71996478735393e-05
-2.38571854958639e-05
-2.66153171672399e-05
-2.18321859531782e-05
-1.04991666664685e-05
-2.72962993501553e-05
-3.3816987053101e-05
-8.19435096466515e-06
-3.41955970437262e-05
-1.12977359787042e-05
-4.82426858107472e-06
4.97331046429976e-07
-2.50475080805243e-05
-3.76127054874162e-05
-4.2514338937798e-05
-2.22151070696553e-05
-1.87326883301518e-05
-1.01819876080533e-05
-1.96462336659854e-05
8.66349502636164e-07
-2.5207253753153e-05
-2.09319340088855e-05
-3.04778724606901e-05
-1.48813615769601e-05
-3.84714084950745e-05
-3.09308637013973e-05
-3.35465158900752e-05
-2.57921293291698e-05
-2.69718724063379e-05
-1.58982440345303e-05
-1.98799493302852e-05
-2.10780895261857e-05
-1.98680370962273e-05
-2.94340966714808e-06
-3.02797551729139e-07
-2.31006409906519e-05
-1.51831629925991e-05
2.78089340008899e-06
-1.13215049618768e-05
-3.47246513987063e-05
-7.08875058256139e-07
7.40525147327102e-06
-3.16422318759875e-05
-2.75429899313552e-05
-4.86093063859389e-05
-5.76681242717548e-06
-3.14975758548994e-05
-1.26597060006389e-05
1.79090884771413e-06
-2.75310580606278e-05
-2.68147174014833e-05
-1.73690193093216e-05
-2.34625609297857e-05
-3.03705059094474e-05
-6.00629312485059e-06
-3.30160177228445e-05
-4.47483668279286e-05
-2.10268750781495e-05
-3.65868027079759e-05
-4.08860099884896e-06
-3.50224255962406e-05
-2.65752701337092e-05
-3.24377879302913e-05
-1.03564873733396e-05
-9.85499195566847e-06
-2.59220998604683e-05
-1.84298281736877e-05
-2.53770428216157e-05
-1.17054017751864e-05
-1.10526066977398e-05
-2.15471785316289e-05
-2.1003482964512e-05
-1.57014061678977e-05
-2.46985557213337e-05
-2.278321868797e-05
-1.56546237463069e-05
-1.55586557956435e-05
-3.05969522479624e-05
-1.39306843123876e-05
-1.55007495353166e-05
-2.29279829529099e-05
-1.87705232845059e-05
-1.42458653932587e-05
-1.52368768074699e-05
-4.34039615002545e-05
-4.15185748279939e-05
-2.49026150969871e-05
-2.19587010608965e-05
-2.0457440201323e-05
-3.17467657393553e-05
-7.58489267924973e-06
3.93948598718331e-07
-3.94516694000003e-06
-2.7119942098353e-05
-3.73181062709296e-05
-3.82283471496668e-05
-2.01396383761099e-05
-1.76929186053659e-05
-3.32838845997438e-05
-1.20854965605803e-05
-3.81058010532591e-05
-5.41531071009017e-06
-2.28923121042784e-05
-2.10357962150253e-05
-7.52581451161095e-06
-1.80714737824924e-05
-2.87945243879741e-05
-4.0655451752289e-05
-1.74563848583077e-05
-3.03767030133003e-05
-3.98873922319913e-05
-1.36308757668123e-05
-5.49625480852571e-05
-2.94319550642897e-05
-2.91061607018798e-05
-3.72284194851255e-05
-2.55269720894476e-05
-2.07265884667172e-05
-1.4832901917105e-05
-3.72802801340995e-05
-3.36255889341836e-05
-1.19510234437399e-05
-3.00519197405411e-05
-3.50727172302195e-05
-2.75396255109183e-05
-2.99718004830669e-05
-3.76413410463704e-05
3.16870785327019e-06
-1.88622409308588e-05
-2.39514694382651e-05
-2.06948101047242e-05
-2.48247533695376e-05
-7.85854750365665e-06
-7.14618409389299e-06
-1.61025382362659e-05
-2.34243339124615e-05
-7.67130192366711e-06
-2.53006335790034e-05
-1.79512218180811e-05
-3.58590700289275e-05
-2.00447062595502e-05
-1.83581904820065e-05
-1.70869217247699e-05
-5.98506461965511e-06
-2.7102065618694e-05
-5.4535863713266e-06
-2.6877638228572e-05
-2.93130942935146e-05
-2.34027547950017e-05
-2.81257481367268e-05
-3.56565931113909e-05
-4.49196103657421e-06
-1.19706851798455e-05
-4.48549609341068e-05
-2.28522107814115e-05
-8.79153269846524e-06
-2.12437468358905e-05
-2.18286180222682e-05
-2.40556801328543e-05
-5.66379710044875e-06
-2.92367139151201e-05
2.42949389663515e-06
-3.46726866806879e-05
-1.35190360706504e-05
-3.02167184990592e-05
-3.94897874901398e-06
-1.8056585504529e-05
-3.17520925706187e-05
-8.97007983724529e-06
-2.93886238005552e-05
-1.54917814117473e-05
-1.7649658322567e-05
6.59874117057388e-06
-1.00947771923065e-05
-3.27066778843858e-05
-2.25275763577334e-05
-2.16779599084252e-05
-2.44391056117316e-05
-9.20167809177092e-06
-3.71037149284076e-05
-1.34896185268712e-05
-1.2041327535237e-05
-3.08216055350516e-05
-1.64382383120161e-05
-1.53218249728505e-05
-4.76800645955819e-05
-2.13983212250729e-05
-3.30057721330049e-05
-1.22073830683988e-05
-2.11455464637282e-05
-1.57181915704343e-05
-1.22540619415651e-05
-2.11311543352597e-05
-3.40455751932289e-05
-2.08939220587581e-06
-1.68072694821458e-05
-2.46337254331521e-05
-3.14273228100831e-05
-3.28391843880263e-05
-9.94873350392949e-06
-1.52213512974226e-05
-3.55348762485479e-05
-1.90747588693568e-05
-2.2092796812001e-05
-3.36742623434969e-05
-3.10289712828425e-05
-1.43067294881693e-05
-1.93628217332484e-05
-4.15309504435784e-05
-2.46337698936977e-05
-1.5130077940647e-05
-2.66292711347091e-05
-2.03953154614879e-05
-3.38607285362019e-05
-1.81304225868772e-05
-2.72118763499381e-05
-2.94122984172139e-05
-1.0906383905518e-05
-4.20078367678669e-06
-1.34088591222456e-05
-1.18442242374469e-05
-1.43801377241414e-06
-3.88282354013629e-05
-1.61518946610271e-05
-5.05071213202093e-06
-5.04964313849213e-06
-2.03234582954781e-05
-3.04098567074413e-05
-1.7462219151637e-05
-4.59296516358683e-05
1.25416947949913e-05
8.88565747014929e-07
-3.5644358161516e-05
-4.03009879563057e-05
-3.8095894744808e-05
1.98086644418691e-06
-1.1449336349628e-05
-3.23674551301425e-05
-1.72200041760726e-05
-3.02576794595263e-05
-5.56351221181717e-05
-1.60441954711089e-06
2.62484671614995e-07
-2.92233131949731e-05
-1.55019788980984e-05
-4.32699665176873e-05
-2.29390667040492e-05
-1.69175319695241e-05
-2.25410039538307e-05
-1.52924814267779e-05
-5.2282089568688e-06
-2.35632272683221e-05
-5.21714405106103e-05
-2.03745778369433e-05
-2.71391291527264e-05
-4.419995225508e-06
-1.76147200118411e-05
-2.09531320198439e-05
-3.80666433725459e-05
-1.19780789461958e-05
-7.80442145078411e-06
9.24169950037719e-08
-1.21554020409852e-05
-7.21724458437003e-06
-1.71667499953841e-05
-1.8327368066108e-05
-4.78345600797798e-06
-1.16217807473377e-05
-8.38025266369994e-06
-2.94595281327279e-05
-2.71890234954434e-05
-2.13433740525365e-05
-2.97076877110892e-05
-2.60790316321092e-06
-2.45283355056586e-05
-1.72409652116803e-05
-1.52525868527999e-05
-3.83419058506456e-05
-1.43856926335933e-05
-1.16220486148025e-05
-4.83926468295749e-05
-1.23379762105784e-05
-2.93890239906494e-05
-5.93701941732679e-06
-3.47996864851218e-05
-1.67801750700398e-05
-1.76430903097421e-05
-2.08213793559203e-05
-2.64161214001952e-05
-2.163664294681e-05
-2.07020472865752e-05
-2.6454078295641e-05
-2.48618916464976e-05
-2.39786835035384e-05
-2.49123775730525e-05
-2.95162053125202e-05
-6.49674833048229e-06
-2.37481216401254e-05
-3.46578117334895e-06
-2.19325082154789e-05
-2.31913837528632e-05
-6.9905333287702e-06
-3.03959401507902e-05
-7.91129879086769e-06
2.16489222177755e-06
-1.51382806913412e-05
-2.26727448209498e-05
-3.60176198180657e-05
-3.09111492389276e-05
-9.78091253283777e-06
6.80378322885542e-07
-3.30337901297034e-06
-2.90335753585964e-05
-1.58223291641589e-05
-1.59038136330307e-05
-1.98054382843544e-05
-2.88696129492859e-05
-1.48673115757002e-05
-1.24408584490357e-05
-1.29713848859501e-05
-1.90642266848927e-05
-3.26237746760924e-05
-9.59073627011696e-06
-2.6418878996287e-05
-1.99675834524352e-05
-1.35441775917879e-05
5.03812605592923e-06
-2.08585197900303e-05
-4.79324966679614e-05
-2.65678709338779e-05
1.34800484316607e-06
-3.30483093071293e-05
-9.08795814583937e-06
-2.01689246620541e-05
-4.40422809968302e-06
-2.72301773294538e-05
-3.71348420686165e-05
-1.13610236381811e-05
-2.06009923287383e-05
-2.32074652415152e-05
-3.38534867001454e-05
-1.59271633342467e-05
-1.90254710949193e-05
-1.8196839569273e-05
-2.74348133414296e-05
-2.51148782621492e-05
-1.11262295777972e-05
-1.73333795819696e-06
-6.5323759027581e-06
-3.19502809241459e-05
-7.5017737164815e-06
-6.87201422904205e-06
-4.03937215134273e-05
-3.88506704716455e-05
-3.76547963527387e-05
-2.10843259850273e-05
-5.99181726608226e-06
-1.68513865833441e-05
-3.84206651055655e-05
-1.42836389862041e-05
-2.13476565643087e-05
-2.5162915612383e-05
6.65656968444739e-06
3.79087276653009e-06
-2.05207200888371e-05
-1.80424231903024e-05
-6.10927551539545e-05
-2.69687269728942e-06
-1.18394604445537e-05
-1.39630987419794e-05
-1.68436222471146e-05
1.09746542585813e-05
-3.60443374243256e-05
-2.72731817108587e-05
-9.11882705379602e-06
-1.11212415253509e-05
-2.41134857894419e-05
-7.52359616817793e-06
-3.30848303903814e-05
-4.4949682640144e-05
-1.08854612006749e-05
-2.08793735837576e-05
-2.76878878621426e-05
-1.82891271677246e-05
-2.19208352214622e-05
-2.91010113804688e-05
-3.26408638368934e-05
-2.49979154517433e-05
-2.19399026591297e-05
4.5783520228676e-06
-2.49039215417295e-05
-2.3539003419826e-05
-1.51922379134553e-05
-3.99393271386545e-05
-4.69535857457598e-06
-1.69929946588251e-05
-1.36673309433529e-05
-1.5006784933414e-05
-2.97184746987546e-05
-6.27663223732396e-07
-1.81540316652837e-05
-1.40085998798627e-05
-2.97092002116908e-05
1.84015678400178e-07
-4.36914929981318e-05
-4.41227393804772e-05
-2.64142111308856e-05
3.67554637965369e-06
5.68447553993671e-06
-7.50928619972311e-06
-3.28103726102439e-05
-1.39416093353355e-05
-1.09582720353395e-05
-1.40248561735483e-05
-7.36753017380862e-06
-1.81698465394763e-06
-2.46722741458877e-05
-1.61066961091843e-05
-8.29355116799241e-06
-2.05757167353219e-05
-6.32315939017705e-06
-1.32433625065997e-05
-2.71027033167686e-05
-3.27702784687303e-05
-6.9828626349584e-06
-1.25601098700655e-05
-1.36868047502346e-05
-1.64404418219177e-05
-1.05452278910065e-05
-8.97220804005866e-06
-2.43341226538147e-05
-3.82206527229436e-05
-4.43268085977787e-05
-2.08380602319418e-05
-3.70318926084251e-05
-1.13705490065631e-05
-3.49116390210635e-05
-3.00370392108145e-05
-3.44033810913541e-05
-2.67272478708953e-05
-5.92776524932894e-06
-9.56373591591047e-06
-4.21178658066757e-05
-1.30086199062578e-05
-1.35829316649675e-05
-3.72216432215472e-05
-5.11510848163438e-06
-3.42420488917481e-05
-2.024264031071e-05
-4.76317318113515e-05
-2.5861912440312e-05
-1.31226181767638e-05
-2.79410395659474e-05
-1.6978480339069e-05
-1.77351599815237e-05
-1.94142048940178e-05
-3.06244558169164e-05
-1.49707854471037e-05
-2.3557120233926e-05
-9.39978968647174e-06
-3.81888726137594e-05
-2.36554790254887e-05
-1.34524603874958e-05
4.94247177933593e-06
-2.69002677305844e-05
-2.75706674972781e-05
-2.74755598301992e-05
-4.29520070989161e-05
-7.86497733619467e-06
-3.06955692322136e-05
-1.4378082357171e-05
-5.97781321106447e-07
-2.96612350291959e-05
-2.36154832691587e-05
-3.36019215208256e-06
-7.61603433175923e-06
-2.91273743750126e-05
-2.37505030971988e-05
-1.30530793656355e-05
-2.83121929182995e-05
-1.79070568954008e-05
-2.56599159710738e-05
-1.79982425569858e-05
-4.65442516608039e-05
-2.64229947902215e-05
-1.1466908272309e-05
-1.5004981319787e-05
-3.76484135952085e-05
-1.51634439127634e-05
-5.23308489889751e-06
-1.23796535663618e-05
-9.85515662977246e-06
-3.2866762824554e-05
-1.01525794170554e-05
-2.79770792492318e-05
-1.82794891656643e-05
-2.8849636659024e-05
-2.25093179150183e-05
-1.90294058351629e-05
-2.1295925345208e-05
-6.45096248651618e-06
-2.10529159664609e-05
-2.9829147403855e-05
-1.55818344085595e-05
-1.92321691362057e-05
-2.56090726047909e-05
-1.05444983250339e-05
-1.14339033738072e-05
-3.07605034552245e-06
-2.56222140877167e-05
-2.43562114451866e-05
-2.28388230635399e-05
-8.24725870307735e-06
-2.79265184149164e-05
-4.47162084983759e-06
-3.76864278417865e-05
-2.43803407259859e-05
-2.99972269201367e-05
-1.80846052332796e-05
-2.66412994594648e-05
-2.24186163469902e-05
-3.24891301834153e-05
-1.09644415384182e-05
-2.04504467282864e-05
-3.29045620763482e-05
-1.19872818076397e-05
-5.89496267337651e-06
-6.01382918393873e-06
-4.52644305971062e-06
-2.3435183623292e-05
-6.79163385928087e-06
-1.84134731731619e-05
-3.0471078936085e-05
-1.95967632621325e-05
-3.28505037755743e-05
-4.04870587093066e-05
-1.32651814899595e-05
-2.23000077494575e-05
-1.8348684642092e-05
-5.17282279171063e-06
-3.36831460094511e-05
-4.06915927484794e-05
-3.46249467862342e-05
-1.36151857124048e-05
-3.57308880942772e-05
-2.1521184429745e-05
-2.17715807913565e-05
-3.07226196932377e-05
-6.34849190175334e-06
-1.20943483998887e-05
-1.67620284820152e-05
-1.36457458318218e-05
-2.19994364584101e-05
-4.16211405327811e-05
-2.77773200854851e-05
-2.0841503097672e-05
-3.08816486048315e-05
-1.80406853559179e-05
-9.26729747871304e-06
-2.69053673564527e-06
-1.3346737237972e-05
-9.37950909760845e-06
-1.54429465624062e-05
-3.44726390075822e-05
-2.7972954771796e-05
-2.49338929240133e-05
-3.69324881996519e-05
-1.90891312903518e-05
-2.18674881810302e-05
-2.8910127157881e-05
-3.08482422037767e-05
-2.63115508476956e-05
-3.39992424693042e-05
-1.14741228194403e-05
-3.30262836303953e-05
-1.42381192775705e-05
-1.82477182735754e-05
-2.96201492030153e-05
-3.10371143802175e-05
-3.82015749317742e-05
-3.71552361433274e-05
-2.87948699214893e-05
-3.87018961978377e-05
-9.82844647293001e-06
-4.19830980500359e-06
-1.14093222961242e-05
-3.87175030504052e-05
-4.49786691777629e-05
-4.08025976782689e-05
-3.6500107895761e-05
-5.07600430172986e-06
2.44935394484639e-06
-2.18761805770292e-05
-2.47199509105551e-05
-9.98423072614852e-06
-2.2382910767142e-05
-1.11254517306107e-05
-2.7860156709722e-05
-1.71570858411871e-05
-2.26883451754399e-05
-2.5192912291204e-05
-2.66605792971557e-05
-2.35034349316855e-05
-4.02434151496658e-05
-1.82677495085757e-05
8.53275916055012e-08
-1.73186699158534e-05
-1.02226256158435e-05
-2.2484993271775e-05
-9.17793110667725e-07
-1.97605702574664e-05
-2.44939580497108e-05
-3.33729445297001e-05
-1.38017395061869e-05
-8.80406112748724e-06
8.24226086881597e-06
6.9213925739072e-07
-2.69603115077211e-05
-1.48728315983769e-05
-2.71582480579468e-05
-2.41657060058364e-05
-3.0237042798884e-05
-1.6024495099683e-05
-2.19932480231037e-05
-2.87966743792589e-05
-3.6551457994254e-05
1.50501222896301e-06
-1.40212632594176e-05
-1.9646930685819e-05
-4.48879152837183e-05
-2.59863621822991e-05
-4.43268173134743e-06
-1.07152791388106e-05
-1.52230583855416e-05
-1.44178771916029e-05
-2.95684003921154e-05
-2.81393850768483e-05
-2.16113454965302e-05
-8.14199443099589e-06
-2.40614076425216e-05
-3.54258348939095e-05
-1.41305805508217e-05
-1.45230913248721e-05
-1.90557400114427e-05
-3.05511053316429e-05
-3.14517900772846e-05
-3.10481841515937e-05
-2.89950769798655e-05
-7.97953707074166e-06
-1.41338386961499e-05
-1.98796896912416e-05
-1.93867803537411e-05
-1.68542576780055e-05
-3.44430718737514e-06
-2.04142693904769e-05
-1.89982960520651e-05
-1.88636384634589e-05
-1.67877503902837e-05
-2.94024590800832e-05
-2.60959611522603e-05
-1.11626919404819e-05
-1.95416950260316e-07
-2.19231966334312e-05
-9.19526231165959e-06
-2.12936696516217e-05
-6.86881126381835e-06
-1.38182908712158e-05
-1.68814889578579e-05
-1.06259295947657e-05
-2.46903181371521e-05
-3.76415549391253e-05
-1.76866172641495e-06
-2.77149110684564e-05
-2.36017194140429e-05
1.29553789911696e-06
-4.30560128282185e-05
-3.73724379657079e-05
-8.94830576194885e-06
-1.0733383067077e-05
-1.45024273925095e-05
-2.08503286233236e-05
-2.17476530272546e-06
-3.66317951063973e-05
-3.07932346780949e-05
-2.66924809733223e-05
-3.85592962141481e-06
-1.08639606991876e-05
-2.16422334172165e-05
-1.81024951394493e-05
-2.43115650006651e-05
-1.64739651809985e-05
-1.79023245966375e-05
-2.02779630650805e-05
-2.03342145077672e-05
-4.13975553749451e-05
-2.26314945413383e-05
-4.86073351758478e-06
-1.76429388784893e-05
-1.35748518034949e-05
-2.54825702956995e-05
-2.19766805786466e-05
-2.800045228459e-05
-9.21575053014035e-06
-4.23257419696859e-05
-1.1353004976311e-05
-2.33261251855912e-05
-3.00217173871044e-05
-1.5126516399052e-05
-1.6836213297089e-05
-1.3558065038343e-05
1.65815065323782e-06
-3.7354009647465e-05
-3.32973180456602e-06
-2.07836833439801e-05
-3.95635678292995e-05
-3.22006401781428e-05
-1.89821995531888e-05
-3.22766679554682e-05
-3.22543616340265e-06
2.41141403447241e-06
-1.97123517219139e-05
-2.56499491369492e-05
-2.45498547855369e-05
-3.85912838452604e-05
-1.45170954257698e-05
-2.36718739221763e-05
-9.48567408409057e-06
-2.2358151554019e-05
-1.65065112254155e-05
-3.13180522339065e-05
-1.66171233136964e-05
-3.17685304887488e-05
1.71744652629985e-06
-4.91077144996822e-06
-3.10038132489207e-05
-2.34582901780614e-05
-2.39770926364188e-05
-2.73433754264652e-05
-2.46244644437118e-05
-1.91450116333985e-05
-1.6043191928435e-05
-3.39104424014648e-05
3.88289571594804e-06
-1.38516266535799e-05
-3.3645620209588e-05
-3.44242103652315e-05
-9.05832244299429e-06
-9.88268559852028e-06
-7.51368226773481e-06
-1.66498174620713e-05
-3.52699594121139e-05
-3.98695100674399e-05
-3.0833617517759e-05
-2.17382509357994e-05
-1.75801780602139e-05
-1.63028636664211e-05
-2.44108975794998e-05
-2.41737630805762e-05
-1.43139855998839e-05
-2.62244524717096e-05
-4.00046763401178e-05
-4.10111649076643e-05
-2.73572270848091e-05
-1.73724625416837e-05
-1.13712677587849e-05
-2.54800894170938e-05
-2.04996911916884e-05
-3.00585747167841e-05
-1.54260749284661e-05
-9.6503329476199e-06
-1.92718551592461e-05
-2.8190261358763e-05
-8.04824766312274e-06
-1.89118268498286e-05
-2.58647081135757e-05
-4.52180743327336e-06
-9.34383351211963e-06
-7.30557304657938e-06
-4.46283018702712e-05
-2.6526689787194e-05
-2.44930653999092e-05
-2.47545844305573e-05
-2.09887928184592e-05
-1.90642289874661e-05
-2.0281490153673e-05
-3.98202993847188e-06
-1.93988543215332e-05
-2.16208565437027e-05
-1.84467459800018e-05
-3.4813641331827e-05
-1.41043705865567e-05
-1.67998754089514e-05
-4.81518010508052e-06
-2.64068718195903e-05
-2.44526915537332e-05
2.44499875553541e-06
-2.20052534940653e-05
-3.34258741966943e-05
-1.32809324438058e-05
-1.23019334358321e-05
-2.22708072522836e-05
-1.57956111048394e-05
-1.39939972109795e-05
-1.42462464584851e-05
-1.77431344386264e-05
-1.04395484400919e-05
-1.20005201162503e-05
-2.0424815218562e-05
-2.27355889199985e-05
-3.79584067469248e-05
-2.05572495599296e-05
-1.40619136090204e-05
-2.56028283725542e-05
-2.39917248750153e-05
-1.93337578782201e-05
-1.78506477154222e-05
-8.88251808632403e-06
-2.81728873810533e-05
-2.05031985017113e-05
-3.11589266193074e-05
-1.17341971048266e-05
-6.24146608305035e-07
-2.62030520009219e-05
-9.10488497346177e-06
-4.65597957208869e-05
-3.0605067563319e-05
-9.37119653965676e-06
-2.14803697668891e-05
-5.60069410108767e-06
-3.19374722161104e-05
-2.83741114959783e-05
1.05791025353631e-05
-1.88472056936733e-05
-2.84733396516036e-05
-2.87778204436744e-05
-2.39737274650962e-05
-2.49088574636222e-05
-2.41272532586785e-05
-1.31577844020645e-05
-2.17892708798363e-05
-3.44073224742921e-05
-5.04918186430218e-05
-2.06718041957703e-05
-3.3110379706304e-05
-4.29757454160862e-06
-1.54530770999316e-05
-1.8338024118587e-05
-1.61121762545582e-05
-1.04318322084196e-05
-2.34057124954688e-05
-3.51825353774488e-05
-2.61572592528014e-05
-2.45388945381308e-05
1.74968334039833e-06
-1.01373673318213e-05
-1.81493861674862e-05
-3.19909715856466e-05
-1.68129833662385e-05
-2.0540196464057e-05
-2.08092910495299e-05
-8.50345464412858e-06
-1.32400112855176e-05
-2.02268485128453e-05
-1.88309717017539e-05
-3.52666856541246e-05
-2.2916596776852e-05
-2.95366354651523e-05
-1.41575047017972e-05
-1.73592820552127e-05
-1.32788326929114e-05
-3.32628494612676e-05
-2.2704341968074e-05
-5.0242675349666e-06
-2.90044486527336e-05
-2.76853088922875e-05
-1.92736529873527e-05
-2.16435264789818e-05
-3.69184845441132e-05
-2.91502889020347e-05
-1.51765055907156e-05
-2.13616555507671e-05
-3.39527655561217e-05
-1.63506515946829e-05
4.38123379917905e-06
-1.92760325047404e-05
-2.80442931274696e-05
-2.71104395744709e-05
-2.21321418168082e-05
-2.82172821198874e-05
-3.86115238064929e-06
-1.36050685417047e-05
-2.29980928079042e-05
-1.17462166097896e-05
-3.07724462619961e-05
-1.85166020659979e-05
-1.69264660519821e-05
-1.4148207374183e-05
-4.19937727810459e-05
-4.31005848999004e-05
-3.77227777501011e-05
-1.73783202461498e-05
-1.41506581023511e-05
-1.90773120639797e-06
-3.87160486876531e-06
-2.23905659412729e-05
-4.9457144565119e-06
-3.80996002821982e-05
-2.32907482932487e-05
-2.97765199385302e-05
-3.29520768659476e-05
-1.44578012102603e-05
-2.39156478269152e-05
-4.42758642713323e-05
-1.64790429316826e-05
-2.73813929408942e-05
-3.57165526042995e-05
-3.00821519616105e-05
-3.87684609283818e-05
-2.60307284145336e-05
-3.01897524501328e-05
-3.58572589009914e-05
-3.55758627427922e-06
-2.83578855463487e-05
-1.5822880745224e-05
-1.96130403820495e-05
-1.53087779547161e-05
-3.28619941830196e-05
-1.50507595527608e-05
-2.97347734873404e-05
-2.2233073951096e-05
-3.98311208499393e-05
-2.14808533479026e-05
-3.44053293356175e-05
-3.92142358049546e-05
-3.51605713974423e-06
-2.28259202198981e-05
-8.74221267785182e-06
-1.45126339090737e-05
-2.28282693386032e-05
-1.38981170640046e-05
-2.57150892306356e-06
-4.46235661446952e-05
-1.61155076249862e-05
-1.82951965681183e-05
-1.47253502190247e-05
-1.14912956151562e-05
-2.97951013246785e-05
-5.20191276739881e-05
-3.26098682299189e-05
-4.24928373256522e-05
-1.85561051086872e-05
-1.95667225456671e-05
-2.11671092448459e-05
-1.16721984925143e-05
-2.02222640958305e-05
-1.10827196608271e-05
-9.56524422599553e-06
-2.97474334789763e-05
-2.30583171422125e-05
-2.51571070469639e-05
-2.37131362111831e-05
-3.12480713834522e-05
-6.92414885252213e-06
-7.47965434586122e-06
-3.71935977916213e-05
1.63358097416063e-05
-1.41834538608812e-05
-3.37057625571109e-05
-3.55767241627033e-05
-1.1544638743821e-05
-7.97281328896218e-06
-1.92660977872321e-05
-2.71400731728464e-05
-1.53008053744164e-05
-2.97710961451799e-05
-1.16021244514853e-05
-8.83440192161472e-06
-2.40229653042048e-05
-2.68267484249893e-05
-3.48347905833041e-05
-5.53184202788842e-06
-2.44757062290253e-05
-1.42122479970671e-05
-4.88896479177812e-05
-3.06527322416749e-05
-6.66488386771638e-06
-3.31819516072197e-05
-1.5128780232624e-05
7.94908260604421e-07
-3.11405099717347e-05
-4.00535164222583e-05
-1.44405383323511e-05
-2.64478243117384e-05
-3.85806303291659e-05
-3.28292287974021e-05
-5.48529789756011e-06
-1.79761068800529e-05
-5.30564922326369e-06
-1.43278798872235e-05
1.04835490731584e-05
-2.89651306562446e-05
-2.70460585547881e-05
-2.27314463617156e-05
-3.96710306361755e-05
1.61059115157715e-06
-3.67255157796896e-05
-3.10990455035665e-05
-3.49424122390136e-05
-2.40224535236423e-05
-2.08662182340487e-05
-2.94959246250454e-05
-2.7542332153283e-05
-3.1251304920656e-05
-1.3547892380552e-05
7.98285643701061e-06
-4.49558265813253e-05
-3.09617577320396e-05
-2.42195308216715e-05
-4.97720712400579e-06
3.33492681568688e-06
-2.22014604401646e-05
-3.55191295565145e-05
-2.19327386161989e-05
-5.32473270451903e-06
-2.74068472603645e-05
-6.72231092652885e-06
1.48883036598418e-05
-3.42000639438039e-05
-1.20572516452525e-05
-2.53024560704475e-05
-8.96287079485481e-06
-2.21854979909458e-05
-1.63499695539275e-05
-8.48724041838272e-06
-1.75069972801061e-05
-3.76863590369829e-06
-1.78181244593842e-05
-2.80528214606159e-05
-1.49973066476154e-05
-1.33239055915209e-05
-2.72855729279609e-05
-3.37438556548958e-05
-3.2085966008931e-05
-3.02264278732621e-05
-6.27684163363699e-06
-2.60389109832724e-05
-3.70865916921524e-05
-2.39262152648183e-05
-1.93322275042882e-05
-6.90365254507937e-06
-3.72789510124915e-05
-4.07956115856245e-05
-2.77201436932644e-05
-2.3495966175604e-05
-1.58576921364176e-06
-2.55498852583237e-05
-1.78506942957852e-05
-2.29320404081748e-05
-8.34174306272611e-06
-1.65195130858382e-05
-3.05500457885725e-05
-1.16909820912792e-05
-1.13846900182274e-05
-3.4121497608573e-05
-3.20505978440232e-05
-1.06953612638436e-05
-1.85599818672175e-06
-5.6652591306126e-06
-8.44454484637313e-06
4.73458082178576e-07
-1.262675305061e-05
-6.93260757992739e-06
-8.21844559828433e-06
-3.69059262642236e-05
-1.70809796423529e-05
-9.14338497097946e-06
-3.39339632802536e-05
-1.46707247280637e-05
-3.10411652608092e-05
-2.86401579569069e-05
-2.29188867147189e-05
-2.49232250024666e-05
-3.08107327136927e-05
-1.56659066739993e-05
-1.22022966351354e-05
-3.832961185497e-05
-1.45501914268976e-05
-2.33257915574078e-05
-3.46576206748304e-05
-5.54219053007806e-06
-3.36343035944391e-06
-3.28924831182427e-05
-9.84298735146991e-06
-3.18376698510441e-05
-1.88312223869758e-05
-2.06999658459866e-05
-6.44957002211128e-06
-2.6896050095102e-05
-2.26049516057796e-05
-1.90186859510843e-05
-2.90523060398832e-05
-2.84204718504654e-05
-2.38856293890159e-05
-2.0583976966085e-05
-1.27782060658617e-05
-1.08745978298603e-05
-1.20207616752374e-05
-2.43930938451756e-05
-1.92668159229264e-05
-3.10317211060904e-05
-2.32175367719649e-05
-2.0245587622086e-05
-1.38216827076815e-05
-8.9584095835813e-06
-3.05525028832351e-05
-2.90436198897047e-05
-1.74119864964569e-05
-1.84369819392327e-05
-1.45639026934366e-05
-9.44476428200785e-06
-1.97461475205681e-05
-3.22163416965552e-05
-3.29675064742449e-05
-3.94352811529512e-05
-2.18208068018062e-05
-4.9742842577013e-05
-1.48667069850613e-06
-1.49726335415694e-05
-3.40802349710267e-05
-2.12865516634286e-05
1.66845598273147e-06
-4.44015281539098e-06
-5.83076021981235e-06
-9.42373085533119e-06
-2.95607654469168e-05
-1.70802972945639e-05
-1.56629372894223e-05
-1.74230157680223e-05
-7.23690291215104e-06
-2.79410251590763e-05
-7.66923915111797e-06
-2.50301271641282e-05
-1.76802696932497e-05
-2.87293533085149e-05
-3.58965557571464e-05
-9.41523958922743e-06
-2.72410201763183e-05
-2.83287568202672e-05
-3.56065395902227e-05
-3.86474476137938e-05
3.12648461734872e-06
-2.83360415470762e-05
-1.76459244274395e-05
-3.73631766817691e-05
-4.43348827057592e-05
-3.03528727781192e-06
-1.5502271916828e-05
-3.80572881492825e-05
-8.79711892054702e-06
-2.28217848138125e-05
-1.13475413468033e-05
-2.1729653509919e-05
-8.07476805067677e-06
-3.37878854712606e-05
-7.89603514326238e-06
-1.61191036166714e-05
-9.95098000861339e-06
-3.53973685980675e-05
-6.92983795024309e-06
-2.08336317974454e-05
-2.56546238684657e-05
-1.40849849469601e-05
-2.95203049482339e-05
-7.27503083678079e-06
-3.61794369234386e-05
-2.49435011173423e-05
-1.73356499387292e-05
-2.99016498512897e-05
-3.9241666653175e-05
-1.81827004378786e-05
-1.82542127623536e-05
-1.4350503158861e-05
-1.9308984650888e-05
-1.91069815566357e-05
-2.10662177691886e-05
-3.45279875566058e-05
-2.35079119575892e-06
-2.54324791811654e-05
-2.14664523949661e-05
-2.42860859151857e-05
-1.76587985386087e-05
-3.30704641248975e-05
-1.17425971399964e-05
-2.24384222969018e-07
1.30799110741235e-05
-2.11230948382562e-05
-5.17416289203662e-06
-1.14527071722569e-05
-3.82105723222811e-05
-2.53570338303211e-05
-8.99664173444235e-06
-1.84351126273648e-05
-1.00377408176206e-05
-2.27050154058584e-05
-1.44517003073926e-05
-1.93384421967681e-05
-1.53864987533744e-06
-8.2916714802512e-06
-3.96511456617619e-05
-3.36968372530357e-05
-2.44139182776636e-05
-1.16209943000524e-05
-3.52453499414591e-05
-1.33238660871971e-05
-2.29755691371417e-05
-2.82751662875179e-05
-1.26675435081973e-05
-4.17859687169785e-05
-9.45734541819201e-06
-1.95373292039334e-05
-5.09298723723941e-06
-2.39369369551273e-05
3.24397338873669e-08
-1.15259453529693e-05
-3.90757794942392e-08
-8.40349496564929e-06
1.47199791039517e-06
-2.38917228914072e-05
-1.35590945098836e-05
-2.19492224843542e-05
2.12990087305214e-06
-2.35551657446314e-05
-8.00684168559982e-06
-1.68994954837724e-05
-1.17984847142672e-05
-2.46069341599038e-05
-1.61036559200864e-05
-2.42848305452676e-05
-2.9192432258105e-05
-2.25532552375008e-05
-4.19332618281315e-05
-1.96495368407522e-05
-3.63963528514609e-05
-1.72238866432127e-05
-8.34481559132321e-06
-1.22197174696807e-05
-3.40633291600533e-06
-1.22957920118714e-05
-2.66880899620206e-05
-2.31234886929422e-05
-2.78455829940174e-06
-3.79603123999829e-05
-8.90142394869733e-06
-1.20307678247683e-05
3.08100482818493e-06
-1.54965546907984e-05
-2.32672999128277e-05
-1.95823337375478e-05
-1.45160729861068e-05
-3.50914285219848e-05
-2.56929855292226e-05
-4.10985920533777e-05
-2.88662689923673e-05
