# Supplementary material for: Research on computational propagation and identification of mine microseismic signals based on deep learning
Source: PLoS One. 2025 Oct 22;20(10):e0334641. doi: 10.1371/journal.pone.0334641 (PMC12543183; doi:10.1371/journal.pone.0334641)
Supplement: S2 Data — (ZIP) [file pone.0334641.s002.zip › 000100500001903.xlsx_0.txt_24.txt.txt]

-2.40209102959328e-05
-1.89883436654545e-05
-7.96976438140289e-06
-1.5444544690233e-05
-2.0917793191147e-05
-3.75571563054082e-05
-4.06780280129623e-05
-2.44310236707431e-05
-1.83808306835347e-05
-1.73002908856645e-05
-4.54177262337565e-05
-1.63122979811943e-05
-2.90346195864346e-05
-2.78287947323869e-05
-2.43554175008897e-05
-1.32741423068591e-05
-3.84187666001802e-05
-9.85465501120013e-06
-2.40611197569096e-05
-2.21803209829895e-05
-3.09083027937935e-05
-1.71059731190393e-05
-3.25646877283069e-05
-3.6487220582811e-05
-1.51475819408018e-05
-1.53929504164615e-05
-1.39579171224644e-05
-1.99871398690383e-05
-3.16252563133058e-05
-7.70150200185892e-06
-4.87515676129844e-06
-2.89029859874207e-05
-1.48657147479027e-05
-3.16108523396526e-05
-1.50644792570842e-05
-1.88720118010896e-05
-6.02499861866552e-06
-2.59664984034119e-05
-1.57116297798281e-05
-4.80434687470213e-05
-3.84918789935734e-05
-2.09830574349447e-05
-1.95742936684249e-05
-1.89348545345249e-05
-1.18454932285995e-05
-1.84690332843854e-05
-1.65476913400177e-05
-2.24193698663096e-05
-1.33455174376549e-05
-5.87965695222987e-06
-2.31875019686413e-05
-1.98050813814928e-05
-2.50007172920808e-05
-6.47188808973291e-06
-6.80533808496925e-06
-3.48225093891605e-05
-2.12434274939054e-05
-3.3420055607206e-05
-3.27910671755335e-05
-9.59598053671233e-06
-1.26487100688828e-05
-2.56849814670293e-05
-1.74526398142675e-05
-9.7605592649684e-06
-3.65403679020873e-05
-2.24269887381612e-05
-1.88601872897003e-05
-2.2265039559613e-05
-1.72950847420981e-05
-2.2821607810863e-05
-1.24381308990305e-05
-6.96100178658726e-06
7.70558654089935e-07
-3.90468111909701e-05
-1.21689323980638e-05
-4.64513748203606e-06
-2.8023521030108e-05
-3.98954277060615e-05
-1.78819741397001e-05
-1.33645525693462e-06
-1.86794186878059e-05
-3.18647140128227e-05
-2.54340647407483e-05
-3.10917905047251e-05
-4.55557120889265e-06
-2.50501445204833e-05
-1.35951920044252e-06
-2.21652380374179e-05
-2.59378816723652e-05
-2.18852239499161e-05
5.32383407230024e-07
-2.9483634481851e-05
-2.97753538103058e-05
-9.04136145327779e-06
-2.02430080752033e-05
-2.69714064252984e-05
-2.81159370095073e-05
-3.25442451448986e-05
-3.52343584093521e-05
-5.1456326598062e-07
-3.71023275027469e-05
-2.31717927656358e-05
-1.81982914152574e-05
-3.74587012952662e-05
-2.15631426308886e-05
-4.145927461401e-05
-1.53694928914578e-05
-1.86040519226748e-05
-2.42199706951862e-05
5.54241975212354e-07
-2.20189302893471e-06
-9.40061112174704e-06
-1.56677931110782e-05
-2.83571633788615e-05
-2.55416160421356e-05
-3.3264753711864e-06
-8.8314527663707e-06
-3.03094078762554e-05
-2.72424439589996e-05
-2.175318998677e-05
-2.33136809605378e-05
-5.22523196079969e-05
-2.97246710669324e-05
-8.23114532534986e-06
-1.25102839331081e-05
-4.24323675741104e-06
-1.57100531784014e-05
-8.37673472200362e-06
4.24661706932474e-06
-4.44762429648612e-07
-2.49617847617557e-05
-4.51671761869536e-06
-1.61423935486016e-06
-2.54443818451364e-05
-3.9344886443524e-05
-9.77917670594459e-06
-3.11116604652079e-05
-4.31435886088149e-05
-1.97433271916899e-05
1.44403758035554e-06
-4.46607128603781e-05
-2.36875016487639e-05
-1.916591757952e-05
-1.60524600443779e-05
-2.30082660355557e-05
5.07596142013816e-06
-3.1481092954423e-05
-3.16404729886737e-05
-1.66013119982846e-05
-1.24423007608409e-05
-1.67478837704187e-05
-1.26809697840813e-05
-3.71091753852675e-05
-1.81912319774816e-05
-2.18608017583234e-05
-1.93002980520522e-05
-1.83737085034551e-05
-3.84529046973463e-05
-1.50411523203164e-06
-1.4698297763277e-05
-2.71047612474005e-05
-1.74229523866546e-05
-8.96866166697246e-06
-2.39673236180316e-05
-3.51807829989954e-06
-2.04679468165797e-05
-3.90121436508317e-06
-6.89456819855293e-06
1.06975367276811e-05
-3.40694343268775e-05
-2.60564728186863e-05
-2.64700010535341e-05
-3.2361912935096e-05
-6.60512705021014e-08
-3.6209668412511e-05
-2.69138725217505e-05
-4.54460326774321e-05
-3.34576622876091e-05
-2.48434373333202e-05
-5.5662722961224e-06
-1.47557883645068e-05
-5.12250901163945e-06
-1.1444723322383e-05
-2.4001502357976e-05
-1.08579862170334e-05
-3.57043435977247e-05
-3.0600094713587e-05
-2.83580179093247e-05
-1.30871220070571e-05
1.01689183788992e-06
-1.3638279545247e-05
-1.0250995224629e-05
-9.07195078155559e-06
-1.73509471053044e-05
-2.24438123426143e-05
-2.56603687282131e-05
-2.59295311322036e-05
-3.06885167066067e-05
-4.39935244263604e-06
-9.98902254726827e-06
-2.96556886818303e-05
-3.11627756756307e-05
-1.55238032930804e-05
-3.66476160012335e-05
-3.24329510236243e-05
-1.3393039560567e-05
-8.49542655761874e-06
-1.68920647511464e-05
-1.90062415040248e-05
-3.7850911592445e-05
-2.95491063739357e-06
-2.47881447815316e-05
-2.6407024120823e-05
-2.59938853832386e-05
-1.73023198214895e-05
-3.43881711916242e-05
-2.52873974177027e-05
-3.0503247073879e-05
-2.58887158076335e-05
-6.76831822193487e-07
-3.88511357785052e-05
-1.85285386685833e-05
-3.38691252251073e-05
-1.90103082184121e-05
-3.72454811971752e-05
-6.5115319259238e-06
-3.29272368706491e-05
-2.16096491445607e-05
-3.77194730515624e-05
-2.11034641782924e-05
-6.82862056687291e-06
2.29225389458356e-06
-1.06851611221607e-05
-3.55462984001334e-05
-1.97553715292952e-05
-2.63173965717547e-05
-1.30068370024048e-05
6.10997802452468e-07
-1.63148002369563e-05
-1.79064764919228e-05
-1.1911336785567e-05
-2.22057296406513e-05
-1.50083317414859e-05
-5.84045532808201e-06
-2.51468043081356e-05
-1.34643820209179e-05
-3.8822540270551e-05
-1.54949727626793e-05
-1.50250435796127e-05
-2.3247938110809e-05
-8.42127771676841e-07
-3.97335870616561e-05
-4.14359275572147e-05
-2.78300137059225e-05
-1.82045104131023e-05
4.9251364284288e-06
-2.06260288147051e-06
-1.71457546770858e-05
-5.46282573781173e-06
-2.00844676540472e-05
-2.00153879959224e-05
-2.85848829508775e-05
-1.95778701444219e-05
-2.45858116596368e-05
-3.89760556028569e-05
-3.14986521257606e-05
-8.48456806655226e-06
-5.67841125283349e-06
-8.48524453628955e-06
-6.1913311830634e-06
-2.11100794176018e-05
-1.73612656009495e-05
-1.99039584442834e-05
-4.72410323675416e-05
-3.59836754204243e-05
-1.58973124763259e-05
-2.06799017026651e-05
-1.49840044396297e-05
-6.56014786816441e-06
-3.19189225194606e-05
-2.58792133578562e-05
-2.08762985415474e-05
-3.65917021362494e-05
-5.88918932545019e-06
-1.6734075640591e-05
-3.13585432664223e-05
-1.01549271854769e-05
-7.98532192876885e-06
8.09908672385084e-06
-3.61646512400522e-05
-2.28856726684122e-05
-1.88641130798022e-05
-1.26127307915226e-05
2.20515770790579e-06
-4.95879903299666e-06
-1.92785326363135e-05
-1.58531337811424e-05
-1.07984398116851e-05
-1.07637962198377e-06
-2.50733797167023e-05
-2.54453432205903e-05
-1.48169104242873e-05
-2.90991746201395e-05
-2.72521962911094e-05
-1.74383052002373e-05
-3.65763285425068e-05
-4.53627791892985e-05
-2.68318121746824e-05
-2.920306077073e-05
-5.61636541482417e-06
-3.15523737726881e-05
-2.59566404352098e-05
-3.90150960365764e-05
-2.55483644797973e-05
-2.41867187315993e-05
-1.99673341470864e-05
-1.68462740644844e-05
-2.24491218458052e-05
-1.20145528712271e-05
-4.12460599267533e-05
-3.39953719847924e-05
-2.72601560896653e-05
-7.27538979021879e-06
-1.92404328318029e-05
-7.38510510332638e-07
-1.77203906001556e-05
-3.05024951134409e-05
-3.91740511050848e-05
-1.55088381136498e-05
-2.91648461657499e-05
-4.26654647114849e-05
-3.11965327208962e-05
-2.36030032515403e-05
-8.37445191179062e-06
-1.4836016729297e-05
-3.56253143545413e-07
-1.93887897941261e-05
-1.66885109883164e-05
-2.32215146410551e-05
-2.67430496651886e-05
-2.09768016674595e-05
-2.65868312761912e-05
-2.61989090845424e-05
-1.88707114012843e-05
-1.36730161545818e-05
-1.23631710162571e-05
-1.98452965375955e-05
-8.42058395133502e-07
4.91251302013092e-06
-2.42894911838429e-05
-2.45566885432943e-05
-2.3097733326012e-05
-1.35215870292776e-05
-1.78572286882307e-05
-3.91471960638723e-05
-3.02401599293146e-05
-1.88080757846947e-06
-3.02868708743287e-05
-4.2448531535343e-05
-2.38662804786236e-05
-1.47732662767689e-05
-1.86306095885243e-05
-2.51745620206736e-07
-1.34443514058577e-05
-1.89004942744365e-05
-2.17553195291406e-05
-3.647483335118e-05
-1.76325415678422e-05
-2.33262027210569e-05
-1.61468562757617e-05
-1.64309273421394e-05
-2.66421523733711e-06
-3.44582340552186e-05
-2.01831302459702e-05
-2.35311169840259e-05
-2.56991321649634e-05
-2.56375145072354e-05
-3.04293607282801e-05
-8.64885887021631e-06
-2.45245989829429e-05
-3.2655723890646e-05
-4.08594853295423e-05
-3.06484651842856e-05
-2.52112164587966e-05
-2.99381829692734e-05
-1.90299492169548e-05
-2.70308046818689e-05
-2.19938836271367e-05
-2.46659981430427e-05
-9.58686133340818e-06
-2.58056955749374e-05
-2.61570007116625e-05
-1.9820579856659e-05
-5.62613496436867e-06
-3.86989706685657e-05
-9.71135488923617e-06
-5.93688429176972e-06
-1.91638124364939e-05
-4.87022908103443e-05
-2.82934983342521e-05
-1.98956198056279e-05
-2.44456279210821e-05
-1.50660786176588e-05
-3.11065261284647e-05
-1.03503739128953e-05
-2.48584535665669e-05
-7.84676447043765e-06
-1.44040071780582e-05
-3.42974572867933e-05
-2.95032109523145e-05
-2.97397397296709e-05
-2.88663575815159e-05
-1.12714175050479e-05
-1.84520896100132e-05
-3.75247356504822e-05
-3.35976681162566e-05
-5.4923944046329e-05
-1.28011107289571e-05
-3.41212935106895e-05
-1.50337303396802e-05
-1.23733365851052e-05
-3.42167594834363e-05
-3.62273011874858e-05
-5.32058269889852e-06
-3.4031488940723e-05
-4.01465930007487e-05
-3.13969444139798e-06
-1.84493809790185e-05
-2.67801378956072e-05
-3.33907873176308e-05
-2.13572435491257e-05
-2.11883325750613e-05
-3.48385470186e-05
-1.65254474907754e-05
-6.7677048393517e-06
-8.06378579947267e-06
-3.5597956262372e-05
-1.53115363094428e-05
-3.31323244470491e-05
-2.17218872233953e-05
-1.62901410966807e-05
-5.61202984892914e-06
-1.82236978190489e-05
-1.08980914588843e-05
-3.10184461447019e-05
-5.64857892235989e-06
-2.08483759106361e-05
-1.63826112471264e-05
-3.4893728493714e-05
-3.68743886799912e-05
-2.02354510982415e-05
-2.76815701121764e-05
8.38587765169051e-06
-3.75314799459424e-05
-2.49670942300598e-05
-1.24803294966693e-05
-4.63482539610466e-05
-2.19566100853338e-05
-6.6091188787646e-06
-1.6626892412268e-05
-8.0613318541572e-06
-2.84760243921013e-05
-2.79038933008145e-06
-1.5846537158573e-05
8.69314585232586e-06
-2.47581848806929e-05
-3.00456916370901e-05
-6.57414690900887e-06
-3.561604754985e-05
-1.95412503605339e-05
3.73703575321091e-06
-2.32013583804845e-05
-9.19477244682591e-08
-2.26404568663798e-05
-3.53209464316932e-05
-2.0934142705996e-05
-1.92284351734012e-05
-2.13148389354204e-05
-2.08312553373311e-05
-2.56644460941323e-05
-5.2576031539229e-06
-3.40256091654204e-05
-1.05998806835325e-05
-2.2391551704993e-05
-2.53211012274051e-05
-3.38862619941375e-05
-2.04834842730023e-05
-2.41893899896548e-05
-1.22096198374059e-05
-2.21243975918251e-05
-3.44474205351888e-05
-1.99008216964843e-05
-1.63909671983152e-05
-4.94073471278968e-05
-2.17019984549247e-05
-3.16787829441289e-05
-3.16171441884385e-05
-2.44863386040124e-05
-2.28529323129027e-05
-2.89006988849439e-05
-3.77791602107432e-06
-1.90966085243558e-05
-1.99836278071327e-05
-2.62751936047489e-05
-2.89173423634191e-05
-1.41265215309829e-05
-2.60699424587857e-05
-7.39011789796911e-06
-4.55040770689177e-05
-2.42879373660316e-05
-4.11733750196266e-05
-1.47990771976651e-05
-2.07114608376747e-05
-2.95271330724248e-05
-2.62952329345618e-05
-1.27354047218759e-05
-1.35786856026273e-05
-1.61109369289188e-05
-3.74698753096411e-05
-1.93457338198443e-05
-1.55354288947287e-06
2.39238194361392e-06
-2.28017695989191e-05
-3.76218307101151e-05
-2.50140152489117e-05
-1.45112603213239e-05
-3.17401797505839e-06
-9.76854059368891e-06
-2.02943572244011e-05
-2.50071820093184e-05
1.17263546901071e-06
1.28923514130314e-05
6.15207927934069e-06
-1.19968761422431e-05
-6.97841803241074e-07
-2.9277904802832e-05
-4.45952497900005e-05
-4.68586542622416e-05
1.90739304338756e-06
-1.60922199167509e-05
-1.23578397350459e-05
-5.81581917853441e-06
-3.05549842388762e-05
-2.12411065882637e-05
-1.52639051149636e-05
-1.9452251329959e-05
-1.7065048237864e-05
-5.96922698767052e-06
-9.48485279615767e-06
-8.6701588842274e-06
-7.44416629189713e-06
-1.2577942464835e-05
-3.74205207799508e-05
-3.82714822117295e-05
-1.11776032612917e-05
-6.73533110333827e-06
-2.39480378657513e-05
-2.26294069051559e-05
-1.29369885279218e-05
-4.08691506513139e-06
-3.22870395690302e-05
-4.03231535989064e-05
-4.06674585155539e-05
-1.02041469436012e-05
-1.7648580450972e-05
-1.90594970509108e-05
-3.63925169224696e-05
-2.20634682650849e-05
-2.43190372960734e-05
-2.04539514488586e-05
-2.07100861914086e-05
-2.64239937233928e-05
-3.3100349444916e-05
-4.62731427787058e-05
-3.0877769969163e-05
-6.47027980945078e-07
-2.83556455818891e-05
-4.42316244078513e-05
2.58653792925804e-06
-4.12939263342847e-06
-1.00426491686123e-05
-2.23731093096569e-05
-1.18517938900659e-05
-2.27258757995029e-05
9.57550624302687e-06
-1.01919385846256e-05
-2.14135644205453e-05
-3.91098172874435e-05
-4.26644201397506e-06
-3.19200138858797e-05
-2.92377383620298e-05
-2.37396257061502e-05
-3.32536651021418e-05
-1.76150440394868e-05
-2.66934068771111e-05
-2.40141551020264e-05
-1.67622846389843e-05
-2.63794196656868e-05
-2.46477076261802e-05
-1.27244634136487e-05
-1.16105498230536e-05
-2.28618073344231e-05
-3.30507330071308e-05
-1.36171589309158e-05
-6.16474404298037e-06
-2.20089243335379e-05
-1.13338933582165e-05
-1.02911147110251e-05
-3.13719576636612e-05
-4.90946437219205e-05
-2.8468684892217e-05
-1.02378842786487e-05
-2.19744657215557e-05
-2.48410781275904e-05
-1.30862875182898e-05
-3.85802351174717e-06
-3.95170568680493e-06
-1.61962638247184e-05
-2.74412989365787e-05
1.81109978110991e-06
-2.54558235999977e-05
-2.28268335894709e-05
-5.61721066664913e-06
-2.76800906125745e-05
-8.48858389764219e-06
-4.88739930591274e-05
-1.81086792396514e-05
-2.89040430021569e-05
-2.72708186129553e-05
-1.57752449907215e-05
-1.74514712423999e-05
-3.59972835637431e-05
-2.10354255213271e-05
-2.38891187737313e-05
-5.31146222436956e-05
-2.56389876809526e-05
-4.22471392464324e-06
-2.89592081517213e-05
-2.86620136236617e-05
-2.2151605674398e-05
-4.90256602358921e-05
-1.53243304380242e-05
-2.46255685467489e-05
-1.89579740669687e-05
-1.59070864390305e-05
-4.37278479971355e-06
-2.07701073245309e-05
-1.86512748285492e-05
-2.22365201094388e-05
-2.53823313715509e-05
-3.58649593249819e-05
-1.92974688211222e-05
-3.24969732785015e-05
7.72047881759033e-06
-2.58614390647676e-05
-2.33709438549719e-05
-2.87002962997332e-05
-3.64185311479878e-05
-1.00951900591644e-05
2.72135572249662e-06
-2.74563958053021e-05
-3.21906352912005e-05
-1.62678871654194e-05
-1.72421887819988e-05
-2.64131611247745e-05
-2.3146501231072e-05
-2.83519571903649e-05
-3.73431501495474e-05
-2.78070724405815e-05
-2.08069440371017e-05
-3.29512685858954e-05
-2.51962039295929e-05
-1.26912693621791e-05
-3.54777814681991e-05
-2.41979032839567e-06
4.21469320768303e-06
-2.97245693080687e-05
-6.12324235677889e-06
-2.5162569201541e-05
-6.96138974733116e-06
-9.18929171653493e-06
-6.71333465671358e-05
-2.03405258438261e-05
-2.46717058203439e-05
-1.47008165233449e-05
-1.50170331066732e-05
-1.18486289934342e-05
-2.05394126129919e-05
-2.69645781656554e-05
-1.91838023395655e-05
-1.14155513138899e-05
-1.82873512067764e-06
1.76783933368659e-05
-1.8047184454468e-05
-1.7474358906015e-05
-1.23462441758577e-05
-4.08704594574238e-05
-3.46569818772572e-06
-1.65589863042134e-05
-2.03701246281078e-05
-1.44987008250342e-05
-2.74376544511045e-05
-9.47423922958006e-06
-3.87041065804869e-05
-3.6676237088759e-05
-4.042634272643e-05
-3.09256726766067e-05
-6.40245388144762e-06
-3.15614085067486e-05
-2.5104693589048e-05
-4.50360140161663e-05
-6.22610087487312e-06
-3.89523636623954e-05
-2.10584390491537e-05
-3.49337265443518e-05
-8.28906786370136e-06
-1.23619564198923e-05
-3.37914462397489e-05
-2.41215497474402e-05
-2.20200706634903e-05
-2.18785340054265e-05
-2.07110907266937e-05
-2.45272782936318e-05
-3.29444620113935e-06
-2.80428830437108e-05
-1.92617170103223e-05
-6.14954482737273e-06
-1.16305178424498e-05
-4.47016152187591e-05
-1.85779835476016e-06
-1.37203368125093e-05
-2.3780116718012e-05
-3.64128613982684e-05
-1.7828253685859e-05
-2.25015015613363e-05
-3.59531681045065e-05
-2.65824258639824e-05
-1.68844088010797e-05
-4.03037976752972e-05
-5.19827689893504e-06
-2.89555017395761e-05
-2.6482238276421e-05
-2.30607651126502e-05
-2.13564473265965e-05
-2.62677787958913e-05
-8.86774161655771e-06
-2.3192036004541e-05
-2.3456029462491e-05
-2.94792402653633e-05
-2.47106694972838e-05
-2.74503957271837e-05
-9.04660984917836e-06
-4.06961765861124e-05
-2.00975738445974e-05
-8.15475398644714e-06
-1.2131991408109e-05
-1.00282151720497e-05
-2.00804539467008e-05
-1.4305732579251e-05
4.74698854503017e-06
-1.32306217336779e-05
-1.27956406205095e-05
-2.24986561985037e-05
-1.47795773398889e-05
9.55255841751119e-07
-2.20057012027011e-05
-2.77370455975687e-05
-3.46922496313077e-05
-1.75640659565358e-05
-1.01627388433372e-06
-2.20305741823425e-05
-6.08326434308989e-06
-3.09161795717475e-05
-3.88348772528555e-05
-3.22426646817632e-06
-9.60718801508295e-06
-1.07087842136718e-05
-2.65644931900383e-05
-3.347670471903e-06
-1.56914151163412e-05
-2.74066064421345e-05
-1.73813987562198e-05
-1.12974659384632e-05
-4.78299225042919e-05
-2.79597008841905e-05
-1.63716118157792e-05
-7.81804069563725e-06
-2.40697921988748e-05
-1.41740525210506e-05
-4.96399051444154e-06
-3.08518857082919e-05
-1.10903025681421e-05
-2.34150250163822e-05
-1.63076567071576e-05
-2.86403715546207e-05
-2.66184018657863e-05
-2.87184804577077e-05
-2.05379631235996e-05
-2.73393683007763e-05
-1.00299968525483e-05
-4.29263422620036e-06
4.85558632418052e-06
-1.99410783932526e-05
-4.05330916949233e-05
-2.06431034058775e-05
-2.28748751627794e-05
-2.1912810095525e-05
6.22515240956467e-06
-1.42892546793215e-05
-9.28306133329856e-06
-1.14502503837313e-05
-3.81715684119569e-05
-3.3398867201334e-05
-3.74077042451621e-05
-2.57573699799201e-05
-3.42441095030681e-05
-2.26726037788149e-05
-3.66955027611806e-05
-2.76060149453302e-05
-8.06699006618963e-06
-1.31003862168145e-05
-3.18752595583014e-06
-1.92095513178857e-05
-3.23258907659559e-05
-2.61134405783348e-05
-3.63471354260708e-05
5.22952704201239e-06
-2.41578744151414e-05
1.82126637584035e-06
-5.81882530141991e-06
-4.95598218652662e-05
-1.01983879716322e-05
-2.60785554503379e-05
-2.35318048356969e-05
-1.43631375670858e-05
-1.65573787019381e-05
-3.88354448732972e-05
-7.88192533290488e-06
-5.34856209195548e-06
-1.04389389463617e-05
-2.18334397683664e-05
-2.28627199276309e-05
-3.60251878162445e-07
-6.87805819652372e-06
-3.32830559883721e-05
-1.33601849972978e-05
-4.03043108247523e-05
-4.41788711455274e-05
-1.57543065596514e-05
-3.45462816339243e-06
-1.56250549714533e-05
-1.96795820664216e-05
-1.88689005941099e-05
-4.99959568328146e-06
-2.52241373081215e-05
-2.71939438546221e-05
-2.56478270410096e-05
-4.44092821495377e-06
-1.908646641321e-05
-3.08348965432585e-05
-2.75103562252116e-05
7.6058841836477e-07
-4.70786046088003e-06
-7.00979534269144e-06
-3.19300835811395e-05
-4.8652317836093e-05
-2.7028285844084e-05
-4.13288797192821e-05
-3.23680046462461e-05
-4.28764139432933e-05
-2.24141229047404e-05
-2.61775129529076e-05
-2.93720590961728e-05
-4.31562541321191e-05
-3.4766394144055e-05
-3.04145029049305e-05
-9.11123039841305e-06
-5.38791053074776e-06
-2.29848857618656e-05
-2.05618438975476e-05
-7.25536735307587e-06
-2.24823073424701e-05
-1.81387193259433e-05
-2.51574263833521e-05
-4.15890584980152e-05
-2.19650709440835e-05
-1.90336624098423e-05
-6.28634834361306e-06
-2.94679615043938e-05
-1.86202778934734e-05
-3.05245888288197e-05
-1.46288056963121e-07
-1.80834828714283e-05
-2.3061294843422e-05
-2.13665824065661e-05
1.2738843051924e-06
-5.89371676499744e-06
-3.39408309504424e-05
-4.1531936626947e-05
-1.33895186292334e-06
-1.23925286011517e-05
-2.12753981326698e-07
-1.01180893132923e-05
-3.61232897325974e-07
-2.29206668033489e-05
-1.88697964275421e-05
-1.38741446188659e-05
-1.45590002251225e-05
-1.83014665497089e-05
-6.52203377866503e-06
-4.06638063399195e-06
-1.39156779366392e-05
-1.94579359499402e-05
-3.53007442160924e-05
-9.67631217942496e-06
-1.41605847711363e-05
-4.08020301877058e-05
-4.62855049816414e-05
-3.71116930785221e-05
-1.92823611678248e-05
-7.71382479644671e-06
-1.50169766119855e-05
-4.36092254844875e-05
-3.5910805166894e-05
-1.08098023292967e-05
-1.04943980501529e-05
-2.80312178841108e-05
-2.96119079531292e-05
-3.15380450348981e-05
-2.08616662720522e-05
-6.68507902594817e-06
-1.47855331722065e-05
-3.06602132898188e-06
-1.38197118290143e-05
-7.52924446499334e-06
2.19478132860888e-06
-1.64270764178758e-05
-1.29058692115321e-05
2.11718719111088e-05
-3.04069404924859e-05
-2.67879298809294e-05
-1.80770618524791e-05
-2.74753781507447e-05
9.20861168632571e-06
-1.58679526892041e-05
-2.26813025529132e-05
-5.39365684923185e-07
-5.79610888099225e-06
-1.95287789928465e-05
-3.22388970128763e-05
-1.40211441207735e-05
-1.04462111888172e-05
-1.78079609664156e-05
-2.99317359721545e-05
-1.3944266557484e-05
-3.04017948527868e-05
-9.7928470522454e-06
-3.14541766314215e-05
-1.80256344225434e-05
-2.09656090240698e-05
-3.50242586184821e-05
-1.44119627640022e-05
-1.56361772092221e-05
-7.88959618796166e-06
-2.61326833032841e-05
-3.31656311605305e-05
-3.11616781868264e-05
-3.17082702918881e-05
-8.64296041549434e-06
-2.78088487371189e-05
-3.15752530772985e-05
-2.42501589284022e-05
-2.69590532798015e-05
-3.12733807486657e-05
-2.2766800594655e-05
-3.04724010706704e-05
6.01665272131497e-06
-5.65325857574765e-06
-2.65969764839447e-05
-2.8828144862641e-05
-2.6277652245277e-05
-2.48344677352778e-05
-1.01532100547083e-05
-1.34978855843883e-05
-1.44322853414067e-05
-1.52325264203624e-05
-2.60042098700911e-05
-2.67296205411847e-05
2.10518916739681e-06
-2.86819575502426e-05
5.16918473470549e-06
-3.85017732803657e-05
-3.78007929554905e-05
-3.04680075403445e-05
-3.25648967530202e-05
-1.98808845938075e-05
5.6527111938994e-06
-1.01065603293169e-05
-1.13676108460356e-05
-3.3265299285012e-05
-1.87603467196494e-06
-1.70541651715823e-06
-1.28682030740995e-05
-1.49834038500747e-05
-1.52742651105843e-05
-3.34803803258823e-05
-9.37470289858875e-06
3.52223481534125e-06
-1.15266625472905e-05
-2.0259220314747e-05
-1.84894472462164e-05
-1.81167351900953e-05
-3.51418426431183e-05
-1.54103466899979e-05
-5.07051162326022e-05
-1.78665958304752e-05
-8.82088403989422e-06
-7.7658304147692e-06
-2.24935165677595e-05
-2.75222947055262e-05
6.61626559978567e-06
-1.62811832376161e-05
-1.11279090704937e-05
-3.45705184538223e-05
-1.56194203582278e-05
-2.37107288399964e-05
-1.88893070466899e-05
-4.61150530231879e-06
-3.13450317581145e-05
-1.13268016735194e-05
-3.31185192813672e-05
-2.20903155780292e-05
-2.3333670456049e-05
-3.47577629751548e-05
-3.73057053437172e-06
-3.10748402345672e-05
-1.72199867233213e-05
-2.12652961329266e-05
-2.4716946096454e-05
-1.77800835604791e-05
-2.74371262408892e-05
-1.71375674742785e-05
-2.65370428664779e-05
-2.55870570491192e-05
-3.39385981496381e-05
-3.09478086460464e-05
-5.04991442314004e-06
-1.64315921874762e-05
-1.85816826848373e-05
-4.07656799732923e-05
-4.86041405770001e-05
-2.67572780255141e-05
-1.97492556760794e-05
-1.51299293782664e-05
-2.27350530953609e-05
-2.46127360549496e-05
-1.05326796472391e-05
-1.91501195407011e-05
-7.66506488025883e-06
-3.15971215044687e-05
-2.86695549951066e-05
-3.35157303520455e-05
-2.54860893617346e-05
-5.01839118096106e-05
-1.17515086673187e-05
-2.31894976896141e-05
-2.03518392237091e-05
-1.60198485895116e-05
-2.85816100788518e-05
-3.00746992621504e-05
-1.54122616863838e-05
-2.36813588498506e-05
-5.00096012606703e-05
-1.48194733665299e-05
-2.07499713692235e-05
-1.69241030312914e-05
-1.24388259892178e-05
-1.51974628909844e-05
-3.03053881731324e-05
-2.12805215615999e-05
-4.04777804552046e-05
-3.74188443750426e-05
-3.49796121810636e-06
-1.47121801838245e-05
-2.91337929463276e-05
-2.16601019289079e-05
-3.0019957621154e-05
-3.07162786130503e-06
-2.84657903031574e-05
-3.45709671849193e-06
-8.76423298673759e-06
-1.29391791536561e-05
-1.77740638219158e-05
-2.57738338885524e-05
-2.67675313877777e-05
-1.61981248427556e-05
-1.22893390086733e-05
-1.66611154552751e-05
-1.03987088511221e-05
-2.22455211786969e-05
-3.3090130889453e-06
-6.91980435326954e-06
-3.52057398049953e-06
-2.20478262168561e-05
-1.12399966828941e-05
-1.82420070958954e-05
-3.22550333395345e-05
-2.63793842999774e-05
-4.14641281169964e-05
-1.02536175853688e-05
-3.96661111448365e-05
-1.06045929914544e-05
-5.82496371698252e-06
-1.30949553855171e-05
-3.14986361399506e-05
-3.41776787130106e-05
-1.76531690880854e-05
-1.38705940225116e-05
-7.52328028765365e-06
-2.94745272903138e-05
-3.57178149450247e-05
-1.08144465904942e-05
-1.19405861307062e-05
-5.26593512143952e-06
-5.94663721751834e-06
-2.15033308358992e-05
-9.68310028005077e-07
-2.95963084608216e-05
-4.01314825169905e-05
-1.55028638263412e-05
-3.03674005871323e-05
-9.18829121920747e-06
-3.75488505462419e-06
-1.83094751294452e-05
-4.18235053523015e-05
-4.73756600151031e-05
-2.21603900964559e-05
-1.87666308201129e-05
-8.91263569746817e-06
-1.78432621140753e-05
-1.08346351004341e-05
-2.23550904921829e-05
-3.20619295033401e-05
-3.90614651057404e-05
-2.34300996321684e-05
-8.95223842557393e-06
-2.08446228243078e-05
6.15436453910653e-06
-3.68092551736315e-06
-1.54440683546937e-05
-2.35117654532558e-05
-1.11969372230414e-05
-2.77019730350269e-05
-1.79543443641565e-05
-3.21589388883511e-05
-2.00966216499822e-05
-2.44449023906644e-05
-2.33690128495608e-06
-1.06426276925895e-05
-2.8736112759067e-05
-4.1413028511816e-06
-2.45707565247752e-05
-1.20807063730041e-06
-2.32450486871219e-05
-1.07685220046605e-05
-2.84906715163305e-05
-1.26241786770621e-05
-2.33384718493127e-05
-1.75446331172026e-06
-1.28803396647199e-05
-4.27669666276173e-05
-4.47089740892311e-05
-2.04088789962891e-05
-1.86090291237222e-05
-6.84504870998779e-06
-2.1219913886889e-05
-2.4666343280516e-05
-3.90000016518673e-05
4.93408225915865e-06
-1.71188261388553e-05
-2.32328656725097e-05
4.37731027928908e-06
-2.34575156862794e-05
-4.83597102341307e-05
4.3590009612345e-06
-2.21889370093348e-05
-2.99075453607505e-05
-4.76118816457633e-05
-2.91544737235755e-05
-3.75525856151303e-05
-1.46981656902782e-05
-1.33115436666527e-05
-2.41506235714391e-05
-2.10162894267029e-05
-4.99257357735e-06
-4.27748574287622e-05
-2.18330775768783e-05
-2.22872464027635e-05
-2.30966608524319e-06
-1.7590056277321e-05
-1.40602641289366e-05
-1.42665914244151e-05
-2.995789360563e-05
-1.86387638770241e-05
-1.57263113942605e-05
-1.334351889991e-05
-3.13324066577501e-05
-1.84690488128519e-05
-1.74610160670875e-05
-3.38555794155222e-05
-2.71709729047073e-05
-2.02423028177915e-05
-2.94405838162572e-05
-2.38299681847061e-05
-2.21574354594627e-06
-2.4005033603041e-05
-1.80320754336749e-05
-4.23022743736314e-05
-1.54864124753345e-05
-2.56214169529374e-05
-1.88842592881139e-05
-2.17066356309886e-05
-2.58660726408406e-06
-3.73517598118395e-05
-6.16729645897505e-06
-2.86268433046856e-06
4.41508182031442e-06
-3.35657835890263e-05
-1.56639147666192e-05
-2.42041964480328e-05
-3.7487064771768e-05
-1.71141163416906e-05
-2.1764230386895e-05
-1.84701361310078e-05
7.67360777416152e-07
-9.92833201118764e-06
-2.99614264970567e-05
-3.55653748963993e-05
-5.45226608460556e-06
-3.49216006301391e-05
-1.01933716501227e-05
-1.46802557326345e-05
-1.20892294658358e-05
6.7164226963112e-06
-1.98798340668378e-05
-1.48156065630904e-06
-1.12572533922407e-05
-1.47091134481051e-05
-1.43583618841566e-05
-2.08047017169724e-05
-2.38152879169729e-05
-3.18728569390317e-05
-1.87215631370998e-05
-3.17467334535764e-05
-1.45615783895981e-05
-1.02157805446278e-05
-1.26432870134136e-05
-3.53210384063677e-05
-2.27646178452017e-05
-1.94562925566756e-05
-3.06633579891297e-05
-3.97244634551129e-05
-2.30604540856934e-05
-1.94431424992972e-05
-3.11840145913864e-06
-2.45003339301484e-05
-1.93341128616004e-05
-4.31949169511337e-05
-1.25415801907262e-05
-4.98642424560054e-06
-1.06828221846639e-05
-2.52163046110386e-05
-1.95608064421334e-05
-2.33929989844624e-05
-2.54273427880962e-05
-1.95265111351816e-05
-1.48596257043326e-05
-4.05912998895693e-05
-2.32727122097051e-05
-4.4537475868654e-05
-1.21255329488598e-05
-1.44929232215659e-05
-1.62808347058477e-05
-2.77611319796711e-05
-1.49251052879772e-05
-2.56960038102413e-05
-3.4521588982738e-05
-2.54008505609204e-05
-6.606072197672e-06
-1.44004600266268e-06
-1.37011086672741e-05
-1.22319522011749e-05
-1.60384891564214e-05
-3.66765056165287e-05
-3.3190767124088e-05
-2.02635413009324e-05
-2.48162143546188e-05
-1.86890498478958e-05
-2.57554495190063e-05
-2.66709333479512e-05
-1.7733893965356e-05
-1.85231673770306e-05
-1.38023554633496e-05
-2.9925464045599e-05
-1.67999413439036e-05
-3.82727713724747e-05
-1.26699543151461e-05
-1.27771588551851e-05
-2.31541475747916e-05
-3.09865794338554e-05
-2.22259749659615e-05
-1.46607032648477e-05
-2.2114349109817e-05
-4.46372259287391e-05
-2.72313878412134e-05
-9.6269673769885e-06
-2.26694940819447e-05
-2.14372213943511e-05
-3.75258099498683e-05
-8.24727558468535e-06
-3.88445848317896e-05
3.2720396187408e-06
-2.95434475880814e-05
-1.16382054551039e-05
-4.69459277548471e-06
-2.87490882418833e-05
-1.67887219977225e-05
-3.01314128926786e-05
-1.81232889958053e-05
-4.23417843249727e-05
-4.46820116475106e-05
1.07585402449606e-05
-3.69026708505258e-05
-1.93322034102494e-05
-3.20235040427976e-05
-2.19063619223508e-05
-4.27891327376535e-05
-2.73547946636579e-05
-6.33034274379231e-06
-1.55574966342979e-05
-2.97974301754093e-05
-1.47919203093998e-05
-3.62392606986766e-05
-2.50149646611549e-05
-4.7766956911083e-05
1.45263199133033e-06
-3.59604587335511e-05
-1.88259363642596e-05
-2.33040837812307e-05
-3.15229931501329e-05
-3.504341320642e-05
-2.7588131022988e-05
-4.59441017919105e-05
5.72275932543251e-06
-4.79453046502527e-06
4.12962195699406e-07
-2.60341573857707e-05
-1.38216433935681e-05
-6.52680840555295e-06
-1.97468769936833e-05
-3.37595426328359e-05
-1.23594338159114e-05
-2.71089372147181e-05
-2.02808406577085e-05
-6.74751548629818e-06
-2.0647264171354e-05
-8.38198086102884e-06
-2.42817099714134e-05
-2.42939404157434e-05
-1.19400277144733e-05
-2.23137745133053e-05
-2.20217923923361e-05
-2.61623621815053e-05
-2.74367845641231e-05
-1.5909263547293e-05
-2.70185198781745e-05
-4.06828456484611e-05
-1.88977136691738e-05
-9.30346694678643e-06
-1.19697077998587e-05
-3.40093572755814e-05
-3.85638120392001e-05
-3.09752117569216e-05
-3.0002180298989e-05
-2.73356325975482e-05
-2.90860172038482e-05
-3.18951924703716e-05
-2.25826703542455e-05
-2.3118540940691e-06
-1.59758651156948e-05
-2.5752578203446e-05
-7.60797647816505e-06
-2.94861490631186e-05
-2.18092910143328e-05
7.59920891277405e-06
-2.8609302790621e-06
-3.79946975350752e-05
-5.42862594478867e-06
-4.27149874474236e-05
-1.66132615774669e-05
-4.87885948696465e-06
4.34152171406926e-06
-3.9296209781159e-05
-1.95512163408367e-05
-6.36977133201247e-06
-1.06840797860856e-05
-3.9990267307201e-06
-1.82184223541952e-05
-7.38839844097701e-06
-2.42873386248621e-05
-2.41327353761765e-05
6.93050051782508e-06
-4.24744871787993e-05
-1.39639088780844e-05
-2.22949859089479e-06
-1.23860243274104e-05
-2.56918720579924e-05
-3.12620685030397e-06
-2.5962929730906e-05
-1.1226028040483e-05
-2.2978028903666e-05
-1.18024723984792e-05
-2.41971558114803e-05
-1.96589397405433e-05
-1.70385004103204e-07
-2.52057368576386e-05
-2.94444794231625e-05
-2.63764285910983e-05
-5.08202624965389e-05
-4.05491453834772e-05
-2.5607543868151e-05
-5.68477064520193e-06
-4.56475334622737e-05
1.07319888365107e-05
-1.21044710562678e-05
-2.70452633397526e-05
-2.74502612617477e-05
-1.89315021233051e-05
-2.60106177423922e-05
-1.73505567831309e-05
-5.63156424222897e-06
-2.57476452873693e-05
-2.29442914748553e-05
-1.61224969335804e-05
1.24912473515002e-05
-1.91051657919003e-05
-5.64149963008225e-05
-1.46120271110072e-05
-4.25266124111538e-05
-2.51598675705307e-05
-1.219101068693e-05
-1.82555658694883e-05
-2.67136185241643e-05
-1.82454417637867e-05
-1.37082294908669e-05
-3.11149617144532e-05
-2.74738607253252e-05
-1.04052503833181e-05
-2.63172725781809e-05
-3.14830381677465e-05
-1.1416714081107e-05
-1.79414999247149e-05
-9.07159676802618e-06
-1.32026538011851e-05
-2.75724371641756e-06
-2.20109635045928e-05
-4.44816446655345e-05
-2.16558432852538e-05
-2.86381450272763e-05
-2.03648715029322e-05
-9.0961485385879e-06
8.34397212610093e-07
-2.03177632600917e-05
-2.10720286437196e-05
-1.7785823145998e-05
-5.0510213984668e-06
-9.89108782985313e-06
-2.58204555595928e-05
-2.25221997426139e-05
-2.95862213008637e-05
-3.30207150018606e-06
-1.20899393631592e-05
-2.77371367258115e-05
-2.87078865264733e-05
7.73114937574604e-06
-1.84315771959435e-05
-1.42274035880244e-05
-3.13279452742437e-05
-3.60398731730856e-05
-2.15187807710063e-05
-2.53435387849691e-05
-1.40643740089524e-05
-2.40909101892395e-05
-2.25552497477553e-05
-2.99448338592659e-06
-2.3518499665891e-05
-2.05566777369693e-05
-3.80090607283642e-05
-2.06202564911765e-05
-1.86814006722642e-05
-5.56049004720855e-07
-2.9448823618452e-05
-1.53629408161342e-05
-1.1547096816908e-05
-1.81607930017251e-05
-7.38682143357785e-06
-1.8480026965046e-05
-8.8399535500967e-06
-2.23439749174678e-05
-5.43405135578519e-05
-3.26010201652393e-05
-2.97030757252239e-05
-4.12175680432072e-05
-1.9619245355462e-05
-2.39838376785263e-05
-1.74470334977995e-05
-3.77435404779272e-05
-2.00335507974441e-05
-1.18267771080538e-05
-2.28101631493704e-05
-2.79923312406712e-05
-2.0441026235159e-05
-2.35850753888271e-05
-7.51599970126334e-06
-3.42285028403305e-05
-5.29589937152937e-06
-3.73257842505712e-05
-1.90488843302148e-05
-8.08424661118548e-06
-1.56312067599203e-05
-4.91805912030439e-05
-5.72372130956096e-06
-1.66602511750539e-05
-3.42714126134626e-05
-1.85044415620238e-05
-2.50800039008041e-05
-4.77281122767831e-06
-1.19614840636492e-05
-2.32866245684456e-05
-4.42081991034623e-05
-1.23400369455298e-05
-5.03114622943844e-05
-2.83780172033093e-05
-6.97833736087214e-06
-3.48998191605127e-05
-2.16460789754254e-05
-3.17290386455457e-05
-1.72090171871078e-05
-1.6348266428298e-05
-2.78834800587468e-05
-1.30466965840022e-05
-2.20606887148521e-05
-1.76687798579098e-05
-1.03035860479984e-05
-1.17530883223793e-05
-2.16921551406796e-05
-1.20270394244712e-05
-9.73672808025828e-06
-1.73464045816302e-05
-1.53412621573599e-05
-1.0482607478019e-05
-1.30094009271232e-05
-4.79997922867393e-05
-2.19728520247897e-05
-2.47021019239165e-05
-2.8198046697439e-05
-3.10222325645419e-05
-1.06935930673239e-05
-3.2561795200067e-05
-1.32293261760005e-06
-1.82492803973969e-05
-2.08986832106307e-05
-2.91008984851246e-05
-9.81414876228077e-06
-2.94079070215987e-05
-1.60962143204139e-06
-1.35541475166934e-05
-6.7890422016296e-06
-2.71772940686589e-05
-1.8974236392184e-05
-2.06890158830052e-05
-2.57938285439914e-05
-1.99040685887603e-05
1.54984269927652e-05
-4.18982234708258e-05
-3.78755339674051e-05
-1.57646837474555e-05
-8.03688289126812e-06
-3.31645752177898e-05
-3.09868330368058e-05
-5.69748329161241e-06
-2.57103015438654e-05
-3.35680926314867e-05
-3.07076312380331e-05
-2.06183607521758e-05
-2.7508880734696e-05
-2.98925629114677e-05
-2.73302672040214e-05
-1.37670103450638e-05
-3.45968554266949e-05
-4.82136224807244e-05
-1.53938525173895e-05
-1.68532441995112e-05
-1.76784008658183e-05
-3.59633280634125e-05
-1.93039848020455e-05
-2.56367545999039e-05
-1.05334444391815e-05
-4.39463362951193e-05
-3.98538898045518e-05
-3.61927573235424e-05
-1.69751987945392e-05
-2.91278521905521e-05
-3.03015069910433e-06
-3.18101610148239e-05
-1.63414504665298e-05
-3.23872013356474e-05
-1.88085872785618e-05
-1.53505825636998e-05
-3.11198918230464e-05
-3.26626763182008e-05
-2.49343149863865e-05
-2.51090134630898e-05
-2.60552741667698e-05
-2.2804525899521e-05
-1.24243519197807e-05
-2.21751994005558e-05
-8.85023768888098e-06
-1.23316389441235e-05
-2.23493486566574e-05
2.00022895564994e-05
-2.56181327266749e-05
-1.65666114336678e-05
-1.74348171754103e-05
-2.03558763693269e-05
-1.03761624651353e-05
-9.09403863061473e-06
-5.79483908921991e-06
-1.56397485972161e-05
-2.3914758530468e-05
-1.20530265130741e-05
-2.76339312254364e-05
-4.57499513628033e-06
-1.02411758796445e-05
-1.06023371262507e-05
-1.81207026710584e-05
-3.25652755503463e-05
-3.34317151745859e-05
-2.65221545020721e-05
-3.16964230184321e-05
-1.51547458543758e-05
-4.96170647952811e-06
-3.5229734456633e-05
-1.44853497633998e-05
-1.59076145144217e-05
-2.51444239283834e-05
-2.26379223343339e-05
-1.43475236956131e-05
-2.39330097532388e-05
-2.14762549677232e-06
-1.91628164467971e-06
-2.57100407375703e-05
-1.7207553842876e-05
-1.84152819369154e-05
-1.88448097580491e-05
-7.53402071958696e-06
-2.36139972903434e-05
-8.52576248088744e-06
-3.2824129256464e-05
-1.66380561932271e-05
-1.73841223463852e-05
-2.00377050429764e-05
-4.42997297451192e-05
-3.08830338799762e-05
-1.71951697878458e-05
-2.62644966405181e-05
-1.42262625068108e-05
-1.40206458888334e-05
-3.6301055229874e-05
-1.44234201685744e-05
-7.60428461171593e-06
-2.98323750135135e-05
-3.74152269998906e-05
-5.36635268178835e-05
-2.53553056586647e-05
-4.07075219828784e-05
-4.74870499406243e-05
-2.83497377932057e-05
5.0555309495926e-07
-2.56337448088874e-05
-1.59358578290478e-05
-3.08386654821508e-05
-2.61329344467352e-05
-6.43010295194004e-06
-2.20921938037227e-05
-2.09722373060867e-05
-1.87013905797238e-05
-3.40646981678294e-05
-1.17135703322534e-05
-7.71809965895618e-06
-2.07643804485848e-05
-2.7606658978314e-05
-3.26590738144441e-05
-1.65870677163636e-05
-2.31832087275112e-05
-1.5651671982388e-05
-1.88676715843725e-05
-2.94737216981489e-05
-1.85103797613087e-05
-1.79188195010077e-05
-1.69234121872638e-05
-3.49347460361236e-05
-3.3336693037793e-05
-5.63347640589028e-06
-1.00626007200194e-05
-2.10265159727051e-05
-3.26550724118882e-06
-2.74674788373774e-05
-7.160107683104e-06
-3.48636964487482e-05
-2.28436404354375e-06
-6.07662831163098e-06
-3.55288383208859e-06
-3.95952570647773e-05
-2.29225835650431e-05
-2.03069955446348e-05
-1.74123696156017e-05
-1.84155686565858e-05
-1.01213688967904e-05
-4.542214140231e-05
-1.41542419437548e-05
-1.46886609167443e-05
-3.54962778030668e-05
3.21428465949284e-06
-2.97903720904671e-05
-2.20637693838556e-05
-2.12383524279256e-05
-4.27347299370023e-06
-1.4725305334032e-05
-3.42629810938355e-05
-1.99722041476136e-05
-3.61529679741468e-05
-8.10879557234955e-07
-2.72804038724781e-05
-1.30804865779723e-05
-2.75953161263245e-05
-7.71890943903144e-06
-2.13272465517838e-05
-2.48914045734475e-05
-8.79005039181489e-06
-1.58607462527218e-05
-4.2683584250473e-05
-1.02466396323454e-05
-2.9745676785487e-05
-1.86280690062731e-05
-3.51915624404107e-05
-2.02005321669328e-06
-2.46492525915761e-05
-8.22134421841527e-06
-1.90736920615648e-05
-1.21401731370952e-05
-2.89691853102151e-05
-3.37615110394265e-05
-2.86470391132935e-05
-2.0899856948721e-05
-1.59563820293181e-05
-1.02670732114956e-05
-1.01560917823213e-05
-2.05889443511837e-05
-3.55601161982532e-05
-1.01781130765275e-05
-3.72343796267649e-05
-4.94094991081474e-05
-2.31491345486298e-05
-2.81793963734215e-05
-2.03240658287848e-05
-1.18229984727422e-05
-3.64979607946221e-05
-1.45443537100654e-05
-1.2880591162891e-05
-2.84430078497228e-05
-3.56752463263507e-05
-1.79255279184886e-05
8.14618664026329e-06
-2.73758142830727e-05
-2.44223942601707e-05
-2.6768038373241e-05
-7.01316356623e-06
-1.55372250899475e-05
-1.91847888830512e-05
-1.69486933174515e-05
-8.60461975917135e-06
-2.82744827705435e-05
-9.26812278145476e-06
-1.67822609262114e-05
-2.19280914771762e-05
1.79619759156119e-06
-2.20889075010809e-05
1.57106027899503e-05
-2.25657553029985e-05
-3.35787182545379e-05
-2.7865597728304e-05
-9.42223189382379e-06
-3.64894728828625e-05
-3.05512320216939e-05
-2.85853425993339e-05
-2.83398612356527e-05
-3.34030265780603e-05
-4.04610450061807e-05
-4.57207545552794e-05
-1.79382595053016e-05
-3.12054770084415e-05
-2.19278124448263e-05
-1.98883804526714e-05
-3.38766718591213e-05
-1.63609766774376e-05
-3.35516540753663e-05
-1.72456712907451e-05
-4.04809959056128e-05
-2.23383349382086e-05
-1.35655626452464e-05
-3.48685704913873e-05
-1.73735873377759e-05
-2.90739434240831e-05
-2.61290456310569e-05
-1.44945409769121e-06
-2.09301290976118e-05
-3.37638373501188e-05
-1.93024207603876e-05
-1.23219057877093e-05
-7.72000814622641e-06
-1.68686217276728e-05
-7.68202660813519e-06
-1.09979886487108e-05
-8.18658582374134e-06
-1.90494490912768e-05
-2.83922326116718e-05
-1.23448074210622e-05
-1.6927126413309e-05
-1.37130795960504e-05
-3.4738187157689e-05
-1.70981428519794e-05
-2.97543944774047e-05
-1.34217071273055e-05
-1.84415256597071e-05
-2.1251440482381e-05
-1.3984891274449e-05
-1.22775953537189e-05
1.52058807099884e-06
-1.15713805160719e-05
-3.4496975409383e-05
-2.83944665106205e-05
-2.60725616309932e-05
-3.57354237887179e-05
-1.99124954871864e-05
-1.19614176553893e-05
-4.7801514784679e-06
-2.78467105274787e-05
-2.94381696985832e-05
-4.30214847507814e-05
-4.32711040889148e-05
-4.05908284054555e-05
-1.66078797371275e-05
-1.81096434525663e-05
-2.3358401628633e-05
-2.36710796901176e-05
-2.26165699500222e-05
-1.74941938454035e-05
-1.95132360796991e-05
-2.38937771646672e-05
-1.44544345407378e-05
-3.89220882792357e-05
-2.08073147630027e-05
-2.47485472723598e-05
-7.85295622934285e-06
-3.72653635379759e-05
-2.72343775751438e-05
-1.01067809032141e-05
-6.22331510541937e-06
-3.95867009563373e-05
-2.05866710542395e-05
-3.84283985340858e-05
3.26254805729266e-06
1.72522343735002e-07
-2.03253618114642e-05
-1.55293860618161e-05
-3.27049520413214e-05
-1.20453889663157e-05
3.52775270370604e-06
7.12527458252698e-06
-2.00904414029881e-06
-6.56682523250207e-06
-1.15402651068116e-05
-2.42471220936112e-05
-1.30013662005388e-05
-2.8594708506852e-05
2.91620858398074e-06
-6.42100728461351e-06
-3.49743075618558e-05
2.50059571789741e-06
-2.6865161021107e-05
-3.66447681028489e-05
-2.39622621041867e-05
-1.19075302204181e-05
-8.42898924148689e-06
-1.6836664785989e-05
-2.21923485004233e-05
-3.35060832488477e-05
-2.59272198896118e-05
-1.83335209719224e-05
-1.45489463412969e-05
-2.96272892951785e-05
-4.1326446654929e-05
-9.06017751356185e-06
-1.63427560772191e-05
-4.25555156780557e-05
-4.92816342949722e-05
-8.97941517977909e-06
-8.06567318041991e-06
-3.21370049677108e-05
-3.18575149482022e-05
3.14771727574915e-06
-2.55991285991183e-05
-1.24046208080952e-05
-2.85122735947336e-05
-2.31994595922839e-05
-1.11251698178072e-05
-2.30786539636708e-05
-1.67837956770003e-05
-2.34408318955069e-05
-2.74362624242574e-05
-2.42582535612672e-05
-2.43030052117989e-05
-1.45217120815857e-05
-2.16151527663426e-05
-1.28583817931182e-05
-1.29766567982584e-05
-7.82097455455933e-06
-2.23277197892014e-05
-2.05444474171285e-05
-3.13684565798006e-05
-2.59331161738017e-05
-1.25894747172766e-07
-2.28705124119802e-05
-2.66981621443308e-05
-2.33921523236466e-05
-2.38227876671122e-05
-2.68000401733241e-05
-1.26499133138404e-05
-9.76218865400243e-06
-3.77502626429655e-05
-2.51525924215688e-05
-1.86773735207361e-05
-9.34866139100498e-06
7.4791196478308e-06
-1.34840955423997e-05
-3.0473984343228e-05
-2.16416045840379e-05
-3.45621720182022e-05
-2.68234114586264e-05
-1.83790510864821e-05
-2.03762934532956e-05
-2.63026839906577e-05
-3.67136758269482e-05
-1.49464448923705e-05
-3.8997260364457e-05
-2.07412298183924e-06
-2.35531846566226e-05
7.61875011355824e-07
-2.160017416247e-05
-2.68386609379389e-05
-2.96271534051935e-05
-9.06580311113727e-06
5.32699634360046e-06
-2.028223718444e-05
-7.94541841666244e-06
-2.64309000949452e-05
-1.90762263301099e-05
-2.35846797293199e-05
-3.56125803590035e-06
-3.71542221836424e-06
-1.82216413387504e-05
-6.15174047074829e-06
-1.76284658387456e-05
-2.82234755038778e-05
2.36542456623358e-07
-1.19331039009919e-05
-9.49073041001384e-06
-2.85939670510759e-05
-2.98977644630895e-05
5.54527126610386e-06
-1.31347576854121e-05
-2.96321219950906e-05
-2.15762877636769e-05
-4.0248087316864e-05
-2.10899978949428e-05
-4.85788960300209e-05
-2.16621460754867e-05
-2.89287504074433e-05
-2.28415493179737e-05
-2.90626559083589e-05
-4.21708503412128e-05
-2.99672900219844e-05
-2.2088393582093e-05
-2.53705722173364e-05
-3.39194750075093e-05
1.31217015262964e-05
-1.17773661278927e-05
-1.53652751230057e-05
-4.10726119042273e-06
-1.42256862679348e-05
-3.27045638635679e-05
-2.37504502804209e-05
-2.48291593441589e-05
-3.30889468409966e-05
-2.07000283605713e-05
-6.8487237944828e-06
-1.65334867617765e-05
-2.97535056596684e-05
-6.9648742980281e-06
-1.6115932120703e-05
-2.20072083514293e-05
-4.02156532295151e-05
-3.88896010976394e-05
-2.13156219934638e-05
-1.57653099418378e-05
-3.16184909458752e-05
-3.3589840269103e-06
-2.4486423684708e-05
-1.70550848105923e-05
1.38086943808536e-06
-1.4486844482352e-05
-2.20398203512057e-05
-3.68572787463531e-05
-2.18006963643855e-05
-1.96035712380471e-05
-2.20858032501753e-05
-1.59928077248402e-05
-4.01351111119268e-05
-9.62381689058894e-06
-2.05910091292008e-05
-1.77459583053747e-05
-2.32109154800461e-05
-2.66233321849318e-05
-2.29984141044263e-06
-1.77102625118374e-05
-2.42376917735997e-06
2.87146704322087e-06
-1.02917168231786e-05
-1.47954286980608e-05
-3.85426308289039e-05
-2.00869651553723e-05
-7.09416817448402e-06
-2.52750609170954e-05
-2.02442558031651e-05
-1.7116029166697e-05
-1.65477459665283e-05
-8.12866523046233e-06
-1.21679443296464e-05
6.95633372928717e-06
-1.45418169356036e-05
-1.1358689539191e-05
-9.0110255435939e-07
-3.40459352127576e-05
-1.50222100329887e-05
-1.73456178916089e-05
-1.38862607458309e-05
-1.95977728796915e-05
-2.29187321088647e-05
-3.19342008340469e-05
-7.51890949198712e-06
4.42290653034765e-07
-1.41720687234159e-05
-5.47109081388623e-06
-1.67758656104016e-05
-1.46715777129761e-05
-4.55439713775782e-05
-4.64465559326657e-05
-2.45302077199033e-05
-1.90784777834971e-05
-1.83354567928276e-05
-1.41062784738998e-05
-1.12989720344601e-06
9.18518321039279e-06
-1.90080125537128e-05
-2.33416167789653e-05
-2.99272647745733e-06
-3.10220079209918e-05
-1.95054501132605e-05
-1.0390525885485e-05
-1.90152357618025e-05
-1.17650361575392e-05
-3.63745544924879e-05
-2.04767202110654e-05
-2.90354913310735e-05
-1.52491936371556e-05
-2.13634820564161e-05
-1.95760182781011e-05
-2.22706652327475e-05
-1.05674264898847e-05
-9.5217703167253e-06
-2.26028851342945e-05
-1.166996387224e-05
-1.86715483249189e-05
-2.0941999085769e-05
-6.33286402927557e-06
-2.64984506871498e-05
-7.45649808817797e-06
-1.00325357889506e-05
-2.66985681727892e-05
-1.62013804095936e-05
-2.67841104941966e-05
-2.99724714363015e-05
-1.78924006749715e-05
-1.70820417883937e-05
-1.17500849445278e-05
-3.58956335826606e-07
-1.17094851304792e-05
-3.10516965958977e-05
-3.19513538931499e-05
-3.07901497333683e-05
-3.1471384621039e-05
7.42740100812594e-06
-1.72902961914705e-05
-5.87197120469951e-06
-2.71554373513905e-05
-3.11801831027604e-05
-2.79880197214099e-05
-2.2545669826856e-05
-8.92612625751841e-06
-3.28303866731815e-05
-2.8566689959692e-05
3.34143344361155e-06
-1.82267081166374e-05
-2.39616293022741e-05
-1.58132383357207e-05
-3.0925212687538e-05
-1.7436978411826e-05
-2.09280942587885e-05
-2.85583268988079e-05
-1.12840867895295e-05
-2.29162470679049e-05
-1.7233565456022e-05
-2.72844775034112e-05
-1.89505806641854e-05
-8.89003314725378e-06
-1.03202204146696e-05
-1.72284745123831e-05
-1.8703636956756e-05
-3.91400260195767e-05
-7.70922724410012e-06
-6.30230241877419e-06
-1.41704848509103e-05
-2.63745178324715e-05
-1.73648842876411e-05
-2.80534392197028e-05
-9.14830106031501e-06
-4.29515376510362e-05
-1.38100159702134e-05
-3.24362991406583e-05
-1.9473236574982e-05
-1.94805936057644e-05
-4.80670030637341e-06
-1.47520131436189e-05
-1.4273005840611e-05
-4.46458159110596e-05
-1.36272163116911e-05
1.82675047718732e-07
-1.51008549265679e-05
-2.26329701481831e-05
-2.65394929403921e-05
-1.41269313843531e-05
-2.56636349080954e-05
-2.36205884099385e-05
-2.54617174465349e-05
-2.36416668155974e-05
-1.78743686320671e-05
-1.32768587115798e-05
-1.952650259163e-05
-2.53692162480725e-05
-4.61563206625801e-05
-2.14602140949898e-05
-2.65190820981223e-05
-3.72530750931391e-05
-6.67359238364443e-06
-2.72515198067042e-05
-1.90062407580169e-05
-2.34604205015947e-05
-3.3554156168031e-05
-3.60703883370581e-05
-2.38825009215044e-05
-4.56721626768629e-06
4.06261358042055e-06
-1.24992157435425e-05
-4.93126693753021e-06
-2.10417322747822e-05
-2.01546821086091e-05
-3.254113497724e-05
4.08787608534451e-06
-1.82183866022713e-05
-3.18906312093833e-05
-1.26561788561114e-05
-8.52904480817054e-06
-2.0677499926591e-05
2.37980465697199e-05
-3.78577114003588e-06
-4.70544786939848e-05
-3.77863038202327e-05
-2.50386955734407e-05
-1.81270483520543e-05
-3.29163626358309e-05
-2.40052897004523e-05
-1.83363187899043e-05
-4.03606147302821e-05
-3.6661004357023e-05
7.38632716281905e-06
-2.52543720820779e-05
1.71629745365744e-06
-3.19672682367402e-05
-2.17729387538348e-05
2.91049909813393e-06
-2.1497782515137e-05
-3.44663826771761e-05
-1.94638337806518e-05
-4.95074828486404e-05
-2.64234801954405e-05
-7.12920978442719e-07
-2.29181971779297e-05
-2.65886526202659e-05
-2.2538095594872e-05
-2.38369334308728e-05
-2.39250423918839e-05
-1.68850905403203e-05
-1.36050481216867e-05
-3.89335753417192e-05
-2.91668616920675e-05
-3.04321582334946e-05
-2.09825732160214e-05
-2.41450229582698e-05
-4.78267035521349e-05
-1.33335055040779e-05
8.03171269990464e-06
-1.5842278191602e-05
-4.57079064523763e-05
-8.19838703221517e-06
-2.03502516044362e-05
-7.49495583958364e-07
-4.72137685469381e-06
-2.77033218059246e-05
-1.56207590602318e-05
-1.21000444641965e-05
-1.43586314508843e-05
-1.70686817590228e-05
-3.22492851048384e-05
-2.00286077838346e-05
-1.61454980993414e-05
-3.40707030064016e-05
-3.50023052740666e-05
-4.3992255311327e-06
-1.31104542925266e-05
-3.40123587355377e-05
-1.66448245415966e-05
-1.98383387753557e-05
-4.3628864605832e-05
-2.89790457033501e-05
-1.74262670494628e-05
-1.27005772190611e-06
2.69021215987128e-07
-1.87959633063507e-05
-1.52781653928651e-05
3.16221986664867e-06
-3.89105268168039e-05
-8.22555108795393e-06
-2.47724539513928e-05
-4.05902190455696e-05
-3.035224076192e-05
-1.00540950761025e-05
-2.34896752128214e-05
-2.29795922386443e-05
-1.01201706716352e-06
-2.45888529408086e-05
-2.12357806197926e-05
-1.3109692162188e-05
-4.20518352834894e-05
-7.50108087739625e-07
-7.48304955044329e-06
-4.50752866761991e-05
9.10408486492958e-06
-4.32566001517553e-06
-2.29806234951741e-05
-3.18103503020783e-06
-2.80885036881415e-05
-1.2724650330205e-05
-1.36627299499044e-05
-3.06341321704923e-05
-1.15351525570046e-05
-5.07877571974247e-06
-2.40888395662225e-05
-2.64681840974632e-05
-3.69172057632909e-05
-1.67097955188125e-06
-1.21036901126023e-05
-7.52180578955398e-06
-2.47632154941991e-06
-2.15186771088091e-05
-2.95643880628036e-05
-1.86628061710234e-05
-1.6862427165551e-05
-7.49933967669827e-08
-1.32471559446802e-05
-1.12226489562025e-05
-3.67503556444373e-05
-7.96418131889356e-06
-8.69152951993426e-06
-3.13383552116246e-05
-2.43657746120631e-05
-1.486448889262e-05
-1.05150205337417e-05
-1.92971135458781e-05
-2.859245105259e-05
-2.96742975388625e-05
-3.39141211702555e-05
-1.31607277020513e-05
-1.65797606537374e-05
-2.95647543820997e-05
-1.59878764692119e-05
-2.34414457438767e-05
-3.93161040531111e-05
-8.7645814582106e-06
-1.49816370479421e-05
-2.5575805340726e-05
-2.70776373367959e-05
-1.08790265102504e-05
-1.42195935370902e-05
-4.12450170616249e-05
-1.42195990965091e-05
-3.8863415537051e-05
-3.22479220241644e-05
-8.28878918921149e-06
-1.80787145728637e-05
-2.4102843742142e-05
-1.2326544787029e-05
-2.82541240024806e-05
-6.45523263093193e-06
-2.5098159340674e-05
-3.72035717704979e-05
4.90091267539478e-06
1.22505339048873e-05
-4.40448524150044e-06
-1.58392108547889e-05
-5.6860245503549e-05
-2.48724638985012e-05
-1.00543220999712e-05
-1.39602387969943e-05
-3.27569034617399e-05
-4.72174504365505e-05
-3.16682793930835e-05
-1.28733031474069e-05
-9.10127457662149e-06
-2.76850984979306e-05
-3.54558575657366e-05
-2.59204566060885e-05
-3.46328365545651e-05
-1.76447252278598e-05
-1.50114713552099e-05
-2.79543751877039e-05
-2.38123815697958e-05
-2.85769708270636e-05
-1.62607353880613e-05
-1.64429857098557e-05
-8.44512035088507e-06
-4.32142926674309e-06
-2.69133835483958e-05
-2.00588943709774e-05
-1.98497901566943e-05
-1.82180569275808e-05
-1.91597648145396e-05
-3.01466085562206e-05
-3.81586267226884e-05
-3.57617536602422e-05
-3.94401153166106e-06
-2.09581842612955e-05
-1.73776151963178e-05
-1.2459441919322e-05
-2.11658096726854e-05
-1.31484211982243e-05
-1.22386171381781e-05
-2.00599270208214e-05
-1.78033421119323e-05
-2.21307245764667e-05
-1.52954056479087e-05
1.31949972553035e-06
-1.29605080698586e-05
-2.73691986866575e-05
-2.04317480112406e-05
-1.29963903561679e-05
-2.58073137213884e-05
-1.62452671344639e-05
-1.33100089586408e-05
-3.51569528918243e-05
-3.43995719393201e-05
-2.11423232129038e-05
-2.68978762662191e-05
-2.19558724365178e-06
-9.49879069130883e-06
-2.35440315717384e-05
6.40513967808717e-06
-1.34239182980886e-05
-1.66614205647823e-05
-2.36389364021546e-05
-1.32452975570162e-05
-3.61850945325287e-05
-2.67453109877126e-05
-1.69651264343862e-05
9.45939760045405e-06
-2.73567236848049e-05
-2.13600946490435e-05
8.47954143280207e-06
-2.37616179135545e-05
-2.99781232676124e-05
-2.47419125149346e-05
-3.51634600511688e-05
-2.43538847017014e-05
-1.22854607295495e-06
-5.31810478978062e-06
-1.23070521518885e-05
-9.12141094369891e-06
-1.38134818153597e-05
-2.6227837158235e-05
-2.75228916829969e-05
-1.47480689460712e-05
-3.9536156149621e-06
-2.99970639782642e-05
-1.11148652414496e-05
-2.37806775135365e-05
-6.83858587196723e-06
-2.36608975391433e-05
-1.96450908821046e-05
-3.83850208777948e-05
-2.99583035199991e-05
-2.89405289488942e-05
-2.22383419781183e-05
-2.3332000969502e-05
-4.22976012579786e-05
-2.79051424650496e-05
-1.3422677725248e-05
-2.19178094778077e-05
-1.99686499833323e-05
-1.06055684702858e-05
-1.52280702402463e-05
-2.72058156041501e-05
-2.92248186855173e-05
-1.76998462906361e-05
-3.0743809086956e-05
-3.09759390068375e-05
-3.08817545950355e-05
-1.06083738895877e-05
-1.64520615811647e-05
-2.36834066954593e-05
-3.73429105339707e-05
-7.18915939828495e-06
-7.4408094140499e-06
-1.49520661672981e-05
-2.87150968407761e-05
-1.72902130710989e-05
-2.30122657326362e-05
-5.18808514350874e-06
-1.44128285346655e-05
-2.03044412928234e-05
-1.67233704724952e-06
-3.52582275289892e-05
-1.25273365432351e-05
-1.5682706630357e-05
-1.88535757979009e-05
-1.22061201201425e-05
-1.12355692636647e-05
-3.37533247145913e-05
-1.23237641120172e-05
-2.75417452783913e-05
-2.00932940303159e-05
-2.54114677032381e-05
-3.0679894070776e-05
-2.83904410534915e-05
-1.54565252887989e-05
-2.86621608923477e-05
-3.58013148729526e-05
-3.79959259094153e-05
-2.1517695955304e-05
-2.75686644961102e-05
-3.86774654757997e-05
-3.59761961120296e-05
-1.70572338971177e-05
-1.87378697433686e-05
-2.16315335576377e-05
-1.95413909880875e-05
-7.03288310315236e-06
-3.85480821676345e-05
-1.73749033426411e-05
-5.39944175934632e-05
-3.70984776134619e-06
-1.82480758659759e-05
-2.460660191211e-05
-1.76503936893961e-05
-3.80415945001859e-05
-3.28630276990259e-05
-1.63588419467352e-05
-1.7635242334794e-05
-1.36294594006488e-05
-1.40417708231664e-05
-2.92388728229098e-05
-3.21946029392627e-05
-2.04103234505733e-05
-2.26488786426783e-05
-2.05564897608384e-05
-1.74117805602655e-05
-3.74286671583105e-05
-3.04090121115723e-05
-3.42855728296262e-05
-1.82462681880366e-05
-2.53072539510993e-05
-3.40364436770841e-05
-7.32595907191897e-06
-1.12772878911583e-05
-2.49964304206255e-05
-2.5218776605355e-05
-2.04587305292731e-05
-5.77326320022561e-06
-1.51084077317121e-05
-2.67064581291518e-05
-1.37887884103017e-05
-1.91706823673578e-05
-3.03842855557805e-05
-3.16065711321406e-06
-3.81045718438793e-05
-1.37345343096634e-05
-1.70756331762482e-05
-6.1482866070227e-06
-1.5390239485637e-05
-2.46336390421983e-05
-1.1063054022468e-05
-2.91861827321557e-05
-1.54547527836512e-05
-1.64966336292732e-06
-3.47205702284668e-05
-2.20896286890383e-05
-2.53046607564863e-05
-2.02116876751349e-05
-1.49977860580216e-05
-1.78739477419196e-05
-4.21747331064446e-05
-1.01572540644095e-05
-3.86032617119056e-05
-3.35173236706181e-05
-2.21909834666626e-05
-4.58204868959922e-05
-3.70381310678182e-05
-8.67016551754645e-06
-2.42775152851721e-05
-1.83099760075349e-05
-3.09110226497359e-06
-1.98426278148398e-05
-3.6076857917182e-05
-2.14209931252238e-05
-2.35407345147164e-05
-2.02640880452137e-05
-3.82315101717114e-05
-2.30336650029432e-05
-1.19583488930251e-05
-1.56210266014099e-05
-2.20878056195347e-05
-2.34721978897938e-05
-3.02300209393322e-05
-2.11823718163497e-05
-1.78866138896395e-05
-2.187292318123e-05
-2.23902441107185e-05
-6.27586885477842e-06
-3.33055464509886e-06
-3.35644134534587e-05
-1.07750435295037e-05
-2.6252591312316e-05
-1.29141917910064e-05
-7.88747585461972e-06
6.01869059034619e-07
-2.87700896601129e-05
-2.40125090976486e-05
-3.03186683901344e-05
-4.26645007331144e-05
-2.36464428900221e-05
-2.8555345803283e-05
-8.62269367298737e-06
-1.71300504605649e-05
-2.38119226630473e-05
-2.56883280102638e-05
-1.07764357046783e-05
-1.83227396540085e-05
-1.5937381377372e-05
-2.21478972144499e-05
-1.45491207180132e-05
-2.45784166770956e-05
-1.09766149629869e-05
-2.17861339230399e-05
-2.10721609575426e-05
-1.7734532857298e-05
-3.51418614884055e-05
-2.28691372962214e-05
7.74478990383652e-07
-1.35178672770995e-05
-3.0790082444894e-05
-2.92007945050689e-05
-3.5716583505344e-05
-1.77503288681158e-05
-1.16409736954289e-05
-2.57436355959418e-05
-2.3014413833125e-05
-4.77949290892467e-06
-2.2949110742137e-05
9.06109894760934e-06
-2.62080604538017e-05
-2.42820767485407e-05
1.68928801930943e-06
-1.6615291769397e-05
-2.02516780492039e-05
-3.15490351084978e-05
-1.75059087370261e-05
-5.13622952637678e-06
-2.49774790123495e-05
-1.78866049788438e-05
-2.32116035054989e-05
-6.3609247939802e-06
-3.39969260198504e-05
-3.44342601647083e-05
-8.0469469352087e-06
-2.14527720019021e-05
-8.38362742704409e-06
-9.45742705914501e-06
-1.59748344398191e-05
-4.86623635718196e-05
-2.33219958454391e-05
-3.84037862867882e-05
-2.52276919438296e-06
-9.10041803227316e-06
-2.89108104694939e-05
-1.0707633491546e-05
-2.88192955393635e-05
-2.91024297242241e-05
-2.13128446808842e-05
-2.75429940773962e-05
-2.79666454580799e-05
-1.92199711985301e-05
-3.86653322218159e-05
-2.17026850564831e-05
-1.8114222262116e-05
-3.87587257724925e-05
-2.44980792149103e-05
-1.79675342918875e-06
-4.20787652493526e-05
-3.12674356872189e-05
-3.80533837135724e-05
-1.1066132537527e-05
-2.05235356386669e-05
-2.22756425348588e-05
-1.23910657924682e-05
-2.493515221205e-05
-2.39330934639923e-05
-1.40798809049388e-05
-1.08572280526133e-05
-2.26771259618789e-05
-1.46238297179517e-05
-3.36158467004794e-05
-3.32025477415747e-05
-1.33990094709775e-05
-2.22609937253996e-05
-1.75753004185914e-05
-2.04999243573684e-05
-1.96475855859888e-05
4.34355145594354e-07
-1.45157077783852e-05
1.37601823189215e-05
-3.32948899066942e-06
-1.75037348287658e-05
-4.26042143785064e-06
-2.00054752167791e-05
-3.09673010858472e-05
-2.05747355006149e-05
-9.7265645251955e-06
-2.2321601178948e-05
-7.26964547086261e-06
-1.66599697878497e-05
-1.32836986472464e-05
-1.7059102090205e-05
-2.67315830417338e-05
-1.63989653682383e-05
-1.45237028279748e-05
-2.76058046022009e-05
3.32875719180945e-06
-9.57531300948932e-06
-2.24866885411288e-05
-4.2229772870631e-06
-1.55152480232423e-05
-2.63449250487452e-05
-1.26655687947938e-05
-7.79213127387134e-06
-1.25136955762574e-05
-8.90639811720338e-06
-3.31613067729316e-05
-3.13502896837494e-05
-4.63611002858234e-05
-1.50676446224046e-05
-3.55227277867029e-05
-2.22013960877111e-05
-4.77172430826098e-06
-4.31223218965723e-05
-1.51467388717983e-05
-2.84153438302999e-05
-2.53889085699351e-05
-2.38903096727996e-05
-3.75014988615683e-05
-1.54301317978009e-05
-3.98556615130885e-05
-2.36594328035096e-05
-2.78399949859345e-05
-4.54035382162103e-05
-3.49382168695313e-05
-2.37185839425045e-06
-6.54209609263594e-06
-3.01856037977471e-05
-3.30895714385047e-05
-2.34260143688502e-05
-1.95935438623362e-05
-2.54261213952597e-05
-1.27067654562007e-05
-2.9026927431826e-05
-1.39439977301566e-05
-1.27905133509101e-05
-1.85717899102764e-05
-2.57286197448858e-05
-1.50819936199617e-05
-2.29542111628876e-05
-2.13380606145074e-05
-1.67367464019164e-05
-1.79027022099596e-05
-3.15353724020596e-05
-1.14513570625134e-05
-2.08678855106571e-05
-2.01287154657074e-05
-1.32198320527655e-05
-1.25510975701684e-05
1.4375371969197e-05
-2.04358709949533e-05
-2.36920526440266e-05
-7.0090317261982e-06
-3.33733400518353e-05
-2.15907408701514e-05
-2.50983175130264e-05
1.81517589059762e-06
-1.36974368815459e-05
-3.07140676873365e-05
-9.3810151490194e-06
-1.17823580991208e-05
-1.47479269227316e-05
-3.22652341085478e-05
-1.45334306858517e-05
-2.46429958135111e-05
-2.96356246125153e-05
-2.94402602427852e-05
-3.78577149707984e-05
3.11413460793626e-06
-4.16586511825324e-06
-3.63815286652574e-05
-1.0750119212814e-05
-1.09191902275957e-05
-3.81830412519043e-05
-4.34432379257752e-06
-3.06697137187192e-05
-1.35219920054104e-05
-1.7548826140179e-05
-1.89608124696268e-05
-4.65302527922209e-05
-3.29695276415379e-05
-1.15384954780251e-05
-4.83757750801184e-05
-4.27088258585754e-05
-1.51640557347221e-05
-5.60675033734261e-06
-2.87151459930704e-05
-3.64959189463369e-05
-2.11305260341369e-05
-3.37809454949666e-07
-1.98736527981626e-05
-3.15209159856995e-05
-2.2911829708654e-05
-1.55493279718609e-05
-1.93288583805986e-05
-2.94540627975969e-05
-4.01039753199261e-05
-1.08250364358428e-05
-3.1582134566394e-05
-2.94625847101902e-05
4.40004496203448e-06
-3.37430140405982e-05
-2.20084798910728e-05
-1.06139624944823e-05
3.06735224485625e-06
9.83689844622536e-06
-2.59723381819871e-05
-9.08803018174078e-06
-2.1995231629695e-05
-1.95204487700423e-05
-5.84551442922626e-06
-1.89711275544614e-05
-2.38069323681872e-05
-7.00414005306952e-06
-2.26527861816261e-05
-2.59203239369895e-05
-1.61471311562835e-05
-2.99015597021396e-05
4.40556530653964e-06
3.209087749622e-06
-2.5493241925112e-05
-3.47402282282889e-05
-1.75871113755146e-05
-2.73653730606374e-05
-2.85851877878432e-05
-2.63418780827994e-05
-1.13391005449327e-05
-3.02008143614622e-05
-3.13727430559521e-05
-1.19924218207854e-05
-2.65715173038762e-05
-4.65520589019382e-05
-3.66568666011316e-05
-2.271532282587e-05
-4.09026418106317e-06
-1.45171228492717e-05
-1.9417332379644e-05
-4.1354028269659e-05
-2.33524928972899e-05
-8.70081856201767e-06
-9.67051846731554e-06
-3.68577904279146e-05
-1.85424085730467e-05
-5.38579033567636e-07
-1.1945009591582e-05
-5.44803639677198e-06
-2.31648559403292e-05
-2.37227443714835e-05
-2.67837113188729e-05
-1.81627676119767e-05
-1.98253494678241e-05
-3.23386102048873e-05
-2.63969504145031e-05
2.67822167588842e-06
-1.50248460585365e-05
-2.81009120307648e-05
-1.69949453701781e-05
-1.25607012362602e-05
-4.44165092058963e-06
-1.6346559594183e-05
-2.64142653489284e-05
-1.26747400147413e-05
-3.35768070710766e-05
-3.83226099224244e-05
-1.861092574595e-05
-1.57206783692708e-05
-3.60137836302135e-06
-2.49077275186029e-05
-1.41802341454788e-05
-1.59066405247958e-05
-3.03691493600639e-05
-4.38784235096928e-05
-1.53477361231741e-05
-1.59831937626822e-05
-1.62959703650578e-05
-1.99087356009481e-05
-2.29967019681548e-05
-1.24573039982308e-05
-4.55637831655296e-05
-2.46817068452518e-05
-2.04992230178155e-05
-2.11810522259251e-05
5.94055098804927e-06
-2.68521560351082e-05
-1.83017918042975e-05
-2.71155900508936e-05
-2.14283624797902e-05
-3.01628537847977e-05
-2.77802991725658e-06
-2.44591900333376e-05
-2.30920433020451e-05
-2.37386913196434e-05
-4.11109929894119e-05
5.19679952583353e-06
-2.53173588631136e-05
-4.13180929726428e-05
-3.76534122806228e-05
-2.50060272696198e-05
-3.64668853520209e-05
-1.15548587003012e-05
-2.06945814055535e-05
-4.40918346124657e-05
-2.33960342647659e-05
-3.31300382156824e-05
1.99926965004917e-06
-4.87695740413272e-06
-1.51137691860294e-05
9.70965086599726e-07
-2.08147154130232e-05
-2.5558573402204e-05
-2.20945056193818e-05
-1.93778118949919e-05
-2.50706553581023e-05
-2.16430800951203e-05
-2.79660207057828e-05
-1.30543474478758e-05
-5.70503003757071e-06
2.92679359590355e-06
-2.88410708508313e-05
-3.13433851912921e-05
-5.22447337364506e-06
-2.13969140857318e-05
-1.66659396384711e-06
-7.56753417664517e-06
-5.64325762053565e-05
-1.67357923149586e-05
-4.42684097235336e-05
-1.48098140435624e-05
-1.60400511794991e-05
-1.75290747978963e-05
-1.37682386892692e-05
-7.22617138525233e-06
-1.45263748418701e-05
-3.79333697852784e-05
-3.79730233825871e-05
-1.79295415345265e-05
-6.95624813035478e-06
-3.06684343514467e-05
-2.85810068402089e-05
-1.39369430913303e-05
-1.85648659333965e-05
-1.82702235611594e-05
-1.28930156012521e-05
-9.57282889366032e-06
-2.08581718073588e-05
-2.05102751271045e-05
-3.16669475231321e-05
-2.96557517613303e-05
5.10435361681227e-06
-1.61357315200412e-05
-3.77465217423873e-05
-4.30558686921215e-06
-2.34948227554968e-05
-1.03173150068998e-05
-9.93425961213336e-06
-1.74610587548972e-06
-1.80528672510222e-05
-2.45317429799476e-05
-2.53370733034539e-05
-1.10708409210029e-05
-3.70920169177651e-06
-1.68834473263483e-05
-3.28389046092205e-05
-2.86234603659533e-05
-1.84300095547621e-05
-3.07679406439151e-05
-1.8839009907046e-05
-3.2635813392497e-05
-4.71589437825064e-06
-2.88913933869474e-05
-2.54989065966351e-05
-2.24048306978287e-05
-3.19854548002367e-05
-1.91531911096271e-05
-2.86507658144636e-05
-1.87558803849488e-05
-2.18358389342243e-05
-8.7797577027924e-06
-2.01042718103722e-06
-2.45574239657139e-05
-1.41345651745866e-05
-2.63953734195794e-05
-5.27941175784132e-05
-4.09241513621257e-05
-2.22376896895047e-05
-7.06406894338739e-06
-7.10039839051245e-06
-1.97700678292448e-05
-2.37446128213571e-05
-1.9189998008986e-05
-2.32257627439414e-06
-1.20716384491643e-05
-1.82573977921063e-06
-2.63854999272138e-05
-6.24184850929739e-06
-2.35267040406877e-05
-3.60278877319257e-05
-2.91842151975076e-05
-1.84816632807003e-05
-4.59677439563232e-06
-1.06118251350848e-05
-6.27314692491785e-06
-1.915362233598e-05
-6.79410106424175e-06
-2.78923249569931e-05
-1.87222271230769e-05
-5.13503638195283e-06
-3.45510357924424e-05
2.64715092045699e-06
-1.83860506377773e-05
-1.57174325587045e-05
-2.56076224732896e-05
-2.22036220661855e-05
-3.4964263484262e-05
-1.35332987592884e-05
-3.77720302669571e-05
-5.28131708993623e-06
-1.06619881891134e-05
-3.2465883535097e-05
-1.07622085893569e-05
-2.73962340254576e-06
-8.87662790873892e-06
-2.21923492836107e-05
-1.71817359698782e-05
1.3575095073967e-05
-3.02657319773071e-05
-3.00881994301134e-05
-7.38525297285324e-06
-1.52212312438212e-05
-2.41261586068411e-05
-2.51265009700808e-05
-4.09724859354329e-06
-3.0190462471065e-05
-2.21615861293117e-05
-1.97920788020217e-05
-1.97871794703643e-05
4.35695513062804e-06
-4.09672272847913e-05
-3.48094066706774e-05
-3.06226511340367e-05
-2.82177329151066e-06
-1.50722343551661e-05
-1.66176487364743e-05
-1.10711683266676e-05
-2.29988967590636e-05
-2.01475155414485e-05
-2.21297367640063e-05
-2.89811651921152e-05
-1.92154739785462e-05
-3.78194663354268e-06
-2.76748415509763e-05
-8.17774226369375e-07
-2.64300769006845e-05
-3.53771765726001e-05
-4.51212251292427e-05
-2.02403351807133e-05
-4.95046740308018e-05
-3.13818436833849e-05
-2.06504273061503e-05
-2.64959382979425e-05
-2.00859734780184e-05
-2.67522506823728e-05
-3.8113135863697e-05
-1.06323079465508e-05
-3.41389813284409e-05
-1.33879620197526e-05
-3.00797678958947e-05
-2.288426496746e-05
-2.2790911715262e-06
-1.86010271275197e-05
-2.20272409991095e-05
9.47693413712466e-06
-9.60123223348428e-06
-2.36252680637585e-05
-3.41693038984171e-05
-2.78400090650986e-05
-1.88704714798832e-05
-1.44067959197154e-06
-1.35233081086013e-05
-1.26584444275036e-05
-1.502597647416e-05
-2.01512767823617e-05
-1.26421607901838e-05
-2.5575979182404e-05
-4.30972156732042e-05
-2.29408373893983e-05
-4.47595108169024e-06
5.72270012603992e-08
-2.89308039223868e-05
-2.47014437230846e-05
-9.24344127310527e-06
1.07710185374224e-05
-6.39169559050093e-06
-1.77684208299299e-05
-2.18944907845059e-05
-1.64938441072769e-05
-1.48408047864271e-05
-2.35337623981838e-05
-1.77446313044973e-05
-7.44295978676405e-06
-1.50095218990237e-05
-8.70893541938882e-06
-3.30892180888434e-05
-1.10731338785627e-05
-3.06336801666774e-05
-2.99279308681399e-05
-2.36929895229132e-05
-2.36951605403608e-05
-1.37139648791638e-05
-2.41635908676164e-05
-3.33259748905289e-05
-1.30737498738508e-05
-2.03331545552435e-05
-1.77077262276824e-05
-3.00845869167499e-05
-2.39150935607073e-05
-1.93589375235848e-05
-6.43610375048304e-06
-4.4776059500309e-05
-2.27366433349152e-05
-3.1849012546152e-05
-2.41877315899259e-05
-1.18847940686067e-05
-2.12486202282169e-05
-2.39483869599851e-05
-3.63586870910338e-05
-1.45796338902647e-05
-1.81641080415422e-06
-2.58375397238565e-06
-4.64525577810936e-05
-6.91294837514796e-06
-1.04972278277051e-05
-1.80063823320774e-05
-5.08022588737579e-06
-3.13533446277899e-05
-4.84591020347511e-06
1.57829079041432e-06
-1.26185437805636e-05
-3.74146208501079e-05
-1.31848751169367e-05
-3.08040212577033e-05
-3.1614339661387e-05
-5.27562451546345e-06
-9.02664494380789e-06
-1.43569981765322e-06
-1.68151914054918e-05
-3.19499501639639e-05
-1.40353370117417e-05
-7.69437445044047e-06
1.61487838390132e-06
-1.24783611199167e-06
-2.48020966517635e-05
-9.1906664126058e-06
-2.85855937615704e-05
-2.4165230684534e-05
-4.24599593091637e-05
-6.84520767935662e-06
-2.87435210785605e-05
-3.79137575367454e-07
-3.45953969416457e-05
6.32785449480457e-07
-1.47359014954014e-05
-1.65655669637349e-05
-7.89806512384376e-06
-1.73143963725424e-05
-2.45047042470045e-05
-1.25490301627264e-05
-1.98149332857117e-05
-3.52061338023814e-05
-1.11289410470298e-05
-3.18263926615032e-05
-1.18105268735852e-05
-1.04986417385888e-05
-1.66299270455417e-05
-1.10310561308443e-05
-3.14945952565138e-05
-3.33794112063321e-05
2.66208465061175e-06
-3.2846670602996e-06
-1.40111436888952e-05
-1.5720474858852e-05
-2.3182724515416e-05
-7.85174154225211e-06
-3.16959794837621e-05
-1.07621429538705e-05
-1.6433238339326e-05
-2.57466532618371e-05
-1.64110298141069e-05
-1.7240065138033e-05
-2.7410985209994e-05
-2.9962587248582e-05
-2.53522690642238e-05
-2.45334148393986e-05
-3.34641658252448e-05
-3.22778874413494e-05
-2.16592718087244e-05
-3.56110542998315e-05
-3.23939764423349e-05
-3.04891881294493e-05
-5.34684006036736e-06
-3.90517340487485e-05
-1.9851424380245e-05
-3.0134430155343e-05
-5.5356345081521e-05
-3.80407738359938e-05
-2.9183978680669e-05
-1.27567425725049e-05
-3.81234670150424e-05
-1.89717518838529e-05
-3.90423634869746e-05
-3.90141824687245e-05
-1.3280938628623e-05
-1.17149016816442e-05
-3.98451244541508e-05
-3.08951768568981e-05
-3.53795148706382e-05
-1.61363930755881e-05
-8.82435953876977e-06
-1.47926703278514e-05
-1.47951574385196e-05
-1.85721597942407e-05
-4.78346968365085e-05
-1.46167179004914e-05
-1.31691872971378e-05
-3.53730349583063e-05
-3.29024473843532e-06
-7.37954544285892e-06
-1.81424624262531e-05
-2.69174559642719e-05
-2.2311327146654e-05
-3.21345642131386e-06
-1.46195728357825e-05
-1.79432476300454e-05
-2.30301959102198e-05
-2.92959104230093e-05
-2.16097145125753e-05
-1.08533983596791e-05
-1.40776732017623e-05
-2.70263329638475e-05
-2.40152803872051e-05
-1.8073939925273e-05
-1.74300930850984e-05
-1.99283077927555e-05
-2.1466195072937e-05
-3.20841164928207e-06
-3.22197550890186e-05
-2.2716878020335e-06
-1.54874182998763e-05
-2.67723811725502e-05
-3.52230338862861e-05
-2.33038577785184e-05
-2.52041045948025e-05
-2.83320805929798e-05
-2.86956007556694e-05
-7.86993705673208e-06
-1.55960992744959e-06
5.28885072783768e-06
-3.95960809297888e-06
-2.35792645127194e-05
-4.71551877169902e-05
-2.33655606365163e-05
-1.1094637338978e-05
-2.28812808935903e-05
-1.91316326255481e-05
-1.13073726015369e-05
-1.78165454198576e-05
-1.92252950649561e-05
-2.33113068222885e-05
-1.91380798514652e-05
-1.39622033087134e-05
-2.47552803990927e-05
-2.81238556135826e-05
-3.51564504179828e-05
-2.5127912658734e-05
-2.59196627445356e-05
-1.24948252924405e-05
-3.39119981747301e-05
-1.15309980014261e-05
-1.85631160315147e-05
-1.49415841832206e-05
-2.04419132229785e-05
-2.32641618760369e-05
2.9439361566661e-06
-1.64178900421141e-05
-2.143699725865e-05
-3.603441482333e-05
-1.07984838391328e-05
-2.94299769522686e-05
-2.0288058328872e-05
-3.99115977269112e-05
-2.49812252926781e-05
-2.00998532374296e-05
-1.2133462602182e-05
-3.03101058288421e-05
-2.19149369750222e-05
-3.21085994421735e-05
-3.53953345454846e-05
-8.95720811568856e-06
-1.96606853762867e-05
-6.07420388939619e-06
-4.40554439106313e-05
-3.09872462400323e-05
-1.3574642572651e-05
-3.40917583906618e-05
-1.8252476843995e-05
-2.05481781175173e-05
-2.99512039158444e-05
-9.04826965518369e-06
-2.88786078487227e-05
-3.38501017489444e-05
-2.56605490690306e-05
-5.48997844548696e-06
-1.48431824934073e-05
-3.8610182551241e-05
-1.68734979468536e-05
-4.08618139452942e-05
-9.08588099987245e-06
-1.97852648865512e-05
8.07351482730201e-06
-1.55920904267292e-05
-2.01577517869463e-05
-1.0066941161126e-05
-5.75299068594659e-06
-7.13236866796298e-06
-2.73143483226848e-05
-1.33388204779165e-05
-1.10615011444967e-05
-1.07325707099774e-05
8.61593105718907e-06
-4.9927620434195e-06
-2.87208716421692e-05
-1.88272273118885e-05
-6.56131911856359e-06
-4.40729233007644e-06
-2.16684616901605e-05
-1.83414675464441e-05
-1.72848153186536e-05
-2.1520231609332e-05
-9.84537070297334e-06
-2.70891730274047e-05
-8.31704748962464e-06
-1.23459536290758e-05
-1.35248267540484e-05
-4.51781903673124e-06
-3.44787889132667e-05
-3.89124235084191e-05
-2.73322643296663e-05
-3.16949754191744e-05
-3.36300262371564e-05
-7.43880193742843e-06
-1.27377458165882e-05
-2.42161979309896e-05
1.58916649903715e-05
-2.61892352385836e-06
-2.74327762838148e-05
-3.53958409173741e-05
-1.75128163845923e-05
-3.56597724544639e-05
-2.06819195301648e-05
-3.40064638749461e-05
-2.52744229426231e-05
1.76611647964002e-06
-3.00666619948905e-05
-3.12332005710787e-05
-2.75524480031351e-05
-8.74671839602153e-06
-5.76408678741092e-07
-3.81270561174522e-05
-3.97408769143095e-05
-1.95379949087253e-05
-1.54488048383385e-05
-3.11772424705847e-05
-5.25407415338676e-05
-2.37198067012562e-05
-1.85181856283459e-05
-1.91319002680486e-05
-4.9630522913198e-05
-3.05236085450637e-05
-2.92972109887357e-05
-9.42301831491645e-06
1.47799958614738e-06
-3.88228720554031e-05
-5.52669529934588e-06
-3.93557874362523e-06
7.91621150855265e-08
-2.33370559520453e-05
-2.17259237719505e-05
-2.32463485296159e-05
-5.30573239060273e-06
-2.14672186509173e-05
-3.97777308130724e-05
-7.28159528312268e-06
-4.443761377478e-05
-9.09191923375717e-06
-8.84868382396339e-06
-2.85292459616018e-05
-2.80079360631696e-05
-2.78888267047026e-05
-9.55401100780019e-06
1.59502924418551e-05
-7.73330722105436e-06
-2.54363243192126e-05
-1.84360474619791e-05
-1.57690848776308e-05
-1.34325147139845e-05
-1.41423281507284e-05
-2.0442005121481e-05
-1.76806004694362e-05
-2.38426795434171e-05
-2.94498269486045e-05
-1.72178292785782e-05
-2.79274342975714e-05
-1.29688990486174e-05
-3.32485519925355e-05
-2.47259804334914e-05
-7.87686170554623e-06
-3.73122351227324e-05
-1.11257552728945e-05
-1.65997490934105e-05
-2.26540171084179e-05
-2.72720002506439e-05
-2.94002605750821e-05
-2.40594826902554e-05
-1.04344103449174e-05
-2.63152691044584e-05
-1.30430736420524e-05
-3.68592244182575e-05
-3.55067668636186e-05
-4.02153515720067e-05
-1.87314187821187e-05
-3.24129528361364e-05
-1.09786683687451e-05
-3.91408862664361e-05
-4.63880599807921e-05
-2.67453368785741e-05
-2.83164224100755e-05
-1.91599927595882e-05
-1.57357797289195e-05
-1.91063866193307e-05
-2.226513383052e-05
-1.98298031050845e-05
-1.35729469657863e-05
-2.31243421130852e-05
-3.1201865879095e-05
-1.10074454232773e-05
-1.53627542309909e-06
-1.97774664559281e-05
-1.75546279374605e-05
-3.00494968085177e-05
-1.47500359949237e-05
-3.18593735920104e-05
-9.53240924042187e-06
8.24555096419135e-06
-1.03429673578178e-05
-2.49280068435037e-05
-8.51619970614619e-06
-1.61939933967054e-05
-2.24563150616032e-05
-3.14496357575685e-05
-1.14096897424274e-05
-3.44469184039726e-05
-3.91352506906621e-05
-2.35533683632421e-06
9.78187757407735e-06
-2.06259723168921e-05
-2.90705079313074e-05
-1.21947684705862e-05
-4.53029853503155e-06
-1.10758326364008e-05
-5.9418454799107e-06
-1.75963407938767e-05
-2.67468702585655e-05
-2.80431082380209e-05
-1.82389905623637e-05
-3.32003808444906e-05
-6.43149449259568e-06
-3.47913294568146e-06
-2.53686566363131e-06
-1.2139917441096e-05
-2.52879152158081e-05
-3.84907262431913e-06
-2.20053472141127e-05
-1.69103191457892e-05
-1.52947621882154e-05
-3.48691322692982e-05
-1.38474166192108e-05
-2.24556014963118e-05
-3.81216662322759e-05
-1.40744762551166e-05
-1.87336669421388e-05
-2.16349840812658e-05
-3.0345352492448e-05
-1.22630303659224e-05
-1.14391107462687e-05
-1.18996409100754e-05
-1.75582901561913e-05
-1.03979065261203e-05
-9.63703689394457e-06
-2.5392544608222e-05
-3.81472687463746e-05
-3.1945885395149e-05
-4.2795324469428e-05
-1.70568415776208e-05
-1.2936909971157e-05
-7.94470871875079e-06
-2.81685518089044e-05
-1.30863300283742e-05
-2.90167689317283e-05
-3.13264140268283e-05
-2.21866138456127e-05
-3.01441628096593e-05
-2.54172443017704e-05
-1.10494257477511e-05
-1.29680360704275e-05
-3.60475205837538e-05
-4.64842179494984e-05
-4.18234449512607e-05
-2.15327906996239e-05
-2.84654143786065e-05
-3.81755386328613e-05
-2.04643971698053e-05
-3.4140475354912e-06
-1.25328078002251e-05
-1.85966066099584e-05
-8.73787318890797e-06
2.36575555036634e-06
-2.10187974022338e-06
-1.36984660469079e-05
-1.9812100188526e-05
-2.30373509616677e-05
-8.94334297469277e-06
-1.3016650328861e-05
-3.12653331388321e-05
-1.53772023731859e-05
-3.12487929426237e-05
-4.27137415929417e-05
-2.4083624867107e-05
-2.75271943784524e-05
-3.79597977970882e-05
-4.6178197535064e-05
-3.08421855100977e-05
-1.95922376243225e-05
-1.84034939530171e-05
-6.11268295482386e-06
-3.14030062679779e-05
-3.58476702028555e-05
-1.12470280885565e-05
-6.57977804253446e-06
-1.10333999170629e-05
-1.35344465484463e-05
-8.60157106303124e-06
-2.06763262803126e-05
-2.31472201367405e-05
-1.84161535140186e-05
-1.0195901282036e-05
-1.42861350424786e-05
-1.15609706062206e-05
-1.90954767488025e-05
-1.85245026481014e-05
-1.28452232526367e-05
-1.64255221351884e-05
-3.18098730297051e-05
-6.6831189451074e-06
-1.10767379786647e-05
-7.0923094379766e-06
-1.41096917126744e-05
-2.37910193887816e-05
-2.3915051378844e-05
-1.26221480611356e-05
-1.82060430494572e-05
-3.19543743374246e-05
-1.6869775050577e-05
-1.55679436032303e-05
-2.56258298156099e-05
-1.22266273600922e-05
-1.23392431222937e-05
-2.59121585627821e-06
-1.85470584127658e-06
-2.06660205428561e-05
-1.94639750908196e-05
5.82003791361585e-07
-3.99867628549167e-06
-2.23895582665725e-05
-3.27566335850758e-05
-1.30759481077184e-05
-7.14807065196503e-07
-3.16532484525374e-05
-1.90681231291143e-05
-1.01925208158384e-05
3.18070477599267e-06
-8.80353904730857e-06
-7.48485750259585e-06
-1.13096778726073e-05
-4.74683273459256e-05
-1.14197622015762e-05
-3.61082375709095e-05
-2.60860468157728e-05
-3.44281270417408e-05
-3.92427820964081e-05
-3.81416729096329e-05
-2.29206371097819e-05
-3.71263657146335e-06
-2.17236525310798e-05
-1.65699301204752e-05
-1.14318360144571e-05
-3.51337195485444e-05
-3.6725951025587e-05
-1.55731012816912e-05
-1.207869935243e-05
-5.95052208127593e-06
-1.48848749085364e-06
-2.06460399581688e-05
-1.55873151170681e-05
-8.89900297772002e-06
-2.9453454587159e-05
-3.54299946812048e-05
5.13933437189008e-06
-2.02222464750948e-05
-1.05719514313914e-06
-1.38942398228188e-05
-1.98048158534586e-05
-1.59114273901728e-05
-1.64555384946207e-05
-2.46307524845384e-05
-8.24465677511707e-06
-1.78303459776074e-05
-9.72288289299713e-06
-6.34971390794232e-06
-1.82683363587192e-05
-2.5375611398168e-05
-3.04788105318951e-05
-9.63577557807264e-06
-3.98093245463353e-05
-2.73925342933981e-05
-3.27744644596589e-05
-8.46843097726936e-06
-2.63246114690039e-05
-1.68129333345828e-05
-1.36397450094065e-05
-1.94246449176751e-05
-2.53078343317883e-05
1.73938952893003e-06
-1.3810050011118e-05
-1.41403955997078e-05
-3.93300047773397e-05
-4.25872548146225e-05
2.85550549357536e-07
-1.3108045631166e-05
-1.09748642008688e-05
-1.55902525865218e-05
-9.43727259987619e-06
-3.50200771029639e-05
-3.35330649057359e-05
-3.96248503211202e-05
-1.70254328793582e-05
-1.46228252795557e-05
-1.33418227509343e-05
-2.60326201047413e-05
-2.02630324514214e-05
3.39851146738156e-06
-2.63853253181353e-05
-2.40816361466751e-05
-2.3392336222761e-05
-3.78471962183798e-05
-2.46032013402778e-05
-2.85570163329803e-05
-2.47706137934606e-05
-8.74071368589747e-06
-1.30038833364204e-05
-3.02662927685075e-05
-2.69659142145999e-05
-4.46996973434003e-05
-1.72229449112539e-05
-6.47389096143197e-06
1.03556567962836e-05
-1.46848597046307e-05
-2.19225075430216e-05
-2.59572631152843e-05
-2.17935321564496e-05
-1.99119853412964e-05
-3.90768113369299e-05
-3.33777159674986e-05
-3.39079071981628e-05
-3.73387582459681e-05
-2.36471685095099e-05
-1.93156841245071e-05
-1.64116066833649e-05
-2.47426964146847e-05
-4.827357412505e-05
-3.32842456457841e-05
-3.0858427692338e-05
-2.66102405111822e-05
-1.98208470226694e-05
-1.06833015019776e-05
-5.65584488463644e-06
-3.93929053922221e-05
-2.11889763643631e-05
-3.36528642990383e-05
-4.89653137626811e-06
1.94991917328473e-06
-9.61199748657954e-06
-2.08768976198359e-05
-1.56806982753836e-05
-2.42228473701888e-05
-4.10238623187135e-06
-2.91897556204957e-05
-2.09430614479395e-05
-1.87562177123379e-05
-1.79109742841184e-05
-3.07704149774736e-05
-3.89541517582986e-05
-3.50942404419966e-05
-8.24237242721979e-06
-3.83545615691821e-05
-2.29998748625244e-05
4.34371865748138e-07
-4.0618723604824e-06
-8.53680992971908e-06
-2.34618378982167e-05
-1.17889534159286e-05
-5.0807268323526e-07
-8.41493447191839e-06
-1.14510645457281e-05
-1.31174782433996e-05
-1.8862201771337e-05
-1.60086379376984e-06
-2.73197867019639e-05
-3.81132071791767e-05
-3.06199901274051e-05
-2.46373421321071e-05
-1.22985868220774e-05
-8.49805515814355e-06
-5.21893938497459e-07
-2.61546892626104e-05
-1.01950456042855e-05
-2.46125623007424e-05
-2.13842299000282e-05
5.57459494404047e-06
-2.09028327010787e-05
-3.0421795912059e-07
-2.0950609473417e-05
-7.22848962790861e-06
4.5648055155559e-06
-4.09604723854208e-05
-2.83347725585499e-05
-5.06562870223333e-07
1.63428079482255e-06
-2.13232595572617e-05
-1.27836239803843e-05
-3.20927401843106e-05
-4.4537233045504e-05
-2.19376622927108e-05
-1.07886274370348e-05
-2.02930545648735e-05
-1.46539740190869e-05
-2.75999846107435e-05
-3.56773538926665e-05
-9.01126236003165e-06
-1.10012628206027e-06
-3.19528215644463e-05
1.77033356719745e-06
-1.85263360855522e-05
-2.50055362734746e-05
-3.02736938362725e-05
-2.86767498507048e-05
-1.12871772005758e-05
-1.49287674844689e-05
-3.52067093988307e-05
-5.71716500988997e-07
-3.61289178414346e-05
-1.90334716638497e-05
-2.54703953084229e-05
-4.24272801418448e-05
-1.2152289214763e-05
-1.29314390206516e-05
-3.05833434627364e-05
-3.01561600848427e-05
-3.68006763805872e-05
-2.3931760408176e-05
-1.86442299078107e-05
3.05221804500425e-06
-2.96017492346323e-05
-2.87763096489576e-05
-1.87727236037211e-05
-1.447930123714e-05
-3.24040374177543e-05
-4.95636995230281e-06
-2.49608418649462e-05
-2.750603981955e-05
-3.60323844530926e-05
-2.09473690729553e-05
3.09495742840189e-06
-1.92180177693387e-05
-3.75781898567585e-05
-4.63431018096146e-05
-2.06801568421254e-05
-3.28334618937836e-06
3.99770399580975e-06
4.65298766170142e-07
-1.98064754510946e-05
-2.78855234762198e-05
-2.20969535882567e-05
-1.79970901066219e-05
-2.22184156203565e-05
-1.92339219745493e-05
-2.72705453482919e-05
-2.19971506375955e-05
-4.76896234669936e-06
-1.2032726586822e-05
-1.33756152525959e-05
-2.56356784311424e-05
-4.56793241682845e-06
-1.79931382369208e-05
-1.92781583401489e-05
-3.20724178214724e-05
-4.15364030785818e-05
-1.5067258161042e-05
-2.25656540478362e-05
-4.02206651061245e-05
-2.11679593076178e-05
-5.10903161948332e-06
-1.84033222866734e-05
-2.20232085116838e-05
-4.03241382516009e-05
-2.64883943548876e-05
-2.05641992575008e-05
-2.75986808605873e-05
-1.54753945804815e-05
-4.41825926363243e-06
-2.46296041950788e-05
-1.03671616430231e-05
-1.88729432811969e-05
1.38554823316487e-05
-1.53326454689263e-05
-1.40207066272256e-05
-2.58583503276892e-05
-3.19791542058781e-05
-2.19206172391424e-05
-1.009935118831e-05
-4.58099558303946e-06
-3.20555987802276e-05
-2.67470291348989e-05
-2.59493338620002e-05
-3.20901038816833e-05
-1.42093304276182e-05
-3.4393062069491e-05
-3.38563689259614e-05
-1.51215664775097e-05
-1.12550106071793e-05
-8.42348528422653e-06
-2.29179918508812e-05
-1.23795269747312e-05
-9.54448298974746e-06
-4.73405741545582e-05
-2.95081275597899e-05
-2.71595949074502e-05
-1.15048548647081e-05
-3.24187222215242e-05
-1.00629785968139e-05
5.59664388184787e-06
-2.77250911423417e-05
-3.14957913923251e-05
-2.0167291004037e-05
-2.15256129483923e-05
-2.70727452895476e-05
1.56734219783277e-05
-2.79088319445543e-05
-2.0063824024251e-05
-2.63738442698766e-05
-3.38145621158473e-05
-8.90298434367716e-06
-3.39471812226642e-05
3.18383760986172e-06
-3.20696328381478e-05
-2.31377318718698e-05
-9.10838542746142e-06
-2.73534724980048e-05
-6.34951529362023e-06
-7.45011127828608e-06
-5.20119291674045e-06
-8.39928724528493e-06
-2.2303036813897e-05
-4.07153038852131e-05
-2.60352521658047e-05
-4.71422863441025e-05
-3.27081329740941e-05
-1.84207028056619e-05
-2.55331425323037e-05
-7.26767648915839e-06
-7.12493493893908e-06
-1.40983872475649e-05
-2.38096395680685e-05
-3.1787463998106e-05
4.23896250615893e-06
-2.17908166245066e-05
-2.61364614929781e-05
-2.98867178161344e-05
-3.30680946462583e-05
-1.92736054193269e-05
-9.66983068068261e-06
-2.50421266993215e-05
-1.69525912927556e-05
-2.50096007098326e-05
-1.9235758080948e-05
-2.29896644042328e-05
-8.10216847736306e-06
-1.42678024973008e-05
-2.71109010056974e-05
-1.92831513286872e-05
-1.60222799658713e-05
-2.12130789726908e-05
-1.71237177021083e-05
-2.3889836971633e-05
1.14186712389781e-05
-1.35986092997266e-05
-2.10761804633125e-05
-2.41890717997986e-05
-6.71969341746673e-06
-7.72680083327048e-06
-2.42692188288808e-05
-2.35571185661089e-05
1.01781868823799e-05
-1.05607537863841e-05
-1.8252484977746e-05
-1.84594005733589e-05
-3.0343372366389e-05
-2.08748425503255e-05
6.75019467792019e-07
-4.66189327528716e-05
-2.76891803374431e-05
-2.75383564447823e-05
-1.75608691770889e-05
-1.76680297236895e-05
-2.81664238723035e-05
-1.18180574904637e-05
-4.17707245620561e-06
-1.06272292665613e-05
-2.14252415147738e-05
-1.43978959073039e-05
-2.81860473083918e-05
-1.30890320083425e-05
-2.99462243062129e-05
-4.10182323859231e-05
-4.27147561183293e-05
-2.40404460455927e-05
-4.0129793319871e-05
-1.80202392773319e-05
-3.18182469487271e-05
-5.68785406790029e-06
-3.00493843561492e-05
-2.57232769528342e-05
-4.06970293068571e-05
-3.07822518305028e-05
-3.75559484678148e-05
-3.89993066633725e-06
-3.53383126310466e-05
-3.05774079226175e-05
-2.92115479400651e-05
-1.83911342696093e-05
-2.79506964187628e-05
-3.42514382736931e-05
-2.19075095942699e-05
-5.29900019600159e-06
-2.07038195402755e-05
-6.70331409678428e-06
-1.75690300781543e-05
-3.04217294099243e-05
-2.2085558761838e-05
-1.22948329656639e-05
-3.06857035727285e-05
-2.31280690256431e-05
-1.51859722120933e-05
-1.45469411287457e-05
-1.71559915563437e-05
-3.71558698991731e-05
-1.41914488887364e-05
1.19050727590701e-05
-8.66749286068271e-06
-1.51109199256141e-05
-6.00144611214195e-06
-9.658391137758e-06
-1.20813858448442e-05
-2.34711241568361e-05
-1.95097968697976e-05
-6.82492423647737e-06
5.20529362873274e-07
-4.1036658105712e-07
-3.99207708049238e-05
-1.47849821123069e-05
-2.47961758095556e-05
-3.61065406006291e-05
-2.12449276536788e-05
-1.69168788790739e-05
-6.76162985643818e-06
-3.30505562212947e-05
-2.48468838629049e-05
-6.24174115765241e-06
-3.46394637588661e-05
-2.07520378764595e-05
-2.20636441677056e-05
-3.41260381779497e-05
-9.17623380228914e-06
-3.82141998572378e-05
-1.27692622250413e-05
-1.76534943921968e-05
-3.0027242471166e-05
-1.49078425538982e-05
-4.2232964233574e-05
-3.55837006363184e-05
-4.25564742086788e-05
-1.69384783480014e-05
-3.49854451266033e-05
-1.73223526561086e-05
-2.29488688808172e-05
-2.46336331320762e-05
-2.39009651248061e-05
-1.54749189350066e-05
-2.59809418995436e-05
-1.54316272045751e-05
-2.05216851402828e-05
-1.04593703770961e-05
-4.38093758335078e-05
-3.82285026337542e-05
-2.41158496253999e-05
-3.99209692235232e-05
-1.86728569506479e-05
-1.26239660992041e-05
-4.02502581712453e-06
-4.49951811680504e-05
-2.36960382602555e-05
-1.39232199654032e-05
-3.20709978630399e-05
4.74997359899967e-06
-3.09013392380978e-05
-2.65605022898468e-05
-2.31778722357648e-05
-1.1965426606297e-05
-5.99199831316791e-06
-1.89116854107653e-05
-1.00111485067375e-05
-1.20281414079045e-05
-2.79193165417034e-05
-2.83165099815293e-05
-1.29025854475453e-05
-1.74474709642413e-05
-2.64815584033527e-06
-7.44321638356427e-06
-2.86398616326693e-05
-2.05284307959269e-05
-2.15869574656922e-05
-7.78938090468424e-06
-2.10447753271556e-05
-1.32307588275597e-05
-2.60074447859362e-05
-2.88275540939214e-05
-4.3072590640731e-05
-3.48055105679236e-05
-1.48135075666597e-05
-1.68049545581469e-05
-1.64808635662207e-05
-1.27272122844921e-05
-3.19738559448505e-05
-1.38370221302077e-05
-1.14178150391899e-05
-2.37572019066619e-05
-3.88408468763741e-05
-8.20134743001571e-06
-8.88189164864234e-06
-2.96176580543563e-05
-3.52752609507365e-05
-2.52817742572087e-05
-2.939722524598e-05
-1.86922765342157e-05
-3.00571215025089e-05
-2.05525778049627e-05
-1.08481532333178e-05
-2.39629211285666e-05
-1.71768197589286e-05
-4.07560314267147e-05
-2.92911463006022e-05
-1.08155844709935e-05
-2.79089787288813e-05
-6.07408656388454e-06
-4.51152410195403e-05
-2.4477272180009e-05
-4.68061704917545e-06
-7.92802157911102e-06
-1.51108465056567e-05
-2.64992139679327e-05
-2.5817803303495e-05
-1.87776291359685e-05
-1.10015444283645e-05
-3.45471153524896e-05
-2.66840758493881e-05
-1.53362915615761e-05
-2.59646745052851e-05
-1.96239184580711e-05
-2.75688252307584e-05
-2.27897772879985e-05
-2.12183064935193e-05
-2.2821667752956e-05
-2.40054801808953e-05
-2.84322770600869e-05
-3.4255334037904e-06
-4.09424238404013e-05
-2.02061625115623e-05
-2.01743211782483e-05
-4.01074684620123e-05
-2.29057031073075e-05
-4.20324055783474e-06
-2.40057098233418e-05
-1.50065321072711e-05
-1.847445324178e-05
-2.66730102322109e-05
-3.04035707144943e-06
-1.38941062737013e-05
-3.34578366255215e-05
-1.00364433182717e-05
-1.62216387857751e-05
-2.65624083312443e-05
-2.53502694298726e-05
-3.08145608352743e-05
-2.8001301710394e-05
-9.77117609164359e-06
-1.69459952214657e-05
-1.68397254279597e-05
-9.98727518859927e-06
-2.44184411171697e-05
-3.55893662838248e-05
-4.77226817986568e-06
-2.08040266692351e-05
-2.88025825823291e-05
-1.82523093140373e-05
-4.15749147461905e-06
-1.89426313433232e-05
-2.70242493991981e-06
-2.99455855994339e-05
-3.92637944225191e-05
-1.53455803850947e-05
-3.88907946390509e-05
-2.07897262145892e-05
-9.52602096793473e-06
1.48942917022221e-06
-1.43798348354099e-05
-2.54826139388182e-05
-3.33831772643221e-05
-2.1634183488614e-05
-2.26449279213504e-05
-2.91841065155961e-05
-2.82265590964239e-05
-2.50796375945832e-05
-2.7608890239457e-05
-8.17236218388917e-06
-1.99231031886984e-05
-1.68468651656003e-05
-3.43695414860551e-05
-3.52603185675938e-05
-5.99280490027038e-06
-1.36264422631987e-05
-3.46296056274139e-05
-4.56974893419888e-05
-1.57099829847872e-05
-3.35409655919848e-05
-1.13741720031475e-05
4.46940462885935e-06
-8.70100513847353e-06
-3.18837264640878e-05
-1.11184094631974e-05
-3.66685759659665e-05
-2.55169897711541e-05
-3.31764277052568e-05
-3.63939225363862e-05
-3.63892436910987e-05
-8.95421461808685e-06
-2.40135162995106e-05
-1.32678661534885e-05
-7.42580640284596e-07
-1.22443529868526e-05
-1.41112530616081e-05
-3.86789092248504e-05
-1.12023806628912e-05
-9.12696231249381e-07
-2.54217872626163e-05
-2.26655834217159e-05
-2.07061811692946e-05
-3.24866647567355e-05
-3.5366234899782e-05
2.45655052943962e-06
-1.10881739402218e-05
-2.34163356579159e-05
-4.63823740843748e-06
-3.88276905365403e-05
-2.52752734089578e-05
-4.06564177786009e-05
-1.71407471552667e-05
-1.34841786739263e-05
-2.44835992993289e-05
-1.0136499381299e-05
-2.12276305953185e-05
-5.68001509065236e-06
-2.03773704893973e-05
-4.57701926986599e-05
6.77080540001429e-06
-1.66827129784634e-05
-3.14745646087611e-05
-1.62325205393328e-05
-4.70193071759783e-06
-3.83521605851686e-05
-2.97942495820067e-05
-5.25113674646294e-07
-1.47209299513384e-05
-6.11367683104776e-06
-6.4991522481912e-06
-3.99329329114595e-05
-1.89479026628618e-05
7.89370726713247e-06
-2.42107163120998e-05
-8.68845663886788e-06
-4.27600457525986e-05
-2.93652941721463e-05
-2.5888411663019e-05
-3.48194521279645e-05
-2.08719681940192e-05
-3.79292138870999e-05
-9.49867035654986e-06
-1.39070842826928e-05
-1.05894367476071e-05
-2.43283259732583e-05
-1.7373628230592e-05
-7.08436036191309e-06
-3.29173382291386e-05
-2.80186735394178e-06
-2.98380960185616e-05
-1.08786140479153e-05
-3.3015689797561e-05
-2.60289883492788e-05
-8.67153974937659e-06
-2.70229359525891e-05
-2.96346680377207e-05
-3.46385198511782e-05
-3.54038044736558e-05
-1.44862948861706e-05
-1.54351362871598e-05
-3.41146292585797e-05
-4.23749691091624e-05
-1.3976439544701e-05
-2.35072987610965e-05
-2.97499444260287e-05
-2.93834849562164e-05
-1.46083741403954e-05
-1.19131965150503e-05
-1.20997720149518e-05
-6.84616680271524e-06
-3.32960098352027e-05
-2.44030239284682e-05
-1.96145117377923e-05
-1.50268513640241e-05
-3.58232781052901e-05
-2.32610579991094e-05
-2.06337940188455e-05
-4.20417073462018e-05
-2.9385944134049e-05
-4.00790714529705e-06
-2.36179753571506e-05
-3.7553152087337e-05
-3.25183103301578e-05
-1.12934683465893e-05
-2.63506375701668e-05
-2.21859245083087e-05
-2.229079262259e-05
-3.23660625819695e-05
-1.82212992519396e-05
-3.08562484038154e-05
-3.70082952285297e-05
-1.48959134045262e-05
-1.39444630151144e-05
-1.14376169693404e-05
-2.93374381918463e-05
-2.04344952159704e-05
-2.50817374795488e-05
-1.14075903172522e-05
-1.26841020173359e-05
-2.50842722449307e-05
-1.48733851436006e-05
-2.03168752721338e-05
-4.29322778112158e-06
6.53596853738686e-07
-1.56118542631863e-05
-3.23268856821313e-05
-2.46647681453149e-05
-1.95551206077737e-05
-2.47053118017142e-05
-1.4507098880608e-05
-7.84557069122362e-06
-2.65806308253625e-05
-1.70517295933771e-05
-1.53178742389049e-05
-2.99681271073286e-05
-2.11472992874257e-05
-3.75782138287906e-05
-4.20072660718733e-05
-3.78804630366252e-05
-3.06781688397633e-05
-4.49437428327953e-05
-1.84117425750318e-05
-2.68960459852336e-05
-1.34017073339319e-05
-3.817410590262e-05
1.43864871660849e-05
-3.17701724000711e-05
-2.72017348194054e-05
-1.33928566210409e-05
-1.95235421474173e-05
-2.72922132542763e-05
-3.77214005563383e-05
-4.31656066800157e-05
-2.11725606834272e-05
-2.53069074738676e-05
-3.19916167169289e-05
-5.605338726717e-06
-1.70909730247779e-06
-4.39613658727008e-05
-8.99446604069027e-06
-2.19836480348832e-05
-2.76293478280588e-05
-3.62157592513347e-05
-2.5174211274068e-06
-1.13959594656665e-05
-4.65509533139527e-05
-2.30498695116558e-05
-3.54274330231849e-05
-3.29047935125529e-05
-2.34860109614415e-05
-1.40060889467268e-07
-1.71415957293838e-06
-2.16225972187547e-05
-2.58693204385816e-06
-2.82310841156801e-05
-2.04121405498904e-05
-3.28851848907768e-05
-3.30655464225287e-05
-2.64539588442838e-05
-3.53500501440901e-05
-1.35230468180826e-05
-4.21411430480314e-05
-1.53499439790327e-05
-1.96659004105865e-05
-2.28176716498448e-05
-3.0643124745445e-05
4.486337139509e-07
-2.2217516145205e-05
-1.21028881598013e-05
-4.14359443364367e-06
-1.72647287987219e-05
-3.47230407857325e-06
-1.60896885409179e-05
-4.3492342316433e-06
-2.90443377439552e-05
-6.27049815033169e-06
7.25829566108644e-06
-3.02111744322508e-05
-1.43125304016622e-05
-1.53851489282433e-05
-2.07620621792871e-05
-1.85197840789297e-05
-1.94957029028824e-05
-1.24210608710965e-05
-2.70749212646955e-05
-3.40474728936907e-05
-6.29063016063762e-06
-3.11673859156415e-05
-1.69589234879552e-05
-1.51727468073014e-05
-1.97534380432847e-05
-4.7097021668439e-06
-7.36048714007828e-06
-4.34862609446521e-05
-3.37834716934188e-05
-2.09912611788141e-05
-2.42104870122581e-05
-1.99767881870574e-05
-3.54377911956313e-05
-3.20141455258857e-05
-6.24210510721703e-06
-3.38169711645915e-06
-4.5368611952132e-05
-3.34482140233118e-05
-2.77575360128764e-06
-2.7554736305324e-05
-7.89714120236296e-06
-1.26848099487499e-05
-2.45705465219267e-05
-3.27461318448891e-05
-7.06655474782502e-06
-2.49076081757426e-05
-3.82230331378532e-05
-2.67909748609726e-05
-9.01780453847594e-06
-1.27755963623406e-05
-3.49871159441142e-05
-1.94926026365582e-05
-2.99819001728107e-05
-3.43729236956003e-05
-3.33533713387311e-05
-4.02601688019635e-06
-4.97008318396325e-07
-2.44827292048217e-05
-2.17439306776146e-05
-3.89162079454333e-05
-1.62141592641058e-05
-1.86967842714333e-05
-3.86565655602932e-05
-2.55122855526943e-05
-4.39049542697691e-05
-4.05682841928887e-05
-4.53211048815933e-06
-3.71158911288431e-05
-2.10769560562118e-05
-2.21034698440542e-05
-3.18827936817128e-05
-1.43437315449158e-05
-2.17636363391716e-05
-1.99325313252905e-05
-3.84396318434693e-05
-2.74713000480538e-05
1.13806516631791e-06
-2.98115615698807e-05
-2.51210861833027e-05
-2.30988675210945e-05
-2.2066920876625e-05
-2.57299755407044e-05
-3.83150497216658e-05
-1.73987105737432e-05
-1.83798008404606e-05
-1.87516766836482e-05
-1.89772058485834e-05
-3.28469745824857e-05
-1.19525154162297e-05
-1.62716537718543e-05
-8.49786858999683e-06
9.45197827550954e-06
-7.94921694777489e-06
-1.39457748653885e-05
-3.22091008590967e-05
-1.9545378032489e-05
-1.61311102142744e-05
-6.81126405402433e-06
-5.1677717160539e-06
-2.28352283437396e-05
-3.24984453159809e-05
-9.6924425378826e-06
-2.6161224483495e-05
-1.9723952964885e-05
-5.9150798736707e-06
-2.03218971068751e-05
-3.77620606787554e-05
-8.29935599041568e-06
-2.55883485971609e-05
-3.24967979957306e-05
-4.20795279560011e-05
-7.47972334799639e-06
-2.77958893650184e-05
-5.8372261116512e-06
2.85636878279832e-06
-1.1508069989083e-05
-2.19502578765927e-05
-3.76763744179199e-05
-5.00078602361877e-06
-1.27173018686594e-05
-2.13565912710108e-07
-2.49824381265854e-05
-1.2774048945805e-05
-3.62078240962414e-05
-1.91005611474957e-05
-1.41352216840992e-05
-2.82541446744423e-05
-4.2636214022182e-05
-2.51005971102305e-05
-9.29230733693773e-06
-2.54220906779304e-05
-3.32180685648962e-05
-2.29856372545267e-05
-2.11968410758644e-05
-1.11046203718212e-05
-4.28037139433849e-05
-1.15521058495738e-05
-1.24325301081946e-05
-2.88438194987648e-05
-3.93718562172424e-05
-8.07182192512119e-06
-2.6654893128197e-05
-2.68043973294262e-05
-1.71132752738731e-05
-2.59730276379248e-05
-2.10184145723789e-05
-2.00612340891547e-05
-1.77451640153471e-05
-2.05824176736722e-05
4.50958362254114e-06
9.67525902765495e-06
-3.96649372846204e-06
-1.90808666682074e-05
-1.76557207538854e-05
-3.83633464703589e-05
-2.16492774155211e-05
-7.60319715478782e-07
-2.47026599860312e-05
-2.25097935000453e-05
-2.16339402135667e-05
-1.30548044707644e-05
-2.17137855795165e-05
-3.76262845637319e-05
-2.89580873710568e-05
-4.64789086316888e-05
-2.76756690598481e-05
-2.24197929603787e-05
-1.04591159584344e-06
-2.73930936660526e-05
-2.6004443960874e-05
-4.18394764390423e-06
-2.77337447751431e-05
-1.1185232944535e-05
-4.82994543857228e-06
-1.62322675719725e-05
-1.65359534065591e-05
-4.13490551478584e-05
-9.72662095426737e-06
-2.90557058245616e-05
-3.21304563203327e-05
-1.99078210054065e-05
-1.53477345488722e-05
-2.60825186786693e-05
-2.61136372673459e-05
-9.97982767543871e-06
-2.68006234075162e-05
-3.59599929869644e-05
-2.13333541308729e-05
-9.63608783100532e-06
-4.99666750853188e-07
-3.63878200207097e-05
-2.15905728963565e-05
-1.92235009588836e-05
-2.68671057319412e-05
-5.57805815789791e-06
-5.97455561723789e-06
8.09229656290626e-07
-2.12476645068533e-05
-2.19748162006556e-05
-2.16525357686134e-05
-1.19177849406707e-06
-2.54749089454186e-05
-2.38843454152122e-05
-4.05432605827221e-05
-3.05975001677142e-05
-1.20502557440069e-05
-2.21578249600917e-05
-1.47043382716879e-05
-9.15239149580672e-06
-3.33591993763447e-05
-1.40546651326926e-05
-1.83453799113907e-05
-1.44193824697803e-05
-1.82846008690345e-05
-1.35960114771275e-05
-1.7655608569275e-05
-4.20129844770281e-05
-1.6041136850676e-05
-2.62619111478755e-05
-2.26194872409694e-05
-3.81396394928056e-05
-3.29797735813737e-05
-2.61446969618103e-05
-1.37948274486394e-05
-3.32242202455164e-05
-2.38856772281024e-05
-2.69164305866078e-05
-2.73882735881715e-05
-3.49814142845064e-05
-1.62903438714761e-05
-2.18930494062508e-05
-3.81386210135059e-05
-8.89861206043953e-06
1.63562032835359e-06
-2.32017206510875e-05
-4.20230428159606e-05
-2.71109045397412e-05
-2.21105555529549e-05
-5.26980171086649e-06
-1.77830328947163e-05
-3.17702303539388e-05
-1.35773921675891e-05
-7.9962329154147e-06
1.68397239263042e-07
-2.77883005036918e-05
-1.11381235705573e-05
-3.41724572432034e-07
-1.54299497624752e-06
-1.52005804202481e-05
-3.31500801724081e-05
-9.63865247568517e-06
-5.08352926291127e-06
-1.10323915041265e-05
-1.47573127588844e-05
-2.39807090755947e-05
-2.36755089907207e-05
-1.35402375533818e-05
-8.30055495931805e-07
-3.68846942201874e-05
-2.26066186987137e-05
-1.88468365959255e-05
-3.88638292089845e-05
-1.73275372635195e-05
-8.98332275050326e-07
-1.43907428307226e-05
-3.50628076616431e-05
-2.07133902852302e-05
-1.57015303343503e-05
-1.01158767638224e-05
-1.72635106005167e-06
-1.22259594894936e-06
-1.99760590691149e-05
-2.53889856358364e-05
-6.04737142092404e-06
-2.48629363066629e-05
-1.88553025782851e-05
-8.99931466128775e-06
-8.9563282054968e-06
-1.93342404452298e-05
-8.511343165309e-06
-6.65369691463507e-06
-3.71859842572373e-05
-1.98301107808088e-05
-8.30949990327641e-06
-1.03530759971303e-05
-9.48658977813712e-06
-2.18391258284502e-05
-2.331009928051e-05
-9.92679774593957e-06
-2.9665003383863e-05
-2.35024360118685e-05
-1.84811080736896e-05
-8.4893608035701e-06
-1.48964112186878e-05
-3.82569415900077e-05
-1.05285980027595e-05
-2.19187714259952e-05
-1.74266281092806e-05
-2.20487362340609e-05
-1.59375464230733e-05
-2.87233706852666e-05
-3.17123389638635e-05
-4.27565321741423e-05
-2.92739216077965e-05
-2.20140399659579e-05
-1.90115994690123e-05
-1.5472501061354e-05
-4.49046062796115e-05
-1.23102320001135e-05
-1.70064852629898e-05
-6.28388199202857e-06
-3.90756711725666e-05
-1.43524359028134e-05
-3.02309867866148e-05
-1.57951019983184e-05
-1.28681062871643e-05
-2.52588263141729e-05
-4.23653685063093e-06
-1.35273870836954e-05
-1.75807980354283e-05
-2.18383092007212e-05
-5.72623662515219e-06
-2.23181902222439e-05
-1.16264367825079e-05
-7.91539138168994e-06
-3.9598184798445e-05
-2.42265839975382e-05
-3.22650027037186e-05
-1.3923350086053e-05
-1.17374988202261e-05
-2.21220879400376e-05
-2.24237319171458e-05
-2.07749855863634e-05
-2.43178150499198e-05
-7.9811031408092e-06
-2.39406898251848e-05
-7.33917040187816e-06
-9.63397548751314e-06
-2.49168431852161e-05
-2.88410931645872e-05
1.24437979717613e-05
-2.2642370049635e-05
-3.66868592773989e-05
-1.17382841546197e-05
-1.13522102954834e-06
-2.73801731383312e-05
-2.46212016485139e-05
3.24219243641705e-06
1.05632390304822e-05
-3.18718782476201e-05
-3.00615836643592e-05
-3.90199112695108e-05
-3.10899428320603e-05
-3.40165877281096e-05
-2.93874414940438e-05
-2.15961645418407e-05
-1.0678893085634e-05
-3.15388963652319e-05
-2.32781332631625e-05
-3.28313559431767e-05
-2.21143537819968e-05
-2.0967236668418e-05
-2.64275148365487e-05
-2.59238343055805e-05
-1.96501931121497e-05
-3.51160142013351e-05
-2.8992614480511e-05
-2.41662890206057e-05
-1.60105734452062e-05
-3.13734417324495e-05
-3.64273404291739e-05
2.48902630774384e-06
-2.61107292222036e-05
-8.92763547205195e-06
-3.86019390673875e-05
-3.42775349654944e-05
-7.64611165478569e-06
-2.94553382166665e-05
-1.31037639170277e-05
-8.47148276897835e-06
-4.50172708409124e-05
-2.05538792918932e-05
-4.06301987981064e-05
-1.7120250484519e-05
-3.21208733523787e-05
-2.02181414682299e-05
-2.46205787099967e-06
1.08715884614604e-05
-2.71137945411594e-05
5.87383060780811e-06
-6.03192669419518e-06
-1.43233468710778e-05
-3.97443281816878e-05
-3.4262491201855e-07
-1.0984880252981e-05
-1.09081128706431e-05
-3.61917005447574e-05
-4.32875388163328e-05
-1.98346571231281e-05
-2.152174716591e-05
-2.52953003634876e-05
-3.37146419892558e-05
-3.25827513862063e-05
-3.18550420736964e-05
-3.31708211205522e-05
-2.40795004581347e-05
-3.42308689926154e-05
-1.74304333162886e-05
-1.72123161667413e-05
-2.03865482250438e-05
-2.26625765077509e-05
-9.60831578027983e-06
-2.80809990854597e-05
-2.1233324203612e-05
5.46085785940973e-06
-1.89201851249998e-05
-1.71942909908143e-05
-4.16931811328254e-05
-2.88515553767986e-05
-1.54401516519723e-05
6.63587864196824e-06
-3.95160281682611e-05
-2.45290577157509e-05
-3.09726126551178e-06
-7.69878505155017e-06
-7.63000694849078e-06
-3.84285853577464e-06
-1.27967143222475e-05
-1.13661016000878e-06
-2.29798072330716e-05
-3.0394437265118e-05
-1.30923566771998e-05
-7.28039245002546e-06
-1.00374603254054e-05
-1.78444087367859e-05
-2.40070353520435e-05
-2.33303995628749e-05
-3.03839628957645e-05
-1.04078321116786e-05
-2.4917602231247e-05
-1.33490285236269e-05
-2.26062854289021e-05
-2.63021968486922e-05
-3.68491731899944e-05
-3.38547215648579e-05
-1.38709669414414e-05
-1.56345487479997e-05
-1.46389140141176e-05
-1.46169818760954e-05
-4.81855456418939e-05
-1.2297543314985e-05
-9.53742101525832e-06
-2.83315265531328e-05
-1.67204284501966e-05
-2.78072729364792e-05
-1.91772141042012e-05
-3.55765158363349e-05
-1.09146077098414e-05
-1.85474385953254e-05
-3.09790536578546e-05
-1.88245733237139e-05
-2.72945250984511e-05
-8.39338393440934e-06
-4.12322522063261e-05
-4.61061666426836e-05
-6.22692993209938e-06
-2.70241983656844e-05
-2.76488048347364e-05
-2.31598115232919e-05
-1.42231982588705e-05
-1.74364396820747e-05
-3.75469029500442e-05
-2.67120149367162e-05
-2.98714306160139e-05
-3.07468472632684e-05
-1.5972561241059e-05
2.69726605949302e-06
-2.85218357284535e-05
-3.42520970450958e-06
-5.73733723292174e-06
-4.41753198395471e-06
-3.13518919569741e-05
-3.56817409851338e-05
3.17539124724985e-06
-2.60374217280031e-05
-1.89824846521684e-05
-1.35108307453047e-05
-2.1852697353825e-05
-1.83036714166036e-05
-5.32272659294698e-06
6.19601669116336e-07
-1.50316645137454e-05
-4.50805075381723e-05
-2.78841107970279e-05
-5.52487635210313e-06
-1.83421228317152e-05
-2.12549290032762e-05
-1.24885810480198e-05
-7.59929902249109e-06
-3.50763868371317e-05
-2.44092877110326e-05
-2.9003235912192e-05
-1.71408634456857e-05
-2.1705495538791e-05
-7.39425550323255e-06
-9.53702989098933e-06
-1.69939289795829e-05
-2.11711504931506e-05
-3.03787976584029e-05
-3.40703306313132e-05
-2.33378382857631e-05
-6.13202373937773e-06
-4.57970039984793e-05
8.76240232794109e-06
-3.88609161584411e-06
-2.11757710460246e-05
-5.85164933430236e-06
-3.74417961830169e-05
-1.29746123721406e-05
-1.08466041033014e-05
-2.90381053606611e-05
-1.94234591247525e-05
-2.0498683067236e-05
-2.81895470458706e-05
-2.57619349689554e-05
-2.84066629243744e-05
-2.22889751680544e-05
-1.02720494616956e-05
-1.8606513100213e-05
-3.46002337784927e-05
-1.24148882603521e-05
-2.38990065063849e-05
-1.97089387230845e-05
-1.27953684643064e-05
-3.6224653965614e-06
-3.98363239085109e-05
-2.03023926283934e-05
-1.43414562125147e-05
-2.85595470365184e-05
-3.1686139760518e-05
-3.75234517488391e-05
-3.20452919090266e-05
-3.06066796009219e-05
-2.13510788375878e-05
-1.18725206088375e-05
-2.17103290600641e-06
-2.32729024867653e-05
-1.04431894655582e-05
-1.7303827612269e-05
-3.92970068473246e-05
-4.33724215872319e-05
4.41709442440645e-06
-1.2056719186484e-05
-1.88541803472954e-05
-3.8019995667402e-05
-4.0627845008135e-05
-3.32522377326113e-05
-2.14913386968381e-06
-1.03735088947214e-05
-6.81175420258972e-06
-7.3476071727054e-06
-1.85609524448516e-05
-1.87102438804369e-05
-1.22936520914956e-05
-4.65590956349538e-05
3.35313605644436e-06
-2.79459821568842e-05
-2.5088291902765e-05
-8.17919668056285e-06
-3.32410542408744e-05
-1.85489100451545e-05
-2.704826106339e-05
-1.34677910796701e-05
-1.20222980968156e-05
-2.36270768791689e-05
-1.15819327927879e-05
-1.08366498394034e-05
-8.43487300306394e-06
-2.36488850947393e-05
-3.52760629831955e-05
-3.47803297309093e-05
-2.68761795367406e-05
-2.13148429486709e-05
-2.24735339457457e-06
-1.89855252529569e-05
-8.64527880551711e-06
-1.48649266994122e-05
-4.90272502796201e-06
-1.62961484685911e-05
-2.85827923518846e-05
7.28166922770131e-06
-5.26115206135477e-05
-1.75264632375325e-05
-2.60182408854393e-05
-2.00230871308597e-05
-1.12632280868359e-05
-1.28988108700211e-05
2.45640207897926e-06
-1.02347284404126e-05
-2.60585821786839e-05
-1.61651407968984e-05
2.1199264585778e-06
-3.0871926596446e-05
-3.53577856771268e-05
-9.07541345346729e-06
-1.08363012493545e-05
-4.16654342123046e-05
-2.14489533244084e-05
-2.99392633583858e-05
-3.45114245859493e-05
-2.31576707168072e-05
-4.72742595225001e-06
-2.37349317226474e-05
-3.60950800690715e-06
-1.09871795291113e-05
-1.52732620998547e-05
-2.3563960316475e-05
-4.01938286491465e-05
-1.92603852514872e-05
-3.13434571795944e-05
-3.28347188834067e-05
-2.65047539827074e-05
-2.10159224938493e-05
-1.4112727131902e-05
-4.8192453288192e-05
-4.08488674634218e-05
-4.53804454537381e-06
-2.23855117863817e-05
-1.12318852917217e-05
-2.18595299686238e-05
-4.30767818476537e-05
-3.14221104736203e-05
3.51365242230064e-06
-8.6075990838519e-06
-1.59253346299496e-05
-2.47211235045458e-05
-3.14594904606931e-05
-1.5508123322724e-05
-1.62881531309567e-05
-3.70395654234086e-05
-1.96291077833988e-05
-9.91652092465983e-06
-2.44112977173348e-05
-3.13461228958562e-05
-1.92387212141275e-05
-9.6580147510842e-06
-4.8556141116001e-06
-1.84493723712592e-05
-1.29250983646535e-05
-7.04384161149814e-06
-1.12120435569173e-05
-2.22934939294932e-05
