# Supplementary material for: Research on computational propagation and identification of mine microseismic signals based on deep learning
Source: PLoS One. 2025 Oct 22;20(10):e0334641. doi: 10.1371/journal.pone.0334641 (PMC12543183; doi:10.1371/journal.pone.0334641)
Supplement: S2 Data — (ZIP) [file pone.0334641.s002.zip › 000100500001904.xlsx_0.txt_24.txt.txt]

-1.01891896941483e-05
-7.59185370113237e-06
-3.8833942154623e-05
-6.73882719771284e-06
-2.49053336736252e-06
-2.09955668992344e-05
-1.84412566328316e-05
-1.2307314506516e-05
-1.72179071305041e-05
-2.64043361607568e-05
-2.19459763730527e-05
-2.78575989615012e-05
-2.42230455873285e-05
-3.56983299130023e-05
-4.03396964173168e-05
-1.62705289736648e-05
-1.77887525115736e-05
-2.57738688460629e-05
-3.00711827012789e-05
-1.26231734154784e-05
1.99156039848144e-06
-3.46937465444444e-05
1.67205660088019e-06
-1.18787147654868e-05
-1.84961878215068e-05
-1.31803761445669e-05
-2.28393927791944e-05
-1.92516206859358e-05
-3.85296990814505e-05
-2.19075072284026e-05
-1.25192418070036e-05
1.07963642603803e-05
-4.21864683446368e-05
-3.51665326241081e-05
-4.33443147935965e-05
-2.04759250146903e-05
-1.22893826087966e-05
-8.12024701110458e-06
-3.01961391734058e-05
-2.85964476357221e-05
-2.74850716760137e-05
-2.33672041140262e-05
-2.54790422084719e-05
-1.60351804174908e-05
-2.25774471334839e-05
-3.18370598897377e-05
-6.4431363710309e-06
-4.09990157010716e-05
-1.90468393835332e-05
-1.86980437269053e-05
-1.26246455485759e-05
-1.44339785285142e-05
-1.28214386770058e-05
-3.02744244289297e-05
-4.50366321214434e-06
-1.48907758250753e-05
-3.3264488505071e-05
-2.21763457280181e-05
-5.4825378509947e-06
-1.83082544506611e-05
-1.97632423483055e-05
-1.02619151958362e-05
-1.82781297906197e-05
-2.47231728335825e-05
-1.92484663459096e-05
-2.74896518694613e-05
-2.34107263932324e-05
-1.18189921369141e-06
-1.88319006376779e-05
-3.85720543868863e-05
-3.43830687297207e-05
7.12818781825492e-07
-3.18858149463367e-05
-1.61754439353467e-06
-3.49539659084059e-05
-8.60932969982449e-06
-1.61624996527264e-05
-3.24672737742678e-05
-2.36087416373515e-05
-2.292705115867e-05
-2.64780843349078e-05
-2.2767520738666e-05
-1.8108566562784e-05
-9.74414636333927e-06
-1.64013948981996e-05
-3.61047756575468e-05
-4.66977729566932e-05
-2.40358288638761e-05
-2.83214819649257e-05
-1.93616634449983e-05
-1.55952330095624e-05
-1.76121314562881e-05
-1.83253190066715e-05
-2.8120335905251e-05
-2.95961051020822e-05
-1.08142561614506e-05
-2.89491604439711e-05
-2.05758112964676e-05
-3.81345603052059e-05
-1.56758559290077e-05
-2.09757704475514e-05
-1.64483007654928e-05
-2.2121280920587e-06
5.307689925331e-07
-2.52734213289255e-05
-1.66208140302996e-05
-3.29877223210361e-05
-1.92248468534685e-05
-1.30661304768196e-05
7.35800049175428e-06
8.68125185225537e-07
-3.52720439454811e-05
-1.949772206451e-05
-1.72913236612125e-05
-3.26354323865631e-05
-2.04463586815723e-05
-5.61805810588945e-06
-2.90655571280812e-05
-1.28144300918056e-05
-4.42726611155449e-06
-3.46709702359588e-06
-1.30341324144683e-05
-1.22831500038656e-06
-1.24373363828375e-05
-1.93205975686736e-05
-1.77102132848688e-05
-2.69865297367239e-06
-1.71729584482345e-06
-1.24511740347569e-05
-1.41564045059565e-05
-1.1693683839642e-05
-7.22322181560875e-06
1.26292873623225e-06
-1.75805119911846e-05
-4.15339950556584e-06
-1.28271929810284e-05
-1.2544593492286e-05
-2.55866864316606e-05
-4.7639159372138e-06
-1.12606024880036e-05
-2.89153322730202e-05
-6.15882021977954e-06
-3.28033267162796e-05
-1.01339723717133e-05
-2.45840060571224e-05
-1.01372724777006e-05
-3.81728783212679e-05
-2.80271455233822e-05
-2.52563943507442e-05
-1.41154604577657e-05
-1.75528411493713e-05
-2.42367639547095e-05
-3.57205329087751e-05
-1.43447398291102e-05
-2.93780750103894e-05
-2.10493855314841e-05
-4.52352565541305e-05
-1.28651064751727e-05
-2.20843964605532e-05
-4.88459886238883e-06
-2.00144762684312e-05
-2.37415673265125e-05
-1.53289016257511e-05
-6.38811795598686e-06
-4.54019621845969e-05
-2.34077151032833e-05
-2.6780633085928e-05
-3.18499399532327e-05
-7.2300221213204e-06
-8.67025716430728e-06
-1.08132274080578e-05
-2.35328439380914e-05
-2.80695875496246e-05
-3.21488890176278e-05
-5.47466661244182e-06
-7.84650807002376e-06
-4.79269413481674e-05
-4.27584325232067e-05
-2.85527342456765e-06
-1.08951236161017e-05
-2.26263118229074e-05
-1.49524746375749e-05
-5.44466808598158e-06
-2.05124009362261e-05
-1.56847250202542e-05
-1.31791503077868e-05
-1.19168379554133e-05
-3.10506626291647e-05
-2.23569550227697e-05
-9.53649561712226e-06
4.03156538463764e-06
3.34929228738497e-06
-7.15369400512747e-06
-7.58841217811381e-06
-2.80163166741938e-05
-2.9280582429762e-05
-1.68575104645429e-05
-1.10692158846311e-05
-3.21086167104336e-05
-9.23605744479066e-06
-1.6897458442695e-05
-1.19145687878605e-05
-1.76360172569102e-05
-1.78169006609542e-05
-2.39269833287533e-05
-1.29875589246047e-05
-2.5867025935139e-05
-2.49445679795449e-05
-2.54307161279623e-05
-2.07744422347393e-05
-2.10060481421659e-05
-9.32762165956858e-06
-7.52853187093284e-06
-2.06395667291024e-05
-2.49228023744028e-05
-2.0681215884182e-05
-1.27976555752108e-06
-8.63075668642843e-06
-2.0270662557593e-05
-1.20811790863268e-05
-9.3456621794203e-06
-2.03024779184019e-05
-2.19165450013661e-05
-1.74848336326846e-05
-4.1154085666203e-05
-2.24260253576917e-05
-1.47742832789904e-05
-4.54563034022243e-06
-1.56832445913676e-05
-1.23823281956853e-05
-3.25956263030785e-05
-1.95773237880948e-05
-1.98287429661214e-05
-2.35439191420687e-05
-3.57466471862239e-05
-1.45245444660412e-06
1.84951251786991e-05
-2.67631319326629e-05
-2.66042993644625e-05
-3.60302144435769e-05
-3.63909090573951e-05
4.27932626553773e-06
-2.54370489245718e-05
-3.22072289252443e-06
-2.35385591325169e-05
-1.51697035870463e-05
-4.11904178151469e-06
-3.60032892571457e-05
-2.46325904143446e-05
-3.28837415782588e-05
-3.0771125015563e-05
-1.24051219250629e-05
-2.88253232712189e-05
-4.11450619083949e-05
-1.88716930191045e-06
-4.98898359879439e-05
-1.0356919086671e-05
4.05772620722809e-06
-2.26016547359389e-05
-3.53113388859109e-05
-3.57080960020998e-05
-1.72773201858854e-05
-5.02880486863139e-06
-3.64466214320429e-05
-1.4512678942316e-05
-1.76200820392487e-05
-3.09483248806143e-05
-2.74242385729154e-05
-2.27466176804334e-05
-2.40963126783103e-05
-1.96204886891286e-05
1.30515538271918e-05
-5.90721516806073e-06
-2.16075826615746e-05
-5.8583742035557e-06
-1.76705069505318e-05
-3.23978158810449e-05
-5.59255033734184e-06
-2.11782084048444e-05
-1.99255353993666e-05
-1.45033246996134e-05
-2.06205070747105e-05
-2.05121960172258e-05
-1.36663705251132e-05
-3.81545643806177e-05
-9.59783786992644e-06
-1.629595710218e-05
-4.27572204364042e-05
-1.93512008139248e-05
-1.16325745108132e-05
-1.90557915753083e-05
-2.0252983520199e-05
-5.01398691551424e-05
-3.11595860280289e-05
7.86056349770877e-06
-2.59391986372515e-05
-1.89337691134483e-05
-2.79437092593247e-05
-1.75237631279411e-05
-1.28255353627037e-05
-2.3720516234171e-05
-1.96450744542834e-05
-4.95909971620025e-06
-2.12207659554397e-05
-1.62489046608844e-05
1.35562564028603e-07
-1.60824695514349e-05
-4.91698724865106e-06
1.48070064204641e-06
-7.33055178646239e-06
-5.77310603215215e-06
-2.97823065380555e-06
-2.01326372326386e-05
-6.86636618737063e-06
-3.55789303994506e-05
-3.03925987006294e-05
-2.63252207255812e-05
-1.07627702817204e-05
-4.44907496719979e-06
-1.79281255133903e-05
-2.30667420931061e-05
-3.23687821844581e-05
-7.35828100331165e-06
-3.05964397170716e-05
-3.47736185500368e-05
-3.02980350412884e-05
-1.46403418729476e-05
-1.03721710218146e-05
-2.56723521907933e-05
-2.91927425797901e-05
-6.64386246763794e-06
-6.68096671543606e-06
-9.36933144823864e-06
-1.18359853935069e-05
-1.47170161744467e-05
-4.06926217298373e-05
-1.46810986531527e-05
1.43337784780292e-07
-1.89346069067589e-05
-2.88913994711227e-05
-2.1457927405095e-05
-2.66405176775146e-05
-3.49390003761905e-06
-3.0541264854692e-05
-2.93358120395998e-05
-1.79588750877958e-05
1.4254903231398e-05
-3.45788168980314e-05
-3.0761195421478e-06
-1.27582224026621e-05
-2.70115901735559e-05
-3.39799361562446e-05
-3.83772825937473e-05
7.08929371739031e-06
1.29884760205638e-05
-2.92143102679664e-05
-6.47200469940183e-06
-1.63869659331584e-05
-2.41184687499408e-05
-1.52434961113293e-05
2.53306620822122e-06
-8.01463977207247e-06
-1.60494827326178e-05
-2.21563732681809e-05
-9.16402841200373e-06
-2.65677705459166e-05
-3.59571394659841e-05
-2.45077420838878e-05
-2.11807229747504e-05
-3.04023816347218e-05
-1.77644010355841e-05
-1.93915127001687e-05
-4.1842841228726e-05
-1.88588631195658e-05
-2.20641649968153e-05
-3.58425249250576e-05
4.4128111610642e-06
-3.71079475312399e-05
-2.88859535061458e-06
-1.98916132446211e-05
-7.6242393569994e-07
-2.19490265915512e-05
-9.7963069780796e-06
-2.28273635009819e-05
-1.75859073788666e-05
-2.0292288356248e-05
-2.03601236409696e-05
-3.641661217003e-05
-1.8250677263964e-05
-1.22113757759731e-05
-2.52895217373665e-05
-2.75925404271519e-05
3.89981973475652e-06
-3.22342487231301e-05
-4.81242728996071e-05
-1.20384700281552e-05
-2.96662039910482e-05
-1.93558695165074e-05
-3.06323833431814e-05
-2.87254927934035e-05
-2.96599507994257e-05
-2.30341448546328e-05
-3.1015972788264e-05
-2.10066761841578e-05
-2.53673755720666e-05
-1.28075462957231e-05
-1.87538183404438e-05
-3.05851360110388e-05
-1.3012482987324e-05
-2.46708707283951e-05
-2.64930736824338e-05
-1.08157118717225e-05
-2.12972564907782e-05
1.05296218939599e-06
-3.03620200904248e-05
-1.25729780898094e-05
-1.97044035338925e-05
-3.23872391000031e-05
-3.74117317800352e-05
-3.33875074204149e-05
-3.06474298178456e-05
-4.05675612536138e-05
4.03437082016911e-06
-2.29956026766058e-05
-1.71188180243014e-05
-2.08881534469482e-05
-2.40203055407875e-05
-1.62112095903311e-05
-3.35804921100192e-05
-1.1154733217741e-05
4.49732354716769e-07
-4.00525424250557e-05
-5.40423102195294e-06
-3.1388332487631e-05
2.49773712611016e-06
-8.65077514234376e-06
-2.20274099301182e-05
-2.25266817205212e-05
-3.26480265584534e-06
-3.84720712829497e-06
-2.69357893397418e-05
-1.52317754063193e-05
-1.86321287589344e-05
-4.41779395847442e-05
5.7108477188128e-06
2.63827499120508e-06
-5.20901998360925e-06
-2.57042696675993e-05
-2.40250308252828e-05
-1.73453693612068e-05
-1.78543559927694e-06
-1.42731044825848e-05
-2.9649191660319e-05
-2.4407415109409e-05
-1.48956453798407e-05
-9.80356489046729e-06
-1.28894620588848e-06
-2.43322596066929e-05
-3.17874290054781e-05
-3.62066935001665e-05
-3.20751245181183e-05
-7.27742828467642e-06
-4.81462445049455e-06
-3.12100380067829e-05
-2.67239630518665e-05
-3.8055094972641e-05
-2.97806624344084e-05
-2.78546740066635e-05
-1.30272845661293e-05
-1.3868577563952e-05
-3.10094528335415e-05
-1.94519366477074e-05
-3.39716514900445e-05
-1.3693189997144e-05
-7.77206064524994e-06
-2.63969958962496e-05
-3.41186273354886e-05
-2.85851876444957e-05
-2.32856479003757e-05
-2.01192603259469e-05
-1.13108662652766e-05
-1.50310198616241e-05
-6.34174142951018e-06
-1.01886544393653e-05
-3.1547204848829e-05
-2.95043585820933e-05
-2.86535681919851e-05
-7.21981878838404e-06
7.86889717905747e-07
-4.12047455003914e-05
-4.26429479715491e-05
-1.33384408375735e-05
6.60407809511485e-09
-5.12392579387398e-06
-1.72843189729075e-05
-3.17700584486598e-05
-2.47692909943109e-05
-2.22525922995185e-05
-2.29306268429933e-05
-9.57075991277614e-06
-4.93139594399168e-05
-2.82660800549717e-05
-1.89426403804118e-05
-1.94433721767204e-05
-2.28653635289081e-05
-3.81283020154934e-05
-2.84058621840865e-05
-3.4475809812676e-05
-3.50313372260919e-06
-1.56115985527596e-05
-9.20023912241136e-06
-4.13347840797493e-06
-9.38864337239034e-06
-1.10301645733846e-05
-1.40935219373663e-06
-2.7104687076598e-05
-2.83441046483411e-05
-2.56757082965921e-05
-1.886207506237e-05
-1.19169393200821e-05
-2.28067094765777e-05
-1.91542317388672e-05
-1.71784114785198e-05
-1.4693256944354e-06
-9.03299427640444e-06
-4.06822768617347e-06
7.91777354300558e-07
-2.625257233137e-05
-1.19560437906658e-05
-2.70198145042656e-05
-3.24144713865777e-05
-1.73624929617221e-05
-1.90769991551327e-05
-3.2990012902854e-05
-3.94425271671187e-05
-3.98004337519505e-05
-1.80361561626671e-05
-1.0378039417051e-05
-1.73004443272689e-05
-2.0039468639711e-05
-1.84907289539353e-05
-4.67806005789003e-05
-2.73961745122443e-06
-6.45169873654187e-06
-1.87032884990001e-05
-4.10166427372176e-05
-2.87180784664131e-05
-2.16169682083757e-05
-1.66039966966305e-05
-3.84819910218026e-06
-2.88078158435662e-05
-1.13666654041863e-05
-7.28202854128058e-06
-7.89359890321768e-06
-2.98234361707385e-05
-3.9880896802863e-05
-3.46764533459572e-05
-1.6973336309953e-05
-8.84602895233658e-06
-2.29296311687408e-05
-1.82422910834917e-05
-1.63455775405345e-05
-2.65112266194173e-05
-2.15391597587813e-05
-9.42218073951637e-06
-6.31440064010738e-06
-3.774063127178e-05
-2.77038223748519e-05
-3.12090597886505e-05
-1.79484772874521e-05
-1.35383803398845e-05
-3.26629693934089e-05
-1.1010930333691e-05
-3.34441019116056e-05
-1.32171186571675e-05
-4.20182487158984e-05
-2.01051722723683e-05
-3.73440129266879e-05
3.33622068285287e-06
-3.38504006634234e-05
-2.79878995869919e-05
-6.59638010632402e-06
-1.72703761718882e-05
1.96436549550996e-06
-9.84209458606969e-06
-2.04251513527048e-05
-3.39512372045885e-05
-6.39890099165292e-06
-9.44786327202048e-06
-2.22617562554093e-05
-1.44839960095462e-05
-1.94104236566963e-05
-1.95278158950537e-05
-1.39323796611555e-05
-2.27182714064561e-05
-1.52573360048825e-05
-3.53520897468199e-05
-2.21130979681285e-05
-7.83845930525664e-06
-1.52123528989924e-05
-2.2204402818245e-05
-2.01291818876152e-05
-2.21141771032573e-05
-2.13296037553144e-05
-2.6585554553357e-05
-1.44230963023821e-05
-2.13412495864872e-05
-2.30287601784203e-05
-1.7079005578073e-05
-2.7186948483096e-05
3.38346234582136e-06
-1.82952708938825e-05
-1.84528454440756e-05
-2.07567530685682e-05
-2.20537312917733e-05
-1.78727808827221e-05
-2.91423861455348e-05
-1.69370679073372e-05
-1.76174964085615e-05
5.21705970832355e-06
-2.0350113616593e-05
-2.63746773256459e-05
-2.57348178237367e-05
-9.09537597310085e-06
-5.8021064199563e-06
-5.72065510531084e-07
-1.31378981681911e-05
-3.42287852347929e-05
1.27818904816692e-06
-3.16092831049088e-05
-1.08884634704918e-05
-2.16537472229565e-05
-1.88755478044297e-05
-6.344880106946e-06
-1.658798974258e-05
-5.03699053993748e-06
-3.90660655754509e-05
-2.31641096067141e-05
-2.56021105019795e-05
-3.36974354015831e-05
-2.76063270554926e-05
-2.29534532137449e-05
-2.16693029856876e-05
-2.64212190271402e-05
-1.56157644436602e-05
-2.87266517920686e-05
-2.67474873398245e-05
-1.58541236965187e-05
-2.74640413257759e-05
-1.53513913337469e-05
-2.96260206723016e-05
-3.41381591536297e-06
-1.20575077617936e-05
-3.17838865756125e-05
-3.25356589766574e-05
-1.66109356456855e-05
-1.44545832846227e-05
-9.97301818591481e-06
-2.92432312906574e-05
-2.36099552080338e-05
-3.44667495751723e-05
-4.28997724016191e-05
-1.01413881806768e-05
-4.80744027032172e-05
-1.22235320298288e-05
-1.09708022923091e-05
-1.32187369243585e-05
-1.14438623451155e-05
-2.74811238169963e-05
-2.28971444450773e-05
-1.12829001647582e-05
-2.94291571612016e-05
-2.13724514578986e-05
-1.64837008261588e-05
-2.86559846343011e-05
-2.45737725352898e-05
-3.888067320526e-05
-2.69340793955993e-05
-1.76112159627179e-05
-2.95420487474668e-05
-1.71956447605929e-05
-1.91972653193526e-05
-1.95460508745009e-05
-1.38047718892307e-05
6.9574317456754e-06
-1.12692631585293e-05
-3.22625971607016e-05
-9.8634373327886e-06
-4.04465179577422e-06
-1.00247609973134e-05
-3.74183817325167e-05
-3.51975514584304e-05
-9.08172959551772e-06
-3.48346879777729e-05
-2.77725529082183e-05
-3.29848149500327e-05
-1.82635755634441e-05
-1.13720284756166e-07
-2.82482363764364e-05
-1.30509806020499e-05
-1.28501015085659e-05
-6.14724928105016e-06
-1.55636166770082e-05
-2.04046614809126e-05
-3.4355993199179e-05
-5.47616037972876e-06
-1.9558953495604e-05
-1.4301711448519e-05
-3.29751979849805e-05
-2.71509163156055e-05
-2.28877599816782e-05
-3.36873124173189e-05
-2.50904187579824e-05
-4.29416506797928e-05
-2.75196376572197e-05
-3.46865850651461e-05
-2.0727161929915e-05
-2.45284069815384e-05
-1.93023399783144e-05
-3.68079198260879e-05
-2.02290170064753e-05
-1.70516523103345e-05
-5.73284896343546e-06
-1.9769007149826e-05
-1.58685584278935e-05
-3.17800719933292e-05
-1.54088091867446e-05
-6.28603733926132e-06
-1.80667753673018e-05
-1.18822938655267e-05
-2.93689225820621e-05
-1.16591929493807e-05
-1.7377862434735e-05
-2.69341546233819e-05
-5.73721161903156e-06
3.26791169766524e-06
-2.5671760411136e-05
-1.94729369708414e-05
-4.53984411303966e-05
-1.97925273663727e-05
-1.81719459980377e-05
-9.05949193905699e-06
-1.2673161061679e-05
-2.72440234882825e-05
-3.16546341167522e-05
-1.66705501150697e-05
-1.34919604522333e-05
-2.59113223861825e-05
-2.92981998356865e-06
-6.33804594377446e-06
-1.92902098447303e-05
-1.65834258545345e-05
-1.47557696880083e-05
-1.1333723797057e-05
-2.21290570020779e-05
-1.69557322201043e-05
-1.56842491763037e-05
-2.14317550203892e-05
-2.77209189958096e-05
-6.49465197504003e-06
-2.57520077929229e-05
-2.37769043775937e-06
-2.15060439219591e-05
-1.75987859676524e-05
-2.32880968377207e-05
-4.22560085441621e-05
-9.10554408419577e-06
-2.79069997084338e-05
-4.78732238120223e-05
-1.63019691081649e-05
-3.33365657960773e-05
-1.62293660404336e-05
-1.61176601248972e-05
-2.19632874610775e-05
-2.38746522192165e-05
-9.6224927917282e-08
-1.20425962156438e-05
-3.4080576486101e-05
-4.5760526126943e-05
-3.57975209529797e-06
-8.06436051157593e-06
6.21504544127621e-07
-3.7682682769284e-06
2.56190961604092e-06
-2.74771893511231e-05
-4.14103447483688e-05
-1.90851198227044e-05
-2.273029150695e-05
-2.58322361705415e-05
-3.90399737310039e-05
-1.37423871949827e-05
-2.22163315420796e-05
8.87165468371174e-06
-3.58605213701424e-05
-3.42813200444679e-05
-2.60186176137681e-05
-2.87357692382405e-05
-5.18676500794982e-06
-2.25632313822173e-05
-2.82069794730036e-05
-2.30865304339492e-05
-6.16766839670376e-06
-2.28249334868271e-05
-2.53259129465854e-05
-3.96274661134761e-05
-3.71183695382336e-06
-2.7437951752541e-05
-1.73165807252765e-05
-1.43694850244525e-05
-1.39806538672884e-05
-1.68813382379654e-05
-2.88307331784759e-05
-3.37717825002025e-06
-1.50984595755583e-05
-2.39315134531947e-05
-1.03227148989018e-05
-3.83131716465457e-05
-2.70289725885521e-05
-3.02488136179093e-05
-2.99133769398996e-05
-6.37926881307879e-06
-2.98927639054624e-06
-1.577937979072e-05
-4.58063706204493e-06
-2.04702635209811e-05
-3.66517999445709e-05
-3.34379741368513e-05
-2.40157087628497e-05
-2.79721903342433e-05
-6.77005890314171e-06
-1.01832626481643e-05
-1.07803731079728e-05
-2.72968604247851e-05
-3.58173611554222e-05
-2.83217520047175e-05
-1.44152502775418e-05
5.56046878227936e-07
-3.69607173913643e-06
-3.52969789673774e-05
-2.59614898017991e-05
-7.56346817422098e-06
-1.18320520127814e-05
-1.99237525411924e-06
-3.16319516355742e-06
-2.5718773249426e-05
-1.76027949610539e-05
-9.94274327022955e-07
-2.26559757046744e-05
-2.38896203405686e-05
-2.9788563399295e-05
-3.30403421454068e-05
-2.12026666639943e-05
-1.95786815253304e-05
-4.1125254237298e-05
-5.7545416326288e-05
-1.7381604441338e-05
-9.78537245637724e-06
-2.24817435580269e-05
-3.8323974240353e-05
-7.97484688638522e-06
-4.06336454650657e-05
-2.68377712659284e-05
-3.42482490461001e-05
-2.14444480864851e-05
-2.3805120763637e-05
-3.72107764781907e-05
-4.21694225741605e-05
-2.5188342115757e-05
-3.29711825250402e-05
-1.72384427756925e-05
-1.65381903403136e-05
-1.96417357724662e-05
-6.92479606520393e-06
-3.37187635764724e-05
-2.16514181526575e-05
-3.27729643524903e-05
-2.81344761749372e-05
-2.89107592429065e-05
-2.37238588614068e-05
-1.89531244942392e-05
-1.48549270357074e-05
-3.68125537712814e-05
-1.0740198809919e-05
-2.76782879684858e-05
-1.43495444314846e-05
-2.72338124008745e-05
-1.79373760295001e-05
5.62688623782067e-07
-2.17241443030983e-05
-1.19696482508092e-05
-1.58423210767834e-05
-2.0969199244064e-05
-2.12203411872901e-05
-2.90926804862252e-05
-2.70048747778799e-05
-1.84857800836865e-05
-3.87363166500045e-05
-1.27474205429987e-05
-1.94171185319667e-05
-1.92421325745585e-05
-3.07110642598592e-05
-3.22405000311209e-05
-2.12181911311992e-05
-1.35482842055753e-05
-2.19002700454348e-05
-3.67856576026508e-05
-2.22973461701769e-05
-2.00680877135462e-05
-1.67645866578385e-05
-2.48610470841768e-05
-2.60213422276988e-05
-1.45545138114833e-05
-2.34829221995171e-05
-1.34464393815662e-05
-1.97549156258645e-05
-6.77387700139005e-06
-1.47675772198788e-05
-1.94803434661986e-05
-4.18519250752437e-07
-2.73921554575931e-05
-1.14178551147258e-05
-8.98841674580092e-06
-1.3254815399371e-05
-2.40714853071809e-05
-1.52200870816624e-05
-1.89654689071466e-05
-1.94354738231633e-05
-6.94809593407323e-06
-6.49762603224806e-06
-2.16791497406385e-05
-4.11627643463766e-05
-2.33929460336633e-05
-1.47812954340823e-05
-2.38675684264368e-05
-1.20694763737538e-05
-3.76106361567907e-05
-5.55420045955881e-06
-1.82705331629029e-05
-7.24120225901252e-06
-1.8226772734019e-05
-3.29373561752722e-05
-2.55101400488076e-06
-1.26821894823979e-05
-2.0896983469845e-05
-2.75085663625247e-05
-1.07596044495785e-05
-4.14985793219735e-05
-2.30490923243865e-05
-9.03740395965642e-06
-1.91994412457e-05
-1.87407651761195e-05
-9.31434912991538e-06
-3.4292977356788e-05
-1.55817579649423e-05
9.82521519474414e-07
-7.75694949148973e-06
-1.53646960353603e-05
-1.32313193465e-05
-2.64767900599811e-05
-2.8639830135257e-05
-3.61434159810902e-05
-3.40644633265299e-05
-4.18473766120423e-05
-7.30050080126927e-06
-1.22953142011292e-06
6.43627728818277e-06
3.2016125275622e-06
-1.00999026355979e-05
-2.92255394569586e-05
-3.01099542353191e-05
-4.05908291273805e-05
-1.0744170152844e-05
-1.73308522525337e-05
-2.18072779426549e-05
9.48778254235624e-07
-3.30359583760707e-05
-2.16261100407596e-05
-3.02285170827274e-05
-3.53012392574323e-05
-2.90008608126183e-05
1.00283825979379e-05
-2.03401578541372e-05
-9.91463059672679e-07
-3.31095588347279e-05
-3.74071843376293e-05
-2.62939145579572e-06
-6.3446844992732e-06
-2.71750511590609e-05
-6.49225759745256e-06
-2.22424770470656e-05
-3.67207750052916e-05
-1.82515704821004e-05
-1.74889260524489e-05
-8.9879580435182e-06
-9.28050221068614e-06
8.31697191864967e-06
3.41977026584096e-06
-2.17347809837034e-05
-4.37224119843812e-05
-1.42065722011053e-05
-2.26409976445996e-05
-1.8161360546955e-05
-1.51679631496743e-05
-3.17827533481506e-05
-1.91653681849158e-05
-9.60248979657661e-06
-2.54919735693143e-05
-1.70361987555978e-05
-1.77677660614896e-06
-2.07480750778434e-05
-1.8091371274793e-05
-3.08399268372853e-05
3.75551547457171e-06
-2.45313685354066e-05
-1.64346501920554e-05
-5.40221321142668e-06
-1.66447844810762e-05
-1.37505784965317e-05
-2.71310755656851e-05
-4.04921111388003e-05
-1.82980836147408e-05
-1.95058946920373e-05
1.05225862735159e-05
-1.85305753640746e-05
-4.69484817268903e-06
-2.72504517575937e-05
-2.5506959179449e-05
-4.21074641896955e-05
-3.96319226829852e-05
-2.93122481912186e-05
-1.52255524190751e-05
-1.89044294444984e-05
-2.66092093725353e-05
-3.74689527410988e-06
-6.74866530008201e-06
-2.43278302764665e-05
-2.09808441501758e-05
-2.94645924775869e-05
-2.11597380961128e-05
-4.20227971734322e-05
-2.14405089870694e-05
-2.35785764333494e-05
-2.28432668238845e-05
-1.62259421945088e-05
-1.89685057594179e-05
-2.16791753229435e-05
-3.0352515665242e-05
-4.21862863759521e-05
-3.67179428066737e-05
-4.01616866586634e-05
-2.09697993399397e-05
-2.49303550110623e-05
-1.48246161807928e-05
-2.27713676240209e-05
-2.65773888888571e-05
-2.4128733630328e-05
-7.59565124762992e-07
1.99828518697007e-06
-2.29744450941898e-05
-1.15536307398321e-05
-2.42844012007814e-05
-3.4662315412975e-06
-2.67477256430954e-05
-9.37652240780783e-06
-2.13347015455264e-05
-1.6192312769412e-05
9.68942900708824e-07
-2.02014766844022e-05
-3.4568708474804e-05
-3.72859098090244e-05
-1.26557795021839e-05
-2.13994710018605e-05
-3.36869267567726e-06
-8.37066702901227e-06
-6.53063607580769e-07
-2.6671868186653e-05
-1.3597058253561e-05
-1.94387996999093e-05
-2.11911816379038e-05
-7.19883412743801e-06
-1.90680867547425e-05
-9.63667441591146e-06
-9.18093747637326e-06
-1.39164468877858e-05
-1.10920874176974e-05
-1.34355098149921e-05
-2.49830010812237e-05
-1.18564002668708e-05
-1.24034094065206e-05
-2.34819581944164e-05
-2.32727995243075e-05
-3.83792368835461e-05
-2.81481324532553e-05
-1.69383359659204e-05
5.90990578667096e-06
-5.29633291595643e-06
-1.4769766183009e-05
-1.18587205839445e-05
-2.20809614949683e-05
-1.19677680137037e-05
-2.18207212423531e-05
-1.86480924323243e-05
-2.25843899037772e-05
-2.30814943992942e-05
-2.29467109991425e-05
-4.76406309359774e-05
-1.15271413265654e-05
-1.73966334659758e-05
-2.02107671479487e-05
2.06037617699956e-05
-2.02496767238168e-06
-1.27439593378949e-05
-2.23832004141582e-05
-1.74687149076303e-05
-2.89918834824752e-05
-3.16281566494419e-05
-3.16887210426208e-05
-1.0119305379079e-05
-2.93539642682565e-05
-2.5704818387448e-05
-2.61945816114691e-05
-2.00807142155775e-05
-5.31788073810154e-06
-4.31702233836576e-06
-4.70613269595167e-05
-2.71915404251133e-05
-2.45519161735575e-05
-1.59211104608918e-05
-3.26578271306507e-05
-3.15825995240345e-05
-5.23911204416432e-06
-1.86387856849707e-05
-1.14792988685315e-05
-2.69545736468441e-05
-1.74270312604578e-05
-4.4523743258205e-05
-4.39383216873568e-05
-1.8145182099839e-05
-1.34787006148133e-05
-2.89270712640233e-05
-3.98243034483271e-05
-2.3675592536278e-05
-2.89393319867798e-05
-1.59352563612317e-05
-1.67037005671501e-05
-3.63047018102885e-05
-1.53624457846339e-05
-1.37950280661871e-05
-1.713021297418e-05
-2.2800924374896e-05
-3.21762997701187e-05
-4.58013246376527e-05
-1.33715354947442e-05
-2.81835747752743e-05
-3.86652236134454e-05
7.15760261247468e-06
-3.602808364485e-05
-4.49564751787387e-05
-4.86723877247383e-06
-1.9379401108886e-05
-5.78905524371969e-06
-1.52695294244425e-05
-4.34344755926033e-06
-2.28825503616716e-05
-4.22032522604839e-05
-1.66164994306023e-05
4.45006569313101e-06
-3.77829094466777e-06
-2.07912763004438e-05
-9.753366937687e-06
-1.35807134553441e-05
-3.27819985576845e-05
-4.36915813700288e-05
-2.75524655625342e-05
-2.61383887754921e-05
-2.97991167522531e-05
-1.78936309367712e-05
1.34246029498986e-05
-3.28147076233734e-05
-1.93901850958846e-05
5.26787489729054e-07
-3.72426747029375e-05
-9.66980535877701e-06
-6.2237235430237e-06
-1.08423412793561e-05
-2.79649778084066e-05
-2.22051985895803e-05
-9.86034407567622e-06
-2.00868288278331e-05
-3.71215767257369e-05
-6.12531770601634e-06
-1.61066514316972e-05
-2.96067295886875e-05
-3.60072545147093e-05
-3.09605676079462e-05
-7.35096011049105e-06
-3.42540715911473e-06
-1.44560514359421e-05
-2.40285573881097e-05
-8.94161042220452e-06
-2.5725207328089e-05
-2.77622974833157e-05
-1.94480897930208e-05
-1.36505701890645e-05
9.70260551866421e-07
-8.02153167939478e-06
-3.8120443568033e-05
-4.51245484493128e-05
-2.55160645066584e-05
-1.20378532304545e-05
-1.64301050034368e-05
-8.06155705475529e-06
-2.57507631707116e-05
-7.06388447020921e-07
-2.74756618798688e-05
-3.43853126238337e-06
-7.36153183467532e-06
-2.46094044346108e-05
-1.9006575097109e-05
5.5700143004325e-07
-2.26351146969196e-05
-1.54323212044315e-05
-3.22550834355627e-05
-2.43813497860708e-05
-1.61561120956664e-05
-1.79040961575911e-05
-1.19326987937012e-05
-1.97583734073286e-05
-3.39732969205124e-05
-2.6646850744258e-05
-1.29311865780126e-05
-2.11999427827448e-05
-3.1642682176e-05
-7.27149274453584e-06
-3.51644127805805e-05
-2.509304189449e-05
-4.13138374091686e-05
-1.84421798693694e-05
-4.989127382254e-06
-3.10733000140982e-05
-1.01578944816667e-05
-9.28302175880227e-06
-2.69146076303087e-05
-8.90270192243715e-06
-3.33904618738907e-05
-2.64639780217331e-05
-2.80903049537978e-05
-1.68232800161938e-05
-1.35265295239359e-05
-3.84068908145904e-05
-1.61138478502111e-06
-9.32738323033803e-06
-3.43418760313993e-05
-3.81122310347328e-05
-2.95707424403026e-05
-4.52852359861924e-06
6.59541504934818e-06
-4.91978039457965e-06
-2.58847571812496e-05
-1.04509454118498e-05
-6.61610580866197e-06
-2.16593220089441e-05
-1.02787540363899e-05
-7.73433703900927e-06
-1.60753578388385e-05
-1.58520236263717e-05
-2.08442195550137e-05
-3.3303016969596e-05
-3.02595564565816e-05
-3.37111422756601e-05
-2.86086074103729e-05
-1.06733478324687e-05
-1.85082307036702e-05
-1.12447101321797e-05
-1.74006692876242e-05
-1.33533583000667e-05
-2.54362694152916e-05
-1.76431914077703e-05
-2.61952777649434e-05
-4.07741831608947e-05
-4.26827878484162e-05
-4.90859729628689e-05
-2.26549693660301e-05
-3.72767047090324e-05
-2.91158504650036e-05
-3.75404569962086e-05
-5.61625243619644e-05
-9.80134462161397e-06
2.73065498119113e-06
-6.36122088204056e-06
-4.39449308492134e-06
1.99777992555e-06
-2.3914134417257e-05
-2.86208179901563e-05
-3.6114241431183e-05
-2.00550957876984e-05
-1.003759167089e-05
-1.7243990591079e-05
-1.98971544840392e-05
-2.88083871778634e-05
-2.37882817079495e-05
-3.28098109043495e-06
-2.11617557053339e-05
-1.74861473731574e-05
-6.59930489761333e-06
-3.83895060948637e-06
-1.57167451398222e-05
-1.571646451728e-05
-2.62993851688247e-05
-2.49522505501766e-05
-1.39556579316881e-05
-2.073295576142e-06
-1.77431190789066e-05
-2.32637364876812e-05
-2.27876681936613e-05
-4.06908182749434e-06
-2.15949780332519e-05
-8.00233655251697e-06
-9.24870306916029e-06
-1.39541643216795e-05
-3.16399868404435e-05
-3.86748391445939e-05
-2.27409060410008e-05
-1.53744854425532e-05
-2.53996683979247e-05
-2.3026677873897e-05
-2.13144649698586e-05
-5.69840566039591e-06
7.31680925131844e-06
-3.80547360714703e-05
2.8451108664845e-06
-3.08325416250655e-05
-3.23156631000955e-05
-1.54286259586504e-05
-4.72099345261445e-06
-2.01980411416315e-05
-4.07312406682179e-05
-4.63486095751924e-05
-2.12782595234139e-05
-6.18832222375135e-06
-2.58983716702729e-05
-1.41438018227309e-05
-2.46671101525952e-05
4.69259299018374e-06
-4.59491790890366e-06
-2.81359873839184e-05
-1.08280609675942e-05
-4.65535269519414e-05
-9.54108193484589e-06
-8.47873266494023e-06
-2.65433056480654e-05
-1.53385841519391e-05
-2.63548151767169e-05
-5.63498425664832e-06
-2.53446015565598e-05
-2.04595356369715e-05
-2.80569681767204e-05
-1.9234152393021e-05
-3.95632226000973e-05
-2.59393690748754e-05
-5.25248743295347e-06
-2.42546839988986e-05
-2.46035637399592e-05
-2.53243993533313e-06
-2.41267176600182e-05
-2.59584158500766e-05
-2.43363485084643e-05
-1.71429675847248e-06
-3.18177244504866e-05
-4.83263496757409e-05
-8.8232615554889e-06
-4.52361750319183e-06
1.06915593490446e-05
-1.33497580458232e-05
-2.49027700864635e-05
-1.18170044383814e-05
-2.19303067723727e-05
-1.89557034460423e-05
-4.00707791668121e-06
-3.2726405528899e-06
-3.5919930732773e-05
-2.98332990379809e-05
-1.63106555479999e-05
-1.63888593554297e-05
1.41690033720028e-05
-2.01055316713957e-05
-5.09821237178e-05
2.9424124888067e-06
-1.70592326811439e-05
-9.70584682193428e-06
-1.22029570281899e-05
-3.25510619935744e-05
-2.03551296193523e-05
-3.05194952060273e-05
-9.10204945725287e-06
-1.26642743047783e-05
-2.20555176395232e-05
-1.19731782258052e-05
-2.55507820764921e-05
-1.81575096523296e-05
-3.12741877717548e-05
-3.66898810920564e-05
-1.94735990852804e-05
-2.55178524535186e-05
6.97653163475447e-06
-2.60144678277887e-05
-2.53124312894854e-05
-2.08831544189066e-05
-9.75873574251404e-06
-2.26807075511708e-06
-2.17366933705357e-05
1.90636976778816e-06
1.47432155197443e-06
-1.42338203604282e-05
-1.96633295453117e-05
-2.44650694623394e-05
-2.53761125278517e-05
-6.6077773974007e-06
-3.51013628382434e-05
-2.01992522058298e-05
-2.35367795718721e-05
-1.6385340075518e-05
-1.41345417271991e-05
8.23533685272328e-08
-3.54156994422328e-05
-1.34272528452229e-06
-1.84414570890206e-05
-3.19648305594765e-05
-1.30098303746926e-05
-2.56588748495481e-05
-1.8762290879515e-05
-1.81459204559691e-05
-1.79232867559186e-05
-1.53538685310287e-05
-8.26344036264695e-06
-3.59257311048308e-06
-3.23936211146997e-05
-1.17287585410001e-05
-2.58527090339107e-05
-3.55937487617334e-05
-3.81656533573914e-05
-2.01412617195996e-06
-2.67046006882864e-05
-3.03055121902582e-05
-1.20579474326746e-05
-8.88363322268509e-06
-3.08940877086268e-05
-3.49083331885639e-05
-2.3478912874885e-05
-2.60661116860022e-05
-1.33976261904465e-05
-1.17713282648262e-05
-1.2331095523202e-05
-3.04639380811737e-05
-2.03064851260208e-05
-3.10430544868805e-05
-3.55194354612393e-05
-2.14086244407535e-05
-3.09690037399091e-05
-2.91924811376724e-05
-2.36871272853696e-05
-2.46200184536795e-05
-2.33282869048444e-06
-4.87296575008149e-06
-1.99175453394809e-05
-4.80623933225855e-05
-1.55653726512824e-05
-2.73061312549286e-05
-3.17563080946623e-05
-1.16243052518379e-05
-3.95156744622566e-05
-2.24048257778833e-05
-1.024422888772e-05
-2.54801488952275e-07
-1.66884645366248e-05
4.41963590864523e-06
-3.62929989568242e-05
-8.22692787430093e-06
-1.52709267498464e-05
-2.34881656742203e-05
-8.41861373590889e-06
-1.22182641967278e-05
-2.43234803105346e-05
-2.78257410409351e-05
-3.18712498379143e-07
-1.26032586990777e-05
-1.75511838111425e-05
-5.87088794938334e-05
-2.71653839985434e-05
-8.45561999932048e-06
-2.92069882253184e-05
7.11409921502794e-06
-3.97810108149543e-05
-3.51587596362545e-05
-1.59021157294384e-05
-9.09626152767286e-06
-1.83202293837632e-05
-1.84260691551693e-05
-3.80784363135885e-05
-2.60759474515072e-05
-3.50664930517828e-05
-1.35826943963407e-05
-1.37184003806285e-05
-3.3130877473949e-05
-2.05012716778053e-05
1.47519600695845e-06
-2.75039700962279e-05
-1.42017268067301e-05
-3.4332791692823e-05
-2.71722232887824e-05
-4.85925893121191e-05
-6.05858575475965e-06
-3.12190321442859e-05
-4.32539800063007e-05
-1.55290779562275e-05
-8.65879280663761e-06
-1.17246735744471e-05
-2.15876998129613e-05
-8.05442747909154e-06
-1.12404618170883e-05
-3.15647580100804e-05
-2.78725556289522e-05
-2.38062452754169e-05
-3.52267238636498e-05
-2.67958165184094e-05
-1.9487118798554e-05
-1.90398656899268e-05
-2.68109194090162e-05
-1.46821059384212e-05
1.50985549347586e-05
-3.71984684272923e-05
-6.96802595727227e-06
-1.91844565851793e-05
-3.14781603349344e-05
-2.7918975095221e-05
-9.24227943692207e-06
-3.3280371773682e-05
-9.68078694687425e-06
-1.42796322693747e-05
-3.40692839807165e-05
-1.94068154848823e-05
-2.02260070584161e-05
-1.14837257760782e-05
-2.71395029574709e-05
-3.71537722816713e-05
-6.70759795398507e-06
-1.41263916462581e-05
-4.02303634258742e-05
-1.91266141173073e-05
-3.0695403846037e-05
-1.47549850541472e-05
-5.89551604041305e-06
-3.55814745666039e-05
-5.32243008155835e-05
-2.28809097528194e-05
-1.54476517495905e-05
-1.1581403594591e-05
-4.85280915913719e-06
-2.61496526961492e-05
4.84292329550573e-06
-3.53935589326416e-05
-2.09073240536219e-05
1.77427812151825e-06
-2.01940671208928e-05
-1.36596579729162e-05
-6.6161652290696e-06
-1.26339612701348e-05
-3.97465421818259e-05
-1.15849148850387e-05
-2.33642929916787e-05
-9.31589167810723e-06
-3.54650091011091e-05
-1.28898345723788e-05
-2.52556596517823e-05
-3.13194281949122e-06
-2.46420883068704e-05
-8.59390325018257e-06
-6.24284446957119e-06
-1.75205712465577e-05
-1.92218796934593e-05
-1.89250988332669e-05
-1.77829264824147e-05
-9.96661923372956e-06
-1.22254664072648e-05
-1.72012247926757e-05
-3.43751072556426e-05
-3.00536616471198e-05
-2.37146231586095e-05
-1.09868613328908e-05
-1.83560873373293e-05
-7.92094375648833e-06
-2.88826868431339e-05
-2.05195463413491e-05
-1.90329073764001e-05
-1.28741114181878e-05
-3.45298517086483e-05
-2.10948818358164e-05
-3.12080101223573e-05
6.79791664696707e-06
-3.3422155452006e-05
-4.2396852557273e-05
-1.5246615422306e-05
-2.5437542610245e-05
-3.6745680948616e-05
-5.0786858718731e-06
-3.15408051878212e-05
-3.64295956017279e-05
-2.24623024821769e-05
-1.57149218396789e-05
-1.19178591229486e-06
-2.77341858993248e-05
-3.46199318731981e-05
-2.62196953221277e-05
-3.09670929415795e-05
-4.0248790001176e-05
-3.52280934378426e-05
-1.30850885500393e-05
-6.36632730886645e-06
-2.86234220808564e-05
-3.95096937487192e-05
-2.2218248753155e-05
-1.7075864273907e-05
-4.82301534902185e-05
-1.67163206024803e-05
-2.24831599975157e-05
-1.92993623005032e-05
-3.05102366044698e-05
-2.41456704142096e-05
-3.68868138369012e-05
-2.6491076913564e-05
-1.29357536759989e-05
4.02779604338213e-07
-2.52562380268759e-05
-8.82563930617632e-06
-2.75521307978358e-05
-2.67255789879617e-05
-2.09981471926716e-05
-3.04671934489697e-05
-2.65012370808688e-05
-1.39371501708281e-05
2.07519748366086e-06
-1.60578659253763e-05
3.9259012837124e-06
-1.50260416870193e-05
-1.84755020410805e-05
-1.07907789633908e-05
-1.26090201217541e-05
-7.77421736262813e-06
-4.61022084144844e-05
-3.4201653542721e-05
-5.46664769078373e-06
-1.31324850963394e-05
-1.76672997118723e-05
-1.3727977985214e-05
-1.52190004268401e-05
-1.51966691532616e-05
-1.51326795756032e-05
-8.76496172623354e-06
-5.43767613146471e-06
-2.28748767783418e-05
-2.89012353213139e-05
-1.80260769692656e-05
-4.18208637228507e-05
-6.24258451763313e-06
-3.9228256968031e-05
-1.5535458124857e-05
-3.30911192579453e-05
-2.14141933601402e-05
-2.79607192202237e-05
-1.78951662494213e-05
-1.93893908011828e-05
-3.80949858688175e-06
-2.30083864826698e-05
5.56350677114975e-06
-2.33085977165589e-05
3.35495988810324e-06
1.92026688229342e-05
-3.40605966727792e-05
-3.27086038894525e-05
-3.71668146177634e-05
-2.03899850098629e-05
-3.54727846035416e-05
-1.03141496405066e-05
-1.88113151565592e-05
-1.79732113139196e-05
-1.45197126290055e-05
-1.1780084981414e-05
-1.29861678091186e-05
-3.02308728538152e-05
-1.99048011157225e-05
-2.16514467671788e-05
-3.33057041613085e-05
-1.51146270548616e-05
-1.40653587328134e-05
-5.88089715201523e-06
1.2098921253563e-06
-1.55983237697169e-05
-4.59441367064927e-06
-1.73149951965643e-05
-3.65856844647042e-05
-1.48833009786643e-05
-2.53817795941638e-05
-4.17037566704159e-05
-1.59724035002439e-05
-1.34401248550833e-05
-2.97430335953322e-05
-2.46840732176298e-05
-3.63377526125018e-07
3.85980158680519e-06
-2.939616867315e-05
-1.69210670467343e-05
-1.24323214956499e-05
-2.32865479810977e-05
-1.44170849425513e-05
-1.50587903780709e-05
-3.01929540166177e-05
5.36225519097876e-06
-1.52857134610121e-05
-2.8395889092909e-05
-1.77504224890367e-05
-1.79030569753603e-05
-2.66271302495098e-05
-1.97847315623611e-05
-1.91641934322905e-05
-3.10672985242911e-05
-2.60207366773359e-05
-7.1375750000958e-06
-2.71212802905114e-05
-8.22371490273579e-06
-2.93626266924131e-05
-1.83380208705636e-05
-1.42042810068848e-05
-2.29926571377667e-05
-8.64299436147462e-06
-2.09775979189153e-05
-2.68495606554876e-05
-2.28740620228032e-05
-2.22405320312802e-05
-3.13469095241816e-06
-2.69618134076664e-06
-3.22272409915808e-05
-4.3977237935241e-05
-3.08062839012872e-05
4.45743027581011e-06
-2.79643406316447e-05
-2.02066141693896e-05
-2.59947633332451e-05
-1.87441126623443e-05
-3.36545608823829e-05
-1.73238435317435e-05
-1.88351482355466e-05
-1.27819349933374e-05
4.1197993306924e-06
-2.79220750278962e-05
1.61143201474947e-07
-2.53286765040833e-05
-2.93759242652781e-05
-3.12683640475149e-05
-4.02485892707103e-05
-3.31504341241824e-05
-4.99443060799559e-05
-1.72119581226567e-05
-2.85582424772559e-05
-1.12051224925649e-05
-2.75132568942868e-05
7.32109913318944e-07
-3.1286069896384e-05
-3.37329448837095e-05
-1.8069842092664e-05
-2.21928776801464e-05
-1.66855419602024e-05
-1.14180224801551e-05
-3.41410833405522e-05
-7.30677130375666e-06
-1.48757667721942e-05
-1.05431032059067e-05
-1.95447736704682e-05
-7.29164186699065e-06
-3.16007028834456e-05
-2.16425988745439e-05
-1.3967436574478e-05
-2.05795355446989e-05
-1.95256418692171e-05
2.54378653327356e-07
-2.29604937829461e-05
-4.15389815062438e-05
-4.4445175998156e-05
-5.79948410249031e-06
-2.32541862805172e-05
-1.16167684116344e-05
-6.5189612619533e-06
-1.57582190212372e-05
-1.71418712520123e-05
-1.86751952893889e-05
-2.53028351202647e-05
-2.84875264649156e-05
8.69468687766974e-06
-9.12404542539303e-06
-7.05763066853083e-07
-3.31527930457338e-05
-2.57048249806569e-05
-3.16294388233652e-05
-1.51437866914106e-05
-2.00041889303006e-05
9.28486375980119e-07
-1.15856084936791e-05
-1.55949890977342e-05
-1.74489700527048e-05
7.05812997652646e-06
-3.29787868037803e-05
-2.27870289399257e-05
-2.34382151741727e-05
-2.89228372866267e-05
-1.99426831988315e-05
-6.84393997390362e-06
-2.05331903801886e-05
-1.6138742133492e-06
-2.56982158596657e-05
-2.56182266314086e-05
-2.20537759954622e-05
-3.3719362184999e-05
-1.55160010888818e-05
-1.81943046880466e-05
-7.97404161052074e-06
7.02078308548572e-06
-1.50965148420056e-05
-2.92388694293606e-05
-2.44938940556801e-05
-2.17683026689332e-05
-3.76833927009717e-05
-1.05509890289002e-05
-1.32333251189025e-05
-4.02792580603377e-05
-4.30300508833407e-05
-1.44090793281723e-05
-2.81026301560581e-05
-1.4532095833714e-05
-2.74105375838042e-05
-1.26985081572599e-05
-9.76609900865116e-06
-2.73521854832446e-05
-1.89730433010379e-05
-5.80861420159639e-06
-4.02438793306429e-05
-2.51406543841938e-05
-4.37907028038023e-05
-7.12356288650672e-06
-1.82868049679983e-05
-4.5642350051971e-05
-2.83554101532942e-05
-6.23169907650479e-06
-2.32820465675888e-05
-2.80625086190364e-05
4.44253684049139e-06
-2.47168436269192e-05
-2.20393166535263e-05
-1.23534170823367e-05
-1.70432294903165e-05
-4.25869934404421e-05
-2.51159191006103e-05
-3.24892370895531e-06
-3.06181451025816e-05
-1.6018077712304e-05
-2.51264331498029e-05
-1.40222340473698e-05
-1.50983943535103e-05
5.85402838721647e-06
-1.18137257404652e-05
-2.98121506937278e-05
-2.56788776658801e-05
-1.77379646655481e-05
-3.70040966661473e-05
-6.12611180227656e-06
-1.98713074735712e-05
4.06825062104942e-06
-1.31177593433436e-05
-1.66394198058128e-05
-3.13300877085479e-05
-4.88402307148983e-06
-3.25640848609318e-05
-3.66487102526966e-05
-1.46643900805789e-05
-1.70190242809056e-05
-1.05309437057149e-05
-3.06213105475943e-05
-3.54242291912065e-05
-5.01510451934118e-06
-6.09569760085528e-06
-4.55787515654299e-05
-2.50644077439694e-05
-1.40918774848189e-05
-1.57841649564144e-05
-4.70135444119641e-05
-3.99295594121537e-05
-3.93517097577506e-05
-2.81902883887784e-05
-2.89641533778161e-05
-4.85002955518037e-05
-1.3999349398886e-05
-3.31448550099413e-05
-2.94391529762588e-05
-4.30570635047131e-05
-1.51741373130105e-05
-1.95460827455821e-05
-5.28402821875626e-06
-2.14181665471381e-05
3.47507427773887e-06
-4.85034540802824e-05
-1.9791323232421e-05
-6.74680613484354e-06
-2.23992150281272e-05
-2.90128996623782e-05
-3.51090425359363e-05
-1.1747519603995e-05
-2.19189879816213e-05
-1.53092357578063e-05
-2.85600534766918e-05
-3.27660324903724e-05
-2.10005471244927e-05
-2.62919716058768e-05
-1.96190958565242e-05
-3.15259958687991e-05
-3.18353318229687e-05
-1.74094532387863e-05
-3.83585278156451e-05
-3.45162704571334e-05
-6.09671687796456e-06
-3.5040068492825e-05
-1.48327691161747e-05
4.99550440494717e-06
-3.71795876135239e-05
-6.15450828167474e-06
-2.83916967844374e-05
-1.03106666871327e-05
-3.92634997540761e-05
-1.4485648182091e-06
-1.69520392600226e-05
-2.61578952433643e-05
-3.28312121466379e-05
-1.68460410996822e-05
-2.40935918642392e-05
-2.17258987734444e-05
-2.75670007973239e-05
-1.72258989530054e-05
-2.10031860508564e-05
-2.08310390787968e-05
-3.20467446667005e-05
-2.09648768471149e-05
-2.2485113785109e-05
-2.62790559556801e-05
-3.42714466996003e-05
-1.02967807819985e-06
8.66288792431681e-06
-2.89192760118352e-05
-1.88561041733622e-05
-2.80572183231468e-05
-1.97822501152578e-05
-3.12046367732715e-05
-2.27025237425366e-05
-2.13788269435933e-05
-1.18603246186916e-05
-1.7781399147239e-05
-2.67183129293415e-05
-6.08778022643631e-06
-2.75313113593017e-05
-3.21902313077772e-05
1.69395627467349e-06
-2.68187037979292e-05
-2.34695247405604e-05
-3.83306591231631e-05
-3.42122271394033e-05
-1.19592038959137e-05
-1.80957144622392e-05
-3.31728076982967e-05
-8.37407025981332e-06
-3.05130447810218e-05
-2.00037768897578e-05
-2.48547199988707e-05
-1.6854781572171e-05
-7.17961311959788e-06
-1.7608042724669e-05
-7.72120044573996e-07
-3.40941653287323e-05
-4.01349644640127e-05
-9.5397294935118e-06
-5.34259405995716e-05
-2.37828365594804e-05
-1.7574142989925e-05
-1.28660531269648e-05
-5.16482257879559e-06
-5.72157483242853e-06
-3.15723532110549e-05
-2.33242448941988e-05
-2.7233309488929e-05
-4.28578819696704e-05
-3.87431925215779e-05
-2.99954321172307e-05
-1.18568171946813e-05
-2.09132486382587e-05
-1.68846260673265e-05
-2.51949516793397e-05
-2.13627384889017e-05
-2.48677437515475e-05
-1.95573714872918e-05
-3.278166169684e-05
-5.04854399835771e-06
-1.54360655239003e-05
-6.57328108815796e-06
-4.22920263499553e-05
-2.72006016627386e-05
-1.96082348603595e-05
2.92341075993693e-06
-1.45402186668636e-05
-2.10831918060811e-05
-2.8707877828078e-05
-2.83903398294066e-05
-2.10194976902158e-05
-1.6996493889879e-05
-3.06278234224657e-05
-2.44775245526064e-05
-3.08347828122801e-05
-7.48374541614275e-06
-5.51018006089867e-05
-2.65523669469865e-05
-1.85448389783831e-05
-8.92460614174859e-06
-3.78929622968641e-05
-1.63086465333061e-05
-1.66514922751824e-05
-8.89118199709369e-06
-2.63502663115589e-05
-1.18260493299458e-05
-3.03152780949953e-05
-2.54535210923343e-05
-3.1276323095931e-05
-1.20978822026117e-05
-1.00118684003002e-05
-4.53779301427385e-06
-2.50753497229938e-05
-1.67911521163444e-05
-1.67463964052354e-05
-1.45713916477745e-05
-2.93784613102292e-05
-2.42239315381147e-05
-8.62688774745309e-06
-8.04750809738575e-06
-7.6245538432968e-06
-1.71596057443602e-05
-2.25008143238004e-05
-7.28046429945645e-06
-2.25012258240364e-05
-2.6459232390091e-05
-3.37065187480227e-05
-1.22766516876724e-05
-1.33044921291535e-05
-2.9167772255245e-05
-5.78237193123318e-05
-2.90204130695854e-05
-3.79982583753135e-05
-3.11380289520131e-05
-1.81968522549641e-05
-2.08559917013623e-05
-3.64724286039566e-05
-1.11798818754662e-05
-1.32228124699098e-05
-2.03852379809319e-05
-3.16419779381694e-05
-7.00173883930147e-06
-1.61789305317784e-05
-3.23547010719115e-05
-4.23203393351467e-05
-3.60359393478361e-05
-1.58898012406337e-05
-3.98101145793623e-05
-1.22624850220964e-05
-3.22445609776545e-05
-2.03811778124911e-05
-2.52732900392488e-05
-2.34868524123375e-05
-3.72400376695645e-05
1.54148867906618e-06
-1.7325938313939e-05
-1.2116594744606e-05
-3.09105528474834e-05
-1.59087196551817e-05
-1.97678436119653e-05
-1.25424467531081e-05
-3.31780943429107e-05
-9.53971598064833e-06
-4.95218823720474e-05
-1.73270007836864e-05
-2.05895983824868e-05
-1.78735364363811e-05
-2.82968373383135e-05
-9.05116297617691e-06
-3.10550005808567e-05
-2.83140629728066e-05
-2.57698191558328e-05
-2.89558021831868e-05
-3.65990864430833e-05
-3.18633450933676e-06
-2.266700812386e-05
-2.67339196928783e-05
-1.89920879343012e-05
-1.35627870939662e-05
-2.39973984180147e-05
-2.03632960757013e-05
-2.46351311136183e-05
-2.54286414683076e-05
-1.76789842396875e-05
-2.3851702947898e-06
-2.72622044870461e-05
-2.93340344620299e-05
-4.8900288929823e-06
-2.37009695245199e-05
-4.36881124373883e-05
-3.18808054256378e-06
-1.65520937133724e-05
-4.949617241161e-06
-4.10576768948203e-06
-2.01311603863511e-05
-2.32977608710388e-05
-3.73860137027439e-05
-1.43509225256637e-05
-8.34054768164617e-06
-2.09869535842984e-05
-2.83512895271405e-05
-7.96485405174223e-06
-2.49979343568453e-05
-5.21922255867133e-06
-7.91316232030291e-06
-8.98868830144172e-06
-1.95769427197088e-05
-8.59764932512136e-06
-2.8847525841174e-05
-5.17914697111777e-05
-8.55536479449966e-07
-5.01781466049106e-05
-2.6171375315016e-05
-1.98895869491172e-05
-3.13842807061849e-05
-1.94169767838454e-05
-3.57848617829314e-05
-8.51687850866012e-06
-2.85637633917978e-05
-3.16669905962673e-05
-3.56251536631276e-05
-1.95496273209787e-05
6.22919895062144e-06
-3.0227049080205e-08
-2.28645375621124e-05
-1.94096787476712e-05
-2.91425480216676e-05
-7.77073918026553e-06
-1.27581998760256e-05
-2.59463427833604e-05
-2.86549165175215e-05
1.55306182257613e-05
-2.62536338124037e-05
-2.54595752608232e-05
-9.23075976972356e-06
-3.26449640783823e-05
-1.67919072580116e-05
-3.60995560441191e-05
-4.29313672209422e-05
-2.95021683259764e-05
-2.46433622551042e-05
-1.64043938757482e-05
-4.51411393032103e-05
-1.04267618176208e-05
-3.17820838359752e-06
-5.03398020547538e-05
-1.76272696616462e-05
-2.81653615988313e-05
-2.28198549752527e-05
-4.07614055664914e-06
-2.99804699815226e-05
-1.81588177569052e-05
-2.197504696644e-05
-1.65572154563945e-05
-1.29539465685852e-05
-1.24702571912494e-05
-1.1203043430555e-05
-2.47817256222876e-05
-3.78915697362982e-05
-1.25674272471797e-05
-2.18892078494233e-05
-1.98119271328486e-05
-1.66826018710512e-05
-3.17086283333324e-05
-2.7490244092549e-05
-2.34363198313405e-05
-3.71505144290927e-05
-1.07840916715817e-05
-2.21008630405727e-05
-1.89231592672644e-05
-2.82066650816327e-05
-2.70894754864817e-05
-3.42915578577558e-06
-7.27230885706229e-06
-8.2500056790792e-06
-1.23900494205014e-05
-2.65511712723434e-06
-9.9468305118299e-06
8.16287571148743e-07
-1.3786955684818e-05
-9.78769320825139e-06
-2.67750562016513e-05
3.54755773899396e-06
-4.97214551231944e-06
-1.72240175057273e-05
-1.96634056221017e-05
-2.21777714441756e-05
-2.02954639218513e-05
-4.31260207260151e-05
-2.58062022072442e-05
-2.34592266977413e-05
-1.32732027979572e-05
-4.05542339732611e-05
-2.26398681483259e-05
-4.01495022696204e-05
-2.44917823453633e-05
-1.54110500841387e-05
-4.00478197452382e-05
-2.25572517966131e-05
-3.79240300842028e-05
-1.25322354397671e-05
-2.06964148434392e-05
-2.88014080889001e-05
-3.98038318077097e-05
-5.14581989659575e-06
-3.98219707967656e-05
-3.03539068435337e-05
-1.73128906523995e-05
-1.99090325518716e-05
-2.72989437636647e-05
-1.19017522631388e-05
-1.15701122225537e-05
-2.22579904964501e-05
-2.76397019327495e-05
-2.69569487872687e-05
-1.42293256626346e-05
-2.86596248147932e-05
-3.33902039317989e-05
-2.86715777379399e-05
-3.6011821615734e-05
-2.35205705006646e-05
-2.39845625134054e-05
-2.90007723758618e-05
-3.32093513400563e-05
-7.65433649765187e-06
-3.6987373434371e-05
-2.94526664565386e-05
-2.46259869429358e-05
-3.27971097428355e-05
-2.89372468031266e-05
-3.34385611346258e-05
-3.41948839369475e-05
-4.40974478642939e-05
-1.62536716281126e-05
-1.62447833681634e-06
-1.55413234778502e-05
-5.88058434271971e-06
-2.93334947137818e-05
-1.27897896375325e-05
-1.7631500178588e-05
-2.54470814563413e-05
-1.17785637649503e-05
-1.18785430060782e-05
-3.85530083678957e-06
-1.30357170969331e-05
-3.2786192221134e-05
-7.02939559609848e-06
-2.26093497989306e-05
-4.48786651919578e-05
-5.71794104119561e-06
-9.01812186591278e-06
9.90397551946767e-06
-1.58776402854142e-07
-3.35602068069532e-06
-1.76672227585901e-05
-2.2571507018056e-05
-1.36950877234477e-05
-1.74499578121856e-05
-1.28027703095592e-05
-1.28256003352514e-05
-1.82691574896216e-05
-1.55153429933706e-05
-2.25447388290022e-05
-2.70284672666798e-05
-1.91439024768059e-05
-1.34138126510041e-05
6.29892662732866e-06
-2.08012651734522e-05
-3.9841565392881e-05
-1.71124694956077e-05
-2.30865447163166e-05
-2.47086393846869e-05
-1.66938224348392e-05
-2.20963431204624e-05
-8.39649027817201e-06
-3.70127760298688e-05
-2.3254464756826e-05
-2.80200573717147e-05
-2.52249269798246e-05
-2.75136291432942e-05
-1.62434786998405e-05
-2.17145534355243e-05
-3.33159945499697e-06
-2.49247454748261e-05
-5.76176716668068e-06
-1.9135101395391e-05
-2.56074302716378e-05
-2.2098957650494e-05
-2.20785964699114e-05
-1.57801889510884e-05
-3.85020256549925e-05
-3.07052449308449e-05
-2.23431570171327e-05
-2.5622984123188e-05
-3.60765142211699e-05
-2.73017640129447e-05
1.11303887029158e-06
-6.23691422995205e-06
-2.95496598957491e-05
-1.53139172939084e-05
-2.45933638070862e-05
-1.51118004563052e-05
-1.32074373362792e-05
-1.35174721635148e-05
-2.03072385569843e-05
-3.58075026367811e-05
-1.81566059687652e-06
-9.32625193389721e-06
-1.85292357441141e-05
-1.48386191167925e-05
-1.71142490054508e-05
-4.04367065538715e-06
-2.54251821131394e-05
-1.38169760823378e-05
-1.56579479392565e-05
-8.46310840559458e-06
-2.39995500116242e-05
-3.38231539006262e-05
-2.1950943242279e-05
-6.87972988113377e-07
-2.19753299732257e-05
-1.65965686795072e-05
9.99202447900327e-07
-3.19280290755741e-05
-1.8861712742261e-05
-2.7305450515859e-05
-4.54910927548339e-05
-9.57823950706817e-06
-9.36432566590355e-06
-1.59305725905009e-05
-3.07916177110912e-05
-3.04426662780194e-05
-5.93930947962213e-06
-8.90996825187166e-06
-2.16328609072513e-05
-2.08104125510009e-05
-1.12611863587282e-05
-3.76878457448349e-05
-4.23548572699577e-06
-1.53613663616122e-05
-4.68352567334872e-06
-3.15675413110642e-05
-1.73106796464377e-05
-1.36350765283175e-05
-3.41997556025717e-06
-3.98555247609254e-05
-3.31849088394107e-05
-2.653703696059e-05
-1.54464862660702e-05
-3.05403486636235e-06
-2.27397254645251e-06
2.10093517348229e-06
-2.60407946600896e-05
-2.05496361249652e-05
-5.80917784881625e-05
-2.40869808979605e-05
-2.11849548790397e-05
-1.38854860552165e-05
4.63761281721904e-06
-3.97999519537699e-05
-3.21792834796761e-05
-7.66329854467732e-06
-2.35088791195112e-05
-1.2684812263784e-05
-2.4556248658469e-05
-3.74528484228868e-05
-1.9415140363089e-05
-3.20623761533523e-05
-2.88196284068598e-05
-1.99329661139764e-05
-2.80214088885678e-05
-2.49974179974086e-05
-7.8141562676159e-06
-2.40049389933998e-05
-7.29102040612393e-06
-1.16444914457106e-05
-1.33028034403767e-05
-6.92675458150375e-06
-4.77477910884598e-05
-2.16480142225885e-05
-3.56374287189187e-05
-3.11380001682176e-05
-3.41197771358829e-05
-2.46833324844654e-05
-1.1358332012699e-05
-4.41848995010112e-05
-2.27138956912361e-05
-2.01360417252205e-05
-9.1619482854558e-06
-3.74601331151373e-05
-2.49331192149309e-05
3.43295696204098e-06
-1.7147488462675e-05
-3.65099760659523e-05
-1.81160101433771e-05
-6.91053493316194e-06
1.04955486048301e-05
-4.52548213921745e-05
-3.31830274807631e-05
-2.94416864139522e-06
-1.72443672065434e-05
-1.59288984114479e-05
-3.04476537481249e-05
-3.21719950297153e-05
-1.74280894433188e-05
-1.88369739770689e-06
-2.23311635238659e-05
4.21518159604148e-06
-3.37208013592045e-05
-1.12494458505238e-05
-2.6030416004847e-05
-1.89067147320167e-05
-1.77782267080307e-05
-3.21390460391874e-05
-2.65765607392099e-05
-6.5716794318526e-06
-3.84721782311335e-05
1.55582021080669e-05
-1.80997032547635e-05
-2.7155513686162e-05
-1.47604666996465e-05
-2.68639230001759e-05
-1.05082880883055e-05
-2.29669307452717e-05
-4.46254630488259e-05
-2.00507829012526e-05
-2.61123209321102e-05
-1.51268845840812e-06
-1.98490888556731e-05
-3.69400957565232e-05
-1.27488920298742e-05
-3.07878156039802e-05
-2.08321984422374e-05
-1.75259171627979e-05
-2.77173127422155e-05
-7.07881516372935e-06
-6.69615348588531e-06
-3.93485971332023e-05
-2.41721526351556e-05
-8.52121552849777e-07
-1.99647434122834e-05
-2.25682808478381e-05
-3.06724682518472e-05
-5.53143320194664e-06
-1.94646002242504e-05
-2.73958588981115e-05
-2.69639293814666e-05
-3.13596866533126e-05
-2.51819145931695e-05
-2.9059632165869e-05
-1.21155644291496e-05
-2.96280511030015e-06
-3.73957097361141e-05
-1.65550680859326e-05
-5.01930971232262e-06
-1.11782798138321e-05
-1.23345975968996e-05
-3.35573158433945e-05
1.76335562245845e-06
-1.03289104773026e-05
-2.20861075817681e-05
-3.44049603221662e-05
-1.01398520040973e-05
-3.13780556178378e-06
2.68933033562293e-06
-4.79428729936556e-05
-9.19319217319308e-06
-1.30624260212044e-05
-5.0333119561289e-06
-2.56248050170676e-05
-2.59988268360111e-05
-3.53166299273433e-05
-1.16669803966053e-05
-3.1122333409681e-05
-2.04608302376857e-05
-3.09709779340453e-05
-2.16037846601301e-05
-4.20629653628611e-05
-3.13353680355752e-05
-2.0681963994644e-05
1.62660173345128e-05
-1.86083058214583e-05
-3.1659391327536e-05
-8.28691628027944e-06
-1.44291383251926e-05
-2.25164832268068e-05
-1.77979637177259e-05
-3.928341826549e-06
3.49569439468729e-07
-2.2708402832427e-05
-3.15547872522861e-05
-4.2642449594015e-06
-3.2694003534171e-05
-1.20642090615246e-05
-9.97452164754854e-06
-4.99574839953421e-06
-2.78433362747424e-05
-2.92787188414239e-05
-1.79620527426916e-05
9.79909285005725e-07
-5.00209337768647e-06
-1.42440971668553e-05
-3.32242097368304e-05
-2.00376782349947e-05
-3.48220926883056e-05
-1.78057776577508e-05
-3.41833650973669e-06
-5.76666803290631e-06
-6.05023823696825e-06
4.43630977241996e-06
-3.19163501752515e-05
-4.75765007351123e-06
-3.13334720431159e-05
-2.98304174515683e-06
-2.72084388413018e-05
-1.71931924740596e-05
-2.20546097388843e-05
-1.19905613189127e-05
-1.65504778208264e-05
-2.26305060173096e-05
-1.05535074129791e-05
-1.78203507470231e-05
-2.58636340483686e-05
-1.67369517889849e-05
-1.35553841617378e-05
-3.29288884755518e-05
-1.67838430375365e-05
-2.74522133355617e-05
-2.32143111181592e-05
-2.02915888521581e-05
-2.35546204074541e-05
-2.56199157937526e-05
-1.94141558082803e-05
-1.27905368227972e-05
-2.83562926373669e-05
-3.87857925340279e-05
-2.95696933956857e-05
-8.41780924859531e-06
-5.56816439600339e-05
-1.17933353506568e-05
-3.18358325886789e-05
-1.82013842173373e-05
-1.0778179301739e-05
-3.82142259295509e-05
-1.15531272974777e-05
1.14782283287602e-06
-1.24633779542815e-05
-1.24924467343775e-05
-2.39220577179939e-05
-1.48569731687194e-05
-2.62293296704693e-05
-3.34626109014321e-05
-4.01903324627707e-05
-1.33045482534801e-05
-1.96902541729569e-05
-1.68888945225335e-05
-2.37463255858181e-05
-1.40509723556926e-05
-2.34319464258666e-05
-4.11101334474963e-05
-1.35734766115614e-05
-3.15024749630753e-05
-3.45007384444065e-05
-3.71315373020314e-05
-4.27017146861458e-06
-9.3891995469518e-06
-1.74531952638058e-05
7.58751947424168e-06
-4.82486611653409e-06
-7.17142411792891e-06
-3.06118137931576e-05
-2.82100254111229e-05
-2.03869570257377e-05
-5.78467928311433e-06
-3.84598646001179e-05
-7.90872175580669e-06
-2.83763445849057e-05
-2.14189378742946e-05
-2.21121168991788e-05
-2.83700975896004e-05
-1.97500739438605e-05
-3.27286809853133e-05
-2.79308345365977e-05
-2.01249996316495e-05
-2.02457875884582e-05
1.94865630215058e-06
-1.14284132701781e-05
-7.94679071176702e-07
2.39491944111916e-06
-4.98726934826236e-06
-2.54586372000667e-05
-3.60980787432445e-06
-1.38407108367436e-05
-1.82601176478543e-05
-1.92153006516674e-05
-2.03479913076081e-05
-1.54558744133102e-05
3.75995974194441e-06
-1.1809204299563e-05
-3.16188798782414e-05
-4.02349944386944e-05
-8.02789040139323e-06
-2.3440121433101e-05
-2.57891135633044e-05
-1.69641687311996e-05
-3.72204389985236e-05
-1.3011115057569e-05
-4.8923163028048e-06
-5.05126812382019e-05
-7.72571725143197e-06
-3.35249066535016e-05
-2.66468300649645e-05
-7.8088846264099e-06
-2.55070315361135e-05
-2.90296818546277e-05
-5.79138640003168e-06
-2.49439387649008e-05
-1.58470676841821e-05
-2.45412632380617e-05
-3.2290414472099e-05
-3.18915965328923e-05
-1.13334518231872e-05
-2.24140568186277e-05
-3.0128111876349e-05
-2.68408823249602e-05
-1.06117589945963e-05
-2.94584670146123e-05
-2.56770307840396e-05
-2.43515693806221e-05
-3.47308267993182e-05
-2.4005510438612e-05
-1.54131783991809e-05
-1.63418304135014e-05
-1.26119904367176e-05
-2.16778628341413e-05
-2.8761741294792e-05
-2.80278420936241e-05
-3.51369010396881e-05
-9.70071196855362e-06
-2.97482345720694e-05
-3.38847574162216e-05
-2.97103147214622e-05
-9.64575838699629e-06
-4.14996247819254e-06
-3.07283819072914e-05
-3.59978292347897e-05
-3.87228551809999e-06
-1.07304496183368e-05
-1.80220316301057e-05
-2.6723433831915e-05
-2.23869963937218e-05
-3.22126582843286e-05
-2.36966675332076e-05
-2.32050462348962e-05
-2.78691953279081e-05
-7.44410245117416e-06
2.11185064204831e-05
-3.2448395469462e-05
-1.99302432956636e-05
-2.64450377844283e-05
-2.77899527772634e-05
-3.15134251776663e-05
-3.11783088544135e-06
-1.31330207442162e-07
-9.96672579668837e-06
-2.73713204423696e-05
-1.94118659547341e-05
-3.19089401758896e-05
-3.68984049928119e-05
-2.51192557780862e-05
-1.33313216970131e-05
-1.88395820527571e-05
-2.32411505678364e-05
-2.55807414187092e-05
-1.1860325148139e-05
-4.01185855046506e-05
-3.41046563391708e-05
-2.66520701746626e-05
-1.54804813251488e-05
-2.40537109253009e-05
-1.77039032720348e-06
-1.6532834003446e-05
-1.7351173161983e-05
-2.71959964227971e-05
-1.73242926778185e-05
-1.24628096393347e-05
-2.21115648489259e-05
-3.37603177937539e-05
-6.63365178981507e-06
-3.96037682307044e-05
-1.80949114935542e-06
-3.41832769642844e-05
-2.89678638250201e-05
-1.53641242324845e-05
-2.33706755131997e-05
-1.11252815770881e-05
-2.11522477467394e-05
-1.77292735000954e-05
-2.37447330374554e-05
9.77476679050571e-06
-1.47522107795424e-05
-1.07265162894117e-05
-1.051069973463e-05
-9.2693629337332e-06
-1.87776612174911e-05
-1.84311147702596e-05
-2.15843185571784e-05
-7.35632368543121e-06
-1.45749552185425e-05
-1.78293418748347e-05
-1.80682847553175e-05
4.01057712955485e-06
-1.00129234522694e-05
-1.29698520546644e-05
-1.5964200372312e-05
-1.64319427214156e-05
-2.77173511949163e-05
-3.52867235602713e-06
-1.3677035804938e-05
-8.30125191441349e-06
-2.45080794908563e-05
-3.08661810660851e-05
-1.06532003137216e-05
-9.56555258409256e-06
-3.43511399749975e-05
-2.61271908787566e-05
-1.1759191714346e-05
-4.01860234954526e-05
-2.84335454524487e-05
-3.36360660023046e-05
-9.40234204552524e-06
-3.41287328250853e-05
-1.17862994015065e-05
9.12234442332829e-06
-1.13104901737045e-05
-8.45455698146806e-06
-9.13339147949943e-06
-3.19121204664654e-05
-3.74652616718019e-05
-2.31854020250189e-05
-4.0105959982398e-05
-3.46159437261722e-05
-1.04189985519282e-05
-1.75646336212671e-05
-2.95390052365703e-05
-1.85807391653122e-05
-2.13890510141537e-05
-3.22552649554273e-05
-8.37450970218499e-06
-1.34120898358662e-05
-1.99010885917218e-05
5.27905874203675e-06
-7.02646495091628e-06
-3.42154308213627e-05
-1.44802807589346e-05
-2.52259297418965e-05
-3.76394584785679e-05
-1.29601671978416e-05
-1.5963623393643e-05
-2.75782030693052e-05
-3.54534630038766e-05
-1.57480573764482e-05
-1.88795735599483e-05
-1.77547304492539e-05
-1.95040749362627e-05
-1.22521972471026e-05
-1.53487728536844e-05
-1.98840715973183e-05
-2.63854151088158e-05
-3.46441617252805e-05
2.03373406255102e-05
-1.50581997935453e-05
-2.12508713890867e-05
-2.14287226158867e-05
-3.971998224453e-06
-1.67411181812303e-05
-2.00114595259576e-05
-7.11410765462866e-06
-2.20825522475255e-05
-6.28409357037326e-06
-3.14021158567198e-05
-2.5663339209947e-05
-2.28017664642084e-05
-1.49119942128848e-05
-1.58510996432184e-05
-2.52872271626375e-05
-2.4305147513501e-05
-1.0580710618681e-05
-3.40693902628732e-05
-9.1118716336302e-06
-1.40670606603257e-05
-1.41984627965346e-05
-3.03575752002243e-05
-1.16151221188093e-05
-3.85943509796304e-05
2.31366214427583e-07
-8.61816122956507e-06
-8.47411315757482e-06
-2.07956727534665e-05
-4.06237472493704e-05
-6.54005285710362e-06
-5.46557441392142e-06
-2.92869654898776e-05
-2.07477053101198e-05
-2.88159896375277e-05
-1.633727599324e-06
-2.3486453587163e-05
-1.99068799653899e-05
-1.74473762975972e-05
-2.40940248866071e-05
-3.95520405792201e-05
-3.58855369806538e-05
-1.81546260586746e-05
-4.08045397376223e-05
-1.42258967965197e-05
-2.19398383481695e-05
-1.28446897382512e-05
-1.22305248949308e-05
-1.96673556499172e-05
-3.13659583655594e-05
-3.33776410074142e-05
-1.63189187428346e-05
-1.9245230933203e-05
-2.94615754452224e-05
-2.48579431723218e-05
-2.37226369252884e-05
-1.19449842320558e-05
-1.61300655189393e-05
-2.19553589387105e-05
-3.60200572339906e-05
-3.08657871386021e-05
-1.2784410669918e-05
-3.5440710587457e-06
-3.40276776518751e-05
-9.82010541189894e-06
-2.66038092166601e-05
-1.80006835237976e-05
-4.75528546368459e-05
-4.10233852198127e-05
-3.10769559828187e-05
1.8884753927655e-06
-4.1528416035853e-05
-2.20865044287846e-05
-1.80524396404517e-05
-3.47624265122082e-05
-1.10124799846089e-05
-3.66490947279745e-05
-3.80793172400483e-05
-1.29050153287202e-05
-1.83283144308415e-05
-1.51241130465894e-05
-3.9615977721466e-05
1.24949386165375e-05
-1.92197310804429e-05
1.15722861351448e-05
-3.05621843363614e-05
-3.12347155837093e-05
-2.64165110343512e-05
-3.93989256165804e-05
-1.57415524209382e-05
-2.33178287162117e-05
-1.48401758891258e-05
-4.01416775224651e-05
-1.99328656025303e-05
-1.51498790368893e-05
-3.4465069401624e-05
8.47687286627334e-06
4.25061267570778e-07
-3.21734866316093e-05
-6.83440818509508e-06
-2.15746264546965e-05
-2.61882737727355e-05
-2.25302237786429e-05
-2.41628952116561e-05
-3.79211382719625e-05
-2.04823910304017e-05
-1.49940857378572e-05
-2.46786881242169e-05
-2.22908993682806e-05
-5.91518904475073e-06
-2.68214352807061e-05
-1.97385530718441e-05
-5.32356362341041e-06
-1.03011989908543e-05
-1.34636702034279e-05
-1.79160281604471e-05
-1.46904614918141e-05
-1.52761503555961e-05
-3.38987350445278e-05
-1.36798288383574e-05
-1.84228590036767e-05
-3.47284943777533e-05
-3.29631354602557e-05
-2.00601017682872e-05
-1.75928278465623e-05
-3.17900783857729e-05
-1.91855837612976e-05
-3.73425689339149e-06
-3.86311067233388e-05
-1.7306474328056e-05
-1.90304140015873e-05
1.21227425379022e-05
-2.89364604654495e-05
-4.0085255085925e-05
-3.89881553888143e-05
-3.25800898826654e-05
-9.6602234233325e-07
-1.86199654759894e-05
-3.93765107973003e-05
-6.91400327086002e-06
-4.38952851735222e-05
-2.86200028984966e-05
-5.96042047686158e-06
-4.33583206914474e-05
-3.39194973863375e-05
-3.93862979023453e-05
-2.55794292676786e-05
-2.49159536907969e-05
-2.53712090316176e-05
-2.93871153089083e-05
-2.84212871168843e-05
-3.62109187696912e-05
-2.88166217840445e-05
-4.09994314023123e-05
-1.70373198903752e-05
6.53018872392159e-06
-6.76366058027232e-06
-3.17535469256829e-05
-1.21741315493094e-06
-3.2658706923963e-05
-3.63636291586312e-05
-1.19070985135176e-05
-2.89183874225677e-05
-5.16316828104209e-05
-2.0562758313986e-05
-7.67323556852201e-06
2.70768513771571e-07
-1.79547943122028e-05
-2.54323586436872e-05
-2.23927669187434e-05
-3.74704314503263e-05
-2.60642580431755e-05
-1.6694892386901e-05
-4.44608926934381e-05
-2.67888071834434e-05
-2.34170233536051e-06
-3.9938400079547e-05
-7.40824040562902e-06
-1.74442979163135e-05
-2.95769904138132e-05
-2.39886034764957e-05
-3.125700385342e-05
-2.96297666785121e-05
-2.55388021917545e-05
-1.25625814800707e-05
-9.01400683931839e-06
-3.39261853041422e-06
-7.52740003413247e-06
1.24899281737183e-06
-3.59793234935301e-05
-2.33499341606774e-05
-6.64110678323038e-06
-2.41690613410229e-05
-2.11633047347393e-05
-3.51171244994451e-05
-1.12235623585157e-05
-2.13899048194285e-05
-2.07233958806349e-05
4.83541605533206e-06
-2.14278092501589e-05
-2.12940000186095e-05
-2.03579393879701e-05
-1.40976977502657e-05
-2.73298204085764e-05
-2.56735936135883e-07
-9.53019147751774e-06
-3.15721889556964e-06
-4.80376675473721e-06
-2.14689006694439e-05
-1.38519921549226e-05
-2.14960251201162e-05
-2.55985382924823e-05
-1.77817232135561e-05
-2.54604094125187e-05
-2.4610316196315e-05
-1.68059117747766e-05
-3.47092073788716e-05
-1.78641818981434e-05
-3.09024162019145e-05
-3.22362136560001e-05
-1.34938195589929e-05
-2.05965800211583e-05
-2.37829743366244e-06
-1.25833582316545e-05
-2.3567603936797e-05
-1.40378888308296e-05
-1.7939501582447e-05
7.19713749247711e-06
-4.71849342505266e-05
-2.4138783282713e-05
-1.30056138282808e-05
-3.93784294753514e-05
-3.41777198468527e-06
-3.66918359604891e-05
-3.05702388702307e-05
1.65678601024996e-06
-3.45094159399629e-05
-7.15181743486363e-06
-4.17331455753878e-05
-2.79566265866786e-05
-3.4721416064751e-05
-2.30675102207653e-05
-1.48418594967687e-06
-5.71289542503607e-06
7.02761365952467e-06
-2.7485163567941e-05
-1.83600732255304e-05
-2.36345478110192e-05
-3.33727411763016e-05
-4.22690671963133e-05
-2.22183156492711e-05
-8.92079918380249e-06
-1.33197387259517e-05
-2.3384055927158e-05
-3.40259573009397e-05
-5.09883036980038e-05
-1.33964946143662e-05
-3.19062704676556e-05
-6.54142594155121e-06
-2.23014972488959e-05
-2.18110292224284e-05
-3.55658663968146e-05
-2.20561305784046e-05
-3.45083852321411e-05
-2.2155843125986e-05
-2.38288904690473e-05
-3.44293869926042e-05
-1.65798522993135e-05
-2.60542518569341e-05
-1.58775827682897e-05
-3.18958404565344e-06
-2.80145990791263e-05
-2.15099371732847e-06
-3.44494291958612e-06
1.01457812143826e-06
-2.30587385568282e-05
-2.82413115090922e-05
-1.67272720896744e-05
-3.77134984634684e-05
-4.07224269514045e-05
-1.12851943065228e-05
-2.53402633728276e-05
-1.45428368752084e-05
-1.25138551180805e-05
-1.37515339493049e-05
-9.7045344963607e-06
-2.82216543853863e-05
-2.0276236120685e-05
-9.18110176855534e-06
-5.38701021628469e-05
-1.35045917137152e-05
-7.92259555109973e-06
-8.7937442214445e-06
-1.78843656305277e-05
-2.15676215824649e-05
-3.56636651487201e-05
4.63971144621584e-07
-2.38426836094346e-05
-2.89428339488191e-05
-2.49414535666152e-05
3.35884236815147e-06
-2.61348441722014e-05
-2.48847170167999e-05
-1.96341437277073e-05
2.76387015848921e-06
-2.83435756174497e-05
-1.01665393078414e-05
-1.89840710014019e-05
-2.13815035967168e-05
-1.25123230929543e-05
-7.57799713779484e-06
-2.22881977543374e-05
-4.14936817584673e-05
-1.08582555540987e-05
-2.6782854613314e-05
-2.08440590216143e-05
-2.52960311937272e-05
-2.49503615559789e-06
-1.67047010650178e-05
-1.08846639089493e-05
-2.29140578703904e-05
-1.4504881138523e-05
-2.20148959707126e-05
-3.03586663277342e-05
-2.71087202092906e-05
2.70551671074898e-06
-3.0663860440288e-05
-1.51135683386198e-05
-2.74060718231823e-05
-1.51204612950799e-05
-4.22240893430267e-05
-2.47603603407574e-05
-1.90153413448373e-05
-7.67812156372135e-06
-3.29037712612914e-05
-8.1041891770262e-06
-1.34846309687129e-05
-2.6044470915377e-05
-3.74977116900081e-05
-1.21645726859156e-05
-1.44453443509676e-05
-2.46371896740878e-05
-3.61541633591329e-05
-1.61282110475166e-05
-9.96081029785993e-06
-2.82991342093611e-05
-2.90853021996439e-05
-1.06372318118392e-05
-2.02218815392542e-05
-2.67076802849855e-05
-2.63372888739834e-05
-1.96085039079885e-05
-1.26663467224862e-05
-3.67040684790758e-05
-2.90655755195552e-05
-2.38854408521631e-05
-2.29575483853904e-05
-2.6768433773351e-05
-1.70634342460258e-05
-2.73409558557303e-05
-2.97266539009861e-05
-2.41707218337817e-05
-1.62870826982283e-05
-9.68138659090325e-06
-4.90106797025678e-05
-7.87495445971278e-06
-2.74017738214716e-05
1.01713514019747e-05
-2.65265947715394e-05
-1.34192547111071e-05
-1.61920502478433e-05
-1.24753614285833e-05
-2.00505821463008e-05
-2.99005922004315e-05
-1.51937884987989e-05
-3.99987080171662e-05
-1.05927961174403e-05
-8.56149663907942e-06
-4.12767165030891e-05
7.42566738926437e-06
1.08523473177012e-05
-2.4112903283843e-05
-3.00811088550645e-05
-8.57215817314305e-06
-2.73891926248253e-05
-1.81064781522462e-05
-2.20391550243172e-05
-2.04169754531858e-05
-1.55657127410685e-05
-1.75234099704267e-05
-7.30543209397286e-06
-1.15545446619512e-05
-3.01086306656458e-05
-3.66027561691404e-05
-2.08138870845123e-06
-3.58417132443728e-06
-2.79702628127897e-05
-1.48044000858234e-05
-1.02241674108503e-05
-3.41743067757364e-05
-3.56098073457766e-05
-1.23202537098263e-05
-1.55857228629111e-05
-2.43687957721387e-05
-2.55229625508604e-05
-3.22517201187986e-05
-1.92990004696691e-05
-2.99684531821502e-05
-6.12372226535035e-05
-2.68382449081295e-05
-3.49449753527498e-05
-2.90047571499811e-05
-1.33818011301831e-05
-3.68287639059523e-05
-1.79264296497054e-05
-2.54107763908392e-05
-4.03450774929175e-06
-1.73169707485117e-05
-3.035480000084e-05
-3.06159300521652e-05
-2.47712722863867e-07
1.70930909854016e-05
-1.49723819399122e-05
-2.62482953590731e-05
-4.08984993805594e-05
-1.31511419184221e-05
-1.95125242748691e-05
-3.63980010148706e-05
-2.37717196816502e-05
-1.84251811429486e-05
-3.53599384318304e-05
-6.31676806814924e-06
-1.89714486387042e-05
-1.6159292577172e-05
-1.58814542938151e-05
-2.21092619089471e-05
-2.90186873863026e-05
-1.66239166931567e-05
-1.93969980258349e-05
-3.19110883817658e-05
-1.49177525539534e-05
-1.38342310259703e-05
-3.79224563369117e-05
-3.28400929287032e-05
-8.4454755303552e-06
5.01506943397619e-06
-2.72829426552954e-05
-2.27697973931198e-05
-2.20479179620472e-05
-3.3514655415708e-05
-1.5080432043272e-05
-2.74173936690156e-05
-4.18093923852819e-05
-2.38320104603202e-05
-3.32682653821148e-05
-1.59343710285924e-05
-3.16491742231222e-05
-1.48367834567982e-05
-2.81006308391459e-05
-2.57958765864404e-05
6.83414354907502e-06
-2.26709744619387e-05
-2.52427064144724e-05
-1.20613344645563e-05
-1.90383892797717e-05
-6.33239056801851e-06
-1.8888943134455e-05
-2.79289130288642e-05
-1.14699176794881e-05
-3.37024276296873e-05
-2.46359116568766e-05
-2.33670478193555e-05
1.7175789871565e-05
-1.79075592853849e-05
-1.22506401694006e-05
-1.58406364826226e-07
-1.27152881947687e-05
-3.0332780101435e-05
-2.24552094389716e-05
-2.44968818999267e-05
-3.19391911564208e-05
-2.80386914262886e-05
-3.61505589976618e-05
-1.89374393718648e-05
-2.52486854255886e-06
-2.50167414210277e-05
-1.31525880981973e-05
-2.65244342180856e-05
-1.75810870623562e-05
-4.08875303867702e-05
-2.1613886206444e-05
-4.24359603401981e-05
-3.55175898163153e-05
-1.03607024848948e-05
-2.39942695410647e-05
-2.39872816435365e-05
-1.49713456964883e-05
-3.73273103340019e-06
8.00116269136211e-07
-6.7330252815043e-06
-3.55934744661658e-05
-4.64955102306262e-05
-1.61628114187245e-05
-3.30786556709002e-05
-1.11138252260436e-05
-3.77200819076148e-05
-1.9693290618478e-05
-3.0219794108254e-05
-2.57996028281288e-05
-5.7697364708417e-05
-3.40870548339673e-05
-4.66813081410619e-05
-3.35022185721644e-05
-2.04822174344173e-05
-2.27027090566312e-05
-1.8052214399912e-05
-1.36084391639529e-05
-1.33017893823522e-05
-2.62612393588871e-05
-3.1967921529452e-05
-1.72143447434695e-05
-9.83028736579201e-06
-1.81608640531114e-05
-1.17411197068665e-05
-1.57658983942504e-05
-2.41484300221495e-05
-2.08657493488869e-05
-3.92288599051431e-06
-1.06575297914473e-05
-2.44121728562833e-05
-3.09048347567542e-06
-3.1202944751335e-05
9.25943892201038e-07
-4.26350725019639e-05
-1.64790979049838e-05
-1.49779342128112e-05
-1.7310983719809e-05
-2.68922918755665e-05
1.96459691956527e-06
-1.28293102114348e-05
-1.30546378634434e-05
-2.43408725617982e-05
-8.67556317683079e-06
-1.24752119058154e-05
-3.11359938611979e-05
-2.39346227980336e-05
-4.11317171797967e-06
-1.13065593903263e-05
-1.87670867245412e-05
-1.17704541574333e-05
-2.10370261921315e-05
-6.92880636247788e-06
-1.37054973640448e-05
-2.54223038466515e-05
-1.10262292181915e-05
-1.62295127950348e-05
-1.31543118447234e-05
-7.85012264004026e-06
-1.72788670946121e-05
-2.99773744984663e-06
-3.09638487826447e-05
-1.80854219118682e-05
-1.87326473129214e-05
-3.51653757082239e-05
-2.11926039084188e-05
-4.02138356229627e-05
-3.56128777020427e-05
-1.94327299253544e-05
-2.91628480206045e-05
-1.2148091678446e-05
-2.36326809245219e-05
-1.41038175296865e-05
-1.60891743416489e-05
-1.38433118749411e-05
-2.85276515395823e-05
-2.52070123920253e-05
-3.61855092655075e-05
-2.86120642268558e-05
-3.4806441924207e-05
-4.07254428218924e-05
-2.86875941984958e-05
-2.99376386831984e-05
-1.64280624076349e-05
-2.46261439292165e-05
-3.70906296539037e-05
-4.81061398401286e-06
-4.4315890530441e-06
-1.19872091618995e-05
-2.78177521383547e-05
-1.76364610026251e-05
-2.82800423187565e-05
6.18910206608077e-06
-2.63574271624993e-05
-2.34295885290244e-05
-4.30339540611349e-05
-2.61842784108065e-05
-3.67479859106382e-06
-2.58974685085271e-05
-1.61812335753052e-05
-1.14846458820943e-05
-1.25644287998637e-05
-2.31273523098192e-05
-8.67237732138144e-06
-3.40414528130601e-05
-7.98935143770182e-06
-5.46678244517876e-06
-3.75271719847565e-05
-1.55744373314891e-05
-1.52175359741154e-05
-2.50392640413458e-05
-4.00021139633449e-05
-2.52939582889258e-05
-2.24318780666393e-05
-7.38202080404287e-06
7.91005417063314e-07
-1.93482448871961e-05
-3.14853559458396e-05
-1.18685840765989e-05
-4.50024779491535e-06
-3.99350647875107e-05
4.57904730101996e-06
-2.0009422871349e-05
-4.92956924364554e-05
-2.09385273097305e-05
-2.46262551330592e-05
-2.41996014142494e-05
-2.11136107176022e-05
-1.39687951111293e-05
-1.72068203210189e-05
-2.69685085423901e-05
-2.16164147209383e-06
8.1674146528804e-08
-2.39846764093645e-05
-1.8891708368951e-05
-2.14143761694395e-05
-2.96832371971631e-05
-5.27541601125402e-06
-2.61042742309334e-05
-1.19730567212016e-05
-8.42250119670991e-06
-1.39899404828069e-05
-5.97440079682727e-05
-5.21482939754039e-06
-1.6971230602868e-05
-7.58022109510939e-06
-2.00423149866841e-05
-8.45363350723152e-06
-8.90240004775285e-06
-1.05986758199187e-05
-3.19688431091687e-05
-3.08241713164297e-05
-1.93787889421697e-05
-2.84510210652599e-05
-1.05246205022741e-05
-6.36521888108514e-06
-1.5894402876445e-05
-2.26933340006699e-05
-3.51009377815366e-05
-1.31562078367413e-05
-1.73104220461416e-05
-3.15655128505428e-05
-4.45071701562144e-05
-4.90269495803339e-07
-3.97623262558513e-05
-2.60825241590874e-05
-1.05091346293363e-05
-1.50248696160689e-05
-1.60095549603733e-05
-3.64326479321608e-05
-7.74969118763158e-06
-1.96844963696093e-05
-3.30953240143334e-05
-2.3094019899289e-05
-2.65268388350146e-05
-1.15641229501568e-05
-1.06387395238321e-05
-1.71685604454256e-05
-8.61202240750423e-06
-2.8350013150901e-05
-1.92561158845809e-05
-1.64013489004293e-05
-1.78442427547207e-05
-1.69572279810934e-05
-3.00822200239211e-05
-2.46124823978762e-05
-1.51927623253156e-05
2.41120776881587e-06
-3.25697479676876e-05
-2.36474687489051e-05
-4.12197014196284e-05
-2.87710740692832e-05
-2.80271198276875e-05
-2.79916187222853e-05
-4.22320100060374e-06
-4.22989825984433e-05
-1.00126046410675e-05
-2.77074103994907e-05
-2.3562188977007e-05
3.61690446328077e-06
5.26939562554984e-06
-2.04377883020993e-07
-1.63119154239425e-05
-2.40742152087454e-05
-1.73909598969354e-05
-3.56612701794442e-05
-3.67765641747635e-05
-2.73085451754778e-05
-5.66977888187839e-06
-8.42997126556514e-07
-3.21557188052897e-05
-2.07327167466146e-05
-2.46997266738911e-05
-4.05227349253426e-05
-1.54126203180285e-05
-2.83328222458608e-05
-4.32849732303837e-05
-3.00509434095768e-05
-3.82869330821186e-05
-8.98109856832536e-06
-1.81483746964058e-05
2.17338713995937e-06
-2.28784817430468e-05
-1.83014202428948e-05
-1.43020879473288e-05
-1.07004919796938e-05
-2.21351729892869e-06
-2.55973656483262e-05
-3.06525528448005e-05
-3.05550248366674e-05
-1.73527194924905e-06
-4.1271563790691e-05
-4.331474484974e-05
-1.87763391728704e-05
-8.4266035719318e-06
-2.10225970598347e-05
7.9774794680101e-07
-1.3568933766177e-05
-2.8473789190623e-05
-3.46819166097518e-05
-2.57687247104765e-05
-1.35198922100911e-05
-9.86856719559163e-06
-1.99619269582442e-05
-2.9753940815362e-05
-3.10083262178552e-05
-4.72738046409707e-05
-3.73178036118338e-05
-1.21578412517779e-05
-3.00914923422057e-05
-2.16060550707624e-05
-2.43791895046058e-05
-4.22465585764577e-05
-3.15759906786102e-05
-1.68958598535253e-05
-6.77722365272852e-06
-2.70570917423918e-05
-2.24040156712576e-05
-1.3487440370545e-05
-2.28593355606601e-05
-3.59989545533957e-05
-2.36783348681541e-05
-1.59409960296196e-05
-2.74455554197549e-05
-1.47114603459708e-06
-3.49999626294997e-05
-2.37639263121667e-05
-3.46030807438359e-05
-1.01199529256083e-05
-2.42068594822807e-05
-2.88088235700938e-05
-2.65442957800123e-05
-1.35572274871458e-05
-1.74237288431103e-05
-1.86585152527918e-05
-8.80071841103399e-06
-3.34713884915473e-06
2.59821583955359e-06
-2.30656330096259e-05
-8.08055789111497e-06
-3.30694908982191e-05
-1.01126286675876e-05
-2.35939336976932e-05
-5.65017908666525e-06
-2.07943197205571e-05
-6.97049269615124e-06
-9.17266006219212e-06
-1.00282821114794e-05
-2.70135381627489e-05
-2.66632874585716e-05
-3.06478537842663e-05
-1.1468206970645e-05
-1.96684352031333e-05
-1.34067474926842e-05
-3.35740782917548e-05
-2.78399493706116e-05
-3.34570615637104e-06
-2.78562409338326e-05
-1.64648547553069e-05
-1.65889289657434e-05
-2.01243354510296e-05
-5.15579649430121e-05
-1.15026447494279e-05
-2.01618693149967e-05
-4.23921865042765e-06
-2.96332872517668e-06
-1.15560372643712e-05
-3.9374381825413e-05
-4.07134978804586e-05
-3.01233874312313e-05
-1.63378262029285e-05
-3.41267099262464e-05
-3.66916772594082e-05
-2.26263461755529e-05
-1.48972218488702e-05
-1.72364816033778e-05
-1.74827754057227e-05
-4.14216387555943e-05
-9.935096033324e-06
-1.83450834630981e-05
-8.48365378145635e-06
-2.04910104622078e-05
-2.14012020450971e-05
-5.39859783235475e-05
-2.1655218047847e-05
-2.87064633727927e-05
-3.1626878036969e-05
-4.61864397425185e-05
-1.82072236915725e-05
-2.12990653851951e-05
-1.28244579749375e-05
-2.5441087712062e-05
-1.87793852752911e-05
6.91832869502961e-06
-1.50901232906815e-05
-2.43885235673769e-05
-4.15831545224778e-05
-4.33971058676014e-05
-6.85922843649773e-06
-5.84467341621344e-05
-3.81771920798415e-05
-1.85048399729353e-05
9.06484950921424e-06
-1.62142451694781e-05
-1.00618978848674e-05
-3.38708178714861e-05
-3.0082789431178e-05
-1.1205223061032e-05
2.18133429913605e-05
5.38200293222171e-06
-6.95611531643931e-06
-2.87068139553667e-05
-2.54455151981052e-05
-1.31824479323698e-05
-1.14088698992123e-05
-1.22578872223366e-05
-3.58451217774131e-05
-1.97183093735668e-05
5.23635980755037e-06
-2.43341187486411e-05
-4.07549070898435e-05
-1.44507775414041e-05
-2.29714647742045e-05
-4.29690298391467e-05
-2.91404096386296e-05
-1.62319099966301e-05
-4.43643231253644e-05
-2.2808890300163e-05
-1.32087875442417e-05
-1.73931036941998e-05
-1.15770748692428e-05
-2.5786709788018e-05
-3.33329624977987e-05
-1.58770157652597e-05
-1.3609282595701e-05
-8.64005015066588e-06
-1.93008963214532e-05
-2.08340596849387e-05
-1.87624691940751e-05
-1.94938391858236e-05
-1.75613175689555e-05
-9.9055315655433e-06
-2.94927419521014e-05
-1.55379483726029e-05
-2.19916257123581e-05
-1.65507104828811e-05
1.25233970728464e-06
-9.05486299608777e-06
-2.60882850971086e-05
-2.45345375823771e-05
-1.64900043286219e-06
-2.74052354429225e-05
-8.67757097574876e-06
-2.65897461466669e-05
-2.5580629121268e-05
-9.84296358118088e-06
-3.06939865094236e-05
-3.61120631469935e-05
-9.25108531322344e-06
-1.98895525018792e-05
-3.27743655890669e-05
-1.99239724315897e-05
-4.70256133262667e-06
-3.04352979037476e-05
-4.44832267850582e-06
-4.71439435438636e-06
-2.74340268410251e-05
-2.64416673694801e-05
-2.63523170036436e-05
-1.20188082872814e-05
-4.59286538588101e-05
-1.80964130075455e-05
-2.13701452969279e-05
-7.04334322154069e-06
-4.58455466923622e-06
-2.37336450088431e-05
-1.65514322746833e-05
-1.82683990053798e-05
-2.62151347900954e-05
-1.57854846368185e-05
-2.97263789889147e-05
-2.49933879609648e-05
-9.05044118470176e-06
-1.98599728980556e-05
-4.0076480990148e-05
-2.85871360166887e-05
-2.0317646820129e-05
-2.12178245397219e-05
-3.12737572017231e-05
-3.60380465122776e-05
-1.74266965107568e-05
-5.52147187712335e-06
-2.56462954002293e-06
-1.64505541772923e-05
-3.16113698947778e-05
-3.11169030488184e-05
-2.76242374445055e-05
-3.35670631785459e-05
-3.62053918718019e-05
-2.1068394485551e-05
-1.56000220523352e-05
-6.87011656172764e-05
-1.81113661496559e-05
-2.68114938631645e-05
-1.78191967347508e-05
-9.31083934484345e-06
-3.47270732268298e-05
-1.90206436853645e-05
-1.4948564125334e-05
-2.28732347244356e-05
-1.74884949045755e-05
-4.36098061062665e-06
-2.84070653089273e-05
-1.45422225791202e-05
-2.80027269460019e-05
-3.02513832282898e-05
-2.09503327608059e-05
-2.11647667780268e-05
-2.1112640828666e-05
-2.77079852076976e-05
-2.12662902507414e-05
-3.47932194497023e-05
-3.3293476460238e-05
-2.1565377215927e-05
-3.87474307735388e-05
-3.08474241901079e-05
-2.36320077990418e-05
-1.57757549661571e-05
-1.68564733944899e-05
-1.65101883902894e-05
-1.41145321366845e-05
-1.0484781744065e-05
-2.34551861912566e-05
-2.6180479794851e-05
-2.53265066305254e-05
-1.94135639482629e-05
-1.05264031004664e-05
-3.98083282872511e-05
-3.33026496257194e-05
-1.78952859031797e-05
-3.09596069625177e-05
-3.03694495488454e-05
-3.58272373310517e-05
-2.13092513572231e-05
-8.68846883092709e-06
-2.57861250896674e-05
-2.80846570711212e-05
-2.42088371128788e-05
-3.18011890873034e-05
-8.45286948206814e-06
-3.08843469696119e-05
-2.71848231847603e-05
-3.96945265086562e-05
-4.70088188295737e-06
-1.38001043144059e-05
-2.88841942434897e-05
-1.01208206393099e-05
-1.94263317338231e-05
-1.879430010319e-05
-3.56821016397283e-05
1.56032003100575e-06
-2.12994061441262e-05
-2.38018178785821e-05
-1.85456379773457e-05
-5.81997810032628e-06
-1.18047892760247e-05
-2.88194749691391e-05
-1.99443340390947e-05
-2.72408070684806e-05
1.41251734872581e-06
-2.95036198221947e-05
-3.45481609680507e-05
-8.19266204725889e-06
-2.06322754454587e-05
-1.80266914325901e-05
-1.1678059079109e-05
-2.57890254189142e-05
-1.38269388362265e-05
-2.60814667229454e-05
-2.66638196604106e-05
8.55021672930421e-06
-2.79549297952233e-05
-3.5531110200747e-05
-9.95299536787218e-06
-4.63310017434778e-06
-5.39333057685367e-06
-2.57543371521412e-05
-1.34921630788455e-05
-1.6085435361496e-05
-1.68987159558651e-05
-2.23353435383271e-05
-1.56171711126496e-05
-2.0218613917459e-05
-3.76110963523821e-05
-9.50922385867311e-06
-1.89285132942366e-05
-9.1475572387474e-06
-8.38953784621849e-06
-3.20399862603682e-05
-3.2477221902966e-05
-3.59269184583997e-05
-2.45922349480509e-05
-2.34898393909913e-05
-3.07842498274209e-05
-2.49030027796957e-05
-1.35394663779815e-05
-3.12165366494646e-05
-1.80543882533595e-05
-1.37392172336881e-05
-2.49708313987157e-05
-2.69742712066866e-05
-2.76017304851308e-05
-1.87460109426371e-05
-1.76158955786994e-05
-2.25410682055507e-05
-2.87247242506176e-05
-1.52335923012963e-05
-1.05583489758814e-05
-1.92094776127831e-05
-2.96341273961451e-05
-3.11667106260738e-05
-2.68350625489883e-05
-2.59947596623719e-05
-3.03071352268852e-05
-3.70115124250672e-06
-1.17464756973636e-05
-1.91890141905638e-05
-1.59460092167083e-05
-2.29673991772784e-05
-1.82407164128873e-05
-2.78916868974746e-05
-1.56948571086854e-05
-1.90992701605448e-05
-2.38485096677261e-05
-2.74332284118342e-06
-4.21236175081535e-05
-3.75626557191721e-05
-8.23582180780148e-06
-2.50849366580943e-05
-2.53829410213099e-05
-1.70651358050185e-05
-2.82049399794924e-06
-3.36379700035325e-05
-3.97998171222992e-05
-1.61053962112313e-05
-4.33380710056753e-05
-4.54888659029482e-05
2.24108248922993e-06
2.46835356097065e-06
-2.14328008123391e-05
-5.83522500877293e-06
-4.08096976258909e-05
-3.15004258371382e-06
-5.85487116196253e-06
-2.05852014374048e-05
-2.18074543459285e-05
-1.07245621821791e-05
-2.56139609114035e-05
-2.44919629503204e-05
-4.49484681857352e-05
-1.05063747331928e-05
-3.63383510284642e-05
-6.42783751952613e-05
-2.99719552059166e-05
-8.03314848147269e-06
-4.88406889510424e-05
-4.2377391323257e-05
-2.05649839567667e-05
-4.58702762909027e-06
-2.13100581898819e-05
-2.0613551154594e-05
-2.15072415807496e-05
-3.18114860701799e-06
-3.45605628654929e-05
-3.69218029319354e-05
-2.40197460754839e-05
-8.08952290835263e-06
-1.25646478279181e-05
-1.34466836847743e-05
-3.64418086984051e-05
-1.90251357468922e-05
-2.2550570328273e-05
-1.54989898934561e-05
-1.01043021553182e-05
-3.23910455765418e-05
-6.90038903376098e-06
-2.27293584927578e-05
-2.02123163433336e-05
-1.61732913881475e-05
-2.53604404892606e-05
-2.58067670614507e-05
-5.38010865700448e-06
-2.59408431040056e-05
-1.7655135178167e-05
-3.13298065459662e-05
-1.32980743636764e-05
-1.82545039970312e-05
-2.71475537225053e-05
-2.68313745480712e-05
-3.22266302237879e-05
-1.54400191236482e-05
-3.49659539765296e-05
-2.0918363710043e-05
-1.54124463184522e-05
-1.9933250982848e-05
-1.88744262813707e-05
-3.34135117361115e-05
-1.58434642118306e-05
-1.05971106222852e-05
-1.55080939344115e-05
-2.64548240766245e-05
-3.73748288461503e-05
-3.89493668732229e-05
-1.07636989466619e-05
-7.68581765215568e-06
-2.00372843999493e-05
-1.04665536139364e-05
-4.56568496190327e-05
-2.80400273441661e-05
-3.11680980862508e-05
-1.20355655054609e-05
-1.7907092703565e-05
-2.33103242733609e-05
-5.49309729049492e-06
-3.22260321340801e-06
-2.52306876879536e-05
-1.03323107072511e-05
-1.76987100109646e-05
-3.89318630323561e-06
-1.66082124536895e-05
-2.29350734942602e-05
-3.07478107111141e-05
-2.4952254540061e-05
-3.39696599119896e-05
-2.19414415206608e-05
-1.39626868504081e-05
-3.03036237361132e-05
-1.17577717535795e-05
-1.75228323776676e-05
-1.04360735053819e-05
-2.87039770937226e-05
-2.31734251507005e-05
-9.34218572651939e-06
-3.90417402650548e-05
-7.07570622402268e-06
-3.32516317752778e-05
-3.28925315678307e-06
-1.01580683837136e-05
-3.18552602423903e-05
-4.08360807414406e-05
-2.62805346451548e-05
-4.15234655732138e-05
-9.37513765384712e-07
-1.11164086616395e-05
-4.26228794991258e-05
-1.74902940368151e-05
-1.93863826965189e-05
-1.68961100590157e-05
-1.31074799301217e-05
-3.1185837329453e-05
-1.76530198204528e-05
-9.78369680344884e-06
-3.28667938406603e-06
-3.08009829129419e-05
-3.2833771377702e-05
-2.8682166639119e-05
-2.10139155763993e-05
-3.1374528461231e-05
-1.32448491655491e-05
-5.46185672828606e-06
-2.33175235575062e-05
-2.58206271602046e-05
-2.18530416907682e-05
-2.76317572586008e-05
-3.73575409863639e-06
-1.1247227587452e-05
-7.82174640862692e-06
-3.51104775457351e-05
-3.00765129464821e-05
-3.20370473433794e-05
-1.14642551139477e-05
-8.13907532411277e-06
-1.41287415690976e-05
-1.77039884818238e-05
-1.24908747108846e-05
-2.3296637430077e-05
-2.82030625602016e-05
-2.99921030111995e-05
-2.80074578522312e-05
-1.14407300028998e-05
-6.57977754990212e-06
-3.43027879387623e-05
-3.98710377561546e-05
-2.12896209841821e-05
-1.92391100464957e-05
-2.51906201324601e-05
-1.01949405135977e-05
-1.75086808649677e-05
-1.97236878510973e-05
-9.66756815721309e-06
-4.74736895538779e-05
-2.49735547406313e-05
-2.57921312257572e-05
-1.9814497879816e-05
-2.2904693856048e-05
-3.20559255663091e-05
-3.44532447544149e-05
-2.49744071601918e-05
-1.29885091717706e-05
-2.05045983498737e-05
-2.23870518096877e-05
-5.11320800136616e-06
-3.36016896451406e-05
-3.31254791258966e-05
-1.02953567157214e-06
-2.85686754097743e-05
-4.25671334925262e-05
-2.74013655925112e-05
-4.33468679402401e-05
-1.71909050202634e-05
-1.43931573037865e-05
-1.28115049193821e-05
-1.87182888556782e-05
-2.0585460815288e-05
-2.2297210865905e-05
-2.55529806275032e-05
-1.24361348597204e-05
-3.48838646200396e-05
-2.71283805792534e-05
-3.45497641251231e-06
-3.60464490092959e-05
-2.30242341243799e-05
-1.10118438772477e-05
-4.14474762122447e-05
-1.06914682775759e-05
-1.39323926875463e-05
-2.69686178377214e-05
1.81755143272588e-06
-3.53996488626523e-05
-2.2267637146379e-05
-2.75866712547463e-05
-2.63519994374486e-05
-4.46395381918686e-06
-2.8701861723956e-05
-2.80691359489318e-05
-1.97115983154424e-05
-3.29905977457521e-05
-1.43676676213854e-05
-1.96385486180839e-05
-3.02629306203692e-05
-3.74357910432356e-05
-2.1760118621686e-05
-2.52006710113371e-06
-2.40512614394662e-05
-3.35069331219707e-05
-1.14225614756636e-05
-1.98819875904205e-05
-4.27324815616069e-05
-1.43071128119305e-05
-5.39001227964968e-05
-3.50034586737517e-05
-1.79186326598066e-05
-1.81888217698787e-06
-6.37769149330346e-06
-2.55624633979859e-05
-2.96253051056026e-06
-2.08453762146682e-05
-1.03972408164423e-05
-2.95218595128858e-05
-3.30815666190234e-05
-4.19929920788163e-05
-3.69539212992049e-05
-1.05185953784578e-05
-1.77399928970473e-05
-2.28230828121003e-05
-7.44152067411358e-06
1.037911686315e-05
-1.95368773935591e-05
-2.10512724140605e-05
-1.41105871158098e-05
-6.08449108154926e-06
-3.02110667006449e-05
-1.22966710512697e-05
-2.6801986211222e-05
-1.3855908577464e-05
-1.31418708409603e-05
-1.42937973170687e-05
-2.68904862460179e-05
-3.90987942809333e-05
-3.25455567254626e-05
-3.04726855206305e-05
-4.64542238604741e-06
-5.83413019345728e-06
-2.0928640908726e-05
-2.25309364326794e-05
-8.47498849712992e-06
-6.99609652687649e-06
-2.10893903675082e-05
-4.7643212108819e-06
-2.63316605524214e-06
-2.19124520750823e-05
-2.3073298241381e-05
-2.08412018530004e-05
-4.33951172697279e-05
-1.09558186428619e-05
-2.52509915094065e-05
-1.4216543430237e-05
-3.4356576309968e-05
-4.47203461957088e-05
-1.22318586424572e-05
-2.99981210965465e-05
-1.68185617516805e-05
-3.0414768489126e-05
-1.33028430038287e-05
-3.05705316065169e-05
-2.98567588338078e-05
-6.80632442822681e-07
-3.69454424178887e-05
-2.22384480664792e-05
-6.84158194122757e-06
-1.2477799436934e-05
-8.07656024971733e-06
-2.46395304075345e-05
-3.33105063662358e-05
-1.60664692895113e-05
-5.96091407984855e-06
-3.24538575769222e-05
-5.36878476407811e-06
-3.3446747599525e-05
-2.50064728430914e-05
-2.53413754679692e-05
-3.69679074150399e-05
-1.87940060369543e-05
-2.82360157837315e-05
-3.16816443672434e-05
-2.55649734441308e-05
-1.56170341063195e-05
-4.32674275139608e-05
-3.96550601626287e-05
-1.46768316737961e-05
-2.12703647496083e-05
-2.8189122157314e-05
-9.31006050954404e-06
-2.87491914756753e-05
-1.2178617616094e-05
-4.49644238131279e-05
-1.31700939810859e-05
-2.71146883333844e-05
-2.73303410863208e-05
-2.8607404186722e-05
-4.51708194303306e-05
-1.64755819726492e-05
-1.2851735426284e-05
-7.80153972893299e-06
-1.57003507169042e-05
-3.39043839419823e-05
-1.79023906574685e-05
-7.81899419102551e-06
-1.6373121586578e-05
-1.87968896637964e-05
-4.27762018991955e-06
7.92322774052702e-06
-1.54863087225116e-05
-1.94301144313021e-05
-2.01381875842553e-05
-1.69705831088053e-05
-1.50038094066968e-05
-2.08323521056696e-05
-1.70472570745558e-05
-3.17607138566722e-06
-2.24004661919926e-05
-1.62548616395276e-05
-2.81504877377532e-05
-9.90614597457338e-06
-5.39715154350418e-05
-2.42825009367877e-05
-2.62959131069879e-05
-3.7793635556639e-05
-1.37905224266898e-05
-5.56414970259381e-06
-4.05655892768873e-05
-4.84660394598084e-05
-2.80605396897572e-05
-2.3521330907917e-05
-1.04099009981944e-05
-2.6528424548422e-05
-3.71082566837795e-05
-2.97422250163662e-05
-1.89717337280661e-05
-2.84140445331326e-05
-4.13019772285295e-05
1.79960274477843e-05
-3.70426158601557e-05
-1.51571826365103e-05
-2.01597279772112e-05
-1.09700331401169e-05
-3.96367421465998e-05
-1.61207665268173e-05
-2.2432991247989e-05
-1.23922095988099e-05
-2.47701802904091e-05
6.84591808482698e-06
-5.73752587850805e-06
-9.83230128473469e-06
-2.10954975874771e-05
-2.60971669660957e-05
-2.81881312456933e-05
-1.11197536141245e-05
-3.70193060741953e-05
-4.3696994316411e-05
-2.01499202519586e-05
-3.02828162794862e-05
-1.68599277155563e-05
-1.3655610378813e-05
-1.14644174464279e-05
-9.62854457780467e-06
-3.49954375428078e-05
-3.22192010002382e-05
-2.44199824390357e-05
-4.58957159107156e-06
-2.01861690664724e-05
-2.23099738118439e-05
-2.80567804749229e-05
-6.46147610599486e-06
-2.37593732819492e-05
-2.0866560201514e-05
-3.51079420709781e-05
4.07813051164311e-06
-3.73443450156885e-05
-1.76366466167925e-05
-1.91922735145764e-05
-2.85151791375946e-05
-1.19816854254941e-05
-1.15046976059972e-05
-2.35376876504002e-05
-7.458436445197e-06
-4.04282585995001e-05
-1.78265124473461e-05
-1.51140437299586e-05
-1.00116848662788e-05
-1.79378296516561e-05
-1.28977215399054e-05
-1.00794217184384e-05
-3.89024473216643e-05
-4.95420755851124e-05
-2.04784533183502e-05
-2.68589231451935e-05
-1.24439498178086e-05
-1.50110291407564e-05
-3.07876192943402e-05
-4.29657820401572e-06
-3.08603149825649e-05
-3.58979075606421e-05
-2.20887834785394e-05
-1.74868372168442e-05
-1.41487006163883e-05
-4.0475504361719e-05
-2.01217432449288e-05
-1.89339642881022e-05
-2.82680971632499e-05
-2.2394590508893e-05
-2.96611495854654e-05
-9.33330140351156e-06
-1.2710028771478e-05
-2.49820973175835e-05
-1.90814397103144e-05
-1.41002444949237e-05
-1.7342982061434e-05
-9.55103637317846e-06
-2.3005723798024e-05
-1.06356051434117e-05
-1.99771371969369e-05
-3.15634140325299e-07
-3.04648195093456e-05
-2.00278238849695e-05
-1.34605090317572e-05
-2.86195838108445e-05
-2.79831970636016e-05
-2.24493886337325e-05
-2.41621080011716e-06
-2.89374730444519e-05
-2.05512216093909e-05
-1.60729084182379e-05
-4.15522488476483e-05
-1.84348515644159e-05
-2.27251636702501e-05
-6.03982919460831e-06
-1.54681546122922e-05
-1.9026497516282e-05
-9.70966829341084e-06
-1.01830076915869e-05
-1.67030294519183e-05
-2.25746737363941e-05
-3.19298556792991e-05
-2.09039198745523e-05
-1.99562651917639e-05
-4.41823139796639e-06
-6.7283956757203e-06
-2.54782255401652e-05
-2.91057673296688e-05
-1.79463473586842e-05
-2.89834731858634e-05
-3.46792517548201e-05
-5.88407295739647e-06
-9.62912483866526e-06
-3.03285261600514e-05
-3.33567017268087e-05
-3.34162473237583e-05
-3.88709842300484e-05
-6.1628820959001e-06
-3.70935004492806e-05
-1.58603628657352e-05
-1.23802600247962e-05
-5.60606563036994e-06
-1.65289051111073e-05
-2.36598014526336e-05
-2.82644001579346e-05
-4.68431490479617e-06
-1.26158629375001e-05
-3.12672844450589e-05
-3.2316202990056e-05
-1.24346719091581e-05
-1.81965068968517e-05
-1.13372161534009e-05
4.84412463796942e-06
-3.7057219307306e-05
-3.75935825003396e-05
-3.52233230474952e-05
-2.46433143130858e-05
-2.18285928083844e-05
-1.67543290412326e-05
-2.90871221853244e-05
-2.38831074714302e-05
-1.05070259562205e-05
-2.16000537406701e-05
-1.52988833339447e-05
1.08319438154916e-05
-3.89124347798961e-05
-4.10255430207099e-05
-9.10159285852468e-06
-4.68923338248198e-06
-5.5606116603757e-05
-6.65066032810822e-06
-2.77891998366179e-05
-2.56797419871533e-05
-3.59242644693144e-05
-3.26817821957825e-05
-3.41401515734426e-05
-1.11215577250918e-05
-1.56688218773982e-05
-2.84090138303845e-05
-1.88491590365985e-05
-1.53355666717091e-05
-2.41915263414841e-05
-1.06679758166915e-05
-1.04821350457436e-05
-2.49312462569818e-05
-3.28289697275806e-05
-3.05236068699137e-05
-4.03404104463223e-06
-1.92255513071035e-05
-1.09369007180248e-05
-1.57771212529004e-05
-3.04178971722775e-05
-4.7993983938436e-05
-2.45030443695184e-05
-2.01582140349627e-05
-2.38614881918343e-05
-2.01087422941822e-05
-7.66650021148923e-06
-4.29730922466721e-05
-2.91370433869933e-05
-2.04308146493308e-05
-3.82348337750189e-05
-2.64905523006071e-05
-3.10591081144007e-05
-8.04702185601728e-06
-1.59813897595641e-05
-1.75382602655487e-05
-3.36692547150606e-05
-1.44960386931566e-05
-8.57469202000748e-06
-1.95494267106092e-05
-1.60009731821225e-05
-2.0564106214356e-05
-2.10886561372518e-05
-1.65237574726883e-05
-2.82722440107099e-05
-3.19676170879003e-05
-1.64366020862607e-05
-3.24150393258928e-05
-3.28979915467352e-05
-2.31756973916393e-05
-4.75526792571602e-06
-2.49455411456162e-05
-3.11729292578034e-05
-1.46589759399401e-05
-2.83277922401028e-05
-1.68744338998484e-05
-4.34479741358997e-06
1.38527610894159e-05
-2.59105655939747e-05
-1.61570165074132e-05
-1.53519216411942e-05
-1.50781289291841e-05
-2.66336208404251e-05
-2.42767805328688e-05
-9.87812499039571e-06
-1.80438564039602e-05
-2.72768099397649e-06
-1.40108641515598e-05
-2.63581476162697e-05
-1.45607164754409e-05
7.14923080198346e-06
-9.43632934012341e-06
2.0723824263638e-07
-1.04434252363341e-05
-3.45517303475155e-05
-2.32234977760225e-05
-1.21421043831561e-05
-9.33556038296704e-06
-1.30531275289962e-05
-1.25369892297956e-05
-2.34275765355177e-05
-6.43593246979619e-06
-1.84180974419791e-05
-2.01439930944236e-05
-4.65157660064699e-06
-2.24097518172588e-05
-3.14410432906989e-05
-3.36870805037559e-05
-4.07994949844785e-05
-2.01889974659589e-05
-1.75621827060944e-05
-1.89690718115045e-05
-3.69899560294496e-05
-3.13397349262188e-05
-3.5579087955049e-05
-9.71589618966684e-06
-2.51817878923297e-05
-1.29077390926266e-05
-1.52866118406681e-05
-2.33775959455157e-05
-2.70606930754532e-05
-3.21102184111905e-05
-2.20022644374436e-05
-2.76270314898317e-05
-5.44341116937796e-06
-1.49907442681301e-05
-1.20836927929516e-05
-1.2169264763763e-05
-8.63890088978296e-06
-3.06030716864573e-05
-2.07888166151293e-05
-2.987329115871e-06
-2.73681879086987e-05
-2.52430153369969e-05
-8.1186594249013e-06
-7.75263192940242e-06
-3.08028838857961e-05
-3.41814379675932e-05
-9.65803476893685e-06
-1.3724155870803e-05
-1.98481798107889e-05
-2.04927233994844e-05
-1.12587257446235e-06
-9.64154837565055e-06
-6.49373502463783e-06
-1.38249673059634e-06
-6.2306179419508e-06
-4.13679100304373e-05
-1.09040886569021e-05
-3.54105505302129e-06
-1.27154883401477e-05
-1.81489052746202e-05
-2.0498336392996e-05
-2.95139694094131e-05
-1.88757228378047e-05
-1.64282088090712e-05
-4.01391524261312e-05
-2.22645200888294e-05
-1.89047847985823e-05
-1.93991360069373e-05
-1.47209583147808e-05
-3.15911208962574e-05
-3.485745038453e-05
-6.71226252505402e-06
-9.3280541224198e-07
-9.00734038107471e-06
-1.54445689139904e-05
-1.06933261430358e-05
-1.87016116624393e-05
-2.83956357171941e-05
3.18579869802294e-07
-7.35528202815342e-06
-3.98113614551715e-05
-3.03286671947588e-05
-2.4935011488951e-05
-1.41614304345098e-05
-2.19369713827498e-08
-8.31529935245121e-06
-3.25819403523175e-05
-2.83232205973887e-06
-4.01816222186272e-05
-6.3368664835769e-05
-2.06760652389302e-05
-1.84135340175268e-05
-1.57038721029521e-05
-2.36504893603739e-05
-3.01994040112343e-05
-5.88625761361086e-06
-2.24882022030644e-05
-1.18479929065365e-05
-2.62928102585178e-05
-4.60815403882522e-05
-4.14785816412086e-05
-1.95014037867003e-05
7.67704758116021e-06
-5.89320877062597e-06
-2.14186560180587e-05
-1.70399363460735e-05
-4.60509346576373e-05
-5.36588643150104e-05
3.71781520959407e-06
-1.03041726610281e-05
-3.17752556923818e-05
-3.80673255395672e-05
-3.46812318291988e-05
-3.00119285696187e-05
-3.05531267564678e-05
-3.12358996584589e-05
1.41002903372395e-05
-1.71315527778768e-05
-1.9697868956252e-05
-6.9659555509185e-06
-2.30187529530555e-05
-1.02836544286466e-05
-2.0133641450471e-05
-3.33089318637749e-05
-2.58583348134328e-05
-1.44940112299022e-05
-1.62941598772262e-05
-1.23532159665364e-05
-2.70378288800414e-05
-3.15926641423747e-06
-1.42849535535374e-05
1.28454115071899e-06
-1.34244658176627e-05
-2.28363724026014e-05
-1.48447244973788e-05
-3.92862810967451e-05
-3.2608573473089e-05
-2.7040728033107e-06
-1.11264821152755e-05
-8.43998124004845e-06
-6.97746388707729e-06
-2.58198717574845e-05
8.91341781382078e-06
-1.89858360931862e-05
-3.13105651136916e-05
-1.7633734571937e-05
-2.38585323827634e-05
-4.91649231496077e-05
-5.95318974563852e-06
-5.26724731484928e-06
-1.58262794447738e-05
-1.00834801453e-05
-1.4566784128428e-05
1.5784667399106e-06
-1.12913209645617e-05
-2.32368258559759e-05
-6.39576258816221e-06
-7.26764706218913e-06
-2.1507633846155e-05
-3.00142875824657e-05
-2.39829679509176e-05
-2.24932177902629e-05
-1.11145394782486e-05
-3.54155185495497e-05
-3.25718040026424e-05
-1.44270072281204e-05
9.98819089680499e-06
-2.29166874753318e-05
-1.23210647743143e-05
-1.97350906690989e-05
-1.82948758741045e-05
-3.70559766701639e-05
1.29707224987312e-05
-1.47702864519717e-05
2.34554568784816e-06
-2.82398035813052e-05
-2.21121295665401e-05
-3.04029894119257e-05
-3.52583074815351e-05
-2.03609326908475e-05
-5.54701356965788e-06
-2.84221852516738e-05
-3.26541850413748e-05
-1.71042686920402e-05
-3.02373147360949e-05
-2.31664711789228e-05
-8.21460781294793e-06
-1.08744402069604e-05
-3.01673710652019e-05
-3.55629774108506e-05
-2.5028819011308e-05
-1.73361955430071e-05
-1.18649974548068e-05
-2.91473356071238e-05
-3.04875597147841e-05
-6.26378826416409e-06
-1.92018398428191e-05
-1.77799660763749e-05
-1.7799578854602e-05
-1.43446272707864e-05
-1.79926917527243e-05
-1.80398399920508e-05
-2.71176772175665e-05
-8.07448907167427e-06
-2.85696786746078e-05
-2.59290791044512e-05
-2.20744912613244e-05
6.46631073546939e-07
-2.47563767847213e-05
-3.43382613282186e-05
-2.13427236284429e-05
-1.42097294333271e-05
-3.14425706391815e-05
-1.80744951723607e-05
-1.8500674439582e-05
-1.62947603369004e-05
-2.43687493597992e-05
-3.63989977380611e-05
-7.2257347397406e-06
-2.26888296888036e-05
-1.39732245514375e-05
-2.10452468267785e-05
-3.92591497193242e-06
-1.86786290587909e-05
-3.10898032716598e-06
-3.83794278173248e-05
-3.41361638302828e-05
-3.12628543147135e-05
-2.88753317451293e-06
-1.28945011499535e-05
-3.74492442334159e-05
4.91190052364658e-06
5.97422621950207e-06
-1.62422476815558e-05
6.28121677104608e-07
-2.30882315048483e-05
-7.98119534064629e-06
-2.62078377586058e-05
-2.93391652508046e-06
-1.44013646968215e-06
-1.80467417045879e-06
-1.34217150432614e-05
-1.323767521808e-05
-1.31477440602701e-05
-7.53219561919809e-06
-1.28535914589418e-05
-3.59794012810038e-05
4.98052036376062e-06
-3.5543702802049e-05
-2.77980549483436e-05
-1.39554143799389e-05
5.12584356467306e-06
-1.7576307188777e-05
-1.40754155291414e-05
-2.86816383758198e-05
-3.05663328365259e-06
-8.86985513643083e-06
-2.1697906378331e-05
-4.57728827272702e-05
-4.64789105941813e-05
-1.44670021934987e-05
-2.2949322258168e-05
1.12014220264013e-07
-8.70608236692767e-06
5.49896985193079e-07
-3.56275849838299e-05
-1.07698728671332e-05
-1.53052548065564e-05
-2.61375898375349e-05
-1.90775349827027e-05
-2.91767928916119e-05
-1.71195277924718e-05
-2.43884429387231e-05
-2.87459266947672e-05
-3.40070029423851e-05
-1.77205829150337e-05
-1.57892909676926e-05
-1.87929726564535e-05
-2.70581142773647e-05
-1.46900717464273e-05
-2.61213266443375e-05
-1.88812560769341e-05
-3.77853602485166e-05
-4.97555157742289e-07
-5.23228975202206e-06
-3.17977755335333e-05
-9.56309493823872e-06
-2.33583969063818e-05
-4.09288938555182e-05
-2.83799165762756e-05
-6.39810005500744e-06
-1.71530574947521e-05
-5.40371551020812e-06
-3.8693640193541e-05
-1.78986551064069e-05
-2.95947114401768e-05
-3.62502323776206e-06
-2.63490594016021e-05
-1.82807306980143e-05
-5.22279615850042e-06
-3.35372993571114e-05
-1.23324135769032e-05
-1.1398091304981e-05
-1.80779950618207e-05
-1.97387210444497e-05
-2.39115637361307e-06
-3.45087795983053e-05
-9.8524818191307e-06
-4.70568583024043e-05
-1.22698433768349e-05
-2.81908958823578e-05
-1.31460009243706e-05
-3.20591856025048e-05
4.7443345558393e-06
-1.7434639580369e-05
-2.83939677376321e-05
-1.82413831189069e-05
-2.29908235925276e-05
-1.85617016057343e-05
-3.2643554864285e-05
-8.38703887514588e-06
-1.35504299240997e-05
-4.94793712617472e-05
-1.20736146923131e-05
-2.96017816306312e-05
-1.34901309599204e-05
2.07739612979288e-06
-1.79504808435002e-05
-2.74400368986923e-05
-1.20831205277778e-05
-2.75736230676108e-05
-2.63775604722509e-05
-2.17759347802964e-05
-1.84235674679576e-05
-2.32351157189134e-05
3.17069716778754e-08
-4.0979498203073e-05
-3.67056481725955e-05
-1.6597805010306e-05
-2.20930974866574e-05
-3.59540515455559e-05
-1.72875421139342e-05
-3.25712794001294e-05
-2.03820355439166e-05
-2.39985813335105e-05
4.11812265567459e-06
-5.04803392736406e-05
-3.8362774342769e-05
-3.5066636393964e-05
-5.08789371147113e-05
-3.61363632124459e-05
-4.1375259270169e-05
-1.99427985749928e-05
-1.39157913344679e-05
-2.27874833297429e-05
-1.77272300367669e-05
-2.57620770672138e-05
-1.70123139313285e-05
-2.37413258332595e-05
-3.53801132988482e-05
-2.79314136889802e-05
-2.4829723343222e-05
-2.46809110018784e-05
-2.93785978537478e-05
-4.95385596563632e-05
-1.26438870944669e-05
-1.61941363526511e-05
-1.12273382745321e-05
-2.15977066564874e-06
-1.36472722353164e-05
-2.03567633674763e-05
-3.17486451504258e-05
-2.11987382374393e-05
-8.44705128956307e-06
-3.03543763017288e-05
-1.66493854188865e-05
-2.66017757253002e-05
-4.27457791229825e-06
-1.29192895136889e-05
-1.50223122827183e-05
-4.44192134746384e-05
-1.75197108277622e-05
-9.72882014752997e-06
-2.28164699649015e-05
-4.06821634345098e-06
-3.93731698376149e-05
-2.80070731843698e-05
-3.55256234774703e-05
-3.48412916844933e-05
-1.69733643553075e-05
-1.51120291873948e-05
-1.97976441897274e-05
-1.82089332819688e-05
-1.49420499531374e-05
-3.75510744049894e-05
-3.19194169427079e-05
-1.70491897692255e-05
-1.67480147722863e-05
-1.06201321431072e-05
-3.10774104674622e-05
-3.09696993611985e-05
-2.6713686121545e-05
-9.22920625007497e-06
-2.2376313735671e-05
-1.27582780642904e-06
-2.34831226751335e-05
-2.58773342311781e-05
-1.9213286179176e-05
-2.55406387931711e-05
-9.60632444773124e-06
-1.32101137018712e-05
-2.17514202917292e-05
-1.1066613304115e-05
8.06241835213613e-06
-2.31760799876443e-05
-1.65283617228173e-05
-1.26320793787399e-05
-3.40575552643437e-05
-1.3492086414286e-05
7.4816300589741e-06
-1.82733092743458e-05
-2.35821424564971e-05
1.904024420245e-06
-9.4080610502896e-06
-2.92085598350813e-05
-3.42320569645625e-05
-1.54536370514175e-05
-1.03309155051404e-05
-9.09874636453042e-06
3.27439016875314e-06
-1.2147801750507e-05
-1.7738898656949e-05
-3.04904447519545e-05
-1.08773357140602e-05
-3.23230901082935e-05
-2.5175883783888e-05
-7.30848667957872e-06
-2.21036008848778e-05
1.27130028867828e-08
-8.08187847161216e-06
-8.90215594305305e-06
-4.21243176909814e-05
-6.02440911620615e-06
-3.93449084671126e-05
-1.30761883893605e-05
-1.50077394071217e-05
-3.45053162146849e-05
-4.14040497934508e-05
-4.60979287287798e-05
-2.24049961876531e-05
-1.69106160063593e-06
-2.64097537398299e-05
-2.85721292890972e-05
-1.91907063005917e-05
-2.13768674863079e-05
-1.49633141210157e-05
-3.46073302436436e-05
-1.93375312489088e-05
-1.97112558643406e-05
-3.39600172046719e-06
-3.93663277841329e-05
-8.39045856858043e-06
-1.1460242520799e-05
1.20984968613179e-06
5.93086036663179e-06
-1.52756472977062e-05
-1.65790037010341e-05
-8.13771838909846e-06
-1.16511500486063e-05
-2.39224854602916e-05
-2.70696778831371e-05
5.01147367026828e-06
-2.62950715352842e-05
-3.22134177593668e-05
-2.55133376068091e-05
-3.12170367686504e-05
-3.67504054366702e-05
-1.6479036786527e-05
-2.10668403049493e-05
-8.77495996323155e-06
-1.1698514145321e-05
-3.99096529264943e-06
-1.74365627925334e-05
-4.39077569233702e-05
-2.03225467656496e-05
-2.44008168358465e-05
-1.44316555248485e-05
-2.61485978204961e-05
-2.14262655483524e-05
1.57928046486461e-06
-2.10499044331567e-05
-2.68410810573838e-05
-6.97479088968721e-06
1.26850769018895e-06
-3.04242646629477e-05
-3.70840628859506e-05
-2.68802921610743e-06
-1.27838838932978e-05
-2.3906827018001e-05
-5.13862310100821e-06
-3.71860319408415e-05
-2.64245416545561e-05
-2.18830916103933e-05
-2.21447648852839e-05
-8.3214093548052e-06
-2.15603396315906e-05
-2.41757893019147e-05
-2.25734199947893e-05
-2.10814064839953e-05
-1.80404729509663e-05
-3.81294546926163e-05
-3.81503536957295e-05
-1.95257637630437e-05
-1.35666502783736e-05
-2.48090667616577e-05
-5.09853197318573e-05
-3.46813603478095e-05
-2.60365247406056e-05
-1.65314245985061e-05
-8.29438526083668e-06
-2.94365227490427e-05
-2.87655158198155e-05
-3.2656578285639e-05
-2.15857329307942e-05
-1.63186104662364e-05
-2.38897955446557e-05
-9.3138822349279e-06
-1.3722879221772e-06
-2.17604649934259e-05
-6.51787183383099e-06
-2.91286046266047e-05
-1.63708340167287e-05
-1.11080339133859e-05
-2.07962076411061e-05
-2.26263528979397e-05
-1.70446129227851e-05
-3.43493453013485e-05
-2.81362862298665e-05
-9.58146853468852e-08
-1.85031747084049e-05
-3.18798533773496e-05
-3.43517727040989e-05
-1.26777207389081e-05
-1.10656669676771e-05
-2.6354494179147e-05
-1.74030671796652e-05
-1.34014811294541e-05
-4.16866246704631e-06
-4.61050843057137e-05
-5.01579127179408e-05
