# Supplementary material for: Research on computational propagation and identification of mine microseismic signals based on deep learning
Source: PLoS One. 2025 Oct 22;20(10):e0334641. doi: 10.1371/journal.pone.0334641 (PMC12543183; doi:10.1371/journal.pone.0334641)
Supplement: S2 Data — (ZIP) [file pone.0334641.s002.zip › 000100500001905.xlsx_0.txt_24.txt.txt]

-2.3147842188632e-05
-2.18104468426103e-05
-1.46580491736784e-05
-1.22966989161446e-05
-2.33389104771579e-05
-4.19125998063993e-06
-9.96850318085158e-06
-2.54079079127858e-05
-1.61195956333779e-05
-1.27653663183649e-05
-2.74032490173091e-05
-1.64796052031917e-05
-3.46756837127818e-05
-1.4622566020381e-05
-1.70748800279912e-05
-1.98762373882773e-05
-1.23086289066158e-05
-2.91538934069988e-05
-2.06440989666343e-05
-1.19999956781318e-05
-1.01725577308768e-05
-2.12206396555536e-05
-2.70178246642542e-05
-3.70986159544185e-05
5.49535881583587e-06
-1.30701386530765e-05
-3.04158805211185e-05
-2.82883864966407e-05
-2.3646479957152e-06
-2.61829107710655e-05
-1.7707033553199e-05
-3.09955501538841e-05
-2.24244503675551e-05
-1.60928057875182e-05
-1.65883295933793e-05
-1.10226324614684e-05
-4.2300004236039e-05
-3.2377555520727e-05
-1.77155419183807e-06
-2.35844026042003e-05
-4.513770641988e-05
-2.59929028508929e-05
-1.91935695536882e-05
-4.42077235170493e-05
-1.43580964574847e-05
1.40577664621985e-05
-3.85938981651364e-05
-1.90497413425545e-05
-3.00696326590499e-05
-7.1528644890363e-06
-1.02581761421668e-05
-1.11441623090033e-05
-7.89960704146325e-06
-2.64951246380506e-05
-8.23400843815648e-06
-2.58118784433917e-05
-2.19666508605392e-05
-1.03639164037854e-05
-1.91328605908481e-05
-2.31192399489141e-05
-3.1326425174598e-06
-1.95329270908628e-05
-1.49723322183201e-05
-2.46498271858749e-05
-1.75892716545183e-05
-3.15234092870932e-05
-2.5700838688952e-05
-2.50229993557022e-05
-1.5151647534533e-05
-3.00422146186434e-05
-1.57158207216998e-05
-4.06428865953857e-05
-3.26406335856626e-05
-2.12960786279625e-05
-3.37360879981031e-05
-1.77033942874659e-05
-3.17433298231684e-05
-7.92102217788597e-06
-2.84284266379882e-05
-3.94312452640775e-05
-3.28693088422785e-05
-2.1391555637825e-05
-2.52971144844822e-05
-2.45407037737632e-05
-3.54590145967928e-05
4.15151758016817e-06
-1.15611144517803e-05
-4.04577136095589e-05
-2.71834464161245e-05
-2.99158361525376e-05
-1.95933250621046e-05
-1.06332191120116e-05
-2.19523581638571e-05
-8.9727425027858e-06
-1.52409312913202e-05
-2.43976254896198e-05
-3.35292848880328e-06
-8.53745142538217e-06
-2.05474737765904e-06
-3.39909347297129e-05
3.7780255431116e-06
2.44370756315777e-06
-2.09125721129306e-05
-2.43439800800146e-05
-1.83740358405631e-05
-1.83833395281931e-05
-4.46217082588845e-05
-1.75703299420091e-05
-3.80716385858097e-05
-2.9938456192905e-05
-1.52522020923775e-05
-1.63931989243563e-05
-1.61865630715725e-05
-1.3377194733592e-05
-3.49044934962427e-06
-2.59595175727495e-05
-7.65540621647053e-06
-1.27502134095826e-05
-3.5650986012299e-06
-4.44154726191297e-05
-4.09280244755411e-05
-2.73566482778443e-05
1.17100929046091e-05
-1.52907307552849e-05
-2.51867907271953e-05
-6.79249340604641e-06
-1.60450582528116e-05
-3.31168536563541e-05
-2.43949342487854e-05
-1.64742758679546e-05
1.29618114529253e-05
-1.24431094416839e-05
-4.1681419345403e-06
-2.8518443743946e-05
-2.8367746974941e-05
-2.47943814832068e-05
-1.58451644329609e-05
-1.16929164998912e-05
-2.38600864101262e-05
-1.268739967702e-05
-5.59590947014075e-06
-2.7135488221704e-05
-3.66118450124796e-05
-2.36810792768928e-05
-3.15581771211813e-05
-1.94705152013378e-05
-1.23156012388634e-05
-5.85446137431395e-06
-1.42324544185961e-05
-3.64811029344063e-05
-1.75615565041527e-05
-2.75786457011159e-05
-3.26025440019253e-05
1.23198497408975e-05
-3.38687649143427e-05
-1.98751006536999e-05
-6.42568708891126e-06
-2.32157100491545e-05
-3.82073647989176e-05
-1.15699192240417e-05
-1.7473212931065e-05
-1.54886534188169e-05
-5.97382413500496e-06
-1.19427865111969e-05
-2.43793103123425e-05
7.06620242958677e-07
-1.64760291369769e-05
-2.21113274428168e-05
-2.38901461258032e-05
-4.67894250313031e-05
-2.33631874483828e-05
-3.48871672819926e-05
-3.99527020846113e-05
-2.4855014303112e-05
-9.33536577610397e-06
-1.08893078716882e-05
-3.32119869972777e-05
-2.30498129325885e-05
-5.62080499503318e-05
-1.09955869804418e-06
-9.47827635005362e-06
-2.30524140121587e-05
-7.25004148171265e-08
-1.21650966373194e-05
-2.67024156134748e-05
-2.97091599341049e-05
-2.26003229294581e-05
-2.95994719290065e-05
7.57748925770073e-07
-1.84217181894507e-05
-4.75446261442576e-06
-1.48934522322761e-05
-3.14106618224067e-05
-1.56218694804732e-05
-7.39874440253081e-06
-2.47639479568358e-05
-1.75367042183758e-05
-1.6107653445568e-05
-3.10005002239765e-05
-1.7051600542874e-05
-1.49154775763258e-05
-9.85208668920014e-06
-4.16170754416728e-05
-3.41301573781402e-05
-2.05017450238983e-05
-3.27550817252857e-05
-1.1937915056893e-05
-2.20981610457357e-05
-1.96875330812217e-05
-2.85427553360535e-05
-1.28669581030823e-05
-1.93637074324654e-06
-1.71357739476214e-05
-2.32892886226951e-05
-4.14100808730806e-06
-1.76303853828962e-05
-1.60152687691237e-05
-3.19085913098189e-05
-1.87259926899378e-05
-1.498820225079e-05
-1.1663002279315e-06
-3.94117411409799e-05
-1.95044937081795e-05
-2.27914362331583e-05
-3.67516665461245e-05
-2.41713842948007e-05
-8.25227563649235e-06
-2.46158394729965e-05
-2.76167687815799e-05
-3.16631882971586e-05
-3.05175731730161e-05
-1.95177868352809e-05
-2.76761268581553e-05
-2.17502639844759e-05
-4.13068706398919e-05
-2.1097325841532e-05
-1.43167997994009e-05
-7.47868511444555e-06
-1.52628891649039e-05
-3.12735832761567e-05
-2.6170224437622e-05
-3.09593398083033e-05
-6.61082540053434e-06
-8.61457294389303e-06
-2.35136543625786e-05
-1.09311304252173e-05
-1.69798194870434e-05
-3.43319816371913e-05
-7.8300870486683e-06
-2.23928727545398e-05
-3.79217725704726e-05
-1.67323940548462e-05
-2.01256730306669e-05
4.29874860027408e-06
-2.44247214958298e-06
-6.39868986080364e-06
-2.81371398416524e-05
6.04662975693903e-06
-3.36511522067492e-05
-2.27756392265127e-05
-2.6570163487488e-05
-2.22530241954515e-06
-1.73392105018246e-05
-2.32786883927908e-05
-2.01374202321897e-05
-1.98445100576227e-05
-2.04131931684286e-05
-3.4872444443292e-05
-1.14915559192294e-06
-3.85484188533336e-05
-1.1229073210396e-05
-5.17167230159547e-06
-2.34747542042641e-05
-3.95196512095766e-06
-1.69925107488838e-05
-3.48642169972272e-05
-2.10903218451269e-05
-8.48803404191338e-06
-2.88933101166205e-05
-1.90843427876808e-05
3.31474387042514e-07
-3.17372260692418e-05
9.85706215794043e-06
-2.51959666233894e-05
-1.96309828730624e-05
-1.9309075788406e-05
-2.37594802760588e-05
-1.36335160283112e-05
-2.71899789539835e-05
-1.87980941989461e-05
-3.02259773245334e-05
-8.00741583720965e-06
-1.48053050837534e-05
-2.35173912746174e-05
-2.01154395948546e-05
-3.77289403463631e-05
-2.38397875525459e-05
-2.86330152058942e-05
-1.88110908159157e-05
-2.6518833052689e-05
-2.6026665657692e-05
3.17422097454083e-06
-1.61444524054231e-05
-7.69877924300465e-06
-3.54639889462694e-05
-4.21531596893869e-05
-2.38925437660404e-05
-3.56220218873429e-05
-1.0286003640869e-05
-3.46744690496426e-05
-2.80866319286681e-05
-3.59822991364992e-05
-1.83642050474465e-05
-3.8312518594273e-05
-2.29995884855803e-05
-1.69460804907335e-05
-2.58596488313449e-05
-9.48085563238553e-06
-3.30665944033023e-05
-5.2081565053726e-06
-3.69310516383335e-05
-2.28492903403608e-05
-2.87699270600825e-05
-1.17087717042585e-05
-1.42517588676374e-05
-3.22430997335483e-05
-2.062222487797e-05
-3.41864526730736e-05
-2.89911891056794e-05
-6.01386743956237e-06
-1.1882310772075e-05
-2.20852575109648e-05
-2.238993289107e-05
-1.45076162977771e-05
-2.99508106175545e-05
-4.54049372773623e-05
-1.31318110031025e-05
-1.63243471242989e-05
-3.53756048084988e-05
-4.10321115476995e-05
-1.54779758963165e-05
-1.41084769736162e-05
-1.54634864903764e-05
-2.02083715316901e-05
-6.1632225759184e-07
-2.02362676928407e-05
-3.29632877646987e-07
-2.0986054273008e-05
-3.2760816322819e-05
-1.80664233991909e-05
-2.83933982395334e-06
-2.90053069743847e-05
-4.1177846794724e-05
-2.90404053160414e-05
-1.00293236030759e-05
-2.13542277822014e-05
-3.40229896977127e-05
-2.80211176162024e-05
-2.39049298491315e-05
-3.85729005039164e-05
-4.1369931785925e-05
-1.67586575726505e-05
-6.44752262902523e-06
-2.56413554419268e-05
-1.28389086903341e-05
-2.36639443589532e-05
-1.61235757740129e-05
-2.3711734724123e-05
-2.14245059407955e-05
-1.46838730359604e-05
-2.91049844597115e-05
-3.13159223006085e-05
-1.43963512965263e-05
-1.11805679657141e-05
-1.0191618923721e-05
-1.67437605351606e-05
-2.87505185292846e-05
6.15669936391577e-06
-2.07187939553922e-05
-9.76666401341595e-06
-1.53798166383416e-05
-2.32243117962285e-05
-2.80663720910686e-06
-2.58957871597493e-05
-2.78858708691522e-05
-1.94196532020269e-05
-9.8258520936764e-06
-4.08082624972318e-05
-2.81804427461666e-05
-3.63588493649397e-05
-9.75622325320889e-06
-2.51557751838498e-05
-3.82843652149187e-05
-3.08975014063733e-05
1.38103915547881e-06
-2.3633499891222e-05
-3.06342850665373e-05
-7.57336376428779e-07
-1.9444661696676e-05
-2.34254251239593e-05
-3.03087179558426e-05
-2.72460338835963e-05
-1.59109328784664e-05
-1.87137754286629e-05
-3.86406035415349e-05
-2.16085328210503e-05
-1.57137543337861e-05
-3.99554319052774e-05
-2.74856701291584e-05
-1.30223379997803e-05
-1.26769071157033e-05
-4.24687053083903e-05
-1.19897650679955e-05
-2.47751299360611e-05
-1.39717925896274e-05
-1.05020087610818e-05
-2.24305729659765e-05
-1.674448247716e-05
-1.71553179662808e-05
-2.28527901721148e-05
-2.55278277168606e-05
-5.05092221429919e-05
-3.34890729297823e-05
-7.87303893912186e-07
-2.92244552431758e-05
-3.18569765402016e-06
-9.72868877542917e-06
-1.56007173598113e-05
-1.10043708068269e-05
-1.32465413301133e-06
-1.9694776114152e-05
-1.18398813016862e-05
-1.22004442487771e-05
-1.24814346847799e-05
-1.84689706220065e-05
4.87344238513244e-06
-2.33210844275196e-05
-2.75817145139337e-05
-2.18755289001716e-06
-2.12792430681075e-05
-5.38290241225067e-05
-1.67593211884294e-05
-2.04027098355402e-05
-1.40324749834232e-06
-3.0659487899159e-05
-2.83766284908089e-05
-3.53002125439963e-06
-1.24998853343158e-05
-1.23514031613349e-05
-2.27267132796621e-05
-2.78169870436041e-05
7.05048143722372e-06
-2.24224948840482e-05
-3.01659765313508e-05
-1.76918433658715e-05
-3.51343291951732e-05
-7.72060846309352e-06
-2.30539888522016e-05
-2.02116822626027e-05
-2.14385475274611e-05
-2.203099037552e-05
-2.68801259263181e-05
-2.25321567687862e-05
-3.1980939183957e-05
-1.77591296883365e-06
-1.07045192460193e-05
-1.71805576839165e-05
-1.90919182021118e-05
-3.43828183918944e-06
2.55329528172072e-06
-2.84924580355095e-05
-1.86445784095502e-05
-3.0561505767096e-05
-2.12900806739668e-05
-8.04682970718162e-06
-4.4164552199161e-06
-1.94483581910827e-05
-8.9637908239749e-06
-2.43137040919235e-05
-3.12273964151788e-05
-1.35681025778085e-05
-2.42915711542268e-05
4.71340368479989e-06
4.88491384549789e-07
-4.92231001622357e-05
-1.01986431888832e-06
-2.73705159146534e-05
-4.10222267680449e-05
-2.94671795401096e-06
-6.33696838544336e-06
-2.14497683885661e-05
-3.09211385786251e-05
-2.26082174345885e-05
2.10339717678724e-06
-5.1883715978195e-06
-1.28246947384872e-05
-5.09054136886365e-05
-2.20474491525826e-05
-3.55587726941999e-05
-1.82933121638355e-05
9.7848223976996e-06
-3.09103534313451e-05
-2.69775164535074e-06
-2.03902423195247e-05
-4.98727276157819e-06
-8.67541895251054e-06
-1.77358399368037e-05
-1.86309962628364e-05
-1.42079587809798e-05
-3.47762813606803e-05
-1.94224922077658e-05
-4.51274512825279e-05
-1.12843728826803e-05
-2.66413631714738e-05
-2.39880714196677e-05
-9.41349594968115e-06
-3.36720892536605e-05
-1.49136259934983e-05
-1.70187161588667e-05
-1.93351726317029e-05
-1.86123029762963e-05
-1.69947159867348e-05
-5.49991135302311e-06
-2.12707224615084e-05
-1.57097883222412e-05
-1.09537490500594e-05
-3.64689005481034e-05
-3.29690956159939e-05
-4.14089744582712e-05
-1.64007981281725e-05
-3.61857619538283e-06
-8.49713599354279e-06
-2.45183779287519e-05
-3.30583258914625e-05
-2.86842238035785e-05
-9.87123819527961e-06
-1.73927788602024e-05
-2.07396529133805e-05
-2.31120939448212e-05
-2.12891426642085e-05
-3.23665150042619e-05
-2.88383970756461e-05
-2.30715437337662e-05
-2.8468369371089e-05
-2.53282285086045e-05
-2.58142810835052e-05
-4.2744262844847e-05
-4.35267183930395e-05
-9.7607312556956e-06
-1.04827140095035e-05
-2.70234034360898e-05
-1.4862098610222e-05
-3.09424366250316e-05
-2.42698903766865e-05
3.44119110405787e-06
-2.00403128878142e-05
-3.15399897943009e-06
-1.16450981073194e-05
-2.50450001216723e-05
-2.25429455895552e-05
-3.30874263192679e-05
-1.98488159012899e-05
-3.33229527216787e-05
-2.83472129711277e-05
-1.40361696721405e-05
-9.41397415222359e-06
-2.38465348087057e-05
-3.48830530950542e-05
-1.11196768721587e-05
-9.78969854507274e-06
-1.66671755645479e-05
-1.69881057212479e-05
-2.25764028842098e-05
-2.30056750253887e-05
-1.93720176897856e-05
-1.6521504567294e-05
-8.10204693977383e-06
-1.60886034384399e-05
-2.07941096209256e-05
-8.85816036306555e-06
-3.02021656097585e-05
-1.96521915241051e-05
-1.11229714306739e-05
-1.26596812826158e-05
-2.89295201837673e-05
-1.48490818698786e-05
-2.42542697867491e-05
-2.0957483686319e-05
-3.51660326561036e-05
-8.62768545692461e-06
-2.07634052667461e-05
-3.39688939944414e-06
-1.10008205350471e-05
-2.76796252020289e-05
-3.30049125444722e-05
6.16980953536078e-06
-9.51712588672587e-06
-2.47579991491007e-05
-2.16183262218364e-05
-9.21233465657624e-06
1.7127351064731e-06
-3.05570682819347e-05
-9.88069069701164e-06
-8.17028341414481e-08
-1.08157137431421e-05
-4.39142114676665e-06
-2.27447194412038e-05
-4.20919795937975e-05
6.58721215213789e-06
-1.17746764057891e-05
-3.90260437737637e-05
-7.69314121254499e-06
-1.74011702792601e-05
-1.43130540728169e-05
-1.47071957555215e-05
-3.67262527169352e-05
-7.16131951795853e-06
-2.71800578589041e-05
-1.43995802097249e-05
-2.2923536050373e-05
-3.50742709511515e-05
-2.84144236342651e-05
-2.12876691328452e-05
-1.73018519831775e-05
-5.60432423220352e-06
-2.18195108447201e-05
-4.78105078651174e-06
-2.37927419515146e-05
-2.24057145783898e-05
-2.77442702874894e-05
-1.94720321797451e-05
-1.87109242862653e-06
-5.12792661956359e-06
-3.39266227053901e-05
-1.06581003152506e-05
-2.31902469607044e-05
-2.76935410487283e-05
-5.34671090373635e-05
-1.0392316569716e-05
-1.64729814142826e-05
-1.29780289576808e-05
-1.5741580762499e-05
-1.7572594081612e-05
-2.76744318315337e-06
-1.75729141101788e-05
-2.96653530394837e-05
-2.13646312550317e-05
-2.01947375083286e-05
-2.39838867133064e-05
-2.87023261786682e-05
-3.21182867390615e-05
-1.25639890680453e-05
-1.7919009943587e-05
-8.38475379213409e-07
-1.22158075518093e-05
-3.64805404696829e-05
-6.63244754384329e-06
-1.22707581334326e-05
-2.40336680888398e-05
-8.34419820057272e-06
-1.57309457782819e-05
-2.41532945113706e-05
-2.81903309393101e-05
-2.87444981469414e-05
-1.49107191639205e-05
-2.20580527541053e-05
-1.48966109085175e-05
-2.70805599818667e-05
-1.93578459820842e-05
-3.0176375131939e-05
-2.15958229675668e-05
-1.58563687219747e-05
-4.35115933622745e-05
-8.92396486058394e-06
-2.24507360659476e-05
-3.62197669269573e-05
-9.02575820536479e-06
-9.16739938625039e-06
-3.27176833309888e-05
-6.56025640236622e-06
-1.98413923265308e-05
-2.35439254196852e-05
-2.79603331395317e-05
-2.34539102639966e-05
-2.40258751305957e-05
-1.7769296086373e-05
4.62858764821562e-06
-2.67198892048556e-06
-1.82080205942304e-05
-3.56394490792194e-05
-2.60092102092808e-05
-2.83749071410288e-05
-1.72459616912059e-05
-3.74113283492412e-05
-2.24131389335929e-05
-3.30839781111688e-05
-3.68638977831678e-05
-1.15947344229057e-05
-3.17536499011746e-05
-1.90926501674042e-05
-2.24478480708802e-05
-4.63364950885198e-05
-9.11462604118734e-06
-1.13445625200119e-05
-8.38732173714938e-06
-2.03817621240064e-05
-2.78739396866269e-05
5.21679639556188e-06
-3.24107430109966e-06
-3.01835194807196e-05
-2.6066623234128e-05
-3.3487485855142e-05
-1.7882436746622e-05
-2.041003236042e-05
-2.94872319671381e-05
-3.75214956351027e-05
-3.59770797388424e-05
-2.82207679174692e-05
3.29472763865893e-06
-1.8691895724364e-05
-2.07058533461134e-05
-2.88124744880456e-05
-1.59901094456376e-05
-3.6488006186642e-05
-3.8596672478598e-05
-4.18058175758101e-05
-3.28632645536021e-05
-2.00464921298691e-05
-2.80428258468118e-05
-6.65757831278328e-06
-2.43462426457921e-05
-4.62549452566747e-06
-2.56563637051454e-05
-2.59802688238197e-05
-3.24632535881989e-05
-4.44561449680021e-05
-2.23563221225891e-05
-3.08758982469984e-05
-3.29199297148654e-05
-2.91662539849087e-05
-4.44805288809681e-05
-2.12061500980462e-06
-2.45076287963212e-05
-1.94757933370691e-05
-2.46012401812489e-05
-1.11453537108638e-05
-2.33992177161622e-05
-4.33966514241703e-05
-2.44389203067248e-05
-2.51415208404008e-05
-3.82710388630077e-05
-6.33463648234248e-06
-2.00532703838743e-05
-3.44373364114091e-05
-2.58868104613493e-05
-1.16372899141565e-05
-1.74957328736473e-05
-2.62038990576733e-05
-2.46747206442486e-05
2.06980599191209e-06
-3.05023756752884e-05
-2.19314742698015e-05
-2.11396715983627e-05
-1.29971003007414e-05
-2.75753882036451e-05
-8.73525507340137e-06
-1.18783317062292e-05
-3.41092480134825e-05
-1.80461886868263e-05
-1.58765685431687e-05
-2.26562616160577e-05
-4.55926116419989e-05
-2.68666154779035e-05
-3.40894806814519e-05
-1.79697242640692e-05
-2.67596615365824e-05
-1.55557657682571e-05
5.362248498946e-07
-4.06587353726572e-06
-3.09436720821248e-05
-4.54382705327104e-06
-2.5420609627571e-05
-2.29076195743136e-05
-3.34216635154872e-06
-2.27235224281463e-05
-2.74626901418683e-05
-3.07713902151518e-05
-7.75328935395124e-06
-1.69948261135227e-05
-2.75691912373246e-05
-2.96698381555878e-05
-2.71669988345497e-05
-3.53550906938187e-05
-8.19768173560382e-06
-3.03858544047494e-06
-1.03557917259487e-05
-1.64288819857729e-05
-3.02896835623543e-05
-5.08651472364783e-05
-2.44312487413468e-05
-3.03755143509028e-05
-3.39096002413291e-05
-2.62483232008486e-05
-1.55093032458207e-05
-2.17493901696532e-05
-1.3157920174529e-05
-2.83390222821514e-05
-3.66297757890666e-05
-2.19532219244466e-05
-1.79167006667088e-05
-2.36786097728315e-05
-3.24252134272412e-05
-1.70450304596e-05
-2.24033295088772e-05
-1.62438639715188e-05
-2.00187741239428e-05
-4.03407724698301e-05
-1.97190385537515e-06
-2.83152022363979e-06
-4.19432084041949e-05
-4.44025528935551e-05
-1.81733343545783e-05
-4.09423130041182e-05
-1.72624734446528e-05
-2.33241326517899e-05
-2.32762610532079e-05
-1.33834698374697e-05
-1.24620322097992e-05
-2.56339749367093e-05
-1.6908204353216e-05
-1.43264336173323e-05
-2.01139465917499e-05
-1.19021710997771e-05
-1.04874614710017e-05
-1.28590137807806e-06
-4.05829574116459e-05
-1.95357209025811e-05
-3.13479842387507e-05
-3.28580906577326e-05
-1.40813455492729e-07
-2.98991563143614e-05
-4.33404639661026e-05
-4.18829754389605e-06
-1.94945645307572e-05
-2.37851901625315e-05
-3.96899225773672e-05
-2.33743573850623e-05
-3.31841641968865e-05
3.978457974607e-06
-1.37801035820252e-05
7.15721425723562e-06
3.34355345156011e-06
-1.82806600707878e-05
-3.53838207453499e-05
-2.86653424425913e-05
-1.42534429424439e-05
-1.22130167364106e-05
-1.2128266298335e-05
-3.331298601367e-05
-3.21116523117017e-05
-2.53973734244346e-05
-1.42724063662929e-05
-4.35661427668422e-05
-8.7192310862466e-06
-2.01432126774931e-05
-2.00098512007364e-05
-2.41719324388311e-05
-1.86621609185572e-05
-1.83471071291865e-05
-1.16284511565504e-05
-4.20935870138212e-05
-3.591900920106e-05
-2.24467596210064e-05
-5.44804751582913e-06
-3.68632356661459e-05
-1.83580601700574e-05
-4.17069022879712e-05
-3.53548292367072e-05
-4.08646478458061e-05
-3.8185788096669e-05
-2.24504979570361e-05
-1.82874980402829e-05
-2.57383340681851e-05
-4.77096112953434e-05
-1.67446440169991e-05
-4.37298668488197e-05
-2.31504843828487e-05
-1.5148618590951e-05
-3.79807288491288e-06
-2.61054274769174e-05
-1.52840417361455e-05
-8.32478504929058e-07
-3.38162227521545e-05
-2.55715996521631e-05
-6.77438544525128e-06
-3.45082894579206e-05
-2.88295829713146e-05
-4.97422002729662e-05
-7.00183252559746e-06
-2.99957167041654e-05
-2.26169344913733e-05
5.56156253218351e-06
-2.56607730553438e-05
-4.86438131559013e-06
-4.5123584463898e-06
-2.32968796243906e-05
-2.06829703473334e-05
-2.47415627266998e-05
-1.6874735263031e-05
-3.84925658578693e-05
-1.49577228193148e-05
-1.92974134273809e-05
-1.98532979949049e-05
-2.36303803938697e-05
-4.23709225900304e-05
-4.09476889250238e-06
-2.73201459301623e-05
-3.28179695767209e-05
-1.19647227421439e-05
-1.47522433344522e-05
-2.05067806159379e-05
-1.93775737234409e-05
-1.85560475872936e-05
-3.3344978546977e-05
-2.14111356419428e-05
-8.23883280177425e-06
-1.23008394406514e-05
-2.61187972206684e-05
-1.85382014654936e-05
-7.76695827614712e-06
2.91221650009026e-06
-1.65331225276977e-05
-3.95066095169817e-05
-2.54312070419811e-05
-1.8423143735888e-05
-2.20216871092274e-05
-1.70630306925394e-05
-4.77863101417764e-06
-2.25764474155205e-05
-1.467317529252e-05
-3.11747280656357e-05
-1.64596812796212e-05
-7.44777515821458e-06
-2.16909209653523e-05
-3.5531659407318e-05
-3.76838064994272e-05
-1.63781179970777e-05
-2.87204230311241e-05
-2.11515866747678e-05
-1.35654111425436e-05
-1.74652868693073e-05
-2.82689103823871e-05
-3.15827313158543e-05
-2.95249141557045e-05
-3.50918563638597e-05
-2.78086996161513e-05
-2.90553329772514e-05
-3.70009616693048e-05
-3.96787397098776e-05
-3.99664616879949e-05
-1.02269681796703e-05
-3.78824611813852e-05
1.91561152344343e-06
-1.44573692964487e-05
-4.48197417740808e-05
-2.11799941105275e-05
2.16839690810541e-06
-1.22869388077439e-05
-2.65980235648075e-05
-1.25849378427623e-05
-2.62165266568441e-05
-1.7858813057106e-05
-5.1644234562662e-05
-1.76474771484239e-05
-2.99930762296932e-05
-3.24730772618303e-05
-3.74245255637193e-05
-2.30146977441734e-05
-1.38776684310126e-05
-3.02878070049643e-05
-1.08520030475405e-05
-8.38836580239038e-06
-6.78194754225023e-06
-3.67485238876659e-05
1.32785190158129e-05
-2.72325500123996e-05
-3.64458334533199e-05
-2.64480702413478e-05
-3.51349815820679e-05
-1.20504370595764e-05
-7.19035108633165e-06
-1.48162626882291e-05
-2.96567045947187e-05
-1.79529442815604e-05
8.16640788577913e-06
-2.98378255159129e-05
-2.7245451476217e-05
-2.3030062126919e-05
-2.46828478485416e-06
-7.30601112844024e-06
-1.02168253707744e-05
-6.53817359217191e-06
7.81025999885617e-06
-1.17905741553795e-05
-1.37140343162783e-05
-2.8121759527837e-05
-1.43180017277923e-05
-2.72678446915971e-05
-4.85259300777165e-06
-2.02141903421413e-05
-2.66266804979541e-05
-2.38878869662294e-05
-2.08859099030049e-05
-2.32371580697125e-05
-1.11472714102821e-05
-1.66496226485762e-05
-4.74693579914322e-06
-1.69905758809519e-05
-2.2961507105677e-05
-2.18080329911903e-05
-2.42622749615927e-05
-3.91236480321262e-05
-1.15532406096018e-05
-2.76849558286729e-05
-9.22816522366108e-06
-2.94565553840586e-05
-3.74720757857105e-06
-2.73845214063205e-05
-1.95387169250977e-05
1.69573693399874e-06
-2.7026726418504e-05
-1.68254509539879e-05
-3.21142811269315e-05
-1.01010565345503e-05
-2.08501126351559e-05
-1.38906060636661e-05
-2.53929567104554e-05
-2.83341344710243e-05
-1.72565157474835e-05
-1.9345763892038e-05
-3.01909248512982e-06
-3.03844801110747e-05
-2.12640216099159e-05
-3.27928545293866e-05
-3.59365836764201e-05
-2.44562346516736e-05
-2.1113301349664e-05
-2.73305682829959e-05
-2.77394994475057e-05
-5.39537795510998e-05
-4.32858934988107e-06
-8.28872906335568e-06
-2.55502351432291e-05
-2.3762474444387e-06
-1.83319255842341e-05
-2.72237696409775e-05
-3.6682215555138e-05
-1.79972664634242e-05
-1.96737282293392e-05
-2.74227207775926e-05
-2.45948406844198e-05
-2.55565550194624e-05
-3.27556085353522e-06
-2.12513120175289e-05
-3.57729510531924e-05
-3.75111117651852e-05
-8.32584201986146e-06
-3.88557229306679e-05
-1.69747365480675e-05
-2.1055873697165e-06
-1.45157227000249e-05
-9.69633221907424e-06
-2.04416455855667e-05
-1.16165760464941e-05
-2.93106542619143e-05
-2.67095130159541e-05
-2.66293636509517e-05
-2.50219487391839e-05
-7.87624549110113e-06
-1.74767265137503e-05
-2.97289975753038e-05
-1.59097622411289e-05
-4.27378019121005e-05
-4.05829208021938e-05
-1.57986549498034e-05
-3.59276980303444e-05
-2.06467215396632e-05
-3.02102453510422e-05
2.10526428613544e-06
-1.99705553522006e-05
-4.18851812097329e-05
-1.74059684247988e-05
-3.01372146684453e-05
-3.05968049693698e-05
-3.0036399306445e-05
-3.8407688023079e-07
-1.2821243363996e-05
-9.06627187425584e-06
-1.37077328988233e-05
-2.09296759096661e-05
-3.07209571705746e-05
-3.64690606121765e-06
-1.61275683783216e-05
-3.92087156050163e-05
-3.15253218790359e-05
-3.31667391798251e-05
-2.59028750660488e-06
-2.10138611531751e-05
-3.02795030000367e-05
-2.41974681160421e-05
-2.44357244678727e-05
-1.87352466704302e-05
5.91649641823634e-07
-1.75270550239747e-05
-1.82477103615902e-05
-2.79064333612226e-05
-6.32229711383987e-06
-2.12816740124117e-05
-3.71399870402004e-05
4.1466889325032e-06
-5.22262333074875e-06
-6.11880839669281e-06
-1.97924141834119e-05
-2.30780503110527e-05
-6.02871230397204e-06
-2.1326579278482e-05
-1.46338228942842e-05
-2.04025367945306e-05
-4.67644985291025e-05
-4.49726378537065e-06
-5.02340336483154e-07
-3.16327956143953e-05
-2.7280141080198e-05
-3.26608138482205e-05
-1.21465209851046e-05
9.00898729974458e-06
-2.0052665766388e-05
-1.37403848115372e-05
4.24734244268092e-06
-2.03773322569495e-05
-2.9736501987679e-05
-1.90748069398673e-05
-3.12316074962934e-05
-2.92758388832437e-05
-2.4610655298528e-05
-1.4962060151145e-05
-1.89683296504875e-05
-2.68335464508422e-05
-2.4793646321092e-05
-7.85309217701511e-06
-9.06964587892413e-06
-5.66740217063402e-06
-3.35411370185832e-06
-1.67543755974066e-05
-2.81776192391029e-05
-5.46987419647251e-05
-2.06099649739763e-05
-3.11412969418512e-05
-4.52236078103857e-05
-9.08870404851876e-06
-7.98140037857562e-06
4.4314746340532e-06
-1.10080675615342e-05
-1.92233575933035e-05
-2.49987068411101e-05
-2.6480261161918e-05
-1.69852265451543e-05
-7.03877504445869e-06
5.13233594142633e-06
-1.69076406850896e-05
-1.95127991271093e-05
-3.62838992957142e-05
-1.84548359712504e-06
-3.99699885717066e-05
-3.60419504110485e-05
-8.38811213495062e-06
-1.09077227562342e-05
-1.23053077607838e-05
-1.90387683694139e-05
-3.27041298250141e-05
-3.8038634939904e-05
-2.83541455762962e-05
-1.13855590754139e-05
-1.0561720825831e-05
-1.16726221891468e-05
-1.08383719513512e-05
-2.96898113225604e-05
-6.35038337105301e-06
-1.68314511512687e-05
-3.67229231914703e-05
-3.86103872452271e-05
-1.27677569648172e-05
-2.32704980310061e-05
-1.25173739877027e-05
-9.12141147384281e-06
-2.17784765826656e-05
-2.86147690523562e-05
-2.99779947290994e-05
-3.63999061186005e-05
-1.06146333785799e-05
-1.68911751644321e-05
-2.50747961008031e-05
-5.27753669810635e-06
-2.22234926015119e-05
-3.5835208146922e-05
-9.56391014889442e-06
-1.0432737554384e-05
-1.7234958490947e-05
-2.60880284281025e-05
-3.08755881522139e-05
-3.06464570711859e-05
-1.94985619961607e-05
-1.2333094366047e-05
-1.38430904179663e-05
3.22066357005809e-06
-3.90019111591111e-05
-2.40024402984548e-05
-3.37475922124927e-05
-3.37696443510785e-05
-1.35322132651269e-05
-1.8499960623093e-05
-4.33040685804445e-05
-2.46525379387355e-05
-2.26382736986609e-05
1.10540236847884e-05
-1.11347695201647e-05
-2.52499252133649e-05
-2.34109875099996e-05
-1.83348130782188e-05
-8.55628607019343e-06
-1.68402517906905e-05
-1.33398682962902e-05
-2.98373527226216e-05
-1.40522754912649e-05
-1.0230739389033e-05
-2.75679814506573e-05
-2.39688416223958e-05
-1.16311817958357e-05
-1.16785008378416e-05
-2.39419961135388e-05
-2.97270045791149e-05
-1.41998266972132e-05
-1.10727950155958e-05
-2.07859655497139e-05
-1.96726958750198e-05
-1.73306429466721e-05
-3.17771955506715e-05
-2.55458441255092e-05
-6.13168019491797e-05
-2.85575202527355e-05
-2.366752008634e-05
-7.34879852965083e-06
5.60608639872983e-07
-1.85375168574496e-05
-3.33733355827527e-05
-5.42175473896697e-06
-1.39253619624949e-05
-1.41301337345952e-05
-2.47809829511054e-05
-5.01345489082091e-06
-2.62830827421487e-05
-3.55268321762761e-05
-9.64361504061606e-06
-2.49826811530189e-05
-3.63372503505787e-05
-4.35307164293902e-05
-3.42749463570595e-05
-3.9192082630667e-05
-1.6807789148933e-05
-2.8918673357948e-05
-1.0209398913278e-05
-7.44125779187991e-06
-2.88673819633082e-05
-1.77790799655309e-05
-2.27312256437887e-05
-1.99608290694743e-05
-3.05914509620991e-05
-3.05053254969122e-06
-1.60931175489098e-05
-2.2946922744879e-05
-2.14887224554172e-05
-3.01930185019734e-05
-2.23813097394118e-05
-4.26281438305329e-05
-4.3725078083002e-05
-2.22840070804003e-05
-2.57657708784791e-05
-3.89319696839781e-05
-2.63422843534426e-05
-2.60470291716747e-05
-1.77892804900888e-05
-3.00291973282398e-05
-2.8521453072317e-05
-1.30237391858819e-05
-2.51068923019611e-05
-1.54404103661391e-05
-1.07668625611742e-05
-3.01208623727476e-05
-4.29874878871831e-05
-3.3371530936158e-05
-1.74273680959285e-06
-1.85680438106229e-05
-2.88992300977287e-05
-3.09956775012303e-05
-1.38693117207286e-06
-2.63294122098405e-05
-2.56535329632834e-05
-2.48369613822883e-05
-8.41423232498354e-06
-3.24404395710748e-05
-2.03090752724246e-05
-1.31218904711992e-05
-2.33013023166372e-05
-2.2328480940027e-05
-1.41481091089786e-05
-1.15407475498561e-05
-1.29257288980285e-05
-1.42039019600401e-05
-8.2834089433995e-06
-2.60566071753504e-05
-1.49647317341159e-05
-2.59618135736697e-05
-1.17925905627978e-05
-2.57471821116724e-05
-3.79399866415193e-05
-3.13707093160331e-05
-1.40544543630496e-05
-3.66009634085216e-05
-1.91419644699807e-05
-7.74084505692036e-06
-4.36802795039536e-06
-1.51483667261574e-05
-2.63859599797787e-05
-4.75885271581579e-05
-1.8306299528268e-05
-1.98036846807383e-05
-2.55559968333634e-05
-4.34163288897886e-05
-5.00832874178454e-06
-6.17475202826601e-06
-1.55908464711996e-05
-3.14980547816003e-05
-1.13047811356728e-05
-1.193075450981e-05
-1.70835042313062e-05
-2.05560698380886e-05
1.45351023208661e-05
-3.10890400039121e-05
-1.0701980086884e-05
-3.37666637657547e-05
-2.66048161725612e-05
-2.42373390796277e-05
-1.06937886725442e-05
-3.35756650170267e-05
-1.65321862513322e-05
-1.50030324641074e-05
-2.68965651503001e-05
-3.06281721974416e-05
-1.15145236792535e-05
2.22890506129959e-06
-6.42449887426425e-06
-2.03873239883946e-05
-3.56686644765859e-06
-1.01137430632769e-05
-3.25065465600252e-05
-1.56586969679987e-05
-2.34399557855257e-05
-2.0085931338001e-05
-2.27800164797735e-05
-3.44015448319403e-05
-2.47767681876944e-05
-9.80987943556504e-06
-3.2965507342012e-05
-3.36244477520776e-05
-1.85975181910449e-05
-9.2156170866528e-06
-1.31031368854894e-05
-1.90201799474824e-05
-4.47457599217538e-05
-4.16101504581203e-06
-1.83392691437467e-05
-1.34261339000509e-05
2.08720555308887e-06
-2.11824698277512e-05
-3.02602178640535e-05
-3.84566632668595e-05
-2.79181362761509e-05
-1.84995142244615e-05
-2.95133955426556e-05
-2.37345147808085e-05
-3.74134494264962e-05
-2.5704569680481e-05
4.71360412794077e-06
-2.80900786489873e-05
-3.13447194110296e-05
-1.37998117533682e-05
-2.25286118975093e-05
5.78008029238817e-07
-2.25314831370924e-05
-2.50695961543276e-05
-1.48834694033864e-05
-1.02026726489083e-05
-2.37688188779093e-05
-1.3983244222537e-05
-4.52747636919668e-05
-8.35803648992982e-06
-2.60890638926736e-05
-2.21863754297832e-05
-3.870308087313e-05
-3.30628390530429e-05
-1.57490898569167e-05
4.28337054662786e-06
-2.70951034644402e-05
-2.66079411432573e-05
-1.88340453605351e-05
-3.08923196630228e-05
-1.84383040507048e-05
-2.90278641543944e-06
-1.91034701266354e-05
-2.74302768567532e-05
-2.96938534292767e-06
-4.91325705052199e-05
-2.86833054844927e-05
-3.64062047302608e-05
-3.1090545591459e-05
-9.11755909040973e-06
-2.41135539203035e-07
-3.6669708126256e-05
-3.08149647764487e-05
-1.64565782731565e-05
-2.88213066544516e-05
2.24867378000273e-06
-2.42282478502404e-05
-2.71213193758313e-05
-6.91402981444809e-06
-2.59338803396687e-05
-1.52168843502588e-05
-3.3670935090839e-05
-1.81039434235885e-05
-2.85674949917189e-05
-2.28841921557688e-05
-3.1244169860029e-05
-1.322714842165e-05
-3.00163044430047e-05
-2.03136025317578e-05
-7.26602020542346e-06
-1.62464579820225e-05
-4.04709534097811e-05
-1.30585579168918e-05
-2.01726175925126e-05
-2.26170834380996e-05
-4.1450291415517e-05
-8.7885214395662e-06
-1.68996929680218e-05
-5.87529479334771e-06
-4.08478386596157e-05
-3.09072035695867e-05
-2.51120799528093e-05
-3.18270618885972e-05
-1.40577161214772e-05
-1.68096404821427e-05
-1.47483356008197e-05
-2.72817445332125e-05
-1.14834464197652e-05
-2.2689497717502e-05
-1.94783046968112e-05
-3.99190586134666e-06
-2.37756891324619e-05
-3.40979828160692e-05
-1.60059714532547e-06
-1.71019132784823e-05
-3.21350194727864e-05
-9.78246909435357e-06
-2.96531105075604e-05
-6.5372897191488e-06
-2.23727914519001e-05
-1.45478812117349e-05
-2.30773209298424e-05
-1.25833714241536e-05
1.54255431787121e-06
-1.4853067689564e-05
-1.7024834586928e-05
-1.64312480853713e-05
-1.33505398806681e-05
-3.13935411143789e-05
-4.2254214240689e-06
6.23293274308666e-06
-1.29546832980596e-05
-3.07589719337361e-05
-1.2473044528259e-05
-2.01040823635911e-05
-2.46584870192796e-05
-2.53169601127145e-05
-2.24485369927613e-05
-4.10004101105535e-05
-1.39364537441035e-05
-2.10915020197209e-05
-4.65533658893084e-06
-2.66870371879014e-05
-1.59878405284812e-05
-2.60087039810656e-05
6.80659890761966e-06
-2.82421893610381e-05
-4.13336070811412e-05
-2.79613102744173e-05
-3.20920436212825e-05
-9.58577134301555e-06
-2.55485440313095e-05
-3.43417055419277e-05
-4.92092042192743e-06
-4.6721609411251e-05
-2.19807628801656e-05
-1.73112409220832e-05
2.31469802756268e-06
-2.0067992816096e-05
-3.24320793522713e-06
-1.25114988210736e-05
-2.23591854254645e-05
-2.75168270756341e-05
-5.08299733602645e-06
-2.99887150504347e-05
-2.51538919796706e-05
-2.96074146862425e-05
-3.0395637955668e-05
-2.94218845320953e-05
-2.88983145432044e-05
-3.04622203639032e-05
-2.22723522740886e-05
-2.99950228187844e-05
-3.3146028287286e-05
-2.71141623725789e-05
-2.89084798076572e-05
-2.6781875639947e-05
-3.08080827087168e-05
-2.11306246249722e-05
-9.7194505205636e-06
-1.80906991754271e-05
-1.41567555554024e-05
-3.09785200280264e-05
-2.67160373263594e-05
-2.16328476023709e-05
-1.30399607937356e-05
-7.62237501162763e-07
-2.76665790588122e-05
-2.03600477870001e-05
-3.18388027001326e-06
-4.44666025942173e-05
-1.73645882168114e-05
-2.85459363297557e-05
-3.79330174886269e-05
-7.61167033011623e-06
-1.18554669173438e-05
-1.98528624589625e-05
-2.0508998823973e-06
-2.51712688729471e-06
-4.26618318349682e-06
-5.36549735905342e-06
-1.37272806635038e-05
-2.84726771350847e-05
2.13243380337981e-06
-3.11532481651578e-05
-3.88406462320549e-06
-2.6998164351094e-06
-3.17055384131231e-05
3.75828291754065e-06
-1.73213190682345e-05
-1.64703361823627e-05
-1.10161285307928e-05
-2.63796065966358e-05
-3.13171386020106e-05
-1.1772662625995e-05
-2.63208681927565e-05
-2.90890425040033e-05
-4.22813980865823e-06
-1.2166429655029e-06
-2.14154425548046e-05
5.08827799271116e-06
-2.67764520682691e-05
-3.05109564661806e-05
-2.87647325169946e-05
-2.00745582072462e-05
-3.11886216318586e-05
-1.51596627551554e-05
-1.10206640056179e-05
-3.00311342232097e-05
-6.95985520879436e-06
-7.95071878237828e-06
-3.09600114168026e-05
-2.74502367846487e-05
-3.91136583299829e-05
-5.82372032467366e-06
-4.12619578516111e-05
-3.13764341271765e-06
-8.17939167187182e-06
-2.12150170663989e-05
-1.11812913954547e-05
-2.99184615234206e-05
-2.13461449068327e-05
-2.12745132549571e-05
-2.64396699180826e-06
-3.37277395530384e-05
-1.89252304798602e-05
-2.99482099057291e-06
-1.77245880532726e-05
-3.1714133099065e-05
7.41242632147548e-06
-1.40894256083506e-05
-2.77476527113959e-05
-2.64367721248588e-05
-1.1208425342712e-05
-2.49325777104801e-05
-5.7324383496682e-06
-1.82960895940547e-05
-1.32650003476282e-05
-8.96166561280425e-06
5.50260541192305e-06
-2.72940148457406e-05
-1.91314464077021e-05
-1.9954314178876e-05
-2.27212719305591e-05
-2.19186551256541e-05
-1.10845218949636e-05
-1.82392584129582e-05
-6.62119747470355e-06
-7.99923950874962e-06
-8.68555166935291e-06
-2.8362514965756e-05
-3.04039927519264e-05
-1.50531351960569e-05
-1.37674693660494e-05
-1.19359445030799e-05
-3.32201239756459e-05
-1.30745414291946e-05
9.83618940934602e-06
-1.28382624712781e-05
-1.88711584561033e-05
-1.77181551232584e-05
-4.10508586380485e-05
8.84551576316227e-06
-2.17237003554039e-05
1.20803226681774e-06
-3.28890575142119e-05
-2.02793838215623e-05
-2.92263213254787e-05
-1.55938987937877e-05
3.85795570576641e-06
-3.25545200469813e-05
-3.53577412004359e-05
-2.92048707121213e-05
-1.73166187694988e-05
-1.35191338232733e-05
-2.26140554673369e-05
-5.0983748590144e-05
-2.39949126367457e-05
-9.57576430152655e-06
-2.20575320398135e-06
-2.54430690417428e-05
-2.04216085199978e-05
-5.37117127419489e-06
-2.08366050634863e-05
-8.97221748271715e-06
-1.90841355001715e-05
-1.24594460590162e-05
-2.06402894258821e-05
-4.92821081217387e-05
-2.0775215234287e-05
-2.77571091487484e-05
5.28954490851828e-06
-1.70254047630321e-05
-3.20714655237805e-05
1.34520009324267e-06
-1.48499049358436e-05
-3.93504495423668e-05
-2.63297609964349e-05
-1.89235407029053e-05
-3.06470870098414e-05
-4.3913817365236e-06
-5.04032495401424e-06
-1.96585816146761e-05
-2.41318067628336e-05
-1.38536553129384e-05
-2.70822097936725e-05
-2.72263493051708e-06
-2.06546905260979e-05
-3.49122558449926e-06
-4.89018991267035e-05
-2.8824351814436e-05
4.54655001772021e-07
-1.99179142608096e-05
-2.75106701963286e-05
-1.78329217636489e-05
-2.26703441503087e-05
-1.39351310073555e-05
1.8128102203224e-06
-2.8884871069902e-05
-2.91799229058943e-05
-8.23687871662645e-06
-3.04100104792784e-05
-1.81417484303772e-05
-2.51944388395236e-05
-3.53691372739976e-05
-3.57623424128805e-05
-7.84758714307545e-06
-2.11227628278814e-05
-2.46160303475182e-05
-1.25220240582222e-05
-2.358289069604e-05
-1.20499142068748e-05
-3.35681750187026e-05
-2.89506540965518e-05
1.3141658111989e-06
6.84247505253917e-06
-2.341070175963e-05
-1.17450505839397e-05
-2.30294432323428e-05
-1.59552066226123e-05
-1.26748611259633e-05
-1.05937586382111e-05
-2.52627806205887e-05
-9.86838035288479e-06
4.81924716951323e-06
-3.17116176622661e-05
-2.17097588505478e-05
-1.29919752921367e-05
-2.06246694424985e-05
-1.2206824521502e-05
-1.19271616366556e-05
-7.21259573879104e-06
-1.82716766555985e-05
-1.07552124803952e-05
-2.25152214481625e-05
-9.43826840028043e-06
-2.51909930675307e-05
-5.05641093642235e-06
-3.03173352878352e-05
-3.77794351473107e-05
-3.54479722079489e-05
-1.76717859041737e-05
-3.49268963535327e-05
-2.47246616106794e-05
-6.32152815265626e-06
-1.87527336412896e-05
-1.39897160796752e-05
-2.03181690256685e-05
-4.45836919289693e-05
-1.94559425403305e-05
-1.7352917859875e-05
-3.3749908823778e-05
-7.35353894223272e-06
-1.03674910977963e-05
-2.14180094948693e-05
-2.88052430342872e-05
-1.96429549184718e-05
-2.08963030085585e-05
-2.80192900759908e-05
-3.02792039798886e-05
-4.79668637324958e-05
-2.40551254455637e-06
-2.94125087192238e-05
-3.9700207260067e-05
-1.60332081514958e-05
-1.79484092586929e-05
-2.46371128197899e-05
-1.56459646558551e-05
8.96825803371434e-07
-2.14421918634162e-05
-3.24770511569815e-06
-4.34922987859203e-05
-2.32148195521381e-05
-3.38956932251746e-05
-1.661661189822e-06
-5.19778580135987e-05
-1.07588421170409e-05
2.58662895083608e-06
-1.59239932304022e-05
-2.91323984477857e-05
4.80644132355002e-06
-2.09943271600296e-05
-1.65587151565716e-05
-3.8417122012694e-05
-5.5458586492302e-06
-1.838938598833e-05
-4.65563175112644e-05
-8.08380585916856e-06
-1.5613108342701e-05
-2.11154174537464e-05
-3.31340314633246e-05
-9.97650300155024e-06
-2.71159925752288e-05
-2.31317686091339e-05
-1.40659897206644e-05
-9.67022910600343e-06
-8.92981667387167e-06
-2.42839386358839e-05
-1.29931755310395e-05
-2.08008725281329e-05
-1.00062920290013e-06
-1.48275791618373e-05
-1.09971056186519e-05
-2.7297465945655e-05
-4.07585595393635e-06
-6.78509948673057e-06
4.48311888703289e-06
-3.17702703961938e-05
-2.46638561260151e-05
-3.7481076998622e-05
-6.54184981203276e-06
-2.58909519309917e-05
-2.11021218078322e-05
-2.66097643122279e-05
-3.13378563627244e-05
-1.96034324499371e-05
-1.18690613316121e-05
-2.69533548830897e-05
-5.43953931643994e-06
-4.50476411319711e-05
-3.59009302432143e-05
-2.24830356816315e-05
-1.97472574123139e-05
-2.66573710779507e-05
-3.33930263713848e-05
-1.38621415666925e-05
-1.38993306545707e-05
-3.12258125683103e-05
-2.36471392923408e-05
-2.9104256429085e-05
-1.93535705459678e-05
-3.87344860360192e-05
2.19108078267458e-06
-1.49777039148171e-05
-4.3264625247906e-05
-2.02399116661151e-05
-2.72461544001653e-05
-1.38001178602563e-05
-1.26937367548113e-05
-2.06722975014817e-05
-2.23729232268429e-05
-2.63316062729007e-05
-1.97711764135147e-05
-1.20536137215701e-05
-1.3082262013087e-05
-1.38486375477545e-05
-3.31288774547696e-05
-1.91280876457683e-05
-3.94444149386604e-05
-8.92736981691857e-06
5.18646772279779e-06
-1.71501345148114e-05
-2.02958676748077e-05
-9.41684387173163e-06
-3.77941258071273e-05
-1.39711254301682e-06
-3.85903667243242e-05
-1.32858173519699e-05
-2.57647239970192e-05
-1.94598079791093e-05
-1.90548138119317e-05
-2.7078583668216e-05
-2.5936097299916e-05
-1.80820924809423e-05
-3.35359202131287e-05
-2.02591760775771e-05
-2.81791169291661e-05
-3.91309322680873e-05
-2.67247277238423e-05
-2.43178675760711e-05
1.52459608171807e-05
-3.0959497801368e-06
-1.03170136442619e-05
-1.35082328048227e-05
-1.49223333187993e-05
-6.08017161259093e-07
-2.04176217199783e-05
-2.26076956652043e-05
-3.24848052979672e-05
-4.45008020187227e-05
3.52884257453049e-06
-4.07639572950875e-05
-2.22954062863927e-05
-1.73689589716583e-05
1.93939615844932e-05
-7.18780644691775e-06
-2.94086835091111e-05
-1.18492789285123e-05
-2.34312333659573e-05
-2.81680036370501e-05
-1.08438157775161e-05
3.57519714791377e-06
-9.3446743727341e-06
-2.46852841987071e-05
-1.63687046482655e-05
-3.07902235538847e-05
-3.5771406578675e-05
-2.14830274833178e-06
-3.44361369631565e-05
-3.7153555688937e-05
-2.47163701377173e-05
-2.51270604727826e-05
-3.74517971266104e-05
-1.95519849663034e-05
-6.38481190538515e-06
-1.70607070500025e-05
-6.37692372006423e-06
-2.11643396881255e-05
-1.51291751788528e-05
-2.9097342678096e-05
7.51359172191182e-06
-4.36601208626525e-06
-3.71978697697932e-05
-3.24364948883465e-06
-4.26622549954839e-05
-2.77711786554425e-05
-2.64567836004875e-05
-3.44494142766348e-05
-2.80640850301503e-05
-1.95294710147648e-05
-3.36770777677927e-05
-3.10841366108702e-05
-2.9998573624409e-05
-1.09210014686502e-06
-7.80109222684361e-06
-1.08764568926727e-05
-1.50644431382436e-05
-2.78599558732872e-05
-3.24939053345278e-05
-3.15437380105303e-05
-1.50602336893949e-05
-2.08305956112034e-05
-1.9927720542816e-05
-2.58953972496059e-05
-1.29080676289969e-05
-1.97309413893965e-05
-3.12116798654064e-05
-2.38455350105283e-05
-2.0277688494446e-05
-3.23067843356838e-06
-5.02415462827697e-06
-2.91180409833659e-05
-1.29825050636427e-05
-1.19284623660127e-05
-6.88216736799714e-06
-5.92206477338469e-07
-7.50424335540386e-06
-2.60038702331694e-05
-2.30832002625422e-05
-4.72155269537265e-06
-3.19663286447009e-06
-3.12516778404108e-05
-1.36978228608788e-05
-3.23216301067423e-05
-3.4108504220946e-05
-1.98873407719702e-05
-2.46591586904953e-05
-1.95899088377208e-05
-3.16808489373419e-05
-4.69073060445771e-06
-4.02379426405684e-05
-2.89121218665553e-05
-8.37245273327216e-06
-1.80340885983767e-05
-1.0375660643126e-05
-2.04419192459473e-05
-2.17247234256712e-05
-2.1014840402393e-05
8.47913223254193e-07
-2.69146748979881e-05
-3.37389234328416e-05
-7.23146082161325e-06
-1.6396996257059e-05
-2.96826524803755e-05
-2.33641303191907e-05
-3.10474025226693e-05
-1.88842150737915e-05
1.82653460753076e-06
-4.1728110122123e-05
-1.79053618700638e-05
-6.06386253305301e-07
-1.07181977239818e-05
-2.5454396645616e-05
-1.77139963807806e-05
-2.5041437959889e-05
-5.69546541085293e-06
-1.24808349808905e-05
-3.41073809471779e-05
-2.32759806217136e-05
-4.12336575396651e-05
-1.66325278955859e-05
-2.46964914894976e-05
-3.50473904620406e-06
-6.74715751438985e-06
-1.33480591298296e-05
-2.74558956716536e-06
-4.17022278662468e-06
2.87232721321297e-07
-3.59046009791865e-05
8.87103892603841e-06
-3.12487826764885e-05
-1.93771535219152e-05
-4.07877763832862e-05
3.33365235324199e-06
-8.22247574931066e-06
-2.12289928683751e-05
-2.49822795987851e-05
-1.71770853993136e-05
-3.10060583081179e-05
-3.78723301908332e-05
-2.82241334480461e-05
-2.00491006931901e-06
3.89577482454171e-06
-2.69305491122426e-05
-1.95594137631222e-05
-3.70153527868951e-07
-1.86319392156358e-05
-1.44861510541792e-05
-2.53786938582713e-05
-2.44401968711625e-05
-2.1891913164924e-05
-8.55625050361642e-06
-2.66724370755116e-05
-8.74071117225946e-06
4.07720454565968e-06
-1.7051073693399e-05
-1.9782886233007e-05
-2.08516842573159e-05
-2.41722780904177e-05
-1.73153026175038e-05
-2.16593853678353e-05
-1.53022406594528e-05
-1.54335462737398e-05
-4.58897742080765e-05
-1.97275318415335e-05
-4.93572304340149e-05
-2.95249533851241e-05
-2.5124115645417e-05
-2.72336233529203e-05
-4.8439968954055e-06
-1.61791755216069e-05
-3.21334359496208e-05
2.50953980231845e-06
1.39600395673321e-05
-3.37200593966382e-05
-4.11430838608039e-05
-1.6964456232013e-05
-3.52746188935665e-06
-1.80005843120799e-05
-3.2448767611772e-05
-1.85917338243783e-05
-1.95251527571026e-05
-2.52691749085563e-05
-2.88707708574166e-05
-1.27041656852906e-05
-1.69837081977625e-05
-1.827745920641e-05
-3.1392155235044e-05
-1.04238577042743e-05
-1.26467831889052e-05
-2.35767615810998e-05
2.56221836863518e-06
-3.01164528857547e-05
-1.10215816680301e-05
-1.81603410686417e-05
-9.81090273109741e-06
-1.84971729997508e-05
-5.35417987661236e-06
-1.74475948693517e-05
-2.99758441560032e-05
-2.26423205269739e-05
-2.9782867039193e-05
-2.02257253287124e-05
-2.73051753503764e-05
-4.14665628380677e-05
-1.57785486564181e-05
-5.66366561351707e-06
-2.5930739580042e-05
-3.43113914554108e-05
-9.29429454381566e-06
-1.1161958242452e-05
-1.8000192344235e-05
-1.8626386098239e-05
-2.53278701379756e-05
-3.94022023549794e-05
-1.48109513152035e-05
-3.89438154120335e-05
-3.85659169287371e-05
-3.97250800593352e-05
-2.37838337688195e-05
-2.42021833704434e-05
-2.76877720398985e-05
-1.02025345132689e-05
-3.19966583397086e-05
-3.32782335125567e-05
-2.19009001878172e-05
-2.25328364842843e-05
-1.28149443418213e-05
-2.45785927400724e-05
-1.50160144804592e-05
-7.38059179862224e-06
-6.71319863565725e-06
-1.03864499583265e-05
4.98219928597823e-06
-3.45612598086922e-05
-2.78364627909382e-05
-9.30594893883776e-06
-8.82900095419641e-06
-1.32699867457529e-05
-7.36305325633402e-06
-2.36357122272428e-05
-9.28363380504408e-06
-3.27233478371369e-05
-1.5262808608227e-05
-2.90282087841458e-05
-3.51575806723442e-06
-7.69997235826234e-06
-1.90716508825885e-05
-1.27478882837262e-05
-1.57966248958207e-05
-1.83595485780215e-05
-2.77037312087521e-05
-2.61984635542201e-05
-2.3454034589189e-05
-1.5337173993314e-05
-8.91501303652051e-06
-1.96673320980755e-06
-4.07769356279561e-05
-9.87623122175901e-06
-8.14723767012038e-06
-1.60886226381023e-05
-2.23916968165501e-05
-2.79088221653771e-05
-8.61459458058121e-06
-2.27773379628292e-05
-2.74636182860162e-05
2.60250156256194e-07
-2.56284708762637e-05
-2.27498703930724e-05
-3.30096905850132e-05
-2.18952799697836e-05
-2.40388746916373e-05
-3.0893095194531e-05
-1.66596165734427e-05
-6.94565510634228e-07
-2.60938743735969e-06
-2.71979515332672e-06
-1.48970743554317e-05
-4.73058699927208e-06
-6.0348126133565e-06
-2.35155753145969e-05
-2.7660830045791e-05
-2.37889594509956e-05
-1.69682358736969e-05
2.29846908915113e-07
-1.49214278034124e-05
-1.72693876850544e-05
-2.88860587402083e-06
-1.25894983203496e-05
-3.27570975453947e-05
-4.76179780326217e-05
-1.71968985409921e-05
-7.79194890310772e-06
-1.91873465513948e-05
-4.85923273977897e-05
-1.45561740205481e-05
-2.87484140469044e-05
-2.64484107631208e-05
-2.77399314853555e-05
-1.73209416534585e-05
-1.98366280086152e-06
-4.62811130333287e-05
-4.07540974310535e-05
-4.2488322478563e-05
-4.7806396640814e-05
-3.92696514931821e-05
-1.60178299933696e-05
-1.54608638087421e-05
-2.20434481064261e-05
-2.06632325887939e-05
1.1156473915154e-06
-1.74875442221919e-05
-1.39085119566923e-05
-1.12425493769861e-05
-4.95864059775262e-05
-2.91472593970103e-06
-4.1291647812302e-05
-2.56707640081946e-05
-2.00526714808329e-05
-4.60881025688797e-05
-6.80814274615916e-06
-2.20162594837664e-05
-1.8970115550466e-05
-3.92759983674432e-05
-8.31861849253114e-06
5.2801946326641e-06
-1.08289229928853e-05
-3.32093067482193e-05
-1.32991067796639e-05
-2.33241872256638e-05
-2.21922278815832e-05
-2.73546454780276e-05
-6.73068121560317e-06
-1.668621689567e-06
-8.06240724916391e-06
-2.81538641782133e-05
-3.73515877872927e-05
-2.91116256006394e-05
-1.023472345078e-05
-1.63201919598063e-05
-3.17097810608414e-06
-3.05512420883336e-06
-6.02424456573204e-06
9.31698735121859e-06
-2.02468185830731e-05
-2.54687933520639e-05
-2.40562566657437e-05
-1.83577066756658e-05
-2.68364249884782e-05
-3.32582917424966e-05
-1.50260149206291e-05
-2.21136108460622e-06
-3.48926512620085e-05
-2.85581855795379e-05
-3.64667767571234e-05
-1.24897233611858e-05
-2.44258657496843e-05
-2.79080785337e-05
-2.05365630965623e-05
-3.75342487937944e-05
-3.35304128261557e-05
-1.835389869281e-05
-5.64379357231558e-06
-1.99657242022224e-05
-2.62606887855995e-05
-2.16650718420339e-05
-1.61339135406885e-05
-4.14996292711548e-05
-9.79513717015427e-06
-1.53716447144702e-05
-2.05122858206315e-05
-2.6970152709125e-05
-2.07554814521034e-05
-1.45169261305563e-05
-4.23423278152162e-05
-1.44588296553884e-05
2.22895607467466e-07
-3.82740502558737e-05
-1.80450575112983e-05
-2.98992564518113e-05
-2.52614794893147e-05
-3.02232816135831e-05
-3.758452201349e-05
-1.00006317428805e-05
-9.87584276772094e-06
-3.15468792584037e-05
-3.0021064916748e-05
-2.34136532669421e-05
-2.40791977737884e-05
-1.95751467186362e-05
-2.58236188110602e-05
-2.15565442508271e-05
-1.68409428681858e-05
-1.91320031787074e-05
-2.84451925827917e-05
-1.36777594903639e-05
-2.31045665115659e-05
-3.08451625294271e-05
-2.20539395769157e-05
-1.62420274578417e-05
-7.12437402278686e-06
-1.15994238936086e-05
-3.53219400624826e-06
-1.74324907089365e-06
-1.67643750056768e-05
-3.8447444595999e-05
-2.66472276167993e-05
-2.53024498988659e-05
-1.90254853096036e-05
-2.54050043042115e-05
-2.12321445973824e-05
-9.95358868631666e-06
-1.81406623996254e-05
-1.19838287001757e-05
-1.92290130190278e-05
-3.69872364038221e-05
-8.11071820031002e-06
-1.17379884125504e-05
-3.19950685895022e-05
-5.34581152750979e-06
-2.83425374610418e-05
-3.50861386110139e-05
-3.56692230809137e-05
-1.87609567570581e-05
8.46125028533658e-06
-3.33992601314986e-05
-1.68275698209325e-05
-1.70639865164569e-05
5.43025285078903e-06
-1.70503017112525e-05
-1.5395702899146e-05
-1.61987252228481e-05
-2.02792601639701e-05
-1.31382496255804e-05
-1.03263012336282e-05
-2.62620854520598e-05
-3.98109900550906e-05
-3.18087390007285e-05
-9.52039286099046e-06
-6.73214410888581e-06
-1.57913324216493e-05
-2.94412421182127e-05
-2.93340773135549e-05
-3.31962992543011e-05
-1.93352593298872e-05
-4.96807504645594e-06
-3.55849737982726e-06
-7.16273884205923e-06
-1.84065678887263e-05
-3.05541909643328e-05
-2.24625642622518e-05
-3.83041436107759e-05
-2.35703925882274e-05
-1.43799008626289e-05
-1.65860271193996e-05
-2.0927520109201e-05
-2.0386286351992e-05
-3.18856314153433e-05
-8.40360762996693e-06
-3.42478669179188e-05
-1.20117437714497e-05
-3.88351288415652e-05
-2.21310262403211e-05
-2.81354829896952e-05
-1.86196220272671e-05
-6.73334343486889e-06
-2.69381600463281e-05
-2.84421377920679e-05
8.92140235362471e-06
-2.37544396374947e-05
-2.63829480228518e-06
-2.19387101002917e-05
2.81084515729957e-06
-2.65529571773046e-05
-3.12678532904483e-05
-8.58441729848087e-06
-3.58431785046638e-05
-4.70954657655415e-05
1.04425333434245e-06
-2.06522102096334e-06
-2.56557526264399e-06
-1.58715884532754e-05
-3.20516007103995e-05
-1.93684372805209e-05
-3.74239761559703e-05
-2.29612918858489e-05
-6.61364351443995e-06
7.85732055799136e-06
-3.7619681241244e-05
-3.26065421941672e-05
-2.57257424720858e-06
-4.20032636678592e-05
-1.49800386433341e-05
-1.18201185521268e-05
-1.55588340487952e-05
-2.84581200639616e-05
-2.4838927115616e-05
-1.86806005308342e-06
-2.15143012073557e-05
-2.038136835527e-05
1.37076157660498e-05
-2.98024524499792e-05
-2.74347337764552e-05
-2.41567847741008e-05
-2.89873431095533e-05
-1.20110556021304e-05
-5.4979301325278e-06
-1.39431411064575e-05
-3.69055739597555e-05
-5.20691585524351e-06
-1.25681617845764e-05
-2.42742471287353e-05
-1.27666500307559e-05
-2.06480879577065e-05
-1.95541301955274e-05
-4.69963242303364e-05
-2.04247011332748e-05
-1.76946800016062e-05
-1.24559796735642e-05
-2.02692977724033e-05
-1.63569291822779e-05
6.95037503513106e-06
-7.30349849050834e-06
-1.56459156506275e-06
-4.30996763346396e-05
-2.19275064209013e-05
-2.74102896439898e-05
-3.78761328437722e-06
-2.66376051634369e-07
-1.10143899248754e-05
-2.37452474009595e-05
-1.73673575825044e-05
-3.06930619656959e-05
-1.1172002698598e-05
-2.34663737913642e-05
-4.0763175578139e-05
-3.19882553348719e-05
-3.99332637191876e-05
-2.7691061724797e-05
-7.76197990470125e-06
-2.02469063190148e-05
-2.22717759138632e-05
9.45283454104822e-07
-2.52098356486545e-05
-3.26310939651034e-05
-9.43736528083722e-07
-2.88792916431873e-05
-1.39831336162399e-05
-1.71599465315222e-05
-2.3106071348859e-05
-2.1082705712524e-05
-3.21651728523587e-05
-3.88164706692057e-05
-3.096238029437e-05
-2.55547721183023e-05
-2.59795740312427e-05
-4.27300886955186e-05
-2.27607245633645e-05
3.87936603356197e-06
-1.51311096757562e-05
-7.19208455688356e-06
-3.95880694011834e-05
-2.03790167996071e-05
-2.35680446075671e-06
-3.07847327504423e-05
-7.83011543340846e-06
-3.08629297814656e-05
-4.2893500760471e-05
-1.77080025209316e-05
-2.28001656933125e-05
-2.32803943596518e-05
1.21136631182741e-06
-1.75862314846941e-05
-2.09791791425787e-05
-9.55000748020783e-06
-1.35953641228846e-05
-2.58109753818676e-05
-3.89134854194017e-05
8.10902380958697e-07
2.0895886833026e-05
-3.16605320306648e-05
-2.19468290064225e-05
-1.99348066601704e-05
-1.34382813509764e-05
-1.4304535032581e-05
-2.87093586882531e-05
-3.63225171921875e-05
2.52471529135427e-06
-2.56674993077307e-05
-4.93799516419966e-05
-2.84110833487272e-05
-2.01836327165626e-05
-1.17311735274105e-05
-7.41479929712941e-06
1.87223957884856e-05
-2.122412625816e-05
-1.03759738097055e-06
-1.8996127731714e-05
-3.19605659711302e-05
-1.97279551604299e-05
-1.82489082271291e-05
2.24836617901197e-06
-1.7886967317804e-05
1.63309938158712e-06
-7.40117895651272e-06
-3.83468300796675e-06
-2.81609234001846e-05
-2.51942707672627e-05
-3.19934889263265e-05
-1.9909680519902e-05
-3.51984927275133e-05
-1.43882690500465e-05
-3.97033284588371e-05
-1.48490236417181e-05
-2.94265138235001e-05
-2.83708587295354e-05
-3.37310932770039e-05
-1.21377907129074e-05
8.36339344887378e-06
-3.6539162620603e-05
-2.84058363571195e-05
-1.48535565645906e-05
-1.91662863864003e-05
-7.97115360343681e-06
-1.09935954743555e-05
-1.32771609538199e-05
-2.09459448050296e-05
4.14425509284025e-06
-2.34235756183017e-05
-1.75274337161043e-05
-3.38579879836944e-05
-2.38890664300707e-05
-3.45571474816511e-05
-2.16401601439678e-05
-2.73765507037831e-05
-3.44427884388065e-05
-2.26229424459556e-05
-4.4782143925855e-05
-2.88429924210904e-05
-2.65964310788918e-05
-2.03201861031373e-05
-4.52583944308488e-05
-2.89771849121134e-05
-2.37253624688424e-05
3.9562452266663e-06
-1.45414439854609e-05
-3.22469991523552e-05
-1.85902746308059e-05
-1.92337033959461e-05
-9.91086425919074e-06
-2.80410812689604e-05
-1.31017171685373e-05
-3.0595529327226e-06
-3.03562914155943e-05
-1.52223079150412e-05
-2.70541708518471e-05
-1.73303384719063e-05
-1.88667668292367e-05
5.59106378200714e-06
-2.09459733412116e-05
-3.85220211983382e-05
-1.43243550107731e-05
-5.32091879474327e-06
-4.04646016385346e-05
-3.03746019986378e-05
-2.86186230668116e-05
-3.17239405120583e-05
-3.5240475815823e-05
-3.91294454758711e-05
-1.40618580260374e-05
-1.84975299464508e-05
-4.15054000771785e-05
-2.83273972617325e-05
-4.49571655822534e-05
-1.02265377289282e-05
-2.75480819054083e-05
-2.37666146254829e-07
-2.07176730387609e-05
-6.77696319868181e-06
-3.3092753042804e-05
-2.72899883697632e-05
-3.28829266995611e-05
-2.97985553065124e-05
-3.0328583160457e-05
-3.1243608751271e-05
-4.15981626883632e-05
-1.66290488071399e-05
-1.32676958554154e-05
-1.64149983973174e-05
-3.12925063808332e-05
-3.32075413832559e-05
-5.69520443507553e-06
-3.86282042190867e-05
-3.18382852462312e-05
-2.18360012382701e-05
-3.8981417254434e-05
-1.94390246722625e-05
-7.60300222323025e-06
-7.27334971848007e-06
-4.99493563395172e-05
-2.02028960831351e-05
-2.8408486311115e-05
-3.59969846832082e-05
-1.09854226606033e-05
-3.23570782605114e-05
-3.48579618303776e-05
-1.45612184837167e-05
-1.96721152236264e-05
-3.59133343133232e-05
-1.59308341392594e-05
-2.19344062582926e-05
-2.33413565783486e-05
-2.39241756363677e-05
-7.83894246121246e-06
-3.86001772910211e-05
-2.7022818658444e-05
-2.9780204297901e-05
-2.41182108115337e-05
-2.30061425650241e-06
-2.48893082076768e-06
-3.65835306589433e-05
-2.92198244230661e-05
-2.65760703367634e-05
-2.79183188028095e-05
1.20129958132545e-05
-7.22387626921709e-06
-2.87709462702871e-05
-1.56850637593757e-05
-1.92003072651933e-05
-1.31677946589946e-05
-3.7222515491307e-06
-3.72896439942802e-06
-1.96620760600571e-05
-2.53606699630924e-05
-1.1816865898485e-05
-6.80084344914857e-06
-1.82306585855104e-05
-2.40435057654614e-05
-1.21293494045952e-05
-2.61282868707443e-05
-2.31598054897769e-05
-9.58106523821327e-06
-3.71386437573875e-05
-1.01412695041401e-05
-1.48534218442447e-05
-1.10650241354243e-05
-3.50046047417035e-05
-2.00405883531017e-05
-6.97420742793654e-06
-4.35847396346812e-05
-1.25337417900615e-05
-1.30963864186798e-05
-2.53925902505215e-05
-2.10673263203581e-05
-2.55281466939694e-05
-2.21162119498485e-05
-5.42102845481257e-06
-2.88888693103481e-05
-3.2677801426631e-05
5.01271380250373e-06
-2.50512211195523e-05
-3.84835504234932e-05
-4.01584695899737e-05
-1.18025832234722e-05
-2.7744820931831e-05
-1.54668392313871e-05
-6.54173299224118e-06
-2.92314666005453e-05
-2.52416442531238e-05
-3.31253344747978e-05
-5.3719162795882e-05
-2.26684171680711e-05
-2.98207518471118e-05
-1.45547370897322e-05
-1.17698345328673e-05
-2.07280528328409e-05
-1.94532451196337e-05
-9.80100885005535e-06
-2.78119165692175e-05
-1.47089716678077e-05
-1.70100700772865e-05
-3.5174508519521e-05
-2.67322448308654e-05
-2.98129109995109e-05
-2.2718245672843e-05
-1.33201173093367e-05
-4.02757585151479e-06
-3.01681369186035e-05
-2.1251157280366e-05
-1.42539049112999e-05
-4.2778931786004e-05
-2.92145070441368e-05
-1.16112753605265e-05
-2.60721805764813e-05
-2.53214464134989e-05
-2.40545756756433e-05
-1.64320190565689e-05
-3.19147387945875e-05
-4.45504142297232e-05
-1.74337570285858e-05
-2.84439159929249e-05
-2.11336120902252e-05
-2.78263825350834e-05
-2.47262837298079e-05
-1.8684339488371e-05
-1.37067624298777e-05
-2.46599456925818e-05
-8.13070424685213e-06
-2.19917374391497e-05
-1.55472375591655e-05
-8.56419549900061e-06
-1.64861278428382e-05
3.99908978820277e-06
-2.63320386653868e-05
-3.75009679701314e-05
-1.05688626337736e-05
-1.93042814489629e-05
-3.68778742386686e-05
-1.51901599705257e-05
-3.35176233936734e-05
-3.1966330399026e-05
-2.98888926339411e-05
-9.68275950366871e-06
-2.43290563006202e-05
-1.8783860970626e-05
-1.29864962266181e-05
-2.17069921726753e-05
-4.07927948523929e-05
-1.63478105718315e-05
-3.44698186487286e-05
-1.46063844478255e-05
-4.11276276278783e-05
-2.67462958637629e-05
-3.10784045474956e-05
-3.0768992588544e-05
-2.6663616817457e-05
-1.68522020602922e-05
2.09426622689742e-06
-7.67153011033204e-06
-2.03434756891791e-05
-2.70232093018783e-05
-2.32246972218212e-05
-2.22295590322381e-05
-2.34242934046454e-05
-4.50728221321067e-05
-2.18873030920133e-05
-2.44729988632139e-05
-1.23621251005343e-05
-3.91795332736735e-05
-3.79780329273177e-05
-2.55784896974932e-05
-4.91429131635512e-06
-2.58026385769295e-06
-2.24219062997135e-05
-1.47272423722796e-05
-3.19432279102808e-05
-3.31612759117811e-05
-2.95469621152018e-05
-2.76291716534505e-05
-1.08020419351949e-05
-3.22886873915571e-05
-6.23199363448954e-07
-2.31437572538869e-05
-1.42561277673313e-05
-2.1108057302611e-05
-1.29016197270161e-05
-1.60663406018823e-05
-8.59167080116382e-06
-1.86333898120347e-05
-2.75072242420441e-05
-3.90512066753183e-05
-2.44221470774009e-05
-1.94714582172138e-05
-3.0666886011605e-05
-4.83225087619446e-05
-2.25315063210599e-05
-4.46192124714776e-06
-1.09656166546006e-05
-2.28016456654527e-05
-3.55090020616005e-05
-3.35329548974026e-05
-2.98066170820543e-05
-3.04359875141487e-05
-3.16406407146714e-05
-3.04699151005805e-05
-4.16984725194512e-05
-2.42522441654041e-05
-1.21607363545468e-05
-3.22016395933386e-05
-1.1201976375783e-05
-2.75346347790585e-05
-2.14110853635665e-05
-1.70400166797606e-05
-4.09287024364433e-05
-1.59839079307832e-05
-1.70216761093311e-05
3.53196473376762e-06
-2.85288741462266e-05
-2.3177394610209e-05
-8.62581441868849e-06
-2.87022871524868e-05
-5.78490790838836e-06
-3.0967188455754e-05
-4.72629078833946e-05
-4.65038616569446e-05
-1.26310490493437e-05
-1.14769100390234e-05
-9.85631790383204e-06
-9.06577007155985e-06
-9.00492583514753e-06
-3.10024422641954e-05
-4.39305857273138e-05
-2.09134230612996e-05
-4.00392484760127e-05
-4.43058713251013e-06
-1.53365871461157e-05
-9.42797750517361e-06
-1.08000161698166e-05
-2.24559805330812e-05
-3.19881164156734e-05
-3.72040807025928e-05
-2.05830654859639e-05
-9.93395691096917e-06
-7.83333741850057e-06
-2.17678000209541e-05
4.0003394015191e-06
-4.04910830349701e-05
3.5953857948093e-06
-2.68834910770898e-05
-2.20514668279294e-05
-1.53716682210359e-05
-1.38595918299636e-05
-1.31234738754521e-05
-4.19254859895094e-05
-2.29594784775504e-05
-2.54718030407415e-05
-4.10779560331127e-05
-8.99712364380714e-06
-3.06547452185337e-05
-2.98887920281504e-05
-7.43426868829732e-06
-2.88117369841544e-05
-1.472156516892e-05
-3.87519057344637e-05
-2.38644537701042e-05
-1.23362537875269e-05
-1.77356855474955e-05
-1.22903125832234e-05
-2.59635557454824e-05
-2.42895458959515e-05
-8.15820196881186e-06
-2.48149925558654e-05
-1.31547229587409e-05
-3.02840039062935e-05
-3.05748622082547e-05
-2.20397157557828e-05
-1.76082181582044e-05
7.04777793650353e-07
-7.01896607779128e-06
-1.84649722031768e-05
-2.15359698918833e-05
-2.55833903009932e-05
-2.09811830906611e-05
-4.59689744634163e-05
-1.94183613351717e-05
-3.11771745026824e-05
-1.43819859160242e-05
2.47618051780568e-06
-1.67639064071034e-05
-6.02752157482522e-06
-2.15918970716134e-05
-2.41073494025298e-06
-3.76752022432466e-05
-4.01269541819658e-05
-3.61004551530559e-05
-4.01340686284761e-05
-1.10906865705979e-05
-1.60335396200252e-05
1.98711446684967e-05
-1.76943292792719e-05
-3.13786176600322e-05
-3.01389485129997e-05
-2.09250984674471e-05
-3.56465772741739e-05
-2.19238552283759e-06
-4.18064199610632e-05
-1.97677803905097e-05
-1.20663352968156e-05
1.49147353144157e-06
-1.51599478121345e-05
-3.59241790955484e-05
-1.90570940335133e-05
-3.63193615990656e-05
-2.12654846704796e-05
-3.45703740379339e-05
-1.8471237322764e-05
-1.83238740823581e-05
-1.08160154299181e-05
-2.81891197723672e-05
-4.10808192759569e-05
-3.25064712047297e-05
-3.89798594874697e-05
-1.07653632098501e-05
-1.23256196791454e-05
-9.39162569351013e-06
-3.31170509398517e-05
-2.93359847843122e-05
-1.1364175659115e-05
-2.33216813211624e-05
-7.74520685717418e-06
-2.7450174470658e-05
-2.74723425648034e-05
-2.25340616603032e-05
-3.88850733433427e-05
-2.56962310802687e-05
-3.21040331390522e-05
-4.58852808773764e-05
-2.45673726348745e-05
-1.04855462217046e-05
-3.80793097454679e-05
-4.34667337311012e-05
-2.16541784645183e-05
-2.0976719146769e-05
-2.29552296204452e-05
-1.65845404739018e-05
-8.68320454022743e-06
-3.03529647649392e-05
-4.64801546248864e-06
-5.96430525546059e-06
-1.68410458134138e-05
-2.06928902798455e-05
-3.32371475432149e-05
-1.2070861681403e-05
-8.1974897877153e-06
-1.1296062194555e-05
-2.81644603040446e-05
-4.43718278020731e-05
-1.57637362975207e-05
-1.51743213791518e-05
-6.56020394755868e-06
-1.15462137998147e-05
-2.34995010652239e-05
-2.4033031992247e-05
-1.24772054157302e-05
-7.58141742248288e-06
1.1100079067798e-05
-8.03708083692159e-06
-1.08058231784251e-05
-4.77575591940044e-06
-4.45092917303625e-06
-2.06918527689557e-05
-7.94106915178503e-06
-2.89408967006296e-05
-2.28130910164293e-05
-3.15321320917522e-05
-2.53558551183147e-05
-1.30111015513201e-05
-4.35543493282156e-07
-3.07416935104907e-05
-1.45860816586925e-05
-2.03015521746513e-05
-2.1724075925944e-05
-2.00883136787223e-05
-9.77329146856024e-06
-3.12245682188025e-05
-1.7309087921957e-05
-3.08506355104557e-05
-1.98029580440702e-05
-7.01640682172367e-06
-1.7496323568677e-05
-2.53556620320994e-05
-1.77463054308333e-05
-2.22882313244238e-05
-8.87325713127612e-06
-2.36183001096521e-05
-2.90673394092511e-05
-1.97395563198113e-05
-1.08235941500609e-05
-1.82987875421924e-05
-4.1655352225685e-05
-2.33980261522202e-05
-3.9741939269598e-06
5.7835111600596e-09
-2.5464112491223e-05
-2.13702378584137e-05
-1.89092717183027e-05
-3.41874609349754e-05
-2.98867313058033e-05
-3.49492759124757e-05
-4.132307108215e-05
-1.89508903376452e-05
-2.56544558564039e-05
-3.52694252529301e-05
-1.06258402670534e-05
-4.62375345603387e-06
-2.52085104629256e-05
-2.17869565366442e-05
-9.13228613012553e-06
-2.00423036833361e-05
-2.74935936570989e-05
1.04138334307817e-05
-2.49341829177954e-05
-7.96750944913707e-06
-1.16963023508495e-05
-1.64514125265265e-05
-3.08105113394596e-06
-5.17437008713303e-05
-3.12147142759268e-05
-3.28331041112937e-05
-5.32457885050302e-06
-1.61957936573731e-05
-1.45839571722263e-05
4.58777322263575e-06
-3.03888447463834e-05
-3.55257108266089e-05
-3.52247936190949e-05
-3.86502747035615e-06
-1.58943789732392e-06
-8.87648895379895e-06
-1.02081619816548e-05
-1.49723968311033e-05
4.84388137949587e-07
-2.80753341970631e-05
-2.42616613281321e-05
-2.75621693764194e-05
-2.28108589231847e-05
-2.78051587147897e-05
-8.24502919453782e-06
-3.42230372321948e-05
-7.76196705768179e-06
-1.04765561174046e-05
-2.72702964436257e-06
-1.4419459525924e-05
-2.28105871853757e-05
-1.66363031335921e-05
-1.5329005548302e-05
-5.66218110769403e-09
-1.46947251814664e-05
-1.23261132725306e-05
-2.9209611825977e-05
-1.5506331809394e-05
-2.68310167569567e-05
-1.3630728818815e-05
-1.88688602933092e-05
-3.82916286267562e-05
-1.13466899009336e-05
-4.00610039540064e-05
-1.74648739421529e-05
-2.45890829072745e-05
-1.43930340321939e-05
-3.08681388045497e-05
-2.17545921008407e-05
-3.82330163699452e-06
7.46766114288989e-06
-4.80665157392538e-05
5.69796182306685e-06
-1.16042672274313e-05
-1.26570010228415e-05
-4.42417341358981e-05
-1.79455313207372e-05
-3.83419353431998e-05
-1.81080638497857e-05
-3.37576126868494e-05
-2.38527485544061e-05
-1.84902262921166e-05
-1.44800783053906e-05
-7.55697400326039e-06
-2.72585231232131e-05
-1.90384476696448e-05
-9.46844154423491e-06
-1.53624343903602e-05
-3.3024613343997e-05
-3.05855101778684e-05
-2.76489557250069e-05
-2.63042647845219e-05
-1.68131425627002e-05
3.57103237374903e-06
-2.26051209339239e-05
-1.58440745133326e-05
-1.82586030068572e-05
-2.04164742711866e-05
-3.3841500874029e-05
-1.71181947577538e-05
-3.2381401217361e-05
-1.15884918527829e-05
-9.323049032349e-06
-2.6634475341019e-05
-6.27613577323808e-06
-7.15959132926202e-06
-1.37730800854095e-05
9.27828589491826e-06
-1.32687230622361e-05
-2.7017015576151e-05
-1.85604023041322e-05
-3.95411493111723e-06
-1.73738405379446e-05
-2.67750612028582e-05
-1.0285759530338e-05
-1.48571558793208e-05
-1.81742582274744e-05
-2.08072201205795e-05
-1.74802955508378e-05
-3.55350846865909e-05
-3.80153500361202e-06
-1.88451218192578e-05
-2.40999854855288e-05
-1.98592675040413e-05
-2.30817460798442e-05
-1.29130674556578e-05
-4.04953178495547e-05
-4.04278376531571e-05
-1.07754529640607e-05
-3.10634426719837e-05
-1.37116063855103e-05
-1.9856232422591e-05
-3.00066072449184e-05
-1.38923993589524e-05
-1.08286981532573e-05
-2.38331035118064e-05
-1.97360253491999e-05
-2.6781940684375e-05
-2.44535167333198e-05
-1.16812875577243e-05
-3.62116410578044e-05
-4.46141202512089e-05
-3.47204461462689e-06
-2.41341484818302e-05
-2.87008203243411e-05
-3.99652633554731e-06
-1.86810281026406e-05
-9.16423043222774e-06
-2.90200450470337e-05
-2.58124496668021e-05
-1.3573385163007e-05
-1.81955994014745e-05
-1.44999132232169e-05
-3.30711299572902e-05
-7.79473980066891e-06
-2.5198275641039e-05
4.62553638494891e-06
-4.73100214576049e-05
-1.08180161596453e-05
-2.64581911156117e-05
-1.9249204993592e-05
-3.59860030076121e-05
-1.84459604774276e-05
-9.60988344287378e-06
-2.72961897655441e-05
-4.34758647561437e-05
-3.2315612097404e-05
-2.63949647471311e-05
-4.30802404365627e-05
-2.37363495351441e-05
-7.51253782857044e-06
-2.93221593533283e-05
-1.74238889824958e-06
-2.35218652429913e-05
-5.58000366811216e-06
3.28396095129326e-10
-2.21546067647011e-05
-8.73299806006182e-06
-3.3870450232169e-05
-2.00349407132363e-05
-3.03212977753614e-05
-2.43460770233245e-05
-3.97453425999362e-05
-1.78296782882339e-05
-2.59199379855371e-05
-3.57997542570659e-05
-1.41929366914419e-05
-3.60383117820855e-05
-1.6762753654972e-05
-2.55572432992149e-05
-2.73587768706473e-05
-5.29377435834009e-07
-3.28475320729392e-05
-1.39992976972916e-05
-2.18175288251993e-05
8.77514649072868e-06
-1.66353219144388e-05
-3.29253397807076e-05
-1.70813633966353e-05
-1.97738506923763e-05
8.14293123266128e-06
-3.39517718819538e-05
-3.9591465291851e-05
-7.25089567108364e-06
-1.36154433200222e-05
-1.13279067339955e-05
1.21845317613844e-06
-3.79567010367848e-05
-2.66396903082243e-05
-7.74019927281931e-06
-5.08156963451348e-06
-2.31729372456675e-05
-2.13999550076186e-06
-1.12971899065676e-05
-3.35579471785351e-05
-1.96226479196734e-05
-2.45015873924511e-05
-8.48249964321047e-06
-2.80191216845731e-05
-2.27551415060795e-05
-1.32364090642839e-06
-8.72573512549495e-06
-2.26840234614576e-05
-1.23975006393575e-05
-1.15426712355295e-05
-2.22155106114261e-05
-2.5255830525687e-05
-2.64125034068735e-05
5.72966005632501e-06
-2.98410841390399e-05
-9.57882053145719e-06
-1.2453222228251e-05
2.41795736465344e-06
-2.63091666409164e-05
-1.11992768630479e-05
-2.23689349323857e-05
-3.77962579568553e-05
-1.58618093382814e-05
-5.38127675402275e-06
-5.81524280565898e-06
-1.42216786000624e-05
-2.7492431512029e-05
-2.22987396000912e-05
-2.45390180807549e-05
-3.96688690919086e-05
-2.11650731609447e-05
-1.95956446460753e-05
-2.30244532105968e-05
-4.73106874202586e-05
-2.32897097743375e-05
-3.19353077309706e-05
-7.14739989268693e-06
-1.04024804531565e-05
-4.39463609702066e-05
-1.88633097258175e-05
-3.04101001883812e-05
2.84507952158697e-06
-2.52579306723626e-05
-1.00420822531141e-05
-1.5311059151385e-05
-1.01196981245418e-05
-2.17451221971299e-05
-2.79876953241351e-05
-2.10614787229567e-05
-3.37868926862484e-05
-4.55800959233737e-05
-2.0378787206503e-06
-1.07562051222263e-05
-3.98030243160899e-06
-2.24081358461109e-05
-3.13942670754762e-05
-1.73312601339718e-06
-2.61117322776262e-05
-2.83890922917472e-05
-2.00393019298897e-05
-2.06208029285807e-05
-2.53805561201123e-05
-1.45299518316021e-05
-1.68053571513625e-05
7.06317668938321e-06
-1.8365851350831e-05
-3.94632635120293e-05
-8.02154844553174e-06
-2.81808239383631e-05
-5.50458259277942e-06
-3.42421005268243e-05
-1.47488155928153e-05
-1.61550656362158e-05
-3.39232366172067e-05
-2.44131929560976e-05
-1.95022051696474e-05
-2.60947537663501e-05
-2.30119866097062e-05
-1.76096230421229e-05
-3.35141838725048e-05
-2.53262791383218e-05
-3.9117182217631e-05
-2.13152069291897e-05
-1.37957705934913e-05
-4.59123777036072e-05
-1.80534337215625e-05
1.34325636940738e-06
-1.36072148048083e-05
-2.5462293200438e-05
-2.18314761812083e-05
-8.96165876245825e-06
-1.62453964727997e-05
-2.01644558726626e-05
-1.01955770654647e-05
-3.22226397614915e-05
-3.44063167561264e-05
-1.38907250815414e-05
1.00591645316818e-05
-3.74514362182936e-06
-2.02723516329555e-05
-2.7933857810404e-05
-1.3548367762036e-05
-2.86313268574888e-05
8.09961640844662e-06
-6.86260450654214e-05
-1.02146796502888e-05
-2.6070147203014e-05
-1.95596530346595e-05
-2.34955053052126e-05
-3.54622086846608e-06
-3.16142626266015e-05
4.93254330001012e-06
-5.50495271359049e-05
-2.09251746996864e-05
-3.1556767306887e-05
-2.67667041656014e-05
-3.61744110357478e-05
-3.12154563098498e-05
-2.69174885511523e-05
-1.38813369603779e-05
-1.22518954536236e-05
-2.14768359764627e-05
-3.98359832075357e-05
1.35318262519709e-06
-2.49260908117019e-05
-3.0987550758462e-05
-2.63991016642525e-05
-1.86701140430849e-05
-3.76615261331467e-05
-3.55956049574076e-05
-6.55358437899663e-06
-8.96235449856705e-06
-2.64540508430225e-05
-2.87725551819974e-05
-2.05864520783863e-05
-2.07646264016607e-05
-1.94458372577916e-05
-1.53988647093207e-05
-3.70492812010004e-05
-4.43338058969773e-05
-3.60319170219141e-05
-2.79787437832932e-05
-2.89631650465811e-05
-2.42568947110353e-05
-2.96680721553494e-05
-1.68117542674813e-05
-2.24353328305996e-05
-2.03107210514196e-05
-3.6299087927558e-06
-3.35401744070857e-05
3.76346400367146e-06
-3.04443865481663e-05
-2.65867709192793e-05
-3.04445504449425e-05
-1.15375669063786e-05
-3.05743540701939e-05
4.3389651056471e-06
-1.86366115010049e-05
-2.54614517118308e-05
-9.6671163194803e-06
-9.40964098479157e-06
-8.0729414631038e-06
-2.31559964267582e-05
-1.52068909980736e-05
7.30424641715519e-06
-1.86371259209631e-05
-2.56566749716044e-05
-1.12626090921681e-05
-2.22144437938415e-05
-3.53110510448496e-05
-1.259516635044e-05
-1.00760880756404e-05
-1.62168499880258e-05
-2.64747409700221e-05
-1.97423539945567e-05
-2.06076792378036e-05
-2.30884221079684e-05
-3.07973726561523e-05
-2.1842828614091e-05
-3.6306520910004e-05
-2.8414362947798e-05
-2.59316795679118e-05
-2.38436000348767e-05
-2.19682090808123e-05
-3.06134335509183e-05
-2.47547298181439e-05
-1.03390387432075e-05
-2.29877044433806e-05
-2.23944243584702e-05
-2.58777129289334e-05
-8.38926594338699e-06
-2.69923054749833e-05
-7.17546957338694e-06
-4.28739965293948e-05
-1.36483883784742e-05
-3.08908260166429e-05
-1.94760587209112e-05
-3.47902835765094e-05
-3.76261015951573e-05
-2.37169762056507e-05
-3.08669887199803e-05
-1.67567968456622e-05
-1.09652272698351e-05
-3.8078074643039e-05
-2.5561950876672e-06
-9.40846174339091e-06
-1.45378518433057e-05
-1.44654303722476e-05
-1.43370560142283e-05
-2.14303417898227e-05
-4.2829265714919e-05
-3.19309812047183e-05
-4.08349661252605e-06
-1.18568137989903e-05
-1.75110334296393e-05
-2.07861750013572e-05
-4.18300771155682e-06
-1.37884440682974e-05
-3.63482412806676e-06
-2.49987817320509e-05
-9.50412046960535e-06
-1.42161587936643e-05
-2.46264330745836e-05
3.50154782952416e-06
-1.91264658639996e-05
-3.302062440591e-05
-2.18598809225585e-05
-4.61889667231793e-06
-2.90054686701854e-05
-7.77848819280092e-07
2.40464187887026e-06
-1.93110937976986e-05
-2.81631024221996e-05
-2.76112343584275e-05
-4.01148275835644e-05
-1.9063763739305e-06
-1.08263279147838e-05
-1.14953227639275e-05
-2.20644227435418e-05
-3.25978947238506e-05
-1.7489116139252e-05
-1.47728071661586e-05
-3.64179526013751e-05
-8.73953672604868e-06
-3.05838870463693e-05
-3.73942525740454e-05
-1.48805850077104e-05
-2.45890560498846e-05
-2.74632319211119e-05
-3.17882731265876e-05
-1.8031900796517e-05
-4.77947262019735e-06
-4.02086200351777e-05
-3.24188581270238e-05
-1.56416757196096e-05
-2.78155742425506e-05
-2.00751665617143e-05
-1.21571962312163e-05
-1.67047458292936e-05
-2.94183375675062e-05
-2.01106626144216e-05
-1.93715645779076e-05
-3.05271769810121e-05
-2.2538162031209e-05
-2.80331136688075e-05
-2.97695316688588e-05
-2.56778173649249e-05
-1.05489359808663e-05
-2.52492864383554e-05
-2.72210762889491e-05
-2.58051294027884e-05
-3.10540756744173e-05
-1.69547444062613e-05
-2.18579351860769e-05
-6.79542217264726e-07
-1.14136325699171e-05
1.11129644959568e-05
-1.41879950823973e-05
-2.56607752474082e-05
-2.87463964589679e-05
-1.55705281753716e-05
-3.76036914456277e-05
-7.46955797642615e-06
-1.56823757090317e-05
-5.67272145193458e-06
-2.19688779770955e-05
-1.47570365362599e-05
-1.40283041244758e-05
-2.81470009214315e-05
-5.24941454418278e-06
-3.064465428126e-05
-3.79658273484475e-05
-2.25479208182585e-05
8.64192599766209e-06
-8.85193059291613e-06
-3.66800866805783e-05
-1.65209886871136e-05
-3.26085650408433e-05
-2.30253569954946e-05
-3.02418650843594e-05
-1.74977353762791e-06
-8.32855837659684e-06
-1.93901322576047e-05
-1.86210960755702e-05
-2.85171478991173e-05
-2.38951703781703e-05
-2.73583833185909e-05
-2.5231840189485e-05
-1.06486076035326e-05
-2.71657576056519e-05
-3.64696598715179e-05
-3.09366273495424e-05
-2.28623494567031e-05
-2.15719981536976e-05
-2.17598417908602e-06
-1.63569132637085e-05
-2.04792146739739e-05
-3.21229186668602e-05
-1.81065564061364e-05
-3.94342163808013e-05
-1.17759011636596e-05
-2.73948936879153e-05
-2.76265638281976e-05
-1.34506399641721e-05
-2.00918290743321e-05
-3.06829991678667e-05
-2.11278433588872e-05
-4.03141148998045e-05
-3.02725142663838e-05
-1.81722533226723e-05
-1.38960426895095e-05
-1.51759033237226e-05
-3.8881767627228e-05
-2.06918266239269e-05
-2.68806965201445e-05
-1.93585548031801e-05
-3.3103641371258e-05
-2.35958644649174e-05
-1.83937545809426e-05
-3.74998077260099e-06
-2.39328157668287e-05
-3.46466156409804e-05
7.51885460296034e-07
-2.00747533120807e-05
-3.24199755025716e-05
6.21012402043289e-06
-2.62180593115922e-05
-3.20039345179004e-05
-1.48329756241088e-05
-2.42518640991014e-05
-2.18241323030228e-05
-2.68944333664296e-05
-1.37366740082524e-05
-1.70676363724338e-05
-2.61699045319508e-05
-2.67279819999444e-05
-2.75490526566389e-05
-2.78902019130723e-05
-4.2325085176726e-05
-1.93418835384685e-05
-4.01472127711259e-05
-3.5231762349942e-05
-1.06647240335645e-05
-2.50377111714533e-05
-2.56699697906786e-05
-1.83110754329455e-05
-3.26970160059229e-05
-2.78953780753069e-05
-2.9716131310939e-05
-4.16519621332392e-05
-1.96789017305184e-05
-4.3625875861708e-05
-3.67897491638921e-05
-2.37243849728088e-05
-2.96328804011776e-05
-2.97139221387445e-06
-1.46096313059845e-05
-1.95533956681229e-05
-2.23664431904822e-05
-5.2997854307335e-05
-2.55982055721112e-05
-1.32758044983547e-05
-6.27584982317185e-06
-1.99109684452782e-05
4.90474518338736e-06
-1.52989149693898e-05
-2.61088643937055e-05
-3.02893874906235e-05
-1.92388827597373e-05
-1.07397836714813e-05
-2.92876414598176e-05
-6.50837103787136e-06
-2.77571162686271e-05
-2.20956295504828e-05
-5.08383812709381e-06
-1.32389081717399e-05
-3.86248835148892e-05
-2.30341331171229e-05
-2.94600762574597e-06
-1.58625169575209e-05
-1.40818529964551e-05
-4.31949507525919e-07
-1.61562555582725e-05
-2.88970128730932e-05
-3.75331116145819e-05
5.26477494161252e-06
-2.04390027701318e-05
-3.33449882655368e-05
-2.81345318993032e-05
-2.37585011402393e-05
-5.91315502909189e-06
1.6389322565646e-06
-3.09742947245703e-05
9.90115553380531e-06
-3.87261957133308e-06
-6.67799101872342e-06
-2.52643738649529e-05
-5.29635452888018e-06
-2.11009323904403e-05
-3.6803624090884e-05
-7.90979678900489e-06
-2.00239952248244e-05
-1.80554213930527e-05
-3.26410581383515e-05
-2.69230916700569e-05
-2.73664057393114e-05
-1.6842511250612e-06
-2.67200944645515e-05
-2.43853825044003e-05
-5.35438066537124e-07
-1.66689820924229e-05
-4.24013474985602e-05
-2.33393853370453e-05
-2.34543677408057e-05
-2.78283598942719e-05
-2.51854957342901e-05
-3.53293771551034e-05
-1.63077841975077e-05
-3.67210142950029e-05
-4.87062478689714e-06
-2.60813319735203e-05
-2.47531558470499e-05
-9.73330409343154e-06
-4.34974162664603e-05
-1.46302197275818e-05
-1.4495627200524e-05
-2.54588576450874e-05
-3.53201642519424e-05
-2.09136431837818e-05
-2.07074342785285e-05
-2.23738973467909e-05
-2.45199151640675e-05
-2.21829796261548e-06
-1.7065389669592e-05
-4.45542211292731e-05
-2.57857720727569e-05
-6.45222778198759e-06
-6.17306727580819e-06
-3.05135246639133e-05
-3.71402860414135e-05
-1.75532688854269e-05
1.73557363201767e-06
-1.19149339107698e-05
-1.70448644495667e-05
-1.99678457927309e-06
-1.56512741763192e-05
-1.62752834704336e-05
-1.24733800500228e-05
-2.68328157332991e-06
-2.03719426906079e-05
-2.50356992262943e-05
-2.2102217288547e-05
-1.45109504230256e-05
-1.72625540871087e-05
2.10253790293132e-06
-3.15274710799604e-05
-2.11241422765457e-05
-5.05595924204313e-05
-2.18508518092324e-05
-4.60892057249617e-05
-9.8952467343925e-06
-3.72075440122154e-05
-2.48595432743116e-05
-3.18481444906076e-05
-1.51275690724749e-05
-8.3673895070101e-07
-1.43408359721144e-05
-2.90264519996738e-05
-2.53530357960822e-05
-2.00864489785477e-05
-2.55556922436283e-05
-3.3185116451284e-05
-1.10804732975553e-05
-2.54912174755384e-05
-4.49075869270616e-05
-9.69553995035349e-06
-1.58922294163994e-05
-1.34514051009669e-05
-2.67049901600965e-05
-2.65891729020756e-05
-1.95508276846278e-05
7.76472645772479e-06
-1.6079647836936e-05
-1.3531843111303e-05
-2.42087732855256e-05
-3.02789309697925e-05
-2.78043749755268e-05
-1.64244950909162e-05
-2.21317595610995e-05
-2.98992909633022e-05
-3.00955186547055e-05
-2.4038689268763e-05
-1.37992229603605e-05
-2.55727345751719e-05
-2.58203047349229e-05
2.6200608002638e-08
-4.38059305761098e-05
-2.28583090096965e-05
-1.74145881665107e-05
-1.13147097825672e-05
-3.60071397022891e-05
-1.10642040965961e-05
-2.86139116083791e-05
-8.74633840593186e-06
-2.13017858552861e-05
-2.50628952255248e-05
-1.8341553268715e-05
-1.95183651086282e-05
-3.44936514921376e-05
-1.94991639463507e-05
-3.54437558943542e-05
-1.65531652874149e-05
-3.87833498719368e-05
-2.11865339536176e-06
2.16549689508796e-06
-3.03554416900396e-05
-5.44348470036091e-07
-3.56630445390465e-05
-1.92674833120647e-05
-2.02284753582476e-05
-2.46791595317293e-05
-2.34864052418375e-05
-1.58361721963345e-05
-2.21825399355192e-05
-1.71718168739413e-05
-1.85216579733285e-05
-2.7260887935818e-05
-2.26342542987382e-05
-1.85653797627813e-05
-3.37935697590285e-05
1.47084830161649e-06
1.72291178400032e-06
-1.77208918331135e-05
-1.72924737572048e-05
-1.9983596813109e-05
8.8495971349631e-07
-2.64244639137123e-05
-2.55987966162758e-07
-3.49566584508011e-05
-4.84786244683403e-06
-9.65511179973277e-06
-1.16523809013669e-05
-1.6252843093149e-05
-2.12343293747114e-05
-1.25351043638237e-05
-1.26023538623341e-05
-2.67126043377282e-05
-3.96701864097804e-05
-3.09780118746129e-05
-4.13825658326193e-05
-2.04787223117678e-05
-1.18549305571749e-05
-1.65303781769393e-05
1.11373502360486e-05
-1.65676332923642e-05
-9.10595012292847e-06
-1.54946399846511e-05
-1.63852945598305e-05
-2.33257648132636e-05
-3.83333283624558e-05
-2.72745367901855e-05
-1.27429361790929e-05
-1.81229037964006e-05
-2.58923289020196e-05
-2.55112945964819e-05
-3.92856064132526e-05
-2.08198849633228e-05
-2.05696558050329e-05
-3.73792022461604e-05
-1.97613119393113e-05
-3.6115496089502e-05
-7.86552282337493e-06
-1.63145913958948e-05
-2.01287992283014e-05
-3.54986905915506e-05
-1.71358203905357e-05
-1.58931550039952e-05
-3.7793981227881e-05
-4.49517772845698e-05
-2.96225331559206e-05
5.62125640265433e-06
-6.3284672774446e-06
-2.23377962801655e-05
-6.98200483627835e-06
-2.44848575797371e-05
-8.68607686683147e-06
1.23607721342407e-06
-2.89105280388193e-05
-9.64566158931998e-06
-2.27678953008297e-05
1.69283332319185e-06
-2.39808538439726e-05
-9.33666129399076e-06
-2.15039018502527e-05
-3.31243938999998e-05
2.88853679407969e-06
-3.88104964188128e-05
-2.0427818591073e-05
4.66528122599984e-06
-3.05739003446617e-05
-2.50492726509908e-05
-4.25707196137953e-05
-1.67978967802505e-05
-1.13079673469055e-05
-2.82809544140216e-05
-3.98833444735803e-06
-3.89167904065964e-05
-1.58815638385235e-05
-1.12142451094102e-05
-1.8750517536789e-05
-1.19628680628963e-05
-2.61381215510723e-05
-2.81325021705224e-05
-2.78869815828847e-05
-1.35691621487555e-05
-1.90342360914199e-05
-3.2181364495814e-05
-4.94614568975537e-06
9.32923173887393e-06
-2.25448270867827e-05
-2.46309117765833e-06
-4.72631277028486e-06
-1.81661918557714e-05
-1.13160255657703e-05
-2.65175322188135e-05
-1.89034731764082e-05
-1.90206324900747e-05
-8.51735324312143e-06
-1.23898677736098e-06
-2.04257725853056e-06
-1.80232147154157e-05
-1.53788615022341e-05
-6.35686596832606e-06
-1.1818985565339e-05
-1.92044476662763e-05
-1.15981961622638e-05
-3.00269132622186e-05
-3.12134219949511e-05
-3.5246094340848e-05
-2.77637900011141e-05
-1.1749885248554e-05
-2.23067751837517e-06
-1.61387379282386e-06
-2.212158963053e-05
-4.18898693065649e-05
-1.40427252659628e-05
-3.15560031400931e-05
-3.05364193848733e-05
-9.11811069293038e-06
-3.00300147970467e-05
-2.62679633958367e-05
-2.80635897236768e-05
-2.13678372048984e-05
-2.13853654876158e-05
-2.58526949406508e-05
-2.39782966142462e-05
-5.3890092275426e-05
-2.34866205990659e-05
-2.0783526287895e-05
-3.20278015982896e-05
-2.62523166834611e-05
-1.44316527527996e-05
-1.18018736280272e-05
-1.68348873726864e-05
-3.63855998632702e-05
-9.14429201691586e-06
-3.63220331142335e-05
-2.53244817799683e-05
-2.52614231911779e-05
-1.65388402960526e-05
-3.61330720516881e-05
-7.58066181351585e-06
-2.55533273246133e-05
-4.50733309408791e-05
5.08200854692356e-06
-1.82055537724457e-05
-2.04305651813505e-05
-1.46424820855738e-05
-7.47810321658289e-06
-5.27998697196135e-06
-9.19076272727844e-06
9.77163235416914e-06
-3.54884418505176e-05
-1.84072627504936e-05
-1.16745318787172e-06
-1.06135330802323e-05
-9.07654504945233e-06
-1.07754508818763e-05
-2.26804568979382e-05
-3.00582997821859e-05
-9.73670569393355e-06
-2.29845092166242e-05
-3.2235507180043e-05
-4.30431043722915e-05
-1.66981358715252e-05
-3.58932685236366e-05
-2.20577688372524e-05
-1.68719125513331e-05
-9.38896642958949e-06
-2.51453804684593e-05
-2.41881975102827e-05
-4.15111033370544e-05
-1.54108493851098e-05
-1.22718805986435e-05
-2.0388808275635e-05
-1.80855026402844e-05
-8.54159888859515e-06
-2.92073932431125e-05
-2.55299428915849e-05
-1.6184104660478e-05
-2.29561703253645e-05
1.56983605072205e-06
-1.95386884642078e-05
-2.79581958873372e-05
-2.5864990433101e-05
-6.20493027740508e-06
-4.25135257878946e-05
-3.00458737288662e-05
-2.78088100403445e-05
-2.67697994239358e-05
-2.84567426406901e-05
-1.950010387484e-05
-1.74991200809974e-05
-3.2225744749796e-05
-3.78522761906746e-05
-2.66865463969596e-05
-1.3507957279903e-05
-2.94785817676681e-05
-3.83305969528531e-05
-2.02526243067648e-05
-2.27842450157426e-07
-1.73447495160881e-05
-3.04183033005278e-05
-3.34153855917105e-05
-1.55929425507617e-05
-8.8728280032813e-06
-3.49610042522427e-06
8.84046843983197e-06
-2.111738844909e-05
-3.69230963413152e-05
3.62052792299699e-06
-1.0411894164141e-05
-2.82781567846896e-05
-1.64648028204132e-05
-1.66882879747361e-05
-3.26832312382593e-05
-3.63615049966201e-05
-1.76383611423582e-05
-1.77490057794868e-05
-1.28226152008558e-05
-3.15794934441443e-05
-1.17833109531557e-05
1.99908143143291e-06
-1.00055314440398e-05
-1.15258512547836e-05
-1.63252057924905e-05
-3.57084701632781e-05
-2.64534474385922e-05
1.65320254128658e-06
-2.95001894746209e-05
-2.74610955296059e-05
-1.70408038954724e-05
-3.72527177618875e-05
-2.5939539175409e-05
-2.16820447971665e-05
-2.71893280002965e-05
1.74394104146815e-05
-1.57933828490086e-05
-2.39297039607984e-05
-2.30511686934071e-05
-7.9253001683013e-06
-7.33181105816097e-06
-2.47996643558595e-05
-1.46274948616735e-05
-1.518852018776e-05
-3.091196051247e-06
-9.80993088404389e-06
-2.96652530400626e-05
-2.38429710753412e-05
7.93731317155537e-06
-2.36405932355805e-05
-9.93252031541452e-06
-4.62650527297903e-06
-4.53826321375423e-06
-2.73860498695496e-05
-1.6024078787367e-05
3.01100507430396e-06
-8.63323183269332e-06
-1.18024943550564e-05
-1.71799425389428e-05
-1.49984047699003e-05
-2.57184553386632e-05
-1.48359344167222e-05
-1.34696940198343e-05
-1.17025207602032e-05
-2.41898659435248e-05
-1.15280028114617e-05
-3.0654219064796e-05
-2.81360193210465e-05
-4.93278549119497e-05
-1.51057658572398e-05
-4.403986058655e-06
-2.39155131821935e-05
-1.5129448683935e-05
-1.32337894215409e-05
-1.19600590549834e-05
-2.09589667565865e-05
-8.43404596240779e-06
-1.84109448634349e-05
-2.9461317993455e-05
-1.20795181647727e-05
-4.78298925000391e-05
-3.534429076846e-05
-3.70158015423173e-05
-2.91135997682459e-05
-2.38657629707495e-05
-1.25571352992426e-05
-8.87278948689213e-06
-3.33574280127312e-05
-1.67609470635203e-05
-2.51236592107173e-05
-3.08621545190492e-05
-2.52773192035289e-06
-2.60677630092704e-05
-2.62135325543653e-06
-5.55179129249456e-06
-1.7872164918498e-05
-4.33605693385316e-05
-2.66040887548553e-05
-1.01595316772026e-05
-1.36919191678725e-05
-1.69937255256684e-05
-1.38235721489638e-05
-2.08980422457488e-05
-4.68663311112256e-06
-9.6290386691384e-06
-1.71018018220008e-05
-1.18009199965658e-05
7.39680917134737e-06
-1.93493101509034e-05
-9.87195580974998e-06
2.1835639966782e-06
-2.28651793283934e-05
-3.59189338834714e-05
-2.20172037851301e-06
-2.48033831145013e-05
-7.70935932232495e-06
-4.1094659146134e-06
-2.79655680151181e-05
-1.25009528298174e-05
-2.61760928974546e-05
-6.87411071565709e-06
-2.55874906251779e-05
-2.41870488949989e-05
-1.40692836910257e-05
-1.29997003198015e-05
-2.34605825227704e-05
-2.30205089993227e-05
-5.01304299744474e-06
-1.5072134744758e-05
-1.63824660355877e-05
-1.85576212572663e-05
-1.35447308104777e-05
1.17075552597217e-06
-2.19213184643248e-05
-1.24743235003016e-05
-4.4352903343444e-05
-1.22584117516576e-05
6.76502449373409e-06
-2.30368282994351e-05
-1.16673893895533e-05
-2.40666590783285e-05
-1.12465473358782e-05
-2.30087757492812e-05
-1.99640137146483e-05
-3.20046003117371e-05
-2.19639758011967e-05
-2.60616754331239e-05
-3.78145834225336e-05
-2.54237051784297e-05
-1.0504506239139e-06
-1.91400716628454e-05
-4.07406551971042e-05
-2.90776052820321e-05
6.53824092891989e-07
-3.22714209387819e-05
-2.05356516006059e-05
-4.23172653385087e-05
-1.43652882412396e-05
-1.16473303016294e-05
-2.03412004962219e-05
-3.42098174890939e-05
-2.29077137280164e-05
-3.82465447939645e-05
-3.83610154417533e-05
-1.43819761641989e-05
-4.58630122795623e-05
-2.9459351935931e-05
-1.89227429930633e-05
-1.0643287773407e-05
-3.35883306613973e-05
-2.09736095410184e-05
-3.16023855395934e-05
-2.13472998474864e-05
-2.56524179536477e-05
-1.05213499837826e-05
-4.58192745216188e-06
-1.84307845447965e-05
-4.02674573527845e-05
3.59562956108016e-06
-3.19094267158777e-05
-3.98442685852466e-06
-7.54285712795531e-06
-4.05508216956033e-05
-3.54353253941063e-05
-1.77445482614529e-05
-1.74103325771765e-05
-2.26386111032338e-05
-1.68973685618764e-05
-2.55960635696439e-05
-6.4803196562347e-06
-1.27621819107757e-05
-6.71976812862629e-06
-1.99929422056017e-05
-1.55831537392002e-05
-2.54848622238841e-05
-4.15218180629316e-05
-2.81291846304848e-05
-3.07167873497397e-05
-1.38136047666647e-05
-2.56651702636042e-05
-3.30462889335246e-05
-9.95601633107586e-06
-3.06014993271444e-05
-2.66204776780995e-05
-1.21750393457612e-05
-2.1747490891621e-05
-1.38414011101611e-05
-1.54947605602461e-05
1.43519037782524e-06
-1.87112106333101e-05
-3.7379384031925e-05
-8.12485352537467e-06
-6.35913507128854e-06
-8.30841195613952e-06
-4.84140935182926e-05
-3.07480064645497e-05
-1.8013998938951e-05
-2.74208645061854e-05
-2.92756896489963e-05
-2.65798976596676e-05
-9.7958065061695e-06
-3.86211590162413e-05
-2.06407586859656e-05
-1.88675961432858e-05
-1.6183070438616e-05
-2.58141069306758e-05
-2.72690542929442e-05
-4.89632245484403e-06
-4.24410017034873e-05
-1.18455256437409e-05
-3.92410167586915e-05
-1.12480082342518e-05
-1.48619333991934e-05
-3.05137279275783e-05
-3.86615535706395e-05
-3.12983261412463e-05
-1.7333142931581e-05
-2.45132219915216e-05
-1.93246517054293e-05
-3.47121626136105e-05
-2.8713368500273e-05
-1.85373298664914e-05
-3.97711002954859e-05
-2.88222394738056e-05
-3.37757595901061e-06
-9.86992929038804e-06
-2.48694084877012e-05
-2.35948093217404e-05
-2.00933548336068e-05
-2.03551286068638e-05
-2.23998478532938e-05
-3.56761077493478e-05
-2.15282261587047e-05
-1.1168789804813e-05
-3.65957105041763e-05
-1.14769813640558e-05
-3.54571652406634e-05
-4.26623732187737e-05
-7.17695045312659e-06
-1.62256590455163e-05
-3.21792973018869e-05
-2.59311179689007e-05
-3.34656298905388e-05
-6.13060109076365e-05
-1.97249153815012e-05
-1.88018107104379e-05
-2.27399402454862e-06
-1.61391604078992e-05
-2.89844537459087e-05
-3.18032804396208e-05
-2.62061994448553e-05
-1.56808888305806e-05
-1.85209580387678e-05
-3.29662744488538e-05
-2.63400907488299e-05
-5.36089696586675e-06
-1.37565822560765e-05
-2.61751155106471e-05
-1.4137905796771e-05
-1.25288347789475e-05
-2.35856599228601e-05
-2.58395034381342e-05
-2.11825613951622e-05
-3.82970661690923e-05
-1.80902637619345e-05
-1.75663338349154e-05
-3.31878384941504e-05
-2.78103598887104e-05
-4.12949285270358e-05
-1.19848958167937e-05
1.0424121942251e-05
-4.5497122488665e-05
-3.89210970501938e-06
-5.44050260070694e-06
-1.8089284779322e-05
-2.52852069687899e-05
-1.12502235530299e-05
-3.42031915660031e-05
-1.78639966878026e-05
-1.76089405372246e-05
-1.41417737009571e-06
6.96800385479784e-06
-3.88066463246207e-06
-1.43422279537006e-05
-3.33648496470097e-05
-3.75646283031573e-05
-3.90929154847742e-05
-1.53903122942973e-05
-4.27881653043022e-05
-3.25186792990356e-05
-2.12218700964688e-05
-1.19564446574794e-05
4.97821507993658e-06
-9.50846686672735e-06
-2.22141801532285e-05
-3.82504200904688e-05
-2.8710329672422e-05
-3.36806440208142e-05
-3.55269878889704e-05
-1.49151306494923e-05
-3.52589560949641e-05
-1.79309096596195e-05
-2.79772847500058e-05
-1.03768760638944e-05
-2.11564829015261e-05
-2.82637571166168e-05
-6.59441512208184e-06
-1.67097562462047e-05
-1.53612357334381e-05
-3.7986817669301e-05
-3.5403968565e-05
-1.52279929784466e-05
-2.19059725799595e-05
-1.35162178005296e-05
-1.45039933191573e-05
-3.02292093728897e-05
-5.49032450054565e-05
1.60492775811559e-06
-1.25350640098523e-05
-1.10938930548956e-05
-2.44036870676713e-05
-2.41494281385688e-05
-6.74778485245871e-06
-2.55489335106526e-05
-1.93326058722694e-05
-3.38123571884423e-05
-3.60018374728415e-05
-1.87599104137567e-06
-1.66937186997034e-05
-3.79037583182248e-05
-2.19385711724519e-05
-2.33687258461305e-05
-2.15268051270192e-05
-1.30281059383144e-06
-1.77414552920761e-05
-1.39945288610897e-05
-2.92593720910594e-05
1.30976462957697e-05
-1.41122162151e-05
-4.15299383595261e-05
-1.75694105846159e-05
-8.37724963159188e-06
-3.00493144642625e-05
-1.75908178122515e-05
-2.23816974054871e-05
1.81591557162415e-07
-2.37013489288235e-05
3.00405119652605e-05
-2.24547361146449e-05
-3.18294459490953e-05
-1.54322890904242e-05
-2.57376476246805e-05
-1.86490226154184e-05
-2.21394200651713e-05
-2.6630711063001e-05
-2.48220996258109e-05
-3.05927624490813e-05
-3.32711923987534e-05
-2.62865966960498e-05
-1.51362193554697e-05
1.04233303892699e-06
-2.06347519727671e-05
-2.7664321988414e-05
-4.83150479329942e-06
-3.50899087263616e-06
-2.93257994172442e-05
4.18082379106752e-06
-1.37951609496049e-05
-7.87945123443664e-07
-2.02264938276638e-05
-4.26637366071424e-05
-3.08973470604526e-05
-1.97777754076538e-05
-2.67589595577266e-05
-3.33048956025345e-06
-1.15811969719042e-05
-1.86849091803131e-05
-2.22647746148975e-05
-1.5358779002574e-05
-2.8621524037414e-05
-3.14813069775365e-05
-8.81917535765687e-06
-5.35406846066865e-05
-2.02137528674846e-05
-2.0731450065196e-05
-3.478002313136e-05
-2.69092773169656e-05
-2.69641502729359e-05
-1.40364592250741e-05
-2.26412102214055e-05
-1.62188316666006e-05
-1.21186334695099e-05
-3.89116911270951e-06
-3.15454233226802e-05
-5.01114548782486e-05
-3.46690024419484e-05
-5.31819696934918e-05
-2.88083954221339e-05
-1.41706670099058e-05
-3.73177176199422e-05
-1.89208256052221e-05
-2.22180493251405e-05
-3.09097450011906e-05
-3.1944411724568e-05
-2.21620827178774e-05
-2.43938221266574e-05
-5.83291975323287e-05
-3.90997226441931e-05
-2.09687225405282e-05
-1.91824690867215e-05
-1.71502797991659e-05
-1.55589950715925e-05
-2.27501585973614e-05
-3.39453843733421e-05
-3.99058611674051e-05
-2.7134311137804e-05
-2.11264704559729e-05
-3.74822675186173e-05
-8.54575365613625e-07
-1.67538250151503e-05
-4.06896984473544e-06
-1.90806138022928e-05
-1.38865826762628e-05
-1.11143902672555e-05
-3.3905650708002e-05
-1.98673964612676e-05
-1.66653437927206e-05
-2.47213255136096e-05
-7.51272174039281e-06
-7.41705918172128e-06
-1.72189810401171e-06
-2.62026003224672e-05
-6.06604428247059e-06
-1.43462764952345e-05
-1.95620995621099e-05
-3.32321004404238e-05
-1.03584285509322e-05
2.06453804137447e-06
-2.19861988967844e-05
-8.01436720462549e-06
-4.16762004926218e-05
-1.90113502053166e-05
-2.44737090529884e-05
-3.26524302549433e-05
-2.30071506905823e-05
-1.32877474372305e-05
-2.19200136242e-05
-2.85301461801408e-05
-1.58687698394905e-05
4.45781030553278e-07
-3.71617807073204e-05
-1.13936476849318e-05
-2.10307368179163e-05
-1.86857908985068e-05
-3.08302578756007e-05
-1.69930805825397e-05
-2.58340430904151e-05
-5.59616751506942e-07
-3.1435744298696e-05
-2.15584189397566e-05
-1.12888224626994e-05
-3.03039145938539e-05
-2.78105967258592e-05
-2.64402800862335e-06
-1.41467545216761e-05
-3.11701430874844e-05
-2.63589199650153e-05
-2.22063977245822e-05
-2.73712566785848e-05
-1.08509214707835e-06
-2.20480324348822e-05
-3.48466314433729e-05
-2.4992125889883e-05
-3.13379592523328e-05
-1.8154711327046e-05
-1.34000137525189e-05
-2.44403342274585e-05
-7.11601438606754e-06
-3.11669728072735e-05
2.34333323180117e-06
-1.51000472076141e-05
-2.4296294962074e-05
-8.49897349019172e-06
-6.73388136713707e-06
-1.11095813134972e-05
-1.16344164868563e-05
-1.58801877145759e-05
-2.5452429660655e-05
-2.18661875059577e-05
-8.83096992578282e-06
-1.09681874696713e-05
-1.04451876282007e-05
-1.37473519120173e-05
-3.73493493677644e-06
-1.9539824406253e-05
-9.4453016814444e-06
-3.06063260243544e-05
-1.47468324287124e-05
-5.91626787248819e-06
-2.26865241561967e-05
-1.77799261093615e-05
-3.08354074552702e-05
6.77460492994479e-07
-1.93973754181363e-05
-7.06568078575516e-06
-3.43003501033311e-05
-1.3270456455045e-05
-2.23899508690067e-05
-2.09789136551999e-05
-5.95715474804115e-06
-1.71704450826185e-05
-1.77263399977003e-05
-4.28305533192036e-05
-4.60599132077822e-05
-3.58348902560866e-05
-2.57844047684895e-05
-2.45639623625518e-06
-1.49207082309274e-05
-4.2652793938847e-05
-2.3746623857583e-05
-2.26109339620496e-05
-1.77986815266882e-06
-4.23361297235036e-05
-3.40023254554705e-05
-2.60332209041452e-05
-1.38148095177276e-05
-1.66198312668602e-05
-1.52632164061061e-05
-3.40005826631473e-05
-1.11692049015403e-05
-2.76367015932975e-05
-2.83608727569866e-05
-1.56346099372593e-05
-3.23166889993427e-05
-2.56376888325895e-05
-2.61491901725893e-05
-3.66449993395171e-05
-2.40869283675177e-05
-1.60083861667454e-05
-3.92272709393098e-05
-1.3176618863536e-05
-4.36187021422776e-05
-3.20060431529312e-06
-1.91999074122501e-05
-1.40372633551374e-05
-4.01642513407741e-05
-1.50517480218799e-05
-3.38003698970197e-05
-4.07249399818524e-05
-3.65079404644324e-05
-2.47527271621068e-05
-1.40711663911259e-05
-1.87805542484468e-05
-1.18653006669264e-05
-2.82221880244095e-05
-1.36558964376603e-05
-7.49059436122077e-06
-3.40893922954293e-05
-2.73253292602692e-05
-3.3219199447614e-05
-2.31887385780992e-05
1.25897067511052e-06
-1.00372264495358e-05
-3.3707383871293e-06
-4.9277766182958e-06
-1.31415344751021e-05
-3.26200129267823e-05
-1.36294646241277e-05
-4.1581964172565e-05
1.45818241696337e-05
-5.62571857439802e-07
-1.23838410036823e-05
-1.38594096655645e-05
-3.72415923751441e-06
-1.60765387695184e-05
-1.56955773496695e-05
-2.692066185829e-05
-3.34001679004024e-05
-1.41908151344767e-05
-5.23578536144165e-05
-2.13535871846273e-05
-3.40373274938112e-05
-1.28219614290815e-05
-4.94756268366618e-05
-2.99951290292513e-06
-1.22373618787791e-05
-2.06364439688139e-06
-1.27419882677819e-05
-3.17762794553897e-05
-2.25855161424859e-05
-2.91688330821852e-05
-4.77987954180505e-06
-4.17879315003091e-05
-1.961006179867e-05
-2.62592501561404e-05
-2.87289867987172e-05
1.86671402249797e-06
-1.48100694560505e-05
-1.59317677668443e-05
-2.65232557133687e-05
4.08983920885971e-06
-2.09219496993947e-05
-2.63078297923494e-05
-6.6656448168324e-06
-3.30616731261047e-05
-1.62668163453584e-05
-1.17201973540036e-05
-2.58505441168036e-05
-2.07863300961229e-05
-2.78169787651339e-05
-2.8850104432596e-05
-2.6180361362291e-05
-6.41258661412701e-06
-2.00517273902494e-05
-1.95804912978796e-05
-2.28426546823632e-05
7.4565675639997e-07
-1.91082441558013e-05
-1.24863961014544e-05
1.12403313770441e-05
-2.87790917119835e-05
-2.24578826937548e-05
-1.15990427743365e-05
-3.68969759601846e-05
-2.33058380033409e-05
-1.7308522549889e-05
-2.79562931014162e-05
6.10880557835394e-06
-2.62409770078027e-05
-2.95810465862568e-05
9.91810989759517e-07
-2.11246105125901e-05
-1.57200582278872e-05
-4.09291833035424e-05
-3.73765377643021e-05
-1.89865514783241e-05
-3.38791920650788e-05
-1.07078856303293e-05
-2.96750935880112e-05
-5.65562157696459e-06
5.78275725239258e-06
-3.85734864902879e-05
-3.30842719822869e-05
-1.82894250457499e-05
-2.08765276812591e-05
-2.49596871853398e-05
-1.04303667006936e-05
-1.20320297819976e-05
-3.04706467451491e-05
-4.14037372630583e-06
-7.16998150193494e-06
-2.49801117628007e-05
-2.92858203958715e-05
3.53393204642439e-06
-2.21756434521205e-05
-5.01316582730288e-06
-7.89610158151834e-06
-9.62167398779739e-06
-1.72693620314712e-05
4.57125626156153e-06
1.95660689052247e-06
-2.42851716367801e-05
-4.06694706806153e-05
-2.72855129584643e-05
-1.8062845079871e-05
-1.8735291761273e-05
-5.61013790883933e-06
-2.95695557955713e-05
-1.59070668675076e-05
-2.59787795309751e-05
-2.32765380141936e-05
-2.44676866075031e-05
-1.20717483100218e-05
-1.09002988034892e-05
-1.43143332888865e-05
-1.37977819763471e-05
-2.40407370140758e-05
-1.28908346261605e-05
-3.62446159013972e-05
-1.79989948804107e-07
-5.13178416322283e-06
-2.651955966035e-05
-2.77149965274512e-06
-2.76786834272411e-05
-3.48985152883665e-05
-8.14480017783313e-06
7.02101793798509e-07
-2.73147981275663e-05
-3.37833618628913e-05
-2.9668446345264e-05
-1.36725007792963e-05
-2.1926175049052e-05
-1.11621891056308e-05
-6.3271982190696e-06
-9.20524362900303e-06
-1.24631767124234e-05
-2.63568512857259e-05
-1.49669533131637e-05
-2.93582059146368e-05
-2.55078450727811e-05
-1.69599607367271e-05
-1.70082363420828e-05
-1.44181529311238e-05
-1.10218956999015e-05
-1.26237309302543e-05
-1.09624663849358e-05
-1.06982208573103e-05
-5.61663988524994e-06
9.55082175089288e-06
-2.23570216208368e-05
-1.73906289251666e-05
-1.72962460259289e-05
-4.37329184190721e-05
-1.77892409666287e-05
2.96298175973387e-06
-1.29384101721585e-05
-2.22468799513923e-05
-1.49281140813581e-05
-2.00419544643001e-05
-2.20937413723131e-05
-1.15011507808e-05
-3.73061446590044e-05
-2.44781817258591e-05
-1.61647828277003e-05
-1.60784394950457e-05
-1.52156247111663e-05
-3.59726168697789e-05
-2.94627367559836e-05
-2.23066553210362e-05
-1.44499576811024e-05
-3.25022970060832e-05
-1.9769090552104e-05
-3.84355987905022e-05
-3.81114529579973e-05
-1.52865307947562e-05
-2.65602086684463e-05
-1.55483185710683e-06
5.73372141859298e-07
-3.29595442862799e-06
-7.27447490872335e-06
-1.89375216382532e-05
-1.80361393152767e-05
-9.57738408223641e-06
-2.88238035759321e-05
-3.61261842466725e-05
-1.6265876873367e-06
-3.10322844279394e-05
-3.1508207496055e-05
-1.83334241832208e-05
-2.55332501295974e-05
-2.34938905307224e-05
8.0444168003672e-07
-2.82545840464985e-05
-1.12310871063682e-05
-2.79141546757963e-05
-1.57540487874444e-05
-4.45049847450519e-05
-1.15322083423386e-05
-2.2272095212619e-05
1.93215789314639e-06
2.85529230584541e-06
-3.82405415121431e-05
-3.66944603755446e-05
-2.72187573366628e-05
-2.99435048693923e-05
-3.26066411084237e-05
-2.09961240110654e-05
-2.68504791242529e-05
-2.17025050527907e-05
-3.50106771951003e-05
-3.26675521553685e-05
-3.64866695112937e-05
-1.82040438049865e-05
-2.25925217137964e-05
-4.75955242653466e-06
-1.47770427397854e-05
-2.815796226291e-05
-2.87434158671362e-05
-1.922966869155e-05
-1.97499776561098e-05
-2.80249986704051e-05
-1.0297451245066e-05
-2.00977453626147e-05
-4.63169043492222e-06
-2.00046915827606e-05
-2.75265598912884e-05
-2.48474036381806e-05
-3.0739565652196e-05
-4.2580117255946e-05
-3.82169641202673e-05
-2.23834057612053e-05
-6.89570252244719e-06
-3.10124255475697e-05
-5.51127932367312e-06
-2.02120414900874e-05
-3.83346182123115e-05
-3.19868141810507e-05
-1.96728914276383e-05
-1.64433476194616e-05
-1.64132323162415e-05
-1.86945083910416e-05
-2.00822041004765e-05
-1.72138612161804e-05
-5.7796709258269e-06
-1.78563884415878e-05
-3.35939056642819e-05
-2.60086627757113e-05
-2.5004530214002e-05
-2.38469935335302e-05
-1.27005794330962e-05
3.81909191847194e-06
-3.89504262668236e-05
-2.07291414483894e-05
-2.60187671478386e-05
1.85391154616567e-06
-2.21585973375299e-05
-1.1379596359955e-05
-2.4714219049741e-05
-2.48571143517717e-05
-2.75619471569522e-05
-3.16823883141131e-05
-2.96261748161001e-05
-2.19722965682507e-05
-6.66924541590744e-06
-2.05413263612232e-05
-2.04290683950662e-05
1.5476565310127e-06
4.57777908835362e-06
-1.40410215260923e-05
-2.68758087978511e-05
-1.87577988275065e-06
-1.76007406188861e-05
-2.10008239905992e-05
-2.12752904568921e-05
-3.45370815815343e-05
-1.28888768694628e-05
-1.16922787850319e-05
-4.68865861339609e-05
-2.57165936667265e-05
-9.00247238846102e-06
1.91317707010487e-06
-1.78507230667459e-05
-2.19638798708867e-05
-1.19729420541425e-05
-2.61531774881974e-05
-1.14295898662185e-05
-1.96186371525427e-05
-6.00742558230658e-06
-3.02527265788883e-05
-3.63432900179205e-05
-3.03937691461021e-05
-4.48460263921657e-05
-3.33601003181045e-05
-2.48206792625723e-05
-3.28939112711199e-05
-3.46257739429867e-05
-9.50809421319526e-06
-2.97637285584834e-05
-2.23028050562413e-05
-1.9024200035084e-05
-1.18645866541074e-05
-3.86056270475458e-05
-2.81003617334721e-05
-3.00716875558888e-05
-3.30261872220737e-05
-2.64907230491666e-05
-4.41758805563967e-05
-1.59268852539598e-05
-2.59481721951515e-05
-1.03372179105976e-05
-1.31784901068397e-05
-3.38526548643087e-05
-1.16539913795923e-05
-3.39837886906208e-05
-2.84247501848261e-05
-2.41610062845315e-05
-3.47446435271821e-05
-1.44235273505668e-05
-2.10722702342046e-05
-6.49941538736964e-08
-3.10932129229444e-05
-2.68121576328861e-05
-4.13301832329471e-05
-1.18214756580283e-05
-2.23056936266682e-05
-2.3997509129368e-05
-2.85031695386305e-05
-2.10528768317776e-05
-4.23170612970012e-06
-1.63674428340529e-05
-4.0509734823933e-06
-5.89143297240652e-06
-2.74494048161205e-05
-1.83897333034494e-06
-4.04156173247628e-05
-1.15386395096697e-05
-2.37196718951069e-06
-2.2984975117552e-05
-5.82388114688214e-06
-1.21778067214761e-05
-1.22286836050243e-05
5.22905358976015e-06
-5.38520848107218e-06
-1.89922261671491e-05
-1.08815933118416e-05
-1.54994391090638e-05
-2.86187839669258e-05
6.08478183132386e-06
-7.90404415912626e-06
-3.03225246992185e-05
-1.21260315750576e-05
-2.89934894772767e-05
-1.92488560392581e-05
-4.82620135609014e-06
-9.63520791440021e-06
-2.20169420129879e-05
-1.77767482866522e-05
-1.73228709245277e-05
-2.07956317340467e-05
-3.22292332260584e-05
-2.64766080022224e-05
-8.29259508683005e-06
-7.75558076261924e-06
-1.57277384532757e-05
-3.65558201344941e-05
-2.38719042710922e-05
-2.60447917825855e-05
-2.07559854716276e-05
-3.50354815277405e-05
-1.29271163193821e-05
-2.25647538483998e-05
-1.68226540373783e-05
-2.09399483226629e-05
-1.71760748060158e-05
-2.25345354877928e-05
-1.93528664720463e-05
-2.88197482306523e-05
-1.72885073236071e-05
-3.39609703960126e-05
-1.7837944527509e-05
-2.31181751016063e-05
-6.03248450712023e-06
-1.60894530163756e-05
-9.06688642538088e-06
-8.40261843715624e-06
-2.47219049014757e-05
-5.69826230253348e-06
-4.23827502245519e-05
-9.61027248593881e-06
-3.17915446886409e-05
-1.97994081606631e-05
-3.30550119001957e-06
-2.09505415432268e-05
-2.60538776797969e-05
-8.01625409455292e-06
-3.3356433545301e-05
-1.04250582729669e-05
-3.21269332589903e-05
-2.00046436832822e-05
-1.35692267604936e-05
-2.66073904847186e-05
-2.33074020440946e-05
-1.58215465188762e-05
-3.29217249270308e-05
-1.57952272759877e-05
-8.16404973743203e-06
-3.06200423797143e-05
-2.399645065524e-05
-2.89344168452675e-05
-2.61802493937228e-05
-1.77335956818564e-05
-1.39222568730065e-05
-3.83576227885309e-05
-1.04272710414134e-05
-2.68446136355772e-05
-1.92738860755022e-05
-4.96034186082123e-07
-2.64082924656588e-05
-2.55757155606295e-05
-1.07579448054033e-05
-2.20615711023575e-05
-3.2674743819356e-05
-3.2936698813772e-05
-3.11703433192305e-05
1.18724813744687e-05
-1.9660051652359e-05
-4.24783008533151e-05
4.25754366408849e-06
-2.67492292825467e-05
-2.47522949592664e-05
-5.67238332248325e-06
-2.87462670200268e-06
-1.58812948755719e-05
-1.58302069691973e-05
-1.49583316127065e-05
-1.34750499721009e-05
-3.03838421587758e-05
-3.5635151630896e-05
2.53446289252756e-05
-3.8941977065252e-05
-5.22798425079563e-06
-8.58944116627756e-06
-3.51321754812289e-05
-5.14839137205746e-06
-3.16702757360628e-05
-1.04451732414158e-05
-1.75344574853244e-05
-2.70888629405727e-05
-2.0692300794983e-05
-3.49235687290556e-05
9.82645728166398e-06
-2.17787996490945e-05
-3.51100959290806e-05
-1.48377787225892e-05
3.33063182431242e-06
-2.363154947764e-05
-3.15549543363056e-05
7.71270983330313e-06
-1.92839040207396e-05
-2.73576949456553e-05
-2.51318054552866e-05
-2.93197413690852e-05
-3.30195282188145e-05
-2.08710344411937e-05
-2.28006080725032e-05
-1.63083273078111e-05
-3.34733508574625e-05
-1.48134316169064e-05
-2.62110986098295e-05
-2.50563311803563e-05
-2.90343108507283e-05
-2.51490642242808e-05
-2.33382702078837e-05
-2.78081295119883e-05
2.5192083707785e-06
-3.38132167324245e-05
-3.12636412118117e-05
-3.71834849656761e-05
-7.14655053363466e-06
-3.2660370249352e-05
-2.93515839161721e-05
-1.60819897278561e-05
-2.05537267135421e-05
-3.29466997582224e-05
-3.49742361211713e-05
3.43071322815309e-06
-1.52892544718386e-05
-1.25642654647613e-05
-4.29379319282505e-05
-4.58062919398039e-05
-1.71289906302356e-05
-1.12616208501725e-05
-2.53042923069894e-05
-2.11362245248264e-05
-1.240471673434e-05
-3.3642920184116e-05
-2.80770971110754e-05
-2.7903756014649e-05
-2.04226417917638e-06
-3.44822068183133e-05
-1.17855880016815e-05
-1.95403266907757e-05
-7.69447827388547e-06
-1.61599622814135e-05
-3.73968261277447e-05
