# Supplementary material for: Research on computational propagation and identification of mine microseismic signals based on deep learning
Source: PLoS One. 2025 Oct 22;20(10):e0334641. doi: 10.1371/journal.pone.0334641 (PMC12543183; doi:10.1371/journal.pone.0334641)
Supplement: S2 Data — (ZIP) [file pone.0334641.s002.zip › 000100500001906.xlsx_0.txt_24.txt.txt]

-5.6890468492131e-06
-1.15883872649826e-05
-3.0385024395215e-05
-1.88641698510263e-05
-3.54973136432954e-06
-2.99148041677021e-05
-2.2770328220523e-05
-2.16610876361658e-05
-1.07884238061662e-05
-2.36227972780694e-05
-2.80248655851794e-05
-1.8238000241972e-05
-6.14098146963135e-06
-3.52768231626046e-05
-2.08473846788671e-05
4.16348043520667e-06
-3.4926027820827e-06
-6.06636584698782e-06
-1.24117784059839e-05
-1.27461688698724e-05
-1.93332167983045e-05
-2.17801324344625e-05
-1.98352713951847e-05
-1.54549592662944e-05
-2.14222302568295e-05
2.72690785435633e-06
-1.32406715672499e-05
-7.47969976181888e-06
-5.99649551083443e-06
-2.8907596731113e-06
-2.27470892475609e-05
-2.82794706384156e-05
-1.29203871387908e-05
-1.18825886892069e-05
-3.53728471467744e-05
-1.88078757676262e-05
-8.52078924980403e-06
-5.04040676114832e-05
2.51361784370826e-06
-2.6781070699378e-05
-2.78082746687366e-05
-1.61948592281167e-05
-4.35337668211738e-05
-1.5529451475557e-05
-2.66701418980958e-05
-3.21818748724817e-05
-9.67954326605122e-06
-2.14448972414222e-05
-9.39391458781943e-06
-3.90108109822832e-06
-4.71634736498142e-06
-1.91504961683766e-05
5.38595988122722e-08
-3.93663021497336e-05
-2.68266198510463e-05
-3.003114413678e-05
-1.51964779152403e-05
-1.68515886063205e-06
-1.74270708256254e-05
-2.43789163238541e-05
-2.83529852410565e-05
-3.34982775532325e-05
-1.41853872640859e-05
2.14623907684673e-06
-3.44706283822345e-05
-4.76299419250244e-06
-1.62664899262996e-05
-2.14721423070965e-05
-1.41882231268586e-05
-1.65277932770412e-05
-3.50126588494868e-05
-8.03016945165173e-07
-1.20159517557697e-05
-1.94753363811172e-05
-1.14257830549769e-05
-1.01272453199225e-05
-3.87859870522328e-05
-2.2757790257184e-05
-2.66045421941191e-05
-1.11508224212126e-06
-1.08571914112711e-05
-2.3031943006289e-05
-8.98462239788836e-06
-1.47113472119071e-05
-4.0426597530484e-05
-3.07887812688689e-05
-2.28175391090167e-05
-2.44532170270706e-05
4.30331725153108e-06
-3.47181296330576e-05
-1.73181677296882e-05
-2.09351030734859e-05
-2.39684593433855e-05
-1.50736735838641e-05
2.48351798041508e-06
-4.75262302526587e-06
-3.37189143371975e-05
-9.65148726704845e-06
-1.23366426025943e-05
-3.14604375225098e-05
-4.5134707738861e-06
-1.43145252700056e-05
-1.72436875241951e-05
-3.87939972517912e-06
-2.43281911072198e-05
-2.22752231653316e-05
-2.73371220846264e-05
-1.69424778353505e-05
-5.56279181202261e-06
1.53924100472614e-06
-7.93049451952866e-06
-2.97284130517028e-05
-1.69829949700905e-05
-3.9724862236672e-05
-1.62901802748125e-05
-1.23648802634965e-05
-2.99435367166014e-05
-2.3711807344242e-06
-1.87746218302669e-05
-8.17895278488011e-06
-1.35947346282745e-05
-1.53727996001958e-05
-2.837277482053e-05
-2.460213018081e-05
-1.82839384724359e-05
-2.05768620972113e-05
-1.56988130118909e-05
-1.49224315201346e-05
-1.8348748087201e-05
-9.5814555499595e-06
-2.25051428532037e-05
-3.7598677223764e-05
-2.34207849629625e-05
-2.93540861182979e-05
-1.70319340212876e-05
-3.41356149206324e-05
-1.84450089483178e-05
-2.37773286795091e-05
-5.3037499672622e-05
-2.63929817964189e-05
-9.00380955652958e-06
-3.80919651478603e-05
-1.20234420703758e-05
-5.68059101982241e-06
-1.52494414067673e-05
-1.68771040712544e-05
-2.09168607654416e-05
-2.94243115464172e-05
-4.27887262969079e-05
-3.0244378283751e-05
-3.76320292095573e-06
-1.10461768314965e-05
-1.94901395436946e-05
-2.27723406384169e-05
-2.77995964063528e-05
-4.21205631444894e-05
-2.37364397445186e-05
-1.05202265401665e-05
-2.25169173459178e-05
-3.00095876057449e-05
-2.80025324839792e-05
-2.53021790789938e-05
-3.61634022568637e-05
-1.94362203756932e-05
-6.62249066318896e-06
-1.37503264320876e-05
-7.78337946872294e-07
-3.51723887961423e-05
-9.43269508687463e-06
-9.5078655121374e-06
-3.23747545122396e-06
-2.36810822285234e-05
-2.89383711328313e-05
-2.83436373858501e-05
-2.67716752319087e-05
-1.50466291947419e-05
-2.18875364024736e-05
-1.12840282611028e-05
-1.65701499018262e-05
-1.70010659640063e-05
-1.10305941551743e-05
-3.32485428724905e-05
-1.49437425377541e-05
-1.79299065990646e-05
-2.23640107303716e-05
-6.12950319466099e-06
-2.79357535215063e-05
-4.77011246290589e-05
1.18635375212662e-05
-1.08783658717829e-05
-2.34020763523772e-05
-2.83929556400587e-06
-3.84604850219478e-06
-2.30805473186671e-05
-2.24336610958053e-05
-1.23736032931549e-05
-1.30843652481726e-05
1.12759942231251e-06
-3.87875290864529e-05
-1.12578271195608e-05
-5.323158670489e-06
-1.71842471166635e-05
-4.05650376129121e-05
-2.56971242801137e-05
-3.27501624373583e-06
-9.55465941852963e-06
-1.64867983396451e-05
-2.62036747441238e-05
-3.10817613849307e-05
-2.2825572496842e-05
3.650842540199e-06
-1.54362014993451e-05
-1.03367715085898e-05
-1.13162822474916e-05
-6.9185656523816e-06
-1.91330648415482e-05
-3.63479497910569e-05
-2.65924248349244e-05
3.04699393362781e-05
-2.72623056075097e-05
-1.95297567654884e-05
-5.12392804535108e-06
-1.77223392463121e-05
-1.79855570167068e-05
-2.4133862413067e-05
-2.12909485560869e-06
-2.37705361741663e-05
-9.11259400064333e-06
-1.6771913040093e-05
-1.34009183408336e-05
-3.45525945859622e-05
-9.56443433672144e-06
-1.33815504277918e-05
-1.83669369871737e-05
-1.43599295770553e-05
-7.38883836503943e-06
-2.62598633814263e-05
-9.28524510299522e-06
-3.43596585697489e-05
-2.70643032500785e-05
-1.77332327469473e-05
-8.42844569191457e-06
-3.23829871017179e-05
-2.24069703611777e-05
-9.22236782056301e-06
-5.10846374610922e-06
-1.07564852240349e-05
-6.81653696397392e-06
-4.72875061653939e-05
-3.79171128409514e-05
-3.54287074181e-05
-2.77588818439788e-05
-8.86002589573932e-06
-1.83895546507689e-05
-3.8342173690892e-05
-1.0226504340406e-05
-2.01705916373763e-05
-4.15255083137888e-05
-4.22100517352489e-05
-1.93391555617079e-05
-2.36325205230422e-05
-2.24336742537508e-05
-3.75691829205487e-05
-2.56888620978242e-05
-2.05704825144571e-05
-2.08943567091554e-05
-2.06552715462336e-05
-2.06539437826325e-05
1.02131398713194e-05
-1.35232109607902e-05
-2.7992454099653e-05
-1.46261035078128e-05
-6.4070150367423e-06
-1.17192840360797e-05
-3.86542769046582e-05
-1.1820612369262e-05
-1.69425854528364e-05
-1.83881249908615e-05
-3.07279409059852e-05
-1.61007070937073e-05
-5.58202555565547e-07
-2.64836458279927e-05
-3.11473995590034e-05
-5.21555886911233e-06
-3.02207358796554e-06
-1.69168692783263e-05
-8.93554575535201e-06
-1.90948435672536e-05
-3.13518412016424e-05
-1.58113844662434e-05
-2.73534036822575e-05
-3.14642271471366e-05
-1.4505569899617e-06
-2.78357583800068e-05
-3.52663893488728e-05
-2.27545626189123e-05
-1.99491942173305e-05
-1.08091092926215e-05
-8.44911299148757e-06
-2.05038051913799e-05
-1.11525724641467e-05
-3.41444052544961e-05
-6.49130221884742e-06
-2.15660773239342e-05
-2.06917847441577e-05
-3.07020401338455e-05
-1.901159013511e-05
-3.59085889603505e-05
-2.80592738527332e-05
-2.47015161005895e-05
-3.00619675483958e-05
-2.85173049391199e-05
-1.68690395566601e-05
-2.61281767604746e-05
-2.93320728455434e-05
-1.9312320764672e-05
-2.8289211967114e-05
-8.61868724253237e-06
-2.03361334710332e-05
-2.10533658567892e-06
-5.57525190043818e-06
-2.22305481165859e-05
-2.38795043286766e-05
-3.20394333832645e-05
-1.83656484679972e-05
-4.53497903742206e-06
-3.20989238864093e-05
-1.2330100446474e-05
-1.79212030429659e-05
-3.90788944481497e-05
-2.93057824838186e-05
-2.68997070918009e-05
3.72598713790069e-07
-2.57946495982621e-05
-3.9645568019676e-05
-2.29269177898839e-05
-1.77651404129617e-05
-2.41521048276131e-05
-2.69312238858656e-05
-2.60409433946183e-06
1.19874408724646e-05
-1.48239545141851e-05
-1.51090310744722e-06
-1.11063145112849e-05
-1.53061294842772e-05
5.3479787649802e-06
-3.95219059151748e-05
-3.94182566360068e-05
-8.15682042019126e-06
-1.43197294203265e-05
-3.22686448566416e-05
-2.3660117381225e-06
-8.96210835274244e-06
8.20227722011535e-06
-1.3808804782492e-05
-1.00447033088396e-05
-2.56725832272038e-05
-3.73640443195989e-05
-3.16356314133628e-05
-1.49177718026345e-05
-2.58084928100645e-05
-1.8496084041751e-05
-2.28739129714737e-05
-2.41410672613761e-05
-6.69011867897854e-06
-1.63932733583227e-05
-3.84972453309413e-05
-2.17177066467356e-05
-1.80092266116293e-05
-1.44431705556565e-05
-1.20345046024537e-05
-2.09644925076055e-05
-1.77800183846703e-05
-3.18711991848574e-05
-8.5207063107671e-08
-1.32081492116272e-05
-5.9986666761289e-06
-3.75442145830079e-05
-1.63310670291568e-05
-3.06875750224804e-05
-1.07802827386446e-05
-3.29175065475387e-05
-3.14264051907058e-05
-1.68873710346977e-05
-4.34490535021973e-05
1.70572362170638e-06
-7.44318813413889e-06
-4.18597745227475e-05
-2.54690776678529e-05
-3.37632851555553e-05
-2.54795379424776e-05
-2.33200131101737e-05
-2.07528244692169e-06
-2.80840192608266e-05
-1.85677815901879e-05
-3.04088319523518e-05
-2.81946026550713e-05
-3.17518843041217e-05
-3.092557620146e-05
-1.12264933291304e-05
-3.82525934059384e-05
-2.65417226666442e-06
-1.25597541831413e-05
-1.56249924640681e-05
-2.48233916213503e-05
3.75121599642667e-06
-2.42688222213557e-05
-1.44793845023087e-05
-4.27578901158239e-05
-1.80228294032162e-05
-2.63928405387951e-05
-1.54019723389671e-05
-5.79394129450357e-06
-2.71784312218688e-05
-1.50388862720305e-06
-3.49079103395546e-05
-1.30963874187224e-05
-1.7951525031449e-05
-2.73644460745946e-05
-1.86717820775832e-05
-1.78655409918369e-05
-2.81702775925391e-05
-1.7456292877609e-05
-1.86500333682325e-05
-1.54339459952763e-05
-1.85841554174388e-05
3.6327493929463e-06
-1.05028395467624e-05
-1.59505480226317e-05
-1.17881318976731e-05
-2.34095627511769e-05
-7.83055345186667e-06
-3.71045201542249e-05
-1.42758509162362e-05
-1.59342299761566e-05
-1.2711373992329e-05
-2.03365960672276e-05
-6.94493721444258e-06
-1.49881941505661e-05
-2.42307870353182e-05
-1.92397912104136e-05
-3.04751954652682e-05
-4.09184671713572e-05
-2.69761510187254e-05
-4.30741853312149e-05
-1.20111341945093e-05
-1.80341518804028e-05
-1.49380883019914e-06
-2.73625628122877e-05
-1.75796263528369e-06
-4.12458033856614e-05
-3.5442331112808e-05
-1.92518416059797e-05
-2.30139575072106e-05
-1.25117075966182e-05
-1.99715705883779e-05
-2.52512613837547e-05
-2.47576025498154e-05
-1.8940268905356e-05
-2.31495320399011e-05
-4.76830391561986e-05
-2.04609453391218e-05
-2.57723640066047e-05
-5.53465091420535e-06
-2.58381388198598e-05
-4.25145830963933e-06
-1.34695667635656e-05
-6.716398742647e-06
-1.43045585081089e-05
-6.59662992110531e-06
-5.49305189509468e-06
-1.36786169150869e-05
-3.52675926713774e-05
-3.05166781288981e-05
-3.34446834305758e-05
-3.00142735650686e-05
-9.46331713316462e-06
-3.12521580668726e-05
-3.9264035609309e-05
-3.20309141756554e-05
-2.102312466451e-05
-2.99072966086312e-05
-2.32762642947547e-05
-1.65597189520602e-05
-1.78976110840681e-05
-3.05504277364304e-05
-2.89628999385713e-05
-4.72499427242085e-05
-8.63333979890733e-06
-3.89117974331696e-05
-1.45527501506797e-05
-2.54226516030513e-05
-3.00851734278958e-05
-2.32268734119421e-05
-3.56572940916147e-06
-1.26944170574616e-05
6.33656790489947e-06
-1.66541888832916e-05
-1.99481178648009e-05
-2.26598142214868e-05
-2.39562562679266e-06
-3.43609162776931e-05
-7.53636240990971e-06
-1.55289539467833e-05
-1.21189463407037e-05
-3.38891564700057e-05
-2.01855532463847e-05
-2.12168652788047e-05
8.02911937179013e-06
-2.2987509745221e-05
-1.23721249758582e-05
-4.90650677998265e-06
-1.99248288327264e-05
-3.18030670773152e-06
-6.88079954570555e-06
-2.41404692185722e-05
-1.65812686613118e-05
-3.7629855060472e-05
-3.46665455951499e-05
-1.71408613908022e-05
-9.24104336574569e-06
-3.81586138525816e-05
-2.19315072925494e-05
-3.05949952027291e-05
-1.99359701833674e-05
3.00485515023686e-06
-1.90390915491451e-05
-3.01508529877191e-05
-2.30801126040893e-05
-1.52806430769754e-05
-3.15504031170642e-05
-2.60608366307969e-05
-3.80651822363555e-05
-2.5104181022476e-05
-2.79446655621075e-05
-3.37800156287459e-05
6.95238458967537e-08
-2.06133290062135e-05
-1.7646484718328e-05
-1.49762977987735e-05
-2.20934142772162e-05
-1.88068714078702e-05
-2.25126759338917e-05
-1.00708172706049e-05
-1.83417144050246e-05
-3.59407750499665e-05
-8.30704333862325e-06
-1.92425974618913e-05
7.74982270251416e-06
-1.11854063328871e-05
-1.39475277406431e-05
-2.62285416745259e-05
-6.66745981231146e-06
-2.20115192401515e-05
-8.34206022710185e-06
-8.46950073788728e-06
-9.73681605028718e-06
-1.2749405516224e-05
-3.5025051606042e-05
-2.22059833274368e-05
-1.68544278155466e-05
-3.05379849015457e-05
-1.76719959943685e-05
-2.11281052358518e-05
-2.86342614190319e-05
-1.76237773418827e-05
-3.02969587559396e-05
-2.55410717982298e-05
-3.11565915172112e-05
-9.85524505375212e-06
-1.44214023877257e-05
-4.31628321761053e-05
-2.01974767918391e-05
-1.82024685923804e-05
-2.68295315529801e-05
-3.51208042177246e-05
-8.62699879117034e-06
-3.97729674456551e-05
-2.74956923359256e-05
-1.21591548117824e-05
-3.25110161472476e-05
-7.57411444850126e-06
-1.62239738115559e-05
-2.59541531034138e-05
-1.79165382705494e-05
-1.22966753258055e-05
-1.94479761567942e-05
-2.15255896466747e-05
-2.27806109318543e-05
-2.65970722765156e-05
2.73150592914538e-07
-5.69442197367361e-06
-8.45686134362277e-06
-2.27745975386599e-05
-1.96547050447923e-05
-9.88765794338518e-06
-1.17403866296379e-05
-1.32141195563988e-05
-4.28378000589646e-06
-1.52654139744165e-05
-1.14936764580373e-05
-2.79367699919228e-05
-1.69405006080253e-05
-1.08162310957249e-05
-2.14373643717013e-05
-4.25963799315543e-05
-1.57893113518795e-05
-3.11584000428353e-05
-1.97493459992838e-05
7.06000363181534e-06
-2.6169539100396e-05
-2.57099030226323e-05
-2.51073337328843e-05
-1.07818701451879e-05
-5.13758159008159e-06
-2.70748691401468e-05
-2.44268116774277e-05
-3.75934344242705e-05
-3.00287201107202e-05
-1.82480952653678e-05
-2.78404061188074e-05
-2.92821516288618e-05
-1.75922764370831e-05
-3.25943462353802e-05
-4.71598385628263e-05
-2.43351674757066e-05
-3.32780587799579e-05
-1.33200915693915e-05
-7.2822394641293e-06
-2.61290091696767e-05
-2.38424036112612e-05
-1.87058866096938e-05
-1.49187916041133e-05
-2.75416779922498e-06
-1.47818129646157e-05
-3.66725719969322e-05
-1.36775236127183e-05
-4.38384286705305e-05
-1.83679047235771e-05
-2.08762269233469e-05
-1.54125001656501e-05
-1.50937831499645e-05
-4.4776583663377e-05
-1.94862932016375e-05
-5.24964477429689e-06
-2.93746546895413e-05
-1.20764048240876e-05
-3.73120361623988e-05
-1.12119649681098e-05
-3.53192414034892e-06
-3.33068170477259e-05
-2.58332272700804e-05
-2.29327582307486e-05
-2.87035908735577e-05
-1.86210246957985e-05
-2.00642780007076e-05
-2.71131878551233e-05
-1.46093941265303e-05
-2.48697959754812e-05
3.82968957588974e-07
-1.9493861615149e-05
-3.48612355348644e-05
-3.22647223070801e-05
-1.65702271650178e-05
-2.75271408517973e-05
-2.03439432920697e-05
-1.71136119504337e-05
-5.70703255416113e-06
3.47877801224155e-06
-2.61792759786297e-05
-2.82402540667563e-05
-1.99590506306493e-05
-2.03895124204059e-05
-1.47256993535116e-05
-2.14614910779275e-05
-2.21880930894089e-05
-3.00272067976309e-05
-1.55686339219583e-05
-2.14795296047588e-05
-1.56525292429231e-05
-1.76649654407057e-05
-1.71254928329603e-05
-3.45727041073182e-05
-1.95677932254807e-05
-5.3226706213788e-05
-1.93882112528387e-05
-4.74910713155014e-05
-2.95468827001871e-05
-1.29860555399641e-05
-2.37285015303129e-05
-9.91606002364032e-06
-2.72889756283405e-05
-4.72914125254432e-05
-9.07214834780579e-06
-1.88848258036376e-05
-6.99330372772437e-06
-2.2548555099019e-05
-2.9217990811378e-05
6.24841067405162e-06
-1.62346818177738e-05
-2.06925030021262e-05
-1.65842317154651e-05
-2.69772653301635e-05
-2.63872275984342e-05
-2.16942162352479e-05
-3.06281303067981e-05
-3.09827120061058e-05
-1.04421736015733e-05
-7.44562402620843e-06
-2.13868442166656e-05
-2.99864171750084e-05
-2.26036640162239e-05
-2.01376806478664e-05
-4.95484927423075e-05
-2.48065370083128e-05
-3.05318934189316e-05
-1.57231069459644e-05
-3.2443849423024e-05
-2.15615665441339e-05
-2.65816639018392e-05
-2.26869991926654e-05
-3.86208451167764e-05
-1.55621959046967e-05
-1.56024221564022e-05
-1.90254876306985e-05
-2.89857052478203e-05
-2.14942955605847e-05
-6.22766030593449e-06
-2.16327040388157e-05
-2.41898676341131e-05
-3.37862722002946e-05
-1.46832194311467e-05
-1.55795605788822e-05
-2.974805986032e-05
-3.2568012831326e-05
-2.69755130556211e-05
-3.56806707532526e-06
-1.11901949018455e-06
-2.01799061916599e-05
-2.36771246242008e-05
-2.38831678269129e-05
-1.70801985030243e-05
-1.38366596716724e-05
-1.53717948785481e-05
-3.07172333214868e-05
-2.63091869256115e-05
-9.82532453095258e-06
-2.3312050580492e-05
-2.16293286772782e-05
-2.64095751511447e-05
-1.42257481222337e-05
-4.09305769396055e-06
-1.34598407096069e-05
-1.05691641047002e-05
-2.95949454987629e-05
-1.78917369923954e-05
-5.28558916587364e-06
-2.25963879650849e-05
-2.70281620853146e-05
-1.64374172133225e-05
-3.5841967194909e-05
-1.6400282324942e-05
-3.12174554948622e-05
-3.70252577536221e-06
-1.8766813956539e-06
-1.36072635020971e-05
-2.12518427232593e-05
-3.62373973861923e-05
-3.96917854628964e-05
-3.46314731119574e-05
-3.32330564738192e-05
-3.49029288265285e-05
-1.99146049706014e-05
-2.80207987785254e-05
-7.36577355124074e-06
-1.48941190126521e-05
-1.5464304915749e-05
-1.96950146414494e-05
-4.86453716162743e-05
-2.88470250642976e-05
-1.4150112754181e-05
-2.13122477623985e-06
-2.2647605113795e-05
-1.90029095682993e-05
-1.13423121672214e-06
-2.98409840292165e-05
-1.95871771979603e-05
-2.3172591385753e-05
-1.84464179455998e-05
-2.3340075896171e-05
-2.08068529878769e-05
-1.97177806558683e-05
-1.65152244816175e-05
-8.34701852141201e-06
-2.13768634806173e-05
-1.50695548884331e-05
-1.93016626820406e-05
-2.28600729048175e-05
-1.78241181445355e-05
-3.05302076727098e-05
3.50620517115323e-06
-2.5830567498638e-05
-1.60817026753868e-05
-1.78574172721705e-06
-2.8859714250326e-05
-4.4730107122973e-05
-2.20287216271516e-05
-1.22065253851674e-05
-3.5988616922553e-05
-2.25589679252284e-05
-2.9604292572859e-05
-2.3351284698137e-05
-2.35780593206864e-05
-1.80709247216142e-05
-1.47511665474614e-05
-1.67969516660484e-05
-9.35004424130112e-06
-2.0322724037461e-05
-8.1087801091503e-06
-2.00739400469022e-05
-2.92661331509664e-05
-2.27771399696042e-05
-2.34736164285975e-05
-1.03678521821896e-05
-7.90949267145451e-06
-2.67405287875013e-05
-3.31891545746722e-05
-2.44789634903464e-05
-3.76727943757235e-05
-1.87874363572559e-05
-1.53243565059938e-05
-3.70832209066706e-05
-4.52815122092891e-06
-2.22408709430131e-05
-2.18424521476047e-05
-1.02938134147669e-05
3.40957778956369e-06
-3.32664058946715e-05
-1.21223011468785e-05
-2.25993441325492e-07
-6.73859934822253e-06
-1.74675140546076e-05
-1.30937851273583e-05
-1.89427046315373e-05
-8.32866522074782e-06
-3.51349055041036e-05
-2.12916194331588e-05
-7.68612240708497e-06
-2.74012423003287e-05
-4.31772952052939e-05
-1.63863773507519e-05
1.68697303697034e-06
-2.0823200153299e-05
-1.83738163260001e-05
-2.49328348060535e-05
-3.67934843253435e-05
-2.81366525120174e-05
-1.75292146755771e-05
-5.90771611166494e-07
-4.35596999066231e-05
-1.70068224387378e-05
-3.19665235803418e-05
-1.90943882491862e-05
-2.0046981880259e-05
-1.24641995865092e-05
-2.50887735186428e-05
-2.51553433961566e-05
-1.64905754553888e-05
-2.78158440619395e-05
-3.1133927227134e-05
-1.51524313561216e-05
-3.00920053764724e-05
-3.57261983510458e-05
-6.08914029010242e-06
-2.62966759747058e-05
-1.43700221317333e-05
-3.10756091670311e-05
2.91573641083973e-07
-3.00731099017622e-05
1.94265516133349e-05
-1.38882412141791e-05
-2.66785341384487e-05
-3.15318091222193e-06
-3.49792267624971e-05
1.14656930896213e-05
-2.81374986189864e-05
-3.55833056032786e-05
-2.49103163994372e-05
-3.89902811761718e-05
-1.91007860345742e-05
-2.74839406202703e-05
-2.46040825761431e-05
5.88176979081404e-06
-1.82957140205025e-05
-2.29367358358213e-05
-2.78808972750021e-05
-3.66345632228339e-05
-1.70036373704687e-05
-2.30006321522949e-05
-2.95652494571798e-05
-2.72041129906789e-05
-5.01626971865322e-06
-4.66089492889061e-06
-4.17325266804085e-05
-8.64119235045844e-06
-2.51337791250434e-05
-5.03257222856816e-07
-2.72019231065341e-05
-1.16156908023027e-05
6.76633379921817e-06
-2.81279686865473e-05
-3.97199615012062e-05
-2.84935347207983e-05
-2.22306401401873e-05
-1.55516209118562e-05
-2.75300283566596e-05
-1.2583476630236e-05
-1.68661750256409e-05
-1.88583438897318e-05
-1.29316644085281e-05
-1.86393380144516e-05
-2.16901264454786e-05
-1.49744344238445e-05
-3.44042261725831e-05
-1.39851058209006e-05
-4.51779619419256e-05
-2.64194741493307e-05
-1.16565090383848e-05
-1.32474106615045e-05
-1.47239103145957e-06
-2.63038197675138e-05
-4.38497958613883e-05
-3.79553328911658e-06
-3.38769815058991e-05
-2.04791010247108e-05
-2.68213439616692e-05
-1.8577640966491e-05
-1.91520289407301e-06
-3.24978115527805e-05
-3.41601829028243e-05
-2.44343274813483e-05
-2.50549965280178e-05
-2.55842328605799e-05
-5.36081335823958e-06
-2.79689860007245e-06
-2.23186968574808e-05
-1.26279557074494e-05
-2.44347739091422e-05
-4.51387736530732e-05
-3.44047438845536e-05
-1.73097930385361e-05
-1.73733033201732e-05
-2.06522166320431e-05
-2.21929102468054e-05
-1.35894221943312e-06
-2.01079315463677e-05
-3.99336320888722e-06
-2.08836118274325e-05
-2.22541084855926e-05
-3.3554210073421e-06
-5.29749397158162e-05
1.03978366513912e-05
-2.40591882026615e-05
-2.85804142605746e-05
-2.80940251341432e-05
-3.06171486800224e-05
-1.4215920560563e-05
-2.44900544972585e-05
-2.93944112091934e-05
-3.25050225431653e-05
-1.42921714831266e-05
-2.7036038615955e-05
-2.5771767712553e-05
-3.38455996551793e-05
4.06232815843565e-06
-1.65188389500489e-05
-3.37709176385251e-05
-1.25808933707788e-05
-1.113640452334e-05
-3.02796039245313e-05
-2.10082090366783e-05
-3.57458609598439e-05
-9.10251933437474e-06
-1.95911558457607e-05
-2.18472771358198e-05
-2.15684140233036e-05
-5.27100811102124e-06
-2.20717914410603e-05
-2.03506142463977e-05
1.24992360060768e-06
5.06882592023063e-06
-2.43392610701337e-05
-1.06115130258012e-05
-3.30798982787968e-05
-1.6113333849039e-05
-1.60515705051921e-05
-1.45798345961185e-05
-2.9105955038329e-05
-3.05694207699543e-05
-4.19015472801973e-05
-1.0050408267449e-05
-7.92139978158398e-06
1.25386759147715e-06
-2.24021219292704e-05
-5.12188474707521e-05
-6.88331668284414e-06
-3.18846156119706e-05
-1.19398738922347e-05
-4.2184793948671e-06
-2.02357119310456e-05
-3.11998064163435e-05
-2.12996172270753e-05
-1.24868877924097e-05
-1.38167687477736e-05
-2.93357458947532e-05
-2.26214337917033e-05
-1.07705370135653e-05
-2.90092555029164e-05
5.26746745704648e-06
-8.52719918184109e-06
-1.52110774640501e-05
-1.10011824549257e-05
-9.21687919816467e-06
-1.67048959418797e-05
-3.01791136993863e-05
-1.62742554566985e-05
-3.20485387805193e-05
-2.76849021811154e-05
-1.62469328654079e-05
-3.76589266901298e-05
-2.31834633360047e-05
-6.79882619661036e-06
-2.411703126355e-05
-6.4840515627215e-07
-2.62711335923727e-06
-5.82076268813561e-06
-3.13892112923649e-05
-1.58916587499642e-05
-2.11064242045879e-05
-3.10985078176496e-05
-1.13754858702197e-05
-1.53493485400433e-05
-2.36740820558658e-05
-9.77166228361729e-06
-2.24529635062694e-05
-2.80839910638839e-05
1.82513035159197e-05
-1.08288772078747e-05
-2.95016236358256e-05
-4.38188109335192e-06
-1.49891008600919e-05
-1.84475191909746e-05
-1.42386003152429e-05
-1.33622968015647e-05
-5.39372270727455e-06
-1.98053956561559e-05
-7.53661194591628e-06
-1.54489363286465e-05
-9.14838984262096e-06
-1.42173827668204e-06
-1.69864052017206e-05
-3.59434505565577e-05
-1.97872755995489e-05
-9.42967484351063e-06
-3.67424885092618e-06
-3.94685828076294e-05
-7.66377063825659e-06
-3.58700914550095e-05
-3.13934256314888e-05
-2.30736533954727e-05
-3.03854326075453e-05
-2.07989744607078e-05
-6.09030033232049e-06
-1.33410988639783e-05
-2.91777061514091e-05
1.72096072623599e-07
2.72798727090047e-06
-2.48653372345335e-05
-2.07991091982292e-05
-2.33532698077096e-06
-2.35663974418216e-05
-3.97030929864834e-05
-2.41578265783656e-05
-7.49967070716275e-06
-1.67170273815675e-05
-3.93443030333135e-06
-2.11996945453629e-05
-4.18690497320303e-05
-2.42700598087715e-05
-3.34285985822527e-06
-1.27892770673307e-05
-1.07220093266958e-05
-2.40428834940284e-05
-2.10721033266642e-05
-1.72493005404992e-05
-3.39872994035934e-05
-5.05685959110176e-06
-1.30759288555256e-05
-8.99295530080115e-06
-1.90690805890896e-05
-8.57515962763521e-06
-3.55713589693301e-05
-1.75082824244053e-05
-5.69719250402334e-06
-2.29886800124569e-05
-1.71980323553324e-05
-2.75899691991995e-05
-1.57860309015898e-05
-3.21317332052314e-05
-4.72177579535959e-05
-1.67641175059913e-05
6.57251764795241e-07
-2.37564971013566e-05
-2.46162695048541e-05
-2.7779830557424e-05
-1.03557585421329e-05
-2.15916372695145e-05
-1.5738447975786e-05
7.46271725910997e-07
-2.19340889060968e-05
-9.38590655871704e-06
-1.42503807794623e-05
-1.36108619891067e-05
-3.34119525389784e-05
-2.95378149944195e-05
-1.77566129224532e-05
-2.11640015972082e-05
-1.94126874670981e-05
-2.00451907901244e-05
-3.37775187839883e-05
-2.88818569037573e-05
-2.40694861162148e-05
-1.75988631708627e-05
-3.34366708583705e-05
-2.04882081545945e-05
-4.887358558595e-05
-1.88526732888782e-05
-9.76540693111923e-06
-3.24442072171635e-05
-4.26849365051091e-06
-1.43879999107156e-05
-2.57501583042812e-05
-8.4509670761408e-06
-1.57237642658542e-05
-2.19277660743041e-05
-3.56190576195582e-05
-1.89724556176211e-05
-1.41700845310907e-05
-2.24906230832496e-05
1.18363649934747e-05
-1.89850415708278e-05
-1.82148810783009e-05
-4.94550216360166e-05
-7.55811197185401e-06
-2.45428345470961e-05
-4.07804786907262e-05
-2.53078696838275e-05
-2.12535874929243e-05
-2.53481471327341e-05
-9.13629855305137e-06
-2.37069651341373e-05
-2.89907080710436e-05
-1.84788923192121e-05
-2.23596933804681e-05
-4.44617103999183e-05
-3.62398878993511e-05
-9.47272882230751e-06
-1.80456676350603e-05
-3.98829093636667e-05
-3.25672513690585e-05
-1.49227652265716e-05
-3.50402299149559e-05
-2.91956311686599e-05
6.17053546615858e-06
-9.75460607610274e-06
-1.84407604648643e-05
2.84941037380705e-06
-4.89301680437e-05
-2.13032518581066e-05
-9.000095262647e-06
-2.17905279879924e-05
-4.64175910071875e-05
-5.31994351328596e-05
-3.20504649252212e-05
-1.39726894401523e-05
-9.26362201124405e-06
-3.18863418290171e-05
-6.37820236730641e-06
-4.28091968345981e-06
-2.90741227520125e-05
-2.12283629501875e-05
-3.50153398132707e-05
-1.53242342059395e-05
-1.0854388525115e-05
-1.42908753940747e-05
-1.99291188481608e-05
-3.31373466291106e-05
-3.19544260005602e-05
-2.4924521267678e-05
-1.44030524877508e-05
-2.55680505226753e-05
-1.86581350861759e-05
-2.48440658220711e-05
-1.30362103195787e-05
-2.26209122893217e-05
-1.10877621426288e-06
-1.63253540839171e-05
-7.32325786152786e-06
-1.35899695270428e-05
-1.91515248960969e-05
-2.50107833675438e-05
6.31198467020553e-06
-4.61917488003591e-05
-3.72965253526331e-05
8.83367255118703e-06
-1.97407652526286e-05
-3.97637073574129e-05
-1.81419778716849e-05
-2.51727673347755e-05
-1.32807384593566e-05
-2.47146800215635e-05
-3.04726962490936e-05
-2.58836019504219e-05
-8.47782455489551e-06
-4.9566281863993e-06
-2.71231725231107e-05
-2.68576649227098e-05
-6.27362389933215e-06
-1.37573458186058e-05
-2.93021175743557e-05
-6.3455396790775e-06
4.05301563735072e-06
-2.47833207185921e-05
-2.76019447715909e-05
-2.49395533014298e-05
-3.07610866445556e-05
-2.06688571154381e-05
-2.68945358898968e-05
-1.12708839373216e-05
-2.47377868839756e-05
-1.73785809097709e-05
-1.30944469385621e-05
-2.00202349778847e-05
-7.66257885760018e-06
-8.60434228512057e-06
-1.33293376521223e-05
-5.42336943472662e-05
3.58793929305084e-06
-3.49416330350479e-06
7.30080515007672e-06
-8.55633177437499e-06
-2.00556343047489e-05
-2.75509705773002e-05
-1.2458710293491e-06
-3.92720896580831e-05
-3.31382250981559e-05
-1.49252063208659e-05
-1.9910330769617e-05
-1.2301820537225e-05
-2.18507221398073e-06
-2.15816783236016e-05
-2.97690432964469e-05
2.05487626319399e-05
-5.00974500322836e-06
-3.32546560637079e-05
-3.07181788981985e-05
-5.1559625074321e-06
-3.55272520788816e-05
-1.74352683586134e-05
-1.00315656238188e-05
-5.65684777030999e-06
-1.84176112947708e-05
-5.04009633005809e-05
-2.79573657019504e-05
-4.22914897702412e-05
-2.05959974384353e-05
-2.99865893713351e-05
-1.68087493845083e-05
-3.03064111345839e-05
-2.79390073812872e-05
-4.13704269471303e-05
-2.68904101850203e-05
-2.31364724759459e-05
-3.22560065758249e-05
-1.85673020845765e-05
-1.75747542870573e-05
-2.91455304255573e-05
-2.01200317858945e-05
-2.26894701675354e-05
-7.63717850167543e-06
-2.44800212791061e-05
-2.78912296680513e-06
-4.35056597152111e-05
-3.01826316223479e-05
-6.44978225973044e-05
-2.33022001496845e-05
-2.28472498862209e-05
-3.14244588839969e-05
-3.62991600413044e-06
-1.74726132543423e-05
-2.56085605671977e-05
-4.28388089826861e-05
1.28988441719977e-06
-6.97929722421708e-06
-2.78812154254924e-05
-3.67736008361939e-05
-2.24418649522716e-05
-3.168540610238e-05
-2.5363942322407e-05
-4.42975556816138e-05
-4.51593282632369e-05
-7.13883420839496e-06
-4.30164464620821e-05
-2.2713496222063e-05
-2.61036063032026e-05
-1.82967627276123e-05
-2.68860738919938e-05
-1.33144966894677e-05
1.14664116025502e-05
-3.06483041928054e-05
-1.30577826547515e-05
-8.54905099272835e-06
-6.79938758188067e-07
-1.73443230124771e-05
-2.64459705554659e-05
-1.48976684301817e-05
-3.22180999643265e-05
-4.66216241017175e-06
-2.58600417273373e-05
-1.06578246826373e-05
-1.40527912881356e-05
-2.15279797944473e-05
-2.7585227593625e-05
-3.23708395789958e-05
-2.050420996803e-05
-1.70261146094285e-05
-4.0417789287695e-05
-2.06674625515942e-05
-1.0591392417004e-05
-2.99709857850595e-05
-4.95379769244789e-05
-2.57934946733442e-05
-3.53027084544801e-05
-2.32253051756593e-05
-3.57713148144208e-05
-2.39676901629457e-05
-4.56592552859228e-05
-5.3805989976352e-05
8.45246399079769e-07
-2.27038649839714e-05
-2.34291860168041e-05
-3.10865959828806e-05
-1.84095435860684e-05
-1.48667294296344e-05
-2.78342237768848e-05
-2.43132234064179e-05
-2.25865883079477e-05
-4.68896976860498e-05
-2.85485860440211e-05
-1.09594572595187e-05
-2.49144166143547e-05
-3.54995137422167e-05
-1.31719070655773e-05
-2.73646633241176e-05
-2.49925017408337e-05
-5.24534571425709e-05
-1.62276743306386e-05
2.34457407535655e-06
-8.20348132304517e-06
-3.54280173474864e-05
-1.15131372644879e-05
-1.33520372988524e-05
-4.28431971687313e-05
-2.40943571906572e-05
-1.17616523464883e-05
-3.15069614630361e-05
-3.61241033252811e-05
-3.21737658781297e-05
-1.02476505229707e-05
6.04617160547965e-06
-1.57438667307692e-06
-2.9418715510736e-05
-2.15263643311412e-05
-2.72609532816684e-05
-1.61584394507367e-05
-2.07864377627029e-05
-3.28866870919003e-05
-8.32750254533464e-06
-6.94428208602251e-06
-2.51769498258827e-05
-2.38609560870567e-05
-3.55972854876291e-07
-2.91856280588964e-05
-8.63736007860561e-06
-2.39799741794379e-05
-1.98572655691657e-05
-1.35447788065561e-05
-2.81894980041397e-05
-7.27643733725126e-06
-2.48103547101619e-05
-1.71896439363996e-05
-3.61924378583872e-05
-2.54235111054508e-05
-1.93975812424633e-05
-2.4560785708594e-05
-6.32909782934933e-06
-3.2396095613766e-05
-8.2134842660487e-06
-3.26561109655769e-05
-3.71850105776518e-05
-1.74458755140158e-05
-1.26858374802015e-05
-2.61159753811596e-05
-3.60049377258446e-06
-2.17028567775812e-05
-4.81331030459801e-05
-2.05870118759233e-05
-3.13642127113792e-05
-8.44171078430725e-06
-1.81736495636169e-05
-1.31148874809305e-06
-2.34689956206435e-05
-3.04931561723633e-05
-1.19107980917026e-05
-3.60168255145419e-05
-1.48637643014187e-05
-1.94418361371514e-05
-2.53826887166281e-05
-2.8782733373464e-05
-2.05850995327455e-05
-2.31959658825468e-05
-1.7512928303889e-05
-2.90486932837852e-05
-1.27964925074461e-05
-3.86431083055566e-05
-2.3499583573652e-05
-4.30245132497835e-05
-1.32575286408983e-05
-1.87638110691336e-05
-1.59727759814511e-05
-2.09398501867449e-05
1.10821922691621e-06
-1.71680674006358e-05
1.2212646271153e-06
-1.09456422280585e-05
-1.91649660159873e-05
-1.07722799676676e-05
-3.54607374071579e-05
-1.56881912682071e-05
-8.18967113243171e-06
-2.63667432686219e-05
-1.44990507747193e-05
-2.61066881402567e-05
-1.28298598983732e-05
-1.85688027486248e-05
-2.81841505734376e-05
-2.06683503737293e-05
-6.4849759773754e-06
-2.43999050206891e-05
-3.33701271379809e-05
-4.07325400903534e-05
-1.84443282492152e-05
-3.34696031085597e-05
-1.04466983008697e-05
-2.29364760571171e-05
-1.19811647981142e-05
-3.71120972640219e-05
-4.16270086766975e-07
-3.09422108995086e-05
-4.96074045244016e-06
-2.05599540266415e-05
-3.35717673270746e-05
-8.94894020565393e-06
-7.76060131597051e-06
-3.35348069262566e-05
-2.89768039125257e-05
-2.77987234753308e-05
-2.22750326482074e-05
-1.05213406689329e-05
-3.69945122620103e-05
-1.28776356439467e-05
-1.45442716266824e-05
-4.684367584436e-05
-1.60621717910515e-05
1.09010101277688e-05
-3.0678105166634e-05
-2.98505721886155e-05
-1.58198609823544e-05
-2.11902231123935e-05
-1.77805724765772e-05
-1.37491559746483e-05
-2.02186854360885e-05
-1.56508718042667e-05
-2.6280490605613e-05
-2.36892837205827e-05
-2.13103040475276e-05
-1.56417637912705e-05
2.18516835020681e-06
-2.6948067433337e-05
-1.7096792039979e-05
-2.29988017131688e-05
-1.06823441660672e-05
-1.90752615273579e-05
-1.45774776090008e-05
-1.45561113555708e-05
-2.77316847944443e-05
-3.86494819845695e-05
-2.34961512936343e-05
-3.62251341573714e-05
-3.32095563179984e-05
-3.58195695140344e-05
-2.836479461601e-05
-3.2954402806699e-05
-2.23573368800165e-05
-2.36064800810598e-05
-3.74202450574641e-05
-1.70601857886574e-05
-8.69007408208599e-06
-1.6165675347376e-05
-1.74815843076743e-05
-1.18818593957068e-05
-3.07623245543472e-05
-9.96245732053731e-06
-2.21054174790484e-05
-1.96914998764849e-05
-2.18418686916857e-05
-1.90031174448991e-05
8.91046177221433e-06
3.62643563841132e-07
-3.1097044656749e-07
-1.24922365471596e-05
-1.78378193648225e-05
-8.84674819620657e-06
-1.55476207372599e-05
-2.12054696347847e-05
-3.94199049666578e-05
-5.78617755238986e-06
-1.06937469803375e-05
-5.04961115024103e-06
-3.05582955989775e-05
-3.16512787524772e-05
-3.30772086997281e-05
-1.40748297684609e-05
-2.01421504526918e-05
-1.24232219058089e-05
8.84163445189319e-06
-8.39312986477543e-06
-2.12889624507812e-05
-2.29828028752156e-05
-2.20102150502484e-05
-7.52403535176397e-06
-3.11311554998544e-05
-2.73884887383783e-05
-1.53707995798433e-05
-1.23259888392428e-05
-1.63800983347951e-05
-3.89266777714247e-05
-2.5741813465125e-05
-1.48729697729359e-05
-3.27629882512133e-05
-2.55323773085357e-05
-1.34308134751354e-05
-1.87287386818755e-05
-4.09302461043402e-06
-3.29363218681316e-05
-1.8398141895658e-05
-2.18602430550425e-05
-6.2988990445915e-06
-2.10050869870975e-05
-1.25437063799864e-05
-2.34997355454048e-06
-3.59074063823014e-05
-2.59130558453983e-05
-6.13502383148683e-06
-2.30674707301482e-05
-2.33319869649993e-05
-3.08208248722398e-05
-1.52966138737512e-05
-1.6180051747239e-05
-1.19956822328018e-05
-1.71771694334221e-05
-2.04708570367498e-05
-1.90211986495923e-05
-2.69573178352374e-05
-5.88601404039175e-06
-8.25385196859275e-06
-9.61168603256532e-06
-2.29866432912756e-05
4.71466823715701e-06
-1.9680563567103e-05
-8.71079422283328e-06
-1.45684595508462e-05
-3.32612831549793e-05
-7.22099400923483e-06
-2.2077740087883e-05
-7.56831802927346e-06
-1.74400654809548e-05
-2.00955786160841e-05
-1.75480763790085e-05
-2.8230215578561e-05
-2.6052001233115e-05
-1.76203908484858e-05
-1.94652111737058e-05
-2.27599460048932e-05
-1.67515948169598e-05
-1.26792103307937e-05
-1.26224964920942e-05
-4.06933859471263e-05
-2.88391206904658e-05
-2.42454178946978e-06
-1.84827214155727e-05
-1.4210974012117e-05
-2.73325818703908e-05
-8.97373605588677e-06
-3.36572190929078e-05
-1.90979916970743e-05
-1.66136626572027e-05
-3.5818654783324e-05
-2.32352908155005e-05
-2.66891015634932e-08
-3.82916124726768e-05
-4.21996706715032e-05
-1.70381365461311e-05
-7.44680657811037e-06
-2.83321500105132e-05
-2.07786076502718e-05
-1.65414632897825e-05
-8.61099551661513e-06
-9.22383489105545e-06
-3.30338613807859e-05
-2.25824888113234e-05
-2.22000201949249e-05
-1.6589951330804e-05
-2.41741800987321e-05
-2.72019806649656e-05
-1.60311019840305e-05
-1.71309238911134e-05
-1.93396740864456e-05
-2.26659424986916e-05
-2.86394344894888e-05
-2.80011220163984e-05
-8.79824447363601e-06
-3.59493221689107e-06
-4.28510956013058e-05
-5.47593228924053e-06
-2.5667932298719e-05
-2.58483704750142e-06
-3.81938888440541e-05
-3.28545247393554e-05
-2.5190688201152e-05
3.11049195264941e-06
-1.89110542956989e-05
-1.56801720453316e-05
-1.06253021391683e-05
-1.34899737752999e-05
-1.32947816229815e-05
-1.26089892936135e-05
-2.16182525236612e-05
-6.83156547101932e-06
5.6298885874303e-08
-3.17069905613075e-05
-4.27543253448839e-05
-2.34006762740921e-05
-9.09423170491277e-06
-1.84324362794391e-05
-1.82861986440778e-05
-3.1526775009341e-05
-2.16582437233914e-05
-1.67275746046213e-05
-1.86036978754651e-05
-2.23892655659119e-05
-9.40821723301044e-06
-4.22614456102512e-05
-3.24765045714781e-05
-3.59984474311842e-05
-3.47888607603519e-05
-2.72165049592682e-05
-2.31968961119408e-05
-4.55614312665462e-05
-3.52865903636572e-05
-2.44754912400628e-05
-1.80080811173824e-05
-2.75710554897447e-05
-1.08829990307629e-05
-2.13678417380697e-05
-7.70162650979193e-06
-1.08260043316933e-05
-1.63684106564864e-05
-4.01916976098284e-05
-2.9073044281757e-05
-4.71617434458692e-06
-1.14949851522725e-05
-3.07751279365682e-05
-2.44777249343322e-05
-1.86240950262899e-05
-3.04382046737199e-05
-2.70106622039433e-05
-3.40652226901734e-05
-2.04325879265325e-05
-1.86763993259326e-05
-1.61052080030437e-05
3.51443496064387e-06
-2.06067673476175e-05
-4.51214853147231e-05
-3.70891674166236e-05
-2.52280193842212e-05
-2.44717942282872e-05
-1.95271804760115e-05
-1.38194411801333e-05
-1.15700897169284e-05
-1.19034556751005e-05
-3.44592993638881e-05
-3.18691116825174e-05
-6.74456099909442e-07
-2.11341944338078e-05
-4.23580435356495e-05
-5.36061422674477e-05
-9.08813073770044e-07
-4.37299768033183e-05
-2.55245064999487e-05
-1.58516707838876e-05
-1.92427977284603e-05
-1.41361698553534e-05
-3.01251038624137e-05
-1.79296905831499e-05
-2.14622570640394e-05
-1.74475173536925e-05
-2.65864436735598e-05
-1.52141674010845e-05
-1.65961362192939e-05
-2.53657810947122e-05
-3.29073809302295e-05
-2.01293927423875e-05
-1.20589434612019e-05
-3.67410325936381e-05
-2.78404903328385e-05
-4.97479520080494e-06
-2.17607913853601e-05
-2.87817760356898e-05
-2.79182195828495e-05
-2.13303863768948e-05
-4.79784130407712e-06
-2.10725780658706e-05
5.17409780623581e-06
-1.01692006627297e-06
-2.61776536271743e-05
-1.24046846729723e-05
-3.58849304222652e-05
-1.72139266734527e-05
-1.48530287957782e-05
-3.20404001284227e-05
-2.79888823770378e-05
-2.27247246694774e-05
-3.66751038938787e-05
-3.15522974397059e-05
-2.95765483641702e-05
-3.08384105394652e-05
-4.28311509047754e-05
-2.13698253828604e-05
2.33471384046791e-06
-2.11979896388953e-05
-2.35873598659816e-05
-1.45457467931684e-05
-2.64263048260509e-05
-2.81310715988033e-05
-2.38904538244639e-05
-5.50983442336119e-06
-2.58996989866041e-05
-2.37755632806432e-05
-2.53501842693376e-05
-1.58406030873119e-05
-1.51395259531267e-05
-7.65558997265724e-06
-3.08234786875025e-05
-2.81807745322873e-05
-1.04920680876981e-05
-4.62443836350817e-05
-1.81486434309467e-05
7.36400345120627e-06
-7.30509146109984e-06
1.1211941464515e-05
-2.59286552895356e-05
-1.77556039010755e-05
-2.33740634320243e-05
-1.66483475856054e-05
-2.54150350500395e-05
-1.06564189538531e-05
-2.20087275698939e-05
-4.56604107881716e-05
-3.3201672643617e-05
-3.15857403382014e-05
-2.81978789102371e-05
-2.30848585255943e-05
-4.03151125482259e-06
-1.37662237449066e-05
-1.9662728797763e-05
-1.74923075206699e-05
-2.720141608949e-05
-2.15449979981916e-05
-1.39911876350701e-05
-2.22383498559333e-06
-2.9587924496317e-05
-1.61951534753915e-05
-1.9296216476116e-05
-1.19675839882585e-05
-2.46764508304263e-05
-2.13672052295317e-05
-2.63694702163118e-05
-2.54206001976921e-05
-3.56011190225419e-05
-1.19879033187502e-05
-3.91830544793482e-05
-4.11993050267727e-05
-3.04932537855394e-05
-2.66998733188282e-05
-3.85752104250501e-05
-1.17438289524589e-05
-1.31618423549058e-05
-3.22900407009539e-05
-3.14565311764461e-05
-2.63485018241036e-05
-2.58328963556272e-05
-1.55741498837432e-05
-3.88756475951792e-05
-2.36542028315255e-05
-1.94551290304844e-05
-4.22962929933052e-05
-3.91590421718162e-05
-3.62022005713654e-05
-4.88374936460184e-06
-1.78968723220708e-05
-5.4004899927831e-05
-1.1372593257076e-05
-2.36506378243784e-05
-3.15898519517018e-06
-1.94255408678896e-05
-9.54352526546989e-06
-1.84419155864507e-06
-1.45778474185142e-05
-2.10485646422599e-05
-2.14596219467724e-05
-1.86207464872545e-05
-2.92868986060867e-05
4.72298002050037e-06
-2.02096975544855e-05
-1.85491258034559e-05
-3.21644117344673e-05
-2.86524517814701e-05
-1.96907961896049e-05
-2.26357915004483e-05
-1.93714027342875e-05
-1.85066892286576e-05
-1.55986351813993e-05
-1.20362875648448e-05
-1.9080011445138e-05
-1.11557184953221e-05
-1.44364993946015e-06
-1.9172474919262e-05
-1.6392701765144e-05
-2.27331930295956e-05
-4.42759549369681e-06
-1.73101681833632e-05
-2.95771684250953e-05
-4.09532301601447e-05
-1.28361518859921e-05
-1.41569618123119e-06
-3.38366534192754e-05
1.35450389545969e-05
-8.53630730826604e-06
-2.30829961372058e-06
-1.69246171503143e-05
-1.84293602043767e-05
-2.37412838235691e-05
-1.11616824099764e-05
-2.97677808480286e-05
-8.44399067769813e-06
-2.68720948364712e-05
-1.41091932775197e-05
-1.36991033264485e-05
-1.34667072821203e-05
-3.8734750348223e-05
-2.56664127783637e-05
4.98519866992531e-06
-2.32715120253919e-05
-4.1002804268586e-06
-2.2553537833824e-05
-2.16032005819606e-05
-3.96658186717922e-05
-1.96208669867559e-05
-1.25145809855736e-05
-1.38799217513001e-05
-1.4292574315648e-05
-1.66528559263459e-05
-2.24537697412216e-05
-1.6744924736806e-05
-4.43151156338213e-05
-1.03268216045473e-06
-2.85737386150223e-05
-6.63275434861515e-06
-1.41624848519277e-05
-1.73236917629242e-05
-5.50810541060302e-06
-3.26627423935197e-05
-8.4576974348876e-06
-4.7494129967002e-05
-1.74900596464101e-05
-2.54017122181224e-05
-1.29482104237285e-05
-2.89737196686404e-05
-3.88238421773471e-06
-1.00715838736552e-05
-2.2753565017954e-05
-1.62219320114518e-05
-2.10257326675591e-05
-2.83004640568807e-05
-4.30019659796572e-05
-1.53025267385074e-05
-2.0121547005957e-05
-1.34892234158517e-05
3.5664428470984e-06
-1.00741430059549e-05
-1.52807002479237e-05
-2.1161337230949e-05
-1.41673854573238e-05
-2.97310771664573e-05
-1.70880762541248e-05
-1.91375745486559e-05
-2.67438351707062e-05
-3.50180892490977e-05
-1.26871064243569e-06
-1.74542038493973e-05
-2.09957802743345e-05
-1.60002222330857e-05
-7.28045684517627e-06
-1.05406871457931e-05
-2.0312033008732e-05
-2.51572704120996e-05
-1.55869087203319e-05
-9.35166831756581e-06
-2.05891347907826e-05
-2.99535392936334e-05
-3.01464948016335e-05
-1.51967121234157e-05
-4.98913165509925e-06
-1.74081254114355e-05
-2.30407768764207e-05
-1.59498723213252e-05
4.41322375569949e-07
-2.37513978091177e-05
-2.58187588789823e-05
-2.06573241265686e-05
4.7539184793967e-06
8.10587365328901e-07
-1.15214541673409e-05
-1.96587170206674e-05
-5.71194093749525e-06
-1.79186436920412e-05
-3.35313399255071e-05
-3.80699832965017e-05
-2.5102368587817e-05
-2.2753820757189e-05
-2.54506267839236e-05
-2.55856289031986e-05
-3.60952996229479e-06
-3.93427395217587e-05
-5.66369045879107e-06
-2.36858932073207e-05
-9.53991577141248e-06
-1.95894560543199e-06
-3.3570715514134e-05
-1.5048650541796e-05
-5.98204604570809e-06
-2.16617122385682e-05
-2.08083179024839e-05
-7.94553877107334e-06
-2.59875399384195e-05
-1.26869926266931e-05
-2.72655976368768e-05
-2.85533895234554e-05
-5.98460905441253e-06
-6.05882324367678e-06
-4.6131121735947e-05
-5.46726041406477e-05
-1.45812892515083e-05
-2.71195451134624e-05
-1.64129195694562e-05
-2.57596395606358e-05
-1.69633203112614e-05
-1.81032588469817e-05
-1.5666023673183e-05
-2.66809341694521e-05
-4.25168490060338e-05
-3.6923393816302e-05
-1.02918596076299e-05
-2.29378017030034e-05
-2.08001162787376e-05
-2.01490795776367e-05
2.1082368503149e-07
-1.55317663587027e-05
-4.67139819942808e-05
-2.5175070920135e-05
-2.01847433991345e-05
-3.15678543309341e-05
-2.50427987653502e-05
-4.09724098350935e-05
-2.31441645562676e-05
-2.78393869196956e-05
-2.80787468232708e-05
-1.29133010291017e-05
-1.60404726836499e-05
-7.86501860380451e-06
-2.66126047747854e-05
7.01103920534851e-06
-2.36274526901848e-05
-3.15192685516376e-05
-1.02517695791206e-05
-1.32853402036117e-05
-3.00390940003405e-05
-2.42794864768194e-05
-4.43712979410105e-05
-6.16484349686366e-06
-4.86686970813762e-06
-2.73130925163056e-05
-1.78741980040889e-05
-2.02739135356371e-05
-1.0700830681827e-05
-2.64406055533321e-05
-1.77403935395002e-05
-1.42196115145861e-05
-2.39823200666342e-05
3.63288211860061e-06
-1.69648031797234e-05
-9.17618682189301e-06
-2.27005687464214e-05
2.09530226251016e-06
-3.41735889607988e-05
-1.03528953135751e-05
-3.72819382456937e-05
-4.97161358439365e-05
-1.8659426443275e-05
-2.96611724584149e-05
-2.06564230446087e-05
-2.81725906787014e-05
-1.80316610183755e-05
-2.6539362333011e-05
-1.16644428343374e-05
-2.36860189126651e-05
-2.46832961579917e-05
-1.75743506743893e-05
-3.20197423900311e-05
-2.2284510852969e-05
-4.04519288259093e-06
-3.45428662758211e-05
-2.11067042297735e-05
-2.72132172329016e-05
-3.14121466751438e-05
-2.20093903234124e-05
-4.08240914690163e-05
-2.4963559207829e-05
7.29849607179964e-07
-2.84962766703745e-05
-1.70734417022315e-05
-2.22353605634643e-05
-3.36713417993246e-05
-2.50862280065964e-05
-1.61056954861651e-05
-1.95236742459462e-05
-2.28104972370071e-05
-1.53534912412167e-05
-3.76530365127453e-05
-1.29328546617953e-05
-1.71047021698626e-05
-2.59972144735071e-05
-1.57024173076034e-05
2.54352733099332e-06
-2.19734730589347e-05
-1.34974085108168e-05
-1.70426466509226e-05
-9.14947272438e-06
-4.73978433188186e-05
-2.22239239320684e-05
-1.81275789269122e-05
-4.90073839640579e-05
-2.18680118362662e-05
-1.3402476537784e-06
-1.10990135876141e-05
-7.97102485863303e-06
-2.06172898918661e-05
-7.46094176534636e-06
-1.90662871516704e-05
-1.78045480736354e-05
-2.44095325869342e-05
-7.00289213825864e-06
-1.203808465519e-05
-6.7189882259363e-06
-1.64450186794359e-05
9.08798349485621e-06
-2.43523290937377e-05
-1.69633845503268e-05
-2.43761174055156e-05
-4.22684089586278e-05
-3.37909037758717e-05
-2.44439357290004e-05
-2.66227896394023e-05
-2.39927620880905e-05
-1.25955861469532e-05
-2.45821301109375e-05
-2.98754319354857e-05
-3.27656604357884e-05
-1.91240883733816e-05
3.49296212633001e-06
-1.63433815368361e-05
-2.23098911339286e-05
-1.537290445321e-05
-2.05064804592305e-05
-6.99363362295745e-06
-1.29342321609708e-05
-5.07268603415315e-06
-1.62235242590293e-05
-2.95159038304656e-05
7.16214399583032e-06
-1.10678613312635e-05
-2.1444282133998e-05
-1.39301773086868e-05
-1.67451037778897e-05
-2.92495138553029e-05
-2.99463419953739e-05
-2.88222388544417e-05
-6.30090136468827e-06
-2.19135117327578e-05
-1.56561075293803e-05
-2.33859276943427e-05
-2.17602310633043e-05
-1.58038130540646e-05
-5.04740141450486e-05
-2.93754794679426e-05
-2.74094169026393e-05
-2.80565186022237e-05
-2.88405704851046e-05
-2.21374590868065e-05
-2.25155645288947e-05
-2.96970991115315e-05
-2.87623578427928e-05
-3.83736778838475e-05
-1.01186744592477e-05
-4.15162669362335e-05
-3.40827834814941e-05
-1.31284842804286e-05
-1.50038838978191e-05
-3.73303079479974e-05
-4.11652807444124e-05
-1.72570978676184e-05
-2.68352319459454e-05
-3.52913570933231e-05
-1.56137071829609e-05
-3.49384791304057e-05
-3.64022713145428e-06
-1.92594141439757e-05
-2.60224514098244e-05
-2.22430080947561e-05
-1.8475080871569e-05
-2.22016307098748e-05
-6.94636781970641e-06
-1.33330042031879e-05
-1.9004724110729e-05
-3.37089226706531e-05
-5.2656217658328e-05
-2.27327302422683e-05
-1.91232263675593e-05
-4.8537867972409e-05
-1.76626016351042e-05
-2.02020486483523e-05
-1.51505199174094e-05
4.8024330256175e-06
-2.48898411984361e-05
-2.52841771985957e-05
-1.06234946549159e-05
-2.99431462415501e-05
-1.18839528522153e-05
-6.71080171798847e-06
-3.69294593211305e-05
-3.15299913971149e-05
-2.57569459922059e-06
-1.89957105520141e-05
-3.30458372652974e-05
-2.09782885311589e-05
-5.27907045438484e-06
-2.65218674080724e-05
-2.77998685930183e-05
-1.64993856887332e-05
-1.53127135192788e-05
-3.651963847165e-05
-9.87673236852421e-06
3.70199851494469e-06
-2.88197102913199e-05
2.65434884190706e-07
-2.20642049363401e-05
-9.43836077932574e-06
-1.57983139297405e-05
-3.3110334877719e-05
-1.23020594854425e-05
-6.34327403872271e-06
-1.19502185948804e-05
-1.78295565790571e-05
-2.3597480817829e-05
-2.18744227590976e-05
-6.450791639061e-06
-2.54925623719513e-05
-4.49759135438724e-05
-3.20059154724964e-05
-3.33683881053051e-05
-2.72690445459213e-05
-3.86336339213741e-05
-2.30474925302271e-05
-1.7539461993712e-05
-2.92277580071045e-05
-2.72808323738588e-05
-3.08956326972445e-06
-1.82753640531096e-05
-1.3628455850779e-05
-2.01932244182536e-05
-5.08296098795926e-05
-1.64248188484416e-05
-1.56646876861144e-05
-4.19096238549204e-05
-1.14920676415062e-05
-1.82933688069534e-05
-3.18856696603101e-05
-1.59186365810321e-06
-2.156311790476e-05
-1.75459850724898e-05
-2.59523661957926e-05
-2.43226665673066e-05
-2.78193417329344e-05
-2.17830329526345e-05
-4.77428035034744e-05
-3.61248912990714e-05
-1.08687233409217e-05
-1.6070064976849e-05
-1.17961595826961e-05
-1.92763975205928e-05
-2.35277597627415e-05
4.32678015797681e-06
2.19630094201633e-07
-1.33427006271683e-05
-1.2348507926891e-05
-2.23168988317703e-05
-1.73228711670345e-05
5.54659081383486e-08
-7.97480166819831e-06
-1.56623436995502e-05
-2.41860025840694e-05
-2.25858288591122e-05
-2.87071224012111e-05
-1.35998508744371e-05
-1.97699729628974e-06
-1.40012112849545e-05
-4.77348763247915e-06
-2.46779003838663e-05
-2.85038484777971e-05
-1.9616302102399e-05
-2.39443633908571e-05
-5.13459234875367e-06
-2.29159626052561e-05
-2.49037339306366e-05
-2.2237990261918e-05
-9.12005423049968e-06
-1.57890739573549e-05
-1.42534082748573e-05
-3.21625562570619e-05
-3.1342532462901e-07
-1.27842990099341e-05
-1.72993967535562e-06
-4.1259562007202e-05
-1.34939742982585e-05
-2.05864518278696e-05
-1.65997858049522e-05
-2.22244285253799e-05
-3.09045842427836e-05
-2.1663896994773e-05
-2.39225909836235e-05
-2.47070318727721e-05
-1.01120281919189e-05
-1.53638650480396e-05
-3.16667409296679e-05
-2.13313053789121e-05
-2.12213855364089e-05
-4.59945894004254e-05
-2.67427524850088e-05
-2.46401080934317e-05
-5.07059953467251e-05
-1.71929815121947e-05
-3.97987249778617e-05
-1.86672740946257e-05
4.90372750004443e-06
-2.24484226642293e-05
-1.24475989548742e-05
-1.45399239204377e-05
1.428256046376e-05
-1.11601130110654e-05
-2.03699230523413e-05
-7.27355056398153e-06
-2.31994102067386e-05
-2.14120815398386e-05
-1.88290339194191e-05
-1.65571872050525e-05
-1.83720544978445e-05
-1.7443867375182e-05
-2.67296596590658e-05
-2.33771809334924e-05
-1.82167832923599e-06
-2.37378718648416e-05
-2.61014158024389e-05
-3.78574712739196e-05
-1.98811914206621e-05
7.70597840299349e-06
-2.28634091328251e-05
-2.52152498834009e-05
-2.07609721282909e-05
8.4400759280827e-07
-2.67956647043344e-05
-2.8513311611157e-05
-3.79536472865288e-05
3.44341076383237e-07
-3.45898122834549e-05
-2.28383423389947e-05
-5.21617767997635e-06
-1.44278605157665e-05
-2.27581503961161e-05
-1.83207719612559e-05
-1.65605061831212e-05
-3.1030405893004e-05
-2.21577166202108e-05
-3.14296053184285e-05
-1.8030875685216e-05
-3.12589292292039e-05
-2.64666405414144e-05
-1.13460342829858e-06
-2.23253536454628e-06
-1.24872749331203e-05
-1.84490031649415e-05
-2.32182928636719e-05
-4.04543714330329e-05
-1.03052856917257e-05
-1.75735886178669e-05
-3.2240171613791e-05
2.13344671803227e-06
-7.10041854001861e-06
-2.26257521670306e-05
-6.46701312116979e-06
-9.62552370805511e-06
-2.1171958204922e-05
-2.43476364114105e-05
-3.61751195306831e-05
-1.62593290941146e-05
2.37048491300775e-06
-1.75114441329615e-05
-7.07709703289433e-06
-2.83703222407368e-05
-2.61277146856644e-05
-1.49483301527039e-05
-4.41913375604029e-05
-1.7396384805821e-05
-2.56079546663566e-05
-3.81990098195907e-05
-4.55892604779259e-07
-3.74297404195153e-05
-1.94778132220421e-05
2.86724172822972e-07
-2.59330240355762e-05
-8.08708434284729e-06
-2.65353385811932e-05
-2.46563263440436e-05
-2.14193872216401e-05
4.33136343607673e-06
-2.30986078693657e-05
-2.76016793742234e-05
-3.34004756764827e-05
-1.21205571976508e-05
-1.80800533712999e-05
-1.99141583985233e-05
-1.68547749646041e-05
-2.30991602029543e-05
-1.37985089596187e-05
-2.03725789642084e-05
-2.3735929804366e-05
-1.65668920273696e-05
-8.39485173221069e-06
-1.19181380007359e-05
-6.92108048867182e-06
-6.06982284335595e-06
-3.35353150361274e-06
-3.25569593900206e-05
-1.4542719626266e-05
-3.39315231522145e-05
-3.47687894712661e-05
-1.27649597497363e-05
-6.5767189052743e-06
-7.0874069243e-06
-4.05215761465258e-05
-1.83167972847034e-05
-2.44017946046217e-05
-1.54710343857695e-05
-1.38656121288969e-05
-2.96526914453549e-05
-1.25628951588097e-05
7.89378155660652e-06
-3.00117665763503e-05
-8.28526189646776e-06
-1.55027026970345e-05
-2.00242986518627e-05
-2.21321731367435e-05
-2.80586503797921e-05
-2.54716994573703e-05
-7.43635652582689e-06
1.12822028854802e-06
-2.47631979264694e-05
-2.6898849742185e-05
-3.35901654547343e-05
-1.61999679407269e-05
-8.19997791720171e-06
-1.38511590502852e-05
-1.70313850092476e-05
-9.103501291707e-06
-3.09238255012775e-05
-2.81706079681896e-05
-7.74506744586039e-06
-1.59215522296237e-05
-4.6471812772682e-06
-3.65264813546468e-06
-7.27280444941809e-06
8.96766335055926e-06
-1.36473729066647e-05
-3.22309655332944e-05
8.09745579997116e-06
-3.11047287854615e-05
-1.06886276226149e-05
-2.56443891341825e-05
-2.91070042776726e-05
-2.19734020714739e-06
-1.94011832345987e-05
-7.58874871781763e-06
-1.90848086856686e-05
-2.04040633232356e-05
-1.93912142599119e-05
-3.56544025998195e-05
-1.67392227702766e-05
-3.13263690858598e-05
-1.38131347219001e-05
1.91924476244298e-07
-3.87269139910176e-05
-1.66379308328563e-05
-6.36619042370003e-06
-2.63051507155897e-05
-2.34441958667111e-05
-1.61417107663189e-05
-3.95964909388291e-05
-2.82366788828151e-05
-2.1463826466557e-05
-4.83319059099436e-06
-8.16254045918779e-07
-1.48955455048751e-05
-2.00256416178875e-05
-1.08149083029515e-05
-3.06669406396633e-05
-2.47227086081301e-05
-2.11093198415162e-05
-1.49427829975281e-05
-1.92804959320005e-05
-3.76785778000748e-05
-2.74866007861428e-05
-1.87135050103547e-05
-1.19705149372641e-05
-1.94457210642474e-05
-1.60937738578737e-05
-2.56772528683446e-05
-4.00538420379062e-05
-2.65427484923115e-05
-2.51835609853873e-05
-2.05631766811135e-05
-8.68852614066634e-06
-1.5904600756575e-05
-2.80492521609581e-05
-1.99207255010435e-05
-2.55840338645536e-05
-2.35029335233444e-05
-3.06073801293853e-05
3.58792603914876e-06
-9.93097286521477e-06
-1.7696118105168e-05
-2.55327929136511e-05
-7.47247539052225e-06
-2.43648698535803e-05
-9.93748752901114e-06
-2.35289175978235e-05
-4.21407533058522e-05
-2.66993885469971e-05
-1.80935324535157e-05
-1.6658927064531e-05
-3.26887907408334e-05
-1.26239139248131e-05
-3.87976508827314e-05
1.01792711481777e-05
-1.01730509650467e-05
-2.04213248799389e-05
-3.26292149618742e-05
-3.0436663327175e-05
-2.31657947701762e-05
-2.63819234540562e-05
-1.888831306802e-05
-1.05947696530778e-05
-2.80094430215393e-05
-2.49051370264264e-05
-2.07044673065753e-06
-1.74438505811021e-05
-2.23533176166575e-05
-1.34779451929201e-05
-2.50466110971862e-05
-2.05634838928554e-05
-2.57836771861975e-05
-5.81757263104334e-06
-2.16013110982481e-05
-1.67794079046376e-05
-3.42215949435495e-05
-3.67025181491687e-05
-5.91176565950741e-06
-1.52464476016757e-05
-2.15161206039129e-05
-2.39148003927093e-05
-1.23466810704027e-05
-3.31705783164925e-05
-3.74852757454578e-05
-4.1491817096885e-05
-4.69464517801355e-06
-1.34807234145354e-05
-2.78693437330882e-05
-9.005206809391e-06
-4.17525681919285e-05
-3.18859017386031e-05
-5.80294446378517e-06
-2.77022628440643e-05
-1.48613415499328e-05
-1.73524130471259e-05
-3.14168364590867e-06
-1.9539015244855e-05
-4.12660982947276e-05
-1.85087293021016e-05
-1.29607137545416e-05
-2.03034868376908e-05
-1.65893631004913e-05
-4.29900204709084e-06
-2.10909748259787e-05
-2.29701943563451e-05
-2.52306961409863e-05
-2.94344715191544e-05
-4.85657061041976e-05
-2.78461553504972e-05
-4.50772853093894e-05
-4.08050597141978e-06
-8.30957973642136e-06
-2.00627316557798e-05
-2.30486383532173e-05
-3.2077657988206e-06
-2.9280993871956e-05
-1.59674281397886e-05
-2.36806352416354e-05
-1.7396058918126e-05
-6.3783363738275e-06
-1.72960820428468e-06
-2.64971970298446e-05
-1.15405084734537e-05
-1.07806793668113e-05
-2.7622501808512e-05
-3.11500191120418e-05
-9.4247677951599e-06
-1.03379406092332e-05
-1.27425491742263e-05
-1.47342545287557e-05
-2.35726921319351e-05
-2.22282364787973e-05
-3.49177668763947e-05
-1.65992698107977e-05
-2.87391285251763e-05
-6.29624901713927e-06
-2.9505584352875e-05
-6.19439237263072e-06
-3.01672259505439e-05
-2.448933756916e-05
-5.04709181195565e-06
-3.6788177028661e-05
-2.42282758346735e-05
-2.29461730128249e-05
-1.27038343437255e-05
-2.12938293722446e-05
-1.16523113997285e-05
-1.00752611103947e-05
-8.76300852156228e-06
-3.77262054162508e-05
-1.74373140601702e-05
-1.99053288420844e-05
-1.50246565337788e-05
-2.21485214941084e-05
-2.35881259846002e-05
-7.30025754377777e-06
-1.65999569501086e-05
-2.81798699482493e-05
1.83990001710042e-06
-3.6569821420736e-05
-4.71114428712936e-05
-9.91224514408138e-06
-1.52441881556836e-05
-3.40848042749822e-05
-2.21867159286526e-05
-3.48149456128561e-05
-2.42824691942023e-05
-1.88206483172339e-05
-1.3519236101765e-05
-4.52504344386189e-06
-4.12494696591912e-06
-1.47121540245398e-05
-4.59020557712337e-05
-2.42477745545996e-05
-8.95048093178636e-06
-2.03274480103574e-05
-2.82843320310829e-05
-1.53304681120084e-05
-1.80044103366472e-05
-1.70467207665648e-05
-1.86260735509959e-05
-2.69774971799356e-05
-1.30234054085457e-05
-2.34385545449825e-05
-3.36237247301195e-05
-2.45160881270822e-05
-1.87511104218423e-05
-3.98990516366369e-05
-2.6939329616141e-05
-2.34164171310305e-05
-8.86754240442939e-06
-1.43590921993973e-05
-1.77302834221533e-05
-1.12991854773128e-05
-1.02243887616956e-05
-1.75950420633628e-05
-2.81071602609778e-05
-1.15648251575838e-05
-2.55169780563191e-05
-2.67291603628209e-05
-2.15636649956389e-05
-2.66814533607006e-05
6.20101169995758e-06
-5.53651203620961e-06
-1.21455638404789e-06
-3.67753674474696e-05
-2.69429804311566e-05
-3.72807192801585e-07
-6.34936934728668e-06
-2.36307477120721e-05
-1.95399685504871e-05
-1.91409895933548e-05
-2.39820082950515e-05
-1.54246926680315e-05
-1.53914381025911e-05
2.02621302870791e-05
-1.06792511535857e-05
-7.73061541510504e-06
-7.62038367770219e-06
-2.68227943097077e-05
-2.24841141356076e-05
-1.8653408565293e-05
-2.2121065053386e-05
-3.51019648522856e-05
-3.21852522552015e-05
1.7888884673159e-06
-1.87329176748201e-05
-8.39794176720992e-06
6.31199071115651e-06
-1.37481460777403e-05
-6.06866670445941e-06
-2.90805014513007e-05
-3.80044771584779e-05
-2.96280964058507e-05
-1.37309838084823e-05
-1.52432422471069e-05
-7.78321518437825e-06
-1.98473336926106e-05
-2.79723757110107e-05
-1.89137153225827e-05
-3.90164184119446e-05
-2.32549801208758e-05
-1.65126887894863e-05
-1.74202508798042e-05
-8.93282822260968e-06
2.72565174985561e-06
-2.55913401969365e-05
-1.96455407233434e-06
-2.79810617151749e-05
-2.05192418290854e-05
-1.65517663165629e-05
-1.10509764760483e-05
-2.66660569589832e-05
-1.23017195600279e-05
-3.35157878394044e-05
-5.20866686315525e-06
-3.78202665702181e-05
-7.022696827165e-06
-2.14262466543936e-05
-2.68063448425229e-05
-1.46944636027023e-05
-4.92358490140562e-06
-1.59771885826174e-05
-1.83451629110623e-05
-4.02698404746965e-05
-9.51160874698708e-06
-2.31452325669188e-05
-2.24316880323859e-05
-3.53289731187675e-05
-2.59875507371516e-05
-3.70545846754946e-05
-9.43269542530475e-06
-1.75955716632005e-05
-4.12360256528481e-05
-2.01903080280252e-05
-2.23144678525952e-05
-1.61611688271615e-05
-1.98559900706574e-05
-2.33462606475231e-05
-3.31539633920995e-05
-1.49318572350161e-05
-3.65545551688391e-05
5.92751044276472e-06
-6.44716511227921e-06
-3.14120417624378e-05
-8.40494963504848e-06
-1.82997503983173e-05
-1.93997206076387e-05
-2.33502823633791e-05
-3.49100758777995e-05
-2.74365636465518e-06
-7.36295174818357e-06
-1.76641179385825e-05
-1.974426993223e-05
-5.09671215439664e-05
-2.59936235661787e-05
-1.7507754579263e-05
-3.07254297283748e-06
1.29534400042209e-05
-2.78301824782171e-05
-1.39426901781158e-05
-2.58141833765452e-07
6.1115181791265e-07
-8.03059530658134e-06
8.16458036399209e-06
-2.7135606745657e-05
-5.61842587892091e-06
-1.09896021319189e-05
-3.13787538707327e-05
-1.19115804494585e-05
-9.56789288938137e-06
-3.65437496626269e-05
-2.08486888045323e-05
-3.94035350436158e-05
-2.8070762548748e-05
-7.43807777016368e-06
-1.29665394932067e-05
-8.40741830515841e-06
-2.02292100782268e-05
-1.69744036217439e-05
-2.65035630692609e-05
5.88927601578439e-06
-1.32081718354661e-05
-2.81707826194501e-05
-2.12840471663488e-05
-1.24063727773467e-05
-2.49667888496199e-05
-3.91447195217888e-06
-3.22111805625918e-05
-2.70999371513639e-05
-1.93963085811111e-05
-3.32060621307388e-05
-2.51061596165009e-05
-1.18599107266337e-05
-2.66374781928491e-05
-2.52991334605788e-05
-5.89009526534335e-06
-2.44471751130711e-05
-2.34126402286182e-05
-1.31348179924695e-05
-2.01670395226738e-05
-1.81326567746009e-05
-2.91197601916712e-05
-2.85738302294771e-05
-7.25836789610926e-06
-1.36784281396918e-05
-1.65121385265085e-05
-2.30812549014739e-05
-8.50818859947165e-06
-2.60005007174147e-05
-1.94592749082972e-05
-2.16001253108522e-05
-2.29541151894115e-05
-2.9712577622063e-05
-1.73010359890674e-05
-1.16006676907487e-05
-2.42898882781867e-05
-2.6075896007603e-05
-2.50804359132121e-05
-1.73151874425656e-05
-1.81659119269405e-05
-1.90125478966545e-05
-2.0465156580059e-05
-3.09880487513356e-05
-2.3950890280759e-05
-1.93631669885602e-05
-6.59012041743056e-06
-2.76068456894427e-05
-2.19764303740951e-05
-2.23458552587808e-05
-2.64397099760852e-06
-1.72168366608236e-05
-2.46848876723983e-05
-3.39744476952968e-05
-1.91723962519499e-05
-1.59910291769611e-05
-3.88982102498649e-05
-1.89940286929393e-05
-2.51416428748397e-05
-3.04689622425772e-06
-9.78083981149631e-06
-2.15189889377824e-05
-2.15061402941201e-05
-8.99441737113255e-06
-3.86823776428718e-05
-2.76588097524864e-06
-2.08514575267443e-05
-5.77022753274996e-06
-6.97285870475242e-06
-4.80557769751681e-06
-7.76150227275011e-06
-5.58791325323493e-06
-3.32480609253337e-05
-8.45599012450581e-06
-2.72809124175688e-05
-1.76034636959824e-05
-1.72458136163056e-05
-1.90188316377994e-07
-2.01775524537469e-05
-1.48348399395436e-05
-2.55150538612292e-05
-1.74397798743582e-05
-3.22610066070891e-05
-1.16275715002591e-05
-8.00699636343599e-06
-1.77054662432959e-05
-2.14856204890032e-05
-2.1378575882997e-05
-2.48016860316807e-05
4.42308909457775e-06
-3.82403313485021e-05
-3.01802775342056e-05
-2.70704835492479e-05
-4.84400326445502e-05
-3.12723594159602e-05
-3.93026606703776e-05
-7.98993804739932e-06
-2.62110410495249e-05
-2.9893804660124e-05
-1.64904453400706e-05
-1.14275720429065e-09
-7.62388310581806e-06
-2.39800540547161e-05
-1.03743736056055e-05
-2.1278560874701e-05
-1.1503005892819e-05
-2.34122295362081e-05
-3.17844039741639e-05
-2.27460522408066e-05
-4.57374233920455e-05
-3.59206085710973e-05
-2.0995463621382e-05
-3.98146577314006e-05
-3.48495635656233e-05
-5.30623846687185e-06
-3.57517474204674e-06
-2.37361592590855e-05
-1.49667386264881e-05
-4.60992346002625e-05
-2.46159879811789e-05
-5.89320249269432e-06
-1.40447643806964e-05
-2.50810203673438e-05
-2.94269181377516e-05
-2.20332469685026e-05
-8.20315259245121e-06
-2.84182146243886e-05
-2.12259600472245e-05
-7.21603828751914e-06
-1.9595189310906e-05
-1.53591088170232e-05
-2.62243186634437e-05
-2.01646655958226e-05
-7.31604185202434e-06
6.30435769762616e-07
-6.9942669119937e-07
-4.91314692632066e-05
-3.90717197058714e-05
-3.15537574818537e-05
-9.53489757021313e-06
-2.25851748723213e-05
-6.67451359798225e-06
-1.53184923189263e-05
-1.17552657149319e-05
-1.9379491391913e-05
-1.92124574080187e-05
1.00280764651308e-06
-1.48869256072206e-05
-1.33293740425137e-05
-1.27073188309536e-05
-2.57802561050702e-05
-2.89752510455224e-05
-1.54621183443752e-05
-7.80366252274787e-06
-2.48463070334705e-05
-2.52572786556457e-05
-3.33210951017781e-05
-5.32592104817401e-06
-4.44964783240697e-06
-3.49471329988815e-05
-7.44292014684987e-06
-3.01967296354113e-05
-7.49283444906285e-06
-1.50993679697276e-05
1.92312416622851e-05
-2.22664865060174e-05
-5.37420493004692e-07
-3.94998315928521e-05
-3.42899974621886e-05
-9.85657562035654e-06
-1.70081774053628e-05
-3.08749721745003e-05
-4.2037514725555e-05
6.08559924025588e-06
-1.88519837149121e-05
-1.94897514213091e-05
-2.31852602957329e-05
-1.13889217230535e-05
-1.38746897791162e-05
-1.44692272995843e-05
-8.69196386604336e-06
-1.96600402401195e-05
-2.96820295617751e-05
-2.23958602332359e-05
-3.53069560464496e-05
-1.0721812690221e-05
-2.20096186059451e-05
-9.37267788594108e-06
2.94632431130297e-07
-2.18696713572538e-05
-3.68560482450277e-05
-1.40524650831059e-05
3.33860516212284e-07
-4.47717069018939e-05
-4.66109839048221e-05
-1.43915524495251e-05
-1.88757219139938e-05
-1.44484999874343e-05
-1.82956779443999e-05
-1.31633703929388e-05
-2.79184081110698e-05
-2.1493033807292e-05
-6.26201664724085e-06
-1.53234992000859e-05
-1.25930379054298e-05
-5.6499504487107e-06
-9.23165738375922e-07
-3.00181582741092e-05
-2.80427679227078e-05
-1.98024383810821e-05
-1.4860745436827e-05
-8.69684543545439e-07
-1.63904775280717e-05
-2.46900915687647e-05
-1.57939048678529e-05
-1.56675155259384e-05
-2.00578439801173e-05
-1.92624594186219e-05
-6.23231184069207e-06
-2.55051291185832e-05
-1.07343797615084e-05
-2.1115710829515e-05
4.41385325677302e-07
-1.57962718412133e-05
4.81423417094324e-06
-2.54591762380074e-05
-1.49043811370214e-05
-3.0809162532119e-05
-3.61677731074885e-05
-6.69007396169598e-06
-3.95265052127429e-06
-2.38090518288659e-05
-2.47993312928011e-05
-1.39065509513611e-05
-3.07750906550349e-05
-3.02456930221993e-05
-2.75033265293887e-05
-1.00048072627117e-05
-2.53548642556217e-05
-3.28294259916175e-05
-2.52767710873096e-05
-8.29344300274605e-06
-1.30436776229316e-05
-2.44024770310473e-05
8.09405303771642e-07
-1.16641121582446e-05
-1.08296390260216e-05
-2.48588005369101e-05
-2.09483644064329e-05
-1.02987876174126e-05
-3.19661958080561e-05
-8.39640877971392e-06
-2.89074664328146e-05
-1.8939463258168e-05
-3.1583723769154e-05
-1.03802216557381e-05
-2.88934325792411e-05
-1.27815699042748e-05
-3.24301495217543e-05
-3.01039011458844e-05
-2.0981615956022e-05
-1.1315265615992e-05
-1.10482037388177e-05
-2.82405290277541e-05
-7.19497821069244e-06
-3.09217915193891e-05
-2.17476411386519e-05
-1.89866782541954e-05
-2.40308065251146e-05
-1.34380566315954e-05
-2.51521310065942e-05
-3.47950718742511e-05
-2.60903645565068e-05
-1.37811968744033e-05
-2.52052440028368e-05
-2.59668851559478e-05
-8.9822380203257e-06
-3.55159881771549e-05
-2.25385606381322e-05
-3.66700912913396e-06
-1.66151617541066e-05
-3.02050678130728e-05
-9.40642252754145e-06
7.66568674894164e-06
-3.03823090067545e-05
-2.645132967336e-05
-2.38136917345139e-05
-5.11609845772502e-05
-3.69041394750826e-05
-3.1767314420905e-05
-2.49309388885467e-05
-1.82943639251244e-05
-1.47394789660577e-05
-3.11992837769958e-05
-2.77909887060116e-05
-1.52626004983397e-05
-3.15400201137178e-05
-1.21717242970589e-05
-2.95428415410694e-06
-1.87077382875015e-05
-2.37296620403332e-05
-2.35794171475871e-05
-8.42321023748227e-06
-1.37361859032257e-05
-2.3670537031189e-05
-1.88697996409749e-05
1.23553943795374e-05
-1.54486251542951e-05
-2.96615127880001e-05
-3.0134442871465e-05
-1.95561108429171e-05
-2.34525773689741e-05
-1.45232984878148e-05
-1.87495310138926e-05
-3.37497890147314e-07
-1.42456546849748e-05
-3.51100386160134e-05
-8.50585710102518e-06
-2.22069410582661e-05
-2.36712197333459e-05
-1.92723154262598e-05
-1.23844880046654e-05
-4.48496844515173e-06
-1.91409403208311e-05
-7.70126153277086e-06
-2.93716926545322e-05
-1.61043027175694e-05
2.86419286808388e-06
-2.63936564768903e-05
-1.56239101891132e-05
-1.36300914716375e-05
-9.08926445043071e-06
-1.57140584924258e-05
-3.64117301446607e-05
-2.81767849670897e-05
-1.21932834843281e-05
-3.94107584641495e-05
-1.42441685422446e-05
6.55896182619095e-08
-2.34988764277243e-05
3.780120529831e-06
-1.76998382745744e-05
-1.45629810935287e-05
-2.34634506485284e-05
-3.15848280377948e-05
-1.24200239623364e-06
-1.14853389474449e-05
-1.62025823694317e-05
-2.41158014204955e-05
-4.0693085748643e-05
-2.87042034763223e-05
-1.37046103754863e-05
-1.97714283032002e-05
-2.07048143353369e-05
-9.6952722806144e-06
-2.16272088563269e-05
-2.57822880393102e-05
-2.37801862987437e-05
-1.34181192326561e-05
-1.89285201564255e-05
-1.17199730478914e-05
-1.71025768872218e-06
-2.8416667355483e-05
-1.66539509755892e-05
-1.42147194702291e-05
-4.00009250995698e-06
-2.39600468910542e-05
-2.40198409670454e-05
-2.31805413315005e-05
-3.0174317181483e-05
-3.71820297437221e-05
-2.60759945576326e-05
-2.73676993733377e-05
-1.39243874692456e-05
7.21398008890312e-06
-4.35748941000486e-05
-2.1678807092645e-05
-1.70299124582438e-05
2.98356610426112e-06
-2.89618527104684e-05
-2.68494293849493e-05
-4.06759466184517e-06
-1.44314969110779e-05
-1.16469142203081e-05
-5.19222815195031e-06
-2.0750549440598e-05
5.60792178505905e-06
9.53781800919344e-07
-1.78406732570994e-05
-2.39139137258893e-05
-1.42238257924031e-05
-9.32645992108211e-06
6.24446228571319e-06
-3.29169594964895e-05
-1.89651214063572e-05
-2.4563304608347e-05
-2.04350058464877e-05
-2.38083978024227e-05
-2.90557531605491e-05
-1.72363971360464e-05
-1.88890075748521e-05
-2.65434880934815e-05
-2.54536476660557e-05
-2.70008351675416e-05
-1.57673447453674e-05
-8.44572760397477e-06
-1.42169788929892e-05
-2.93651932728748e-05
-2.73350455124612e-05
-2.96147627869216e-05
-4.74538349701456e-05
-7.28869702062192e-06
-7.9642817501147e-06
-3.3508497624834e-05
-1.90795205178042e-05
-1.11389605952439e-05
-3.47503539261703e-05
-3.32746424766908e-05
-1.36888033684599e-05
-1.89949983827427e-05
-1.95717398974505e-05
-2.55669352644815e-05
-1.0904711183022e-05
-3.52615772219245e-05
-2.26131632925407e-05
-8.27748974927086e-07
-1.82123417814082e-05
-9.86600704738369e-06
-2.90233763106824e-05
-2.56409243420805e-05
-5.98172262301905e-06
-1.42459771752794e-05
-4.47477440981878e-05
-3.27563897796341e-05
-3.34380017726213e-05
-2.15394829620861e-05
-5.27564290862072e-05
-3.68519332491632e-05
-8.42197985461372e-06
-3.34985484768589e-05
-1.77677184348786e-05
-2.42076631928915e-05
-1.95186887498204e-05
-1.93784841712834e-05
-2.20752704528919e-05
-1.20523497374474e-05
-3.14169989583002e-05
-2.94654360400016e-05
-2.54608645640026e-05
-2.78870519072656e-05
5.41506423410427e-06
-3.63155585614005e-05
-3.82203071557338e-05
-3.54481180181428e-05
-4.01809816228847e-05
-1.3031418738159e-05
-3.06313679941766e-05
-1.94628915954054e-05
-7.41658053583384e-06
-2.64961734180492e-05
-3.79048655942793e-05
-3.52842056582593e-05
-2.65383058614929e-05
-4.43734061871147e-05
-1.60239987191975e-05
-9.44101968023455e-07
-1.18092743990809e-05
-6.95153564706913e-06
-1.37124528355509e-05
2.42210422375416e-06
-8.77441312742046e-06
-4.47935272294559e-06
-2.86634278661845e-05
-1.37564143407598e-05
-2.12284638020155e-05
-2.68872423662886e-05
-1.03540830973127e-05
-2.10249717902576e-05
-8.51587779276178e-06
-1.81242468424937e-05
-4.78754044997442e-06
-1.25956657848081e-05
-2.43175725788527e-05
-9.66159920524625e-06
-3.48883851715247e-05
-1.7311807062339e-05
-1.43390421333154e-05
-1.66891830212922e-05
-1.27558570184937e-05
-1.19198911682388e-05
-1.83153663224037e-05
-3.93398186693114e-05
-3.12466573854824e-05
-1.81870149399153e-05
-9.64361963284825e-06
-1.78530140734867e-05
-1.07678969313101e-05
-1.63861768751205e-05
1.1405502342285e-05
-1.34198916936518e-05
-2.30883334994501e-05
-4.62058839999217e-05
-7.56939124308036e-06
-1.57243614335635e-05
-3.69651639358262e-05
-3.64504713143275e-05
-2.22126654482183e-05
-2.06520654068784e-06
-1.63574651885107e-05
3.74211834483848e-06
-2.20725135313198e-05
-1.01494917447281e-05
-7.42246656471718e-06
-3.37143809819239e-05
-1.11525211778554e-05
-1.70536460966072e-05
-3.71426445402232e-05
-1.70212840800892e-05
-3.50837594554078e-05
-4.6642697265121e-05
9.05736078930808e-07
-4.57968957340009e-06
-1.8403164127853e-05
-4.91157654332617e-05
2.61718806721201e-06
-1.64214707336571e-05
-4.61962872498245e-06
-2.30203521159004e-05
-3.76197427735251e-05
9.86587358476296e-07
-1.36190851470089e-05
-1.22191579239055e-05
-3.13578736794664e-05
-1.36896783455333e-05
-2.20980122668192e-05
-9.3619258730907e-06
-3.37937033780744e-05
-9.57362714620463e-06
-6.84069735637165e-06
-1.23353334941117e-05
-3.40813164134043e-05
-4.51078903587615e-05
-3.90122184919434e-05
-1.83529275259698e-05
-1.8261942232425e-05
-2.47097820261641e-05
-2.26633798143186e-05
-2.98152732685999e-05
-1.15151961394703e-05
-3.63240159485073e-05
-3.48395285413561e-05
-2.91072053703469e-05
-2.84994776893001e-05
-3.50972321159471e-05
-1.60393757131975e-05
-1.20042750113699e-05
-1.93522358741208e-05
-2.95730628470259e-05
-1.25256564249476e-05
-2.26101738020547e-05
-2.82631054505829e-05
-1.70795817101482e-05
-2.28903691210273e-05
-2.92844336967271e-05
-2.66604353123102e-05
-3.37563775489972e-06
-1.50922997190158e-05
-3.24189277030389e-05
-1.97648974723023e-05
-3.50472349014122e-05
-1.84668039669619e-05
-1.13094305667271e-05
-1.1961757370162e-05
1.83986408796496e-06
-2.4475791101335e-05
-1.57204728441524e-05
-3.25866256645747e-06
-3.6640026839526e-05
-2.23960248283619e-05
-1.30250850606454e-05
-5.35580137813936e-05
-2.32046187842051e-05
-1.81893521399963e-05
-1.83783327750549e-05
-2.82747109582365e-05
-3.15153822943159e-05
-1.17639415084538e-05
-1.67725616153629e-05
2.26814658992985e-06
-2.84036115587198e-05
-1.132547534464e-05
-1.88012440249261e-05
-2.60584967463072e-05
-2.72286149617923e-05
-2.0833578331443e-05
1.93254525400349e-06
-4.3552574330232e-06
-2.55182527023894e-05
-6.86823838998913e-06
-2.03885947978916e-05
-2.20262089325856e-05
-2.96282874222056e-05
-7.68811102067684e-06
-1.82999947620896e-05
-3.31643854905813e-05
-1.93456209435308e-05
-3.34372527785637e-05
-3.30969395348633e-05
2.19348925570559e-06
-9.80413217189421e-06
-2.65416879733198e-05
-2.68553262297107e-05
-1.74325830162213e-05
-1.78277063342982e-05
-2.00928293070362e-05
-2.16997604544646e-05
-3.02649026242611e-05
-4.73929116446607e-05
-2.0881791457727e-05
-3.1993204312251e-05
-3.85480338263582e-06
-3.83777163500135e-05
-1.42805461240229e-05
-1.82318737787012e-06
-8.02401796856078e-06
-2.23810007104222e-05
-2.92357146738123e-05
-6.38224742425794e-06
-1.44349817243105e-05
-1.31053148259601e-05
-2.48231615955326e-05
-2.36701230588022e-05
-4.44924913801785e-05
-2.56144547946006e-06
-1.57951868200037e-05
-1.45988339889187e-05
-2.29895532676669e-05
-1.51306463213366e-05
-1.60113745653316e-05
-2.00730630913204e-05
-2.56467452288072e-05
-3.30851932819717e-05
-2.29883622930542e-05
-3.97865006968889e-05
-3.25191901051598e-05
9.133012286635e-06
-2.27837329820245e-05
-4.34415069881347e-06
-2.20018964400672e-05
-5.1505763292569e-06
-3.88700498849339e-05
-2.52066693421463e-05
-1.66511739055086e-05
-2.21392904683382e-05
-4.9402041393938e-05
-1.50621972169879e-05
8.85519788315467e-07
-1.70218288729633e-05
-3.23330906238532e-05
-3.17483297269551e-05
-2.5915619688927e-05
-1.72292955910175e-05
-2.97001190211288e-05
-3.65218787506519e-05
-2.23840489705324e-05
-1.48740177471843e-05
-1.38988631650162e-05
-1.83913523449193e-05
-1.02978454308277e-05
-3.16258521957362e-05
-3.79935064268674e-05
2.57389906543364e-06
-9.45797417806476e-06
-9.23280159650033e-06
-3.62997437573421e-05
-1.77220576305557e-05
-2.1906738831019e-05
-2.23222957795615e-06
-5.05278662452854e-05
-1.78285190202699e-05
-2.73277045956756e-05
-1.73948878849459e-05
-2.43642294052789e-05
-2.33309277218324e-05
-1.78406415278379e-05
-1.52324863082216e-06
-2.18900417304822e-05
-1.92874841196168e-05
-1.21688673849376e-05
-3.71533943545293e-05
8.52789958646573e-06
-3.42382873342061e-05
-1.14779337888284e-05
-3.07181949860792e-05
-7.80181088954566e-06
-2.80728172508484e-05
-2.73845317089045e-05
-9.97535041387704e-06
-1.90229166851282e-05
-3.61376736496696e-06
-4.88367459657978e-05
-1.90593099053147e-05
-1.45416649036132e-05
-1.61196091164185e-05
-9.32231352317429e-06
4.03458499025181e-06
-1.20602641301336e-05
-3.21557454212715e-05
-1.62869824525875e-05
-1.5573153773425e-05
-3.63178581693335e-05
-8.18450976413678e-06
-2.51423472966805e-05
-1.88397559873367e-05
-2.11193060104424e-05
-1.15368475341689e-05
-1.31957641390531e-05
-1.22900601609205e-05
-5.08464875886373e-05
-2.09053007059036e-05
-2.57210099331344e-05
-2.97760020877475e-05
-2.81561866130965e-05
-2.91737574469717e-05
-9.4881679820232e-06
-2.69994091207402e-05
7.49189013596974e-06
-2.1974598659932e-05
-2.53250292087883e-05
-1.12201428512011e-05
-3.76936246524649e-05
-1.78746842970301e-05
-5.38890854323331e-07
-5.68286238820145e-06
-2.1880959222606e-05
-3.94190949557008e-05
-2.57361635854716e-05
6.30605340269002e-06
-2.53000963238045e-05
-1.25289071272412e-05
-1.50508333393783e-05
-3.88166294794633e-05
-1.6499603756081e-05
-4.51175832365833e-06
-2.0018313123222e-05
6.17666019827745e-06
-1.16961972947402e-05
-4.04581872132879e-05
-2.0506702599687e-05
4.48652910320429e-06
-3.36547071387479e-05
-2.26733652189631e-05
-1.38198132852837e-05
-4.08729418774094e-05
-2.94365282385488e-05
-4.837447387004e-06
-2.66311554351597e-05
-1.17447890158287e-05
-2.88376448764419e-05
-2.51440547208251e-05
-2.28005539906255e-05
-2.21404949493621e-05
-2.12610813188981e-05
-4.63255156704787e-05
-2.53398994369425e-05
-1.68840400122657e-05
-2.08999495589617e-05
-1.26315506253981e-05
-1.39736663093926e-05
-1.45698478047864e-05
-2.25265533032561e-05
-6.20759964550467e-06
-1.22954479935635e-05
-3.02670453941221e-05
-2.67624180470325e-05
-2.57532124344218e-05
-1.86757530307335e-05
-3.23571381343158e-05
-1.25089532998716e-05
-2.52851652456331e-05
-1.68823828589799e-05
-8.92753128798775e-06
-1.25569882831394e-05
-8.70316576931679e-06
-1.44088752714778e-05
-2.27802486335445e-05
-2.31506089958048e-05
-1.7555099791086e-05
-5.21150644121556e-05
-1.15076999496709e-05
-2.60122550441129e-05
-2.87934750972362e-05
-1.49644420550467e-05
-2.87030734589319e-06
-1.36891104216562e-05
-9.49533061946902e-06
-2.55936064001981e-05
-2.06245265445271e-05
-3.36437990034793e-07
-1.88038636060423e-05
6.28832980509946e-07
-1.83212440621754e-05
-3.12665053513357e-05
3.44970384697484e-07
-3.78702385288355e-05
-2.70741627689714e-05
-8.00901088844402e-06
-1.75058939274175e-05
-3.10925959464508e-05
7.95822366885807e-06
-1.99365959728299e-05
-4.01738723182232e-05
-1.31688569477392e-05
-3.74797584864354e-05
-1.96135433368544e-05
-1.97736915803717e-05
-1.19594878501764e-05
-1.75836819734301e-05
-2.23060161687836e-05
-3.08100692396651e-05
-1.26382147027282e-05
-1.05440495677067e-05
-6.68930855054354e-06
-1.65255082220398e-05
-1.16675763193068e-05
-3.67852467045546e-05
-5.05592107543265e-05
-1.39651993899585e-05
-4.38008583191826e-05
-4.57878372482317e-06
-2.96226801126504e-05
-9.82721536243279e-06
-1.02037216155686e-05
-4.63209179368702e-06
-8.25150183089581e-06
-1.30194645652088e-05
-1.44098523652321e-05
-3.88314478197292e-05
-2.00903385767852e-05
-2.45660581279944e-05
-2.53979708914155e-05
-2.58259132978184e-05
-2.98485359486363e-05
-7.01852683773858e-06
-1.3361258991835e-05
-2.26806893546234e-05
-1.77048828639951e-05
-2.39683705142503e-05
-5.74119556930265e-06
-1.39871322703224e-06
-7.43178006839894e-06
-2.58626077946655e-05
-3.45750737565071e-06
-2.22006208091372e-05
-2.43999115478915e-05
-1.18800819018964e-05
-1.96572261826025e-05
-4.46883379902807e-05
-2.5107456017465e-06
-1.79032497071809e-05
-4.10727623493257e-05
-1.33469732089618e-05
5.4406959497307e-06
-1.46465626614293e-05
-9.77665590095517e-06
-9.03080156836512e-06
-2.07510710630392e-05
-1.16484119053159e-05
-1.67479611339012e-05
-1.62061323943744e-05
-1.45825706388016e-05
-3.439111509765e-05
-5.53732133689509e-06
-2.54250823763757e-05
-2.17937893704282e-05
-5.15895949732534e-05
-2.04841931941696e-05
5.74209497059837e-06
-3.67328412923332e-06
-2.41004879664019e-05
-2.56515682274142e-05
-3.84041672330427e-05
-9.27093683033803e-06
-1.94201485167423e-05
-1.85182825793514e-05
-3.82822429582178e-05
-1.55497496142375e-05
-2.02526364586792e-05
2.12365778451581e-06
1.9269801611407e-06
-1.77884448762991e-05
-2.89449256017571e-05
-3.01541091657195e-06
-3.19951976671669e-05
-1.77362716599611e-05
-1.07018163685983e-05
-1.69531749594791e-05
-4.45445880046749e-05
-1.62787994159346e-05
-3.72253012843484e-05
-2.81728916477273e-05
-4.36061942734273e-05
-2.2665157576966e-05
-1.11629673805445e-05
-7.09681352278239e-06
-3.90185545732895e-05
-3.17396375276404e-05
-5.9811750523201e-06
-2.23017703611632e-05
-1.8780606752228e-05
-2.59242830575074e-05
-3.14472391107845e-05
-3.39733126141462e-05
-3.876938998914e-05
-2.77315274437053e-05
-3.22998419969028e-05
-2.88388341117338e-05
-8.77620055954743e-06
-3.59516401859086e-05
-1.27932783065409e-05
1.30942577836655e-06
-2.69054063813158e-05
1.11014384381381e-05
-2.43516878414871e-05
-2.29047189771396e-05
-2.61120910790167e-05
-1.64466532018363e-05
-3.31762533494197e-06
-1.90401667261439e-05
-1.84658490008803e-05
-1.9006288249246e-05
-1.60231436336328e-05
-4.07468915711726e-05
-4.63678431531826e-06
-2.94073446936424e-05
-2.70215644562049e-05
-2.15584411870495e-05
-1.89719680632324e-05
-1.49521533633159e-05
-1.95588100721537e-05
-3.19590962335207e-05
-1.75124875620169e-05
-5.48085849378624e-06
-2.52881838303833e-05
-2.73317386535697e-05
-1.63009388412932e-05
-2.56455915949076e-05
-9.74139576544349e-06
-1.79848676962061e-05
-1.3431180043363e-05
-1.2231646683325e-05
-1.17221581026801e-05
-3.97304215216619e-05
-3.94519770456102e-05
-2.57543638111641e-06
-2.14423320589858e-05
-1.48825605476655e-05
-1.22380414036933e-05
-3.21838595470335e-05
-9.50262303220267e-06
-2.00063890059314e-05
-1.08848230440981e-05
-3.09145413615457e-05
-2.20591389323644e-05
-3.10759561471089e-05
-2.88878837259134e-05
-3.58794868339817e-05
-1.26891010305517e-05
-3.3380766336916e-05
-3.00152797876574e-05
-1.51020364743076e-05
-1.94014203684346e-06
-3.88022697873287e-05
-3.22950847591607e-05
-2.79278360400657e-05
-1.66763789610939e-05
-3.47428858878332e-05
-1.86511853591435e-05
-3.45515665574179e-06
-5.77737688763545e-05
-2.721775046684e-05
-1.10075060592512e-05
-2.92548426842272e-05
-1.91600101429831e-05
-1.5410321753091e-05
-6.24816650811381e-06
-2.88631258927857e-05
-3.0654993839951e-05
-1.22833931379115e-05
-2.27677189946298e-05
-2.37243999571191e-05
-2.00095861682899e-05
-1.36354933892834e-05
-1.9367092154538e-05
-4.11504569593207e-05
-1.65236510583563e-05
-1.14724494725698e-05
-2.84862910964478e-05
-3.49240464615357e-05
-1.25683855017421e-05
-2.20648836860508e-05
-2.39034012396904e-05
-2.15010702855738e-05
-2.08004693183939e-05
-2.1101097599217e-05
6.83468595869796e-07
-1.27019805191143e-05
-2.09228275046534e-05
-1.28785155717481e-05
-2.54605279469356e-05
-3.11088053171454e-05
-1.95780200346985e-05
-2.20690495868274e-05
-8.31169316848146e-07
-1.3609904682756e-05
-3.789751096878e-05
-3.00825267776894e-05
-1.62404317171258e-05
-4.27327041532714e-05
-1.13256626058483e-05
-6.28984602042695e-06
-2.04414879589417e-05
-1.65214984475144e-05
-2.2249177584971e-05
-2.02279349380575e-05
-1.44646021804347e-05
-1.52795524667758e-05
-4.76106516535345e-05
-1.41403095985814e-05
-4.58079868348619e-05
-1.06856686055365e-05
-1.55442130679e-05
-3.54899273623413e-05
5.51287818477146e-06
-2.60353237834487e-05
-2.55550176704469e-05
-1.37135306155313e-05
-2.43644702891805e-05
-9.79620027562056e-06
-1.58217227847648e-05
-1.93131621478818e-05
-1.88855241917216e-05
-5.82107826779183e-06
-6.13588944554511e-06
1.64359317447548e-06
-1.16016939828976e-05
-2.22694176977346e-05
-3.09280575711272e-05
-9.67316340600108e-06
-3.98625640112984e-05
-3.76130520774146e-05
-1.01103956925996e-05
-4.947650986062e-05
-1.20585834767846e-05
-6.0323959961299e-06
-2.75730875086194e-05
-3.54517531890412e-05
-4.53845000828728e-05
-1.48189371847123e-05
-1.7551011274144e-05
-5.30418993188941e-06
-4.30921469624115e-05
-8.23008815326444e-06
-2.22677902509798e-05
-1.69126047021443e-06
-9.37810680759873e-06
-3.2473637776977e-05
-3.08577316771997e-05
-1.64649997714934e-06
-2.51185656765246e-05
-2.02451383123925e-05
-4.60986935146034e-07
-4.76862871761303e-05
-1.6043760802846e-05
-2.66841837981492e-05
-3.48621773422256e-05
-2.93705641401291e-05
-1.6586368529518e-05
-2.36208572299917e-05
-2.02792621336084e-05
-2.14725285497805e-05
-2.23562238749791e-05
-2.40375184360587e-05
-1.74618968010824e-05
-1.82419570294362e-05
-1.90246140241556e-05
-2.00035826218133e-06
-3.16128562869906e-05
-1.59645598666803e-05
-1.20124042842871e-05
-2.29925903167336e-08
-2.16260342411832e-05
-2.65487303543776e-05
-7.42273274180602e-06
-2.83635108738781e-05
-1.68421770850911e-05
8.44908591561545e-06
1.86959572165506e-05
-1.66454258167096e-05
-2.84415040601267e-05
-5.51144701626158e-05
-3.94939123332501e-05
-1.23862736343981e-05
-3.78884917477066e-05
-1.79468084380999e-05
-2.65742539485292e-05
-1.75207795635126e-05
-1.20276937881716e-05
-2.05397268346928e-05
-2.19681733182487e-05
-2.81436411175494e-05
-2.7990316205942e-05
-2.85363122257201e-05
-3.02662797811309e-05
-1.85186014724225e-05
-3.17600793733775e-05
-4.20513007708573e-05
-1.97516070942731e-05
-2.75978206563457e-05
-1.44927065788355e-05
-2.71403871250801e-05
-3.15162687845353e-05
-2.45532870946968e-05
-1.97022096762978e-05
-1.79048263746856e-05
-3.25843899828134e-05
-8.31901186170788e-06
-3.31088831670034e-05
-1.3997645151831e-05
-2.61742770365233e-05
-1.27398868300778e-05
-3.46696118921087e-05
-2.96721146600048e-05
-2.51291891367024e-05
-1.04481138342826e-05
-1.76402024891302e-05
-8.44304521761736e-06
-1.76827854345917e-05
-2.6754503042772e-05
-2.86828693857814e-05
-2.21727542303728e-05
-3.39145352086263e-05
-1.642440602392e-05
-2.05793832720999e-05
-2.11432882798009e-05
6.1399422283376e-07
-3.60984522400691e-05
-1.39956139579058e-05
-2.44626889364065e-05
-9.40245987771448e-06
-2.31602635383257e-05
-1.50033058971597e-05
-1.74535459096372e-05
-7.72952562101729e-06
-3.56033872549636e-05
-3.13175034412639e-05
-5.5712770878213e-06
-2.38148033838908e-05
-2.61153627187947e-06
-1.6155793467234e-05
-3.13875567692885e-05
-1.22625601573944e-05
-1.86799817193214e-05
-2.10219662482737e-05
-1.74446795136356e-05
-1.18449347611958e-05
-1.61728966473001e-05
-2.30431375046751e-05
-1.49051680664385e-05
-2.50048020018604e-05
-1.63926104738403e-06
-2.05211672315104e-05
-1.47663414471154e-05
8.69099170781102e-06
-2.57143587092043e-05
-1.96611377904327e-05
-8.71938742989493e-06
-2.65669896012545e-05
-2.62418718635334e-05
-4.76295120010356e-05
-3.01735111377296e-05
-1.38625811975805e-05
-2.78758260030368e-05
-7.20053048351235e-06
-1.87247883577378e-05
-1.32233963563695e-05
-2.97030137628814e-05
-1.35620766609683e-05
-2.86965711639318e-05
-9.14487703439815e-06
-2.53684167838238e-05
-9.09389537007988e-06
-1.29019150815539e-06
-4.59034117886939e-05
-4.50948715948716e-05
-2.88554910471343e-05
-1.67429516529194e-05
-3.61642932463527e-05
-5.45057250502364e-06
-2.12691213929877e-05
-2.21951322188596e-05
-3.41875549329917e-05
-1.18817820130419e-05
-1.85320455357075e-05
-8.11187344289406e-06
-1.79184131266689e-05
-2.33088569880049e-05
-2.02772083850321e-05
-3.05701515177911e-05
-3.35296221638659e-05
-2.10887167378598e-05
-1.38370608654991e-05
-5.20618752653583e-05
-3.01412925209686e-05
-2.48480865078527e-05
-2.86244614353102e-05
-1.29683886263109e-05
-9.55434577687565e-06
-1.44723908021331e-05
-1.17002302488501e-05
-3.08995511699089e-05
-2.93055025364945e-05
-2.59177626073676e-05
-4.95667779896463e-06
-4.18668308543806e-05
-4.39725775170031e-05
-1.40000844230845e-05
-2.750435683019e-05
-3.57651928268993e-05
-3.10306006799367e-05
-3.04746149424992e-05
-1.95812773125725e-05
-1.15091044580099e-05
-4.542781929206e-05
-2.30461794976297e-05
-3.92185269631748e-07
-1.4788646824718e-05
-4.8213810644295e-05
-2.64165035147106e-05
-2.61622561469084e-05
-2.39046204769811e-05
-2.63031854106171e-05
-8.88720550914107e-06
-2.4970191766861e-05
-2.76322653259137e-05
-2.03620294789635e-06
-2.97902005198028e-05
-6.19121499646868e-05
-1.01699364572903e-05
-3.41017296535602e-05
6.84391447785365e-06
1.42803077764103e-05
-2.56388431686652e-05
-2.51470485761278e-05
-2.65185213815628e-05
-9.13666745721976e-06
-2.08865176083424e-05
-1.47600601067149e-05
-2.9012307224622e-05
-2.39284339433379e-05
-2.64542787758299e-06
-3.35838717033693e-05
-1.63480633303368e-05
-2.45965165505145e-05
-2.6030762894024e-05
-1.54944755712403e-05
-3.05940320780559e-05
-6.31449119003993e-06
-2.74371052439583e-05
-1.26753942830116e-05
-3.92961235469872e-05
-1.31284526144644e-05
-2.43676541572091e-05
-3.27207872806367e-05
-3.59663391054844e-05
-1.9229261449328e-05
-5.52521878702967e-06
-1.04033247311643e-05
-1.74231159894389e-05
-1.9205307033528e-05
7.40723393140879e-06
-2.78041858407377e-05
-3.29293889862369e-05
-1.97153772285956e-05
-3.24747461796094e-05
-2.84647589180055e-05
-2.24172944301731e-05
-2.61135060852203e-05
-1.8602656030628e-05
-1.66308699312186e-05
-3.47278939417196e-05
-1.66186802545947e-05
-2.54771112266541e-05
-9.28969411668357e-06
-3.83886463545806e-05
-2.24613801228344e-05
-2.42648706532313e-05
-4.16062896833751e-05
-1.12441024839643e-05
1.11774060013381e-05
-1.02424889574022e-05
-9.93387230776098e-06
-1.42873175536545e-05
-3.66593139620518e-05
-1.82374618055017e-05
4.37765680047377e-06
-1.15250188959629e-05
-1.41582939464622e-05
-3.44143759286361e-05
-2.13126800067889e-05
-8.99726589852377e-06
-1.97551426944655e-05
-2.23067033001378e-05
-2.51734567726756e-05
-2.10619914979001e-05
-1.24744179065404e-05
-1.72252952980018e-05
-2.73976214814469e-05
-3.73069162995275e-05
-6.40238096478594e-06
-1.18862670520751e-05
-1.16810651803294e-05
-2.00874387927362e-05
-1.63827455985267e-05
-1.20182052259671e-05
-3.43309098039049e-05
-2.35823916364181e-05
-3.56935257869968e-05
-2.29738306190794e-05
-7.25548421071579e-06
-2.76951371795933e-05
-4.22742509670301e-05
-1.9419944388837e-05
-3.60818556858824e-05
-3.16496087431398e-06
8.67172590498674e-06
-1.89945576369214e-05
-1.66482315314021e-05
-3.110707287527e-06
-2.3109524176873e-05
-2.3857586215381e-05
-5.84883860727846e-06
-1.53763354148896e-05
-8.73280778579068e-06
-2.09744409713978e-05
-2.63910004754409e-05
-1.66611559298148e-05
-1.02561555086382e-05
-1.9890740824935e-05
-1.49417122693555e-05
-2.86668062114169e-05
-3.95642965283089e-05
-5.68971906613293e-06
-1.9984631853416e-05
-1.42487971647746e-05
-2.86959526200209e-05
-2.13464939153719e-05
-2.88967367033928e-05
-3.32721336136847e-05
1.74961094848511e-06
-1.12236165491347e-05
5.70726047569536e-06
-1.78026737851628e-05
-2.91470222916775e-05
-2.03931791569064e-05
-5.79559927418461e-06
-2.61579572794538e-05
-2.82850957039841e-05
-1.13413860503539e-06
-2.70730695559418e-05
-1.87873050701847e-05
-4.09876209032072e-05
-2.06340683272338e-05
-2.99170749713238e-05
-3.5918661173087e-05
-1.73150002876813e-05
-1.52877944845227e-05
-2.50400917237148e-05
-3.78251254754193e-05
-2.22648948041616e-05
-1.61500339886361e-05
-1.44331401051519e-05
-2.25725670004198e-05
-1.64065257723125e-05
-2.21073930148131e-05
-9.27183087369352e-06
-3.22107296544693e-05
-2.14035242072241e-05
-1.56345211497486e-05
-9.2883005449633e-06
-2.92338902819688e-05
1.36783619788368e-06
-1.59283488230288e-05
3.0885364201731e-06
-1.21025154242418e-05
-2.06086729602267e-05
-2.12069998546305e-05
-1.5197381354186e-05
-8.3756263645313e-06
-3.26646849963828e-05
-1.86146475092718e-05
-1.96147246002981e-05
-2.02389263272039e-05
-2.89119318916489e-05
-2.82722205149025e-06
-2.76559409361839e-05
-1.8255490621971e-05
-1.13555505342229e-05
-3.69922065262189e-05
-1.94845848407063e-06
-3.68373182869235e-05
-2.69639334456356e-05
-5.49329732489809e-06
1.43669448813851e-05
-3.34136265716951e-05
-3.81459729509056e-05
-7.24737967701671e-06
-3.68077264948823e-06
-1.66462313561347e-05
-1.9099917679272e-05
-1.14642000191502e-05
-2.95651166855748e-06
-1.01236722989465e-05
-2.33140052246221e-05
-2.76127307800061e-05
-1.74815939644176e-05
8.27699798345617e-06
-3.5518731246794e-05
-1.11006604677176e-05
-2.35676417163619e-05
-1.81596429009481e-05
-6.13925064000986e-06
-2.32151551978158e-05
-1.40479526383523e-05
-6.21487098040775e-06
-1.81119656847738e-05
-2.75421311909913e-05
-2.2279037194672e-05
-1.82424127495151e-05
-3.0696633249041e-05
-2.89845341521277e-05
-2.08212854722147e-05
-2.52738231836479e-05
-2.15465090324555e-05
-3.41696329252769e-05
-1.96657843680974e-05
-2.67934549837741e-05
-1.71708462272612e-05
-1.73944051911816e-05
-3.39908684829148e-05
-4.29749389548914e-06
-2.09765789006348e-05
-3.49167245602227e-05
-3.8784639512663e-05
-1.45649676414342e-05
-2.38857784408695e-05
-4.08315638130635e-05
-4.02917797981593e-05
-2.53103328974654e-05
-3.22704000996804e-05
-3.41672590318215e-05
-3.12242358586535e-05
-1.35036031408864e-05
-1.3340967900716e-05
-5.44526442122662e-06
-1.10751761910186e-05
-5.05702621082703e-05
-4.05092410711812e-05
-1.14930890967677e-05
-2.22299480151114e-05
-3.48259302361836e-05
-2.39560372579236e-06
-2.90480813706782e-05
-3.01519573510387e-05
-8.34464399348513e-06
-3.34252656439835e-05
-3.19130317277953e-05
-1.57646383639004e-05
-3.09857628753475e-05
-1.98650728584439e-05
-2.69995009385534e-06
-1.45791089056363e-05
-4.80001021571543e-05
-2.2978035242271e-05
3.03830845247704e-06
5.39495018122645e-06
-4.01499933670353e-05
-2.96204731494208e-05
-1.45584271162275e-05
-2.44026313008128e-05
-1.37561060901577e-05
-1.99863404703266e-05
-5.22431081910023e-06
-2.2294320360702e-05
-1.83294640428489e-06
-1.69382092485484e-05
-1.00646748304088e-05
-2.47400445588599e-05
-2.74346366816353e-05
-1.85438800937321e-05
-1.42107773800222e-05
-7.45526499703116e-06
-2.08246639224634e-05
-1.36559149136271e-05
-2.44448321385677e-05
-1.91983598075594e-05
-3.20984190570148e-05
-3.53608256624836e-05
-2.04173703533358e-05
9.8332218072383e-06
-3.12638626926375e-06
-2.85016541995441e-05
-7.50500294548883e-08
-1.40328853949139e-05
-2.32477159369289e-05
-3.86404133663075e-05
-3.42740794121507e-06
-5.2745516102881e-06
-5.1059742652114e-05
-2.23586469452781e-05
-2.13591946044239e-05
-7.10438773415862e-06
-2.01544368299695e-05
-1.59128643541255e-05
-1.50564944380093e-05
-2.65730363225889e-05
-1.34295874781161e-05
8.85374095553602e-06
-2.80830843332417e-05
-3.21205237075991e-05
-3.13553342918813e-05
-7.08930761014762e-06
-2.96210460986025e-05
-3.05113960911565e-05
-1.02164099513261e-05
-7.83709698911184e-06
-3.04820343292462e-05
-2.0806238183975e-05
-2.1528680393643e-05
-3.35396049048493e-05
5.93972524181987e-07
-5.24295785635926e-05
-7.36724231984531e-07
-1.20131104388998e-05
-2.49723251921392e-06
-3.27932732775578e-05
-3.32956656700592e-05
-3.71226145828091e-05
-2.55524052119265e-05
-1.13151832295482e-05
-1.6897227391886e-06
-1.41502452327887e-05
1.39415375620337e-06
-1.94996760749697e-05
-3.03164624614786e-05
-1.56289937701389e-05
-4.50646490063815e-06
-9.40787641947638e-06
-1.82885183503963e-05
-2.71651301719176e-05
-2.72213429925029e-05
-3.43229776230469e-05
-6.75147319258841e-06
-1.55825103632439e-05
-2.45100173857884e-05
-1.76073001404022e-05
-1.54925647042216e-05
-1.31955472549232e-05
-1.86087934581702e-05
-1.68612017806819e-05
-3.98442453501184e-05
-3.70912301041458e-05
-3.54723293501994e-05
-4.17324385302281e-05
4.07907452615939e-06
-1.55291883620884e-05
-1.07011278413886e-05
-1.04891700504641e-05
-2.57228314725757e-05
-1.81168370603811e-06
-1.70599219996015e-05
-2.44364071416172e-05
-2.10670723092984e-05
-2.06748412368666e-05
-1.0466907897612e-05
-8.66732690831748e-06
-2.6821543425228e-05
-1.47283659250841e-05
-1.42347895377906e-05
-8.46856894441381e-06
3.43602853005983e-07
3.32856580514655e-07
-2.52470336153365e-06
-8.1932325121496e-06
-7.9855259011013e-06
-2.17717418331216e-05
-6.79580401000655e-06
-3.77184848858271e-05
-3.70236499740703e-05
-2.84312799970423e-05
-8.03338998321866e-06
-1.31219897547932e-05
-2.29251234691164e-05
3.82293209436246e-06
-5.05427805013534e-05
-3.70683015146342e-05
-1.33953999863702e-05
-5.29636875234003e-06
-1.13074340247041e-05
-1.17327803361332e-05
-1.17177432106489e-05
-6.59917227507269e-06
-4.90904558822851e-05
-1.34104638276746e-05
-4.20315451964467e-05
-1.80468737840379e-05
-6.96368048690107e-06
-4.72161092576459e-05
-2.18637920530872e-05
-3.51473868228905e-05
-1.25384561437191e-05
-1.00977528045836e-05
-3.1909529625403e-05
-7.10979636454518e-06
-1.07662927828109e-05
-3.26992003157324e-05
-1.85760905505353e-05
-1.38399131146778e-05
-1.92902425542155e-05
-2.40897107191386e-05
-1.4897048650183e-05
-2.53177001137459e-05
-1.84625817352197e-05
-1.32932957547364e-05
-8.69757801068063e-06
-2.42676069549772e-05
4.460915036805e-06
-3.96233668457238e-05
-2.5838529829441e-05
-1.66673706189558e-05
-2.29530285889605e-05
-2.91106393119836e-05
-1.32043280009244e-05
-8.18243547499585e-06
-4.23354959089799e-05
5.35368636239048e-07
-1.97217240327282e-05
-1.58595051820148e-05
-2.01779351650871e-05
-2.91526071837981e-05
-2.25618347198525e-05
-2.8724749779817e-05
-6.45158216601377e-06
-3.38771586581428e-05
-9.1298660085479e-06
-2.0294134007448e-06
-7.91723163275457e-06
-1.98920384611853e-05
-1.15768021354172e-05
-3.01991595401438e-05
-4.19559241986223e-05
-2.19269289193535e-05
-2.82884857299614e-05
-3.7468611597591e-05
-2.11033614285984e-05
-4.82108024575625e-06
-2.60045637532375e-05
-1.94439173189841e-05
-2.39149974517747e-05
-2.85794120823791e-05
-3.90522717060771e-06
-7.84560469696249e-06
-4.45779723915357e-06
-1.08646211275869e-05
-3.29965357348311e-05
-3.29512143561443e-05
-1.68018876334815e-05
-3.36770908555426e-05
-2.56061762028627e-05
-5.19589818624837e-06
-3.35737705615882e-06
-4.17294257351177e-05
-2.24807858671179e-05
-1.33339718973006e-05
-1.28420818881452e-05
-9.32402598733458e-06
-2.23724499063719e-05
-3.77858683905819e-05
-2.09115552531296e-05
-1.81596868620052e-05
-8.89615232263685e-06
-2.69724101852697e-05
-3.52536244857786e-05
-2.45394479458703e-05
-2.06267992047767e-05
-1.85671444540755e-05
-2.62907274966895e-05
-2.53941918887643e-05
-2.85297709335618e-05
-2.07549033349884e-05
-1.70812142176528e-05
-4.69557904804816e-05
-3.43829274590318e-05
-2.87504429088238e-05
-2.77946228470414e-05
-1.38055817048702e-05
-3.07617565390476e-05
-3.57123120169494e-05
-4.64701490654964e-05
-1.10681545748826e-05
-3.26025735974007e-05
-2.24048734172612e-05
-1.93092043879239e-05
-5.46981798601279e-06
-1.23883972855533e-06
-9.90852782625614e-06
-1.67962658632536e-05
-4.01522044234362e-05
-7.04490725692959e-06
-3.02605079763238e-05
-1.61154117825341e-05
2.68581084598167e-06
-4.33346773815801e-06
-3.13484514695919e-06
-1.41231648344003e-05
-2.75628199062578e-05
-2.07224209488874e-05
-3.68501214809689e-05
-2.98469844264513e-05
-1.48872106805217e-05
-2.92155074440286e-05
-1.94399046904568e-05
-1.28392392894513e-05
-1.61413278049351e-05
-5.44576045987491e-06
-2.91392776216011e-05
-8.7399600509718e-06
-2.4714973141839e-05
8.79047763551687e-07
-1.56624420674476e-05
-2.29284665694472e-05
-3.5343140811369e-05
-1.79094904585244e-05
-1.35305879829778e-05
1.01540226258854e-05
-2.54981485266656e-05
-3.71227638879379e-05
-2.9711339455888e-05
-9.89468711305131e-06
1.23637738243219e-06
-4.64329890142214e-05
-1.22320713854893e-05
-1.35993698022383e-05
-8.24242345480544e-06
-7.91277662004038e-06
-3.11222243803426e-06
-2.66282880707926e-06
-2.09206610202313e-05
-3.10184467616752e-05
-1.19420673308883e-05
-2.43883919584009e-05
-5.69723493675114e-06
-5.72472967738575e-06
-1.50417559267095e-05
-2.67984386381196e-05
-3.06201385976471e-05
-2.22901661404299e-05
-2.31053446132912e-05
-2.8709372317366e-05
-2.37072827264671e-05
-1.18275087488243e-05
-3.28787040902773e-05
-2.46442310549538e-05
-1.11498835341921e-05
8.97769539516861e-06
-3.05321195387239e-05
-5.79257567835776e-06
-1.89457371075947e-06
-1.2365987321186e-05
-1.06659525903274e-05
1.3468093342227e-06
-3.61067304055144e-05
-1.44716915145375e-05
-1.53727982587556e-05
-1.7617781204672e-05
-3.0795154309872e-05
-3.81303046110778e-06
-1.21930295783401e-05
-3.06904410808074e-05
-1.44256685077603e-06
-2.66462689126699e-05
-2.71476345848394e-05
-4.06410370940049e-05
-2.06647610043838e-05
-2.159847347275e-05
-1.28931260100238e-05
-6.63830470624642e-06
-4.20688539645328e-05
-1.84202134781184e-05
-3.55963418181586e-05
3.27675474470421e-06
-1.36480028529796e-05
-1.8744606098564e-05
-3.42030118079004e-05
-2.56038320868844e-06
-2.29042874583577e-05
-3.77443797663783e-05
-7.9125837313152e-06
-1.92892231171314e-05
-2.97772555343584e-06
-2.16146330340515e-05
-1.69298227550981e-05
-2.45692134910523e-05
-1.53095353254684e-05
-1.63661740486077e-05
-2.41695771398665e-05
-9.62397705850174e-06
-1.51305288664773e-05
-3.33638629987116e-05
-1.55507622590578e-05
-1.83952641298618e-05
-2.54571783158878e-05
-1.93462233338227e-05
-8.34152145356417e-06
-2.16199144785179e-05
-1.98641032916801e-05
-6.25288046889602e-06
-3.73314484329468e-05
-3.18560169828767e-05
-3.31763305248419e-05
-1.57659611167653e-05
-2.08414185825307e-06
-8.90078015339278e-06
-1.7204329286318e-05
-1.34026521733072e-05
-3.64382647613915e-05
-3.37261403706896e-05
-1.24612995421853e-05
-1.27751760145972e-05
-3.35627140985467e-05
-7.89598566406809e-06
-1.54200326211714e-05
-4.42451924120613e-06
-2.6072360153174e-05
-3.26275413546688e-05
-3.78648145515118e-05
-3.59568113293446e-06
-4.59735955351669e-05
-2.95303639972551e-05
-3.88873565812363e-05
1.23031394901993e-05
-1.91745268775795e-05
-1.96501379582564e-05
-3.34993410558539e-05
-2.60149301734406e-05
-2.09370829905696e-05
-3.10385976193892e-05
-4.77720181844252e-05
-1.05521186163065e-05
-9.24658440911122e-06
-3.56317376867965e-05
-2.99423177097478e-05
-4.43189175412222e-06
-2.59793898642569e-05
-9.13978955063298e-06
-1.41334997774577e-05
-3.33881102203858e-05
-5.00188223324011e-06
-2.14265525896815e-05
-2.09465915312797e-05
-1.70905255463784e-05
-4.20247540840782e-06
-2.08844766469473e-07
-3.07484389846268e-05
-1.7464336451819e-05
-7.99772183236436e-06
-4.34104417126344e-06
-3.06803745166343e-05
-1.1830789548265e-05
-1.5823610782178e-05
-1.55575028227276e-05
-2.46562901701295e-05
-1.00313812737981e-05
-1.93803580591561e-05
-2.42922376467898e-05
-1.88315341691422e-05
-2.07410119869512e-05
-3.73844149969925e-05
-2.5091265636433e-05
-3.30568671038843e-05
-2.10545457548382e-05
-1.81889264703982e-05
-2.54726051301731e-05
-1.98651397662574e-05
-9.7561216291306e-06
4.73476928428523e-06
3.70265539971114e-06
-4.06034891971579e-05
-1.2967917726943e-05
-1.35714180918932e-05
2.61081883547428e-06
-1.50411118078842e-05
-2.92440519168884e-06
-1.85310500618583e-05
-4.02578570895527e-05
-2.71541840358382e-05
2.30737980259531e-06
-4.19880704959826e-05
-6.69754032658415e-06
-1.31650298734755e-05
-1.6797210301086e-05
-9.78041352262441e-06
-2.7072034189871e-05
-2.56342411970064e-05
-5.90670270295405e-06
-1.15853212239336e-05
-1.56332636187181e-05
-8.7252919638704e-06
-6.64627077321389e-06
-9.79761411912032e-06
-2.46353284543574e-05
-1.46875472011084e-05
-2.81727940527129e-05
-3.2010055156066e-05
-7.5659700345515e-06
-5.05078012616229e-05
-1.9519037017934e-05
-2.52285409783738e-05
-1.89419217261472e-05
-2.34539514826188e-05
-9.16186535591662e-06
-3.36423321276853e-05
-2.12253543741191e-05
-1.44351270034005e-05
-2.24751872995044e-05
-2.86282207485543e-05
-2.1129530608163e-05
-3.09316025409901e-05
-2.44157211277715e-05
-4.78036105359358e-05
-3.00385080213272e-05
-2.23597147202268e-05
-2.92189473916752e-05
1.0097413436054e-05
-3.43806216197746e-05
-2.17419335305624e-05
-4.40390129705974e-05
-3.72416803343793e-05
-2.46338549210164e-05
-2.47936672667889e-05
-3.4212660220941e-05
-2.60057787405978e-05
-3.19302810961138e-05
-3.70478806233422e-05
-1.51536156129569e-05
-3.51523924824224e-05
-6.02470393204814e-06
-7.02889904658685e-07
-1.99610673918573e-05
-2.74043121948611e-05
-4.18890732739795e-06
-3.53431546991768e-05
-2.09646413167407e-05
-1.41868648907351e-05
-1.57526731714036e-05
-2.90460595035778e-05
-6.57294366853488e-06
-1.15316489698619e-05
-2.72280061710306e-05
-1.9083595726791e-05
-1.42681923989577e-05
-2.06072647600106e-05
-1.43574537994758e-05
-3.91551623418735e-05
-2.42821233428675e-05
-3.37852701275145e-05
-2.57344051123689e-05
-3.33658624562208e-06
-4.0671591105046e-06
-1.65939469009592e-05
6.87731590217632e-06
-6.36644732094487e-06
-3.73735407773074e-05
-3.77436012609284e-06
-2.29427445646521e-05
-2.13744548651631e-05
-7.08463667018145e-06
-4.71960034099562e-05
-2.20782557748324e-05
-2.85401989997003e-05
-2.07057237012807e-05
-7.63067364128843e-06
-2.92824175249163e-05
-2.20797587997466e-05
-2.45142326157697e-05
-4.15825770488411e-05
-2.26810872657035e-05
-2.33410814133727e-05
-1.00188166842152e-05
-1.65054927078247e-05
-3.79366868458831e-05
-2.42744417926176e-05
-7.62085474128595e-06
-4.64251126306688e-05
-1.46140194383459e-05
-1.9838308324284e-05
-4.67625666129115e-05
-2.06127037993183e-05
-2.1683039593802e-05
-1.5341626976255e-05
-1.86879050127517e-05
-2.11357945886963e-05
-2.20664781167507e-05
-3.33191527613414e-05
-7.14071491561848e-06
-1.45988237621174e-05
-2.75993100394109e-05
-2.65603599003549e-05
-3.06180400663426e-05
-1.92679379149912e-05
-3.23934678255348e-05
-2.16392267933574e-05
-2.83160680868845e-05
-3.63748015700155e-05
-3.21144577129261e-05
-1.20635751587746e-05
-1.32778495765848e-05
-4.16399110229846e-05
-1.52904382458473e-05
-3.77819158739588e-05
-1.15155642866802e-05
-2.69315042036082e-05
-2.13090561142175e-05
-3.27926206168195e-05
-3.28482523770319e-05
-1.7344175789514e-05
-9.92250310044134e-06
-2.59839863869107e-05
-1.90065729205817e-05
-8.66648410594623e-06
-1.26137132852472e-05
-3.05108910297116e-05
-2.62116894981867e-05
-7.64240572903291e-06
-3.86330054749535e-05
-1.51152546410524e-05
-2.04413289483759e-07
-4.28673311571372e-06
-2.39391333294805e-05
-2.18233940728323e-05
-5.49411717838021e-06
4.53461408544438e-06
-1.32742067855061e-05
-2.99654675685691e-05
-1.52557510578472e-05
-2.32917903778353e-05
-1.97774256218709e-05
-2.89162584794953e-05
-1.12161361718769e-05
-3.46030886630135e-05
-9.9047560186135e-06
-2.38689968181271e-05
-1.33742353289157e-05
-1.8215365850018e-05
-3.71164444896242e-05
-1.08643842998882e-05
-3.07499289356023e-05
-2.40354352391153e-05
-9.14829437413138e-06
-1.66714070087478e-05
-1.90311416275498e-05
-1.85423257054957e-05
-1.15037888746484e-05
2.69718985180025e-06
-2.31565175753086e-05
-8.87195935738924e-06
-1.82838996145506e-05
-3.24860463638841e-06
-1.58807876992232e-05
-8.22158762857393e-06
-2.22693595891938e-05
-2.21828681953483e-05
-2.66580171219172e-05
-2.59954512621911e-05
-3.59685924325923e-05
-2.94049230707047e-05
-7.37314575625522e-06
-4.78083008780683e-05
-2.09648510898702e-05
-2.05483064558807e-05
-1.78047309620328e-05
-1.31117853148239e-05
-2.81985586043511e-05
-3.19333296626411e-05
-3.24061561566304e-05
-2.06686346176556e-05
-1.83084847055144e-05
-1.94841479318432e-05
-7.98531186021947e-06
-1.43600446298441e-05
-1.73174117334973e-05
-1.81203503143866e-05
-2.93513881623994e-05
-2.27993754256612e-05
-4.5573445548994e-05
-3.95142994655889e-05
-2.30591700123038e-05
-1.91082136359932e-05
-3.18301710427427e-05
-3.66898787183984e-05
-1.51527115231691e-05
-1.50224065828266e-05
-2.6182312262091e-05
-1.55092982814184e-05
-1.84285157035355e-05
-3.37019044046741e-05
-1.42120729440742e-05
-3.9909070208151e-05
-4.49168304371342e-05
-3.51969862190069e-05
-3.93138367050872e-05
-6.9473886830819e-06
-5.4519033913911e-06
-2.30687069133554e-05
-2.03299997229083e-06
-2.36190780388016e-05
-1.3835711825905e-05
-2.45436740780903e-05
-3.32775250445045e-05
-1.59615395177855e-05
-1.12531928432791e-05
-2.28712028778836e-05
-3.864960758362e-05
-3.32127493348081e-05
-1.02444422652908e-05
-4.80250208829647e-05
-1.82332868329357e-05
-1.52816138159226e-05
-2.10024786762581e-05
-3.27745876152471e-05
-1.88758022920069e-05
-1.54501469877759e-05
-1.96699596623683e-05
-2.810271918483e-05
-2.61516578705816e-05
-5.34142953928288e-06
-2.64827716899135e-05
-3.3573195651654e-05
-2.01850188902503e-05
-3.32292410222057e-05
-1.2245816267876e-05
-2.82341705950903e-05
-3.64373466858708e-05
-1.94743867008827e-05
-1.12368366817836e-05
-2.31665802679825e-05
-2.83907522354473e-05
-2.57242145934658e-05
-3.55938459718751e-05
-2.0754590184521e-05
6.85402546289407e-06
-2.50471637194741e-05
-2.90183911914938e-05
-2.16431078282733e-05
-5.23539603719298e-06
-7.19775164616186e-06
-1.811646196887e-05
-3.20450342093279e-06
-2.47356631342917e-05
-3.2498264408338e-05
-1.6566522607312e-05
-3.11243594798598e-05
-2.07571287577536e-05
-2.18069105748687e-05
-8.2569317427304e-06
-3.05422627267955e-05
-1.63713534509537e-05
-5.84717480549044e-06
-9.42709570604526e-06
-2.36672873440143e-05
-2.9442461366344e-05
-8.31980574062502e-06
-1.01690513078731e-05
-4.57715004246769e-05
-2.37375703532292e-05
-4.22986019662602e-05
-6.05806679666441e-06
-3.17107517051507e-05
-2.71359776509646e-05
-1.30479508260144e-05
-3.79835026599754e-05
-1.52266715737363e-05
-1.81501978960247e-05
-1.52210112329715e-05
-4.85086970951685e-05
-6.3376353268293e-06
-1.77844381806723e-06
-1.30541262726932e-05
-1.52171441262782e-05
-6.48228624553452e-06
-2.20404072899123e-05
-8.21919503089466e-06
-4.08143906268343e-05
9.98226233642692e-06
-9.9714998324891e-06
-2.19052916479043e-05
-1.76592656012808e-05
-8.5430957892669e-06
-3.88285932527191e-05
-8.09004050893362e-06
-3.39162668880662e-05
-2.90601460783343e-05
1.78591162325533e-05
-2.24131936745438e-05
-1.50087513564294e-05
-3.2103392913143e-06
-1.78715390326632e-05
7.3550426633327e-06
-2.17357170289006e-05
-1.13510012139518e-05
-2.0308644050145e-05
-3.37457963766789e-05
-1.42405323502175e-05
-1.65107721928411e-05
-1.48052782523351e-05
-3.1138665214651e-06
-7.62450853709801e-06
-6.83057066753163e-06
-2.92278744413551e-05
-1.98655233170052e-05
-2.65903652994548e-05
-1.9264170432667e-05
