# Supplementary material for: Research on computational propagation and identification of mine microseismic signals based on deep learning
Source: PLoS One. 2025 Oct 22;20(10):e0334641. doi: 10.1371/journal.pone.0334641 (PMC12543183; doi:10.1371/journal.pone.0334641)
Supplement: S2 Data — (ZIP) [file pone.0334641.s002.zip › 000100500001907.xlsx_0.txt_24.txt.txt]

-3.46016811260711e-05
-3.3040732092648e-05
-3.80801499904132e-05
-3.00563634082759e-05
-2.96848153038126e-05
-2.69135896347551e-05
-3.53160355781389e-05
-2.69490893825858e-05
-1.40533228480647e-05
-2.61631180786708e-05
-5.06122250697614e-06
-5.07191907485009e-05
-1.67860074401798e-05
-1.72704773663994e-05
-2.03529914999659e-05
-2.17598652544595e-05
-9.98686792890427e-06
-1.56464138876336e-05
-2.05322913395183e-05
-2.75351460141657e-05
-1.59377832339356e-05
-5.12010953510325e-06
-4.15575491528981e-05
-2.96339104376948e-05
-3.39053850296229e-05
-2.85251713665472e-05
-3.51723240942439e-05
-4.07513500155152e-06
-1.23805656427794e-05
-1.78673200555722e-05
-1.99115631934195e-05
-3.18078328072599e-05
-7.64875463095223e-06
-1.20210327364002e-05
-1.70423059804919e-05
-1.4096214569761e-05
-1.23316579594071e-06
-1.29724690747111e-05
-3.91271623789776e-05
-2.6600147768788e-05
5.18697363783887e-06
-3.26794467206562e-05
-1.08666427906265e-05
-2.44554142341158e-05
-2.78805286681944e-05
-3.65019749684841e-05
-5.64447488762186e-06
7.00143260611385e-07
-3.60298547782631e-05
-1.11526431448067e-05
-3.98032312570514e-05
-4.45202670919037e-05
-9.50091131490556e-06
-2.91001960529511e-05
-2.69627160269658e-05
-3.19122076147931e-05
4.2216410077716e-06
-8.94529242993536e-06
-1.02257700792086e-05
-1.67126859137748e-05
-9.12997188990495e-06
-4.5821602988679e-05
-2.66176127788755e-05
-1.99215942661147e-05
-1.04779275438142e-05
-1.96606740015167e-05
-2.04642920810226e-05
-2.82412257611981e-05
1.94961851370335e-06
-3.2151883878141e-05
-5.74908258300664e-06
-3.60797847831479e-05
-1.88154217498736e-05
-2.17655486775235e-05
-2.46289025744255e-05
-4.02862088501501e-06
-2.17001212648699e-05
-3.93609833758821e-05
-2.8140687415909e-05
-2.15198909977636e-05
-2.33416024669723e-05
-2.18945152886962e-05
-4.78701356949763e-05
-1.13184562140793e-05
-2.50047363663669e-05
-1.27146805957428e-05
-3.03189172193859e-05
-8.05897900167994e-06
-1.15884945774013e-05
-7.823338930793e-06
-3.16484539921057e-05
-3.2396406296399e-05
-2.70825088012956e-05
-6.36429546937406e-06
-2.09802018534875e-05
-2.73440615395194e-05
-1.88131972005327e-05
-1.10331971204187e-05
-1.46204647214966e-05
-2.13136204709926e-05
-3.5130207994549e-06
-2.00668379198889e-05
-5.24799755800388e-06
-2.22322412318387e-05
-4.66389952253811e-05
-1.42745522583267e-05
-2.93228028039809e-05
-2.45012272306851e-05
3.57111326599539e-06
-1.94371920744434e-05
-3.5607528784352e-05
-4.02797486756785e-05
-2.01675470450133e-05
-3.09108655546599e-05
-2.66005702425243e-05
-1.29449127223587e-05
-1.41070009789617e-05
-2.23886142996926e-05
-1.434250479831e-05
-1.54749946881929e-05
-1.65007488956506e-05
-9.40269247975934e-06
-1.08567535100437e-05
-2.94117810780945e-05
-2.44709780374582e-05
-3.56841430658051e-05
-1.89060223455629e-05
-9.48131602924709e-06
1.76699462248943e-06
-1.20401642346779e-05
-2.64069166147129e-05
-2.23340566436206e-05
-5.7780964751946e-07
-3.9298629511401e-06
-1.82765541993502e-05
-3.33125480609069e-05
-2.19810500565836e-05
-1.72817509117375e-05
-1.28363131474636e-05
-1.17404629526526e-05
-3.13801703180032e-05
-4.04906701008135e-05
-2.10131647899984e-05
-3.05246406192533e-07
-1.45131826357446e-05
-5.48149090905802e-06
-5.27562332047063e-06
-2.67354953536737e-05
-2.33731829279511e-05
-1.46868772411258e-05
-3.16278737378418e-05
-2.19589544564423e-05
-4.28294769779409e-05
-3.4066229118609e-05
-2.97227445278143e-05
-2.40723157161907e-05
-2.4856378322025e-05
-3.27204137403267e-05
-1.87442211168326e-05
-4.73573575450031e-05
-2.32108313915119e-05
-9.08551551473153e-06
2.90036323065512e-06
-1.39011223732602e-05
-3.37925746031249e-05
-2.01028539683794e-05
-3.37458118415359e-05
-3.2617367847879e-06
-3.42454456237929e-06
-1.23691428869632e-05
-1.84383125615489e-05
-3.20619495003079e-05
3.28357377722637e-06
-3.0969255233356e-05
-7.16799558068582e-06
-5.90479466368638e-06
-5.13220211044447e-06
-3.27888235983096e-05
-1.56588958974222e-05
-1.22041782793074e-05
-2.56678477474733e-05
-3.86343935884587e-06
-2.87236700346354e-05
-1.53434845538648e-05
-2.997844531892e-05
-1.82251271871627e-05
-1.60498495605327e-05
-9.71376230768878e-07
-2.1897684972748e-05
-3.45644438669634e-05
-1.70580039854146e-05
-4.01174531174253e-05
-7.51848253809601e-07
-1.79379205845919e-05
-2.57782582225532e-05
-2.73083573777156e-05
-1.81147866669347e-05
-5.28620198396604e-05
-2.1986759115227e-05
-1.39122056218132e-05
-1.08170737563631e-06
-4.46522496697224e-05
7.96690127187429e-06
-4.22320333396087e-07
-1.84386749616975e-05
-1.72638366601146e-05
-2.16518199002737e-05
6.35645948575427e-07
-2.64543463888437e-05
-4.82366896092231e-06
-3.04686080323648e-05
-1.76827829586994e-05
-2.6734719375208e-05
3.76856954340234e-06
-1.13188960068716e-05
-8.98579066004316e-06
-4.04377755915408e-05
-1.40628195840569e-05
-3.34432929565267e-05
-1.0165778450224e-05
-3.63166171449583e-05
-1.88051793862925e-05
-2.45490196319147e-05
-1.02248656780725e-05
-4.76483485095166e-05
-1.87858765446487e-05
-2.32311149809232e-05
-1.487285915562e-05
-9.50705180580208e-06
-2.82673877890814e-05
-2.64399090287327e-05
-2.16209082122711e-05
-1.48998061527627e-05
-2.60361282389917e-05
-2.10701299521228e-05
4.73670606667072e-07
-1.52879418152366e-05
-1.06266412374597e-05
-2.41626202307226e-05
-3.19366919478938e-07
-2.03027816699734e-05
-3.09219042495205e-05
-1.50757938417699e-05
-3.13566245182354e-05
-7.20122525997285e-06
-2.33065769734728e-05
-3.27182057715472e-05
-3.9947752580916e-06
-6.86152753540261e-06
-1.3459717042588e-05
-2.47952806002665e-05
-3.59837680847729e-05
-1.15560096736512e-05
-3.64368384106965e-05
-2.27188535741466e-06
-2.87863491153084e-05
-3.95600143629826e-05
-3.01129560158988e-05
-2.6408582511745e-06
-3.70008476940716e-05
1.41112901659999e-05
-1.98787966264723e-05
-3.66242204009605e-05
7.7319383474223e-07
-3.44051695353744e-05
-1.54776761933739e-05
-1.61210475119762e-05
-2.36679335843602e-05
-1.75225271624398e-05
-3.76744868550958e-05
-2.36828304820207e-05
-1.8555734871783e-06
-4.03970570169869e-06
-3.88833064570123e-05
-2.51801342726155e-05
-1.51586052896759e-05
-1.57490123720528e-05
-4.81674568679945e-05
8.41337186377262e-06
-3.69605408718544e-05
-2.43905765959337e-05
-2.97484466261236e-05
-2.70747160519753e-05
-2.71952652986327e-05
-1.67231117469794e-05
-2.27333899348629e-05
5.76958702154528e-06
-3.41511393289116e-05
-3.73864921387576e-06
-1.90086515413287e-05
-2.44614693837308e-05
-1.5105217295794e-05
-2.5047069723326e-05
-5.33649509965719e-06
-4.8444901004412e-05
2.17525570514316e-07
-1.99950123181898e-05
-6.8828523690027e-06
-2.89383025987967e-05
-3.97381625280864e-05
-9.058290442239e-06
-2.66304663216468e-05
-4.97995111467817e-06
-2.88151796415394e-05
2.94554226112891e-06
-1.4052325894742e-05
-3.83906859535842e-05
-5.23099096871669e-06
-1.21656475222742e-05
-6.32284379350198e-06
-3.64278737583897e-05
-1.04078333385493e-05
-1.62261856430854e-05
-2.00004161457755e-05
-4.61969097341857e-05
-2.31161831440892e-05
-1.35766285553673e-05
-1.73653799464355e-05
6.93937503346981e-06
-4.96875348534016e-06
-3.63083320651953e-05
-2.86783380341269e-05
-1.20816912591768e-05
-4.92446249353845e-05
-1.45316293171861e-05
-4.56570561981386e-05
-4.28201068274665e-05
-7.61011886788281e-06
-4.92555929557757e-05
-2.42495125941405e-05
-6.95657090112466e-06
-2.04843317535145e-07
-3.33778431388031e-05
-2.75374313039146e-05
-3.53799865416187e-05
-1.36877800428709e-05
-1.92362049524376e-05
-2.48203542187206e-06
-9.11432755025061e-06
-1.5566185378803e-05
-3.00818410560378e-05
-2.62753594733767e-05
-2.33246721173168e-05
2.66595634066319e-06
-1.0557529144088e-06
-2.32873559414198e-05
-1.21700027616878e-05
-4.27703031017266e-05
-2.07166431606058e-05
-2.29520278722537e-05
-2.96356655314337e-05
-1.8873534438861e-05
-3.68360899857998e-05
-3.66270960553824e-05
-2.65863206984444e-05
-3.43639537209271e-05
-1.58818892695871e-05
-3.51988390248886e-06
-4.51812909979659e-05
-2.20517110920002e-05
-1.57503274218091e-05
-2.69502851673073e-05
-3.35869000361601e-05
2.38986955449985e-06
-3.76828234442223e-05
-7.91426761036127e-06
-3.04123533779336e-05
-3.77969302472118e-05
-1.9716987399181e-05
-3.0000019576983e-05
-3.81298062067746e-05
-1.45238691131708e-05
-2.69767911616493e-05
-2.33825565375085e-05
-1.6325494005897e-06
-3.11018494542536e-05
-2.97347142541023e-05
-3.12051127236191e-05
-5.37255716415998e-06
-3.10627399954225e-05
-2.23383026204414e-05
-2.5282422524297e-05
-1.44465970058642e-05
-3.33295653530839e-05
-1.97945387612767e-05
-4.18456888065295e-05
-3.26653831396897e-05
-4.50067123675135e-06
-2.03742526279844e-05
-7.82136485641243e-06
-8.13565603325091e-06
7.90021388408854e-06
-2.49523593586749e-05
-1.57640266611411e-05
-2.02138314534471e-05
-2.90373734914893e-06
-1.89214216593558e-05
-1.04765594735227e-05
-2.11144871305356e-05
-2.92488887168869e-05
-1.92928417386139e-05
-2.28565476800469e-05
-1.20928395919479e-05
-1.7312121573034e-05
-8.80813982711628e-06
-2.30223182755794e-05
-2.09446918425301e-05
-2.9589326683691e-05
-3.44778012159797e-05
-3.09153875919635e-05
-1.8212747283759e-05
-8.80063464236198e-07
-1.91913928452258e-05
-2.5067195372834e-05
-3.79323048882726e-05
-8.07286186769369e-06
-1.43797339573555e-05
-1.58349500518615e-05
-3.03947470436616e-05
-4.64154799008849e-05
-2.86515736719128e-05
-3.14591330015327e-06
4.73491331410238e-06
-2.16393982152629e-05
-1.56424050544806e-05
2.39229451488273e-06
-3.52352353141296e-05
-1.5461441916665e-05
-3.11855125957528e-05
-1.93484006809746e-05
-6.44128053115619e-07
-1.13632250151343e-05
-1.79452917904323e-05
-3.57480842582902e-05
-3.43265867324463e-05
-8.98470705221774e-06
-1.82979399373039e-05
-2.00410186399335e-05
-5.15013753720507e-06
-8.47545121187674e-06
-1.92170291528184e-05
-2.20823912434492e-05
-1.55775177870764e-05
-6.15728177113007e-06
-2.26403251093152e-05
-3.60560501153955e-05
-8.88104548215182e-06
-1.85653831427926e-05
-8.92303227347731e-06
-1.2439303303388e-05
-9.44759663166756e-06
-3.83737896968453e-06
-2.03468441120244e-05
-3.05843340142224e-05
6.09402712991677e-06
-3.36610125398392e-05
-2.69393428974257e-05
1.49073132051918e-06
-3.08084329012312e-05
-2.39619247329281e-05
-3.57235619959168e-05
-3.89976156946611e-05
3.66915228135235e-07
-1.78273302714915e-05
-3.23543012934096e-05
-4.70343217059041e-05
-2.82630850047388e-05
-1.74599061765132e-05
-1.20515740215869e-05
-2.1782257482503e-05
-1.72137487694958e-05
-3.47381516567062e-05
-1.82995340903799e-05
-1.88840767418842e-05
2.01858189235384e-06
-2.39756988163364e-05
-1.98417337710086e-05
-1.74271473647988e-05
-3.93463472499417e-05
-2.22298572035726e-05
-1.3657377427084e-05
-2.73850877749799e-05
-2.95087604608535e-05
-2.35193876390876e-05
-3.11121697151778e-05
-4.83472095212276e-05
5.93359643619352e-07
-1.34308381828513e-05
-9.94016132593795e-06
-1.39507762298771e-06
-3.35415817398929e-05
-3.12700854598768e-05
-4.24810974080696e-06
-2.37976789648712e-05
-2.83971343090117e-05
-2.74859124799606e-05
-2.06824608021681e-05
-4.31691717770115e-06
-3.17888002711684e-05
-6.62386295142804e-06
4.75632064165523e-06
-2.33597447767146e-05
-1.48976085166902e-05
-1.50920063263763e-05
-1.23107379585167e-05
-1.183505947235e-05
-8.91857399036948e-06
-7.00614897638608e-06
-1.55764815802174e-05
-1.9229670688852e-05
2.66662527108689e-06
-1.95835374731076e-05
-3.84860385719466e-05
-1.95188286850381e-05
-5.4143841338626e-05
-3.09570031086078e-05
-2.39984479696881e-05
-1.88786315683465e-05
-2.77271486284485e-05
-2.73991007909912e-05
-2.35591386842761e-05
-2.26350579911383e-05
-2.9925927365848e-05
-3.2340071857669e-05
-1.99150693324878e-05
-3.87240496108467e-05
-1.22124170621227e-05
-3.02517557932616e-05
-2.35869003995867e-05
-2.08649625324401e-05
-2.12982956851848e-05
-1.88470883353677e-05
-1.45557698575064e-05
-2.49157914727291e-05
-3.45599474907411e-05
-3.76695395082378e-05
-2.46101709171887e-05
-2.62994993968703e-05
-3.2017411095742e-05
-4.23004593802287e-06
-3.74671651817156e-05
-2.9664135116864e-05
-3.04283795664342e-05
-1.88806229570504e-05
-1.93453551670182e-05
-6.63638354124912e-06
-2.23552301461678e-05
-1.28453110910314e-05
-1.82930313099831e-05
-9.77194537686491e-06
-2.24895202832139e-05
-5.22397785712741e-05
-3.24859400158943e-05
4.79128139281225e-06
-4.21964345582468e-05
-2.55396358993458e-05
3.00651455030345e-06
-1.91055070624256e-05
-1.99997348997292e-06
-2.8763166801586e-05
-3.18637714958407e-06
-1.3126756922672e-05
-2.21307763355805e-05
-3.45986662373597e-05
-1.71487945543466e-05
-1.04152892062302e-05
-1.49455322013342e-05
-3.53602000490525e-05
-1.52886450762912e-05
-4.35123004783648e-05
-2.47982173831801e-05
-2.65595816926236e-05
-7.26152741571367e-06
-2.00828333252404e-05
-1.17132717142266e-05
-9.5903126591435e-06
-1.64782684020698e-05
-2.76744101515439e-05
-2.56591880660633e-05
2.70178862051171e-06
-2.62600372459114e-05
-2.59082458151919e-05
-2.38302813199783e-05
-2.6943400585411e-05
-1.17861771118745e-05
-1.89571950122681e-05
1.69741190460649e-06
-3.4832501596762e-05
-6.23552314112298e-06
-9.85095787280894e-06
-3.58339302653397e-05
-3.08461462580322e-05
-2.89002614116614e-05
-3.1142065399399e-05
-3.95121043917924e-05
-2.21949697093316e-06
-3.1962832696141e-05
-2.35017294070521e-05
-3.46098436703272e-05
1.65316147684396e-06
-4.40511865665238e-05
-3.36985203865596e-05
-2.13586177941009e-05
-2.34843601999891e-05
-2.01820819754709e-05
-2.52027735716187e-05
-1.90168720194271e-05
-4.07319205663661e-05
-2.76441121358331e-05
-1.50427895522324e-05
-3.526354251739e-05
-8.40301726643318e-06
-7.8873713005343e-06
-2.21391036286794e-05
-2.60815826843132e-05
-1.72058843024392e-05
-2.22792326370037e-05
-1.53891391531612e-05
-2.49861916231479e-05
-3.43366397239436e-05
-2.92406664591555e-05
-2.87587563270825e-05
-3.09752542629285e-05
-1.92388706705288e-05
-7.96843220263971e-06
-2.52778741495181e-05
-2.76470787965265e-05
-1.32039772706254e-05
-9.24530418970762e-06
-1.56183405507426e-05
-3.36164245566279e-05
-1.25600903640272e-05
-2.5985551356123e-07
-2.40854232222271e-05
-3.14242195431591e-05
-2.53995001909805e-05
-1.22965831727803e-06
-4.02886653288708e-05
-3.17664845858027e-06
-2.06889171819351e-05
-1.00628129415682e-05
-3.8660897851057e-05
-2.20038677162816e-05
-1.71780820353322e-05
-1.91349919661886e-05
1.04763357332964e-05
-2.58093456755728e-05
-1.2304680799267e-05
-3.80554993014206e-05
-1.20913605546692e-05
-3.38835931441156e-05
-1.70598819230978e-05
-3.56715724857953e-05
-1.18509118674435e-05
-2.12512603954938e-05
-1.53004668138111e-05
-2.14630850726622e-05
-3.02449768783853e-05
-2.64465621161209e-05
-3.08411865104339e-05
-3.38987308257857e-05
-2.29050009265013e-05
-1.3327146396935e-05
-2.76759168503372e-05
-3.60739459490146e-05
-2.02981210080694e-05
-2.21334256052605e-05
-1.69635380933163e-05
-2.12925259894137e-05
-4.49356600647489e-06
-1.78732728746393e-05
-3.01585885789531e-05
-3.57148152155718e-05
-2.56337617358435e-05
-1.04194214238427e-05
-1.59453958746402e-05
-1.65823382632158e-05
-4.31362503696645e-05
-5.99194073957777e-06
4.59888443147439e-06
-2.57308416354725e-05
-7.63231165319645e-06
-2.12989957648822e-05
-2.38586149347032e-05
-9.33717109265886e-06
-1.78466432531975e-05
3.49381432145657e-07
-2.00599977084434e-05
-3.8921255379581e-05
-3.39938865541844e-05
-2.70487415439841e-05
-7.94206236670243e-06
2.1262416883851e-06
-2.4166913198146e-05
-8.23248327070762e-06
-2.980942408012e-05
-5.24575950802975e-06
-8.61524285961811e-06
-3.54689673068955e-05
-8.91965126704797e-06
-3.16303120403157e-06
-2.71804863558856e-05
-1.89621207333951e-05
-1.45551598979161e-05
-3.8266841577584e-05
-3.54406491567607e-05
-2.26516945573556e-05
-4.76443997155037e-05
-2.01755097653033e-05
-1.59340568553669e-05
-2.46959598678415e-05
-1.08083364147405e-06
-2.83839290069189e-05
-2.77463817457623e-05
-6.69387330192792e-06
-2.78393889554217e-05
-8.55733175641184e-06
-1.16051219539667e-07
-2.54348228342456e-05
-1.04130755928622e-05
-2.77066071487638e-05
-1.72421453702027e-05
-3.03953286559919e-05
-2.09622097190781e-05
-2.53697952558365e-05
-2.07377196683455e-05
-1.17348202497867e-05
5.57795402507683e-06
-2.73006798468101e-05
-2.84463663657237e-05
-3.38731772339475e-05
-9.93014277550663e-06
-2.0176441036636e-05
-1.99969130213702e-05
-1.43810974569256e-05
-6.16826119884982e-06
-3.31733603139182e-05
2.3409682332601e-06
-2.40973422290388e-05
-1.39882742774807e-05
-2.60436512619081e-05
-3.62898448728198e-05
-1.08996956068243e-05
-2.11103113079898e-05
-1.58382614911667e-05
-1.79554958265595e-05
-3.58671204226367e-05
-2.81784533021105e-05
-9.29043055077176e-06
-3.08665142333236e-05
-7.04950372708692e-06
-3.81281154953924e-05
-8.06265875044564e-07
-1.98776762384384e-05
-2.12165880472766e-05
-2.67491035398872e-05
-8.94913390688361e-06
-6.2748037859546e-06
-1.85418960297762e-05
-2.27193102241642e-05
-2.32897101170355e-05
-1.69561288881603e-05
-8.60477293968569e-06
-2.52239551864598e-05
-1.09929510814698e-05
-3.04824895625613e-05
-1.30336863148393e-05
-2.00111484180333e-05
-2.24023516997987e-05
-1.18965563893268e-05
-1.66749197838325e-05
-2.65133338958681e-05
-2.16369013168609e-05
-2.65860098200553e-05
-6.30594984899865e-06
-2.68940275562413e-05
-9.96052157689996e-06
-4.68710574206886e-06
-3.90600257195571e-05
-3.33395961208125e-05
-1.98733745832332e-05
-2.48148388674495e-05
-3.26388561598497e-05
-2.3199545956787e-07
-7.90968401574732e-06
-2.47031606311616e-05
-2.55429975113043e-05
-2.63344224129245e-06
-2.65047617554989e-05
-1.38965547675943e-05
-8.18559951025672e-06
-2.07479174393819e-05
-2.05648103828142e-05
-2.611016296164e-05
-3.22983634067653e-05
-6.32744192394802e-06
-3.41321518964059e-05
-3.89283309309896e-05
-1.98559079460979e-05
-1.34619744756411e-06
-5.43872441677435e-06
-3.94048016394825e-05
-1.51450404649373e-05
-2.99490717747293e-05
-3.10105091652678e-05
-3.11850213508519e-05
-3.60180929418115e-05
-2.71966213949332e-05
-3.13373564626281e-06
-4.71174040999264e-06
-2.57897568463831e-05
-2.73376004484767e-05
-1.22529973042409e-05
-1.5749713508953e-05
-2.32547546861885e-05
-8.47545742860626e-06
-2.34104732744553e-05
-8.02149829725743e-06
-2.86784451640325e-05
-2.31858317049258e-05
-2.9997113972848e-05
-5.73859289826305e-06
-3.29877157358442e-05
-2.75953851805385e-05
-1.59897745863073e-05
-3.01998182089565e-05
-1.50172222001144e-06
-3.81534472194874e-05
-2.17371496976003e-05
-3.12899454388861e-05
-2.46542299408097e-05
-1.78938444487453e-05
-1.4287294773283e-06
-2.0984333003714e-05
-1.85241650309156e-05
-1.5802883135165e-05
-2.34132162465573e-05
-4.88839481390095e-06
-1.63079217032497e-05
-2.18772148724164e-05
-1.49436922120108e-05
-1.66662788009791e-05
-9.08296479141702e-06
-7.44432313036116e-06
-3.49207884324927e-05
-1.20729171282894e-05
-1.95509796984359e-05
-3.14235170115838e-05
-2.21941722218619e-05
-1.60130222616975e-05
-1.057229513151e-05
-3.43117789933672e-05
1.53712358873113e-05
-2.74892528495424e-05
-3.35692270582364e-05
-3.36566791490841e-05
-1.85568664177834e-05
-1.10873734701481e-05
-3.28568222642023e-05
-2.86762600865749e-05
-2.57487683166601e-05
-1.57290725242722e-05
-1.25275788553064e-05
-4.68844443236806e-05
-8.51169780263354e-07
-2.61621067715167e-05
-6.34463358345027e-06
-2.29981045514727e-05
-3.90524753143595e-06
-2.25228657407879e-05
-6.34487885729699e-06
-2.13068749709904e-05
-1.75545614490509e-05
-4.44510489184965e-05
8.06679402312407e-06
-2.17847809790031e-05
-2.07360008839612e-05
-2.74513423143161e-05
-1.84080631395817e-05
-4.29015063141078e-06
-3.27411485229796e-06
-9.44618756028288e-06
-1.31778203629086e-06
-2.36368098164466e-05
-1.41275765872899e-06
-1.21898589323432e-05
-2.2881277231679e-05
-1.66249683318826e-05
-2.15377290634577e-05
-2.29928648591013e-05
-1.58669453845995e-06
-2.07809920172082e-05
-6.42698373639346e-06
-2.27896476769902e-05
-2.48363039903055e-05
-4.36467335006785e-05
-2.52722461012907e-05
-7.22441561957274e-06
-1.1592592190706e-06
-1.47455419274249e-05
-9.14276051785805e-06
-3.27975803313557e-06
-3.49910811813654e-05
-4.27524764136778e-05
-6.63205362634959e-06
-3.14977048834276e-05
-1.42913862285957e-05
-1.25389654039268e-05
-2.6099165692392e-05
-2.62860560755923e-05
-1.72253058850588e-05
-2.27040807030169e-05
-1.66068807458493e-05
-2.94603633951135e-05
-2.18538272876361e-05
-2.30491467395716e-05
-4.1125283365809e-06
-2.21939220712531e-05
-1.75615021373776e-05
-1.61053191779232e-05
-3.70590584332313e-05
-2.86472377207857e-05
-1.52166216263242e-05
-1.35066730280657e-05
-2.3335003311652e-05
-2.09973545147863e-05
-1.86050214642545e-05
-1.14434274116013e-05
-2.51412900943946e-05
-2.12539662359099e-05
-2.55869016526252e-06
-4.84919212756669e-06
-1.21690400260076e-05
-2.44232558314377e-05
-3.25034675220742e-05
-3.54633746574115e-05
-2.27812619238482e-05
-2.0678915113189e-05
-4.33216424389514e-05
-2.33083337613803e-05
-2.63382048259689e-05
-2.90611107713943e-05
-1.34155829036179e-05
-1.4458870137783e-05
-7.31237816494313e-06
-1.68816046331269e-05
-1.98356528887709e-05
-2.11816826044095e-05
-2.87528392127465e-05
-5.01456128401608e-05
-2.62554511129065e-05
-2.14814064264075e-05
-1.93351093042932e-05
-1.56273586438307e-05
-8.21796771204973e-06
-2.86527666105932e-05
-3.04868803990972e-05
-1.78302035177122e-05
-2.0398385730189e-05
-1.09638047415475e-06
-3.89303463256878e-05
-4.16363755963832e-05
-2.28466196971674e-05
-2.40698123336824e-06
-1.14675282679664e-05
-4.02660790406842e-05
-1.84834361450241e-05
-1.39171956907912e-05
-2.52446573670754e-05
-2.06557131054908e-06
-1.92613242544872e-05
-1.9552911777803e-05
-2.18782419441029e-05
-2.0027327035493e-05
-2.22667262354331e-05
-2.03136802731842e-05
-5.97288940173054e-06
7.19443575817399e-06
-6.32975062924317e-06
-2.30480501665165e-05
-2.84690909673971e-06
-3.7963486692523e-05
-2.15037380382603e-05
3.42622308091502e-06
-1.95710102732872e-05
-2.15663949961509e-05
-1.56934678035495e-05
-3.61905431214112e-06
-2.3414720720543e-06
-1.72410097883932e-05
-2.13089900825476e-05
-3.74981848654501e-05
-1.71265648320061e-05
-1.19844600321975e-05
-3.12503452666608e-05
-2.08287464847561e-05
-3.85572133778989e-05
-2.91652056923198e-05
-3.36502507511615e-05
-1.69883718546146e-05
-4.50890924476835e-05
-2.47638070971639e-05
-1.28600830071369e-05
-2.96210129230133e-05
-2.558029026001e-05
-8.38085120488699e-06
-3.0213566072319e-05
-1.67778065114149e-07
-3.95183406191528e-05
-2.10803570304171e-05
-9.16180411723714e-06
-1.3212828552338e-05
3.06380100184165e-06
-1.86778144067569e-05
-2.54211273224759e-05
-1.61106704231255e-05
-4.70640673558201e-06
-2.58321114169781e-05
-6.72350927526534e-06
-3.5413851553998e-05
-1.03842620587543e-05
-1.98998669951286e-05
-2.07533040416485e-05
-3.60685850916815e-05
-1.62298223639673e-05
-2.97628369879486e-05
-3.46911916176975e-05
-2.19026572503836e-06
-2.39223738835558e-05
-1.91232412959914e-05
-3.67354045058272e-05
-2.61918039929085e-05
-2.00951884390969e-05
-8.21357001493743e-06
-1.75939199902878e-05
-3.73654075543197e-05
-1.4474261174938e-05
-3.75579937025952e-05
-2.74932106082291e-05
-2.54418802151299e-05
-5.3972879875065e-06
-1.12813976658715e-05
-2.12758558847578e-05
-1.68472847031216e-05
-4.91116591997103e-06
-3.69052230138285e-05
-2.16624644743555e-05
-1.59418655367586e-05
-4.14272424075513e-05
-1.70148670908293e-05
-3.93626772547865e-05
-1.21793867866045e-05
-9.85117113166802e-06
-2.46087197951018e-05
-6.4319986079462e-06
-1.66992197511051e-05
2.27798720207732e-06
-1.77402807524768e-05
-2.05373741070981e-05
-2.95497272693219e-05
-4.47948613423029e-05
-1.86157428679184e-05
-1.49255615739973e-05
2.2906367692783e-06
-3.26727415277281e-05
-2.79246960303061e-05
-1.73370239235154e-05
-2.28534435942782e-05
-2.45481949305073e-05
-7.5458387843052e-06
-1.7799086122243e-05
-3.68006753533444e-06
-1.86775297016755e-05
-2.59194816408349e-05
-1.1265829872816e-05
-2.98215874210776e-05
-1.86349022289402e-05
-1.15218465089114e-05
2.67260827364635e-06
-1.76145503699063e-05
-3.44030433305699e-05
-4.42202278761234e-06
-3.2044939349432e-05
-2.81331148373325e-05
-2.16895867298023e-05
-1.58307267243917e-05
-1.95998967920598e-05
-8.21816229654701e-06
-2.04259897727312e-05
-2.74954561554442e-05
-1.68284316019106e-05
-4.01690952572505e-06
-1.39604117370803e-05
2.90728535330586e-06
-1.7606947859127e-05
-2.31863595731063e-05
-8.99352707052321e-06
-2.85289600605787e-05
-3.32163729561369e-05
-1.08004493900552e-05
-1.08355619704189e-05
-2.22969217764816e-06
-1.37560158646699e-05
-3.36804735966405e-05
-1.68328131832531e-05
-6.66169458787566e-06
-4.14869288460021e-05
-3.54632249456041e-05
-1.53098687529166e-05
-8.02276841362744e-06
-2.54929570154876e-05
-3.95066247462855e-05
-2.06181698281649e-05
-3.38038720005032e-05
-3.23972563446751e-05
-1.19866377613084e-05
-1.37712221110588e-05
-3.03510898224793e-05
-1.79520369869163e-05
-1.38285374560274e-05
-1.3863317843726e-05
-8.54305677858296e-06
-1.8649270191871e-05
-1.8828458808802e-05
-2.91504859975356e-05
-4.10974774066802e-05
-2.83355852030353e-05
-1.70408613776187e-05
-1.3134453140343e-05
-6.11298969734561e-06
-4.79087316182435e-05
-2.13555244445629e-05
-2.09371392598585e-05
2.04215560419554e-07
-1.40720045557657e-05
-1.57041823038641e-05
-8.84062599501808e-06
-2.53545667531235e-05
-1.50205880166931e-05
-3.0893707727888e-05
-3.39871822610639e-05
4.89925063402772e-06
-7.46685026548471e-06
-1.52008055516606e-05
-2.36931176476819e-05
-2.35150847712146e-05
-1.02936420998798e-05
-1.55533419431281e-05
-4.37792200191269e-05
-2.72042671097217e-05
-1.00805661155067e-05
-1.24382929894794e-05
-1.82678548008314e-05
-1.982451306234e-05
-1.90604885975826e-05
-1.81453638529768e-05
-4.63581932709054e-05
-2.89792220151056e-05
-4.049966265659e-06
-2.20966731388277e-05
-2.1701697316741e-05
-8.01976047344969e-06
8.7904310023239e-06
-2.23990406507357e-05
-3.47182311985642e-05
-3.41684846615653e-05
-2.89422741327166e-05
-7.89154084340705e-06
-6.37923918121971e-06
-3.18393408045303e-06
-3.48707703885424e-05
-2.57479182721862e-05
-3.17326997078388e-05
-1.81205925364419e-05
-2.2371698697717e-06
-8.65386640669301e-06
-1.88452015463209e-05
-2.15897484832832e-05
-2.37817030253681e-05
-1.66858408701061e-05
-8.80873088461245e-06
-1.27986724493358e-05
-3.04606021245904e-05
-2.88597469735694e-05
-1.22273664739692e-05
-2.45189722021754e-05
-3.13565452426587e-05
-1.86411692057357e-05
-3.22191934301728e-05
-1.02974006387005e-05
-3.50655960431354e-05
-5.98628586246616e-06
4.48233145161437e-06
-1.67471236983696e-05
-3.36754108685321e-05
-2.22831620289544e-05
-1.12048611291548e-05
-3.7342771566512e-05
-2.60122189999193e-05
-1.02130373079609e-05
-2.00077352460279e-05
-2.71741678871517e-05
-4.29431558559722e-05
-1.61782267560363e-05
-9.18124938055326e-06
-2.14030777578832e-05
-4.04938437919899e-05
-2.1391460740243e-05
-2.48367441298872e-05
-2.63039615460504e-05
-2.820307171126e-05
-3.23114695113028e-05
-1.25577394205585e-05
-1.6642564661265e-05
-2.12781610142785e-05
-8.23653359090383e-06
-1.6576657200357e-05
-1.96871525920432e-06
-1.89614625583877e-05
-1.17195718957807e-05
-1.98059615457735e-05
-2.80069190018494e-05
-2.08670504098886e-05
-3.5980276226547e-06
6.5289542261931e-06
-1.61864334376578e-05
-2.63726780448241e-05
-1.13171210987961e-05
-3.76318428264967e-05
-1.32818756905553e-05
-6.67335211694815e-06
-1.1642425203747e-05
-3.15708073615771e-05
-1.44234517124099e-05
-1.87349625655651e-05
-1.47932705339391e-05
-1.00334743634408e-05
-1.53061408095556e-05
-7.61780142258683e-06
-2.59488133084141e-05
-1.6311596285381e-05
-1.70342727443942e-05
-2.89056822213971e-05
-1.58721744184374e-05
-1.93087135668075e-05
-1.6800142585995e-05
-1.9121581550144e-05
-1.66595962348182e-05
-3.77748679500982e-05
-5.78172509336151e-06
-2.89230982664542e-05
-6.97608413986854e-06
-2.16494799610116e-05
-8.14767261154536e-06
-2.2812326433952e-05
-4.22474931244502e-06
-2.24070272012339e-05
-2.77619172867713e-05
-2.11986841462315e-05
-1.21295717448533e-05
-2.77710593783483e-05
-2.527465824082e-05
-3.88897622266744e-05
-2.31543269887217e-05
-1.15694687431814e-05
-3.09840422662746e-05
-1.6243071141181e-05
-2.06458681040375e-05
-1.32896229111214e-05
-4.87454511699459e-06
-8.21645387034143e-06
-1.95457031939334e-05
-4.34151546548605e-05
-1.26011153490743e-06
-8.59031488379887e-06
-3.94180521155172e-06
-4.08553877889742e-05
-1.93412478720397e-05
-6.13729668901228e-06
-1.60352374848876e-05
-2.19671022997982e-05
-2.61920350643128e-05
-2.76424707246915e-05
-1.53748384033767e-05
-2.60549870646097e-05
-4.00802415902513e-05
-2.02034724693893e-05
1.2827692968604e-05
-2.36144893284796e-05
-3.74564789418669e-05
-1.63752120698228e-05
-9.90984068222465e-06
-3.01316102317713e-05
-1.26227088685808e-05
-6.7727173963812e-06
-4.06322222003401e-05
-1.82412809179805e-05
-2.4094429615001e-05
-4.45366221759957e-07
-8.32047603088174e-06
-2.20331827225634e-05
-2.63224518902592e-07
-4.59534725537859e-05
-1.53810699128997e-05
-1.94522705129942e-05
-1.74744414236868e-05
-1.76037510235834e-05
-2.9119297286763e-05
-1.32485899618842e-05
-2.1425968636841e-05
-4.34787182350555e-05
-1.76562010157406e-05
2.81593871756041e-06
-1.78142740651657e-05
-8.85623437432002e-06
-1.14795337422815e-05
-2.62588334180023e-05
-2.41094743716252e-05
-2.90310702734123e-05
-1.98511124783367e-05
-1.73978882200033e-06
-1.02548321353715e-05
-8.62672584504211e-06
-1.26672405147977e-06
-8.03435738216283e-06
-3.46947479214568e-05
-2.63977645095733e-05
-4.0990243058927e-05
-1.80107966935437e-05
-9.31753989740374e-06
-3.84192266337848e-06
-8.18890424668112e-07
-6.34049730517276e-06
-2.31472604446999e-05
-1.73543312217168e-05
2.88914770298357e-06
-2.0502291298728e-05
-1.01472280970788e-05
-1.10235143744741e-05
-4.14346185177149e-05
-1.92393462630211e-05
-2.6752003023087e-05
-1.88579507803365e-05
-2.67232024552463e-05
-1.27870011314671e-05
4.5060158928367e-06
-2.98368239552273e-05
-2.4796697545409e-05
-3.61037392493341e-05
-3.22590050917017e-05
-4.45739123866515e-07
-3.89348841824867e-05
-1.99207612092581e-05
-1.93089651503398e-05
-1.68599248734578e-05
-2.00354133456601e-05
-7.49127763715588e-06
-3.02331976103846e-05
-2.70380672936056e-05
-1.2037678305482e-05
-1.44322924645427e-05
-2.20184918025978e-05
-2.56017152608764e-05
-2.19683789086221e-05
-3.31663453725254e-05
-1.62154753331563e-05
-8.40813178117809e-06
-4.38992400752655e-05
-2.62945937248443e-05
-2.18370796413959e-05
-2.88316582120089e-05
-4.03927545456654e-05
-2.14912559875446e-05
-3.85355212021457e-05
-5.1181722826061e-05
-5.59052302415641e-06
-6.91737661707187e-07
-1.73893401118158e-05
-3.25178335418203e-05
-1.22971466884734e-05
-3.46263774337954e-06
-2.01547317236189e-05
-1.95648892119641e-05
-3.48010434158517e-05
-2.08054068562378e-05
-1.58553903118839e-05
-3.18102457110082e-05
-2.24989994994784e-05
-1.0741616547909e-05
-2.57015540374112e-05
-2.25981661828538e-05
-2.25499328401528e-05
2.4594560629721e-06
3.67039454911519e-06
-1.21594356851577e-05
-3.6428765154835e-05
-1.73792466759761e-05
-1.7336297751528e-05
-9.85645727439903e-06
-2.75361248484727e-05
-1.38613340572467e-05
-1.276447464415e-05
-3.28286874254727e-05
-2.78016816799888e-05
-7.54942153614103e-06
-2.19993484945559e-05
-1.97856676676486e-06
-6.1683780033606e-06
-9.45371624698825e-06
-2.82350239494035e-05
-1.86349394792755e-05
9.81745667285735e-06
-1.7465757711097e-05
-1.06433596277918e-06
-1.95992739481838e-05
-1.13205907414218e-05
-1.20291537812823e-05
-1.81319746511568e-05
-2.22478892680008e-05
-1.13889231625174e-05
-2.22012964272196e-05
-4.02852389128774e-05
-9.21984638966321e-06
-2.54125720837682e-05
-5.06578792786046e-05
-2.59602310224455e-05
-3.53828667288795e-05
-2.22616593904985e-05
-2.53076909959534e-05
-1.01383263430581e-06
-1.74491573288702e-05
7.80381692419881e-06
-1.03297405171715e-05
-3.03914606053936e-05
-3.61491525556146e-05
-2.88486635704656e-05
-5.92377968273748e-06
-2.38005222719094e-05
-2.32156690808911e-05
-2.34583461996118e-05
-3.84027550782957e-05
-2.22268727085161e-05
-3.34681308190627e-05
-4.53317233886515e-05
-9.13736950405305e-06
-1.40359755909323e-05
-1.07316408573276e-05
-1.13057353794577e-05
-2.83026630568694e-05
2.72572262333422e-06
-2.61497913101992e-05
-4.97722359179562e-06
-1.12816066920841e-06
-2.39939373503404e-05
-1.56969693625568e-05
-1.53613450569541e-05
-1.27103013963729e-05
1.26988499654551e-06
-2.06684063735076e-05
-1.63290176663864e-05
-2.5405579846768e-05
-2.8300436697272e-06
-1.62157217470133e-05
-4.23602627413559e-05
-1.32554632659408e-05
-3.15511082900873e-05
-2.64095802471866e-05
-3.52216119333927e-05
-7.58433842917815e-06
-3.95494805905222e-05
-2.89278293640936e-05
-2.30013031634655e-05
-2.84707814450255e-05
-2.81136847153867e-05
-3.61269550901655e-05
-1.64092523424674e-05
-2.68146307060568e-05
-1.30824050711468e-05
-2.04542581814319e-05
-2.19034904942042e-05
-1.30613680976141e-05
-4.5499197946899e-05
-1.48577974737873e-06
-2.10324001867426e-05
-1.53371627337203e-05
-3.64641587001833e-05
-1.36472155215388e-05
-2.36271093066282e-05
-2.14953676263093e-05
-2.48587171870017e-05
-2.6275374968611e-05
7.99967676543999e-06
-1.24568102048697e-05
-5.03264746458409e-05
-3.03373282078815e-05
-3.07846204878741e-05
-2.82942206138467e-05
-1.470608580544e-05
-2.26628780652597e-05
-4.633490325001e-06
-1.57291672282964e-05
-1.52433921172695e-05
-2.78819174560799e-05
-2.18048424579263e-05
-7.11518883085818e-06
-2.80712339018299e-05
-1.84842939939527e-05
-1.59555780320662e-05
-8.56120332149431e-06
-2.0316900528004e-05
-3.29386320650673e-05
-3.40303265221237e-05
-3.49179039719819e-05
-4.61053181709515e-05
-2.8143907426023e-05
-1.41067243803237e-05
-3.21030413855273e-05
-2.29424858100209e-05
-2.5954284824219e-05
-5.38426882310082e-05
-2.42849846357076e-05
-2.34073319420682e-05
-2.04331423930826e-05
6.9660002418321e-06
-2.69705196249187e-05
-2.24419700210509e-05
-3.50472754195976e-05
1.51414514676144e-06
-5.56056525853602e-06
-1.41587777037383e-05
-2.13755029632282e-05
-2.40529925031319e-06
-1.15424833374476e-05
-9.82726793391945e-06
-4.57738250145487e-05
-3.34122991321463e-05
-3.56421187680453e-05
-3.44755645246319e-05
-1.53935566545633e-06
-3.40538716259933e-05
-1.45674685640303e-05
-7.9720155723281e-06
-2.53632024515964e-05
-2.23432515629413e-05
-3.45288487892717e-05
-1.70045105231257e-05
-3.48998260096762e-05
-4.11826149271454e-05
5.66208605894091e-06
-2.6667759568265e-05
-1.25140103262303e-05
-3.15229306916455e-05
-2.05618889652425e-05
-3.30184612919451e-06
-1.17025210267502e-05
-3.43654943870214e-05
-3.28316756294384e-05
-2.76572176878573e-06
-3.4206356852275e-05
-9.24225788514847e-06
-2.04354050653591e-05
-3.03495552703201e-05
-1.53161416845931e-05
-5.82760281225923e-06
-4.38450458669855e-05
-3.4382888484875e-05
-1.33222363434314e-05
-8.738196877642e-06
-3.57618059581371e-05
-2.01896497623425e-05
-3.09106101715635e-05
-5.90259598343614e-06
-3.07011035567936e-05
-3.12803823098273e-05
-2.23672389753814e-05
-1.99961262579263e-05
-1.39684078553398e-05
-1.52586478066496e-05
-2.67451647860401e-05
-1.30727739255074e-05
-1.18896580889618e-05
-5.15802351256481e-06
-3.44393025613218e-05
-7.07750389290061e-06
-1.72647586916522e-05
-1.94746864574716e-05
-2.2488882618569e-05
-2.38341325779474e-05
-8.965552316303e-06
-2.40514921792465e-05
-3.11424341078431e-05
-2.56479656002538e-05
-3.59442945971656e-05
-1.70715779375547e-05
-1.09185136722297e-05
-2.57141408304348e-05
-2.96715827119631e-05
-1.70851138623472e-05
-4.76389716106632e-05
-1.65373097424996e-05
-7.66885268640815e-06
-3.41324600440855e-05
-4.07701029525947e-06
-2.19539870805234e-05
-2.50501621322895e-05
-2.73690259920004e-05
-2.56633006318476e-05
-4.92873440403732e-05
1.20247104669943e-06
-2.95931999226329e-05
-1.72149942856476e-06
-3.18960849149906e-05
-2.69881311171434e-05
-7.36266541899886e-06
-3.73195408805684e-06
-1.18578765850865e-05
-2.03341514900537e-05
-2.93637039470222e-05
-1.91998578195023e-05
-3.34482525911466e-05
-2.83149569256388e-05
-1.47001457255858e-05
3.00026344422241e-07
-1.17724809333377e-05
-5.2531082813743e-06
-1.41338458786706e-05
-2.60988329968069e-05
-1.97765201710398e-05
6.19987286282134e-06
-2.0393539312347e-05
-2.91918722544335e-05
-1.36863577088734e-05
-1.61219099781376e-05
-1.34462460725123e-05
-1.85312003378864e-05
-2.4515648138534e-05
-3.46518192553346e-05
-1.52004187682429e-05
-8.61986836057343e-06
-1.90816569713692e-05
-1.5412802245559e-05
-4.53622056715482e-06
-2.71558208607878e-05
-2.20229572132978e-05
-1.7723863964409e-05
-9.43051031095787e-06
-2.08409114631256e-05
-1.7414612942666e-05
-1.45593838043367e-05
-1.68900590930546e-05
-2.20129313224409e-05
-1.749462214908e-05
-3.65089942204944e-05
-3.5204808481947e-05
-3.15488440955542e-05
-3.00628741491436e-05
-2.04934701252296e-05
-2.34505895781416e-05
-1.88795824315477e-05
-2.49521298848389e-05
-1.65329810775236e-05
-3.58275550111058e-05
-2.42963664056075e-05
-8.22971712343195e-06
-3.19636120251065e-05
-4.23083694333549e-05
-3.67110566791769e-05
-1.98031222140759e-05
-1.54007006268803e-05
-9.95305785496867e-06
-3.64864041610566e-05
-2.99344682845143e-05
-3.00333657542117e-06
-2.01041155744944e-05
-1.36991462298063e-05
-2.34885628210192e-05
-2.20516773457449e-06
1.12688568163643e-05
-3.39134251547445e-05
-1.3427541843292e-05
-7.5632295115126e-06
-1.7074120664168e-05
-2.16544168183925e-05
-1.62201268868738e-05
-9.00124863642928e-06
-2.31378186744728e-05
-3.79717271767863e-05
4.45085196577822e-06
-4.52093497248131e-06
-4.14963969398217e-06
-2.84042836654341e-05
-3.36140313690636e-05
-2.65201304187234e-05
6.46830601246155e-06
-2.85176369569956e-05
-2.16404359079646e-05
-3.07901123833992e-05
-1.98484618649218e-05
-3.50974572401617e-05
-4.25985906081746e-05
-3.87109034144937e-05
-1.58893286154312e-05
-1.56386891043419e-05
-1.50301957431075e-05
-3.51822806864048e-05
-1.19797859008205e-05
-1.37122436376447e-05
-1.69984355256558e-05
-1.33285654581667e-05
-2.17652644188608e-05
-2.183147737697e-05
-2.52382081441235e-05
-2.4663606683783e-05
-2.23796056363212e-05
-1.46338495649479e-05
-3.10436131587373e-05
-1.6632244429935e-05
-1.80312391033615e-05
-1.78789696594256e-05
-1.82639385413071e-05
-2.55624900088142e-06
-1.51513099053527e-05
-3.30879731480128e-06
-1.86860673925856e-05
-1.42337286157153e-05
-2.29842820724401e-06
-2.17428095386159e-05
-6.1633636969428e-06
-4.93470688704961e-06
-4.38826242851893e-05
-2.53058566369595e-05
-9.24502999449166e-06
-2.67821912066204e-05
-2.44150586461524e-05
-1.38342363947475e-05
-3.49286901351703e-05
-2.5278779529545e-05
-2.1964447316479e-06
-4.21487085355134e-05
-3.42502151263236e-05
-2.70776730663581e-05
-2.78984894604181e-05
-3.05140013201992e-05
-2.78667042748863e-05
-1.85690847708599e-05
-1.58646027677279e-05
-5.11261701989587e-06
-1.71218320906059e-05
-1.80065517529197e-05
-4.0776205876889e-05
-5.14715917381169e-05
-2.94217164513692e-05
-2.0398772315217e-05
-2.00535366596367e-05
-4.28147641890908e-05
-2.41060450315837e-06
-1.73012110273841e-05
-2.46381707882284e-05
-1.7396937209391e-05
-1.82297771105847e-05
-1.58918708181392e-05
-1.78203564117978e-05
-1.36577719322646e-05
-3.17434383512425e-05
-3.19883757670062e-05
-5.61254430125442e-06
-3.02159794157747e-05
-2.37738892333426e-05
1.21073620010207e-06
-2.08455715209937e-05
-1.47053583329485e-05
-3.51826136007328e-05
-4.38359813394276e-06
-2.08780307941395e-05
-7.1913866301639e-06
-2.08413969224442e-05
-2.98088471508377e-06
-9.33293733510954e-06
-1.32348645256321e-05
-3.79222463876409e-05
-1.46339849610618e-05
-1.06534104831818e-05
-2.63585375914136e-05
5.23083788028579e-06
-4.83036051330987e-05
-1.1133305815104e-05
-2.76553667248249e-05
-2.16456385120876e-05
-2.37945358355532e-05
-1.9984735956305e-05
-1.62479830061295e-05
-3.40415102988095e-05
-1.41971497034791e-05
-1.59543472632948e-05
-1.27798747396728e-05
-3.57883189475442e-06
-7.80502038456725e-06
-2.53336651034283e-05
-5.06681615127345e-05
-2.24639081050216e-05
-3.66652175289536e-05
-1.06135529847433e-05
-1.51882232136178e-05
-1.73378334836663e-05
-2.78373750368829e-05
-1.59099107016216e-05
-2.38991675833281e-05
-1.51735395576359e-05
-2.17640767978685e-05
-1.22714803378147e-05
-3.39863294786751e-05
-2.56309704438134e-05
-4.48983759290531e-05
-3.84175895212113e-05
-1.47645570534182e-05
-1.02327163495527e-05
-3.12370489204951e-05
-2.60618282501515e-05
-3.51004571184766e-05
-1.87408685118341e-05
3.18207784925898e-06
-4.34525758252369e-05
-1.3576725601939e-05
-2.59982409312311e-05
-3.80425810484526e-05
-7.90325314330811e-06
-3.12998952707986e-05
-3.39961537522851e-05
-1.66941287540109e-05
-2.22436768513946e-05
-2.91760647132963e-05
-2.36911038704269e-05
-7.36227096988494e-06
-2.49419783743195e-05
-4.11650721181419e-05
-2.62668822714362e-06
-9.33845900438959e-06
-1.29289049336493e-05
-4.94870416619838e-05
-3.29927963160323e-05
-7.75790622079678e-06
-2.35193509253033e-05
-1.12838415224279e-05
-2.07329474923847e-05
-2.2978164497791e-05
-4.72494144689383e-06
-1.18483399583035e-05
-3.98043604726473e-05
-1.46182197608728e-05
-2.17021731593191e-05
-2.24124983896321e-05
-1.93242425792295e-05
-3.51355290327256e-06
-6.97674846031026e-06
-2.6126261791655e-05
5.44073959971791e-06
-7.77506734901052e-06
4.23612704384383e-06
-2.86134713130436e-05
-5.72750431565882e-06
-1.43376626331448e-05
-2.60474374637146e-05
-1.99962476372761e-06
-1.89121684319001e-05
-1.62284546340877e-05
-2.16197894073806e-05
-3.21949819392802e-05
-1.46885726042038e-05
-4.20091505787359e-05
-3.07905678788889e-05
-8.21740919592223e-06
-2.07198447295055e-05
-2.26694125178123e-05
6.06034213522462e-06
-1.48832391458055e-05
-3.32209609796395e-05
-6.87361029725955e-06
-1.76184198263281e-05
-1.40786053374458e-06
-3.48586106598844e-05
-2.45491435608749e-05
-8.38456453006444e-06
-1.43145572762287e-05
-2.31705752584049e-05
-4.78588727387025e-06
-4.03659092294685e-06
-1.01909175673988e-05
-2.58962694418374e-05
-3.17410401156516e-05
-1.89313760785906e-05
-1.20118459237233e-05
-2.95008890482169e-05
-2.33258232709591e-05
-7.41601638997712e-06
-1.4952455769682e-05
-2.15858964594793e-05
-2.44399022876242e-05
-1.93166933918194e-05
-3.40577682154594e-05
-2.50797899541892e-05
-2.54674824729159e-05
-3.43912024371584e-05
-2.4418167196232e-05
-2.93827188180759e-05
-1.80363935453773e-05
-1.0338266776752e-05
-9.8814282506652e-06
-2.70694772936444e-05
-1.86536199808776e-05
-2.26425930104349e-05
-2.7151126574141e-05
-1.56191642494435e-05
-5.77367966759442e-06
-2.36786329822456e-05
-9.61937882012403e-06
-2.67740234583221e-05
-1.55108520835665e-05
-5.27353789327403e-06
-1.75674934483562e-05
-1.63915843952451e-05
-2.0632085403383e-05
-1.46121306591193e-05
-1.12281662138388e-05
-3.35768974531744e-05
-2.18488439545495e-05
-2.07276649341976e-05
-2.6060967857232e-05
-2.60486548358589e-05
-8.32937754440919e-06
-3.68185320640454e-05
-2.61844087974676e-05
-9.61091105264523e-06
-2.49247317146794e-05
-2.46441350149599e-05
-4.45860893667231e-05
-3.69680000714797e-05
-1.32255638879971e-05
-3.93413665332851e-06
-6.59367654895526e-06
-1.58452682444658e-05
5.44477330445249e-06
-3.06297944488078e-05
-2.2576811295176e-06
-3.78570855892904e-05
-2.8117135494456e-05
-2.48428961698026e-05
-1.00994718064065e-05
-3.23452912168368e-05
-3.33643368123771e-05
-1.80247263653398e-05
-3.12114763528517e-05
-9.41218983032948e-06
-3.05134921423424e-05
-2.60292092426449e-05
-3.46925978730116e-05
-3.00037118236385e-05
-1.58178264387288e-05
-6.69348565748216e-06
-1.16606224845144e-05
-1.83550686003158e-05
-2.02907960918809e-05
-2.16188823611654e-05
-1.99967505645013e-06
1.13679635603795e-05
-1.84522521040754e-05
-1.51561007734913e-05
-2.8199789433686e-05
-1.37106486383739e-05
-9.24288616786021e-06
3.54097497065186e-06
-1.41886024569362e-05
-8.01183631418878e-06
-2.49910948132453e-05
-1.277981011496e-05
-1.33903946519917e-05
-7.27456114335334e-06
-3.42750073237778e-05
-7.10019469917969e-06
-7.90450412108003e-06
-1.08335691754718e-06
-1.55759494066967e-05
-3.5428725991174e-05
-1.42416522156687e-05
-3.23977141359244e-05
-1.18261850126979e-05
-1.65073193599044e-05
-3.96399609617646e-05
-5.62861775414129e-05
-2.10462670959994e-05
-2.81962807467744e-05
-1.61763570827045e-05
-2.34383817875611e-05
-1.85104762235536e-05
-4.73874959407182e-06
-3.39389091998263e-05
-3.76523192440078e-05
-2.86842581681104e-06
-3.80995262361303e-05
-2.51485962010454e-05
-3.76156008079849e-06
-9.67534804566764e-06
-3.4439791102921e-05
-2.10132285875241e-05
-1.22183625774588e-05
-2.45685828752668e-05
-6.06182299986062e-06
-1.661034177072e-05
-3.02206076826851e-05
-2.93520369887815e-05
-9.01905210203154e-06
-3.85038932819668e-05
-2.5112170371868e-05
-8.99361751389855e-06
-2.57976802649384e-05
-1.56558519901497e-05
-1.74812700437782e-06
-5.40324152808864e-06
-2.60870408009051e-06
-1.57048757234751e-05
-2.08556940339637e-05
-3.37113535595969e-05
-4.42345717670685e-06
-2.4140117714231e-05
-1.45274937842484e-05
-1.82030829132371e-05
-2.59754018420504e-05
-1.81352023479696e-05
-3.42751052647924e-05
-3.46600225043923e-05
2.90977551179819e-06
-1.15477160432153e-05
-1.05805217864452e-05
-4.64549552162381e-06
-2.21366650447487e-05
-2.35807316852992e-05
-1.10126831918973e-05
-1.30782771129554e-05
-1.87532039082523e-05
-1.53782728374376e-05
-3.69427592505076e-05
-2.69514597912147e-05
-3.64217176300832e-05
-3.21583287519119e-05
-1.73324563424279e-05
-1.60226373695281e-05
-1.30663722603487e-05
-2.88744192208441e-05
-2.57354944427114e-05
-1.63844797085818e-05
-1.17405993517731e-05
-2.98840174910986e-05
-2.91942198607707e-06
-4.51604221328247e-06
-3.2699689244015e-05
-2.63974587533041e-05
-2.93628327970461e-06
-3.78794362437386e-05
-1.39369498133574e-05
-1.43412304325841e-05
-6.57669560646299e-06
-3.08336476565119e-05
-3.3016140186912e-05
-3.97772042217144e-06
-2.10063547571682e-05
-1.47714796178713e-05
-3.8298026565412e-05
-2.31317025258138e-05
-1.47472237156458e-05
-2.68339185612954e-05
-1.52794078932132e-05
-3.36116340809571e-05
-3.48047926022675e-05
-4.7365606275543e-05
-2.70543007103773e-05
-3.62236626712034e-05
-2.62915856052043e-05
-2.80642130680679e-05
-2.56603562669053e-05
-1.65671783009476e-05
-2.29584611404794e-05
-1.34707363683835e-05
-1.34746978140717e-05
-2.85884280173826e-05
-3.50267408836882e-05
-2.4758849170033e-05
-2.9894982815165e-05
-1.81657700525519e-05
-1.24778540810781e-05
-2.89683258736743e-05
-1.91127740389301e-05
-1.22616959614458e-05
-1.17271700841568e-05
-3.39082175891603e-05
-1.39669874219537e-05
1.66391295686672e-05
-2.54006245916496e-05
-6.04535891337346e-06
-1.19864424002322e-05
-1.32599233981008e-05
-2.7790976702175e-05
-1.18766537327027e-05
-1.44977875823164e-05
-1.61450773925603e-05
-2.16065547648808e-05
-1.01194120806684e-05
-2.90384202873741e-05
-4.87910918455343e-05
-2.4014150911778e-05
-2.02320473329704e-05
-1.44363179292962e-05
-2.21086673576481e-05
-2.79332701925949e-05
-1.6334188101817e-05
-2.11307522477719e-05
-1.68600090028269e-05
-2.31780273627358e-05
-3.85005973725682e-05
-3.53999719958338e-05
-2.60186127548879e-05
-1.3177935529878e-05
-2.15374370934464e-05
-3.0408459145058e-05
-1.7324955675166e-05
-2.62340552555546e-05
-9.19578983389771e-06
-2.90375876569728e-05
-8.65701954392258e-06
-1.13939749830482e-05
-5.58526284121521e-06
-2.8114756112008e-05
-1.46016439477081e-05
-2.54977955415639e-05
-6.77831222817535e-06
-4.49830128350349e-05
-6.7817027610588e-06
-2.36176768383214e-05
-2.17994243745317e-05
-1.07173859570505e-05
-1.60599541240654e-05
-1.75826927988492e-05
-2.68423352127606e-05
-2.0304793906191e-05
-5.73355728501349e-06
-2.79029446270898e-05
-2.13545120453107e-05
-2.04570542989302e-05
-2.08829604539601e-05
-1.02111560170651e-05
-1.62112807191066e-05
-3.15246311644006e-05
-3.24978874604061e-05
-3.96701764021652e-06
-5.20751685502899e-06
-3.19233017908341e-05
-1.86303459449781e-05
-2.18706452422491e-05
-2.1712575890594e-05
-1.1575252541385e-05
-8.04647123256729e-06
-1.21521547425438e-05
-2.2095695979968e-05
-2.14210173907791e-05
-3.1384071059186e-05
-2.54422750946009e-05
-3.08116059302575e-05
-1.25119382115296e-05
-5.70402466732324e-06
-2.86888252543571e-06
-1.50192859396906e-05
-8.6615819585237e-06
1.78051831548277e-07
-3.50930703118398e-05
-1.80848049086208e-05
1.46440117757517e-06
-1.81997744941638e-05
-3.08655487105813e-06
-2.58062826080533e-05
-1.57882479532894e-05
-7.44379219341474e-06
-1.08883679919047e-05
-2.03071624330272e-05
-1.68285883496628e-05
-2.47076969704277e-05
-2.56396635196884e-05
-8.48925134733234e-06
-1.26434834646207e-05
-1.15215662168288e-05
-2.83344792523308e-05
-2.22162664959571e-05
-7.64555698696947e-06
-3.05262458549528e-05
-2.2469090098028e-05
-2.66866530313616e-05
-1.1564015097388e-05
-2.32411003885361e-05
-1.3144842626274e-05
-1.03250585101919e-05
1.57200243166592e-05
-2.24562523060723e-05
-2.46505052872186e-05
-2.53884266651232e-05
-1.63504774379161e-05
-3.31647477738603e-05
-2.1971990190808e-05
-1.66530503140456e-05
-5.53883111754735e-06
-4.58092410122657e-05
-1.0610064194108e-05
-1.95649145127342e-05
-3.0801458603503e-05
-9.91433630697957e-06
-4.93190440482272e-05
-3.12223029849787e-05
-3.25066226179081e-05
-1.93675791365321e-05
-2.42841874523992e-05
-1.28128891210439e-05
-5.94759817687365e-06
5.70449307295498e-06
-1.5773730477245e-05
-3.49954480501752e-05
2.53756173230707e-06
-3.49623748486278e-05
-2.33850689648677e-05
-1.03204088500791e-05
-2.55235014787668e-05
-1.62976584949678e-05
-1.7078771910518e-06
-2.88830744814477e-05
-3.37695474720445e-06
-9.14232919359069e-06
-2.19028172785183e-05
-1.84835947796458e-05
2.30446435757051e-06
-9.57371562405668e-06
-1.83497743477721e-05
2.27215357437413e-06
-1.19873211528937e-05
-1.0492409388559e-05
-1.37966287710829e-05
-3.35389582890378e-05
-3.89139194706147e-06
-3.00960728929259e-06
-2.77990635328754e-05
-2.48121944245286e-05
-4.40545398407024e-05
-1.36491912723431e-05
-6.32968813115492e-06
-1.80813789359712e-05
-3.54471900619186e-05
-3.46472513441188e-05
-3.87956022242863e-05
-1.74792497748617e-05
-8.51297672930073e-06
-3.02645708026121e-05
-5.22402591218007e-05
-4.36694786391066e-05
-3.07905861945451e-05
-1.0961738137855e-06
-2.73690385195907e-05
-2.23042229823222e-05
-8.74755227719251e-06
-1.15848200548097e-05
-1.86367431355599e-06
-2.53886532000577e-05
-3.42446700841053e-05
-2.33849985424842e-05
-4.0685896965355e-05
-1.46087103364579e-05
-8.94790201595628e-06
-2.36292640430778e-05
-2.2063999396997e-05
-1.67452070042003e-05
-2.57692325703879e-05
-3.26696487093515e-05
-1.44427744682239e-05
-2.66133205875272e-07
-1.772521856266e-05
-2.21912736118885e-05
-2.45594050129567e-05
-5.49402815678301e-06
-2.41288109874285e-05
-2.3947602118228e-06
-3.174965363219e-05
-2.85269231232643e-05
-1.91813070195879e-05
-1.96742437379008e-05
-2.24801094781998e-05
-1.14788989084678e-05
-2.48739809756356e-05
-3.06009260792063e-05
-4.90719043946079e-06
-1.53421290278551e-05
-3.49808767581599e-05
-2.72758742592929e-05
-2.58640580524314e-05
-3.05611245015592e-05
-1.71663358516543e-05
-1.17326287920793e-05
-2.85836693636001e-05
-1.64130377044329e-05
-2.54343861172575e-05
-2.33255857018127e-05
-1.74554916882129e-05
-2.15843518092065e-05
-2.65852337888563e-05
5.69602569593902e-06
-7.33111228222101e-06
-2.43998978872107e-05
-1.85606122587663e-05
-1.64727026396197e-05
-1.80033739993552e-05
-2.70447175319336e-05
-2.74417190056646e-05
-3.18599226950753e-05
-2.8380315442337e-05
-7.22917725208839e-06
-1.64257971093232e-05
-2.11037683423806e-05
-2.93408899175134e-05
-2.7372325883554e-05
-2.48300544442153e-05
-2.03684193786367e-05
-5.59629764764552e-06
-1.32810429319586e-05
-4.2115144858719e-05
-2.94461986962985e-05
-8.26654977291329e-06
-2.3287298755637e-05
-1.20776654318417e-05
-2.67716255994177e-05
-2.25073458868343e-05
-1.72324875845511e-05
-2.32951330830657e-05
1.95439529738277e-05
-2.09705786616774e-05
-2.79315328290273e-05
-2.05646536504648e-05
-1.95084942684531e-05
-1.80724673681868e-05
1.4464969332958e-05
-2.75781081198347e-05
-1.80903403854327e-05
-7.94369248770629e-06
-1.64987168097335e-05
-1.67102379999642e-05
-4.66768422582584e-07
1.47964380904686e-05
-2.33995413204716e-05
-2.62089056684526e-05
5.28889486213073e-06
-3.2657826341201e-05
-2.49604184878007e-05
-4.2078692584232e-05
-2.54771600184198e-05
-1.64237698310012e-05
-1.02612773681098e-05
-3.23695654672519e-05
-1.10953839344008e-05
-2.83258375255142e-05
-2.09082437994168e-05
-1.35259690991121e-05
-1.91241400487736e-05
-2.77918265912047e-05
-2.53234083386718e-05
-1.90084223090397e-05
-1.1088934314276e-05
-1.07876625222251e-05
-3.06776199373965e-05
-1.92803160547749e-05
-1.45011633645361e-05
-2.33733866014697e-05
-2.59624061217889e-05
1.25105568469685e-06
-3.88278974681706e-05
-4.17345414664083e-05
-1.63755586090158e-05
-3.11926792559939e-05
2.48312934094436e-06
-2.74662109920063e-05
-5.79905031273285e-06
-4.3866886336853e-05
-2.73612697353635e-05
-3.07791849971898e-05
-2.64551509325228e-05
-1.00590195673699e-05
-7.0463459681668e-07
-5.40079410812732e-05
-2.00284111475459e-05
9.34002785856708e-06
-1.85595764847993e-05
-1.37143997431026e-05
-2.6080155648998e-05
-1.7226748983262e-05
-2.10108361336993e-05
-1.94010435154517e-05
-3.96564836545957e-05
-2.82277345528051e-05
-3.39189781622349e-05
3.04181696628928e-06
2.56209043282751e-06
-2.210736444682e-05
-1.12704801738181e-05
-2.34843339428235e-05
-2.82025951773188e-05
-1.10407475107927e-05
-1.96487163481235e-05
-1.22938442683097e-05
-4.21010296784372e-05
-2.82907816933632e-05
-3.59788804524786e-05
-4.88920715896839e-05
-1.24236278799747e-05
2.27176437134587e-06
-3.14878049672473e-05
-1.59258162970265e-05
-2.23471880112186e-05
-2.35490484608865e-05
-1.97225453648208e-05
-3.93918735050103e-05
-2.13302789177204e-05
-2.58326161798995e-05
-1.13701394162246e-05
-1.70704260642995e-05
-1.11730371632455e-05
-5.99127173157731e-06
-2.4654211359481e-05
-2.39334660424572e-05
-9.78203339159446e-06
-2.28015817303086e-05
-1.65555362038682e-05
-6.69378200875666e-07
-2.10702518839959e-05
-2.2662886787758e-05
-2.90885679859778e-05
-1.4069832833063e-05
-4.70278735738195e-06
-7.58821237508292e-06
-1.20546443804891e-05
-3.06901729954054e-05
-1.4568635075855e-05
3.30696158859603e-06
-8.57119795589661e-06
-2.00470513298536e-05
-1.62037884341576e-05
-2.25932754812522e-05
-9.95416670353026e-06
-2.98590243682475e-05
-2.42456878137652e-05
-1.19344247335115e-05
-9.37738367020668e-06
-4.92661308124855e-05
-1.59603642709246e-05
-1.9550462317528e-05
5.75097330088193e-07
-2.44930590928838e-05
-1.95541044146907e-05
-3.13879056048444e-05
-2.00702878074033e-05
-2.67101260598345e-05
-4.40063167081973e-05
-1.39921840091786e-05
-1.66854581628168e-05
-1.11017956239253e-05
-2.10543587197936e-05
-2.3436876067878e-05
-3.4759688166586e-05
-1.24164779600957e-05
-2.73497525974112e-05
-3.36820131529323e-05
-1.87691215092149e-05
-3.85453942681068e-05
-2.14569545881664e-05
-2.91793044003379e-05
-1.95633666991181e-05
-4.19003450246524e-05
-1.96899450150626e-05
-3.19736660101607e-06
-1.49718560078032e-05
-2.70683553492337e-05
-2.9963604330452e-05
-2.33868969731726e-05
-7.18426913493703e-06
-1.51515028132436e-05
-2.50029561854729e-05
-3.13141805195009e-05
-2.79779948795543e-05
-1.38288694996438e-05
-1.95175554449944e-05
-2.96364047209627e-06
-1.72690953869237e-05
-2.15162448616337e-05
-2.50031579404172e-05
-4.0665841682852e-05
-2.2480266287662e-05
-2.51000167911391e-05
-2.69396370902831e-05
-2.27943633573717e-05
-2.17033315039016e-05
-1.52786413011303e-05
-1.58022218625453e-05
-1.46180292818629e-05
-7.78425957080388e-06
8.76379197452199e-07
-4.01866356648835e-05
-2.01706071177028e-05
-3.33494788578465e-05
-4.2087816909958e-05
-3.91619741542074e-06
1.87583031520865e-05
-1.84999159513873e-05
-2.12544696893442e-05
-3.10130663428072e-05
-2.66812172861818e-05
6.0268437213369e-07
-1.11983973798831e-05
-2.3618797366907e-05
-1.34634447694132e-05
-4.18867475417578e-05
-1.61778212793019e-05
-3.56514592295447e-05
-2.21042852017415e-05
-2.32381828537439e-05
-3.66349251154854e-05
-4.1645164738712e-05
-2.83761544322225e-05
-1.54956547122945e-05
-2.51551262122336e-05
-3.20409756777601e-05
-3.46601537525935e-05
-1.91398208510811e-05
-4.00279651124708e-05
5.60435619076992e-07
-2.5406054832773e-05
-1.18864280586594e-05
-1.73408376247697e-05
-3.89545655079137e-05
-2.44106413456965e-05
-3.16775259057139e-05
-1.68894471052593e-05
4.85144387532694e-06
-1.37605841573731e-05
-1.92036297051501e-05
-2.9162371121054e-05
-1.0333375374426e-05
-3.01442384558721e-05
-2.16377434310184e-05
-2.6720314893926e-05
-3.0473409932603e-05
-7.18647140998698e-06
-3.23768309389135e-05
-1.9578333092798e-05
-2.64752576279322e-05
-3.17629732360143e-05
-1.89835239966089e-05
-7.74605311901235e-06
-4.05527758095655e-05
-1.820030441086e-05
-1.86470676957849e-05
-7.51487842890131e-06
-2.0688849010794e-05
-3.29864025617705e-05
-3.72805800419538e-05
-3.95140032155403e-05
-8.32805693753464e-06
-4.45071622978419e-06
-2.94436714428679e-05
-3.22416570998132e-05
-3.40069258895962e-05
-3.56185710055125e-05
-1.19841393596126e-05
-6.85001548700058e-06
-3.37290990362772e-05
-3.15975482604379e-05
-1.84791627931682e-05
-2.22191911608309e-05
-5.21567546529716e-06
-2.37306566315661e-05
-2.85117479314059e-05
-1.38896980787298e-05
-9.88173461274204e-06
-2.51127362575047e-07
8.84417934893321e-07
-2.24093145993725e-05
-2.07904324011961e-05
-1.08381730397955e-05
-1.14851743233727e-05
-2.60373414022728e-05
-1.69880777739629e-05
-1.99582173937542e-05
-1.57960688399893e-05
-1.87440781281303e-05
-2.46181374835114e-05
-1.76157887587489e-05
-2.17006979397577e-05
-1.54676924075023e-05
-3.56704928632886e-05
-1.79609346357549e-05
-1.3693975936511e-05
-3.63997932575265e-05
-3.19957694955917e-05
-2.08927253270504e-05
-1.42317553771904e-05
-2.54195827702438e-05
-1.2644561733425e-05
-2.19472137359728e-05
-3.5172694579451e-05
-2.31299846399865e-05
-1.23723874657237e-05
-2.68819706584485e-05
-2.36038012490425e-05
5.174695214892e-06
5.57390848614199e-06
-3.15254304870716e-05
-1.7060304462505e-05
-3.22199488517628e-05
-1.9948079628231e-05
-2.47471481432795e-05
-1.72962241426502e-05
-2.3949948492893e-05
-4.2631944990627e-05
-4.28044368091942e-05
-1.59497902682632e-05
-2.28094314962496e-05
-3.93446574632623e-05
-1.3304424845633e-05
-2.05231187905282e-05
-2.85716928786394e-05
-3.14449423886052e-05
-1.41825452605802e-05
-2.19819719061862e-05
-2.57192117784961e-05
-4.16069541946621e-05
-2.32157681391805e-05
-2.63124542662178e-05
-2.88769884439181e-05
-5.68049185097293e-06
-2.14786877427518e-05
-2.57034665885406e-05
-4.01202627627356e-05
-3.70466979463982e-05
-2.61353362113751e-05
-1.12495282565389e-05
-1.67445004138213e-05
-1.14334897729599e-05
-1.4945322614812e-05
-3.88510119245306e-05
-1.59752368700952e-05
-2.33981905546438e-05
-2.2440804974114e-05
-2.82458364959045e-05
-2.38295292137548e-05
-1.37484612965953e-05
-2.88435622074124e-05
-1.75775897921433e-05
-1.28665482999096e-06
-2.85894871394352e-05
9.04421260889543e-07
-4.56138298960931e-05
-3.22131802577633e-05
2.25240795230955e-07
2.03537586188575e-06
-6.57944902360314e-06
-2.02644851192994e-05
-2.59185227119983e-05
-2.17568658398529e-05
-4.8733891254534e-05
-2.29837575555195e-05
-1.88897059586971e-05
-1.84960742683785e-05
-2.01986073742202e-05
-3.3089413761671e-05
-8.64247106837823e-06
-8.41330335378981e-06
-1.8849442842505e-05
-1.81914776476581e-06
-9.26866448960512e-06
-2.531477401254e-05
-1.0014119820343e-05
-3.04466095795454e-05
-2.454163464265e-05
-3.12396874863356e-05
-2.59916624675247e-05
-1.20537372761086e-05
-1.07257481743442e-05
6.56992229607327e-06
-4.23764288842757e-05
-3.16958975560814e-05
-3.07000653766859e-05
-2.16126995287351e-05
-1.39055336117063e-05
-1.89560622146628e-05
-4.41732362349482e-06
-1.20352499653082e-05
-7.20625523750513e-06
-1.1343755807403e-05
-4.65828576579268e-05
-1.38598125876915e-05
-2.27529832047512e-05
-1.48354317572201e-05
-2.10582338125606e-05
-3.6926591314127e-05
-3.752400782856e-05
-1.94914142525962e-05
-1.91917189826988e-05
-2.74552335016562e-05
-2.51661548049278e-05
-8.80062931881045e-06
-1.40123990905887e-05
-1.9749011855593e-05
-4.76854663884795e-05
-2.34088660858505e-05
-4.98792185750351e-05
-1.90223109768465e-06
-3.03849942106907e-05
-8.68859048827606e-06
-2.54543177862051e-05
-3.56630263103823e-05
-2.73265670591921e-05
-1.74219447206832e-05
-1.49967480683204e-05
-3.14844854881207e-05
-1.37880739276615e-05
-2.51527106969781e-05
-5.67847196829085e-06
-1.60211264410586e-05
-3.16854090384869e-06
-2.37438914853249e-05
-3.26973665707902e-05
-3.64184206164225e-05
-2.78091127563453e-05
-4.49433277153793e-06
-2.91123777797485e-05
7.06343927063943e-06
-2.99866987259042e-05
-4.28673250011493e-05
-1.95959645324966e-05
-1.5076127192402e-05
3.01522598242333e-06
-2.71545581437777e-05
-2.93763087618606e-05
-1.833024486542e-05
-1.4828647947229e-05
-8.08206642744203e-07
-2.14076847830392e-05
-1.6274943031433e-05
-2.19137420049971e-05
-3.33684890030006e-05
-2.90340482168237e-05
-2.05832452778978e-05
-2.74843716802752e-06
-2.30949246535483e-05
-1.41260126616623e-05
-1.91196838552318e-05
-1.45022797494512e-05
-5.92376218649404e-06
-2.19523541299921e-05
-2.52741978175614e-05
-1.76348351741071e-05
-1.51066877503068e-05
-3.4614908041607e-05
-3.77020367420621e-05
-2.87148203021605e-05
-1.48090192032268e-05
-2.19529093035192e-05
-2.53848823866505e-05
-1.83218188582966e-05
-3.44236087989427e-05
-1.6495239982328e-05
-3.71373053992154e-05
-2.16831782506943e-05
-7.59032787185322e-06
-1.32748760516861e-07
-3.32153638170095e-06
-1.93077274288117e-06
-1.13451164147095e-05
-2.74531784481885e-05
-3.0029355269773e-06
-3.83740031221729e-05
-2.24011961330212e-05
-2.20977849568671e-05
-2.05051774257301e-05
-2.72574668894103e-05
2.68430376962236e-07
-3.96208040885163e-05
-2.58084474318305e-05
-2.71590295672591e-05
-2.08331666027802e-05
-3.45179783760743e-05
-1.54752738363287e-05
-7.98814533264842e-06
-1.06508926784207e-05
-1.58992701870006e-05
-2.86158818310769e-05
-2.09355014204075e-05
-8.66919302325144e-06
-3.13475654814567e-05
-3.7111122086365e-05
-2.40684015955274e-05
-3.22985229554314e-05
-2.36214798329478e-05
-1.63811797047004e-05
-9.57456713139451e-06
-4.5865994384404e-05
-2.26953704290892e-05
-1.10435688755234e-05
-2.14975854592116e-05
-1.0933252429697e-05
-3.12806019646478e-05
-2.42034418625098e-05
-2.92506576162178e-05
-2.37746423211541e-05
-2.66179789064693e-05
-1.6778955434042e-05
-5.40857754445876e-06
-2.46029657194459e-05
-2.65713057118144e-05
-2.23923970187537e-05
-2.34095918553036e-05
-3.22822968535851e-05
-1.9362853813797e-05
-9.01532473501245e-06
-3.6652340126136e-05
-1.24836071951637e-05
-3.2947213523157e-05
-5.61476836746324e-06
-3.48787500885374e-05
4.08755032125687e-06
-1.9870334273213e-05
-7.81882810259379e-06
8.79662883495956e-07
-1.65085518946627e-05
-3.31734628125153e-05
-1.23944546489478e-05
-2.26363098754081e-07
-5.77847951216235e-06
4.73900900920854e-06
-1.35861698815665e-05
-1.06943477040466e-05
-2.67354299081607e-05
-1.37997218715351e-05
-1.82668933022684e-05
-9.28490464166606e-06
-1.25009139797924e-05
-2.96575197887735e-05
-1.375962654993e-05
-3.0216890796252e-05
-3.41046542161458e-05
-3.10256260295627e-05
-2.17095731057023e-05
-2.73754702459411e-05
-1.57707145622633e-05
-3.24004347217872e-05
-2.31349225547727e-05
-1.24688975233757e-05
-6.16119412792479e-06
-4.86995871614558e-05
-1.24970369745514e-05
-3.00458930607393e-05
-1.58148842773979e-05
-1.17507118259447e-05
-1.60850718074765e-05
1.361114958218e-05
-5.35539677049777e-06
-1.9169659130716e-05
-3.57644343875998e-05
-2.85429425789854e-05
-1.12777763006023e-05
-2.43503756582124e-06
-3.18429078746578e-05
-2.24196597869261e-05
-2.64700459899587e-05
1.14147339203202e-05
-1.40138804876257e-05
-2.64119046354154e-05
-7.33958640635781e-06
-7.84243340346239e-06
-1.23671422513563e-06
-7.75416072493345e-06
-2.96512513474922e-05
-2.21338201056548e-05
-4.23987944936916e-05
-4.3147027557998e-05
-1.70075253872393e-05
2.21315522839974e-06
-3.3581537293043e-06
-3.35403276586216e-05
-1.51812031599545e-06
-1.40934696826492e-05
-3.70267427652976e-05
-2.25022402003694e-05
-7.48445513723838e-06
-2.62337101695617e-05
-7.24474952750996e-06
-5.19708059739927e-06
1.08003029367815e-05
6.11815300807385e-06
-1.18665791355953e-05
1.19886564195498e-06
-1.83741784134665e-05
-1.16185561927241e-05
-4.03685243576875e-06
-2.98483061599788e-05
-1.40440851845905e-05
-2.90962853869961e-05
-3.47287639125261e-05
-2.23046146964207e-05
-1.14549734007617e-05
-2.26761269310217e-05
-1.55900964376569e-05
-1.01248794598732e-05
-3.67737450087502e-05
-9.59593351991661e-06
-2.95402135464914e-05
-2.30067882968484e-05
-2.30262955247392e-05
-2.93290899572186e-05
-3.723877902118e-05
1.23787090995395e-05
-1.45498467990418e-05
-3.55113809221707e-05
-1.83438061992691e-05
-1.30628605099808e-05
-1.32349874491654e-06
-1.48993464189159e-05
-3.80895788074685e-05
-2.1689178921789e-05
-1.66147666122328e-05
-1.77048987389439e-05
-2.79006346303558e-05
-2.17177791302484e-05
-2.49316776181916e-05
-1.85594939498276e-05
-4.28036987006021e-05
-2.4259732737652e-05
-6.00320903318093e-06
-1.56438516640234e-05
-1.37907366372184e-05
-1.49089030491599e-05
-2.4740426170173e-05
-1.66095076959857e-05
-4.58950321512818e-05
-1.04911300916969e-05
-7.70724619506219e-06
-3.04458240706224e-05
-4.23822203449902e-05
-1.00637189893165e-06
-3.18368725791749e-05
-5.97778085132534e-06
-2.36786378547784e-05
-1.56075636989732e-05
-1.10253717212933e-06
-2.46401142683063e-05
-5.47893446650725e-06
-1.19683914743335e-05
-1.85560045961799e-05
-2.82392924851268e-05
-1.87425885832601e-05
-2.6464084601979e-05
-1.58973874906117e-05
1.79387263613534e-06
-1.97653822442664e-05
-4.65504422377985e-06
-1.57353209297418e-05
-2.84309392153697e-05
-1.93368061819629e-05
-3.67174568787307e-05
-1.39716776797775e-05
-1.37025173722397e-05
-2.10371791631189e-05
-2.67580109537582e-05
-4.50290131703813e-06
-7.10959818553651e-06
-2.80809502161469e-05
-1.18095270875349e-05
-3.31973329443848e-05
-1.66119349927049e-05
-2.20281044946574e-05
4.04940948898515e-07
-1.22225023475611e-05
-1.59056124966424e-05
-1.62658117716054e-05
-1.20281824170192e-05
-2.09434994184461e-05
-1.48624384240602e-07
-2.41390337694678e-05
-1.90726526306088e-05
-1.73409479111506e-05
-1.9259361420286e-05
-2.98032547032508e-05
-2.9005562334128e-05
-1.22967693467049e-05
-1.81771297038894e-05
-9.6134642235731e-06
2.84804716436133e-06
-1.85685156522707e-05
-4.98116182580174e-06
-3.04199030181653e-05
-3.94659728866926e-05
8.62969716732967e-06
-5.06518055838079e-06
-2.06987708827333e-05
-3.12796926544696e-05
-8.35825167641533e-06
-2.79247499615709e-05
-1.88438651909708e-05
-1.24456542101872e-05
-8.82757979162454e-06
-7.46982227697583e-07
-7.0532549710244e-06
-2.26743492063634e-05
-4.96567262752729e-05
-2.3512586254009e-05
-2.60162538909086e-05
-2.15185175413763e-05
-8.09854732649134e-06
-1.75454104657602e-05
-1.01349237557061e-05
-4.88855591364003e-05
-4.66808863800365e-05
-1.20816537247143e-05
-2.56768094467931e-05
-1.53459073203907e-05
-1.88466921090685e-05
-1.43302629068507e-05
1.03242864738385e-05
-2.93156857166708e-05
-1.03531732910586e-05
-1.93287275017396e-05
-2.98426087144654e-05
-1.14014669965508e-05
-1.93194014922917e-05
-3.96624324978352e-06
-1.46571117580259e-05
3.7990320303637e-06
7.74565880432842e-06
-2.47807769552227e-05
-1.28083022535124e-05
-2.80151934005485e-05
-1.09524669221109e-05
-1.65931967625326e-05
-1.76982488260954e-07
-2.32474440319859e-05
-1.86975035085184e-05
-1.28225848894811e-05
-1.47289235525456e-05
-2.31549761930977e-05
-1.62690454927363e-05
-9.84573594923367e-06
-1.81769125914266e-05
-1.31656640921718e-05
-3.23868182529713e-05
-2.43653689684548e-05
-2.87095201172508e-05
-1.37778997513346e-05
-2.55363396662353e-06
-2.34580947408777e-05
-1.8742620288807e-05
1.25151767422459e-05
-3.5597360559428e-05
-5.08035733608514e-06
-2.771187037451e-05
-3.80540809087733e-05
-1.97366104897167e-05
-1.86406062790993e-05
-3.53311270540339e-05
-4.63421875469399e-05
-1.38615088847022e-05
-9.81457057633459e-06
-4.25762496221841e-05
-1.46758478143106e-05
-1.94743469325255e-05
-2.6325221375125e-05
-2.85791866091443e-05
-1.851181906695e-05
-2.69849512496242e-05
-3.02232163855643e-05
-2.67233798803102e-05
-1.81595189212307e-05
-1.46438619539559e-05
-1.44703995314164e-05
-4.6356235444451e-05
-3.60114516174356e-05
-2.38990618164364e-05
-1.92181207054354e-05
-2.86967109747144e-05
-6.37772197729019e-06
-1.26541426186421e-05
-1.11089628222153e-05
-1.92484628984526e-05
-1.84936816951128e-05
-3.21215940922923e-05
-2.65135342664903e-05
-1.80696922552477e-05
-3.56063713907137e-05
-3.27985373366525e-05
-2.89266402284339e-05
-4.68772888837358e-05
-3.26448579084017e-05
-2.06363463382567e-05
-3.3602633968468e-06
-2.74033102815134e-05
-1.58071902351044e-05
-3.82302869229122e-05
-1.84082845632369e-05
-3.71195989988001e-06
-3.1938346914968e-05
-2.20312104849372e-05
-2.30938808546522e-05
-3.61591211255871e-05
-9.37413635019996e-06
-7.2907704035754e-06
-1.02791505367992e-05
2.7778409275935e-06
-1.71763659734426e-05
-3.4084426993549e-05
-2.3524492782769e-05
-7.34566723630707e-06
-1.69765710532915e-05
-3.86614023480557e-06
-2.19412686547631e-05
-2.54221124204278e-05
-9.16210957169876e-06
-9.35170453564128e-06
-5.74409978658462e-06
-1.96437025967878e-05
-3.80896456235587e-05
-3.84142563658196e-06
-3.11134788573457e-05
-2.26749246819258e-05
-2.63900399456308e-05
-2.44770576985294e-05
-3.17225310615392e-05
-2.68989776488104e-05
-2.18080152168653e-06
-1.43394022202693e-05
1.05619796985203e-05
3.07860022740029e-06
-1.45018437729393e-05
-1.74048204927752e-06
-1.67764289756284e-06
-1.68428717867725e-05
-1.42709174077226e-05
-3.00607051370413e-05
-4.52497120546079e-05
-2.63512647240976e-06
-8.74722656037166e-06
-2.16255528099246e-05
-2.03390586584962e-05
-9.45121164714453e-06
-1.52853450893288e-06
-2.28493014858176e-05
-2.90646266144905e-05
-2.89182155374761e-05
-2.2488085016016e-05
-2.98684059208594e-06
-3.46693729230724e-06
-8.15836177446175e-06
-2.19232888689499e-05
-2.03982091351887e-05
-5.66864966405587e-06
-1.70370091126815e-05
-1.75871874612336e-05
-1.29669677070122e-05
-2.15370370510865e-05
-1.51686618633669e-05
-2.96495803766909e-05
-3.66905269856513e-05
-3.72287305502322e-05
2.22629702519009e-06
-6.42677483773344e-06
-3.1003093235249e-05
-2.74313620683091e-05
-4.01119044793694e-05
-8.86092414019452e-06
-3.3218428018185e-05
-1.86794235415325e-05
-5.77042964868695e-06
-3.34018282665653e-05
-1.83709706340145e-05
-3.62391440059571e-05
-1.64408648775664e-05
-3.16271526365922e-05
-3.17768264876179e-05
-3.70079768435116e-06
-1.65171604071506e-05
-2.15227301560822e-05
-3.30746272210491e-05
-1.11690890836106e-05
-1.62779108168953e-05
-4.98386579265333e-05
-2.96195923681016e-05
-7.32516844251641e-06
-9.95171676802286e-06
-5.38122476493423e-06
-4.28972294964087e-05
-1.04928094769173e-05
-1.96879765864085e-05
-2.94452278360983e-05
-3.22168478941023e-05
-1.74611062304813e-05
-2.70217475474227e-05
-3.10640219560569e-06
-1.81193817735332e-05
-3.66523171245321e-05
-3.29920668824429e-05
-2.40623226567292e-05
-1.80350630806274e-05
-3.52195018879016e-05
-2.18772093931274e-05
-9.36478142004345e-06
-9.53290960124874e-06
-1.05349581633468e-05
-1.63674519986749e-05
-2.61493030277007e-05
-2.85874407197758e-05
-1.95193605352734e-05
-1.3284667420008e-05
-2.43125688008633e-05
-3.92951861390041e-05
-2.37001510082534e-05
-4.2962800724136e-05
-5.32236262625809e-06
-1.58690386164006e-05
-1.82574043997799e-06
-2.86442709571289e-05
-8.70415542154972e-06
-2.27429012785164e-05
-1.38998316492735e-05
-2.29973805097031e-05
-2.67007127743061e-05
-1.66875704819338e-05
-1.41184171743112e-05
-2.14648048406088e-05
-1.60254017033022e-05
-7.02237214149205e-06
-1.19393993768134e-05
-1.74035590538524e-05
-2.01012101730834e-05
-2.44966487194353e-05
-1.19585929961602e-05
-2.26859169323301e-05
-1.9841623639327e-05
-3.97453900894758e-05
-1.4685881378936e-05
-2.08392287300753e-05
-1.5691313961848e-05
-2.41400834046383e-06
-3.20774914925763e-05
-1.42826208573497e-05
-1.59491044511641e-05
-1.08795350100535e-05
-4.04544857172405e-05
-1.362734117156e-05
-3.02829865796621e-05
-3.36810908903168e-05
-3.41654341402831e-05
-2.54916255541596e-05
-3.58089032870133e-05
-2.82762745198343e-05
-2.31288585307182e-05
-4.61749903773939e-06
-1.57995700344612e-05
-2.23155054122935e-05
-7.33148875818634e-06
-3.96373381409169e-05
-3.74917242014871e-05
-2.26028970817177e-05
-1.99137295518822e-05
-2.14411321905906e-05
-2.25174965319301e-05
-1.23139991119875e-05
-1.91763088988629e-05
-1.31281810675566e-05
-3.34084781253576e-05
-2.20392470915766e-05
-2.89708969362402e-05
-3.54090632603046e-05
-2.12784064953976e-05
-2.55948444526583e-05
-2.07138771333034e-05
-1.1409433071864e-05
-2.22180021542513e-05
-4.20802580785483e-06
-3.89544026421393e-05
-1.96418062335616e-05
-4.64801404223381e-06
-9.33288811764312e-06
-2.20512431376565e-05
-1.23092417135424e-05
-3.8750783407765e-05
-1.6805349393743e-05
-2.63199403383377e-05
1.02930817711527e-05
-4.96505750154559e-06
-8.42645801757976e-06
-6.68996497077489e-07
-1.03654199251874e-05
1.20552949664468e-05
-1.76295084611709e-05
-2.24259877532814e-05
-1.71455050400565e-05
-1.79810330434671e-05
-8.67354853955794e-06
-6.54134646496861e-06
-9.7189042346259e-06
-3.11606924353245e-05
-7.4415897070054e-06
2.00248492839898e-06
-1.1944440703186e-05
-2.13829453513706e-05
-3.15876154146272e-05
-2.52399146695894e-05
-2.26386587391967e-05
-4.02185158691657e-06
-1.13715472931516e-05
-2.09168841729256e-05
-2.36115501425873e-05
-4.72456731456145e-06
1.00805211623786e-05
-4.0519660165819e-05
-1.65453334679221e-05
-4.55367920359599e-05
-1.64324053111678e-05
-7.9028723666522e-06
-1.73677020284461e-05
-2.95027610963103e-05
-3.83855434414856e-05
-7.11880983657625e-06
-1.38458922652535e-05
-1.17614073541452e-05
-2.52199069704851e-05
-1.62669240777712e-05
-3.13468539991961e-05
-3.4255933354755e-05
-1.04728507014588e-06
-2.01416060512932e-05
2.2472522917638e-06
-1.17003426738124e-05
-3.52114008610257e-05
-2.99819683055443e-05
1.39953249945372e-06
-4.00456532707462e-05
1.65335737480306e-06
1.32075127937024e-06
-3.83131912896265e-05
-2.96790219162429e-05
7.00252323090943e-06
-2.59474357051326e-05
-3.18885267070907e-05
-5.20932506308098e-05
-7.00111302949878e-06
-3.18441658606802e-05
-2.46194369912859e-05
-2.22975222691093e-05
-2.04661262477871e-05
-2.14911369604774e-05
5.4968377193488e-06
-2.61132889683132e-05
2.71852187325704e-06
-1.80294876016659e-05
-9.7561132251597e-06
2.27515912044256e-06
-6.79787555013346e-06
-2.40744350058975e-05
8.91210985224961e-06
-1.76265013904758e-05
-2.47290685733291e-06
-2.80050253931351e-05
-8.48381643451801e-06
-2.95310174585534e-05
-2.77384897141546e-05
-8.3156472036431e-07
-3.8949792962935e-06
1.50238361425826e-06
-7.11746402404973e-06
-1.03167255021292e-05
-1.36684051755361e-05
-2.66882931932902e-05
-2.38199447940186e-05
-2.55622079350062e-05
-1.06753844478204e-05
-2.27451788260972e-05
-1.86882997695279e-05
-2.97855814140007e-05
-3.26105353268882e-05
-5.38214693070924e-06
-2.9761973285607e-05
-1.6719880252305e-05
-7.22169326207184e-06
-1.38891150659739e-05
-1.07843476390439e-05
-1.27517212238742e-05
-9.58703518547097e-06
-2.30610678707764e-05
-2.7661496864369e-05
-3.52476396901177e-05
-1.18315253815326e-05
-2.29081520119977e-05
-1.8780359016714e-06
-3.33689388148899e-05
-1.5316893506175e-05
-1.32656144708645e-05
-1.7479881246382e-05
-2.17184075443316e-05
-2.28661687362844e-05
-1.40111735557994e-05
-3.41723282580496e-05
-6.95131963741347e-06
-2.34991795833119e-05
-6.28182702839437e-06
-2.67685864437889e-05
-1.04146578601357e-05
-2.30864827803459e-05
-1.98060642041029e-05
-6.63572418370989e-07
-2.47230296124743e-05
-2.19077123508887e-05
-1.65261529865005e-05
-3.43123839274034e-05
-1.92105370749916e-05
-2.3531132786861e-05
-1.32938959420132e-05
-1.17419690160289e-05
-3.32330056804731e-05
-2.78886600585676e-05
-3.82053872151145e-05
-2.55564769354019e-05
-1.7829197366935e-05
-3.12420187110852e-05
-2.40493396601097e-05
-2.94418370491147e-05
-1.98086352935617e-05
-1.0536858611158e-05
-1.96308060258841e-05
-3.24230224548678e-05
-4.67852120504534e-05
-3.22390726722392e-05
-3.18919976077705e-05
-7.0243262684096e-06
-1.7311500556698e-05
-2.80205374296946e-05
-1.09693947539477e-05
1.2633741051813e-06
-1.59378010296523e-05
-2.64039739725008e-05
-1.68089387169789e-05
-1.9624840593346e-05
-3.29018488581859e-05
-5.7497348073942e-06
-8.3246817396774e-06
-2.51486385429196e-05
1.94291473619861e-06
-1.75288795098306e-05
-2.00104921912487e-05
-5.84967488108262e-06
-3.023677684814e-05
-2.68330369175733e-05
-1.09563549183679e-05
-6.47714914134999e-06
2.91700742854254e-05
-1.4494678003814e-05
3.10368066782911e-06
-1.1186127468847e-05
-2.34506600237407e-05
-1.91248724605108e-05
-1.51240675487041e-05
-1.76748111451164e-05
-7.69492472869257e-06
-2.41224380493419e-05
-2.54109509121447e-05
9.29051473895063e-07
-1.0100244850156e-05
-1.62450281684559e-05
-2.86371622581014e-05
-1.47008049509686e-05
1.77001363009523e-05
-1.08860813880628e-05
-2.2969019046135e-05
-1.1257138932434e-05
-4.96481815798989e-06
-4.04790663346003e-05
-2.73345726544542e-05
-7.04958337236871e-06
-1.99217251144357e-05
-1.84449744370855e-05
-7.00867969167077e-06
-4.53784923666239e-05
-2.19802919034435e-05
-2.81752205626566e-06
-8.09419449022708e-06
-2.16446823681084e-05
-1.63970838334117e-05
-1.45298663169729e-05
-9.94835615639726e-06
-1.53467949306131e-05
-2.58976659608824e-05
-3.41445713907031e-05
-2.36056960658941e-05
-3.39244332631773e-05
-2.03648830368621e-05
-4.12599703585707e-05
-3.3885890830206e-05
-8.77720281959322e-06
-1.72397792688411e-05
-3.24198090139245e-05
-2.07355707339818e-05
-4.18054817852683e-05
-3.00355839264212e-05
-1.87577513087156e-05
-2.13810171607936e-05
-1.70660366441368e-05
-1.95159107987402e-05
4.19467068188149e-06
-2.83059317040583e-05
-2.68304540841459e-05
-2.05547409107793e-05
-1.39978554815536e-05
-2.7938627713884e-05
-1.98564474165896e-05
-1.76779372006892e-05
-4.21318372564841e-05
-1.17746625392861e-05
-2.45271596269397e-05
-1.39824562995097e-05
-2.81944837785754e-05
-6.29684917537922e-06
-3.38825664207771e-05
-3.0282017652137e-05
-2.79925457927036e-05
-7.25670928105994e-06
-3.16327436943528e-05
-2.11189626825072e-05
-1.76336644597947e-05
5.35886113664312e-06
-3.20071706985457e-05
-3.51511084845027e-05
-2.44333558342578e-05
-2.57918349227723e-05
-2.5863633256298e-05
-3.95377098017767e-05
-8.01310400453128e-06
-8.17885530250458e-06
-3.11525602979464e-05
-2.28684610204525e-05
-3.28481374561143e-05
-3.63459388840407e-05
-1.65141164781992e-05
-2.10451721204013e-05
-1.63105576201291e-05
-3.29175940644223e-05
-1.08865245272331e-05
-3.49192444415567e-05
-2.44878336440074e-05
-3.81178935743849e-05
-1.08730160008405e-05
-1.16946721745412e-05
3.29661388225196e-07
-4.60960205660413e-05
-1.39833766462604e-05
-9.6173675972206e-06
-4.53911531286831e-05
-8.70874694182855e-06
-1.24254084202254e-05
-3.97627395434477e-05
8.29045439273673e-06
-2.4592295488423e-05
-3.15790523468733e-05
-3.93284716442026e-05
-2.8650923852124e-05
-4.09209451468364e-05
-2.1525089748639e-05
-1.08221708505444e-05
-3.68434894224114e-05
-1.8537251971602e-05
-2.27724662380707e-05
-8.4082794738272e-06
-2.68535314172437e-05
-9.31181062186375e-06
-2.15075629912239e-05
-3.23236323509298e-05
-2.39710644918529e-05
-4.2909570128096e-05
-1.47619011867698e-05
-1.35400110569097e-05
-4.62568583801213e-05
-5.94873854612695e-06
-2.78633021525183e-05
-2.43983543901661e-05
-2.74359124372432e-05
-2.76445852357391e-05
-1.78236933521258e-05
-1.94000890946182e-05
-2.08001654861899e-05
-2.54297408423479e-05
-3.35934613616064e-05
-1.03754173488422e-05
-2.35505442450539e-05
-7.05246598921675e-06
-3.46793220382844e-05
-1.88066550995759e-05
-8.35417579466555e-06
-3.52920019886707e-05
-7.60570336482686e-06
-3.08156680104071e-06
-2.19269891148778e-05
-1.92454450751989e-05
6.3913541780314e-06
7.55124743274689e-07
-2.643055922779e-05
-4.24501028885916e-05
-2.50832015040859e-05
-2.72366257935685e-05
-1.09126116471251e-05
-2.79776634189483e-05
-6.26288522817823e-06
-2.45837026242791e-05
-4.26509527937759e-05
5.74802829545642e-06
-2.43101542571576e-05
-3.56489822540869e-05
-1.23574248982781e-05
-4.67636525784944e-06
-1.73607211703506e-05
-2.25248974853581e-05
-1.15227683850126e-05
-6.39286238016245e-06
-3.13164434388324e-05
-2.09654190036069e-05
-2.49410767093779e-06
-1.00875356897761e-05
-1.37642770028036e-05
-2.3583066375222e-05
-2.23212840938027e-05
-2.3418645508084e-05
-3.61968274909744e-05
-1.7951144766833e-05
-1.30289633339271e-05
-2.75104348005784e-05
1.49631151867122e-06
-2.59794533659472e-05
-2.07791474019636e-05
-3.16128817055088e-05
-1.92048288999618e-05
-1.44159217381204e-05
-5.01392452068133e-05
-3.29046437190935e-05
-3.31003427484723e-05
-2.35612255354273e-05
2.55792072656142e-07
-4.36243833408916e-07
-1.01000827617423e-05
-6.3343392771396e-06
-2.95945121074798e-05
-2.11939371800388e-05
-3.07643208349423e-05
-2.55310422614706e-05
-2.63029343108119e-05
-2.11908974642585e-05
-2.50155110282989e-05
-4.03546270803192e-05
-4.3362056670942e-05
-1.37899750514661e-05
-2.81032927956756e-05
-2.51028280675971e-05
-2.77879407586308e-06
-1.58376608591246e-05
-1.56115824185547e-05
-2.03724609320357e-05
-5.03997354284839e-05
-2.83170804766834e-05
-6.67785313056797e-06
-2.87589073947297e-05
-1.3272130560949e-06
-1.25600866532439e-05
-3.37771893406977e-05
-2.50093772315952e-05
-1.05025065558516e-05
-3.29077100362056e-05
-1.93950216914852e-05
-2.33647899383744e-05
-2.47194799260347e-05
5.59200410585751e-06
-1.65064930177213e-05
-9.18819979801947e-06
-1.20707607696378e-05
-6.19317012818289e-06
-3.16574973819444e-05
-2.10457813701925e-05
-1.01177830988843e-05
1.01555719738232e-06
-1.97977772057152e-05
-2.5235230656685e-05
-3.55127465530045e-05
-2.006310774424e-05
-1.86863192034013e-05
-2.91094046792373e-05
-1.77285015814269e-05
-1.573600522203e-05
-1.82108244420942e-05
-9.34567816174721e-06
-1.48475474673678e-05
-7.23804375363552e-06
-1.80079870628989e-05
-9.8716645728708e-06
-1.90893650473579e-05
-1.04624891755046e-05
-1.79980811152716e-05
-1.2416352343034e-05
-3.34794441909086e-05
-8.13515931258149e-06
-1.04512875571114e-05
-2.0835037836528e-05
-1.22802956375066e-05
-1.41714855277868e-05
-2.01975264653435e-05
2.1413848401754e-06
-1.14010864136115e-05
-3.15336143666534e-07
-1.19902781950589e-05
-1.73933508955733e-05
3.23942917618568e-07
-2.06486085351031e-05
-8.50634396212735e-06
-2.44007462077418e-05
-3.85408379327484e-05
-2.41442812571969e-05
-2.41699515817164e-05
-1.75926551595424e-05
-1.79141832647772e-05
-3.67518022234584e-05
-4.0008513986273e-05
-1.07430267178604e-05
-1.50876593073279e-05
-1.53516876661897e-05
-1.08678863546334e-05
1.50606650447289e-05
-2.13939905898278e-05
-1.03448323695944e-05
-4.08172971128666e-06
-4.58496838627708e-05
-3.01662291281238e-05
-2.65538000031035e-05
-2.17093653132448e-05
-1.41869939059151e-05
-2.84792493210544e-05
-1.58514471933526e-05
-2.82449503865251e-05
-2.65143874669618e-05
-1.8777297152704e-05
-1.56144830743473e-05
-1.18911649819509e-05
-2.04516035544309e-05
-1.49111080659634e-05
-1.55476479292468e-05
-2.10892401233928e-05
-3.813553458735e-05
-1.91438114078111e-05
-1.86275129608691e-05
-1.33579082908923e-05
-2.93737218785099e-05
-1.1311723122647e-06
-2.93894199118352e-05
-2.53672271711675e-06
-1.55095123078819e-05
-2.04695994047941e-05
-1.65617953965268e-05
6.82132829802769e-06
-1.00757675203675e-05
-6.68973437170302e-06
-2.91902558628516e-05
-1.69570109537422e-05
1.07087708032293e-05
-2.42553912123621e-05
-1.99721414464929e-05
-3.01855213261976e-05
-2.81764031805196e-05
-2.36099974352059e-05
6.97963073216718e-06
-1.05770436365755e-06
-2.34812631418759e-05
-3.86187339753181e-05
-1.92833405956194e-05
-2.9196029367066e-05
-3.33952796421529e-06
-2.02854263550327e-05
-2.25664117705813e-05
-1.68314529790006e-05
-2.71145108534358e-05
-3.97922945272671e-05
-1.98315079899699e-05
-1.99315454981531e-05
-7.68163141944587e-06
-4.51853580920285e-05
-2.67625767710577e-05
-2.12091195414817e-05
-2.88214204796799e-05
-2.10133259348178e-05
-3.9229059392477e-05
-1.76153529328401e-05
-1.23100899792209e-05
-3.96737321264712e-05
-1.83219940380886e-05
-2.18730050498268e-05
-3.11663580162216e-05
-1.92800362282186e-05
-2.56368816435156e-05
-8.7280703625678e-06
-2.86177616829537e-05
-4.32481685565701e-06
-1.32597044233444e-05
-1.45994451751495e-05
-2.77792970151041e-05
-3.59908415477401e-05
-3.64998038719898e-06
-2.90528922204881e-05
-1.66330533031903e-05
-2.38333518138434e-05
-2.34730411757971e-06
-9.89528211838929e-06
-2.31561973246185e-05
-8.04033506543792e-06
-2.29572966674755e-05
-2.42705479197681e-05
-3.36949852335339e-05
-2.00799053557222e-05
-1.89403639256054e-05
-3.16502018038101e-05
-1.59252113585281e-05
-1.49641802568736e-05
-1.20101336682031e-06
-3.65978051575825e-05
-3.85844011447734e-05
-1.51814892289168e-05
-1.5458612780705e-05
-3.98232936159382e-05
-3.78800827155784e-05
-9.49038828013629e-06
-3.22991650450835e-05
-2.03811932771121e-05
-3.76330250549172e-05
-1.43818973298941e-05
6.58092650299584e-06
-8.10730352364351e-06
-1.33193549147793e-05
-6.18699337741549e-06
-2.56689275881061e-05
-1.73113774550415e-05
6.17822890699853e-07
-2.70553040699777e-05
-1.37003559816359e-05
-1.24454022638986e-05
-2.5858817740495e-05
-3.41761509139086e-05
-5.19960968580947e-06
-1.40983105097486e-05
-2.62763507286325e-05
-2.616579958689e-05
-3.01084854283275e-05
-1.26630330887905e-05
-8.18856943519609e-06
-8.68420606810999e-06
-2.48282170417968e-05
-2.35836290929089e-06
1.3897847706216e-05
-6.7679354230799e-06
-7.81653460058872e-06
-2.35433869969047e-05
-1.57585869972084e-05
-2.20604095442018e-05
-2.24299664517428e-06
-1.44087077977074e-05
-2.08943621297257e-05
-3.45721336108833e-05
-1.30166123999181e-05
-2.10068904408098e-05
-3.76368317723e-05
-2.124157810999e-05
-1.92484890289572e-05
-2.18120424852075e-05
-2.24370583172613e-05
-1.52125403904806e-05
-8.04195604071587e-06
-2.91413492697427e-05
-6.16619889640251e-06
-3.00926319040724e-05
-3.94872238483007e-05
3.79534287572968e-06
-1.11049079882213e-05
-2.1782564473815e-07
-1.01112644360453e-05
-1.66468363815169e-05
-1.84938261063126e-05
-2.76780316404635e-05
-1.34184519204016e-05
-1.75972459605687e-05
-9.99877189049368e-06
-9.19613650932473e-07
-3.3573593894756e-05
-1.87910983472341e-06
-3.45007539203223e-05
-2.20162238574457e-05
7.00563607198167e-08
-2.55895905690446e-05
-1.16307679064062e-05
-2.76668958912369e-05
-9.98358761053338e-06
-2.85200690287571e-05
-2.2649624672624e-05
-4.89721120156915e-05
-1.5263420704546e-05
-1.68636073881789e-05
-2.9701040552653e-05
-3.40886398789047e-05
-3.28659234882952e-05
-9.72611236829428e-06
-3.86547405740479e-05
-1.9330618662242e-05
-1.41966969368368e-05
-2.43746781205281e-05
1.64358273483045e-06
-2.73547710112604e-05
-2.98401897517711e-05
-1.76198405601007e-05
1.38263816850744e-06
-3.12264399840354e-05
-3.60730287907562e-05
-2.0405477231389e-05
-1.59370170218516e-05
-3.34020117180116e-05
-1.06636310093571e-05
-3.0001062352243e-06
-2.35818297520887e-05
-3.56168091583436e-05
-2.39572554883264e-05
-2.75328410597255e-06
-1.67573438772681e-05
-2.06599253736855e-05
1.680902843855e-06
-9.55638746865582e-06
-1.38461386599121e-05
-2.24544409244796e-05
-1.51615688706774e-06
-1.72310001763876e-05
-2.10114156455367e-06
-5.5777304667836e-06
-2.50665519840467e-05
-3.5404501712854e-05
1.1499751506224e-06
2.47331151528558e-06
-1.23752261171294e-05
-1.45216947000858e-05
-1.70309535207228e-05
-9.89104341856254e-06
7.73520062063368e-06
-1.61779346851857e-05
-3.33310741219652e-05
-8.35825418440691e-06
-3.98774871101251e-05
-2.17997789707895e-05
-7.02400113571904e-06
-5.82900676282971e-06
-6.06362994637117e-06
-1.3416495094311e-05
-2.61967219155372e-05
-3.4737331280846e-05
-2.17389748730549e-05
-2.25166983842543e-05
-6.77976504641078e-06
-9.44399011444112e-06
-3.26234430251231e-05
-7.9136303216515e-06
-2.7188035657152e-05
-1.68896167243032e-05
-2.14062839167196e-05
-2.49048195347556e-05
-4.42599570095282e-05
-4.93780888141828e-06
-1.46741404333787e-05
-2.27136272960433e-05
-2.68749251851706e-05
-2.28768503298228e-05
-1.26003194719009e-05
-7.57287425453619e-06
-1.39428773195498e-05
-1.11591654512304e-05
-2.53566480121791e-05
-2.12924313665826e-05
-4.37714138758698e-06
-1.38637585204729e-05
-3.5503490372123e-05
-5.92547564462876e-06
-3.49608340895289e-05
-1.42108952507126e-05
-1.6337797092828e-05
4.82940232669404e-06
-2.98387116224628e-05
-2.11655047985184e-05
-2.2196393655442e-05
-1.99084037513234e-05
-3.43690654474364e-05
-2.72880358954561e-05
-1.26706933219114e-05
-3.01141644227021e-05
-1.68382927911018e-05
-1.87652246648802e-05
-1.56304427077122e-05
-5.86763561382495e-06
-2.81647641986375e-05
-2.97358651396793e-05
-3.29533935906054e-05
-2.17845550114113e-05
-3.23410030478776e-05
-1.2997311315805e-05
-4.24250022078056e-06
-8.47811347127512e-06
-7.22139703737283e-06
-1.50229614680017e-05
-2.72052759532684e-05
-1.63042021514338e-05
-5.26071012430594e-06
-1.04575800182952e-05
-3.38043405707884e-06
-1.35298205058929e-05
-2.38120722309981e-05
-6.20417593682121e-06
-2.09933835076531e-05
-3.86106581707989e-05
-9.64927951532442e-06
-1.5626952771731e-05
-1.29682939744463e-06
-1.05800254855059e-05
-5.17643515956585e-06
-1.10219682274502e-05
-5.69689260817734e-06
-7.65048963238193e-06
-8.58024847738365e-06
-2.87481166102116e-05
-2.94372907801861e-05
-1.14052906408832e-05
-2.02993056222748e-05
-4.21912354564476e-05
-1.61878259748225e-05
-2.32416186088034e-05
-2.4433718054088e-05
-3.36587980609451e-05
-5.69891154250771e-06
-8.90908860198889e-06
-6.380716426428e-06
-7.39442128094501e-06
-1.13802984382434e-05
-1.90461937356334e-05
-1.15180594547009e-05
-2.11417721335252e-05
-2.13516874563534e-05
-1.98801103343319e-05
-2.47554847540865e-05
-1.13575798264204e-05
-3.57405550225385e-05
-3.17851228858544e-05
4.65751407613316e-07
-1.47588869731784e-05
-4.23553870096026e-05
-2.24291962339163e-05
-1.66866905506379e-05
-3.52145352561697e-05
-1.97295114939806e-05
-5.48446828770846e-05
-2.6790286975112e-05
-2.34105654772542e-05
-3.57881285486354e-05
-2.44056136301702e-05
-1.72135979878243e-05
-3.59162604259451e-05
-3.151513689797e-05
-2.77768386222021e-05
-2.50991644149707e-05
-4.00619900796692e-05
-2.72061425901016e-05
-2.44682242980524e-05
-2.01546142987589e-05
-3.22774066148139e-05
-2.36084031760406e-05
-2.94576017687944e-05
-9.69096622457862e-07
-2.04950338543256e-05
-3.15399055519079e-05
-3.08948775462811e-05
-3.82922195492291e-05
-2.66908590322093e-05
-1.04829960757089e-05
-1.41311769351919e-05
-1.82982603772013e-05
-4.09150313842911e-05
-1.07835595014797e-05
-1.97825561501076e-05
-1.77207654933553e-05
-1.32911611910603e-05
-1.72099144279697e-05
-1.59897769799131e-05
-1.04680937218299e-05
-5.38145201696111e-05
-2.40062147407648e-05
-1.89329855766078e-05
-4.74775965810382e-05
-2.13572945694349e-05
-1.66353908907138e-05
-3.72742082480647e-05
-2.24153261777646e-05
-3.06134834730958e-05
-4.7538476198096e-06
-1.170866293487e-05
-2.05142208311312e-05
-3.7924992279609e-05
-2.40324317850127e-05
-1.58998719132693e-05
-2.48576728021131e-05
-2.96901081131687e-05
-2.05793165230324e-05
-1.83801085705051e-05
-3.14322975950239e-05
-9.01383246073895e-06
-3.17337155201026e-05
-3.15417032685788e-05
-2.76145513242898e-05
4.58988425495057e-06
-6.44224173907939e-06
-1.15207984614335e-05
-1.42264471531129e-05
-2.940553407713e-05
-6.96832938248661e-06
-3.69157469472203e-05
-3.66393618154896e-05
-1.60295485955367e-05
-1.66598952132835e-05
-2.6173861788656e-05
-3.45751941948081e-05
-4.11957163183716e-05
-1.80119673537407e-05
-2.32759611913698e-05
-2.4803200530527e-05
-8.93974953851339e-06
-1.84018585994801e-05
5.1714457038846e-06
2.33920745855603e-06
-2.30586111834914e-05
-1.49916908243751e-05
-3.58589365374367e-05
-2.63675204629266e-05
-2.2707546474999e-05
-3.24271482828201e-05
-4.77610962700833e-05
-3.39035473884498e-05
-4.93899092629729e-05
-1.97620169186623e-05
-3.08897052604505e-05
-2.62230336118884e-05
-1.25078628577965e-05
-1.99789992585425e-05
-2.77341198588149e-05
-1.52680882504637e-05
-2.69114980666479e-05
-4.81132903761695e-05
-1.63267926603209e-05
-3.93792214851656e-05
-3.73140849288839e-05
-2.31393110795353e-05
-6.9891845414558e-06
-2.36389496297859e-05
-2.66731140550061e-05
-2.16515826033305e-05
-1.64522284492228e-05
-1.76693890808284e-05
-3.91473347667905e-05
-1.93502747210023e-05
-2.68014654487722e-05
-1.29611217773912e-05
5.39541794505816e-06
-9.31065250239177e-06
-1.64276835606435e-06
-7.46138697333672e-06
-5.54500245730302e-06
-3.43328287417572e-06
4.99363662863866e-06
-4.72634646919592e-06
-1.95218595726485e-05
-1.14363478352315e-05
-3.92688245003158e-05
-1.94715652892046e-05
-2.26108636026452e-05
-2.46988512467112e-05
-1.51357565689344e-05
-1.29240524705808e-05
-9.70969476212549e-06
-3.11811507236051e-05
-1.19048221517978e-05
-6.08774872607676e-06
-2.79859390874091e-05
-2.84414794960295e-05
-2.99113174635195e-05
-1.13400235213113e-05
-3.82091907999234e-05
-1.8220894178058e-05
-3.40867051018242e-05
-1.71771376546828e-05
-2.4593929172313e-05
-3.0879346459247e-05
-1.93431868136593e-05
-7.51778438681754e-06
-2.25986160505894e-05
-1.39099402735025e-05
8.32264198592225e-06
-3.11809618810165e-05
7.64711587056982e-06
-3.1385907186563e-05
-3.31150733108038e-05
-1.92134940438256e-05
-3.04248480688737e-05
6.21792364906049e-06
-9.22884448667927e-06
-9.16862530944464e-07
-2.68809562156682e-05
-2.70829238739162e-05
-5.14251042451418e-05
-1.63158912629526e-05
-1.3801872014359e-05
-2.59372131761727e-05
-3.00262038113083e-05
-3.0090058669829e-06
-2.00600171440541e-05
-1.77557423836698e-05
-2.5778192512722e-05
-1.48035066899692e-05
-1.04435053260735e-07
-3.521270447666e-05
-1.58176840810427e-05
-1.93320049240528e-05
-2.54476918908775e-05
-1.76394218692498e-05
-2.37696357075179e-05
-9.08316249501757e-06
-3.34038185291982e-05
-6.17181271345752e-06
-2.13299210171928e-05
-1.01695530483853e-05
-2.59564105695357e-05
-1.64947377310821e-05
-1.87365331071272e-05
-2.13172762852463e-05
-3.41116892126106e-05
-5.82132400809691e-06
-2.78044870885196e-05
-2.30752434780293e-05
-2.06336182127876e-05
-1.95635381520242e-05
1.6102159079668e-06
-1.92764594283397e-05
-1.35441452654652e-05
-1.69510383339571e-05
-1.23890271361998e-05
-2.86132007959088e-05
1.16645248244824e-05
-1.4939278751092e-05
-1.02085050956463e-05
-1.46273872931953e-05
-2.28955083169571e-05
-1.83517129402538e-05
-1.40645236670344e-05
-1.97132272520618e-05
-8.87911584345226e-06
-1.76144937754547e-05
-2.45136814429501e-05
-1.39102506427584e-05
-2.30123329044887e-05
-3.3117420176937e-05
-2.67238676970613e-06
-2.67029191807016e-05
-3.50652971845143e-06
-1.47787342530471e-05
-1.80415976581726e-05
6.45988748373512e-07
-2.51476606483041e-05
-2.51013161193859e-05
-3.88388106379752e-05
-1.73983119494436e-05
-1.17945669644853e-05
-3.39618490352317e-05
-9.42539475885028e-06
-4.22310131223151e-05
-4.06180304578012e-05
-4.01918385451085e-05
-2.16752925637738e-05
-3.16071421174688e-05
-1.81341003522062e-05
-2.75976979459698e-05
-3.20620187840874e-05
-1.25192486776075e-05
-1.69925134443473e-05
-4.04464708659432e-05
-3.03317136317088e-05
-1.60393304729733e-05
-2.47156136656046e-05
-1.9718238772306e-05
-2.7389613818359e-05
-2.64856779885004e-05
-2.32998965440522e-05
-2.76537648344428e-05
-2.10101248324478e-05
-3.89398834842315e-05
-5.9821209890448e-06
-5.82508031223527e-06
-3.09609072605578e-05
-1.899805568266e-05
-1.05608899321906e-05
-2.66769435670445e-05
-2.93633608706347e-05
-1.92816771641435e-05
-6.43927879359592e-06
-1.72441965390548e-06
-3.19290327482382e-05
-3.48890847741005e-05
-4.49360040932358e-05
-1.04150433863196e-05
-2.05467503706583e-05
-6.12858019546522e-06
-4.05857602247726e-05
-1.84665874894289e-05
-4.43216494026549e-06
-2.98710477515473e-05
-2.83299992629947e-05
-2.06383399007407e-05
-1.14362611785719e-05
-3.01674658710574e-05
-2.45379664667011e-05
-6.54731133525756e-06
-2.16763430182846e-05
-2.2401130993406e-05
-3.09032875204935e-05
7.02213471819739e-06
-1.92554434798452e-05
-1.00456884220959e-05
-2.69974127724003e-05
-2.74575918692058e-05
-2.1911161833038e-05
-2.08897303303852e-05
-9.32780939455813e-06
-1.77949884824457e-05
-4.92935690734248e-06
-2.5387002740177e-05
-2.17890488199087e-05
-2.2125915438126e-05
-1.74926190113053e-05
-2.66803797311933e-05
-1.66619621461325e-05
-3.33115130525184e-05
-3.42374688940422e-05
-1.74772496433037e-05
-1.5639623387454e-05
-1.31147978859871e-05
-6.37374415288941e-06
-4.1479808264531e-05
-2.6530677956711e-05
-1.10308858529388e-05
-3.30542104905434e-05
-1.78824564243855e-05
-1.68194565980236e-05
-2.4679678864154e-05
-2.70676604010568e-05
-2.44310765935815e-05
-2.57748979461526e-05
-1.98039894739025e-05
-2.37877043234527e-05
-8.98337776956903e-06
-3.15849755511166e-05
-3.64567236825734e-05
-1.27716119368018e-05
-2.58505701284852e-05
-7.51619247757874e-06
-2.22311961039779e-05
-1.93125616819883e-05
-4.00141093226012e-05
-3.14682030133355e-05
-1.82207231246642e-05
-7.32993198549829e-06
-1.62941663877037e-05
-3.96967108050024e-05
-1.25281874973779e-05
-1.65178796486877e-05
-1.78588186027733e-05
-1.88923851110463e-05
-2.95041033880222e-05
-3.33419512471261e-05
-2.37141147586028e-05
-1.73125891959162e-05
-2.94644507918273e-05
-5.24018296940374e-06
-2.26614835496426e-05
-2.65658536954552e-05
-5.60368653352605e-06
-2.3274037055851e-05
-2.09266296224912e-05
-2.81244675655934e-05
-1.63080688733448e-05
-9.91836439503298e-06
-1.34263128187364e-05
-2.90301830022899e-05
-2.28641219406046e-05
-9.05315529509186e-06
-3.04847874751986e-05
-1.46766796486469e-05
-6.94514875356684e-06
-3.05335108612065e-06
-1.17999622723859e-05
-2.91223047738251e-05
-8.97587221451441e-06
-5.5674859289688e-06
-1.71875909914125e-05
-1.55664766684784e-05
-1.19371861616252e-05
-1.25424623888032e-05
-1.93954355444222e-05
-2.25034760456581e-05
-4.48376399031974e-06
-1.72089800053312e-05
-3.23491265321747e-05
3.87009309824094e-06
-1.66538481307541e-05
-1.07876283099832e-05
-2.2745705773312e-05
-1.70416181841646e-05
-3.60675831305005e-07
-1.32252893941879e-05
8.20980846253158e-07
-1.85375797798437e-05
-3.49391896653379e-05
-9.50351696049267e-06
-3.1477544289904e-05
-1.98600786146547e-05
-3.02570271139833e-05
-2.80976361864668e-05
-2.77651568582193e-05
-2.45924039205152e-05
-3.77732620370534e-05
-4.17312971324125e-05
-1.88094531561098e-05
-1.24464497427931e-05
-4.75607352517801e-06
-3.03731417533812e-05
-2.86013802143917e-05
-2.53574450483474e-05
-4.82822486656198e-06
-3.49774321903645e-05
-2.30824212258224e-05
-3.32271731321083e-05
-2.30046175365596e-05
-2.34527568866351e-05
-3.08010943981251e-05
-2.54751823271492e-06
-2.87730565927552e-05
-1.55751063466487e-05
-3.14775982620497e-05
-3.09617296489455e-05
-2.55793157617609e-05
-3.23269755036444e-05
-3.09562092748354e-05
-3.46592145078784e-05
6.41110692322454e-07
-1.15069183223832e-05
-2.53612989808391e-05
-2.11683409205685e-06
-2.36453645817603e-05
-4.12157964687334e-05
-2.9685801289598e-05
-1.62737610075207e-05
-3.30681789474944e-05
-3.95155828461413e-06
-3.93193855794717e-05
-3.02833816224372e-05
-2.31797474265481e-05
-4.78599891867333e-05
-7.3346763967669e-06
-2.18738292786221e-05
-2.12667829158058e-05
-3.78327525394789e-06
-2.7170615534592e-05
-2.61439564343671e-07
-2.92470470687723e-05
-1.65206293209236e-05
-1.66170607858386e-05
-3.99502791103756e-06
-3.41635794483569e-05
-2.4241349419746e-05
-4.20129043374701e-05
-1.4883655109054e-05
-3.51482529283103e-05
-1.37762458077532e-05
-1.02312768261175e-05
-2.45592713795291e-05
-1.53215108869398e-05
-2.2394439256096e-05
-4.22653084675411e-05
-1.79476832821044e-05
-3.05332656816161e-05
-1.20035502282141e-05
-1.60272027550094e-05
-2.50504253864343e-05
-4.34994175282529e-06
-2.8948940328253e-05
-4.08200600443119e-05
-2.97258058440874e-05
-1.89287335724964e-05
-6.84655419607911e-06
-2.23562299918974e-06
-3.3098302810596e-05
-2.38389350952695e-05
-3.32544604830472e-05
-4.7447360908069e-05
-3.37010346090964e-06
-1.52681038901937e-05
-1.04008640776926e-05
-2.17651873813921e-05
-3.85569950233913e-05
-1.59646732979031e-05
-3.86721641160019e-05
4.59047574788048e-06
-2.6450047722378e-05
7.82275809966212e-06
-1.04726472184746e-06
-2.45850198236302e-05
1.87677545939829e-06
-4.44597562338459e-05
-1.59820309473698e-05
-1.43575092304833e-05
-2.48484672777571e-05
-3.64289874176627e-05
-9.85242315837749e-06
-2.26510627740136e-05
-2.57033007405198e-05
-3.44321480447527e-05
-1.39906513079817e-05
-9.34229988403412e-06
-4.13618603118863e-05
-2.14440416031846e-05
-3.32175094361724e-05
-2.63987115364326e-05
-5.39133879591509e-06
-1.96132737755754e-05
-3.11064974946752e-05
-1.53322875389174e-05
-3.47724451970525e-05
-2.65388044307602e-05
-2.05811895006997e-05
-3.75344551070967e-05
-8.62813430740161e-06
-1.54824537309816e-05
-2.43243920559266e-05
-2.23879090535163e-05
-5.20016655664988e-06
-2.80851690651026e-05
-1.36528617732066e-05
-1.4030858010706e-05
-3.4504527391682e-05
-3.00860507464918e-05
-8.28021116747407e-06
-1.3163505499672e-05
-1.82102337316516e-05
-1.59848959311551e-05
-1.69663158991846e-05
-1.96227434659274e-05
-2.28789792228417e-05
-8.44777925324365e-06
-3.88955613384312e-05
-1.04407326904777e-06
-3.29052511320345e-05
3.02861756119508e-06
-1.59140987962388e-05
-2.77670256605769e-05
-2.5485073661649e-05
-2.74006615445842e-05
-1.89545512889944e-05
-2.50392193345325e-05
-3.00167171546008e-05
-3.75040928830259e-05
-7.44678969830932e-06
-3.86376541934407e-05
-1.12185143441669e-05
-5.78451707052598e-06
-2.50785904576239e-05
-9.260470258843e-07
-1.05621079189528e-05
-3.01116501414198e-05
-5.05877556922424e-05
-8.18403300515888e-06
-2.0159822954874e-05
-3.14640902597632e-05
-1.55355612643715e-05
-1.2135385647011e-05
1.42091902873925e-05
-1.51000901258585e-05
-7.95429175625831e-06
-2.15100035070168e-05
-7.13664853198031e-06
-4.02619787634728e-05
-5.20359195272246e-05
-7.62360400233987e-06
-1.49407891169578e-05
-3.76811109535362e-05
-1.16173056180083e-05
-1.22390843529306e-05
-2.52169158732183e-05
-1.60069418202878e-05
-2.9148406916505e-05
-1.76972548688208e-05
-2.26402317137628e-05
-3.35947842721744e-05
-2.13879936752699e-05
-6.08581223866726e-06
-1.99096854495107e-05
-1.92482699949672e-05
-2.65352589578618e-05
-4.91502138652674e-06
-1.1110151471189e-05
-1.36964991860086e-05
-3.68040795763911e-05
-3.71038877203359e-05
-3.08853225505595e-05
-1.79434414380732e-05
-3.81492652651203e-05
-4.75610888867708e-06
-1.60092559763335e-05
-3.03896882231176e-05
-4.56017631452497e-05
-2.00624197841214e-05
-2.17680988710525e-05
-2.00006225541548e-05
-1.19015400612553e-05
-2.21034179254899e-05
-2.72512539654928e-05
-4.27328331359553e-06
-2.66272826811478e-06
-3.99781977703895e-05
-1.40529805462451e-05
-2.87600958086056e-05
6.02088587884256e-06
-2.34991493500419e-05
-1.0117819709678e-05
-1.69867624838787e-05
-9.17606138231918e-06
-9.80084923058651e-06
-1.84649565086501e-05
-1.58785488133211e-05
-1.68380214787215e-07
-3.68977985644981e-05
-7.64700715693113e-06
-3.84024256645749e-05
-4.3891501724087e-05
-2.33051904091069e-05
-4.05120354282693e-05
-1.21843990452941e-06
-1.04740959389067e-05
-1.89129468447129e-05
-1.12635911288487e-05
-2.77120170734185e-05
-4.02914075552355e-05
-1.26047588159285e-05
-1.89408014417558e-05
-3.00235173178094e-06
-2.57526512083082e-05
-1.94805184094008e-05
-2.19577820872361e-05
-2.44440280690047e-05
-1.17832124219137e-05
5.243944183495e-09
-1.89391616512141e-05
-1.42552332583035e-05
-2.16484360225139e-05
-2.04533663866402e-05
-1.04799101791231e-05
-1.11992273047088e-05
-8.27058117603238e-06
-1.33883984939938e-05
-9.29486706166068e-06
-3.22606139947707e-05
-2.24389433090787e-05
-1.0227434365855e-05
-4.30191281394183e-05
-2.37682782446332e-05
-1.50952909602127e-05
-1.07775714541914e-05
-9.26845218365069e-06
-1.02657853452406e-05
-1.92914550491222e-05
-3.97285271508201e-05
-2.00925284820778e-05
-1.47422441576147e-05
-2.02528824043086e-05
-6.84664442548322e-06
-1.93993191899366e-05
-2.69376801842419e-05
-1.7412945935846e-05
-2.03962260402115e-05
-1.97455396829461e-05
-1.00319891707718e-05
-1.7485594579517e-05
-2.16297398400907e-05
-2.50403860425762e-05
-3.58677106902404e-05
-1.50571239581856e-05
-3.73043139317088e-05
-4.70291256142559e-05
-4.04229247581461e-05
-2.05244240866731e-05
-1.74949211201754e-05
-5.93928756068096e-06
-1.90792516629544e-05
-1.9582022788637e-05
-2.33649136659287e-05
-1.95257954398067e-05
-8.2393118182341e-06
6.44298609943147e-06
-3.03085082478995e-05
-1.51438295881885e-05
-1.89771854874736e-05
-1.74322575216208e-05
-8.61375922117813e-06
-1.45036963129078e-05
-1.1736867490525e-05
-2.94120975832883e-06
-2.63574187299843e-05
-1.90266733598888e-05
-2.46266427422088e-05
-2.28139471777246e-05
-2.56857566135217e-05
-1.08323465878219e-05
-1.8641877013051e-06
-2.98508056722219e-05
-2.55005778776925e-05
-2.13221608175283e-05
-6.68131960862354e-07
-2.96596466485979e-05
-9.3819685534736e-06
-2.90953760327292e-06
-2.8261599664072e-05
-2.23051613460922e-06
-9.24041328639644e-06
-2.276999586891e-05
-2.05778480017226e-05
-3.36388342469342e-05
-5.45088863580633e-06
-7.7477315030749e-06
-3.17405240428543e-05
-3.84035273510699e-05
-7.40577989100465e-06
-1.75577285911307e-05
-2.12519856233519e-05
-3.07693199723688e-06
-2.12892984250616e-05
-1.24039420612313e-05
-2.23909648403838e-05
-3.42727115012812e-05
-1.4142219473357e-05
-1.82158247500684e-05
-8.75615726027594e-06
-2.94691915538312e-05
-1.65589554018579e-05
-2.66632790720545e-06
-7.83418414419736e-06
-1.78271824562523e-05
-2.88593765445242e-05
-1.30800520294188e-05
-2.53279118137342e-06
-2.94638984549984e-05
-1.69839651488909e-05
-1.74681580527515e-05
-2.00737579015329e-05
-8.59271134627618e-06
-5.01564007520433e-05
-2.64278193285808e-05
-2.89759198831789e-05
-3.68198732121733e-05
3.89215913399199e-06
-2.21754963088052e-05
-1.89891861899618e-05
-3.84887157063246e-05
-1.31483846642131e-05
-2.63058255659973e-05
-3.29700171398588e-05
-2.50060204188895e-05
-2.76504549336973e-05
-3.92628316342126e-05
-2.72981487038644e-05
-2.68950083500736e-05
-3.80980667624447e-06
-1.11674597287519e-05
-1.42946481092758e-05
-2.18200795035935e-05
-3.60837083106454e-05
-1.31532369130708e-05
-2.77217684482947e-05
-6.21656199291461e-06
-7.10246928285581e-06
-2.29963094387825e-05
-1.97517192183393e-05
-3.06439527707611e-05
-1.57347401629489e-05
-2.19185545543455e-05
-1.94933086262048e-05
-5.48532671154947e-06
-3.85808401762437e-05
-2.0313301316564e-05
-3.74279979254928e-06
-1.80224194889902e-05
4.19803872966762e-06
-3.33574398880476e-06
-8.44835807336291e-06
-2.039783103293e-05
-2.57409636386647e-05
-3.94665119212096e-06
-6.94307712557433e-06
-1.79303366731523e-05
-2.3377526587502e-05
-4.42625715741307e-05
-1.67407125058867e-05
-1.06712123768638e-05
-1.46278406273427e-05
-9.95836036345804e-07
-1.40860559441502e-05
-1.33314449224047e-05
-3.23509907458543e-05
-3.26841025504917e-05
-3.66322335984318e-05
-2.23833133816448e-05
-3.06353687327838e-05
-1.92649535279457e-05
-3.21542793507621e-05
-2.56002339659817e-05
-2.13084685378354e-05
-5.66445339476989e-05
-2.91952078561179e-05
-2.81267272600656e-05
-2.33353761901308e-05
-9.24590444019384e-06
-4.37186205779238e-05
-1.66033595926576e-05
-2.23590354956477e-05
-8.19030610110201e-06
-4.07025844999774e-05
-3.14400277092258e-05
-2.9702755349723e-05
-1.57572099462693e-05
-6.35498055530327e-07
-1.10096885149942e-05
-2.60333994959462e-05
-3.60936265635967e-05
-2.32458757763036e-05
-2.49526907470143e-05
-1.57041319623169e-05
-1.79516573209344e-05
-2.91386108333437e-05
-5.09479539293332e-05
-2.08489015890326e-05
-3.72220493385416e-05
-3.00423781829815e-05
-2.49255686727998e-05
-4.42715069430723e-05
2.57865021580751e-06
-4.42281049131981e-06
-2.16188536258708e-05
-4.29078429551506e-05
-3.56498234530263e-06
-2.43483718320237e-05
-7.47341787036823e-06
-1.03499057444918e-05
-6.74776325563943e-06
-4.67008613303335e-05
-2.08875743259542e-05
-3.90615842900019e-05
-1.15211316210164e-05
-1.37833571768896e-05
-3.05427442980959e-05
-4.2630213142145e-05
-7.43729304599956e-06
-5.82095685186332e-06
-2.00007459782791e-05
-3.52360990352007e-05
-8.25815413988502e-06
-4.90535887858595e-06
-1.27844973245035e-05
-2.85816047600552e-05
-2.82253261449213e-05
-1.82201182190357e-05
-3.45181611816639e-05
-2.39231222641781e-05
-2.4337563861788e-05
-1.04316580548156e-05
-3.64896608961194e-05
-1.95565553819181e-05
-7.92772838987137e-06
-2.26081229203052e-05
-6.27811658359161e-06
-1.19921340256738e-05
-1.07795568097906e-05
-1.62020095617346e-05
-1.33816927866452e-05
-8.42262197228824e-06
-1.26374051220313e-05
6.82100133967854e-07
-1.85781270065275e-05
-1.1085215408228e-05
3.7342410237665e-06
-7.71827175223158e-06
-8.41493764831509e-06
-2.75739426429332e-06
-1.562332357363e-05
-7.44924537181869e-06
-2.47352990347221e-05
-2.62547770067144e-05
-8.65985879202212e-06
-2.58059233453537e-05
-2.98403502189398e-05
-1.38277776069977e-05
-2.10369662558253e-05
-1.76764931702892e-05
-2.72864785782004e-05
-2.25045293785854e-05
-2.7445528683088e-05
-2.95310189275017e-05
-1.75748919948885e-05
-3.42373790720359e-05
-2.50013721741426e-05
-1.09001163110282e-05
5.42860651137529e-07
-1.64040916674721e-06
-3.07993111989053e-05
-2.03652717451374e-05
-2.51633491639723e-06
-2.94671204363776e-05
-1.63474564209071e-05
-1.30203069573777e-05
-2.64126129714098e-05
-1.07836436944082e-05
-2.37628547037722e-05
-2.94018088003152e-05
-3.44273625790399e-05
-3.71544432642471e-05
-3.74878395831632e-05
-4.05505854489942e-05
-1.40459194583816e-05
-4.68891411832033e-05
-1.97216757816205e-05
-3.59657787274687e-05
-2.68711948344602e-05
-3.14832527430425e-05
-2.73498575837901e-05
-2.55982277013594e-05
-2.38850082806248e-05
-2.65035257410932e-05
-3.10274550426956e-05
-2.56213399885356e-05
-2.81772507524736e-05
-9.73682259561506e-06
-2.69779961021313e-05
-2.19852957985158e-05
4.71244208125222e-06
-4.17938879625258e-06
-3.05730751870015e-05
-1.15636485492472e-05
-1.14956120654427e-05
-1.28192991850363e-05
-3.06350682610588e-05
-4.12817175669966e-06
-1.30888424188546e-05
-7.04339026281336e-06
-7.97987125295307e-06
-8.02451931358724e-06
-4.46826148518437e-05
-7.94380489434241e-06
-1.40991794234909e-05
-7.25302190376023e-06
-1.25640743768028e-05
-1.36196188877694e-05
-1.70017440540363e-05
-2.89346842298652e-05
-1.82792699625099e-05
1.132216519311e-05
-1.09087240503899e-05
-1.02263554576032e-05
-7.52924595355735e-06
-3.68284478218421e-06
-1.39697114366461e-05
-2.40647497319922e-05
-2.15382383264064e-05
-1.49468148678277e-05
-2.34899976889029e-05
-2.68643307448662e-05
-1.9227623723448e-05
-1.47172268691261e-05
-5.43405162855099e-06
-2.55101424859709e-05
-1.58713315895332e-05
