# Supplementary material for: Research on computational propagation and identification of mine microseismic signals based on deep learning
Source: PLoS One. 2025 Oct 22;20(10):e0334641. doi: 10.1371/journal.pone.0334641 (PMC12543183; doi:10.1371/journal.pone.0334641)
Supplement: S2 Data — (ZIP) [file pone.0334641.s002.zip › 000100500001908.xlsx_0.txt_24.txt.txt]

-1.25867148952776e-05
8.01703947060965e-06
-2.82751296759536e-05
-1.53631706403728e-05
-1.95845126774956e-05
-2.30582791522884e-05
-2.41149233342404e-05
-6.51914915914237e-06
-6.61993083692315e-06
-2.69203575357694e-05
-2.23379977811328e-05
-2.14332464493572e-05
-3.01401747809496e-05
-1.36360311285959e-05
-1.94819904110935e-05
-1.71739694022252e-05
-1.58799601450141e-05
-3.15339073799154e-05
-2.75009273734423e-05
-1.4722805752757e-05
-2.4801083836461e-05
-4.66170155572553e-05
-2.99148144083938e-05
-3.25201517482161e-06
-1.70748524455272e-05
-1.77605923474088e-05
-2.77887031839517e-05
-3.81351414920421e-05
-4.1600188696023e-05
-2.75172351913995e-05
-3.28537962040676e-05
-3.55023310842623e-05
-1.16208300645275e-05
9.05280440225993e-06
-1.22084715260032e-05
-2.22130085653468e-05
-2.92978297815706e-05
-9.5068302514852e-06
-4.58739751211388e-05
-1.29126294836707e-06
-1.15660176630095e-05
-2.19706633996078e-05
-2.47467043805644e-05
-1.08748692667121e-05
-1.9185143827609e-05
-1.56683797505821e-05
-3.3948328832917e-05
-3.76437945352332e-05
1.27965803551354e-06
-9.8618560704153e-06
-2.67021603726706e-05
-2.65178839566125e-05
-1.52053249721412e-05
-2.74307410503987e-05
-2.38713627057476e-05
-3.5379459708177e-06
-2.18359636070619e-05
-2.39087541981259e-05
-2.36208106248969e-05
-2.38811214165475e-05
-1.7929432844852e-05
-1.63671630669767e-05
-1.58020442722017e-05
-1.08729730808876e-05
-3.87610559638928e-05
-2.87578604773688e-05
-3.8039245853138e-05
-1.93992150606902e-05
-4.8000313267835e-06
4.98711169967202e-06
-2.28557047692399e-05
-1.07770383114442e-05
-1.10307229927177e-05
-2.43617420741674e-05
-2.81685293682827e-05
-2.04321866434264e-06
-2.11173531359457e-05
-1.96422599841595e-05
-4.9193633910072e-06
-1.98308042153215e-05
2.8610374537754e-06
-8.80811921412295e-06
-2.0106111239288e-05
-1.55458182786868e-05
-2.56877903043439e-05
-2.96394956756672e-05
-7.99648503281537e-06
-4.64284772904774e-05
-2.55315489197358e-05
-2.81690315473581e-05
-2.18776555924285e-05
-2.65709487796868e-05
-2.44985777943432e-05
-1.96780350996175e-05
-8.80560618914649e-06
-1.36821122451313e-05
-3.44459255553358e-05
-1.43575402946199e-05
4.5985953317827e-06
-9.91650751054037e-06
-2.33930598692892e-05
-6.26983882523101e-05
-1.15515056378219e-05
-3.98781831667899e-05
-2.33681371471506e-05
-1.09343746511339e-05
1.79849564660105e-06
-3.2185809742535e-05
-9.17508854313921e-06
3.70956167420521e-07
-2.31162127402724e-05
-1.12103446791638e-07
-1.79547536565683e-05
-1.33280660971151e-05
-1.46835176916037e-05
-1.00351680800502e-05
-1.781410439374e-05
-1.25115108033375e-05
-2.0660197135295e-05
-2.27815555089091e-05
7.28440014384108e-06
-2.98375962501385e-05
-2.68293112192037e-05
-2.68472455722771e-05
-1.56056542623164e-05
-2.85209804542286e-05
-3.26233403180537e-05
-1.65620631569773e-05
-1.91216981959052e-05
-2.58987509292835e-05
-3.45776055006966e-05
-3.78717790141873e-05
-2.06371070695625e-05
-2.66506582118153e-05
-1.67094800859108e-05
-2.53505291624727e-05
-3.70023083293076e-05
-1.67862960550247e-05
-2.80551864680682e-05
-1.32552982044855e-05
-3.70771703946599e-05
-1.77991636805923e-05
-2.06884250276549e-05
-2.11746994310204e-05
-3.49324159423448e-05
-1.58426028917631e-05
-3.02472483323428e-05
-4.29056849323916e-05
-2.89327238250886e-05
-8.91590020693358e-06
-3.06898985412313e-05
-2.2033035231286e-05
-2.54948827291682e-05
-1.76222728244301e-05
4.37310927579811e-06
-1.24526564944746e-05
-2.10610491570497e-05
-4.10525393283889e-05
-2.48303454378136e-05
-2.11483732514646e-05
-2.87374529446966e-05
-2.60334481136187e-05
-1.9791276207775e-05
-3.35808878645136e-05
-2.98978292439816e-05
-3.40249676575115e-05
-3.34627741753134e-05
-1.10153679218201e-05
-5.3281615146495e-06
-2.228470145559e-05
-1.69156778230209e-05
-2.0172906031195e-05
-4.03761619056591e-05
-2.51125756985097e-05
-1.7393430662997e-05
-3.08671482926812e-06
-1.41433898533085e-05
-1.1161749537869e-05
-7.00642941493284e-06
-7.82889062863101e-06
-1.91292516000029e-05
-3.18270813659897e-05
-1.31824026889918e-05
8.69940976096136e-06
-1.66087444201495e-05
-3.88886641027194e-05
-1.93557461682975e-05
-1.80606796333237e-06
-2.47497035164585e-05
-4.38889367254433e-05
-1.47884081703418e-05
-2.58621912261985e-05
-4.33546478412336e-05
-2.35860526058754e-05
-1.94951179871368e-05
-3.02355211913963e-05
-1.59246432283118e-05
-1.1541491551503e-05
-1.15533349104061e-05
-3.36619009752005e-05
-1.84313571021168e-05
-1.21984702091221e-05
-1.78023895331403e-05
-1.2755889230762e-05
-1.61904220631654e-05
-1.23067770775783e-05
-3.49043129531186e-05
-1.78318275085341e-05
-2.16373675554522e-05
-1.22924735869654e-05
-4.36494865013026e-05
-4.83174707871625e-05
-3.04374724705384e-05
-2.46539420837219e-05
-3.29769375818661e-05
-4.8654550843623e-05
-3.35787767381458e-05
-3.62098370400647e-05
-2.19145662103298e-05
-3.87459606087546e-06
-2.22813613708756e-05
-2.7628897720954e-05
-1.67918369763068e-05
-2.44871732079512e-05
-2.04088874054911e-05
-3.47920569822585e-05
-3.52873485971515e-06
-1.93686792175282e-05
-4.92348456552183e-05
-9.67682856929392e-06
-3.16138465332564e-05
-2.52038844942685e-05
-2.84310423956883e-05
-2.11401019854265e-05
-4.96678255512119e-05
-5.29313237028451e-06
-3.87401967694673e-05
-1.01158292148486e-05
-2.36045593130919e-05
-2.55135928488981e-05
-2.76361323285122e-05
-2.11351689688014e-05
-1.23459874230118e-05
-1.5411770281148e-05
-3.14197754582306e-05
-1.67741602634984e-05
-2.02050479378367e-05
-1.51645298320167e-05
-2.61556301717968e-05
-3.13649979963058e-05
-3.03957641709746e-05
-3.07822043890737e-05
-2.15075322470597e-05
-2.99173480140988e-05
1.20518220318198e-05
-1.15595184161005e-05
-2.97664139579098e-05
-1.12029677135689e-05
-1.79371216599818e-05
-3.41364004638375e-05
-2.67557054620951e-05
-2.52935628731656e-06
-2.08748225706689e-05
-3.66933425829334e-05
-3.18751729275978e-05
-1.66539182829838e-05
-7.76804308793285e-06
-3.11483510295195e-05
-3.2961529040515e-05
-9.32872109126392e-06
-1.05938571645369e-05
-3.32118520744404e-05
-2.70775223075577e-05
-3.2397819714713e-05
-2.54170578902635e-05
-2.35314683667121e-05
-1.8864713949793e-05
-4.85009211093048e-06
-7.89380822527863e-06
-1.86463445461663e-05
-2.97768112134604e-05
-1.55904460476605e-05
-2.87185540768856e-05
-3.29496436584832e-05
-2.02373800814541e-05
-2.13693683538578e-05
-2.1041488663398e-05
-3.16389783886188e-05
-6.14567962827058e-06
-3.7411775712489e-06
-3.12490936573114e-05
-2.4279206261071e-05
-2.18173720328963e-05
-3.90688423558989e-05
-1.51791164165162e-05
-7.49394457807484e-06
-2.42473986893277e-05
-1.94781689265154e-05
-1.32098646090947e-05
-2.83024553073178e-05
-2.60774110076498e-05
-1.43122404571131e-05
-2.77497793778261e-05
-2.75743407713649e-05
-1.49152238317821e-05
-1.6205975926768e-05
-2.7754410946295e-05
-2.78989328388783e-05
-2.14980586057362e-05
-9.55502418889732e-06
-1.64280482565067e-05
-3.39138784327842e-05
-1.41120170863935e-05
-4.48559454589205e-06
-2.46380021648629e-05
-1.07691211027494e-05
-1.57961408857118e-05
1.5371711837345e-06
-1.54877673984823e-05
7.40389852688763e-06
-6.5686335696509e-06
-3.17513472318739e-05
-1.80878679603465e-08
-1.63817074418818e-05
-2.33871277839682e-05
-2.34724927115514e-05
-3.17764953802143e-05
-2.04881851967874e-05
-2.70537253793649e-05
-2.26308106389974e-05
-1.62468628486941e-05
-1.76743404175591e-05
-6.69139478142686e-06
-1.62889867344648e-05
-2.2433959281319e-05
-1.36456262395384e-05
-2.42715594407559e-05
-2.97205333470165e-05
-5.52287437325338e-06
-2.99342155221459e-05
-2.31258503619922e-05
-3.89637766603054e-05
1.17987317057645e-07
-2.69766997331575e-05
-2.68065728313137e-05
-1.36198541094406e-05
-2.57413577563856e-05
-1.77121370458157e-05
-3.78350425721486e-06
-3.25626012753896e-06
-5.66601672374923e-06
-2.42227448844147e-05
-1.43974468406113e-05
-1.78044814052964e-05
-1.76397713931526e-05
-2.01383276158431e-05
-3.17557809517835e-05
-9.47816558461489e-06
-2.39051279667355e-05
-1.96379594645961e-05
-2.82649871039598e-05
-1.67599291499908e-05
-1.28019139437806e-05
-2.0037688360624e-05
-1.6215055056357e-05
-1.825832465926e-05
-2.99269734167053e-05
-1.30443927113603e-05
9.58452695329955e-06
-1.29415479938464e-05
-2.12933619672186e-05
-1.04525473997803e-05
-2.24238937106069e-05
-1.15919669277605e-05
-2.08132576609e-06
7.38512537329715e-06
-3.24648910666421e-05
-1.43404997236103e-05
-2.93512586890435e-05
-2.92335072640296e-05
-3.76652154761042e-05
-1.79283465054717e-05
-2.09930275357263e-05
-9.94897287367424e-06
-3.37681115886156e-05
-2.62126737922447e-05
-9.2713502666069e-06
-2.68565979217139e-05
-2.68418956647683e-05
-1.1188178992916e-05
-4.08615053085521e-05
-1.49818841773865e-05
-2.30113217367523e-05
-3.05738597958492e-05
-1.97182810136494e-05
-1.50029664481186e-05
-2.395523167667e-05
-8.55542848800745e-06
8.76840546189033e-06
-3.67602232164879e-05
-4.52506621980019e-05
-1.81762681477634e-05
-8.86856906382316e-06
-2.91578365003468e-05
-8.8393971949757e-06
3.16280699323193e-06
-1.99868583355635e-05
-4.77605365942604e-06
-1.84744531808014e-05
-5.43429619762569e-06
-2.77741558096251e-05
-1.53140931884331e-05
-1.49351008470464e-05
-1.81809656838885e-05
-1.64466893085703e-05
-2.46661472914853e-05
-1.89531795454253e-05
-1.58896769671897e-05
-2.52063747542324e-05
-1.62828004210581e-05
-2.57970640781553e-05
-9.93864950475374e-06
-1.5148508803028e-05
-5.88522428623523e-07
-1.6415169837597e-05
-1.15947031938475e-05
-2.7387964190209e-05
-1.66996981863592e-05
-9.43737408583571e-06
-5.40545909955979e-06
-2.07554840990789e-05
1.64316709701468e-06
-1.76199205595123e-05
-1.3715338864563e-05
-9.77729098291209e-07
-1.8942535706493e-05
-2.0444150556215e-05
-4.59999011993878e-05
-3.53220624556603e-05
-2.9243814674574e-05
1.31282573192968e-05
-5.72460863542878e-06
6.68063658230269e-07
-3.2275286415839e-05
-1.69374246748451e-05
-1.91387847221454e-06
-3.74003242410861e-05
-1.34254972698379e-05
-2.87497830170078e-05
-1.30038506086018e-05
2.55373226339066e-07
-4.23743363514078e-06
-8.96509805192179e-06
-1.23807240524905e-05
-1.76779633853105e-05
-1.84854018595259e-05
-3.55083824950045e-05
-2.61643954266838e-05
-1.47277317663732e-05
-1.52839347432905e-05
-4.26944862217417e-05
-1.67247623489476e-05
6.35260499511099e-06
-2.63038737501215e-05
-2.08605291154792e-05
-3.84786412645447e-05
-3.25381113941772e-05
-2.68438361375238e-05
-5.46621734104076e-05
-2.50537651099304e-05
-3.28323401723199e-05
-1.8019056483424e-05
8.3715112723193e-06
-2.62173034578287e-05
-1.81132962991921e-05
-2.34667736312164e-05
-2.52999112729779e-05
-3.43067167143836e-05
-1.49501801037742e-05
-1.18024640299701e-05
3.19742894559797e-06
-1.47248902894292e-05
-2.12696390607403e-05
-1.6894038204752e-05
-1.524368517689e-05
-8.55785287277461e-06
-2.99449681968435e-05
-1.67157441447321e-05
-1.54404084770335e-05
-1.33984332984391e-05
-3.55789258591261e-05
-3.64923544885211e-05
-2.5331901126939e-05
-1.96713707282024e-05
-1.08204721351478e-05
-2.26285090587082e-05
-1.15813879278878e-05
-8.95166702301389e-06
-1.43604683087433e-05
-2.56204463192939e-05
-3.28126389029433e-05
-1.63546798128849e-05
-3.43126782336482e-06
-4.02782487728145e-06
-3.78853394229384e-05
-7.60728479026409e-06
-1.73667301844601e-05
-3.13178007038336e-05
8.33318696688133e-07
-2.35704851298363e-05
4.05519306499773e-07
-9.01277551296809e-06
-3.72018693070509e-05
-2.78319148233062e-05
-4.89447490504698e-05
-1.36503329883582e-05
-3.11591581553161e-05
-1.10129664607366e-05
-5.21596180037082e-06
-3.47943267951434e-05
-2.74341570169075e-05
-1.97607168506543e-05
-1.80624576464587e-05
-3.4924553065622e-05
-3.64596473865266e-05
-1.61908769025849e-05
-1.87411272478143e-05
-1.86221360362389e-05
-1.88170360560241e-05
-1.87686775385156e-05
-2.24762148429141e-05
-1.44022960776371e-05
-2.40309368913793e-06
-3.18001533315723e-05
4.49734782199622e-07
-1.18060709676109e-05
-3.73440168171601e-05
-3.06385536892533e-05
-5.40120418385335e-05
-1.3362621007549e-05
-1.15180193842142e-05
-3.04132524297759e-05
-6.3038553231986e-06
-2.00328477460474e-05
-1.54801763750772e-06
-2.01344457144118e-05
-3.11719938192952e-05
-2.35277630996218e-05
-3.76824654536996e-06
-2.24635972597597e-05
-1.37744045948697e-05
8.25734536782504e-06
-9.64462750213802e-06
-1.54604557594414e-07
-5.78526486241752e-05
-2.72406909712287e-05
-1.06955966767486e-05
-2.95699209473661e-05
-3.80965711896126e-05
-8.01063327150884e-06
-2.50079045272348e-05
-2.74200660442157e-05
-2.94742746168793e-05
-5.5120000610427e-06
-3.56875426048343e-05
-2.60268490156043e-05
-1.49844804450154e-05
-2.52125937467704e-05
-2.99549532808215e-05
-4.84759718293554e-05
-3.00969864825e-05
2.70003231665416e-07
-1.18456817157655e-05
-2.21330788666431e-05
-1.77488158163701e-05
-2.33941745158502e-05
-1.1094652801914e-05
-1.77529993573637e-05
-1.08563265797277e-05
-1.97043948401917e-05
-1.71408221331112e-05
-2.73674554642863e-06
-2.5066699967451e-05
-9.61074419110425e-06
-1.02961386404936e-05
-1.26667578353828e-05
-1.37782170293195e-05
-2.70576718105176e-05
-4.67081186613395e-05
-5.08330691866692e-06
-1.30059566100624e-05
-1.73019436229317e-05
-1.11008911379677e-05
-1.52877070572312e-05
-2.58495910437127e-05
-3.03062746000003e-05
-1.61926681253758e-05
-1.36795134136215e-05
-1.10004111892497e-06
-3.67530907468313e-05
-1.47922004028757e-05
-1.4563996613622e-05
-3.2015403096115e-05
-2.42951667120801e-05
-9.37523547541766e-06
-1.42892342701464e-05
-3.17074366143453e-05
-1.21023784574269e-05
-2.60859405719886e-05
5.13848822565798e-06
-9.1212403425367e-06
-2.97318604441065e-05
-1.40972397732683e-05
-8.62306594020705e-06
-2.18482899062341e-05
-2.20876128015988e-05
-2.55849548888911e-05
-2.57373037150139e-05
-2.58040549873743e-05
-2.48453149020478e-05
-4.10441467652779e-05
-1.68378621733179e-05
-2.97904500092857e-05
-6.98086254862753e-06
-2.32052428843785e-05
-1.47188980833743e-05
-1.7710670801288e-05
-2.84383512146935e-05
-2.50819406056883e-05
-3.07469538530943e-05
-2.31154906128602e-05
-2.08775443897118e-05
-2.70892085065483e-05
-6.25439403570212e-06
-2.24799646923501e-05
-1.97323173037154e-06
-2.90797817782022e-05
-6.42664257088415e-06
-2.74624786998232e-05
-3.07872271110356e-05
-7.36916648139386e-06
-1.31674712671753e-05
-1.31748528052639e-05
-3.63718825693551e-05
-1.66906092012559e-05
-1.55046480226492e-05
-2.63398925872874e-05
-1.70198487340079e-05
-7.92217484651129e-06
-4.41690784509999e-06
-1.88858562551682e-05
-1.15560879625295e-05
-1.96736497618532e-05
2.08666087386144e-06
2.33531097324974e-06
-2.37391398253036e-05
-2.60810965632e-05
-1.92100653380573e-05
-2.4908606311969e-05
-2.15797163018868e-05
-3.90206399334344e-05
-4.48007314112408e-06
-5.53274029561247e-05
-2.17206854058702e-05
-1.75112342273187e-05
-1.65023456370431e-05
-1.30589036508116e-05
-2.44119902766563e-05
-1.36981419002094e-05
-9.57672844340103e-06
-1.75560077792198e-05
-1.13893868220316e-05
-2.07399308017862e-05
-2.969368765156e-05
-2.96763497382861e-05
-3.25877533271125e-05
-1.7791021232427e-05
-1.88499233286175e-05
-1.24706950484854e-05
-6.66262313948371e-06
-2.28283132949448e-05
-1.37146355650978e-05
-2.16484530302177e-05
-1.70059438362933e-05
-3.14576197801591e-05
-1.85968314617534e-06
-3.39449294887163e-05
-3.88995046003386e-05
-1.43483320441174e-05
-2.70808791403144e-05
-2.10306458979521e-05
-2.92703361764167e-05
-2.26650603071882e-05
-1.99189577028587e-05
-1.32957959252805e-05
-4.0106053211944e-05
-3.16446013333637e-05
-3.53586484524741e-05
-3.18474507251806e-05
-2.57444485172247e-05
-3.07064130407852e-05
-3.19901159363873e-05
5.5582707467599e-06
-9.72166351605668e-06
-1.21641796108019e-05
-8.23638657305049e-06
-9.94361327571027e-06
-3.90541663535765e-05
-1.99885814953864e-05
-4.15105859688342e-05
-4.29836543742177e-05
-2.03283698918441e-05
-1.91314039630868e-05
-4.09184449141823e-05
-1.99500050161334e-05
-2.6539442891708e-05
-2.07908137436335e-05
-2.66570824065916e-05
-6.05401315908173e-06
-9.89762693201881e-06
-1.98138233529515e-05
-6.18303974481469e-06
-3.43399394630572e-05
-7.42149658809756e-06
-8.49180625363795e-06
-1.32813323377162e-05
-3.10761510370035e-05
-3.24424820359539e-05
-4.53676971446591e-05
-2.59431858131032e-07
-2.94090318116456e-05
-1.97285599480586e-05
-1.72097506452519e-05
-2.64886821127832e-06
-2.17470932879014e-05
-1.53252423103481e-05
-1.85072653052381e-05
-3.24771080392192e-05
-1.11410660274256e-05
-2.29691825752037e-05
-1.62585582092912e-05
-1.88428229061026e-05
-3.83667593548715e-05
-1.51438917101193e-05
-6.02677919454703e-06
-1.03364321433239e-05
-2.46899293585244e-05
-2.46486258236279e-05
-2.67448964081904e-05
3.22156516583845e-06
-7.97142036863264e-06
-2.60182081794257e-05
-1.98174289106557e-05
4.86940757117797e-06
-2.4382460867633e-05
-2.50627508547108e-05
-1.79175572032788e-05
-2.04825744006505e-05
-2.91972108488059e-05
-1.73562186962744e-05
-3.10459592134954e-05
-1.62418869277634e-05
-6.88435144360984e-06
-3.14335067637498e-05
-2.30786147467988e-05
-4.68372427170875e-05
-1.21612229614439e-05
-1.32000554512799e-05
-3.0737827312262e-05
-2.78775062345162e-05
-1.32165419716244e-05
-2.86670498777091e-05
-3.52116707468915e-05
-1.95415143380675e-05
-3.11706101908833e-05
-2.89399211358648e-05
-1.1567210233577e-05
-3.00669662271451e-05
-3.67912934042968e-05
-8.77543526535545e-06
-3.79624116441329e-05
-3.27599296974875e-05
-1.56411603656301e-05
-2.19471283075845e-05
-3.10441878591483e-05
-2.08893232546594e-05
-1.86661916918383e-05
-3.94441406493972e-05
-4.22712406229839e-05
-1.60840174779663e-05
-2.09133921733132e-05
-1.87635054598361e-05
-2.8228191931804e-05
-2.63960403977549e-05
-2.03446445867949e-05
-1.53909972698639e-05
-1.72796946524344e-05
-2.11761447009135e-05
-1.69962623472671e-05
-1.66388799969201e-05
-9.09730859559542e-06
-1.58046739088422e-05
-9.83317974385643e-06
-1.83750807041616e-05
-1.00547787688316e-05
-2.59941805526654e-05
-2.34986576235369e-05
-2.86542915179057e-05
-1.85463801950751e-05
-1.19302250814215e-05
-4.30680345574325e-06
-2.76237151347042e-05
-9.94760829119962e-06
-8.19773211659683e-06
-3.29629822708502e-05
-2.42927683810471e-05
-1.83851351975327e-05
-1.2316757304866e-05
-4.24526851522297e-05
-2.5727114882198e-05
1.52535546312491e-06
-3.40915959985064e-05
-1.29537661649576e-05
-4.77351348800384e-05
-3.05031601201582e-05
-7.09399232759639e-06
-8.78730002782936e-06
-1.37121957842524e-05
-1.23024735096836e-05
-3.02783206370191e-06
-5.26484715010158e-05
-1.69672971670346e-05
-3.63132881604781e-05
-3.85013425862272e-05
-1.96033517352881e-05
-2.41456256368557e-05
-3.0454400346502e-05
-3.18817985124528e-05
-1.61021728038469e-05
-4.91064761219716e-06
7.49334139182322e-06
-2.64739880381253e-05
-2.37139991962263e-05
-9.24026914984632e-06
3.71021043399582e-06
9.40991087070387e-06
-8.57555763987972e-06
-1.21363907094484e-05
-1.33759732966925e-05
-7.2746148408871e-06
-1.50694465251729e-05
-2.65190810097286e-05
-8.8916295319276e-06
6.65694545229063e-08
-1.20398186964623e-05
-2.0588431141573e-05
-2.71035505671969e-05
-3.58258920618273e-05
-1.56547503976785e-05
-7.03793891211409e-06
-2.84431121337726e-05
-3.2256685077324e-05
-2.94665790588287e-05
-1.46483493627367e-05
-1.24095372946935e-05
-3.93999950354277e-05
-2.8887423034647e-05
-1.53993685736905e-05
-3.12421665994792e-05
-1.28404887076629e-05
-1.99057241907689e-07
-4.15917189898385e-05
-1.71697899808225e-05
-2.28185414204395e-05
-1.63469226529234e-05
-2.05301438291017e-05
-1.04434295162803e-05
1.38748294962684e-06
-2.26607521272521e-05
-2.67345226015589e-05
-1.51582614432137e-05
-4.82746603712773e-05
-1.57466599624275e-05
-2.36514232011485e-05
-4.25896204327472e-05
-1.71115910340849e-05
-3.26169675773307e-06
-1.34102645559319e-05
-1.14329707178588e-05
-1.07354743032338e-05
-2.4158412876864e-05
-8.40280845191167e-06
-2.0495992152751e-05
-1.34295459092594e-05
-2.76360106145879e-05
-2.33925065577678e-05
-3.8830915057169e-05
-2.08026782736373e-05
-2.02005382654265e-07
-2.78226532290431e-05
-7.07999957919483e-06
-4.54361813976566e-05
-2.50612092127535e-05
-4.27342352599542e-05
-2.64681818093852e-05
-3.73600588425906e-05
-3.49046484632918e-05
-4.88649811252366e-06
-2.63657275286005e-05
-7.58544766702478e-06
-1.9295094106859e-05
-3.37015157045484e-05
-2.19384186039405e-05
-3.06147100383261e-05
-2.78704481250912e-05
-2.03283370093178e-05
-1.4013754766714e-05
-2.66745855534633e-05
-9.44883010581801e-06
-5.06260878971675e-06
-3.18177376374404e-05
-3.56042285518011e-05
-2.43235892318458e-05
-2.94290812778835e-05
-2.47342238036696e-06
-2.51880170372395e-05
-1.47808266669686e-05
-3.24976740985296e-05
-4.22412854407983e-06
-2.73786349620822e-05
-2.41365266585528e-05
-1.76490363090683e-05
-2.33656224230493e-05
-4.3955118016207e-05
-9.8529908360185e-06
-1.64193896317282e-05
-2.72210775543078e-05
-4.22984916099583e-05
-8.02988607905419e-06
-2.34825422391017e-05
-2.6016983600833e-05
-9.13744806920177e-06
-7.77737494562875e-06
-1.33533206131919e-05
-3.16112101872556e-05
-3.78398209511148e-05
1.29573318726082e-06
-1.22558001798813e-05
-1.86664852951257e-05
-1.71399469259952e-05
-2.39946271896639e-05
-2.48059460631358e-05
-2.11897734003353e-05
-2.0705962891813e-05
-2.19389496312342e-05
-4.68989344951845e-05
-2.47169927695518e-05
-2.44800894667465e-05
-3.84143205404948e-05
-1.91280708531151e-05
-1.46446332114104e-05
-1.08555238346931e-05
-3.13408096853381e-05
-2.42371347615444e-05
-2.08846151826092e-05
-2.0488968446814e-05
-1.51364434065836e-05
-1.34374548223136e-05
-8.26389684483636e-06
-1.40169494437703e-05
-3.38168077969953e-05
-8.1668271779792e-06
-8.77094355554795e-06
1.98927738281667e-06
-1.00361302208879e-05
-1.89203666950597e-05
-2.60624093276558e-05
-1.8822514171483e-05
-1.93271202123043e-05
-8.90625041727325e-06
-3.31621389734964e-05
-1.5541198599841e-05
-3.02127887173299e-05
-3.2573386978512e-05
-2.49313879877084e-05
-4.11666326325626e-05
-3.00636402129039e-05
-1.4304559001712e-05
-2.04289286535449e-05
-2.18562026867404e-05
-1.85208963510053e-05
-1.11337521413331e-05
-2.11886335369424e-05
-1.36378192986799e-05
-2.60625510512561e-05
-2.86080152646467e-05
-1.52347929571122e-05
-1.90866752433721e-05
-2.74696729914431e-05
-2.81208053766461e-05
-2.26771045993039e-05
-3.39887794315561e-05
-1.62786271088618e-05
-2.32998780416451e-05
-3.7809397309881e-05
-6.78853292563415e-06
-1.57526162477629e-05
-1.62462059459169e-05
-3.26826246495651e-05
-1.21581913264736e-05
-3.83373126685125e-05
-2.96638572159153e-05
-8.45190702845986e-06
-4.07443644117941e-05
-2.55274860274593e-05
5.37389728480711e-07
-2.58994091727387e-05
-2.99218555604069e-05
-1.89309172964818e-05
-3.53976749524553e-05
-1.54973095419418e-05
-1.48136394712219e-05
-3.88404400754019e-05
-3.52452587874687e-05
-3.85323018475793e-05
-3.35714777518334e-05
-3.55332903107536e-05
-3.33776051529087e-05
-1.29090018125655e-05
-2.09889183218937e-05
-5.81941374190203e-05
-1.61032347291601e-05
-1.12750647017524e-05
-2.71950102082294e-06
-3.03864488645179e-05
-2.79891231128205e-05
-3.55212873587728e-05
-2.25277014741957e-05
-2.52872853260096e-05
-2.10574777440561e-05
-3.94618533540327e-05
-9.33113071813321e-06
-3.84842528968939e-05
-1.05559800973252e-05
-1.37076458710828e-05
-2.02168824272677e-05
-1.42289795208458e-05
-2.06420750203517e-05
6.54105288101992e-06
-1.84925377081446e-05
-1.64878491289692e-05
-1.84766628720663e-05
-2.38559471662273e-05
-1.32137354672192e-05
-1.83720985183664e-05
-3.08868781560204e-05
-2.00192362246278e-05
-1.46668438330235e-05
-1.03574119379743e-05
-1.17154274489311e-05
-1.00410183956218e-05
-1.34411453369201e-05
4.54426783723383e-06
-1.93975985700496e-05
5.58400984582641e-06
-8.47513406988222e-06
-1.02413140915469e-06
-3.43351892582947e-05
-1.346879332485e-05
7.80557656520011e-07
-2.90190223503379e-05
-1.57498672696292e-05
-4.36918299668255e-05
-3.25120691204535e-05
-5.94631301929602e-06
-2.25881445873806e-05
-1.73535477843566e-05
-1.84270184974395e-05
-8.27826824530462e-06
-3.5261784199571e-05
-2.16228259243421e-05
-2.92451615674359e-05
-2.02230893303817e-05
-4.41152351397595e-05
-1.64246447434818e-05
-4.79312580125442e-05
-2.09454481007013e-05
-2.9344573019538e-05
-8.6706552810804e-06
-1.78325728210928e-05
-1.19878840724242e-05
-2.14155931498597e-05
-3.15317638609192e-05
-2.46065114675142e-05
-1.95526587835142e-05
-2.65992585292574e-05
-3.57432143025748e-05
-7.60242400049663e-06
-2.75539747473169e-05
-8.8067535379949e-06
-2.71075469169155e-05
-2.32407098595365e-05
-3.40641843625e-05
-2.65390952934036e-05
-3.37777240205108e-05
-2.61506219489055e-05
-3.1875101077309e-05
-2.44355376617044e-05
-3.14569924082938e-05
-4.56708443873056e-05
-2.03858403326724e-05
-3.00887976641613e-05
-2.6954205084185e-05
-3.39629201808996e-05
-3.55604447553287e-05
-6.57032093330128e-06
-3.52503432068844e-05
-1.80846002740372e-05
-2.50749939678849e-05
-2.99324194046409e-06
-1.11019801892019e-05
-1.55475842271554e-05
-2.28422950202944e-05
-1.88194045267988e-05
-3.35167744391133e-05
-5.40484456723307e-06
-2.27811499245376e-05
-1.33695217609372e-05
-3.11845314180247e-06
-2.70891294040991e-05
-2.77631804382174e-05
-1.77262125724924e-05
-1.51488259584986e-05
-1.74939614942344e-05
-2.97603083990765e-05
-1.77548346996354e-05
-3.77730371898486e-05
-2.1169051221582e-05
-1.50633212588619e-05
-3.69931637305877e-05
-7.19005828022903e-06
-1.97661183568988e-05
-3.74340082853661e-06
-2.22018372286703e-05
-1.32721274134225e-05
-3.23460775659055e-05
-2.10872007376025e-05
-2.82780921855402e-05
-1.41546792221542e-05
-2.553491733074e-05
-1.77966733188128e-06
-8.76922531267606e-06
-2.09708293335923e-05
-1.32113278904691e-05
-7.15654164680064e-06
-1.30071642492288e-05
-3.04513286082644e-05
-1.55656962925422e-05
-1.50183509349803e-05
-3.94320084234871e-05
-3.83697263697423e-05
-2.84688728012013e-05
-1.30460511156574e-05
-1.49973287966855e-05
-6.00251279257991e-06
-3.48938653740626e-05
-2.98420429722905e-05
-1.28253079909084e-05
-4.78937073578964e-05
-2.80320353814567e-05
-3.65233411466795e-05
-1.58634427647713e-05
4.73308301552494e-06
-4.16490393544073e-06
-3.63711336271815e-05
-2.06713685771103e-05
-3.37755274456469e-05
-2.72377291196982e-05
-1.17732768943922e-05
-1.42594593206559e-05
-2.22498271434616e-05
-2.87564038844343e-05
-3.15247081708893e-05
-3.08172244874797e-05
-3.53711541822829e-05
-3.48288240248332e-05
-3.57655607689982e-05
-2.87131238452942e-05
-1.81636084365668e-05
-5.42703245572341e-06
-3.58918576572933e-05
-1.08716754498926e-05
-3.30506690809137e-05
-3.56323694302316e-05
-2.66335035492231e-05
-3.79806344668006e-06
-1.31456007408411e-05
-6.35789216703974e-06
1.39021360434276e-05
-2.8972808458865e-05
-2.52610613172618e-05
-7.72034292459391e-06
-2.29471935912844e-05
-2.8343932406174e-05
-3.497568714482e-05
-2.2097791914864e-05
-2.81930234391643e-05
-1.01514004364656e-05
-3.50197767993005e-05
-2.01489659724752e-05
-2.15398077933767e-05
1.52116795050968e-05
-2.08970369136987e-05
-2.18761873095164e-06
-6.80399290983585e-06
-3.06812457709998e-05
-1.24415965118264e-05
-5.57803740197314e-06
-9.55008956015515e-06
-2.82483441100081e-05
-3.8084002242483e-05
-4.83559062411965e-06
-1.05646815682807e-05
-1.66989000853046e-05
-1.63783384251568e-05
-1.66610806653324e-05
1.61407622362703e-07
-2.93319740676138e-05
-2.15373779727386e-05
-5.59235230388899e-05
-3.71179385974972e-05
-2.33912255845573e-05
-2.57807488350491e-05
-1.40132140865791e-05
-7.19831782484242e-06
-2.81563747783032e-05
-2.70235488837213e-05
-1.19361065857502e-05
-2.14908850974518e-05
-4.7991798392137e-05
-1.96158817523512e-05
2.88202685327253e-06
-1.26303346885207e-05
-2.63831779049487e-05
-1.12090319069934e-05
-1.34636593042233e-05
-1.40931643154845e-05
-3.75578436598367e-05
-1.3813945954682e-05
-2.31848047178251e-05
-3.21616429949344e-05
-2.31659265067957e-05
-5.93065098144013e-06
-1.36808639565207e-05
-3.78906405169222e-05
-2.6908008748766e-05
-1.76297785994663e-05
-1.45219436830023e-05
-1.00859907508432e-05
-5.10811158954289e-05
-2.17682833333526e-05
-3.92421007500794e-05
-2.8740031081711e-05
-2.11583523096154e-05
-1.91011095664619e-05
-3.00521827412779e-05
-2.85175377656269e-05
-3.00975678061296e-05
-2.84491269293588e-05
-1.45193910880361e-05
-1.24950088919635e-05
-8.35062890131188e-06
-1.75050687787163e-05
-1.50560729960197e-05
-3.58289102679943e-05
-2.92736403051652e-05
-3.21742703064924e-05
-2.85347954256412e-05
-1.84589621098019e-05
-2.55234646153769e-05
-2.13599114388304e-05
-2.53234300211501e-05
-2.41039616879381e-05
-2.32300303534457e-05
-3.20755536463913e-05
-1.88903274218563e-05
-1.57132564654919e-05
-5.48830699627162e-06
-2.17450470106687e-05
-2.82672777268488e-05
-2.35843068094187e-05
-2.81890921252605e-05
-2.73533120856229e-05
-3.81391938182446e-05
-1.09477213247615e-05
-2.54431782937575e-05
-2.38032907313277e-05
-3.6489699245351e-05
-1.87976646500565e-05
-1.62959699094694e-05
-3.42143481083517e-05
-1.13628267552743e-05
-1.79323404505201e-05
-1.06353764600831e-05
-5.30412031328677e-05
-1.46223519672002e-06
-1.25203310338385e-05
-7.11048776238828e-06
-1.54551875643051e-05
-1.45673821551076e-05
-2.70653443982075e-05
-1.95233003651101e-05
-2.6125017419864e-05
-3.24358943636492e-05
-1.40932844844339e-05
-1.63869109766017e-05
-1.2638939052844e-05
-2.71691396726029e-05
-1.89354629070625e-05
-3.41141467322875e-05
-8.76637144334383e-06
-2.70675093921165e-05
-4.83233595411122e-05
-3.01365034172932e-05
-3.06265706275199e-05
-6.94622843757208e-06
-3.49113608413861e-05
-3.89295578548993e-05
-2.82125234136593e-05
-3.60381394898331e-05
-1.63652738345043e-05
-4.27304610934229e-05
-6.52114217474954e-06
-2.93422607544292e-05
-2.30125557813525e-05
-3.9676732411063e-05
-3.15532967042351e-05
-4.12410456494666e-05
-1.2773851286416e-05
-1.66573769640639e-05
3.86344755011841e-06
-2.18788175915536e-05
-4.41784770367266e-05
-2.15718778761863e-05
-1.82502663845004e-05
-1.48409538140274e-05
-9.2674400887001e-06
-2.82005353921561e-05
-2.16210537114016e-05
-1.34335948817884e-05
-1.24003921715598e-05
-2.1190038014242e-05
-2.47572289439555e-05
-7.88118927525374e-06
-3.35549634729318e-05
-2.94747806131935e-05
-1.97254156850049e-05
-2.37786531582485e-05
-2.26816632641441e-05
-2.45163099287934e-05
-3.51356196340732e-05
-5.87408599396777e-06
-2.50586319055957e-05
-2.05998550540398e-05
-5.4253401237419e-06
-2.34054912386386e-05
-4.47441784018823e-05
-2.01681803906882e-05
-3.44991434583352e-05
-2.39398044334561e-05
-8.18567507479339e-06
-2.66809242385233e-05
-3.22701600319781e-05
-2.66224723797195e-05
-2.39621890220648e-05
-4.06146018931664e-05
-2.29112861304372e-05
7.14921169069762e-06
-2.59885321667493e-05
-2.92369408187533e-05
1.06128056751787e-06
-5.00830456574616e-06
-4.50971996800799e-06
-1.66966681439447e-05
-2.00111955507335e-05
-4.99148527601669e-06
-1.10983420763665e-05
-2.2229319184438e-05
-2.964658364413e-05
-2.06795570125506e-05
-2.82263563531776e-05
-4.69607313030776e-05
-2.20112477418745e-05
-1.62232724235002e-05
-3.25281525318391e-05
-1.03100861584109e-05
-2.17963455511851e-05
7.8039719916826e-07
1.31319023652272e-05
-1.24988599457308e-05
-7.07330192433297e-06
-3.17440760633982e-05
-1.49205691185465e-05
-1.89910915317769e-05
-2.92953275166296e-05
-3.15832337943703e-05
-1.0927585413922e-05
-2.28984566527702e-05
3.58858955234681e-06
-2.70443445320874e-05
-2.99334888784406e-05
-3.33053514394089e-05
-3.61461779984545e-05
-3.13826308067499e-05
-8.10738617454454e-06
-2.55957233061677e-05
-3.13286591681319e-05
-2.50202493808115e-05
-1.10505825968102e-05
-1.39376269794483e-05
-2.84540383775206e-05
-3.98230168374117e-05
-2.49741904451653e-05
3.06138887693139e-06
-2.01372370111623e-05
-1.39378390428142e-05
-1.21837801906154e-06
-1.21617224152444e-05
-2.7928178965608e-05
-8.64593622659589e-06
2.35479010757506e-06
-3.32548639494132e-05
-3.06335955734626e-05
-3.61467415141023e-05
-3.37772463319207e-05
-3.34087589108861e-05
-3.12636299040886e-05
-1.39653242908741e-05
-2.19745833801475e-05
1.15778269777488e-05
-3.64961708168055e-05
-4.05878458156084e-05
-6.00800358975686e-06
-3.7595936461193e-05
-1.88564146759446e-05
-1.34446322345262e-05
-1.7029033830386e-05
-1.85616842843947e-05
-1.82863543685587e-05
3.3657004557195e-06
-2.18623385630336e-05
-1.08886701431604e-05
-1.29403262601544e-05
-2.22615613201032e-05
-9.28037862364259e-06
-1.25360035427077e-05
-1.40877309777127e-06
-4.32647588379902e-05
-1.0080127751551e-05
-2.42659687521343e-05
-1.33111300630136e-05
-2.67060080371816e-05
3.72875874588464e-06
-1.86597287475672e-05
-2.42344772686674e-05
-2.07426997976489e-05
-1.81645472280274e-06
-3.33767968475162e-05
-1.83765882609369e-05
4.96647299616839e-06
-1.49669527440802e-05
4.63645865800761e-06
1.05459677081198e-06
-2.34250318267999e-06
-1.97166243939495e-05
-1.20634950070526e-05
-3.16442614919205e-05
-3.12345188742954e-05
-2.21358627737978e-05
-1.99203042083503e-05
-2.95399185961707e-05
-3.84572876329128e-05
-4.11165116138192e-05
-2.83815295044772e-05
-1.79618563243182e-05
-2.24291446980573e-05
-1.86768898985792e-05
-1.58362832568274e-05
-3.36473668273655e-05
-1.11662072969005e-05
-2.06439412933288e-05
-3.17001661474836e-05
-1.62569296310275e-05
-1.64578903299843e-05
-3.05022859367825e-05
-1.85422111950718e-05
-1.93076816240344e-05
-3.45801402510464e-05
-1.98923786731655e-05
-2.52648986208503e-05
-1.79445088986822e-05
-2.59801809382047e-05
-1.25932033442937e-05
-5.46051880855353e-07
-3.05817267472893e-05
-4.85701433929087e-05
-4.79881014865738e-05
-1.44048125197033e-05
-1.63135655940303e-05
-1.57535709211285e-05
-6.8228882024055e-06
-2.34057024337601e-05
-1.97491725663215e-05
-1.86547795195604e-05
-1.5257076981535e-06
-2.30011691679609e-05
-1.93262395912069e-05
-3.17057621109822e-05
-1.90958869144485e-05
-4.95010330170151e-05
-2.61360084479357e-05
-7.36828097515679e-06
-1.92500113250884e-05
-2.02869469368926e-05
-2.40630501741322e-05
-1.76319087211601e-05
-1.82801654786738e-07
-1.28748147385206e-05
-8.4998496441638e-06
-2.00143513376309e-05
-3.22517296893601e-05
-2.66411714996781e-05
-2.41534376021353e-05
-1.36911184043515e-05
-3.52339854388128e-05
-1.14687498759933e-05
-8.90267432561919e-06
-1.292544163657e-05
-3.65962333972891e-05
-3.07698121968244e-05
-3.41958826691785e-05
-8.25917899195239e-06
-3.41800215352438e-05
-2.69366792823274e-05
-2.27031186012717e-05
-3.29090508278133e-05
-1.72490128559924e-05
-1.75321046719985e-05
-2.20107555286037e-05
-2.94620854887832e-05
-1.42051237577803e-05
-1.35231220419996e-05
-2.12730302352675e-05
-2.41601922639117e-05
-3.18018787314772e-05
-1.58315620474702e-06
-2.10225910070726e-05
-1.43872194507663e-05
-7.94653217721372e-06
-1.66177685030853e-05
-1.01280605593087e-05
-2.83400744411395e-05
1.03462724468883e-05
-1.47604812627038e-05
-3.18177904833372e-06
-1.48850734626648e-05
-2.39369841739297e-05
-3.56771485949168e-05
-1.7831863937886e-07
-3.58158871264725e-07
-5.46288448604774e-06
-3.34871111878694e-05
-2.15329694239788e-05
-2.28967113379268e-05
-1.61284727501817e-05
-1.8974932182396e-05
-1.16843949820498e-05
-1.72277090923967e-05
-1.98932665472059e-05
-5.01128724153035e-06
-4.13183046133785e-06
-1.83331853558682e-05
-1.09239233734696e-05
-6.39587064529979e-07
-3.05408213844201e-05
-1.51387309314574e-06
-2.86325894127317e-05
-2.92954905313449e-07
-1.93444539173118e-05
-3.2676017240287e-05
-3.1560148634022e-05
-1.03290946229624e-05
-2.76906830208812e-05
-1.86940371765153e-05
-1.46572890380566e-05
-1.36453254069203e-05
-2.74507981252549e-05
-3.31768090117827e-05
1.23422323715898e-05
-1.48508223462977e-05
-1.15003885241818e-05
-2.08488340987448e-05
1.46696268160226e-05
-3.97272344797583e-05
-2.21149965380852e-05
-1.87148485922109e-05
-2.15203624730123e-05
1.83563934093406e-06
-6.36229629123448e-06
-1.73212716624204e-05
-1.25152280348434e-05
-6.34881445448365e-06
-1.41168548857655e-05
-1.90824437441597e-05
-9.63798458299505e-06
-3.05890848616024e-05
-1.63099474617673e-05
-2.14564185414485e-05
-1.63560679388084e-05
-3.97580746251314e-05
-2.12467194086233e-05
-2.54892122786536e-05
-3.85804694001861e-05
-1.32471131341624e-05
-2.27216417019264e-05
6.58652195000611e-06
-2.79587701797079e-05
-3.48638704516267e-05
7.18914940978939e-07
-1.8015237419526e-05
-6.6099295171195e-06
-2.56877393094676e-05
-6.07779023926186e-06
-3.20104166449312e-05
-7.349522005156e-06
-1.52912392870045e-05
-4.69239843841268e-06
-8.83435870929726e-06
-3.32776142371941e-05
-6.05628482511706e-06
-2.26185220030091e-05
-2.70259508013929e-05
-2.66430077363718e-05
-1.68408020074258e-05
-3.45954381891045e-05
-3.55686677526111e-05
-3.10496863381072e-05
-3.0372856047745e-05
-9.7320900516212e-06
-5.76013067845035e-06
-2.0154027549477e-05
-4.58202421844501e-05
-2.39686824202486e-05
-1.10105216130086e-05
-1.03889110298173e-05
-3.81546170684179e-05
-2.45126891792046e-05
-1.14228776415931e-05
-4.19545349278907e-05
-3.71853682098872e-06
-1.50745918414686e-05
-1.80821301814051e-05
-4.30505762217096e-05
-1.10704490327272e-05
-3.51274369083697e-05
-3.34876908666271e-05
-1.72082489295328e-05
-1.36858687159053e-05
-1.98849677515455e-05
-4.26963662986604e-05
-2.91966494314359e-06
-2.04318880471589e-05
-1.56942867899243e-05
-3.29407821234966e-05
-1.51299019534639e-05
-3.74984758788622e-05
-4.61287841700374e-05
-2.03187573483135e-05
-2.26933191301591e-07
-9.63155163652919e-06
-1.65419044463479e-05
-4.30113504695664e-05
-1.44244146319819e-05
-1.39959856184999e-05
-3.72261047015727e-06
-2.7365541401512e-05
-1.93991690259976e-05
1.65400989932288e-06
-1.10574301481091e-05
-7.39429286066955e-06
-5.67646655285139e-06
-1.68513550481178e-05
-1.03767970960702e-05
-1.43803915863518e-05
-1.46934233411027e-05
-5.20920442229533e-06
-3.77719395554926e-05
-1.21960182979308e-06
-1.95426279677076e-05
-9.65655235176133e-06
-2.04295326534212e-05
-1.81573277394254e-05
-3.47681965205912e-05
-6.74172404113075e-06
-3.67779595516932e-05
-4.6868447910336e-05
-7.00726587999687e-07
-3.17934827016666e-05
-2.20839504330985e-05
-5.06337247168155e-06
-2.19432106952078e-05
-3.45625648894481e-05
-1.49749670478899e-05
-1.36243132057132e-05
-5.94737604628711e-06
-2.69327436067488e-05
-2.10631884016271e-05
-3.76715397873848e-05
-2.2295336320064e-05
-3.03912281954656e-06
-2.17339958319978e-05
-1.76963515654268e-05
-3.81804363777245e-05
-3.0001270956381e-05
-1.13534649499069e-05
-2.21560946216917e-05
-3.02646048378857e-05
-1.78500187991029e-05
-8.85416507834561e-06
-1.98740658127622e-05
-1.9659980979074e-05
-1.10920253314733e-05
-2.81105314059693e-05
-2.12702110067041e-05
-3.56578563340442e-05
-4.63546364239628e-05
-2.16432831968468e-05
-2.03501893124852e-05
-3.3259354181697e-05
-3.01016015728354e-05
-2.48077367576607e-05
-2.27102726655316e-05
-2.48234381359598e-05
-1.9710755073558e-05
-4.43930278418579e-05
-5.65668514002755e-05
-3.33669832008243e-05
-2.27860253278436e-05
-6.75299607384737e-06
-2.25144615047562e-05
-1.91626842837634e-05
-1.61338490967938e-05
-5.05477422750022e-07
-3.98315668633116e-05
1.72901080616996e-05
-2.15139835335645e-06
-4.45506741809247e-05
-3.10689837488776e-05
-3.44462167285141e-05
-1.98540288611335e-05
-1.45067302060834e-05
-3.18446935200479e-05
-1.11698990678856e-05
-2.72179393489187e-05
-3.2493808377967e-05
-1.46754683073874e-05
-2.02106063597549e-05
-3.37903172452151e-05
-3.4887186296738e-05
-2.53687530764086e-05
-1.05841950222191e-05
-7.50993199432049e-06
-2.72608022591785e-05
3.81907244509384e-06
-2.70602852981916e-06
1.06535244538142e-05
-7.74399643251881e-06
-1.43916571270296e-05
-2.19648304032752e-06
-1.34394527199286e-05
-1.44880145910077e-05
-2.2019631107252e-05
-2.12191440721922e-05
-1.73515693954487e-05
-2.59922360997825e-05
-3.14021406918501e-05
-1.49277458432428e-05
-5.43431047719852e-06
-4.22223601671095e-05
-3.37089621334699e-05
-2.71923048144026e-05
-1.90198681410089e-05
-1.82007620516999e-05
-2.33175941374911e-05
-3.40259517018097e-05
-2.65416089933737e-05
-2.31463877892561e-05
-1.00486312687193e-05
4.47271386631112e-07
-3.44049720378614e-05
-1.36514132022091e-05
-3.9429989032528e-05
-3.075926147331e-05
-2.88184431047973e-07
-2.44464139382535e-05
-3.35530374742053e-05
-9.34116104802453e-06
-2.79951643586968e-05
-4.19465811585221e-05
-1.88971242788753e-05
-3.99885571067053e-05
-3.95049465858419e-05
-2.38470714434044e-05
-2.54254090527733e-05
-3.0747622662273e-05
-2.64920635201277e-05
-2.41333748839646e-05
-1.77227333638999e-05
-3.45872019151194e-05
-1.19397479625223e-05
1.13892705511047e-05
-2.07344312801407e-05
-2.80949431987737e-05
-1.66702217493021e-05
-1.90843714022186e-05
-2.4200435209748e-05
-1.97715381137973e-05
-3.86518810411698e-05
-2.31188873084088e-05
-1.9201152634264e-05
-2.52642395983912e-05
-1.23257752119785e-05
-1.01220535243129e-05
9.4193792815199e-06
-4.5053155863437e-05
-1.37275866475513e-05
-3.50693878632735e-05
-1.88658746888992e-05
-1.56290326583673e-05
-2.60264868633757e-05
-2.28936921829246e-05
-9.45392752768786e-06
-1.34946410515422e-05
-2.32507473040324e-05
-4.82458621649241e-06
-1.46206958606028e-05
-3.7316689693804e-05
-4.22625670663936e-05
-1.67986154987063e-05
-1.44981516663837e-05
-1.18615665115886e-05
-1.9117092878198e-05
-6.80184473118078e-06
-2.00481963042564e-05
-1.38662170953786e-05
-3.31125311405281e-05
-2.21901476596615e-05
-2.45229658593177e-05
-2.04500119200658e-05
-6.89416970379845e-06
-3.5035271092015e-06
-2.80707599066461e-05
-9.81408706369988e-06
-1.35246338074881e-05
-2.68535053112313e-05
-1.82201429421271e-05
-2.09206351093129e-05
-9.00086286715007e-06
-3.75795187908218e-06
-1.39994590410223e-05
6.34119513115094e-06
-1.86302300303819e-05
-1.37064439308106e-05
-3.58976702582183e-05
-1.33276476372682e-05
-1.24772036684826e-05
-9.4627497623012e-06
-7.77699062532972e-06
-1.0169655797736e-05
-4.07191474176843e-05
-3.2309814395702e-05
-2.6494645654368e-05
-4.5420057639315e-05
-2.61969818841661e-05
-2.80036244995224e-05
-1.51604059006892e-05
-1.56415693038513e-05
-2.6786168985998e-05
-2.12832643574749e-05
-2.17981703836306e-05
-1.32609663527801e-05
-2.32623167605382e-05
-1.21849427398828e-05
-1.06368465245188e-06
-2.73767161287797e-05
-2.56717421102729e-05
-3.89036079983883e-05
-1.82088408862585e-05
-2.23114303141471e-05
-1.77382767129494e-05
-3.36672929135221e-05
-1.23201862169773e-05
-1.83078857539432e-05
-2.55153063635112e-05
-1.65286762403951e-05
-7.6392606430158e-07
-6.67472007615676e-06
-1.44234178016574e-05
-3.08895580837706e-05
-3.72826238650467e-05
-2.73580023387993e-05
-2.27720716407823e-05
-2.15659168718795e-05
-4.0744166768456e-05
-3.89733146573178e-05
-2.51079141169685e-05
-2.5778943721462e-05
-5.00379904835991e-05
-1.70394230305569e-05
-3.3891039787525e-05
-2.51133392734756e-05
-2.13138148600256e-05
-2.8552671842606e-05
-6.89009675954678e-07
-2.79071152624537e-05
-1.28749563208053e-05
-1.76391470716064e-05
-3.73629406504603e-05
-1.65328574306432e-05
-2.59261726796515e-05
-1.20491415876053e-05
-2.20971355215448e-05
-3.13199650410952e-05
-2.04272179756664e-05
3.51035436501793e-07
-1.16330176676269e-05
-2.60325361094014e-05
-2.74145306085924e-05
-2.6410129546707e-05
-2.12623409113841e-06
-1.60005164844689e-05
-2.74632676464624e-05
-6.08118325884851e-06
-4.06799763248769e-05
-4.91930745878686e-06
-3.92229053404765e-05
-2.8223637851509e-05
-2.54629148162577e-05
-1.97957664946707e-05
-2.11068104743416e-05
-1.70895741645688e-05
-2.28328893026323e-05
-3.48112756473596e-05
-3.24645062602742e-05
-1.24002634282277e-05
-1.71075803812425e-05
-1.62200856845512e-05
-3.21187899612827e-05
-2.30489363005333e-05
-1.18770829442382e-05
-3.0602673942627e-05
-2.6328544862021e-05
-1.97709866817554e-05
-2.50431120491388e-05
-3.18534175939123e-05
-4.64443571986084e-05
-9.31561059737827e-06
-3.41261166016943e-05
-6.90616034813288e-06
-2.33070176571489e-05
-4.03866483319044e-05
-2.15489849569701e-05
-2.73651505036619e-05
-1.52973616994673e-05
-3.32100996575866e-05
-2.55293778173897e-05
-6.15090544228327e-06
-2.46177930134596e-05
-3.9629390645299e-05
-1.55800210269145e-06
-2.081539327014e-05
-2.59446370701526e-05
-4.81860191526617e-05
-2.44234507865967e-05
-4.52788378194623e-05
-1.75675739969439e-05
-3.33896574118543e-05
-7.73287739825855e-06
-7.02440710392602e-06
-1.33226550436769e-06
-3.03472354833099e-05
-1.69360204474011e-05
-1.43190048152776e-05
-2.90223357457859e-05
-1.96657384002307e-05
-5.55643280425639e-06
-3.73981175868042e-05
-2.38360387088122e-05
-1.9639254135215e-05
-1.20097859732954e-05
-1.84744440227255e-05
-1.29336209215291e-05
-3.43306091534988e-05
-2.4399714380233e-05
-1.0237066614433e-05
-7.99167656148183e-06
-2.58999580293236e-05
-1.18257716310922e-05
-2.83204281319963e-05
-3.55850245777524e-05
-2.61141790050002e-05
-2.13611997550169e-05
-2.90163876638568e-05
-2.28490667159846e-05
-2.35389192744995e-06
3.3023776691697e-06
-3.43679530991968e-05
-2.0757816744023e-05
-2.82717992814e-05
-3.72943104627208e-05
-1.49449108642025e-05
-2.61835722116597e-05
-1.57186708357374e-05
8.94200452149811e-06
-2.17635770778954e-05
-3.1799946728705e-05
-1.29561898838831e-05
-2.92729688726256e-05
-2.86150843765419e-05
-5.21883835113707e-06
-6.08416037227169e-06
-1.60335912769126e-05
5.92247758234408e-06
-1.51241406368131e-05
-2.37159597823461e-05
-3.1121998895343e-05
-2.40419348434917e-05
-1.14289815926242e-05
-2.7535602785931e-05
-1.21541015537065e-05
-9.68150819134989e-06
1.81025937400345e-06
-3.85032033502306e-05
-1.90370414092863e-05
-2.61685780863596e-05
-3.01716689900712e-05
-4.65036867792076e-05
-2.63385691160848e-05
-1.96371605879461e-05
-3.03841454584455e-05
-7.41060408872455e-06
-3.23697477969422e-05
-5.7330374369405e-05
-3.34401601784112e-05
-3.91095307818464e-05
8.75006167927995e-06
-4.78153850403508e-05
-3.53441395864093e-05
-3.76002203771381e-05
-4.92264239967257e-05
-5.09824996452905e-05
-2.34087911296311e-05
-1.19801421440393e-05
-3.31393463486011e-05
-1.59776476254339e-05
-3.04050857107629e-05
-3.69766387489236e-05
-3.52547491908957e-05
-1.3238535456356e-05
-2.92815324570584e-05
-2.5744640313175e-05
-2.79467551343683e-05
-5.93697205929305e-06
-3.49716352177594e-05
-2.23074558149882e-05
-1.03660817065367e-05
-1.10243613580503e-05
-2.17862611264324e-05
-3.80981412474336e-05
-1.36613267774134e-06
-1.77348286300393e-06
-3.74512245422727e-05
-2.60894572724962e-05
-1.93193736765491e-05
-1.17554292920165e-05
-1.12780784018309e-05
-1.68865173365068e-05
-3.18127650414907e-05
-8.24521937446808e-06
-2.45858613575374e-05
-1.4020091193982e-05
-1.73360319496309e-05
-3.57443622250396e-05
-1.78454720050499e-05
-4.42123136326507e-05
-1.16358061101787e-05
-1.73612387243109e-05
-1.41660031715328e-05
-1.19083885336255e-05
-1.1869008227728e-05
-2.61623726639876e-05
-1.29146967649397e-05
-1.28691325361067e-05
-1.84304099893949e-05
-2.6147001643686e-05
-5.37824436939648e-05
-3.39256244331561e-05
4.504238948599e-06
-2.11306387768928e-05
-2.54077783156088e-05
-1.95206031602698e-05
-3.12253002041254e-05
-3.05987151959855e-05
-1.02362043841302e-05
-3.38305012064293e-05
-3.29574211435961e-05
-2.19674290913015e-05
-2.76164482199493e-05
-2.91810527443512e-05
-1.82903752316403e-05
-1.67786807076576e-05
-1.58726920266342e-05
-1.2541734955422e-05
-3.15530259250325e-05
-2.87659249806081e-07
-2.00165800934721e-05
-3.27681489978157e-05
-7.48190094461276e-06
-2.07656187413805e-05
-1.62227532770317e-05
-2.41370558020156e-05
-1.86676245061437e-05
-3.47238329887704e-05
-2.43407388173945e-05
-1.99641805630949e-05
-6.03846454901581e-06
-3.00329246548515e-05
-2.70110075595987e-05
-7.41529354595227e-06
-1.51177543060639e-05
-2.38747444862421e-05
-1.48194592543508e-05
-2.84658661911415e-05
-2.9361334237366e-05
-1.67057149394826e-05
-8.51513440338422e-06
-3.23743088316025e-05
-3.29274601863588e-05
-6.92630879924631e-06
-7.09325149260125e-06
-2.52860425327337e-05
-1.33505619574711e-05
-1.0899638551755e-05
-2.0749653546304e-05
-1.18931529619247e-05
-1.90792256577591e-05
-3.83390707236506e-05
-2.29268500723171e-05
-3.42832525216056e-05
-4.80395821952058e-05
-2.07454590535639e-05
-6.76155036589381e-06
-2.13594717889132e-05
-1.40015933315064e-07
-1.57781338309519e-05
-2.00955875752416e-05
-9.65624562946629e-06
-1.96285857215481e-05
-2.44869772052216e-05
-2.47781590955899e-05
-3.73293502465189e-05
-1.54829903585037e-05
-2.22208373393336e-05
-1.14557032471342e-05
-2.94076344946111e-05
-2.06137125735754e-05
-9.1653708793872e-06
-9.30244438706999e-06
-3.05459289953688e-05
-2.00515617243511e-05
-3.60274038314151e-05
-2.39962568163072e-05
-1.27317106439017e-05
-9.88081170665632e-06
-9.18782229697135e-06
4.22633436858281e-06
-8.41761661576018e-06
-3.14922711033425e-05
-3.89676255566816e-06
-2.75824662900777e-05
-2.39626567582596e-05
-2.32602647368293e-05
-4.16703110862018e-05
-1.71548158064309e-05
-1.37215114119816e-05
4.83618414692201e-06
-2.70603760265991e-05
-7.61808822681679e-06
-2.70122097848423e-05
1.18745841572488e-05
7.50056751047949e-06
-2.87147531900046e-05
-3.84298918979826e-05
-7.37832394142611e-06
-1.97678873119083e-05
-1.72003935447153e-05
-3.78310430393484e-05
-9.47958566029296e-07
-9.928143567459e-06
-1.21759391887067e-05
5.59022781302877e-06
-1.09983092086022e-05
-2.90580669180914e-05
-3.26102735272203e-05
-1.51141424907137e-05
-3.23383165856568e-05
-3.09990277272389e-05
1.71739761624083e-05
-2.29717267083204e-05
-1.33443161058969e-05
-2.11369207498557e-05
-9.33902552593358e-08
-1.22725659313253e-05
-3.84948604766463e-05
-2.44787194210603e-05
-2.78852302414186e-05
-3.21510813638025e-05
-2.24230038426805e-05
-1.02966490832675e-05
-1.91723046556243e-05
-1.51824003126851e-05
-6.61417861915333e-06
-3.2930268304588e-05
-2.97558169159708e-05
-1.96638438090233e-05
-3.62936430009757e-05
-1.98004884768463e-05
-3.65009517619002e-06
-8.49421707803138e-06
-3.25188124388178e-05
-1.29041756839693e-05
-2.93207147686215e-05
-1.62355201299083e-05
-2.90052248622066e-05
-5.23912896771002e-05
-3.76281692600397e-05
-3.18228499567987e-05
-6.6837356193189e-06
-2.05736113134534e-05
-2.25247861845918e-05
-1.67795506273543e-05
-1.2214017284115e-05
-2.66581458566063e-05
-3.07567262289135e-05
-2.62605535499642e-05
-3.26310425674744e-05
-1.33809094694053e-05
9.8345895708047e-06
-3.22347420099577e-05
-1.47549031124356e-05
4.59068689388719e-06
-2.92175126514485e-05
-3.40857742955126e-05
-6.45863492971463e-06
-2.35625955887303e-05
-3.01005451452437e-06
-1.58542263926376e-05
-1.64454164951773e-05
-2.2387559208083e-05
-2.39237530664916e-05
-3.23451745971581e-05
-4.28759559468603e-05
-3.26538091157907e-05
-2.1927251141203e-05
-2.52272063619562e-05
-2.22287952797964e-05
-2.90448191453044e-05
-3.18766245445588e-05
-2.65288517762205e-05
-1.26996855327892e-05
-2.58893922394686e-05
-1.46843307337989e-05
-1.82087169147364e-05
-1.35850897073221e-05
-2.549359798975e-05
-2.71295392149187e-05
-4.35237220213543e-05
-1.73215100790206e-05
-1.01495865519584e-05
-4.03291871829067e-05
-9.53849284454957e-06
-1.66083604723776e-05
-1.58024933259141e-05
-2.6307921180003e-06
-3.04201827966184e-05
-2.80624815610146e-05
-2.55380894156835e-05
-3.33734478002792e-05
-1.75144887826529e-05
-4.75900288002589e-05
-2.41811421475452e-05
-2.48360191241029e-05
-2.17751951050931e-05
-9.64738887428019e-06
-5.49935809420433e-06
-6.32378126182497e-06
-2.14895695486052e-05
-3.8555074931955e-05
-1.44624264662562e-05
2.68014535059489e-06
-2.87572455051145e-05
-2.37337051853647e-05
-1.65714349625003e-05
-1.2656563386752e-05
-5.0754431238531e-06
-2.34663315990082e-05
-2.51352100914513e-06
-4.47534762955136e-06
-2.83591410066937e-05
-2.26177008808396e-05
-2.83738701164982e-05
-9.22520524952201e-06
-3.02813177379488e-05
-4.46930987172047e-05
-2.71835712250811e-05
-4.31862131290842e-06
-6.30861498168089e-06
-1.4590560045468e-05
-1.81702164342819e-05
-2.30928599400639e-05
-1.35212683791965e-05
-4.22787758450004e-05
-8.47648181132803e-06
-1.27758838333786e-05
-1.94141814595461e-05
6.65073532824525e-06
-1.47716956654405e-05
-1.16063068929322e-05
-8.87407490738266e-06
-1.99253787444371e-05
-2.02763291314874e-05
-3.9307914534757e-05
-1.77275816128909e-05
-1.63854508354325e-05
-2.24313966574307e-05
-1.53740143258101e-05
-2.98520590304419e-05
-2.57276890021944e-05
-2.77764335064302e-05
-3.86576434723056e-05
-6.64012071145619e-06
-1.57204602094871e-05
-7.56719056704133e-06
-2.2180230495035e-05
-2.6920665610929e-05
-1.90518023092052e-05
-2.36006419841114e-05
-1.1801378964866e-05
6.34157664659721e-06
-2.83210902099859e-05
-3.27978450427661e-05
-4.19183998854432e-05
-1.90996437517986e-05
-2.28789140483917e-05
-2.52643900245789e-05
-3.46828708643985e-06
-1.69698704741352e-05
-2.51089954304058e-05
-2.36874428034814e-05
-2.09236861482363e-05
-9.8169825700217e-06
-1.63120467001048e-05
-3.46445746652497e-05
-1.94678021057694e-05
-3.25735984473129e-05
-6.67353949040357e-07
-2.03349634014137e-05
-1.00537311473024e-05
-9.47706399118676e-06
-2.80672080830475e-05
-6.89299528690622e-06
-2.71312483173393e-05
-2.79298003991502e-05
-2.92099915130471e-05
-2.74342369540055e-05
-2.68278626883496e-05
-3.97255079418322e-05
-2.35305303019893e-05
-3.43625364180174e-05
-1.27238611333177e-05
-2.51925765102902e-05
-3.68729800053344e-05
-2.75705695255788e-05
-2.76810287827219e-06
-8.77587270428333e-06
-8.38134898823957e-06
-1.15858537210094e-05
-2.70319035592723e-05
-3.15673354731608e-05
-2.00617805805885e-05
-1.71140765016921e-05
-1.10766520698103e-05
-1.22735351830669e-05
-2.63780097354355e-05
4.45124437117205e-07
-3.18762804268007e-05
-2.17710235359949e-05
-1.42273871961266e-05
-2.34191458157548e-05
-1.43829727528305e-05
-1.02787421533256e-05
-2.30667255979668e-05
-2.1622587785548e-05
-7.02603995626662e-06
-2.42677438904246e-05
-7.19884495345651e-06
-1.87073217707935e-06
-1.42625178111884e-05
-4.98800387170844e-06
-1.02705898177509e-05
-1.74678966835806e-05
-2.06664745243062e-05
-2.30783337581005e-05
6.95739415203979e-06
-2.90089046862261e-05
-3.22298076376351e-05
-7.77707325598428e-06
-2.31632532365208e-05
-2.33594850938447e-05
-3.53045815735318e-05
-1.28532471314229e-05
-3.01251182286658e-05
-1.76621140203744e-05
-2.22306016982199e-05
-1.26927238790242e-05
-2.61226470390679e-05
-2.17549294904194e-05
-6.9381061409375e-06
-1.55119242145481e-05
-3.80411887718688e-05
-2.4004677100687e-05
-2.28212826625803e-05
-3.35595810055188e-05
-2.66148034224091e-05
-2.62340353872724e-05
-2.0718324899347e-05
-3.59528317384203e-05
-2.46727488076128e-05
-2.63951487579575e-05
-2.19219234701388e-05
-1.7761958567527e-05
-3.13191978929782e-05
-5.74235720120026e-05
-1.91432002322478e-05
-2.94744912576402e-05
-3.17617256477625e-05
-8.50747075891191e-06
-6.46746965946304e-06
-2.65472269514907e-05
-6.42111738962536e-06
-3.35160632344636e-05
7.81284704053543e-06
-8.62001592101208e-06
-1.80998750463205e-05
7.6097564797079e-06
-3.53344920915536e-05
-3.5240188710412e-05
-1.36463627562231e-05
-4.23083847385234e-05
-2.98296152394726e-05
-1.10756500617097e-05
-1.66001563936909e-05
-3.72598287037904e-05
-8.82669406963198e-06
-1.08376266059202e-05
-2.66934842667489e-05
-4.95785477038206e-06
-2.50854725852658e-05
-2.52444494091871e-05
-2.6231206908063e-05
-1.08956260589845e-05
-2.17923395047008e-05
-1.87896645385161e-05
-1.67792204608115e-05
-1.36078480558589e-05
-2.00447778324804e-05
-2.70915663748668e-05
-3.77493942954225e-05
-2.44519261170929e-05
-2.25928450682943e-05
-1.43987253023391e-05
-1.76407935646125e-05
-5.00279957834926e-05
3.98570115973901e-06
-2.29418486965906e-05
1.51858848444888e-05
-1.34618015369852e-05
-1.7786447968329e-05
-1.68481386678161e-05
-1.12455255808204e-05
-2.61036031277663e-05
-2.19344249319201e-05
-2.17723788828126e-05
-4.84181789984131e-05
-2.65778675800868e-05
1.18234014107184e-05
-1.89062103902959e-05
-1.82363705264473e-05
-3.14119052499853e-05
-2.24951672830585e-05
6.04454861794139e-06
-3.5507169150315e-05
-3.21411104069242e-05
-7.39288479467228e-06
-1.62635227940977e-05
-2.1138505699765e-05
-3.49643546976878e-05
-9.53114333943242e-06
-3.25094536197607e-06
-1.81907755118948e-05
-1.6318557093604e-05
-1.5466544770657e-05
-3.87571864313586e-05
-3.07500716846932e-05
-1.99079909945225e-05
-2.05410809050541e-05
-1.64255609428669e-05
-2.81075725330292e-05
-1.35001578996673e-05
-2.69596024223432e-05
5.1552775976038e-06
-1.86607681630356e-05
-1.52652803840129e-05
-7.63638671383882e-06
-1.9170893778879e-05
-2.14077962515615e-05
-1.97271296255954e-05
-2.96931824183107e-05
-2.59876377835526e-05
-1.7120164794012e-05
-2.7144329780648e-05
-2.8684436177436e-05
-2.34129962287884e-05
-2.14003703434103e-05
-2.17572730655268e-05
-6.38551549268232e-05
-3.95392709471019e-05
-1.87082719405576e-05
1.77243156951579e-05
-1.15781177091619e-05
-2.36441092477761e-05
-2.54130061538399e-05
-3.5914519337811e-05
-3.32963219031909e-05
-2.99866426031476e-05
-2.05780335071184e-05
-3.68950598635098e-05
-1.33189174816478e-05
-2.16802497568044e-05
-2.22808147793703e-05
-1.83088116156975e-05
-2.27223438478519e-05
-1.95626472525745e-05
-1.97040317964794e-05
-1.72527398369069e-05
-5.78073150045776e-06
-3.31269175837433e-05
-2.50952930068905e-05
-3.35506764195895e-05
-2.11974913035065e-06
-7.75782927589617e-06
9.34291018651454e-06
-9.25367092954047e-06
-2.60913999245414e-05
-2.35145115527841e-05
-8.83182938863403e-06
-2.06142864712522e-05
-1.24405915608636e-05
-1.75416599383861e-05
-2.90939316473796e-05
-4.17899678239473e-06
-1.41113543730188e-05
-1.70398713850189e-05
-2.23440097877863e-06
-1.02007305830909e-05
-1.56872365402863e-05
-4.54050860682604e-05
-1.53795291805396e-05
-1.94329441149603e-05
-1.00295356463771e-05
-1.82188075460458e-05
1.64922813313238e-06
-1.77795696347518e-05
-3.64852738753475e-05
1.55152588512917e-06
-1.00543747438593e-05
-3.2480819726365e-06
1.16190110049763e-07
-3.5686169910576e-05
-2.27150962779479e-05
-1.47126093771349e-05
-2.48388140623517e-05
-2.90849914661308e-05
-2.78902342907567e-06
-1.05014620737196e-05
-1.65541103981051e-05
-3.20445347800339e-05
-1.60986708578606e-05
-3.85048185748867e-05
-1.91148807211826e-05
-1.4473786257666e-05
-2.36958421289196e-05
-3.40664661306995e-05
-2.23335762276655e-05
-5.21746297593775e-06
-3.24599697821767e-05
-2.3937434476628e-05
-1.85061846107365e-05
-2.84539974934705e-05
-3.23459908320758e-05
-1.49494760823575e-05
-2.80237029692477e-05
-2.33739857857889e-05
-1.11341023371107e-05
-1.07246501559611e-05
-2.47672716231933e-05
-2.6751481351671e-05
-3.32041581559854e-05
-2.97602259470304e-05
-1.38244485006821e-05
-1.40973893575616e-05
-3.12908506609193e-05
-3.14305080551958e-05
-2.5293522169761e-05
-3.37800950894868e-05
-1.21620761530672e-05
-2.17427682166832e-05
-1.19733421869123e-05
-3.69357582359642e-05
-1.52055320583159e-05
-1.79967155017342e-05
-2.26995921815081e-05
7.51764359789675e-07
2.90344916763766e-07
-2.11894363723829e-05
-9.18344342579384e-06
-1.74278744513146e-05
-2.28110049062794e-05
-8.05182112801669e-06
-2.01539738280346e-05
-6.10460261304676e-06
-9.77377918495437e-06
7.35260042847111e-07
1.56139267601106e-05
-1.77682211655283e-05
-1.45346803447606e-05
2.18368434606026e-06
-1.03889662246266e-05
-6.45255611824106e-06
-3.65780120976887e-05
8.38788803212653e-07
-2.86793704715069e-05
-9.68380073907064e-06
-1.77677254191994e-05
-1.67806539598874e-05
-2.74650248405585e-05
-2.11643903152317e-05
-3.41302432935058e-05
-1.68348319128155e-05
2.32420446220686e-07
-2.23603644220344e-05
-1.07603476964553e-05
-1.56135223089263e-05
-4.13057747098419e-05
-3.34288174676137e-05
-4.22528615223953e-06
-3.67312272210863e-05
2.74528276620846e-06
-2.23472687510447e-05
-1.95505431495578e-05
7.00740393244193e-06
1.23103469625936e-06
-2.29141818395395e-05
-3.19493785115542e-05
-2.82029620860137e-05
-2.26641180187088e-05
-7.82340350715003e-06
-4.82892789433783e-05
-3.44286518348008e-05
-1.29285151954415e-05
-2.65953527894769e-05
-2.43102351268644e-05
-2.98022209782826e-05
-8.96936016250797e-06
-2.65607696262499e-05
-3.97950551021203e-05
-3.66672121464478e-05
-1.5537607643849e-05
-3.73930124495169e-05
-2.19420420103679e-05
-2.81413870882468e-05
-3.99855701158446e-05
-2.66392748946039e-05
-3.51448343413565e-05
-1.65518185650169e-05
-2.61124956536214e-05
-3.27131342282753e-05
-1.49017300200854e-05
-2.47976299951532e-05
-3.68364146764453e-05
-1.55706605413444e-05
-3.13211289848385e-05
-1.11192224436586e-05
-1.45771104645822e-05
-1.62121920325762e-05
-1.50961965336445e-05
-7.10468428245394e-06
-1.99728946098124e-05
-1.38859300841361e-05
-2.08483133667867e-05
-1.9739662392432e-05
-3.08259889891459e-05
1.4646602925249e-06
-2.42064166352327e-05
-1.54800108013737e-05
-2.03258338296842e-05
-1.49420716132262e-05
-3.03750893341321e-05
-2.78703026322923e-05
-2.22039494880277e-05
-2.56565784510494e-05
-1.93175442887111e-05
-2.56332342515047e-05
-2.48910636346707e-05
-1.66538206086233e-05
-8.76932896638158e-06
-1.96156822851748e-05
-1.30339978919011e-05
-3.2501331124702e-05
-9.70043501016119e-06
-2.68590148548458e-05
-4.20279109769356e-05
-2.98851088789137e-05
-2.35089297491334e-05
-2.30818517035573e-05
-2.2579255501442e-05
-2.09616406969984e-05
-2.76654862275244e-05
-1.84641423294537e-05
-9.12961152075972e-06
-8.16343769783002e-06
-4.4485233816927e-05
-5.56648020271065e-05
-3.73215594921731e-05
-1.34417327807281e-05
-2.67218506114193e-05
-4.19447814473783e-05
-2.37619167408789e-05
2.99779358324287e-06
-2.91372986373615e-05
-2.40131292562747e-05
-1.24479472690271e-05
-4.61259050664604e-05
-1.90857977740493e-05
-3.39701775051092e-06
-1.26663432628187e-06
-3.53344357021745e-05
-4.85011550694797e-05
-3.49900735538365e-05
-3.52980612667756e-05
-3.34302401283889e-05
-1.28196101132989e-05
-2.43120120232317e-05
-2.27713057311428e-05
-4.70532715124157e-06
-3.09252473463281e-05
-2.54284276595238e-06
-3.47553989460923e-05
-1.98148548593809e-05
-2.70552003186259e-05
-4.00066387833274e-05
-8.11499275104926e-06
-5.03093078655295e-05
-3.3730239367016e-05
7.17659822197313e-06
-2.57902618135927e-05
-1.44634799555956e-05
-2.88020526642409e-05
-1.17535588090487e-05
-1.87444015547877e-05
-8.74132834952979e-06
-4.23915382532034e-05
-2.08235059072214e-05
-1.17639712822509e-05
-3.99965713953934e-05
-1.84105599110135e-05
-1.29324405879079e-05
-2.68480611229909e-05
-1.06244370865053e-05
-1.98179029362047e-05
-3.18423128717321e-05
-8.16497855774773e-06
-3.04067945580709e-05
-2.45584807966284e-05
-2.19228675394444e-05
4.35546472401103e-06
-3.96044177239046e-05
-3.20648313659039e-05
-1.64995863022142e-05
-1.06157906749537e-05
-2.22622439479043e-05
-1.17696651963628e-05
-1.89091093575368e-05
-4.63538446058608e-06
-2.90196013732066e-05
-2.27807413584783e-05
-4.55856693710887e-05
-1.8348330562962e-05
-3.23233694107323e-05
-1.67683094582545e-05
-2.62314111090397e-05
-2.75097808249056e-06
-2.36418736915588e-05
4.32793320197021e-07
-9.07490511703169e-06
-1.04919683606905e-05
-1.79367528112295e-05
-3.34763123580914e-05
-2.95821608341539e-05
-1.47496151498876e-05
2.42941088959915e-06
-2.37853009885569e-05
3.17521847829604e-07
-2.37747111344882e-05
-1.63290956598124e-05
-1.77327216079343e-05
-2.13887020633996e-05
-1.88628492585851e-05
-2.89725866769293e-05
-2.9336508796076e-05
-2.22346763213439e-05
-1.7333256399925e-05
-2.1249703003889e-05
-1.63663827643732e-05
-1.30534033717797e-05
-1.10304173064838e-05
-2.86900176173833e-05
-3.06192751083552e-05
-1.16457134191709e-05
-9.37069003877985e-06
-5.33382477385097e-06
-4.00982734608059e-06
-1.57352258826312e-05
-2.53309890976436e-05
-5.00187561896014e-06
-1.84239216142338e-05
-5.58084024730323e-06
-2.98393716080484e-05
-1.48348459073383e-05
-2.0692008758053e-05
-6.7577355371706e-06
-1.15496920992876e-06
-4.44043678248462e-05
-1.21580796210084e-06
-2.22664411732664e-05
-2.4312437539582e-05
-1.64149065940219e-05
-1.3945584304409e-05
-9.26649027145971e-06
-2.41456656840077e-05
-2.88964434497572e-05
-3.62618574751639e-05
-3.93480010746188e-05
-1.3999167550081e-05
-2.64824297446786e-05
-8.68112022517048e-06
-2.44462909809479e-05
-8.11500928002727e-06
-2.38388522911028e-05
-2.02465930520364e-05
-1.73638702957662e-05
7.73769416325877e-06
-2.27374447552973e-05
-3.54578299683768e-06
-2.49148944569911e-05
-2.07894587489465e-05
-4.0450018075539e-05
-1.55874719560911e-05
-4.72605900301397e-05
-1.26925601856105e-05
-3.18471582768312e-05
-3.10304956681877e-05
-1.64513966118479e-05
-2.85318293546789e-05
-1.44780041400888e-05
-2.56148042800683e-05
-3.22194561573238e-05
-3.23071991613093e-05
-9.94218402936426e-06
-1.76962617847312e-05
-2.31763898580966e-05
-7.34355882593618e-06
-1.03219888454547e-05
-2.06841686822084e-05
-5.87301272827419e-06
-1.23092556472763e-05
-6.49256125354108e-05
-2.03243975569416e-05
-2.79877410573129e-05
-1.85583339064966e-05
-1.75309505454327e-05
-4.11743776810203e-05
-9.69203027899444e-06
-1.04050584467615e-05
-2.89536704956252e-05
-1.74209284902449e-05
-1.66936641312888e-05
8.30959815163257e-06
-3.12513360668979e-05
-1.95080207211251e-05
-1.38344272612219e-05
-8.51199662285491e-06
-2.81322073591007e-05
-2.04346618443182e-06
-1.898187862122e-05
-1.67886956127735e-05
-2.58559116568847e-05
-1.54644705703405e-05
-3.46569784499646e-05
-1.66316797047605e-05
-1.21982639942933e-05
-2.40849034653871e-05
-2.3125970811748e-05
-9.97438902848282e-06
-2.49370932421799e-05
-2.45002008992389e-05
-5.24925381992027e-06
-1.91251510092076e-05
-1.79305525563471e-05
-1.02341568543108e-05
-1.40455329803534e-05
3.84613422431979e-08
-7.20736883924962e-06
-1.55489930808893e-06
-3.69272484372617e-05
-1.50429695326061e-05
-1.01558215393083e-05
-2.08779560352693e-05
-1.02465540354892e-05
-3.22274600286275e-05
-2.37766039556777e-05
-4.71930217189605e-06
-1.8187440110584e-05
-3.36624666961984e-05
-2.42696717126074e-05
-2.3378490387903e-05
-9.27314499464332e-06
9.37364828146891e-07
-1.64704153409354e-05
-1.90104147502948e-05
-2.70718794034253e-05
-1.57567041008956e-05
-7.5047579427653e-06
-2.10026347221706e-05
-9.13492649494355e-06
-2.89954058406204e-05
2.35694680442213e-06
-8.555405768099e-06
-1.70021313032305e-05
-3.62821227061162e-05
-3.07559198640808e-05
-1.86424456393933e-05
-1.97908048661526e-05
-3.11837794369938e-06
-9.43752764144053e-06
-3.64372925578287e-05
-2.8081765913767e-05
-1.24910252953365e-05
-1.25330739881328e-05
-2.45031232340622e-05
-2.52384105506573e-05
-3.28167070492569e-05
-3.11402486715891e-05
-9.08987487603611e-06
-1.47706923225286e-05
-9.88942831084397e-06
-2.22070521160511e-05
-3.44010145007429e-05
-1.76994697709852e-05
-2.59303021588661e-05
-2.71899712245544e-05
-3.90855637970556e-05
-7.21199243604032e-06
-9.1218232542222e-06
-2.10038137205457e-05
-2.28243164393279e-05
-9.06999177586406e-06
-6.02929568315371e-06
-2.4106263001651e-05
-2.46721485665498e-05
-2.79600431732305e-05
-3.77306396015475e-05
-2.71100312333265e-05
-6.8080865768674e-06
-8.10509152851188e-06
-2.07196960294847e-05
-1.22280324243057e-05
-2.72845000458529e-05
-4.53201372305344e-06
-1.29146964497863e-05
4.93039759847271e-06
-2.51182322462737e-05
-1.18788433329966e-05
-4.75166193894523e-05
-5.61531962460924e-06
-2.72513736723611e-05
-1.67925517030912e-05
-2.63917809902672e-05
-3.54615551849764e-05
-2.22345178620596e-05
4.81058660743216e-06
-1.82701793665249e-05
-2.81006125045212e-05
-1.88832372674501e-05
-1.73478183115613e-05
-3.10799810119526e-05
-3.23611529696479e-05
-6.43533970982572e-06
-1.95237183892963e-05
-2.21301153452871e-05
3.2404173317402e-06
-4.92551635840879e-06
-4.43604734073625e-05
-6.53490670143909e-06
-3.40466462830616e-06
-1.82810349554831e-05
-4.24887975307222e-06
-8.36925930824603e-06
-1.8512969197413e-05
-7.18095369590616e-06
-3.29411589400997e-06
-1.17540901981514e-05
-2.72785281775183e-05
-2.55392181736848e-05
-1.99957000867127e-05
-2.08589272561758e-05
-1.82770283618673e-06
-1.8301392280781e-05
-1.02184157237838e-05
-8.41956576093505e-06
-3.26714428836943e-05
-2.82342480012334e-05
-2.69718165599106e-05
-1.4634582480961e-05
-2.66720138530334e-05
2.58351097065314e-07
-1.42813981554983e-05
-1.95226952985655e-05
-2.6570922316522e-05
-2.94502286074813e-05
-4.73966215093791e-06
-3.36866747299659e-05
-5.56849118978189e-06
-8.03168347937912e-06
-8.38799865659942e-06
-8.28807862851855e-06
-2.89599879790156e-05
-8.80294710695967e-06
-1.145498680907e-05
-3.52174794494197e-05
-3.6532911175293e-05
-1.67137087100075e-05
-9.83022395160603e-06
-2.16039946223598e-05
-2.7949767085869e-05
-2.2969564222011e-05
-5.26144048241952e-06
-3.55064471682675e-05
-2.91890925082749e-05
-1.29524601615398e-05
-1.17418523958322e-05
-1.82004885773139e-05
-1.40761332633811e-05
-4.05007210318289e-05
2.8486786877631e-06
-1.77438558617125e-05
-1.86858715331539e-05
-1.23838002663528e-05
-2.09391709497738e-05
-2.15172449176414e-05
-6.73164359364256e-06
-3.65232844773029e-05
-3.75322089065512e-05
-5.13161105040552e-05
-6.73885442152573e-06
-2.37549174576864e-05
-4.88951075030719e-06
-2.90427121780838e-05
-1.20388056048384e-05
-3.0266407583765e-05
-8.40697454288828e-06
-2.34234352085318e-05
-1.83426763610882e-05
-2.55902759920475e-05
-2.83628055486753e-05
-1.7932074246149e-05
-9.18772337381844e-06
-1.46643349608714e-05
-3.13867879145818e-05
-1.56595245861692e-05
-1.66955696942825e-05
-1.13448776894761e-05
-1.36546656786423e-05
-8.74380019635356e-06
2.42248377386541e-06
-2.57788830236921e-05
-2.84449142527955e-05
-1.66005987791348e-05
-6.13674274249239e-07
-1.3799908769e-05
-3.56363105281265e-05
-1.99207181691975e-05
-2.62154069143217e-05
-1.66820851081392e-05
-3.44227827948297e-05
-2.32188475160965e-05
-1.87620407910757e-05
-1.92333341301227e-05
-2.60932803523531e-05
-1.71323645239834e-05
-1.13645563730175e-05
-1.97534489452543e-05
-8.31971162450501e-06
-4.16742318209746e-05
1.28480317073004e-05
-3.02196325680244e-06
-2.42553266811387e-05
-3.69196781355607e-05
-1.49115351828766e-05
-3.52935955625767e-05
1.63606436258873e-05
-1.39942573352895e-05
8.38505343285773e-08
-1.04969122181578e-05
-1.45197555375407e-05
-3.22268482982165e-06
-2.77941865349306e-05
-2.98146187777996e-05
-2.1146697281616e-05
-3.19221057638561e-05
-1.8729136624003e-05
-1.02992724736765e-05
-1.45560660734259e-05
-8.61642492326021e-06
-1.13084354312467e-05
-2.44192332835186e-05
-2.54059530424878e-05
-1.21285999714607e-05
-3.72848806432194e-05
-2.63339911717779e-05
-5.42305830710886e-05
-2.99552731345032e-05
-2.65540036542284e-05
-4.4999204946952e-05
-2.04489824755909e-05
-3.69741284768486e-05
-3.98379514051434e-05
-2.66241405874707e-05
-2.66657838655829e-05
-2.81700375959171e-05
-3.25045672707328e-05
-7.31326561891693e-06
-5.5942099322209e-06
-2.4980447752997e-05
-1.67062389419651e-05
-2.26619557968747e-05
-2.65923405912835e-05
-3.14263071743778e-05
-1.01784614299907e-05
-2.87820168378087e-05
-1.18960617392975e-05
-9.59616622814131e-06
-2.28491568255164e-05
-2.4259515241574e-05
-1.88489936349557e-05
-1.30094574557194e-05
-2.4223208212021e-05
-6.4151514296932e-06
-8.81644322852973e-06
-1.49711922509382e-05
-3.01316063758372e-05
-2.63481462068357e-05
-2.62896607991333e-05
-2.24244581683962e-05
-4.0328955857528e-05
-3.03617359193127e-05
-5.40625783342289e-06
-2.76089661474493e-05
-2.05815383507491e-05
-1.37194075857406e-05
-3.34197878485109e-05
-1.94129216792714e-05
-4.21395024724142e-05
-3.01360068798877e-05
-3.98822152939751e-05
-1.07409138792679e-05
-2.4309950934256e-05
-9.07494199837627e-06
-2.20317755866433e-05
-2.42118751291224e-05
-2.01637378712779e-05
-1.25841463784258e-05
-1.80756898419514e-05
-2.07472950334216e-05
-1.28640163924993e-05
-1.37684246391291e-05
-2.28867016559765e-05
-3.13636113741507e-05
-2.27595589909493e-05
-2.65956206494642e-05
-1.94543266659164e-05
-4.24298069554115e-06
-1.15346264734913e-05
-1.51330792749997e-05
2.97282296724222e-07
-2.41743010184721e-05
-2.16309061478547e-05
-2.97676700449383e-05
-2.07647508940105e-05
-1.80561891983729e-05
-1.34805470740847e-05
-2.60507539805705e-05
-2.10402863583431e-05
-3.73048203020043e-06
-1.21895094274211e-05
-1.67184408881306e-05
5.39795323585299e-06
-1.12082364257441e-05
-1.00484766647021e-05
7.9883644526299e-06
-4.78921384363952e-05
-3.41903090346846e-05
-1.16432436542552e-05
-5.30134733104112e-05
-2.21162425402399e-05
-2.08715319365673e-05
-3.7348112074564e-05
-2.61419861936174e-05
-3.46220058307606e-05
-2.17495335755978e-05
-1.01173761642664e-05
-2.6481376502896e-05
-1.65741529760099e-05
-1.52393490792242e-05
-1.74592921807831e-05
-1.87470936238238e-06
-1.79517216733848e-05
-5.98694420212049e-06
-2.70624924026071e-05
-7.22717583551275e-06
-8.54251678616833e-06
-2.53296174046113e-05
-3.98408929615309e-05
-2.90532177618218e-05
-3.83847846732072e-05
-1.12562443944111e-05
-3.63126438261386e-05
-2.79656462210549e-05
-1.34468250417011e-05
-1.87433414410496e-05
-1.16056368219756e-05
-1.47872404397614e-05
-2.98730391319543e-05
-9.09381021152237e-06
-1.96296870975331e-05
5.04853572237757e-06
-2.4347793412604e-05
-2.07117651093319e-05
6.18383878755049e-06
-1.56837267842011e-05
-3.56766325206979e-05
-1.07657114074658e-05
-2.05914496801251e-05
-1.94717255277346e-05
-1.47508188779013e-05
3.94556598974011e-06
-8.77156182144701e-06
-4.29570041866046e-05
-3.22757150568278e-05
-5.73055677543966e-06
-3.59629226174864e-05
-1.995819143768e-06
-1.75908364475337e-05
-1.71170203352656e-05
-1.7550204262605e-05
-2.62894542198413e-05
2.36800373485635e-06
-3.07230558285796e-05
-2.21440154498686e-05
-4.0709426768068e-05
-1.51779512558683e-05
-1.11175485956981e-05
-1.89692559744248e-05
-9.40355655647474e-06
-9.31845456450609e-08
-3.64820943271399e-05
-2.73646702135951e-05
-2.99704161680155e-05
-2.41730224197748e-05
-2.38711005289618e-05
-2.91171060374072e-05
-7.18640677180516e-06
-1.44259079872458e-05
-1.71144434468208e-05
1.28667826314611e-06
-2.0015467790851e-05
-3.58938294913042e-05
1.91393579474319e-06
-2.54950526077861e-05
-1.39375687726177e-05
-1.92682678481897e-05
-2.4978222439028e-05
7.9993619988337e-06
-3.12188288555733e-05
-1.94341636975494e-05
-4.31837490170415e-06
-4.90449668821121e-06
-1.96882071777411e-05
-2.45144083113994e-06
-1.72573390461706e-05
-8.16064904915066e-06
-2.90895870501098e-05
-1.89114052117067e-05
-2.82881455520667e-05
-2.20140851109678e-05
-4.17995434472599e-05
-1.20789232818546e-05
-3.0113406960056e-05
-1.36448745325361e-05
-2.1835016079294e-05
-4.60345344478714e-05
-2.41817710577143e-05
-3.31312310251834e-05
-3.80697592068019e-05
-6.61154563218536e-06
-2.47246076227247e-05
-2.62418029057585e-05
-2.00159994598224e-05
-1.78557507341593e-05
1.28246357989741e-06
-2.2803967425067e-05
-9.20027695947486e-06
-2.55490243401451e-06
-3.32295611526348e-05
-2.54222626797924e-05
-2.02880787931378e-05
-1.98955290051971e-05
-1.01202663425919e-05
-1.85421519796039e-05
-4.40978507241682e-05
-2.21297371891635e-05
-3.42997461104553e-05
-2.61023248888375e-05
-1.46736100160582e-05
-1.56549959897777e-05
-1.20200223029285e-05
-1.95809904269147e-05
-1.9084107352177e-05
-2.23294001714726e-05
-5.0656380139251e-05
-1.59316361354439e-05
-7.41480256505892e-06
-2.04629488694537e-05
-1.78162190091453e-05
-1.48197995709623e-05
-2.11622008359821e-05
-1.29475732053576e-05
-2.49641965688343e-05
-1.43866590186708e-05
-2.90998270011486e-05
-3.73069506810209e-06
-1.7330250831126e-05
-3.17502499443383e-05
-1.90866967072742e-06
-1.5532045275917e-05
-2.01415774045402e-05
-2.13490557959174e-05
-2.9285777177543e-05
7.13744347832816e-07
-1.7464252098485e-05
-1.78370832352618e-06
-5.78013136644008e-06
-1.86000091973006e-05
-3.03393855565845e-05
-8.86377980675665e-06
-2.17857190471502e-05
-2.75297872483069e-05
-7.63528972799851e-06
-3.71785698629457e-05
-3.63678790309877e-05
-2.57415667253134e-05
-3.25847801481391e-05
6.65035248919541e-07
-2.28938610880903e-05
-8.63110567981522e-06
-2.72926139744369e-05
-4.04298038000415e-05
-1.44158313486632e-05
-1.95355662801424e-05
-3.3023691506372e-05
-8.97917953641589e-06
-1.95731432241918e-05
-3.38090155511794e-05
-3.07686557468927e-05
-4.80131819212334e-05
7.44023121902618e-07
-3.01244662139213e-05
-4.44499703236395e-05
-4.54552161758997e-05
-2.91747120377044e-05
-1.89255080617908e-05
-2.90133644032242e-05
-2.45765822733328e-05
-1.9911205921723e-05
-1.98403409651227e-05
-5.26432713212379e-05
-1.2710736821812e-05
-3.50233656501792e-05
-1.21597507138732e-05
-1.86092642194234e-05
-3.73026458960929e-05
-1.90197799300347e-05
-3.15049124774452e-05
1.48698023794558e-06
-1.10572340445048e-05
-2.88737817807281e-05
-2.08707496562694e-05
-1.2912071783923e-05
-1.70400057523168e-05
-3.0493479394288e-05
-2.67928177570414e-05
-2.4577557735777e-05
-1.10917472624235e-05
-9.71240456932043e-06
-3.01360609114514e-05
-8.35623249168488e-06
-2.29100950080401e-05
-2.55135299655837e-05
-1.32488387821967e-05
-3.91324343909335e-05
-1.94792980482861e-05
-1.09513078412603e-05
-1.6754340931507e-05
-3.22580078854287e-05
-7.94927783808101e-06
-9.74732318088065e-06
-3.19840954026647e-06
-1.28349274786232e-05
-2.40917139203766e-07
-3.53807380202294e-05
-2.2912251500774e-05
-1.61167957060677e-05
-2.81694576562982e-05
-6.81194239089795e-06
-8.05972695864368e-06
-3.68062648222693e-05
-1.2035185919779e-07
-1.71673230389307e-05
-3.44200653522588e-05
-1.81520022735805e-05
-1.9973236881073e-05
-9.96272217852084e-06
-5.07642349279353e-05
-1.27855782015222e-05
-3.44870716816098e-05
-2.03828349303194e-05
-1.27748799989163e-05
-8.47085256521006e-06
1.71554728184332e-07
-1.42434456341578e-05
-1.51451420296889e-05
-3.39924820317576e-05
-3.54892350828236e-05
-9.767328676129e-06
-1.30694443057582e-05
-2.11114166903602e-05
-1.12364946201546e-05
4.18179083575035e-06
-2.63531776440676e-05
1.30022691385168e-06
-2.24403077730608e-05
-1.12827209396892e-05
-5.24022245104962e-06
-1.44063664479574e-05
-3.62345797942128e-05
-5.31565721253171e-05
1.50505027897694e-05
-2.49592293023881e-05
-3.32229887000331e-05
-2.99152330942558e-05
-1.91030024954107e-05
-1.30813864509109e-05
-1.90962922748389e-05
-2.9151555921459e-05
-2.09164905800496e-05
-2.52381673994279e-05
-4.0584002563794e-05
-1.7738071912093e-05
-2.62480909140343e-06
-2.56663513948335e-05
-8.65046460952827e-06
-1.80742517910943e-05
-1.15969941959236e-05
-2.56056647848551e-05
-1.67821953214024e-05
-3.77093107803951e-05
-1.23639444629934e-05
-2.22844433848418e-05
-1.13507962790188e-05
1.99369617719254e-06
-3.38832288136124e-05
4.2990249987491e-06
6.57364567822844e-06
-6.33213619592063e-06
-2.3664660440489e-05
-1.19674792469115e-05
1.26388926573677e-06
-1.88064986624842e-05
-2.35447262694192e-05
1.59037996808944e-06
-1.79084464753335e-05
-4.04096815994548e-05
-2.61324031235241e-05
-2.45698101439153e-05
-9.7237999520859e-06
-2.74179819976852e-05
-2.36198811084613e-05
-9.15058374225554e-06
-1.61831795451096e-05
-2.92463916171345e-05
-2.05678207621359e-05
-4.20560485667524e-05
-2.1650598099515e-05
-2.93366358937218e-05
-2.49687481960649e-05
-1.24630957512712e-05
-2.2504459577343e-05
-2.09096515001036e-05
-2.79669635461619e-05
-1.54507754499291e-05
-1.64623169992315e-05
-3.9898380058945e-05
-2.86446718653937e-05
-2.08496693164016e-05
-4.1973869133797e-06
-3.00022975246322e-05
-2.17933917971912e-05
-2.26365759685155e-05
-2.7359206097297e-05
-8.78798757806947e-06
-2.20177897488003e-05
-2.0120646880178e-05
-3.18295261858751e-05
-9.81459966737414e-06
-3.02042737008434e-05
9.38179503209836e-07
-2.18392259436745e-05
-1.53218263900337e-05
-1.59191790258008e-05
-2.30529522599292e-05
-2.79875690468808e-05
-1.66079682215961e-05
-2.27688411257144e-05
-2.76608633096939e-05
-2.51612586168922e-05
-2.57471203939222e-05
-3.11259176935929e-06
-3.22353799380116e-05
-2.82479032458829e-05
-1.94978042937872e-05
-1.34496070619573e-06
-3.97728177679281e-05
-1.64583383312292e-05
-4.62282189061896e-05
-1.15341580407808e-05
-2.69927464613004e-05
-3.96635707340816e-05
-4.89219358458439e-06
-2.03351976402093e-05
-9.60976326039106e-06
-2.27318652943858e-05
-2.1829883452846e-05
-1.7534205647499e-05
-8.30684174276431e-06
-2.67827231687343e-05
-3.387348940048e-05
-7.14047802597036e-06
3.74006403819567e-06
-2.61712194536774e-05
-2.05488184477047e-06
-4.02118648705826e-05
-2.36425517690138e-05
-1.05859417407079e-05
-1.95430805071581e-06
-1.12525126913886e-05
-3.19014288632396e-07
-4.84700622416923e-06
-9.60079252069232e-06
-1.84416653188486e-05
-8.70788099525898e-06
-1.36993737740132e-05
-1.29314799245498e-05
1.35092484792966e-06
-1.46831667896489e-05
-4.67943083023659e-05
-2.04264189187114e-05
-2.80686037253708e-05
-3.72193403832426e-06
-8.77432847689967e-06
-3.14635443610109e-05
-1.5898072072628e-05
-2.77103272475874e-05
1.63563506798919e-06
-2.37745246879754e-05
-3.35230935269459e-05
-9.6541777976233e-06
-1.36658216476187e-05
-2.38852073618399e-05
-4.61136726887796e-06
1.08777100556276e-05
-2.16514277108285e-05
-1.82110045253711e-05
-3.1129819120674e-05
-2.44377892049106e-05
-1.61253075612101e-05
-6.4586135295355e-06
-1.82561610873421e-05
4.16324361322988e-06
-3.20128179902005e-05
-1.82592282462047e-05
-3.19748708922112e-05
-2.28717488755853e-05
-1.14009844599071e-05
-6.09090564191988e-06
-1.73052589118173e-05
-1.48967442152533e-05
-1.33164844071898e-05
-2.91798643540727e-05
-3.15425953138941e-05
-4.30963421486395e-05
-1.24504105631004e-05
2.63325287606288e-06
-2.49782176035582e-06
-1.04494227109235e-05
-2.94850396724795e-05
-3.11755243243647e-05
-2.74662196031752e-05
-1.13730314183328e-05
-2.97944531839325e-05
3.75637687035563e-06
-3.27748458623052e-05
-3.60494187458286e-05
-3.62810133024206e-05
-2.71811309157203e-05
-2.21958355981137e-05
-9.20527698647415e-06
-1.71618060944582e-05
-3.35732968041405e-05
-2.15580167446192e-05
-2.97678572057844e-05
-1.10872636694912e-05
-2.91314174259956e-05
-2.83363016604757e-05
-1.26685594027639e-05
-1.47528823450913e-05
-1.55679632024255e-05
-2.06686254633742e-05
-1.59576107646588e-05
-1.73955667750327e-05
-6.50818302379737e-06
5.35867214231845e-06
-3.59808123093485e-05
-3.28127599100704e-05
-2.52753623170706e-05
-3.90404454886232e-05
-1.99445818625605e-05
-1.72770826437029e-05
-1.25264389802531e-05
-1.1611785035085e-05
-1.68101570579277e-05
4.32336589794496e-06
-2.35926301630544e-05
-2.2217497612503e-05
-1.44544937990672e-05
-8.19001568859946e-06
-3.59700682382334e-05
-2.87100169986338e-06
-2.41804232031267e-05
-3.62585730060825e-05
-7.66714749663416e-06
-2.44574085119439e-05
-2.99663962024817e-05
-2.80019261015315e-05
-2.47683631225958e-05
-3.14190838762028e-05
-6.23094989471183e-06
-3.45428068472581e-06
-2.6706123166629e-05
-3.27221923855551e-05
-2.65913697850971e-05
-1.55220890076493e-05
-1.28093160012655e-05
-2.34458827515197e-05
-1.98805760193507e-05
-1.85414579934303e-05
-1.40711610655694e-06
-3.92983131147458e-05
-5.68441217914085e-06
-2.08029748260932e-05
-1.7841076038971e-05
-2.13770124433498e-05
-2.90601270036465e-05
-1.56774593802004e-05
-2.37306301740922e-05
-1.39900745323842e-05
-2.80881146860504e-05
-1.29807886940219e-05
-3.62738014654489e-05
-9.49817729909571e-06
-3.01421495173268e-05
-1.0385732960052e-05
-3.22910196491605e-05
-1.35400516103759e-05
-5.90938310787394e-05
-2.49227237904354e-05
-3.51373843607259e-06
-2.63225484848848e-05
-3.55251646155062e-05
-1.46840671796422e-05
-2.63039634863328e-05
-2.94624785250869e-05
-2.9692611097184e-05
3.98690402743188e-06
-2.39254627904277e-05
-2.24221556620796e-05
-2.88681609823822e-05
-9.13748749625708e-06
-1.14898807972755e-05
5.91375966432199e-06
-4.12718302198193e-05
-3.5664143776653e-05
-1.51286531587469e-05
-2.77855883984711e-05
-1.63386400853591e-05
-4.67005715771168e-05
-2.50949597103124e-05
-1.81575431190272e-05
-2.9476367402675e-05
3.92871335866965e-06
-2.00903776591122e-05
-2.49869907353801e-05
-1.41749394756581e-05
-1.60253508889798e-05
-2.05389460700662e-05
-1.97760456598088e-05
-1.50739554853132e-05
-5.64076211320817e-06
-2.08664089759384e-05
6.93608506647948e-06
-3.32847104382544e-05
-1.16867464728157e-05
-2.48844996967297e-05
-1.125449354208e-05
-1.24997761031643e-05
-2.95726620844584e-05
-1.24922223294372e-05
-2.27949848080129e-05
8.66445135916454e-07
-3.46153562884658e-05
-2.55704412623082e-05
-1.5311828898227e-06
-2.92925395372332e-05
-1.60318862889235e-05
-1.34629521147325e-05
-1.67627298491188e-05
-3.35719285244379e-05
-4.03043528304039e-06
3.91444099695375e-06
-1.25587730235901e-05
-4.49708805748312e-05
-1.32588673825532e-05
-4.32317041857373e-05
-2.09364004876394e-05
-1.49374808925861e-05
-1.79461712431209e-05
-1.36069430369116e-05
-3.67585962614398e-05
-1.016906735923e-05
-2.93743450589459e-05
-3.79462734762274e-05
-4.57361267229734e-05
-2.41329379688736e-05
-2.56823654463788e-05
-1.46810260081507e-05
-2.09493995849687e-05
-1.1714728195502e-05
-5.60287333928717e-06
-5.44129255335328e-05
-1.30412750784806e-05
-2.43609030133466e-05
-3.62275823545404e-05
-5.09150260968061e-05
9.18480359318938e-06
-1.88330994941527e-05
-3.74580602094444e-05
-1.70767683343365e-06
-2.95732790913146e-05
-1.13573822592219e-05
-2.51825319410848e-05
-2.88837217271449e-05
-2.56217043799551e-05
-2.39969423292532e-05
-3.28247268390942e-05
-1.39416573502929e-05
-3.53941620640773e-05
-2.16249645022237e-05
-9.99780865216105e-06
-3.69623454919735e-05
-6.84287732702993e-06
-2.08408966811851e-05
-2.14975800103229e-05
-5.0237243492755e-06
-1.68756113480453e-05
-1.84429094561152e-05
-3.34497166052102e-05
-2.61508351544177e-05
-2.55807020079756e-05
-1.34571648723213e-05
-2.12212320402967e-05
-2.26089851347289e-05
-1.7597630108069e-05
-2.06530512787251e-05
-3.56454034441896e-05
-1.55869820597409e-06
-9.76879907386094e-06
-2.53033235391255e-05
2.49006667036447e-06
-8.17191104646454e-06
-3.32083471338086e-05
6.6456964628857e-07
-1.6155551019226e-05
-2.52409299258096e-05
-2.68056108469619e-05
1.46935201330502e-06
1.42548418893418e-05
-3.28061271074874e-05
-2.31589273115444e-05
-2.80189785458597e-05
-3.27533699663542e-05
-2.50145876258263e-05
-2.65275501880317e-05
6.87143135070305e-07
-2.9727446317562e-05
-2.90433143036701e-05
-1.36964668596497e-05
-2.73129338818414e-05
-2.54653184705017e-05
-8.88748576576916e-06
-2.245912037496e-05
-1.08670568314764e-05
-2.96186028837703e-05
-3.26194737178862e-05
-1.18674619876966e-05
1.56655293669281e-06
-8.83646235313255e-06
-1.77844038279346e-05
-2.25880477389456e-05
-2.1903475821443e-05
-1.7779779769642e-05
-8.06625773640135e-06
-1.96149915551056e-05
-1.6478438462485e-05
-1.39046723430698e-05
-2.83433020191935e-05
-3.09477116843607e-05
-1.33381817142971e-05
-4.66844797142411e-05
-1.41635086798585e-05
-3.22814362650031e-05
-2.26386035790947e-05
-2.16052285361707e-05
-1.97807241276983e-05
-1.42524588505503e-05
-2.20186945870721e-05
-2.17253896774527e-05
-3.73309578646721e-05
3.08676901252688e-06
-2.76977301785327e-05
-1.19859476971619e-05
-2.95841771535677e-05
-4.36328462148209e-05
-3.1957693452635e-05
-7.04706760363255e-06
-2.98991085207381e-05
-1.15803982073466e-05
-1.15867081556189e-05
-8.4209124611441e-06
-1.51210058516315e-05
-1.55864548072637e-05
-3.29660841688382e-05
-2.99057995091669e-05
-2.22085241224652e-05
-2.02686198820471e-05
-2.06993224003736e-05
-4.05048103157789e-05
-2.38224855466783e-05
-1.0824911049474e-05
-2.7512976435162e-05
-1.40251840408745e-05
-4.61964381154145e-05
-2.85465841704068e-05
-3.03017185515244e-05
-4.09443309402766e-05
9.82626330840701e-06
-3.57498013789133e-06
-1.68497603972834e-05
-1.23533064390899e-05
2.24967662128778e-05
-3.08719771429991e-05
-1.91357085327075e-05
-1.34690054955648e-05
-4.23811109766717e-06
-3.871395775304e-05
-7.28959965640803e-06
-2.23675224518746e-05
-1.17061271249058e-05
-1.43467589443799e-05
-4.42281854837078e-05
-2.87286691333715e-05
-4.18417743459494e-05
-2.10405053716451e-05
-1.16723119714559e-05
-1.32904235050575e-05
-2.16374998638126e-05
-1.12623460912474e-05
-8.2461556150667e-06
-1.38008153326175e-05
-1.60784963770784e-05
-3.1165846319758e-05
-1.48219155976301e-05
-1.94108593302762e-05
-4.1244222506153e-05
-1.78220036404952e-05
-3.1432802742341e-06
-1.48130585900975e-05
-2.26131927234102e-06
-8.02411154756531e-06
-3.51477686270941e-05
-1.55022364825698e-05
-3.22494369918624e-05
-2.39502978429415e-05
-2.04710465562192e-05
-7.61933746241374e-06
-6.73594030445845e-06
-2.37990489388767e-05
-8.45941450311247e-06
-2.05695019586472e-05
-3.75349038488049e-05
-3.14998842802829e-05
-1.50032246714359e-05
-2.11597681375255e-05
-3.78738694011424e-05
-2.78035285321747e-05
-1.23503209970386e-05
-3.98158746512469e-05
-2.43018216690785e-05
-2.79267628747298e-05
-2.95977556656562e-05
-1.05284410010689e-05
-2.5451904867378e-05
-2.870403661774e-05
-2.02878978583125e-05
-2.39411521712826e-05
-5.52397646187083e-06
-2.50669597798144e-05
-4.5369621369483e-07
-2.38935532657655e-05
-2.03934419102359e-06
-3.21923750384499e-06
-3.40141324387433e-05
-2.70454966902747e-05
-2.43395388881241e-05
-1.42800541607586e-05
-2.75875892334689e-05
-3.10027024589729e-05
-1.59308788689066e-05
-2.68503580802488e-05
3.33135598628517e-06
-2.29165072453149e-05
-3.58856265414253e-05
-3.89081084779792e-05
-1.39330193408985e-05
-3.07477832302345e-05
-1.93357822265591e-05
-2.79968414689118e-05
-1.31393359732428e-05
-3.10629399632855e-05
-3.21126168093949e-05
-1.4184926440276e-05
-1.32094007798137e-05
-4.44894085039795e-06
-7.20076435677667e-06
-4.76901940664273e-06
3.40724975223562e-06
-3.81588748807707e-05
-9.26745993226962e-06
-8.79064336647864e-06
-9.33442189150529e-06
-1.21161040558152e-05
-1.91557767923636e-05
-5.16185638160705e-06
-2.82269951653284e-07
4.68223845928907e-06
1.53063642784575e-05
-1.5362611387708e-05
-2.10294756333312e-05
-1.36901389753741e-05
-1.86995483814139e-05
-1.98362292589448e-05
-2.10989866670639e-05
-1.3702407378077e-05
-2.06071566816572e-05
-9.45685375573994e-06
-1.94053606902432e-05
-2.65790350283447e-05
-1.9454811010206e-05
1.84764628452943e-06
-2.12248131039675e-05
-1.91764797762785e-05
-4.47610927338329e-06
-2.55449567233827e-05
-5.33123732143938e-05
-1.0108580972782e-05
-1.17532764928867e-05
-2.57078371784692e-05
-2.31101061436893e-05
-2.29087926726019e-05
-1.80778915891346e-05
-1.30655143873264e-05
-2.70377036798855e-05
-1.22641012743382e-06
-5.55601424564516e-06
-2.76173781103643e-05
-2.72620901589644e-05
-7.17669289533073e-06
-2.05933400139499e-05
-1.16762940005284e-05
-1.45921101393825e-05
-2.19924908921486e-05
-3.04227252143902e-05
-4.83702176377998e-05
-2.6552980353496e-05
-3.74223987656702e-05
-3.18626979900809e-06
-2.21418446454179e-05
-2.05722984958107e-05
-1.48923668373384e-05
-8.19631951258168e-06
-1.16743627018337e-05
-2.23241893475009e-05
-4.94992671085967e-06
-1.67242337892217e-05
-2.14076064680144e-05
-1.0931143403275e-05
-2.41037572588156e-05
-3.87913614741221e-05
-1.3148547507921e-05
-1.36012611041619e-05
4.44900296516931e-07
-1.89674427963963e-05
-1.02569381503899e-05
-1.43613807581166e-05
-1.73850400202549e-05
-2.64322947395172e-05
-2.07335219872385e-05
-2.4201718581055e-05
1.19254693823631e-06
-1.25192658316222e-05
-1.75804728566878e-05
-3.81766586680995e-05
-3.61698576941245e-05
-6.60023842163451e-06
-1.31269802287395e-05
-1.91840296496738e-05
-1.44248959711265e-05
-1.62618754345962e-05
-2.31358258130546e-05
-2.99387631647235e-05
-3.97601053425686e-05
-1.3172660758653e-05
-2.72869162851476e-05
-3.05855510413062e-05
-3.8944168812153e-05
-3.96065176976639e-05
5.88210401656616e-06
-1.65444263276018e-05
-2.34704032977507e-05
-1.93425091417001e-05
-2.78644824096183e-05
-2.31239988984249e-05
-2.53143839245733e-05
-1.68190289151864e-05
-3.13027165486615e-05
-1.68269109466119e-05
-4.11585465587056e-05
-2.33886547650022e-05
-3.40126363624789e-05
-1.02945009182172e-05
-3.83164312643642e-05
-2.48899650035033e-05
-1.36236863687551e-05
-3.00361903766224e-05
1.03261343423189e-06
-1.19080982693993e-05
-3.70949859330141e-05
-1.21209799213505e-05
-2.85108669478769e-05
-3.01298299914611e-05
-2.7249258835984e-05
-1.85276060972105e-05
-2.81576200791275e-05
-7.60261066655526e-06
-1.90068005252766e-05
-2.91944714521303e-05
-1.77216071484105e-05
-2.20732135546459e-05
-2.58388348987477e-05
-1.48875673859944e-05
-3.86886577261531e-05
-5.61402460526937e-06
-3.83489975263536e-05
-1.07347023623304e-05
-1.57507558258313e-05
-3.34134594495753e-05
-2.19409454422393e-05
-3.92911541836233e-05
-1.41782083751128e-05
-7.7657823169234e-06
-1.93654906077053e-05
-5.4223830749886e-05
-3.16189942999174e-05
-2.47457712257027e-05
-2.54507321051898e-05
-4.51918365595166e-06
-3.11932204837286e-05
-1.81030469488938e-05
-1.72588224124681e-05
6.43657456348707e-06
-5.55634508051364e-06
-1.760173570434e-05
-2.5354356166323e-05
-4.07717038394295e-05
-2.96354430957513e-05
-2.41827708045453e-05
-2.1787934186281e-05
-1.76694655160019e-05
4.15348302969031e-06
2.22504183989035e-07
-1.92811612698672e-05
-2.37775346697735e-05
-2.30219884702608e-05
-3.50108305856845e-05
-1.56944068334384e-05
-4.07369793144299e-06
-3.44572788333301e-05
-7.29986883559386e-07
-1.49887039560414e-05
-8.57097685985181e-06
-2.22985042414185e-05
-2.57913589426891e-05
-1.72994910307184e-05
-1.91281596234226e-05
-1.15266038783454e-05
-6.22234631248567e-06
-2.36461239955114e-05
-2.37769848872684e-05
-2.23755905834375e-05
-1.95163789501257e-05
9.18829432481806e-06
-3.94511294559469e-05
-1.69697353685765e-05
-1.96974503441229e-05
-2.86640626498573e-05
1.40006747250618e-05
-3.1463873028615e-05
-1.81047218984997e-05
-1.89404322078828e-05
-1.52794952533627e-05
-2.03293110205034e-05
-9.22628105685486e-06
-4.70299611185307e-05
-2.33525986466515e-05
-2.95119576632665e-05
8.29264691353679e-06
-1.55101873272383e-05
-2.62356795331114e-05
-1.6459044705704e-06
-2.45618997465141e-05
-1.53670098347064e-05
-3.95868559801119e-05
-1.36954502311637e-05
-3.50635530410703e-05
-2.01299259087906e-05
-7.80471864162928e-06
-4.99487243884844e-05
-1.43628239108605e-05
4.77558782681156e-06
-4.46180843764954e-05
-7.92771237156861e-06
-9.02415491678008e-06
1.55759912666751e-06
1.07609646092074e-05
-6.70998134495749e-06
-1.05522124522883e-05
-2.18075745944567e-05
-3.26803044817148e-05
-1.16657635583638e-05
-2.82684379131464e-05
-1.73901899664906e-05
-6.40052380765958e-07
-6.82034987317061e-06
-2.87596635515862e-05
-2.84438119284442e-05
-4.23946845126133e-06
-7.73936281474579e-06
9.43344909235879e-06
8.10670630176908e-06
-2.51371011201117e-05
-3.84876210567852e-05
-1.60030951484893e-05
-1.87510496656333e-05
-5.93690269908436e-06
-2.81588590648059e-05
3.80183867047259e-07
-4.28530927330622e-06
-1.54021711454675e-05
-2.51225414008432e-05
-2.77487871251506e-05
-2.66848863593262e-05
-1.397268066848e-05
-1.83761724992809e-05
-2.28397378181846e-05
-2.13172457661308e-05
-1.79368457184064e-05
-3.41236529062075e-05
-2.62854669962681e-05
-1.38859307782876e-05
-3.13984996294037e-05
-3.08954551933575e-05
-2.46580267682496e-05
-5.5588566519836e-06
-2.41627615429457e-05
-1.7268585315271e-05
-1.257021330941e-05
-8.52672378387132e-06
-3.04354587753297e-05
-1.36912430831143e-06
-3.9569191789462e-05
-1.06562259885275e-05
-2.3096784825397e-05
-1.5824283419837e-05
-2.52762625856618e-05
-2.91321321839717e-05
2.27104173997031e-06
-1.30271985328987e-05
-6.87676779812379e-06
-1.81041915770266e-05
-2.07070069730517e-05
-3.25891807605374e-05
-1.89448204382613e-05
-2.73660478704416e-05
-2.50775640271865e-05
-1.80978954580365e-05
-2.03045655233148e-05
-2.74438773052371e-05
-1.65550181106862e-05
-2.2449144110852e-05
-2.99231676624374e-06
-2.88527291255999e-05
-2.85238538968956e-05
-2.33397359403618e-05
-3.0849880929934e-05
-2.25559472114323e-05
-1.03716223066787e-05
-1.852916638357e-05
-1.61259095262348e-05
-5.03762708340141e-06
-1.63047418036411e-05
-1.96927088294404e-05
-3.8254487722566e-06
-1.55432139006377e-05
-3.15587292370503e-05
-3.03995175318486e-05
-2.5008162580527e-05
-1.21948619948237e-05
-1.92599220268591e-05
-2.62673340006472e-05
-6.24481061722067e-05
-1.5836480747741e-05
-2.91696211675339e-05
-2.6201307794989e-05
-2.17093660352693e-05
-2.89577346996664e-06
-1.55420166447096e-05
-2.16289388522604e-05
-2.51603152984324e-05
-2.29495186513277e-05
-2.22564973392113e-05
-2.02641452480448e-05
-1.69202498344277e-05
-5.36192171123791e-06
-2.28431559992487e-05
-2.00342799827664e-05
-1.31554014304879e-05
-1.49782827234639e-05
-7.53440651954899e-06
-7.96230019497269e-06
-1.80023210489779e-05
-1.91593433663859e-05
-3.22787920975087e-05
-2.00452884631379e-05
-1.60432014883915e-05
-2.43148030959724e-05
-2.42177245940316e-05
1.28819452377812e-05
-1.38751566071164e-05
-1.33349129202765e-05
-1.56378323472791e-05
-2.8034204111571e-05
-2.31336534971028e-05
-3.09228127139538e-05
-2.03891746161974e-05
-3.70496288507726e-05
-9.38971292414606e-06
-2.24920859471203e-05
-2.17731917117743e-05
-2.47737909704098e-05
-3.17907144582091e-05
1.04162866839895e-05
-1.79629668622179e-05
-1.33827744844572e-05
-5.65210434106909e-06
-8.21106513386607e-06
-1.37594204384969e-05
-5.87340086404384e-07
-7.51236651455056e-06
-2.36550522673596e-06
-8.67433117029881e-06
-3.12945628699959e-05
-2.38648266326897e-05
-1.23133720804983e-05
-1.7871790692613e-05
-2.93395528319311e-05
-2.23000023823674e-05
-2.50831131572936e-05
-2.03698163844532e-05
-1.63139487538073e-05
-2.08719448809496e-05
-1.56711095679294e-05
-3.60152490802128e-05
-8.00622091667064e-06
-3.46565810385352e-05
-1.42606563673808e-05
-1.48516143035977e-05
-8.23216004162342e-06
-3.55623563730453e-05
-2.44528731497944e-05
-5.65227138086393e-05
-2.28463342970406e-05
-2.21359330790031e-05
-1.9564011672517e-05
-1.37943294447641e-05
-3.0482850127018e-05
-4.34947591554429e-05
-2.07940705176294e-05
-4.60626293198573e-05
1.68237160677911e-06
-2.2697891199536e-05
-1.32719473632957e-05
-2.76369985199642e-05
-1.47618170007394e-05
-1.59053593999795e-05
-4.2706197660539e-06
-4.01444494560752e-07
-1.81890281254043e-05
-3.053318806057e-05
-3.73988089458561e-05
-8.34574721767311e-06
-3.31682792755332e-05
-2.53974532391326e-05
-2.1774471275022e-05
-2.41498764048785e-05
-4.2227388844589e-05
-9.58843892555206e-06
-2.34613098666841e-05
-3.20158739052238e-05
-3.34617554090656e-05
-1.29560566881448e-05
-3.37390189792344e-05
-3.02934055691025e-05
-2.25483780971958e-05
-3.19678996381357e-05
-3.49543709851467e-05
-1.50421146299974e-05
-9.7288534911108e-06
-1.31925563628055e-05
-9.0482226245058e-06
-2.31930081341067e-05
-3.81199345066862e-05
-3.83694948514185e-06
-6.14393951405925e-06
-7.51679284156893e-06
-3.54837302987727e-05
2.93841461675297e-06
2.37886089179337e-06
-5.18267009778969e-05
-7.4054875224726e-06
-1.8799480670652e-05
-2.10764715477937e-05
8.17836468359638e-06
-2.24177518326955e-05
-4.09933942176983e-05
-2.04398548990759e-05
-9.31580012315078e-06
-7.70963004737614e-06
-2.55255611639697e-05
-1.97266186412759e-05
-1.23786425855184e-05
-1.6428862834654e-05
-2.5134751357563e-05
-4.25783255596938e-05
-9.70337433859747e-06
-2.66112771962936e-05
-1.82907715413001e-05
-1.60509335386994e-05
-1.56299904825612e-05
-2.346668494698e-05
-1.98177807993949e-05
-2.23253457606538e-05
8.43820891496921e-06
-2.95571451040865e-05
-2.92463707857386e-05
-1.03959851547247e-05
-5.51249468495194e-06
-3.70516896743229e-06
-3.33309069099657e-05
-1.37933659858758e-05
-3.2526603949288e-05
-4.0895087129998e-05
-2.1385961315961e-05
-1.39585486838412e-05
-1.26443781128606e-05
-1.97545369250991e-05
-1.87017896505114e-05
-1.21475521072411e-05
-4.33141114019305e-05
-1.97665130414276e-05
-1.45211343471709e-05
-1.97248297387156e-05
-2.01067736135893e-05
-1.27201555275687e-05
-2.0746283592276e-05
-3.32960257489403e-05
5.70004514168327e-07
-3.11443832092286e-05
-7.29640384993891e-06
-1.14320590145058e-05
-6.90550177466336e-06
-4.12659225498371e-05
-4.16355517258603e-05
-1.63119702692666e-05
-1.92377910371129e-05
-1.4235198906865e-05
-2.312463421919e-05
-9.40680810609156e-06
-9.67615823753997e-06
-7.9906121476405e-06
-1.38783265775274e-05
-6.76890201964091e-06
-1.22661038574564e-05
-1.69918999385586e-05
-8.88718617810947e-06
-2.60740189877182e-05
-7.7984738991215e-06
-1.3339383000182e-05
-2.82375312942915e-05
-5.38002039807038e-06
-1.58658219967023e-05
-2.45843952879341e-05
-2.18766864590718e-05
-1.49605964052813e-05
-1.8495131628182e-05
-2.23592646436807e-05
-1.68950213918779e-05
-3.62941322477927e-05
-5.99062151637922e-06
-2.91639192681277e-05
-3.23361050990727e-05
-2.65635569686606e-05
-2.54259161437449e-05
-1.19933865669958e-05
-2.45808259599472e-05
-1.37593729855484e-05
-1.43162806140546e-05
-2.17538208610363e-05
-3.19865734775842e-05
-1.674061130207e-05
-5.31743066630557e-06
-2.56926640252822e-05
-2.88012510142191e-05
-2.82618848361381e-05
-3.8841365157824e-06
-3.09915994885368e-05
-9.60362982899712e-06
-1.3314353666069e-05
-2.9586139719333e-05
7.60185751542581e-06
-2.24837937024599e-05
-1.91213658088462e-05
-1.28367545884187e-06
-1.41050068371824e-05
-1.91178973264814e-05
-3.28571380683318e-05
-2.11526138556763e-05
-2.1698092242655e-05
-1.64756282778432e-05
-1.77265235026026e-05
-1.83185858024433e-05
-4.47608304807544e-05
-1.15585496820749e-05
-2.05496186236262e-05
-8.99377416827746e-06
-1.55893225512224e-05
-1.93596535082863e-05
-2.48433618407415e-05
-1.14589307077732e-05
-2.80512965015269e-05
-1.4160591556019e-05
-1.56036551921846e-05
-7.45304045454597e-06
-2.71162843774338e-05
-3.1375692180934e-05
-2.66062246313163e-05
3.5979896247304e-06
-1.40064818990587e-05
-1.77826951300915e-05
-2.26225922997608e-05
1.31456874620922e-06
-3.12162303945563e-05
-2.03365977285865e-05
-2.744040774616e-05
-3.1597574732184e-05
-2.00518160863037e-05
-2.6074970310677e-05
-1.71535907071714e-05
-1.38405748558757e-05
-1.38191136914316e-06
-1.18881806317272e-05
-2.11239912078086e-05
-2.79720262610898e-05
-1.6956170011511e-05
-1.19306399287338e-05
-2.34610137209832e-05
-3.82007274912231e-05
-8.29568751397082e-06
-6.81310650226971e-06
-2.91414611451324e-05
-1.74111800722177e-05
-9.04182924157645e-06
-1.81645787849381e-05
-1.28957580149727e-05
-8.04098925823859e-06
-3.18292732178927e-05
-1.49665042681842e-05
-1.12396260387073e-05
-4.60999139220124e-06
-2.81330090124859e-05
-1.9948934422317e-05
-3.34269578419665e-05
-1.03281828739304e-05
-2.49106360370816e-05
-6.7072972046647e-06
-1.17726240185767e-05
-7.88934062826936e-06
-3.22083874832198e-06
-2.30649841848234e-05
-8.30294260429597e-06
-1.4932287485476e-06
-1.40654543087591e-05
-3.03313631836956e-05
-3.12283849070257e-05
-4.36031921112681e-05
-1.05999972451938e-05
-1.74197670015669e-05
-8.63847568624762e-06
9.23627927345946e-07
-2.26943859387941e-05
-1.99600784145739e-05
-9.29794663127779e-06
-4.63100054839436e-06
-1.88902727252913e-05
-4.20676955662461e-06
3.37176394001609e-06
-3.51735981610824e-05
-4.07913744083018e-05
-3.44053536086165e-05
-1.62831404285972e-05
-3.02784245826372e-05
-1.35881152964335e-05
-7.6250740432669e-06
-1.56314715840689e-05
-2.41159534194978e-05
-3.02245278449371e-05
-1.94994814659268e-05
-6.60255066327156e-06
-1.12729941415604e-05
-1.3695495174998e-05
-9.02652428059892e-06
-1.57767905345933e-06
-1.28433604087377e-05
-2.83851204568162e-05
-6.31072186195341e-06
-3.01498476523546e-05
-1.03856169924893e-05
-1.70266162201866e-05
-8.69701589067828e-06
-2.36846522518941e-05
-1.62708324410204e-05
-2.64557852438843e-05
-3.63951869092687e-05
-6.02380300896254e-06
-2.97317996758334e-05
-2.50253087210319e-05
-1.90279838037264e-05
-2.73279010686014e-05
-2.08725563950169e-05
-7.78076219164841e-06
-1.49720242023331e-05
-1.44156399010846e-05
-2.81652193088134e-05
-1.75790982514278e-05
-2.92726561204011e-05
-3.94290213575605e-05
-2.38054400517806e-05
-1.72708604497138e-05
-1.19156727003018e-05
-4.08217921606769e-05
-5.58983702064288e-06
-2.47443972267102e-05
-2.94493307982774e-05
-3.05253344855017e-05
-1.65444688861029e-06
-1.17502012877254e-05
-2.80004689160033e-06
-1.96791746755149e-05
-5.06813092693166e-05
-1.42928203013723e-05
-1.5253565097217e-05
-8.72597360876935e-06
-9.20853578956806e-06
-3.65722792372746e-05
-1.60189355219141e-05
-1.91942154919707e-05
1.36968326880351e-05
-7.10177740744606e-06
-1.05654632032347e-06
-1.88844102189871e-05
-2.35316549666437e-05
-6.80323536768003e-06
-3.01513459488557e-05
-3.80649942622891e-05
-1.23388273611309e-05
-3.52096920010483e-05
2.15909719350926e-05
-2.3819631052195e-05
-2.31177470351817e-05
-1.9617396420518e-05
-2.83031549618155e-05
-2.11468008541091e-05
-7.54604479588712e-06
-2.37630293345417e-05
-2.10197733846737e-05
-2.73991957557524e-05
-2.15964196896365e-05
-4.28731077775066e-05
-1.71500210317571e-05
-1.86184571009179e-05
-2.72201582776288e-05
-1.98505981545299e-05
-2.7830410997729e-05
-3.28362713816519e-05
-1.23006594769446e-05
-4.53275090175128e-06
-1.76995202602995e-05
-1.04068953613678e-05
-3.53688402859349e-05
-3.76200354005525e-05
-2.6271951191459e-05
5.50868725024313e-07
-3.09836235086621e-05
3.7898957307859e-06
-2.20780881415473e-05
-1.7598246264637e-05
3.86097177398072e-07
-2.73687018966034e-05
-1.30170788972978e-05
-1.67908823006834e-05
-6.64605623294165e-07
-1.81132392928694e-05
-8.30277268131731e-06
-1.39049453092e-05
-1.21947462629034e-05
-4.75047310315089e-05
-9.2185028360486e-06
-2.32700690364061e-05
-5.94676783864484e-06
-5.08259778373817e-05
-3.539865660412e-05
-2.71754251086204e-05
6.58393751787746e-06
-2.3847045243396e-05
-5.02074800969637e-06
-9.03954784539426e-06
-1.19387111312432e-05
-1.56993046831201e-05
-1.74558769334975e-05
-3.07952312033068e-07
-1.77439429359069e-05
-2.44968281777237e-05
-2.60415432771391e-05
-2.32631163154017e-05
-2.4536076216758e-05
-1.15977034456134e-05
-3.2269934572354e-05
-1.96720681484801e-05
-6.5151539706252e-06
-2.01504538714472e-05
-1.50334072973122e-05
-2.79866266232133e-05
-3.59750649493181e-05
-3.62746606982777e-05
-1.3236367195911e-05
-1.65641721646644e-05
-1.34815881731695e-05
-3.14897731862449e-05
-9.39400888735107e-06
-2.68250306622172e-05
-4.06339211482312e-05
-2.23291233212824e-05
8.12913061507377e-06
-1.95559702628021e-05
-8.7223322026241e-06
-1.53573230141261e-05
-2.2435029943532e-05
-5.5590366757893e-06
-8.3716570450092e-06
-2.0639456536671e-05
-4.32227883773691e-06
-2.68534713297758e-06
-2.48621209064231e-05
8.13795926433093e-06
-2.06440409168981e-05
-5.07268287647435e-06
-2.92031853597923e-05
-2.90797247091881e-05
-1.51220426324475e-05
-1.86139252912787e-05
-1.70192931471523e-05
-1.97286372416814e-05
-1.09016721630489e-06
-5.6167481688969e-05
-2.89020002357009e-05
-2.15194170967472e-05
-2.24767402299067e-05
-2.74261362518768e-05
-2.7762506622452e-05
-3.35774354085961e-05
-1.5494424430484e-05
-3.9498326119869e-05
-2.06685946701458e-05
-2.60230070109747e-05
-1.49651759442856e-05
-3.26728396896173e-05
-1.46102284141384e-05
-2.09352133250378e-05
-2.46920181559267e-05
-2.04801035858084e-05
-2.18413162228782e-05
-6.50724418417895e-06
-6.07418221433587e-06
-1.88421655468066e-05
-1.50683643528729e-05
-4.09263063699314e-05
-1.10520478157129e-05
-2.15963616081672e-05
-1.29863937799368e-05
-1.2822521886908e-05
-2.34623936381222e-05
-2.29296114725099e-05
-1.73527610471501e-05
-1.8407332067703e-05
-1.74848390376943e-05
-5.44036892023897e-07
-4.23037492814952e-05
-1.83262085085981e-05
-2.37229733009862e-05
-2.18151366026788e-05
-3.50417600554289e-06
-6.71036514207043e-06
-4.95499446390886e-06
-1.66668514173924e-05
-2.35546864116814e-05
-1.91712386112412e-05
-2.22605755180781e-05
-1.10814260381377e-05
-2.55137147410098e-05
-2.32158000590962e-05
-4.13821200688275e-05
-3.19145085466828e-05
-3.03985788869413e-05
-2.68521742319115e-05
-1.01703654778874e-05
-1.99123678051224e-05
-1.02923990226935e-05
1.84847002872966e-06
-2.17765065749042e-05
-1.67280878899364e-05
-2.86459666645503e-05
-2.39614502819246e-05
-1.02799193445632e-05
-1.21130260344045e-05
-3.08296670393879e-05
3.9728309307981e-06
-4.89232594630998e-06
-1.10528964328459e-05
-2.99898048398902e-05
-1.61512347858426e-05
-1.96372317203048e-05
-2.03747750649221e-05
-2.73749964786953e-05
-1.98674352172126e-05
-2.35644275262307e-05
-1.85817731585699e-05
-1.23163921122207e-05
-8.68026274458064e-06
-2.65132304104506e-05
-4.98138819010639e-05
1.65666631242472e-07
-3.93918824903818e-06
-1.99486999273443e-06
-1.43711537381421e-05
-1.34598120138961e-05
-4.50090539607048e-05
-2.34789253786819e-05
-2.54588105515726e-05
-2.41913522245621e-05
8.87962220120614e-06
-1.18334370964382e-05
-3.31731323934092e-05
-2.52885918416691e-05
-1.59663881985636e-05
-1.38984317047284e-05
-1.70810239322778e-05
-5.41857538142058e-06
4.69626281717665e-06
-1.47864960817638e-05
-2.24805315589553e-05
-2.14479142761445e-05
-1.69293487103873e-05
-1.31481638806374e-05
-2.78815509504322e-05
-3.52361478633974e-06
-3.34749970719988e-06
-2.78918132597983e-05
-1.54435866167012e-05
-1.20055132271104e-05
-1.37639669321051e-05
-9.63435440198238e-06
-4.77235109014446e-06
-2.32361152160768e-05
-8.52061843148286e-06
-1.69457175705465e-05
-1.92295314363128e-05
-2.73087769873083e-05
1.07952848123357e-05
-9.29938317328171e-06
-9.33318283077521e-06
-2.23274020309023e-05
-8.50811656395728e-06
-5.00277329971454e-06
-2.8380651415006e-05
7.0014961880611e-06
-2.40852732025816e-05
-1.77358366040537e-05
-1.8466601193917e-05
-3.76332370891142e-05
-3.24489240062784e-05
-3.36567777782736e-05
-1.66305414081479e-05
-2.10652444049364e-05
-4.02997818954959e-05
-2.76636486114255e-05
-1.80028545078506e-05
-3.5306632605656e-05
-1.94893972960946e-05
1.16529218791861e-05
-4.39263950364302e-07
-1.45422169328182e-05
-4.58701674233178e-05
-2.93560854178325e-05
-1.45744653753142e-05
-2.08340456440364e-06
-3.00943811299576e-05
-2.18242968920508e-05
-1.83234840464378e-05
-1.30655404032058e-06
-3.77442826068176e-05
-2.32428749631998e-05
-1.58692550326484e-05
-3.5237036216578e-05
-9.95886897556034e-06
-1.49162459573005e-05
-2.22408864359383e-05
-1.85821851868421e-05
-2.01493363688706e-05
-1.35601004188142e-05
-1.09117697842099e-05
-2.3160494399793e-05
-5.30054404667168e-05
-2.53253845241054e-05
-3.31764690342799e-05
-1.50159236786217e-05
-1.09502250991989e-05
-1.78299833583684e-05
-1.44679251241066e-05
-1.81541441911889e-05
-2.43615984697888e-05
-2.72162858212674e-05
1.03541891230021e-05
-1.46173746057618e-05
-3.30060920097334e-05
-7.00297186749047e-06
-1.96468167584655e-05
-4.7075621004996e-05
-1.84962151722476e-05
-3.55856527298336e-07
-2.36318641617406e-05
-1.96773909493732e-05
-2.05072048749114e-05
-2.69391655183675e-05
-1.82385943505383e-05
-1.25822640559469e-05
-3.02767375209216e-05
-2.43262687632378e-05
-4.42964375409279e-05
-2.4522936209455e-05
-1.87456063381264e-05
-3.35355651795215e-05
-2.4279858932445e-05
-3.49403289505269e-05
-1.09586246868352e-05
-1.9873895742695e-05
-2.32682814325418e-05
-4.13080588426082e-05
-1.55410450095364e-05
-1.85393840626042e-05
-1.40366198703662e-05
-7.67462821250344e-06
-2.20952370099768e-05
-2.95778883340535e-05
-1.12333180498239e-05
-3.51359644689173e-05
-2.81959333251332e-05
-2.88327814747775e-05
-2.86876336094863e-05
-4.0200455328798e-06
-1.20890605020814e-05
-2.77374463057569e-05
-2.02656689128955e-05
-1.05762379090892e-05
-1.71776387095151e-05
-2.39591041753639e-05
-4.42640919840409e-05
-3.30294146300111e-05
-3.54625762772503e-05
-9.62989866409685e-06
-1.74600212906244e-05
-2.48432677425594e-05
-3.89205932884667e-05
-2.87907412267209e-05
