# Supplementary material for: Research on computational propagation and identification of mine microseismic signals based on deep learning
Source: PLoS One. 2025 Oct 22;20(10):e0334641. doi: 10.1371/journal.pone.0334641 (PMC12543183; doi:10.1371/journal.pone.0334641)
Supplement: S2 Data — (ZIP) [file pone.0334641.s002.zip › 000100500001909.xlsx_0.txt_24.txt.txt]

-2.78914492630175e-05
-2.68649928234827e-05
-1.54273544246488e-05
-2.4146077074615e-05
-2.7315207682196e-05
-2.81788309941048e-05
-2.21155478128188e-06
-1.02299593622831e-05
-1.6427887561185e-05
-1.8072385588028e-05
-1.98699966433084e-05
-1.2909360013312e-05
-2.01775272767087e-05
-1.21011618928851e-05
-2.95980797119624e-05
-1.11428749015144e-05
-1.61483003178661e-05
-4.6354719999939e-05
-3.21735950269233e-05
-2.07930136026588e-05
-3.85179151426371e-06
-6.78080406222015e-06
-2.61788197895462e-05
-2.80783515663491e-05
-2.73128915457066e-05
-2.65398174452601e-06
-3.06925511878941e-08
-8.39899978586062e-06
-1.42065553244909e-05
1.00075135007951e-05
-2.69785257185298e-05
-5.76176168211594e-05
-3.20411115220801e-05
-3.25457419170661e-05
-1.717617344434e-05
-2.64991498733236e-05
-2.1141493462335e-05
-3.35304073853569e-06
-9.50305217029248e-06
-2.08502609853268e-05
-1.8174402516005e-05
-1.96813547330203e-05
-8.49411188545336e-06
-1.25608994226561e-05
-4.34048171353231e-05
-2.34541084194875e-05
-3.50011754186426e-05
-3.95049775361239e-05
-2.65422665742512e-05
-3.06403296576008e-05
-2.38319255682972e-05
-2.29142696562554e-05
-1.67199762159322e-05
-1.11259117161783e-05
-2.88390834913829e-05
-7.63555564747453e-06
-3.29521722870445e-06
9.20537999569185e-06
-5.56598769273562e-06
-1.4292375362518e-05
-9.2925818787274e-06
-2.41789286346849e-05
-3.41450461508819e-05
-3.69976658262664e-05
-3.76808863917172e-05
-2.517707669725e-05
-2.90666084941667e-05
-1.06994111355434e-05
-1.34553732870008e-05
-2.27260998799326e-05
-4.49972125036968e-06
-1.33876468718507e-05
-1.26661341211723e-05
-1.50769577992974e-05
-1.3126807024674e-05
-1.93528026506628e-05
-2.34575151016625e-05
-2.55542116388549e-05
-1.18379601227451e-05
-2.68462434319047e-05
-3.68473298377145e-05
-1.84580236695208e-05
-2.23433640901288e-05
-1.04829000794834e-05
-2.61281338959169e-05
-2.45925280235661e-05
-1.37182872825887e-05
-1.32043672928398e-05
-1.28350521778286e-05
-1.89088591834431e-06
-1.77479995012558e-05
-3.25060083468639e-05
-2.78769091432494e-05
-2.71732250974689e-05
-1.97234418791977e-05
-3.43626902843934e-05
-1.92146573258049e-05
5.12698567129451e-06
-3.40329309060691e-05
-3.91154473836423e-05
-3.03425841512538e-05
-1.86001478223474e-05
-1.12310690961705e-05
-1.66118883141245e-05
2.44281378503518e-06
-2.00872571559282e-05
-2.130093436508e-05
-3.6947862655222e-05
-2.22455588658697e-05
-1.65169515480398e-06
-2.58431605017495e-05
-3.04055646129671e-05
-3.06033614778439e-05
-1.18323485489906e-05
-2.54397828271699e-05
-3.85106029987289e-05
-1.89088424323767e-05
-2.68208156461157e-05
-5.38132204419218e-06
-2.36789663564421e-05
-2.37964954262861e-05
-2.55369621758938e-06
-2.29267376938752e-05
-3.55612069464283e-05
-2.47574585130845e-05
-1.23495450934398e-05
-3.11542379525252e-05
-1.5941240838141e-05
-1.41016931273538e-05
-1.18463955678688e-06
-3.53909040673933e-05
-1.36900223273333e-05
-3.21410961077333e-05
-3.45093534676221e-05
-4.26217824730538e-05
-4.21101713406538e-05
-6.70527555342168e-06
-1.22663360861267e-05
3.46352603657492e-06
-7.4285116807073e-06
-2.99645234948726e-05
-3.28677662397851e-05
-2.74876589809764e-05
-2.38337229471284e-05
-2.58133056694681e-05
-2.29494366168351e-05
-2.5509248630953e-05
-1.46183221749543e-05
-1.3703586465079e-05
-1.57571914328877e-05
-7.46754412020619e-06
-1.22262619622064e-05
-1.21451421346141e-05
-2.12066906407942e-05
-8.12519093094115e-06
-1.19786253763836e-05
-3.33217843086972e-05
-2.36676115200545e-05
-1.55217342295007e-05
-9.58831286825379e-06
-2.5033848800528e-05
1.24169820185638e-05
-7.43817275377189e-06
-2.22822789207324e-05
-1.22376765155967e-05
-2.5105667147956e-05
-4.17408272678959e-05
-2.14245146205745e-05
-2.61259292489592e-05
-2.4647537692188e-05
-2.18760107293866e-05
-5.09679377267251e-05
-2.71720164473746e-05
-2.97260760556343e-06
-2.4868094669815e-05
-2.87723491163624e-05
-9.05079890071092e-06
-2.86990755099183e-05
-8.7334982181414e-06
-2.37385574399306e-05
-2.90134205309247e-05
-1.89039517514624e-05
-1.82848418004556e-05
-3.85547709223862e-05
-8.02136222244393e-06
-2.09235940022554e-05
-2.02433717139224e-05
-1.61215537235056e-05
-1.60481572650577e-05
-3.40234095740727e-05
8.22309530789675e-06
-1.89977891465317e-05
-1.93898956505162e-05
-3.0418649821252e-05
-3.11685396436657e-05
-4.10856219348731e-05
-3.08172831599938e-05
-3.40457388924896e-05
-2.73935434957196e-05
9.69567644644912e-07
-1.4683255627861e-05
-2.97580948929302e-05
-9.31717540118747e-06
-7.47057689775871e-06
-2.90095576703102e-05
-2.85186440720774e-05
-2.78280630779797e-05
-1.01186967964725e-05
-1.79975873881047e-05
-1.77704694786915e-05
-5.04796025180468e-06
-1.81632955640553e-05
-2.27929816321233e-05
-2.44431187703462e-05
-1.11765209622004e-05
-1.86019203867819e-05
-2.48028930118007e-05
-2.84274887304769e-05
-2.03062691611908e-05
-2.11223676577656e-05
-2.43806195933619e-05
-3.73235179479102e-05
-5.30207375620205e-05
-2.59232552095698e-05
-3.68243377223404e-05
-1.1023241905526e-05
-2.28031447493929e-05
-2.54429157927337e-05
-2.48707035584855e-05
1.28330166186766e-05
-4.76809919097408e-06
-6.50370981401959e-05
-5.27908463303183e-05
-3.10547497380839e-05
8.41356419807993e-06
-2.79844070021348e-05
-1.72290782162074e-05
-1.40770398252964e-05
-3.5929044956842e-05
-1.55225974476468e-05
-4.5013064294647e-06
-2.15865000329789e-06
-8.66212146497569e-06
-1.85737111976466e-05
-8.29833413727142e-06
-3.89924208728681e-05
3.31336484705027e-06
6.4128374229193e-06
2.01556326914635e-06
-2.7047308781407e-05
-1.57701660550438e-05
-3.51503110340889e-05
-2.2033930512773e-05
-3.72986279490313e-05
-2.97604592067246e-05
-4.72306992783432e-05
-6.81114189091928e-06
-1.28582416962676e-05
-1.13128594510122e-05
-2.92217381996855e-05
-2.61423102594338e-05
-8.94953873549258e-06
-6.41553799341039e-06
-3.25089946104178e-05
-3.5038507269932e-05
-2.54561534088762e-05
-2.15029475028591e-05
-1.13047362067908e-05
-3.0698759843385e-05
-2.20572253125653e-05
-2.3071467808589e-05
-2.54701963851886e-05
-1.34902033648712e-05
-8.78996796040938e-06
-5.36560121418193e-06
-2.05574910024747e-05
-1.62463312689076e-05
-3.71621313180558e-05
-1.70912649350523e-05
-1.55463014771971e-05
-2.53414857365797e-05
-3.01945350913881e-05
-1.29704045111792e-05
-4.44212321026152e-05
-1.36321301969429e-05
-3.90848763970003e-05
-2.33661480634263e-05
-1.00529157000711e-05
-2.0408290731542e-05
-3.17551168581022e-05
-1.56143523540823e-05
-1.64150119068669e-05
-2.79352514444355e-05
-1.68671997343928e-05
-1.1285531935573e-06
-1.84666444810156e-05
-2.3640144858781e-05
-1.95735894236541e-05
-2.90574446060634e-05
-1.747686602809e-05
-3.00024511112239e-05
-4.10681755527021e-05
-1.1700938963341e-05
-2.84474534865536e-05
-3.09108230855627e-05
-3.50555741169498e-05
-1.56341830330221e-05
-1.9718719517106e-05
-9.68205851506478e-06
-2.16766244080513e-05
-7.95511011549493e-06
-2.16489204566087e-05
-1.24307267004207e-05
-2.53597754690388e-05
-1.94941753764198e-05
-3.05315053813276e-05
8.67001686092745e-06
-1.24697740629598e-05
-3.12479124621416e-05
-5.30747024601605e-06
-3.77343522313445e-05
-1.5955258950135e-05
-3.11208489043412e-05
-1.99538637348628e-05
-3.09551640701807e-05
-1.23713164750058e-05
-3.96577795397652e-05
-3.71625006301779e-05
-2.38316925384895e-05
-1.23565250214156e-05
-4.46041527514913e-05
-9.45054480676667e-07
-5.20780490745821e-06
-3.22696013537634e-05
4.51907445989672e-06
-1.8689751695142e-05
-1.52890627595905e-05
-1.48002979473614e-05
1.85915147676752e-06
-9.21094366519951e-06
-1.95268383733113e-05
-3.84391798402771e-05
-1.79951278268421e-05
-1.51973633047439e-05
-3.0071978436916e-05
-2.10569906499972e-05
-1.62411387991221e-05
-1.84575890888146e-05
-4.25865630391274e-06
-1.32294645678563e-05
-3.23921381023065e-05
-2.31063639769185e-05
-2.46286660894931e-05
-1.63436538237684e-05
-2.64757749642449e-05
-1.920452927031e-05
-1.06287042178986e-05
-9.7065479390904e-06
-2.35802727701518e-05
-5.81461673396241e-06
-3.86745368283026e-05
-2.60032226773289e-06
-2.06680852936993e-05
-9.64475156327907e-07
-2.56313869324219e-05
-1.88127012684786e-05
-4.38318820483118e-05
-1.92760576247035e-05
-1.86682197013955e-05
-3.13311272352805e-05
-1.52480731537361e-05
-1.22595933988349e-05
-1.13765196914443e-05
-3.4790021172626e-05
-2.14689985208699e-05
-2.52282724348617e-05
-2.19516808079564e-05
-2.59316062154519e-05
-3.58651424740233e-05
-1.48112997402256e-05
-1.9320056382582e-05
-3.44225901414444e-06
-1.56262507659584e-05
-1.86181061276332e-05
4.96519308419859e-06
1.22784520525864e-06
-2.40996921917312e-05
-1.10253398053991e-05
-4.99290219951129e-05
-2.32278599298204e-05
-3.07060694869614e-05
-1.43084405106235e-05
-1.29745162023576e-05
-1.83356018840214e-06
-2.4419499350687e-05
-1.96461213933233e-05
-4.00718002370717e-05
-2.92740572108966e-05
-3.07900240280065e-05
-4.36013455800766e-05
-1.44660843096039e-05
-9.23472969750585e-06
-2.93986555956295e-05
-9.83369877765483e-06
-3.39399608639511e-05
1.07746006431537e-05
-1.13025813095574e-05
-1.91596758360233e-05
-3.59802464184273e-05
2.38652339814466e-06
-4.79098478046564e-06
4.47364231270296e-06
-2.56212874019907e-05
-1.34776114535622e-05
-2.89294257300068e-05
-3.04148220461186e-05
-2.65939316427166e-05
-1.55701362392934e-05
-2.05891515729547e-05
-1.40802648064257e-05
-1.81259209357865e-05
-3.54090379249492e-05
-1.28184111220356e-05
-2.22194232758062e-05
-2.90550262453421e-05
-4.11133571169912e-05
-7.78651850603361e-06
5.53797228789542e-06
2.41598814948062e-06
-2.04352910122644e-05
-3.26284920821879e-05
-3.00354507472544e-05
-1.76671335041818e-05
-1.21769298399269e-05
-1.77557944052188e-05
-3.0066852425443e-05
-2.50223011483742e-05
-1.77563879037342e-05
-8.57415731761632e-06
-2.5991415708512e-05
-2.87833658629214e-05
-4.53861138893783e-05
-3.33265057972301e-05
-4.00888105985886e-05
-2.19419368338251e-05
-1.58038163847307e-05
-4.11595434621204e-06
-1.71410220475072e-05
-2.31067547532165e-05
-1.35892161893195e-05
-2.38377416117687e-05
-2.03695930830554e-05
-4.01654354631317e-05
-5.81899921351646e-05
-1.98939417095116e-05
-3.62912965037069e-05
-4.57490894295744e-05
-2.03806621057588e-06
5.26788341910391e-06
-2.01641710232053e-05
-2.71224761755304e-05
-1.58514036838132e-05
-3.02831757117094e-05
-1.09450495447469e-05
-1.92328030700449e-05
-3.44269244048294e-05
-2.45997579431056e-05
-3.39407467254045e-05
-2.93589096460453e-05
-1.01923352833207e-05
-1.76706917634165e-06
-2.44760643849659e-05
-3.64396763282278e-07
-1.87934588084397e-05
-3.02460667446141e-05
-1.76972948789149e-06
-1.91650707929765e-05
-3.16179531776367e-05
-1.86604364815768e-05
-3.39650502998985e-05
-1.77265719010933e-05
-1.08777043278601e-05
-2.95833185277574e-06
-4.21358195111167e-05
-1.45863631004282e-05
-2.4247802589667e-05
-2.97753278684296e-05
-2.85172721032736e-05
-2.36613875472127e-05
-2.03668571379701e-05
-2.83047387242052e-05
-1.50684948847795e-05
-3.34226848431678e-05
-2.6704837780001e-05
-2.39265939659626e-05
-2.8220860349736e-05
-2.17615816768675e-05
-3.65437890521214e-06
-1.68686038446194e-05
-3.30572120611984e-05
-1.29783161845591e-05
-1.52516957387261e-05
-8.11948825389555e-06
-2.9616845764701e-05
-3.82866546039827e-05
-1.98927541920617e-05
-2.05940174438341e-05
-1.56597606938011e-05
-1.17796920574158e-05
-3.64286190562724e-05
-2.06632444529677e-05
-1.85804954287969e-05
-2.80344178764809e-05
-2.69922529917485e-05
-1.16993687631414e-05
-3.78160906374395e-05
-1.1240800220402e-05
-1.87328476768904e-05
-1.0847906451748e-05
-2.86332973256858e-05
-1.14547504326309e-05
-1.73176747509338e-05
-3.67673600518997e-05
-3.7136969031508e-05
-6.60679860809428e-07
-2.43851461485208e-05
-1.89519265889603e-05
-1.50978473306166e-05
-2.68781691962685e-05
-2.83743110226101e-05
-2.66454588546952e-05
-2.18098600495594e-05
-1.27974487996108e-05
-2.52615157826105e-05
-2.02104421128762e-05
-2.40029926298018e-05
-8.61914871716055e-06
-5.36382809828624e-05
-1.75676107263309e-07
-3.00742530109792e-05
-1.6031549499649e-05
-3.56306477386269e-05
-3.34031199710554e-05
-3.0858467567564e-05
-3.51716391795814e-05
-3.16232860996546e-05
-3.31925768612321e-05
-7.05109823498871e-06
-2.55427200203763e-05
-2.2638932516821e-05
-4.09630713038328e-05
-1.94156834414027e-05
-3.91403119688151e-06
-1.56825917870487e-05
-2.53768408967293e-05
-2.95121271032664e-05
-1.88286428561015e-05
-1.39047516129059e-05
-2.92486554463494e-05
-1.04296135038031e-05
-3.12815523333942e-05
-5.22335711698342e-06
-1.603054806725e-05
-2.18054611328553e-05
-4.43616553243667e-05
-1.46942940455478e-05
-1.96540140985017e-05
-3.61742206172299e-05
1.30798507415299e-05
-4.67340048733442e-05
-2.91304373295005e-05
-8.34494058882011e-06
-1.2727100377475e-05
-1.86026176786658e-05
-1.66860692301902e-07
-2.64396051616216e-05
-9.17445995138235e-06
-4.07047886496883e-05
-2.52557125443509e-05
-1.4640535441603e-05
-1.04621574385103e-05
-4.08444588351506e-05
-2.7119753073987e-05
-1.35152087591553e-05
-1.89517757243288e-05
-6.69397241041502e-06
-9.49997669298003e-06
-2.99934765495842e-05
-2.6877814079699e-05
-8.55551478582881e-06
-1.20502739843327e-05
-7.75501336905022e-06
-7.54814944816972e-06
-2.00941444070794e-05
-1.21489829693294e-05
-1.36006423792466e-05
-1.55807080999164e-05
-2.89819052225437e-05
-5.03249986345388e-06
-2.33231983257359e-05
-1.31856337705858e-05
-2.71247392265071e-05
-2.72945637307231e-05
-1.59610762547152e-05
-4.01174474588698e-05
-1.80479338871304e-05
1.03191931188695e-05
-1.31007895219872e-06
-5.22827747707009e-05
-2.48850275827049e-05
-1.22175229017834e-05
-1.40794531634845e-05
-6.17485287473868e-06
-1.18811843612387e-06
-2.41231633832098e-05
-2.88781405008623e-05
-2.0060215378546e-05
-1.99649736363896e-05
-3.31627676734375e-05
-2.62377031721684e-05
-1.21427855358451e-05
-2.4948894715272e-05
-9.69763759107609e-06
-2.03600347131117e-05
-1.59078298163981e-05
1.16859629434323e-06
-2.63721849845684e-05
3.19017748482103e-06
-1.21426359617921e-05
-6.5056708683891e-06
-1.1461643148529e-05
-1.34552051214716e-05
-5.31340231629721e-06
-1.18905006404855e-05
-5.56632507874185e-06
-6.92029980231556e-06
-1.57825107727834e-05
2.2899605477827e-06
-1.22023672804239e-05
-1.8950420503285e-05
-1.34944167088966e-05
-2.01875200744365e-05
-5.45820768450904e-06
-8.29444229135082e-06
-4.95105697844841e-06
-1.27203587642445e-05
-4.37863171478589e-05
-2.80332319008861e-05
-3.92749577889231e-05
-3.84127028011725e-05
9.95538180044589e-06
-1.24698772155441e-05
-1.88485179577541e-05
-2.9622375341079e-05
-4.09643595116754e-07
-4.11511261635061e-05
-7.66852268424399e-06
-1.54926817782723e-06
-4.4207392626078e-05
-2.22014213761023e-05
-1.43406606661937e-05
-1.63004658478274e-05
-2.78252690850169e-05
-2.82723526886845e-05
-3.30593923824884e-05
1.21293733113663e-06
-2.84125529301467e-05
-2.2537451904321e-05
-2.19954432592179e-05
-1.77988833658313e-05
-2.41072128186584e-05
-2.69510977492362e-05
-4.61605770259114e-05
-1.66288838822186e-05
-1.82048644550947e-05
-9.14223379666596e-06
-2.17568228521381e-06
-6.94637408329177e-06
-2.69868205065953e-05
-5.74423675529813e-06
-3.35229712373042e-05
-3.28336373972066e-05
-2.81004851464163e-05
-3.51037063675744e-05
-3.97690123505535e-05
-6.26533029042023e-06
-2.57567399027806e-05
-3.71248192723769e-05
-2.35487780353553e-05
-1.89062211665607e-05
-1.1037642453998e-05
-1.75427888272455e-05
-1.32834372635858e-05
-3.02140021857979e-05
-1.2664088982493e-05
-3.04910920590734e-05
-2.11015598056775e-05
-3.52869747176962e-05
-7.96419736360573e-06
-3.24696523613322e-05
-3.54093725204686e-05
-1.54001862671537e-05
-6.38086096198011e-06
-4.34884590299154e-05
-3.16073734201175e-05
-2.5188329034759e-05
-4.3166963874241e-05
-2.94478679106515e-05
-7.13721490847673e-06
-1.07946812050931e-05
-2.10300994852068e-05
-1.22685813109414e-05
-2.42179480351949e-05
-4.41373938435174e-06
-1.9231531184918e-06
-3.60473290001517e-05
-1.72627477721456e-05
-5.84569212853856e-05
-3.04880603266869e-05
-4.19944526135574e-05
-2.59140988627391e-05
-1.78022981294771e-05
-2.17285438076279e-05
-3.62761799707762e-05
-2.73767110030619e-05
-1.44823529896525e-05
2.81822870227249e-06
-3.76034441667957e-05
-1.4337988612219e-05
-4.15724911563643e-05
-3.47133504012048e-05
-1.39171385526906e-05
-5.21828554316802e-06
-2.03168109760305e-05
-3.6181257808978e-05
-2.53415526651674e-05
-2.37461697981975e-06
-1.29560859432102e-06
-1.69560105014183e-05
-2.07126106268716e-05
-2.12943445355318e-05
-3.45027761288468e-05
-8.23660568109297e-06
-1.99812649316104e-05
-2.30942408095364e-05
-8.43817276489817e-06
-2.452810016688e-05
-9.7973431905651e-06
-3.6371101870411e-05
-1.30211397111877e-05
-1.7180892566375e-05
-1.90857410719378e-05
-4.20325156082954e-05
-1.33536675322548e-05
3.30413074060489e-06
-1.79337596734174e-05
-1.21447173489565e-05
-1.42043114053923e-05
-2.2782287793148e-05
-6.5057531070184e-06
-6.44545908598463e-06
-2.83746535815187e-05
-2.22979469386084e-05
-3.67754166049181e-05
-2.15695904522159e-05
9.03745245396577e-06
-1.81630948050822e-05
-5.41395258728476e-06
-4.55546632614788e-06
-3.63490294999544e-05
-1.2057951682174e-05
-3.48384748348015e-05
-6.74496172294495e-06
-8.2612582730552e-06
-3.42287926693718e-05
-1.77436531244979e-05
-2.05037231831216e-05
-1.88822807215842e-05
-2.51833772964009e-05
-2.72288143675975e-05
-2.34555028000249e-05
-2.60555536445178e-05
-9.48656169474148e-06
-2.01949767750357e-05
-4.00782490272515e-05
-2.71201169512801e-05
-8.28717751003977e-06
-8.72678098340047e-06
-3.41957752551323e-05
-1.62417702675899e-05
2.78435350657612e-06
-1.63338523893499e-05
-3.76243219968364e-05
-2.62510886754479e-05
-2.16373939864725e-05
-1.37196300016864e-05
-9.2544286742812e-06
-2.97467348473873e-05
-1.75076814999247e-05
-3.83065490175482e-05
-1.97948430414838e-05
-3.63620422167646e-05
-8.79038704791857e-07
-1.35956425652989e-05
-4.68587471962594e-05
-9.5823840705504e-06
-1.97008163794705e-05
-2.46782537895072e-05
-2.03620577890111e-06
-1.58818666665777e-05
-2.93503098472477e-05
-3.9703574976586e-05
-3.83088755595716e-05
-1.43702282514779e-05
-2.64691118035511e-05
-1.86751136920146e-05
-2.76286685497517e-05
-3.74786095233524e-05
-3.6359185382733e-05
-2.29978848503135e-06
-1.29419863991338e-05
-2.47929178179827e-05
-2.76381469429595e-05
-1.36101685491378e-05
-2.69980412300915e-05
-2.78134722124058e-05
-6.26577493907827e-06
-1.0742750347976e-05
-2.25007021697105e-05
-1.75900484969413e-05
-1.57047019137264e-05
-5.80849952367568e-07
-7.59477585810011e-06
-3.22832108543751e-05
-2.96581462307643e-05
-2.00898266772965e-05
2.63998423087209e-06
5.07260362108081e-06
-1.20941855717559e-05
2.45008103891961e-06
-9.544320148232e-06
-4.75276905086058e-05
-2.00063436181793e-05
-1.87173963081551e-05
-1.85255854655842e-05
-2.00036258376645e-05
-4.54143622097231e-05
-2.73607702359319e-05
-3.2313803922738e-05
-3.20972697923207e-05
-2.82235240634764e-06
2.01097234796861e-06
-4.5029525517533e-05
-1.26135390722721e-05
-4.31575620951841e-05
-2.78611520667994e-05
-2.89082259620058e-05
-3.56311793237491e-05
-1.38710969522694e-05
-1.84577431463676e-05
-1.8860932751159e-05
-1.34844794536861e-05
-2.87749785648439e-05
-2.54262285560288e-05
-2.19905228988044e-05
-1.63134324544151e-05
-2.74163598635727e-05
-2.60060928114905e-05
8.98276588591832e-06
-2.59456556028669e-05
-1.15311811032781e-05
-2.133148641212e-06
-2.13560142602065e-05
-7.4711885914915e-06
-2.04223860617073e-06
-3.81414132279717e-06
-3.23530013615962e-05
-1.64575499156699e-05
-3.25817725948513e-05
-1.49600782887558e-05
-1.05833842482863e-05
-1.35863069314381e-05
-8.94295387599956e-07
-3.24402063005616e-06
-1.08988466118758e-05
-2.94791767989797e-05
-1.3005512764451e-05
-2.32111363995617e-05
-2.0755539796285e-05
-1.80660800461488e-05
-2.6411041807725e-05
-2.49658354155086e-05
-2.99071246075646e-05
9.53768110200902e-06
-3.32893343626789e-05
-1.1690006063203e-05
-2.48733841716407e-05
-3.41302859120276e-05
-6.61574279498377e-06
-1.54755340572164e-05
-1.74418629314894e-05
-2.22223249539254e-05
-1.9551295648994e-05
-1.52071898051433e-05
-2.7728542851139e-05
-5.54643016860016e-06
-1.31828420310266e-05
-3.35961128771723e-05
-3.80933676649782e-05
-3.48819261760273e-05
-1.99764575846532e-05
-2.84813672777664e-05
-3.29828645314476e-05
-4.41872010030155e-06
-2.46703059484014e-05
-1.49741239790926e-06
-1.6809001107772e-05
-1.49211866649742e-05
1.14434528328407e-05
-7.36664809108426e-06
-2.98682116178389e-05
-2.29632118701458e-05
-2.64503526563963e-05
-9.99093951167517e-06
-3.28550953856239e-05
-2.3318618246256e-05
-5.58634037864024e-06
-1.52601255112045e-05
-2.92368070353686e-05
-1.39741161441225e-05
-4.16108629439361e-05
-2.25677811472352e-05
-2.55260970377277e-06
-2.70532860261251e-05
-1.79410440651211e-05
-2.50700784378374e-05
-2.41396655941052e-05
-9.58931228007804e-06
-2.34601807708337e-05
-2.91627051672383e-05
-2.80766225023919e-05
-2.60546314400047e-05
-9.52060869157e-06
-2.98192368425555e-05
-1.10537769155234e-05
-1.14682386868495e-05
-2.08562905900705e-05
-1.40064697920415e-05
6.44621033594784e-06
-2.03235396472282e-05
-2.01341285428667e-05
-2.46694706980695e-05
-1.40429755106683e-05
-4.24974555100709e-05
-2.47417140819009e-05
-1.88177162350917e-05
-4.49509717243863e-05
-1.03165093861221e-05
-1.57419684619053e-05
-3.58722432877533e-05
-1.90713548738163e-05
-5.34011623080972e-06
-1.67315701034342e-05
-1.59189257735623e-05
-2.82715638981867e-05
-2.01516250702802e-05
1.94622633907589e-07
-2.26486889366041e-05
-2.44619774215015e-05
-1.06168610440004e-08
-3.43600162579358e-05
-2.05027755074035e-05
-2.68783427233843e-05
-9.64747939053257e-06
-2.32957374980121e-05
-3.06522120366552e-05
6.16342913597003e-06
-1.75927658990571e-05
-1.99250327362679e-05
8.7058588504537e-06
-1.52791279383536e-05
-1.43227779873418e-05
6.72852490936763e-06
-1.47305038243414e-05
-7.2300439551459e-06
-3.63286229759062e-05
-1.31118795650111e-05
-2.18041318382807e-06
-2.70174411420248e-05
-1.98436105031068e-05
-3.16413148143058e-05
-4.22218943047173e-05
-1.25511930393772e-05
-1.22780340147077e-05
-8.77668550126783e-06
-2.89944262127187e-05
-1.45841966201607e-05
-3.7148370033394e-05
-6.17641449325343e-06
-9.39332602359136e-06
-1.69528324045234e-05
-3.05472021155262e-05
-1.03271317579091e-05
-5.49993745936799e-06
-2.20803883564824e-05
-2.85461628590117e-05
-2.80103649400389e-05
-2.06470713511564e-05
-2.6540588449176e-05
-1.60323090592516e-05
-1.001401220709e-05
-1.54772109257033e-05
-1.3194497249879e-05
-2.26376433394706e-05
-3.27137348131352e-05
-2.86126126617433e-05
-3.48940249338051e-06
-1.33720829491651e-05
-2.87272380133377e-05
-2.12236894539793e-05
-2.39517340736972e-05
-3.00412222255082e-05
-1.17870456897085e-05
-2.5561166472834e-05
-1.48312929712456e-05
-6.18571984671228e-06
-2.60858789411584e-05
-4.08219583201878e-05
-4.64424618952088e-05
-1.76797882555064e-05
-5.81323991471159e-06
-3.34255335771377e-05
2.37615622601817e-07
-2.74531681072265e-05
-1.5970127252635e-05
-2.2141377980006e-05
-2.43531966235064e-05
-1.34668880481592e-05
-2.43199097107904e-05
-6.64712648876989e-06
-1.66125831444656e-05
-3.24407211955488e-05
-2.26131657842065e-06
-2.56587288460219e-07
-2.01891413475563e-05
-2.24932461718657e-05
-3.2073711919448e-05
-2.53810153351427e-06
2.08347037885403e-07
-2.5810609438592e-05
-3.25474078149952e-05
-1.62500969201181e-05
4.82845821212256e-06
-1.31024816729117e-05
-1.44910621639739e-05
-8.35926887049927e-06
-4.22595782802181e-05
-2.06945807636468e-05
-1.74870545055832e-05
-6.48880561173864e-06
-3.40619853080951e-05
-2.74787764763805e-05
-2.23222405612965e-05
-2.10998464278765e-05
-3.83210125488125e-05
-3.22030585473178e-05
-3.15875572931999e-06
-1.20774193528414e-05
-1.52704699831048e-05
-1.05768941001643e-05
-2.20535191096688e-05
-3.58024933912164e-05
-3.58902303904362e-05
-9.71014410428614e-06
-1.85035224688437e-05
-2.75064463384312e-05
-2.20512115270952e-05
-1.73358052961915e-05
-3.45986053568494e-05
-4.35328665796336e-05
-2.07334808871594e-05
-1.13764791099019e-05
-1.49837323008616e-05
-2.38532894785257e-05
-4.5770332821397e-06
-6.29362721388367e-06
-1.92296190741207e-05
-3.29027042662547e-05
-6.79816645597793e-06
-1.50346314554607e-05
-3.22060204153358e-05
-2.80943485243672e-05
-6.87921082919243e-06
-2.81206072282183e-05
-4.38636880969867e-05
1.05568629149866e-06
-3.43877787133388e-05
-2.67871040671772e-05
-1.65050863020543e-05
-2.84423382633825e-05
-2.50335018474829e-05
-3.68283432781298e-05
-1.98347574475529e-05
-2.32128812672185e-05
-2.86806570937213e-05
-2.40411841619297e-05
-1.786547693481e-05
-2.57382766769879e-05
-2.11481910414727e-05
-1.43641540181541e-05
-7.80562360596095e-07
-1.54901821414268e-05
-1.08608015719497e-05
-3.10318436304919e-05
-1.2007936536544e-05
-3.01740712579219e-05
-2.28374059262121e-06
-3.30670399614964e-05
-9.24320512649503e-06
-1.02668287181093e-05
-9.32672656509857e-06
-1.85954670875663e-05
1.1855100504698e-06
-1.6000584848555e-05
-3.40638963230463e-05
-5.02393307969268e-05
-1.49422120191296e-05
-1.42012184958218e-05
-3.39865584128754e-05
-8.36420346606022e-06
2.84134398135402e-07
-2.10798891812609e-05
-2.28454279909607e-05
-1.54505312717873e-05
-4.25311878563563e-06
-2.95599056479675e-05
-1.59337354891334e-05
-6.91439323086542e-06
-3.18410101973812e-05
-2.54824349755682e-05
-1.69093731944976e-05
-6.41557112224642e-06
-9.66074305264918e-06
-1.54076096040575e-05
2.4280057611336e-06
-2.57549082769895e-05
-6.78600083718953e-06
-4.14709949202243e-05
-7.98673471440249e-06
-2.92748137075823e-06
-2.41322023074719e-06
-2.33187752761049e-05
-8.26302480647578e-06
-2.9328631706482e-05
-2.14531577117717e-05
-2.64545926954854e-05
-2.40838439551429e-05
-1.21496828827621e-05
-2.08340730625827e-05
-2.0501499248745e-05
-1.16364083034288e-05
-1.64237301319942e-05
-3.37487099496329e-06
-2.01932798746729e-05
-3.45526114672167e-05
-4.1179787752017e-05
-2.7008141291355e-05
-2.00906125243808e-05
-1.57583620979313e-05
-1.09707436924051e-05
-4.16043821593553e-06
-3.54900346229265e-05
-2.56834407253456e-05
-2.21777899879757e-05
-1.05915236105446e-05
-1.89518887064396e-05
-2.73506043212358e-05
-2.42647871733849e-05
-2.58593102731913e-05
-1.60080201176412e-05
3.1092638629357e-07
-1.7629347433617e-05
-2.30009935231684e-05
-3.12237637480569e-05
-2.32683227587083e-05
-3.93981411908797e-05
-9.73143799680405e-06
-2.84376525654006e-05
-4.34515952125668e-05
-2.29946478988078e-05
-2.04439737885521e-05
-2.8401061038077e-05
-3.12698782297655e-05
-2.68162821304237e-05
-2.36422852394801e-05
4.08958751773146e-06
-1.01488382565827e-05
-1.19547297431032e-05
-1.273788272861e-05
-1.04364304645421e-05
-1.50333928015387e-05
-1.61581625042491e-05
-2.11237848031618e-05
-4.18521194143298e-05
-5.14632995249524e-06
-2.66924304881211e-05
-2.91456975394078e-05
-1.85113663254546e-05
-1.07312780424804e-05
-7.77054609792923e-06
1.77459736405107e-06
-1.81522922352051e-05
-2.61974213368726e-05
-4.0469469489476e-06
-1.37310739762261e-05
-1.44973180085917e-05
-2.02875554017385e-06
-1.04974671963821e-05
-2.14660022645552e-05
-3.36992295716099e-05
-1.75345237814415e-05
-3.93992644196574e-07
-8.21008952244484e-06
-1.77827289843661e-06
-5.96618941817103e-08
-1.64283255012251e-05
-1.19780942128357e-07
-2.35022790927358e-05
-9.77412001679581e-06
-1.6361642483203e-05
-1.3874226309335e-05
-1.26831363010893e-05
-1.41413692459584e-05
-2.76979326938454e-05
-4.6034227698373e-05
-3.55366677367801e-05
-1.43051298845162e-05
-1.28264551593136e-05
-2.93958221368519e-05
-1.42542355186278e-05
-1.59121478487337e-05
-7.27606426920224e-06
-3.31642037063391e-05
-3.36887161317659e-05
-2.64522184191422e-05
-3.03600438856172e-05
-3.39505861839444e-05
-2.18169327622605e-05
-1.76981943724685e-05
-8.22789806330846e-06
-2.676987320484e-05
-2.31961596751997e-05
-4.27537840588933e-06
-3.05792697016593e-05
-2.11561177401765e-05
-2.61593403054291e-05
-3.71171753257179e-05
-2.12361631381778e-05
-3.19610711531117e-05
-3.82448236232291e-05
-3.6438333058223e-05
1.98658118148932e-06
-3.57539161758857e-05
-1.80649953609456e-05
-1.21054819190269e-05
-4.81673312672915e-05
-1.91721396983093e-05
-2.79348902995084e-05
-3.95663767158596e-05
-3.47721396444448e-06
-1.67998313150266e-05
-2.80309788456877e-05
-3.31966853108144e-05
-1.41658168476459e-05
-1.33629897186494e-05
-3.36813881373742e-05
-1.92790114356176e-05
-3.4210620585763e-05
-1.71479031911439e-05
-9.925023830387e-06
-1.98288351545474e-05
1.00084201076205e-05
-2.78946334749988e-05
-8.33602189337299e-06
-1.46160077505116e-05
-1.57430755270094e-05
-3.66392274731779e-05
-8.78839394495708e-06
-3.29493896705441e-05
-1.87506588044469e-06
-1.23232800324357e-05
-2.79931219285655e-05
-1.65111768979947e-06
-3.0507070771142e-06
-2.01577423229084e-05
-4.83975129832007e-05
-2.52885711502791e-05
-1.68121983400749e-05
-1.34340875699729e-05
-4.17879268924594e-05
-1.44525094429272e-05
-2.81527055501306e-05
-6.66288384924582e-06
-1.39725923064782e-05
-1.53922474558957e-05
-7.61868745349255e-06
-5.15568889391211e-05
-6.91663893326296e-06
-1.31583383690014e-05
-1.15600798445803e-06
-1.70706638044023e-05
-9.50020993820913e-06
-1.87299465375826e-05
-1.09776976807667e-05
-1.12295861410745e-05
-3.61101712688228e-05
-1.86121235580174e-05
-1.92697846441027e-05
-1.95833297850204e-05
-2.62543820777636e-05
-1.33338858221935e-06
-2.53946263344399e-05
-2.0936230595427e-05
-1.23741797665523e-05
-2.03009894892691e-05
-2.20511391141317e-05
-2.02620232360489e-05
-3.01047147430193e-05
-1.89978969144753e-05
-2.33074427990755e-05
-2.56240290551333e-05
-3.67524185887566e-05
-3.83542218833029e-05
-1.02545279608031e-05
-1.07409866727717e-05
-2.15107296831129e-05
-3.77405674919918e-05
-3.61850724421938e-05
-2.3065638433006e-05
-1.9007185073987e-05
-3.02300741964307e-05
-2.75200453840559e-05
-2.09174422661582e-05
-2.49749492023333e-05
-2.85359889971934e-05
-2.52498766319165e-05
-5.85574276154757e-06
-3.1253598681838e-05
-1.23734083930736e-06
-2.41090490883016e-05
-2.76315513121493e-05
1.19669002574342e-06
-3.92886985905013e-05
-2.27762996986277e-05
-1.29359615100499e-05
-5.53798621924858e-06
-1.04039202444663e-05
8.8671726319981e-06
-1.70873519946378e-05
-4.12177256385269e-05
-3.84806841033757e-05
-3.44849888187019e-05
-8.60084843605379e-07
-1.89415483440455e-05
-1.89472271601226e-05
-1.74558045608824e-05
-2.08604894194747e-05
-3.92157654625313e-05
-4.80499492599223e-06
-2.22827923821148e-05
-1.94427429805612e-05
-3.36805781536949e-05
-7.71975544980389e-06
-3.27160037598972e-05
-7.9948504168212e-06
-7.50662244425836e-06
-6.72310407212131e-06
-2.90098864237076e-05
-3.10614666609596e-05
-1.85121064308017e-06
-1.37827933101419e-05
-7.73196387653827e-06
-7.68752055349582e-06
-1.10267163613042e-05
-2.44287557327243e-05
-2.32240780809027e-05
-3.32461498298381e-05
-2.45679988269718e-05
-2.39194546037932e-05
-2.82309198454283e-05
-1.83693254551293e-05
-1.3829556730109e-05
-2.95012222005438e-05
-2.15431441356094e-05
-3.06161999239301e-05
-1.47898874001057e-05
-1.83948530370079e-05
-1.96568318846925e-05
1.00064488775414e-05
-3.07967497686675e-05
-1.47183832077868e-05
-3.02799302205902e-05
-6.09510859486306e-06
-3.54646863053703e-05
-8.75276861607642e-06
-2.57691066879063e-05
-2.50116447664398e-05
-4.6767079633798e-06
4.87510559694722e-06
-2.63236644316932e-05
-8.57796661061708e-06
-1.19335282369713e-05
-2.67256457458048e-05
-1.51792348337867e-05
-3.93819795189111e-05
-1.00184417861366e-05
-2.54500927134955e-05
-3.6652898228069e-05
-9.51638867601837e-06
-5.01139194102639e-06
-1.15339576511082e-05
-3.04590355106449e-05
-2.69995227965326e-05
-2.90710407605551e-05
-1.67342661209951e-05
-2.29217916677845e-05
-3.47171065810591e-06
-2.11058333505573e-05
-5.94302044738016e-06
-1.68075836570543e-05
-5.30543780781603e-06
-3.52214938297205e-05
-1.10688227952874e-05
-2.52638294698407e-05
-1.99676774276789e-05
-5.68336154702856e-06
-3.45064929877437e-05
-7.76811391970377e-06
-3.57228815236544e-05
-1.6877498990488e-05
-1.48644861795473e-05
-2.41514226702739e-05
1.0877880871132e-05
-7.70232011855756e-06
-3.15938461684539e-05
-1.76544608944907e-05
-3.19603856624761e-05
-1.67750384362845e-05
7.36275457223721e-06
-9.74962762039084e-06
-2.14354971790621e-05
-5.89130039579614e-06
-2.82710058154078e-05
-4.87234427553834e-05
-2.35227412013586e-05
-2.10400315713025e-05
-1.97120085183238e-05
1.72209506158577e-07
5.7949034329117e-06
-2.68563832218432e-05
-6.46625534505715e-06
-5.4378479462187e-06
-3.93953588775841e-06
-6.69163882423467e-06
-8.4689987112447e-06
-2.58451942461781e-05
-1.6950658000673e-05
-2.58422399722433e-05
-2.54266721648588e-05
-9.66513446624337e-06
-3.579441715142e-05
-2.4156235732663e-05
-1.63067521604339e-05
-1.27446315075212e-05
4.49471627415732e-06
-2.78446375002776e-05
-2.7951866400988e-06
-1.90183340267963e-05
-2.05972497005254e-05
-2.35337783515711e-05
-3.40458948918921e-05
1.46463966868375e-07
-3.09952145294289e-05
-2.51221098878258e-05
-1.91868075190782e-05
-1.45250243097038e-05
-4.67662622787458e-06
-2.43842277571747e-05
-1.8744278070266e-05
-1.2719396468023e-05
-1.34539749789313e-05
-9.1049844165738e-06
-1.63884310454243e-05
-1.80350049178196e-05
-1.97183226039524e-05
-1.54804529765157e-05
-7.3119418616871e-06
-1.28618538765613e-05
-1.5040944836192e-05
-4.77175908140784e-05
-3.43573457429388e-05
-1.66769499319332e-05
-1.11549444291324e-05
-1.81489530395894e-05
-2.08981940584009e-05
-1.45904884671055e-05
4.26261790491383e-06
-2.52738133465367e-05
1.23717392541243e-05
-3.77928209249894e-05
-1.09332156958737e-05
-1.61823666583654e-05
-2.87658028482123e-05
-2.43297120506223e-05
-1.22623554117927e-05
-2.2492548252714e-05
-1.40142598142837e-05
-2.08780907960049e-05
-8.76553430525271e-07
-3.26711863806446e-05
-2.86219899269283e-06
-2.1989434345725e-05
-2.2978470988221e-05
-2.02347616875518e-05
-2.37642376855872e-05
-1.50909514314696e-05
-2.53438519692368e-05
-2.38100089585736e-05
-1.46167147353726e-05
-2.1411017844663e-05
-2.27889266034971e-05
-1.42293480298467e-05
-3.60099932775628e-05
-1.25291973849439e-05
-9.45062426222217e-06
-1.17555959508302e-05
-3.17963720393757e-05
-2.25057611856859e-05
-1.95885499106181e-05
-1.51122962110461e-06
-3.06130502533152e-06
-1.48551895260189e-05
-2.38952627603999e-05
-8.50298163989404e-06
-6.46299566729379e-06
-3.09515190707552e-05
-7.67620995510759e-07
-1.28930816172776e-05
-1.14660353288773e-05
-3.01568277289221e-05
-2.45859172508311e-05
-7.48904220940722e-06
-1.72045345876212e-05
-7.19703339993246e-06
-5.37950021543289e-06
-3.51891315591382e-05
-3.66960887748518e-05
-2.42494621706928e-05
-4.34595949244273e-05
-2.17744273671028e-05
-2.22065030674129e-05
-2.09354843767379e-05
-2.7324039051834e-05
-2.10463161277624e-05
-1.34275754844225e-05
-6.91164504455719e-06
-2.08412511027086e-05
-2.12204275841895e-05
-4.06614016552518e-06
-2.59164329299715e-05
-2.52156349898373e-05
-1.97864608879503e-05
-2.10083662711204e-05
-4.22956106285048e-05
-1.80062348138958e-05
-4.09885604154893e-06
-2.98325103735757e-05
-1.74973495900804e-05
-1.50556191759126e-05
-2.78352294396653e-05
-2.60095241032103e-05
-1.32232423922189e-05
-3.38302557119539e-05
-4.68361287216252e-05
-2.21584337333321e-05
-2.83597432221279e-05
-2.6995005651841e-05
-1.21233062464226e-05
-3.47383171119042e-05
-1.8222677343554e-05
-1.14632010721809e-05
-4.35406867874341e-05
-5.75171649434413e-06
-9.65791343175554e-06
-2.83121112090418e-05
-1.37776530854207e-05
-2.80375254919151e-05
2.55958059433813e-05
-1.55900221662285e-05
-5.53062471959841e-06
-2.41067033384233e-05
-2.08425468079575e-05
-2.93671391341449e-05
4.54764017911748e-07
-1.66814615473272e-06
-8.74599635723412e-06
-9.90838977498859e-06
-3.61422646785137e-05
-3.59776217253621e-05
-7.1573341213279e-06
-1.47201551352277e-05
-3.62028103188492e-07
-3.73813913235436e-05
-3.06273200602281e-05
-1.78288200931801e-06
-1.7251498387167e-05
-3.52030357869382e-05
3.08104931028811e-06
-2.46646362127903e-05
-1.98355139841869e-05
-2.2284170761079e-05
-3.11529376700116e-05
-1.46771504491867e-05
-1.23520706537205e-06
-1.93735823643095e-05
-2.55729111339427e-05
-1.18487831124548e-05
-3.35438349909436e-05
-1.81638815029329e-05
-9.61756729765323e-06
-2.18553692135177e-05
-8.36355663615101e-06
-2.03409601963254e-05
-2.49101293843839e-05
-1.22732989121439e-05
-2.39771664915481e-05
-2.09571005181742e-05
-3.22497739089243e-05
-2.66887921811109e-05
-3.29747763628005e-05
-3.63007956353002e-05
-1.97381999237165e-05
-2.90738991417368e-05
-6.98198066473871e-06
-1.02193269690582e-05
-1.58663488822287e-05
-3.73791209200268e-06
2.47183130201389e-06
-2.89779280153733e-05
-4.32835777909407e-05
-2.77611497525225e-05
-3.69173368249539e-05
-3.8132180106449e-05
-2.07580734012594e-05
-2.22306182899613e-05
-7.41007243231947e-06
-3.38129630076979e-05
-1.13169399171423e-05
-2.19174943171191e-05
-5.58136426696873e-06
-1.21916213396338e-05
-2.72341286424751e-05
-1.41585521851808e-05
-5.18591526200183e-06
-3.4528062090275e-06
-2.20745289638555e-05
-2.48550639306041e-05
-1.96957853707998e-05
-2.3084375560331e-05
-3.04006133507423e-05
-1.76631610498863e-05
-2.29050262034233e-05
-2.15691089737447e-05
-2.31880070290368e-05
-2.48768074136195e-05
-2.94670405636087e-05
-5.71907773338765e-06
5.28822167786019e-06
-6.73335623423571e-06
-3.61533491148862e-05
-1.65477963454453e-05
-3.6943845144366e-05
-1.07786742541198e-05
-1.06239117423301e-05
-1.19295119903453e-05
-2.32071310796819e-05
-1.71024320398922e-05
-3.06221325127069e-05
-3.49756515879052e-05
-1.62874512410896e-05
-2.97873500589304e-05
-6.61065916618101e-06
-2.00720097435727e-05
-9.92725225158595e-06
-2.82968513898646e-05
-2.61547066267586e-05
-5.61055567002502e-06
-1.9550546396448e-05
-1.04474937809123e-05
-2.57485330857731e-05
-5.92863755042844e-06
-1.58706426024375e-05
-9.04743278963182e-06
-6.65343177414422e-06
-1.53354318730583e-06
-1.69937516978292e-05
-1.08558009765364e-05
-1.5782562567382e-05
-1.15152301785724e-05
-1.77033419276323e-05
-4.50467832931558e-05
-1.54480733030362e-05
-8.83481501246682e-06
3.71653011860102e-06
-2.90455716746133e-05
-4.68508767303084e-05
-1.7773809281142e-05
-2.0613168998594e-05
-2.74688614696743e-05
-1.1304515344224e-06
-2.98820393203476e-05
-1.45964643482568e-05
-2.46820688926106e-05
-7.47494090047263e-06
-1.23238907454358e-05
-3.27262234150618e-05
-6.65071390227146e-07
-1.78615617210585e-05
-2.14972075775242e-05
-1.11246347629822e-05
-2.19671515903664e-05
-3.42750487628344e-05
-3.47306644904165e-05
-3.5668419657643e-05
-6.29921219516082e-06
-1.68295198679772e-05
-4.41900361363099e-06
-2.68748222779824e-05
-9.46538537876075e-06
-7.28101417260998e-06
-1.00971869530793e-05
-5.73712764602553e-06
1.91749855452696e-06
-3.03499566425274e-05
-2.09792416948924e-05
-2.15066100321425e-05
-3.18256170910097e-05
-3.78767468915105e-05
-3.14968198526705e-05
-2.67723090874196e-05
-3.48278019162846e-05
-4.3133900999596e-05
-2.61095493135091e-05
-3.00949946659325e-05
-1.99046485254627e-05
-1.29063655914323e-05
-1.17592699885675e-05
-5.02707335935828e-05
-2.12975785791365e-05
-1.5234755047804e-05
-2.47860745774936e-05
-1.24473500108048e-05
-1.47160537946983e-05
-2.6888083594946e-05
-2.85470037501947e-05
-4.20605116166681e-05
-7.33681319433144e-06
-3.01595733970314e-05
-1.04612179286749e-05
-1.96871110438583e-05
-1.79237352386987e-05
2.29122985764098e-06
-2.89633059692865e-05
-2.30624728523111e-05
-4.03710654710922e-06
-2.55725607036332e-05
-3.49004088201793e-05
-1.45983179693692e-05
-1.99301832750723e-05
-3.89445883505705e-05
-2.57000888858091e-05
-3.30635729144325e-05
-3.99168885000908e-06
-2.68711456805226e-05
1.10767782600753e-06
-2.5855280405835e-05
-1.5928881146834e-05
-3.82829205770934e-05
-6.00815840758571e-06
-1.99280947456561e-05
-2.7218068709657e-06
-1.80594367985532e-05
-2.95189881336289e-05
-2.451641522036e-05
-2.69418922126753e-05
-1.3758380066935e-05
-2.98605783996448e-05
-4.85718983064547e-05
-2.02968426446033e-05
-7.43239465545682e-06
-1.86787253830927e-05
-2.42993172107176e-05
-3.75005170425391e-05
-3.78142648144916e-05
-2.13202375949894e-05
-2.86765541311993e-05
-1.16491854026825e-05
-4.84431281123085e-05
-2.52235380217986e-05
-2.90158634203527e-06
-1.95247778877243e-05
-1.08632149186933e-05
-1.83295981840998e-05
-2.39947554941664e-05
-3.28555656954936e-05
-3.01169110217158e-05
-4.10234391868804e-05
-2.08610421370487e-05
-1.94269065568906e-05
-2.04694546240897e-05
-4.55738695281552e-05
-3.34239124586842e-05
-1.44610474880722e-05
-1.64943207847324e-05
-2.36041610461578e-05
-2.16160799674838e-05
-2.05859397379271e-05
-1.87305387239215e-05
-1.91693606026603e-05
-2.17329525305098e-05
-3.81335205192098e-05
-8.16373397824337e-06
-1.97185620863455e-05
-1.78815689521252e-05
-2.04872150458297e-05
-1.26028268250263e-05
-2.79378974006793e-05
-1.78163947711864e-06
-1.71312222047774e-05
-4.50929990538286e-05
-2.87653486202134e-05
-1.93124793915741e-05
-2.70965750292754e-05
-4.17829495514077e-05
-3.08137210900438e-05
-1.86626123621038e-05
-4.78692773086776e-06
-3.40096471663166e-05
-3.93102194876805e-05
-1.32301174456475e-06
3.8619897355465e-06
-1.71536595218588e-05
-4.77146569265464e-06
-1.42145768344727e-05
-3.38313160650882e-05
-1.25729763652797e-05
-2.06309406490816e-05
-3.36316223040677e-05
-4.73484948635868e-06
-3.20002561612188e-05
-1.75731424819996e-05
-8.99588582007317e-06
-1.38115690877122e-05
-4.1173820650532e-05
7.14596505606437e-06
-2.50266850886204e-06
-2.63630590481535e-05
-1.12880760728482e-05
-2.39808561911791e-05
-1.74736897684235e-05
-1.39441210835856e-05
-5.48925413192639e-06
-9.26795222732784e-06
-2.20619719875281e-05
-8.86318175523415e-06
-3.56994414578431e-06
-3.59320636570392e-05
-1.52665643518497e-05
-1.32498398340966e-05
-1.10264969930368e-05
-1.57682562407256e-05
-7.01735501359253e-06
-1.10758182026368e-05
-7.93220640951213e-06
-1.9742728055222e-05
3.26217073285762e-06
-1.31102605159794e-05
-2.45133953424365e-05
-2.39167068134858e-05
-1.37657528679754e-05
-3.1643165723471e-05
-7.97870581437649e-06
-1.75706631719824e-05
-1.09186606226842e-05
-1.51063036148173e-05
-3.01912610853529e-05
-2.74623863249355e-05
-1.28991800411701e-05
-1.9270408389089e-05
-8.19378247889346e-07
-3.56941307310996e-05
4.88656689593873e-07
-5.70917789114363e-06
-2.67483462492338e-05
-1.8564628900736e-05
9.51545214631255e-06
-1.47748795825673e-05
6.99602182643572e-06
-2.08890897339082e-05
-3.98746826409751e-05
-3.66085229114621e-05
-1.97612233489686e-05
-1.85608111723316e-05
-3.04066149070966e-05
-2.3132524880717e-06
-1.85955068248403e-05
-1.05034143694479e-05
-7.87090287441755e-06
-2.93758251501113e-05
-3.13238775010617e-05
-4.24076121846548e-06
-1.72337140076921e-05
-1.9792240416618e-05
-3.37172587882439e-05
-9.4816824177159e-06
-1.6445738042296e-05
-2.05507407135619e-05
-1.42600587139126e-05
-1.17634994566794e-05
-2.86436083642571e-05
-6.52516080267664e-06
-2.2464943905404e-05
-2.14336766392466e-05
-1.86230517731189e-05
-1.98768357374162e-05
-4.84290332196156e-06
-8.26885044416726e-06
-5.66673321990137e-06
-2.12344655737417e-05
-1.19438633018418e-05
-4.74397712108684e-05
-1.91205408649622e-05
-2.39277164229044e-05
-3.98254299233165e-05
-4.25934945527176e-06
-2.21497169261468e-05
-1.73961223272905e-05
-2.68630931877459e-05
-3.10947000251044e-05
-3.56438626371089e-05
-2.99063565535891e-05
-1.72954117683318e-05
-3.10341264278819e-05
-2.16669368998629e-05
-2.85688010960439e-05
-1.9161006868264e-05
-2.31594571609177e-05
-1.28045619778647e-05
-2.82665888706597e-05
7.40745876231886e-06
-2.15802760016172e-05
-1.56500450233723e-05
-3.97986329226476e-05
-1.06915473494706e-05
-2.87470908825987e-05
-2.19798332953919e-05
-1.6363459336899e-05
-2.9847751950424e-05
-3.73182406954668e-05
-2.34169196307038e-05
-3.50475322444114e-05
-4.74763531355482e-06
-6.0406130533191e-06
-4.51860157450082e-06
-3.17627022920091e-05
-7.20722640306042e-06
-1.62163525194606e-06
-2.69158006596564e-05
-1.64828735199847e-05
-8.64065741213756e-06
-1.01630506611068e-05
-4.0437451914827e-05
-7.63851808079431e-08
-1.57332041455798e-05
-3.53057179710281e-05
-3.8842305931901e-05
-2.06731217745376e-05
-2.06875401806716e-05
-2.878963179246e-05
-2.52322022207e-05
-4.986146214278e-05
-9.25130543704897e-06
-4.53279460667912e-06
-1.55922849066781e-05
-1.95575888037488e-05
-1.90157148183484e-05
-2.97954903462486e-05
-2.17198802696986e-05
-3.5221514726896e-05
-2.32793540448868e-05
-3.60208709704983e-05
-1.79418019017507e-05
-1.35130923578132e-05
-9.72005928605492e-06
-2.73371170343231e-05
-2.81508518093811e-05
-9.36069817866481e-06
-1.23648424142765e-05
-4.65345953483585e-06
-2.05477946010645e-05
-1.96889438829673e-05
-3.23020093779379e-05
-3.38670410543494e-05
1.19608478673031e-06
-3.0547866140172e-05
-1.04988119129042e-05
6.58711214856258e-07
-1.92300252333502e-05
-1.28677653148268e-05
-2.79576196562069e-05
-4.5987309671558e-05
4.72444952566589e-06
-2.94919623926347e-05
-1.9239883203665e-05
-3.37167140764673e-05
-8.39496793246268e-06
-2.97400429484037e-05
-9.26385221379774e-06
-4.43937586017404e-05
-6.23405682469512e-06
-2.84805958599062e-05
-2.26054206453539e-05
-4.21444869409713e-05
-3.68327085243044e-05
-2.15554008687221e-05
-1.81906715366232e-05
-1.59278856849758e-05
-1.86216632885807e-05
-2.16344830520971e-05
-3.24728866003835e-05
-2.78940493663249e-05
-1.43449813317859e-05
-2.76066590638123e-05
-1.14819599482757e-05
-2.45821735075993e-05
-1.17348517327336e-06
-7.8218195469654e-06
-8.50454708289e-06
-2.04406691571987e-05
-3.79877423929328e-05
-1.39265829689742e-05
-2.24178546959021e-05
-1.84847226693529e-05
-2.83627523048026e-05
-4.84671248087759e-05
-2.57957063597148e-05
-2.51006653505992e-05
-2.10850916330562e-05
-3.07004330521432e-05
-1.7234582257553e-05
-3.28348156006597e-05
-7.14109911137175e-06
-1.5414232144584e-05
-2.94230055787163e-05
-2.91211459289326e-05
5.33902777614305e-09
-1.58410396677656e-05
-2.15010228842839e-05
-2.59901129266841e-05
-2.69121239360711e-05
-2.67643494911106e-05
-2.03627298686671e-05
-1.01367452100164e-05
-1.98690469433235e-05
-1.08685484437552e-05
-4.27741931805135e-05
-1.52618689730736e-05
-3.97822872003219e-05
-1.41901410551886e-05
-3.47835006763416e-06
-1.3091200170557e-05
-1.7002652398123e-05
-1.43462847290211e-05
-2.08372957972183e-05
-1.31542655586046e-05
-2.32842940851835e-05
-2.2693854177742e-05
-3.04417748884077e-05
-8.16594801601696e-06
-1.95600599020277e-05
-1.15988809633279e-05
-7.03215249356523e-06
-4.52490425736638e-06
-3.7888479807336e-06
-2.73397895782442e-05
-7.08460757641845e-06
-2.05314932326758e-05
-1.39146571809893e-05
-3.83930344349773e-05
-2.97696981069292e-05
-1.45027453980842e-05
-3.29980553605776e-05
-2.15524665157462e-05
-1.2989025012462e-06
-3.03630313407749e-05
-1.8886528820839e-05
-8.56296114137288e-06
-3.43687455350151e-05
-3.64668076447735e-05
-1.80644778555776e-05
-1.98958291440344e-05
-1.54162424933988e-05
-2.27816666381543e-05
-2.44183647466989e-05
-2.69571821328993e-05
-2.91581212170403e-05
-1.82936251667109e-05
-1.67765269346182e-05
-8.16946388169786e-06
-1.01392298776625e-05
-3.73722004448581e-06
-3.01098932334828e-05
-3.12816043539959e-05
-1.81935022925257e-05
-1.2919726920248e-05
-3.53624232446705e-05
-1.32436886110185e-05
-2.56101329336589e-05
-1.71308664841188e-05
-3.51055190961295e-05
-1.54483817367607e-05
-2.05428216561697e-05
-2.83486554366756e-05
-2.88627290734618e-05
-4.19832160871916e-05
-3.74710482367731e-05
-1.91715241356671e-05
-3.81172326013488e-05
-2.40305836379613e-05
-1.54107100782363e-05
-3.22923450465178e-05
-2.64338330822147e-05
-1.94596423502354e-05
-4.11269705861766e-05
-1.42334659088582e-05
-2.32889041506165e-05
-2.6010816679982e-05
-3.59834319947264e-05
-2.55718014022205e-05
-2.74440400141699e-05
-2.07130562507588e-05
-1.21217964953444e-05
-9.96333362312296e-06
-4.39637850624383e-05
-9.41751368007608e-06
-1.95314697256314e-05
-1.88462942777803e-05
-1.17326126196783e-05
-1.93721998176203e-05
-1.61695243766012e-05
-1.09986227557184e-05
-2.29866961744023e-05
-2.61836096383321e-05
-1.38146355756098e-05
-2.29319732616559e-05
-2.23667376745081e-05
-2.62540410427731e-05
-1.74916397749312e-05
-8.78556739768411e-06
-1.99555817923172e-05
-2.93381053623041e-05
-1.4586309482544e-05
-1.25601384499021e-05
-1.27400908473127e-05
-1.39478092843291e-05
-1.90406862174228e-05
-6.03988347414087e-06
-2.67293694990327e-05
-1.9447951579603e-05
-2.32208860257088e-05
-2.1556504364441e-05
-1.88662547735722e-05
-2.66349593847263e-05
-9.42135956496594e-06
-1.25750603555081e-05
-2.98218123924808e-05
-5.67081526755378e-06
-1.5024754600413e-05
-3.26334774033241e-05
-4.70551955425701e-07
-2.85998289382663e-05
-2.23754968346692e-05
-3.76593448824519e-05
-1.09772940747286e-05
-1.43166357373589e-05
-2.49940031273263e-05
-9.44156264921365e-06
-1.3846368998955e-05
-1.14564704315456e-05
-1.04555004054903e-05
-8.60811713647637e-06
-1.52703195405313e-05
-1.56367614964786e-05
-2.87898116987824e-05
-5.21352123786818e-06
-9.10825686144181e-06
-3.32776217446709e-05
-4.54138853423897e-05
-2.52859307283006e-05
-3.00406401777186e-05
-1.17715422974401e-05
-1.91212605496122e-05
-1.17796317461689e-05
-3.24673664965038e-05
-9.18343041152745e-06
-3.21171402096319e-05
-2.48989190019304e-05
-2.96861705323683e-05
-7.21837946966264e-06
-1.80476886962332e-05
-1.8508657994922e-05
-2.53577233846305e-05
-3.12254056181087e-05
-4.43305093357705e-05
-2.92766191384096e-05
-3.53968058598131e-05
-1.5652742961039e-05
-1.54252057319316e-05
-3.52829830621572e-05
-1.27853017164522e-05
-3.1934700077577e-05
-1.13756966102177e-05
-1.99536561001489e-05
-1.63883097003821e-05
-3.36907631096712e-05
-2.06619817935339e-05
-2.19375533763315e-05
-2.39869971407734e-05
-2.68025893103087e-05
-1.8261817877037e-05
-1.18420614666421e-05
-3.12292665840746e-05
2.1632841401782e-06
-3.13178818467306e-05
-5.14269476357929e-06
-2.62395253170326e-05
-2.24885569341193e-05
-1.54384376087354e-05
2.89870132628521e-07
1.22933591503529e-06
3.12179092631777e-07
-1.01580561773538e-05
-1.70885829935164e-05
-1.90463783315573e-05
-2.15396066136061e-05
-1.05601893329603e-05
-3.77211921100215e-05
-2.27026712965201e-05
-7.94516617704252e-06
-2.11456042241293e-05
-3.36019185631857e-05
-9.72924954473165e-06
-3.00328390640684e-05
-2.11490982638292e-05
-1.43339577191323e-05
-1.19868865894404e-05
6.41697862754231e-07
-7.6385292948349e-06
-1.06397491808999e-06
1.04538472509804e-06
-1.3543047540374e-05
-1.33532512900075e-05
-3.1746514684343e-05
-3.40376053049617e-05
-3.75300428107738e-05
-1.98286889161562e-06
-1.51568625509895e-05
1.21196485241516e-05
-3.20117604213362e-05
-1.21224927674578e-05
-4.6368097761211e-05
-1.13305040752975e-05
-1.82876893395968e-05
-1.07708930483432e-05
-2.81253107496935e-05
-8.75654228748879e-06
-2.89525426912412e-05
-2.2018252473722e-05
-2.07838989434952e-05
-6.70904062250631e-06
-1.56517222142836e-05
-1.0392819241187e-06
-1.45209223089958e-05
-2.47882708182957e-05
-2.38320696123666e-05
-1.43368984928528e-05
-4.19642362135975e-05
-2.53975150917337e-05
-3.93301531415234e-05
-2.20239258766248e-05
-2.37777253008576e-05
-2.86837221494256e-05
-1.57901876680674e-05
-2.33303378872992e-05
-1.49257840554171e-05
-1.29552802267132e-05
-3.34391514600784e-06
-4.98712083522547e-06
-1.16566589955091e-05
-3.28297032456791e-05
-2.26649395214462e-05
-2.97642273959301e-05
-3.24818580053742e-05
-8.57300386056746e-06
-2.53710797441407e-05
-1.99242910587142e-05
-2.07495225921907e-05
1.21367379937427e-06
-1.16870004690612e-05
-1.21912340796576e-05
-1.51175917973124e-05
3.17053470036104e-06
-1.98791335274839e-05
-5.95183372057214e-06
-3.57794773141929e-06
-1.58056559499421e-05
-4.21142424169459e-05
-7.58060051526424e-06
-1.17556801131646e-05
-2.83627399024427e-06
-3.7614810143627e-05
-1.73862506822444e-05
-2.61038489896637e-05
-1.88174511058903e-05
-2.08925724615643e-05
-1.34418108284884e-06
-1.25405639889695e-05
-2.79904071370153e-05
-2.50101449285412e-05
-9.08142106408846e-06
-2.80530562859419e-05
-2.16527989415406e-05
-3.80401545666611e-05
-4.3166985605769e-05
8.16925816744641e-06
-4.45980713557812e-05
-4.05976751239223e-05
-3.71810655797874e-05
-7.13440930390703e-06
-2.69279770297234e-05
-1.41337734650514e-05
-5.28504151167662e-06
-2.85842094319284e-05
-2.43595166281577e-05
-3.39045546966936e-05
-2.860421227017e-05
-2.63836505788778e-05
-2.76390604080817e-05
-1.97796731609981e-05
-5.0438533946632e-05
-3.11989991148282e-05
-2.44045928693146e-05
-1.97074984341203e-05
-1.1671850353959e-05
-2.46964342869964e-05
-1.55457756728859e-05
-1.94026094750824e-05
-2.12716352935448e-06
-3.00942689560106e-05
-2.73641505257317e-05
-3.41835938477764e-05
-2.86496763235688e-05
-7.06778977714763e-06
-2.09151232490023e-05
-2.67505969529158e-05
-2.81519583825004e-05
-9.55196002470032e-06
-1.08654077350518e-05
-1.20525611972415e-05
-1.61173704621192e-05
-1.7587041506254e-05
-1.27978882120646e-05
-2.35643472278116e-05
-2.95606704517285e-05
-4.69539408737711e-05
-3.101531120973e-05
-3.01481613905764e-06
-1.52721181898087e-05
-3.04662488981607e-05
-3.18075405535206e-06
-1.49732824350468e-05
-2.53380153877306e-05
-9.5648997165492e-06
-6.9965519158293e-06
-2.7050630429481e-05
-1.50488699170767e-05
-2.51161938545929e-05
-2.07442207215662e-05
-3.51278968160967e-05
-1.21856011411367e-05
-2.34409679349183e-05
1.18662660996799e-05
-2.85652725797943e-05
-1.03852700713928e-05
-8.97212180624665e-06
-1.09466405163339e-05
-2.11277162739005e-05
-2.90762495790756e-05
-2.59204104580432e-05
-2.88180944184138e-06
-1.34987553622131e-05
-1.67733847949808e-05
-2.04840081391592e-05
-2.61666847356033e-05
-1.55772984796673e-05
-4.38000275466054e-06
-1.80931869708568e-05
-2.17090600792447e-05
-1.49356941030093e-05
-1.67019132637723e-05
2.73059050499505e-06
-1.99836922490792e-05
-2.11889622728457e-05
-2.43882804795529e-05
-2.13606023135697e-05
-3.54405399891069e-05
-2.210827921933e-06
-1.72952903263629e-05
-1.97347014173544e-05
-2.98370267499206e-06
-3.50382773945842e-05
1.4157601116949e-05
-1.85053876647021e-05
-2.01197273391434e-05
7.89259265668747e-07
-7.95132620918223e-06
-2.81724313485919e-05
-3.94447663640462e-06
-1.40269610979427e-05
-4.81417139194627e-05
-4.75242082846919e-06
-8.04452379218624e-06
-2.84837867015815e-05
-1.77362244770486e-05
-5.97441377620026e-06
-3.15193518284544e-05
-7.49752150609545e-06
-2.37110894757124e-05
-2.0015604220214e-05
-3.89317468485795e-05
-3.71331039976793e-05
-1.66389014440412e-05
-1.77531833411364e-05
-2.33807849028355e-05
-1.75897835182504e-05
-1.01931060557993e-05
-1.13694856907259e-05
-3.28003981928519e-05
-3.07152105754094e-05
-1.81948554495801e-05
-1.28146499089584e-05
-1.51847627675903e-05
-2.87398844185744e-05
-4.62629096876774e-05
2.61158970829058e-06
-1.74164605683645e-05
-4.48780138185169e-05
-1.83663195015745e-05
-8.83575480292593e-06
-2.1769579650291e-05
-8.93463044628314e-06
-1.39887871392944e-05
-4.03701376007201e-05
-1.2371690377914e-05
-6.35594369797694e-06
-1.55479626703845e-05
-4.85604753976927e-05
-3.4763283963949e-05
-1.44308752931389e-05
-2.98099042512915e-05
-3.08579437230578e-05
-1.3439308009146e-05
-1.55562621000754e-05
-7.8930684583496e-06
-2.18931894395267e-05
-2.20337106452108e-05
-1.30682992448381e-05
-3.28711017425658e-05
-2.00882364755733e-05
-3.34919549040259e-05
-1.19482193159776e-05
-2.71984864842648e-05
-2.88063665179985e-05
-3.42092918847918e-05
-5.34587851422146e-06
-2.71811866221476e-05
-2.0806353718503e-05
-2.30326571751839e-05
-2.58655373208259e-05
-1.31872161890131e-05
-2.82182285316288e-05
-6.2846272945213e-06
-2.29197255075703e-05
-2.79474711621873e-06
-1.81409406168369e-05
-3.43793192500941e-05
-1.21613714927031e-05
-2.18530434127407e-05
-1.60400250423531e-05
-2.20586699943849e-05
-7.08622405413982e-06
-2.26636307565834e-05
-1.52048504122499e-05
-2.29108187145418e-05
-3.18228423771318e-05
-2.88188749771996e-05
-1.35132649004997e-05
-3.13486375539588e-05
-2.24670265973182e-05
-3.23268474784578e-05
-4.53116594361591e-06
-2.05831213799451e-05
-2.92118424859387e-05
-1.32197434321875e-05
-2.38515164810558e-05
-1.97737634304489e-05
-2.85871082005906e-05
-3.58155021973699e-06
-1.6183100978328e-05
-2.70091847612339e-05
-4.74122065417635e-05
-4.43513700655787e-06
5.26027070801803e-06
-1.99249844843938e-05
-2.51945086817626e-05
-3.55911583333774e-05
-1.68810210107843e-05
-1.37775982899452e-05
-2.56170915754283e-05
-2.5398369775195e-05
-2.2100128936961e-05
-7.94236690786363e-06
-9.48710200310196e-06
-2.7125125472569e-05
-3.93696618218834e-05
8.0155582090601e-06
-4.15516176313479e-06
-2.16118863673872e-05
-2.42152282008485e-05
-2.54823484860518e-05
-1.25061292553543e-05
-2.8378112140631e-05
-2.26437470133814e-06
-1.04318623352431e-05
-3.86471742726633e-06
-2.69361962024925e-05
-3.37999831571194e-05
-2.48105550885207e-05
-2.57126379581713e-05
-2.25682190617246e-05
7.02748535708665e-06
-3.16050712404977e-06
-2.70118285315219e-05
-1.56262629183572e-05
-2.95631490035272e-05
-3.63235757308508e-06
-1.18681069261503e-05
-1.19413358294737e-05
-2.32884273073457e-05
-1.76013617879332e-05
-4.31227511056911e-05
2.52070333085048e-06
-4.50181939930403e-06
-2.18344314089856e-05
-1.19511245282514e-05
-3.24536670278866e-05
-2.76961451188548e-05
-1.23725368410839e-05
-7.10523398058132e-06
3.16966494355256e-07
-2.25063110345798e-05
-1.26980356699509e-06
-1.84518492186076e-05
-1.80875426308958e-05
-1.1765037834734e-05
4.61112874723222e-06
-1.92037819178773e-05
-3.35693960629289e-05
-2.19166184655949e-05
1.07347573990314e-05
-1.29849361461797e-05
-3.09706581558001e-05
-4.94314136453747e-06
-2.26969363463138e-05
-1.77628652620726e-05
-2.4881924840859e-05
-1.97682685642448e-06
-2.59825881562805e-05
-5.54696578684917e-06
-1.78063143972598e-05
-1.44682448302282e-05
-2.59397314008833e-05
-3.28607034794934e-05
-2.92454206270508e-05
-1.71533566305395e-05
-3.53093442757597e-05
-3.05277175690453e-05
-2.27624799294377e-05
-8.6126615556217e-06
-6.396964262016e-06
-1.30046375624032e-05
-3.3947541826378e-05
-2.01540421067515e-05
-1.84775738728228e-05
-1.7203930360957e-05
-2.00129842506431e-05
-3.26766919970885e-07
-1.78455671109464e-05
-3.43102580335461e-07
-1.91563256812003e-05
-1.69175479724399e-05
4.12274917354187e-06
1.24317419447082e-06
-7.07438324619868e-06
-1.76824456644955e-05
-2.75573006587363e-05
-3.36777138264504e-05
-1.0806044018395e-05
-1.08358017074137e-05
-1.95025081606309e-05
-2.21260984439544e-05
-2.37404406966609e-05
-1.79588493214315e-05
-3.05093020552805e-05
-3.83513160685928e-05
-3.91858922448794e-05
-1.47123213611263e-06
-1.22179772871678e-05
-3.53214549884123e-05
-3.3857654497128e-05
-2.71343079619809e-05
-2.3705151817877e-05
-1.19445224118762e-05
-1.58376649419887e-05
-3.40940228255041e-05
-1.25074516762106e-05
-3.65404786098815e-05
-5.26889691353828e-05
-2.42521064552206e-05
-9.05559164645211e-06
-1.19841538894423e-05
-2.4557402982459e-05
-1.2301688943992e-05
-1.10917430644543e-05
-2.78888728167108e-05
-9.00642073116032e-06
-1.38197570833983e-06
-1.63477941260361e-05
-7.24671042924114e-06
-1.40309357914433e-05
-3.62171963724383e-05
-1.75227974637698e-05
4.66492730391005e-06
-2.35997264129249e-05
-2.1549708029123e-05
-1.39710480094369e-05
-1.20664796382746e-05
-1.49649220161859e-05
-2.82889448571129e-05
-2.73367177921258e-05
-2.22377102201098e-05
-1.22782721649584e-05
-3.74249612462394e-05
-2.36713879361756e-05
-2.07254848817422e-05
-1.99589544346218e-05
4.25198731079251e-06
-1.18627314667221e-05
-2.69055217983067e-05
-3.14796737811944e-05
-5.35881959855523e-06
-1.6242981897721e-05
2.64708972727243e-06
-1.85778228409394e-05
-1.72037596996826e-05
-1.46708069251506e-05
-1.97121696696529e-05
-2.01969965128067e-05
-1.38475190781868e-05
-1.91270601414784e-06
-1.36145419133833e-05
-4.11150858405696e-05
-3.95380176311245e-05
-4.94960091182265e-05
-3.77263838151938e-05
-1.27962544479345e-05
-1.41034694678348e-05
2.21792785948434e-07
-8.75379422907812e-06
-1.85078954121647e-05
-1.13012964274638e-05
-1.03547419592296e-05
-1.21353257130802e-05
-1.86277748498231e-05
-1.6812057642558e-05
-1.17176512591537e-05
-1.74107762476825e-05
-2.44481239442189e-05
-2.59846829129531e-05
-2.77763976488071e-05
-4.23290034510734e-05
-1.7722629375342e-05
-2.29822810307003e-05
-1.98281244108588e-05
-1.43334448332311e-06
-3.3170501226939e-05
-2.72451812153988e-05
-2.04549734543703e-05
8.03360333958124e-06
-1.47964609954392e-05
-1.89699438448228e-05
-6.87180474312311e-06
-2.40572528588231e-05
-2.64635821285856e-05
-1.50891976657703e-05
-7.55190700421642e-06
-1.19901140003467e-05
-2.61091824474362e-05
-3.17582096478307e-05
-2.03412084486677e-05
-1.7353349466722e-05
-8.45009265163112e-06
-1.26907994105298e-05
-1.05185695635218e-05
-2.85423702444223e-05
-1.95683517182334e-05
-3.14268313860288e-05
-3.13932039867539e-06
-5.40685396273198e-05
-1.70248717149708e-05
-1.25554753926406e-05
-1.78838354800837e-05
-2.57120900166105e-05
-2.64262560169136e-05
-2.37324014793848e-05
8.72540275904528e-06
6.37968867285879e-06
-3.54636078591186e-05
-1.80111988088733e-05
-2.23587397287151e-05
-4.08439234772538e-05
3.01314338141751e-06
-3.06878824898523e-05
-1.48567139880336e-05
-4.99140750442334e-06
-8.86586125640171e-06
-1.49349891837946e-05
-1.61262738763803e-05
-3.06287606512899e-05
-1.66969476052853e-05
-2.70048120368975e-05
1.56086763473832e-06
-2.05811009391735e-05
-2.3695810066971e-05
-1.16368520020544e-05
-2.58235276916759e-05
2.90799842696269e-07
-1.04444015097455e-05
-1.85408029853969e-05
-3.00117737825987e-05
1.54129769019021e-06
-3.52078666056367e-05
-3.25073021081522e-05
1.08184208989647e-05
-3.59332361773665e-06
-3.59725605180464e-05
-3.88731807325099e-05
-3.60197941528008e-05
-2.17866939574998e-05
-2.5427648642279e-05
-1.05377055324934e-05
-2.33200059025233e-05
-4.07398110525235e-06
-1.44715778007171e-05
-3.0386363048197e-05
-1.30324538119832e-05
-2.15393206593712e-05
-7.13273311195459e-06
-2.62660899527064e-05
-2.99030298283423e-05
-3.19671149554056e-05
-2.94361430955091e-05
-1.48761545749165e-05
-1.01165612342639e-06
-1.03108677172181e-05
-2.57216146660339e-05
-6.41770956284446e-06
-2.1145198077627e-05
-2.41326665898575e-05
-5.82699469904412e-06
-2.23214298131244e-05
-1.85886022036856e-05
-1.80619039511528e-05
-2.65224552274482e-05
-1.27436937497451e-05
-2.32765062965639e-05
6.97769556468221e-06
-7.89165961632879e-06
-2.77067893249734e-05
-8.22899869066823e-06
-4.22380794280912e-06
-1.47364875276476e-05
-3.76791585294231e-06
-2.80515476258528e-05
-2.48545440021639e-05
-1.35180726211277e-05
-2.87322377316075e-05
-1.77037281288347e-05
-1.33054618272804e-05
-3.91427636565178e-05
-6.72024991146402e-06
-1.11840105845124e-05
-1.40594764123595e-05
-3.46571198787933e-05
-2.01107436906035e-05
-2.85201188097113e-05
-1.95980552880415e-05
-1.91250695036431e-05
-2.78448028417314e-05
-2.58624082381967e-05
-1.8827606501743e-05
-1.79497504196735e-05
-1.38071367434075e-05
-3.33915566752914e-05
-1.2902863225124e-06
-2.1219990854763e-05
-5.6455964280953e-06
-2.10859244906349e-05
-2.12150892261022e-05
-2.09817382004694e-05
-2.14510593310875e-05
-2.7141840493637e-05
-3.56879576283638e-05
-2.91063344973452e-05
-2.02111040043722e-05
-3.08549665068801e-05
-1.22761446121279e-05
-2.18771462947354e-05
-4.6372448452003e-05
-1.94026559205451e-05
-8.44739454877593e-08
-2.07505774333059e-05
-3.09802292380899e-05
-1.74054492812286e-05
-4.69018360409388e-05
-3.13075865601708e-05
-1.95084533303407e-05
-9.83395901915491e-06
-7.90663213150243e-06
-1.73927574140621e-05
-3.25315485794261e-05
1.67591179641363e-06
-2.27704207223103e-05
-3.69642300935266e-05
-3.36029209843349e-05
-2.44866805628043e-05
-2.51466613952474e-05
-1.27660839870449e-05
-2.20678468703513e-05
-1.63597608530319e-05
-3.74684310237318e-05
-9.18703783733806e-06
-3.1345874691924e-05
-7.90291490746233e-06
-1.38440257582392e-05
-4.85792437598899e-05
-3.45499213270288e-05
-2.25906052762634e-05
-3.00436989677133e-05
-2.02100683903876e-05
-7.77507594619134e-06
-2.59560872466116e-05
-3.80722096237826e-05
-2.5263191874953e-05
-1.92654692585516e-05
-2.50202126690939e-05
-1.48510919020197e-05
-3.83437452860968e-05
-4.0501987046451e-05
-1.93294967680954e-05
-6.30703324610752e-06
-8.08396779633401e-06
-2.20302425951128e-05
-3.86625949348412e-05
-2.28133862092676e-05
-2.34720786096691e-05
-1.78996692314701e-05
-3.54483679654485e-05
-1.8640766218015e-05
-2.22783873061965e-05
-3.18576105872949e-05
-1.61908916557319e-05
-1.8391057135867e-05
-2.49405548524452e-05
-1.23239474450216e-05
-1.23597896991121e-05
-3.80928203178246e-05
-3.97958115141006e-06
-1.78425617198513e-05
-1.2298542960542e-05
-1.31386402450617e-05
-3.0257675770683e-05
-4.16529546282583e-05
-3.75682478448158e-05
-2.76149800254981e-06
-2.58745443803389e-05
-7.80628055523077e-06
-3.0362101932639e-05
-1.49023361337945e-05
-3.5765998101113e-05
-1.16046031538529e-05
-2.15504863351738e-05
-1.92908020917241e-05
-2.0777129829362e-05
-3.38120922453158e-05
-1.91400870410543e-05
-7.59986471177716e-06
-3.08312308679686e-05
-2.05186150875727e-05
-4.5867373862127e-06
-2.3952131629152e-05
-2.01341872041312e-05
-2.44518624986562e-05
-2.47727317922579e-05
-2.05467968310246e-05
1.10973912251743e-05
-3.82838342195544e-05
-1.56398340544795e-05
-1.92008628845108e-06
-1.65087963027097e-05
-1.62526729816414e-05
-1.00600529432185e-05
-3.40529606514706e-05
-3.10381125752989e-05
-2.96930988840783e-05
-1.00319418294715e-05
-2.30313170633738e-05
-9.76765566863907e-06
-1.68512564482629e-05
-1.78697407384302e-05
-4.19467966575855e-05
-1.2284742023901e-05
-1.65281445387848e-05
-1.60290344414523e-05
-5.13398884457972e-06
-6.46645174687973e-06
-8.89929867215993e-06
-2.80302888211198e-05
-1.07985537844447e-06
-1.5847498362911e-05
-1.39756776565891e-05
-7.66970531854995e-06
-9.08421862411972e-06
1.05463786174559e-06
-2.68682425711931e-05
-3.10093179872504e-05
-3.97416852958606e-05
-4.57598410458353e-05
-4.00481923644508e-05
-4.79776068127021e-05
-1.97956666986265e-05
-2.67335605686597e-05
-1.45276792918269e-05
-4.27035741897542e-05
-8.97617015111969e-06
-5.82905821190211e-06
-4.45599338756393e-05
-8.90703842904194e-06
-3.29669126941008e-06
-3.01105894638895e-05
-1.11967924132141e-06
-3.81218440474085e-05
-2.71808994388715e-05
-1.37184152603257e-05
-1.04265913961102e-05
-2.58834267683899e-05
-1.90123689363245e-06
-1.99251030641166e-05
-1.4670806084088e-05
-9.87549119525533e-06
-1.40765273790059e-05
-2.0434636158618e-05
-2.97211589627781e-05
-3.28460093977767e-05
-1.49258597164995e-05
-2.72204493704649e-05
-2.26422166392655e-05
-2.61685237071076e-05
-4.62867794592743e-05
-5.33344355893281e-05
-2.86801620852672e-05
-1.60872523010972e-05
-3.61447430423209e-05
-2.96292068830039e-05
-2.2097135768781e-05
-3.1751398750728e-05
-3.7777393457929e-06
-3.35316500385923e-05
-2.29772771906087e-05
-3.05121645542191e-05
-3.0380648072408e-05
-1.54940819127887e-05
9.87888865085369e-06
-4.46991719535022e-05
-1.57445314361043e-05
-2.5063962140851e-05
-2.01629653462168e-05
-3.42047318309088e-05
-1.87138536327785e-05
-3.39615291300136e-05
-2.00414244848021e-05
-2.9222069432968e-05
-2.04113977853321e-05
3.29789843193079e-06
-2.05457487616091e-05
-1.07451389684398e-05
-4.45294641302174e-05
-7.25049919155768e-06
-3.0299152343717e-05
-1.85934906123538e-05
-2.21575494558289e-05
-1.78039199252924e-05
-3.11430782939026e-05
-1.6736012482142e-05
-3.93256963168614e-05
-5.17069448076495e-06
-3.67283681981306e-05
-3.07370881232887e-05
-1.49610737382272e-05
-9.55898036161636e-06
-3.21737390758662e-05
-2.73365680453477e-05
-7.6400727281641e-06
-3.16585465568533e-05
-1.27371193334699e-05
-1.25613603588383e-05
-3.70177265286297e-05
-1.98190839338384e-05
-3.10387893350864e-05
-5.08975852808354e-06
-2.61797168013368e-05
-2.58617511896108e-05
-4.43445039705293e-05
-3.03742878882557e-05
-4.03460008408849e-05
-4.14760048268466e-05
-8.37188871052502e-06
-2.50951390506502e-05
-1.67564010353286e-05
-5.01575674248275e-05
-3.23847837551897e-05
-1.4536982214193e-05
-3.85258475963333e-06
-2.09653088048823e-05
-2.06513606234403e-05
-1.65808007719258e-05
-3.02097601668591e-05
-1.32556048133831e-05
-1.62324559869743e-05
-4.82126020212693e-05
-3.17382949161339e-05
-3.52050368814307e-05
-1.46260046220432e-05
-3.18804094363222e-05
-3.34822003044351e-05
-4.17361721735039e-05
-3.84725169387829e-05
-1.48983807171611e-05
-1.95003809276324e-05
-1.71305420574151e-05
-2.50648321858435e-05
-1.52160463710343e-05
-1.65998792982897e-05
-2.79199829611649e-05
-4.10754258865379e-05
-8.45898101120406e-06
-1.75884215035182e-05
-2.40523186325424e-05
-2.4107468726978e-05
-2.23774457781095e-05
-2.01842007018265e-05
-2.39670181668015e-05
-1.7608234665291e-05
-3.98097731886691e-05
-3.39759681897742e-05
-2.08970007232039e-05
-1.78159726782828e-05
-1.3813009859877e-05
7.54406983836324e-07
-1.34097367404172e-05
-9.21959262796578e-06
-9.40245787630042e-06
2.27988088955489e-06
-3.12945827854953e-05
-1.68452723878958e-05
-7.84027668302127e-06
-2.70553736847179e-05
-2.55531598023934e-05
-1.92318414743867e-05
-3.12225150619083e-05
-1.62066606121738e-05
-7.7027623633296e-06
-1.92437486247827e-05
-2.16315050933671e-05
-2.39934146580585e-05
-1.79725030166238e-05
-2.61421787314284e-05
-1.43045783035165e-05
-1.87581513974644e-05
2.74228872318549e-06
-3.13107054904105e-05
-3.22040855034115e-05
-1.81522993598104e-05
-2.65461931935343e-05
-3.72994839604812e-05
-1.911754733318e-05
-4.81554458939686e-05
1.9680407061854e-06
-1.91403993899768e-06
-2.79063624901243e-05
-2.81733156145063e-05
-2.22504675327184e-05
-3.61413718712401e-05
-2.55304838998057e-05
-2.96037613324413e-05
-2.86955564721667e-05
-1.00211106262835e-05
-3.38888086440793e-05
-3.10864174819791e-05
-1.23676992977587e-05
-2.65418354172237e-05
-2.77780176434447e-05
-2.37935607189594e-05
1.79070757321941e-06
-7.0311940750223e-06
-3.5608875101694e-06
-2.80402737064419e-05
-1.97796727423678e-05
3.54437687540847e-06
-1.76329711915933e-05
-1.11003843546164e-05
-3.17525191416766e-06
-6.90147371689104e-06
-1.18526271731599e-05
-1.73088000037464e-05
-9.11259104985656e-06
-1.5821584261769e-05
-2.91153446322473e-05
-3.18266090207765e-05
-1.15059746264168e-05
-1.94171734360431e-05
7.24772792130761e-06
-9.23779507970683e-06
-1.90589728139889e-05
-2.0349434900459e-05
-4.2084585425234e-05
-2.65154222011202e-05
-1.51850420595315e-06
-3.07866877360954e-05
-1.25956590384293e-05
-2.00124243077085e-05
-2.76060779606192e-05
-1.43269228785127e-05
-3.24690459222484e-05
-2.46945110618997e-05
-1.89338225770922e-05
-1.06762463035825e-05
-3.7064089067725e-05
-1.55165156547744e-05
-1.62733089378847e-05
-2.16470634908463e-05
-1.82304009246809e-05
-4.5568367386117e-05
-2.64811302626714e-05
-2.29954392855166e-05
-4.70795872218668e-05
-2.10207486029683e-05
-2.34058850594399e-05
-3.36535854369138e-05
-1.98972522373923e-05
-2.21936761291422e-05
-1.33103896853457e-05
-2.63661608314182e-05
-3.94767990803159e-05
-2.25411126835125e-05
-3.01835020961218e-05
-1.28115080914286e-05
-1.78605610416728e-05
-3.39782340687822e-05
-1.28429204299677e-05
-2.5174953774666e-05
-1.87712188367575e-05
-2.13980239000994e-05
-3.72139447593211e-05
-2.39067785170241e-05
-2.78669338252423e-05
-2.35026757838279e-05
-1.27976462203005e-05
-3.83553835786723e-05
-7.35523088106938e-06
-1.05117321322129e-05
-4.35963778932061e-05
-1.1384100950585e-05
-1.91214683856762e-05
-2.67083551913375e-05
-2.46629640825018e-05
-2.39953714004239e-06
-1.77023935420676e-05
-2.04387797284116e-05
-1.61892918300246e-05
-1.63996112945685e-06
-7.0507833479212e-06
-2.62840490521187e-05
-1.88069733055194e-05
-9.35576018172142e-06
-5.83460537363195e-06
-1.49129811992622e-05
-1.32134108228852e-06
-1.19078436800703e-05
-2.53007403169948e-05
-3.33552519611525e-05
-3.18308704438255e-05
-4.15630113957933e-05
-1.04268274991326e-05
-2.95942590103816e-05
3.18687727685691e-06
-3.60635471782493e-05
-3.31807668130185e-05
-3.0240390056538e-05
-1.95371813090728e-05
-2.69188335128362e-05
-2.28668442542969e-05
-1.42662709628385e-05
-1.8028763600395e-05
-1.86579947985284e-05
-2.49615519086577e-05
-2.02338898152347e-05
-3.26141848806852e-05
-5.84233884048769e-07
-1.28459874404401e-05
-2.63731642695981e-05
-1.76756999365231e-05
-3.95392937183262e-05
-2.63896643621585e-05
-2.68443195225408e-05
-5.83523320288282e-06
3.17930513266616e-06
-1.4126593704999e-05
-2.36496756204909e-05
-3.53197864947267e-05
5.87621366077941e-06
-8.62002506567134e-06
-7.30345115612245e-06
-2.87058423375899e-05
-9.65589358341085e-06
-2.93788571292514e-05
-1.65505016769816e-05
-1.76176371289951e-05
-1.2461666635619e-05
-2.41333980985922e-06
-1.22321159392476e-05
-1.73760694577869e-05
-5.00448370708393e-05
-3.15072433485869e-05
-1.31395278118092e-05
-9.86150351829264e-06
-1.09332514880205e-05
-2.81019624147691e-05
4.41202057084589e-06
-2.77845882761596e-05
2.84671408797883e-06
-7.56783889604594e-06
-2.20650261247769e-05
-2.09529738105312e-05
-3.52569117070464e-05
-1.28762284750722e-05
-1.45917194963137e-05
-2.87488942436907e-05
-3.00828973521198e-05
-1.75755925260181e-05
-1.53807384807613e-05
-1.51067200425659e-05
-2.11610811001216e-05
-1.93884798027492e-05
-2.49394628845018e-05
-2.72354731799238e-05
-2.66821281321438e-05
-1.45080373853773e-06
-2.6741172738504e-05
-2.2582516528617e-05
-2.13035475510181e-05
-2.07526237642747e-05
-2.25424424856159e-05
-2.66634061830326e-05
-3.29982686060127e-05
-2.45418940860796e-05
-2.14165574463199e-06
-1.38306516029215e-05
-4.19656013991955e-05
-3.38066024875994e-05
-1.45750781504905e-05
-1.39039769734578e-06
-1.56591148891636e-05
-1.32114228982558e-05
-8.31319854359626e-06
-3.6877215243463e-06
-1.82249795448621e-05
-2.57281713048458e-05
-3.63348597333887e-05
-4.7049706517823e-06
-2.591951154588e-05
-1.86423924521367e-05
-1.08997485672835e-05
1.05527368402301e-05
-2.09888862331995e-07
-2.14782970362916e-05
1.38279664882389e-06
-1.87361551826708e-05
-3.10064411684099e-05
-8.26669299280511e-06
-2.29563901099495e-05
-1.67479652296826e-05
-1.71768727897051e-05
-3.45073391885463e-05
-2.59042255940802e-05
-4.73816465201736e-06
3.80368799893405e-06
-3.16951259762026e-05
-1.0599618872405e-05
-2.64144673617524e-05
-1.53076179886875e-05
-3.8602597600405e-05
-1.48885520751705e-05
-2.43059290088524e-05
-2.28628586661887e-05
-2.7194570277369e-05
-1.80535862666905e-05
-4.19963144619103e-05
-4.06212259591927e-05
-1.84488175210452e-05
-1.93249991747335e-05
-3.81112593626022e-05
-2.01830834484524e-05
-3.92386900017275e-05
-2.8254834581982e-05
-2.69215676993583e-05
-2.43114871760243e-05
-2.34841830021901e-05
-1.61179850273258e-05
-1.63143935640372e-05
-1.67829945661638e-05
-9.83924315490035e-06
-5.00312892866588e-06
-2.08854535041506e-05
2.5127294871371e-06
-1.31348998963006e-05
-2.86881742749368e-05
-3.68933792925598e-05
-3.54089421148574e-05
-2.76223154404501e-05
2.0300149091803e-06
-1.73162222445523e-05
-2.90765238705114e-05
-1.61482643974207e-05
-2.27496377902498e-05
-5.49579249099353e-06
-2.26515616109799e-05
-2.41494804555377e-06
-3.94498510940741e-06
-1.82341420015629e-05
-3.12694876782979e-05
2.06624284166533e-06
-5.9843447960684e-06
-1.78014500397429e-05
-3.35641131546673e-07
-2.69856210381163e-05
-2.64653369866702e-05
-2.66284862492033e-05
3.25281816059029e-07
-6.09825465047694e-06
-6.47098035706898e-06
-2.01446870070347e-05
-2.45893791474451e-05
-2.53890909364194e-05
-2.21095218684056e-05
-8.72137773065265e-06
-1.83669584375935e-05
-3.34345521895569e-05
-2.25504169973685e-05
-2.42162664014023e-05
-8.04560811501708e-06
-3.02325970722701e-05
1.57752016043922e-06
-1.06213341770773e-05
-1.59492259154123e-05
-5.80636779258928e-06
-2.00259480650958e-05
-1.34484079877321e-05
-1.25513623380116e-05
-4.12002066680312e-05
-4.53690320476554e-06
-2.31285168889212e-05
-1.57324819522924e-05
-8.08591142715357e-06
-2.9037446592557e-05
-1.48655945766009e-05
-2.83942194873894e-05
-3.92997869393354e-05
-3.3223392590547e-05
-3.64546399858952e-05
-8.74804223411393e-06
-1.40540895665774e-05
-1.69821481466293e-05
-2.3664063452723e-05
-6.54575983687004e-06
-2.41133217292265e-05
-1.78498221908746e-05
-2.91892046964682e-05
-3.5633660871158e-06
-3.42327713143344e-05
-1.24375470904923e-05
-3.2020781261214e-05
-3.42223364545963e-05
-1.97591197066193e-05
-3.59388114393255e-05
-3.16998526192563e-05
-1.93969439936142e-05
-3.93968153836986e-05
-2.42900023824689e-05
-1.3894398241919e-05
-4.58261113813453e-06
-1.66319379225585e-05
-1.04893955374054e-05
-1.2620114838476e-05
-3.72560977558129e-05
-1.60653848772879e-05
5.36898789854913e-06
-1.06936823242338e-05
-1.40772124729834e-05
-3.76509208958465e-06
-1.4811994878458e-05
-9.60244827009493e-06
-5.20892070094247e-06
-2.79008822304369e-05
-1.60308619918871e-05
-1.07576942743896e-05
-2.37109350414507e-05
-1.29661849895658e-05
-1.8956751972217e-05
-1.98374809416077e-05
-1.94150082201941e-05
-2.45330093177774e-05
-3.59511584306356e-05
-1.94763769483217e-05
-8.45877463337787e-06
-3.57292212388321e-05
-3.80009732225994e-05
-1.14804202331406e-05
-3.02476797144978e-05
-2.6592030490382e-05
-2.29273554535017e-05
-1.29744066923998e-05
-2.99194016269611e-05
-2.62088589630467e-06
-3.063155867373e-05
-2.70221423599744e-05
-1.48896681344635e-05
-2.04955568868316e-05
7.80846278889491e-07
-6.02765696763836e-06
-3.23811432465249e-05
-2.35406679190801e-05
-2.77686969615513e-05
-2.67369800288792e-05
-3.41007131801158e-05
-2.13374540193418e-05
-1.29544930760432e-06
-3.58451140283617e-05
-1.07624763154358e-05
-1.20273530181475e-05
-2.85325450664178e-05
-2.14381478004686e-05
-9.73096121517616e-06
-1.31433667892479e-05
-2.0723075798119e-05
-9.32487247918275e-06
-2.03291911005045e-05
-5.14837742148716e-05
-2.34858431304148e-05
-2.01112573683453e-05
-1.7315615270081e-05
-1.34106717397882e-05
-1.42309067682742e-05
-8.99725996987446e-06
-3.6923737732068e-05
-3.24000539904325e-05
6.62162226912199e-06
-3.29899290284837e-05
-1.11793659834534e-05
-3.4959757188924e-06
-1.20326697227171e-05
-3.49966927569547e-05
-2.31254260701034e-05
-2.43050822921374e-05
-5.94067347823797e-05
9.09236443354595e-07
-2.31501713665131e-05
-1.65018737796235e-05
-2.86959430109333e-06
-7.57167729064259e-06
-3.5423404580393e-05
-3.03710240670334e-05
-1.94873500950104e-05
-1.0730978588726e-05
-1.76195157089828e-05
-2.15616839038483e-05
-3.17967640829374e-05
-1.54823017304775e-05
-1.70048321851225e-05
-1.16440983600246e-05
-2.95028923494534e-05
-2.84999707272396e-05
-2.75702230165148e-05
-1.21512285189312e-05
-1.92372424027589e-05
-2.40240758911283e-05
-2.21406005325276e-05
-3.82510058544225e-05
-4.7143599956464e-06
-2.17287308783499e-06
-7.16619702139589e-06
-1.42207702466352e-05
-3.43725339437952e-05
-2.81721950028741e-05
-7.38623694252128e-06
-1.01352031736803e-05
-1.37094264931468e-05
-9.89056113698707e-06
-2.86442147069221e-06
-3.32548210637771e-05
-2.00201588356179e-05
-3.24597125174268e-05
-4.92458623968662e-05
-2.53546344052253e-05
-1.44929261231665e-05
-1.98620938086003e-05
-1.38380292335056e-05
-1.16870681900923e-05
-2.34474588101964e-05
-3.6907227296904e-05
-1.65992124381085e-05
1.19083354968679e-05
-1.13824076787037e-05
-1.49898317267407e-05
-2.29753274958401e-05
-2.7473953441995e-05
-2.52070943460356e-06
-2.06580887469727e-05
-9.45729357044897e-06
-1.54364874659983e-05
-2.25619270126828e-05
-3.69625320246569e-05
-2.37412072458994e-05
-3.5820963138212e-05
-3.42517708637671e-05
4.25436951961731e-06
-3.03925603086762e-05
-7.18129305576062e-06
-2.5697287988472e-05
-2.47464927791138e-05
-3.32904718547829e-05
4.67944219432344e-06
-1.15137951325568e-05
-1.4896136502011e-05
-2.81959984854935e-05
-1.82692699927534e-05
-2.04832774480892e-05
-3.16822057752947e-05
-1.77071182879512e-05
-2.89707033576612e-05
-1.48174935666217e-05
-2.97797930352556e-05
-1.08007943551292e-05
-1.84330748651979e-05
-1.24885058597707e-05
-5.95530869780193e-06
-9.39210396368401e-06
-3.60354883688781e-05
-5.7894007556951e-06
-1.49730710383506e-05
-1.2567643687038e-05
-3.24458653491729e-05
-3.53674461403305e-05
-2.70303048932548e-05
-2.39365086506069e-06
-1.02412049754905e-05
4.57564071264956e-06
-2.42651114856317e-05
-1.60126406936497e-05
-8.76629892969558e-06
2.70645965859121e-06
-2.50749450228679e-05
-3.05907424675507e-05
-2.45006717495776e-05
9.81615727902696e-06
-2.75472182893577e-05
-6.81743537429891e-06
-7.27774954849886e-06
8.76919642640226e-06
-6.40590920496288e-06
-1.86610831739855e-06
-1.39122304008137e-05
-1.57871698851444e-05
-3.67325424987355e-05
-1.6920478668458e-05
-2.06233640177705e-05
-3.38934372629039e-05
-3.39716479995493e-05
-1.98371143287089e-05
-3.72996247266063e-05
-1.98384338750671e-05
-2.40759869114284e-05
-3.58924073416211e-05
-1.84017511950151e-05
-1.45555964340538e-05
6.73562889736868e-07
-2.42679331132564e-05
-2.31834819409469e-05
-2.84557478108387e-05
-3.32068473425112e-05
-2.78235796720884e-05
-1.62411469445044e-05
-2.71604862029309e-05
-4.1246646174508e-05
-4.41080430759189e-05
-1.28028013961915e-05
-1.42079036435389e-05
-1.75819696014848e-05
-2.85019763525826e-05
-3.93714933410624e-05
-1.83553849601931e-05
-2.92389898197006e-05
-7.96088024331978e-06
-2.33809191196248e-05
-3.88727200936751e-05
-3.14605100323303e-05
-1.09224122525043e-05
-2.7122566589465e-05
-2.82615455373085e-05
-2.4756407847164e-05
-1.42795338203245e-05
-8.35735804930889e-06
-2.23875741260217e-05
-1.30769958376262e-05
-1.66723557416735e-05
-1.65742190725847e-05
-4.48159860702462e-05
-1.90490128358343e-05
-3.14946074621571e-05
-1.8710160807435e-05
-9.81683816730545e-06
-1.54796226711686e-05
-1.33253029393516e-05
-2.05077337861453e-05
4.01134729295143e-06
-2.11824518338242e-05
-1.38746434911268e-05
-1.48173439961036e-05
-1.05268977476499e-05
2.44299140380291e-06
-3.51579272731556e-05
-4.22684475846873e-05
-2.0831054412471e-05
8.38562722798678e-06
-9.07393613560951e-06
-2.48867797082455e-05
-3.26525307382428e-05
1.22767149884396e-06
-1.76215581419986e-05
-2.6967365348072e-05
-2.33147680508511e-05
-3.96892409562869e-05
-1.36123065844912e-05
-1.3152604852061e-05
-1.48373392425053e-05
-1.5093789514583e-05
-3.32806006788484e-05
-1.96087378960951e-05
-1.45676261608284e-05
-8.90688534349427e-06
-1.1917938606871e-05
8.17877698660363e-06
-1.46519324272969e-05
-1.45413349034802e-05
-1.16359905497605e-05
-1.76684372092729e-05
-3.76868089613321e-05
-2.20140767913426e-05
-2.33804765972389e-05
-1.26139766169289e-05
-2.06189585992386e-05
-2.6881743390463e-05
-2.87595770898367e-05
-9.22734251369289e-06
-3.38608524096014e-05
-1.83180857408548e-05
-5.43642644600642e-05
-5.0828994422105e-05
-3.24458103595776e-06
-2.33787540188805e-05
-1.46796130333815e-05
-3.29188771360804e-05
-3.96338234120403e-05
-2.250830411973e-05
-1.75365711957427e-05
-1.61212633307047e-05
-2.51797532591173e-05
-2.17895559688154e-05
-1.7632999117966e-05
-2.36984023760116e-05
-3.77480931906428e-05
-2.87418964431599e-05
-1.88796786632055e-05
-1.51943987688207e-05
-5.29433179839959e-06
-3.72297807266904e-05
-2.14444867289416e-05
-6.90377545948649e-06
-3.8787561860902e-05
-1.93366487321396e-05
-2.61867497412541e-05
-3.01589328140143e-05
-1.89983307177732e-05
-2.58089747214874e-05
-4.00069093558215e-06
-4.95005988588662e-06
-2.4578072219226e-05
-3.72390598166263e-05
-2.8837698173085e-05
-2.62349416708521e-05
-2.57152305333376e-05
-2.3536101186835e-05
-1.25660869162702e-05
-1.46286490668018e-05
-7.15024017405711e-06
-2.9815735955683e-05
-1.54982590383206e-05
-3.31341725080102e-06
-2.61377142920015e-05
-1.14808680801687e-06
-2.96539431954611e-05
-3.21724063951231e-05
-1.58870758309853e-05
-8.61975402915003e-06
-1.44798990536557e-05
-1.70185162753711e-05
-4.08682491528219e-05
-3.39406210466737e-05
-1.47840856692918e-05
-2.04941280380877e-05
-2.25981341035714e-05
-9.89672674953271e-06
1.76479254409502e-05
-1.96026610742394e-05
-2.29799720594368e-05
-1.13515905384534e-05
-2.54293971430039e-05
-5.58013316752343e-06
-2.06882703899942e-05
-3.51305203616048e-05
-2.14924564765946e-05
-3.26767190720129e-05
-2.48959310498024e-05
-2.98369916079418e-05
-3.17337668773494e-05
-1.57165907132642e-05
-3.23785587606615e-05
-2.41854681248139e-05
-2.66637270185638e-05
-2.33818729310063e-05
-2.46092241586474e-05
-1.34762599902152e-05
-2.43590199733307e-05
-2.91286771684413e-05
-1.49310279674018e-05
-3.29387030332417e-05
-2.26094951048922e-05
-1.86762423384822e-05
-2.15726384980963e-05
-1.99321676724021e-05
2.63009591494324e-07
-4.82777631080366e-06
-2.43353753135915e-05
-1.76158630696995e-05
-2.14382248434467e-05
-3.40775303268314e-05
-3.85508260820043e-05
-2.03164802282679e-05
-1.8325673780343e-05
-2.09471679848265e-05
-5.85478308391825e-05
-4.16025069642974e-07
-2.66660310204856e-05
-3.31939451220304e-05
-2.70888269883037e-05
-1.68012900364948e-05
-3.98307139971971e-06
-2.50088572824767e-05
-3.06633192148541e-05
-3.5902719056518e-06
-1.55579689412317e-05
-4.32131110716879e-06
-1.9526854738422e-05
-9.95372173325572e-06
-7.92236276644013e-06
-4.0864435758611e-06
-4.58822901312149e-06
-3.17639189327046e-05
-1.55899447201074e-05
-1.11060372590524e-05
-2.98162045250555e-05
-3.01234479339521e-05
-3.31518760336117e-05
-2.78918919100762e-05
-1.58100501609515e-05
1.869670504949e-06
-3.04901600673777e-05
-1.33150399171312e-05
-9.18721661306236e-07
-1.17389763069127e-05
-5.63102788876794e-05
5.47963913333212e-06
-1.72186251669448e-05
-7.8107491311697e-06
-2.57061928830206e-05
-3.00514666423883e-05
-3.82745519844567e-05
-7.38653100202204e-06
-7.58675843810278e-07
-1.31318970309794e-05
-1.17453226214271e-05
-4.74888468606776e-06
-5.80774992956739e-06
-2.93582611450684e-05
-3.60540912676336e-05
-1.97588344983417e-05
-2.56944968029805e-05
-5.31371366286331e-06
-1.28005710891082e-05
-2.88812939097774e-05
-2.280562935238e-05
-2.70684890744704e-05
-2.00942259752407e-05
1.78828294322279e-06
-2.15899677994399e-05
-1.6039348997217e-05
-1.00038585812397e-05
-6.12365231687106e-06
-1.23689853241592e-05
-1.95780459931364e-05
-2.24234913608153e-05
-2.98434832279736e-05
-2.12077516070988e-05
-2.68497524026293e-05
-1.38395856462672e-05
-1.08826772126327e-05
-3.61818682009687e-06
-1.50639865412392e-05
-2.19187743944408e-05
-2.29002582092411e-05
-2.98613037114709e-05
-1.14405338987239e-05
-4.67697269583269e-05
-4.01129094001082e-05
-2.65818448552105e-05
-2.03110740333562e-06
-4.00617592797253e-05
-1.27180166788415e-05
-5.31811789419175e-06
-2.34002625257111e-05
-1.4369642625886e-05
-4.90141913984922e-05
-1.2630924965693e-05
-1.65582954651695e-05
-2.64492122320774e-05
-9.06767824514335e-06
-3.79321079587578e-05
-2.0892834728107e-05
-2.85428549628425e-05
-1.35017665252919e-05
-1.71666150247664e-05
-4.22886789330739e-05
-2.96723613909799e-05
-1.70829619855205e-05
-2.32663390276118e-05
-1.38373893897683e-05
-7.86145321103776e-06
-3.43607259597569e-05
-3.01012273553179e-05
-1.31404673890302e-05
-1.74696226143412e-05
-1.92587357190308e-05
-1.00887252079655e-05
-2.5063967481161e-05
-1.42841267309282e-05
-1.84288861027967e-05
-1.58454055581187e-05
-2.78181192860111e-05
-2.87860378514479e-05
-3.03244407668815e-05
-2.64962438195427e-05
-3.73519039085768e-06
-2.17269018645766e-05
-9.96523758753977e-06
-1.45024192988697e-05
-1.11608770686306e-05
-2.5236753820865e-05
-3.6202369699172e-05
-2.90921048672617e-05
-2.46145956167239e-05
-3.60230334051785e-05
-1.43211985879187e-05
-2.504830964997e-05
-2.92812582147741e-05
-1.55792804195492e-05
-2.26292915078306e-05
-3.54870175101353e-05
-3.14743295694177e-05
-2.16042375185996e-05
-3.00413681512288e-06
-4.66499932454867e-06
-2.74784843107435e-05
-9.98243312037955e-06
-1.2093323356813e-05
-2.5805087336157e-05
-1.69734813234993e-05
-2.90695273668512e-05
-2.12321741306558e-05
-1.63852854901169e-05
-2.2950028923686e-05
-3.97678112201084e-05
-3.20755947284339e-05
-3.04543774684905e-05
-1.88275158781218e-05
-2.4110105343784e-05
-3.67705644410534e-05
-3.98024440520181e-05
-2.1620341833053e-05
-3.87934996172578e-06
-1.17525147088e-05
-2.56193161776197e-05
-1.56958302123648e-05
-4.36966805608965e-05
-2.26925103572586e-05
-7.81685401719251e-06
-2.88506883711405e-05
-5.3667813274162e-06
-1.48411679520153e-05
-1.10297100772086e-05
-1.40997548864222e-05
1.00673405527477e-05
-4.1647522440417e-05
-1.3676063854716e-05
-3.19944278072693e-05
-1.50712122917339e-05
-2.72603104881849e-05
-2.55177445490217e-05
-1.21707291797164e-05
-2.16700568606323e-05
-2.40094118130474e-05
-2.56444955473222e-05
-3.28450464346385e-05
-4.09589648743609e-05
-2.00919730787911e-05
1.42201836744375e-06
-2.53503554355868e-05
-2.0345142723804e-05
-2.33210707071401e-05
-2.80477154153927e-05
-2.0038979078401e-05
-6.1975733358505e-06
-6.10875082167569e-06
-3.37565927348964e-05
-1.11282038722244e-05
-2.77219600525169e-05
-1.30162582485128e-05
-1.2423346140299e-05
-1.11742450249943e-05
-9.31649315805017e-06
-2.73494162027029e-05
-2.38406315404185e-05
-1.9003274203306e-05
-2.00247819443862e-06
-1.85795058472554e-05
-4.80859666223613e-06
-2.58180946391235e-05
3.27429288721649e-06
-1.0280645968399e-05
-4.43879416097006e-05
-1.80501007395039e-05
-2.88321231468338e-05
8.80701563321983e-06
-2.95557800200615e-05
-1.33230055384051e-05
-2.17231502178239e-05
-1.29032489654416e-05
-3.07923543217565e-05
-3.25065465848389e-05
-1.27058890912011e-05
-1.17609071441657e-05
-5.7669214283635e-06
-3.2876139529363e-05
-2.53498334032168e-05
-2.76150674128394e-05
-2.89220590499873e-05
-1.88738372842845e-05
-2.2211518992272e-05
-1.83564452987181e-05
-2.20441527466059e-05
-1.65978704514352e-05
-1.89584852428249e-05
-1.35985505238638e-05
-3.64278585798952e-05
-1.23057642803357e-05
-3.46458827350873e-05
-3.05512935090729e-05
-4.48425682640787e-05
-3.08837810656456e-05
-2.45454380062014e-05
-3.34276876116138e-05
-2.10231743374821e-05
-1.37344556981551e-05
-2.54838558761473e-05
-4.47323786736492e-05
-1.59489664837049e-05
-1.81082881623244e-05
-1.51660559401719e-05
-2.69733652699156e-05
-1.5643688471024e-05
-2.61452848706569e-05
-8.85885901138064e-06
-2.03780708800337e-05
-2.24836540579415e-05
-8.58269479321721e-06
-3.14622913501533e-05
-1.8692429925849e-05
-1.75933184042997e-05
-1.40067912752372e-05
-1.80086084670703e-05
-1.14583486124887e-05
-2.56562778484437e-05
-1.36634639268242e-05
-2.76160124166652e-05
-1.93126518567424e-05
-4.9566969391949e-06
-8.23132291014463e-06
-1.86081321776933e-05
-1.86605362607638e-05
-3.39529095689331e-06
-2.28434675017619e-05
-2.32691291791802e-05
-2.72799640586025e-05
-5.06889556623895e-06
-4.71319800269628e-05
-1.78287986431359e-05
-4.02502736174081e-05
-1.58052346830037e-05
-1.8478764918023e-05
-1.26496210348313e-05
-1.84774305000883e-05
-2.09558308264564e-05
-4.05419598718715e-06
-3.44069907286405e-05
-2.56293287527687e-06
-1.98341921791922e-05
-2.4294860852054e-05
-2.3234908081373e-05
-1.69589002002219e-05
-7.40448484250115e-06
-5.10091155347156e-06
-3.29920039987643e-05
-1.30087370188867e-05
-1.27696335455727e-05
-7.89598136110285e-06
-4.40301502597455e-06
-4.68795151119668e-06
-2.70896963486803e-05
5.41773905142797e-06
-4.005687625809e-06
-2.27079387723458e-05
-3.04308368833137e-05
-2.45567230401014e-05
-1.01039759025051e-05
-1.50499923803311e-05
-8.74093471297428e-07
-6.34259869643533e-06
-8.96445926005038e-06
3.15389753137788e-06
-2.63353578737196e-05
-1.7092968202716e-05
-2.17583186015086e-05
-4.17718311586309e-05
-2.32994543378697e-05
-1.9416248594372e-05
-3.33469241825156e-05
-7.98493046044866e-06
-1.48440778607666e-05
-7.60865585873319e-06
-2.62799290907522e-05
-1.38228652334658e-05
-2.77835616383417e-06
-1.06607671889071e-05
-5.63845248845995e-06
-3.98299860335841e-05
-3.44705685601279e-05
-2.55034588701158e-05
-3.54587508028015e-05
-1.7163514851885e-05
-1.22358837411018e-05
-1.36587516822537e-05
-3.99884408562235e-05
-4.08886762615985e-05
-3.69949077194878e-05
-2.89583447127448e-05
-2.22328685831173e-05
-3.08134398672037e-05
-5.31817190103836e-05
-1.51511893695995e-05
-1.76616601914296e-05
2.02997759569702e-06
-2.481241576578e-05
-2.50568443199535e-05
-2.70298959284545e-06
-2.54204978546007e-05
-1.3530815539002e-05
-3.66806520405005e-05
-4.58212047115553e-06
-1.91823937853984e-05
-2.6950397267176e-05
-2.8858965549431e-05
-2.88641379398242e-05
-1.7839842679401e-05
-3.28096914677484e-05
-4.02067328961028e-05
-2.35536134564695e-05
-1.8869196779611e-05
-2.45805851934023e-05
-6.74660907481166e-06
-1.39146366743687e-05
-1.10994685876168e-05
-3.38028781115938e-05
-2.55119822885538e-05
-1.7451871449852e-05
-2.89359261466471e-05
-2.73277591740455e-05
-3.79629223725082e-05
-2.99831288131258e-05
-9.54573655401384e-06
-2.40072703271103e-05
-1.97605869277005e-05
-1.37593383537822e-05
-3.16329195752571e-05
-2.8649670121714e-05
-4.57719410201117e-06
-1.21642693959502e-05
-2.23548305414547e-05
-2.14922072739648e-05
-3.12842759998203e-05
-1.93409899993183e-05
-2.76863608151805e-05
-3.42716436821376e-05
-3.46538997499127e-05
-2.77104498139989e-05
-7.188274309644e-06
5.45573996659317e-06
-1.83784839211845e-05
-5.02425659158172e-06
-1.91000759047584e-05
-1.45183813219033e-05
-2.36385335262205e-05
-8.12139570944028e-06
-2.87046103786222e-05
-2.47859791934287e-05
-1.84260111013176e-05
-4.07264717211458e-05
-2.24147844078911e-05
-3.67866323032506e-06
-2.09193186701644e-05
-1.40260191886284e-05
-2.39744000279535e-05
-2.28281353099315e-05
-1.30589029109102e-05
2.09383391565361e-06
-1.32064158555417e-05
-2.29147785679994e-05
-1.45814312143611e-05
-2.78201867859484e-05
-2.43946598553006e-05
-3.36695474142221e-05
-6.29077294858863e-06
-2.13182669257085e-05
-3.32233095192013e-05
-5.54505942677313e-05
-2.12048690845096e-06
-4.28694500853786e-05
-1.89386586448691e-05
-2.63467496462973e-05
-3.06494493831275e-05
-3.23037533186645e-05
-3.37500658065528e-05
-4.53026812002031e-05
-3.42198122258334e-05
-1.30326464483041e-05
-2.47096755188575e-05
-1.8475140268042e-05
-1.33916932312592e-05
-4.03809248534626e-06
-3.8499150314736e-05
-7.38091918057527e-06
-1.66997620888968e-05
-3.03866790704895e-05
-1.19856629396731e-05
-2.2056019067083e-05
-4.33219993571524e-06
-2.53510574659187e-05
-3.23663581553887e-05
-1.90320707046602e-05
-2.35547002664591e-05
-2.04275274062252e-05
-4.64719297686535e-06
-3.15537572819992e-05
-2.2525449939565e-06
-1.39605366123701e-05
-1.20781086120011e-05
-3.46204872150643e-05
-1.33848615907248e-05
-1.66017168938214e-05
-3.38655791422398e-05
5.94962886441523e-06
-1.78536968637684e-05
-2.82571962799811e-05
-5.10683344814528e-05
-7.33240570646456e-06
-4.2529053259751e-06
6.23464303877545e-07
-2.15578109015652e-05
-2.27660334508702e-05
-1.55959348084564e-05
-3.44891285623498e-05
-1.43705124753576e-05
-3.19031166419879e-05
-4.19082329460722e-05
-7.85788645745136e-06
-8.39706529288604e-06
-2.16442220477152e-05
-3.3802583559222e-05
-1.61334123973496e-05
-2.57873313458802e-06
2.1995168706243e-06
-4.57841841005323e-05
-1.6088571129193e-05
-1.90420419661517e-05
-3.08494823908634e-05
-2.53113504362309e-05
-3.11842865527855e-06
-1.58982143830974e-05
-1.43189627380928e-05
-8.03096922160927e-06
-8.03975410982903e-06
-6.56851144402016e-06
-2.14140575353391e-05
-2.64067407553227e-05
-2.16512417614884e-05
-3.12345214501916e-05
5.00319714470866e-07
-1.38990532744646e-05
-4.13522006410187e-05
-2.47422189876374e-05
-1.17481583839178e-05
-3.77128152714336e-05
-2.47425105546619e-05
-3.72459920753442e-05
-1.65720335180903e-05
-1.26376698332873e-05
-1.61827746606239e-05
-3.73068737230887e-05
-3.69209348951463e-06
-3.43055803731693e-05
-1.70643172553513e-05
-3.58930891119502e-05
-1.24045665665483e-05
-2.30414756260804e-05
-2.65680292757946e-05
-3.92870084363682e-05
-3.08186566126715e-05
-4.23925727025536e-05
-2.72137354327418e-05
-4.1145994661274e-05
-2.60239695943215e-05
-2.70681022590457e-05
-2.50338050879734e-05
-1.70271629448037e-06
-1.32521311660138e-05
-3.03209184427073e-05
-2.15191813922324e-05
-3.10871769468147e-05
-1.45094740959408e-05
-1.52515849222679e-05
-9.60201337114925e-06
-3.05743736466147e-05
-1.62564807980052e-05
-8.72498677928435e-06
-1.05908723370256e-05
-4.3444451713591e-05
-2.06371104749738e-05
-4.24660905266185e-05
-7.32002705039681e-06
-1.27809339416486e-05
-3.16010029351547e-06
-8.49083738201117e-06
-2.3595518374843e-05
-1.00489010787896e-05
-2.73960152505255e-05
-5.47538794394483e-06
-2.96860383102617e-05
-3.46021079763283e-05
-1.69857161660549e-06
-1.7256029963038e-05
-1.35250148258788e-05
-1.62440643267161e-05
7.23148382276101e-07
-2.72125490520713e-05
-3.28153975783132e-06
-7.05469751162408e-06
-2.34768844255553e-05
-1.68785269827648e-05
-4.2684278988308e-06
-3.49980669329157e-05
-1.4231942397376e-05
-9.48832318115275e-06
-2.28816503374805e-05
-3.22314924957162e-05
-4.375974470562e-06
-2.54098156088963e-05
-2.66232199052236e-05
-9.72978557452852e-06
-2.14599086582017e-05
-2.08208772657881e-05
-2.37113999327399e-05
-9.01070813083007e-06
-3.02917771922277e-05
-1.48574508676038e-05
-3.7683413513637e-06
-2.0944401618266e-05
-2.56595585652725e-05
-1.79419046143169e-05
-2.41747417316734e-05
-2.45785497439222e-05
-3.15311769315688e-05
-4.21363587054866e-05
-3.20846455541677e-06
-5.4124939979014e-06
-5.21569264436635e-05
-2.50863666264319e-05
-2.10471272025807e-05
-5.61599959201413e-06
-3.19235792587856e-05
-4.37358745973966e-05
-3.95548758199042e-05
-4.01154352174162e-05
-7.86566578107686e-06
-2.4137455469949e-05
-1.88743879330888e-05
-2.45623523462387e-05
-2.75015842501202e-05
-3.6934697799016e-05
-2.85388282991508e-05
-3.58941968725542e-05
-2.7165007010099e-05
-3.50707538924484e-05
-1.00550349233253e-05
-1.43976561064829e-05
-1.54797579924845e-05
-1.09719873739882e-05
-2.70318898613292e-05
-1.51411707876155e-05
-2.26029464220063e-05
-2.70333913899175e-05
-4.28136378338115e-05
-2.02011644898393e-05
4.48429862374395e-06
-2.91867616485654e-05
-1.99103025232932e-05
-1.48668868921249e-05
-1.04784091477159e-05
-7.09811226271023e-06
-2.16658720111388e-05
-2.23538493789037e-05
-3.74395425855377e-05
7.53769399240927e-07
-3.8583936029648e-05
-2.3732086221378e-05
-1.64968184445309e-05
-2.24176296063463e-05
-1.20659536776672e-05
-7.24602763118757e-07
-1.05196571436823e-05
-3.70022368892682e-06
-2.05231027140331e-05
-2.72964020072111e-05
-2.4028091790586e-05
-2.2402581573686e-05
-2.42805334261948e-05
-8.83436103906285e-06
-1.56057932009287e-05
-3.54352017480362e-05
-1.8715741755547e-05
-1.1221516553347e-05
-2.41124275567383e-05
-2.33947169362735e-05
-1.82901500474177e-05
-6.47712834733684e-06
-2.29170759367281e-05
-2.43526968903245e-05
-5.75151934902358e-06
3.5649015833122e-06
-2.16023398938961e-05
-1.67342857576685e-05
-1.52764655781695e-05
-1.7528803520979e-05
-2.51985725421759e-05
-1.52331671984105e-06
-3.78410039980981e-05
-9.02300375925212e-07
-2.52725480419719e-05
-1.36179291560385e-05
-1.66049086627367e-05
-4.06519807190617e-05
-7.65912583429533e-06
-2.03450812937455e-05
-3.85510776370543e-05
-2.36312228048983e-05
-2.37312596860156e-05
-3.70483700759365e-05
-1.98835492887881e-05
-2.08592900107126e-05
-1.84897041167515e-05
-2.6502359911487e-05
-3.74883214585008e-06
-2.3863530096918e-05
-2.57272208746349e-05
-1.71090766329678e-05
-4.13984108432376e-05
-3.27800513407753e-05
-4.02796450337717e-05
-1.96941924573054e-05
-2.58527269671936e-05
-3.29452779172279e-05
-3.13225822438389e-05
-2.37951768468421e-05
-2.56684932212208e-05
7.33608026828165e-06
-7.67071612975042e-06
-2.79323107097509e-05
-3.79203980620087e-05
-2.73862075688323e-06
-3.18681365498705e-05
-5.5368692083072e-05
-6.92732216705317e-06
-2.30483548296758e-05
-2.39946850285049e-06
-1.46495812154189e-05
-1.6492476821909e-05
-2.26603485134287e-05
-9.78461029571663e-06
-2.14022409517121e-05
-9.85105110249416e-06
-1.80982774289006e-05
-1.29994391841196e-05
-4.2901945688663e-05
-4.14843086605245e-05
-2.17716505264868e-05
-1.88567786567674e-05
1.16287052009455e-06
-3.54294406715061e-05
-4.36374489709754e-06
-3.09965553659191e-05
-1.9155804091787e-05
-3.28176247729877e-05
-1.36023376402572e-05
-2.99726756985745e-05
-2.23329460235509e-05
-2.76266690685044e-05
-1.62752089378218e-05
-6.65794827752435e-06
-1.60921432755146e-05
2.1972519089773e-06
-1.3879733637098e-05
-1.40130992044122e-05
-1.03856178266011e-05
-1.99076858431149e-05
-3.44772261631212e-05
-5.81518126611532e-06
-3.26416456958592e-05
-2.75684381606449e-05
-3.21051914448993e-05
-2.67930073641924e-05
-6.96712317125306e-06
-3.7479886546298e-05
-2.80017292559184e-05
-2.97597195906632e-05
-2.30598107361635e-05
-2.51235086194541e-05
-2.07933961873354e-05
-4.0180966488879e-05
-7.76327496247752e-06
-2.75622912748993e-05
-8.89375674872437e-06
-1.24815498140902e-05
-2.51210905780578e-05
-2.27937188830235e-05
-2.57565826528945e-05
-3.60295901739378e-05
-5.21779609674098e-05
-2.33894734532457e-05
-3.64424812875142e-05
-1.35654385527196e-05
-3.03850132562305e-05
-2.11861293471301e-05
-3.63068853780042e-05
-7.91719410508473e-06
-3.78481385662507e-05
-2.01707197097824e-05
-2.2814465059288e-05
-5.82227446209536e-06
1.92714269751653e-06
-1.49413126640393e-05
-3.11242909563654e-05
-5.85170332125685e-06
-2.742545882254e-05
-1.04746249278532e-05
-7.53749216576963e-06
-3.57845936871678e-05
3.44163496362144e-06
-7.79842647947986e-06
-8.03632725804281e-06
-1.47802630512841e-05
-2.29738702504897e-05
-3.23193395264723e-05
-1.36063311485643e-05
-2.26217509981469e-05
-1.87981673345584e-05
-2.55306398366788e-05
-3.41608476499157e-05
-5.27559458445118e-06
-1.32434125489012e-05
-2.8828994675877e-05
-1.41136223935717e-06
-2.69821977713489e-05
-1.43178128997595e-05
-3.03689782956487e-05
-2.28322704114689e-05
-1.64634829294335e-05
-9.46951871746524e-06
-1.8330137539994e-05
-1.03469494227969e-05
-1.7215520143173e-05
-1.83251594190775e-05
-2.81137482283833e-05
-1.80056975597091e-05
-3.02563559876092e-05
-9.94486311238311e-06
-1.67041000494274e-05
-2.27385542730257e-05
-1.10774676364748e-05
-1.09255631800688e-05
-2.64763058592597e-05
-2.41936827744554e-05
-1.42973239663552e-05
-6.94991721275498e-06
-1.53759728128405e-05
-3.81811506319358e-05
-3.94343701505454e-06
-7.21304202123983e-06
-1.96102877782931e-05
-1.45111953595266e-05
-3.18864309971928e-06
-2.75273121973479e-05
-4.87313981471991e-05
8.83626666555878e-07
-3.48138888209137e-05
-2.42279208007107e-05
-2.95694448303899e-05
-2.5610732663311e-05
-3.31531185857588e-05
-2.92379874560748e-05
-1.82871632511999e-05
-1.48633299385345e-05
-3.86054891472754e-05
-2.74836545821844e-05
-4.22056488057843e-05
-5.49435364659864e-06
-8.53041173298944e-06
-2.43812758922447e-05
-2.6680039706065e-05
-3.57331909560758e-05
-9.24248767477117e-06
-3.11759627015747e-05
-1.23183767230004e-05
-8.57954953517655e-06
-2.87920270895818e-05
-2.48267036815777e-05
-2.4984132409761e-05
-5.34405566233864e-05
-2.27884644266831e-05
-1.51453140378331e-05
-4.41296566970808e-06
-2.69999535094071e-05
-9.66724429829723e-06
-1.74013218673307e-05
-3.03485334902457e-05
-3.0557077605346e-05
-3.74388955987465e-05
-4.64202172483826e-05
-2.46958548387249e-05
-3.75714823483841e-05
-1.25777993058463e-05
-3.04080308633129e-05
-2.69726570821761e-05
-1.83549810588055e-05
-2.26176137026699e-05
-4.78109996934901e-06
-2.68639218262969e-05
-8.00657258551774e-06
-2.1497818077042e-05
-6.89344077943089e-06
-4.507005159386e-05
-3.91202243549528e-05
-3.28860907199769e-05
1.13387360135021e-05
-3.45075916951174e-05
-2.40542857384617e-05
-1.59166271592885e-06
-2.18870013381117e-05
-1.30107132402134e-05
-1.96451462306206e-05
-6.39675044468339e-06
-2.30526578827156e-05
-2.19045159395487e-05
-1.32368638401807e-05
-6.13245237388881e-06
-4.02799504382491e-05
-1.35622399890207e-05
-2.09093937933378e-05
-1.03431126317087e-05
-5.12754584532655e-06
-1.96774919795325e-05
-1.97116694314424e-05
-3.31341906354874e-05
-3.34396595014656e-05
-1.69718216105155e-05
-1.30598469268948e-05
-4.00851599679311e-06
-1.96783055736418e-05
-7.62159815383111e-06
-7.20398665585533e-06
-1.76235342328132e-05
-1.38548889941775e-05
-1.6621339410556e-05
-2.28297869615957e-05
-2.26743587933089e-05
-3.9321894113705e-05
-2.35122280991515e-05
-1.39278909344418e-05
-1.11567468928346e-05
-3.09229630767544e-05
-2.65508133680491e-06
-1.17925495539756e-05
3.79447378986506e-06
-2.61286380577241e-05
-1.795723201122e-05
-1.41297656418114e-05
-4.37513940047159e-05
-2.62111114298775e-05
-1.39677973989643e-05
-1.13481670377105e-05
-1.5748743850978e-06
-2.20884380453475e-05
-3.20353970445162e-05
-4.84544772425474e-05
-1.88550579112913e-05
-5.63030861113081e-06
-1.12759377039033e-05
-3.11052703629311e-05
-8.98125216414966e-06
-6.86041544520883e-06
-3.05225881833333e-05
-1.69382501674392e-05
-2.87312888412466e-05
-1.83562939438183e-05
-1.08381418105004e-05
-3.08699243897798e-05
-1.48991730162494e-05
-1.23482998365134e-05
-1.29488818883581e-05
-2.68749808278299e-05
-2.35930431617467e-05
-2.14020417773027e-05
-2.44574827403176e-05
-1.79472563523905e-05
-7.37112738888114e-06
-1.88052177767463e-05
-1.42389849772127e-07
-6.39471007605375e-06
8.77788680943175e-06
-1.84025053305879e-05
-1.46441111894516e-05
-3.23539672144948e-06
-1.45584365017303e-05
-3.39285674097492e-05
-1.90993989839161e-05
2.87620533651438e-06
-3.28900777462579e-06
-1.19032429751562e-05
5.39050705413744e-06
-6.92100342054994e-06
-2.16383594634724e-05
-9.52852647192143e-07
-3.01469258620827e-05
-1.75741882429799e-05
-1.50007077000481e-05
-1.93277231738755e-05
-1.59895865188109e-05
-2.42606214601208e-05
-3.22791000610155e-05
-2.94541006903871e-05
-3.29273884054605e-05
-1.859170954148e-06
-1.75609189186556e-05
-1.28810028445598e-05
-1.2146496938435e-06
-2.9032646664943e-06
-4.23167899419358e-06
-2.72182756125944e-05
-4.95365534127063e-05
-2.13987108774577e-05
-9.94318073859745e-06
-2.22164955516191e-05
-2.4197227218936e-05
-2.67153613028531e-05
-1.42249460852751e-05
-1.56667655713728e-05
-4.24177839190596e-05
-4.53581154176442e-05
-4.51744116089689e-05
-1.05408753542002e-05
-1.5141962580679e-05
-1.3306242492557e-05
-2.70883451039953e-05
-2.48113986280953e-05
-1.06373147638548e-05
-7.43875729812015e-06
-2.34661528172209e-05
-2.1264780685297e-05
-9.34761735473184e-06
-2.98868022240933e-05
-1.37291406049773e-05
-1.26588234535096e-05
-1.26147526900238e-06
-2.63256345968507e-05
-4.37567536919894e-06
-1.8701684579589e-05
-3.68978219334558e-05
-1.85570788287601e-06
-1.70631210146518e-05
-3.98096091213024e-05
-1.95199690175949e-05
-2.87732835340959e-05
-2.23997285230148e-05
-7.11735667695716e-06
-9.65066980176898e-06
-6.03845679490453e-06
-2.98692791126082e-05
-1.99508633633961e-05
-2.11839894913147e-05
-1.88932900041887e-05
-1.24337787871451e-05
-3.46450639008644e-05
-1.22771770267262e-05
-1.30889809961426e-05
-3.89518283036149e-06
-2.37035289022317e-05
-2.37807741957851e-05
-1.60608008004411e-05
-1.21809372876042e-05
-2.79771162940462e-05
-1.26798996039401e-05
-8.92350255385251e-06
-3.19330997069576e-05
-1.73085236491342e-05
-1.84411367449197e-05
4.1073035200574e-06
-1.16617519634943e-05
-2.09533130699627e-05
-3.65491307100963e-06
-6.54865971383413e-06
-2.00552681573232e-05
-1.70752075247685e-05
-2.50485968481757e-05
-3.38701308181793e-05
-3.23311980003144e-05
-1.4480641638283e-05
-1.91647366322655e-05
-2.29778940126189e-05
-1.29028569603004e-06
-2.99043890718378e-05
-4.28729731225594e-05
-2.83140163499413e-05
-1.69888351600262e-05
-2.56131227203406e-05
-2.17360867434646e-05
-2.86297677232067e-05
-2.40634191876284e-05
7.70261585182066e-06
-2.15823723168868e-05
-4.96642017374716e-06
-9.51181375483922e-06
-1.62770846795819e-05
-4.38255769825789e-05
-1.24654031409792e-05
-2.18074274980805e-05
-3.36146975036627e-05
-4.02142438286601e-05
-2.62561388925705e-05
-1.00560700775429e-05
-2.52993027064996e-05
-3.25311188383695e-05
-1.44198159981312e-05
-2.10944764500453e-06
-1.1107937939796e-05
-2.42951463732315e-05
-2.20464916141502e-05
-8.00574560916961e-06
-2.44941667570566e-05
-1.80534751153267e-05
-2.08429307841798e-05
-2.49512187080071e-05
-2.58026187159499e-05
1.82509182218817e-06
-1.90144354593243e-05
-3.59614008580169e-05
-2.09657355095258e-05
-1.65489470483097e-05
-1.61577145027085e-05
-2.69295117430546e-05
-2.66932956488322e-05
-3.03586336482862e-05
-1.29305181744421e-05
-2.00873501616571e-05
-1.15557118271036e-05
-2.35172966122616e-06
-3.51227690879704e-06
-4.28989831205285e-06
-3.32817533753252e-05
-1.04310287236418e-05
-2.29131298031297e-05
-4.08583537711435e-05
-2.42622390374399e-05
1.83502722645405e-06
-1.13337627447926e-05
-1.23182083407537e-05
-2.02520542609864e-05
-2.57918226876966e-05
-2.4465846972391e-05
-2.71900467199941e-05
-3.09541440158124e-05
-3.54116256949402e-05
-1.48218364862511e-05
-1.58382512781572e-05
-1.31291645719981e-05
-2.23943764897245e-05
-3.02584014225739e-05
-1.53899300724646e-05
5.23467359675732e-06
-1.0540065431504e-05
-4.5019240326006e-05
-1.3192481479771e-05
-2.06710391095971e-05
-1.69683798356355e-05
-1.21024034536594e-05
-2.77371136176256e-05
-1.77055995323372e-05
-8.76736764133483e-06
-2.24944955329979e-05
-1.79109993687172e-05
-3.91590468215188e-05
-2.48746905414227e-05
-5.08097620966601e-07
-2.17732753774602e-05
-8.06016959410515e-08
-3.77683504562455e-05
7.46838459198484e-07
-9.85723350357789e-06
-2.76851973889365e-05
-1.18785810912555e-05
-2.70579101970092e-05
-1.54222076379263e-05
-6.13894192725607e-05
-5.82711535231096e-06
-2.38932839945071e-06
-3.90534029491976e-05
-1.33961217886887e-05
-1.39192381297485e-05
-1.40373360668825e-05
-9.44553055078091e-06
-1.75813896589579e-05
-3.15163573735514e-05
-1.75717769190665e-05
-4.09228764685674e-05
-1.69702417724004e-05
-1.55377566773844e-05
-1.05465174497653e-05
-1.46575328263748e-05
-3.46849493403229e-06
-1.22148434196308e-05
-1.47019794036916e-05
-8.71446050906277e-06
-1.36671791684197e-05
-2.94078539595913e-05
7.13095546431692e-06
-2.5618788232351e-05
-2.0609678184062e-05
-3.291162067635e-05
-4.04792304440571e-05
-3.91207759052799e-05
-9.83756678611073e-06
-4.07497438362679e-05
-1.83904443863125e-05
-2.793140604574e-05
-2.64074397745539e-05
-1.59783273440925e-06
-1.09542026097684e-05
-3.03222308203875e-05
-9.7362680816038e-06
-1.24167598688145e-05
-2.68114400118477e-05
3.97003290637783e-06
-1.98471677481127e-05
-2.67096884423499e-05
-1.3246563373888e-05
-7.82998766609927e-07
-4.25602227905472e-06
-3.2787956646589e-05
-2.11580803644826e-05
-1.37203925146827e-05
2.79570052421771e-06
-1.23626990004348e-05
-3.95174276025326e-05
-9.23876755891513e-06
-2.6012868714462e-05
-1.57506186558409e-05
-3.42178995021475e-05
-9.33420857944549e-06
-2.81301343106758e-05
-1.8958697565837e-05
-3.01592693671335e-05
-3.15297690415834e-05
-1.6939409914871e-05
-2.47557843232804e-05
-1.40706403546239e-05
-6.13868375234814e-06
-1.37196323608565e-05
-2.77412299098627e-05
-3.60295185948455e-05
-3.04774505859324e-05
-7.40339914840574e-06
-1.20425671583161e-05
-1.88924668494702e-05
-6.08119192878931e-06
-1.57070598505964e-05
-4.09936192061584e-05
-3.17233774349587e-05
-1.99468389880869e-05
-1.76305970317293e-05
-3.65083731358546e-05
-1.11533166386686e-05
-4.81127773105172e-06
-1.41458172857458e-05
-2.82881429331869e-05
-2.25855299409385e-05
