# Supplementary material for: Research on computational propagation and identification of mine microseismic signals based on deep learning
Source: PLoS One. 2025 Oct 22;20(10):e0334641. doi: 10.1371/journal.pone.0334641 (PMC12543183; doi:10.1371/journal.pone.0334641)
Supplement: S2 Data — (ZIP) [file pone.0334641.s002.zip › 000100500001910.xlsx_0.txt_24.txt.txt]

-3.01733432516382e-05
-9.04433096981425e-07
-2.25889267497924e-05
-1.77797493890714e-05
-3.87483145074422e-05
-1.18862602741888e-05
-6.26553939086806e-06
-1.61333248238332e-05
-1.39101713576797e-05
-3.54134907996701e-06
-9.3319204403325e-06
-3.18409531283641e-05
-2.79010099555952e-05
-1.01921468979487e-05
-3.7848584525466e-05
-2.1515033717124e-05
2.5972293960899e-07
-2.38311626220863e-05
-1.85565541186003e-05
-1.20767214132107e-05
-2.24722155842761e-05
-1.63160024355153e-05
-4.83656380920503e-05
-1.11233820410212e-05
-1.78588369045732e-05
-2.496028330044e-05
1.00023428980148e-05
-2.68985908680257e-05
-2.8567655052686e-06
-2.06947825655926e-05
-2.10539183338302e-05
-3.54126292979818e-05
-2.89969773926677e-06
-1.41691187954152e-05
-1.24124641479174e-05
-1.74521868431705e-05
-3.15730696398739e-05
-3.17004961381608e-05
-3.19638576941214e-05
-2.99397668474621e-06
-1.44869351901048e-05
-1.69403614688276e-05
-1.58079279202714e-05
-5.58172256316772e-06
-1.79275867695987e-05
-2.55761742560414e-05
-1.67472086762022e-05
-1.35878179774795e-05
-2.5697332077717e-06
-2.00104358414347e-05
-2.25568690612782e-05
-2.4039789099111e-05
-1.72317432122766e-05
-1.1869107610441e-05
-1.54968619989719e-05
-2.34894624142021e-06
-1.15827578356829e-05
-1.16840591645964e-05
-1.18547179665782e-05
-3.97957806433276e-05
1.57396926346881e-06
-7.50144050139351e-06
-2.95585991766026e-05
-4.85841576263416e-06
-1.85485046695188e-05
-1.37090533278885e-05
-2.52698146292507e-05
-2.73273541877556e-05
-1.82591771071792e-05
-3.92085840101487e-05
-1.5733811705458e-05
-3.34709374446366e-05
-4.94678035481788e-06
-1.64609524367883e-05
-8.19600439161553e-06
-1.65072811869632e-05
-2.03954268189482e-05
-1.54151012584284e-05
-3.02896877463401e-05
-5.92576446627481e-06
-1.86219997268163e-05
-2.51914432952401e-05
-2.4959836044133e-05
-1.47395548766065e-05
-3.18205855860315e-05
-1.41795198791489e-05
-2.31646200388751e-05
-4.10117424797936e-06
-1.77952824354979e-05
-2.32949322987616e-05
-1.68714196164036e-05
-3.00819046534336e-05
-1.37582104489876e-05
-1.9796013466125e-05
-2.68668242063953e-05
-3.45566627914613e-05
-1.75769754450118e-05
-3.66815359573054e-05
-1.73631856582549e-05
-2.66760130989806e-05
-2.54416182042104e-05
-2.33976049462278e-05
-2.89268316633182e-05
-2.11171014488657e-05
-1.00714544197747e-05
-2.14027848540007e-05
-1.05056888848108e-05
-2.23028049039546e-05
-3.31696415463144e-05
-3.19448614033167e-05
-2.79462806738881e-05
-3.04994078927322e-05
-1.76559979827059e-05
-3.5477619409812e-05
-4.03220568595202e-06
-6.17580173060583e-06
-1.51963749529028e-05
-3.17320138714919e-05
-3.83502666678326e-05
-2.40753704941043e-05
-1.69800450423493e-05
-2.68203961146013e-05
-3.04390372927616e-05
-3.66438696808435e-05
-3.59558391702265e-05
-1.35294441998667e-05
-8.73388678988573e-06
-2.14093458104646e-05
-2.45873866927998e-05
-2.98942543992971e-05
-3.73351686104511e-05
-3.99195026747432e-05
-1.73996405650391e-05
-1.90389741106328e-05
-2.56957879705386e-05
-8.86895263607286e-06
-4.41279171909343e-06
-3.96476535616891e-05
-2.31304450583055e-05
-8.47135513180162e-06
-1.15445999303758e-05
-1.74273348159195e-05
-6.36387466802022e-06
-1.02039604732365e-05
-1.17124279820233e-05
-1.46090225388588e-05
4.36609065424405e-07
-8.66636417365859e-06
-1.45833393261652e-05
2.94706233852252e-06
-1.99967673585403e-05
-4.10934403068726e-05
-5.11305353958192e-05
-3.18091501999132e-05
3.51964775132446e-06
-2.73465114564286e-05
-2.07979919387863e-05
-2.08890561917153e-05
-2.22809943412838e-05
-5.168751432766e-06
-1.22384923817444e-05
1.63098362701975e-06
-9.22199587130794e-06
-3.94365449706914e-05
-1.48196413009547e-05
-4.26455423635574e-05
-8.02710096216755e-07
-3.77157247632247e-05
-2.14751636328829e-05
-1.15576784272399e-05
-3.15711984075087e-05
-3.55841608161617e-06
-1.82821343820498e-05
-2.88946872016815e-05
-2.09807269391197e-05
-2.41187078217405e-05
-2.54693128856443e-05
-5.23343170430668e-06
-3.88638432633088e-06
-8.08697277250404e-06
-1.40368148051733e-05
-8.91150512007188e-06
-3.486015437074e-05
-2.87620321539438e-05
-1.96899695291702e-05
-7.10665255148897e-06
-2.5932345245065e-05
-1.82571496678293e-05
-2.92377744320457e-05
-9.06792925923768e-06
-8.40499577249264e-06
-1.01674631908379e-05
-2.7141563069224e-05
-3.50083963125092e-05
-3.12243091274426e-05
-3.82696615031913e-05
-1.02971147179222e-05
-3.24039959990621e-05
-2.71233844346772e-05
-5.29528081317554e-06
-2.6818016292333e-05
-1.51473339249055e-05
-2.5875162905615e-05
-2.37457778195922e-05
-1.64205203763429e-05
-2.14749158589122e-05
-1.89054630699258e-05
-1.98770822547318e-05
-6.84041144099515e-06
-3.96943804098525e-05
-1.08004503790297e-05
-4.21928859511632e-06
-1.94047547838216e-05
-2.11560897583556e-05
-2.7557207069147e-05
-2.28569273861023e-05
-2.71813394771092e-05
-2.04187437919836e-05
7.56896118514439e-06
-1.55100810942358e-05
-2.94674921426735e-05
-1.49115122582271e-06
-2.29487292841112e-05
-2.76327109788478e-05
-1.32597167976121e-05
-3.02987742451586e-05
9.02677851425109e-08
-2.30040203155182e-05
1.01012006446517e-06
-1.59350682162712e-05
-2.3935763258045e-05
-2.45424499202848e-05
-2.24041404315643e-05
-1.64271368341892e-05
-1.06810369959365e-05
-1.77147200511506e-05
-4.04825886638234e-05
-3.83109503483898e-05
-9.76426871839481e-06
-1.62753223333496e-05
-9.52234260232356e-06
-3.00215952839015e-05
-2.20584440838955e-05
-1.68915433832856e-05
-2.31054571314061e-05
4.9689451899517e-06
-1.36659468934577e-05
-1.86491690392784e-05
-3.01692015566669e-05
-1.22136789381667e-05
-1.22428295825503e-05
-4.63567346737844e-05
6.61098766984871e-06
-1.03207381097654e-05
-2.31555991909608e-05
-3.34327826843313e-05
-1.23023560621087e-05
-2.51082059577804e-05
-5.42758254953682e-06
-3.07737915581472e-05
-1.4171100380392e-05
-3.69820581299336e-05
-1.965452224119e-05
-2.47565700869316e-05
-1.86509711822896e-05
-2.65698412683207e-05
5.07991431698925e-07
-1.65631693810874e-05
-1.14581185251011e-05
-2.39813022126905e-05
-1.66733941691531e-05
-2.78829793419277e-05
-2.40435871039977e-05
-2.06660867778688e-05
-1.73776464674429e-05
-1.94761107118781e-05
-7.07764643320167e-06
-2.91558253563418e-05
-2.0677569254858e-05
-2.42097430558115e-05
-2.23968716483016e-05
-1.72843808603752e-05
-1.0662136114783e-05
-1.15151671074299e-05
-4.27684226756724e-05
-1.25494158696548e-05
-3.44264633242742e-05
-1.04741653176673e-05
-2.81322829992169e-05
-2.37635869920548e-05
-4.44398352271721e-05
-2.9281049126288e-05
-2.42658103347295e-05
-6.86758175335943e-06
-2.19908345491576e-05
-3.00019704045458e-05
-1.82267018786278e-05
-1.83398215103377e-05
-2.93021653021748e-05
-4.29478261208251e-05
1.00119209239852e-05
1.34629488882193e-05
-1.27597598818568e-05
-3.83633234353952e-05
-2.04314671878209e-05
-1.42287175565323e-05
-3.86261049813791e-06
-2.92837811805492e-05
-8.43073570618973e-06
-2.5167015394582e-05
-2.38991788257384e-05
-3.02734670889128e-05
-5.47522634252118e-06
-9.27829671713428e-06
1.91165412808595e-07
-6.16690800104048e-06
-1.37455860647502e-05
-4.96240748345969e-07
-1.62318321239079e-05
-1.46189457550996e-05
-1.31528141480936e-05
-1.41428180159005e-05
-1.89453967793235e-05
-2.47139798548944e-05
-2.19412635803372e-05
-2.96020476001622e-05
-1.57996837500423e-05
1.57562334036325e-06
-2.44411770689032e-05
-2.72083841582491e-05
7.36485837163168e-06
-7.76836274857534e-06
-4.14166408674316e-06
-3.15144371981251e-05
-3.04540255626684e-05
-1.4544923251774e-05
-1.55627963883103e-05
-1.66704998889888e-05
-1.42998156977621e-05
-2.43922576772805e-05
1.20314395061659e-05
-3.0632452031997e-05
-1.72687660360993e-05
-8.53688456565615e-06
-1.17037006489047e-05
-1.35010078152533e-05
-2.7035491883353e-05
-8.93736832190004e-06
8.25455739470846e-06
-2.17470504801032e-05
-2.36686570992964e-05
-1.39843215007203e-05
-1.39632497805777e-05
-3.67415059603357e-05
-2.3205726043122e-05
-7.85814299140237e-06
-4.15836477883764e-06
-2.68220209247021e-05
-2.96688889415596e-05
1.01325655468212e-06
-4.40610394966321e-06
-2.57710145088115e-05
4.53472504818484e-06
-1.94720214716638e-05
-3.72609985142106e-06
-3.84541695431843e-05
-4.03065996402311e-05
-1.82017863399481e-05
-1.34591964415297e-05
-2.23999329691941e-05
-1.37406550262068e-05
-2.77433391509029e-05
-1.6597536277242e-05
-3.75823309873473e-06
-2.61538469082271e-05
-3.20251249167986e-05
-2.30540994389368e-05
-2.67392585507366e-05
-2.10181322769647e-05
-2.06859042332388e-05
-2.2437727957006e-05
-3.3602107428613e-05
-2.3927328750805e-05
-1.25352971870032e-05
-4.24193021813817e-05
-1.59837753588664e-05
-1.96612254258678e-05
-1.50706639030036e-05
-4.2721310128287e-05
-2.14100911474202e-05
-3.20428335261074e-05
-3.13005554262852e-05
-5.9053556451504e-06
-4.44165680599451e-05
-4.54880428547631e-06
-3.74764889561306e-05
-1.68603889955805e-05
-1.59379718546878e-05
-2.19815730908976e-05
-1.87058232931394e-05
-3.8751307341031e-05
-2.4495808184301e-05
-1.51397024822759e-05
-1.14618793281846e-06
-1.49650632481108e-05
-2.01653111751119e-05
-1.53789940055022e-05
-2.93078306497801e-05
-4.13621619300042e-05
-1.93618815609927e-05
-1.77462735225241e-05
-8.40923534558916e-06
-1.00210584718494e-05
-1.03853912844338e-05
-2.79019198016091e-05
-3.06037513366718e-05
-7.05907057620423e-06
-1.35452303965759e-05
-3.83685037854635e-05
-2.18761149878801e-05
-1.7839897307976e-05
-3.0468463370206e-05
-6.50852836589823e-06
3.16683216845165e-06
-1.04545836531112e-06
-3.1973423236251e-05
-1.59632196999646e-05
1.15404009450075e-05
-2.64232737427724e-05
-2.89890987595641e-05
-1.3781988619577e-05
-3.4849946920644e-05
-2.76831151715791e-05
-1.19376345864559e-05
-1.6078022482434e-05
-1.77054739297952e-05
-3.55326206404623e-05
-3.87807256340361e-05
-2.34388125219405e-05
-6.88546454348694e-06
-1.96866937362381e-05
-3.16397844367324e-05
-8.39790304779304e-06
-2.65961807225017e-05
-1.08300401008163e-06
-1.78630575521464e-05
-4.60208824087892e-05
7.82895727970808e-06
-2.75679856372048e-05
-1.20108041460426e-05
-2.06183153175047e-05
4.8447322073783e-06
1.28935985134038e-06
-2.36894764578991e-05
-3.18786116001865e-05
-2.58450268438079e-05
-2.11001037832571e-05
-3.20049150856263e-05
-2.11210176005974e-05
-1.42523932881579e-05
-1.5718130431785e-05
-3.36486940467943e-05
-3.43360839198102e-05
-2.62173099693562e-06
-2.86962471488737e-05
-3.52717919317535e-05
2.43441532994154e-06
-3.55687648567178e-05
-4.22703333923942e-05
-1.6782497794096e-05
-2.15335580243906e-05
-1.78648678000124e-05
-4.27140035922937e-05
-2.11125123042819e-06
-2.66819566680387e-05
-1.56740195451937e-05
-3.65026086036479e-05
-1.3494690060618e-05
-6.49338241906514e-06
-2.20365954351533e-05
-2.722041699671e-05
-1.60842101326522e-05
2.09596620569022e-06
-8.61201882979759e-06
-1.48380652559202e-05
-2.18567434696593e-05
-1.44590329466551e-05
-3.60959789905659e-06
-2.60180517958653e-05
-3.1070805785989e-05
-1.4951932300768e-05
-1.38176197077195e-05
-1.93992912147063e-05
-4.05290162133825e-05
-4.10161185465957e-05
-6.44408783928515e-06
-3.65190496459451e-05
-2.04945500154922e-05
7.66277137360627e-06
-1.44948008112159e-05
-1.01209085946818e-05
-2.73443417707185e-05
-2.29711876392304e-05
-2.32006075026332e-05
-7.57519673347744e-06
1.3459062030011e-06
1.25226953424861e-05
-2.93128517317135e-05
-1.40912467518881e-05
-6.84653258446153e-06
-3.75297475462954e-05
-3.2292003677061e-05
-1.84666350846424e-05
-1.23474691936209e-05
-6.91018542866139e-06
-2.21954358037456e-05
-2.52075541938272e-05
-2.04341886911797e-05
-2.46473871640529e-05
-1.11092199454691e-05
-1.62313353102914e-05
-1.62210729624055e-05
-7.82381905251446e-06
-2.04813200851623e-05
-2.36125853305131e-05
-1.37517857577293e-05
-1.33011545388185e-05
-2.36104638559075e-05
-2.352553137598e-05
-1.53563097168358e-05
-1.90909809870143e-05
-1.43512252451368e-05
-1.76262606938604e-05
-2.80212511608644e-05
-2.30263691472848e-06
-1.71855105069911e-05
3.25149727446397e-06
-6.91729875709265e-06
-3.17553525969388e-05
-2.14132040969044e-05
-1.38215882149745e-05
-1.68326004014562e-05
-1.72167553013115e-05
-2.79390013150639e-05
-2.71421256722197e-05
-4.0858990723578e-05
-3.10425995424042e-05
-3.89962214989148e-05
-5.78213878907431e-06
-2.67750572412448e-05
-1.10576253641759e-05
-3.63311344758828e-05
-5.24851193249631e-05
-2.89446802790671e-05
-1.59883633178338e-05
-3.14096102948184e-05
-2.28177896492089e-05
-2.09130434749244e-05
-1.88282403680768e-05
-1.74241284727581e-05
-2.58195230049885e-05
-1.59348086825462e-05
-1.13831515236775e-05
-3.27390521458635e-05
-2.35206278635146e-05
-2.80673015596818e-05
-2.79881414112815e-05
-4.61814113158894e-06
-3.17236507571397e-05
-1.6298593245415e-05
-7.57228116651303e-06
-3.36300625335169e-05
-2.04365443550484e-06
-1.7231093817007e-05
-2.26677187276172e-05
-2.04020767223845e-05
-3.764275480033e-05
-3.06980404101263e-05
-4.67882167579642e-05
-2.14408598524792e-05
-1.16042538829885e-05
-3.40273801587191e-05
-2.18541652273815e-05
-1.52770265836186e-05
-4.80875020310137e-06
-3.05308748660356e-05
-1.70870396794267e-05
-3.49383709246943e-05
-2.25177920163591e-05
-1.81317424664053e-05
-4.18347088009427e-05
-3.81577689812603e-05
-1.18592881737988e-05
4.43099603895319e-06
-2.52625231983361e-05
-3.00416502783884e-05
-3.68367843877871e-05
-1.99290369746294e-05
-2.85756327007712e-05
-1.88121761954532e-05
-8.41619597702072e-06
-2.44395370972619e-05
-3.77562193416911e-05
-3.53500040148825e-05
-3.28297956452199e-06
-1.39583333551015e-05
-2.62718374370383e-05
-2.8612663599192e-06
-1.19962658690843e-05
-1.11001177880362e-05
-1.8526899392548e-05
-2.864043108157e-05
-1.02590438825699e-05
-3.64611943807517e-05
-1.49270118238048e-05
-2.94678530786222e-05
-1.26040718482638e-05
-1.47215949304348e-05
-1.63150049500025e-05
-1.60187415072833e-05
-1.79667938331805e-05
-2.56726123985077e-05
-1.58823662102931e-05
-4.25522003401734e-05
-2.83305395394064e-05
-2.87558614125452e-05
1.73725271268296e-06
-2.04411501607114e-05
-3.75026708713299e-05
-7.04480894620486e-06
-1.09562214529388e-05
-1.87152091786097e-05
-1.78507834057162e-05
-4.97923976697374e-06
-2.02809901780985e-05
-7.26362177223361e-06
-2.26835932681774e-05
-1.07927562600888e-05
-3.60344112695236e-05
-9.02261510657949e-06
-2.24748817482744e-05
2.85953816480342e-06
-2.43584619097377e-05
-2.38109947353539e-05
-2.92081789969882e-05
-3.11020954347792e-05
-1.68432613715004e-05
-1.35884816192311e-06
-2.95438945331066e-05
-1.00543254031793e-05
-7.59458907786414e-06
-2.86652325199341e-05
-3.85311487340082e-05
-2.16663966493139e-05
-1.44830936338001e-05
-2.66825692768624e-05
-3.92841516088919e-06
-2.20683983700313e-05
-1.64612173970263e-05
-2.01393447359924e-05
-3.00009314059053e-05
-2.5341566755865e-05
4.18162771786341e-06
-2.09561910060297e-05
-1.57001216503985e-05
-1.0483110764442e-05
-3.41154656259742e-05
-1.2330197114356e-05
-1.748158988492e-05
-1.85849592878037e-05
-3.18435481227321e-05
-4.92662823969024e-05
-2.74907482153387e-05
-6.41917890613897e-06
-2.70748598106241e-05
-1.2844020883138e-05
-2.28797069054647e-05
-1.71289525743229e-05
-1.97933598592664e-05
-1.27790949894217e-05
-4.26111770719259e-05
-3.07063479497862e-05
-8.69095554469772e-06
-1.20206598802871e-05
-3.92253606743875e-05
-3.15081112363137e-05
-1.44950657070305e-05
-1.22952111138134e-05
-2.22500296382546e-05
-2.41420025856355e-05
-3.43733624655743e-05
-7.53780204877131e-06
-4.55088493649821e-07
-1.52405007234312e-05
-2.7495926184054e-05
-3.73501043929518e-05
-2.52895874671511e-05
-1.8232709125709e-05
-2.24209805420394e-05
-5.11235741688524e-05
-8.26784312458049e-06
-3.82444143108402e-05
-2.69621641579952e-05
-3.40075187496989e-05
-3.12387524460737e-05
-2.42022397602421e-05
-4.66456669949386e-06
1.18052967314135e-05
-4.41152561320449e-05
-1.97753510836944e-05
-2.96290623334847e-05
-4.50284931374482e-05
-2.07905782600768e-05
7.90851339481088e-06
-3.31037529572505e-05
-1.64921621175008e-05
-1.76903649788263e-05
2.18721334738413e-06
-1.93034965583651e-05
-2.82796026500243e-05
1.17852923095397e-05
-1.31418921143147e-05
-3.61593553162465e-05
-2.36156688889135e-05
-1.41688298975841e-05
-1.15583085606801e-05
-2.63911151332531e-05
-1.28262398018921e-05
-1.53091417170254e-05
-3.05502568295769e-05
-3.11712323040929e-05
-1.9589709895321e-05
-1.01832182867442e-05
-9.19833356917908e-07
-1.80026587111969e-05
-1.6220344170933e-08
-1.21180802606672e-05
-1.82033406658874e-05
-3.77541326474876e-05
1.40790062177075e-06
-1.39471133267071e-05
-2.03005649109612e-05
-4.50531739801238e-05
-3.82974369862914e-05
-8.38625422983821e-06
-3.26972097643606e-05
-2.85827607797712e-05
-2.18318386525985e-05
-1.57797501397259e-05
-2.51687132259906e-05
-4.28961734894396e-05
-2.15860682730831e-05
-8.20072938681973e-06
-2.06458266456932e-05
-3.09498327042496e-05
-3.32791650303019e-05
-2.82227951595741e-05
-1.96887757142341e-05
-8.38763430967075e-06
-2.3741456748986e-05
-3.02751970456058e-05
-1.92493103851368e-05
-2.38201326462197e-05
-2.04021393157676e-05
-3.23696536534381e-05
-2.00624029027506e-05
-1.95764505734313e-05
-9.12981141402288e-06
-2.08914173352612e-05
-3.24125522371934e-05
-1.63798412030238e-05
-4.48555506447403e-06
-1.94048070755511e-05
-2.41066097582225e-05
-3.65854161954504e-05
-4.84001854747072e-05
-9.93870741949095e-06
-3.96372496827709e-05
-2.69249651855973e-05
-2.62418899234701e-05
7.22124172221588e-07
-1.83646206915992e-05
-2.69331614487782e-05
-5.25829556002679e-05
-2.23484402637634e-05
-2.1781514254541e-05
-2.41689060676195e-05
-7.05467753221585e-06
-7.43096655082004e-06
-2.820657781453e-05
-2.77552700979936e-05
-8.89488975425723e-07
-5.74414482036581e-06
-2.40536012146435e-05
-1.13567513697452e-06
-2.72647115860369e-05
-2.29570848477797e-05
-2.97145838284589e-05
-2.32087452547187e-05
-2.95628249451625e-05
3.25459294508192e-06
-6.73493665280966e-06
-2.32798592757167e-05
-1.00584267037777e-05
-1.25249089150886e-05
-2.01154254719916e-05
-5.03637203246278e-06
-6.325236312861e-06
-1.57298764955791e-05
-1.3860091525855e-05
-2.7336059628039e-05
-2.10810323829331e-05
-1.89516276770082e-05
-1.56747600757378e-05
-1.35266444746542e-05
-8.21081227224145e-06
-5.11030319072641e-05
-1.08542182586877e-06
-4.12381116300307e-06
-2.53949079047957e-05
-8.7789783140273e-06
-2.27996984213776e-05
-2.02819925022684e-05
-1.88127729381379e-05
5.69076838554924e-06
-2.64187954688759e-05
-2.55612933843525e-05
-6.42389708617105e-06
-1.87187207848669e-05
-1.05211145514897e-05
-9.65307177247641e-06
-2.85577719897903e-05
-5.58394872568678e-06
-3.88425032285391e-05
-4.04339937358268e-06
-2.37300872283661e-05
-2.5906304988821e-05
-3.93747881750706e-05
-1.95834926217858e-05
-3.00037588988217e-05
-3.12668737189034e-05
-1.65243291753181e-05
-2.60842813005558e-05
-3.49225550366512e-05
-1.83882984684449e-05
-1.56191864123118e-05
-2.54067756533578e-05
-2.76477273307199e-05
-3.37793053359919e-05
-2.2619655005587e-05
-3.2703542970622e-05
-2.48276049453317e-05
-1.82976288443012e-05
-2.62413221773396e-06
-1.45001901294196e-05
-4.3717089504642e-05
-2.92474689487667e-05
-2.25447066647167e-05
-2.84342279816066e-05
-1.85209933853823e-05
-2.95734712823997e-05
2.66205325589516e-06
-3.4458738060648e-05
-2.2526244235909e-05
-3.688009213874e-05
-3.27083488071327e-05
-3.44658604042918e-05
-1.64017382341221e-05
-3.59417279611109e-05
-3.10335799469994e-05
-3.28127502569422e-05
-3.56550772546668e-05
-2.20125308231755e-05
-2.8245413233262e-05
-2.65066632572415e-05
-7.16114071299712e-06
-2.4738219601371e-05
-1.76850579799907e-05
-1.59044089803437e-05
-1.41674441357863e-05
-1.32626360379881e-05
-3.58714811093901e-06
4.57513514351667e-06
-2.08007223187407e-05
-4.21234894673368e-05
-3.08184047331404e-05
-2.39113558739669e-05
-3.06368704287716e-05
-3.12274451032222e-05
-8.04266521905447e-06
-2.24386992801335e-05
-2.16723406634083e-05
-3.70067143219885e-05
-1.70257689983207e-05
-2.50901675353789e-05
-2.72693302785155e-05
-1.95504380950066e-05
-2.8739870750708e-05
-2.88407034347796e-05
-2.93861354885602e-05
-2.92032062075539e-06
-4.13916001794416e-07
-9.79610363414408e-06
-1.83429435296257e-05
-2.06700456360069e-05
-7.74063751221041e-06
-3.26364648239698e-05
1.83145250806349e-06
-6.43046172905442e-06
1.23218930481053e-07
-3.58197730995386e-05
-1.12359049816967e-05
-2.0841702221993e-05
-2.85957311392606e-05
-1.36700518169344e-05
-1.85783555182252e-05
-2.57613579328611e-05
-4.22902362821191e-06
-2.97227541317606e-05
-1.73244895068607e-05
-2.49944017073531e-06
-1.09267144515531e-05
-2.15503766401333e-05
-3.20910448153437e-05
-1.82974981037885e-05
4.71486677598332e-06
-2.28711512161293e-05
3.64668678205546e-06
-3.45937757486669e-05
7.19539227367761e-06
-3.18141240149101e-05
-4.879042356033e-05
-2.82632070971744e-05
-2.92996130391339e-05
-1.16761513579652e-05
-3.60157549563886e-05
-1.40437968511437e-05
-1.22925366587479e-05
-3.25076188950493e-05
-4.12652310706535e-05
-1.63596288560236e-05
-1.28721334800543e-05
-8.27767624181941e-06
-1.32122559433162e-05
-7.98370788905231e-06
-1.21173608577785e-05
-2.91960727093981e-05
-1.58234168047554e-05
-1.67509972542889e-05
-2.70726548097579e-05
-2.03029591370359e-06
-5.55208738825668e-06
-3.40087580683435e-05
-3.86772638153287e-05
5.93325052042775e-07
-1.15255617468781e-05
-2.27069388188501e-05
-4.94333143499158e-05
-2.80936670029206e-05
-2.09717494226443e-05
-1.57460631562085e-05
-1.71627367769116e-05
-2.03939110819033e-05
-3.24586683959071e-05
-2.25276963345884e-05
-1.34589961532794e-05
-1.49531416449764e-05
-2.79790481663138e-06
-1.70961800639307e-05
-1.77240451268553e-05
-1.63835198787307e-05
-7.01214283858221e-06
-2.58416984413916e-05
-2.24710126029463e-06
9.99697481976406e-08
-8.49219831099233e-06
-1.34332939916523e-05
-1.21031468127161e-05
-9.18173896607288e-06
-1.46532640420804e-05
-3.37396532624501e-05
-2.07237639725892e-05
-3.49093180189691e-05
-3.05997112745374e-05
-2.83274178966573e-05
-9.88058187059222e-06
-4.42802938500039e-06
-4.66605469739039e-05
-3.0095359459448e-05
-1.19154690178747e-05
-2.69678368773426e-05
-2.09556992816969e-05
-4.04125153642845e-05
-2.48006684290739e-05
-2.15483012511489e-05
-1.93680914140906e-05
-1.94641778280125e-06
-1.19739159258068e-05
-1.11684685588709e-05
-1.34654285188762e-05
-3.20597996655142e-05
-4.48307924656706e-07
-4.62560865696007e-06
-1.44991213003433e-05
-2.18036353009473e-05
-4.09087934486988e-05
-1.83234431752445e-05
-3.38532547606635e-05
-4.26177850106973e-05
-2.19186097650513e-05
-1.1658274144676e-05
-2.02904331838309e-05
-1.85469068825679e-05
-2.30520018359161e-05
-2.97030825814217e-05
-2.34799821624915e-05
-1.12715927913613e-05
-2.36271263968071e-05
-1.90625762929516e-05
-9.17095543454028e-06
-2.21608317084502e-05
-2.28494326933126e-05
-1.10591055709498e-05
-2.37273341105098e-05
-1.69694848795952e-05
-4.70620524818229e-05
-1.76346795733369e-05
-2.53681931875428e-05
-1.97048219933938e-05
-3.55670533323204e-05
-1.68169206545152e-05
-2.86987032974117e-05
-2.65616700729068e-05
-2.73459714899323e-05
-7.67737682537456e-06
-8.91501413373397e-06
-3.1424626637484e-05
-1.24393916382896e-05
-1.22758529469394e-05
-2.91153328413617e-05
-2.73390503569861e-05
-2.06328906134263e-05
-6.4017899387924e-06
-2.19996447672239e-05
-1.60282616173435e-05
-1.89962779662176e-05
-1.41386152381164e-05
-3.37757905272153e-05
-2.24753838783579e-05
-1.88478026190696e-05
-2.07673079954866e-05
-1.40433307924582e-05
-3.19186635084213e-07
-9.36259184863044e-07
-3.79165316180737e-05
-3.03721751582744e-05
-1.07001188195395e-05
-2.67345632578542e-05
-1.73881594744653e-05
-6.66616228472046e-06
-1.93871591448958e-05
-5.20404502257157e-06
-3.91225559592987e-05
-1.64448737198123e-05
-4.7275274598788e-05
-2.83634568882598e-05
-2.44027744465588e-05
-4.05087189962335e-05
-1.3735169775563e-05
-3.20254555736094e-05
-1.17930578076501e-05
-1.47176156819213e-05
-5.08010052923926e-06
-1.12969295510538e-06
-3.7663563943606e-05
-3.96627395371252e-05
-4.31665435873575e-05
-2.02624789355105e-05
-1.44270624167593e-05
-2.56315773031992e-05
-3.4841228748099e-05
-1.29034357345434e-05
-3.00694304697948e-05
-3.80489311961031e-06
-3.73811330874659e-05
-4.0572651187311e-05
-3.42309625741749e-05
-1.95782269050487e-05
-2.00048080950433e-05
2.83088701542086e-06
-1.82122076387565e-05
-3.83466105891056e-06
-3.14906849663995e-05
-2.32036787202629e-05
-2.85287068367812e-05
-1.49554039749816e-05
-3.14854194100957e-05
-1.20817211961785e-05
-2.61195565804995e-05
-3.72796749374811e-05
-4.21868904766615e-06
-2.99102043337998e-05
-1.89020243704719e-05
-2.88059321019894e-05
-2.24920411232926e-05
-2.66947705024097e-05
-1.5869956199118e-05
-7.65084263205519e-07
-1.12392462382429e-06
-2.96210861929186e-05
-2.34228305945187e-05
-2.48971679368941e-05
-9.00327013501733e-06
-4.22899483597727e-06
-1.57366228267917e-05
-1.4439079882984e-05
-1.66442909983254e-05
-4.99972444056641e-06
-1.52211515684304e-05
-3.30707844861337e-05
-1.63590658554488e-05
-5.9734055342228e-06
-5.58667924936344e-06
-1.29044825211948e-05
-1.05298768074976e-05
-1.13547893854807e-05
-1.0179705637254e-05
6.88435493034357e-06
-3.55694298897382e-06
-1.8904918195706e-05
-5.37648475137487e-06
-7.10076399278515e-06
-2.74128238825706e-05
-1.74748154083871e-05
-9.86552971898809e-06
-1.15917818301118e-05
-1.10588856506559e-05
-3.81838640597922e-05
-2.75770864635551e-05
-5.55725067654071e-06
-2.87896763731558e-05
-1.45498413976977e-05
-1.45530749503343e-05
-2.41557565100632e-05
-7.1226964898387e-06
-4.28779449985379e-06
-2.78668782647939e-05
-2.0937702755332e-05
-2.24412639500891e-06
-3.94881586291937e-05
-1.98996649976161e-05
-2.76673424074048e-05
-6.82997136411392e-06
-8.55504637155198e-06
-2.92073119315546e-05
-1.86994243919396e-05
-1.80936560184474e-05
-2.3558583047042e-05
-2.54813806023101e-05
-2.44788190326317e-05
-1.01128844243595e-05
-1.66507861127439e-05
-3.40052989509506e-05
-1.54461947900499e-05
-2.57018621326203e-05
-2.12066982102858e-05
-1.37415247481353e-05
-1.81321023867528e-05
-3.31392921237415e-05
-2.42900558418592e-05
-2.36348963200139e-05
-1.78641289872343e-05
-2.02551533093611e-05
-2.2038663823004e-05
-1.96938691067749e-05
-3.05799141125277e-05
1.49420937087277e-05
-3.13184469329059e-05
-1.1955709050678e-05
-2.58767249742791e-05
-3.38971407337808e-05
-3.0360252024872e-05
-2.07515302993556e-05
-2.13288737038484e-05
-7.8216171244049e-06
-1.09619708903265e-05
-8.6016814426296e-06
-2.07859135295598e-05
-2.19044054549265e-05
-3.58076450909578e-05
-3.10403707943004e-05
-2.73212441149143e-05
-1.66790540727379e-05
-1.29037930344677e-05
-1.32532121860939e-05
-1.88597866776025e-05
-2.26198916761385e-05
1.04050660746168e-05
-2.61870794364814e-05
-2.22702703977454e-05
-2.89380526148358e-05
-5.21890769864063e-07
-2.47579603292147e-05
-1.85499666479718e-05
-3.92235873037735e-05
-1.44485396680369e-05
-2.62678110831858e-05
-1.98759445191869e-05
-6.39693082348435e-06
-1.59433958064531e-05
-7.17694349486002e-06
-1.18351155931502e-05
-3.22204170650144e-05
-2.01856080159644e-05
-1.29092484712374e-05
-2.83103530622347e-05
-1.44642215294277e-05
-1.8853521510788e-05
-2.10438768138784e-05
-1.26815613026838e-05
-3.00686117548675e-05
-2.05005870881319e-05
-7.87553809091331e-06
-1.24785908784902e-05
-3.80973462127492e-05
-2.97389718658836e-05
-2.84151782716657e-05
-3.65936039605157e-05
-2.3745955030975e-05
-1.64959980712902e-05
-1.90690355170739e-05
-3.24409594397367e-05
-1.58950800404243e-05
-2.40714303626545e-05
8.09986989921533e-07
-3.28672007701226e-05
-1.33913583701929e-05
-2.22376315932528e-05
-5.21649849598487e-06
-2.15294080970621e-06
-3.34141741428169e-05
-2.06187226074869e-05
-2.21046952586129e-05
-1.56781146867185e-05
-1.31936620142338e-05
-3.10367124954125e-05
-1.74219641135643e-05
1.22737365683602e-05
-1.08141267345816e-05
-3.37761304684779e-05
-8.31053071482886e-06
-1.19656725640238e-05
-2.82003984716117e-05
-1.1973146568244e-05
-1.08458234698398e-05
-2.75235974734733e-05
-1.21289764619759e-05
-1.50136674790811e-05
-1.38122659758325e-05
-3.50751528707885e-05
-3.08428045015854e-05
-2.11043727194252e-05
1.09054505313049e-06
-2.29141219892637e-05
-1.98113903791024e-05
-1.69046864094533e-05
-1.7687857303656e-05
-7.55455392788281e-06
-2.39773438976261e-05
-5.86963835973355e-06
-2.21367245046662e-05
-2.41403359195698e-05
-1.11981616694769e-05
-2.97567646133201e-05
-6.96301524149111e-06
-1.40282181049054e-05
-2.61370047567418e-05
-6.21519272788353e-06
-1.83310749946945e-05
-1.28311456724067e-05
-2.82890038992825e-05
-1.04816741973491e-05
-4.65056948518291e-05
-3.10963993907646e-05
-2.48296259572717e-05
-3.02400654500783e-05
-1.8227652546975e-05
-1.30212545928202e-05
-2.85489775232356e-05
-1.01423638152612e-05
-1.34646199587169e-05
-3.2901410821994e-05
-2.42427870795648e-05
-4.37116430497018e-05
-3.88793122332357e-06
-2.57599261495461e-05
-1.44096250460201e-05
-1.19890346028929e-05
-3.75472051677185e-05
-1.64726551575304e-05
-1.35354142509738e-05
-1.16371609584851e-05
-9.56045990679633e-06
-1.87345250555505e-05
-1.95595520471184e-05
-6.32501681032963e-06
-2.64269220417912e-05
-1.74076503415393e-05
-3.36419484528627e-05
-2.354505680667e-05
-2.71975006849736e-05
-4.81835618512567e-05
-7.47833854137107e-06
-9.21233141603845e-06
-2.84939117223322e-05
-3.72625483133254e-05
-3.01631782278144e-05
-4.13041543210571e-05
-1.37585525260369e-05
-2.31481545549758e-05
-3.83024378859846e-05
-2.46736726541076e-05
-4.2498794751204e-05
-1.40236807843597e-05
-2.57214412865261e-05
-2.65215903693623e-05
-1.39360440723401e-05
-2.99370853219774e-05
-1.744352921769e-05
-1.86173050942545e-05
-2.31633977861566e-06
-8.6924122665803e-06
-1.9943981530896e-05
-1.11510027576921e-05
-2.38904673928698e-05
-3.60416367908702e-05
-2.37201129689215e-05
-3.54671969329525e-05
-2.7774159419058e-05
-4.13018745941802e-05
-3.90938969458681e-05
-3.23301711724347e-05
-2.02842240627997e-05
-3.95681296905745e-05
-2.37121194637532e-05
-2.51502634508343e-05
5.2784218458296e-07
-2.00168791288604e-05
-1.64873885067599e-05
-3.02538876351229e-05
-2.87430087883787e-05
-1.70214924080252e-05
-1.63056521589083e-05
-2.03354698012257e-05
-1.64143222234985e-05
-1.63951205328119e-06
-1.88096734302126e-05
-2.72692665806858e-05
-1.97761768138036e-05
-1.45488082607392e-05
-4.08306572756593e-05
-6.10883255756443e-07
5.15550624100247e-06
-1.3578211031539e-05
-2.8616310642664e-05
-1.72400144973248e-05
-2.56293450680465e-05
-2.90302487765731e-05
1.31078793163327e-05
-2.19772927913925e-05
-2.598695807134e-05
-2.29360466131091e-05
1.1561152737155e-05
-1.36554286892638e-05
-2.67750746110354e-05
-5.19113975147221e-06
-3.37310780638243e-05
2.79627409920998e-06
-1.84422802207642e-05
-3.20252114356945e-05
-7.65818783635399e-06
-1.82585057749762e-06
-2.51103254503217e-05
-7.68729036954767e-06
-1.08901253367728e-05
-3.64988772556253e-05
-1.85129758084457e-05
-4.13645876085023e-05
-2.48730487427896e-05
-3.8060682308685e-05
-1.69308258044317e-05
-1.71617589527512e-05
-2.09765302612585e-05
-3.31142437496974e-05
-3.89294077732536e-05
-2.46410975464591e-05
-2.99997658535852e-05
-3.70442632844995e-05
-1.30294280071931e-05
-2.46002150498035e-05
-9.9905673370294e-06
-2.9124260048308e-05
-3.26501118407314e-05
-1.91443309182976e-05
-2.67465035469566e-05
-7.86674486909381e-06
-3.37776375007341e-05
-2.999583601062e-05
-1.97004822622228e-05
-1.64519103372282e-05
-1.91659672967297e-05
-2.33033376682818e-05
-2.76818642303746e-05
-2.51245227775134e-05
-2.96579249404479e-05
-3.17983283948898e-05
-1.22561749613329e-06
7.29240299936995e-06
-1.30534672417471e-05
-3.69519610798642e-05
-3.03816915284034e-05
-1.05040094838797e-05
-3.82628848528779e-05
-2.49966811902727e-05
-3.01356306042228e-05
-2.63060788938184e-06
-2.74498536287753e-05
-3.74695097148339e-05
-2.79647198518716e-05
-2.39246681678046e-05
-2.59812750434959e-05
-2.39992427134755e-05
-2.24084169411075e-05
-1.82627736384544e-05
-3.07458569587091e-05
-2.78482324074347e-05
-1.3952304878239e-05
-2.77220088511775e-05
-1.68393542183579e-05
1.70898779959943e-05
-3.3879879141121e-05
-1.71710158212801e-05
-1.01613300892143e-05
-1.00961876983354e-05
-1.50780526131542e-05
-2.39635637638145e-05
-2.07166722219348e-05
-2.99347738937686e-05
-2.96661309809999e-05
-2.4407410551079e-05
-4.7536882946132e-05
-4.29409059788526e-06
1.04859395393961e-05
-3.01295338809595e-05
-2.72923075953826e-05
-2.55944063892961e-05
-7.74359251129206e-06
-1.39141846043693e-05
-2.47542906047604e-05
7.5487223248568e-06
-1.51377604859174e-05
-1.72959607766146e-05
2.35624678568675e-06
-2.31723965034124e-05
-1.03026521923259e-05
-1.07109461620488e-05
-3.92812030968261e-05
-2.77607347541572e-05
-3.23655678774331e-05
-8.64599524886547e-06
-2.2821081489215e-05
-2.07653643679907e-05
-2.62544304690897e-05
-2.63320609915223e-05
-1.44624113506158e-05
-1.85826081091254e-05
-2.32495498118145e-05
-3.2258853022541e-05
-2.36867891349792e-05
-8.75805074826998e-06
-4.057403297075e-05
-2.80795256772313e-05
-3.05678482945585e-05
-3.71321486265009e-05
-3.95065224981186e-05
-2.21217995506546e-05
-3.30482149276194e-05
-2.92504423378333e-05
-1.83085046908856e-05
-1.08310073025188e-05
-5.34082871559084e-05
-3.41233861089412e-05
-2.9851840615592e-05
-3.13687794351724e-05
-2.11322953693157e-05
-3.59273836264868e-05
-4.6151750299756e-05
-2.51198113876133e-05
-1.58219235247366e-05
-1.65239695709167e-05
-1.1269968713478e-05
-2.23536805968669e-05
-3.36490549387412e-06
-3.26279925220969e-05
-1.85784921738992e-05
-2.273861503477e-05
-2.06841260259966e-05
-1.21263977256017e-05
-1.47048376722447e-05
3.99264701680481e-06
-3.92304072697893e-05
-1.84628521337873e-05
-1.33873148854071e-05
-1.96018044487071e-05
-9.73322263533431e-06
-2.43318753555518e-05
-1.12245255237151e-05
-9.39147428189958e-06
-2.16345247621337e-05
-2.54534067843763e-05
-2.68477584555421e-05
-2.44640488591996e-05
-2.04898745913945e-06
4.45146947206034e-07
-1.38956008170419e-05
-2.80867672719644e-05
-1.9295264513185e-05
-2.08348245312739e-06
-1.63155356399093e-05
-4.26103516565476e-06
-3.64440287520219e-05
-1.28680710254581e-05
-1.10902441323997e-05
-1.51539861667749e-05
-1.64462390746847e-05
-1.80555964085113e-05
-6.96072427206827e-06
-3.53058957377629e-06
-2.00692639960408e-05
-1.86974820913674e-06
-1.9770135080533e-05
-5.7088012633386e-05
-2.91867344426209e-05
-2.06779202555615e-05
-2.12049931438915e-05
-1.78616625483054e-05
-3.65077478202981e-05
-1.97977170462189e-05
-3.76342737277638e-05
-3.93483399009927e-05
-1.87674979256238e-05
-3.41632251156591e-05
-4.06887901209095e-05
-1.60233597843626e-05
-7.83372156804363e-06
-1.41090968631357e-05
-1.8973436662677e-05
-4.93768950185026e-05
-1.80032967144803e-05
-3.44796373762204e-05
-4.52898869222041e-05
1.00636367306414e-06
-1.78453889389367e-05
-2.18306143903169e-05
-2.29813052369465e-05
-2.07688059498534e-05
-3.31401883135942e-05
-7.01292503536203e-06
-2.01969483510664e-05
-3.87012908843486e-05
-1.16652379416604e-05
-1.23806833728659e-05
-2.63597760464848e-05
-9.56391236673171e-06
-1.30604773208848e-05
-1.98646177709669e-05
-3.73284292427428e-05
-2.46971575083206e-05
-1.34584091947839e-05
-2.27942069878755e-05
1.0638775128363e-06
-4.95765653844239e-05
-2.84356089894773e-05
-7.47556868754595e-06
-1.91073417458599e-05
-3.11925599806121e-05
-8.92862183426156e-06
-3.30169662441405e-05
-1.90609948589937e-05
-2.4962549871054e-05
-1.70299108979397e-05
-3.28660613211684e-05
-2.38985461324168e-05
-5.76487728944102e-06
-2.45418065010093e-05
-9.62116087887981e-06
-2.39123544142182e-05
-2.71298212525719e-05
-2.1475047582592e-05
-3.19177068256118e-05
-4.50987633267448e-05
-2.34686762493988e-05
-1.53676241499823e-05
-2.82785048559158e-05
-2.64089380520692e-05
-3.54836164167344e-05
-3.81896075031624e-05
-1.26141592154294e-05
-2.41787317365546e-05
-9.09866309992065e-06
-2.91499467094786e-05
-1.81186652860733e-05
-1.45371007962089e-05
-1.43871142495324e-05
-1.79830379199296e-05
-3.04739267220064e-05
-4.63735513469678e-05
-2.12049475362888e-05
-1.83972483859309e-05
-2.35037732279851e-05
-1.11373372673903e-05
-3.40746482915407e-05
-1.42728183585001e-05
-4.36263828862993e-06
-1.54942586889365e-05
-2.96635410128145e-05
-2.81382743192703e-05
-1.25002234851066e-05
-9.10364143198136e-06
-1.47688073286469e-05
-2.25481855746346e-05
-1.35606845344613e-05
-1.91205603594185e-05
-3.39168743737626e-05
-1.42159424378534e-05
-4.41100787895232e-06
-1.83478161987704e-05
-3.00367195651586e-05
-2.847801580688e-05
2.15662126103982e-05
-3.04435230368207e-05
-1.43699265784424e-05
-2.5349004525882e-05
-5.12437552266505e-05
-3.60237513934977e-06
-2.42567142916267e-05
-1.84906029887367e-05
-3.46555850750233e-05
-4.08744995528782e-05
-3.46301165721696e-05
-1.70621678561385e-05
-2.44706002662697e-05
-1.74438817003936e-05
-3.10590261311229e-05
-1.40511829970204e-05
-1.4627748509538e-05
-3.39768988391955e-05
-2.83552863420188e-05
-2.76437297576637e-05
-2.79746839973339e-05
-1.6790261897053e-05
-1.26105250204753e-05
-1.78160350623904e-05
-1.17445728079561e-05
-1.87963080309954e-05
-1.98856629664794e-05
-1.8036743071744e-05
-2.92082692765075e-05
-1.76241503447327e-05
-9.65759800645453e-06
-1.13991049944149e-05
-2.3107525187825e-05
-2.99964244424071e-05
-1.1329173049713e-05
-2.75414856481335e-05
-5.32991685021395e-06
-2.06085544942476e-05
1.5749370295777e-06
-2.94847010700195e-05
-2.9515733032956e-05
-2.1219543385921e-05
-9.25462743404781e-06
-1.67535940262546e-05
4.66995120635346e-06
-1.09105579980935e-05
-7.70677861171126e-06
-2.00245156308807e-06
-2.07071322850243e-05
-3.53103302506504e-05
-1.88062566552733e-05
-1.99000931744276e-05
-2.54597551691479e-05
-2.57421578186886e-05
1.06110231046418e-05
-1.16720576984812e-05
-1.35490832898092e-05
-1.45347999390669e-05
-3.26379669253263e-05
-3.7909111164937e-05
-1.63280568944858e-05
-2.11763423594526e-05
-2.30043797530981e-05
-4.37480529394533e-05
-8.25527296234614e-06
2.47007684669686e-06
-2.32981837546186e-05
-2.8705589770654e-05
-1.65901364137032e-05
-1.20410482635612e-05
-2.04738791576164e-05
-1.71135372024446e-05
-1.5267861883693e-05
-2.15479854598779e-05
-1.63188728084542e-06
-2.55735904747097e-05
-6.66668761715532e-06
4.62618667187193e-06
-3.47817069269664e-05
-3.01619585080524e-05
-5.87581663023295e-07
-2.37263574905124e-05
-1.74030607744751e-05
-2.73998843855824e-05
-1.54823409293045e-05
-3.826753832674e-05
-2.8503243681373e-05
-1.61787672886919e-05
-1.50772145948313e-05
-1.15779141693409e-05
-2.39375118853188e-05
5.17493156516649e-08
-1.88049290928987e-05
-1.92518534834573e-05
-1.08724703763533e-05
-1.11925220698863e-05
-2.58819141683453e-05
-2.01731848016254e-05
-4.5441924803875e-05
-4.88123860234052e-05
6.38025255038122e-07
-2.7513050692823e-05
-2.0958676342447e-05
-3.75327670327762e-06
1.62790153393467e-05
-3.21425966294082e-05
-2.87667606752661e-05
-1.53225083428888e-05
-1.09816479858517e-05
-1.61761698867423e-05
-2.17511530705218e-05
-8.30098158169963e-06
-1.84735554985625e-05
-2.24064065268748e-05
-2.94864754467759e-05
-6.6287412654254e-06
-2.65140233505421e-05
6.42260194329738e-06
-2.66696222544185e-05
-2.98690717939184e-05
-1.03107859690963e-06
-2.6685465462177e-05
-1.47526385857724e-05
-2.71311662399824e-06
-9.87863721466928e-06
-1.21569963078577e-06
-2.2210648514754e-05
-2.41515451691273e-05
-3.68732833965354e-05
-2.46495954345718e-05
-1.42550411828821e-05
-1.70031437165729e-05
-1.95468346267785e-05
-3.11909248185175e-05
-4.15228213109569e-05
-9.77879151297976e-06
-2.43087936666662e-05
-1.74019576034991e-05
-2.49111670466233e-05
-1.4528274574888e-05
-1.75009313765459e-05
-1.08739686234029e-05
-1.308836626459e-05
-3.96250831004062e-06
4.00997487589707e-06
-3.96513382492799e-05
8.09024214190144e-07
-8.47508502989178e-06
-1.8915330323624e-05
-1.05643953101076e-05
-2.78105123891623e-05
-2.49035013362008e-05
-1.40642822148086e-05
-2.81387829590856e-05
-4.30345495097066e-05
-1.68012193024546e-05
-3.40373817695731e-06
-1.25403170011045e-05
-5.2707518904852e-06
-1.00545752055996e-05
-1.6964663416397e-05
-2.55230974374712e-05
-3.25571287263896e-05
-2.67934900614477e-05
-3.14041911362372e-05
-2.42576952770602e-05
-3.79912178074783e-05
-1.98056428455902e-05
-1.71124366969363e-05
-2.72274436299e-05
-2.8482186758874e-05
-1.84039128810984e-05
-2.32852267168724e-05
-3.41725553405199e-05
-2.12967643839581e-05
-3.18866394712932e-05
-3.27790070314195e-06
-3.14549838640614e-05
-1.31053908687135e-05
-2.25075572499301e-05
-1.16207079773936e-05
-1.81499691806185e-05
-2.72982551096393e-05
-9.22315213544233e-06
-2.58629392056552e-05
-2.979992755626e-05
-1.53328810634355e-05
-1.78573452136266e-05
-2.19739820056909e-05
-6.61623977916278e-06
-8.77046173580028e-06
-3.93109224865728e-05
-3.16210165347603e-05
-2.89949970027704e-05
-4.46633106982874e-05
-2.20037597270257e-05
-2.95852528752175e-05
-5.07392288177769e-05
-2.60238864741929e-05
-1.66670400078365e-05
-1.48418961528044e-05
-1.78146140931341e-05
-3.2093828918246e-05
2.61996072631575e-07
-5.07949660401122e-05
-1.1492400539816e-05
1.73351333397578e-06
-1.71482612817241e-05
-3.04261095138721e-05
-1.81488637989174e-06
-2.86481616508022e-05
-1.16364169186398e-05
-2.16574105662433e-05
-1.90258860935568e-05
-3.78047433331482e-05
-3.00994317540716e-05
-2.98310147781841e-05
-3.11961257992405e-05
-2.99818551613626e-06
1.49274206670849e-05
-2.00036723799021e-05
-1.9516084691756e-05
-2.67395225214615e-05
-2.59660415571958e-05
-3.25579504157902e-05
-2.22154384530806e-05
3.14737479122466e-07
-2.1635152534142e-05
-2.26253481408156e-05
-1.7870937841949e-05
-1.31589532221052e-05
-1.83046928920749e-05
4.00704966490167e-06
-2.51409824604947e-05
-1.43523714468793e-05
-1.46830594063017e-05
-1.70790047511006e-05
-8.15426105300443e-06
-3.8807733014998e-05
-1.47864689065269e-05
-1.96322761255969e-05
-3.70461420565025e-06
-1.95098597080086e-05
-4.65014660601095e-06
-2.87640122594734e-05
-5.16275751910251e-05
-2.79434213151724e-05
-1.57146633013284e-06
-1.50256194576206e-06
-3.17336937523588e-05
-2.40447502689811e-05
-1.08868403019958e-05
-2.1539224055372e-05
-1.85240659665884e-05
-1.51500283072008e-05
-2.8426750689601e-05
-1.66492202803892e-05
-1.21076494396429e-05
-3.74875343832758e-06
-1.7757132039441e-05
-3.50403981147486e-05
-3.31317635486381e-05
-1.0556204879599e-05
-4.28966679877639e-05
-3.60757687962753e-05
-1.51973478701309e-05
-1.98563283346234e-05
-2.03477796858369e-05
-1.04344756281912e-05
-4.75631582089419e-06
-2.6242850840301e-05
-2.40982404542203e-05
2.02320415405208e-05
-1.82664569665148e-07
-2.85406451742502e-05
-4.93195051367695e-05
-3.42836022395974e-05
-2.25841176146507e-05
-1.44799542034905e-05
-2.0197127678356e-05
-4.12816876476875e-05
-8.63409313624211e-06
-5.20668784272978e-06
-2.27304967500337e-05
-2.90849759954131e-05
-2.36692916752381e-05
-2.40770129835374e-05
-2.05650929634527e-05
7.37613404156372e-06
-1.85259708097479e-05
-1.01161045958242e-05
-1.41626562094648e-05
-4.31496476128326e-05
-3.03800368582705e-05
-1.6400249418195e-05
-2.96119644961905e-05
-6.05112869175345e-06
-9.53269808480965e-06
-1.59696601274413e-05
-1.77807686752353e-05
-1.4189086825816e-05
-2.49688123432732e-05
-8.5484905768445e-06
-1.44267729098605e-05
-3.74975397573516e-05
-6.20230873889494e-06
-5.2040037106207e-06
6.98953991719807e-06
-3.69881352282114e-05
-2.12733560951052e-05
-3.24964036668932e-05
-4.55342081552399e-05
-3.58951106949122e-05
-4.03803533216051e-06
-3.70860850182014e-05
-1.45776403554491e-05
-2.18047766726128e-05
-3.00528866938026e-05
-1.67442953363189e-05
-1.26974795888839e-05
-7.3078015064649e-06
-1.1551484924318e-05
-3.01373802200256e-05
-3.01703272101171e-05
-2.6017978625268e-05
-2.22849151793134e-05
-9.82407803386913e-07
-2.51185821949665e-05
-1.93939858916345e-05
-2.72173419892478e-05
-7.3291128518449e-06
-1.61494705185713e-05
-1.36114226363562e-05
-2.32260672264668e-05
-1.00569899219669e-05
-1.90592434907523e-05
-1.95017067460829e-05
-1.40050665551666e-05
-4.66253176398959e-06
-1.01236116584837e-05
-1.26860666579935e-05
-1.42277455886398e-05
-1.67231300996492e-05
-8.98454072469156e-06
-2.10200995141984e-05
-4.09553136930286e-05
-4.6893123980584e-05
-9.8393620909244e-06
-1.9854020570845e-05
-1.33587728201199e-05
-3.29157358739708e-05
-3.50291973142931e-05
-3.72066517102184e-05
-1.75407174263031e-05
-1.06505784708599e-05
-1.74867524043088e-05
-1.95878624359122e-05
-1.3137353771055e-05
-2.94481326492658e-05
-1.56906083119382e-05
-3.44582493734356e-05
-3.34381892575981e-05
-9.15706452936601e-06
-2.97088528297969e-05
6.27393325542988e-06
-1.03394139398985e-05
-1.20026152586951e-05
-8.41776910001413e-06
-9.13836674888814e-06
5.28320775321309e-06
-1.28163570131784e-05
-2.45510009509701e-05
-2.70461173789154e-05
1.38288539112363e-05
-2.81128657939218e-05
-1.11634353588539e-05
-3.58026080411465e-05
-2.31889659333622e-05
-3.40541747938476e-05
-3.49958773643846e-05
-2.06952473195627e-05
-1.40638232105824e-05
-3.85823997029601e-05
-5.55473360331375e-06
-3.12251972151592e-05
-1.12799857308049e-05
-1.79568679691561e-05
-3.98790222810248e-05
-1.82215946759819e-05
-1.4097581385251e-05
-3.25170796185376e-06
-2.80906006298747e-05
-8.0194081784885e-06
-3.37009278650463e-05
-2.45882090940822e-05
-1.12788105882376e-05
-3.68779428340768e-05
-3.4825354671402e-05
-1.21009862608996e-05
-1.82850396541475e-05
-1.83045379120912e-05
-2.71752516375429e-05
-1.03933472465411e-05
8.77237471622672e-06
-3.36763631096774e-05
1.0810583080831e-06
-1.69304120243098e-05
-2.66486371038451e-05
-4.20182619007353e-05
-2.87401898248696e-05
-2.13551724155677e-05
-2.47566618837069e-05
-6.12269167801918e-06
-1.50365370030064e-05
-2.92680074902397e-05
-2.63392522645032e-05
-9.22909159783083e-06
-3.35088210295278e-05
-2.73301475561891e-05
-1.54721203325473e-05
-1.84572043386451e-05
-4.69842197957667e-06
-1.73470324206675e-05
-2.24443608221153e-05
-5.44903398196996e-06
-1.98155170297102e-05
-1.49637676039234e-05
-2.7602610683513e-05
-1.50856428216156e-05
-1.91096528193975e-06
-1.8424331761173e-05
-2.44543650943691e-05
-1.84185300949247e-05
-1.9460116746525e-05
-3.27884787153495e-05
-8.02190574209409e-06
-7.927835914112e-06
-2.26366198851594e-05
-1.30350581741488e-05
-1.70698489097082e-05
-2.93163400620027e-05
-2.46303725636899e-05
-1.83153338226372e-05
-9.1199422427822e-07
-1.13248879340286e-05
-2.32069029772924e-05
-2.26657037955699e-05
-2.40908317726037e-05
-1.40946399073057e-05
-9.27344581163536e-06
-3.32351452043219e-05
-3.13800097569826e-05
-8.67951950137025e-06
-1.36704588339869e-05
2.76605837745458e-06
-2.47008668425295e-05
-2.15158764224258e-05
-3.82069257971859e-05
-2.87982482036777e-05
-1.34765719294492e-05
-1.00196283635675e-05
-3.52671315809341e-05
-1.01341750322113e-05
-2.1409040258691e-05
-1.6007112127925e-05
-1.96126472525131e-05
4.4203733048412e-06
-1.59613612397949e-05
-1.6046818822466e-05
-1.45826170731332e-05
-2.6862173007502e-05
-1.4717362250816e-05
-1.95463431121776e-05
-2.96474198772124e-05
-2.15751664577116e-05
-1.1968583026325e-05
-2.65637383131681e-05
-1.60039948061788e-05
-1.14733230670981e-05
-3.97162307409733e-05
-4.42685913117343e-05
-3.00398385292961e-05
-1.15138388335935e-05
-3.36261241258267e-05
2.82666345951994e-06
-7.72855446906059e-06
-1.75156846989442e-05
-2.73025883539638e-05
-1.80373328041404e-05
-3.07435151126546e-05
-2.77295425477129e-05
-2.6950861632321e-05
-1.69965657203863e-05
-5.83697952550963e-06
-1.71164822017506e-05
-1.6751669122505e-05
-3.01587691713386e-05
-2.28563709291926e-05
-4.5614070452112e-05
-2.62234145192768e-05
-4.0056724218817e-05
-2.94191716414193e-05
-2.63906682224358e-05
-1.99361800156337e-05
-2.69383769085852e-05
-5.81293753795367e-08
-2.08177127062701e-05
-2.23089320345773e-05
-2.44405842430739e-05
-2.08858636836639e-05
-2.00112311458424e-05
-6.44811325072607e-06
-1.81257978374499e-05
-1.60645514378163e-06
-8.93659398060324e-06
-4.21062505873321e-06
-2.56345416205574e-06
-1.32423183090228e-06
-1.88906171794783e-05
-1.97952756883738e-05
-2.23541715917854e-05
-2.29143350101251e-05
-2.22074360391311e-05
-3.62157205270678e-05
-1.8503634458235e-05
-1.17068663617229e-05
-1.76253002534439e-05
-3.27060987979803e-05
-2.08514874092554e-05
-1.01487162335239e-05
-2.38665870847513e-05
-1.87385361210416e-05
-2.18420725413002e-05
-7.97148349079002e-06
-1.16909803449939e-05
-1.94682043664998e-05
-3.09962654236401e-05
-2.94632786958269e-05
-3.83160129638803e-05
-2.18770151142249e-05
-2.63200367436288e-05
-1.12949168251881e-05
-3.37455592610444e-05
-2.25194295462919e-05
-2.10898295535862e-05
-1.10233065554106e-05
-2.00103951902669e-06
-1.67828216194197e-05
-1.79712989993786e-05
-1.92102742287518e-08
4.15281661939808e-07
-9.38394010193813e-06
-1.06721697574692e-05
-1.19812282868416e-05
-9.38708424438951e-06
-2.24915485869964e-05
-1.79935531796121e-05
-4.32711485493485e-05
-1.23619782023521e-05
1.29400794939379e-06
-2.72079667662042e-05
-1.59205571002396e-05
-2.2646610875523e-05
-2.62680904145146e-05
3.63231531487165e-06
-3.47851232157277e-05
-1.69184421248294e-05
-9.29686886198452e-06
-7.2040166260123e-06
-3.49900011246151e-05
-2.08739903098116e-05
-2.32831408877835e-05
-3.21214499932543e-05
-2.19352945569591e-05
-3.79357171253213e-05
-2.20275168519811e-05
-2.20735443381717e-05
-2.61528229682354e-05
-2.93456425028179e-05
-4.34756303471245e-05
-1.15494462754205e-05
-1.58708909041069e-05
-3.41197224379489e-05
-1.68017028453165e-05
-4.72888409718134e-06
-1.36781961419353e-05
-3.52477809921254e-05
-2.9723246321297e-05
9.35171689359795e-08
4.3287573131202e-06
-1.90317064025188e-05
-3.37888083392378e-05
-1.74364940087658e-05
-2.01131749811195e-05
9.72415233381694e-06
-3.59860638054981e-06
-2.61014435451489e-05
-2.59375500590087e-05
1.78108245666243e-06
-1.05663540204699e-05
4.39154643131279e-06
-4.00209929236533e-06
-1.27346678681514e-05
-1.09838030862139e-05
-1.21020385667121e-05
-3.17296300182454e-05
-2.3573838516849e-05
-2.18266654318996e-05
-1.31286704021981e-05
-4.15557776700687e-06
-2.43813479628919e-05
-5.0594175366938e-06
-3.72373507659162e-05
-1.58371069663468e-05
-4.59798849087672e-06
-4.45922343238127e-05
-1.78838055722679e-05
-1.47467452573134e-05
-9.70965855612818e-06
-2.8298078556854e-05
-2.7420466567249e-05
-1.27746607008426e-05
-2.13268077008764e-05
-1.23258457445446e-05
-8.79261454521081e-06
-3.71856278618408e-05
-2.3593660477108e-05
-1.92536042256318e-05
-3.21693568525208e-05
-2.3931036392806e-05
-2.48615006426851e-05
4.96192817910171e-06
-9.2552548808481e-06
-1.56940807577233e-05
-3.13614702115987e-05
-2.65092142274229e-05
-2.78812795946052e-05
-2.72911930045585e-05
-2.10283192403921e-05
-3.82443057586247e-05
-3.81657620086531e-05
-4.10766112061116e-05
-2.80036274510043e-05
-3.40988594571058e-05
-7.62039756415264e-06
-2.34842338092072e-05
-1.97263560280032e-05
-1.47605959147785e-05
-2.26278681482609e-05
-2.51467249165298e-05
-3.07821905206393e-05
-3.58299643060694e-05
-4.58276409106193e-05
-4.40258516337293e-05
-4.46317722445942e-05
-1.61524642152612e-05
-4.83157211802134e-05
2.10269299420721e-06
-3.72430504175621e-05
-2.09440020706513e-05
7.46350728675245e-07
-1.77403555131393e-05
-1.43308003535732e-05
-4.41799496923016e-05
-2.81703193369764e-05
-3.25619437657371e-05
-3.77180359905236e-05
-2.35342337767489e-06
-1.35843146259561e-05
-2.33757331228976e-05
-3.80681829840146e-05
-2.62374325152459e-05
-1.69703936427168e-05
-2.89236789895281e-05
-2.23485278401044e-05
-3.14089119621325e-05
-3.97402693729568e-05
-2.69056284444025e-05
-2.0902906318262e-05
-2.2452208198011e-06
-4.17401742060272e-06
-8.56369470831159e-06
-1.80680805225135e-05
-2.80730206955882e-05
-7.37668601480822e-06
-1.05180250904508e-05
-3.66901996197868e-05
-1.72931782251232e-05
-2.35060215676786e-05
3.75144407852808e-06
-1.36264814804422e-05
-1.2021108621569e-05
-1.43915881125156e-05
-4.6989000153873e-05
-1.51452783404738e-05
-3.13216246928637e-05
1.22351662447969e-05
-3.68467556714119e-05
-2.88036113403064e-05
-6.17343738368057e-06
-2.41939954572271e-05
-1.04792898877064e-05
-1.97471421670457e-05
-2.8136007926564e-05
-4.08660470507509e-05
-2.5164754147136e-05
-2.89029458310827e-05
-1.01456188108061e-05
-3.72807495739805e-05
-2.20166193256172e-05
-1.27902174052209e-05
-8.73197332623061e-06
-2.85900292261778e-05
-3.04604673544603e-05
3.3352555332242e-06
-2.45464443287687e-05
-3.83515324025185e-05
-2.54200530540017e-05
-2.72147452229328e-05
-1.97226449561039e-05
-2.68744288560005e-05
-3.19989223787262e-05
-1.50003058014283e-05
-9.35802980588184e-06
-2.03397250189991e-05
-3.14973483446987e-05
-3.93840837064383e-05
-2.54493595315611e-05
-2.82691568031385e-05
-2.08008888815931e-05
1.42333853211622e-06
-3.76460280072832e-05
-3.47345356185074e-05
-3.06293469061475e-06
-2.23776531037231e-05
-3.32080081168514e-06
-3.68525646350852e-05
-1.17914973639922e-05
-1.64466002927433e-05
-4.09543973659627e-05
-2.3244597074046e-05
-6.70130331131035e-06
-3.77489066160969e-06
-1.31628882378695e-05
-1.27755529551842e-05
-1.07058251077086e-05
-7.54062138610308e-06
-1.18837793187655e-05
-1.84376190959811e-05
-3.01255727704625e-05
-3.52488964516784e-05
-2.1471651812447e-05
-9.71992346807865e-06
-2.07191366506078e-05
3.07526509672045e-06
-3.35824185887641e-05
-2.78652103787326e-05
-1.77830873344092e-05
-1.13710897044932e-05
-7.26905945200217e-06
-2.46502490491183e-05
-1.57199907170136e-05
-2.70649342127008e-05
-2.10430693761539e-05
-8.68656883911955e-06
-3.37703800257946e-05
-2.9327502459338e-05
-3.00696080532827e-05
-2.28592500653732e-05
-1.76504368797868e-05
-2.50543668139698e-05
-8.49045073608844e-06
-2.24102389125428e-05
2.3809251574329e-06
-3.25249141852912e-05
-1.20868574723485e-05
-3.40788244288856e-06
-3.09095695834447e-05
-3.72904298468546e-05
-8.66185807126613e-06
-3.20249927822894e-05
3.69189557720959e-06
-2.59995544081198e-05
-3.40076546038064e-05
-5.92890225985073e-06
-2.57896378364125e-05
-5.01619294269748e-06
-1.24003384128853e-05
-1.75786069787779e-05
-1.11216202800569e-05
-1.64290933970324e-05
-1.77148110142197e-05
-2.22571376068202e-05
-2.56190031233194e-05
-3.02415308327138e-05
-1.12491939827139e-05
-2.7952027671373e-05
-2.23441616043546e-05
-2.48101266603737e-05
-3.2588545282061e-05
-1.44169927700966e-05
-2.93502411014388e-05
-2.96797344784006e-05
-2.5752308016983e-05
-4.21547773435221e-05
-3.84026436722744e-05
-3.70588315042061e-05
-1.10994192838421e-05
-3.68026941003122e-05
-2.88145364842904e-05
-3.05394358551807e-05
-2.2755151824127e-05
-3.91919805152428e-06
-2.79211294144983e-05
-2.62766917593965e-05
-2.04001884228872e-05
-2.83141441097704e-05
-1.7672987316694e-05
-2.2459189279312e-05
-4.12385729626712e-06
-2.02461828479038e-05
-2.33546953309981e-05
-2.74886466927974e-05
-8.25063931208793e-06
-3.30328547983687e-05
-2.58006361430686e-05
-1.72418344848514e-05
-1.37598520782449e-05
-3.04376311983509e-05
-2.08876854688214e-05
-1.30839733157719e-05
-9.44532164654293e-06
-3.86140108621875e-05
-1.47931694734189e-05
-2.66778054259713e-05
-9.94908653540222e-06
-3.97368801412466e-05
-9.66844747720524e-06
-8.53572856330294e-06
-2.25163200336322e-05
-2.26066720618921e-05
-2.77444377318291e-05
-6.65826218402652e-06
-3.39710281864078e-07
1.56759983457879e-05
-2.05153492218139e-05
-9.17736076596824e-06
-1.69588611914979e-05
-4.41360768259468e-05
-2.35124638995544e-06
-3.91567615313308e-05
-2.06621012546296e-06
-3.64139252764455e-05
-2.2955818305797e-05
-2.22837577885176e-05
-2.69310202991209e-05
-2.95184575896932e-05
-3.09154853180386e-06
7.17030204225043e-07
-2.41793179872562e-05
4.91135762163934e-07
-7.96155420441746e-06
-3.39414464210783e-05
-5.33580382871317e-06
-1.76165260130423e-05
-2.48372917349433e-05
-1.59592131279967e-05
-1.96382345535936e-05
-1.91420139588225e-05
-1.913364948574e-05
-2.47066481562323e-05
-2.70826725044783e-05
-3.3605335527861e-05
-4.67568251585262e-06
-2.36052281796142e-05
-2.17906444732052e-05
-3.06928343538467e-05
-1.57231245143692e-05
-2.63171401428673e-05
-1.33162891622256e-05
-2.68504145986029e-05
-1.83287396140086e-05
-2.75960788839793e-05
1.77420938393495e-06
-7.96753211360117e-06
-2.89341909897253e-05
-4.64577099451089e-06
-1.49547341341874e-05
-1.06636459293883e-05
5.40370040772658e-06
-5.74023652383405e-05
-1.40283721679084e-05
-9.0399486640391e-06
-3.17297962228916e-05
-3.22881791073543e-05
-2.43592177858106e-05
-1.90191700175334e-06
-4.46759143221427e-05
-1.60902069226802e-05
-1.19963487446617e-05
-1.39679521470823e-05
-5.86730047038464e-06
-2.9234688433969e-05
-3.41098312116345e-05
-4.95405809037787e-05
-3.26616890428424e-05
-2.85322346013047e-05
-1.30940242316365e-05
-2.54797324841368e-05
-2.36639559956278e-05
-1.76025051114021e-05
-2.93766991348664e-05
-4.81619383154674e-05
-9.87270776278423e-07
-2.88894600872282e-05
-2.06568523015339e-05
-1.94507231307552e-06
-2.20624432553609e-05
-1.29211250789914e-05
-1.5797641999987e-05
-1.67238975625918e-05
-1.2526332689268e-05
9.08241398687407e-06
-2.83627086087858e-05
-4.32110494497735e-05
-3.10696398865356e-05
-1.75779354497726e-05
-9.49388967992394e-06
-1.54190485939901e-05
-2.14236511386065e-05
-1.29322291140533e-05
-7.9804382151008e-06
-2.27711813070326e-05
-7.4593002093158e-06
-2.27088244238261e-05
-2.6587843685841e-05
-2.04129319692578e-05
-1.57314115127266e-05
-4.76771819254706e-05
-1.3979959810134e-05
-3.73935739626464e-05
-2.26913234198418e-05
-2.83643884076683e-05
-1.35128241142135e-05
-2.96496510251596e-05
-4.1574449102697e-06
-6.35047311358994e-06
-2.93539067052696e-05
-1.40950860720313e-05
-3.47054587927486e-05
-1.37682651428588e-05
-7.29118832334269e-06
-1.19517224967241e-05
-2.95061760652117e-05
-1.08316762971054e-05
-1.48720228463489e-05
-1.30230181589516e-05
-1.24459589809955e-05
-2.05087801878647e-05
-9.23620612211695e-06
-2.38769189977468e-05
-4.27878653996035e-05
-5.74613620888269e-06
-3.51394751738209e-05
-6.52840137669049e-06
-1.71002990786469e-05
-2.58976337566198e-05
-1.72578025112514e-05
-4.35220710300249e-05
-2.28221956037072e-05
-7.65957549297294e-06
-1.74490165527866e-05
-2.96031255110769e-05
-1.02305348615947e-05
-1.09490896617275e-05
-2.98600395631853e-05
-1.81933734519251e-05
-3.36004245944285e-05
-3.81758915406141e-05
-1.24167125696061e-05
-2.65661363323008e-05
-8.73134397655975e-06
-2.04591498949245e-05
-2.76871155308495e-05
-2.08908367229456e-05
-3.32907323585109e-06
-1.70123301279668e-05
-2.27259731548957e-05
-2.1372680677597e-05
-2.31515872254272e-05
-1.13306622934325e-05
-1.11232823013595e-05
-9.26296768180595e-06
-3.40113554534885e-05
-1.83879381130515e-05
-2.16308128893593e-05
1.21211251827704e-06
-2.51919524928164e-05
-2.71705448259076e-05
-3.45546817008206e-05
-3.2785488644565e-05
-9.84740404721359e-06
-1.89396482822693e-05
-8.08010511361996e-06
-1.29559920604093e-05
-1.21489455837044e-05
-1.21173035130327e-05
-1.82976032901475e-05
-1.79425717350245e-05
-1.42154309275606e-05
-1.71553042769755e-05
-1.51959097020592e-05
-2.31171285980919e-05
-2.27312269705001e-05
-1.89727491968123e-05
-6.1517000912843e-06
-2.05470657374326e-05
-1.72777907594339e-05
-1.007050643517e-05
-2.93674200031804e-05
-1.75789744537717e-06
-1.17055399185572e-05
-1.24835068783609e-05
-1.40075963498614e-05
-2.05862763423211e-05
-2.03744911896009e-05
-1.02966766712693e-05
-1.44822556384824e-05
-1.70256119249459e-05
-2.02459529591823e-05
-9.68475357967675e-06
-2.52404472691156e-05
-2.63914087704744e-05
-1.51538381537672e-05
-1.88305424779465e-05
-2.23326539857156e-05
-2.61316662397943e-05
-3.11597829567119e-05
-2.02143493850403e-05
-3.05902600068234e-05
-1.92070437794565e-05
-2.68326856898478e-05
-1.71105403880893e-05
-2.39150807567277e-05
-2.96266799942551e-05
-2.32153363266633e-07
-1.58863955056735e-05
-1.83281716345313e-05
-7.09830809205596e-07
-3.58512801096703e-05
-1.08852244041857e-05
-1.45698612591286e-05
-3.82701676348092e-05
-1.6792391296853e-05
-1.92233912163071e-05
-2.26041619568624e-05
-1.77135888002798e-05
-2.47078876468574e-05
1.73817986887752e-06
-2.45083629528728e-05
-3.12138555526717e-05
-3.08303340067332e-05
-1.82152291991865e-05
-5.06897317427717e-05
-3.74145141952529e-06
-1.93356363799283e-06
-3.95820086411669e-05
-2.56701465818327e-05
-1.45517186144004e-05
-7.35612578484424e-08
-2.09564325282748e-05
-1.77753818123156e-05
-1.23585456158268e-05
-1.82172518977509e-05
-3.07183353392113e-05
-3.21980780579566e-06
-2.51813737259086e-05
-6.08000701034495e-06
-2.49104531124024e-05
-2.45980829806646e-05
-2.88162839376881e-05
-3.25574382281062e-05
-3.93601943784332e-05
-3.40991438858416e-05
-2.10482708316189e-05
-1.59753832754665e-05
-7.45477354783016e-06
-2.30923613845904e-05
-1.32905335389449e-05
-1.77802323553159e-05
-1.74895166340334e-05
-1.38122331999538e-05
-1.83544553191489e-05
-1.64567806593476e-05
-2.25445114568334e-05
-1.81339715060022e-05
-1.99069610192225e-06
-3.60954759254083e-05
-2.4455057517497e-05
-2.0376166395163e-05
-3.56780107024591e-05
-3.18954116623745e-05
-4.22073248839181e-07
-4.9289324694481e-05
-1.85077963028384e-05
-8.81924433521325e-06
-7.49419818400134e-06
-2.55295377732911e-05
-1.97474606755509e-05
-2.30888620100427e-05
-6.38747154948419e-06
-2.04145372990374e-05
-8.96027499900565e-06
-1.79340933872471e-05
-8.75313345503709e-06
-1.48820056373677e-05
-1.967962583791e-05
-4.63850314600036e-05
-1.95776997895061e-05
-6.67829143846469e-06
-1.31140026378708e-05
-3.67995365448714e-05
-1.50926081151082e-05
-1.48686102877574e-05
-1.49461558674757e-05
-2.75156121461499e-05
-4.11944876357421e-05
-4.64661943437693e-06
7.86282494158577e-06
-3.04671738536816e-05
-2.18303000044847e-05
-1.87615592760411e-05
-1.83355250607317e-05
-3.18634976995303e-05
-1.94799698080496e-05
-1.07376835734843e-05
-3.8724707821327e-06
-2.85254818180996e-05
-2.7999930520091e-05
-2.5625643125535e-05
-2.32541207341079e-05
-2.29650589378223e-05
-1.5190903407105e-05
-2.5588622711455e-05
-3.12487107343499e-05
-2.30677116808937e-05
-2.82569256022711e-05
-2.00421013671839e-05
-4.84532285959116e-06
-2.43619662985156e-05
-1.23049913740145e-05
-2.19309677093164e-05
-1.90441409508649e-05
-2.26627853735686e-05
-7.67811446572596e-06
-4.04673718533777e-05
-2.32418648691995e-06
-2.56741306780017e-05
-1.33091768478819e-05
-2.6090029570369e-05
-2.31919397767527e-05
8.55294129262415e-06
-1.52388104540554e-05
-9.74632513652442e-06
-1.31277977090324e-05
-2.45049016826541e-05
-2.66499507666741e-05
-2.36187803420477e-05
-1.11233112719532e-05
-4.97196013075031e-06
-1.94746794111406e-05
-2.81028023664306e-05
-1.19519854087968e-05
-1.94969476810482e-05
-2.61029669300886e-05
-2.41778197572682e-05
-1.79446800610073e-05
-1.91817902854554e-05
-1.4984793042155e-05
-1.19483929486898e-05
-2.46249384295426e-05
-3.56208745689194e-05
-3.64360560244793e-05
-2.25225062335184e-05
-2.57498891423821e-05
-3.81049462512089e-05
4.4126301506514e-06
-2.79667719665293e-05
-2.25420309004266e-05
-2.78161943775894e-05
-2.11826833270583e-05
-1.25023978961134e-05
-2.08827281748487e-05
-2.41831490800625e-05
-6.84476832862768e-07
-3.15207966014804e-05
-4.03323538944902e-05
-2.76039391919692e-05
-4.58808761951659e-07
-7.14902046175559e-06
-4.10036390127487e-05
-1.94103207848664e-05
-2.24169161317791e-05
-2.39185501592607e-05
-2.45316240193014e-05
-1.72688289981312e-05
-2.34282267265551e-05
-2.29782826399504e-05
-9.71714042948953e-06
-2.23085911022818e-05
-1.23270265989079e-05
-2.94862397450741e-05
-3.26927644477759e-05
-1.62023572323888e-05
-4.38843405203528e-05
-4.19589542666923e-05
-3.35475628781691e-06
-3.53790310236931e-05
-2.63409832745074e-05
-6.24989065817538e-06
-2.11129297851726e-05
-2.20411744030284e-05
-1.50190186491528e-05
-2.8413629095089e-05
-2.40962474221382e-05
-2.54339037684067e-05
-1.88950972123868e-05
-2.57823286152361e-05
-1.44847749459085e-05
-1.18545625172631e-05
3.0500974939432e-06
-3.74864258497733e-05
-2.27293185930012e-05
-2.81894818155935e-05
-4.74550731127357e-06
-7.83376498591352e-06
-1.95779592060043e-05
-1.16518127127615e-05
-1.49890486590834e-05
-1.8498983519589e-05
-3.53911591372422e-05
-8.65240309145558e-06
-1.67385246700592e-05
-2.59308008065406e-05
-3.12953029222324e-05
8.36137525744253e-06
-9.38901071697784e-06
-1.84559313458025e-05
-3.38440551400047e-07
-1.69094191952421e-05
-2.97261836964655e-05
-2.16344154895922e-05
-3.67942069744178e-07
-2.41293780371894e-06
-3.17238019373995e-05
-3.28487818941341e-05
-3.94546377706429e-05
-1.03310525085977e-05
-1.56314755646791e-05
-1.89863783892606e-06
-2.01684498931622e-05
-2.08988093339663e-05
-3.77857653053197e-06
5.29814012584544e-06
-1.94111845092506e-06
-3.33341792087133e-05
-4.7678449746742e-05
-2.86889209104743e-05
-8.89791761900413e-06
-2.22653513078631e-05
-2.78779998536794e-05
-2.7503931843007e-05
-8.38107245601762e-06
-2.44671624021625e-05
-1.97921470253441e-05
-2.16473631328171e-05
-2.14116550891873e-05
-3.3540946316455e-05
-3.22683802524109e-06
-1.038839198996e-05
-1.71761656364859e-05
-6.37463071227441e-06
-5.47021101796248e-06
-2.60171577492471e-05
-2.71570208232805e-05
-5.50780375059792e-06
-2.47704210778844e-05
-1.52709570061583e-05
-2.929504220048e-05
-1.41502823701938e-05
1.56412226477611e-06
-1.88967628270975e-05
-1.97999633329367e-05
1.5703838952692e-06
-2.73836331274176e-05
-3.69607625579582e-05
-2.74954391656936e-05
-2.77193480799455e-05
-1.87960964247549e-05
-2.19729955114603e-05
-3.6183529828435e-05
-4.22401750497663e-05
-1.36387219004057e-05
-6.97761941208136e-07
-3.78277210426404e-05
-3.32505433231285e-05
-1.31801214390184e-05
-1.8044523968439e-05
-3.547647000504e-05
-2.91733533766227e-05
-8.19696384308452e-06
-2.34783913087138e-05
-9.42167889707483e-06
-1.59035018051486e-05
-1.19577138150236e-05
-3.00233405941098e-06
-3.29493699837072e-05
-1.00937840203788e-05
-1.87244240730034e-05
-1.66661917784988e-05
-7.18819768521144e-06
-1.11805048762199e-05
-1.64313643543775e-05
-2.04433713445211e-05
-1.50396312063013e-05
-1.48949271551684e-05
-1.84688265876667e-05
-2.33778039086266e-05
-7.6518089747419e-06
-4.13419293487759e-05
-3.68361994863416e-05
-2.41022091993863e-05
-8.97683671952307e-06
-2.28541222710262e-05
-2.38349985895785e-05
-1.69094480096742e-05
-1.73655856035644e-05
-1.63846835802403e-05
-2.08853630913424e-05
-1.826292088442e-05
-2.94149784872248e-05
-2.04830437072899e-05
-2.47936236140883e-05
-2.64876833989408e-05
-3.09334843377317e-05
-2.94904618472985e-05
-2.30048432107411e-05
-1.69681777770822e-05
-2.65258504521781e-05
-4.62560993123944e-05
-3.19768712824734e-05
-1.08455669357488e-05
-1.23829629385038e-05
-2.96964020154898e-05
-3.6880360785587e-05
-6.82263111252003e-06
-1.82629732646986e-05
-1.62710825378006e-06
-8.6851573944001e-06
-1.15194898671868e-05
-1.85373085727574e-05
-3.10112884187987e-05
-3.06146320781701e-05
-3.55630394667865e-05
-1.01145381088087e-05
-1.8339268112708e-05
-2.16483254556148e-05
-3.25409617045078e-05
-1.97966874955412e-05
-2.64190700536151e-06
-1.73169191146908e-05
-2.58660769893342e-05
-3.2369774986336e-05
-3.33651866236247e-05
-3.22699490040024e-05
-2.28450360227503e-05
-1.35639500658428e-05
8.17843692073812e-06
-2.85752271291836e-05
-3.34839578246767e-05
-4.15363064183183e-05
-3.89441866106788e-05
-1.69275236717413e-05
-5.33315448890237e-06
-1.08098489498252e-05
-4.31486315635164e-05
-1.2861705708709e-05
-1.87053197543526e-05
-2.70515713006342e-05
-2.13465932548696e-05
-2.36476880967161e-05
-2.31197263770048e-05
-1.99868446000159e-05
7.42901405181933e-07
-3.60489993054904e-05
-2.51401658501671e-05
-9.13136808535648e-06
-1.10654066054987e-05
-1.70294647025862e-05
-6.7522880644211e-06
-4.00094570489869e-05
-5.65230653353406e-06
-1.93057573361786e-05
-2.02045466082389e-05
-1.04393567759732e-05
-2.78857139698866e-05
-3.26528707935417e-05
-1.88573540338895e-05
-1.65957378827967e-05
5.48864057320649e-06
-1.45041239070361e-05
-1.55199109982679e-05
-2.06674128454144e-05
-9.12551381707799e-06
-1.17437953111169e-05
-2.28794816304588e-05
-1.40373357704183e-05
-3.170513209987e-05
-1.06448265231344e-05
6.74368028011006e-06
-1.7543522633433e-05
1.41700018844354e-06
-2.52100102579673e-05
-1.93735340818403e-05
-2.25975379647376e-05
-2.26154526946525e-05
-3.62341454968604e-05
3.08492901413514e-06
-2.63771209439473e-05
-1.67618943432279e-05
-3.49550799692237e-05
-2.83076947160697e-05
-2.2763318714464e-05
-1.73406088514733e-05
-2.2765195030737e-06
-6.1519152859155e-08
1.63599498588075e-05
-2.07829936313835e-05
-1.06626901623277e-05
-2.42065050736155e-05
-3.19071843017705e-05
-3.4612638828709e-05
-2.97161479146876e-05
-1.45548539594742e-05
-3.23873574898977e-05
-4.94815875942578e-05
-1.22259849210582e-05
-6.51716975962566e-07
-1.08283171388879e-05
-2.52336597343716e-05
-1.53405843757348e-05
-2.42023388475086e-05
-1.8963063865305e-05
-1.80933660238561e-05
-4.17726620409797e-05
-1.74576626648925e-05
-5.44774991057691e-06
-1.27236695297663e-05
-2.91112063163035e-05
-3.11090953972038e-05
-9.42681746736313e-06
-7.42721684068998e-06
-1.09167226314864e-05
-3.50673531679856e-05
-2.60445059297131e-06
-1.55192193352817e-05
-1.11959406278911e-05
-1.7331812980689e-05
-4.08467865412547e-05
-2.26266189163733e-05
-2.83422112842394e-05
-4.67624281470836e-06
-2.3553923435743e-05
-2.11347616109098e-05
-2.18365197322683e-05
-3.19366354966238e-05
-2.35624044487917e-05
-2.47984128912885e-05
3.59013529628538e-06
-2.40650544137301e-05
-1.92149016905244e-05
-3.05560917185584e-06
-8.87398955667494e-06
-4.11254166954432e-06
-1.0895432377065e-05
-2.50668254001479e-05
-3.22563945262898e-05
-2.0991734694598e-05
-8.30217188450606e-06
-3.85055286957945e-05
-2.22031505929364e-05
-2.56223387681421e-05
-6.21660600629791e-06
-1.66625338554647e-05
-1.17345632934026e-05
-3.48294736891285e-05
-3.1073949028161e-05
-2.04934844992952e-05
-2.22067167677586e-05
6.86959747208349e-06
-1.81533260480411e-05
-3.35550215251354e-06
-2.99060936678816e-05
-3.200763124218e-05
5.73475917384339e-06
-3.90736583546574e-05
-1.23885568860265e-05
-2.74173913259069e-05
-3.23108549611256e-05
-1.30951326145073e-05
-1.05177434464126e-05
-7.86217490383764e-06
-5.52099279499137e-06
-2.56524524629658e-05
-9.2814133252422e-06
-1.5232861732027e-07
-3.82596416437942e-05
-3.94805251411172e-05
-3.20483531951338e-05
-2.68874105034652e-05
-1.37936503341345e-05
-2.02906649497124e-05
-1.26673388323026e-05
-1.11191533430579e-06
-3.97038789435278e-05
-2.43774451457838e-05
-9.81107615337537e-06
-1.72683492645653e-05
-2.14465408780524e-05
-2.74348806185293e-05
-3.18801021263979e-06
-1.93383754093108e-05
-6.11236471694524e-06
-1.01591155129119e-05
-2.71724143212498e-05
-7.66065657611305e-08
-1.33468828786006e-05
-6.16185766169547e-06
4.43203950082961e-06
-1.45407984332303e-05
-1.28289575530258e-05
-1.90468576267904e-05
-2.52832405819844e-05
-1.22523020783046e-05
4.80898176899589e-06
-3.20039884839145e-05
-3.44579122650076e-05
-3.06602624972956e-05
-1.98612201171215e-05
-4.61451213961741e-06
-2.54923288083905e-05
-1.11571867786199e-05
-2.28096458714716e-05
-2.76554470813487e-05
-2.41263251071508e-05
-1.46794190574119e-05
-1.84416180711102e-05
-3.08654794633753e-05
-8.69691952042344e-06
-2.36892696293606e-05
-3.20576557487336e-05
-3.61396576096849e-06
-3.76636828988713e-05
-1.36147476897631e-05
-1.86000552588543e-05
-1.81887267317292e-05
-2.11429981303675e-05
-2.22024385660258e-05
-1.23023519853851e-05
-1.63680891881707e-05
-2.59260168205353e-05
-1.89217331974901e-05
-1.32884980591329e-05
-3.42113159936055e-05
-2.56464893682919e-05
-1.9835571739224e-05
-1.30931825518278e-05
-1.00469231794736e-05
-1.39935294617161e-05
-1.68520147751315e-05
4.080579436811e-06
-2.37579740362053e-05
-2.06015771385988e-05
-3.23752617984554e-05
-1.48090347514239e-06
4.49156867551879e-07
-2.7703492394022e-05
-3.46690602807012e-05
-5.23114010893367e-06
-2.35986093121876e-05
-2.96891765078494e-05
-2.06323268158459e-05
-2.72075803244594e-05
2.8205237052143e-06
-1.74717329833366e-05
-1.46164589187067e-05
-3.36224166220887e-05
-1.88353060805524e-05
-2.55917462440986e-05
-2.73227650386638e-05
-5.04980642242903e-06
-2.77339803636559e-05
9.07039737915943e-06
-2.24560285508384e-05
-2.32596447089374e-05
-3.78364928528595e-05
-1.73500011907605e-05
-1.28266432200842e-05
-1.30597871332424e-05
-1.03465782130717e-05
-4.29694365490512e-05
-5.27067882879609e-05
-3.8551384328249e-05
-2.12796759194319e-05
-2.81805466913755e-05
-2.62618516811674e-06
-3.81715737803859e-05
-2.79320589445233e-05
-8.60929875226503e-06
-1.25047692017727e-05
-1.07068713459004e-05
-1.71383051694902e-05
-1.60082390841036e-05
-1.75323659429559e-05
-1.95594921017399e-05
-8.20718391648363e-06
-3.18588014276305e-05
-2.46752498911096e-05
-3.23433985199365e-05
-1.7251972894519e-05
-1.12493530649764e-05
-3.40581108423796e-05
-3.80778662139109e-05
-1.89324907485905e-05
-1.91937425067122e-05
-2.2724509366847e-05
-4.09014605665223e-05
-1.27374726615661e-05
-2.99933611151163e-05
-2.41846633494768e-05
-1.99569207842276e-05
-1.91236378257231e-05
-9.41611200656753e-06
-2.31756091759802e-05
-1.41014824128715e-05
-2.25513771686017e-06
-1.71086771466562e-05
-2.5813077356392e-05
-3.27628040427683e-05
-2.58017563809606e-05
-1.92622915239988e-05
-2.70460622613587e-05
-6.57304109623048e-06
-2.33093976015125e-05
4.44399029870387e-06
-1.48040635849409e-05
-1.09211056303416e-05
-3.26016594344367e-05
-3.03909572552577e-05
-3.57383047109182e-05
-2.41828041172392e-05
-1.98632352710428e-05
-4.198558200604e-06
-4.0375338146171e-05
-5.29921306164407e-06
-2.97517135502637e-05
-4.44557136283025e-06
-2.53378711212471e-05
-3.82111604388643e-05
-2.69851475316859e-05
-7.41455072072991e-06
-2.55583982035656e-06
-1.57608356959842e-05
-2.7802401019861e-05
-8.25421815987913e-06
-1.72128375967695e-05
-2.96516544331727e-05
-3.37386110012513e-05
-2.39700961638811e-05
-2.42806964003227e-05
-1.55678072829298e-05
-3.60014492708591e-05
-2.11084357860027e-05
-1.08305077318652e-05
-3.09246544677618e-05
-2.17979047906903e-05
-3.7691351161971e-05
-3.89651429467497e-05
-9.61331400890119e-06
-2.57542235405843e-05
-9.42259408507183e-06
-3.07736823693952e-05
-1.23819067023736e-05
-1.98718003659165e-05
-1.13637179163038e-05
-1.96436627253031e-05
-2.00119513654358e-05
-2.86746679629266e-05
-3.34906681540578e-05
-2.59305842016541e-06
-2.87507529537892e-05
-3.75485313506207e-05
-2.94295169373832e-05
-1.24575858790278e-05
-2.53058123246399e-05
-2.11381313035016e-05
-2.07528623036864e-05
-2.48546683017698e-05
-2.40032962851078e-05
-9.22238566100415e-06
-1.22425335244683e-05
-1.40481252218762e-05
-3.79269138515271e-05
-9.11623924644665e-06
-1.79435217546481e-05
-1.08164123998371e-05
-1.23968840387364e-05
-2.80916467138101e-05
-3.35712439023239e-05
-1.82978830185617e-05
-5.29575204745271e-06
-6.85543093863931e-06
-8.8749945581282e-06
-2.1347355715444e-05
-8.87586934125685e-06
-3.43982492785507e-05
-2.1474775064863e-05
-1.27132784556664e-05
-6.10970435563125e-06
-3.14929287713151e-05
-2.27553386048039e-05
-1.89473710789562e-05
-2.2547706465831e-05
-7.98514607670329e-06
-2.372770001242e-05
-1.68869571063235e-05
-2.48247324241375e-05
-2.03118684999116e-05
-2.18014666961271e-05
-3.51345145293968e-05
-2.40626314489929e-05
-1.70823241571525e-05
-1.67757661162783e-05
-1.48795427393711e-05
-1.28705346518793e-05
-1.31876191782452e-05
-2.19995682578153e-06
-4.25776273240716e-05
-7.16955899311834e-06
-1.9797129136448e-05
-2.01843513353571e-05
-1.94945444143741e-05
-1.26832698079587e-05
-1.09584240622243e-05
-3.4356896051922e-05
-3.94202642757822e-05
1.21173144908031e-05
-2.8481902360717e-05
-1.46431858787622e-05
-2.82483200664102e-05
-4.16779090720094e-05
-2.0425227994824e-05
-1.65148615444277e-05
-1.76360904614238e-05
-2.88265858677452e-05
-3.50052220500155e-05
-7.99318682014331e-06
-8.62990320195917e-06
-1.50260309265205e-05
-2.23309114241278e-05
-1.26474279717067e-05
-2.24422132774207e-05
-8.78762255728907e-06
-1.36217586804766e-05
-3.91334371063842e-05
-2.06564040811543e-05
-2.41812420355533e-05
1.48892302894862e-06
-8.01516853614998e-06
-8.81996605838347e-06
-2.26557250126171e-05
-1.52427635211295e-05
-1.84261816958073e-05
-3.32426361600159e-05
-6.36326180330346e-06
-2.02709239668486e-05
-1.84131012849511e-05
4.65484573095717e-06
-1.1017412108046e-05
-3.88945937930824e-05
-1.52599853069084e-05
1.09142402704456e-05
-2.66163542596849e-05
-1.15669572071962e-05
-2.87787554119418e-05
-8.57937202944156e-06
-4.47369200039341e-05
-3.30950787763151e-05
-9.64170979728491e-06
-1.65791989967998e-05
-1.64435159186431e-05
-1.84118266556025e-05
-1.43605176347522e-05
-2.11311319443306e-05
-1.66552815662032e-05
-2.30747822242955e-05
-7.00848640063604e-06
-3.30112764284786e-05
-1.38120272644725e-05
-3.18204473588131e-05
-1.46471388892422e-05
1.04664077370158e-05
-6.16189840731668e-05
-3.51914665038894e-05
-2.51887630916508e-05
-1.147685431281e-05
-3.21869659471685e-05
-2.46808427987844e-05
-1.88779686584936e-05
-1.19039947226117e-05
-1.29984313263348e-05
-1.95860551542996e-05
-1.02967742783113e-05
-1.42824827243308e-05
-2.30262531789841e-05
-1.26015863713143e-05
-3.80453942514962e-05
-2.14453471590619e-05
-2.92176975883333e-05
-1.2431024372678e-05
-1.53121192201369e-05
-1.55629036758421e-05
-1.75502684530301e-05
-1.16096280031963e-05
-4.12055318770831e-05
-3.51709692896156e-05
-8.5800288513931e-06
-3.44403461107204e-05
-3.15957808450726e-05
-1.32317856424009e-05
-1.84136567832388e-05
-2.39135201076437e-05
-3.24462560059112e-05
-2.95342263166215e-05
-2.81708659790323e-05
-3.11262671116613e-05
-3.62506308938247e-05
-2.60047475104195e-05
-2.91572573396401e-05
-7.02084887661281e-06
-3.7330977061075e-05
-4.01273873135846e-05
-3.00810629754318e-05
-3.16774333327587e-05
-1.28605826192851e-05
-2.24829264678962e-05
-2.47261365394501e-05
-2.06273376771376e-05
-1.35286409200542e-05
-1.10456003113513e-05
-1.71229311312377e-05
-4.06395709770777e-05
-8.48014093349847e-06
-8.21891734170209e-06
-2.84401915726633e-05
-2.2068419979753e-05
-2.90463393212352e-05
-1.0709811734421e-05
-1.16500211714636e-05
-2.86942382967172e-05
-1.24588416385032e-05
-1.8096340890066e-05
-9.08040568451106e-06
-2.57308878038745e-05
-5.86211015629002e-06
-9.34018422768896e-06
-2.9649000000787e-05
-2.56199666389456e-05
-1.43502013619458e-05
-2.71298621637227e-05
-2.01539948403693e-05
-2.50647120746157e-05
-2.29083465636313e-05
-2.19414245495105e-05
-1.43810062312512e-08
-3.15336896428575e-05
-1.77999494441571e-05
-4.36958537177911e-05
-5.60936881236184e-07
-1.49379862382469e-05
-3.54907721315596e-05
1.03317356256687e-05
-1.23883433116903e-05
-3.31587971613343e-05
-1.75501931275017e-05
-2.56090409733315e-05
-9.42577026634169e-06
-2.16316699779322e-05
-1.32065164403174e-05
-1.71770611370975e-05
-1.81308110377873e-05
-1.35729244568667e-05
-1.55463027631482e-05
-1.29817081819427e-05
-1.39059427141817e-05
-1.71079155769576e-05
-2.75860378891311e-05
-2.37814258641607e-05
-3.91993329730522e-05
-2.11042280496184e-05
-1.23668394833181e-05
-2.4351851590889e-05
-2.37485060648775e-05
-2.5398430954119e-05
-2.93043590586734e-06
1.86519125768016e-06
-2.04758673761821e-05
-2.13323384537963e-05
-1.21726756949977e-05
-1.42089023984604e-06
-2.69312050779159e-05
-3.29767707832914e-05
-1.72433428156664e-05
-2.53116923459817e-05
-1.58378417607306e-05
-4.0028144947026e-05
-1.85513621377278e-05
-3.69213295892943e-05
-8.73248765046026e-06
-2.36390358560225e-05
-1.13949109847511e-05
-2.56156935871998e-05
-1.66993857941843e-05
-2.46471840167777e-05
-1.10915885119087e-05
-2.33045796058626e-05
-6.08681955841644e-06
-1.82868957851633e-05
-1.63434044734228e-05
-2.58564658273104e-05
-2.25662693809506e-05
-3.28458366108585e-05
-1.64645370535179e-05
-4.14927952556302e-05
4.92311764389522e-06
-9.06004585816817e-06
-2.42527388450947e-06
-7.39316799185475e-06
-1.84378588605852e-05
-2.8734850247238e-05
-1.68541523621056e-05
-1.50849006101321e-05
-3.80004002329376e-05
-3.54730499914543e-05
-3.61903926950705e-05
-1.2943399992354e-06
-1.11272148327934e-05
-2.54888868810585e-05
-1.91234724474073e-05
-2.60646032645906e-05
-1.67103378576452e-05
-1.95662317457127e-05
-1.33696682013596e-05
-2.38608065030907e-05
-1.80438718807398e-05
-2.05343271329923e-05
-2.66640419795172e-05
-2.33265044055259e-05
-2.05268128418698e-05
-2.99496086264999e-05
-1.4975846328775e-05
-1.2825430730227e-05
-2.018090211009e-05
-5.55742186073875e-06
-3.1022690030238e-05
-2.88551303000129e-05
-2.77113306200536e-05
9.71907386683552e-06
-2.36752603390765e-06
-1.8553428898091e-05
-2.95230970811341e-05
-1.9035811901598e-05
-3.11544997500896e-05
-3.31849637095431e-05
-3.81975828845541e-05
-2.49113632786001e-05
1.26535530268572e-05
-6.11775323816026e-06
-1.97611218298137e-05
-3.10003589530283e-05
-1.47206229174116e-05
-6.49872251457292e-06
-3.32451412374022e-05
-3.08965645464395e-06
-1.4536521895698e-05
-4.15369703983664e-05
-2.40664149364011e-05
-3.10078148748725e-05
-2.22390495248449e-05
-2.13054769936863e-05
-1.62310920511479e-05
-2.89534115329692e-05
-4.52736164527332e-06
-2.17066512523243e-05
-3.53785715420608e-05
2.29880090907581e-06
-1.26087067837883e-05
1.05998229420614e-05
-2.78015372333335e-05
-1.77584082342526e-05
-3.45883824441545e-05
-1.31471067776103e-05
-3.14570983583043e-05
-2.23312775142643e-06
-2.15326315335545e-05
-1.98857174748693e-05
-2.22916383676154e-05
-4.48014924159141e-05
-2.76652761293614e-05
-1.46435377138783e-05
-2.66898035904528e-05
-1.66828827412448e-05
-3.18892822432828e-05
-2.4356107033679e-06
-1.47851608280267e-05
6.36743115940475e-06
-1.11974569967356e-05
-1.49116066805401e-05
-2.29557042379348e-05
-2.01459036702692e-05
-3.14704189510894e-05
-3.63491792899999e-05
-2.68580908618073e-06
-3.27134912641856e-06
-9.62450361042791e-06
-9.95362300664661e-06
-6.13260611044586e-06
-1.77538295460957e-05
-2.09038352260958e-05
-4.82738040842396e-06
-3.11360729055715e-05
-3.48086300009084e-05
-4.14252641795936e-05
-2.33035326055213e-05
-1.3364427690927e-05
-4.76800269305818e-05
-3.12360006797568e-05
-1.76530752846896e-05
-1.66777453382407e-05
-3.42965732267326e-06
-2.19406738482488e-05
-3.24748570927441e-05
-2.48359643302833e-05
-3.7345025873639e-06
-1.69768781784227e-05
-1.21442749284382e-05
-1.93929791221918e-05
-1.41256579846303e-05
-6.88546863095583e-06
6.32488773945536e-06
-9.3766846056632e-06
-3.5965592056091e-05
-2.35309768289034e-05
-3.48972782237743e-05
-8.66026542765945e-06
-4.21626663208943e-05
-2.18001293429053e-05
-2.11771887441627e-05
-2.21491392243091e-05
-7.92476733320891e-06
-2.45877345351467e-05
-3.01378453078016e-05
-1.08726141137809e-05
-3.86175312307362e-05
-1.67229354656936e-05
-1.10709245583236e-05
-3.31884168299917e-05
-2.72699195479401e-05
-9.85362178337082e-06
-2.80725558286963e-05
-2.0350674404676e-05
-2.97839811581074e-05
-1.80875143903332e-05
-2.38263923915412e-05
-3.1405911095567e-05
-3.20363660975595e-05
-1.57243180164906e-05
5.12238299023595e-06
-2.41599698002488e-05
-4.36651192258008e-05
-3.31436390380535e-05
-3.80114143599205e-05
-2.17639740559987e-05
-1.62940948600284e-05
-1.72056352279682e-07
-1.03539818516421e-05
-9.34742588329949e-06
-2.70702632874031e-05
-2.58663184630965e-05
-2.27971747727369e-05
-1.97101963607236e-05
-2.09590819305739e-05
-3.09951009184777e-05
-2.35628942338547e-05
-2.12984023300652e-05
-2.46979654425329e-05
-3.26247239205059e-05
-1.29475718818974e-05
-3.70828240180247e-05
-2.50238220711269e-05
-1.34292209135511e-05
-1.3952700164496e-05
2.17901348699611e-07
-7.10894002432641e-06
-1.64341311653212e-05
-2.44386074882235e-05
-1.53436962904831e-05
-6.98880734244853e-06
-2.15660770798275e-05
-2.14960993303718e-05
-3.18397000103887e-05
-3.01832553472402e-05
-9.12973954410349e-06
-1.55759110724947e-05
-2.20823565512515e-05
-2.05087343889089e-05
-2.00879566511905e-05
-4.47296705730978e-05
-2.90197909829295e-05
-2.0852204706955e-05
-3.36925244607179e-05
-1.97416251300808e-05
-2.08486258723573e-05
9.73947334397874e-06
-2.60052296567162e-05
-1.95556193422971e-05
-2.1367802190157e-05
2.55657701558966e-06
-7.64971970366511e-06
-2.10525551727531e-05
-1.22844078594139e-05
-1.67071660063563e-05
-1.23533673410701e-05
1.67802847429135e-05
5.11655115207017e-06
-1.74386245572367e-05
-2.53343786758731e-06
-2.15543813555534e-05
-3.09228727214818e-05
-3.66781116676385e-05
-6.51975111287636e-06
-2.63629717071448e-05
-1.3188550545153e-05
-2.00462438334472e-05
-2.84593973838355e-05
-2.40831971717209e-05
-1.81951352794324e-05
-2.13964281366926e-05
-4.06847555268092e-05
-3.40084567586642e-05
-3.74474523720818e-05
-1.30802895589126e-05
-1.36924160010883e-05
-3.47611326417205e-05
-2.23505289594496e-05
-5.14954388824577e-06
-3.05526319610985e-05
-2.0469312226451e-05
-3.70655795736756e-05
-3.09390463488686e-05
-2.05691960641211e-05
-2.86454671440944e-05
-1.17463575125497e-05
-2.47573608139152e-05
-1.30477881538929e-05
-1.71847614286689e-05
-9.98145783657829e-06
-2.51182852027544e-05
-6.43878562397816e-06
-2.79009532665055e-05
-5.41173483387279e-06
-2.93377263507143e-05
-3.8079220347922e-05
-2.42299882840694e-05
-1.4777140973967e-05
6.71409359625964e-07
-4.39704118854774e-05
-2.76544025837767e-05
-1.79492818690064e-05
-1.20055341969186e-05
-2.09532071886983e-05
-6.60976649069909e-06
-1.11942261707242e-05
-2.98667855618983e-05
1.00012967384828e-05
-6.41841284891362e-06
-4.49142815012369e-06
2.76086112231073e-06
-2.87066122556135e-05
-6.31052944971993e-07
-2.09695869759722e-05
-9.53700647709579e-06
-1.06334426283408e-05
-1.60642158303272e-05
-8.87600299795805e-06
-2.40887599638244e-05
-2.97841010521086e-05
-4.01476120386453e-05
-5.64181996267741e-06
-6.25724637236504e-06
-1.98523820468885e-05
-2.03966361328977e-05
-1.07856365155134e-05
-1.17636873434125e-05
-2.50693924740023e-05
-1.47445184173992e-05
-2.96565318278945e-05
-9.43241263537375e-06
-1.6325131990062e-05
-3.11159836928549e-06
-2.83730799159489e-05
-2.41929751191735e-05
-1.77415016406143e-05
-1.52665977386629e-05
-1.49103511678082e-05
-1.22125688727349e-05
-4.24574109121114e-05
-8.36930867025492e-06
-2.10334180186346e-05
-2.41511562862634e-05
-1.63465599093645e-05
-1.60550941602924e-05
-5.32179508625481e-06
-7.37276690787625e-07
-1.73748232032454e-05
-1.35436156811116e-05
-1.23001719810914e-05
-3.74002096879276e-06
-1.14541464081307e-05
-1.7825139315225e-05
-1.78166283502929e-05
-2.03298142494706e-06
1.18916961556938e-05
-6.48172698218822e-06
-3.88284159146645e-05
-1.96974170297649e-05
-6.0674806345874e-07
-2.38998014169338e-05
-4.87304243907088e-06
-3.28219470259922e-05
-1.76999258827221e-05
-2.17409651008304e-05
-1.7774709280429e-05
-2.05829631826117e-05
-3.22889883325956e-05
-1.51499351015721e-05
-8.82079255666379e-06
1.3942631123894e-05
-3.49142151260468e-05
-2.06776339009705e-05
-1.29481433391527e-05
-1.87965497317596e-05
-2.82971485946278e-05
-3.66220287623041e-05
-3.50443083906696e-05
-1.78648134561859e-05
-1.61775267064363e-05
-1.97562638855929e-05
-5.67795130102259e-06
-4.48244336102499e-06
-2.18015554648753e-05
-1.00586488312677e-05
-1.40156633584789e-05
-2.27045700951462e-05
-3.03373927822864e-05
-3.13943238232102e-05
-1.23990262153392e-05
5.36113440691253e-07
-1.3819374370386e-05
-2.34552547643915e-05
-1.85574142436689e-05
-3.73166486026773e-05
-1.82968400149348e-05
-5.2563870802346e-06
-2.09458120528585e-05
-9.09806399860303e-06
1.37671563073949e-05
-7.07037672167124e-06
-2.80782881261933e-06
-1.18816441537915e-05
-1.67555960590037e-05
-3.02037595619635e-05
-1.03275697936859e-05
-1.39333053201145e-05
-1.74502052901664e-05
-7.3981729151994e-06
-2.15192041641207e-05
-3.37338036613381e-05
-5.52378528341538e-06
-1.74664033783239e-05
1.95682866246351e-06
-2.88746014592432e-05
-1.93105459316132e-05
7.08112662888414e-06
-6.1841326090277e-06
-2.43618346677883e-05
-1.40329542153471e-05
-7.54821481709454e-06
-2.85451082990982e-05
-1.98593127734819e-05
-2.03524763918668e-05
-1.96161570718801e-05
-2.25781778761352e-05
8.81851217169085e-07
9.72484768088552e-07
-1.29474207579761e-05
-1.15693787666011e-05
-2.38394584778177e-05
-1.93027616910531e-05
-7.20402650982693e-06
-1.92688345783086e-05
-1.70478041744247e-05
-2.49041697575258e-05
-4.11412958532945e-05
-3.47257182821147e-05
-2.82589470638857e-05
5.71663711618131e-06
-3.3282549010467e-05
-2.36842784647366e-05
-1.7366226344698e-05
-4.80573813178521e-06
-1.43645030349671e-05
-2.36319059786772e-05
-2.80056109761043e-05
-2.09381386556681e-05
-3.60233515367613e-06
-1.96371854171205e-05
-1.53876602263544e-05
-2.00754858255295e-05
-2.19403850968036e-05
-2.8529361389436e-05
-1.40441300515287e-05
-4.99202441048264e-05
-3.40041945508874e-05
-1.15581436088369e-06
-3.4838597501403e-05
-1.67518352912549e-05
-4.89556980506315e-07
-1.07220295402034e-05
-1.6354355877773e-05
-1.63513104233843e-05
-3.63858524789539e-05
-2.23109656642276e-05
-3.27674562278652e-05
-3.32575578473512e-05
-7.88820514857873e-06
-1.38283735590502e-06
-2.64814078275779e-05
-6.73438502693474e-06
-8.50673505376899e-06
7.38010903400471e-06
-2.09154352029593e-05
-1.81417917271332e-05
-2.10147023050565e-05
-2.28362689914633e-05
-1.30097552321122e-05
-9.33401623618943e-06
-3.75631836498401e-05
-1.14870744696635e-05
-3.10051520975568e-05
-2.61152999257513e-05
-3.88044920616633e-05
-1.56293812787937e-05
-7.80888161841806e-06
-5.51725196662607e-07
-2.29297881045725e-05
-1.96310101194439e-05
-1.67222290481682e-05
-7.96309729391819e-06
-2.26715935492242e-05
-3.48290285110512e-05
3.04260604917685e-06
-1.53151510994092e-05
2.15714954106027e-06
-2.70699778797099e-05
-3.63379215095343e-06
-2.22998166812859e-05
-2.37013058647331e-05
-2.80081480182365e-05
-2.58118998466744e-05
-3.45561960212142e-05
-1.74528191546348e-05
-4.31796920524756e-05
-3.88523261839838e-06
-1.71166246854268e-05
-2.83153407921494e-05
-2.37919094662948e-05
-9.16049391388053e-08
-1.96659161711151e-05
-5.04841330041182e-06
-2.72510273713835e-06
-9.47729949216242e-06
-2.8502651756543e-05
-3.60875504675412e-05
-1.40266061964005e-05
-3.03650308858827e-05
-3.18553702338044e-05
-3.4762717672873e-05
-2.3021920051294e-05
-3.25184742189446e-06
-3.66363979380522e-05
-1.53902811489629e-05
-9.16064411719197e-06
-2.34728223826664e-05
-2.01081839459399e-05
-3.17712975562041e-05
-1.08696508275132e-05
-2.6457361801788e-05
-3.84333769136287e-05
-1.99696893334878e-05
-6.0355778875101e-06
-3.13617733703261e-05
-3.36378019731781e-05
-1.06305217613833e-07
-3.99236886745263e-05
-4.26457379404221e-06
-2.5956434710364e-05
-2.876047439977e-05
-1.79056289759003e-05
-4.23710937159746e-05
-2.55604492527307e-05
-2.7154722664577e-05
-4.93587969457405e-05
-2.54857118291695e-05
-1.38278432618729e-05
-4.5990358681291e-07
-2.21665533921358e-05
-2.63542088163952e-05
4.71970181102618e-06
-1.16330296376611e-05
-9.81885212620769e-06
-6.83175552232404e-06
-3.11216180716561e-05
-5.62032394727907e-06
1.25028235558741e-05
-7.41485979325211e-06
-3.44991988364946e-06
7.61631949240652e-06
-3.1413302113653e-05
-2.71196706220648e-05
-1.10648394068152e-05
-1.41128472454108e-05
3.3808074739482e-07
-1.79218198799448e-05
-2.23032702693205e-05
-2.30612306874441e-05
-3.17433119607625e-05
-3.0424397864222e-05
-3.83299122852055e-05
-5.0085216853568e-06
-4.18628985804288e-06
-3.23180071200142e-05
-4.92191228216875e-05
-1.97681621733184e-05
7.39713169852705e-06
-1.90441889012111e-05
-3.82761258363434e-05
-2.55269604107103e-05
-1.87702568123997e-05
-1.70686250673943e-05
-1.69742952498438e-05
-2.50438745599534e-05
-9.11335346531726e-06
-2.02666573460845e-05
-3.92116128743007e-05
-3.32257370377441e-05
-2.40057799420987e-05
-1.26073089214169e-05
-3.39081638037669e-05
-2.92247413832122e-05
-2.86733439619004e-05
-1.15431721742199e-05
-4.89654112682673e-06
-9.94699629020793e-06
-2.19899341645905e-05
-1.88255558291898e-05
-1.24337476392136e-05
-1.88741377078698e-05
1.02393742790769e-06
-2.39893111900449e-05
-2.88554144217235e-05
-2.57994795514232e-05
-1.29995225601049e-05
-3.54167984239181e-05
-2.93986878515943e-05
-2.77595553597941e-05
-1.13999787306898e-05
4.84241290797806e-06
-1.39092602122518e-05
-2.10571898023197e-05
-2.44202485061824e-05
-1.12348408589912e-05
-2.44606655672895e-05
-2.00093755375683e-05
-1.8961218825192e-05
-6.37720785789043e-06
-1.62950848478994e-05
-3.26378850457685e-06
6.98243599169555e-07
-1.85954550953784e-05
-2.26133717957154e-05
-1.53126541859466e-06
-2.42001131827246e-05
-3.69273617439721e-05
-1.53694099942557e-05
-2.17696341326496e-05
-1.97848975552332e-05
4.11278098286059e-06
-2.36065824068675e-05
-2.01865302129303e-05
-3.18771816876024e-05
-3.50832198549631e-05
-1.99538548036065e-05
-2.18460891449376e-05
-2.46896337698212e-05
-2.61382175398547e-05
-2.92916761738121e-05
-1.025498129275e-05
-2.74765391923853e-05
-1.21380948602114e-05
-9.33642432354126e-06
-1.88902893768785e-05
-6.54844351046694e-06
-9.8195638892388e-06
-2.65599506379019e-05
-1.31462084484989e-05
-8.63978276512271e-06
-3.49147671631296e-05
1.47145102806126e-06
-3.43482033871927e-05
-2.43753497318819e-05
-2.33651866430993e-05
-1.13916141459969e-05
-4.09424932509274e-06
-2.27636546149644e-05
-1.03672256303112e-05
-2.35926182633507e-05
-1.96020874501275e-05
-1.39250458074433e-05
-4.4213076140397e-05
-2.07916668246599e-05
-2.82929095791922e-05
-2.98361555869294e-05
-8.99528890143301e-06
-4.0672499055153e-05
-2.11382275567423e-05
-2.13876392123151e-05
-2.64169981655704e-05
-1.47211810287472e-05
-1.25313771463112e-05
-3.36896968349504e-05
-2.27028324142616e-05
-1.41813880379094e-05
-2.04221169032933e-05
-1.01201093099236e-05
-6.06140985397645e-06
-9.09281614298867e-06
-2.15682544771671e-05
-1.89573510280071e-05
-1.72039723008154e-05
-2.25617899276915e-05
-3.85995767894742e-05
-1.61215931394279e-05
-2.44137842786631e-05
-2.68147275837279e-05
-3.1438702189608e-05
-8.75602877982469e-06
-7.48839176801878e-06
-2.16668707425313e-05
-3.75962496221132e-05
-1.67117037228429e-05
-3.14864017154122e-05
-7.39535779821227e-06
-2.90259628038153e-05
-1.69158885670265e-05
-8.43690177725186e-06
-1.39987696591231e-05
-1.09624873900239e-05
-2.93501932055643e-05
-1.01227873885074e-05
-2.13809390096115e-05
-2.95684110156859e-05
-2.28872752759552e-05
-2.70081450824714e-05
-1.95868130287928e-05
-4.79700971405724e-09
-1.56909597542669e-05
-4.13409667238056e-06
-3.45816861507463e-05
-3.11531564083569e-05
-2.21606468775151e-05
-3.42835463946266e-05
-1.87982975648281e-06
-9.81481299421349e-06
1.03667724620054e-06
-5.07047223498815e-06
-1.1816089695466e-05
-2.21059840520688e-05
-4.32957373705399e-05
-2.16152104524762e-05
-1.28674282132323e-05
-4.11672763313402e-06
-2.80798837221441e-05
-3.12679434960521e-05
-1.49218710449635e-05
-1.87204581793911e-05
-1.03279794711965e-05
-7.87823217690767e-06
-1.7119194457971e-05
2.43725797763088e-07
-2.10799145938763e-05
-2.820611298155e-05
-2.8905449468858e-05
-3.54774802758288e-05
-1.47387483117752e-05
-2.50447395891108e-05
-4.40072197293727e-05
-3.03895035428648e-05
-2.03001721605341e-05
-2.08995453862947e-05
-2.85457017236913e-05
-7.72027551587954e-06
-1.34715998522178e-05
-3.15279367887786e-05
-2.87028683119488e-05
-3.21259640381718e-05
-1.07021710863785e-05
-1.76878600159152e-05
-2.39447808386774e-05
-2.4537524318597e-05
-1.74979772252623e-05
7.90979074077066e-06
-2.1018836930806e-05
-8.99916193783591e-06
-3.11655297847882e-05
-2.5986834369901e-05
-3.40808521812767e-07
-2.8181243367547e-05
-2.89984485398002e-05
-1.83088322035426e-05
-3.38284979598067e-05
-1.64869739544701e-05
-1.41059524736202e-06
-2.21401469951481e-05
-4.65961365649573e-05
-1.44533544482001e-05
-3.05679052421393e-05
-1.97067480322503e-05
-1.59070288994685e-05
-4.06937872246976e-05
-1.8825350177759e-05
-1.21999581117879e-05
-5.47069089920123e-06
-1.80826005300319e-05
-1.77859638152858e-05
-1.33466953628106e-05
-6.03990792114343e-06
-4.61674438604227e-06
-4.30420359702982e-06
-3.04287334644248e-05
-1.12587742119189e-05
-2.13260544658516e-05
-2.20212827245982e-05
-1.36144949645576e-05
-2.82181898481416e-05
-2.71076571018034e-05
-2.28932997087665e-05
-2.21964180631787e-05
-1.65561957485832e-05
-2.24041001470147e-05
-2.0224494718027e-05
-7.65554177876262e-06
1.88338298104682e-06
-4.5774486534082e-05
-8.34064442106874e-06
-2.18850239551529e-05
-1.70464457810277e-05
-1.67620994339637e-05
9.42734912531863e-06
-3.79463259398403e-05
-1.5205955348804e-05
-2.22503202016478e-06
-1.41286700780867e-06
-3.21169391731797e-05
-1.05879939732314e-05
-2.04753936727275e-05
-1.8332448878206e-05
-9.40875503637824e-06
-8.66222195403925e-06
-1.40243549972634e-05
-1.955751469298e-05
-6.17437546955991e-06
-1.24152677939789e-05
-1.63532723871544e-05
-3.64071764279345e-05
-1.802321781313e-05
-3.42734554910382e-05
-2.43005546981883e-05
-1.12699402401804e-05
-2.90948308007903e-06
-3.58743864252275e-06
-1.91134203102311e-05
-3.64043622884341e-05
-4.97923063237149e-06
7.14712990956454e-07
-1.6584962839921e-05
-2.11270055214078e-05
-6.9062250436087e-06
-1.49388339411867e-05
-4.5955786053608e-05
5.1878973400411e-06
-2.86496767648876e-05
-2.88729503534038e-05
-2.99848233552561e-05
-2.07763450961145e-06
-2.25034559510393e-05
-9.26958227730579e-06
-8.55615855062244e-06
-3.34213063504379e-05
-3.08296064291401e-05
-9.2571008818587e-06
-2.75154524496297e-05
-2.75794506370079e-05
-8.40504724295872e-06
-2.10534530840925e-05
-1.52866858435233e-05
-3.40875843344988e-05
-2.87121003349795e-05
-1.50872165080019e-05
-2.61419189544162e-05
-1.13836514833284e-05
-4.73092982701076e-06
-1.05870766427158e-05
-1.36938437365867e-05
-1.11704273475604e-05
-7.85452492982185e-06
-1.0758179430758e-05
1.22565481797852e-05
-1.62550292950972e-05
-4.07989778669018e-05
-3.15832190014201e-05
-2.38959422413872e-05
-2.64271784549135e-05
-2.39628071674712e-05
-4.29557583471758e-05
-2.51615492727389e-05
7.99004870784328e-07
-3.18006551372651e-05
-4.43458528587087e-07
-3.76766843604912e-05
-9.15995157756416e-06
5.75360513160188e-06
5.25828837654831e-06
4.29094801252521e-06
-2.19716425606105e-05
-3.45623530777697e-05
-2.17207790878479e-05
-1.41599617964625e-05
-2.23281813647478e-05
-3.31675889773622e-05
-1.36142402708438e-05
-2.45164086560695e-05
-4.39611147199632e-05
-3.71531795395811e-05
-1.05547362823106e-05
-1.9064299744935e-05
-1.59436786773844e-05
-1.3773570330183e-05
-4.01198747649035e-07
-2.11536469793459e-05
-3.82605834686661e-05
-1.09679591495418e-05
-1.80760999501455e-05
-5.97677771371727e-06
-3.71792994806136e-05
-2.51726272285053e-05
-1.94855363215083e-05
-3.93697689699407e-05
-1.1812082584172e-05
-3.06236648263152e-05
-1.49078209252406e-05
-5.00529656066058e-05
-2.98987439912257e-05
-1.0348296001429e-05
-2.4754150682644e-05
-1.46046442221316e-05
-1.39351702492693e-06
-1.79844210614382e-05
-1.37372626426604e-05
-6.92665751723122e-06
-5.83631591005327e-06
-1.9650687120358e-05
-4.12127079700264e-05
1.51102107410911e-06
-1.24013378752829e-05
-2.86380233532363e-05
-2.1360501050281e-05
-4.45583478756588e-05
-8.3694757310246e-06
-3.97546147049756e-05
-4.07734255492112e-05
-2.11258320610197e-05
-2.92207380761911e-05
-5.16090601923045e-06
-2.03522049203566e-05
-8.01466498689402e-06
-2.36198721660994e-05
-1.92819357157559e-05
-2.30979522849859e-05
-2.46548721785277e-05
-1.19174132078216e-05
-3.46335887738851e-05
-1.94070794735055e-05
-2.23164277572551e-05
-3.82920623837937e-05
-8.94523307704021e-06
-3.57752446999613e-06
-2.26283958508379e-05
-7.52155808150394e-06
-2.63561630264111e-05
-5.83322459786669e-06
-8.05940806632365e-06
-4.86649437851272e-06
-1.60650148679211e-05
-3.45367848648081e-05
-1.0919835525016e-05
-6.42710249129382e-06
-1.88477058490026e-05
3.36352599461676e-06
-8.76403513549311e-06
-1.29472192597036e-05
6.04618468777783e-06
-1.4340888888255e-05
-1.24262245282181e-05
-5.67280679211399e-06
-1.69147263210246e-05
-7.76626644204808e-06
8.94990731381391e-07
-3.12706524979129e-05
-1.87688612533072e-05
-1.78181952056322e-05
-1.82145862182637e-05
-1.03184001723647e-05
-3.13855384822418e-05
-7.20556216438582e-06
-2.27882071429539e-05
-1.65853003815906e-05
-2.60305402654925e-05
-6.82542133762605e-06
-1.85134262137947e-05
-2.67710412124574e-05
-1.51627891967225e-05
-1.98390153149273e-05
-3.04737915999122e-05
-1.82957332038437e-05
-2.90795261891111e-05
-1.23342077563753e-05
-4.78558303504762e-05
-1.47886775580997e-05
-2.87463838707853e-05
-1.21273925430043e-05
-1.21809480363965e-05
-1.93041393807373e-05
-2.51675391256339e-05
-2.38074750035004e-05
-3.735969917247e-06
-2.52788071095114e-05
-1.16247586247234e-05
-2.49628168481095e-05
-2.76617405898321e-05
-2.70074949322119e-05
-8.73043299946846e-06
-3.20990845013812e-05
-2.35534577976596e-05
-2.79595014820283e-05
-3.26535514596864e-05
-1.80949220082879e-05
-2.81211808824928e-05
-1.17369780883827e-05
-3.05653917196671e-05
-3.55473047040982e-05
-2.91672586694401e-05
-1.76455503770276e-05
-2.72923877020359e-05
-1.42983595948398e-05
-2.88233069892084e-05
-1.43428822468053e-05
-4.01400259795173e-05
-1.62357389527386e-05
-1.24644796611228e-05
-1.93952308412839e-05
-4.17063126497898e-07
-2.870925753196e-05
-1.50325657202138e-05
-7.24529832760587e-06
-2.52853268528042e-05
-1.36307950360149e-05
-2.24830304830536e-05
-1.74339052697374e-05
-2.95365248748658e-05
-2.34899976645169e-05
-5.2045661912024e-06
-1.4694059589286e-05
-5.94053419954743e-06
-1.27327316366707e-05
-7.03014280165972e-06
-3.47623708464576e-06
-4.27260688369356e-05
-2.27059697660218e-05
-3.03935282464181e-05
-3.36493192902131e-05
-1.83904322048203e-05
-1.78590950213287e-05
-5.62381448194975e-06
-1.45467034732504e-05
-3.260066229539e-05
-1.74760854175759e-05
-3.23595760907726e-05
-1.89120295584003e-05
-1.72183886553835e-05
-2.05198236010583e-05
-2.26584534278325e-05
-1.63866451662446e-05
-2.4205766621196e-05
-2.94956715426482e-05
-1.70130168542135e-05
-2.30174897955189e-05
-2.46078016537923e-05
-1.09725375175519e-05
-1.69450270387956e-05
-2.17082395996487e-05
-2.35470176328697e-05
-2.52991280396979e-05
-2.71137904532912e-05
-2.99881534166771e-05
-1.88180017682604e-06
-1.77701138301842e-05
-2.39280676359874e-05
-2.4237308982705e-06
-3.69934808746788e-06
-1.31159687351598e-05
-1.71932586188221e-05
-1.04820204241446e-05
-1.30574291092959e-05
-1.95667672302808e-05
-3.05991898730899e-05
-3.32043664265273e-05
-3.68158545058369e-05
-2.04472293998535e-05
-2.70880814892256e-05
-5.44566503192457e-06
-3.57075385761289e-05
-2.47031438593678e-05
-3.0734046980707e-05
-2.85019104234453e-05
-3.52482151415596e-05
-4.61697117372281e-05
-1.51345124857731e-05
-9.01804054162722e-06
3.68979269237887e-06
-6.21606277995257e-06
-9.7133352191323e-06
-1.69744457628248e-05
-1.7036335041773e-05
-2.32108597121038e-05
-1.79840819199143e-05
-4.43829428687039e-06
-4.49704994316182e-05
-2.36800262046683e-05
-1.50617516400069e-05
-1.97840503350509e-05
-1.26784750245961e-05
-4.82406325188628e-06
-1.56550660735953e-05
-1.19392566019194e-05
-1.61497960425518e-05
-1.01664640625494e-05
-3.35479281515819e-05
-7.36386987067881e-06
-1.75867528122767e-05
-3.83271199404014e-05
3.08490714623894e-06
-1.21382900195342e-05
3.17079261758635e-06
-2.7411299956688e-05
-2.30986274724233e-05
-3.02999147328609e-05
-1.76907204843922e-05
-2.27257638187609e-05
-3.18315347049563e-05
-9.11198861733635e-06
-7.18308298408928e-06
-4.14569981886267e-06
3.04844489363934e-06
-1.12938937736381e-05
-5.49283647255533e-06
-1.90357577730691e-05
-3.11839819096338e-05
-1.33384966769257e-05
-1.37610088787544e-05
-2.87048938189284e-05
-1.94503481940994e-05
-2.33700240547508e-05
-3.95274092449615e-05
-2.09283668104481e-05
-1.8903758120107e-05
-2.44899911485013e-05
-1.47903341488847e-05
-3.54332294378155e-05
-2.7358639141862e-05
-1.88876614809552e-05
-2.46227561017015e-06
-2.11528654958597e-05
-3.8824407333488e-05
-5.32638063199526e-06
-1.96941281603059e-05
-1.56852371008504e-05
-2.1075615583218e-05
-8.30977083818302e-06
-4.03813475671056e-05
-1.36135535362891e-05
-2.16741622891708e-07
-6.63687693735825e-06
-3.07474242134437e-05
-1.97226307987523e-06
-2.12981325364287e-05
-2.0672557301957e-05
-2.36030874649209e-05
-1.62163403728812e-05
-2.02750425423003e-05
-2.91890518196682e-05
-3.85756074646055e-05
-2.43791603473326e-05
-1.01233483063688e-05
-2.69451237113831e-05
3.6167278821683e-06
8.80443750318863e-06
-2.59867058813743e-05
-3.38156313751057e-05
-2.20328543625967e-05
-2.46987098566152e-05
-2.63162526071598e-06
-2.68721209187529e-05
-1.83544297089357e-05
-4.89673406984479e-06
-1.97919334270603e-05
-2.08256704812965e-05
-1.21294309833116e-06
-2.37639345744703e-05
-1.8860634863332e-05
-1.77226890510486e-05
-2.61068370054347e-05
-2.6294326297295e-05
-1.81350707183739e-05
-1.39148222894859e-05
-6.42474686219412e-06
-1.62286117061834e-05
-1.28282692048024e-05
-2.8617456777707e-05
-2.93206254634742e-05
-1.49575658538847e-05
-1.97381639999977e-05
-2.43336543501989e-05
-2.024005824445e-05
-1.70135170816423e-05
5.24441746199883e-06
-1.24663151953422e-05
-1.95433487373534e-05
-3.02125966617721e-05
-2.65974850924777e-05
-4.5589548506931e-05
-2.04237505800659e-05
-9.21952554944311e-06
-2.63798308973323e-05
-1.16593827075522e-05
-1.80176078859596e-05
-1.3457970442162e-05
-2.28661704249105e-05
-1.09157245510093e-05
-9.80982466121453e-06
-2.51720790815132e-05
6.27262667058567e-06
-5.41307735114749e-06
-5.39836299175857e-06
6.04626712675029e-06
-1.55862035477577e-05
-2.42795721673804e-05
-2.75190555490451e-05
-1.40116199042343e-05
-3.05663624632413e-05
-4.05944475947591e-05
-1.86803906846647e-05
-1.02770773997534e-05
-3.68094443447853e-05
-3.57552980087266e-05
-1.65751794191536e-05
-5.84216094338828e-06
-7.2155357642502e-06
-2.7959314816351e-05
-1.32477709621244e-05
-5.06460994445424e-06
-3.05372398609466e-06
-1.93196185975725e-05
1.36566759543146e-06
-1.77555504760477e-05
-1.52397455383478e-05
-1.39866748506929e-05
-2.40691038620691e-05
-6.27320273379171e-06
-1.33761031403251e-05
-1.41555429898648e-05
-2.46291154853962e-05
-5.02922296837469e-05
-8.02710164880294e-06
-2.07206237101204e-05
-2.14057588379034e-05
-1.97325884602929e-05
1.46435234029772e-05
-3.21373238477792e-05
-1.36715660710103e-05
-2.7483250700156e-05
-3.6139007583201e-05
-3.08687249526524e-05
-2.52362218712611e-05
-2.27351153266911e-05
-1.37179009287524e-05
-1.86594623789402e-05
-5.05670741701344e-06
-5.03215930130424e-06
2.91989402735223e-06
-1.63659583606015e-05
9.75783689427589e-07
-1.7435007764279e-05
7.22414031629898e-06
-2.60247324806983e-05
-9.49586055525048e-06
-2.6029526184754e-05
-8.48500954390907e-06
3.07376443166602e-06
-3.10415704734231e-05
-4.87092355315539e-05
-2.93705787668886e-05
-8.74285884001776e-06
-3.18793339760317e-05
-1.65194191797046e-05
-1.22789554432309e-05
-2.15811832222591e-05
-1.41676242810059e-06
-8.38679752051247e-06
-3.75074432905555e-05
-1.24292897131655e-05
-1.63515096697527e-05
-3.41739902921495e-05
-2.53097500017007e-05
-1.07239875973941e-05
-1.67827622220454e-05
4.49676601074644e-06
1.21662861485997e-06
-2.36204962510774e-05
1.61374961634017e-05
-5.71639853048909e-06
-2.80754572800193e-05
-2.02338696258576e-05
-1.26775838673265e-05
-2.26588710004806e-05
-4.14791624910262e-05
-3.33379516931835e-05
-1.44950998746548e-05
-1.41282153972104e-05
-6.03814633815308e-06
-4.41610163295662e-05
-8.46536822929649e-06
-3.16870786438142e-06
-1.58547938351601e-05
-2.69813019620689e-05
-3.09962891855642e-05
-1.58139007045968e-05
-2.49048346818819e-05
-9.60982873412533e-06
-1.28212151719615e-05
-3.10709882238302e-05
-1.30720539080863e-05
-8.29556977923578e-06
-1.71736766613141e-07
-2.37861637624379e-05
-3.2876546632055e-05
5.51201646559587e-07
-2.28167786570544e-05
-2.20011344710636e-05
-1.88153735234773e-05
-1.62647353595139e-05
-1.41567714229814e-05
-2.25192573673448e-05
1.57659575212051e-06
-2.07983078492289e-05
-1.25549780979361e-05
-3.76744540735946e-05
-3.35843181480058e-05
-2.63152735447303e-05
-4.10337861076008e-05
-4.29305127360372e-05
-1.97594507315633e-05
-2.62209862966459e-05
-3.59773818976017e-05
-3.18699915369938e-05
-2.54955649465402e-05
-3.38673882480196e-05
-1.42268031265175e-05
-3.42086755015931e-05
-6.18109207707338e-06
-2.33491003581246e-05
2.41260792067018e-06
-4.03433598935543e-05
-2.60943151202652e-05
-2.68255595653382e-05
-2.37958265355661e-05
-1.07807848283435e-05
-9.18238022606e-06
-1.41158230139918e-05
-2.99863593882814e-05
-1.08215693436258e-05
-1.70232326284002e-05
-2.51850308243064e-05
-2.24094160967536e-05
-4.93603774970267e-05
-4.17559504537829e-05
-1.02085532158731e-05
-2.68035600755395e-05
-1.39593911571092e-05
-2.72946207338364e-05
-1.39025792048263e-06
-2.34136866276601e-05
-4.20973818102735e-05
-3.05038166685834e-05
-2.20055496799781e-05
-1.29981460044508e-06
-1.03400208284705e-05
-1.54032974033986e-05
-3.36610808730951e-05
-1.25432272975382e-05
-1.30169662951641e-05
-1.67270118554147e-05
-2.18356013614637e-05
-1.53733735758365e-05
-7.10924513694896e-06
-1.2277926010427e-05
-2.53919014818781e-05
-2.88432128722103e-05
-2.60566093053437e-05
-5.48363412525608e-06
-2.25464122334403e-05
-3.7214116355735e-05
-1.72960832271134e-06
-2.54335794686989e-05
-7.49450322489104e-06
-1.32636209732087e-05
-1.42718468313367e-05
-8.59553877550086e-06
-2.80236442704292e-05
-1.43492446267323e-05
-2.78581929876769e-05
-1.61366566218319e-05
-4.83474918013709e-06
-8.8092584738175e-06
-1.51298676464731e-05
-2.50551032034977e-05
-2.17731787035207e-05
-2.39880095302538e-05
-4.42484184518251e-05
-2.01900073020131e-05
-2.72890140248964e-05
-2.13217647447669e-05
-2.59188729162812e-05
-2.81254045123458e-05
-1.83859631448214e-05
-1.34100324747545e-05
-2.75017869269009e-05
-2.79509691187091e-05
-1.79564869615473e-05
-7.94266700572409e-06
-2.69008046716203e-05
-1.59821906182918e-05
-3.36065820384425e-05
-1.47342344934145e-05
-2.2479680796812e-05
-1.20880220163214e-05
-2.39502864289724e-05
-2.37148354363167e-05
-7.33149657396296e-06
-2.6846491222203e-05
-4.5680002463477e-05
-9.13166890897154e-06
-2.30350670644503e-05
-6.72094488317801e-07
-1.41326979974745e-05
-1.56168382955733e-06
8.62059367235647e-06
-3.84840436282065e-05
-4.97146902292447e-08
-1.94459365255817e-05
-2.97596245410952e-05
8.83807850669011e-07
-1.61090276792302e-05
-2.42363105722986e-05
-2.47967634444828e-05
5.32239963790154e-06
-2.80376595245403e-05
-6.6451942488584e-06
-2.74346263452974e-06
-3.13540669690517e-05
-2.9768662587884e-06
-4.2456862891129e-06
-1.77107198834049e-05
-1.52736505200302e-05
-7.49076277886304e-06
-2.81409284972281e-05
-2.1382017546315e-05
-7.25986367016139e-06
-1.57592165772335e-05
9.36820837025389e-06
-8.95718500423708e-06
-5.53094166258458e-06
-1.60275909868169e-05
-3.44371503054376e-05
-1.14207547022404e-05
-2.4880039436567e-05
-3.05930085196571e-05
-3.57836204494475e-05
-2.14568402913404e-05
-2.50585662339306e-05
1.85024483503988e-06
-1.81447141585344e-05
-2.1996057084699e-05
-3.51120653063255e-05
-1.6073603133103e-05
-2.00358226615673e-05
-2.82297734124878e-05
-8.40244163356962e-06
-2.39348237880221e-05
-1.5664225537084e-06
-3.27627860239714e-05
-4.19429237976441e-05
-1.55628866216977e-05
-2.82227374667264e-05
-2.73247854137265e-05
-2.90578407120379e-05
-1.14156827339511e-05
-3.26489822140984e-05
-1.17781135782252e-05
2.55579000222492e-06
-1.57561855401372e-05
