# Supplementary material for: Research on computational propagation and identification of mine microseismic signals based on deep learning
Source: PLoS One. 2025 Oct 22;20(10):e0334641. doi: 10.1371/journal.pone.0334641 (PMC12543183; doi:10.1371/journal.pone.0334641)
Supplement: S2 Data — (ZIP) [file pone.0334641.s002.zip › 000100500001911.xlsx_0.txt_24.txt.txt]

-1.96077266119195e-05
-1.7988314929798e-05
-1.60128386776548e-05
-7.03790191760935e-06
4.0387958559218e-07
-1.13823728940975e-05
-1.51226288350164e-05
-1.90330086706881e-05
-1.46148184122026e-05
-1.65481172384648e-05
-5.30983562343673e-06
-3.24695795604612e-05
-9.6742769274884e-06
-7.05795795198849e-06
-1.23380821962596e-05
-7.59925951819571e-06
-1.21741063901745e-05
-1.93601383093577e-05
-2.51255892996053e-05
-3.061232397278e-05
-9.08340487081825e-06
3.6743299221036e-06
-2.04610987967669e-05
-3.20731055682445e-05
-2.39681098737642e-05
-2.84767634065631e-06
-1.70416166513023e-05
-2.78860485176194e-05
-1.30978978566747e-05
-3.27283936302533e-05
-3.47296382960863e-05
-5.61002995240716e-06
-8.26736388794535e-07
-2.08595502968176e-05
-3.3920638658792e-05
-2.04658537457442e-05
-2.31865709285934e-05
-2.75863117629991e-05
-8.43319619431671e-06
-1.24419420991028e-05
-1.44488734185449e-05
-5.01301589443293e-06
-3.10985115621321e-05
-2.36633815439648e-05
-2.24581990697985e-05
-1.45131181682005e-05
-3.46054840386153e-05
-1.75253607688908e-05
-1.97089671405618e-05
-1.80485146397107e-05
-1.57499075901276e-05
-2.87737019456538e-05
-2.36176697171385e-05
-1.82706313632874e-05
-2.61355468900817e-05
-1.96510075034951e-05
-1.71649586735809e-05
-2.23347712339734e-05
-1.09020248064932e-05
-3.21072608204008e-06
-1.15245107913439e-05
-2.3673511528375e-05
-3.10833248914409e-05
-2.13204688723339e-06
-1.40882043495473e-05
-1.21301911924796e-05
-3.10132962775002e-05
-3.2114911092644e-05
-2.11550774852809e-05
-3.57126610314096e-05
-1.08316439893588e-05
-1.47971102207623e-05
-2.21527042637909e-05
-1.73506178492234e-05
-1.78578479686215e-05
-2.60880183350013e-05
-3.43913083664917e-05
-9.2276111687632e-06
-1.65407838499806e-05
-2.36107272526592e-05
-3.62107213019959e-05
-4.70706588700824e-06
-3.05750180486052e-05
2.24921891352185e-06
-1.90968200433323e-05
-2.41074493984008e-05
-2.95797420410801e-05
-2.41607746454913e-05
-2.10549336009125e-05
-2.2451851388915e-05
-4.77135272898944e-06
-1.54660137376876e-05
-1.30586181287154e-05
-3.05436542890538e-05
-2.40697030987682e-05
-2.2766857710474e-05
-1.83667960041515e-05
-1.66025031959488e-05
-1.90983573453627e-05
-3.01542464907893e-05
-4.16673971150213e-05
-3.23082399583779e-05
-1.30408547173008e-05
-2.19362067134011e-05
-1.10835449117544e-05
-1.40745553332923e-05
-2.03768442029567e-05
-2.36111568646178e-05
-8.57088246065543e-06
-2.44147631238983e-05
-2.51656690177318e-05
-1.40443755472958e-05
-3.47870464340124e-05
-2.62515958409975e-05
-8.96221990873152e-06
-2.83524477147094e-05
-5.33105926767416e-06
-3.41359131167675e-05
-1.64703286323233e-05
-1.05641041144053e-05
-1.10831360249725e-05
-8.32697288183757e-06
-1.10506013725966e-05
-1.98270063357377e-05
-1.94996697184133e-05
-2.64993633396616e-05
-4.60526644695977e-05
-3.80094309876536e-05
-2.7042756523818e-05
-2.64445140923408e-05
-4.02697103885598e-06
-1.22141090551174e-05
-1.25645990450899e-05
-2.39263145145185e-05
-1.76639073548842e-05
-3.3969410777884e-07
-1.49493789549678e-05
-1.09173208277947e-05
-3.37090842651881e-05
7.71201870934672e-07
-2.4675899796805e-05
-1.83829968691348e-05
-2.1208563514714e-05
-4.22683966193969e-05
-2.48174994567868e-05
-1.7165512448307e-05
-2.64279281986798e-05
-2.64475461296704e-05
-8.60426141429215e-06
-2.18949040345919e-05
-3.36230149209785e-05
-7.32510289278735e-06
-3.16959897979114e-05
-1.68987163110724e-05
-2.62365510846676e-05
-3.73400455905238e-05
-3.07322841284014e-05
-8.81877586349197e-06
-3.44264637333619e-05
-1.901302591524e-05
-2.27549492224934e-05
-1.51791127122107e-05
-1.8019292531856e-05
-2.50195003086145e-05
-2.35634874874542e-05
-2.68232701890772e-06
-1.71864575930233e-05
5.23645893845251e-06
-2.09336790485599e-05
-1.39915248421942e-05
-1.35404677153014e-05
-4.93235162322365e-06
-3.56338292340049e-05
-1.91955195614064e-05
-2.79472624296769e-05
-1.14646651642736e-05
-2.05748451508766e-05
-6.52426555452985e-06
-1.23663897419941e-05
-1.64314343686432e-05
-1.23162321679051e-05
4.78424001074313e-06
-1.8091331694217e-05
-1.74413127988832e-05
-1.99056784059992e-05
-1.86214024091589e-05
-8.46357485308519e-06
-3.13052774512196e-05
-3.78172573555132e-06
-3.3947966236771e-05
-3.19690025520442e-05
-1.5317440134158e-05
-5.32011068532009e-05
-3.6614449717443e-05
-3.04513512328413e-05
-2.36851448516586e-05
-1.55370879183022e-05
-1.27493992657108e-05
-1.50849619592793e-05
-3.93536815397028e-05
-8.11740208991931e-06
-2.43686529855007e-05
-4.07728457104155e-07
-2.24593980402227e-05
-1.82675048311849e-05
-1.24338290388515e-05
-1.83444666202314e-05
-1.9088283179457e-05
-8.73550111421191e-06
-9.09117841123847e-06
-5.78382615442598e-06
-3.21732966569993e-05
-1.93108520019935e-05
-1.65300515909784e-05
-2.268027349821e-05
-2.15484714098319e-05
-1.07568665886463e-05
-5.58301179582253e-06
-1.30279945119315e-06
-3.62249237009085e-05
-3.01056207617265e-05
-2.52925808834527e-05
-3.52216742409e-06
-5.71587796921124e-07
-2.94647240475783e-05
-3.01418780771621e-05
-4.32000927728009e-05
-1.81688474095669e-05
-2.48543211821002e-05
-2.41193850850164e-05
-4.12594978414258e-05
-2.8218201081454e-05
-1.64870267443639e-05
5.67414691314287e-07
-4.43093760287475e-06
3.0536108020459e-06
-1.86284101575784e-05
6.04277142801521e-06
3.3356629659419e-06
-2.84748050178566e-05
-4.00572776080337e-05
-6.94533532317949e-06
-1.37630875296065e-05
-3.88254459342429e-08
-1.67121549761637e-05
-1.27932892935103e-05
-2.92367457071462e-05
-1.49454807901946e-05
-3.18739770598226e-06
-9.16958013793265e-06
-3.64402778859213e-05
5.23092465245256e-06
8.9706086172767e-07
-1.62563152478186e-05
-8.52879577867144e-06
-3.69614041718195e-05
-1.31484973289773e-05
-2.08433143464199e-05
-2.03864434103701e-05
4.44785834919271e-06
-2.13545880132142e-05
-2.59132113553637e-05
-4.71569006590561e-05
-2.33082766518336e-05
-2.37754907056506e-05
-1.55520052303623e-05
-2.09413003126227e-05
-2.83693042902333e-05
-1.50241888089062e-05
-1.9573877538487e-05
-6.28907941015607e-06
-1.33498610639123e-05
-2.75739246220607e-05
-3.85237502240343e-05
9.36937078497331e-06
-2.38384789703029e-05
-4.30049736574436e-05
-4.09368588333957e-05
-2.19990249662581e-05
-3.21643628481226e-05
-1.63552674529638e-06
-2.44693837161888e-05
-2.41757166696272e-05
-1.82949922005507e-05
-1.96996649212428e-05
-2.60319408358671e-05
-1.87869419111943e-05
-3.94279946078724e-05
-1.5787935000818e-05
-1.79616450754552e-05
-2.80676969993389e-05
-2.48118495768277e-05
-3.19570453805555e-05
-1.21878009444935e-05
-2.24689063861237e-05
-8.92205538080035e-06
-1.94579132615478e-05
-1.37581817687029e-05
-3.1287889474518e-05
-1.83477428769621e-05
-1.12507954947746e-05
-2.96032704732449e-05
-3.63350395597961e-05
-1.68984816560284e-05
-1.86108159377399e-05
-3.07699602646809e-05
-2.64886618051151e-05
-3.36457807496081e-05
-2.319545410446e-05
-1.59160380420929e-05
-2.81110291639225e-05
-2.8905120751515e-05
-1.27033585157148e-05
-2.58616045752766e-07
-4.69229377918501e-06
-1.59701128413603e-05
-2.01357099383867e-05
-1.0976714641946e-05
-7.46793390504337e-06
1.94916628174093e-05
-1.94392977003196e-05
-2.2859819561629e-05
-1.72575485561699e-05
-6.44701271948572e-06
-1.21281990978049e-05
-9.31743905978127e-06
-5.58928335335416e-06
5.14944973709127e-06
8.82045583506455e-08
-2.22012945397384e-05
-4.01614002788012e-05
2.92272089213648e-06
-4.38235249852433e-06
-1.43906032969221e-05
-2.23826908338208e-05
-1.90522832634858e-05
-7.4563275827846e-06
-3.21696528002293e-05
-3.0868342127818e-05
-2.61060333235231e-05
-1.51319924242291e-05
-2.41661822640671e-05
1.22905916506212e-06
-3.79041231501858e-05
-1.89988008034452e-05
-2.4086947184539e-05
-1.75864807364952e-05
-1.29534097176468e-05
-5.04095856085916e-06
1.1589400491806e-06
-9.2277943190405e-06
-2.08338133074584e-05
-2.48929376435681e-05
-2.58510928829547e-05
-2.68331118212989e-05
-2.81525071266787e-05
2.95632462739065e-06
-2.75653694268452e-05
-1.20180368664663e-05
-1.05003607450519e-05
-1.39496325856446e-05
-2.32873647980471e-05
-1.28158620209498e-05
-1.35039957776001e-05
-1.4847889485492e-05
-3.11761724532827e-06
-1.85140925083155e-05
-2.35139760292689e-05
-9.9191202177929e-06
-1.62557097670504e-06
-2.85322683433797e-05
-1.7329203679228e-05
-1.37482353090581e-06
-3.61283766761857e-05
-2.57711180077751e-05
-3.0200269117047e-05
-2.04159567287928e-05
-1.62536377658687e-05
-3.13819788441231e-05
-1.81548840500121e-05
-2.70157843461545e-05
-2.10835147646272e-05
2.47024486049392e-06
-2.46402135340418e-05
-2.03988745974702e-05
1.15066269951204e-05
-2.78862601304309e-05
-8.81062792164381e-06
-2.93832425476304e-05
-2.34687908386006e-05
-3.97659560166101e-05
-1.61527151644575e-05
-8.80288164544343e-06
-2.10949225933482e-05
-7.96329824155295e-06
-1.92009110095636e-05
-1.95958932508835e-05
-3.43123756686228e-05
-2.30755738950733e-05
-9.93501744289237e-06
-1.05093020048695e-05
-9.6417488189716e-06
-2.55831402194084e-05
-1.08497834265704e-05
-1.65649457726757e-05
-2.76744469366441e-05
-1.42296375689457e-05
-2.87048949713714e-05
-2.31313099246827e-06
-7.89760617500121e-06
-6.8363214652499e-06
-2.46571623862749e-05
-2.18380263572806e-05
-7.51500413708218e-06
-1.93277980189928e-05
-2.31828683145894e-05
-2.10308267925909e-05
-2.29848352494764e-05
-1.8477390760372e-05
-1.78691691930184e-05
-2.17565621777291e-05
-1.16497725412237e-05
-1.96046876396523e-05
-3.87913568439544e-05
-4.05304809820118e-05
4.18829903516081e-06
-8.90291887374287e-06
-1.34858094881055e-05
-4.69282525997883e-05
-9.55934192679925e-06
-5.38026247513752e-06
-1.39444004975056e-05
-3.12589192330802e-05
-1.37250921346708e-05
8.2491305903541e-07
-2.13941755767704e-05
-2.9939295057578e-05
-8.42538477302071e-06
-2.63546756250389e-05
-2.69993523342541e-05
-1.37058285328339e-05
2.31716260048392e-07
-2.16708481611898e-05
-2.51438889383857e-05
-2.14779381565283e-05
-2.09874284395351e-05
-2.58684784283044e-05
-7.57276645335024e-06
-2.3840217627245e-05
-1.45439761277226e-05
-6.34017749821485e-06
-2.51939513574695e-05
-2.90464212543033e-05
-5.59485917287391e-07
-3.53571479094685e-05
-2.40793360201004e-05
-2.08773819377223e-05
-2.56521092771362e-05
-1.68349800805761e-05
-2.05552569802083e-05
-6.17510972305202e-06
-2.34095506250608e-05
-2.41513581161618e-05
-1.72733055683616e-05
-1.79460976981908e-05
-2.26599983666531e-05
-6.00158515840419e-06
-2.01595858127708e-05
-2.52168270167074e-05
-1.8778951470293e-05
-2.90413649715576e-05
-2.46926519139349e-05
-1.25085923473301e-05
-1.09584176602638e-05
-3.41193689016769e-05
-1.09570882513969e-05
-2.49285380502353e-05
-2.88701307674489e-05
-4.46362361963973e-05
-1.91429453550487e-05
4.63343599103125e-06
-5.34143194807314e-06
-2.48932151511229e-05
-1.78988335824345e-05
-4.62446181749375e-05
-3.80623461583384e-05
-1.27252429712643e-05
-1.99324440041124e-05
1.42598117929909e-06
-1.1084134568671e-05
-9.25257183512546e-06
-2.18447458822324e-05
-1.77202634484204e-05
2.26973072617464e-06
-2.34089601515383e-05
-9.04791698078593e-06
-9.51024069079322e-06
-1.07148133443397e-05
-2.59319017766602e-05
-2.38306638789537e-05
-2.31830755887584e-05
-2.93824194799053e-05
-1.76357384345384e-05
-1.74952458348104e-05
5.69667702819793e-07
-2.37758880424484e-05
-3.40372418692544e-05
-1.18897988300243e-05
-2.1306562577404e-05
-2.08948777695981e-05
-3.67941708560903e-05
-3.70664591422647e-05
-2.65502410335635e-05
-2.71808883638686e-05
-7.26604590801349e-06
-2.5601411574786e-05
-3.14515095452062e-05
-1.21770751987768e-05
-1.76394024875757e-05
-5.59416175317246e-06
-5.83022070956086e-06
-1.48146097313003e-05
-1.85743745135529e-05
-2.7686019178185e-05
-2.20646263439044e-05
-7.93654825557397e-06
-1.9277722926103e-05
-1.20883241721239e-05
-3.22323958030686e-05
-2.07382569437615e-05
-8.45669557830137e-06
-1.40407957971561e-05
-3.34533077554546e-05
3.10991404210311e-06
-7.10259147756242e-06
-1.8952143348566e-05
-3.72416224367989e-05
8.86280684210813e-06
-2.28464334795198e-05
-2.92178720650073e-06
-2.81970815056043e-05
-1.3385444308102e-05
-1.7139387504447e-05
-3.2372973429524e-05
-4.58705832990634e-05
-9.82021555164926e-06
-1.79230977437746e-05
3.6146424815251e-07
-4.72634551381517e-06
-1.62781177905505e-05
-2.64668109371397e-05
-1.62256594598686e-05
-2.06415078959645e-05
-1.23405268879545e-05
-1.95491756410728e-05
-1.88226307717241e-05
-1.7001775453228e-05
-4.05920444830086e-05
-1.43106745440618e-05
-1.47866205903032e-05
-9.34869023286668e-06
-1.50950558116511e-05
-8.24321146987178e-06
-3.09403897038076e-05
-1.72180790048818e-05
-1.80536647234077e-05
1.16116529978133e-06
-1.8336414054158e-05
-1.21821492138633e-05
-1.40170562237382e-05
-9.74291717796066e-06
-1.75736576457411e-05
-1.17624360636171e-05
-1.66888384135365e-05
-2.41880179789088e-05
-3.22204326230522e-05
-4.33430510610457e-05
-1.45002822589595e-05
-3.1206001752155e-05
1.06139606470997e-06
-2.51040999500568e-05
-2.45685897562372e-05
-2.17362127536587e-05
-1.06651198694015e-05
-1.58786432518222e-05
-2.47824252902527e-05
-1.19758499980863e-05
-2.75367689627391e-05
-1.32822152516958e-05
-2.44609388238235e-05
-2.3281728295999e-05
9.93592084266219e-06
-4.83223062005814e-05
-3.68660460500099e-05
-3.72409223607946e-05
-3.5434626801967e-05
-3.5071421400331e-05
-2.78765708873589e-05
-1.33774306580791e-05
1.76027591022035e-06
-2.43693530133508e-05
-2.12127861884969e-05
-2.41678252248593e-05
-9.56572928745332e-07
-5.01968528523432e-05
-3.23302037480318e-05
7.67554230033766e-06
-1.71084058732109e-05
-3.53790294787756e-05
-7.97129124140729e-06
-2.08463397673996e-05
1.19346127002621e-06
-4.03235943283925e-05
-1.20083540521372e-05
-6.51734478201332e-06
-1.25120349352995e-05
-1.96973405263631e-05
-3.43522654528544e-06
-3.34810142445433e-05
-9.35371639734562e-06
-1.85751797824643e-05
-4.17771069182603e-05
-1.97102718898719e-05
-2.2334432213951e-05
-2.77607877808684e-05
-3.87172071224015e-05
-2.29455990629818e-05
-1.45946188420261e-05
-1.40758358165829e-05
-1.72508805322852e-06
-7.526342190892e-06
-1.55968441801647e-05
-4.47590898486276e-06
-2.80037945170871e-05
1.03603393036962e-07
-4.56972219378318e-05
-1.18081424865515e-05
-2.05865136769459e-05
-2.76027299893756e-05
3.9172187789892e-06
-2.00167645783921e-05
-2.64303434641486e-05
-8.31173797128782e-06
-3.79617436374217e-06
-1.42771147216169e-05
-4.44329463744115e-06
-9.64883715464516e-06
-1.38258935311031e-05
-3.07909826145081e-05
-1.67863432218614e-05
-1.92008846570653e-05
-1.74585133978093e-05
-2.85310957190389e-05
-1.89240022772748e-05
-1.46470255455078e-06
-1.04690426051039e-05
-1.84309428896072e-05
-2.95800542645411e-05
-3.72529442483701e-05
-2.87497712986756e-05
-1.66630129144847e-05
-1.28610039997114e-06
-2.54434549047308e-05
-3.31173589598106e-05
-2.21834699945423e-05
-1.96581109806811e-05
-5.15587707454419e-06
-9.39822767236876e-06
-3.46377226521919e-05
-1.49670805867861e-05
-1.97592137885724e-05
-1.66871038402256e-05
-6.25635664145573e-06
-2.09093321646568e-05
-4.16820593823107e-05
-3.42771654853899e-05
-1.91022526842228e-05
-2.71580837678844e-05
-6.60774251842535e-06
-1.24871015874231e-05
-2.32894162272279e-05
5.13510582840473e-07
-2.84537967517882e-05
-2.54857106216987e-05
-2.92815155415309e-05
-5.52284442582864e-06
-2.88513502934695e-05
-2.22252909268815e-05
-9.08585194108664e-06
-7.25500319302324e-06
-2.62100189228109e-05
-2.18827668732766e-05
-1.81919529303898e-05
-1.59469122657503e-05
-3.64175047856914e-06
-1.61660657095014e-05
-1.0791150616665e-05
-3.07780677013151e-05
-1.67295686890728e-05
-3.57524615439601e-06
-1.63463727906569e-05
-2.21595637113242e-05
-3.90308946819392e-06
-1.266570888553e-05
-2.32783416856034e-06
-1.37798901733882e-05
-1.41799500925661e-05
-2.49037708789202e-05
-1.56873582755306e-05
-3.49006875058867e-06
-3.12893210912193e-05
-4.43354517607685e-06
-1.92802221677076e-05
-2.88491873453555e-05
-2.56457662752195e-05
-1.62230105612947e-05
-2.53928801739222e-06
-2.38440379199193e-05
-2.03873993868203e-05
-2.81109569951282e-05
-2.12553667099917e-05
-1.89212388892199e-05
-1.56092152042557e-05
-1.25083358200025e-05
-1.5058016285946e-05
-8.95635511099088e-06
-3.12965897592378e-05
-3.03510189204842e-05
-2.17431667062684e-05
-1.78248327451304e-05
-1.55023618494205e-05
-2.34390877109455e-05
-1.71088309996063e-05
-2.04252349380005e-05
-1.30533058242864e-05
-2.24650069671299e-06
-1.06296616287558e-05
-3.27555703590239e-05
-1.88497023824175e-05
-3.57945202699176e-06
-3.51040849620546e-05
-2.00339623260649e-05
-2.02199402826779e-05
-1.1580197108032e-05
-2.06619772760938e-05
-1.88249289219253e-05
-9.90557941461968e-06
-1.91277725164206e-05
-2.53917097304738e-05
-9.25006947976048e-06
-1.41629392432348e-05
-1.33111589812504e-05
-4.99585156904948e-06
-3.17325918126293e-05
-3.05277378278919e-05
-2.54291391076751e-05
-1.26355944294526e-05
-1.3008168671304e-05
-5.37602849798166e-06
-1.76612655477654e-05
-1.55596193004619e-05
-9.28585277988976e-06
-1.18744778923171e-05
-3.47330061347724e-05
-3.199028215694e-05
-1.29394272092615e-05
-3.05561669450791e-05
-1.36727951981481e-05
-8.75396350517053e-06
-2.78732181220738e-05
-1.32667689695822e-05
-3.48660252880652e-05
-6.02876330618562e-06
-2.96165288584942e-05
-4.29721076565037e-05
-6.25330883136233e-06
-5.88767370206251e-06
-1.90941727915126e-05
-2.4543474932663e-05
2.35268761323787e-07
-2.27499359342393e-05
-1.17959314217758e-05
-2.45182556940844e-05
1.53514454564218e-06
-2.2847479723175e-05
-2.7699919755004e-05
-1.60032243647759e-07
-1.82388470684246e-05
-1.78805268533255e-05
-2.33315872437216e-06
-1.16490693891092e-05
-2.73916794183153e-05
-1.44378481115612e-05
-2.35924023004308e-05
-1.41635060761126e-05
-1.57964621748842e-05
-6.68215958072654e-06
-1.16374426197309e-05
-1.51658689274902e-06
-2.10388938866281e-05
9.61233479382269e-06
1.18587453351496e-06
-7.81312860839363e-06
-7.695380885475e-06
-3.64415030283959e-05
-1.83550710137299e-05
-1.82435654624334e-05
-1.6212709774997e-05
-1.70552370396129e-05
-1.28572228001852e-05
-1.11553872164824e-05
-1.16163391519356e-05
2.17677718039655e-06
-1.39853518085871e-05
-1.52204739132817e-05
-1.41447793746252e-05
-3.57514442796106e-05
-2.46640922858227e-05
-4.64227297847767e-05
-1.57969263170838e-05
-1.21048688961914e-05
-3.28954865086935e-05
-1.55152213106141e-05
-3.01042497764698e-05
-6.87898560180841e-06
-1.68941214955267e-05
-2.24547905125036e-05
5.26290069861232e-06
-3.21880726637615e-06
-2.09293762520087e-05
-1.09276957059905e-05
-3.18657754368972e-05
-2.5421772977018e-05
-3.65074048244024e-05
-1.9096658251841e-05
-2.68282241441401e-05
-2.62244410416954e-05
-2.18781139659579e-05
-3.89311372894091e-05
-1.36811162180943e-05
-3.53986462598574e-05
-2.89200759803742e-05
-2.06742319375079e-05
-1.8113839388149e-05
-2.4573396171877e-05
1.84740645755114e-06
-1.27980815901484e-05
-3.11698379129592e-05
-6.61275018989406e-07
-2.92256776759135e-05
-2.83817193333325e-05
-1.03870771858957e-05
-2.44553533837452e-05
-1.34021517157324e-05
-2.51421331181887e-05
-1.86465209336429e-06
-1.0554988966093e-05
-2.68743583522491e-05
-3.61371173669834e-05
-2.10541764166086e-05
2.51947866309565e-06
-3.33478066116757e-06
-1.41083266889041e-05
-1.04463502131745e-05
-2.00216276348259e-05
-2.15286508028701e-05
4.31197631222791e-06
-1.82907189042742e-05
-1.76151502079732e-05
-1.88858526917152e-05
-3.70837844702857e-05
-3.76755072687242e-05
-2.43915609787869e-05
-2.00892665647227e-05
-1.41525744033861e-05
-7.08743836688906e-07
5.58812113268043e-08
-3.66142734957336e-05
-8.98399440559837e-06
4.90627910868599e-06
-1.96173874606619e-05
-6.23163728915419e-06
-3.57601081863115e-05
-1.27424776801604e-05
-1.69836091328661e-05
-1.83782517316643e-05
-2.35052168081655e-05
-1.50748108182298e-05
-6.17776653679195e-06
-1.26619856063723e-05
-1.2416415719116e-05
-3.42275550811213e-05
-1.66190711152455e-05
-2.6586959592342e-05
6.73955530073182e-06
-2.06173258349754e-05
-1.38485551385197e-05
-4.34651696734711e-06
-2.26549207311983e-05
-1.99632971474766e-05
-2.12289992069692e-05
-2.65038984938923e-05
7.78749442777726e-07
-2.11018533643357e-05
-9.41480723966178e-07
-2.58391134020097e-05
-2.44523630331267e-05
-1.49125726159217e-05
-6.01381300813237e-07
1.33511777379543e-05
-3.0609225159846e-05
-2.38954559670643e-05
-1.24439446046117e-05
-2.35029205870952e-05
-3.80217715303464e-05
-2.94573862814809e-05
-3.24365771728024e-05
-1.13436919385578e-05
-8.95890086471107e-06
-2.27981778957945e-05
4.97872560639806e-07
-1.8005466268677e-05
-6.07843954711901e-06
-2.08938794025358e-05
-1.86802384931593e-05
-3.1840326727884e-05
-3.58496720000882e-05
-1.43117803553535e-05
-2.38859430201377e-05
-2.4292724650673e-05
-2.61201154096267e-05
-1.85717270339246e-05
-1.65318271881026e-05
-3.14902003035159e-05
-1.72797784363705e-05
-1.01041350945523e-05
-3.41438028768021e-05
-1.51694711170192e-05
-1.5986381108358e-05
-2.64723649858888e-05
-1.28641065457191e-05
-2.48472276749109e-05
-3.34312228278004e-06
-1.35265096439575e-05
-1.6593120912903e-06
5.71152211110772e-06
-2.17111871838411e-05
-3.43398876812714e-05
-1.66396384713525e-05
-3.73517847569346e-05
1.39468223922638e-06
-2.74790091307148e-05
-3.84183317377816e-05
-3.26746144697775e-05
-1.46753870935216e-05
-8.34329891004678e-06
-7.51824421654928e-06
-3.87996302994702e-06
-3.86734874509195e-06
-2.2711764099699e-05
-2.12409029493265e-05
-3.56719808358619e-05
-1.66319786637821e-05
-3.01685063370132e-05
-2.01876095686693e-06
-1.22683754253489e-05
-3.49879426988208e-05
-3.23524324430533e-05
-1.52961883735377e-05
-2.19483214937941e-05
-9.95000446938176e-06
-2.3570918873758e-05
-2.9661870889054e-05
-2.51635681638805e-05
-2.14453899612853e-05
-3.81848804824448e-05
-2.63292568512378e-05
-2.14754576629836e-05
-1.48716379897332e-05
-1.83094440108757e-05
-1.64849658871454e-05
-2.97902502963843e-05
-1.10660087061643e-05
-1.95629963778626e-05
-3.72087571049245e-06
-2.596898658396e-05
-2.28740470872392e-05
-2.19954202968215e-05
-1.86423192172532e-05
-7.56704657694573e-06
-2.07877969167624e-06
-3.34943197490971e-05
-3.02777888836798e-05
-7.25794934842944e-06
-2.48564215535889e-05
-1.26736115456825e-05
-5.6110103254353e-06
-2.60384925878223e-06
-1.55562091082262e-05
-2.85980288954582e-05
-5.14961493772843e-05
-3.17746185964995e-05
-3.08466159925784e-05
-2.41528642355476e-05
-3.53728365696597e-05
-2.73347139458175e-05
-1.32338867506168e-05
-3.52713648051973e-05
-2.02845721235627e-05
-9.65937940064555e-06
-2.8127321087351e-05
-2.1977142203018e-05
-2.77382690616706e-05
-5.97776261904671e-06
-3.05246097659132e-05
-3.44469083300415e-05
4.6790840558346e-06
-3.0536027003359e-05
-2.33597559070788e-05
5.80105247381881e-06
-2.48755947478276e-05
-1.01781303551808e-05
-1.20408567252466e-05
-1.55856580602976e-05
-2.07264436119489e-05
-2.80064002137585e-05
-1.57509275577257e-05
-2.61649524203883e-05
-2.91482596573741e-05
-1.67280471213411e-05
3.94187743380858e-06
-1.08540192929842e-05
-3.43676024990568e-05
-2.18601231015921e-05
-1.58231594403728e-05
-1.41241242747478e-05
-5.20318949014113e-06
-1.58981112829244e-05
-5.18200503782046e-06
-1.69457143591006e-05
-1.53159550923692e-05
-2.10659424408533e-05
-3.06885972453092e-05
-3.90922105615495e-05
-2.65404154635491e-05
-2.09886204967156e-06
-1.77958654581888e-05
-8.28047501201195e-06
-3.29214880605235e-05
7.33784567451435e-06
8.62106272460305e-06
-1.00244491100099e-05
-3.7530409821906e-05
-1.2714138920236e-05
-3.87939755918314e-05
-2.65756806590567e-05
-7.00504728762385e-06
-2.27098484188497e-05
-1.77216619708179e-05
-1.26162905637757e-05
-1.01656848060171e-05
-3.01288809096707e-05
-2.50795320456481e-06
-1.16441506403696e-05
-3.36549545231316e-05
-3.58923952141127e-05
9.4348121005369e-06
5.21114416211528e-06
-1.41250083740623e-05
-7.80265881864734e-06
-1.11648184028412e-06
-2.06115082566865e-06
-1.9543072843201e-05
-3.96650701726091e-05
-1.80478002385661e-07
-1.97890766694081e-05
-1.87534848711008e-05
-1.58431449322801e-05
-2.98297303548514e-06
-3.24907306242249e-05
-1.98369988878821e-05
-7.10471697338562e-06
-1.68498157853393e-05
-1.81756462450749e-05
-7.44678453789374e-06
-7.47142223926905e-06
-2.8561467668572e-05
-3.55428110238784e-05
-4.05942606034635e-05
-3.23045781179539e-06
-1.12804433909273e-05
2.49261189709883e-06
-3.82780938835273e-05
-1.77136144508056e-05
-5.96029594890501e-06
-3.10739391715526e-05
-1.85796470675424e-05
-6.17740342647194e-06
-3.21434964275189e-05
-9.04389424041976e-06
-2.45431589205795e-05
-1.09659994187032e-05
-2.31844306554525e-05
-2.38579169114177e-05
-1.67839323882976e-05
-9.92032167446034e-06
-2.10755022848325e-05
-2.85739134741889e-05
-3.88590405959904e-05
-4.18786914090695e-05
-1.7850521890968e-05
-8.88968517707399e-06
-6.66863413403274e-06
-2.44686053098127e-05
-2.28663942559591e-05
-3.32104110228796e-05
-3.28226815009953e-05
-1.70804999590237e-05
-1.52705879373686e-05
-1.80941688093459e-05
-2.52160620637394e-05
-1.35918351780637e-05
-2.51158607363186e-06
-1.99004992048208e-05
-1.94339340804163e-05
-1.24387795974675e-05
-1.93136691808455e-05
-1.76058190896765e-05
-1.71835079387018e-05
-1.60949276768362e-05
-2.81029915319955e-05
3.96222873427875e-06
-8.85809223852358e-06
6.13428393233714e-07
-2.21684761269907e-05
8.94137851637374e-06
-4.24206683140907e-05
-8.43237923673772e-06
-3.36089766089083e-05
-4.41462981536979e-05
-2.59166453734883e-05
-9.33763436939761e-06
-2.98445071909472e-05
-1.59575622142569e-05
-2.04882335886206e-05
-1.38053619847999e-05
-1.76553836592396e-05
-2.42348886409236e-05
-2.51082570724839e-05
-2.71428391306314e-05
-1.87775363099216e-05
-1.67215442469356e-05
-1.7978383297422e-05
-2.87703780329297e-05
-1.06277941441575e-05
-1.03348617358628e-05
-2.56137067853681e-05
-2.2160327390037e-05
-1.67212173060637e-05
-1.29189534317021e-05
-2.27405492708182e-05
-3.08639611853972e-05
-3.77971728267383e-05
-2.25134134592416e-05
-2.31565432696069e-05
-1.90055215354376e-05
-1.69100401047979e-05
-1.26342765928343e-05
-3.4153179720806e-06
1.28741634958465e-06
-2.06943487084646e-05
-9.41269151642278e-06
-9.24252608209903e-06
-3.11522483776317e-06
-2.73945135219979e-05
-2.82196656658739e-05
-2.79849461791462e-05
-2.33403243667981e-05
-7.38251459948281e-06
-2.44189719230436e-06
-1.50228915449723e-05
-1.08890775532054e-05
-3.38343235961145e-05
-2.69743236524667e-05
-2.15281614476085e-05
-1.9164561796382e-05
-2.07793850203684e-05
-1.69507989221337e-05
-2.14079498920871e-05
-4.56734646384194e-05
-8.08530757452835e-06
-1.14441135746544e-05
-8.67237591715945e-06
-3.01134307639777e-05
-1.65992059527507e-05
-2.52082008056235e-05
-3.0695944517039e-05
-3.08068323505473e-05
-7.28365335795033e-06
-1.19615089476966e-05
-1.89269066044889e-05
-1.32203066352715e-05
-4.13137457938379e-05
-1.61249447466192e-05
-2.19398107605735e-05
-4.01147627601147e-05
-2.97545974193661e-05
-2.57603244237737e-05
5.46534193793879e-06
-1.18530371174316e-05
-2.34932683159897e-05
-6.86482425913362e-06
-1.50067490090716e-05
-3.83058830644852e-05
-7.45264734391873e-06
-1.02625261872239e-05
-3.27690859926651e-05
-1.79736943001243e-05
-9.90753839717098e-06
-1.41774407392657e-07
-3.46990667812264e-05
-2.92646531358224e-05
-1.32751181764549e-05
-3.95328197832353e-05
4.74426569846507e-06
-2.38195263255189e-05
-1.64885369095375e-05
-1.80599969183837e-05
-2.03022576125413e-05
-3.29759529126959e-05
-6.87426636219079e-06
-1.76878012170867e-05
-1.28934200400432e-05
-2.58173613242214e-05
-2.49247490010269e-05
-1.34094466253869e-05
-3.83354807037575e-05
-1.66438658160724e-05
-1.92593513354382e-05
-1.38111279055768e-05
-2.07730382777395e-05
1.74016514066792e-07
-2.29530659185503e-05
-2.64593510909016e-05
-1.3451754961423e-05
-3.47789508147879e-05
-2.13295043595822e-05
-2.79550070904105e-05
-3.60568884996914e-05
-4.0870744010801e-05
-2.57122165809254e-05
-7.7433375585046e-06
-2.20104613373752e-05
-2.03370289562669e-06
-4.7871468517166e-05
-1.88801875738136e-05
-2.42496152259346e-05
-1.51803280168673e-05
-5.35905066708941e-06
-1.77978686846893e-05
-1.81938017630039e-05
-2.54933768143378e-05
-1.87057072566151e-05
-2.5042823374703e-05
-1.03299939364913e-05
-2.41327516878774e-05
-2.73347828852146e-05
-3.83387280531525e-05
-1.25128517499116e-05
-5.51817076856133e-06
-1.03203975683681e-05
-2.4840983238731e-05
-2.57025847189251e-07
-2.42700265621982e-05
-2.19095807144307e-05
4.5761318371694e-06
2.71619479489852e-07
-2.80675843917947e-05
-6.71907929564955e-07
-1.73434311549214e-05
-1.90203954155472e-05
-1.47873026722541e-05
-1.85281699527258e-05
-9.53601191646455e-06
-6.65396266617437e-06
-2.24621766375863e-05
-1.0003013920447e-05
-5.69324595032753e-06
-1.56334087369264e-05
-2.80323981998404e-05
-3.61847266330424e-06
-3.39733256411365e-05
-2.89113462776714e-05
-4.29127307211904e-05
-1.10926123002638e-05
-1.17805921738613e-05
-1.79953385201032e-05
-8.03069180339477e-06
-1.12659783303499e-05
-8.08289030376097e-06
-3.42759472988983e-05
-2.61005474083497e-05
-2.04978280299788e-05
-9.24259944685471e-06
-4.63205362806241e-05
-2.72515547036248e-05
-9.56341105346838e-06
-2.8404035881094e-05
-4.91115871995227e-05
-4.15018477748236e-05
-1.71473432693427e-05
-1.20250625449118e-05
-6.46226022827316e-07
-2.92468442352369e-05
-3.26391666192713e-05
-3.29929565166371e-05
-2.07288678784944e-05
-6.11200910085843e-06
-4.24368479423797e-05
-1.26278526887171e-05
-2.09140749141278e-05
-1.62404923358053e-05
-3.89089214626995e-05
-1.31439837793472e-05
-3.75258165482996e-05
-3.27545374709688e-05
-1.82167597540183e-05
-2.35067007597862e-05
-3.91857895415388e-05
-5.61593450623762e-06
-3.05776388744735e-05
-1.77898016203525e-05
-1.72884125093148e-05
-1.54526807787228e-05
-4.3631764440282e-05
-3.10747572342835e-05
-8.88793761742175e-06
-3.6111947821447e-05
-5.45780118393709e-06
-4.04284523740462e-05
-1.33343220027781e-05
-2.33612416406447e-05
-7.86016002062839e-06
-4.2397708627447e-06
-2.56652920168682e-05
-5.38129839968348e-06
-2.13167429914958e-05
-1.71492515270655e-05
-1.64282047526083e-05
-2.52039382359618e-05
-9.13990718087653e-06
-3.43073454551772e-05
-1.89038880396323e-05
-1.42381084070185e-05
-3.32875257853154e-05
-1.5910107574965e-05
-1.1146023763901e-05
-1.94990233895566e-05
-1.68891676502303e-05
-2.76258103539807e-05
-3.61311999417376e-06
-2.39701471803591e-05
-2.94276903532604e-05
5.94553836127888e-06
-1.82800131313047e-05
-3.18742123858194e-05
-2.63552103672867e-05
-1.66294915402268e-05
-1.21511482185125e-05
-2.08826978715136e-05
-1.68232439087762e-05
-1.41788801160283e-05
-1.52659177279927e-05
-3.52201718972916e-05
-1.9769067911389e-05
-9.1612183759966e-06
-2.43537674326592e-05
-1.37421538616229e-05
-3.35145267689973e-05
-1.11648826181625e-05
-1.31290146992243e-06
-1.11662324385874e-05
-1.93048887278319e-05
-2.04497414345699e-05
-2.99492249977634e-05
-2.15606275658252e-05
-1.4422977138838e-05
-1.49304955920828e-05
-6.34978979856337e-06
-7.29192239374797e-06
4.85716500870627e-07
-2.62367480389062e-05
-7.9712748429284e-06
-2.83647954897213e-05
-2.69986544009429e-05
-2.2797236779929e-05
-3.10358454691109e-05
-2.27327018549956e-05
-2.29047945768374e-05
-2.34626513651202e-06
-4.81834965578111e-05
-3.23676366420716e-05
-2.45271909728434e-05
-9.58391401963329e-06
5.29915288010603e-07
-3.87838903748183e-05
-2.47493548308686e-05
-2.47832523887437e-05
-1.46090971474195e-05
-2.4252716915986e-05
-1.78092416751193e-05
-3.01005126771772e-05
-2.09341200674995e-05
-2.60460386056557e-05
-3.82276003093187e-05
-3.68277947765071e-06
-1.22636157270026e-05
-1.16423663366238e-05
-1.83960440809561e-05
-2.24975862017786e-05
-1.26573368013262e-05
-2.54183103906409e-05
-1.04903760455478e-05
-2.93447503124005e-05
-7.99748710456197e-06
-4.96900268609315e-06
-3.93358276466017e-06
-8.78007978488165e-06
-2.32265217108263e-05
-3.03316557973316e-05
-3.90623538027789e-05
-1.04557340692456e-05
-2.75162715785325e-05
-3.73899883039943e-05
-1.97095674096551e-05
-2.69687162675406e-05
-6.76376945705202e-06
-1.88610693332364e-05
-8.54011410988513e-06
-1.45904027197393e-05
-3.66576590119573e-05
-2.22901884167205e-05
-3.19876437466947e-05
-1.73511207528869e-06
-2.13194561393106e-05
-1.52442701636436e-05
-1.8026063461815e-05
-9.85831599501098e-06
-8.70357728149191e-06
-2.09521158695e-05
-2.85851731167957e-05
-8.5650850173645e-06
-2.62823474304405e-05
-1.83311417902588e-05
-2.92101149239259e-05
-3.21847723117693e-05
-2.99700187248501e-05
-1.32841918570899e-05
-2.34173321820305e-05
-3.53977843883719e-05
-1.43923350533908e-05
-1.68158275470025e-05
-2.94891492661838e-05
-3.56819786618777e-05
-2.37958475427308e-05
-1.98365176701877e-05
-1.25946282669941e-06
-2.06616739392016e-05
-9.17823686217706e-06
-1.82688413266403e-05
-3.16738262647645e-05
7.18132012960468e-06
-3.51953906855357e-05
-1.9046397519152e-05
-1.27750494381999e-05
-1.74713990742145e-05
-2.44357428600677e-05
-1.37612705581075e-05
-6.39686147623244e-06
-1.19835572450984e-05
-2.50580385934084e-05
-4.42632673602385e-05
-2.7202200118121e-05
-2.90292041356391e-06
-2.28989307700805e-05
-9.23507535993298e-06
-1.24267152316352e-05
-4.12088533506445e-05
-1.87824896412137e-05
-4.61527989747049e-05
-1.52454098382521e-05
-2.76509773949945e-05
-2.8928898812804e-05
-2.44726374696894e-05
-2.15652041639895e-05
-1.19790230338913e-05
-2.94095658879886e-05
-8.72157721451591e-06
-4.08836984796648e-06
-2.99920989563697e-05
-2.78650762049071e-05
-2.74263398036911e-06
-2.88749514479651e-05
-1.46054536426497e-05
-1.40280362633018e-05
-2.03756571337403e-05
-1.40917619380514e-05
-1.54211205321272e-05
-2.33879357047283e-05
-1.5045061154399e-05
-2.97252541333863e-05
1.70393511045691e-05
-3.850036810416e-05
-1.41910046650389e-05
1.72268579642398e-06
-1.15586297439579e-05
-5.55499626429437e-06
-2.1188258567437e-05
-3.05193481114989e-05
-1.9097774672135e-05
-3.72218823273546e-06
-1.89315932675355e-05
-3.80442050352068e-06
-1.77923461509593e-05
-1.86509030976949e-05
-1.01746137352193e-05
9.17824212516046e-08
-6.9751251494204e-06
-3.08087743812039e-05
-9.71124455193063e-06
-3.31409614389951e-05
-1.76216793942179e-05
-1.06002293977033e-05
-2.8247104601403e-05
-8.56587512526487e-06
-3.97126965322743e-05
-3.68273123580502e-05
-3.2415574357695e-05
-2.71110770084973e-05
2.76265988675194e-06
-2.89212251786165e-05
-1.32414588708731e-05
-2.06391158877316e-05
-1.22280067788483e-05
-3.16411713179561e-05
-1.60603009042723e-05
-3.53746810338404e-05
-8.77202924151271e-06
-1.08446645644153e-05
-1.86618440733348e-05
-2.72621113589898e-05
-6.9455979008319e-06
-2.90784634493513e-05
-4.04706611535813e-05
-1.5359119193841e-05
-1.63753531670764e-05
-5.53565728247676e-06
-2.57351269746638e-05
-2.98338324096333e-05
-1.42576943297406e-05
-3.10234301642549e-05
-2.41676700176995e-05
-1.48142511039816e-05
-2.32435250787334e-05
-8.23345672027782e-06
-4.51405076992009e-05
-1.8537687758068e-05
-1.46255868051521e-05
-5.41079086979978e-06
-9.87164294020412e-06
-3.30373549226361e-05
-4.27790583056304e-05
-4.48856596835091e-06
-2.86960990238879e-05
-1.93282999742003e-05
-1.7899031583682e-05
-1.59430983188535e-05
-2.99155333955423e-05
7.5857496537467e-06
-1.93672772511049e-05
-1.74541915740029e-05
-1.72215039429449e-05
-1.70809072752857e-05
-3.0208810854745e-05
-2.243276557757e-05
-2.53861824500657e-05
-1.48814171339184e-05
-3.13239756884882e-05
-1.5732067314376e-05
-1.81383800336502e-05
-2.47586852446714e-05
-2.23330234730933e-05
-1.74945712409927e-05
-2.59419172340907e-05
-2.57766050085718e-05
-5.33345054815641e-05
-4.21141545129571e-05
1.89739316794445e-05
-1.24430109992142e-05
-8.80158683752187e-06
-3.13829631437636e-05
-9.42971580229619e-06
-3.89223515569567e-06
-2.6044120861627e-05
-1.31629100494994e-05
-2.5932491004162e-05
-1.05229851575361e-05
-2.33171269107083e-05
-6.7928425683816e-07
-1.04644330792521e-05
-3.51659422615042e-06
-2.10733354734392e-05
-1.14488895885217e-05
-4.05741444286491e-05
-1.65108500754392e-05
-4.1564965660154e-05
-5.58073714455669e-06
-1.56703497352862e-05
-1.57049063445692e-05
-1.2828376294082e-05
-1.20571557145395e-05
-1.3539693658464e-05
-1.64026028849174e-05
-1.70209948843492e-05
-1.55223059343086e-05
-3.40196273383539e-05
-1.68999990521931e-05
-2.61268660302414e-05
-9.88413307572293e-06
-2.36660461398078e-05
-1.44067552075567e-05
-6.30541850551674e-06
-4.67644815137663e-06
-2.64198780858385e-05
-3.18652354450779e-05
-6.77891124651071e-06
-2.64971196584287e-05
-2.97231810104465e-05
-2.73326855874386e-05
-3.72239791245958e-05
-2.63631112918652e-05
-2.50343067927358e-05
-1.09446463232004e-05
-3.18461638875409e-05
-2.95005313186279e-05
-3.80566786939873e-05
-1.28453645412283e-05
-2.64942481871138e-05
-2.68989731353678e-05
-1.09128089909596e-05
-1.77508800518148e-05
1.9440796253808e-06
-7.39930703615842e-06
-2.29571632011063e-05
-1.75016608868104e-05
-2.25673690443062e-05
-3.85813687047882e-05
-2.0290944321457e-05
-2.17782954035399e-05
-4.54155246171399e-06
-1.91273225165267e-06
-1.35248095095211e-05
-3.26180761013306e-05
-1.01653092449541e-05
-3.41426042963899e-05
-2.09018092735487e-05
-6.17916620915821e-06
-2.80048456476115e-05
-2.11543938333221e-05
-3.2230329738417e-05
-1.70041502605554e-05
-1.39387381856481e-05
-1.62639710000001e-05
-2.00506590890088e-05
-8.25726744678406e-06
-2.23129427901152e-05
-1.41145679424228e-05
-3.19602102666437e-05
-1.04524833567225e-05
-8.55668412289236e-06
-2.60993106181574e-05
-1.4855486609276e-05
-3.31869774542554e-05
-2.56347956652835e-05
-2.22200945640857e-05
-6.12942859812846e-06
-1.63973154786972e-05
-2.20923964258639e-06
-8.0083282673254e-06
-1.17083885431589e-05
-1.1876451071316e-05
-2.1955155233086e-05
-2.15896758546648e-05
-2.76035828914068e-05
-1.48069993188888e-05
-1.91491428662408e-05
-3.35157463607959e-05
-2.87943688233937e-05
-3.40467509733559e-05
-2.6295349910491e-05
-1.60877817122267e-06
-9.70304330712416e-06
-1.39397385461529e-05
-1.0525538811079e-05
-2.15255583661231e-05
-1.45982397545569e-05
-1.53422133017749e-05
-8.62838060394151e-06
-1.86325432212417e-05
-1.95305806525656e-05
-1.99293022714163e-05
-5.70159580220049e-06
-2.36893213882607e-05
-1.48471365990104e-05
-2.5020487270445e-05
-6.8816257775415e-06
-2.4206886049576e-05
-1.61492739769052e-05
-1.49851181351015e-05
-1.85060936443509e-06
-1.27325355084161e-05
-2.15596384574666e-05
-3.01146815349279e-05
6.83499058714689e-07
-1.02044214560039e-05
-3.15733484977709e-05
-2.65838066809381e-05
-2.46923002262851e-05
-2.09220186769738e-05
-1.35689079247586e-05
-8.75244908198779e-06
-4.68181532567074e-05
-8.83805515214241e-06
-3.68054107448378e-05
-2.35551285727447e-05
-3.20529939730707e-05
-1.74555117685257e-05
-1.19350355331484e-05
-1.97227862662573e-05
4.78270034118673e-06
-3.5009675816274e-05
-9.83567050939956e-06
-1.44583663765554e-05
-3.96629105628746e-06
-1.09828108520536e-05
-6.24102844294583e-06
-4.5166016002115e-05
-1.56453670495871e-05
-2.47362585521867e-05
-2.38146152431397e-05
-2.23672050177793e-05
-6.69745989998037e-06
-1.62995050831018e-05
-2.60112882661312e-05
-3.2549115184266e-05
-2.81285090628687e-05
-2.78780634985652e-05
-3.28072740612018e-05
-3.26330510814292e-05
-2.74543582444402e-05
-2.90543543077051e-05
-1.02608844001853e-05
-3.55089944693619e-05
-1.56159784303968e-05
-1.23949328134891e-05
-7.75323331716381e-06
-2.23231633521165e-06
-3.5222644968793e-05
-6.75523713132881e-06
-1.67087578251803e-05
-4.16423804030543e-05
-3.35819649941935e-05
-1.90018612208892e-05
-7.41022809174489e-06
-1.68197929245364e-05
-3.29257330743121e-05
-2.83076984396879e-05
-1.69674998034317e-05
-3.49013244926511e-05
-2.94220112703819e-05
-3.40099838928271e-05
-1.13721443345275e-05
-2.22790362875817e-05
-1.82189202234111e-05
-1.31313270717947e-05
-3.34259192110058e-05
-3.3991523302659e-05
-1.43343573316861e-05
-6.41514278079549e-06
-2.68731965360729e-06
-1.58703673686559e-05
-1.74893126133436e-05
-1.80665417410865e-05
-9.44309677884971e-06
-3.38522539142882e-05
-1.95575127344875e-05
-2.60776521826415e-05
-1.32226645810227e-05
-6.45202470166142e-06
-9.63857105790932e-06
-2.48648018576356e-05
-4.0772410932419e-05
-2.03581591465731e-05
-2.25935763751105e-05
-2.04793957281998e-05
-2.21992394336971e-05
-1.66258597292109e-05
-2.18251816462213e-05
-2.1788581207575e-05
-2.10807786721665e-05
-3.77935913357557e-05
-2.93300852300293e-05
-1.8651770493158e-05
-1.52812061444976e-05
-1.41825967674253e-05
-1.5554045655226e-05
-2.52474953458023e-05
-1.96072871462433e-05
-9.96150182489886e-06
-2.21982230618776e-05
-2.4541103017657e-05
-2.11220649676477e-05
-3.38581026669307e-05
-1.12042886113767e-05
-2.16875262722722e-05
-1.47853340356468e-05
-1.98026410676107e-05
-2.18613875897514e-05
-1.16205050700107e-05
-1.87264876312019e-05
-1.59649666226741e-05
-9.22679577545933e-06
-3.72154302725922e-05
-2.55262531665129e-05
-1.52217301711679e-05
-3.13503753701603e-05
-4.73351792495256e-05
-2.29306314382385e-05
-4.3701904002991e-05
-2.15515238339239e-05
-1.95617988862391e-05
-3.21003422179621e-05
-1.65666083413402e-05
-4.17052591127122e-06
-6.5745488917058e-06
-2.45448636825927e-05
-4.41321822998308e-05
-1.23244929532964e-05
-2.12086905516858e-05
-2.04578552021771e-05
-2.47880471788226e-05
-1.83193431751159e-05
-1.95497760989372e-05
-1.32001121354759e-05
-3.02290241525651e-05
-1.54994734894561e-05
-1.44171692823187e-05
-1.66172274322953e-05
-1.2469936814852e-05
-2.95992875198355e-05
-1.14206142625444e-05
-3.59541988032912e-05
-2.42044979062908e-05
-1.42814582935933e-05
-8.59735150678005e-06
-2.11406188099744e-05
-9.51606356347542e-06
-2.54659773130774e-05
-1.754827572726e-05
-1.62296352354769e-05
-1.01231253016898e-06
-2.31025425803115e-05
-1.51350849998604e-05
-4.24929140982339e-05
-8.12476606689123e-06
-3.08386229856657e-05
-2.22467789362405e-05
-6.75913367405483e-06
-9.83887848626954e-06
-2.55383035712089e-06
-2.09554723395781e-05
-2.09194549058701e-05
-3.19473436085129e-05
-3.52139155251225e-05
-3.0706029062368e-05
-2.02811536259082e-05
-2.40412370935528e-05
-2.59977275636304e-05
-4.25391697969766e-05
-2.75178505198749e-05
9.43982736669654e-07
-4.4376774380233e-05
-1.72794797150434e-05
-4.06522876281658e-06
-9.75549837718856e-07
-1.46424185140127e-05
-1.55091525460664e-05
-1.47326052956424e-05
-3.37579773085279e-05
-1.95627089348639e-05
-1.6944618575049e-05
-2.40040590483573e-05
-1.92787211996261e-05
-6.90264356038688e-06
-1.23792893701112e-05
-1.63206626830504e-05
-1.43054513574035e-05
-1.23896458742834e-05
2.64535811381294e-06
-2.5133481482114e-05
-1.99000178490423e-05
-1.14948384975308e-05
-2.26395870471937e-05
-2.93500130195318e-05
-1.53608277427742e-05
-1.49970799169905e-05
-9.50335755431713e-06
-2.52560299057782e-06
-1.54552192796447e-05
-2.17451309202648e-05
-3.97504095605644e-05
-9.51899270776856e-06
-2.57946222906278e-05
-9.31821938327048e-06
-2.16168156497781e-05
-7.47049674025654e-06
-1.53893160404909e-05
-1.27856382232136e-05
-1.31146825342356e-05
-2.1206576229932e-05
-1.80817322867858e-05
-1.19980032290861e-05
-1.13131519450513e-05
-1.10249614297776e-05
-2.73327018646132e-05
-1.52397338101465e-05
-8.84164693344538e-06
-1.23001882359447e-05
-8.66247946135666e-06
-8.12702657895443e-06
-8.57213032997818e-06
-7.71767263651313e-06
-2.34567859344924e-05
-2.41037419818249e-06
-2.70496852202187e-05
-2.18602526249758e-05
-3.15895922205292e-05
-1.46172419206937e-05
-4.07350739399371e-05
-1.25880987986619e-05
-7.68356368990056e-06
-1.30467876767603e-05
-1.35966226200093e-05
-9.37642478551526e-06
-4.04093488183904e-05
-1.88053335778916e-06
-2.06937228615257e-05
-3.77052330073172e-05
-1.61262472911165e-05
-4.44483301271035e-05
-3.33884225266699e-05
-7.51202059459513e-06
-2.49227839748049e-05
-1.79603456083614e-05
-1.59648476654727e-05
-3.38565529437507e-05
-1.50503077625285e-05
-3.11028558452976e-05
-2.68355822281251e-05
-5.93053996114399e-06
-1.04105634549295e-05
-4.9004393145346e-05
-1.46377150795836e-05
-2.89024372768888e-05
-3.9355659136028e-05
-8.88103308749424e-06
-1.97890359242902e-05
-2.39754258065765e-05
-2.99625821278794e-05
-2.69782552591208e-05
-1.50904463768098e-05
-1.78922440469057e-05
-2.26689771282025e-05
-1.29889542771535e-05
-1.75531510343224e-05
-2.15714914408202e-05
-2.41298198842833e-05
-1.7354884050928e-05
-1.28154684401642e-05
-2.61257691541758e-05
-2.23214794104236e-05
-2.29459993071062e-05
-6.99814831488686e-06
-9.12471526699633e-06
-1.25103070740169e-06
-1.42398561213085e-05
2.35726658456832e-06
-2.44941321186535e-05
-5.08568120785514e-05
-1.2327518194056e-05
-2.94650481759987e-06
3.79049761385707e-07
-2.49940096889951e-05
-7.64670655944511e-06
-1.90011472155089e-05
-1.94565337765977e-06
-1.23199100914004e-05
-1.220292175147e-05
6.94885593078478e-06
-9.66263309875352e-06
-1.50772550514608e-05
-1.89248784749115e-05
2.7577030550848e-07
-2.17619804737053e-05
-3.18382886151948e-06
-2.43643630237588e-05
-1.76853438964014e-05
-1.1353362842617e-05
-1.97147438930695e-05
-1.47553961030782e-05
-1.78682785261868e-05
-2.52768938935254e-05
-2.92853023518892e-05
-3.60659839340546e-05
-9.83053298397055e-06
-3.20208176320216e-05
-1.90387620612632e-05
-6.44267888179503e-06
-1.19171826940479e-05
-3.29571484162068e-05
-1.09252749156115e-05
-2.28814446761822e-05
-1.34605035976397e-05
-2.85153731847953e-05
-2.54074060298179e-05
-9.12788840169049e-06
-2.74479447115215e-05
-3.10671008451076e-05
-1.91435787521115e-05
-2.61668698991595e-05
-4.6120287053868e-05
-1.18691009719111e-05
-1.08160786857672e-05
-2.92533485267753e-05
-3.04429894966148e-06
-1.5239619027402e-05
-2.14724695320136e-05
-2.64855064807303e-05
-2.82383313339697e-05
-1.83869818562511e-05
-2.2548114609433e-05
-1.19744556425814e-05
-2.5059972061274e-05
-1.96036496940324e-05
-1.93740942973723e-05
-3.55371317022254e-05
-1.78602570443385e-05
-4.51687583548651e-05
-3.46940912081364e-05
-2.52270460175147e-05
-2.90995972392606e-05
-1.44990839204319e-05
-2.09392545149616e-05
3.10996144334237e-06
-4.63521238553761e-05
-2.06157976938495e-05
-7.55677196559909e-06
-2.56850768731773e-06
-2.59401088492394e-06
-3.62320186689751e-05
-2.42216002150947e-05
-2.90122557969325e-05
-9.02007762611894e-06
-2.19221731238133e-05
-1.59426482589087e-06
-1.07482979861033e-05
-3.73591546940548e-05
-1.45126874849235e-05
-3.00153169396414e-05
-2.39773408424336e-05
-2.88860350261228e-05
-3.44440607281683e-06
-2.77452506379697e-05
-2.2942733611171e-05
-2.59816540933924e-05
-3.02451905805972e-05
-3.15778120549563e-06
-3.23229429777331e-05
-3.12153862780402e-05
-8.14663160941901e-06
-2.67133876900149e-05
-6.8710597085071e-06
-1.27003241360242e-05
-1.52514978522445e-05
-1.07031745904867e-05
-3.42860998336117e-05
-3.69198309184726e-05
-1.22279549815187e-05
-1.47339517342244e-05
-3.51822189250232e-05
-1.27679273301141e-05
-1.78582820029271e-05
-2.04126765833664e-05
-2.83195832608076e-05
-3.64777132840893e-05
-6.83507239554522e-06
-3.02694573873724e-05
-2.27907654684363e-05
-3.30635131708237e-05
-2.48501523446746e-05
-4.60428348378654e-05
-2.97484142243577e-05
-1.98600368525484e-05
-2.39799031296128e-05
-2.02783058220229e-05
-1.48923084844813e-05
-7.39287461167334e-06
-1.89005526411029e-05
3.27523536673823e-06
-2.49831432510718e-05
-2.02395261578118e-05
-2.6258775366608e-05
-1.36486608612471e-05
-3.44413482347754e-05
-1.99311458243233e-05
-4.84094023938749e-05
-1.67058746268015e-05
-1.51453947225517e-05
-1.45977253689408e-05
-1.83928446098884e-05
-4.09977342233452e-05
-2.42463236217553e-05
-2.25381587833205e-05
-3.24942540353507e-05
-1.6339603766134e-05
-1.71991684684709e-05
-2.04308154553278e-05
-3.57741949927696e-05
-4.70562856399831e-05
-2.67077194300182e-05
-9.14717031770608e-06
-1.56652890631569e-05
-3.40189101627391e-05
-1.83771602557279e-05
-2.29438452955976e-05
-1.80555398958539e-05
-1.30056074774e-05
-4.84144709364138e-05
5.17271919586549e-06
-1.2030136907336e-05
-1.45676850009737e-05
-1.80699122829765e-05
-3.01195112253009e-05
-1.54395322104495e-05
-4.91913615124608e-06
-2.60768598437221e-05
-2.13895681182639e-05
-1.0964135723261e-05
-1.20527393673258e-05
-2.45624948406149e-05
-2.58312708247912e-05
-2.16400996355541e-05
-3.15390179204513e-05
-1.67181062522846e-05
-7.27817712722383e-06
-5.78382289478051e-06
-2.12317289113652e-05
-1.49775800819813e-05
-1.56506605445331e-05
-1.0282914755176e-05
-1.00405835752394e-05
-2.24966470416905e-05
-2.72950247042932e-05
-1.40445625581296e-05
-3.72906971108638e-05
-3.24903292287281e-05
-2.31331433866704e-05
-4.82757247393857e-06
-1.05912821057014e-05
-3.13655238281458e-05
-9.68140326962054e-06
-2.98216492010225e-05
-2.00374023365453e-05
-1.41821217461914e-05
-3.76143759278694e-05
-2.83300314465193e-05
1.00507109448478e-06
-1.28179643000043e-05
-1.63203381849195e-05
-2.39220638991529e-05
-3.13487770829843e-05
-4.14926373668633e-06
-2.35989732247718e-05
-7.25771163501013e-06
-2.54346657309729e-05
-2.49252618427847e-05
-8.18099767505737e-06
-1.8930458444184e-06
-4.41932594176322e-05
-2.59657589403422e-05
-5.15452768990906e-05
-1.88599371356655e-05
-1.67955530527247e-05
-3.90865190919117e-05
-2.71518796238708e-06
-3.50115736545486e-05
-1.28245116684264e-05
-9.68865165675447e-06
-2.75179577886504e-05
-2.5446746836815e-05
-1.81476140843174e-05
-1.93760565643549e-05
-1.32622794827943e-05
-2.72107869334555e-05
-8.14526684021109e-06
3.65911330876649e-07
-2.6217490420187e-05
-2.88380864255404e-05
-2.27701547639545e-05
-3.18440466487311e-05
-2.00699492939236e-05
-2.05371867629589e-05
-2.92764970987482e-05
-1.8730980946982e-05
-3.90650193508929e-05
-1.6371647438968e-05
-3.16780749790106e-05
-1.37031174380497e-05
-2.93039360458372e-05
-2.33364647944908e-05
-1.89322450143294e-05
-8.87226629560618e-06
-1.87444395020785e-05
-4.00833928988123e-05
-1.5470016904596e-05
-1.03810059541469e-05
-2.5555698559978e-05
-2.37448805117248e-05
-2.30848530414448e-05
-9.90122740112563e-06
-2.42182036503382e-05
-4.65042528511588e-05
-3.14554089072846e-05
-2.61837799898436e-05
-2.65286670577034e-05
3.2833880238445e-06
-1.1652997973504e-05
-1.92959478555393e-05
-2.03076613011287e-05
-1.44050329220317e-05
-2.19827403792187e-05
-2.19154215151356e-05
-1.39283205597107e-05
3.75817204344479e-06
-1.72948290204285e-05
-8.37702742425341e-07
-1.88839580037718e-05
-4.34877322818317e-05
-4.03756927927366e-05
-2.75384011172636e-05
-1.71388891736264e-05
-1.72369578744858e-05
-1.65422966875231e-05
-1.06753061376308e-05
-3.13904418234763e-06
-1.90760685414452e-05
-1.10194607717869e-05
-2.23976566922219e-05
-6.93705264289904e-06
-2.03414722789207e-05
-2.36953552869038e-05
-1.22730076283841e-05
-2.86669817255607e-05
-1.26928934705459e-05
-2.67197857790859e-05
-1.99168937938597e-05
-1.65105848089868e-05
-2.26841528745204e-05
-2.1688864897331e-05
-2.96130143905897e-05
-4.67311488978775e-06
-1.62116924155915e-05
-4.05197264722992e-06
-2.27611443332089e-05
-3.19128921200087e-05
-1.89452661390275e-05
-3.22845550372619e-05
-1.48742142165031e-05
-1.76281882077312e-05
-2.15943959100301e-05
-3.57497502820408e-06
1.67352992653624e-05
2.15950187207515e-07
-1.67853960863572e-05
-1.51588733045358e-05
-2.93804135568895e-05
-2.22298392898621e-05
-4.64947190403734e-06
-9.9751052653314e-06
-4.20217909911113e-05
-2.155401235338e-05
-1.6686036609365e-05
-1.83758486634719e-05
-3.21762008948022e-06
-9.54647955238578e-06
-3.96374257869407e-05
4.62251517581902e-06
-3.60383103013532e-05
-2.28640533449232e-05
-1.41295577110149e-05
-1.33971253326495e-05
-2.9975444191543e-05
-2.47297964765096e-06
-2.11802771290328e-05
1.18443452673015e-06
-2.5045438435873e-05
3.65093345043784e-06
-2.25633908599134e-05
-1.3276141306841e-05
-1.39973911564642e-05
-1.49663204440033e-05
-1.10812291180851e-05
3.19909572260497e-06
-2.42751517621263e-05
-1.75261418620911e-05
-1.37748190861441e-05
-1.39420724247365e-05
-1.86523399096144e-05
-1.07371593370437e-05
-6.3154304048893e-07
-6.0096542779662e-06
-2.62458412758857e-05
-2.90791249832196e-05
-1.45663964344008e-05
-9.71423209834502e-06
-2.40139790377482e-05
-1.71867992171693e-05
-7.78898412870055e-06
-4.1579129924145e-06
-3.28519786205404e-05
-3.02879101513371e-05
-1.33346608996311e-05
-1.60877645036168e-05
-2.15059738895585e-05
-1.29192327514003e-05
3.60180586881081e-06
-2.40798473990062e-06
1.23501855238566e-06
-1.84571626408326e-05
-2.08394618730276e-05
-1.37625831030745e-05
-3.42563096684544e-05
-1.85983414982703e-05
-2.59194125440289e-05
-1.53634147858626e-05
-1.09827475446987e-05
-3.67536103198514e-05
-2.39084486869502e-05
-1.05741056432164e-05
-3.71818654376614e-05
-1.68649763297207e-05
-8.67239103660641e-06
-2.98550822089236e-05
-1.50842396034278e-05
-3.03896087009656e-05
-9.62613364028083e-06
-2.77138636631746e-05
-3.31757384562984e-05
-3.01296091407453e-05
-1.35225745652695e-05
-3.00054268075206e-05
-1.98683230034305e-05
-2.0290800358933e-05
-2.44684916531554e-05
-1.30779861452511e-05
-2.89411898874016e-05
-1.56766694879501e-05
-1.2208941208232e-05
-5.84444405653452e-06
-8.70297331517607e-06
-9.77097346858045e-06
-2.34671086222884e-05
-1.66547162739469e-05
-1.65725189523034e-05
-1.24393724496907e-05
-2.26390799290305e-05
-2.52741636696517e-05
-1.99909880783707e-05
7.82429762765324e-06
-2.86478810366446e-05
-1.22798120866106e-05
-2.11683884812007e-05
-1.7627776287725e-05
-1.59745219849859e-05
-1.56163862409939e-06
-3.5378270890542e-06
4.51373228087012e-06
-9.20189462992722e-06
-1.31834244117328e-05
-2.71959435669551e-05
-3.26869048316448e-05
-2.61438267573725e-05
-5.9004258906415e-06
-3.02948420855434e-05
-3.4248662531323e-05
-7.69804504466678e-06
-1.92900864382681e-05
-2.46703799063597e-05
-6.66950604665043e-06
-2.21518970530732e-05
-2.57194250553077e-06
-2.29965111062103e-05
-6.17934117183912e-06
-1.07846584731956e-05
-2.03315697388857e-05
-1.02880386275568e-05
-2.32121240435221e-05
-1.80621031750667e-05
-5.67689205851845e-06
-2.20170189910868e-05
-5.12358774562644e-06
-1.4379934855332e-05
-1.06883789611541e-05
-1.03132021240443e-05
-2.26925821005656e-05
-2.98822235529045e-05
-1.3220941938722e-05
-1.3369839137374e-05
-1.37171201583877e-05
-2.05899114764644e-05
-1.89120654613038e-05
-2.06925821195512e-05
-2.36126741123255e-05
-3.54295045450925e-05
-1.68504546710306e-05
-1.99131661863861e-05
-3.71967061794839e-05
-8.22895103397441e-06
-3.82735183926402e-06
-1.07857219347033e-05
-4.15582992235647e-05
-1.31079898627041e-05
6.80597147978686e-06
-4.10464921222078e-06
-1.44702615153755e-08
-1.27731290372701e-05
-1.69923437130149e-05
-3.32037464861495e-05
-2.90709593635917e-05
-2.03614708073283e-06
-3.00414195626405e-05
-1.97547771960928e-05
-2.73184941525481e-05
-1.85803468387514e-05
-1.40722379237267e-05
9.97386875401489e-06
-2.43207929928868e-05
-1.48096511252597e-05
-2.08387488687135e-05
-3.07456068403093e-05
-1.69162693339775e-05
-2.05686515896915e-05
-2.32481903269345e-05
-1.7032248550713e-05
-2.16141523620588e-05
-2.30221962400776e-05
-3.4561388601402e-05
-7.49384340233208e-06
-2.37719623235375e-05
-4.91781000486319e-05
-2.65521988108789e-05
-1.69279521899792e-05
-2.07992561292514e-05
7.71584910683845e-07
-3.75864419200539e-05
-1.99482356554033e-05
-2.52047117031757e-05
-1.43638398500615e-05
-8.07229475468341e-06
-1.61185134135525e-05
-2.51389442064044e-05
-7.35002021858553e-06
3.0024661567811e-06
-2.39779395497386e-05
-1.06863313532717e-05
-2.44526801078927e-05
-9.95418015029221e-06
-2.47024998359274e-05
-1.80634678661345e-05
-2.17911121762531e-05
-1.19724417642757e-05
-3.58669359059873e-05
-1.65666461759164e-05
-1.88160044008472e-05
-3.2575213790233e-05
-1.09674437976648e-05
-2.00513538311403e-05
-2.59743306193506e-05
-1.69439479628291e-05
-3.38582212266978e-06
-4.83188939181449e-05
-1.57024552431088e-05
-2.9001488376041e-05
-3.81579446859971e-05
-3.34669553712907e-06
-2.82178784555121e-05
-1.38477895931314e-05
-1.70641621058341e-05
-2.78040019614039e-05
-1.23389564054527e-05
-1.75277015627041e-05
-2.32784774542066e-05
-3.47170630920117e-05
-1.36934656923895e-05
-4.49807136261809e-05
-2.01582867050694e-05
-4.20241002038121e-06
-2.75990755390104e-05
-2.58966107101314e-05
-3.28806029649107e-05
-1.51600659511466e-05
-1.24752726311887e-05
-3.25354838747025e-06
-3.54401272183059e-05
-1.97829057666635e-05
-2.26699791814706e-05
-1.0039221421686e-05
5.8745490080518e-07
-2.25951528962613e-05
-1.10386535242764e-05
-8.16075116754124e-06
-1.92020588657164e-05
-1.77330701406847e-05
-4.64608240877282e-06
-2.21533947102212e-05
-1.76275244727529e-05
-1.64328270765678e-05
-4.89003066052215e-05
-2.53169884276201e-05
-2.23640303557256e-05
-2.46871323909896e-05
-6.62480956306051e-06
-3.37371661763244e-05
-1.0355137431659e-05
-9.06146809306131e-07
-4.0582863684377e-05
-1.79244200305718e-05
-1.44357880628046e-05
-1.38995458163678e-05
-1.80001800989929e-05
5.26650248252646e-06
-3.03957147737228e-05
-1.2902115607716e-05
-2.3703323326083e-05
-2.52312121761177e-05
-1.89321755842734e-05
-1.95526464873349e-05
-9.896923254327e-06
-1.41456045771191e-05
-1.95298530057175e-05
-1.91904271548977e-06
-1.91782806304759e-05
-1.33841945705623e-05
-3.12355112427729e-05
-2.06658074337283e-05
-1.12434828731386e-05
-1.96637628625782e-05
-2.84843535591819e-05
-2.0258866066725e-05
-1.54869782680534e-05
-2.02871342287638e-05
-2.3852559140312e-05
-2.90763728063012e-05
-1.89140209381418e-05
-3.427394862597e-05
-1.62032174807175e-05
-1.12573300547938e-05
-2.88479162436052e-05
-3.50157107526762e-05
-4.26074969888003e-05
-1.89001465177936e-05
5.97947865439296e-06
-3.99307474545472e-05
-1.58547766071367e-05
-5.79270047635583e-06
-2.46000077302836e-05
-2.71054847854947e-05
-2.9902142405037e-05
-3.88682892825541e-05
-3.41174324857701e-05
-1.39846162439483e-05
-9.53716150167244e-06
-4.11448093557316e-05
-2.29127893693288e-05
-4.06224635436853e-05
-1.24145520608101e-05
-6.77561718648406e-06
-2.58028051565084e-05
-2.40366621355842e-05
-2.33381803169152e-05
-2.43836927636981e-05
-2.10508235583653e-05
-2.38812383210281e-05
-1.76200221550789e-05
-7.12365246818672e-06
-3.13879500463164e-05
-2.10632100274676e-05
-1.98961609647076e-05
-1.88506727133142e-05
-9.58743038552399e-06
-2.16606987494615e-05
-2.42331048320118e-05
-4.71458129420258e-06
-1.72027360125735e-05
-9.69308311646658e-06
-1.36120470067553e-05
-1.01089688115799e-05
-1.1473381390882e-05
-3.64085892249062e-05
-2.46976280081976e-05
-2.30724936778168e-05
1.03269993545416e-05
-2.74511080228702e-05
-3.80772351442559e-05
-3.0471211516836e-05
-2.15896108450281e-05
-3.0977003010007e-05
-2.85665188121568e-05
-1.17932183543464e-05
-9.91456836906016e-06
-1.1137575456972e-05
-2.4400363011933e-05
-2.83967804070183e-05
-2.25723619745745e-05
-2.09511736659299e-05
-2.99110660166668e-05
-1.1450664522804e-05
7.35361777257118e-06
-1.52590954024961e-05
-9.24203279848763e-06
-1.18353938554696e-05
-1.55715778989596e-05
-9.48552307561934e-06
-1.11483502925814e-05
-1.78426993690882e-05
-3.42857679768565e-05
-2.7801115792456e-05
-2.59164280529406e-05
-4.23463044582466e-05
-2.28756754650345e-05
7.13309739272904e-06
-5.13142234231868e-06
-2.48127053098514e-05
-2.10251924111215e-05
-2.43823664257649e-05
-2.17281876071755e-06
-2.32229644372077e-05
-1.52452272129657e-05
-2.72953621764185e-05
-1.99910908873194e-05
-1.78559013374821e-05
-1.71497451975288e-05
-1.01551924024753e-05
-2.13075176442259e-06
-1.16531204410319e-05
-1.78890935641287e-05
-1.24112574191628e-05
-2.34511418693368e-05
-1.6018455767867e-05
-1.13729631686074e-05
-3.55076694173399e-05
-2.18181369967092e-05
-3.2549104006886e-05
-1.79280518893981e-05
-2.13112969734249e-05
-9.80982634184089e-06
-4.22028172492478e-05
-2.17237786123313e-05
-1.58355879748806e-05
-3.48995219175263e-05
-3.78855899407462e-05
-1.21118776593224e-05
-2.81417557164692e-05
-1.38603470683798e-05
-1.24612561666169e-05
-2.09876455809328e-05
-3.13506828786205e-06
-1.40927260178088e-05
-1.52604977447768e-05
-2.18234470474569e-05
-5.08929558122189e-05
-1.83197428840158e-06
-7.59182008135746e-06
-9.02132067438853e-06
-2.43027223213707e-05
-2.66053177967198e-05
-2.4202805677879e-05
-3.23807981830796e-05
-2.0976032894626e-05
-1.09786563472502e-05
-2.02044051720026e-06
-4.0200447691608e-05
-2.03671910502033e-05
-2.24593595800503e-05
-2.88850157596042e-05
-3.8372425452431e-05
-1.85836532227411e-05
-2.81900850307598e-06
-8.37221469050781e-06
-5.42786870473311e-06
-2.74804919907683e-05
-2.07187701446754e-05
-2.10149566477479e-05
-1.66692155654135e-05
-2.63201790035369e-05
-1.50335599523776e-05
-3.37859688249333e-05
-4.02571807676445e-05
-1.64769799309698e-05
-2.96323384631847e-05
-2.55902322855726e-05
-2.17335437485486e-05
-2.54842156557002e-05
-1.52095339176445e-05
-2.51288347700124e-05
-1.36368183216743e-05
-3.51013498999718e-05
-3.33863161171899e-05
-2.00171619818456e-05
1.31983014188344e-06
-1.56033333788794e-05
-1.56288102360779e-05
8.19407469766431e-07
-1.5056622401397e-05
-7.98350956151988e-06
-1.21548114183339e-05
-1.97228204365352e-05
-2.72926598974814e-05
-1.39945334430741e-05
-2.84413290031579e-05
-3.52998639728836e-05
-5.49392157569173e-06
-2.89124862699971e-05
-2.23590116848393e-05
-3.19388857745086e-05
-2.41668467741099e-05
-1.10410954373042e-05
-2.11513945224601e-05
-1.86245405423212e-05
-1.50307867839015e-05
-1.52259675340532e-05
-2.2217774889248e-05
-3.33192518798862e-05
-1.69916495310188e-05
-3.23644927460172e-05
-3.00317343504487e-05
-1.96220932525756e-05
-1.33363326448272e-05
-2.5617112388815e-05
-2.51585643554316e-05
-2.00221469361312e-05
-4.40201229555989e-05
-2.89150612075437e-05
7.5578659882927e-07
-1.6861849927573e-05
-2.46300347294725e-05
-3.47650143869631e-05
-2.12732103827735e-05
-5.23944492726126e-05
-2.74482381791766e-05
-2.12757277635618e-05
-2.69228805381673e-05
-2.54463974151127e-05
-2.7743145094042e-05
-3.34068244503982e-05
-3.48623364744627e-05
-1.8332569116026e-05
-2.38022229263555e-05
-1.91101179159455e-05
-1.39157644954971e-05
-1.18867479137384e-05
-2.97805079059405e-05
-2.28684609848048e-05
-1.81669606730392e-05
2.69817518232144e-06
-1.99778888768662e-05
-1.94450742147868e-05
-1.37375511830417e-05
-1.45621800540326e-05
-1.41261644604114e-05
4.49651130642829e-06
-1.59535729053733e-05
-3.08155317226597e-05
-3.05440855273876e-05
-2.79222911043051e-05
-1.54591576782388e-05
-1.47643560322785e-05
-8.20161580687512e-06
-1.12028834037669e-05
-2.27168853256232e-05
-1.50498168183783e-05
-2.13248289717168e-05
-1.31111072128921e-05
-1.26275900660008e-05
9.85217345362899e-06
2.46830735332368e-06
-6.67812901196488e-06
-1.19045232562849e-05
-4.89699184768148e-06
-2.34326160954674e-05
-8.96117280981207e-06
-1.73305067844988e-05
-1.42259275127817e-05
-2.03571671649477e-05
-1.73329681175478e-05
-2.57962891594117e-05
-1.78863635106457e-05
-3.18610337476113e-06
-1.54212673589949e-05
-1.34109525459969e-05
1.02995830365421e-06
-3.65656994253282e-05
-2.11823401734079e-05
-4.41979858476273e-06
-3.13255040386639e-05
-3.60173610431793e-05
-3.51506132110097e-06
-2.2104662170067e-05
-1.12636207766801e-05
5.23274352566843e-06
-1.18720628759793e-05
-2.14585649409877e-05
-4.09982556149958e-05
-1.61520601603064e-05
-1.89991916641781e-05
1.29072185225858e-06
-3.26353735634665e-05
-1.9718674654073e-05
-1.00013872024946e-05
-1.63761767741297e-05
-2.50937533305715e-05
-3.51041224637604e-05
-3.35759209649329e-05
-1.5328437380806e-06
-2.06540730932985e-05
-3.18351794039097e-05
-4.09075503559513e-05
-2.49633274518521e-05
-8.65849663015958e-06
-1.00381741219206e-05
-2.29517380237015e-05
-3.35631151639538e-05
-1.21855482470174e-05
-1.22721189425008e-05
-1.20389380415643e-05
-5.98476750921245e-06
-2.42365915425243e-05
-5.96860754503603e-06
-3.43137284646948e-05
-6.81990624577669e-06
-2.68673747115887e-05
-1.80398586746585e-05
-6.14285054254238e-06
-1.48119345120867e-05
-2.45727679518675e-05
-1.16518214195491e-05
-5.13833840481944e-05
-3.9311412490449e-05
-6.99046571113084e-06
-3.26570868824826e-05
-1.74414138067726e-05
-1.16141644452732e-05
9.74559243792087e-06
-3.28872991620858e-05
-2.64878595031547e-05
-2.46670156767598e-05
-1.40077887328332e-05
-9.67836745487627e-06
-2.18230693852061e-05
-1.74641706744917e-05
-1.12656236244839e-05
-1.24374720076275e-05
-2.04759575894416e-05
-1.6925747517735e-05
-2.44863751935482e-05
-1.67723433972208e-05
-2.23274981926203e-05
-1.66042911155529e-05
-5.9220419906634e-06
-1.8296590461673e-05
-1.84584405519539e-05
-2.03415163630966e-05
-5.49121289448828e-06
-1.56960732688875e-05
-2.72289934003377e-05
-6.29339996472454e-06
-1.87737710972254e-05
-4.15933640952549e-05
-1.78536951783982e-05
-1.77612199638858e-05
-4.43033748763043e-05
-3.53337498047228e-05
-1.90440225452862e-05
-2.76469765085256e-05
-3.26170413149107e-05
-2.70184499172503e-05
8.11895854727476e-06
-2.95201617001667e-05
-1.25798440074581e-05
-2.32351334638332e-05
-3.37663155231953e-05
-1.53054158335388e-05
-3.89001767441266e-05
-2.63814088919482e-05
-1.04697626943519e-05
-4.38396135182916e-05
-2.91834239568244e-05
-3.45917672414434e-05
-9.24968806275191e-06
-1.34405602621646e-05
-2.05057886546013e-05
1.65174203640256e-06
-2.97542041057798e-05
-2.53041979058256e-05
-1.10654202442501e-05
-2.5648559572297e-05
-4.69034781537001e-05
-1.45664915716416e-05
-2.93019313407413e-05
-1.16181013738732e-05
-5.22395982076453e-06
-1.87511664409376e-05
-2.21335536103236e-05
-3.52823666395108e-05
-8.01598984850511e-06
-7.52314488311236e-06
-1.44325121986323e-05
-1.55576405422927e-05
-2.1134480176759e-05
-6.85299283253279e-06
-1.43784063346048e-05
1.61822943391239e-05
-1.39471007362395e-05
-1.93780891846227e-05
-3.15499751700461e-05
-2.13093908105989e-05
-1.45977404164492e-05
-2.0755280049601e-05
2.81840306906569e-06
-2.79369246001806e-05
-2.71510922367331e-05
2.01529400837508e-06
-2.43332763004644e-05
-3.15280862261756e-05
-3.15128933318849e-05
-2.22276255640225e-05
-2.47936896138783e-05
-5.97471994975462e-06
-4.06400347019751e-05
-1.02522739137648e-05
-1.48543128610809e-05
-4.87390557843935e-05
-9.54922063218776e-06
-3.62036787214859e-05
-7.82454350980528e-06
-1.56513315702218e-05
-1.02247232340936e-05
-3.43822663843114e-05
-1.72044209368126e-05
-7.61261001305403e-06
-6.96898113389099e-06
-2.59035303633578e-05
2.02826069592286e-05
-9.84328639379723e-07
-1.76877909597139e-05
-3.38672999937278e-05
-3.09064409551019e-05
-1.48553540783527e-05
-2.23085083898935e-05
-1.49065197277163e-05
-9.86606722599804e-06
-1.83934387316186e-05
-6.55969000023214e-06
-2.02629148934781e-05
-4.21599582141203e-05
-3.49823926848799e-05
-1.92749263135651e-05
-1.879985297283e-05
-9.49325988910557e-06
-1.374275488881e-05
7.43001565612568e-06
-2.58318874734404e-05
-2.76543944132902e-05
-1.36045915265086e-05
-2.1970176340957e-05
-2.58308859367463e-05
-8.76390670611771e-06
-2.07122192766933e-05
-1.81468700675864e-05
-2.26482682182785e-05
-1.64464714883087e-05
-2.67740047179379e-05
-3.51056210427942e-05
-8.22052258973538e-06
-3.72090419932081e-05
-2.36966636374329e-05
-2.99884459890588e-05
-3.27499380699677e-05
-2.25406837116782e-05
-2.21261640584901e-06
-9.33903407999988e-07
-3.74075151038443e-05
-2.80245073309285e-05
-2.28659342060465e-05
-1.72877479900314e-05
-2.41884075032311e-05
-2.72599382336762e-05
-2.26009657749084e-05
-2.51457684393598e-05
-1.08318934792264e-05
-1.04773121496251e-05
-1.73922093935113e-06
-1.12725680974144e-05
-1.39837303864608e-05
-1.66003308952531e-05
-1.71271967552693e-05
-1.32199219365042e-05
-1.5884038396337e-05
-2.59123036552351e-05
-1.48941274823608e-05
-1.50913407505002e-05
-1.47760664914194e-05
-2.16704037744101e-05
-2.3677329152142e-05
-1.09957546673253e-05
-1.78058169794838e-06
-1.81765759734908e-05
-2.51685659512756e-05
-1.83218688557766e-05
-1.92977980432272e-05
-2.6539965979313e-05
-3.1103988371384e-05
-1.77371795871357e-05
-4.51177960264219e-06
-2.6473931090652e-05
-3.00828520020067e-06
-2.8598684738834e-05
-5.0465919275208e-05
-2.68476847516942e-05
-1.2880577920053e-05
-2.34749407627647e-05
-1.40366352042703e-05
-2.33645385672896e-05
-8.38961307843923e-06
-1.24330110589731e-05
-1.20389729659148e-05
-1.98942668432922e-05
-1.95746449174371e-05
-1.06654418776863e-05
-5.78400270056294e-06
-1.54811066820139e-05
-3.20891655163647e-05
-1.28578840039358e-05
-4.07076236797596e-06
-1.92062645997834e-05
-9.28814164378909e-06
-2.94173432875037e-05
-1.34652229229861e-05
-4.62315904091354e-05
-4.1403383235504e-05
-7.81448462335335e-06
-1.73886776938974e-05
-3.19190847163722e-05
-2.56720447767878e-05
-2.76055332796902e-05
-1.26101979731708e-05
-2.95599645789059e-05
-1.15567208321797e-05
-4.14855451825455e-05
-1.03323749060673e-05
-2.31713529195736e-05
-2.15860766351921e-05
-2.41719463877472e-05
-2.67053355208916e-05
-3.08016705950279e-06
-9.88896774972871e-06
-8.34937241464963e-06
-2.34701828871409e-05
-1.40393657652608e-06
-2.12259055721491e-05
-1.80039887225811e-05
-2.59240014998906e-05
-2.31240585654366e-06
-2.80122163225104e-05
-1.38624127493381e-05
-4.12934023578161e-06
-6.79878226255482e-06
-1.87824037660064e-05
-2.62608329180939e-05
-1.13327390257333e-05
-1.92208042148981e-05
-2.09660907204188e-05
-4.18678604322144e-05
-1.11841542682547e-05
-1.71076046789244e-05
-1.58978054137874e-05
-2.59002551239601e-05
-2.7815428347796e-06
-2.83283341250937e-05
-1.2662488411721e-05
-6.16819793099299e-06
-6.52000245850431e-06
-3.49361616552076e-05
-1.42271411303526e-05
-1.8298594848782e-05
-1.15375098244767e-05
-1.77751923609245e-05
-1.67919046188649e-05
-2.51779523856383e-05
-8.14121997360673e-06
-1.26068865420958e-05
-1.11527645959702e-05
-3.98346793507707e-05
6.9634327728414e-07
-2.19951514045587e-05
4.0373795630386e-07
-1.19016832247459e-05
-2.66327032280496e-05
-2.02900896369467e-05
-2.31604934945159e-05
6.18841273676044e-07
-1.82668296419916e-05
-3.65095561016013e-05
-9.69219516669748e-06
-1.83011681703474e-05
-1.52318354351584e-05
-2.58116459941825e-05
-1.68818552729368e-05
-1.92478793926913e-05
1.02315023873302e-05
-2.28359410037236e-05
-8.66687051690795e-06
-2.1813222157208e-05
-2.06994141241463e-05
-1.15396604312299e-05
-1.40550116427787e-05
-2.52935883643266e-05
-3.27950377112212e-06
-1.24847948850083e-05
-2.32461786882775e-05
-3.13130083002897e-05
-1.21953747538438e-05
-1.88243586083659e-05
-1.5038074909519e-05
-1.71649526346412e-05
-2.20672872580042e-05
-1.64212772756558e-05
-1.49083621798304e-05
-3.16891299977267e-05
-1.62772822013648e-05
-3.73190937240431e-05
-2.82724049371629e-05
-1.28549468436952e-05
-1.69612803029322e-05
-2.52569216552558e-05
-1.80970413342523e-05
-2.62711992445161e-05
-2.63754341643694e-05
-2.55717764430249e-05
-2.93465460019839e-05
-1.70373330100508e-05
-1.7679238968937e-05
-8.25647976353419e-06
-1.97522037526464e-05
-3.12345197411152e-05
-1.98262996810544e-06
-1.18661906675402e-05
-5.9749188977507e-06
-5.58564904167596e-06
-3.36059466687078e-05
-1.72245029143688e-05
-7.43834201052375e-06
-4.22812540013085e-05
-2.27600807866254e-05
-3.41235056372036e-05
-6.09310454553279e-06
-1.60029859345767e-06
-2.72431291756987e-05
-2.00591160038872e-05
-2.50179151022034e-05
-1.13165450643837e-05
-2.06491873880434e-06
-1.20743355492516e-05
-1.87840936625201e-05
-8.87206495794664e-06
-1.16371873471791e-05
-2.13536815744006e-05
-1.91016450401572e-05
-1.51949472248804e-05
-1.81474575174273e-05
-1.88765097845931e-05
9.56271100820231e-06
1.34379553311134e-06
-3.37803410886568e-05
-1.20884161244926e-05
-1.33220452661103e-05
-3.80459027550521e-06
-1.2490209565477e-05
-2.34113923385368e-05
-2.53154517973655e-06
-1.81904698738558e-05
-2.31805477249681e-05
-1.36043357573745e-05
-1.20201552773008e-05
-2.49195911623975e-05
-1.17512675448185e-06
-2.91174266128724e-05
-2.52035113866606e-05
-1.03092897334905e-05
-2.9593217585076e-06
-3.48441833869762e-06
-1.49941831632492e-05
-1.425022227068e-05
-2.36633168833575e-05
-1.31522636057985e-05
-2.52643895250003e-05
-1.38503600738374e-05
-2.13861848788148e-05
-3.29309700160618e-05
-7.49793262683924e-07
-3.05567809347435e-05
-2.43261465127345e-05
-2.99097701572646e-05
-9.14735125295642e-06
-3.66323170234284e-05
-3.39151304373613e-05
-3.05197273512165e-05
-1.77068575494929e-05
-3.34853449409004e-05
-2.50491151423037e-05
-2.80470284096089e-05
-1.52390268960522e-05
-1.66482998280306e-05
-1.82644218788113e-05
-3.37204169863972e-05
-1.21781838366089e-05
-1.39959488592762e-05
-1.69425324453917e-05
-1.84495703522585e-05
-1.15488391096239e-05
-1.71213466313151e-05
-2.283686392048e-05
-2.24839938318244e-05
-1.53693193824666e-05
-4.3923620585352e-05
-4.67097867639263e-05
-3.01618025494445e-05
-1.12302669719751e-05
-2.69463525903236e-06
-2.19768902615313e-05
-7.63651487250366e-06
-9.47260836082663e-06
-1.3819176009024e-05
-1.74407258168378e-05
1.65112544508481e-06
-2.07666072849552e-05
-3.33152099646388e-05
-2.9453764505393e-05
-1.93047508204893e-05
-2.10540946155631e-05
-1.56381944907903e-05
-1.45583683299083e-05
-2.21977238913668e-05
-6.31003498596125e-07
-1.92738625585404e-05
-2.09736285153236e-05
-2.98109480069808e-05
-1.60817112865188e-06
-1.26628584083824e-05
-1.77904645000325e-05
-1.03043038596647e-06
-2.49275773280245e-05
-9.61734900119767e-06
-1.6516874810722e-05
-2.75863816392716e-05
-1.13283266388598e-05
-2.98564174160968e-05
-2.18577009688051e-05
-1.90402889298104e-05
-1.92660690042639e-05
-2.84101551934135e-05
-1.85991337529869e-05
-1.00267715798482e-05
-1.4346864514107e-05
-2.46081470048181e-05
-1.97948001101722e-05
-2.21789613751044e-05
5.46052038798907e-07
-7.55940257350618e-06
-2.52729910236414e-05
-2.14827957378971e-05
-7.66340778109196e-06
-6.11636785505943e-05
-3.07475146436148e-05
-1.97707190666943e-05
-2.04900148868841e-05
-2.93807280529419e-05
-1.73662249125927e-05
-1.03817955686058e-05
-5.05774884088138e-06
-7.07437824591445e-06
-3.67265792568033e-06
-5.45026492024183e-06
-1.9625713633395e-05
-9.24484659813427e-06
-1.74404195505557e-05
-2.52148159823326e-05
-1.49742482810926e-05
-2.48213234574615e-05
-1.34570718711472e-05
-2.66970553808831e-06
-1.95077844122519e-05
-2.12577191883595e-05
-3.33662562206741e-05
-3.30953734716066e-05
-1.54882901070287e-05
-2.52542291034424e-05
-2.61567910273819e-05
-3.373936031445e-05
-7.75093240575847e-06
-3.13494760690654e-05
-1.16344675131524e-05
-1.25451102884568e-05
-8.15752967144889e-06
-8.06027555799495e-06
-3.64690386586946e-05
-2.12437074006053e-05
-2.36310403379049e-05
-1.84768016735228e-05
-1.21801535948816e-05
-1.18409788091956e-05
-2.56791605561569e-05
-1.8491948463767e-05
-1.56440312533016e-05
-4.05000228335664e-05
-2.57445073096071e-05
-1.97611623445197e-05
-2.74693430100905e-06
-1.06168698498477e-05
-2.25418926898409e-05
-1.20171534934514e-05
-2.03748264234387e-05
-1.63703359669878e-05
-2.77956141458182e-05
-1.21078424091995e-05
-2.36778353724193e-05
-1.98264773790478e-05
-9.27044642504504e-06
-6.05206216867752e-07
-1.03613711038863e-05
-7.68918220310409e-06
7.32858793883173e-06
-1.94039164895281e-05
-3.3192110285694e-05
-1.81446160299353e-05
2.83308528793132e-06
-4.32097350664362e-06
-2.00433804641771e-06
-2.61929230071517e-05
-1.11985551269859e-05
-6.13506114679746e-06
-1.86288122154873e-05
-2.07803028567122e-06
-1.91786399276595e-05
-4.7565663677148e-06
-2.01469785272479e-05
-1.75808651657367e-05
-2.50929962866785e-05
-1.16893387965903e-06
-2.4117418758378e-05
-2.07427572376839e-05
-3.11522929554578e-05
7.83778453190987e-06
-2.035128361134e-05
-2.4112383031239e-05
-2.34639178163487e-05
-1.06841982231638e-05
-2.90294386947925e-05
-1.26890610760737e-05
-8.0011836685076e-06
2.83918522213774e-06
-2.21358413303152e-05
-3.4477361205045e-05
-1.28031775187968e-05
-1.98802145139913e-07
-2.57235171759683e-05
9.54530606061635e-06
-3.09885102128854e-05
-2.12019916333432e-05
-8.40217121187332e-06
-1.47358154685027e-05
-2.64325513894427e-05
-5.4626611146025e-06
-3.40342735218793e-05
-1.72250458833049e-05
-1.76478317252963e-05
-7.62469284664209e-06
-5.02724249214224e-06
-1.96597961878539e-05
6.90353768885534e-06
-3.9641021210661e-05
-8.73608732723516e-06
-1.35928986777581e-06
-1.05180256579195e-05
-9.50965453871255e-06
-6.98088943779676e-06
-1.46667289947673e-05
-2.67315342962165e-05
-3.83743698004881e-05
-7.43181122822873e-06
-2.82677843728558e-05
-6.47718792248268e-06
-2.30993637783199e-05
-1.81512356235959e-05
-1.39668012525336e-05
-2.29690605361543e-05
-7.50921532304825e-06
-7.21406538143871e-06
-9.21252068208714e-06
-1.48446805445196e-05
-2.32030967584461e-05
2.03332921708912e-06
-1.8531336441103e-05
-1.58637367242221e-05
-2.7134653515265e-05
-2.11484358929424e-05
-1.78131447962325e-05
-1.64716916874928e-06
-1.74209737199597e-05
-7.34572408745181e-06
-1.43112622343641e-05
-1.29850712536149e-05
-3.26012567896903e-05
-2.79587306781289e-05
4.95919655811243e-07
-6.41925386542714e-06
-2.26607396619265e-05
-1.10915443435799e-05
-1.62329331067138e-05
-2.34138169051751e-05
-1.52207956031856e-05
-3.1926765788333e-05
-6.27203692734845e-06
-2.2907339599989e-05
-8.80383610395359e-06
-2.29988494008264e-05
-2.30944125083088e-05
-1.00351301507005e-05
-3.26779669040765e-05
-1.42335569367904e-05
-1.65156590371768e-05
4.46260274779607e-06
-3.31578322021755e-06
-1.56668256670761e-05
-2.99166448051162e-05
-1.44963205330639e-05
-1.64962782194604e-05
-3.29115614209353e-05
-4.22909083028169e-05
-2.69607850881726e-05
-1.90429625072035e-05
-2.64802428589819e-05
-1.03114460169122e-05
-2.30876657598096e-05
-7.77897959720677e-06
-2.84210920802891e-05
-2.70917595806537e-05
-2.50383021367991e-05
-1.81606188694856e-05
-1.22753431657411e-05
-5.36785711206489e-06
1.12873936682593e-05
-2.95304083769443e-05
-2.90253324004239e-06
-1.54425844494369e-05
-1.76851836174165e-05
-4.47021060832184e-05
-3.50801220482206e-05
-1.29272182789136e-05
-7.3217693590798e-06
-2.97750318703406e-05
-8.83062096823801e-06
-2.62016165300616e-05
-1.34988575076805e-05
-1.6020445174762e-05
-1.82784917062825e-05
-1.6463625429507e-05
-2.51184163322377e-07
-2.84341552717089e-05
-1.64814505977767e-05
-1.4916674401742e-05
-7.12067180896256e-06
-8.16069443803144e-06
-7.17171853765071e-06
-2.293403990045e-06
-1.334054613515e-05
-5.1849231603047e-05
-3.69599755296733e-06
-1.82652610749213e-05
-3.53038226223799e-05
-1.71451931095284e-05
-2.30191716106723e-05
-2.97985894157834e-05
-2.98127882300582e-05
-1.28413288144281e-05
-2.2821641352466e-05
-9.07219263788546e-06
-2.90923263626507e-05
-3.42011204174876e-05
-1.0891029827279e-05
-4.66555506349653e-06
-2.74415848532612e-05
-1.16677810096712e-05
-8.69993279268999e-06
-1.80934079666686e-05
-3.33922189765907e-05
-1.175512208407e-05
-1.07765504761144e-05
-3.22075548761459e-05
-3.1240025473995e-05
-1.06473128359347e-05
-3.48651490749397e-05
-2.17762945536714e-05
-1.92944835722873e-05
-5.27373526521057e-06
-1.87491872241916e-05
-2.30929730360868e-05
-1.4444237314977e-05
-1.95887984740484e-05
-1.04126879238382e-05
-2.7136734752207e-05
-1.52534933471182e-05
-1.12910502726762e-05
-1.23879362761758e-05
-1.62524482302635e-05
-1.01564044590362e-05
-5.21210922184697e-06
-1.85580615404673e-05
-3.97235568710381e-05
-7.67439402092483e-06
-1.95530695182036e-05
7.92867131919837e-06
2.15602587378982e-06
-2.9879836079616e-05
1.34397029793341e-06
-1.26436975149628e-05
-2.02015693856474e-05
-1.44096185864705e-05
-3.36895593749857e-05
-2.89356089225299e-05
-8.4642714904451e-06
-1.57633087526839e-05
-3.00396766381033e-05
-1.132777556552e-05
-5.83124908229917e-06
-3.57066620518398e-05
-1.58275947507808e-05
-1.55516055822617e-05
-1.29239451930994e-05
-3.63299034564111e-05
-1.05990138715268e-05
-1.40982589440892e-05
-2.22914129770035e-05
-1.89400508024236e-05
-2.78317792388069e-05
-2.22960042715588e-05
-1.16116205377923e-05
-1.78607197976414e-05
-2.67815653620905e-05
-2.91995556650496e-05
-2.92436814474893e-05
-1.36017380688744e-05
-2.82341216971807e-05
-7.97085522554753e-06
-3.28132180883453e-05
-2.77166679821896e-05
-1.33552169336897e-05
-1.29589003454495e-05
-2.66919864732066e-05
-2.0278879026838e-05
-2.25428560461674e-05
-9.19626544485676e-06
-2.68418901517021e-05
-3.68128435327067e-05
-8.42394566697074e-06
-2.94195413503533e-05
-2.33497287545752e-05
-3.21515814742755e-05
-1.50932852124468e-05
-7.81443984378148e-06
-7.91155576413327e-07
-2.64469435073116e-05
-2.08021137883877e-05
-1.56892510259691e-05
-3.65990330019119e-05
-2.0116111581583e-05
-2.43332711669603e-05
-2.39138315772968e-06
-1.23701917823467e-05
-2.18813711588569e-05
-3.48919139984441e-05
-3.33627067806466e-05
-2.11376303883517e-05
-2.30824901923765e-05
-6.3321181673344e-06
-1.05623017470233e-05
-2.21002197851539e-05
-1.7772777188249e-05
-2.76975969637768e-05
-4.14883985337252e-05
-2.20952154385506e-05
-4.21482163024937e-06
-2.45288267097296e-05
1.54096697880453e-06
-3.47031137054331e-05
-2.91018885230523e-05
-1.31090569703966e-05
-1.13697322239472e-05
-2.43837394220699e-05
-1.69372073520972e-05
-1.00108895152258e-05
-8.74687565430316e-06
-1.15538703225184e-05
-2.90224773089818e-05
-1.42450266774255e-05
-1.17711998357809e-05
-5.79545707142878e-06
7.40270412466341e-06
-3.01646332462203e-06
-1.19778592607988e-05
-2.19373715747329e-05
-2.41172675352418e-05
1.60110288604436e-07
-3.48806486342617e-05
-1.13333064484045e-05
-2.25204436702523e-05
-6.06846936356435e-06
-5.23790633963476e-06
-1.57453936265143e-05
-1.9404910698041e-05
-3.40943611981855e-05
-1.56448166900547e-05
-1.21607479046853e-05
-1.06323776213541e-05
-9.73812000552571e-06
-3.47096160422382e-05
-3.42429766913528e-06
-1.34672108000435e-06
-1.30334584248163e-05
-1.97248189762546e-05
-1.70260196225481e-05
-2.47270681716903e-05
-3.17863896641714e-05
-2.89125492789726e-05
-1.86666215063735e-05
-2.27112563221604e-05
-2.36016389271605e-05
-2.49030555902436e-05
-6.91120569778363e-06
-1.79225179826392e-05
-1.8490440645774e-05
-2.47946859961353e-05
-9.50365913643162e-06
-2.97496762066054e-05
-8.85181255970043e-06
-2.40869303087291e-05
7.61526282045128e-07
-2.41525948485135e-05
-1.62605200606481e-05
-3.41170285742641e-05
-2.85031106932631e-05
-2.69446391241063e-05
6.71253906080323e-06
-3.82035621303605e-06
-2.29716736016068e-05
-1.86259715243266e-05
-2.61748687056797e-05
-7.11233027267992e-06
-1.52211434042344e-05
-1.88741958790524e-05
-2.04990793718099e-05
-3.75429255683255e-05
-2.29292547035487e-05
-1.5364872744812e-05
-2.55254108247398e-05
-1.60237368472139e-05
-2.84087534599995e-05
-2.38206756259992e-05
-3.19390588785291e-05
-1.12046913661336e-05
-8.41388124459835e-06
-1.86611499439129e-05
-1.89888516015285e-05
-1.61850185916882e-05
-5.11481183101255e-05
-1.88975132847013e-05
-1.01640726373487e-05
-1.71380705335704e-05
-3.4567967512523e-05
1.19253721700916e-06
-2.11982211617009e-05
-3.21646743839512e-05
-3.27158285914341e-05
-4.32005342157067e-06
-1.28042023774329e-05
-2.58759183313314e-05
-2.97292355392795e-05
-1.46506882335052e-05
1.61029521685368e-06
-1.99956619696445e-05
-6.22852361559057e-06
-2.31245231832361e-05
-3.01786526752435e-05
-3.52228165212323e-05
-1.53901769981802e-05
-2.20075808784197e-05
-3.10229509306948e-05
3.30512696889162e-06
-3.10430125505713e-05
-2.65134159270407e-05
-1.24103929821267e-05
-1.66739707880112e-05
-2.08623374807156e-05
-1.58759982356598e-05
-6.54041362040011e-06
1.77046394968722e-06
-2.81154810723639e-05
-2.32499186627687e-05
5.97524031963478e-06
-1.3687628800994e-05
-2.06148848762036e-05
-2.59562629918944e-05
-2.82696314235556e-05
-1.10205097860251e-05
-3.22135099871618e-05
-2.11633615008909e-05
5.42645714115464e-06
1.07261832642378e-05
-1.83368087499902e-05
-1.04209167731153e-05
-8.71078814769432e-07
-1.71827225090163e-05
-8.26532243434698e-06
-1.86250323818447e-05
-1.86029051173207e-05
-3.96916367883297e-05
-2.6148853938245e-05
-1.37966788544537e-05
-1.75521944828703e-05
-3.51298282730597e-05
-5.32268409890224e-06
-1.58116265146163e-05
-9.10981659109449e-06
-1.24148843294508e-05
-2.86267916844647e-05
-2.15491676175824e-05
-1.86318205915503e-05
-1.48079471632222e-06
-2.00724120777759e-05
-1.87662791498524e-05
-1.71828948116485e-05
-1.20159182959971e-05
-1.97340710205766e-05
-3.91169024986348e-05
3.36316746939018e-06
-1.07458671308689e-05
3.13123797658578e-06
-2.27596613913987e-05
-1.84576026285863e-05
3.772814511111e-06
-1.6571414608682e-05
-3.3252136621708e-05
-8.32701878292753e-06
-1.75258994893105e-05
-3.18804102144188e-05
-2.87593568222679e-05
-2.97821473002859e-05
-2.05496281411214e-05
-1.91099208255208e-05
-1.04439635912856e-06
-1.59884169811782e-06
-1.63728078250897e-05
-6.19535906889729e-06
-3.04811996718445e-05
-8.70706633275062e-07
-2.51262805622457e-05
-1.74953292573182e-05
-2.99973982390667e-05
-2.10781291348391e-05
-1.77430658147484e-05
-1.93492998093507e-05
-1.10484124560882e-05
-4.80123570371481e-05
-2.67146267996846e-05
-2.34233744574694e-05
-2.59124907938318e-05
-1.85831012700925e-05
-1.39980713317827e-06
-2.42399787808499e-06
-4.35414764862878e-06
-1.71785805866042e-05
-1.78668346700175e-05
-1.47537547796658e-05
-1.1245759017625e-05
-1.11251520884166e-05
-2.5788323247108e-05
-2.34235068749227e-05
-3.61742899567019e-06
-1.4939917257597e-05
-1.2994057067888e-05
-1.10515171890406e-05
-1.97327733832083e-05
-1.06070077539724e-05
-2.13108690408474e-05
-2.45457156820484e-05
-3.03306111242499e-05
-3.97849604219867e-05
-6.47072220705096e-06
-1.07063000281913e-05
-2.7739088245814e-05
-1.30383639148693e-05
-2.05912109899206e-05
-1.15326149743064e-05
-1.98463344784851e-05
-2.13116030567285e-05
-2.09971608148746e-05
-1.77378813918931e-05
-2.42694059849059e-05
-1.60405740449272e-05
-1.08836870342027e-05
-2.49975891930786e-05
-1.40501656770077e-05
-1.94401348770576e-05
-3.43530083179977e-05
-3.8455641759862e-05
-1.78065641317031e-05
-3.74472162736166e-06
-2.11438915391795e-05
-1.85231071665174e-05
-8.53370346693915e-06
-1.31858178838532e-05
-1.84718043192935e-05
-8.58318131668082e-06
-4.35170290248685e-06
-1.84549791976361e-05
-7.93468550572796e-06
-2.50590557773638e-05
-1.57617002411751e-05
-2.4704280012227e-05
-1.33377460467451e-05
-7.77928283087302e-06
9.21787938601542e-07
-1.52381001603741e-05
-3.63632642669458e-05
5.28061285622955e-07
-2.88199331661971e-05
-2.59233481156905e-05
1.05572550802622e-05
-2.96627397853281e-05
-5.08965290915801e-05
-1.55260650564911e-05
-2.72754339593458e-05
-3.3074671108288e-05
9.84679794783324e-06
-1.20705299988928e-05
-1.04951689383121e-05
-3.1769404339655e-05
-5.98000071126545e-06
-1.6455272210089e-06
-3.29103741899507e-05
-9.28911045303223e-06
-2.86994727482045e-05
-2.01738266900962e-05
-2.35086898230014e-05
-1.68953703831223e-05
-7.56841709338534e-06
-3.59693334880556e-06
-1.51121231307383e-05
-2.62920203585805e-05
-1.87904569846452e-05
-3.26758928410287e-05
-1.72157020264147e-05
-1.3772179277894e-05
-1.88645406964903e-05
-3.79997312220139e-05
-1.31682270284364e-05
-2.61411377938013e-05
-1.26689778254341e-05
-1.71910909908464e-05
-1.68790720519527e-05
-4.28987750861718e-06
-1.36607718581852e-05
-2.43712242698031e-05
-2.04033445711529e-05
-3.32690549557706e-05
-4.49815964455282e-05
-2.29160811328483e-05
-2.34184455979174e-05
-1.27816045604146e-05
-3.17758434153697e-06
-2.78213966404211e-05
-1.03164277015582e-05
-6.48873210074583e-06
-1.72552554107079e-05
-1.70750421899927e-05
-1.77151529462509e-05
-3.55206171115264e-05
-7.15757929935658e-06
-2.38896124026766e-05
-1.65698290167115e-05
-3.39457280083927e-05
-1.20255649072217e-05
-2.21602916488895e-05
-2.84291201069203e-05
-1.7597179171309e-05
3.68001104788929e-08
-3.44459745694099e-05
-1.79163658892748e-05
-3.0713774694148e-05
-2.32613385178444e-05
-1.23720426172491e-05
-4.01527513936768e-05
-9.21078485238094e-06
-3.39644508456363e-05
-2.31920199898436e-05
-2.47893516128802e-05
-1.32708682607429e-05
-1.8816113490496e-05
-2.70414862639306e-05
-3.14792678083705e-05
-2.08368484241311e-05
-3.01406086269752e-05
-1.59108118838116e-05
-4.49966305265833e-05
-2.65163630111133e-05
-1.51663303933425e-05
-1.98682822602073e-05
-2.34528306236296e-05
-2.05630020044115e-05
-1.87962001724734e-05
7.92615613123644e-07
-2.37418521797203e-05
-1.22337894832114e-05
-1.58827988053e-05
-1.21032391835321e-05
-3.48703760822391e-05
-1.02605873328736e-05
-6.83709767316187e-06
-1.32915930726258e-05
-2.20207273087514e-05
-3.23135873065595e-05
-1.96004312288486e-05
-2.11510909915815e-05
-2.20117123598131e-05
-1.25959844951232e-05
-2.93567746506017e-05
-1.35810561777125e-05
-1.57065777795641e-05
-2.42095530037089e-05
-1.30733947217112e-05
-2.32647691960821e-05
-3.58203325352466e-05
-2.34126255654615e-05
-2.57367169511876e-05
-1.01573964733667e-05
-3.63186185002505e-05
-3.50255898982053e-05
-2.61713277791358e-05
7.23399985737407e-06
-2.63564599433325e-05
-9.25437969247395e-06
-2.04237969006625e-05
-1.81674842437238e-05
-2.99564896416163e-05
-1.59034841460428e-05
-9.3365115486172e-06
-2.56155349096215e-05
-3.10969273879875e-06
-1.41755225542196e-05
-1.67701706624325e-05
-8.5423548357092e-06
-1.67290230893784e-05
-1.91070778173839e-05
-2.72213108300409e-05
-1.29353551515166e-05
1.20847983723933e-05
6.51586309209779e-06
-1.43895043740646e-05
-1.0503329906742e-05
-3.33792603259351e-05
-8.25309162790084e-06
-2.08027165870162e-05
-1.0811172974996e-05
-1.26740602770076e-05
-2.2847000614617e-05
-1.82892211874212e-05
-1.08367108119297e-05
-1.96149580722153e-05
-1.64944171768761e-05
-2.72235386682229e-05
-2.32535722684447e-05
-2.04355854160404e-05
-3.37382234899464e-07
-2.4255515440496e-05
-3.2859040446307e-05
-1.094066743096e-05
6.69421448606437e-06
2.21460928953057e-06
-1.5490444824225e-05
-1.43135467576496e-08
-2.94181567484288e-05
6.65400100797846e-06
-1.13232426266967e-06
-1.33910847079215e-05
-2.61126406926233e-05
-1.02324717252736e-05
-3.60646023840616e-05
-1.04787986605549e-05
3.38547423134226e-06
-3.3056630768218e-05
-9.06235735044892e-06
-9.43112486847073e-06
-3.66831497654129e-05
-2.9340067505556e-05
-2.70135222765118e-05
-4.8497907438264e-06
-1.53706361810112e-05
1.08326000707808e-05
-1.71012452898271e-05
-1.00000932506605e-06
2.93446692745378e-06
-1.7232650065988e-05
-1.25387205506515e-05
-1.41848227340064e-05
-1.05832713048974e-05
-7.53930152278891e-06
-3.71966784618674e-05
-2.00945490550467e-05
-2.14959057732956e-05
-1.06479733674129e-05
-2.18169839445445e-05
-1.49673132519527e-05
-3.79982255144188e-05
-2.58561014775928e-05
-1.19319775382486e-05
-1.37353629160738e-05
-2.14598443449483e-05
-2.05544072357291e-05
-1.59391728748981e-05
-4.64565297369908e-05
-1.80969108916648e-05
-1.89927236281896e-05
-1.9543491015111e-05
-3.13287799714467e-05
-3.62730463984134e-05
-1.19075949835712e-06
3.23636499816681e-06
-8.69748516530036e-06
-8.80285502136638e-06
-8.62842024264906e-06
9.51690413600292e-06
-1.69094837654866e-05
-7.45309140074117e-06
-1.92570248958273e-05
-6.3216614534735e-06
-1.20041217112794e-05
-5.37527521720017e-06
-1.85841349216077e-05
-2.23157998575014e-05
-3.87710305281048e-05
-2.84638401642387e-05
-4.50554803612965e-05
-8.7395604098801e-06
-3.68033547875815e-05
-5.1021267393955e-06
-1.68941999713899e-05
-2.94914868318163e-05
-1.96999734704983e-05
-4.10219711677091e-05
-2.27500370338301e-05
-1.98131887558689e-05
-4.43050022521225e-05
-3.46204568514757e-05
-2.87139528405881e-06
-2.2609738937122e-05
-9.40249911528523e-06
-6.10571214272004e-06
-2.5585113898898e-05
-1.59432540370001e-05
-3.79369849113227e-05
-1.36693336815678e-05
-3.39836211616177e-05
-2.52361757290971e-05
-3.37160012459502e-05
-1.05648170198641e-06
-2.18063190032399e-05
-2.07982405951689e-05
-2.10445694908762e-05
-1.2646997916054e-05
-2.75050256021697e-05
-1.92964448054403e-05
-2.0231561193827e-05
-1.67054846395056e-05
6.4145567222926e-06
-2.17786335404746e-05
-2.67905773928438e-05
-2.5788371336947e-05
-1.05742151862755e-05
-3.41084705780794e-05
-2.93390376214787e-05
-1.18158998094059e-05
2.0584689943909e-06
-2.98553255513968e-05
-1.76043108423605e-05
-6.96494601775524e-06
-3.41725164132696e-05
-2.99151525268113e-05
-2.46800996221349e-05
-1.54906072687454e-05
-1.24382377419506e-05
-2.66965465967345e-05
-1.55100500070868e-05
1.72030998842511e-06
-2.24100673359997e-05
-1.11342145786678e-05
-2.77314437138252e-05
-3.38605743522016e-05
-2.28216529382872e-05
-2.18212793796062e-05
-2.45154889977637e-05
-1.72857716765803e-05
-1.0659395475246e-05
-3.42245068538954e-05
-2.55857564414178e-05
-1.49375103034678e-05
-1.47284197338773e-05
-4.47555097633796e-06
-2.6235016241292e-05
-2.06304771291656e-05
-5.2472284700644e-06
-2.48106812019664e-05
-1.39118014237219e-06
-1.13727619159686e-05
9.767326946416e-06
-1.77652844559967e-05
-2.96923896380554e-05
-2.87720110504197e-05
-2.3986972867378e-07
-4.7763606422054e-06
-1.02807482055375e-05
-1.59332312751886e-05
-2.17389185366233e-05
-9.97001843939752e-06
-1.36214181484288e-05
-2.00145216696347e-05
1.52238282766231e-05
-4.32843131884111e-06
-1.37973452532509e-05
-2.67284605038838e-05
-9.31371350110134e-06
-9.67999829534253e-06
-1.06023085279111e-05
-3.88648099541792e-05
-4.66149653264802e-07
-1.25788497091612e-05
-2.39413281221337e-05
-2.32026678598612e-05
1.09710837435045e-05
-2.71359826657057e-05
-3.57005282321984e-05
-3.24462116452982e-05
-3.66167543603638e-05
-1.36698743017528e-05
-1.91318454078262e-05
-8.18572549045256e-06
-2.44704856193132e-05
-1.87803674669518e-05
-2.18596749614922e-05
-2.24843944084445e-05
-2.67098992860931e-05
-2.45648686689428e-05
-5.05136047976366e-05
-3.92171723370164e-05
-1.78951822180605e-05
-1.49538669343923e-05
-2.76516752847476e-05
-2.46882485243084e-05
-3.15795244815622e-05
-3.88180351772755e-05
5.45446439177773e-06
-1.31045507141471e-05
-3.41702774124589e-05
7.51039021901975e-07
-2.54482372518063e-05
-1.48499552966359e-05
-2.07139398297769e-05
-2.26899589932013e-05
-4.98935958794593e-06
-1.80533298922906e-05
1.10730546516445e-05
-2.05668250680078e-07
-4.8256918327212e-05
-2.32701416412882e-05
-1.85857953772887e-05
-2.54870686345276e-05
-1.01182992008873e-05
-3.09929316620724e-05
-5.63773517654156e-06
-2.96748613478958e-06
-1.09135984345928e-05
-6.08263729955684e-06
-2.20466495367963e-05
-2.46966273700537e-05
7.82374307884223e-06
-1.26609557031118e-05
-1.23528229024098e-05
-2.16195927363069e-05
-2.66677481176751e-05
-3.45750484802526e-05
-1.62264799076998e-05
-1.05733145396161e-05
-3.78308306681208e-05
-7.91890233228104e-06
-8.17610790597506e-06
-5.42812618093321e-06
-4.01148446479549e-07
-9.35299163657302e-06
-1.92830451867285e-05
-1.34145705115762e-05
-3.4463835273646e-05
-6.74384756028947e-06
-6.22957459863297e-06
-4.79881295326451e-06
-7.31654474716685e-06
-1.05739200927768e-05
-4.37892109345056e-06
-2.7520141077724e-05
-1.73936785166385e-05
-1.01526520185553e-05
-1.64581987419653e-05
-1.53247778915857e-05
1.25619596373768e-05
-2.86751747543402e-05
-2.20729512248063e-05
-3.05586313189225e-05
-4.88540619278982e-05
-2.93183274143422e-05
9.72643040201572e-06
-3.13468069033293e-05
-2.38224847211505e-05
-1.82841350102902e-05
-1.82147081607664e-06
-1.09078990365493e-05
-2.71587417227019e-05
-2.27758712877022e-05
-1.27974528193102e-05
-2.83082323823955e-05
-8.20442352541747e-06
-2.19538440577115e-05
-1.57001572407136e-05
-1.8191268001227e-05
-1.82211210717671e-05
-3.87580239957301e-05
-1.6566553279029e-05
-2.64081121442407e-05
-2.15067863391467e-05
-5.53372220180069e-07
-1.00366579691195e-05
-2.64360943516789e-05
-1.93047755764549e-05
-2.28584670189775e-05
-3.05889138680617e-05
-9.84863691900317e-06
-4.27665111731731e-06
-6.49306302421443e-06
-4.81040713137378e-05
-1.99062019631393e-05
1.107761950391e-06
-3.08158014341508e-05
-7.70310941743663e-06
8.82652152049075e-06
-1.47612313029976e-05
-1.69452095288489e-05
-2.34070858895222e-06
-1.61647167476072e-05
-3.3671684878072e-05
-2.30980722796864e-05
-1.69135328099885e-05
-8.6998681984158e-06
-1.25960216357275e-05
-1.66466777401564e-05
-2.5793260629201e-05
-3.88054542365203e-05
-2.25207776938918e-05
-2.99814733919274e-05
9.82379085955082e-06
-2.74369986601267e-05
-2.34034091121982e-05
-1.34290311523793e-05
-1.95633332031066e-05
-1.23977584624082e-05
-1.633811515043e-05
-1.34477659291201e-05
-1.73686267028101e-05
-1.0092224955696e-05
-3.14953607348118e-05
-1.54246371653307e-05
-2.68709202735588e-05
-1.38880268462073e-05
-1.83341758442055e-05
-2.33670530243828e-05
-1.9939752651501e-05
-5.02812386160296e-06
-2.37815961789562e-05
-5.11280429298188e-06
-1.88146948103474e-05
-2.45755624692212e-05
-2.90898860269475e-06
4.34187145439914e-06
-2.11383828570135e-05
-2.93051962944769e-05
-4.21141744398232e-06
-5.81179961993701e-06
-3.34832247371448e-05
-2.02629838438061e-05
-3.24254062427199e-05
-1.2701040328568e-05
-1.47516810643037e-05
-2.36266027531955e-05
-2.01617956867269e-05
-1.05423080213779e-05
-7.0201185342216e-06
-3.00991448652695e-06
-2.6475206641801e-05
-1.18653953146823e-05
-1.42588624563122e-05
-1.13472699790798e-05
-1.73571205261292e-05
-3.32829440827212e-05
-1.24100228258549e-05
-1.59495308639428e-05
-1.1942021051152e-05
-2.79438611817095e-05
-2.10353790106239e-05
-9.12964636380578e-06
-2.7357008050466e-05
-5.11185700632274e-06
-2.6048152709764e-05
-6.43827893358925e-06
-1.35694946465485e-05
-3.09588848455584e-05
-2.0291122004208e-05
-1.37850268989986e-05
-1.72419438758743e-05
-2.38745059014583e-05
-7.2981639325241e-06
-3.72336218886838e-05
-4.96885762844935e-05
-2.10453225036443e-05
-3.44197782154267e-05
-3.15607979515787e-05
-2.25222616723719e-05
-2.30006082127245e-05
-4.33727240111989e-05
-3.00620497261045e-06
-3.56343967992769e-05
-3.29281839933971e-05
-3.54838134351134e-05
-3.23728144126125e-05
-2.21832897653944e-05
2.98687538586224e-06
-8.44586239559576e-06
-6.63036989170063e-06
-1.1996491680224e-05
-9.45699420257711e-06
-1.88143857957634e-05
-1.61580759889678e-05
-2.64043341391961e-05
-1.88426670278115e-05
-1.18001826902426e-05
-3.15203998624068e-05
-2.30241734056485e-05
-1.23523722380999e-05
-2.02686307629082e-05
-3.42004157560651e-05
-1.85052535778868e-05
-3.50117159145717e-05
-3.04582503108076e-05
-2.11529129352092e-05
2.58434652560163e-06
-5.90164478055997e-06
-1.59494919940524e-05
-1.35625779516375e-05
-1.18002391982771e-05
-1.78469840997272e-05
-1.27591852907815e-05
-5.27188492314537e-06
1.53996643057305e-06
-1.38727387718504e-05
-2.35325424066364e-05
-2.37227661470777e-05
-4.20188933711651e-05
-1.10277527209103e-05
6.82611140953231e-07
-4.99244145661635e-06
-1.2997090409426e-05
-2.04999194318439e-05
-2.96514183506093e-05
-2.91675608909382e-05
-1.69985048309488e-05
-2.61013641595863e-05
5.2981719380051e-06
-2.44436218717763e-05
-1.39060947211857e-05
-6.51405948036818e-06
-2.72079302972824e-05
-2.97019495663859e-06
-1.38372371192394e-05
-1.21744526009038e-05
-1.54401537045e-05
-1.71975876563482e-05
-1.64360760232855e-05
-1.68554837985365e-05
-2.12233801092727e-05
-1.39054687185749e-05
-1.08748998902148e-05
-7.10892748405369e-06
-3.45692060434657e-05
-9.27427866549769e-06
-2.92736545380246e-05
-2.62553680966748e-05
-3.39773007402697e-06
-3.22421832405156e-05
-2.73127803769546e-05
-1.34298153383861e-05
-1.96411960576514e-05
-1.8879578532658e-05
-2.54988438994719e-05
-2.2658997375986e-05
-1.4882653082256e-05
-3.87099207191258e-05
-2.63499936925629e-05
-7.92233655898357e-06
-6.57888841484356e-06
-2.52587196704595e-05
-3.56948800148699e-05
-3.78529226025537e-05
-3.07199842041457e-05
-2.42350753017028e-05
-1.98016178155865e-05
-3.46810316329376e-05
-2.45941927155982e-05
-2.83592984656497e-06
-2.41589314049337e-05
-2.75822363455978e-05
-1.05431508810622e-05
-2.34095163882748e-05
-3.43907563490227e-05
1.89079677086642e-07
-1.79766382743735e-05
-3.12801984349515e-05
-2.02612785402521e-05
4.29278051897388e-06
-2.59962243266508e-05
-1.62931377521999e-05
-1.56992906072142e-05
-3.3436666183601e-05
-2.12136680132984e-05
-1.62265229051871e-05
-2.11614316689723e-05
-7.81361722530971e-06
-2.69708800913168e-05
-3.06367582901266e-05
-2.61924717920703e-06
-1.43475517175374e-05
-1.24508234136845e-05
-4.0839927344774e-06
-2.52530068351792e-05
-9.05171669817789e-06
-2.03733625704381e-05
-1.63573883926614e-05
-1.55059374958149e-05
-6.01757865339475e-06
-2.97764242632718e-05
-2.11912875705946e-05
-1.02729491357084e-06
-2.34522075568796e-05
-3.02866857458996e-05
-3.21570148415245e-05
-4.00936743417614e-05
-2.15247085873914e-05
-8.85071164871093e-06
-2.04155237734025e-05
-3.56391578909844e-05
-3.15409266474757e-05
-1.10612364748331e-05
-2.52887759709064e-05
-3.86593059570907e-05
-2.83083860649522e-05
-1.43031632166283e-05
-8.33703212122194e-06
-9.65556837749198e-06
-4.46543741026215e-05
-7.37735186838672e-06
-2.10657699198712e-05
-4.5497192899152e-05
-5.64068633439085e-06
-1.4979535432735e-05
-6.21251025599797e-06
-1.47979955601393e-05
-5.24553990608073e-06
-1.80489647919722e-05
-2.48464958449987e-06
-2.46807627637143e-05
-2.0799593914489e-05
-3.59068761837051e-05
-1.51302188751949e-05
-1.32924995667185e-05
-1.88122071104449e-05
-3.04313873446645e-05
-6.55062983993603e-05
-1.44528915325566e-05
1.61274896317193e-06
-2.01871007175022e-05
-2.36135799531113e-05
-1.01948150238901e-05
-1.71548820952167e-05
-1.56309012627921e-06
-2.67433719544995e-05
-2.3631915913467e-05
-1.70880620017268e-05
-4.0906239844881e-05
-1.62564808317728e-05
-1.07584754680204e-05
-2.33911016154614e-05
-1.78739436219537e-06
-1.63907716710701e-06
-3.50689794171525e-07
-8.41931023037767e-06
-1.00333315651739e-05
-1.21484598457006e-05
-2.66429432523255e-05
-9.85277343723413e-06
-1.00721218980015e-06
-2.36820785074321e-05
-2.61136497829252e-05
-3.53643358768522e-06
-5.50982510831574e-07
-1.75789867007475e-05
-7.75061941672454e-06
-2.68045730070663e-05
-3.42029709415779e-05
-2.61014322331032e-05
8.51863092124384e-06
4.91786353319221e-06
-2.2657100703735e-06
-1.5918921144162e-05
-6.48246262812754e-07
-1.98097319346761e-05
-1.80500167975595e-05
-2.60478557735942e-05
-1.06924020088304e-05
-1.55685783105007e-05
9.1557846741427e-07
-6.03690971910131e-06
-6.94867967709435e-06
-2.18217813690203e-05
2.35666123029889e-06
-2.23300067251216e-05
-1.35967904420558e-06
8.58597070701044e-06
-2.81104227834947e-05
-1.43003576663843e-05
-2.4516712611362e-05
-7.81423684732892e-06
-3.75054465737532e-05
-4.60061930118032e-05
-3.00632068089386e-05
-3.59399855099775e-05
-2.09256833976472e-05
-4.81165910025013e-05
-2.83444553806349e-05
5.60214932659769e-07
-3.35714950367809e-05
-7.34613168942729e-06
-2.76435427470794e-05
-2.64842019211279e-05
-1.48667640989935e-05
-2.07627652480964e-05
-2.12587051396475e-05
-2.61139603998149e-05
-1.26821725963444e-05
-9.99317954753592e-06
-2.1517384662402e-05
-1.98858062144822e-05
-1.10958852699826e-05
-2.32001713798384e-05
-1.35229504084054e-05
-2.42159274961762e-05
-1.7883926237108e-05
-3.90385689659918e-05
-3.12663297092739e-05
-2.66269250030153e-05
-1.57141288780544e-05
-4.06156154506818e-05
-2.17252086812068e-05
-6.63419468327659e-06
-4.1819931856389e-05
-2.15702923848319e-05
-2.4905500354266e-05
-1.37012668683374e-05
7.55377876715065e-06
-1.58335359717971e-05
-1.28247054268961e-05
6.09271573866889e-06
-2.41624550731418e-05
-3.25807635754537e-05
-1.82968006526395e-05
2.2264703281248e-05
-4.60296519329995e-05
-3.92890235203626e-05
-1.94059194086415e-05
-2.57679510010203e-05
-2.24799888492042e-05
3.41407645800471e-06
-5.26022858490557e-07
-1.78267205571861e-05
-6.82971023327387e-06
-1.96226987148861e-05
-1.04378958454646e-05
-3.48290209584733e-05
-1.98572281735076e-05
-1.03588932890923e-05
-2.16273104838374e-05
-6.71576599663512e-06
-1.72411890872315e-05
-1.53510118954027e-05
-3.01543007575989e-05
-1.41311365193451e-05
-2.4869807431177e-05
-5.01262740296397e-06
-2.52114349486046e-05
-3.8723113456232e-05
-2.49287279291832e-05
-8.30369107644852e-06
-3.12818588945825e-05
-1.78310302422127e-05
-2.39266132154978e-05
-4.18735880961351e-05
-1.13043440730719e-05
-2.19299064406678e-05
-1.12890865172766e-05
-1.4749170402509e-05
-1.02900437569802e-05
-3.48620736120689e-05
-1.18300433062128e-05
-2.08373791021735e-05
-3.94762415451715e-05
-6.09929378118964e-06
-1.4294193575109e-05
-2.76139176342319e-05
-2.72038356479941e-05
-2.52277136841415e-06
-2.74950673429758e-05
-1.55183672898457e-05
6.90461448897067e-06
-1.82196771918773e-05
-3.1009365969308e-05
-1.68261895330751e-05
-4.50912924625753e-06
-8.18949025752008e-06
-1.80849681501993e-05
-1.31122388842676e-05
-1.28643191986499e-05
-3.44213716724209e-05
-1.91035010630652e-05
-2.62194062187713e-05
-1.29962801985112e-05
-8.00726067854209e-06
-2.95003301880252e-05
-1.11174363333947e-05
-1.55726718402763e-05
-2.86711900181566e-05
-1.77733108616381e-05
8.50777706317922e-06
-1.60745980734401e-05
-3.21060291288084e-05
-1.11216877962521e-05
-1.77654554303267e-05
-1.52155025969068e-05
-1.36689693324198e-05
-1.86622236674086e-05
-2.47805862541521e-05
-5.46706398926158e-06
-3.51122553860742e-05
-2.98939728961401e-05
-2.43918297582451e-05
-6.56499583701037e-06
-7.05274019425697e-06
-1.31672081589694e-05
-1.21997364639717e-05
-2.98303362310004e-05
-1.78926186131345e-05
-2.36019714989441e-05
-2.04619045696775e-05
-7.05845248156263e-06
-2.35794495928733e-05
-1.15775297462335e-05
-2.22935713546106e-05
-2.83422675242999e-05
-2.14148677049227e-05
-1.35404287424974e-05
-3.87863031994982e-05
-1.30750243240194e-05
-1.82431450715112e-05
-5.14809281004574e-06
-2.58339912280648e-06
8.91301460742561e-06
-1.57544522064468e-05
-1.85053053412525e-05
-3.77061525107073e-05
-1.96901762437263e-05
-1.00582116080271e-05
-1.16395142521911e-05
-1.19239916619214e-05
-1.54525889466804e-05
-2.14546955471894e-05
-2.63433734661866e-06
-2.06214141191559e-05
-1.35347117120626e-05
-1.24746531522585e-05
-1.41715547005631e-05
-7.34654471654902e-06
-2.2413552352444e-05
-2.8986734656152e-05
7.80420076194152e-08
-1.05760465643068e-05
-4.0590963719196e-06
-2.33916673849388e-05
-9.2212781378174e-06
-4.0952812990981e-06
-6.73072738524672e-06
-4.1732890127337e-05
-1.34446318951217e-05
-1.98343032389556e-05
-2.8367370223662e-05
-1.37579534963174e-05
-1.36911024061085e-05
-4.07670683960758e-05
-8.19145030626747e-06
-1.37463373664784e-05
-8.35339180921732e-06
-2.06829527511192e-05
1.63035849445085e-06
-7.16313557335055e-06
-3.09009340669879e-05
-1.38540215015623e-05
-3.16284846298931e-05
-2.78502892075469e-05
-1.92015684327808e-05
-1.6022048646591e-05
-1.22811909464711e-05
-3.95866773273356e-05
7.42029099285702e-06
-2.05232516860293e-05
-3.13806287022906e-05
-1.4911733445691e-05
-3.50895371424736e-05
-4.57342543748823e-07
-3.00191476569808e-05
-9.3725289407499e-06
-1.46608964496149e-05
-1.23751157418093e-05
-2.87707354486648e-05
-3.1321800845802e-05
-2.05276667537316e-05
-4.12540080095906e-05
-2.23176024258521e-05
-1.88975202807083e-05
-1.89379119876836e-05
-1.0832769611152e-05
-1.65020190553489e-05
8.77026329830233e-06
-5.99343701516762e-06
-2.6132083701636e-05
-1.02321129602025e-05
-2.93612708595423e-05
-2.89597824621483e-05
-2.29693544138128e-05
4.03764474069391e-07
-2.85331711149198e-05
-2.13701832822299e-05
-1.6200319425364e-05
-1.39996091181289e-05
-1.86618372715968e-05
-2.96717777767484e-05
-2.94495059963814e-05
-2.16681819285304e-05
-1.42712385302034e-05
-3.71576323626084e-05
-4.20632323719582e-06
-2.65024145138713e-05
-1.98311704863977e-05
-2.46696686735574e-05
-2.83834977919979e-05
-1.44321462946057e-05
-1.21769859724764e-05
1.66346170672408e-06
-2.63232528242109e-05
-1.61873607190958e-05
-1.63602367600937e-05
-1.64507620154995e-05
-2.31321422493332e-05
-2.44863553968881e-05
-1.15273958427384e-05
-2.01026537493412e-05
-1.40323610607686e-05
-9.1413745930574e-06
-2.30442305323823e-05
-1.72960047847776e-05
-2.35428107430549e-05
-1.42116304048413e-05
-1.7262903067282e-05
-2.16908460303174e-05
4.88999874343585e-07
-1.94192908742157e-05
-2.54988284836652e-05
-2.1245699328962e-05
-1.65329966695171e-05
-3.49958070715411e-05
-1.66144274085933e-05
-2.57631459448063e-05
-4.28652393332511e-06
-2.61597470814646e-05
-4.50673036013365e-05
-3.21582297750545e-05
-2.99515101492726e-05
-4.38951917512629e-05
-3.36199120247273e-06
-1.01981853923346e-05
-1.55874212344147e-05
-3.78317947020987e-05
-1.84356521096125e-05
-2.74607240854567e-05
-1.35760703723158e-05
-2.33520808921976e-05
-3.45027941422691e-05
-2.75575885080944e-05
-1.86832628227922e-05
-1.11258646452308e-05
-1.01342434357705e-05
-6.53191760667441e-06
-1.86315713575381e-05
-3.75978508150166e-06
-5.01347498339264e-06
-3.72426013442993e-05
-4.24057285645606e-06
-2.21108041556891e-05
-3.22658908343252e-05
-2.30914394861936e-05
9.52099950951473e-06
-1.5783553921557e-05
-6.43720658991524e-06
-1.52907397606868e-05
-3.54775436067203e-05
-2.86793966666741e-05
-2.02722240544804e-05
-2.90570129072667e-05
-1.81360094274023e-05
-6.68866928356268e-06
-9.25256702516533e-06
-2.09716444083441e-05
-1.44515515772873e-05
-1.58873911922078e-05
-4.83852904883913e-06
-1.67088329706219e-05
-1.46754082569776e-05
9.07693933254239e-06
-2.9007145657596e-05
-1.83245804875359e-05
-8.66953958134771e-06
-1.64600294473527e-05
-2.36362277274139e-05
-2.606068726966e-05
5.47741743044532e-07
-2.70599107580686e-05
-1.87101951130383e-05
-8.69066251004363e-06
-3.23307931753386e-05
-1.11378832057522e-05
-8.78481159559447e-06
-2.69738816189149e-05
-1.88952348946973e-05
-7.72775066443826e-06
-3.39083007019918e-05
-7.1865292590894e-06
-2.40584863830152e-05
-2.47683483713871e-05
-2.54382276414623e-05
-1.49890518946366e-05
-3.78177547630495e-05
-2.07790074793306e-05
-1.52137436746859e-05
-3.94934636254811e-05
-4.39778344682208e-05
-1.71205238675895e-05
-7.15147148793427e-06
-1.45325785984885e-05
-2.23592813605437e-05
-1.12399918467642e-05
-1.96151351966085e-05
-3.07318899154398e-05
-1.08826229924387e-05
-3.62728202139827e-05
-3.61120183611049e-05
-1.99839036300367e-05
-3.39719165374485e-05
-3.46586580154104e-05
-2.01404188327674e-05
-1.37552696167423e-05
-2.8613843427958e-05
-2.1230115354789e-05
-2.57687772720807e-05
9.55518658051849e-06
-1.31365998172829e-05
-1.82183820856853e-05
-1.96404199886787e-05
-4.06830840734775e-05
-2.60757659498078e-05
-2.0627216551929e-05
-2.51019709255905e-05
-2.29844499394413e-05
-6.41531031072272e-06
-2.7333204437336e-05
-7.93128837789142e-06
-6.92006348370208e-06
-1.49945777764809e-05
-4.83759535687084e-06
-2.32390224280904e-05
-7.47664110659957e-06
-2.40203305976743e-05
-4.46035435952519e-06
-7.76211942705039e-06
-2.02849742414705e-05
-9.48371507690065e-06
-2.71676319515011e-05
-3.81500315772751e-06
-3.34534283798747e-06
-9.38939318438857e-06
-3.20982782776673e-05
-2.66358204224384e-05
-8.98436047575582e-06
-1.47863737251963e-05
-1.75751613911613e-05
-4.15284868593504e-06
-2.21672994643511e-05
-3.20195281953385e-05
-4.42852536863605e-06
-1.6409011977092e-05
-3.13723938574058e-05
-3.26683039523463e-05
-1.6161247904774e-07
-3.2197871104072e-06
-2.18464077010638e-05
-1.69746155922495e-05
-3.45783409295843e-05
-1.13435766705258e-05
-2.99967236447755e-05
-1.19878050327416e-05
-2.86167901867917e-05
-2.56507689475826e-05
-2.32089399942419e-05
-2.68420906864495e-05
-3.34845109664837e-05
-3.20465829333792e-05
-1.9411615894822e-05
-1.4263545742897e-05
1.20223269902829e-06
-7.26587141390665e-06
-1.14889690541256e-05
-2.7141957900702e-05
-1.81202978055076e-05
-2.31407250322715e-05
-2.21825329735991e-05
-1.37013022999108e-05
-4.09134531019886e-05
-9.54400514091253e-06
-1.9267871017637e-05
-1.45264909000565e-05
-1.56077382644255e-05
