# Supplementary material for: Research on computational propagation and identification of mine microseismic signals based on deep learning
Source: PLoS One. 2025 Oct 22;20(10):e0334641. doi: 10.1371/journal.pone.0334641 (PMC12543183; doi:10.1371/journal.pone.0334641)
Supplement: S2 Data — (ZIP) [file pone.0334641.s002.zip › 000100500001912.xlsx_0.txt_24.txt.txt]

-1.69022274393114e-05
-6.99294563267605e-06
-1.77300112636935e-05
-3.39340049984381e-05
-6.95233801943535e-06
-2.05233558871416e-05
-6.04059147365075e-06
-1.70833300273299e-05
-6.95590122441489e-06
-2.98071187348096e-05
-4.38236242066971e-05
-1.34728346182893e-05
-2.60231570025167e-06
-2.99911036623954e-05
-2.40523679877088e-05
-4.02953014667097e-05
-2.09487509092174e-05
-3.09493314370302e-05
-2.41312802224162e-05
-2.94858297052584e-05
-1.40625603884542e-05
-2.00917498091765e-05
1.21551089721109e-05
-3.3608225563352e-05
-2.93321883230901e-05
-3.77733679388785e-05
8.96747598806304e-06
-7.36762078217854e-06
-1.26292006976641e-05
-2.25529505688387e-05
-1.83954692408606e-05
-1.4145883190877e-05
-1.88063009216373e-05
-2.41171657187089e-05
-1.93683431704121e-05
-3.62832168648113e-05
-8.87085674372076e-06
-2.3779409121522e-05
-5.60261367460521e-06
-3.11212509100361e-06
-2.36385716938131e-05
-1.60732850360263e-05
-2.26645916970749e-05
-8.49894234218271e-06
-1.82430318388787e-05
-4.83375533945277e-05
-3.09049995195129e-05
-3.21820180711496e-05
-5.1155672449768e-06
-2.27195058164274e-05
-2.47429665870378e-05
-2.51271829944033e-05
-2.87547305694275e-05
-3.46756714733602e-05
-9.50715431421216e-06
-1.6034070926693e-05
-6.99387143686576e-06
-1.79645142683894e-05
-3.03825120363132e-05
-1.26547761551208e-05
-1.10444979445814e-05
-2.40040896147723e-05
-2.06258258832213e-05
-1.26218112108164e-05
-2.00371725342623e-05
-4.18545398183175e-05
-2.3313746041398e-05
-1.64403493242676e-05
-1.28707262172015e-05
-2.36748184777111e-05
-1.97517257965458e-05
-8.6636164437263e-06
-7.23286708715021e-06
-1.30200029859639e-05
-3.02527951068189e-05
-1.069493055341e-05
-3.50703889454548e-05
-1.5829768555149e-05
-2.11860875662092e-05
-2.48499872824914e-06
-3.69140687270699e-05
-2.11697086487621e-05
-7.60463643085654e-07
-2.18242712817024e-05
-1.05258830805387e-07
-1.8388951369167e-05
-1.8388377571046e-05
-2.27165835332466e-05
1.22177052909345e-05
-1.39106063490202e-05
-3.12609170867259e-05
-2.38192478732479e-05
-2.58195241737031e-05
-2.14347504113464e-05
-2.36030786363675e-05
-2.51674029783128e-05
-1.91066572061892e-06
-2.0546481638198e-05
-1.78698913865903e-05
-1.48527956035668e-05
-1.65434175516492e-05
-2.70262800655429e-05
-2.28475761153672e-05
-2.66650574369182e-05
-3.21771132220823e-05
-2.57591139321804e-05
-3.79624759563536e-05
8.0028466648372e-06
-1.81115146483165e-05
-1.97756850139699e-05
-1.11828181867048e-05
-2.10380990583913e-05
5.22853749670877e-07
-1.75899980673321e-05
-1.46809517446095e-05
-1.05262977844941e-06
-1.55082383568027e-05
-1.2083615009104e-05
-1.89591812822123e-05
-2.31625432748737e-05
-2.41832536047052e-05
8.76107740862481e-06
-1.6524574321822e-05
-1.96918456004295e-05
-1.64371821758455e-05
-3.28335003164352e-05
-1.91488238170124e-05
-1.17702989440725e-05
5.43708258072395e-06
-2.88735039262045e-05
-1.62110933527656e-05
-1.8477130054067e-05
-1.79404148201019e-05
-1.14524266654495e-05
-3.72078641638563e-05
-7.08406851274885e-06
4.75336033652655e-06
-1.73571616675371e-05
-1.93666026545621e-05
-2.59069013427761e-05
-2.53461860065646e-05
-1.56035265686521e-05
-2.31335204674496e-05
-1.00547849290176e-05
-2.37324425436463e-05
-3.13827233959961e-05
-8.52329658796645e-06
-2.76456799178765e-05
-2.0538178342833e-05
-2.14614844520129e-05
-3.45183387029364e-05
-2.77734132771271e-05
-2.0292251315268e-06
-7.00818273708623e-06
-1.96523093604908e-05
-1.16710812752127e-05
-1.28965112452976e-05
-1.24387457059634e-05
-5.81066200391645e-06
-2.23996528645472e-05
-1.13183068959079e-05
-8.6085838703747e-06
-1.86482273300632e-05
-2.8279245023065e-05
-1.00712343230213e-05
2.60840530802104e-06
-2.94094907915604e-05
-2.07986539152987e-05
-8.20984611046023e-06
-2.91957996320362e-05
-9.93319083692329e-06
-1.88637113428422e-05
-8.47677674046117e-06
-1.2288520353408e-05
-2.44057377353212e-05
-2.4144669832552e-05
-2.11095942552814e-05
-2.97165578453566e-05
-1.49899560961328e-05
-3.79985241160972e-05
-1.82778506120531e-05
-2.89042956680004e-05
-5.60194347493161e-06
-1.78757498283589e-05
-2.04365002449661e-05
-1.26990500939728e-05
-3.078089089352e-05
-1.89356346765821e-05
-2.10703689439208e-05
-3.09068292072174e-05
6.81963964549112e-06
-3.35968279306987e-05
-1.66921783487003e-05
-3.80929844370141e-05
-2.4366011573449e-05
-1.20520807543601e-05
-1.22848998938789e-05
-1.45386972121413e-05
-3.80868703877582e-05
-1.98372096516581e-05
-3.0057076602608e-05
-1.09072340944087e-05
-1.23462646109633e-05
-1.61769071404901e-05
-9.43682447945326e-06
-2.58390024661982e-05
-3.9266857079873e-05
-1.56337378338277e-05
-1.20444614832398e-05
-4.58962130684555e-05
-2.6591834389706e-05
-2.17725070402225e-05
-1.80930517140873e-05
-1.95892953721307e-05
6.71165710254942e-06
-1.87305792790786e-05
-1.90150890366418e-05
5.94928655774209e-07
-1.48264601302935e-05
-2.82219172116653e-05
-1.49676823891456e-05
1.5429637990171e-05
-3.25035252042864e-05
-9.80822363245725e-06
-3.36370877696528e-05
-1.92902523566177e-05
-1.30784217773844e-05
-9.65712318350269e-06
-1.62898515428004e-05
-2.14997248826347e-05
-1.99189358336283e-05
-2.7305228341946e-06
7.41729681686215e-07
-1.63327087905858e-05
-1.89142513968121e-05
-9.11184063054569e-06
-2.24297804248796e-05
-1.70130728497363e-05
-1.79295736136488e-05
-7.09989200438209e-06
-7.69416095290196e-06
-8.15950625240522e-06
-3.53269265013591e-05
-4.07806985788014e-05
-9.31537302153429e-06
-1.43233004077957e-05
-7.9675606341487e-06
-5.74922317128761e-06
-1.40021955249759e-05
-9.80144652696888e-06
-2.82026926969513e-05
-2.46768751036403e-05
-1.74555059349732e-05
-2.76133885265875e-05
-9.10403738420127e-06
-6.6892589253569e-06
-8.24270814910964e-06
-2.17774226068704e-05
-9.77563862903603e-06
-4.70849820397647e-08
-9.14311900798521e-06
-9.55691599710421e-06
-3.79275496933355e-05
-2.42163353807033e-05
-2.50047184501127e-05
-3.25694558814197e-05
-2.26852959544618e-05
-3.785602885741e-05
-2.19043468128372e-06
-1.70917257174174e-05
-9.39914038380763e-06
-1.8287547571456e-05
-5.90747612760427e-06
-1.8866390903255e-05
7.42943441599167e-06
-1.53571349526508e-05
-1.90234103630621e-05
-1.01853802606139e-05
-1.72734901564588e-05
-2.19882375969625e-05
-3.12582627199654e-05
-2.51676006859511e-05
-2.8280952182054e-05
-4.04068914455885e-05
-3.02424248211114e-05
-2.4211698611763e-05
-2.44724837813077e-05
-1.29880999283181e-05
-3.08056843101879e-05
-3.40872480561998e-05
-1.6226444507952e-05
-7.98567352919017e-06
-1.59126555750581e-05
-1.04668753986242e-05
-2.77176540046401e-05
-2.84757159949409e-05
-3.22854536922532e-05
-2.60866731690543e-05
-8.94358542663633e-06
-1.39202643372996e-05
-1.87031896412574e-05
-1.8495301277978e-05
-1.0979498941487e-05
-6.74163244610647e-06
-1.24245013271796e-05
-4.37649982117742e-06
-2.19637036781223e-05
-3.60349807515768e-05
-3.27464558255069e-05
-3.04367971923963e-05
-2.9127208851933e-05
-2.05272844016877e-05
-2.05269324301322e-05
-1.29178228101318e-05
-7.79289852079469e-06
-1.42264748600501e-05
-4.27254998024458e-06
-1.4133382103074e-05
-2.23209498843246e-05
-8.5185899859419e-06
-1.29760408686437e-05
-2.00711449886937e-05
-2.29502709447086e-05
-1.9444600744412e-05
-5.71764270070977e-06
-6.2615079624796e-06
-1.74144301969974e-05
-1.35199822530526e-05
-7.25085331261438e-06
-4.03632176454164e-06
2.10754010324196e-07
-2.11712273676028e-05
-3.34961729340737e-05
-2.40484560783771e-05
-1.58193622413773e-05
-1.08687150487646e-05
-1.46633969415806e-05
-2.00527167967421e-05
-2.75936543930364e-05
-6.47399827266287e-06
-9.10924398679897e-06
-3.68456939130369e-05
-1.360201743558e-05
-5.90733579965744e-06
-1.49933200349129e-05
-3.87349511949478e-05
-1.49859156031948e-05
-2.98848028816915e-05
-3.68923069382907e-05
-2.37553443722377e-05
-3.75272577778113e-05
-1.35009999248794e-05
-2.78375310784898e-05
-9.06555757594058e-06
-1.79487550518448e-05
-2.89091599291724e-05
-1.35770131816458e-05
-1.92716072926729e-05
-1.18834354966253e-05
-1.00506562407031e-05
-1.84479741945775e-05
-3.5613818660041e-05
-1.03783024664616e-05
-9.5803110401396e-06
-1.72786217799885e-05
-2.13456358380779e-05
-2.21274881265213e-05
-2.57062804623012e-05
-2.85242813461662e-05
-8.63450446707592e-06
3.93116257722171e-06
-1.42415054083135e-05
-7.2187636671427e-06
-2.29862832545567e-05
-1.9047698278961e-05
-3.42747945104975e-05
-2.38777414311606e-05
-3.42441272638214e-05
-3.55280496406458e-05
1.49869285563025e-05
-1.49446336082609e-05
-1.35419343563271e-05
-5.04138920133128e-05
-1.27784548111004e-05
-2.74625099439865e-06
-1.42325597423241e-05
-3.32450872700305e-05
-1.77357581662459e-05
-1.48590335074548e-05
-8.94547333156058e-06
1.89635736080037e-06
-1.01920270747648e-05
-9.42125551425019e-06
5.08244283681829e-06
-2.50120573525586e-05
-5.30620876641664e-06
-1.27131535788648e-05
-1.86772580217083e-05
-3.10487617528121e-05
-8.31515737485067e-06
-1.35922221397512e-05
-5.74288695406667e-06
-3.79597277135581e-07
-1.02159752822579e-05
-1.58670254109904e-05
-2.68327486335916e-05
-1.83341869243624e-06
-1.87827401446212e-05
-1.11595064459308e-05
-9.43953574724726e-06
-7.98546997178635e-06
-1.32840130517978e-05
-1.17930903118998e-05
-2.57249374278007e-07
-1.55426607526141e-05
-1.35539933032534e-05
-2.41751885867809e-05
-3.16111592234077e-05
-2.08359357754975e-05
-2.31820307351944e-05
-1.03100189516419e-05
-4.52125154862771e-06
-3.27199716474251e-06
-3.54936876435253e-05
-2.17137594450611e-05
-1.55502476373268e-05
-8.21219228519181e-06
-1.38803402775593e-05
-3.35378706288992e-05
-2.7693485882995e-05
-2.77587527444857e-05
-3.09140361944169e-05
-3.20184929377561e-05
-4.32189789111805e-05
-3.09608213827343e-05
-2.6710934518589e-07
-2.60011623725388e-05
-4.94641134366618e-06
-9.15613609243224e-06
-1.40899191224962e-05
-2.53263938588892e-05
-2.98366003805041e-05
-1.84428083454427e-05
-2.17290860935001e-05
-1.97771932577659e-05
-5.52876478937006e-06
-2.5972480474551e-05
-5.97282461726532e-06
-1.14391803824569e-05
-2.13699945143562e-05
-2.19499868341081e-05
-1.75311523128182e-05
-3.19941562090729e-05
-7.93458733552207e-06
-2.69640420842664e-05
-1.31095569058468e-05
-1.9314569073359e-05
-3.46204323795099e-05
-1.57728124926055e-05
-1.11076819725602e-06
-2.13807554229348e-05
-1.76355577883789e-05
1.01401923412911e-06
-4.64167215355447e-05
-1.52881802042195e-05
8.60676003556814e-06
-9.47110629431942e-06
-2.51359277073845e-05
-1.38187640854677e-05
-2.35505784995346e-05
-2.65086741739302e-05
-2.26322982350064e-05
-2.55460934717633e-05
-2.45572967331536e-05
-2.14876587301962e-05
-4.44201386104678e-05
-2.52529014217631e-05
-3.6378428254197e-05
-5.59868093911307e-06
-1.64222619969243e-05
-2.94529645148424e-05
-1.98237939254358e-05
-2.73252971417848e-05
-1.55219382981837e-05
-9.59640728364993e-06
-8.96961783780398e-06
-3.49198375031992e-05
-9.3381488756876e-06
-2.18424441393395e-05
-1.85828625696587e-05
-1.76553329283696e-05
-1.9237911254755e-05
-1.12615593804706e-05
-2.30403806083265e-05
-2.01684328286502e-05
-4.59701985161297e-06
-1.92654919081279e-05
-3.1741997994562e-05
-2.7832693250322e-05
-2.92865008481052e-05
-3.41053311759053e-05
-1.69685266105724e-05
-2.99260407208996e-05
-3.58814334640777e-05
-6.64614114373248e-06
-2.00662408201538e-05
-3.80898307230687e-06
-2.54793416998331e-05
-2.68055665508279e-05
6.16735863310806e-06
-1.67201647964919e-05
-1.66142401410081e-05
-2.36451372299694e-05
-1.87480532621775e-05
2.73324140412671e-06
-2.78470961862011e-05
-2.1253276818486e-05
-2.45663514868064e-05
-1.39543879509973e-05
-2.67515809265576e-05
-2.31723404317056e-05
-2.37238711104356e-05
-1.58708486504524e-05
-2.5054100379576e-05
7.78656353871322e-06
-8.62819425048764e-06
-1.64481973898712e-05
-1.88392908577299e-05
-1.23923473109416e-05
-9.4753422353883e-06
-8.83799223139e-06
-3.67636071991302e-05
-3.67495464568071e-05
-3.5644242282979e-05
-1.52828606604984e-05
-1.91911229150153e-05
-1.50679179133488e-05
-2.80402565309688e-05
-2.47340657905897e-05
-3.02465015194684e-05
-1.21754718690538e-05
-9.12973633974631e-06
-3.55713811890458e-05
-2.24776935337887e-05
-3.10875227019495e-05
-3.74858783872709e-05
-1.116083439108e-05
-2.00466397328443e-05
-3.49828741453883e-05
-3.6165155955676e-05
-2.04690339500756e-05
-3.76060390821066e-05
-6.58950122330833e-06
-2.32043003019445e-05
-1.04765484026218e-05
-2.62844867238371e-06
-2.49434657515725e-05
-2.17339153642059e-06
-2.45202318478237e-05
-2.09815113224359e-05
-1.08372809123025e-05
-2.33024769494808e-05
-1.9356600479552e-05
-2.7407256626841e-05
-1.74598450745969e-05
-1.92889526294832e-05
-1.4072253818093e-05
-1.70663207242788e-05
-2.68778700521659e-06
-2.70332525566896e-05
-2.03436404823834e-05
-2.68659356133651e-05
-1.94201286643424e-05
-1.5493524135944e-05
-5.38683546819182e-06
3.17232388058874e-06
-5.60873350120511e-06
-1.25479405439278e-05
-4.03602549477026e-05
-2.89602147297968e-05
-3.22783442452586e-06
-7.36103604636586e-06
-8.20865129280853e-06
-1.86617783439824e-05
-1.83210282770761e-05
-3.31081521429285e-05
-2.76579525774502e-05
-1.76323849510278e-05
-8.08791775134274e-06
-2.02223242227051e-05
-2.81789816372734e-05
-2.41963634794329e-05
-2.549477241104e-05
-3.22685966358092e-05
-1.69549001363623e-05
-1.54190827459235e-05
-2.25489402799677e-05
-1.96264290913643e-05
-2.40997895541954e-05
-1.83152791911352e-05
-2.19044839437088e-05
-1.79385908781641e-05
-3.00764395522762e-05
-3.06811413440957e-05
-2.88656882627151e-05
-3.07133601974436e-05
-2.31683925595817e-05
-2.62218201052832e-05
-1.75920366946846e-06
-2.91432950993691e-05
-1.07831179747843e-05
-2.59465062930739e-05
-3.7707577893247e-05
-2.52948966939132e-05
-2.93163819112832e-05
-1.69512540575429e-05
-2.53502846013764e-05
-1.9265712197779e-05
-1.69237484162409e-05
-4.99215939322061e-06
-1.46290453989207e-05
-2.28560006551632e-05
-7.39238902804174e-06
-1.81942485566211e-05
-1.11931288153587e-05
-2.35725994588293e-05
-1.53941094713117e-05
-2.72557390319974e-05
-9.65976302607752e-06
-6.32646925338956e-06
-1.5904926199948e-05
1.52934242057978e-06
-3.73808993923028e-05
-2.31633797920054e-05
-1.66389550999019e-05
-2.75301121332971e-05
-2.06000428989557e-05
7.87442481165362e-06
-1.35211902534939e-05
-4.39666023836959e-06
-1.15349228711034e-05
8.37243778970371e-08
-1.72443476953173e-05
-3.16185372625351e-05
-5.15798388868719e-06
-2.67895171598573e-05
-1.65950508521042e-05
-1.26732773461791e-05
-2.11845854556464e-05
-1.93908226614916e-05
-2.05663480643805e-05
-7.30043251720451e-06
-3.8930864244897e-05
-1.87501002283552e-05
-1.71584148084406e-05
-1.42424002550603e-05
-2.28759927452718e-05
-5.4162173867005e-06
-1.82537260197429e-05
-1.99831666153404e-05
-9.14093309190407e-06
-2.19450823417114e-05
-1.56683936539271e-05
-1.62382233124283e-05
-2.63637230543204e-05
-6.27375009875267e-06
-1.06957524339517e-05
-1.44754642203756e-05
-1.74093239310597e-05
-1.93453463591105e-05
-2.24354925560447e-05
-9.72293932982779e-06
2.71486013541756e-06
-1.1167243198769e-05
-9.97900960858112e-06
-4.66262469868715e-05
-2.33074364602082e-05
-1.400961690282e-05
-8.8244005743686e-06
-7.84778806173917e-07
-3.65339642696337e-05
-3.4604056544389e-05
-1.23823114238189e-05
-2.36168832412663e-05
-1.56131804453341e-05
-5.82321071739091e-06
-3.57318438013032e-05
-2.27739723470901e-05
-2.10750854528275e-05
-9.44269970421716e-07
-3.2205274195511e-05
-3.37150808105215e-05
-3.14546539425259e-05
-1.38761141145114e-05
-2.29882200958937e-05
-1.46800558237548e-05
-1.97391367215625e-05
-2.44498887723605e-05
-3.52888510961629e-05
-3.75355263856432e-05
-2.6662194480229e-05
1.97463764137128e-07
-3.17264334846747e-05
-3.20183578186379e-05
-1.55625744081593e-05
3.28811849652023e-06
-5.98397525771552e-06
2.14106342071295e-06
-1.58177950348288e-05
-9.64789349405253e-06
-2.2064621615901e-05
-5.08826236029102e-06
-1.72053148872053e-05
-1.1915921458455e-05
-1.363651238732e-05
-2.10841602600119e-05
-2.07968095274728e-05
-4.09600163842752e-06
-1.50185761968858e-06
-2.11070448459094e-05
-2.88955726762443e-05
-2.95304982214168e-05
-9.71989463555254e-07
-3.99759590908128e-05
-7.72593160978144e-06
-3.03875487890028e-05
-1.74031458104969e-05
-3.08640385813928e-05
-3.57993497890609e-05
-9.65164375407314e-06
-1.23832121657375e-05
-1.83070037382593e-05
-1.56422577359991e-05
-2.55418375569842e-05
-1.47248897072514e-05
-7.95977731183925e-06
-1.27868303765763e-05
-5.84052471783276e-06
8.28226970043152e-06
8.47225679218845e-06
-4.68944690354657e-05
-2.51437294950197e-05
-2.63151522578757e-05
-2.31640577345489e-05
-2.79139316798326e-05
-2.72192284225611e-05
6.52467010053047e-06
-3.06592974845404e-05
-2.88636850042254e-05
-2.05031405680457e-05
-2.59134003237903e-06
-1.29944762708149e-05
-2.47120731127627e-05
-2.19347806329957e-05
-6.7185962916347e-06
-1.59775965454452e-05
-3.5047373482557e-05
-1.66983984556007e-05
-7.06783326021612e-06
-1.91593077886079e-05
-3.11323606357771e-06
-2.90135861587944e-05
-1.22253848773309e-05
-3.61552961526458e-05
-3.10500484170542e-05
-2.46833475295127e-05
-1.18519942680989e-05
-1.7159516507243e-05
-6.02401194795613e-06
-1.46779249342539e-05
-1.2026250745944e-05
-2.48682083488269e-05
-1.98119022023989e-05
-2.60211638968375e-05
-1.97841231887871e-05
-1.1464506787436e-05
-6.29847999412928e-06
1.6729713221274e-06
-1.8435880650472e-05
-3.03844976113515e-05
-1.79720456165475e-05
-2.26419827995435e-05
-3.05949303736031e-05
-3.00141206410535e-05
-6.98206941961229e-06
-2.60813815308965e-05
-3.28374372904679e-05
-1.03169409849725e-05
-7.38198831521594e-06
-1.55536337071079e-05
-1.59031290470775e-05
-6.12176285382383e-06
-1.40197629851547e-05
-1.23996729863144e-05
-3.26244391242396e-05
-1.52932105070252e-05
-1.38992769963267e-06
-1.9105161102824e-05
-1.43401851553141e-05
-1.91213558407013e-05
-1.59485716899179e-05
-2.0990975928675e-05
-3.05891205411506e-05
-1.0429944084517e-05
-6.89126680196055e-06
-1.91452521831292e-05
-1.61838369802385e-06
-2.60969399315904e-05
-2.82452529024012e-06
1.38953700023156e-05
-1.94535408369574e-05
-3.37236166670238e-05
-6.66401116238689e-06
-1.02720309090876e-05
-1.99759614628228e-05
-2.13483799394019e-05
-1.63988128113749e-05
-2.95087824296669e-05
-9.80098368932406e-06
-2.25521079427226e-05
-2.65989520466789e-05
-1.15922481516457e-05
-3.03884262515301e-05
-2.0886333105218e-05
-2.55927380629095e-05
-9.00260680686578e-06
-2.04047639092777e-05
-5.7837479779393e-06
-1.38411005300601e-05
-3.89362308208789e-05
-1.35620663972699e-06
-2.12105070709526e-05
-3.44420545767342e-05
-2.44278104994693e-05
-1.88116914938835e-05
-3.10644739940775e-05
-1.95891120987011e-05
-2.43697912807516e-05
-1.82560779221848e-05
-2.64482934357695e-05
-4.96103609007853e-05
-1.06701259375926e-06
-1.49596062015664e-05
-1.81394202890384e-05
1.77415369376658e-06
-1.67686103845762e-05
7.50791235745337e-07
1.07247141622503e-05
-2.93434340026627e-05
-2.20771036157074e-05
-1.24858502957847e-05
-2.2024419650175e-05
3.8401459548623e-06
9.6409966565928e-07
-2.05611703925197e-05
-4.08303686291101e-06
-3.87320148980992e-06
-1.88315446303158e-05
-2.5150443161302e-05
-3.09188048592976e-05
-1.57093643425721e-05
-2.65784198078844e-05
-1.49946998035418e-05
-1.0238273719228e-05
-3.0749290109795e-05
-1.07535663423248e-05
8.24670623118114e-07
-2.73645140607479e-05
-1.68910039352735e-05
-2.61588021956388e-05
-2.71349223007204e-05
-1.57756742232282e-05
-1.93034687585383e-05
-2.78150951140431e-05
-2.66783103354956e-05
-1.54417022153006e-05
-3.7377617041614e-05
-2.11313184657809e-05
-1.34975859228035e-05
-1.38429392964864e-05
-2.03940430269532e-05
-1.67848723382723e-05
-4.41582799992982e-05
-2.36706352218174e-05
-6.97215311013144e-06
-2.403435058428e-05
-2.12747698307047e-05
9.33046890586753e-07
-2.67311198792371e-05
-2.20696432555987e-05
-2.58909627051611e-05
-7.04795222051747e-06
-4.29043729178467e-06
-1.99933308997936e-05
-2.91067365241346e-05
-6.46355900932814e-06
-1.68484330235594e-05
-2.37900333629336e-05
-1.58330050973598e-05
-1.97278088401469e-05
-9.85594137838646e-06
-3.88332258672716e-05
-1.72328260140624e-05
-3.15008024902673e-05
-2.34799745392004e-05
-2.677570422617e-05
-4.17327934235969e-05
-3.22081275376493e-05
-2.64509738658002e-05
-4.01789025805885e-06
-2.98515135291275e-05
-1.66932117185507e-05
-4.13068196160767e-06
-2.11169317781751e-05
-4.57032313820067e-05
-5.62325072822912e-06
-3.80212033583678e-06
-3.8447970941189e-05
-3.1044171230501e-05
-3.74216765475112e-05
-1.99196675468514e-05
-2.40317526682812e-05
-1.73577461705572e-05
-4.19637015871093e-06
-1.12573812081815e-05
-2.66579198399622e-05
-1.48262087225172e-05
-4.316678307979e-05
-1.40014004680359e-05
-1.54490928182e-05
-1.76891387088167e-05
-2.06939492603026e-05
-2.2978006632611e-05
-1.81018407199353e-05
9.7450979179994e-07
-1.79740028936705e-05
-2.29459219114209e-06
-2.56273765724688e-05
-2.51315965823236e-05
-1.00010609278275e-05
-3.36595656476927e-05
-2.42134961570738e-05
-1.47061240962355e-05
-6.3686562366661e-06
-1.81695338389227e-05
-2.61035784466611e-05
-8.80679500098674e-06
-2.49548662237085e-05
-1.86936425026535e-05
3.14240466149776e-06
1.91869340150818e-05
-8.44053325741246e-06
-3.28783477783841e-05
-1.21795296477808e-05
-1.68854803236436e-05
-9.38123627339954e-06
-2.14144785972084e-05
-3.49376129930685e-05
-2.04311134021981e-05
-2.25672525777231e-05
-1.4083093398706e-05
-1.50547009395364e-05
-1.65464308072894e-05
-1.20039663703109e-05
-6.63118696245274e-06
-3.199643816851e-05
7.60761881788677e-07
-2.35912641339128e-05
-1.85601966452093e-05
3.29744993688885e-06
-3.9996543539992e-05
-2.50454397276455e-05
-3.86462727936614e-05
-1.28885972336194e-05
-1.30433314863717e-05
-8.84418048494673e-06
-1.07599669372558e-05
-2.28300451701601e-05
-3.11666115204693e-05
-3.76641900208996e-05
-2.69686098294921e-05
-1.17747533880357e-05
-6.53365307843187e-06
-1.53438212233047e-05
-2.21304857103091e-05
-1.3313723325867e-05
-2.49642859374416e-05
-3.34230622894891e-05
-2.55754960976323e-05
-3.80043443607411e-05
-1.47234953530289e-05
-2.19349831447481e-05
-1.81660559969287e-05
-1.43627956377453e-05
-3.42943950516008e-05
-1.8624182065505e-05
-4.39904029045305e-05
-1.17603401482989e-05
-4.10969081198498e-05
-2.93760127902287e-05
-2.50081055374466e-05
-2.6760315451266e-05
2.73919754194783e-06
-1.83538790027662e-05
-3.04357596205127e-05
-2.42734313145436e-05
-1.20418990837637e-05
-1.80032493919764e-05
-2.01717327999089e-05
-2.57988618825638e-05
-2.0223132439589e-05
-1.57369639236281e-05
-3.99677890436339e-06
-1.53300059637682e-05
-1.28168500315264e-05
-2.92929645783047e-05
-6.19133214957812e-06
-1.56695226581101e-05
-2.24305250205616e-05
-2.05459651688966e-05
-1.24138395973589e-05
-1.89686275643621e-05
-1.42563589895771e-05
-1.505169570387e-05
-2.1014823036692e-05
-4.56818606531602e-06
-2.22557030235018e-05
-1.30493871641304e-05
-9.28474279241587e-06
-3.34435939232335e-05
-1.17394572487431e-05
-1.46200533581156e-05
-1.17713747935152e-05
-2.58104684868361e-05
-8.90595211805592e-06
-3.40213218867879e-06
3.09897979104707e-06
-2.32589594672866e-05
-1.1007963663518e-05
-3.23191083979122e-05
-2.53190581222391e-05
-2.08265079544945e-05
-1.79329757928398e-05
-3.60160329205214e-05
-1.49334352104085e-05
-2.27758004045168e-05
-2.42568067720665e-06
-1.51453425071645e-05
-4.01001542838501e-05
-1.44232179555863e-05
-3.02738402023508e-05
-2.51941260218824e-06
-1.32105159635529e-05
-9.16175386658091e-06
-4.1867530847096e-05
-2.54767250440794e-05
-3.75931085723561e-05
-1.30908110789646e-05
-1.45740755608663e-05
-3.75205291378721e-05
-1.56951137412964e-05
-2.89599410358845e-06
-2.59621676015937e-05
-1.69108168375792e-05
-3.19320685858677e-05
-8.2211111935309e-06
-3.58323323707607e-05
-4.13121614323674e-06
-2.49210092827913e-05
-1.5529760718995e-05
-1.1499950614094e-05
-3.23272512575742e-05
-3.04426126400964e-05
-2.52701037745159e-05
-1.95596007745138e-05
-3.45297705524585e-05
-1.72565631372647e-05
-3.21390471089344e-05
-2.98602683136179e-05
-3.5432297549851e-05
-3.75147184486716e-05
-2.11253771709343e-05
-1.10666754879853e-05
-6.98033958996045e-07
-1.36770622416502e-05
-1.39164367432891e-05
-2.0278831175432e-05
-3.08716628799026e-05
-1.35321974889655e-05
-3.49413290512828e-05
-8.17078927607557e-06
-2.13655234474422e-05
-2.19526056715329e-05
-4.27274377426469e-05
-1.92425460259161e-05
-2.13857668806547e-05
-2.26277085310236e-05
-3.2468602457524e-05
-1.45682366237074e-05
-2.8314255761251e-05
-3.6375782915319e-05
-2.64274163858999e-05
-2.38128269405378e-05
-8.65233808353062e-07
-1.79751540830162e-06
-3.07133496282587e-06
-2.17667481748694e-05
-1.82606395424211e-05
-1.1950341470069e-05
-1.47266220133754e-05
-1.36834157987936e-05
-3.35718167205267e-05
-1.41444257783084e-05
-3.75902707746282e-05
-1.80476629598333e-05
-1.76427909476215e-05
-6.40751205672165e-06
-1.96267611804362e-05
-2.32471978633271e-05
-2.25651522196852e-05
-2.63396183251456e-05
-2.45059063495884e-05
-3.67265980173274e-05
-2.2523390090083e-05
-1.73115421197641e-05
-2.6028478097993e-05
-9.28452834718398e-06
-1.75140446650625e-06
-1.23259480142643e-05
-9.18394125337254e-06
-1.04250050307727e-05
-1.8033128252485e-05
-2.83327407831547e-05
-4.32482825525596e-05
-2.68013029589088e-05
-2.06668856831468e-05
-2.21591787396604e-05
-6.32001013454363e-06
-2.28699821287125e-05
-2.86843220102816e-05
-4.88928439371773e-06
-1.39396763817494e-05
-1.26760097858571e-05
-3.83959016775402e-05
-3.79075395294709e-06
-2.334740722175e-05
-2.39703903529652e-05
-1.48718840717086e-05
-1.99991597765323e-05
-4.05369370189695e-06
-3.43090677297079e-05
-3.09133766102339e-06
-1.45241770530706e-05
-3.18447341500746e-06
4.0458951179331e-06
-2.43907863429864e-05
-2.10222952539469e-05
-9.3257689787723e-06
-2.65839705485936e-05
-2.223206958542e-05
-1.62600613419132e-05
-2.8051153769129e-05
-4.51550815642485e-06
-9.73071677817952e-06
-3.39119485867333e-06
-2.55635042311377e-06
-3.70910023181764e-05
-8.80516672148739e-06
-3.54119517632953e-05
-4.11921114729589e-05
-3.05319023146617e-05
-1.43483484139829e-05
-3.11643975714521e-05
-2.38565406793241e-05
-3.017997237079e-05
-1.79625466212248e-05
-2.16788167271584e-05
-1.68325135220659e-05
-2.00053410627629e-05
-7.25228113686707e-06
-1.85539807639656e-05
-3.06258387556338e-05
-1.70378709964881e-05
-1.22717449318012e-05
-3.16465719566207e-05
-2.53463960436836e-05
-9.20055638193656e-06
-2.31947805567529e-05
-5.37099956989763e-06
-1.35756991665076e-05
-6.48508542168697e-06
-2.69015672688243e-05
-3.28647914747313e-05
-1.62110995209204e-05
-2.04534185422021e-05
-7.37464496757019e-06
-1.05911112777829e-07
-2.02671705306679e-05
-2.0965487717852e-05
-3.57213297651588e-05
-1.75652736128788e-05
6.7279770198033e-06
-3.48994139467667e-05
-3.15224584331055e-05
-2.64112341576808e-05
-3.38426958871267e-06
-1.9271043168108e-05
-3.50975449914855e-05
9.06528728150761e-08
-1.13397383482488e-05
-2.06747891900402e-05
5.44073498854625e-06
-1.4347630759914e-05
-5.18808748584411e-05
-1.3459018745902e-05
-1.95868916668209e-05
-4.29759488192438e-06
-2.00510186583904e-05
-2.17993042161603e-05
-2.86067455930673e-05
-9.50628924331208e-06
-1.83172712624314e-05
-1.86237246202865e-05
-7.84103117660717e-06
-1.35574870686876e-05
-3.91526685260212e-07
-2.41216641178471e-05
-3.30790835313849e-05
-2.94671788685229e-05
-1.99819804595901e-05
-1.85669246988988e-05
-1.8007475274603e-05
-2.03843461890545e-05
-2.0128811680233e-05
-2.25417877339074e-05
-1.90821211920826e-05
-2.28596222174951e-05
8.36509575262104e-06
-3.27393781887581e-05
-1.89183283326104e-05
-4.48838393348876e-05
-2.70058799207012e-05
-4.21107646751701e-06
-4.27846206078383e-05
-1.35811833505127e-05
-1.38094349090997e-05
-4.75638692532758e-06
-2.39461572576994e-05
-2.38893014165304e-05
-4.00834864441146e-05
-2.67503405876229e-06
-3.94535231282227e-06
-3.24017473861501e-05
-1.88158924175287e-05
-3.63759294764533e-05
-2.83309620525937e-05
-3.87770521074347e-06
-1.71993460906769e-05
-2.46742407324377e-05
-1.50314889685395e-05
-2.42841874824382e-05
4.38217364954122e-06
-1.16247501005403e-05
-1.00526749346506e-05
-6.42166678319483e-06
-2.66719401197139e-05
-1.4416422667893e-05
-4.82101675208086e-05
-2.93024797723917e-05
-3.57731058672383e-05
-3.29213180514456e-05
1.53415090740723e-05
1.33332500005009e-06
-1.79546157818974e-05
-9.56748431008501e-06
6.00367754427109e-06
-3.5325486866322e-05
-1.63120800943928e-05
-3.48322814951918e-05
-1.3765109614667e-05
-1.12959118071204e-05
-3.14018656772128e-05
-3.30821812223888e-05
-2.5542475895624e-05
-1.92310883697602e-05
-3.05300943599405e-06
-1.02273493027859e-05
-9.72499373600147e-06
-1.95592596914638e-05
-3.23579800392784e-05
-2.39983815658535e-05
-2.85236212041841e-05
-2.0808723823909e-05
-1.52508553786574e-05
-1.4833870095101e-05
-2.15737743602284e-05
-1.48380377425713e-05
-1.53058278682007e-05
-2.07847666416556e-05
-7.14937858298696e-06
-3.7856650155627e-05
-4.43697915009983e-06
-1.91476121922809e-05
-1.86031370821332e-05
-4.67623806909322e-06
-2.04353444062973e-05
6.89559693961616e-06
-2.30739509922163e-05
-2.49494752574296e-05
-2.14346393466238e-05
-1.91793548187794e-05
-1.82679761131358e-05
-3.18229900271445e-05
-1.55240956347179e-05
-2.9165047771843e-05
-1.18102211029879e-05
-7.67505949710865e-06
-2.34011213829633e-05
-3.71606021306214e-05
-2.00013094984086e-05
-2.86812675719399e-05
-2.06182117092082e-05
-3.06440529466311e-05
-6.26320148644451e-06
-4.11735133077084e-06
-3.33464168832505e-05
-2.35098320457195e-05
-1.63284158970028e-05
-7.21361665446293e-06
-2.97609641490337e-05
-3.41283740011543e-05
-1.69558973146258e-05
-1.50687991512753e-05
-1.05093155092132e-05
-5.72460100639352e-06
-1.59963939000196e-05
-1.20698959427827e-05
-5.18441920747863e-06
-1.14530123629492e-05
-1.98012377807401e-05
-1.53578007024503e-05
-2.95450934030762e-05
8.59226640200955e-06
-1.15509473735187e-05
-2.12218457637344e-05
-2.40649290508624e-05
-2.52630875723031e-05
-1.37250148496427e-05
-3.343577945069e-06
-1.51976661508625e-05
-2.56938714413169e-05
-4.06861864273279e-06
-1.7669944785039e-05
-9.04532323306573e-06
-2.95351869649888e-06
-3.50481310913018e-05
-1.96730895210668e-05
-1.78741029816615e-05
-2.11080642772438e-05
2.36675868080152e-06
-2.4872539020162e-05
-1.83633206184325e-05
-1.54218787798396e-05
7.36875718627055e-06
-1.46951332044785e-05
-1.44066766834147e-05
6.4597240295672e-06
-2.96710641550882e-05
-7.93237911052051e-06
1.47106549287669e-06
-1.24164806449095e-05
-3.16220632256497e-05
-2.0897097124334e-06
-2.6795075529708e-05
-2.26418979604697e-05
-1.28396110900016e-05
-2.74281231682023e-05
-1.73970279973285e-05
-3.65874654930442e-05
-2.87941411244469e-05
-1.36535945285128e-05
-3.629053453021e-05
-6.76261756149071e-06
-2.48621042308854e-05
-1.41663188547704e-05
-1.93012195943849e-05
-3.88580737784778e-06
-2.83150588578041e-05
-3.31881639056973e-05
-2.42606965734707e-05
-6.1793890767003e-06
-1.85994354508129e-05
-2.4957044963934e-05
-1.08630205359045e-05
-3.93425368697348e-05
4.10242265271872e-06
-1.1467294431126e-05
-2.11501821270016e-05
-3.34947887063783e-05
-5.65403671162052e-06
-1.32032982258088e-05
-2.23490585504944e-06
-3.4624156650736e-05
-2.67971722576294e-05
-1.43470536504194e-05
-7.1583032286472e-07
-1.67240721906327e-05
-3.43341363817351e-05
-2.7367252212884e-05
1.48620959460419e-05
-1.58131065116081e-05
-2.68066696431525e-05
-2.06494719386039e-05
-3.6890906917718e-05
-3.29204728725121e-05
-1.75035529677917e-05
-4.73285169869934e-06
-1.87738420413986e-05
-8.32374213231027e-06
-8.41962747039201e-06
-2.12615423766192e-05
-8.91776946146004e-06
-1.38608921171076e-05
-3.42780182791646e-06
-1.44391103213305e-05
-2.83993508704433e-05
-1.16871588319634e-05
-2.56673183742338e-05
-2.16104927243903e-05
-1.52580118072396e-05
-2.56642577730822e-05
-1.18623136905835e-05
-2.78604209099985e-05
-1.35429381131599e-05
-1.84692740397544e-05
7.63409040626087e-06
-1.38056974997727e-05
-2.68896515493658e-05
-1.98212437815206e-06
-2.59291329922137e-05
-2.33205038625377e-05
-1.79947078825932e-05
-2.03432750307674e-05
-2.75233951661366e-06
-6.14561651586576e-06
-1.74166791842352e-05
-2.1412685493294e-05
-3.21970121515082e-05
-1.3631702257588e-05
-1.87793544080444e-05
-2.27496389973755e-05
-3.85403209814986e-06
-6.82682604392071e-06
-3.07582071326495e-05
-3.71817713742445e-05
-2.71242838074174e-05
-1.99690915466248e-05
-2.01372134719755e-05
-2.21391709375222e-06
-1.28849985410106e-05
-1.99148303599245e-05
-1.59993523170323e-05
-2.36253675760904e-05
-1.20723585800404e-05
-1.51648481799728e-05
-1.41216320596203e-05
-4.79778056293469e-05
-2.16363365500502e-05
-4.9145571332124e-06
-1.89054494961786e-05
-6.6203535089758e-06
-1.29674111094992e-05
-2.05736770667484e-05
-2.4134876111115e-05
-9.54180323844808e-06
-8.88061471538635e-06
-1.74864162011218e-05
-5.04692473095871e-05
-2.58921366686218e-05
-1.27181817864118e-05
-2.20301988397098e-05
-2.31482335247892e-05
-1.74356418246979e-05
-2.9429898495385e-05
-3.5960211092479e-05
-1.87841213322192e-05
-5.82980665493987e-06
-2.35275480224992e-05
-2.39383646372504e-05
-1.89302137475481e-05
-2.86789116833133e-05
-2.23021100366429e-05
-3.33354577206962e-05
-1.66116124716961e-05
-2.56703169368486e-05
-4.47677929731273e-05
-3.15209073570516e-05
-2.2675278699053e-05
-1.35885406100748e-05
-4.05278879432871e-05
3.10791232915719e-06
-2.65352494216077e-05
-1.2719122749584e-05
-1.35236990636783e-05
-2.29637111602472e-05
-1.35736440297226e-05
-2.41050664558957e-05
-1.35928998079223e-05
-3.2322009806461e-05
-2.0809056144011e-05
-2.3939021092266e-05
-2.5648626442357e-05
-1.6227128956086e-05
5.56239798878516e-06
-2.82043792808758e-05
-2.29371202561117e-05
-1.4158609198394e-05
-1.32532721267274e-05
-1.80662308320538e-05
1.89287679310259e-05
-2.29952002408652e-05
-2.01924846927656e-05
-1.16717280852724e-05
-2.34042561772745e-05
-3.07363809623411e-05
-1.26732502184297e-05
-1.00674964124277e-05
-3.59201810230194e-05
-5.23804531897156e-06
-1.27377339015051e-05
-6.62926076114051e-06
-1.80861008044311e-05
-2.58862538320077e-05
-1.71088591217744e-05
-1.65108421025866e-05
-1.6134586621859e-05
-4.57829626348634e-06
-9.95027808269454e-06
-2.22979545085027e-05
3.68209804377815e-06
-1.7884171796315e-05
-2.56720355307805e-05
-3.17871017827839e-06
-3.51453372776903e-05
-8.35756928126214e-06
-7.21847302378145e-06
-1.20244629346628e-05
-3.5210798512385e-05
-2.08507863333817e-05
-2.38788467797929e-05
-1.21917099274236e-05
-1.92119725468286e-05
4.532706047112e-06
-9.45403092351319e-06
-2.0174829485617e-05
-3.44303956338022e-05
-3.3506636298284e-05
-2.42222383280806e-05
1.75352512552056e-06
-6.40512700060199e-06
-3.40874946826774e-05
-1.12739478997171e-05
-2.10739114542063e-05
-3.53545348835271e-05
-1.67127116773056e-05
-2.38099099458698e-05
-1.60592009433051e-05
2.78129359459892e-06
-9.38640418992077e-06
-6.73523155676715e-06
-2.6988060538029e-05
-2.60036390047467e-05
-3.27977427032608e-05
-5.46624196651473e-06
-2.32964743572349e-05
-1.70679055916096e-05
-2.65566542893525e-05
-2.29227925568013e-05
-1.90096212014754e-05
-2.9937259225708e-05
-3.15994895259757e-05
-1.20849398879961e-06
-3.36599553751294e-05
-9.94467500649578e-06
-1.78412088658794e-05
-1.7543412117338e-05
-5.05490597049818e-06
-8.03924736650204e-06
-1.09974091478627e-05
-7.50136395586736e-06
-1.94280749012415e-05
-1.59205864709693e-05
-6.60824312235609e-06
-9.51714836047567e-06
-2.51375613662161e-05
-1.75699363658737e-05
-2.66666145332807e-05
-1.98161253167819e-05
-3.95029351124717e-05
-4.21088837684987e-05
-3.82161312827445e-05
-1.71861466600376e-05
-1.59739624343011e-05
-9.71184596382488e-06
-1.36105396767751e-05
-4.29965138644714e-06
-1.92823900990675e-05
-1.11950404234808e-05
-3.41933460029193e-05
-1.94224164266213e-05
-3.07828419858482e-05
-2.58789064452759e-05
-2.79413337155931e-05
-3.01125151238952e-05
-2.44199110610971e-05
2.71279550551886e-06
-7.13020391171809e-06
-2.38469347834672e-05
-2.06439510957716e-05
-7.72017046042719e-06
-3.27555079452937e-06
-3.20708351511613e-05
-6.25138761721479e-06
-2.1195601304711e-05
-1.44509410281026e-05
5.05152276333157e-07
-5.13329686770191e-06
-3.81237279382558e-05
-3.03655541501952e-05
-2.28585947711275e-05
-1.98007904742847e-05
-3.43951938917635e-05
-7.49557112609495e-06
-1.64364782371268e-05
-3.03609953802642e-05
-4.01998799937861e-05
-1.45955211845725e-05
-4.61070057031576e-05
-1.40919912263628e-05
-1.67498178518677e-05
-1.32642907820779e-05
-3.30040533136474e-05
-4.13749525433678e-05
-1.4606599254714e-05
1.78308800483156e-06
-1.09796050688829e-05
-5.37455956187898e-06
-3.31256309585264e-05
-1.8593053546696e-05
-2.21117108163155e-05
-8.33015187396015e-06
-2.16483804796647e-06
-3.23547114939866e-05
-2.28732003913802e-05
-3.49935729821088e-06
-7.17123622127571e-06
-2.96773264656959e-05
-2.63616960920374e-05
-3.41914934819015e-06
-2.45337060840688e-05
-1.99420587508878e-05
-1.42618095898943e-05
4.19033653509879e-06
-2.7956306271817e-06
-1.79857102276845e-05
-2.43437665361916e-05
-1.30813456284061e-05
-1.3959425896578e-05
-1.72039902667596e-05
-1.35222612570584e-05
-9.46060102876972e-06
-1.26522496330171e-05
-1.2447737381648e-05
-1.71256646616908e-05
-2.78733493223317e-05
-1.18170671088181e-05
-1.85940187570193e-05
-1.23588430674281e-05
-1.23886437630461e-05
-5.4172128522196e-06
-7.82908891113224e-06
-3.27446244448644e-05
-1.28121413944578e-05
-1.37814795426741e-05
-8.50840646208555e-06
-2.40977700525495e-05
-2.78433637881875e-05
-2.51901706761955e-05
-1.62060244226289e-05
-6.25906899638469e-06
-2.60422102761142e-05
-6.02944958824397e-06
-1.31781696846907e-05
-1.03803121024058e-05
-4.93538512500837e-05
-6.46532431141077e-06
-1.95144114401236e-05
-1.11337183352723e-05
-1.52939526451453e-05
-3.38234624353602e-05
-1.52039796189865e-05
-2.41692182098578e-05
3.05798526119096e-06
-2.66714154484317e-05
-1.71988727648988e-05
-2.28747925433008e-05
-1.62653135498312e-05
-1.50566239057264e-05
-2.70182544497769e-05
-2.61975131260432e-05
-1.6888332323384e-05
-1.74091745228593e-05
-3.25347472853197e-05
-3.81931602362144e-05
-2.114814119609e-05
-1.28312048211237e-05
-3.79264745511169e-06
-2.09414393648882e-05
-3.76445792472078e-05
-2.06670517712914e-05
-5.2089868928752e-05
-1.74833951012007e-05
-1.01269831336515e-05
-2.84321175097032e-05
-2.62536404875797e-05
-7.95078709848201e-06
-3.21029902604473e-05
-3.46802581947456e-05
-1.85740694155163e-05
-1.80249937707228e-05
-2.61656573941577e-05
-3.16820183974194e-05
-1.83314957648441e-05
-2.93598998703794e-05
-2.03381618572548e-05
-3.1243014596499e-05
5.09816498169367e-06
-2.78470178414033e-05
-1.60448390300167e-05
-1.11110051960814e-05
-3.16182444526396e-05
-3.55450334516276e-05
-3.02396608225775e-05
-2.03357971975542e-05
-2.52865946791996e-05
-2.63822981852269e-05
-2.204702965532e-05
-2.32124890118245e-05
-1.13299631150966e-05
-1.18329881754188e-05
-9.93065664071757e-06
-8.70384423429381e-06
-1.81596548386165e-05
-2.79125346368584e-05
-1.78629894846581e-05
-1.20513450812815e-05
-2.06645691788978e-05
-1.9109049058082e-06
-1.86447119387887e-05
-2.0924789454101e-05
-2.62030754414098e-05
-8.99341901718583e-06
-1.94961615583268e-05
-3.60690040854687e-06
-2.21908222893233e-05
-1.01153751505384e-05
-1.08408999341225e-05
8.97696481443584e-07
-1.68032162905273e-05
-1.4301107970375e-06
-1.72837201560533e-05
-3.25396388229346e-05
-4.08734234531947e-05
-3.92952311672732e-05
-2.18536617540413e-05
-2.18990773743435e-05
-1.64837733948206e-05
-4.02520736599678e-05
-1.98582311820105e-05
-1.07193836774454e-05
-1.07097118265125e-05
-2.79216024792715e-05
-1.87683370451314e-05
-3.02965911925693e-05
-1.41608734206629e-05
-1.27939148422042e-05
3.60397970736876e-06
-2.31225183448591e-05
-4.8848529659127e-05
-1.3868055334622e-05
-2.69616051198509e-05
-1.70743400129737e-05
-1.15099930090581e-05
-1.5630975077189e-05
-1.70099256154589e-05
-6.30211927103781e-06
-3.92263118332059e-05
-3.80303664775352e-05
-2.43520997634567e-05
-2.72654864756108e-05
-5.4993230568748e-06
-2.17330828889054e-05
-1.51229820335632e-05
-2.3846204180611e-05
-4.21267912511944e-06
-8.30827019054077e-06
-1.05749572747557e-06
-1.90293016204796e-05
-3.6040770710264e-05
-2.26993041244035e-05
-3.34651377933029e-06
-3.0608811096569e-05
-4.5003671185117e-05
-7.73745419431282e-06
-1.48868802883202e-05
1.78760847136912e-07
-3.61668806383668e-05
-3.28104753432401e-05
-1.78003481443722e-05
-1.89384071522993e-05
-2.91455843757882e-05
3.95132282972767e-06
-8.50976894930115e-06
-9.47198344147938e-06
-1.75963034217914e-05
4.43739491734069e-06
-1.81575086592106e-05
-1.6229849961042e-05
-1.36094259242376e-05
5.99972920127129e-06
-1.83010067361891e-05
-8.7081291786376e-06
-1.96780183435638e-05
9.09659782763183e-06
-5.38534585406927e-06
2.66080192399625e-06
-2.16231855885772e-05
-1.38948978234877e-05
-2.58925512813676e-05
-1.26371819912962e-05
-1.23421672013569e-05
-1.9858512756915e-05
-3.30259377521117e-05
-1.32406079952872e-05
-1.74597418401872e-05
-1.64020274162423e-05
-2.22835135726302e-05
-2.43640164095778e-05
-2.77697843262615e-05
-2.27294503320734e-05
-3.51209811222127e-05
-5.8188146076039e-06
-3.53771397293224e-05
-1.48897211995261e-05
-1.20889125468842e-05
-2.28539622973475e-05
-1.95555287220358e-05
-3.70100520052904e-06
-2.69347391724793e-05
8.1981492818877e-06
-2.57976575683521e-05
-1.72544240710873e-05
-1.77286206915847e-05
-2.46824279568137e-05
1.10556242614117e-05
-2.06953281186224e-05
-1.94127289111683e-05
-6.21339676350897e-06
-1.72560579707043e-05
-4.28997599508872e-06
-2.11380126191238e-05
-2.77151725657051e-05
-1.94619359555468e-05
-9.95593909691812e-06
-1.13331323373302e-05
-4.52379260972458e-05
-8.51275530584157e-06
2.47990602226033e-06
-1.54574511256035e-05
-1.41517649462062e-05
-3.0382128185043e-08
-1.46620756684486e-05
-3.42760545523723e-05
-3.17108696511076e-05
-1.28722742686115e-05
9.42719132331958e-07
-1.24918762130484e-05
-3.98814011656025e-06
-1.46368668536927e-05
-2.40013803425894e-05
-2.25780395947998e-05
-1.38099081144731e-05
-9.39676325821542e-06
-2.29247358560248e-05
-9.80702849087455e-06
-1.41332128888414e-05
-2.62282385638373e-05
-1.25479406115779e-05
-2.84173993151998e-05
-2.14036570657476e-05
-3.64897386516056e-05
-2.04648711597807e-05
-3.33413885801987e-06
-7.64319785904228e-06
-1.34984801517762e-05
-2.8401229119447e-05
-3.36343736766754e-05
-1.5178864823635e-05
3.89661559602666e-06
-9.02242180206443e-06
-1.30704356856591e-05
-1.73000754348101e-05
-1.80289706057548e-05
-1.82613679112268e-05
-1.10434858200467e-05
-2.74962134744481e-06
-3.52256587438924e-05
-2.19134219022015e-05
-9.36800954862054e-06
-1.55160888042373e-05
4.47637729628997e-08
-1.38086891885095e-05
-7.19958941143774e-06
-2.60232083528228e-05
-1.93163626524931e-05
-3.89875710551559e-06
-3.21477342379106e-05
-1.89266780254986e-05
-1.93483201969093e-05
-1.10436675989497e-05
-4.91500915348123e-07
-2.90866238542779e-05
-2.5294843731633e-05
-6.58065915471598e-06
-3.9924995981102e-06
-3.60192900329022e-06
-6.88976744226208e-06
-2.36205047225692e-05
-2.01003768749876e-05
-2.92871194357901e-05
-2.98146382988626e-05
-9.00462794741893e-06
-2.02525351212159e-05
-9.3124824062458e-06
-1.69883968066798e-05
-3.91499089532352e-06
3.86486755448421e-06
-2.40071753363955e-05
-2.49975178409449e-05
-2.02887753452311e-05
-6.52630202897846e-06
-3.40634050287797e-05
-1.88569274424805e-05
-2.04224598479271e-05
-2.32994442675244e-05
-1.40864813771287e-05
-1.35385490427874e-05
-1.47031682134344e-05
-1.85133698723972e-05
-2.23960708973774e-06
-2.21869934293119e-05
-2.92985175412109e-05
-4.50502063779742e-07
-2.8607783741749e-05
-2.9531258057688e-05
-5.63357428458768e-06
-2.80255776290957e-05
-1.2458367304699e-05
-4.24536906676111e-05
-3.87697620478024e-05
-5.30039895091881e-05
-2.59190234576265e-05
-2.63261268540475e-05
-1.60250797957357e-05
-1.91993504060001e-05
1.2490337849496e-06
-2.85099693768153e-05
-1.65879601809573e-05
-2.75812100075146e-05
-2.86455358625895e-06
2.22885213963221e-06
-1.11454798345e-05
-8.29405949715031e-06
-1.05733450643285e-05
-1.98514598013671e-05
-9.21910832956306e-06
-1.24742531767014e-05
-1.61048360739627e-05
-1.41985507398614e-05
-1.11278757191787e-05
-1.20425169901904e-05
-2.29198540792319e-05
-1.51698731178336e-05
-1.99725626721031e-05
-1.4179987126711e-05
-2.27356430396412e-05
-1.92350604881195e-05
-1.94075775684388e-05
-1.08788694530273e-05
-3.2198096152762e-05
-2.46770918821458e-05
-2.69318521201518e-05
-1.94817587458735e-05
-2.52449097270832e-05
-1.56815402219358e-05
-3.89374107924873e-05
-1.19082674086358e-05
-1.77828385364693e-05
-1.20469479894349e-05
-1.13377612855219e-05
3.03342065220876e-06
-6.07634567641291e-06
-7.41078636266847e-06
-2.87709187318767e-05
-1.24873531682912e-05
-2.54700368826115e-05
-4.40474688005248e-05
-2.44094118541502e-05
-2.90071351301273e-05
1.67900884565492e-06
-1.72731146068216e-05
-3.30446504238011e-05
1.83568436923809e-06
1.35873665917488e-05
-2.41524068339709e-05
-3.78424852696081e-05
-3.98905844224101e-05
-6.7301035898856e-06
-2.78101841966251e-05
-3.91767171059477e-05
-2.71077819269928e-05
-9.15564596282826e-06
-3.31038456934474e-05
-1.99415334682006e-05
-2.63812757963102e-05
-1.58794146774668e-05
-1.96637036237104e-05
-2.97861968419098e-05
-2.98530999551899e-05
-1.11335943166078e-05
-2.8618833734102e-05
-6.35408462097021e-06
-2.99907996680497e-05
-3.33102585108687e-05
-4.4613998630275e-05
-2.24866040006407e-05
-2.94764013813253e-05
-1.32396520638278e-05
7.88498460478771e-07
-2.38841949043141e-05
-1.25273127898247e-05
-1.1683875448481e-05
-3.31669737721137e-05
-3.9008901569849e-05
-1.43946885249174e-05
-2.29999175269249e-05
-1.69559900066903e-05
-1.57543879177389e-05
-2.26394897150932e-05
-2.09012023862492e-06
-1.8265641582989e-05
-5.20990538674836e-06
-1.46850734396748e-05
-1.40081312544944e-05
-6.16317857461324e-06
-2.04672878413254e-05
-2.18269087586854e-05
-2.4023582747493e-05
-1.52089211321086e-05
-2.45324233492437e-05
-2.10453226085895e-05
-1.22204589254136e-05
-8.51093716319545e-06
-3.14413255712254e-05
-1.25207664778595e-05
-9.1293161019198e-06
-4.64105353548161e-06
9.80205374636037e-07
-2.39866327411053e-05
-3.16580901053846e-05
-3.2094179138602e-05
-3.75584661406581e-05
-3.29851221582709e-05
-2.1273296471051e-05
-1.22388126684691e-05
-2.50999970738383e-05
-1.38495597990005e-05
6.28628856285325e-06
-1.74016661814451e-05
-2.15522627722528e-05
-3.08438459606625e-05
-4.42030674439025e-05
-7.91661173110994e-06
-1.26858747146571e-05
-2.63241752304632e-05
-2.92902052764158e-05
-4.92516893727116e-06
-1.73120577804532e-05
-1.85924137691777e-05
-1.07101264660921e-05
-8.91794054726936e-06
-2.79191263955242e-05
-2.69079834216165e-05
-3.0934354152081e-05
-1.09488748580258e-05
-3.1344461314849e-05
-1.2929624480726e-05
-1.18798720970912e-05
-3.59913680782677e-06
-2.86914774422501e-05
-3.17407268956806e-05
-2.08248264886403e-05
-3.10269682056682e-05
-7.57658222124751e-06
-4.14546210583072e-06
-2.30184778097998e-05
-2.67352449772416e-05
-1.76518612969358e-05
-6.97545685064232e-06
-2.54143864341693e-05
-9.70243796506091e-06
-2.74698110236659e-05
-1.09644195319302e-05
-1.32860302389626e-05
-1.1170280881727e-05
-2.32604608452437e-05
-4.11175801755038e-05
-1.53605043753115e-05
-1.85027700715697e-05
-6.94899567510558e-06
-2.80102279892877e-05
-3.19817697173772e-05
-2.99358463358128e-05
-3.85276734373031e-05
-2.41851114673806e-05
-1.48070768827083e-05
-4.24590880851211e-05
-2.96090920484524e-06
-1.34767502590325e-05
-1.14797907282054e-05
-2.08504531523658e-05
-2.64390731893631e-05
-2.38788860560622e-05
-2.33465245053692e-05
-1.67711753446434e-05
-6.23782567662572e-06
-3.81853073954277e-06
-6.11524418875524e-06
-1.52115098082398e-05
-8.60930499160871e-06
-3.27276621720432e-05
-2.69420349834261e-05
-1.26967166991732e-05
-9.30197567067608e-06
-1.42504551304415e-05
-2.3074234785137e-05
-3.38681395064077e-05
-3.21770518514842e-05
-1.72818056421483e-05
-3.2248421801729e-05
-1.29128199620063e-05
-2.48691976574519e-05
-1.99369428833144e-05
-4.15009971123883e-05
-1.397783503208e-05
-1.88989876173072e-05
6.40210570834736e-07
-2.81497838189481e-05
-1.40942269513009e-05
-1.40120179191602e-05
-2.70929052422213e-05
-2.94908631695556e-05
-8.50461408739986e-06
-1.84902313279002e-05
-4.02635452752884e-05
-2.51411553839699e-05
-2.81998806380778e-05
-2.2816472982166e-05
-1.38561698705074e-05
-8.8046554418359e-06
-1.80074576032418e-05
-6.89408268942885e-07
-1.76312409530676e-05
-3.36133949501664e-05
-2.54012573093724e-05
-1.32950354203011e-05
-2.09087062096515e-05
-2.64296430549465e-05
-1.19066039040298e-05
-4.72173191292352e-05
-3.6288048725301e-05
-1.72103947855884e-05
3.64054761772617e-06
7.34849370159264e-06
-9.54826439599581e-06
-2.32572838990413e-05
-2.39924910707401e-05
-7.2839293827866e-06
-1.37676652539694e-05
-2.42205685184635e-05
-1.50921908986731e-05
-7.45867392720014e-06
-2.11286792638282e-05
-9.39604167412575e-06
-1.48070486022783e-05
-1.3601769639465e-05
1.36635269487083e-06
-3.60397484551564e-05
-1.84191592031984e-05
-3.93153094575044e-05
-2.31352562701768e-05
-2.41895729969047e-05
-3.31457103884737e-05
-2.36085704336152e-05
-5.62619672573256e-06
-1.45335004540343e-05
-2.75678164374923e-05
-1.9373842232738e-05
-1.67431503031557e-05
-2.41078977761952e-05
-3.58362146413965e-05
-2.55425044049296e-05
-1.56387354032751e-05
4.99964612354139e-06
-3.18489579415281e-05
1.02457001478355e-06
-2.73179119145163e-05
-2.63606994205808e-05
2.95458980587289e-06
-1.00494964876147e-05
-2.79480943115785e-05
-1.71988902526753e-05
-1.51964799936259e-05
-2.22058279779563e-05
1.30581975129164e-07
-2.64346175403303e-05
-2.60752233385947e-05
-2.97751004669571e-05
6.65293298879773e-06
-3.9075268272254e-06
-2.04564875721808e-05
-1.0700617870096e-05
9.9719642696835e-07
-2.66994292081025e-05
-3.87509684445556e-06
-2.56559627331244e-05
-1.39026325547965e-05
-1.36887998315694e-05
-3.0058896744532e-05
1.93961813295669e-06
-1.03022108285235e-05
1.24766025041465e-06
-3.29500258929301e-05
-9.75726400735264e-06
-2.63559951114837e-05
-2.52044152796296e-05
-5.80563446294855e-06
-2.43688026583918e-05
-1.83992427062587e-05
-1.70018497822841e-05
-1.88717386519527e-05
-2.78758726416058e-05
-2.76309973118376e-05
-3.24365036960897e-05
-2.7120144865605e-05
-1.55356045309273e-05
-1.90079104721878e-05
-4.0656856700591e-05
-2.34139645391459e-05
-1.62498620514113e-05
-3.48474555202177e-05
-3.45547967867305e-05
-1.41106201329844e-05
-2.09035673481267e-05
-2.94483491222718e-05
-2.60803296783329e-05
-1.07684303484081e-05
-2.83260642022036e-05
-7.53123174486728e-06
-2.12201868081367e-05
-2.14930735859918e-05
-1.89112985632133e-05
-1.82034097958129e-05
-3.34830060586852e-05
-1.89136878436177e-05
-3.86168454289553e-05
-8.74145118272964e-06
-2.90368791143778e-05
-1.82992960434684e-05
7.51587756891701e-06
-2.89405658177504e-05
-2.23653932633383e-05
-1.84711864540238e-05
-2.32035425736524e-05
-2.00493891388159e-05
-1.63900124460906e-05
-1.63628598971269e-05
-1.01826048167743e-05
-2.17056479373673e-05
-1.60286216257589e-05
-2.03815456967103e-05
-1.29070672710785e-05
-2.05782573680108e-05
-2.71450925103918e-05
-8.40833474756668e-06
-2.12501386903653e-05
-2.38135766503782e-05
7.91491379825795e-07
-3.05910694514516e-05
-2.03075043105865e-05
-3.45222782080018e-05
-3.99497948431866e-05
-2.22064781261548e-05
-2.19577950963725e-05
1.61852065585564e-06
-1.37342563381821e-05
-3.26785266379361e-05
-1.75813384937726e-05
-2.67041755308932e-06
-2.74252553254136e-05
-3.2993711170756e-05
-1.33801277806184e-05
-3.11309466683957e-05
-1.8026059878997e-05
-2.57159682718945e-05
2.98086123574028e-06
-3.05027090767938e-05
-1.37504024896131e-05
-1.35852237409064e-05
-1.8978000896196e-05
-2.64394613787372e-05
-1.04012600712364e-05
-2.56582403017314e-05
-2.37701585974299e-05
-7.45622353271562e-06
-2.93535965592067e-05
-1.93402858089759e-05
-2.16832393087485e-05
-2.97114714818666e-05
-1.40183538778969e-05
-3.47839897819853e-05
-1.56227775699967e-05
-2.68709904516848e-05
-1.10843371218912e-05
-1.4344544567752e-05
-2.06876717402425e-05
-2.96919912113568e-05
-2.80221973307457e-05
-3.92216389093222e-05
-2.97570445730289e-05
-2.95927723207684e-05
-2.83352051040794e-05
-1.27936007533443e-05
-3.28454374152739e-05
-2.5246524114401e-05
-4.55394682477641e-06
-2.56606269949506e-05
-1.635196041763e-05
-2.60315791416223e-05
-1.80524000423362e-05
-1.70413045691909e-05
-1.73912464155167e-05
-3.06403023000164e-05
-2.0330821220869e-05
-1.95959882291131e-05
-1.51731987787478e-05
-2.47505923111115e-05
-1.00874679268005e-05
1.50964291902942e-06
-1.57777342735122e-05
-9.17876020144608e-06
-3.0218270194732e-05
-6.64862865398828e-06
-2.6306621555518e-05
-1.51869735421655e-05
-1.85992961925737e-05
-3.45194886753035e-05
-3.74947209133849e-05
-1.09259354009604e-05
-2.00230887518988e-05
-2.51857004395395e-05
-2.93952911257227e-05
-3.88830401504179e-05
-1.66624044979321e-05
-1.98500813147337e-05
-3.08006663499104e-06
-7.03662574905277e-07
-2.11761311702645e-05
-1.95363474578133e-05
-3.51941934117722e-05
-2.85662256832506e-05
-1.81698023716665e-05
-2.50172217056107e-05
-1.44094394725006e-05
-1.15645229662636e-05
-1.04496355662825e-05
-1.60224480874967e-05
9.96438298643695e-08
-1.41723922021449e-05
-3.55510777138408e-05
-1.12858342195408e-05
-1.81104054850216e-05
-1.83527218150714e-05
-2.20383309840198e-05
-3.78520793164874e-05
-1.49404332507093e-05
-9.9474479698057e-06
-1.98690734725451e-05
-1.45158114597106e-05
-2.68815992939679e-05
-7.83618830434972e-06
1.00438395850201e-05
-3.46993296281305e-05
-1.69015697259146e-05
-1.68059576494688e-05
-3.87819919951045e-05
-8.42810663125754e-06
-2.5015543299543e-05
-2.42351043456471e-05
-1.2268693926437e-05
-3.16583558962801e-05
-9.73812412286803e-06
-6.63089048490446e-06
-1.67063324682136e-05
-1.31233653641374e-05
-2.30981286051806e-05
-2.98347503198876e-05
-1.76866006528816e-05
-1.53953720726003e-05
-3.66082005641341e-05
-1.35039715786405e-05
-2.14900667375548e-05
-2.34134341084976e-05
-3.48634870031325e-05
-2.01463426464967e-05
-4.04063346422868e-05
-1.72622742583371e-05
-2.03603413272456e-05
-1.75871088203783e-05
-1.53105941924774e-05
-2.66329604003195e-05
-1.5171990978207e-05
-2.64875805801865e-05
-2.49601431837002e-05
-1.50214260884625e-05
-3.32728836589601e-05
-1.64701977522531e-05
-4.21078353135512e-05
-2.90901269522839e-05
-7.01524831948383e-06
-1.67514536679002e-05
-2.72221413109797e-05
-2.61830585726479e-05
-1.584263930411e-05
-4.58565675525204e-05
8.85628490106179e-06
-8.39339275294276e-06
-2.40380488316033e-05
-2.06774498457942e-05
-1.06605100287686e-05
-2.91663261424425e-05
-9.61440552137811e-06
-2.63234721286719e-05
-2.31018385947438e-05
-3.02236229217249e-05
-2.94374270791905e-05
1.77613573695336e-06
-3.0320007887839e-05
-2.20678426220804e-05
-3.1278324403056e-05
-2.02491604333367e-05
-1.82496340651833e-05
3.47050985891858e-07
-2.78716879538403e-05
-1.75181939406571e-05
7.93999365246046e-06
-2.78201437899361e-05
-1.68017767539475e-05
-3.25092025114416e-05
-2.10760804834351e-05
-1.33454159893366e-05
-2.50799447341717e-05
-3.76106890717616e-05
-2.71438956877301e-06
1.91370489973622e-06
-1.91582556984951e-05
-2.13144046871175e-05
-2.15817519290641e-05
-3.64665715614705e-06
-5.46693931130401e-06
-3.14814100065628e-05
-1.81507679616414e-05
-1.75384596076114e-05
-4.11348676816534e-05
-1.26983038920635e-05
-2.15781024644183e-05
-1.43638277619335e-05
-1.31896183189507e-05
2.11273970506391e-06
-1.15218200407894e-05
-8.19813193789918e-06
-9.47428201585931e-06
-1.78693722681516e-05
-1.24027007669528e-05
-3.47577752764238e-05
-2.9685663814382e-05
-3.55126291823559e-05
-1.8458019883861e-05
-1.10321617659134e-05
-3.30060011942372e-05
-2.07496702885168e-05
-3.63027307520077e-05
-3.78862998475337e-05
-1.73119577506793e-05
-3.05234113939541e-05
-2.52603916701463e-05
-2.57573577153632e-05
-9.88492146269201e-06
-1.22689051787847e-05
-2.16406729943558e-05
-1.27051775677204e-05
-3.31419686556511e-05
-1.7908765048497e-06
-1.52258460767253e-05
-8.31347504761335e-06
-3.02137628243874e-05
-3.14549520138745e-05
-4.01706305582361e-05
-2.25211970353335e-05
-2.7122976942815e-05
-1.13510254389211e-05
-1.43163943892571e-05
-1.56766865454222e-05
1.93372741624882e-06
-1.47390789065896e-05
-4.11620549613242e-05
-1.85402028216081e-05
-1.53024871077234e-05
-1.76945625638179e-05
-1.69567243798827e-05
-3.91895204727348e-05
-2.62854863114036e-05
-1.13198940142272e-05
-2.97534776409956e-06
-3.34652132471334e-05
-2.68664022217621e-05
-6.73336217225976e-06
-1.71166946922299e-05
-3.74389272086405e-05
-2.17619278033441e-05
-2.38327339197739e-05
-1.47017153097928e-05
-3.13136181903463e-05
-2.7207929346829e-05
1.82529516322305e-05
1.06210834681678e-06
-2.7077051456247e-05
-1.32824524076254e-05
-1.11096393376602e-05
-2.89604340262608e-05
-1.9115967006173e-05
-2.31271736524411e-05
-1.18957201511172e-05
-1.79173266491797e-05
-9.95505289945365e-06
-1.28078473747312e-05
-1.40192870942585e-06
-4.06623187111582e-05
-5.00069696337368e-06
-1.46350376546231e-05
-3.39205351829214e-05
-2.01684291393834e-05
-3.4322332796235e-05
-3.12946561587677e-05
-1.23549078766995e-05
9.1775955373236e-06
-2.7811053434923e-05
-3.23027563221364e-05
-2.4458289819841e-05
-2.11868259177068e-05
-2.82862219905779e-05
-2.90587240542183e-05
-2.20718193598464e-05
-1.57875043307325e-05
-2.67848705311055e-05
-1.74147461066446e-05
-1.99124647717983e-05
-9.16743007409977e-06
-2.12260517835177e-05
-2.98949432262385e-05
-3.26629986774874e-05
-1.75349789607797e-05
-1.27165709647428e-05
-1.70127859851732e-05
-1.44477076485428e-05
-2.8518818511165e-05
-3.49085496476238e-06
-2.84568376641848e-05
-1.76085713907318e-05
-1.33484303357295e-05
-2.03108849397131e-05
-2.08285781216888e-05
1.57605358311779e-06
-2.54954762268293e-05
-3.05063453544617e-05
-1.41995811468012e-05
-2.10776072263893e-07
-2.12589783891763e-05
-1.08136080794768e-05
-2.20398944234514e-05
-1.63229837844432e-05
-1.70066575380802e-05
-2.41147939807332e-06
-1.20479576161323e-06
-1.67377456244377e-05
-2.15284663775529e-05
-1.39150048114959e-05
-1.44488486292599e-05
-2.5602391647517e-05
-2.77668955603204e-05
-1.15992772946176e-05
-7.95585183200826e-06
-7.1518444023843e-06
-1.73465259083321e-05
-2.82313532078974e-05
-1.75135234645745e-05
-1.45923661153479e-05
-1.9439782507998e-05
-1.99290105714025e-05
-1.74766056015145e-05
-8.2320889187803e-06
-1.21479525197705e-05
-1.39514986269043e-06
1.22867097407507e-05
-1.17335349949855e-05
-6.84378353018111e-06
-1.77208857028558e-05
-2.39234414072925e-05
-6.82620787224373e-06
-2.27276061563921e-05
-1.8951084736835e-05
-7.46858316835876e-06
-1.40738946493665e-05
-1.39299591310321e-05
-3.10766258870482e-05
-5.10230614152821e-06
-5.60979428088362e-06
-3.28129230729127e-05
-6.96000931802617e-06
-2.35966168808536e-06
-2.60521696480673e-05
6.9491515857654e-06
-1.63857897178324e-05
-2.70434047144411e-05
-8.70333893381141e-06
-3.90534452038317e-05
-1.71416286644192e-05
-3.28344655987493e-05
-3.28269539182341e-05
-2.50299313924208e-05
-2.60034142394544e-05
-7.54520025020633e-06
-8.57472673597566e-06
-3.39662737161479e-05
-1.58258596636493e-05
-2.22646359173608e-06
-3.73704556115657e-05
-1.55316452230391e-05
-3.41939380066008e-05
-3.25646381266517e-05
-1.08616316620793e-05
-8.55007647239374e-06
-2.62372423506538e-05
-3.10919947562054e-05
-3.93815326659854e-05
-3.61898597469924e-05
-3.74966965375582e-05
-2.52791145702058e-05
6.05271121711244e-06
-3.21144151460447e-05
-2.5636855914461e-05
-2.08309702553201e-05
-1.3976109305131e-05
-3.55858693334361e-05
-2.01163878767678e-05
-1.27702874148264e-05
7.30781310693153e-06
-3.88420033950243e-05
-8.51623263698883e-06
-1.70157121848881e-05
2.73691571221356e-07
-1.22087886548325e-05
-2.34451313156979e-05
-2.23137683039282e-05
-1.96055069852389e-05
-1.29451861184594e-05
-2.98769979966097e-05
-1.00498536979677e-05
-1.8366202643687e-05
-2.41324871222599e-05
-2.93116731791442e-05
-3.19601061252791e-05
-7.49007201368876e-07
-2.68097463094916e-05
-1.01497580045551e-05
-1.47562031810453e-05
-3.74739098945689e-05
-2.17542711434444e-05
-1.93331971496473e-05
-1.78262808892102e-05
-1.5007240637249e-05
-2.30089518047608e-05
-1.58095552791843e-05
-4.98107490822397e-06
-2.53900080042158e-05
-1.28596353672112e-05
-3.92773553762455e-05
-3.54110589498906e-05
-9.87988900163547e-06
-5.25909128827836e-06
-3.41474735648958e-05
-3.19941043394603e-05
-4.34104773643271e-06
-2.02886571727213e-05
-1.09704648903815e-06
-1.57825839548255e-05
-9.52891509937871e-06
-1.89597761074617e-05
-2.40934616718973e-05
-5.02269191868994e-05
-2.57488652689647e-05
-3.33242912812211e-05
-3.03022972575509e-05
-1.73457583752329e-05
-4.04885504270069e-05
-2.28812342890706e-05
-1.52811819121314e-07
-8.47271911464803e-06
-1.86518354558134e-05
-2.27813931004923e-05
-1.78858525636785e-05
-1.20367128999723e-05
-3.78584189149157e-05
-3.45014102417918e-05
-2.92130018296528e-05
-1.80575412467499e-05
-3.61504643451369e-05
-2.94863685883424e-05
1.76829211345586e-06
7.4392645965527e-06
-1.53727144595958e-05
-2.64035551336485e-05
-2.64235961437369e-05
-2.28367760552068e-05
-4.67215061204891e-05
-2.53446056893828e-05
-3.30941810365278e-05
-4.29721578569126e-06
-2.33979808442234e-05
-2.29492316017767e-05
-2.26166864875151e-05
-1.86056797761926e-05
-3.53332166169754e-05
-4.47895673787927e-06
-2.00119021386628e-05
-1.90970741149931e-05
-2.50543855364142e-05
-2.84005120789268e-05
-9.36118125305939e-06
-1.56001059681624e-05
-2.62285498871111e-05
-4.18931916882565e-05
4.6996549440953e-06
-2.3744717503842e-05
-3.43873703615566e-05
-2.48007942855818e-05
-2.79487072875469e-05
-8.99721734081038e-06
1.30589540848482e-06
-2.8178469121122e-06
-5.44604139115238e-06
-3.13220218325997e-05
-1.55339343028277e-05
-1.01488400122744e-05
-3.04897572153398e-05
-3.36717619442506e-05
-8.90612529775953e-06
-2.97522999807208e-06
-1.54118173453548e-05
-1.12203500269816e-05
-2.86571608008494e-05
4.34002086870451e-06
-3.24071126251741e-05
-9.58469930305253e-06
-9.23133313918102e-06
-1.59201757700662e-05
-9.90757024879773e-06
-1.9288287379378e-05
-2.56109245833554e-05
-2.37803681628889e-05
-2.93595003406575e-05
-1.4994711394138e-05
-1.78217961500635e-05
-3.6354872092337e-05
-2.38293351183061e-05
-1.56951225752253e-05
-2.73937686566144e-05
-1.9191427545239e-05
5.46014461871807e-06
-2.22406460223285e-05
-2.88037510681488e-05
-1.81168285625062e-05
-2.17445831766619e-05
-2.29438393764972e-05
-2.56554539395684e-05
-2.7597003510807e-06
-2.07245126152813e-05
-4.31134903641873e-06
-1.41807999861305e-05
-1.92869996214961e-05
-1.591803325023e-05
5.04069848373488e-06
-1.78699166649323e-05
-1.84579170050294e-05
-2.99094338378782e-05
-2.97117412102478e-05
-3.82058654283841e-05
-8.15647957119977e-06
-6.81287643273311e-06
-4.65331729360895e-05
-1.67574220599364e-05
-1.34994788451579e-05
-2.26817789615374e-05
-2.01093964663155e-05
-1.7111214418582e-05
-2.27197571220448e-05
-2.69582180973426e-05
-2.71206259966811e-05
-2.12970055212035e-05
-8.51441724225279e-06
-2.13451477622949e-05
-1.32548409568108e-05
-2.62805054684054e-05
-1.12011655355937e-05
-2.86397332466466e-05
1.03062930235163e-07
-2.09195799030039e-05
-2.67151865460345e-05
-7.56442840075512e-06
2.3612465610972e-07
-1.30439878208628e-05
-2.65359595948314e-05
-1.17663339552195e-05
-2.94271850482377e-05
-1.8540272108109e-05
-2.27317431807554e-05
-2.03311254597765e-05
-1.1061801331725e-05
-1.65360324164455e-05
-2.77055600536493e-05
-2.51452331996259e-05
-3.2589747301489e-05
-2.79802378551951e-05
1.08538398763521e-05
-3.00699372723576e-05
-2.41888498071205e-05
-8.25991234048435e-07
1.91631435894093e-07
-9.0964956046702e-06
-1.69256851700026e-05
-9.66220356781949e-06
-2.33843112618977e-05
-4.23857569406479e-05
-2.89820446629561e-05
-1.73475808102284e-05
-1.59098428237369e-05
-5.77433995244409e-06
-2.55697736551215e-05
-2.61122539153896e-05
-1.47731327919268e-05
-2.47932680467482e-05
-3.71988001757638e-05
-2.46731693851648e-05
-2.76282946235898e-05
-3.66600937706699e-05
-2.34396306839209e-05
-3.10419720130086e-05
3.71329780790057e-06
1.59864287920629e-06
-2.59122041688385e-06
-2.18614472381249e-05
-2.35801534422919e-05
-2.14485904262478e-05
-2.32071733991013e-05
-1.35683259181487e-05
-9.65430414799258e-06
1.43420633349625e-05
-1.09973178588487e-05
-1.21479199664009e-05
-2.70739729640416e-05
-2.2020416800076e-05
-2.30488548951886e-05
-1.74401733524138e-05
-2.6459383161298e-05
-1.64061263723797e-05
-3.57519611094385e-05
-3.02112771214393e-05
8.01981015554023e-07
-1.95294407620172e-05
6.94592173651028e-06
-2.1900175371525e-05
-3.75121219221633e-05
-2.34057391928969e-05
-2.02888576658125e-05
-1.99644792667201e-05
-1.19609017730375e-05
-1.45462253837423e-05
-2.21778131341345e-05
-1.10070505582775e-05
-2.9775307579879e-05
-3.51631079475927e-05
-4.31392477225566e-06
-7.53069356207368e-06
-4.77758993526949e-06
-3.07723593395323e-05
-3.99431046416686e-05
-3.03822589515392e-05
-1.4493330832786e-05
-3.20135792757374e-05
-2.97155304203747e-05
-6.16397944210116e-06
3.9586367137248e-06
-7.37662528773816e-06
-1.91184051558318e-05
-1.02629528967095e-05
2.2096361911979e-06
-3.02908450771181e-05
-2.86343633107764e-05
-1.69142090060324e-05
-2.41441934010965e-06
-2.98136767840534e-05
-1.47426252043885e-05
-2.19280328630593e-05
-1.54895188832594e-05
-4.12587800265969e-06
-1.48657544603619e-05
-5.29334317107927e-06
-1.52702162084155e-05
8.94350581844299e-06
-2.03905892864007e-05
-2.2095884726498e-05
-3.60113380648503e-05
-2.84130804690246e-05
-5.69994278633936e-06
-1.92748073319201e-05
-1.20479410359314e-05
-7.91946030874703e-06
-2.59566724872532e-05
-2.53172116731418e-05
-2.02851531582696e-05
-2.5768091557468e-05
-1.4727322762364e-05
-5.38489148510475e-06
-2.17490835074164e-05
-1.67729827506696e-05
-1.62738947794228e-05
-2.31131194932579e-05
-1.84275394883744e-05
-1.33429170137073e-05
-2.0874179280903e-06
-5.27967938717264e-06
-2.61464525309611e-05
2.97497843341774e-06
-2.03987199632191e-05
-1.93036337829189e-05
-3.91352155048069e-06
-1.81719178328224e-05
-1.3998584911514e-05
-1.04755060892997e-05
-3.24334829427157e-05
-3.30898038895353e-06
-2.50021609025944e-05
-7.81984570360712e-06
-1.50383370376008e-05
-2.17908608135999e-05
3.79046151810804e-06
-1.5096116720839e-05
-1.80298572445402e-05
-2.38050772273847e-05
-3.88247072789188e-05
-1.45197862108849e-05
-9.25936448633772e-06
-3.63787652893933e-05
-4.73588087074392e-05
-1.54971961148918e-05
-2.61023934618029e-05
-1.6221644021367e-05
-1.85075301417457e-05
-1.86797126234421e-05
-1.35594603975184e-05
-3.0299426502545e-05
-8.79919359350808e-06
-1.66820386490432e-05
-2.00227941909194e-05
-9.08626478310536e-06
-3.24423113683148e-05
-7.68786466577271e-06
-2.94965277425873e-05
-3.7428239262698e-05
2.01219343240045e-06
-3.01876309572729e-05
1.41335517282632e-05
-8.8758754074137e-06
-2.18394826601192e-05
-4.59955865451617e-05
-3.38580970825303e-05
-3.06732033197829e-05
-3.87495839542919e-05
-1.26814214482649e-05
3.53628059072518e-06
-3.00266749713104e-05
-1.42162641252238e-05
-1.80765284943964e-05
-2.14030444599795e-05
-2.2771172913989e-05
-2.45432089441298e-05
-2.51419632525143e-05
-1.81432697108809e-05
-1.98621823629316e-05
-1.92618625038704e-05
-3.40927242431805e-05
-1.5046472898391e-05
-7.16507683533455e-07
-1.48139737590776e-05
-3.78728116278917e-05
-2.96161501937818e-05
-1.29114180970382e-05
-1.54608152607384e-05
-2.287042030756e-05
-1.12123814443888e-05
-1.56538482312038e-05
-1.19004483420086e-05
-3.51994927451934e-05
-1.50977427345424e-05
-1.64817888827362e-05
-1.39096447787496e-05
-3.91451531991892e-06
-2.46250969027e-05
-1.34895322066362e-05
-3.02470839007052e-05
-2.90984837676552e-05
-1.31009937582143e-05
-3.69517602142927e-05
8.36502169056495e-06
-2.50624200245714e-05
-8.27655389710694e-06
-2.83876815406026e-05
-2.88900056997867e-05
-1.70981856361269e-05
-4.15108479985465e-05
-2.74853239208936e-05
-1.82778108206585e-05
-4.8922476475679e-05
-1.5754231254485e-05
-3.51812047816894e-05
-1.68527848152398e-05
-1.54399676437543e-05
-1.62853913445764e-05
-3.55811368365891e-05
-2.24711672482124e-05
-3.04953977826897e-05
-5.01357081919219e-06
-6.64618588923272e-06
-2.7661920593091e-06
-3.68441776474371e-05
-3.26610403122575e-05
-4.04704507708582e-05
-2.50650200604968e-05
-9.59869192740133e-06
-5.77644533851319e-06
-9.60653634767902e-06
-5.76318899258908e-06
-1.26109428310376e-05
4.76631263153238e-06
-3.09522141748536e-05
-2.99762687921313e-05
4.11661217951214e-06
-2.90307142494604e-05
-1.67685875755883e-05
-1.38544950493876e-05
-4.59874917567188e-05
-3.10397817795704e-05
-1.46586495431371e-05
-2.76876464508888e-05
-3.5287321973322e-05
-4.54419794859187e-06
-1.8128912134817e-05
-4.21368154311013e-06
-1.91747721819591e-05
-3.22763362094405e-05
-1.89956615449229e-05
-1.93276181570752e-05
-1.14445354856541e-05
-3.1934940868494e-05
-1.0605297415366e-05
-7.81109723362107e-06
-1.67760735100361e-05
-2.32052021392515e-05
-3.45600350158619e-05
-2.933276118042e-05
-2.06133114386545e-05
-3.86427167633365e-06
4.18948772600954e-06
-1.64752462445568e-05
-3.00306779033336e-07
-1.47791693998232e-05
-1.4845797962766e-05
-2.39002695481022e-05
-1.7216977659167e-05
-9.72427336710015e-06
-1.56575909284768e-05
-1.29825582692952e-05
-3.23469711632987e-05
-1.88796569170639e-05
-2.94037784230156e-05
-1.96195098534981e-05
-3.04773718944251e-05
-2.24220589282986e-05
-7.82343780030266e-06
-2.52314050086091e-05
-8.96242462559994e-06
-1.57170219740728e-05
-2.04662202619063e-05
-1.91306788464797e-05
-1.6924846079476e-05
-3.12710353839844e-05
-1.81742306014045e-05
-2.26726761818249e-05
-1.23305950716238e-05
6.27521746446014e-07
-3.81394642933443e-05
-8.84925015061993e-06
-2.57846998191386e-05
-9.97656423032366e-07
-8.14537912197464e-07
-3.18686494097713e-05
-2.29619454568251e-05
-1.07087578691303e-05
-1.70512827808759e-05
-2.1887065777875e-05
-3.2064447597519e-05
-5.62866865804447e-06
-3.33863801667568e-05
-2.94176284105302e-05
3.9565414980391e-06
-2.46878172171872e-05
-1.23936411313982e-05
-2.76972778711984e-05
-2.95493679487563e-05
-3.49106196171894e-05
-1.32469007673996e-05
-2.59782727946978e-05
-1.96650164927031e-05
-2.40824409029864e-05
-3.47499760574329e-05
-8.00912090072569e-06
-2.20369136883193e-05
-4.36935583933977e-05
-1.53251008842757e-05
-2.0395164534255e-05
-2.10438878731533e-05
-2.31948648823854e-05
-2.56519522408016e-05
-3.60375500654352e-05
5.88687874535397e-07
-2.60977453965549e-05
2.01511965524804e-06
-6.80034756780325e-06
-1.2944873557933e-05
-2.69614083003677e-05
-2.34766234455398e-05
-2.12176138770316e-05
-1.9651060742717e-05
-8.46261858890735e-06
-3.0366631583855e-05
-8.07357681456517e-06
-8.51252573536719e-06
-9.42145477916932e-06
1.15040976094224e-06
-2.55642780803208e-05
-2.47630451960905e-05
-2.99692533168827e-05
-6.44741423232765e-06
-2.90753241245504e-05
-1.27955597487294e-05
-1.51063441300763e-05
-2.54503682620856e-05
-4.6536517785372e-06
-2.22268608763085e-05
-1.02949723528103e-05
-3.02596249459795e-05
-2.23712308312037e-05
-1.57835367623916e-05
-2.7987857978627e-05
-3.24944886994227e-05
-8.27823251992491e-06
-2.78213280375621e-05
-3.10730901093454e-05
-5.73188611993613e-06
-5.38643824396484e-06
-3.61808580971573e-06
-3.62905772370029e-05
-2.06749189304813e-05
1.20732817681706e-06
-2.50137442845247e-05
-1.56128806184846e-05
-2.71437737584965e-05
-1.96403909320839e-05
-1.83309362393236e-05
-2.87981728622159e-05
-7.55442978628472e-06
-2.00414744989258e-05
-2.24886093307545e-05
-2.11885498440341e-05
-1.07990200685612e-05
-7.82840584089216e-06
-4.48062378648039e-05
-8.50444648752578e-06
-1.70772010211331e-05
-2.94542055966529e-05
-1.7351575354554e-05
-2.89363177506337e-05
-1.17187657001615e-05
-2.22734999813055e-05
-2.69407141696252e-05
-3.31239420649387e-05
-3.05232902443526e-05
4.90909700265543e-06
-3.03162208679735e-05
-8.05970275875178e-06
-2.47651434982785e-05
-1.96647044535565e-05
-1.77262205576441e-05
-7.89142552023852e-06
7.401357443268e-07
-1.62444990679056e-05
-1.68670857724128e-05
-3.46512407382416e-05
-1.93526978695816e-05
-5.72429483101142e-06
-4.56232020935608e-05
-2.86628092061123e-05
-1.40610454116175e-05
-1.4448382172615e-05
-1.72850067067558e-05
-1.43636511227236e-05
-8.80459366207617e-06
-1.47253414288261e-05
-1.45418153918498e-05
-2.05925716257818e-05
-3.39572901360834e-05
-1.24958375669609e-05
-1.44809521310859e-05
6.98762922863941e-07
-2.30810694205433e-05
-1.67326812534623e-05
-1.44676992965209e-05
-9.97594181868146e-06
-1.96696227961702e-05
-2.60739843361394e-05
-3.16242631535218e-05
-1.44292517535949e-05
-1.53750457597793e-05
-1.37454397162614e-05
-3.11936549517013e-06
-1.59752244227701e-05
-7.16164743598593e-06
-2.08372821077372e-05
-2.11946662804056e-05
-1.55514863937005e-05
-2.21450398456174e-05
-2.94761456751966e-05
-1.53997908396454e-05
-9.97807689559305e-06
1.35960756970833e-06
-3.38437319778875e-05
-2.15814246793856e-05
-1.43657668738283e-05
-1.82180427282065e-05
-4.16728039509616e-06
-3.41689078384245e-06
-3.55785027199825e-05
-2.7234619293987e-05
-1.62760989300606e-05
-3.61819284815042e-05
-2.96289321604646e-05
-2.63698605736361e-05
-1.7513539832194e-05
-1.79431102225695e-05
-2.55462774761385e-05
-2.20891187402372e-05
-2.10311031755022e-05
-7.74653708267317e-06
-2.39342848069452e-05
-1.80960974051318e-05
-2.13269437688221e-05
-6.45890572877858e-06
-1.22075871935421e-05
-1.587911203882e-05
-2.8605428454834e-05
-2.07038801499675e-05
-1.99413241571421e-05
-4.67943448315046e-05
-2.5712003885665e-05
-2.26306042924809e-05
3.68772515972311e-06
-1.90014408768604e-05
-2.30119169496604e-05
-3.56397645902513e-05
2.635315665499e-06
-2.34436618615953e-05
-4.36149984576762e-05
-7.89404462685529e-06
-1.03668349435525e-05
3.46218761915995e-08
-1.48187711323043e-05
-2.85012611371725e-05
-2.33871462168304e-05
-1.79510733032354e-05
-3.53344661230402e-05
2.77674635912442e-06
-2.05621972127874e-05
-3.16380339094858e-05
-8.72106665754352e-06
-3.06669446464512e-05
-1.60338205302581e-05
-6.49713237337662e-06
-1.87984421390537e-05
-2.0286601872995e-05
-1.18628803582007e-05
-2.48522647220741e-05
-2.08981925154251e-05
-3.05912446997725e-05
-1.34610347846708e-05
-1.04251756647201e-05
-1.94216684615412e-05
-1.17644088037718e-05
-9.85769303179483e-06
7.9627819770608e-06
-9.02039810637994e-06
-2.98247957574818e-05
-2.2805901664553e-05
-2.24360971317398e-05
-8.57264091654449e-06
-3.71644129514512e-06
-4.04724444398779e-05
1.64863014877585e-06
-2.95345792303679e-05
-3.67681322151789e-05
2.50330003763159e-06
-3.65684466973612e-05
-1.56996906783389e-05
-1.66632517608201e-05
-3.67358523841984e-06
-6.51026728776052e-06
-2.10363647009055e-05
-1.94276785563337e-05
-4.64036954179194e-05
-1.60186705262409e-05
-1.43892681162725e-05
-2.05372178748885e-06
-1.34954288734733e-05
-3.01642005158407e-05
-8.53720526236104e-06
-2.20711716271018e-05
-3.46781870349839e-06
-2.21879484456698e-05
-2.17866517000158e-05
-2.50231558692053e-05
-2.50853643317771e-05
-3.1360615770838e-05
-2.47627428628379e-05
-1.95035051234788e-05
-1.76444373872371e-05
-7.34056337090091e-06
-4.43935026307385e-05
-5.32259114549649e-06
-2.66767514307802e-05
-5.63521379830358e-06
-2.90220876327636e-05
-2.82284695351425e-05
-1.86290030852979e-05
-1.63286200771404e-05
-2.64934370264263e-05
-2.801744454477e-05
-1.8614305300896e-05
-2.37188825338596e-06
-3.08904422888951e-05
-2.15866561027551e-05
-7.00307290968402e-07
-7.95820635275257e-06
-1.16817854370357e-05
-1.49642486310057e-05
-2.85561665577726e-05
-1.84528532373248e-05
-1.97315993729706e-05
-2.37677967230982e-05
-2.45185055116706e-05
-2.57222034072302e-05
-2.45818425445578e-05
-2.49104930746037e-05
1.94858001461481e-06
-2.20735939483608e-05
-2.59751001338376e-05
-1.80376481492199e-05
-2.40581113914311e-05
-3.8000368329096e-05
-2.32555653840221e-05
-2.71299214063741e-05
-1.81780139107611e-05
-1.26660300215027e-05
-2.01633013490609e-05
-1.1665087401073e-05
-3.01521573521289e-05
-1.64171792707262e-05
-8.88398194872642e-06
-1.74753560396354e-05
-2.14755311094279e-05
-1.44707850702877e-05
-2.34067627509076e-05
-7.76961178079285e-06
-3.5099611532042e-05
-1.01468700434154e-05
-1.57035465710046e-05
-1.08376461223922e-05
-7.65549580012808e-06
7.77096440515571e-06
-2.72183247729828e-05
-2.19816710737419e-05
-1.75776339867827e-05
-3.09002987874444e-05
-2.89315825324903e-05
-1.57214285946344e-05
-2.13768498792205e-05
-3.53147993762229e-05
-3.40862619249464e-06
-2.89001966678748e-05
-3.50376223885575e-05
-2.0632147490705e-05
-2.01882638592445e-05
-1.24628270754851e-05
-8.94629328920806e-06
-9.09597505751586e-06
-2.08580974811332e-05
-3.55842679453469e-05
-2.25317025216979e-05
-4.11952919876982e-05
-4.74271930636515e-05
-9.0612531078368e-06
-5.91270986299626e-06
-2.93636665161715e-05
-2.462527657084e-05
-1.31952135804073e-05
-2.73323087791716e-05
-2.40241932107902e-05
-1.60593538192227e-05
-4.25182318265967e-05
4.94124998570904e-06
-7.60950435258407e-06
-1.49703491616927e-05
-2.09615726548715e-05
-2.15951972458317e-05
-2.24944195799495e-05
-1.80261077773868e-05
-2.14405035518654e-05
-7.95491133755083e-06
-2.26204635729698e-05
-1.6822621540584e-05
-3.32898770485984e-05
-1.29819315148156e-05
-2.0243601570725e-05
-1.54386958536283e-05
-3.81897334559846e-05
-1.25396978037177e-05
-7.16659828148228e-06
-1.25613180394523e-05
-2.91778228774913e-05
-1.98039009200303e-05
6.04187591613856e-06
-1.434189186583e-06
-1.89135665099618e-05
-7.35194333971772e-06
-2.16161413054081e-06
-4.16779663516858e-05
-3.78496817031664e-05
-7.26207321215958e-06
-1.31647220606445e-06
-3.25286979230279e-05
-1.56442957851968e-05
-1.36234257856431e-05
-2.86109883744968e-05
-7.19902208988089e-06
-1.00358585891116e-05
-3.1333929428386e-05
-3.68809391541136e-06
-1.6454956836961e-05
-9.49415610154973e-06
-1.75514236264232e-05
-1.54533157200609e-05
-1.51315020461514e-05
-1.94944204110236e-05
-5.42459461892977e-06
-1.91302791515977e-05
-4.79844815557479e-05
-4.69608905865394e-06
-1.63229493366697e-05
-1.04094277430649e-05
-2.07056670501307e-05
-2.79269248932648e-05
-6.00857766032523e-07
-1.344106235364e-05
-2.59801816353512e-05
-2.65843757580836e-05
-3.32404426633354e-05
-2.22540827477042e-05
-1.26860030954907e-05
-2.17637273640304e-05
-1.9042531381552e-05
-1.55277730088035e-05
-5.18033867978341e-06
-6.86699115821431e-06
-1.26581023936813e-05
-2.28622539926006e-05
-5.78608079286473e-06
-1.08955877515802e-05
-1.74258061600459e-05
-2.21613754173454e-05
-1.40647834681967e-05
-1.70241879183351e-05
-2.77287919285378e-05
-1.92827286630042e-05
-3.18928318595628e-05
-2.61905237566167e-05
-3.39935556409649e-05
-2.01248551749743e-05
-4.14607405696494e-05
-1.21367423184362e-05
-2.17926623567652e-05
-1.88140514993033e-05
-8.18491653197863e-06
-2.49408960329845e-05
-2.05915347962087e-05
-2.22942355010549e-05
-3.09983703076703e-05
-2.12433477335574e-05
-2.63703222387026e-05
-3.48901356753026e-05
-7.7927655548751e-06
-2.16783547870173e-05
-3.84900679967253e-05
-2.44362720452148e-05
-2.69351771897816e-05
5.19129885402659e-06
-2.77714714674519e-05
-3.32472492857537e-05
-9.96325888306554e-06
-2.55805402466805e-05
-2.85710719188625e-05
-2.56297794458538e-05
5.30969200531485e-06
-2.70769279202818e-05
-4.42672107290283e-05
-3.40914036362572e-05
-1.5326576592876e-05
-3.29600920251507e-05
-2.86061609301884e-05
-1.574684658797e-05
-2.57803391609147e-05
5.28415943240119e-06
-2.76831286888875e-05
-2.07359984983707e-05
-5.37436157291586e-05
-2.53139297770137e-05
-9.35331704484739e-06
-2.19048764710781e-05
-7.4585817473619e-06
-5.5092013426346e-06
-1.66277045129778e-05
-2.96755774176069e-05
-8.92010761778293e-07
-9.28475416837926e-06
-2.97272827004729e-05
-2.72830995641995e-05
-1.58364785589685e-05
-1.20540593919567e-05
-4.00749032396214e-05
-2.15322602853117e-05
-2.36199077289336e-05
-1.7475809012824e-05
-4.29576848715552e-07
-1.729625096589e-05
-2.50031988019965e-05
-1.58697578811057e-05
-1.7735794584955e-05
-9.73373961192697e-06
1.35923748017176e-05
-1.45469460157595e-05
-2.1545472882713e-05
-1.43828331035335e-05
-1.45336278266147e-05
3.20711107534025e-06
-2.13257264801939e-05
-2.09646393125119e-05
-3.18279795683245e-05
-1.06538716810441e-05
-3.16221270450991e-05
-1.780153602454e-05
-1.58518776325845e-05
-1.54570975070096e-05
-2.38549333058405e-05
-5.34506784399815e-06
-1.31500790277928e-05
-1.68205067509315e-05
-1.9890548873435e-05
-8.12889718077461e-06
-1.30352760621081e-05
-1.46561293667738e-05
-1.13222936695872e-05
-7.56605733116747e-06
-1.69439956368719e-05
-2.05660873506895e-05
-8.46277545935342e-06
-3.76141950766978e-05
-2.83791882422342e-05
-3.27817696016582e-05
-2.4858383686898e-05
-3.01744595486091e-05
-1.49902801965535e-05
-1.82832803912473e-05
-1.25090774969869e-05
-2.68598294325024e-05
-2.11995461144525e-05
-2.09742490925378e-05
-3.90762507510658e-05
7.24715233650875e-06
8.9951139620381e-07
-7.8972334501216e-06
-2.86521734377136e-05
-8.92126260719709e-06
-1.81422782127727e-05
-1.40928068232098e-05
-2.70308053096742e-05
-1.84124221540551e-05
-4.14453385137034e-05
-2.19856113291922e-05
-2.84597139248974e-05
-1.64127443257698e-05
-1.90742368399644e-05
-1.17569852542345e-05
-2.17648295278736e-05
-2.26253625627957e-05
-2.2888197941209e-05
-2.45118427345388e-06
-2.60578210267605e-06
-9.54344482015085e-06
-3.03984899556283e-05
-1.36810019594791e-05
-8.13019773969301e-07
3.92482573429042e-06
-2.58804685641658e-05
-2.02266071275539e-05
-3.02562414973995e-06
-1.66282305319973e-05
-2.07948346887242e-05
-7.64454472173534e-06
-2.46257385652181e-05
-1.60546204968784e-05
-9.12172925452855e-06
-1.72209433188141e-05
-1.80182793961986e-06
-1.34436554608777e-05
-2.2474244400296e-06
-3.10490856694645e-05
-1.73272135029637e-05
-9.89526088785462e-06
-8.09461565070775e-06
-1.03962148670818e-05
-1.68005227375615e-06
-1.04140412281093e-05
-3.67604436864696e-05
-1.99689047547863e-05
-2.17022703141207e-05
-1.00502767386015e-05
-3.39655419826059e-05
-3.97783357876758e-05
-2.52279642706706e-05
-2.55168440801589e-05
-6.01196427190797e-06
-8.09973636172687e-06
-2.43888177267506e-05
5.41974422827248e-07
-1.14604693227561e-05
-2.75476789330451e-05
-8.51098685098932e-06
-6.65883733790373e-06
-3.29767926740114e-05
-3.73507559138287e-06
-3.40627042554328e-05
-3.94034490541205e-05
-2.45675581293032e-05
-2.33850485964694e-05
-3.02729809517367e-05
-2.44159938119363e-05
-6.68987681831413e-06
-2.5975386277889e-05
-8.69376083960132e-06
-1.49233135822791e-05
-2.33867845877212e-05
-3.36557229744601e-05
-1.45654670739523e-05
-1.8615309194502e-05
-1.91168774128924e-05
-1.55665881358844e-05
-2.47242900352809e-05
-4.53141588710549e-06
-2.43586448707416e-05
-2.61528702850312e-05
-1.29497869915158e-05
-1.84254406869555e-05
-1.98649249851753e-05
-1.05568295748848e-05
-3.21563521993212e-05
-1.69385102470066e-06
-5.74333240305175e-06
-2.0333142581347e-05
-8.71771808484612e-06
-1.00567742861783e-05
-1.1843508823876e-05
-2.44242937555687e-05
-1.01051072561814e-05
-2.34921192213914e-05
7.42071149621324e-07
-2.4330215011318e-05
-3.46561012319286e-05
-7.14469057076527e-06
-1.32332194955491e-05
-4.48387043825469e-06
-1.44365314103734e-05
9.83034236252275e-07
-1.38750491594881e-05
-1.50162831122212e-05
-2.5865712820055e-05
-2.93513099080441e-05
-2.97205124909393e-06
-1.20164760313127e-05
-9.77473919675017e-06
-4.49287528618164e-07
-1.23309516334659e-05
-9.32919906381778e-06
-1.92103690408383e-05
-9.0752004884001e-06
-3.13858084513937e-06
-1.89334082099514e-05
-2.93635199334051e-05
-2.41329740648729e-05
-3.13674571633573e-05
-2.69877673712451e-05
-9.99695439840504e-06
-2.71441923205771e-05
-1.60360712775383e-05
-2.66022421546585e-06
-2.63035986660127e-05
4.29158731349143e-06
-1.83922941618027e-05
-2.17306374628254e-05
-2.06988537271741e-05
-1.0413128204335e-05
-3.0614415499284e-05
-2.16296572658105e-05
-1.4057949306204e-05
-1.52165149766085e-05
-2.11826248891122e-05
-1.54926483393909e-05
-3.52128626634501e-05
-3.33664473807607e-05
-1.99471027790946e-05
2.65617843268498e-06
-1.15569188542176e-05
-2.92318784125106e-05
-1.26739712546596e-05
-1.55561461537753e-05
-1.4752868520629e-05
-2.18387066689771e-05
-2.26664238951742e-05
-2.65275287133354e-05
-2.58793622303692e-05
-3.11021633293986e-05
-1.53337120434313e-05
-2.83851004840805e-05
-1.756841368241e-05
-3.88152083967631e-05
-3.23534774924464e-05
-1.48833856104358e-05
-1.00385354960893e-05
-8.72546502861222e-08
-2.08712165306939e-05
-3.92997179232167e-05
-1.7601748880413e-05
1.16447811373756e-05
6.95389706147815e-06
-2.23526681070784e-05
-1.61494849089565e-05
-3.02139450272339e-05
-1.66562783724314e-05
-3.4868823400704e-05
-2.33262258813337e-05
-1.09530155455e-05
-2.83409894854562e-05
-1.67125052574201e-05
-2.59164134420457e-05
-1.21768716573623e-05
-2.33191705097356e-05
-8.1158037784935e-06
-3.4406769762887e-05
-4.32194483803304e-05
-2.113549565945e-05
-1.63649772713407e-05
-2.58054596974218e-05
-1.15647001918212e-05
-1.35971702567487e-05
-2.26787254917621e-05
-2.61827960037057e-05
-1.89942383766017e-05
-2.09526513531535e-05
-1.64123420142522e-05
-7.06771864179635e-06
-3.25335884225126e-05
-8.29181852664497e-06
-1.04056297423441e-05
-2.02510092452816e-06
-1.78426490017519e-05
-1.42892771204098e-05
-2.74035256470956e-05
-1.71945933250909e-05
-1.48814798715126e-05
-1.13946295603927e-05
-3.98424196593639e-05
-5.27608936941093e-06
-2.64575747113633e-05
-2.07665602839501e-05
-1.03257099004116e-05
-6.93177045862692e-06
9.62564214493142e-06
-2.72723063107377e-05
-2.70379602238929e-05
-3.73426750804088e-05
-2.74099994141954e-05
-2.69669799994197e-05
-7.12131678781492e-06
-1.2870136324748e-05
-1.90615519294824e-05
-2.4411680247893e-06
-3.19600277117754e-05
-7.58222339637934e-06
-1.49280945260839e-05
-2.03533936758631e-05
-4.20150728965257e-05
-3.43603385789564e-05
-9.3247118457984e-06
-2.14525450119139e-05
-2.8327315779317e-05
-1.95202948701468e-05
-2.40759520967256e-05
-1.23101698009501e-05
-2.21683958209262e-05
-3.01441505636923e-05
-1.53631205661426e-05
-8.5020606427148e-06
-2.12843438438352e-05
-2.90513858847789e-05
-1.74851338119248e-05
-2.92818639121229e-05
-3.21567693993817e-05
-2.82025499417881e-05
-1.18381485596769e-05
-2.01598625918202e-06
-2.38784629662574e-05
-1.01163711331118e-05
-5.0184115446535e-05
-1.46122837634256e-05
-2.43562993957253e-05
-1.04737085393041e-05
-3.41478608854037e-05
-1.12729572261505e-05
-8.13072115773024e-06
-9.50824430982315e-06
5.19547307498779e-06
-1.79331668006238e-05
-3.51487642006863e-05
-2.48099395476579e-05
-1.95134322210684e-05
-3.80510020721491e-05
-2.53040835763136e-05
-1.03894271133309e-05
-2.54456079233555e-05
-1.71377284988908e-05
-3.89636890375863e-06
-8.01598162669745e-06
-2.18274440860431e-05
-3.48755865400112e-05
-2.08423703706239e-05
-3.52514757123668e-06
5.58260538098498e-06
-2.25357016199982e-05
5.26431827835105e-07
-2.8999681629713e-05
-3.40830478572391e-05
-1.3810002314494e-05
-1.43416724709717e-05
-1.55600251748185e-05
-1.47935170652266e-05
-2.52183397780093e-05
-2.50653454397689e-05
-2.05427533462244e-05
-2.1405621708111e-05
-1.10720009751124e-05
-3.57573476766576e-05
-1.04622846678966e-05
-2.20487765865953e-05
-4.53642298884499e-05
-6.56308395786762e-06
-7.45869982672329e-06
1.37428756756715e-06
-2.14956545220924e-05
-9.95589669926418e-06
-1.93440927167014e-05
-2.31091774867219e-05
-4.51132850067326e-06
-2.87218524105353e-05
-1.28240171387927e-05
-2.0577613703696e-05
-1.81585741465121e-05
-2.42036469580099e-05
-4.44752795958124e-05
-2.35291069863652e-05
-2.08810200256622e-05
-3.11791963753603e-05
-3.6002120129206e-05
-4.65751247460428e-06
-2.32677837221888e-05
-1.34803767555284e-05
-4.46623155367477e-06
1.81154118844835e-06
-2.67581127902929e-05
-3.1518033345466e-05
-8.09812921769703e-07
-2.03134901224167e-05
-3.09188459718818e-05
-2.87371476083231e-05
-1.74321921903062e-05
-2.08816426391278e-05
-2.06736729074484e-05
-1.34469040800255e-05
-2.45049216006843e-05
-1.09214625621405e-05
-2.35345522531927e-05
-3.78551424591815e-05
-1.71733815450323e-05
-2.6425552902816e-05
-2.34807697979653e-05
-1.2575456644153e-05
-1.62791552848994e-05
-3.36970171566116e-05
-1.74149320927285e-05
-1.15828017355782e-05
-1.29133871484654e-05
1.49499433370883e-06
-2.39917384060268e-05
-3.39822448152895e-05
-1.13908174688885e-05
-1.99497041454552e-05
-2.49015476271365e-05
-3.33994290979447e-05
-1.74832025359505e-05
-2.04000666577477e-06
-2.41700584258622e-05
-7.6483006060591e-06
-2.07417692438413e-05
-3.73478499037197e-05
-1.66681783425173e-05
-1.44356513413762e-06
-1.74919151520647e-05
-1.63485132926121e-05
-1.97434473999262e-05
-4.20336889795831e-05
-2.6536913243661e-05
-2.48389527657492e-05
-3.07977815061657e-05
-2.60005314377688e-05
3.21606885917346e-06
-9.834266852909e-06
-1.98504235550621e-05
-3.64202941781531e-05
-4.79407994439582e-05
-1.86840854902728e-05
8.99459301596432e-06
-2.28421342220046e-06
-1.08502766164149e-05
-2.6870571454557e-05
1.85467068553645e-05
-2.0110174244481e-05
-1.35285842655255e-05
-2.40056991977322e-05
-1.2678686055234e-05
3.0990684073893e-06
-2.96180175562064e-05
-2.67947260061301e-05
-1.24830416835722e-05
-3.6509446790783e-05
-3.21626023951385e-05
-1.72886962769472e-05
-1.72314674754634e-06
-2.42446184568264e-05
-1.72781933721752e-05
-1.93138028977024e-05
-2.82481167147898e-05
-1.36392211261071e-06
-3.61275329651327e-05
-1.77103185478507e-05
-3.82216277926976e-05
-2.19111160454902e-05
-2.37621344756113e-05
-3.66416134939523e-05
-2.14090401214185e-05
-3.40233355989193e-05
-2.51153719929169e-05
-1.30681473074298e-05
4.44961823655228e-06
-8.43468460204876e-06
-3.13906817235669e-05
-1.2471524400009e-05
-1.60015716339108e-05
-3.31189950544254e-05
-1.71685572400162e-05
-1.75968229490593e-05
-1.90446783232873e-05
-2.25507565208458e-05
-8.46920764698516e-06
-2.84699034864004e-05
-1.61807827407723e-05
-3.24201716745164e-05
-4.4478126015196e-05
-1.6780593026539e-05
-2.01954668638475e-05
-5.8654312381858e-06
-1.76979944223336e-05
-5.2240398039478e-06
-2.33845060594779e-05
-2.39880521163913e-05
-2.0918823916525e-05
-2.17132839496724e-05
-1.78857302421468e-05
-1.93079899509196e-05
-1.56031189403869e-05
-2.08169639862075e-05
-2.73492640490287e-05
-9.84608468258788e-06
-1.98714315799953e-05
-3.72569960405196e-05
-1.72584805661642e-05
-1.55022572868511e-05
-4.43943221368545e-06
-1.22339663207624e-05
-5.89442205003491e-06
-3.4540924058548e-06
-2.54818338078541e-05
-3.07201223497874e-05
-9.99590014554437e-06
-4.01099845001131e-05
-1.79074291542529e-07
-1.85541114390206e-05
-1.80791707639724e-05
-1.36783500318579e-05
-2.97962200383525e-05
-2.91308000291235e-05
-8.2490922887363e-06
-2.58782667486037e-05
-4.32290477454669e-06
1.4114896524119e-05
-1.4237473213805e-05
-4.00160076682032e-05
-7.9402843953974e-06
-4.46988529282111e-07
-4.07865379710469e-05
-2.74659647318745e-05
-3.8383844688238e-05
-1.9834662188481e-05
-1.76438364704474e-05
-8.13155734454498e-06
-2.91482321805985e-05
-1.88255744240869e-05
-2.13342651992299e-05
-8.22787052961012e-06
-2.02962593449267e-05
-1.42538678347464e-05
2.34909780225464e-06
-3.35813584376893e-05
-2.02514749050529e-05
-2.32502372066629e-05
-1.7489313719227e-05
-2.67100968538092e-05
-4.76160071188053e-06
-2.71470354182445e-05
-3.65717709501786e-05
1.2016742491685e-06
-2.54252871245555e-05
-4.94057660734337e-06
-4.26936458584658e-05
-3.07978279650551e-05
-9.25682778039768e-06
-2.49675864501178e-05
6.06087708708839e-06
-8.00074012171769e-06
-1.79675870020352e-05
-2.68622377088408e-05
-3.64225793865286e-05
-7.31068919031931e-06
-2.51752803927356e-06
-5.70640537333606e-06
-2.78780696718824e-05
-3.62903159272839e-05
-1.4299298446159e-05
-1.7836445181277e-05
-2.81767572232342e-05
-3.17174776443841e-05
-8.37808449292033e-06
-1.12929416281278e-05
-1.64554208847454e-05
-1.97654511852768e-05
-2.58964739539239e-05
-3.10288094032864e-05
-1.87703485626649e-05
-1.66365014628579e-05
-3.50771414612427e-05
-3.29816482643878e-05
-2.39116761242058e-05
-2.45863295725167e-05
-2.13448445282972e-06
-2.58171906759282e-05
-5.97100226665566e-06
1.24753423720836e-05
-1.48344231233081e-05
-9.30855650771222e-06
-3.41180797665649e-05
-2.12101912975556e-05
2.08922552629359e-06
-1.0111804860447e-05
-4.48212109970977e-05
-3.10076678367853e-05
-2.29108127279905e-05
-5.52097330135705e-06
-1.81478733342347e-05
-2.29123220511497e-05
-2.99407015874472e-05
3.94645615545086e-06
2.03540048057533e-06
-3.42384481637103e-05
-1.7756348748869e-05
-9.47710475912415e-06
-1.28013752979929e-05
-2.60234951770695e-05
-8.75937828980718e-06
-2.66613108115563e-05
-4.75390229663975e-06
-2.97528614507999e-06
-2.22794072426572e-05
-1.31322926077012e-05
-2.71509781901682e-06
-2.76162945940406e-05
-3.49477870594971e-05
-4.87436010528727e-06
-1.22137044257332e-05
-2.03626212248176e-05
-2.66027770445735e-05
-1.61186829969854e-05
-1.73642027564231e-05
-2.95968279401949e-05
-3.4039265508317e-05
-2.02201608997073e-05
-4.83651773292498e-06
-1.95025610271843e-05
-2.59857291431797e-06
-6.63906636094321e-06
-2.69942522474794e-05
-1.66246127452546e-05
-5.94670271421246e-06
-1.9840917866072e-05
-2.07620249262341e-05
-2.8174554158391e-05
-3.05612954503608e-05
-1.56135770353836e-05
-3.69735984519117e-06
-1.40912477951113e-05
-4.52807839533356e-05
-4.83843088282399e-05
-2.95897184706568e-05
-2.1650733633348e-05
-2.04669058660989e-05
-7.69277317710825e-06
-2.58667353080996e-05
-1.69000423067254e-05
-2.19534746074138e-05
-2.43586414448718e-05
-9.51724158822114e-06
3.10144390677956e-06
-1.52566565114256e-05
-6.1066073711704e-06
-2.91492280212108e-05
-2.86929696583779e-05
-3.12820035102039e-05
-2.20170451979267e-05
-1.298914364723e-05
-1.73920461265295e-05
-6.94434065386443e-06
-8.51915577536619e-06
-2.62121689360746e-05
-2.78766226903443e-05
-2.84908822805434e-05
-3.65966935278695e-05
-3.91100456244099e-05
-3.53470885782218e-05
-1.07487446099043e-05
9.76930815450148e-07
-1.46399852374427e-05
-2.47858077457008e-05
-4.128362092526e-05
-1.51516556018261e-05
-4.19795499214865e-06
-1.06875826948633e-05
-1.9409464158261e-05
-9.41595831237384e-06
-3.12984850222541e-05
-1.23684928376171e-05
-3.77586459013485e-05
1.44372025103965e-06
-1.40752884716755e-05
1.67790198230349e-06
-1.30448565858569e-05
-1.52220531207744e-05
-2.18474478098439e-05
-3.01118093792126e-05
-2.62367767639663e-05
-6.31028302958352e-06
1.94715234243824e-06
-1.48586960858112e-05
-3.64934215087599e-05
-3.75281697212897e-05
-1.48557540649649e-05
-3.18232263690131e-05
-1.50796255104393e-05
-1.3287534449749e-05
-2.96566600282949e-06
-1.416073645345e-05
-1.54413017614751e-05
-1.32363952274305e-05
-1.84495506231095e-05
-2.77026529104912e-05
-2.76883034845735e-05
-2.37635077002199e-05
-4.32286918290632e-06
-2.1645631164361e-05
-2.15517274636984e-05
-2.19412519088212e-05
-4.81526960310629e-05
-1.64973852001925e-05
-9.33448756744982e-06
-2.14281354590498e-05
-2.18518645769435e-05
-3.25111412087009e-07
-3.41703764784893e-06
-2.95073122939457e-05
-1.86533831485899e-05
-2.96042347511342e-05
-3.51007180406789e-05
-2.23808143190797e-05
-1.74975398466736e-05
-2.4994278170112e-05
-2.00110193581481e-05
-2.42641321598511e-05
-3.50666166528731e-05
-1.76819400294787e-05
-2.31452870593859e-05
-2.03675542865735e-05
-1.63792191134984e-05
-1.80667838733339e-05
-2.89617403831624e-05
-1.99234747316495e-05
-1.47570966312532e-05
-1.8346262640006e-05
-2.87172993751754e-05
-4.27331852044395e-05
-1.2743573998301e-05
2.00504000126443e-06
-1.98469922944667e-05
-1.40364472750768e-05
-2.24434692136575e-05
-5.00263911279019e-06
-1.3986993904604e-05
-7.37926982079856e-06
-1.52344569907203e-05
-3.38058683107152e-05
1.92534362875218e-05
-2.94804511687969e-05
-2.97835476852255e-05
-2.5299739157964e-05
9.24788827636767e-06
-3.21435272906909e-05
-5.18745618057338e-06
-1.48791857064161e-05
5.97350325905132e-06
-2.56074084463418e-05
-2.84523094626495e-05
-7.74333406295946e-06
-1.36026882315223e-05
1.25910237132263e-05
-1.41030963006075e-05
-3.36666179765454e-05
-1.76238307021354e-05
-2.17691050885653e-05
-3.20682178953666e-05
-1.74354378854424e-05
-1.67997696922084e-05
-3.30188774779462e-05
-3.60312253009955e-05
-8.5576164392042e-06
-2.32958621359824e-05
-2.30116674698631e-05
-1.54373555528179e-05
-1.75516682853832e-05
-1.50261100351564e-05
6.62399587900059e-07
-1.83332302363261e-05
-1.80622937173529e-05
-7.20120995331886e-06
-2.55654348397469e-05
-1.54481015216638e-05
-2.01643337564987e-05
-7.35248504166536e-06
-3.42582429989007e-05
-8.33175202691715e-06
-3.13314833324939e-06
-2.08492764100133e-05
-1.0241779787608e-05
-2.29164563672647e-05
-2.96891221603857e-05
-3.15318179055598e-05
-2.50540042589201e-05
-3.57567625555998e-05
-3.90446696483016e-05
3.16352360777205e-07
-1.04778240629481e-05
-1.29464633279919e-05
-2.57912878261064e-05
1.23224620733941e-07
-9.44070935154574e-06
-1.42868031676616e-05
-2.65289891982503e-05
-3.23025074264632e-05
-3.7228463058531e-05
-7.99507575900604e-06
-3.06255154440379e-05
-3.78951477062899e-05
-1.12775329328298e-05
-2.19515533134115e-05
-1.55622404957776e-05
-2.85131084102122e-05
-2.79501704249323e-05
-7.70599677273045e-06
-9.42568582841745e-06
-4.12223772339793e-05
-1.613994085185e-05
-4.30752316197628e-07
-2.10546356016182e-05
-2.69879676318511e-06
-1.21552467594717e-05
-1.48887750843088e-06
-3.63472373677392e-05
-3.88321144931749e-06
-4.52010859468263e-06
-1.51901168828924e-05
-1.69676856828218e-06
-1.84202955907094e-05
-1.17015189820943e-05
-3.85970601148743e-05
-1.03355592428265e-05
-1.02993498156936e-05
-2.42491635695435e-05
-2.51399244951427e-06
3.14346792371702e-06
-2.06091241153382e-05
8.68981752915191e-06
-1.95322528893743e-05
-2.30993933346973e-05
-1.69291074320361e-05
-2.9820271970425e-05
-1.10849379604517e-05
2.20004098374037e-06
-1.80910743293324e-05
-4.30037443755493e-05
-2.04705149368562e-05
-2.03907858418879e-05
-1.88709105732197e-05
-1.81054356262379e-05
-1.25107781422713e-05
-3.20322680181019e-05
-3.73407173495729e-05
-1.35667816785723e-05
-1.68868068430928e-05
-3.27945443267969e-06
-3.39278739740981e-05
-1.75891380438822e-05
-3.70920665531738e-06
-1.95905461216032e-05
-1.764322212416e-05
-3.51949632442155e-05
-2.29993733728487e-05
-2.21736588778566e-05
-1.01328357954558e-05
-3.19546755572978e-06
-2.84500595437242e-05
-2.02255038325787e-05
-1.98311656661667e-05
-1.5836147543764e-05
-2.97037765747013e-05
-3.1104963153496e-05
-1.96278798334439e-05
-2.12698758178537e-05
-4.38900982529116e-05
4.46056826994156e-06
-2.70013761096097e-05
-2.33670369918267e-05
-8.5986916845966e-06
-4.26127894928382e-05
-2.07085015714225e-05
-2.89946537525152e-05
-2.71297925645917e-05
-7.40073654038558e-06
-7.00216713614174e-06
-3.26958669887208e-05
-2.40895187553464e-05
-1.74571370417925e-05
-4.03143557759264e-06
-2.02939312188832e-05
-9.4031929384874e-06
-3.24435819175915e-05
-2.41933862222736e-05
-1.20463756418344e-05
-9.64361507480798e-06
-1.89743245980596e-05
-1.01974013888287e-05
-1.72580384653063e-05
-1.64585101826446e-05
-2.39039118773971e-05
-2.00488425308756e-05
-2.31557759556045e-05
-8.91067798572465e-06
-1.02767719776757e-05
-3.61778531864592e-06
-1.38890116647579e-05
-1.83366131994743e-05
-2.03272992567919e-05
-5.70586586947691e-06
1.51428880078569e-08
-6.60826214680457e-06
-2.26791224942571e-05
-4.69941796939587e-05
-2.18035336360765e-05
-3.68455797585792e-05
-5.58995556313438e-06
-1.91759101685796e-05
-9.28244693253137e-06
-1.18685370150817e-05
-1.00511999661737e-05
-5.31982900094828e-07
-1.25169766293413e-05
-3.55549736335733e-05
-1.71222611731768e-05
-2.10164642435154e-05
-1.18678539553322e-05
-3.38605048788602e-05
-3.46376370415863e-05
-2.10751857216513e-05
7.62351634622072e-08
-6.99017511167746e-06
-3.38561671612617e-05
-3.03084925107327e-05
-2.25405676742623e-05
-2.49882955359233e-05
-2.37323260759325e-05
-1.85760754119252e-06
-1.01752859635558e-05
-5.06688356729061e-05
-2.16014789223093e-05
-1.47912273833954e-05
-4.36047205117041e-06
-2.61121695017314e-05
-1.55657170171181e-05
3.38129871799697e-06
-2.90991735730032e-05
3.00533366478627e-06
-2.91497442603138e-05
-3.69873757790743e-07
-9.33841584037317e-06
-1.37578195810517e-05
-2.30279127892428e-05
-1.50861122737863e-05
-2.21213890996169e-05
-1.81866959357736e-05
-1.10543378530401e-05
-2.84309657507306e-05
-1.70067592210197e-05
-1.51739082109542e-05
-1.26891615139069e-05
-2.22202662091446e-05
-1.98391478763935e-05
-6.08520350466193e-06
-2.04677914544254e-06
-3.70280057675578e-05
-1.75351399929273e-05
-1.04914852719188e-05
-8.89455515856922e-06
-3.47223475028498e-05
-8.20053348665416e-06
-3.1030462111583e-05
-2.0401022072055e-05
-4.45422511574413e-07
-2.23392679575251e-05
-1.06204368715882e-05
-4.03454684422098e-06
-1.67748448187359e-05
-3.29965457157864e-06
-1.33668986025378e-06
-6.02656712743453e-06
-1.93280487371975e-05
-2.80641748892656e-05
-2.30514637231412e-05
-1.48472539395897e-05
-2.97276223792528e-05
-2.47538358935075e-05
-6.91865708314799e-07
-2.62926800453806e-05
-1.53100371787038e-05
-2.32237498393457e-05
-1.82367738114227e-05
-1.23851152480136e-05
-1.29353441128431e-05
-1.66795732627712e-05
-6.14125909171739e-06
-4.62024330983364e-06
-3.30735459235032e-05
-9.79552702621298e-06
-2.39522221301634e-06
-2.89449923450697e-05
-2.64912617970702e-05
-2.02156841976617e-05
-1.73811822977618e-05
-1.59711347922003e-05
-1.18777853019718e-05
-2.69114615651166e-05
-2.17157553814369e-05
-2.14584972501752e-05
-1.40336859120639e-05
-1.29451265872726e-05
-1.78445260422003e-05
-2.41610861857581e-05
-2.72508769826651e-05
-2.70542698656733e-05
-3.99636108778703e-05
-1.19781117156309e-05
-3.56937311597368e-05
-2.23423753982657e-05
-8.49461948370078e-06
-1.53562153213367e-05
-2.40806246158152e-05
-1.02644124076896e-05
-1.3835878960271e-05
-2.15601711874176e-05
-2.35244829909732e-05
-1.34726508471341e-05
-1.17397648016127e-05
-1.10853260017989e-06
-2.75299753057136e-05
-3.48823148160572e-05
-2.50726606081922e-05
-3.28153272017139e-05
-3.13739842827932e-05
2.29479746639229e-06
6.83337636157192e-06
-2.89452409523344e-05
-1.13089364226962e-05
-2.54656804082657e-05
-3.33771631730239e-05
-1.91760177483047e-05
-1.59452291787258e-05
-1.81860005910396e-05
-2.03391495392276e-05
-2.60196165833735e-05
-2.909820985518e-05
-1.72100882711611e-05
-2.54340801897396e-05
-1.08075316000866e-05
-1.48118761264292e-05
-9.54688815166336e-06
-4.45849476350107e-06
-2.88130042637817e-05
-2.23386493257507e-05
-1.89505222698683e-05
-9.15393656905789e-06
8.90632064014595e-06
-2.48743017045361e-05
-2.65309014243773e-05
-1.59719791779109e-05
-8.90462559610948e-06
-1.62044224982532e-05
-1.04325118369686e-05
-1.65344349324993e-05
-9.60658660195729e-06
-1.35059948324178e-05
-2.27788907970031e-05
-2.06661411433356e-05
-1.95308920779571e-05
-5.90740516224263e-06
9.72591473273862e-07
-1.96937162712215e-05
-3.67801252182291e-05
-1.95425552973681e-05
-8.40683614409084e-06
-2.07149548239499e-05
-2.99149019140652e-05
-2.2855322471334e-05
-2.47642976203544e-05
-2.37257639713247e-05
-1.11038634082573e-05
-1.03816562910424e-05
-3.43642741407816e-05
-1.78111845554515e-05
-2.88440642353861e-06
-3.15088867361287e-05
1.05826617899425e-05
-4.53146589193406e-06
-2.08037770648822e-05
-2.39355748521922e-05
-3.11440227259406e-05
-1.83694715334129e-05
-2.16111122788179e-05
-1.74610878357111e-05
-3.52625104488674e-05
-1.30508998071591e-05
-2.6231652369186e-05
-5.62300080063835e-06
-1.5393937236163e-05
-4.32711924833655e-06
-2.2985123297554e-05
7.89276616266086e-06
-1.42871514038535e-05
-6.79041478200455e-06
-3.38043104382209e-05
-2.98592248311343e-05
-2.45592722741093e-05
-1.79067791401011e-05
-2.88217654934455e-05
-2.39020967333441e-05
-4.08034255780704e-05
-4.25979355318356e-05
1.92671671528279e-06
-2.91172831252297e-05
-2.3757836692094e-05
-2.00396373790409e-05
-2.87669491197404e-05
-1.4040283954965e-05
-2.74477325112081e-05
-1.89187990101351e-05
-1.89052778161437e-05
-2.73580627273166e-05
-1.49471665096724e-05
-1.60134204382276e-05
-1.3118029208166e-05
-2.42232809204644e-05
-3.1209924330176e-05
-2.42470470832597e-05
-3.10888651707552e-05
-3.02254011217692e-05
-3.45292422590489e-05
-1.79319032072162e-05
-2.42208075371891e-05
-1.08599697333688e-05
-9.6203412907532e-06
-1.70405087927963e-05
-8.56261550792775e-06
-1.66647145060608e-05
-1.8911359334083e-05
-2.71660840599131e-05
-1.28862284194451e-05
-1.36399738777638e-05
-3.05588634119233e-05
-5.49112031420428e-06
-1.58538645356637e-05
-3.61383399549978e-05
3.64558041506196e-06
2.91488985735442e-08
-2.3783797636593e-05
-7.57450252438532e-06
-1.78138781203455e-05
-5.2612168826667e-06
-2.51957987164511e-05
-1.64112582473292e-05
-7.43455770062288e-06
-1.53432673387683e-05
-1.05509169323253e-05
-1.03541331387138e-05
-3.30896164966826e-05
-1.31558086116833e-05
-2.65245743829774e-05
-2.9365515605951e-05
-5.67897046003167e-06
-7.12593608703836e-06
-4.72078595980267e-05
-2.41928601365621e-05
-3.18497369592828e-05
-1.35319859586667e-06
-7.82330507582655e-06
-1.92643874081581e-05
-1.7226317947113e-05
-2.4286039250424e-05
-3.21445111868213e-06
-2.50039264547971e-05
1.04481714117483e-05
-1.00796795361638e-05
-2.46398330970704e-05
-8.68169656959702e-06
-1.21256360364985e-05
-2.92685668995607e-05
-2.19646373396191e-05
-9.35527192214289e-06
2.28943152865832e-06
-1.7505831551969e-05
-6.43865715356156e-06
-1.47281019222594e-05
-1.06105487784497e-05
-2.48410511759053e-05
-2.45892499119768e-05
-3.5852474006145e-05
-3.17813586831243e-05
-2.4005866386882e-05
-3.89327153442562e-05
-1.70061283577497e-05
-1.04394335651802e-05
-3.62827571162703e-05
-3.10443598748908e-05
-1.9544988606236e-05
-1.58884523122346e-05
-1.85797599960329e-05
-2.68499148673938e-05
-4.68156920776512e-06
-2.82052219796981e-05
-3.21817816554868e-05
-1.7022104540561e-05
-1.86422325103898e-05
-4.45740365759872e-05
-1.84908731327671e-05
-1.78414082118015e-05
-1.53421538122269e-05
-3.60911441246818e-05
-2.8998276118842e-05
-2.20007564245168e-05
-1.77014351749211e-05
-1.1530880048645e-06
-8.8647210528147e-06
-2.91632051541065e-05
-7.67683063985159e-06
-1.13891492419412e-06
-1.96400632063648e-05
-1.65622112292963e-05
-7.88360917099698e-06
-1.24831779377217e-05
-1.83275079727142e-05
-7.97280166039808e-06
-2.20699050252714e-05
-5.19215180181694e-06
-1.35336147525575e-05
-3.14000136386133e-05
-1.25810907488323e-05
-2.36399703435337e-05
-1.80142253961799e-05
-2.15439168360719e-05
-2.51818765932584e-05
-1.21411138601002e-05
3.70288116651877e-06
-2.26548415778704e-05
-2.20592058726327e-05
-6.35334129916792e-06
-1.49379091802949e-05
-3.59375536330332e-06
-1.26963428891863e-05
-3.09521749362633e-05
-2.51095767226104e-05
-1.07759117591106e-05
1.87738024128727e-06
4.25134422376388e-06
-3.63957688125464e-05
-2.287616643055e-05
-2.98384889376182e-05
-1.01021704894096e-05
-2.21563163388847e-05
-6.43532145523241e-06
-2.46126442232219e-05
-2.90271272938769e-05
-1.85263766776272e-05
-1.72988702750347e-05
-3.40335796464483e-05
3.743671053046e-06
-2.07102727507921e-05
-2.33404059383171e-05
-1.43450639330169e-05
-3.76025116163117e-05
-1.43135323489759e-05
-2.36661872429549e-05
-2.10838658703907e-05
-1.74092166368335e-05
-2.40914771899708e-05
-1.65968227540413e-05
-1.42973070506719e-05
-2.56949893650609e-05
-3.37456358960171e-05
-3.43063474269064e-06
1.01302702616163e-05
-1.73404804085757e-06
-1.26732013565839e-05
-2.37365589913716e-05
-2.10706675933332e-05
-3.84611280230082e-05
-3.51398905778416e-05
-3.788744036148e-05
-1.16521942133686e-05
-1.80706293813062e-05
-2.72991109863848e-05
-7.79475305025012e-06
-8.42383705529048e-06
-3.38501148452142e-05
-1.07698889434919e-05
-1.19930336810003e-05
-7.24926768512971e-06
-2.02494009711988e-05
-4.15995915305987e-06
-2.38911345390553e-05
-1.00245859239709e-05
-1.075229197272e-05
-2.65896772986335e-05
-2.52435484758097e-05
-2.11361690326164e-05
-1.97164042122098e-05
-1.17361606738694e-05
-4.65521659714273e-05
-2.68040615339459e-05
-3.39292532705998e-05
-1.80457963969692e-05
-2.05829232332401e-05
-3.48119748469353e-06
-1.16163769524015e-05
2.32474502898411e-06
-8.89972762974613e-06
-2.3421808096138e-05
-1.61775768987595e-05
-2.49154487327173e-05
-4.2190627184719e-05
-9.68263807122976e-06
-2.59086525578735e-05
-1.31831830019133e-05
-3.7866064421459e-05
-2.3013271568361e-05
-1.62760920776259e-05
-1.47317871121495e-05
-1.16669354569338e-05
-2.3602566974861e-05
-4.31664623230406e-06
-5.12135139361783e-06
-2.77185914092383e-05
1.66242534510001e-05
-5.52872431450827e-06
-3.09081709936847e-05
-1.72708826860849e-06
-2.72088507558559e-05
-1.09052936968861e-05
-2.4462852276008e-05
-1.30355389780194e-05
-2.08894606530451e-05
-6.70288752305529e-07
-8.62796492325838e-06
-1.40921122783032e-05
-2.14309545778852e-05
-1.79826913241009e-05
-6.43837057427605e-06
-1.56409560211894e-05
-1.79734757074671e-05
-2.39406333592352e-05
-3.30894655820351e-05
-2.52243108724247e-05
-4.62513643199901e-05
-7.10389093325706e-07
-1.77309389950385e-05
-2.62405934212149e-06
-2.87490719781936e-05
-2.25665848773255e-05
-3.50408056484809e-05
-3.05551556588585e-05
-6.70992529357382e-06
-2.79248542095402e-05
-4.04785485357787e-05
-2.97372977728845e-05
-1.67956307115879e-05
-3.29364640150589e-05
-3.51315296185678e-05
-3.89335578662473e-06
-1.16480687025318e-05
-6.51691860466617e-06
-1.95873272223446e-05
-1.68692528408637e-05
-2.58466970087727e-05
-3.36947027468095e-05
-2.03445443136845e-05
-3.59054558876971e-05
-1.62474379267648e-05
-4.03699669394296e-06
-2.18075485211841e-05
-2.31141469022897e-05
-4.83721386157136e-06
-7.85267023253816e-06
-3.42154673237574e-05
-8.696309633166e-06
-3.94946285162697e-05
-2.84927215967228e-05
-2.15506302373009e-05
-1.99241151156468e-05
-8.06785870460797e-06
-4.66270334634739e-06
-3.10716042581534e-05
-3.97458613440155e-05
-1.89752796998853e-05
-3.03394169234019e-05
-2.11593713691828e-05
-1.60088526138429e-05
-1.72179439195478e-05
-2.57872300297664e-05
-2.3130081284045e-05
-2.64798274251322e-05
-8.72742007314077e-06
-3.94965838014741e-05
-2.41955073588649e-05
-1.73645567970199e-05
-1.0382067539705e-05
-2.54019985287148e-05
-8.22067185850616e-06
-2.98495943228188e-05
-5.24252217564839e-05
-3.94435635252114e-05
-2.1706721916311e-05
-8.62726293251869e-06
-1.11796668509904e-05
1.39710651151986e-06
-3.08319237760299e-05
-5.96655536636386e-06
5.84194178867857e-06
-2.80673864721874e-05
-2.99738714387949e-05
-2.15635088508424e-05
-8.05390104410097e-06
-8.47197550104793e-06
-2.66874334142342e-05
-3.06379549179611e-05
-2.01702440341156e-05
-2.49511242374792e-05
-2.18432256932016e-05
-1.00507110043323e-05
-1.42314296831553e-05
-7.40120492026291e-06
-6.46497005897396e-06
-2.78619801111684e-05
-9.32807211974908e-06
-1.7446780976716e-05
-2.88954221698195e-05
-3.50965302551694e-05
-2.20101469660578e-05
-3.14056753981979e-05
-2.31387084391299e-06
-1.26898447297262e-05
-2.60287889597618e-05
-4.06440521881377e-05
-3.74487951045966e-05
-1.39547575812988e-05
-1.72899306658331e-05
