# Supplementary material for: Research on computational propagation and identification of mine microseismic signals based on deep learning
Source: PLoS One. 2025 Oct 22;20(10):e0334641. doi: 10.1371/journal.pone.0334641 (PMC12543183; doi:10.1371/journal.pone.0334641)
Supplement: S2 Data — (ZIP) [file pone.0334641.s002.zip › 000100500001913.xlsx_0.txt_24.txt.txt]

-1.93015370014543e-05
9.11535286077189e-06
-3.16887593193241e-05
-3.92222023543153e-05
-2.38918449439775e-05
-1.6375575615834e-05
-6.99146841428802e-06
-1.34478494454448e-05
-1.1485569462619e-05
-1.48946452880146e-05
2.5852596789006e-06
5.38939438365009e-06
2.44142929540946e-06
-1.56205571699753e-05
-2.40816699762205e-05
-1.53427898384778e-05
3.02181421770054e-08
-3.73238634201474e-05
-1.53680499674101e-05
-1.92103942135314e-05
-1.1320874934997e-05
-1.24320285798438e-05
-1.4160617492657e-05
-4.93944242161843e-06
-1.66958489288752e-05
-4.34663168692523e-06
-2.62719773835635e-05
-3.57725094429331e-05
-1.52300285374004e-05
-3.48624747078974e-05
-2.90600834356588e-05
-1.44072465657289e-05
-2.88220813812461e-05
2.46288598475693e-06
9.08049151074758e-06
-1.24703060819802e-05
-1.71552501949921e-05
-1.80715967873308e-05
-3.3454795720446e-05
-8.74584331434164e-06
-1.56224849701883e-05
-2.3412549664067e-05
-3.69738333887463e-05
-1.28840714009541e-05
-1.76200488362878e-05
-3.33102716926482e-05
-2.76266615162546e-05
-7.82424075186586e-06
-2.57555293452328e-05
-1.37113888538325e-05
-7.61702627270141e-07
-1.42899228017997e-05
-3.00031001588164e-06
-1.88540384467143e-05
-2.79901807351761e-05
-3.88403061520621e-05
-2.45827451365104e-05
-2.84402608025594e-05
-5.78265013251876e-06
-3.01040128874257e-05
-1.53447804765994e-05
-4.30242847917477e-06
-5.27879990185278e-06
-2.52391211054696e-05
-1.47827012269571e-05
-1.78756019072369e-05
-1.51247788072293e-05
-4.29451032516103e-06
-2.12110436410564e-05
-1.13919728823785e-05
-2.27988863390902e-05
-1.25724906303372e-05
-2.79691119133899e-05
-1.03745073203693e-05
-2.80510792283737e-05
5.78198207296851e-06
-5.3673217771849e-06
-1.58699555509374e-05
-3.15986559048564e-05
-3.15306765181434e-05
-1.41309553568328e-05
-8.41272111611653e-06
-1.04546998670242e-05
-2.17718313507021e-05
-1.95581816258084e-05
-1.27325377214939e-05
-3.16773535251945e-05
-3.52046271794862e-05
-9.64092392202378e-06
-2.82301149719189e-05
-1.67583944187273e-05
-2.36475953845529e-05
-2.29841701517301e-06
-2.63198538687197e-05
-2.01324240225596e-05
-3.31057391168411e-05
-1.61691341780379e-05
-1.87304235684821e-05
-1.59078123871039e-05
-2.29888800445034e-05
-1.85408402165032e-05
-9.05894619857358e-06
-2.03233435839533e-05
-1.29430561497384e-05
-3.61547196510842e-05
-8.16071431606302e-06
-3.17063993474274e-05
-1.23969189425141e-05
-1.89816375494529e-05
-2.83363844495657e-05
-1.41291514510868e-05
-2.51786589543631e-05
-5.68117594419606e-07
-3.09343248663448e-05
-2.70517323228873e-05
-1.96721424333287e-05
-2.49982158656855e-05
-1.91671104260681e-05
-2.11548329727993e-05
-1.96531509965298e-05
-7.30380665906339e-06
-2.31932855276072e-05
-2.33581800748094e-05
-3.07963405401557e-05
-1.0159004528609e-05
-8.97362664885407e-06
-2.38356068493294e-05
1.19560734752274e-05
-2.31077506482583e-05
-3.85727076367421e-05
-2.07225729857356e-05
-3.19090621143748e-05
-1.83931897745181e-05
-2.48186268521754e-05
-2.47931070139823e-05
-7.698229881943e-06
-1.12207935032709e-05
-4.02800460399992e-05
-2.98683587082404e-05
-3.55236769652231e-05
-2.81642974178663e-05
-2.13284800307676e-05
-1.09576702775381e-05
-1.69977217316849e-05
-3.8826750940101e-05
-2.68693443690585e-05
-3.18773336152916e-05
7.83807080741379e-07
-9.69596179650901e-06
-2.64592922468627e-05
-1.78893151275864e-05
-2.87680033766438e-05
7.33400758423144e-07
-1.68117102677793e-05
-7.97872147572346e-06
-4.24891742896316e-05
-2.68139954181653e-05
-3.81867154233603e-05
-3.19270219321215e-05
-3.05177025899296e-05
-1.55271185322637e-05
-2.62054751683787e-05
-2.34666537289841e-05
-1.95428200925081e-05
-1.20221025959636e-05
-2.63789931559312e-05
-3.96784162685703e-05
-2.52907286245816e-05
-8.31553994065685e-07
-1.96143669279626e-05
-1.4236645518433e-05
-2.46285313191959e-05
-1.78518852625762e-05
-1.30497722612668e-05
-3.13791718141179e-05
-2.76423048029212e-05
-5.90283491385296e-06
-1.93206281602364e-05
-1.40955625558214e-05
-2.95939049029233e-05
-1.00727408636527e-05
-1.88154535390147e-05
2.27064075913746e-06
-8.54525324877795e-06
-4.12768984687159e-05
-8.10282384015194e-06
-1.59077087412586e-05
-1.38948858085749e-05
-1.30833463319199e-05
-1.43515016531294e-05
-1.48637657844458e-05
-2.3659093520118e-05
-2.85414639581702e-05
-2.05741224538692e-05
3.90851753396328e-06
-2.86645615912143e-05
-2.16769832220933e-05
-1.39801663588173e-05
-2.94194221117344e-05
-3.57749285134798e-05
-1.24656983112654e-05
-2.7917231659565e-05
-3.42358381485311e-05
-3.18697245501634e-05
-2.1460261764053e-05
-2.20226101358369e-05
1.50200777301048e-06
-2.55253075286239e-05
-2.22286806471456e-05
-1.14412157326343e-05
-2.00629211896245e-05
-2.28270722524491e-05
-2.61841707529183e-05
-6.15477466226333e-06
-4.21774426162316e-05
-2.96580877597297e-05
-1.59707894392412e-05
-9.59148205027925e-06
-2.9599489823594e-05
-1.3479326974561e-05
-6.14988960036397e-06
-1.29972544575287e-05
-1.45830076159092e-05
-2.96019329704343e-05
-6.71969001277262e-06
-1.15131934580808e-05
-3.77548181053051e-05
-3.49488999318475e-05
-1.85440784507921e-05
-2.14882483201725e-06
-1.80046595240846e-05
-3.49682349642429e-05
-2.69019942753256e-05
-1.37634474716767e-05
-3.82737316796731e-05
-6.26522678810701e-06
-2.34855124947268e-05
-2.02515435542203e-05
-1.52453464398538e-05
-6.76851688244709e-06
-3.10145554907555e-05
-1.5957902645754e-05
-1.86275178144151e-05
-3.37677030483212e-05
-2.22939853421785e-05
-1.12665317063686e-05
4.18005725882493e-06
-2.07861960555453e-05
-2.49847679445113e-05
-3.43224998263588e-05
-2.22060516795883e-05
-2.20861826305133e-05
-2.03627944073147e-05
-2.0674631251461e-05
-8.76407855363966e-06
-9.98211159732665e-06
-1.99505242834165e-05
-6.95400903225406e-07
-2.58084565019362e-05
-2.76318059164071e-05
-1.00812174368295e-05
-9.27210060148489e-06
-2.37036579576222e-05
-1.04314889155001e-05
-2.00803010887739e-05
-2.70037764155873e-05
-1.16337551821315e-05
-2.19632263685941e-05
-3.65766545604599e-05
-1.88710558219115e-05
-1.31119567748844e-05
-1.5558750692809e-05
-3.61919504938365e-05
-2.50976568965176e-05
1.49156919327736e-06
-1.39941950729778e-05
-1.5714111712052e-05
-4.40691716218413e-06
-7.64251586905773e-06
-1.40309229730621e-05
-7.46878489547711e-06
-8.32504672994459e-06
-8.93429278617379e-06
-2.06436085129848e-05
-1.84885644984918e-05
-1.41959537789093e-05
-1.63918051601981e-05
-9.34738800964191e-06
-7.85153697819748e-06
-1.25760747810656e-05
-3.78461556226087e-05
-5.9481592032143e-06
-2.18599654164708e-05
-9.93896888967831e-06
-1.6306332390796e-05
-2.99137079548069e-05
-2.56203097540605e-05
9.68049839903135e-06
-3.42069581875975e-05
-1.23390745182016e-05
-1.61582015130218e-05
-1.92255590160647e-05
1.05586468338119e-06
-4.40600758199066e-06
-1.36217443962318e-05
-3.01323263857268e-05
4.72602059718864e-06
-1.65264342096866e-05
3.21898355430731e-06
-3.60139179956606e-05
-1.97139898304323e-05
-6.64318333506372e-06
-2.74974312575392e-05
-1.3043879126883e-05
-2.32508132732988e-05
-1.25650066297356e-05
-1.3471634332492e-05
-1.32432241961016e-05
-2.36925985211042e-05
-2.28552796542732e-05
-2.0437945101675e-05
-1.97562455065533e-05
-3.48525800707727e-05
-1.56831949586079e-05
-6.36020073750618e-06
-5.04830574213936e-06
-1.31760170994035e-05
-2.5533536147995e-05
-1.72027051740954e-05
-1.93864657457078e-05
2.84012341990171e-06
5.33961366262053e-08
-2.45051036746084e-05
-2.23393983407729e-05
-2.08407409281429e-05
-5.7293334066538e-06
-2.12237481629242e-05
-3.08940105391479e-05
-2.18029897468471e-05
-4.34526462619658e-05
-4.42136518322626e-05
-2.62219449574159e-05
-1.33883255098597e-05
-2.43628777602954e-05
-2.87603843496506e-05
-1.64194102382182e-06
-6.83269247510857e-06
-1.58112564062067e-05
-1.33812276587286e-05
-1.74007069381471e-05
-1.18277949344654e-05
-2.66361605677634e-05
-1.77032105562132e-05
-3.695771449561e-05
-2.57342914243373e-05
-2.0811003160117e-05
-4.29125422321405e-05
-1.98567272841811e-05
-3.28054351821296e-05
-2.34648311679753e-05
-3.27140605009789e-05
-2.34536945297162e-05
-1.02293602967925e-05
-1.83777169094346e-05
-1.67449635038975e-05
-5.17728719777886e-06
-8.58316318695449e-06
-4.28614426237049e-05
-4.74095665530978e-05
-2.9428859762715e-05
-3.17233951114761e-05
-1.74763712327444e-05
-2.66753319048552e-05
-2.03098457298718e-05
-2.57914971229899e-05
-2.93671527585134e-05
-1.45227222641031e-05
-1.43347272702403e-05
-9.80124691301913e-06
-3.53908730389332e-05
-3.18097246142636e-05
-9.76875485511613e-06
-1.12951030828074e-05
-2.35273351960118e-05
-1.94665620504775e-05
-2.10659423351455e-05
-2.55660157479866e-05
-2.58907236176223e-05
-1.97445709828471e-05
-1.96992653987437e-05
-1.76430365059916e-05
-7.41909779080268e-06
-1.21944346886267e-06
-2.39954670169823e-06
-2.20100207011616e-05
1.21134811427305e-05
-3.58428637285966e-06
-1.2434824226527e-05
1.83130889065491e-06
-1.86353758938898e-05
-1.22079240850245e-05
-1.11322578408954e-05
-1.97961308851028e-05
-2.78070763735287e-05
-3.134768817988e-05
-1.01127202913072e-05
-1.43677356757869e-05
-3.28786416199624e-05
-2.43408885548904e-05
-3.50275811670039e-05
-2.16271826191501e-05
-2.20964167604014e-05
-1.77263487214456e-05
-1.29341099614373e-05
-1.19751597810373e-05
-2.01147654429706e-05
-5.62363347228361e-06
-2.46290031136611e-05
-7.0291353357284e-06
-2.71954868162541e-05
-2.63591030035092e-05
-2.94139194266675e-05
-1.67271196399212e-05
8.70158440042329e-06
-3.59032207827929e-05
-2.46430640646122e-05
-3.34303896727536e-05
1.31642252370453e-05
-1.31969524962061e-05
-1.73828466776546e-05
-1.54374442867744e-05
-3.04094492638777e-05
-5.97782705223021e-06
-5.67974076042434e-06
1.59774431841533e-06
-1.52431038118869e-05
-2.18555164684239e-05
-2.88147715791643e-05
-4.18488665351148e-05
-3.13380022348136e-05
-1.14108589925247e-05
-8.58647078237586e-06
-4.44865134029649e-05
-4.34577569237657e-05
-1.51361122461045e-05
-1.62430173123493e-05
-1.69071371639168e-05
-3.71149811712744e-05
-6.99515003358089e-06
-2.35213056113099e-05
-2.82460834119565e-05
-1.35084831836231e-05
-1.28610972011503e-05
-3.01212045967005e-05
-1.03381449257711e-05
-1.4104304354993e-05
-1.70795592935999e-05
-1.91980937394282e-05
-1.86908798321788e-05
-1.35219940674294e-05
-3.28825811490245e-05
-1.47763757183867e-05
5.2311973954643e-06
-2.24014134837492e-05
-5.67609932545689e-06
-1.67535188221733e-05
-3.09401980366819e-05
-1.32290528480112e-05
-1.92542254539069e-05
-1.91042504658592e-05
-9.89203617442905e-06
-2.3583204648899e-05
-2.2949568134134e-05
-1.20648725390946e-05
-2.5453086128245e-05
-9.00414534755973e-06
-2.46994874528595e-05
-1.26612699695642e-05
2.71535169983074e-06
-2.02554412700991e-05
2.16365719907173e-06
-7.16092930363866e-06
-1.07120156630883e-05
-1.86014305602619e-05
-3.24001077903572e-05
-2.82521232749718e-05
-1.59618190815547e-05
-1.45995629399458e-05
1.27568605927617e-05
-9.31505378556407e-06
-1.67959816040613e-05
-4.45354801770112e-05
-1.24146211232878e-05
-9.2235368793311e-06
-2.77980023006465e-05
-4.69195784574358e-06
-3.87862645762569e-06
8.51416576838306e-06
-1.91005988591441e-05
-2.92438081470017e-05
-6.51391088976136e-07
-2.37539805789937e-05
-2.52413679111082e-05
-2.48370518765987e-05
-2.65585375890506e-05
-1.43633431387993e-05
-1.33354692877209e-05
-2.05658631168727e-05
-3.91293808633411e-05
-1.84211824150865e-05
-1.96666616686363e-05
-2.81272848416474e-05
-1.53203329176159e-05
-1.47132898342034e-05
-3.10911028829076e-05
-3.19220212780869e-05
-7.34456688900002e-06
-3.55215448401727e-06
-2.24847053232062e-05
-3.03954591743316e-05
-8.85235500445387e-06
-1.04654289638054e-05
-1.44920029616096e-05
-2.98700834148209e-05
-5.70043543100405e-06
-2.26416417891657e-05
-3.16837109437772e-05
-6.93524250889841e-06
-2.01170830231304e-05
-3.52943326525432e-06
-7.83087590056544e-06
-2.77070322378018e-05
-1.51751866265195e-05
-1.40270345220769e-05
-5.73003224135156e-06
-2.57031458387024e-05
-1.36420018309298e-05
-7.49870646044957e-06
-4.72576488816965e-05
-3.5178593941174e-05
-5.8115479502909e-06
-3.83183699679583e-05
-2.23889416814854e-05
-1.8118615888516e-05
-2.30608869048547e-05
-1.15301571884811e-05
1.49626917530168e-06
-4.0587468579842e-05
-1.29723964865464e-05
-2.07035556493401e-05
-3.00815476084719e-05
-2.20588613381473e-05
-2.56073093522135e-05
-1.78685430865162e-05
-2.01574333513411e-05
3.91465279130465e-07
-1.28861420875972e-05
-3.69195394467334e-05
-3.65562330742314e-06
-3.96791041859422e-05
-9.70266759052551e-06
-9.76008415062577e-06
-2.5660064453329e-05
-4.10711143940463e-05
-2.83232577043215e-06
-1.86840827096323e-05
-2.98887395265358e-05
-1.67451075517816e-05
-3.57522163822225e-05
-8.91670737387485e-06
-2.17245304384054e-05
-4.56969412400096e-06
-1.36653092130653e-05
-1.04335148313004e-05
-2.30272137719095e-05
-1.95924318250825e-05
-2.68635002407996e-05
-1.7812254209143e-06
-1.5578839219188e-06
-4.84436828253152e-06
-2.89755087242332e-05
-3.11872070681322e-05
-1.96316520084509e-05
-2.03329719948105e-05
-8.34380878150365e-06
-1.37538572427217e-05
-1.41850184914999e-05
-9.25640662461852e-07
-6.16738907466509e-06
-2.93428756725425e-05
-1.37149653740714e-05
9.02128447122596e-06
-1.57518521940591e-05
-2.07176799028377e-05
-1.09150700344595e-05
-1.75568932020782e-05
1.37772609062596e-06
-2.7802031631614e-05
-3.73521470805941e-05
-1.12901709470004e-05
-2.13981346807593e-05
-3.59099494794953e-05
-3.29473270359632e-05
-2.39910299523603e-05
-1.56436773029199e-05
-1.5981229092606e-05
-1.67212512318732e-05
-5.25774511065209e-06
-3.21866348755967e-05
-1.06611913680426e-05
-2.44167290502238e-05
-2.06266913553983e-06
-1.88198498016906e-05
-2.16202114745217e-05
-3.83755732448163e-05
-3.52343871962878e-05
-1.16633989297795e-05
-1.8387721669527e-05
-1.6159849695807e-05
-2.36585107747312e-05
-1.62022550409085e-05
-1.63593970122319e-07
4.30527850118529e-06
-9.99291457925099e-06
-4.23859133635043e-05
-9.37935737160233e-06
-2.11035625480826e-05
-3.06056346643676e-05
-2.14257350137395e-05
-3.49334398469987e-06
-7.6969475868343e-07
-3.65521326029251e-05
-6.49787074049985e-06
-1.1333489827291e-05
-2.26992384066455e-05
-2.195478677752e-05
-8.53158840520944e-06
-5.05829348961763e-06
-3.06670546053868e-05
-2.42278769486056e-05
-1.7215167306237e-05
-3.3036365937777e-05
-2.85418926653615e-05
-4.5437147917524e-05
-1.37186667684798e-05
-2.48545245476512e-05
-2.52594928053827e-05
-2.98576088134587e-05
-7.95566721380208e-06
-1.8871100111461e-05
9.13550021029057e-06
-5.07294721217821e-06
-3.72322432814004e-05
-1.20643371194469e-05
-1.07932086443473e-05
-1.08992221635105e-05
-3.29409767939992e-05
-3.01092210158676e-05
-4.05029711976269e-06
-1.45077101165902e-05
-7.45893690770094e-06
-2.12254834743446e-05
-1.17046043459517e-06
-2.93572036343698e-05
-4.00885407163816e-06
-1.07209145690848e-05
-2.07407272891031e-05
-3.05434716798139e-05
-1.32979522635552e-05
-3.18730197957242e-05
-3.44817246714059e-05
-2.36138953296122e-05
-1.60319209263909e-05
-1.29340577046339e-05
-1.48969066727803e-05
-4.13645185135533e-05
-4.43204105121248e-06
-3.21262303232838e-05
-2.71141566204013e-05
-1.45672647238558e-05
-1.01411108235965e-05
-6.49254414626446e-06
-1.68558351581918e-05
-1.52039579735192e-05
-6.24602573017359e-06
-1.57438905309745e-05
-1.29763467821924e-05
-1.28413036670033e-05
-1.53332628499446e-05
-2.09674152155045e-05
2.21912530263285e-06
-2.54105744649372e-05
-3.32750797573327e-06
-1.92387946370289e-05
-1.5544972285261e-05
-2.02730147356185e-05
-3.98535068885669e-05
-2.39427872962754e-05
-8.77631725504704e-06
-1.42103207747748e-05
-1.1709681664034e-05
-4.24082415869164e-05
-1.17103765069491e-05
-1.67708493818809e-05
-3.78339736966016e-05
-8.06504030757727e-06
-1.6213445654724e-05
-2.17295516735439e-05
-7.90368029247094e-06
-2.95415488764117e-05
-2.40162429115406e-06
-1.31447153949207e-05
-2.30952355921365e-05
-2.71712330774496e-06
-2.37454209352573e-05
-2.44650447615394e-05
-1.06787565412584e-05
-6.24634787988871e-06
-2.04607584243829e-05
-3.30521964659056e-05
-6.32140646249842e-06
-3.3907909935412e-05
-2.09637053081528e-05
-2.07822147212383e-05
-1.42168744907778e-05
-2.5604336130882e-05
-1.39419088979827e-05
-9.0043697192464e-06
-1.72164121789105e-05
-1.5225003172848e-05
-8.40807172064408e-06
-1.90629747229802e-05
-2.59624219420208e-05
-4.40259893096191e-05
-2.84749636751471e-05
2.99035121181958e-06
-1.43901804322117e-05
-2.67985122216592e-05
-1.71145326796823e-05
-3.54310889791131e-05
-5.14239469317751e-06
3.55476945400582e-06
-2.28395800607276e-05
-2.4147190062746e-05
-1.7756610831827e-05
-1.7473421986805e-05
-1.17418169408507e-05
-3.10902274443964e-05
-1.86869978961959e-05
-2.28830108313861e-05
-2.5879274492786e-05
-2.57174679892828e-05
-2.84489008602968e-05
-3.65306335260081e-05
-4.73009996512784e-05
-2.58007444043432e-05
-3.79325260102649e-05
-3.1098942931108e-06
-3.3161622613281e-06
-1.06089992648927e-05
-1.05985232646588e-05
-1.4274485918359e-05
-1.05054190031711e-05
-1.6773761434055e-05
-2.30789352297714e-05
7.26099617089398e-06
-2.10842050231799e-05
-1.8303547827376e-05
-2.42973174690667e-06
-1.31363359155218e-05
-1.94597586410248e-05
-2.90355326389091e-05
-2.83197869816533e-05
2.16405344537335e-06
-1.69140976799875e-05
-3.19739474868271e-05
-2.52292989889173e-05
-1.56573001769532e-05
-7.34301414691006e-06
-1.44357880848229e-05
-8.10011214206024e-06
-5.6944354102633e-06
-1.63600486118105e-06
-8.45995899753773e-06
-3.54826301531164e-05
-3.28558616222195e-05
-2.31487190887441e-05
-2.1146339184699e-05
-1.2852319830974e-05
-1.67806767875199e-05
-1.44680664775297e-05
-1.27297987072052e-05
-1.94135077664179e-05
-2.77704544820229e-05
7.2999553201156e-06
-1.7721204220738e-05
-2.34128503993397e-05
-9.1575125231399e-06
-2.17252720136837e-05
-2.08351183943907e-05
-3.2166744262478e-05
-1.2596107915841e-05
-1.97348928906186e-05
2.55240914820696e-06
-2.64031515607196e-05
-3.1090156464172e-05
-1.51197168576026e-05
-2.13459435548312e-05
-2.45818227882668e-05
-1.84009895448831e-05
-3.14946784602154e-05
-2.89399122788569e-05
-1.98023978848548e-05
-2.74241131458009e-05
-4.06961417067649e-05
-2.05662331850394e-05
-3.85216791042957e-05
-2.14084783625832e-05
-4.21814265715068e-05
-2.93168635365399e-05
-1.86536779309798e-08
-1.488084659326e-05
-3.00321797225064e-05
-2.53862888267279e-05
-5.59952237024219e-06
-3.12151529285561e-05
-1.37327989886602e-05
-8.48215455147785e-06
-1.45394739038295e-05
-2.23878662056093e-05
-3.08659258159917e-05
-5.49885359097021e-06
-2.33140618573397e-05
-1.33337656344486e-05
-2.07329010941362e-05
-2.11094178250688e-05
-8.63956915342325e-06
-2.61541937443582e-05
-1.62118585511522e-05
-4.91026465496974e-06
-1.04039737018612e-05
-3.34682593372137e-05
-3.24603707415439e-05
3.090988028885e-06
-1.77964557617737e-05
-1.11420725211706e-05
-2.32771755496511e-05
-1.7779105374646e-05
-1.44237048972284e-05
-2.3458459329985e-05
-5.5860857558676e-06
-1.77680373270965e-05
-2.83649644149835e-05
-1.61528142914158e-05
-1.30831470824946e-05
-1.29859079645874e-05
-5.41583239763086e-06
-9.64130447533254e-06
-1.21729998063463e-05
-4.04294081280451e-05
-2.34939598514522e-05
-1.74149818332113e-05
-7.55672520328717e-06
-1.48607863447394e-05
-3.19596087597531e-05
-1.3650308747533e-05
-3.21034369681832e-05
-1.59603368701769e-05
1.50467304909518e-05
-1.76449902362846e-05
-1.6361742498464e-05
-1.5664656133286e-05
-7.77903509463855e-06
-1.15195060316699e-05
-2.68872369198969e-05
-1.72862657609958e-05
-2.55598230981028e-05
-1.66288150338443e-05
-2.90449134014188e-05
-1.5890583639356e-05
-1.69457697229068e-05
-3.48477614873942e-05
-1.83763971718863e-05
-1.537525769019e-05
-2.72761947318343e-05
-4.06630298338694e-06
-1.98858128506609e-05
2.92350230840711e-06
-1.82898917568574e-05
-2.12480850832072e-05
-6.38789561943005e-06
-1.86531990940931e-06
-2.55574203361566e-05
-2.14881528443769e-05
-2.40410702003269e-05
-3.28459652720299e-05
-1.41462664389874e-05
-1.28521415583264e-05
-2.99641901510989e-05
-7.81528489164727e-06
-1.28969590297407e-05
1.10482632646949e-06
-1.61987289726576e-05
-8.81740987931515e-06
-8.17200527010429e-06
-1.8116886097e-05
-4.04103339506892e-05
-2.68605020431275e-05
-2.0612478608523e-05
-1.72974642339589e-05
-1.0074861895344e-05
-4.33469283665144e-05
-1.45705928289558e-06
-2.49950371769357e-05
-1.36890649894112e-05
-3.47625751003895e-05
-1.76579304700075e-05
-1.19762043835608e-05
-1.89951268401725e-05
-4.15263509830776e-05
-8.67777326624362e-06
-5.10736898498882e-05
-3.3806680585501e-05
-1.3608614295899e-05
-2.5493722213298e-05
-7.82118880845771e-06
-3.19172278269578e-05
-7.7171453016596e-06
-3.81673731847006e-05
-1.87651028214966e-05
-3.83278651318085e-05
-3.28506643116907e-05
-2.73252423768522e-05
-6.87010283111639e-06
-1.48316945745904e-05
-2.02387439671236e-05
-2.70679778529326e-05
-2.6561814417745e-05
-5.88440691216464e-06
-8.28526909499962e-07
-1.31899217502152e-05
-3.43236306423518e-05
-9.59412719729209e-06
-2.52907545257754e-05
-3.78311711218588e-05
-2.99794917424595e-05
-1.03483546276701e-05
-1.78199329078673e-05
-1.62176390756652e-05
-2.19579438405239e-06
-9.71410579443626e-07
-2.04557871466153e-05
-6.93456449123125e-06
3.73096853985174e-07
-4.02631013456452e-06
-3.89990549690275e-05
-1.25222074223475e-05
-1.79173629476841e-05
-1.9867327399626e-06
-2.71703535400225e-05
-2.07052954105563e-05
-1.93825455216399e-05
-2.55838908074567e-05
-6.20761762622436e-06
-3.35312835927249e-05
-2.92336977494951e-06
-1.32815043183327e-05
-2.11487376988134e-05
-3.83331053724717e-05
-3.4552306441179e-05
-1.12948056295988e-05
-1.707374926885e-05
-1.81788552382255e-05
-2.33510995664721e-05
-1.47695543474539e-05
-7.2992083289402e-06
-2.61921248598156e-05
-2.01510238326664e-05
-2.05988671699038e-05
-2.50464757922445e-05
-4.2348889269162e-06
-2.29223025597459e-05
-1.95490311211628e-05
-3.66630484549128e-05
-2.98959545513309e-05
-3.45894825824047e-06
-2.46352965875639e-05
-1.09025074844875e-05
-2.07922834734416e-05
-2.61264133645416e-05
-2.33359291045937e-05
-2.93606863014802e-05
-1.21315414613314e-05
-2.63735268653968e-05
-1.86862764759561e-05
-1.90065634068736e-05
-6.59602091189897e-06
-2.82726729729215e-05
-2.33933205993939e-05
-6.07624542013477e-06
-1.17218408281561e-05
-3.12501578874523e-06
-2.17463699243563e-05
-1.31853908429446e-05
-2.17851134702256e-05
3.21774519108124e-06
-2.13485250970045e-05
-9.59059016736124e-06
-1.44929858630833e-05
-7.61388959529359e-06
6.2278261599196e-06
-1.17391190834321e-05
-1.49413851205001e-05
-7.97821366773448e-06
-3.56320770553881e-05
-1.2936146399938e-05
-3.15074184763191e-05
-6.43478271125353e-06
-3.79399787328628e-05
-2.08948532553949e-05
-1.84345060273036e-05
-1.27948205898585e-05
-1.37012103933688e-05
-1.31304713841787e-05
-1.80046623828154e-05
8.59917758968218e-06
2.31164966142066e-06
-2.49126714116891e-05
-1.7794241589905e-05
-4.09676927421061e-05
-1.42422974705802e-05
-1.50373134287781e-05
-1.91733281429436e-05
-1.68181797487478e-05
-3.77632186166964e-05
-1.88063205433481e-05
-1.28471911765439e-05
-2.29560458305455e-05
-1.09486952037467e-06
-6.40795769949524e-06
-4.38844984258432e-06
-1.82069271003895e-05
2.00906367032437e-06
-1.77103395072623e-05
-3.69385953968643e-05
-1.45312721656018e-05
-5.88295769909574e-06
-2.09416030672469e-05
-2.57494562288166e-05
-1.87113490735172e-05
-7.74739357806578e-06
-3.15781500672648e-05
-2.21349786082001e-05
-2.438252260962e-05
9.18350184086662e-06
-2.29206695486209e-05
-1.72149955628734e-05
-1.64973276472485e-05
-1.9799901995795e-05
-3.79220862715946e-05
-1.98666546094141e-05
-1.46893284227361e-05
-2.53977845133187e-05
-9.82150358833762e-06
-3.61444141919598e-05
-3.18765975251681e-05
-2.35601695259484e-05
-2.84651486552929e-05
-2.66409633436625e-05
-5.52806136803421e-06
-2.60833286366966e-05
-4.20588760723668e-05
-3.16408124974727e-05
-1.16516996507532e-05
-3.27770047463157e-05
-1.84798233869349e-05
-1.620257653791e-05
-1.76442181742883e-05
-2.54051696335564e-05
-2.25754393495666e-05
-5.19145647715935e-05
-3.21898633985007e-05
-1.31138850186595e-05
-4.43371502615438e-05
-1.83656801047086e-05
-5.42365237902704e-06
-6.63753997646231e-06
-6.70355237867771e-06
-1.67721735624199e-05
-7.37728907422127e-06
-1.12086733821433e-05
-7.240150984861e-06
-1.9942148597374e-05
-4.61901685664892e-06
-2.46482249007427e-05
-1.12890814496277e-05
-1.5258006328905e-05
-3.26872616120019e-05
-1.04927560984404e-05
-2.56305490598363e-05
-2.4950867892165e-05
4.18310827212325e-08
-2.56953629168218e-05
-1.97266629673512e-05
-2.15059564591572e-05
-2.4973183086926e-05
-2.08560259311612e-05
-1.0477749457701e-05
-1.80263329707519e-05
-2.0903460990233e-05
-2.41907369716537e-05
-3.31145427619003e-06
-3.27591711610788e-05
-2.00222747293123e-05
-1.654837907602e-06
-1.81912647870699e-05
-1.31464235953143e-05
-2.72772874577619e-05
-1.15188218250961e-05
-3.29316961585201e-06
-4.33602743393059e-05
-1.45843426922613e-05
-4.23072379043265e-06
-5.98024917165507e-06
-4.08291868355522e-06
-3.18201366644911e-05
-2.59152941569557e-05
-3.46546533518637e-06
-1.78572052408026e-05
-1.15402175986567e-05
-2.15451750332025e-05
-7.63828293162029e-06
-1.72298188050824e-05
-4.60316628042439e-06
-2.02942129011473e-05
-3.57107157268696e-05
-2.0627956793427e-05
-8.64924159451911e-06
-1.37942654574714e-05
-1.83923728908351e-05
-3.76746820141318e-05
-1.75785462808572e-05
-9.65592072749194e-06
-2.97471542334295e-05
-1.27935203036107e-05
-1.08835302624396e-05
-2.9152086818067e-05
-2.9811747094664e-05
-2.65125965754724e-05
-2.40976279320631e-05
-1.31526385484265e-06
-2.54874903661311e-05
-3.00776411354482e-05
-1.32946431912543e-05
-1.66877707092043e-05
-1.90030027680448e-05
-1.51851958044661e-05
-2.26039580699853e-05
-3.18778318792599e-05
-1.03231127968387e-05
-1.54878761500622e-05
-3.37202772578502e-05
-2.79372080219254e-05
-2.95882562866241e-05
-2.04290168831014e-05
-2.55339370178121e-05
-2.91126143965118e-05
-3.00010235427986e-05
-7.70905199483241e-06
1.34392672184319e-06
-1.25969762956943e-05
-1.89509989168273e-05
-3.3804725451819e-06
-2.63354857554159e-05
-2.05736946435334e-05
-2.12921210405271e-05
-1.27270947389444e-05
-1.83386907109881e-05
-2.20108145527029e-05
-2.21243080609349e-06
-2.47616544565328e-05
-1.96186686137676e-05
6.2623372826197e-06
-9.11396968925034e-06
-2.50400239204621e-05
-1.98691678558347e-05
-9.98778237218821e-06
-2.38332243504126e-05
-2.289213457859e-05
-5.11904122540756e-06
-1.78081741018443e-05
-2.14162211477226e-05
7.42066846972022e-06
2.84109870976975e-06
-2.36396829078092e-05
-4.06016981918744e-06
-1.14466763994483e-05
-1.62116174114657e-05
-3.30259849262886e-06
-3.09875356563375e-05
-7.31507203699577e-06
-7.24214721010836e-06
-1.95299686247539e-05
-1.7019844780604e-05
-3.41758563574188e-05
-9.27305834761003e-06
-7.66429853691249e-06
-2.96581976069295e-05
-1.06309969707089e-05
-1.57682172665845e-05
-2.58159444893968e-05
-1.75760427183868e-05
-1.95772589838657e-05
-4.61324513260956e-05
-3.37274607264188e-05
-2.00529983716977e-05
5.21336225470759e-06
-1.65745284777997e-05
-2.89843074462988e-05
-2.93758395958675e-05
-5.08775244105135e-06
-1.43071198810869e-05
-3.46495879366146e-05
-2.07221100879134e-05
-5.22537863356305e-06
-8.26490077670706e-07
-9.76931144881536e-06
-3.85604915478473e-05
-2.1198293633559e-05
7.30305700959249e-06
-1.69388466913617e-05
-3.23621693270159e-05
-2.40859601841372e-05
-1.26738466094377e-05
-2.05283459400923e-05
-2.87520588694861e-05
-2.23039928639884e-05
-2.92150920152015e-05
-2.80198575451315e-06
-1.85861079879252e-05
-2.82906630365302e-06
-1.69342944909845e-05
-3.46335249830302e-05
-2.36839402746608e-05
1.01972100139217e-05
-1.133555611821e-05
-2.70368725515581e-05
-2.52821903802867e-05
-2.07508061003215e-05
-3.04834523861322e-05
-2.94608453547517e-05
-1.203451868106e-05
-4.91646054530822e-06
-2.10310978570329e-05
-2.58696123870834e-05
-2.80530789197185e-05
-2.28953380805127e-05
-1.65291402497879e-05
-2.26821056150556e-05
-4.15741492725764e-05
-1.2385208377615e-05
-1.52469437848642e-05
-1.56145739606688e-05
-7.9330088975507e-06
-2.23786190724574e-05
-1.96679328458794e-05
-9.9051780733426e-06
-2.28016090813981e-05
-2.70985217810556e-05
2.59134737133607e-06
-3.01678137191007e-05
-2.65872132805011e-05
-1.9946486518359e-05
-3.5319143402327e-05
-1.42381053248115e-05
-1.01460025426979e-05
-3.58159313463714e-05
-2.6784149535846e-06
-2.18634315853053e-05
-3.28992239799064e-05
-5.11169201292872e-05
-2.72273085951747e-05
-1.74797987530806e-05
-1.7798531543569e-05
-1.96281195089872e-05
-3.19422323078548e-06
-1.59467478991551e-05
-4.67298934470544e-05
-1.76441527076608e-05
-2.83236392753764e-05
-2.93715341946217e-05
-9.7930230264614e-06
-2.88652641094309e-05
3.21175112772853e-07
-2.58154368470406e-05
-1.69197039976067e-05
-5.43630169509015e-06
-9.86563917050899e-06
-1.2780745624316e-05
-2.90243163364092e-05
-1.46744695697635e-05
-1.32590103320415e-05
-2.29088919711524e-05
-2.62402142780605e-05
-3.09135551497926e-05
-2.44612946288499e-05
-1.89607084245518e-05
-4.48598319701584e-07
-3.47010739748169e-05
-2.25452626142058e-05
-1.62015103747392e-05
-1.4766575200305e-05
-2.02338028595108e-05
-9.12140282793672e-06
-1.19863284747953e-05
-1.19896244863877e-05
-1.46886741945056e-05
-2.24750181857042e-05
-1.4320164554158e-05
-1.45449628177027e-05
-9.92674302745627e-06
-8.03417918361825e-06
-9.7570282324091e-07
-1.90231934375841e-05
-1.49018312273347e-05
-1.3842538569455e-05
-2.54754892905949e-05
-1.39950999116414e-05
-2.31934882878378e-05
-9.49854442325111e-06
-2.37897705901844e-05
-2.38214675446385e-05
-1.52504282600971e-06
-3.48905668036913e-06
-7.39580570766406e-06
-1.97528003486351e-05
-3.41719777691939e-05
-1.24083452985964e-05
-3.80894459851851e-05
-1.66208315574762e-05
-1.7986538097405e-05
-3.45199883948511e-05
-1.43722758615053e-05
-9.03314928548912e-06
-2.52616253480871e-05
-2.81295852775261e-05
-2.9245878407539e-06
-1.51971038474239e-05
-1.40774428628931e-05
-1.47715875406872e-05
-4.28346362776157e-05
-3.04791354600536e-05
6.33866285618472e-06
-1.49256906851813e-05
8.33019543796398e-06
-1.97850362859834e-05
-1.71974143884771e-05
-3.713557316002e-05
-1.25856074134256e-05
-4.47674292113883e-06
-2.71784683127021e-05
-2.07319082016526e-05
-1.83083504659561e-05
-1.5611409953858e-05
-2.60936217092631e-05
-2.8590376370539e-05
-1.44196874461566e-05
-1.75394477673536e-05
-3.4119621057815e-05
-2.38718644319912e-05
-3.45536648494336e-05
-2.88076358086842e-05
-3.35183440262077e-05
-1.69374075636653e-05
-4.43839582507481e-05
-2.44299426969562e-05
-7.7420153749588e-06
-5.99469519846302e-06
-1.66649940519436e-05
4.68689317290064e-06
-1.85687894391037e-05
-1.10348236176077e-05
-7.9223542006661e-06
-2.51409646277785e-05
-2.76988919986267e-05
-1.8335992580996e-05
-2.30686299361297e-05
-1.50760704228541e-05
-2.82634846348573e-05
-1.54295011521172e-05
-3.1212249007934e-05
-2.09830054140208e-05
-3.14349647996061e-05
-2.23598742264694e-05
-4.14339395393589e-06
-3.83725802972897e-06
-3.10658868628696e-05
-2.89030628423827e-05
-7.85205750021039e-06
-1.20413642631181e-05
-1.46826006529584e-05
-1.05477379114605e-05
-1.90865682217464e-05
-1.0528524837979e-05
-1.58170882139393e-05
-2.8088868835707e-05
-9.94847945507828e-06
3.7506205561807e-06
-2.74580525869727e-06
-1.98450532958695e-05
-2.45112454545024e-05
-2.06747696622948e-05
-4.11163722862613e-05
-2.33170456314411e-05
-2.78289363754253e-06
-2.71964198801554e-05
-1.02224543995791e-05
-3.80719666517784e-05
-1.66273946905064e-05
-2.17036219012968e-05
-2.75077688792492e-05
-1.22830775790579e-05
-6.98178002474713e-06
-2.01952871186974e-05
-9.77181065315029e-06
-1.87764663345076e-05
-9.06224904264765e-06
-9.38453353637965e-06
-4.01112346538794e-05
-1.20032951524876e-05
2.58377046640456e-06
-2.74063332533153e-05
-1.06368422818112e-05
-1.456918906757e-05
-4.30027179039192e-06
-1.09953111339322e-05
-2.89338693860647e-05
-1.44097037767077e-05
-1.64750380423377e-05
-2.47767684696957e-05
-3.2292063665245e-05
-1.98095260152141e-05
7.62311460169852e-06
-2.02206231958141e-05
-1.62700115768075e-05
-2.19299195154465e-05
-3.53504230571196e-05
-3.8948238740847e-06
-2.91067783214061e-05
-1.72620249253541e-05
-2.4369008993956e-05
-3.77103059597281e-05
-3.99458130129558e-06
-2.60590980709648e-05
-1.46096169024564e-05
-3.71543683511009e-05
3.10049662149952e-06
-2.70473126583857e-06
-3.0953987278233e-05
-4.02704107750356e-06
-1.61410900779249e-05
-8.57484787693637e-06
-2.03164679711613e-05
-3.83555042231098e-05
-1.04896153086368e-05
-1.47963234649401e-05
-1.60561360232609e-05
-2.14437161673758e-05
-2.00502362476072e-05
-1.37350685262117e-05
-9.22112347489893e-06
-2.14295932247161e-07
-2.01633444982447e-05
-2.2251009587645e-05
-1.18319575134882e-05
-2.5067083952324e-05
-1.91334281421144e-05
-2.01589233917601e-05
-3.22504285470637e-05
-1.53348732256048e-05
-1.75795084343503e-05
-3.00234582798679e-05
-1.08793512370633e-05
-2.49972172730793e-05
-2.90662655732642e-05
-3.0109280719384e-05
-2.85572927167463e-05
-3.24156883205614e-05
-2.62566581112437e-05
-1.41767625562851e-05
-2.75560742083633e-05
-2.22094794458063e-05
-1.9830644356206e-05
4.05775470705232e-06
-3.45295117147611e-05
-2.67119004147038e-05
-1.57921402181427e-05
-6.80392826916496e-06
-1.56809326034809e-05
-4.24237289253812e-05
-3.80559956752442e-05
-1.35655721442483e-05
-1.7218067425628e-05
-3.10806317638976e-06
-2.07566254173371e-05
-3.43068746036345e-05
3.37630736063961e-06
-8.34755878789813e-06
-2.04756347823974e-05
-1.1237370304259e-05
-2.5543048674947e-05
-1.73566203599216e-05
-6.813119687211e-06
-1.66549407426466e-05
-1.8131459856769e-05
-2.53776648324221e-05
-2.20968799735465e-05
1.55537030408875e-05
-1.85059647680781e-05
-3.08422536344171e-05
-2.70743670444502e-05
-1.59162698320893e-05
-5.61287324214814e-06
-6.99963015328012e-06
8.49899508478411e-06
-4.72050060598114e-06
-2.11646206684934e-05
-3.04296139972222e-05
-3.55197973098208e-05
-2.49072661668967e-05
8.35639351950977e-06
-4.20197004322033e-05
-2.09077636838018e-05
-1.8745630782879e-05
-1.68620982641324e-05
-4.58347794768633e-06
-1.27092087207923e-05
-1.20257064693592e-05
-2.27640263339483e-05
-1.84930586335674e-05
-1.89735887536063e-05
-1.73818109142201e-05
-9.21505139355721e-06
-2.37452844421398e-05
-2.80241767100585e-05
-1.2946805711324e-05
-3.56387051187665e-05
-2.91706005623291e-05
-2.47853375160502e-05
-3.6213210250404e-05
-3.09371542526961e-05
-3.25275191745634e-05
-1.31832528055961e-05
-1.32419119436631e-05
-2.83294755047678e-06
-8.98086170419002e-06
-2.03981230771739e-05
-8.73972777561803e-06
-4.05717656379889e-05
3.93097760680087e-06
-1.030688692907e-05
-1.07229706487513e-05
-1.94791319153541e-05
-1.47004151283284e-05
-1.65151474446738e-05
-1.02434756603225e-05
-1.116049486474e-05
-1.96404217526192e-05
-2.35753758349307e-05
-3.40841797578627e-05
-3.06617407409105e-05
-2.47041877684371e-05
-2.32643087146152e-05
-2.44001779652027e-05
-2.95281351555571e-06
-2.43954844653445e-05
-1.3580346507194e-05
2.93832124463013e-06
-1.8175259473538e-05
-2.98739765062864e-05
-1.81045725672549e-05
-1.02471118284583e-05
-3.19557112113665e-05
-9.95553392485872e-06
-3.17943879386125e-05
-1.82128851188222e-05
-1.35563296184154e-05
-1.92887613802453e-05
-4.49817215223956e-06
-1.27236329077808e-06
-2.43975863221506e-05
-3.30704367544832e-05
-4.24535601243487e-05
-2.89678458619692e-05
-1.67007823792509e-05
2.47914940248932e-06
-7.939757380409e-06
-2.30394800482487e-05
-5.50920298439497e-06
-3.3414307590644e-05
-2.1278344257622e-05
-2.30343607762222e-05
-3.32561010884233e-05
-2.37311739733022e-05
-2.72925573597755e-05
-1.91962442592398e-05
9.5452816672869e-07
-7.6383775253573e-06
-3.47054888206818e-05
-2.60407144620303e-05
-3.58175083156625e-05
-1.87325210908452e-05
-9.07518623485324e-06
-3.79438527502529e-05
-4.23302818300204e-05
3.21802909641934e-06
-2.66943313505802e-05
-1.67239854582541e-05
-1.684152274864e-05
-5.18151135242843e-06
-3.17628877044851e-05
-6.26470445392175e-06
-1.52063141577144e-05
-1.24282538409822e-06
-1.78611474131074e-05
-4.93117749485727e-05
-1.91625832998666e-05
-3.35115201866367e-05
-2.95201744611389e-05
-9.82974775544898e-06
-7.82569695848556e-06
-3.3594718344202e-05
-1.8863537581805e-05
-6.83211652280422e-06
-2.19930314944898e-05
-2.03705221569711e-05
-8.52146060377253e-06
-1.870265838095e-05
-7.43448785824531e-06
-1.73229762383238e-05
-2.5637096704984e-05
-1.42657657966409e-05
-3.10872964585073e-05
-3.89970975590375e-05
-8.96549811220698e-06
-1.69376778679294e-05
-2.85873550298307e-05
-1.9443016444914e-05
-6.70117596382136e-06
-3.32202173972874e-05
-2.43345557608804e-08
-6.55795947365318e-06
-1.29560382041755e-05
1.59358950245433e-05
2.83109106082615e-07
-4.46263975850995e-05
-1.13625379906308e-05
-1.96996401574224e-05
-8.84933795117443e-06
-1.57433329512293e-05
-1.62985405097406e-05
-3.17338328415718e-05
-6.12278761014369e-06
-6.65311120889928e-06
-1.80708650204911e-05
-9.88124688346421e-06
2.01055791360033e-05
6.72163345943718e-07
-1.32744157967594e-05
-2.4668838393895e-05
-3.91513687208285e-05
-1.33324926892079e-05
-7.65075408547177e-06
-3.5754065070796e-05
-8.71991761588269e-06
-3.44504251505579e-05
-7.81931918408295e-06
-1.13693055766304e-05
-2.03695394492181e-05
-1.36382320646193e-05
-6.35666794731898e-06
-1.79519764754695e-05
-1.66040059010519e-05
-2.32430994374664e-05
-8.25133249457957e-06
-2.13131175441347e-05
-2.5750117251346e-05
-1.34065571832165e-05
-2.09296871542401e-05
-7.35221116442493e-06
-1.23828636556238e-05
-6.98768362213793e-06
-1.81676708268537e-05
-6.89023950874175e-06
-3.05258389200419e-05
-1.14916788272659e-05
-1.21139176801649e-05
-8.80278665587759e-06
-5.73100893632465e-06
-9.70669754831997e-06
-2.94638491057404e-05
-2.35711008132665e-05
-3.60198659304944e-05
-1.77360779890698e-05
-3.94909659446287e-06
-1.84013195309559e-05
-9.70743665627326e-06
-2.62979809021046e-05
-1.00224194396202e-05
-2.92268619413841e-05
-2.48369472349624e-05
-1.16386215202475e-05
-2.26571374894915e-05
-2.54731593781358e-05
-2.2288328518674e-05
-1.7056512100437e-05
-2.15915983058117e-05
-2.22279861659943e-05
-3.00190858651564e-05
-2.45642554384945e-05
2.238880284978e-06
-1.03850294882593e-05
-1.3005532538699e-05
-4.58504282346792e-06
-1.60335872082334e-05
-1.02130204682447e-05
-2.69427613570193e-05
-3.5886887387398e-05
-1.26310701778311e-05
4.32007893190221e-06
-7.51883602309306e-06
-2.17306954615202e-05
-2.748525146552e-05
-3.82745377563568e-05
-1.89447847270771e-05
-1.16081439348205e-05
-2.40291043836091e-05
-1.59918852083913e-05
-3.88945588800962e-05
-1.84058464883038e-05
-2.00485722951703e-05
1.81562811542289e-06
-2.34841734834316e-05
-1.89104927939919e-05
-6.91643269455265e-06
-5.80501191618489e-06
-1.97730611569228e-05
-1.48266511740715e-05
-3.06523127686463e-05
-1.89123830217175e-05
-1.50258640008639e-05
-2.68283856622945e-05
-1.77519193298057e-05
-4.17734956530606e-06
-5.62370385564431e-06
-1.89204480934014e-05
-3.06044094250423e-05
-1.00260320080497e-05
-1.34050751484964e-05
-3.17772530563274e-05
-2.47603231216389e-05
-3.39046498891271e-05
-3.4831124487544e-05
-1.76745023653049e-05
-3.87289612649114e-05
-1.97057552334925e-05
-1.25492663502544e-05
-2.23061857875874e-05
6.33048988678026e-06
-1.25125845682873e-05
-1.32424832445451e-05
-3.5343970104765e-06
-2.63757840499749e-05
-2.17643329226083e-05
-2.4275978684951e-05
4.94276350815747e-06
7.00534870898735e-07
-4.3660252599548e-06
-4.41415041678745e-05
-1.92156384012892e-05
-2.03327677183287e-05
-3.09614112388656e-05
-1.2086284329576e-05
1.72623505032228e-06
-2.89003403455978e-05
-3.18711265102562e-05
-1.96748507041048e-05
-3.15953658538993e-05
-2.97200210456935e-05
-3.99726083367974e-05
-2.22017840298789e-05
-1.86301877018028e-05
-1.30291958194252e-05
-2.89891196599197e-05
-2.78868139463038e-05
-4.03145296334994e-05
-2.56653182774486e-05
-3.3732308310056e-05
-1.36309274662752e-05
-1.1671060652296e-05
-1.79076785942877e-05
-1.59584665866832e-05
-4.28917935587571e-05
-1.72824349576054e-05
-6.27104591994237e-06
-2.56280698435736e-05
-1.35183198583572e-05
-2.82336824034544e-05
-2.00389699958222e-05
-2.40179136109136e-05
-2.89557993800785e-05
-2.79259320372014e-05
-1.22073101006178e-05
-3.05698710122168e-05
-8.21041880378821e-06
-2.06491881114524e-05
-6.82429500027215e-06
-1.85768042149054e-05
-4.07259977355712e-05
-8.02495194881048e-06
-5.155305900219e-06
-2.30265783324289e-05
-7.94593471398775e-06
-1.73635016080578e-05
1.06891587810044e-05
-1.77040643453669e-05
-1.95033275337115e-05
-3.18149043721428e-05
-2.23728037903089e-05
-1.27154232571559e-05
-2.29960491119406e-05
-2.86823865843558e-05
-1.83875913338292e-05
-2.91794222205287e-05
-1.91358165414294e-05
-8.03741307328974e-06
-2.27185175152391e-05
-4.11301767064326e-05
-2.294875450638e-05
-2.59246122654573e-05
-2.14613059726976e-05
-1.20058529325655e-05
-2.41052823313976e-05
-1.93874477513013e-05
-2.01343669522167e-05
-1.55891261092624e-05
-2.97884726359917e-06
-2.65324366364173e-05
-1.08488433543292e-05
-1.28669953157013e-05
-4.77021338926085e-06
-1.4920019379363e-05
-4.96136154474159e-05
-2.29384582279936e-05
-1.53490230150556e-05
-1.58028626157695e-05
-8.59986833708263e-06
-1.10199643150084e-05
-1.69103259186847e-05
-3.14397384688165e-05
-6.47915306334533e-06
7.62703707809071e-06
-2.34545928489947e-05
-6.23376431686833e-06
-3.10289888493887e-05
-5.44079903965419e-07
-6.56529412318488e-06
-8.58845345946441e-06
-1.37559708204472e-05
-1.4997390159997e-05
-1.38956814879826e-05
-3.79627498353423e-05
-2.29038877264467e-05
-1.75498767502232e-05
-3.27764290674707e-05
-3.468663606162e-05
-1.61733948864934e-05
-3.0443774579346e-05
-2.09155102319136e-05
-2.76372672017956e-05
-1.56513101484748e-05
-1.07177749088561e-05
-1.57306044354291e-05
-6.44833412634634e-06
-5.04734369437186e-06
-8.80369713603599e-06
-4.17899867438601e-05
-2.82396906307295e-05
-2.10633836309919e-05
-1.01799975678873e-05
-3.53419249696483e-05
-2.55543960581102e-05
-2.33933032456736e-05
-2.22777597541768e-05
-2.39908389567452e-05
-1.80518092384362e-05
-2.98852936955034e-05
-2.89403461040869e-06
-8.90360792203671e-06
-2.70391163756657e-05
-1.64959898624565e-05
-1.35385448737647e-05
-5.66123588732721e-06
-9.6316066365096e-06
-1.72082876753044e-05
-1.55591896837048e-05
-1.7632111388376e-07
-2.05781534984004e-05
-1.86527820999694e-05
-3.14532854992765e-05
5.74674526787085e-06
-3.74080043698145e-06
-1.68453033444481e-05
-1.89982769591401e-05
-3.62259244130898e-05
-4.54128469492775e-05
-2.88688338961555e-05
-4.14901975296819e-05
-2.40951040500247e-05
-8.77262559661018e-06
-1.41074620432874e-05
-3.07596684013027e-05
-7.75075613071541e-06
-2.65300063360069e-05
-6.25502924370742e-06
-1.57801053349885e-05
-1.63795928615214e-05
-1.95780966251446e-05
-1.69268072636427e-05
-1.01936425963873e-05
-7.44680376053651e-06
-3.19908255138219e-06
-9.68117408087595e-06
2.27057086636667e-06
-3.19359612762001e-05
-4.01606180676625e-05
-1.01633501170029e-05
-3.12537104051605e-06
-2.89461178583798e-05
-1.34270477492893e-05
-1.17307061481608e-05
-2.28980801756519e-05
-9.04450505806226e-06
-4.48898541281051e-06
-3.0248468339109e-05
-3.35917016194168e-05
-1.54208100520485e-05
-1.72549082703064e-05
-2.23361640047803e-05
-4.5819106394977e-05
-2.28126839041068e-05
-3.49075399640768e-05
-2.44578947955385e-05
-2.67910332783028e-05
-3.00009659623021e-05
-1.18591651502772e-05
-2.43264310916846e-05
-1.65607202657011e-05
-2.84425175548619e-05
-2.6974002505303e-05
-1.9246827594182e-05
-1.43764742042016e-05
-4.4861985968515e-06
-1.51742518694083e-05
-1.55104159728594e-05
-2.93829570873811e-05
-1.9478490310649e-05
-1.19619772510537e-05
-1.21531700339928e-05
-2.50292063609646e-05
-1.16331056968493e-05
-9.96422611437757e-06
-3.00535891016727e-05
-2.15870951690712e-05
-1.78573368488668e-05
-2.55884254554785e-05
-2.95397275512727e-05
-1.36521358922495e-05
-7.82895236203137e-06
-1.76161476952241e-05
-2.93725491291127e-05
-1.06435860607963e-05
-1.61170448817142e-05
-4.98237425805447e-06
-2.2601549999426e-05
3.81278161789004e-07
-9.92280762856832e-06
-1.58479866992715e-05
-1.43372040135102e-05
-1.62899634688125e-05
-4.73780329023933e-05
-1.41088020828462e-05
-3.2754523437071e-05
-7.44708536449683e-06
-3.50171445249849e-05
-1.18227143986916e-05
-1.26041913405836e-05
-2.24904637310049e-05
-1.04291361693438e-05
-3.72864123761371e-05
-1.49768796190702e-05
-2.41910362004507e-05
-2.46912982006528e-05
-5.62925543706324e-06
-1.54599548620653e-05
-1.75864020993191e-05
-1.87961466078191e-06
-1.38897528140262e-05
-1.5775925109819e-05
-1.86747283904492e-05
-2.95946273825507e-05
-6.00098547718879e-06
-1.89351049494735e-05
-1.34064572632246e-05
-3.23678219274418e-05
-2.78129279223682e-05
-1.16405800235589e-05
-2.20379635728619e-05
-2.07149477628436e-05
-2.17231131536237e-05
-2.02791809180757e-05
-3.30003223073602e-05
-1.44080629708613e-05
-7.54395609252758e-07
-3.55803894118416e-05
-2.97183251068108e-05
-7.7301307095087e-06
-1.88927785056287e-05
-2.34896440049844e-05
-2.5908032099587e-05
-1.730228907707e-05
-3.3608032795048e-05
-1.67120083050552e-06
-1.48232609600598e-05
-8.41363717509314e-06
1.19310587481989e-05
-2.02660198308627e-05
-3.10408771504831e-05
-1.51401808100184e-05
-7.66958799005916e-06
-2.48760008309233e-05
-4.23933992943408e-05
-1.17859964972965e-05
-8.37642139369677e-06
-9.10974889325938e-06
-2.14370781337395e-05
-7.11087223567997e-06
-1.09806607370504e-05
-1.73005827813337e-05
-1.40031292228589e-05
-1.54040318924145e-05
2.46488825086191e-06
-5.97017679583893e-06
-2.80861820352079e-05
-2.80777148405831e-05
-1.75405866349684e-05
-7.34265684579817e-06
-3.05062864091829e-06
-1.09166014465452e-05
-2.59755095340871e-05
-2.18431554861926e-06
-2.80467242279896e-05
-2.30171865423681e-05
1.2401107328623e-05
-8.20812987707053e-06
-1.17829305250259e-05
-3.34449518953985e-07
-2.78699042255476e-05
-2.77211253383035e-05
-5.77786913571154e-06
-2.92322075569097e-05
-2.36944191921095e-05
-1.5334800369286e-05
-4.11178970525101e-05
5.71730429605944e-06
-1.99428641981922e-05
-2.95980041232541e-05
-4.01544526105437e-05
-2.43837000037964e-05
-8.5757487898944e-06
-7.65613448902511e-06
-1.80658434926846e-05
-2.49010007029379e-05
-2.46921844470679e-05
-2.88371717544706e-05
-3.27305007207135e-07
-7.7822125279756e-06
-1.16631728318164e-05
-2.5606614778649e-05
-1.60402855701541e-05
-2.95165888258526e-05
-2.92239374221225e-05
-1.87073393238063e-05
-2.18585835639661e-05
-1.16716038883578e-06
-2.69986329045221e-05
-4.98687063713524e-06
-2.25602057191755e-05
-3.2663712300514e-05
-2.92849579962584e-05
-8.6934808722038e-06
-1.94614400768101e-06
-1.97034451035757e-05
-9.1690497291783e-06
-3.51886682004109e-05
-4.10893617341255e-06
-1.79025531412169e-05
-2.03171914029312e-05
-1.34912140568995e-05
-2.94187120161293e-05
-2.5959643837945e-05
-3.4958791408123e-05
-1.75350677295452e-05
-2.07204773783037e-05
-2.89393850119614e-05
-1.40371294398076e-05
-8.57251319999973e-06
-1.73927608493167e-05
-2.80461150025279e-05
-1.09281185639426e-05
-2.16028906623417e-05
-2.1394023459642e-05
-4.63532917257203e-05
-2.11460228670866e-05
-2.86066703435789e-05
-2.76659398469092e-05
-5.43961758505574e-06
-9.33590346864376e-06
-8.45082943195602e-07
-1.77188526085427e-05
-1.99234395845192e-05
-5.07539862914825e-06
-1.41365052215426e-05
-2.21685447124874e-05
-1.43302261440962e-05
-3.16545512041828e-05
-1.26160450095249e-05
-3.32449266638566e-05
-8.84603899366735e-06
-5.95827990406478e-06
-1.29116329636009e-05
-9.30303805614929e-07
-1.36941902191422e-05
-1.82917549929596e-05
6.38593042765984e-06
-3.38249105696619e-05
-2.20504965194276e-05
3.65302518854623e-06
-2.38081860529935e-06
-1.83320927182994e-05
-2.08838274496049e-05
-3.08569385660168e-05
-1.06962550186038e-05
-1.74876320057958e-05
-9.29999611271153e-06
-2.13024776323797e-05
-2.60461277778097e-05
-3.03049432571121e-05
-1.65874635320863e-05
-1.27958312510622e-06
-1.85782974753924e-05
-1.37660559134929e-05
-2.35208928343942e-05
-2.5792870617158e-05
-5.04172208994393e-06
-2.43104206429318e-05
-4.10847544877156e-06
-2.65792214896122e-05
-2.02056410827342e-05
-2.34139761804239e-05
-1.35187203709429e-05
-1.92349061508716e-05
-3.2435808473409e-05
-1.37894278454396e-05
-2.8711362454392e-05
-9.18622384365278e-07
-7.73317440147057e-06
-2.9968591196989e-05
-3.48326056565055e-05
-2.2224190412032e-05
-7.08987271211561e-06
-3.11126032848443e-05
-1.77948917724619e-05
-1.53650354834468e-05
-6.47776357262397e-06
-1.62938193409865e-05
-2.41338101203068e-05
-6.50253485396325e-06
-3.05515868202839e-05
-9.93478623804806e-06
-1.21714901663278e-07
-1.95014581185792e-05
-1.21182906612918e-05
-2.37097479697012e-05
-3.20519665643778e-05
-9.14014030992768e-06
4.9347961823028e-06
-1.91433500053764e-05
2.89559429499143e-06
-1.22840839131476e-06
-3.22756162660891e-05
-9.93191556501521e-06
-3.40578098118035e-05
-2.99934719728031e-05
-2.13678772104687e-05
-1.76372185839612e-05
-1.89603828064098e-05
-2.48306721831089e-05
-1.77170234733321e-05
3.23113760484753e-06
4.81788467649439e-06
-1.88518329421436e-05
2.40920401951189e-07
-2.02989714903294e-05
5.87513464282885e-06
-1.49337019731077e-05
-1.46375726959709e-05
2.38962653093429e-06
-1.8139305921418e-05
-2.56318453168938e-05
4.60857007040311e-06
2.30086967715728e-06
-1.38141758015689e-05
-2.65998956071463e-05
-1.60591813493491e-05
-2.18340002260893e-05
-1.3831778242365e-05
-2.29827794944189e-05
-2.10905793325549e-05
-3.08186935460895e-06
-2.56757168064633e-05
-1.3535385428798e-05
4.9916838025596e-06
-1.48176063695989e-05
-2.59983060254055e-05
-2.03069264295125e-05
-6.17933674624047e-06
-9.4824478290136e-06
-1.61530268305838e-05
-2.17897165424419e-05
-2.5429532859484e-05
-1.5762402563805e-06
-7.40085178886282e-06
-2.90016070913108e-05
-1.66465746291081e-05
-2.93551602154192e-05
-1.34291848336073e-05
-1.0394021047705e-05
-2.03950870330171e-05
-2.56095139549401e-05
-2.53991409464064e-05
-9.18086144425619e-06
-3.77627090835139e-05
-2.2841609730215e-06
-1.28142916730517e-05
-2.17783676936984e-05
-1.5388969331474e-05
-2.29713935020558e-05
-2.30995335195113e-05
-1.54633791343896e-05
-2.52442305682031e-05
-2.83275479244147e-05
-2.09339331289056e-05
-1.58777655340564e-06
-3.24163070559018e-05
-1.09942845134877e-05
-1.26637354220968e-05
-3.06857164456762e-05
-1.64641285378096e-05
-2.34638187178906e-05
-2.92097254213351e-06
-1.64989425458795e-05
-3.29745624331389e-05
-1.83570802874945e-05
-1.69097061321151e-06
-2.11934939520129e-05
-1.76379254197077e-05
-3.51491985609893e-05
-6.98063975537027e-06
-2.32720367867017e-05
-2.65685048494017e-05
-1.3697390459052e-05
-1.00793727904189e-05
-1.38710277349164e-05
-3.59446400376711e-05
-1.72118136680666e-05
-2.80586484501718e-05
-1.95722068237809e-05
-2.07641702430698e-05
-2.48294639491227e-05
-2.87333308913228e-05
-1.24255360412821e-05
-1.09842353028978e-05
-1.17688373047893e-05
-1.53898047718412e-05
-1.87452426153221e-05
-7.71456143478484e-06
-2.80222453162189e-06
-2.72735744976923e-05
-1.22389518006299e-05
-1.28542381233713e-05
2.8487431599486e-07
-3.69617301895454e-06
-2.01220195569787e-05
1.19348124564443e-05
-1.80103968561943e-07
-2.95893546454196e-05
-3.03216167724868e-06
-2.02815862059975e-05
-2.34264593352753e-05
-2.80993454058213e-05
-1.25110741092705e-05
1.512832017496e-06
5.55090339141164e-07
1.05441999405534e-07
-1.69720656872405e-05
-1.40240904553305e-05
-7.52381239836406e-06
-2.74988092543496e-05
-2.94024678075881e-05
-2.22140197336223e-05
-2.11723165037623e-05
-1.2218252740436e-05
-1.0013044425962e-05
-1.78458367356912e-05
-1.59375486280767e-05
-6.30600453528042e-06
-1.03715102905797e-05
-7.7332077863493e-06
-2.38065542922483e-05
-2.49205455665439e-05
-3.74619277770328e-05
-4.30593654692993e-06
-4.30331702049098e-06
-4.10762509188246e-05
-2.28493884977366e-05
-5.79481323099907e-06
-1.60471453815463e-05
-1.21712682764871e-06
-9.21240716922254e-06
-1.88573146403945e-05
-2.91419263431448e-05
-9.17678674925465e-06
-9.21092139082131e-07
-1.90509428839808e-05
-3.21451346188858e-05
-1.21906268884158e-06
-2.17993511487894e-05
-2.28258125753346e-05
-1.77555465197998e-05
-6.74764613233738e-07
7.68947150126729e-06
-2.22277273998256e-05
-1.92337050061762e-05
-8.84142126309407e-06
-2.71758532699274e-05
-3.3458933360449e-05
-8.76416580721114e-07
-2.74511397073547e-05
-2.33616371652536e-05
-4.28998938947494e-05
-3.10605929330302e-05
-3.50828375408872e-05
-1.9309644313872e-05
-1.67873195445351e-05
-2.67515519705172e-05
-1.33144159499792e-05
-1.8930754034652e-06
-3.68089631496094e-05
-2.86822880159573e-05
-2.06974265039687e-05
-3.0606052293091e-05
-2.44261845708956e-05
-1.65865459235943e-05
-3.58635485061155e-05
-2.9706990256284e-05
-2.11250496330682e-05
-4.33398983718412e-06
-3.58334542873381e-05
-9.95395020630193e-06
-3.07611972299198e-05
-2.58600785660274e-05
-2.82111250789332e-05
-2.20226902091977e-05
-3.6114981499804e-05
-2.71473582257773e-05
-3.19934509408878e-05
-5.445912905386e-06
3.6081646003104e-07
3.22165395591537e-06
-9.33091500861662e-06
-1.52582858204009e-05
-1.33284802308476e-05
-2.58500688354127e-05
-1.40566899552762e-05
-4.84283511755742e-06
-2.41468675808118e-05
-2.91886264536199e-05
-2.23887207920553e-05
-1.61119623066579e-05
-9.83712241128796e-06
-7.86323352826649e-06
-2.47780311440891e-05
-2.48046511714295e-05
-3.17461337250669e-05
-2.80330393192256e-06
-8.94937503876294e-06
-4.81586546959397e-06
-4.06872840749003e-05
-2.69754914347176e-06
-2.64122427464245e-05
-6.18938648776252e-06
-2.61458628783804e-05
-3.05242859488485e-06
-3.33076970551684e-05
-2.30277048741449e-05
-2.04511119222673e-05
-2.16664876764783e-05
-1.55798669176216e-05
-1.45589955781341e-05
-3.52806766042681e-05
-1.74034904944041e-05
-1.8228401005119e-05
-2.49996671721194e-06
-6.1469515890944e-06
-2.88050588512855e-05
-9.36590303456669e-06
-1.83926195909347e-05
-1.93540648568105e-05
-5.54728104421669e-06
-3.35351333431606e-05
-3.97449977663419e-05
-2.02170177327697e-05
-2.99212537880017e-05
-2.77289680430525e-05
-2.29863546659928e-05
-3.18041837374438e-05
-4.11162830789544e-05
-2.67936752967968e-05
-9.4589200775668e-06
-4.53367976887251e-05
-2.56424933370199e-05
-1.4663462125455e-05
-1.66033217826936e-05
-3.52796736639541e-06
-2.71868576840699e-05
-9.38840980411027e-06
-1.23247408921121e-05
-3.92571448863487e-06
-2.23686719372236e-05
-4.46887309067074e-05
-1.8908469817168e-05
-4.03751493436488e-05
-2.16761900459641e-05
-2.44227578453936e-05
-1.04865650694282e-05
-1.9217013471076e-05
-3.5639910234922e-05
-3.73226238049238e-05
-2.2446815985072e-06
-9.60556890578128e-06
-3.26117760057951e-05
-1.55788207800866e-05
-1.35427412538819e-06
-4.74284439106521e-06
-2.98379140103523e-05
-7.938477269099e-06
-1.74952864943939e-05
-1.74668422473451e-05
-1.20109147627916e-05
-1.7633964595226e-05
-2.99166400814253e-05
-1.70962319160479e-05
-2.88278450191456e-05
-3.59659061389391e-06
-2.65412290670275e-05
-8.27231031843622e-06
-7.79329103244015e-06
-2.15032584900883e-05
-1.20018697585918e-05
-2.71459370530109e-05
-3.02589168729623e-05
-2.75413730450974e-05
-1.51341309396733e-05
-2.59066281972663e-05
-3.23360439421357e-05
-2.23527406524565e-05
1.93765603949879e-07
-2.56894411888771e-05
-2.02056298282284e-05
2.10966799558969e-06
-2.23550261816707e-05
-8.84903896589541e-06
-5.4890181296888e-06
9.96754656998738e-07
-3.39299048953859e-05
-1.77600218005143e-05
-2.53673469900131e-05
-2.82869328749243e-06
-1.66377537637584e-05
-1.82433819832367e-05
-1.37345751673249e-05
-2.84994942918201e-05
-1.04578955472493e-05
-4.19741618862743e-06
-2.71349611820683e-05
-2.21262321427529e-05
-3.23648608124749e-05
-1.88226208486973e-05
-2.95451859229096e-05
-2.2605314530989e-05
-2.38917432368714e-05
-2.81098759111415e-05
-3.20948085528145e-05
-1.18423303028394e-05
-2.15251796330826e-05
-1.92333559620603e-05
-1.33683361878387e-05
-2.47293061956152e-05
-7.54827168207282e-06
-3.45048188801389e-05
-2.10446562944658e-05
-1.68521301552353e-05
-1.20677453898991e-05
-2.0864049206659e-05
3.19991798207623e-07
-1.54010625026557e-05
-5.03745350854118e-06
-8.38288033441362e-06
-8.98958984792347e-06
-1.44401700943198e-05
-2.59414485417168e-05
-1.69765078353232e-05
-3.84847680140828e-05
-4.57332592492871e-05
-2.01717130740517e-05
-2.51329878384535e-05
-2.19315865957704e-05
-1.4996451287386e-05
-2.99829957406579e-05
-5.73905265678847e-06
-4.56486370568816e-05
-2.28374338142465e-05
-7.40557508238625e-06
-3.35873367027587e-05
-4.53837079768147e-06
-2.77809582879425e-05
-2.1021282939695e-05
-1.93186215296338e-05
-7.09939328601468e-06
-4.89256096153344e-06
-2.56242942269701e-05
-6.4355222259164e-06
-4.79610196193627e-06
-3.88017601629048e-05
1.08720840748443e-07
2.45884416727172e-06
-2.79813933926681e-06
-1.12689627386616e-05
-2.18836650580888e-05
-1.75440318967581e-05
-2.33620832908156e-05
-9.68775786715957e-06
-1.93091944981646e-05
-1.81418433204652e-05
-1.66482946250246e-05
-4.86898029785867e-05
-2.77591012128008e-05
-3.04952179241654e-05
-2.31070539854382e-06
-1.62296653215929e-05
-3.37990053013293e-05
-1.68445755339651e-05
-8.30384710278101e-06
-1.54285699204588e-05
-1.2385479398456e-05
-2.15287672113716e-05
-3.04008632031291e-05
-4.17558943739015e-05
-9.96810792566527e-06
-6.61246538879522e-06
-1.91486166902302e-05
-2.32477036084349e-05
-3.38500283624808e-05
-9.74478921982052e-06
-7.17687250294165e-06
-3.71486985990009e-05
-3.64502631784575e-05
-1.92477205190926e-05
-1.08197866495103e-07
-1.64475352505775e-05
-2.11302428050675e-05
-2.95762605240971e-05
-1.53552447850759e-05
-1.67034496007934e-05
-3.74187413634276e-05
-1.79171148668818e-05
-4.36536464865332e-05
-1.21223287526486e-05
-2.63234267078724e-05
-2.58667406197913e-05
-2.48717894955343e-05
-3.65380514821641e-05
-2.35263410131459e-05
-2.19537847784552e-05
-4.09648392371815e-05
-1.58496550498834e-05
-2.95496381550238e-06
-1.16439095024787e-05
-4.07389710854255e-05
-1.47951901043753e-05
-6.36937070147372e-06
4.87807361151297e-06
-2.10294008202276e-05
-3.20103737711647e-05
-1.67780155110179e-05
-2.61966678687439e-06
-2.18967099958767e-05
3.86638662134665e-06
-1.40113691350125e-05
-4.48380836826764e-05
-3.63471683787085e-05
-2.37931128571314e-05
-2.98645173826902e-05
-9.81049342269109e-06
-5.02713270343037e-06
-4.54246756202024e-06
-1.25746828228993e-05
-1.51250174415061e-05
-1.84994253084208e-05
-1.46736725670949e-05
-1.9325978613819e-05
-5.87334764247053e-06
-1.86382733264852e-05
-2.85965035110043e-05
-5.7262551333511e-06
-1.88450568363259e-05
-3.079176079312e-05
-2.40655891571301e-05
-1.48684741167361e-05
-1.31168986789469e-05
-8.900374572532e-06
-1.9154911422097e-05
-3.40638174336888e-06
-1.31272367191474e-05
-1.34847599279101e-05
-1.30323422785005e-05
-3.91007339697173e-05
-1.33910683975699e-05
-2.32622742075924e-05
-9.61423061971922e-07
-7.02686986890909e-06
-2.21872085963427e-05
-1.10984454680098e-05
-8.70993006992902e-06
-2.37001998141799e-05
-7.10895760908772e-06
-7.09504759744638e-08
-4.5260821130997e-05
-2.17910534520119e-05
3.06213529165774e-06
-2.69740379888774e-05
-1.86274843086807e-05
-2.00978566194609e-05
-7.96858023730465e-06
-1.8919521661247e-05
-1.47862823541585e-05
-1.71163120748605e-05
-1.32400812668148e-05
-1.62810673831819e-05
-1.3358832811532e-05
-2.33032513652289e-05
-2.93342239135861e-05
-6.60911709002647e-06
-1.84582410908059e-05
-2.89110169384084e-05
-2.56441806769928e-05
-2.36670258730145e-06
-4.63681561387955e-05
-2.859029624077e-05
-4.01208638715944e-05
3.9547066940717e-07
-3.50977794250384e-05
-1.17703672048431e-05
-6.43871100443381e-06
-1.56391501353539e-05
-1.89503911209485e-05
-1.29832729152403e-05
-1.34268426857967e-05
-5.0366637864671e-06
-1.70950123210735e-05
-1.74252111238055e-05
-3.25489424901814e-05
-1.14684189020906e-05
-2.63329409289233e-05
-6.09492276871262e-07
-2.78712850583712e-05
-1.50452636903674e-05
-1.54167922203426e-05
-1.82685407571711e-05
-2.5372449135661e-05
-1.21451312112902e-05
-2.31331553906968e-05
-3.05178021973305e-05
-1.61839805072836e-05
1.04114464059756e-05
-2.38738529042897e-05
-4.25876683348729e-06
-1.24151625184777e-05
-2.58444874879774e-06
-3.44128291932473e-05
-4.90156994481028e-06
-2.18228389266119e-05
-3.72467200879641e-05
-9.06061223328915e-06
-1.18540823798825e-05
-1.06183471541998e-05
-1.57041736876486e-05
-6.26117982118426e-06
-1.68975286888854e-05
-2.09272357525445e-05
-1.59846470821354e-05
-1.75004908926959e-05
-3.30182025980565e-05
-9.54568323432767e-06
-2.65761568607426e-05
-2.81530608872406e-05
-3.26558843929996e-05
-1.93883287149816e-05
-1.38057119380896e-05
-1.19946674913067e-05
-1.80121040535759e-05
-1.17420948044909e-05
-3.86463777698857e-05
-2.70472448948987e-05
-3.21362808830125e-05
-2.4663849896873e-05
-1.05562044759389e-05
-2.00473787719421e-05
-4.16337441048997e-05
-1.46546456228216e-05
-7.12262399247204e-07
-3.10202537677146e-05
-1.53736921238355e-05
-3.18908844748188e-05
-1.51767725180685e-05
-2.82826656598493e-05
-1.67542227288204e-05
-1.60875905957687e-06
-2.27013615478137e-05
-2.62405378748355e-06
-1.07750235013622e-05
-4.39490700144545e-05
-1.2712818324527e-05
-3.17493391481223e-05
-3.43367087077804e-05
-3.4149652571572e-05
-3.46150556930753e-05
-2.46774640455452e-05
-2.54257128575974e-05
-2.22050652148919e-05
-6.12932207196791e-06
-1.87197246845954e-05
-1.49004476935211e-05
-7.99270452186378e-06
-7.26292110468685e-06
-1.00337631088587e-05
-2.1794507349591e-05
-3.71493241699011e-05
-1.93008774243279e-05
-4.36048120049686e-05
-2.64492937217516e-05
-4.08425284560663e-05
-4.98242097294473e-05
-6.65314756176223e-06
-2.93630523190156e-05
-1.82710469909102e-05
2.70583407103934e-06
-1.08302804818971e-05
-4.6290372906138e-06
-2.61516127715085e-05
-1.39717552044757e-05
-2.06391767307402e-05
-8.17655373575565e-06
-2.49724978824281e-05
-1.83347410830215e-05
-1.67877951843216e-05
-1.48327415890302e-05
-2.34291492315704e-05
-8.61077118069758e-06
4.26345851650386e-06
-2.08243989850351e-05
-1.19574959444518e-05
-3.51844283507389e-06
-7.64619308959825e-06
-1.64289977445275e-05
-6.73382230061162e-07
-2.10166815693607e-05
-2.79115523404969e-05
-3.15082180130495e-05
-1.31631976797976e-05
-3.09313971634447e-05
-1.54628002329022e-05
-2.53893334427931e-05
-3.29527214326435e-05
-2.81514603909505e-05
-2.32873824395305e-05
1.27721965136961e-06
-4.29172920653335e-06
-1.37566170316333e-05
-4.16183456430249e-05
-2.25010885633238e-05
-3.19736191835486e-05
-2.03365984559788e-05
-1.0041730225309e-05
-1.56581455244688e-05
-1.81737676970984e-05
-2.61496498997913e-05
-3.42491745100408e-05
-1.66542621626655e-05
-1.20444053593389e-05
-2.21304454641603e-05
-1.6493018054348e-05
-3.27496816536473e-05
-3.1846210766748e-05
-9.4205978892265e-06
-3.30964824537374e-05
-3.95634207647736e-05
-2.05089040109699e-05
-1.29769535427113e-05
-2.02888364981638e-05
-2.04488551058969e-05
-1.50411290500503e-05
-2.72015924625702e-05
-4.65945446153283e-05
-1.18286594262295e-05
-1.22876834864303e-05
-4.1090314166245e-05
-3.74881955007334e-05
-1.08404750539263e-05
-1.66073816827114e-05
-2.74995747242997e-05
-8.08852053153134e-06
-2.49695327668932e-05
-8.25913285956006e-06
-2.00247781129035e-05
-5.17891544819374e-05
-2.94564332234913e-05
-7.90535062627505e-06
-1.54621134860362e-05
-2.33288110483597e-05
-4.47188069393774e-05
-2.19199414096988e-05
-9.84658921113987e-06
-3.1469774880714e-05
-1.404321269823e-05
-9.16873034779316e-06
1.51748450954979e-06
-1.68273320725116e-05
-1.71375493922158e-05
-9.5392114453584e-06
-2.30205923960265e-05
-1.44714815389019e-05
-1.95208875076814e-05
-3.72666692586161e-05
-2.32097874865935e-05
-2.42908137767952e-05
-2.14025435055985e-05
-1.66784845751952e-05
-2.13570643532185e-05
-4.52410080621592e-06
-1.55191865433863e-05
-9.01448999626609e-06
-2.54441194660503e-06
-1.46773648088721e-05
-7.90011046898827e-06
-2.53936038924358e-05
-2.18502971723644e-05
-3.11933793850711e-05
-1.4018742810231e-05
-2.04234440756306e-05
-2.09292669258775e-05
5.46140942641569e-06
-9.08602482852386e-06
-2.76370509040386e-06
-3.15517047438199e-05
-1.85258613662532e-05
-1.06123648961584e-05
-2.50411342601405e-05
-6.04467502913703e-06
-1.12559818401344e-05
-2.28218741794262e-05
-3.13819128612806e-05
-1.75675336868469e-05
1.1177731869625e-07
-2.08543920753082e-05
-1.37756458494964e-05
-3.5512754403269e-05
-1.61366130018036e-05
-1.5958262282369e-05
-2.72321773732822e-05
-3.32552448507689e-05
-2.9147527514081e-05
-1.86564532932162e-05
-6.03328539864474e-06
-2.1128598594908e-05
-1.69519647769843e-05
-3.27484575487531e-05
-9.11301527832857e-06
-1.2727698865461e-05
-4.07207880919249e-05
-1.22598804068826e-05
-2.1625030052205e-05
-1.32064173724241e-05
-1.83195987676997e-05
-1.93744310776003e-05
-1.70753845591267e-05
-4.15271756619545e-06
-3.16495593223854e-05
-1.31624950280536e-05
-2.64065449688242e-05
-2.83820153998538e-05
-1.50094996882794e-05
-9.17905717219176e-06
-4.36181812296482e-05
-1.84518111795027e-05
-2.48354131052729e-05
-2.01128310628746e-05
-2.51832875442805e-05
-6.74476333143283e-06
-2.43985685247421e-05
-2.79908348157182e-05
-1.82455768528362e-05
-1.83566812676863e-05
-4.44939011672877e-05
-3.40218763701099e-05
-1.83810285076296e-05
-1.45409884970937e-05
-3.04325350163353e-05
-3.76004136223722e-05
-4.13476886678998e-06
-2.0044058116609e-05
-1.87144807531554e-05
-2.51346650810869e-05
-3.02016617172297e-05
2.38908348844154e-06
-2.82628920867701e-05
-2.26912473914306e-05
-6.29067295848917e-06
-2.64215692251993e-06
-2.57647598668398e-05
-2.5353601877144e-05
-2.08982826393526e-05
-9.4951474923874e-06
-2.24073944624198e-05
-8.33367724089547e-06
-1.4261920086218e-05
-1.36298789067294e-05
-1.36702080981985e-05
-3.34991232721874e-05
-3.23213901164469e-05
-1.40911584594107e-05
-2.36252233772822e-05
-1.91730160360481e-05
-2.66207771161431e-05
-2.58060472633738e-05
-1.01181929120003e-05
-2.28104357497954e-05
-1.52075531097705e-05
-5.6861250437397e-06
-1.10075378051898e-05
-1.33687559564824e-05
-3.75833926781941e-05
-1.79497010200964e-05
-2.59123302369025e-05
1.36485714179858e-05
-2.45837251986438e-05
-4.4290936025928e-05
-2.32964566019699e-05
6.57674182205111e-06
-1.74731643464101e-05
-3.3033032792673e-05
-4.76251385784151e-06
-3.45014392974756e-05
-2.27368591658562e-05
-2.15769669979949e-05
-2.664419117446e-05
-7.31479305028837e-06
-1.77742654379428e-05
-1.88248519034079e-05
-3.40699391957708e-06
-3.31929806955968e-06
-2.5067829873533e-05
-3.70518502426175e-05
-1.36868563305386e-05
2.88942908657832e-06
-1.25993721733968e-05
-2.70761358142533e-05
-1.32152060448709e-05
-1.00043974161269e-05
-2.18473546761459e-05
-2.68729668798286e-05
-2.461574756117e-05
-1.58977734716241e-05
-1.92775582953831e-05
-2.46803063274246e-06
-3.50328735698677e-05
-3.780847881551e-06
-1.0662080579227e-05
-5.80779639799322e-06
-1.23058774394913e-05
-2.36925096084243e-05
-2.87743750403562e-05
-1.59537306891313e-05
-2.7358387537913e-05
-1.58301636818416e-05
-3.13173579663907e-05
-2.86594830893166e-05
-1.03318945973305e-05
-2.24557632961573e-05
-9.90786568971457e-06
-1.89505227046759e-05
-2.8181929265438e-05
-2.99543885724699e-05
-9.70664243562857e-06
-6.54222097541677e-06
-2.73533113274994e-05
-2.09428664046035e-05
-2.36584856999514e-05
-7.46031075180315e-06
-1.57506551472066e-05
-1.22156660582596e-05
-2.24253823264495e-05
-4.46417442932274e-05
-1.73601270269852e-07
-1.72317056264726e-05
-2.25251799881592e-05
6.39318185393958e-06
-3.66602186332842e-05
-2.38255706138831e-05
-8.22758867045039e-06
-1.2564975555301e-05
-1.4036086853288e-05
-2.06656624183301e-05
-2.19959755465016e-05
-3.06931195305492e-05
-3.01274496622279e-05
-3.89073543858735e-05
-2.30204536645912e-05
-1.59851599303771e-05
-2.56579480646625e-05
-9.9147947270255e-06
-2.42144663696042e-05
-2.93430279305373e-05
-1.47279982534457e-05
-8.11945524505884e-06
-5.0380913003699e-05
-3.26708326557315e-05
-3.73479609775759e-05
-1.27628414100944e-05
-1.01057433042057e-05
-2.79344107009338e-05
-1.36839794120145e-05
-4.77582969872792e-06
-3.76791500971278e-05
-3.28286056593115e-05
-1.44667418198956e-05
-2.94195374371828e-05
-1.2053986993491e-05
-2.85105127190146e-05
-4.26392262609426e-05
-2.42290505146836e-05
-1.61617083183444e-05
-2.37823626890632e-05
-1.09374614759018e-05
-5.8778801481031e-06
-2.96992537721211e-05
-2.99119840241493e-05
-4.3241981066785e-05
-1.2602722986834e-05
-1.58814596153765e-05
-3.79927180017005e-05
-3.46530355999955e-05
-3.03679744219131e-05
-1.36081058573246e-05
-2.05564794177567e-05
-7.56622876701725e-06
1.44707097069249e-06
-3.12923935995369e-05
-3.0868240309253e-05
-2.26145218322385e-05
-6.13215058375558e-06
-1.96519527402863e-05
-1.61618923609256e-05
-1.58590808309483e-05
-2.15893925381083e-05
-2.86747486442644e-05
-1.13195979364812e-05
-1.57346780353159e-05
-2.89996159099547e-05
-1.84511917069569e-05
-2.63422993817808e-05
-1.55707255613968e-05
-9.52758812039661e-06
-5.6697486483684e-06
-2.65417000797924e-05
-1.34893703592041e-05
-9.36847991776987e-06
-2.68836926891515e-05
-2.28107359492796e-05
-5.09565943600217e-06
-1.75240594729284e-05
-2.84458051590317e-05
-1.0562688049544e-05
7.93164087743369e-06
-1.50277729768863e-05
-2.06967976439177e-05
-1.30387186022288e-05
-3.07803378096043e-05
-2.70022127653874e-06
-2.27489887395838e-05
-2.5230075145658e-05
-2.11501479069961e-05
-7.21546422970545e-07
-1.32606323400216e-05
-1.83879502826141e-05
-9.74814875338122e-06
-1.68280923761537e-05
-3.30170169490614e-05
-2.33120577699065e-05
-3.68027514560917e-05
-1.61766238570946e-05
-1.61492649463395e-05
-2.69709787550248e-05
-1.5288480539994e-05
9.21407876495227e-06
-2.74537222047616e-05
-2.00727273151125e-05
-5.17420876273634e-06
-1.79157138813634e-05
-3.75228424570943e-05
-4.9288696610206e-06
-2.86747661074004e-05
-2.23075325939932e-05
-2.13953995864519e-05
-1.14235792648443e-05
-5.62800146459064e-06
-8.75435127497002e-06
-2.39672859384077e-05
-2.79300631934788e-05
-2.49966982236789e-05
-3.2134215876229e-05
-1.25503198130477e-05
-1.45065918470625e-05
7.43025498050444e-07
-1.10770623684346e-05
-2.99995726288797e-05
-8.72205469174167e-06
-1.16115148601195e-05
-1.86723575968581e-05
-2.11953456257436e-05
-1.31572339399667e-05
3.3871827013928e-06
-1.8803953143116e-05
-2.50364995443011e-05
-5.42559081641021e-06
-1.63641336250286e-05
-2.21826924066919e-05
-2.25015233704386e-05
-1.49034195126514e-05
-1.56925545094829e-05
-1.38194265998319e-05
-2.71276135283729e-05
-1.46282977326897e-05
-7.86049874821893e-06
-2.70328827844771e-05
-2.81781542299189e-05
-4.73885220063959e-06
-1.54104336853112e-05
-2.06395750310873e-07
-2.92256489223206e-05
-1.02907125318967e-05
-3.83129887241652e-05
-2.37549613084223e-05
-3.13389715128357e-05
-3.17392800765598e-05
-2.17339944567424e-05
5.29227209536386e-06
-1.44027762353968e-05
-1.20915530909924e-05
-1.27601012924519e-05
-2.98365080015784e-05
-2.84729986860643e-05
-2.65827004065783e-05
-1.52807950537633e-05
-2.28477200820888e-05
-2.38634588143719e-05
-1.65473381858104e-05
-1.03815916897842e-05
-2.46490574389572e-05
-3.84523112158978e-05
-9.11247902841744e-06
-2.9279190013128e-05
-2.12135772507824e-05
-1.71917426878874e-05
-8.19520489161143e-06
-2.13235184044598e-05
-2.01854328452258e-05
-1.69742927700898e-05
3.52466238036338e-06
-1.92580674704135e-05
-3.44110032289768e-06
-3.0828580597188e-05
-3.08002074313353e-05
-2.60564807965777e-05
-1.75530788670928e-05
-1.39495291779062e-05
-1.40002169590403e-05
-6.27083012997761e-06
-2.88743213134906e-05
-2.37905898496238e-05
-6.20974568394394e-06
-9.69883967342272e-06
-2.28167326689694e-05
-1.58428628304899e-05
-1.5335205011728e-05
-3.46354646123751e-05
-3.41336996100069e-05
-1.0570910586992e-05
-2.16654682801206e-05
-1.25752747742802e-05
-1.8528913898189e-05
-1.32493010359048e-05
-3.47153160006229e-05
-2.41833531976996e-05
-8.65963907476752e-06
-1.73415479314637e-05
-2.19972724328233e-05
-1.24774525763694e-05
-2.00655119843337e-05
-2.35754053134038e-05
-3.82015437357638e-06
-2.15370207304948e-05
-3.12578070456253e-05
-2.32320503195483e-05
-3.15181864988576e-06
-9.16534222436489e-06
-9.26406455674119e-06
-1.27899837494321e-05
-8.70898157374297e-07
9.79730307496764e-07
-8.70277019182874e-06
-1.77076205218117e-05
-1.32408863231747e-05
-3.32917130758363e-05
-3.40222177801758e-05
-2.90487723207465e-06
-1.66897995021264e-05
-2.44896692594434e-05
-1.58910599680658e-05
-2.28044658416461e-05
-1.8555425556507e-05
-3.58029550508122e-05
-3.5118293381085e-05
-1.83641419040352e-05
-2.0829803034619e-05
-3.70822314871568e-05
-3.57669539277903e-05
-1.84835529752804e-05
-9.71707262547844e-06
-2.33612958150726e-06
-1.93248180825449e-05
-2.15106230216831e-05
-9.36006473780892e-06
-1.44861895539675e-05
-1.81004308478546e-05
-3.33487390983365e-05
1.68492320414273e-06
-2.72276195717751e-05
-1.60882038332445e-05
-2.63285177645557e-05
-8.96549642190341e-06
8.72408382952895e-06
-2.32501088649082e-05
-2.04408152651644e-05
-1.39736042193973e-05
-9.21024891186562e-06
-2.60841432450749e-05
-1.73589696404353e-05
-2.97023986070281e-05
-2.17980817921377e-05
-3.14876453974891e-05
-2.83221432518033e-05
-2.87711893663203e-05
-3.51063850825091e-05
-1.82540623649678e-05
-1.31273351987721e-05
-2.23323028036944e-05
-1.18212841534375e-05
-1.63869619561272e-05
-1.68106845382459e-05
6.74943722528057e-07
-2.39028931816776e-05
-3.7654157605268e-05
-2.05420859256773e-05
-1.93444719316154e-05
-4.04158552813623e-05
-4.36494306065311e-05
-5.29166615447714e-06
-8.48200741912805e-06
-1.85122831460548e-05
-1.22652613293208e-05
-1.1154347465249e-05
-2.17050466100676e-05
-1.91989662300317e-05
-3.03283637830238e-05
-2.87671698706952e-05
-2.84653560071737e-05
-1.34390059582354e-05
-3.33440463120096e-05
-2.40543294044922e-05
-1.27155312588041e-05
-1.14436806167088e-05
-2.69367550058597e-05
4.06580247278137e-06
-6.44324321868632e-06
-1.10409007730638e-05
-7.66005241541156e-06
-2.72939098248151e-05
-2.8309368244904e-05
-4.19577064297363e-06
4.47304732757912e-07
-2.81470543108655e-05
-1.41075357993457e-05
-2.87118822839371e-05
-7.48395107522196e-06
-1.94725924385288e-05
-3.10737956936688e-05
-3.381918703958e-05
-2.3284084995052e-05
-2.08655676181005e-05
-1.17795606024613e-05
-1.42087004986975e-05
5.48112141107854e-07
-9.4685141127433e-06
-2.36695972638824e-05
-3.52012703603136e-05
-2.08323316954084e-05
-2.95549024346874e-05
-2.2252171257212e-05
-2.75131985683776e-05
-4.35152602367627e-05
-1.61201713498877e-05
-1.8739299873163e-05
-4.09187125371386e-05
-1.42185185894078e-05
-2.18982763671345e-06
1.38416592811644e-06
-2.47780128316778e-05
3.32393877017433e-06
-3.24139921602995e-05
-1.58557374603755e-05
-2.16695934659317e-05
-1.5631067992899e-05
-2.94994350527971e-05
-8.2784818806268e-06
-1.64704013824886e-05
-3.01564544237672e-05
-2.95894581711047e-05
-1.75847204328539e-05
-1.54896468388646e-05
-7.65903670334546e-06
-3.61989524253959e-05
-2.22503830116811e-05
-3.12644163291867e-05
-3.13666415741006e-05
-1.19333759342279e-05
-2.41874299059851e-05
-1.33225310181963e-05
-1.55215572893775e-05
-4.86858474571562e-05
-6.78862151662554e-06
-7.15496551307127e-06
8.09183076137053e-07
-2.28887272858073e-05
-2.53031125594356e-05
-1.48243796438777e-05
-3.25688277691892e-05
-2.62557759764878e-06
-1.32734010487065e-05
-1.45426662682336e-05
-2.17137723197741e-05
-3.30907788763389e-05
-2.79150485016394e-05
-1.08342505246275e-05
-2.92510870891806e-05
-5.86795655977401e-07
-1.53968144481304e-05
3.61702156484829e-06
-1.35527485007129e-05
-2.57159436068699e-05
-1.17386662249761e-05
-6.67434893985921e-06
-3.19761856164236e-05
-4.79631766474826e-06
1.48674059352038e-06
-1.44783261928952e-05
-1.98136056584189e-05
-1.95256600450865e-05
-1.17958808377938e-05
-1.87932074810246e-05
-1.91721014418867e-05
-3.31429189866635e-05
-9.23947110710306e-06
-2.90418731156878e-05
-3.02436086292481e-05
-4.71236634898122e-05
-1.92780550889438e-05
-3.33742852891191e-05
-2.51096904528065e-05
-2.19624017545131e-05
-3.28221687668828e-05
-2.49646103495544e-05
-1.21396384637582e-05
-1.92370307200895e-05
-3.17274154653605e-05
-1.7710334693515e-05
-2.22702069823939e-05
-1.61810347137397e-05
-1.30845212009928e-05
-1.56545573743293e-05
-1.36630866132913e-05
-2.17860729320371e-05
-2.77262308389698e-05
-1.51370252611796e-05
-1.03619446185562e-05
-1.30653902532269e-06
-1.47261382321511e-05
-3.47317982992704e-05
-1.09474912334835e-05
-1.27233318810675e-05
-1.57052572065548e-05
-2.5107848624702e-05
-9.46134408490495e-06
-4.37604430513047e-06
-2.92464398124653e-05
-2.11453403537513e-05
-3.0613884477191e-05
-2.00523774277005e-05
-2.79947228926951e-05
-4.58551314147885e-06
-3.97384679561225e-05
-2.34203432532411e-05
-2.35732490067477e-05
-6.9502683416191e-06
-2.28168050808943e-05
-4.75619224270085e-06
-9.07256741079753e-06
-1.99031952367294e-05
-1.13816684572886e-05
-5.27192746660573e-06
-4.10681099181385e-06
-2.13171758522835e-05
-2.26970219489504e-05
-6.46625872405799e-06
-9.31046825056602e-06
-1.07453310266122e-05
-5.95161282154947e-06
-3.57218648062702e-05
-1.77551898126165e-05
-1.99379439200393e-05
-1.42582721631886e-05
-1.79468330111527e-05
-1.96521188396432e-05
-2.24688096099582e-05
-2.72988024134269e-05
-3.28792064298015e-06
-5.2998869835791e-06
-4.60828865713501e-06
-2.16657670689004e-05
-3.02798860509772e-05
-1.43448760432323e-05
-1.34901583171089e-05
-1.74656415455024e-05
-2.57480181809137e-05
-2.00783235926046e-05
-8.13849442831013e-06
-1.40921610134892e-05
-3.74505191763744e-05
-3.27178366554279e-05
2.87647672660756e-06
-1.25355354402415e-05
-1.44765746406009e-05
-1.88586582551517e-05
-1.95262615519977e-05
-3.24695962756942e-06
-2.70647932881489e-06
-1.1944738914498e-05
-2.75396558670347e-05
-2.3231662272314e-06
-3.03560994262351e-05
-3.17185820008556e-05
-1.47408035677567e-05
-3.68633711945816e-05
-1.81879194371935e-05
-2.82130145299357e-05
-3.02874044616555e-05
-1.64071897083516e-05
-3.61405989379835e-06
-9.68056596710914e-06
-1.72167505506718e-05
-1.94526223802836e-05
-2.42875103668296e-05
1.33252925563598e-05
-1.29039922856116e-05
-4.68293986552702e-06
3.72517616809365e-07
-2.0653057838565e-05
-1.10629973340286e-05
-1.74656888786328e-05
-1.23232400649833e-05
-4.2731214447626e-05
-2.08547861178324e-05
-1.64350102720576e-05
-3.55617905889852e-05
-1.58672096864856e-05
-2.93650723438726e-05
-1.6162367239246e-05
-1.16348683581105e-05
-2.19292569311034e-05
-2.36803547921765e-05
-3.04587871079636e-05
1.30171056251639e-07
-1.89325905881174e-05
-1.13658376101038e-05
-2.20597709590992e-05
-6.18837691456189e-06
-1.17878306773445e-05
-2.32486743331146e-05
-1.86958927150449e-05
-2.61908579123434e-05
-2.59809864416093e-05
1.12594567688119e-06
-1.3937815191881e-06
-2.30887566616248e-05
-3.1352911440452e-05
-6.98097920809355e-06
-1.70504800157346e-05
-3.37628922922939e-05
-1.36478078631558e-05
-3.79534675051313e-05
-1.79355089189803e-05
-2.24015437845144e-05
-2.15970346519108e-05
-2.54268497054137e-05
-2.40567513403304e-05
-4.33696866277022e-05
-2.6459282285061e-05
-2.18381783649705e-05
-1.22606201850068e-05
-1.24418955414211e-05
-1.07832833115724e-05
-4.74705640336663e-05
-2.12950562984582e-05
-3.34436373330769e-05
-1.68356729677016e-05
-2.14991129033795e-05
-1.84518437340659e-05
-3.33729648304185e-05
-3.67927540444286e-06
-2.09623226048392e-05
-5.86034807876897e-06
-3.00896310051778e-05
-2.43415476097061e-05
-2.15210950813025e-05
-2.74823027315333e-05
-1.8949894638351e-05
-5.48535619091495e-06
-1.86959624585327e-05
-2.12270697322019e-05
-1.87969439719195e-05
-1.33688375249271e-05
-2.88279736306724e-06
-3.58086865655913e-05
-2.11133953625222e-05
-1.02646623333629e-05
-4.87201016187056e-07
-1.44413872548731e-05
-1.19405588261758e-05
-2.18638637911118e-05
-2.47754865764286e-05
-2.08811906442878e-05
1.07803176614843e-06
-9.52731193839289e-07
-1.24561813014857e-05
-1.77966310367174e-05
-3.9922382552519e-05
-9.43367616627173e-07
-1.79874127157053e-05
-2.51166113406647e-05
-3.09888547011162e-05
-1.60145967948079e-05
-1.82983369016721e-05
-2.91048759545327e-05
-1.83921587387208e-05
-1.56664219280249e-05
-2.32468408726021e-05
-2.43126678827855e-05
-2.94377206219503e-05
-1.55252891701283e-05
-1.97480264979543e-05
-2.62185527658427e-05
-2.61418990870435e-05
-1.66579728864548e-05
-7.00956853817972e-06
-2.71488265804661e-05
-1.82193999267644e-05
-1.57225618823528e-05
-5.75696566697107e-06
-1.84706552186059e-05
-1.69347251277748e-05
-1.93725952883359e-05
-2.67151223700202e-05
-2.89489511136519e-05
-2.95476342174145e-05
-4.34393635159986e-05
-1.19178477222866e-05
-2.10483350395733e-05
-7.97967134947402e-06
-3.92934019134874e-05
-4.11290106139162e-05
-1.52071113382626e-05
-1.71923913493818e-05
-2.83926912981886e-05
-1.15802247253621e-05
-2.54871909004152e-05
-1.59564547550242e-05
-2.62131186936725e-05
-2.57366744957338e-06
-2.09379766277845e-05
-6.31081319601689e-06
-3.24106761183887e-05
-4.12461502046453e-07
-1.34789694775521e-05
-2.37358294209336e-05
-3.2535759926303e-05
-2.42974526313597e-05
-1.7826862395029e-05
-3.50892215441175e-05
-1.33369534976681e-05
-2.13307847808612e-05
-2.73351037816529e-05
-2.36427316809114e-05
-1.51176863144939e-05
-2.33832214841816e-05
-3.28707108510248e-05
-3.39488862591725e-05
-1.8062422777772e-05
-2.49193475629777e-05
-2.04741404780208e-05
-8.85812253304348e-06
-5.91544942617351e-07
-2.62212839326336e-05
-6.07751469894422e-06
-1.29322137456605e-05
-2.26437989793461e-05
-1.16573283905262e-05
-2.02479499185241e-05
-3.32538422259012e-05
-3.16246758997523e-05
-6.8523741314051e-06
-1.07086431704176e-05
-2.10606932165164e-05
-3.05208014604936e-05
-8.31275643517607e-06
-9.36319585401182e-06
-2.1956461818905e-05
1.22724138246819e-05
-3.54332982871531e-06
-4.87121406623341e-06
-4.85857127993374e-06
-1.91353956375341e-05
-2.07167868753745e-05
-2.5525630022568e-05
-9.57186440546794e-06
-4.09598257851689e-05
-2.25798254328688e-05
-3.46770823302336e-06
-3.37253965140205e-05
-1.25891966832358e-05
2.78180129209313e-06
-4.46403184887936e-06
-2.76885129944188e-06
-2.73996449935656e-05
-7.30013275561676e-06
-2.51675961286015e-05
-1.8976583686659e-05
-3.34334972649182e-05
-3.13162047159207e-05
-2.29906928730011e-05
-2.37851846801318e-05
-3.73289178071667e-05
-3.22040849922941e-06
-1.89500412122286e-05
-2.86282836467604e-05
1.24897952724586e-05
-2.65693355232275e-05
-1.22791237880158e-05
-2.24745046043921e-05
-3.53124978551535e-05
-2.40604312332862e-05
-2.57521949460223e-06
-1.55726439544171e-05
-3.13769919255223e-05
-2.59201818222334e-05
-2.79871182116061e-05
-6.11418415210358e-06
-2.43104648214041e-05
-1.34780838948207e-05
-2.04180379212767e-05
9.12532674332099e-06
-2.11863588262775e-05
-1.8119546332391e-05
3.32673098367367e-06
-1.5256526486916e-05
-1.60179612185857e-05
-2.89421298712834e-05
-3.2564758993343e-05
-3.05487664622635e-05
-1.80367704784854e-05
-2.50206745001708e-05
-1.24265851658904e-05
-2.0000860137047e-06
-2.62116996756601e-05
-2.49578133459411e-05
-4.12536721835577e-05
-2.80467280644193e-05
6.79195230627328e-06
-1.25142407312143e-05
-1.97936607025132e-05
-3.95806322373118e-05
1.98171034356432e-05
-1.04694208248476e-06
-4.34672204181345e-07
-1.91003717063385e-05
-1.25517348084312e-05
1.22205742722346e-05
-2.20387803068665e-05
-2.9274132139843e-05
-2.28090237604954e-05
-3.0389345042943e-05
6.60235549493722e-06
-1.03011156690807e-05
-9.56812156241285e-06
-2.03424384191517e-05
-1.69510710879222e-05
-1.2318026564883e-05
-2.27781294100529e-05
-2.22068922642765e-05
-2.82611817138343e-05
-1.75629495727909e-05
-8.92996344147996e-06
-1.52614058372805e-05
-4.11389433559308e-06
-4.66826183435061e-06
-2.92176886398829e-05
-8.32543109088126e-06
-3.77505873662682e-06
-1.49602650308973e-05
-3.60305042854696e-05
-3.77156495605707e-05
-2.0448639720979e-05
-1.45366425607804e-05
-8.64836765471259e-06
-2.32687217909979e-05
-2.83815190211519e-06
-1.37776059473043e-05
-3.8942757795239e-05
-3.59587357825193e-05
-1.3983108860671e-05
-4.56091475885624e-05
-2.78617903765503e-05
-2.77677371421029e-05
-1.94391713240299e-05
-3.20115710587021e-05
-1.17507514151129e-05
-1.54032176245906e-05
-2.87068428702382e-05
-3.03887797299644e-05
-1.20258563969463e-05
-2.84772421877502e-05
-1.26501844734789e-05
-2.14523819655644e-05
-1.68365767878362e-05
-1.29618331311261e-05
-2.73324967125266e-05
-3.05799995985815e-05
-1.48046067845895e-05
-3.23066862150558e-05
-2.92475043839299e-05
-1.3528000870772e-05
-1.82117756574066e-05
-2.80396365334069e-05
-3.21884790202018e-05
-4.6002978686529e-05
-2.31078109678666e-05
-2.37984114123683e-05
-3.87885533867399e-05
-1.81016952978641e-05
-6.38794558075214e-06
-2.41057559286359e-05
-2.19213740841947e-05
-3.87895618577989e-05
-2.12249176292219e-05
-2.91602240951897e-05
-2.4636240833289e-05
-2.21494330728115e-05
8.93948661549576e-06
-1.30130204741936e-05
-1.50250497681585e-05
-3.64143715536577e-05
-2.15746903870144e-05
-2.95763339299232e-05
-1.22685359911486e-05
-2.19758332815869e-05
-2.08402312404091e-05
-3.59006201311248e-05
-1.07695969500281e-05
-1.29680705297777e-05
-3.09904568478613e-05
-1.49825947352553e-05
-4.17140444886248e-06
-1.20282145695044e-05
-1.59311032058844e-05
-2.61428240592085e-05
-3.14356401292874e-05
-3.4511755693393e-05
-2.02979755966161e-05
-7.74725357584851e-06
-2.21220617126182e-06
-1.05413285734545e-05
-2.21113292019897e-05
-8.24535293676688e-06
-8.21362997312177e-06
-1.82771636374748e-05
-2.24575077496954e-05
-1.30127636199324e-05
-2.48695022507385e-05
-1.26240533421248e-05
-4.07446685150749e-05
-1.75036366788574e-05
-1.5197533211551e-05
-2.67450046114722e-05
-2.27861796649792e-05
-2.59923612347988e-05
-3.32424197841597e-05
-2.14524073749744e-05
-3.32013861982915e-05
-1.31233887905785e-05
-2.23119857007099e-05
-4.30237368738391e-05
-2.14647933407212e-05
-3.27978976059638e-05
-1.15551031167119e-05
-2.31263233583666e-05
-3.42080784274214e-05
-6.92706259508588e-06
-5.02078608057611e-06
-6.56138215520301e-06
-2.7711704022391e-05
-2.3231718349864e-05
-1.5619008064033e-05
-1.47739747100135e-05
-6.85403368044364e-06
-3.51900453903589e-05
-2.10676721226794e-05
-2.76601785859185e-05
-3.22401319541899e-05
-1.00204592872998e-05
-1.33790760640786e-05
-1.52779830696093e-05
-2.31087234658443e-05
-1.82716324366069e-05
-1.98781972443933e-05
-5.93900502299862e-06
-3.22212449744525e-05
-1.43965847033144e-05
-1.23775784078573e-05
-3.15554317904116e-05
-2.56626532325817e-05
-3.30527129962713e-05
-3.61115113530963e-05
-2.2013050696738e-05
-2.18102490024021e-05
-5.17207994981962e-06
-1.01132559972285e-05
-1.94271890190228e-06
-2.6359478684527e-05
-1.51820368079861e-05
-1.99253225474384e-05
-1.67954958656788e-05
-1.75632366860378e-05
-3.43398828208058e-05
-3.51329606262156e-05
-2.91052446681384e-05
-1.51763513709845e-05
-8.10856825837288e-06
-2.2066757683082e-05
-2.2948004004541e-06
-2.98545806322721e-05
-2.65117995843866e-05
-3.51910827042737e-05
-1.65868679201451e-05
-1.08402883394884e-05
-1.46069962139718e-05
-3.46231599063234e-05
-2.12908048003529e-05
-3.91651784539188e-05
-2.71521887711714e-05
5.65637411279131e-06
-2.83652084029184e-05
-1.16654245242876e-05
-2.26932874801575e-06
-2.33333223853163e-05
-2.24171382339059e-05
-1.74776794567274e-05
-2.09808228623961e-05
-1.27934113326662e-05
-2.7133572795551e-05
-4.56898626589356e-06
-1.64250454841091e-05
-1.03609312692508e-05
-2.46390140554945e-05
-1.37859836806882e-05
-2.04963994850512e-05
-1.89209894429309e-05
-2.49833553738046e-05
-2.76359096443628e-05
-2.163283427606e-05
-1.10001817846721e-05
-1.97193098694704e-06
-3.21680729827699e-05
-2.10430965543604e-05
-3.10102303966169e-05
-3.1896417364634e-05
-2.76331976729365e-05
-3.71950657003248e-05
-1.02218681817094e-05
-2.96869714287976e-05
-1.04333514979588e-05
-5.46252195851122e-06
-3.89430835787122e-05
-2.86410322953761e-05
-3.50841109316256e-05
-1.74963840938194e-05
-2.77782171720674e-05
-2.29305781056722e-05
-1.75111571659971e-05
-6.17904155194129e-07
-1.10608393519392e-05
-4.68962100826072e-05
-1.00126172205589e-06
-8.90205705107213e-06
-1.00118907477197e-05
-1.04388460964212e-05
-4.12015034356368e-05
-1.84150406705127e-05
-2.45295845729141e-06
-2.2488099562526e-05
-1.02468416114898e-05
-1.33636170994448e-05
-1.5582234021268e-05
-1.56867754046479e-06
-1.87558990550607e-05
-1.60157747584738e-05
-1.90507409234453e-05
-4.83306533469289e-06
-1.43458365941353e-05
-1.57768212458414e-05
-1.68928790174728e-05
-6.20666490518622e-06
-8.24190215463916e-06
-7.77242667209638e-06
-5.16176382825336e-06
-1.06379244038578e-05
-4.33836823247005e-05
-2.63864366620499e-06
-3.05286795195594e-05
-2.84236836960523e-05
-3.25363863339556e-05
-9.40042906037635e-06
-1.20929478406922e-05
-2.69265353256079e-05
-1.42102350187598e-05
-2.12566283240081e-05
-1.02251991105283e-05
-2.63296879267902e-05
-1.07823699420549e-05
-4.32865399670653e-06
-2.82008745048802e-05
7.71077758118637e-06
-3.51369699813549e-05
-1.48073524148177e-05
-3.10670773901897e-05
-1.40133527651079e-05
-3.09612165399186e-05
-2.60333891943739e-05
-1.31154063388918e-05
-1.06438763677975e-05
-1.27475526457081e-05
-2.78265557536845e-05
-6.38348871293322e-06
-1.51872986629636e-05
-1.66047773126182e-05
-4.45438879228911e-06
-1.95842689936427e-05
-2.74393349109652e-05
-9.07209083095452e-06
-2.91730443628732e-05
-4.09976295371084e-05
-9.95096472268287e-06
-5.64862851293357e-06
-2.8299316315024e-05
5.43543652238432e-07
-2.07770951195007e-05
-1.11642554371896e-05
-4.19831802872618e-05
-1.96406255037503e-05
-8.45295881245076e-06
-2.59273865670247e-05
-1.86355860019194e-05
-1.27353558826937e-05
-3.87168940211147e-06
-1.27483928528153e-05
-7.74930540433375e-06
-3.21770564148348e-05
-3.47448948261211e-05
-2.81561537489086e-05
-2.226061002222e-05
-7.30438768613505e-06
-1.32425228762235e-05
-3.86615459229184e-05
-2.34372745134411e-05
-1.6401311249267e-05
-2.17510887152742e-05
-2.66292141446839e-05
-8.60576012948981e-06
-7.36794507926192e-06
-2.66878943245311e-05
-1.89859883664885e-05
-2.20080876999203e-05
3.20177449449337e-07
-2.961692160684e-05
-1.77521437619426e-05
-2.25102998229291e-05
-2.4911879704551e-05
-1.73378978541191e-05
-8.48534659957628e-06
-2.34385099985865e-05
-3.8120786314507e-05
-1.15442815460076e-05
-8.74347189548711e-06
-2.15926754124692e-05
-2.89812212450564e-05
-4.54766582535093e-07
-2.69894639661879e-05
-1.5436274379307e-05
-4.42846862913025e-06
-9.60115634351798e-06
-2.16655165619416e-05
-1.88610767994148e-05
-1.11638197983393e-05
-1.53491645842413e-05
-3.34945939142074e-05
-3.27891462481062e-05
-5.02392490053096e-05
-1.79372460051931e-05
-4.41233245024388e-05
-1.86013198083234e-05
-3.68554450768826e-06
-1.77057863692622e-05
-1.26937420074477e-05
-1.67824946146436e-05
-3.99155591927365e-05
6.53267467476451e-06
-1.44376510665188e-05
-3.03149529216329e-05
-1.38176021410319e-05
-2.2181789418989e-05
-1.99363096870151e-05
-1.61582386594047e-05
-1.52965259443148e-05
-1.36925068685965e-05
-2.59194487615718e-05
2.48669575514252e-06
-3.6008117062734e-05
-6.43630107533208e-06
-2.91783924260048e-06
-2.93486562448544e-05
-1.22327162776827e-05
-9.98489840863847e-06
-3.40695277462157e-05
-2.11876571835958e-05
-1.27699915700718e-05
-6.30353555445489e-06
-1.56788526016407e-06
-1.22743375799148e-05
-1.5989081882175e-05
-1.37253044713685e-05
-2.84436908456128e-05
-1.91393189748048e-05
-1.38625474946408e-05
-2.95557865573163e-05
-1.56071062128845e-05
-1.27749292046482e-05
-2.18676042873816e-05
-5.81304214882007e-06
-1.81582011426427e-05
-2.58830135805175e-05
-4.29702241416016e-05
-2.95359015336642e-05
9.33717800567445e-07
-1.21620704080421e-05
-1.01996589515369e-05
-2.28118145131929e-05
-2.35406541559856e-05
-1.65087264997102e-05
-4.80585964442219e-08
-8.30316929962124e-06
-6.96486098060937e-07
-3.36931975027151e-05
-1.79184964897519e-05
-2.09698356743092e-05
-8.30170263010926e-06
-1.71693980632656e-05
-3.38404715333463e-05
-3.39267073620232e-05
-1.2766771937494e-05
-3.24262078832416e-05
-2.23588469664269e-05
-1.29341805621156e-05
-6.95982626534419e-06
-2.45464442831944e-05
-7.98347896578073e-06
-1.49490279254871e-05
-7.68351967126811e-06
-3.12536765065501e-05
-1.78471216660666e-05
-2.17705741409459e-05
-3.09390790095769e-05
-6.48578508851735e-06
-2.1767780276561e-05
-1.54077102948704e-05
-1.09692249050087e-05
-2.51274874869232e-06
6.86366285234169e-06
-1.09282804212594e-05
-3.30343344915838e-05
-2.1823121571518e-05
-9.07202691697109e-06
-1.21207266656426e-05
-3.4029365896367e-06
-2.52038726240336e-05
-1.66379621107835e-05
-3.94360351460031e-06
-2.48851748548533e-05
-7.57780855307708e-06
-1.12160769666284e-05
-3.58946571605176e-05
-2.74001785005137e-05
-3.00263451951582e-05
-2.72260422217617e-05
-6.85952820335628e-06
-7.04753643068003e-06
-3.29214570855341e-05
-1.60885104257781e-05
-3.34280660459672e-05
-2.11385266869655e-05
-1.52951742985614e-05
-4.22924410113378e-05
-7.8384384302299e-06
-7.58479471817687e-06
-7.63096265487139e-06
-2.55869275853146e-05
-1.9973815577691e-05
-1.88804326512784e-05
-1.71926913408279e-05
-1.36502140835671e-05
-3.20064680740425e-05
-1.18863983678089e-05
-1.63938643547062e-05
-8.41165021304282e-06
-1.57294356667504e-05
-1.36706352816154e-05
-3.6683447142539e-05
-1.32102997975688e-05
-2.35858506973701e-05
-3.57263981020368e-05
-2.19438429651003e-05
-3.44007663829256e-06
-1.29407778203022e-05
-2.24028788466089e-05
-5.97791818574408e-06
-4.54620021982832e-05
-1.84672465318706e-05
-2.16327891777901e-05
-2.07653475232923e-05
-1.66355288503631e-05
-1.02201288692442e-05
2.38571613220701e-06
-7.23131273848754e-06
-2.59157348611321e-05
-2.76476508511588e-05
-3.06473289012079e-05
-2.12450924054668e-05
-3.81947698141393e-05
-9.56054634302491e-06
-2.24918480954219e-05
-2.46899902023691e-06
-1.39594279580155e-05
-3.31175645261603e-05
-1.16969278413457e-05
-2.86073619568226e-05
-2.17653657903943e-05
-1.41853777886776e-05
-1.48576286324521e-05
-1.36360478600442e-05
-3.80809188208172e-06
-2.87665612192847e-05
-1.91485443180715e-05
-6.09239571210952e-06
-4.63345535474867e-06
-6.46388384317752e-06
-1.07870589771505e-05
-4.56873131823276e-05
-1.18590634659373e-05
-1.59362210942072e-05
-2.42446040448838e-05
-1.10895683082431e-05
-3.4623851134525e-06
-8.34760494418567e-06
-3.76451627458674e-05
-3.56964307180352e-05
-1.0762795374282e-05
-2.01364009389087e-05
-4.96914907938502e-05
-3.8519665303538e-05
-3.31590890541586e-05
-1.92321210844574e-05
-1.21817448703067e-05
-3.53600360671865e-05
-3.01335184778276e-05
-1.51606213330953e-05
-8.97607464085338e-06
-2.25363082700574e-05
-3.17437142491263e-05
-2.6973479124787e-05
-6.46622509918059e-06
-1.61408396678328e-05
4.9389166369425e-06
-3.43641618218647e-05
-2.30347038556582e-05
-2.52017392365578e-05
-1.7440656498151e-05
-1.31854862207565e-05
-3.00861208818837e-05
-2.93637212944855e-05
-3.27274080805385e-05
-2.68360993663687e-05
-3.27135627869087e-05
-1.95470683023344e-05
-2.10692373257848e-05
-2.01460612659386e-05
-2.42171062209115e-05
6.60813235448541e-06
-1.86037521315122e-05
-2.93643225617434e-05
-2.81207924159408e-05
-2.96526119529522e-05
-3.24604598535089e-05
-3.89158843994717e-05
-1.65125877318317e-05
-2.32062704095659e-05
-1.90838922641995e-05
-1.11364081326875e-05
-1.94381103065641e-05
-1.62517338683587e-05
-2.90935137452972e-05
-8.87740853145028e-06
-4.90534289111731e-05
-2.57576004331794e-05
-4.95152476947847e-06
-3.14697366970318e-05
-1.13818433463993e-05
-9.31782373978636e-06
-2.04906529292962e-05
-1.9640826569667e-05
-1.15276819260094e-05
-1.88403829439234e-05
-2.46706966395343e-05
-2.01521851895338e-05
-2.70674213818446e-05
-1.88625715807601e-05
-8.16911159930881e-06
-1.39653901054563e-05
-3.29419831088092e-05
-3.91419894648918e-05
-1.53794155011764e-05
-1.86572023543475e-05
-1.22774960243506e-05
-3.1777408792755e-05
-1.98945783792419e-05
-2.18471034205453e-05
-2.02619470889182e-05
-2.81365949147725e-05
-8.36530383526006e-06
-1.96915823740356e-05
-2.33007942155262e-05
-1.61516567124859e-05
-2.46820396233653e-05
-2.09316586268605e-05
-3.83708863464576e-05
1.11751211827835e-05
-1.99024690088193e-05
1.54988435033259e-05
-1.91738347217066e-05
-1.29145957098674e-05
-3.09714639598768e-05
-1.64814871664934e-05
-1.84345149085704e-05
-5.73213019369808e-06
-2.10113932843568e-05
-2.69909628068347e-05
-3.6676236923926e-06
-3.09332710542223e-05
-9.12408629223867e-06
-2.86111518998678e-05
-2.65356151495796e-05
-1.63725839895525e-05
-2.40631279703676e-05
-2.91824824620237e-05
-1.71256532665269e-05
-2.67177966498593e-05
-9.64398992649118e-06
-1.53672448019049e-05
-3.7239936774469e-05
-1.10846704522349e-05
-2.24310466071598e-05
-1.84486568486951e-05
-1.26759191564907e-05
-1.97344944177352e-05
4.25561264060116e-06
-1.88867873812099e-05
-3.19847782805703e-05
-1.60744188350072e-05
-1.62984715643203e-05
-1.88816833384461e-05
-2.9914509294064e-05
2.9409027472009e-07
-1.05854463460826e-05
-2.12911063813584e-05
-1.68855985927329e-05
-2.66326617337948e-05
-3.53108844255781e-05
-2.59580093404385e-05
-4.7463817112828e-06
-1.77074254808861e-05
-4.96347176782508e-06
5.51681720350765e-06
-2.23936479097117e-05
-5.72416477346189e-06
-1.37654981543718e-05
-2.16125584126374e-05
-3.96001215539873e-06
-5.86632100021019e-06
7.88901310099316e-06
-3.31644363082029e-05
-1.82508425220521e-05
-1.15949374305581e-05
5.33884415710786e-06
-2.8370634092732e-06
-2.20186632573909e-05
-2.92393370120541e-05
-2.23437079620147e-05
3.73373923595249e-06
-1.91058507029135e-06
-2.00621827434652e-05
-4.18645794487396e-05
-2.95978881885235e-05
-1.3404395186358e-05
-8.92756559206287e-06
-3.43581193982888e-05
-2.25923471233068e-05
-1.50389427706324e-05
-1.74876076090631e-06
-2.88485865223094e-06
-2.4021151531538e-05
-2.82226670786606e-05
-2.49022176326791e-05
-9.11259725939951e-06
-1.96683087405315e-05
-1.10121632569124e-05
-2.13857782554068e-05
-1.14687071907859e-05
-9.82750254691361e-06
-1.8410317638995e-05
-9.68128895879091e-06
-1.91278855243441e-05
-3.26633936944192e-05
-1.73230598540258e-05
-5.70434600975189e-06
-5.36788057722572e-06
-1.46317364191322e-05
-2.07098844647328e-05
-1.10153523446853e-05
9.12940653391493e-06
-1.43118682135781e-05
-2.85740697751938e-05
-3.50303657806995e-05
-6.55105286419064e-06
-1.68257752519911e-05
-2.20902123886958e-05
-1.63389436211979e-05
-2.11334178777683e-05
-3.42875021331876e-05
-1.18788942552567e-05
1.02940668638841e-05
1.55049575018148e-06
-6.06570309123649e-06
-3.23388491178397e-06
-2.04917906958779e-05
3.01821009635366e-06
-1.46844623417891e-05
-2.83744412596275e-05
-2.20471986341384e-05
-1.40052567683694e-05
-2.34240972627671e-05
-2.88251163662854e-05
-3.25832843537774e-05
-1.18840395068448e-05
-1.81041045603716e-06
-2.15644036651198e-05
-3.79558394878819e-05
-3.39678880748796e-05
-1.29805906918548e-05
-9.97740778570285e-06
-5.39372242353564e-06
-2.11246260798813e-05
-2.05763324460388e-05
-1.11801280870623e-05
-1.47535341648639e-05
-9.56074886477348e-06
-1.28259307050472e-05
-6.22119381216175e-06
-1.95722510903873e-05
-3.62305732445782e-05
-1.75763257715783e-05
-1.93011750697866e-05
-2.50045155240071e-05
-1.70592679646272e-05
-1.14773759345326e-05
-1.61501508848219e-05
-2.31325016557154e-05
-2.54377389552837e-05
-5.641741268005e-06
-1.38521674270576e-05
-2.52638970893329e-05
-2.17559369157208e-05
1.49416597496002e-05
-2.02809427500428e-05
-3.86579863347521e-05
-2.2553671173547e-05
-3.00063183318066e-05
-3.05498288972422e-05
-1.26131164594128e-05
8.47643420314706e-06
-3.67935182702486e-06
3.23460997088828e-06
-1.7975790765537e-05
-2.45945593740844e-05
-1.94045997000081e-05
-2.18073163618477e-05
-3.3690726825847e-05
-2.65665049075536e-05
-4.2201534556627e-06
-2.74495807147211e-05
-1.76754147696782e-05
-2.13010465168071e-05
-4.48636364164213e-06
-1.40491543771289e-05
-1.55184167992819e-05
-2.01538556022066e-05
-9.86159167938229e-06
-4.23449291949521e-05
-2.16999011947518e-05
-2.75922542414092e-05
-4.80959836385138e-06
-2.22145163799066e-06
-2.89387583830021e-05
-3.06445391660725e-05
-2.99159557515239e-05
-7.06323677111876e-06
-1.86364332110838e-05
-3.1073313745735e-06
-1.24817799104345e-05
-3.07221298601487e-05
-1.95244557805908e-05
-1.69905165186148e-05
-1.07998526591481e-05
-6.95526946696428e-06
-1.70232297682377e-05
1.93460549805232e-06
-8.88402184266611e-06
-1.59420263255681e-05
-9.04334064215495e-06
1.17703797655748e-06
-3.59562050046968e-05
-1.76107144067454e-05
-1.17391376595955e-05
-7.77163313226464e-07
-1.98108048137876e-05
-4.29442617882531e-06
-2.599168738613e-05
-3.79940981889879e-05
-1.86287983034147e-05
-1.60934741088154e-06
-2.59216489975e-05
-3.56901343956802e-05
-3.57730890597759e-05
-2.14235265885595e-05
-2.1302811320638e-05
-1.31513259956099e-05
-2.46783602494072e-05
-8.86507848843321e-06
-1.52428364879751e-05
-1.8153465775394e-05
-4.66696926367546e-05
5.62788280859401e-07
-1.4227969014932e-05
-1.64203224627776e-05
-1.07202330150529e-05
-1.27380341003082e-05
-6.54501589216613e-06
-1.21669309482789e-05
-8.14145785250238e-06
-1.00439860362478e-05
-2.82968988925917e-05
-1.18960641696161e-05
5.55500470084418e-06
-1.78480436338193e-05
3.6043954110127e-07
-2.31195224622101e-05
-2.01187361486627e-05
-3.01324350674489e-05
-3.20433110559318e-05
-2.56868353135923e-05
-1.14222695777513e-05
-1.3444587486131e-05
7.60852456797297e-06
-3.30194406996288e-05
-2.06074404896554e-05
-3.88946639202555e-06
-3.02316073106622e-05
-2.856116107304e-05
-1.17843759384443e-05
-2.79957426737423e-05
-2.39556539554652e-05
-2.42655204053404e-05
-2.63227238562072e-05
-2.97136042784954e-05
-2.99454363322936e-05
-2.13264223291621e-06
-1.77495385621503e-05
-3.58890121438905e-05
-2.21750147848776e-05
-1.33747078317148e-05
-2.74475237319188e-05
-2.60550218020404e-05
-4.03408645546752e-05
-1.40456469861634e-05
3.05210105739002e-06
-3.538430041128e-05
-3.10605520835297e-05
-3.32892909908232e-05
-3.21738878526171e-05
-9.48065017161291e-06
-2.44112878382533e-05
-2.65070570584976e-05
-1.14637530065864e-05
-3.82139898256387e-05
-1.83109593665872e-05
-7.20646250187235e-06
-1.21138880197099e-05
-2.80763476674959e-05
-2.60048935061154e-05
-9.33158006065632e-06
-2.99771672499584e-05
-2.86719644425559e-05
-4.21709552183645e-05
-9.97647331537234e-06
-5.66112754666781e-06
-2.07848088975402e-06
-2.03600012459192e-05
-3.23391133101853e-05
-1.83373914748904e-05
-2.34694510772131e-05
-1.50925624306612e-05
-1.5862169862128e-05
-4.01703842085926e-05
-3.15384508225061e-05
-1.61059435455175e-05
-1.97528863894978e-05
-7.78688647792641e-07
-2.80293326432836e-05
-2.8904064817838e-06
-1.72587197392159e-05
-3.4781836798115e-05
-2.03566929454225e-05
-1.4346156064231e-05
-2.45099900541387e-05
-2.8680543669068e-05
-3.04165076368087e-05
-4.47100526197635e-06
-2.0067179979619e-05
-1.44149982069943e-05
-3.4666624313678e-05
-2.12026621150035e-05
-2.95433186790383e-05
-1.03231299907811e-05
-1.53988439112062e-05
-1.94759890422393e-05
-2.55238917749107e-06
-4.10953762167452e-07
-3.19706147513861e-05
-1.44807147572821e-05
-2.11120961430796e-05
-8.60639691545152e-06
-1.12706346971621e-05
-2.24323743419703e-05
-1.37426972443725e-05
-2.67875171918547e-07
-1.30028957586373e-05
-2.19812118383072e-05
-1.21213141026714e-05
-2.73699972557375e-05
-3.78953138862235e-05
-2.0331637178623e-05
-3.74506498874158e-05
-3.15443137672567e-05
-2.66626371964511e-05
-1.92890427462507e-05
-8.25543926376755e-06
-3.1511595939439e-05
-3.12073356653447e-05
-1.86400073166198e-05
-2.27812634598375e-05
-3.38018956001356e-05
-4.8336380021103e-05
-2.86823342240961e-05
-1.01807018845825e-05
-2.18569024345532e-05
-1.80952079425333e-05
-9.45728986145747e-06
-2.46448164276386e-05
-9.98296230210809e-06
-2.68381413211131e-05
-6.65070966465343e-06
-3.39685766000299e-05
-3.05574897638466e-05
-3.17747965770277e-05
-1.23505863093718e-05
-2.71159671580306e-05
-8.59111274181262e-06
-4.23247436546608e-06
-2.08811785885138e-05
-1.56597026078078e-06
-2.10264800392033e-05
-6.62709986446538e-06
-5.08150791050316e-06
-2.87958233370942e-05
-3.48913860924185e-05
-2.09426572168105e-05
-1.89612033106313e-05
-2.36976641638868e-05
-2.02438689396078e-05
-1.34773063699689e-05
-1.03894694044797e-05
-2.50110279601292e-05
-4.94074714110751e-06
-2.83210397956227e-06
-4.25213967692652e-05
-1.18317073524626e-05
-6.38045569229451e-06
8.78615640861293e-06
-3.04835312355413e-05
-1.77039806000891e-05
-2.23067149464876e-05
-2.23611948941264e-05
-7.18117235516672e-06
-1.81566627344391e-05
-2.09616743031427e-05
-7.589132992366e-06
-1.95347929633479e-05
-2.66090921720957e-05
-4.10280945213037e-05
-6.78110968763093e-06
1.52207030528885e-05
-2.8141564575207e-05
-2.2446388883184e-05
-2.94574074547212e-07
-2.38005515953783e-05
-2.84973702538e-05
1.90650561785928e-06
-3.09342287513098e-05
-2.9296388296877e-05
-1.4922124152678e-05
-2.03055766999657e-05
-9.17665318994713e-06
-2.12384403102517e-05
-9.19396261064266e-06
-2.69026693079532e-05
-3.95275414454243e-05
-3.7334239823192e-05
-3.40909777892603e-05
-1.77531070182374e-05
-3.07132488263415e-05
-3.0961104241378e-05
-2.9981703689818e-05
-1.96724170118108e-05
-4.27767272652951e-05
-1.40146743456119e-05
-1.99553167558078e-05
-2.96631017638893e-05
-6.35028982962613e-06
-1.71083673452012e-05
1.41707379582228e-08
-1.55759834846529e-05
-3.19540924208133e-05
-2.39145481023187e-05
-2.51995128326438e-05
5.03090662490395e-06
-1.80345347467341e-05
-2.26559861676893e-05
-1.47543801126444e-05
-2.76152832390754e-05
-2.44982469580942e-05
-1.17408912292223e-06
-2.135602672882e-05
-1.92434019120236e-05
-2.00306367362351e-05
-8.41447378489747e-06
-1.58822916760273e-05
-1.26755617114861e-05
-6.82731680919546e-06
-3.1534133148419e-05
-1.52387583157457e-05
-3.96468384508245e-05
-2.74594354626287e-05
-2.46977595185018e-05
-2.74742941454554e-05
-4.05118908162756e-05
-2.64146349724087e-05
4.79426259869106e-06
-1.4641299068412e-05
-2.72699445244579e-05
-1.09010626225079e-05
-2.09191345473528e-05
-2.10302374124618e-05
-9.65202987276258e-06
-1.38885654166476e-05
-4.9706019577547e-05
-3.88541896712385e-05
-3.33196453421474e-05
-1.52899839939828e-05
-2.00989351094458e-05
1.69969429296162e-06
-1.12918384368627e-05
-1.36262879318262e-05
-1.3983764431331e-05
-1.11716758743941e-05
-2.04557508683759e-05
-1.36471492039259e-05
-5.71967004441064e-06
-2.61958547550118e-05
-2.67263461491007e-05
-1.26277378248872e-06
-3.18501626181268e-05
-2.82132346146159e-05
-1.43316774386048e-05
-1.46226607502616e-05
-6.92764775481756e-06
-4.19829358919094e-05
-2.72211403442453e-05
4.02212520451639e-06
-2.11927030877478e-05
-2.53305777975151e-05
-1.12422509090149e-06
-1.6869540046169e-05
-6.20380253815814e-06
-2.9479866321911e-05
-2.43995047745671e-05
-1.13895330594539e-05
-1.02441917568257e-05
-1.07657665275803e-05
-1.70614594871895e-05
-3.76476588901882e-05
-2.66985401177265e-05
-2.52733409216514e-05
-1.89133955708079e-05
-9.60194849960286e-06
-1.5215420939357e-05
-3.6515910659285e-05
-2.64880057133442e-05
-1.60422292605107e-05
-1.01027447372304e-05
-2.28273808168137e-05
-3.1418762316844e-05
-2.08282269715869e-05
-1.31652613441559e-05
-3.06369514191963e-05
-2.20653427044104e-05
-2.22958430293734e-05
-2.26021582899315e-05
-2.36489207766205e-05
-2.79977509769287e-05
-2.33773279853403e-05
-2.42424313646006e-05
-1.6001835432703e-05
-1.34756509708627e-05
-4.65202109869662e-06
-2.04219388253713e-05
-2.74648440137004e-05
-2.17287994416587e-05
-3.949968860554e-05
-3.2169328094812e-05
-1.92076275184896e-05
-3.6729704570952e-05
8.92842124322373e-06
-1.61621120267661e-05
-3.41430410390715e-05
-5.5657633864238e-06
-1.33661425115473e-05
-3.48004886002073e-05
-2.283599306274e-05
-2.1355694054695e-05
-1.88664039025243e-05
-2.08252959672799e-05
-1.27247887909654e-05
-3.78549385912274e-05
-2.15744894114639e-05
-2.03572427798259e-05
-1.54218359869727e-05
-3.01469020291478e-05
-1.5067086823494e-05
-1.74487821560372e-05
-2.58013173083632e-05
-3.54225552450344e-05
-2.36035385276539e-05
-4.1742289002119e-06
-2.41151895334417e-05
-1.60452927202702e-05
-7.77250599016455e-06
-2.11676510259504e-05
-2.48775818987502e-05
-3.07027914856075e-05
-3.87407796752625e-05
-2.89223028140971e-05
-3.57914912842185e-05
3.63736888006444e-06
6.18362031772897e-07
-9.77269978679254e-06
-5.42916960789886e-06
-3.12321471728725e-05
-1.93516500965467e-05
-1.21657523427062e-05
-1.76912108678271e-05
-1.93189479527976e-05
-2.35030955747493e-05
-3.86990730501912e-05
-2.0071016097662e-05
-7.04431975973475e-06
-2.09312106715942e-05
-4.30761421507316e-05
-3.00333788710182e-05
-1.22500021762976e-06
-1.73806891224537e-05
-2.01499930387027e-05
7.39909894160049e-07
-1.43489392783035e-05
-2.6562641666594e-05
-4.60343856319065e-06
-1.10093531164874e-05
-1.95903437168627e-05
-9.76354993082642e-06
-7.644950644615e-06
-1.38738385712433e-05
-1.53711820882518e-05
-9.56090043611261e-06
-3.87846963429233e-05
-3.16064419843145e-05
-8.54300965042519e-06
-2.96666788693522e-05
-3.10456043327129e-05
-1.30117265130588e-05
-9.76687261837132e-06
-1.90285689484209e-05
-2.65067372590995e-05
-1.27992718511968e-05
-2.83442986459272e-05
-1.66233138311714e-05
-1.51662034475658e-05
-4.1983147323761e-05
-2.82108126594666e-05
-2.7405822980392e-05
-2.52721052829483e-05
-6.20287806529002e-06
-5.93306559807028e-06
-2.62291883126742e-05
-1.06261581631954e-05
-6.23689254659533e-06
-2.3027398999626e-05
-1.64772591417206e-05
-3.3307317880065e-05
-3.177788527419e-05
6.1516904175148e-06
-1.44608212848544e-05
-2.29486869319098e-05
-2.56413415646908e-05
-1.28924800912231e-05
-4.34115596179518e-05
-5.56887375498776e-06
-3.7267812724851e-05
-4.78305334679316e-06
-2.62108723915991e-05
-1.80893165288984e-05
-1.34993376875636e-05
-1.73502403085791e-05
-1.96288368647571e-05
-1.50690371713059e-05
-4.14469717093021e-05
-1.75763695445907e-05
-1.8491532007782e-05
-1.23656469426252e-05
-3.21143607171428e-05
-1.36172195784363e-05
-3.33281297633248e-05
-1.94545381932827e-05
-2.54928807356494e-05
-3.76221646854796e-06
-7.28732196232696e-06
-1.38804581375096e-05
-8.74757647265981e-06
-2.97504461757873e-05
-8.56956634660412e-06
-1.67804705994607e-05
-1.20276690326395e-05
-1.42854360096724e-05
-2.5341012063171e-05
-2.75790324586478e-05
-5.73821931519864e-06
-2.60788122937892e-05
-2.56008696286415e-05
-1.0696039332809e-05
-4.55485512998629e-05
-2.51377992263603e-05
-2.82341011674018e-05
-3.08350508557744e-05
-7.40304851775903e-06
-3.24021432545827e-05
-2.0678718676404e-05
-3.65795702989483e-05
-3.46799184068805e-05
-3.81009784964851e-05
-2.20948575588446e-05
-2.72919545479832e-05
-2.01682358989494e-05
-7.42514003409393e-06
-2.811694807353e-05
-2.80172483079648e-05
-8.80992969636547e-06
-1.94868881180603e-05
-1.72753492573148e-05
-2.59782261853131e-05
-1.07750914104387e-05
-2.52661317220215e-05
-1.25731986469669e-05
-2.37804842838911e-05
-1.63024811267418e-05
-2.07077496533222e-05
-2.93186280364769e-05
-2.54567854299922e-05
-2.60010282417662e-05
-3.07226739273005e-05
-1.8154358101313e-05
-3.20455214614837e-05
-1.21415745882874e-05
-4.23449452422958e-06
-3.0420153057269e-05
-3.29560402310563e-05
-2.16384868331143e-05
