# Supplementary material for: Research on computational propagation and identification of mine microseismic signals based on deep learning
Source: PLoS One. 2025 Oct 22;20(10):e0334641. doi: 10.1371/journal.pone.0334641 (PMC12543183; doi:10.1371/journal.pone.0334641)
Supplement: S2 Data — (ZIP) [file pone.0334641.s002.zip › 000100500001914.xlsx_0.txt_24.txt.txt]

-4.36197716790116e-05
-3.43799835993987e-05
-1.57387029300045e-05
-9.6851492498338e-06
-2.56910284522373e-05
-9.11126277943267e-06
-1.96510670393097e-05
-9.65537935904692e-06
-2.90045420359411e-05
-2.61305188402497e-05
-6.36213782439213e-06
-1.89368401818614e-05
-3.45734101603684e-05
-2.97667409180973e-05
-2.10416989670101e-05
-1.2072993150814e-05
-3.96535915613013e-05
-1.45883985376947e-05
-1.22756164257531e-05
-2.754724606002e-05
-2.1959742493232e-05
-2.36075876154332e-05
-2.2524610357245e-05
-2.1910886667815e-05
-3.22903590131168e-05
-3.79194811627717e-05
-6.1141022054015e-06
-1.82120917502348e-05
-2.35748615701229e-05
-3.31179176022315e-05
-2.70862741826087e-05
-3.64581157202791e-05
-2.06628546758608e-05
-2.69685127174467e-05
5.68874020778743e-06
-1.6025816862995e-05
-1.86666576752137e-05
-2.11453296161545e-05
-2.19427255883318e-05
-1.59440817399308e-06
-3.36685904995232e-05
-1.10729770159989e-05
-2.84003857163957e-05
-3.07748426487341e-05
-1.57609761154247e-05
-1.4382758722671e-05
-2.20182749883308e-05
-1.15910750889341e-05
-2.19424644941379e-05
-3.45301088853463e-06
2.32798608185109e-05
-1.99024629775352e-05
-1.91756248149555e-05
-1.98426492701638e-05
-2.7593753777964e-05
4.91475758430241e-06
-3.50326759013124e-05
-2.67064546616236e-05
-1.84626584790738e-05
-2.22425632189975e-05
-1.71152298915733e-05
-1.13447600972787e-05
-1.56052672798187e-05
-6.5911661973492e-06
-1.95072418719723e-05
-1.16125226080289e-05
-2.03400356981583e-05
2.94218247474108e-06
-2.13839217299322e-05
-3.87599809971495e-05
-1.82973165639278e-05
-1.42909420666235e-05
-3.12420559624498e-05
-1.64586077762006e-05
-3.1294149293322e-05
-1.8055478370194e-05
-1.33065789035534e-05
-2.27098692720326e-05
-9.44813587775032e-06
-2.05117033201303e-05
-2.40710427119841e-05
-1.75007016876784e-06
-2.5102658259624e-05
-1.89038030693212e-05
-2.61309363055495e-05
-2.02685688464517e-05
-1.54257649865594e-05
-2.76594367933775e-05
-2.15879153358742e-05
-1.08342464808973e-05
-3.98052956076777e-06
-7.35072898984379e-06
-2.99340249386491e-05
-1.62506034264441e-05
-3.09909222085974e-05
-2.23801898582302e-05
-3.25037357319969e-05
-8.52011761975087e-06
-1.62257470507661e-05
-2.78892487846218e-05
-1.83506591204374e-05
-8.58443633646211e-06
-4.42682432585265e-06
-7.0557665094164e-06
-1.59666250269711e-05
-2.02715872064017e-05
-3.55196917795284e-05
-2.59764069004296e-05
-2.57196497152519e-05
-1.26196305447321e-05
-1.57968957637289e-05
-1.37453331477914e-05
-1.6907339358193e-05
-1.88461860365313e-05
-1.71299151964723e-07
-3.20120123081243e-05
-2.8617906243787e-05
-2.6056075605036e-07
-3.36786416584801e-05
-2.88383634490206e-05
-7.68766032554255e-06
-2.27132728228314e-05
-1.85362874213324e-05
-7.63254980600949e-06
5.53061725795885e-06
-1.60871512632864e-05
-1.75055280928608e-05
-1.85485159771001e-05
-1.76255121121973e-05
-1.59226839579464e-06
-2.07302925776938e-06
-1.80227785421151e-05
-2.944023856233e-05
-1.8461594901569e-05
-2.67947598592392e-05
-3.05624948560788e-05
-2.76862987986744e-05
-1.51652344190873e-05
-1.53121408089039e-05
-1.63341391698301e-05
-2.9595335762996e-05
-2.25292172592785e-05
-1.94837077176934e-05
-1.73487240191245e-05
-1.92845595468185e-05
-2.57067124652237e-05
-1.95764629031585e-05
-1.31106825651984e-05
-3.65987698859152e-05
-6.1813184243518e-06
3.84590466614409e-06
-1.41615459617566e-05
-2.65418309664329e-05
-3.54661362664108e-05
-2.98474556904848e-05
-3.85874316676287e-05
-3.13516345337145e-05
-1.13061539580354e-05
-1.27735824785463e-05
-1.78136157791895e-05
-1.46264298484219e-05
-1.51125595076626e-05
-8.75349161885977e-06
-2.25851733151063e-05
-8.92829006487458e-07
3.04655971856269e-06
-3.48676511339176e-05
-4.52175145214502e-06
-2.47846905387635e-05
-3.27509156543239e-05
-2.33258515732072e-05
-3.10440547138333e-05
-2.95105761298871e-05
-1.62855213389337e-05
-4.61467239972657e-05
-3.90149513396084e-05
-1.3476308277976e-05
-2.37789662636135e-06
-1.75186785501834e-05
6.82749390514695e-07
-2.47690991634407e-05
-3.53439179152022e-05
-1.3750272396054e-05
1.24817872836464e-05
-2.44659962446263e-05
-1.58212259346127e-05
-1.87846940672455e-05
-1.67361995917818e-05
-2.74289115165128e-05
1.21934355970897e-06
-6.75583274287503e-06
-2.18121516863232e-05
-3.49298333632421e-06
-2.18422326074001e-05
-1.20174361022686e-05
-7.6359008448013e-06
-2.53258298831092e-05
-8.75952662231917e-06
-3.16367383067354e-05
-2.6739476847545e-05
-3.94065559089897e-05
-2.51541464506927e-05
-8.24046714429657e-06
-2.11452165345047e-05
-1.31699168184715e-05
-1.87891535722284e-05
3.0899906035775e-06
-6.87498413439945e-06
-3.63748915039683e-05
-9.63990139513871e-07
-2.53238285609048e-05
-1.68559364860552e-05
-8.09604461906409e-06
-2.1417797284507e-06
5.24705594757527e-06
-2.64110942577814e-05
-3.18671725404844e-05
-7.5150413823242e-06
-1.04338988387612e-05
-2.65665734273038e-05
-5.67968536812843e-06
-7.33000867635774e-06
-1.61726005210465e-05
-2.33573402543902e-05
-3.02982976032242e-05
-1.9628186292271e-05
-2.8972992191141e-05
-4.0531097916496e-05
-1.63876953743946e-05
8.9114234703283e-06
-1.31026052738562e-05
4.64646678038539e-06
-1.69145383883135e-05
-9.50731837499998e-06
-2.62191783929468e-05
-3.35493907712867e-06
-2.09447272327863e-05
-1.54005924757362e-05
-1.40001902402869e-05
-3.96881040835357e-05
-2.95038419978919e-05
-1.5891678525395e-05
-2.50668760315086e-05
-2.52109089538765e-05
-2.74866295028659e-06
-3.47710649281427e-05
-1.52675528700253e-05
-1.95502236735373e-05
1.43825926185444e-05
-1.59586663843872e-05
-1.8476452310103e-05
-1.12844062172937e-05
-1.70672836277219e-05
-2.85833545086416e-05
-1.55709803970262e-05
-1.39025809933066e-05
-1.41296623073395e-05
-3.55182844114847e-05
-2.82854826390808e-05
-2.70322624170077e-05
-1.65804885014356e-05
-2.39534527387627e-05
-2.59624456287874e-05
-2.3198426315362e-05
-2.57022861939513e-05
-1.63259549398393e-05
-2.2557199274828e-05
-1.54038447590296e-05
-8.92979694588764e-06
-3.76347581101057e-05
-2.22892383851521e-05
-3.20814635392249e-05
-1.81567100733878e-05
-2.9050866726233e-05
-2.22757845745697e-05
-2.91341050890862e-05
-3.37948569921108e-05
-3.00286057541953e-05
-2.48653402487581e-05
-1.55824612533415e-05
-2.85814415812248e-05
-3.4126418085067e-07
-2.57620406504427e-06
-3.02224767569087e-05
-4.22525454137604e-05
-2.30704814685046e-05
-2.12037564007134e-05
-4.39528535963652e-05
-2.07491371111543e-05
-4.27498521692338e-06
-3.39757091795199e-05
-3.04420582625738e-05
-2.76844542622884e-05
-1.114907296148e-05
1.06956905796426e-05
-2.08059906035799e-05
-4.30798927110301e-05
-6.79912042672015e-08
-1.92881802325656e-05
-2.24372979479984e-05
-2.70308901774551e-06
-7.71555576044377e-06
-5.573474363523e-06
-7.79183998060605e-06
-1.75660210122144e-05
1.11723538482696e-06
-1.43778119693074e-05
-2.08410714751758e-07
-2.21718901936814e-05
-2.59014501951582e-05
-1.95845759390779e-05
-1.50634561077964e-05
2.49882685045089e-09
-3.26073472159454e-05
-1.36640743556549e-05
-1.28839351805086e-05
-1.65317062004763e-05
-1.1373415940134e-05
-1.99550703053633e-05
-2.738184036713e-05
-1.02081054999619e-05
-1.70215787932978e-05
-1.67556007791004e-05
-3.54810350708974e-05
-2.39829314261557e-05
-2.29649474100232e-05
-9.02714939230298e-06
-2.68073799200933e-05
-2.03551820650863e-05
-2.95251240394644e-05
-3.24348405898163e-05
1.12447847214454e-05
-1.1529920617987e-05
-3.03390157281397e-05
-2.25426750491264e-05
-2.85633349811761e-05
-9.76213184221088e-06
-4.12831806584713e-05
-3.49299113660685e-06
-1.58246211054353e-05
-4.0053399482862e-05
-3.78849422388036e-05
-3.99891861877561e-05
-3.05173710462081e-05
-5.43550836662408e-06
-2.03117591975901e-05
-1.43964565029609e-05
-2.57729729797922e-05
-2.20291357925985e-05
-3.30597175155149e-05
-3.12325058294917e-05
-1.98046427755102e-05
-2.01336950025881e-05
-2.41292432240317e-05
-2.12293269656864e-05
-6.30646953058691e-06
-1.51898627300597e-05
-2.72928148726813e-05
-3.43127572573891e-05
-1.52010682102667e-05
-1.25028947066189e-05
-3.63661634284052e-05
-2.06492948789572e-05
-1.4447885954094e-05
-1.57953390676061e-05
-1.37369053083856e-05
-3.33225236757207e-05
-1.77090954917443e-05
-3.02641870541085e-05
-2.44031539142165e-05
-9.06337228988113e-06
-1.06272267580959e-05
-2.684364263378e-05
-3.05742117328629e-05
-2.88603495593968e-05
-1.2941661756944e-05
-1.80781915537691e-05
-6.54244112273637e-06
-1.24890549418898e-05
-2.01662754671618e-05
-3.99332550116521e-05
-2.37230512798674e-05
-9.61041859445367e-06
-3.77636358243013e-05
-1.63504924910215e-05
-7.7545857546561e-06
-2.23541525031001e-05
-1.16827706543598e-05
-2.21201671231965e-05
-1.39025541184905e-05
-2.60467611727333e-05
-7.82543219653072e-06
-1.79023685679253e-05
-1.99983999549206e-05
-1.39568174769381e-05
-8.8369360335821e-06
-2.09475919526384e-05
-1.98863036095608e-05
-1.76492915986889e-05
-2.6421565835996e-05
-3.31828256383034e-05
-1.64676474418945e-05
-1.80793564772693e-05
-3.33766838323343e-05
-1.31821382048865e-05
-1.16697560815314e-05
-3.18673098488857e-05
-1.75037305553297e-05
-6.85088057872958e-06
-1.58410955206677e-05
-2.37107176665932e-05
-2.18256976791115e-05
-2.08301035645059e-05
-1.26545579437746e-05
-8.87900806739797e-06
-2.1997837033955e-05
-4.11275432852782e-05
-1.99785519520254e-05
-3.47444428252696e-05
-3.22823638218261e-05
-2.60301594769968e-05
-2.75093221007865e-05
-3.40620229911277e-05
-2.68264020213495e-05
-4.49292678566064e-06
-2.34452142124728e-05
-2.69160968768367e-05
-2.03978786544269e-05
-1.67420149844596e-05
-1.57466517750096e-05
-2.50154835602891e-05
-2.05524933938134e-05
-2.56086812394828e-05
-8.53482829599063e-06
-1.38617881276443e-05
-2.63846265387916e-05
4.26418069334996e-06
-2.35880137917585e-05
-4.95942030332524e-06
-1.59683224207213e-05
-3.53075042671093e-05
-2.0583015396197e-05
-1.08005147014751e-05
-1.71132583437516e-05
-1.85143800021008e-05
-3.24904373170096e-05
-4.45420318574069e-05
-3.81274652016725e-05
-5.29339577341388e-05
-1.91079381793376e-05
-7.54200256259561e-06
-1.78151116511947e-05
-1.07044418334312e-05
-3.13798438413341e-05
-2.11213550689226e-05
-2.96878981692573e-05
-3.06739686719863e-05
-2.5697763958524e-05
-5.01628774033322e-07
-1.39552917739545e-05
-4.37112229604001e-06
-2.91772484556001e-05
5.38940235612276e-08
-3.18867603141767e-06
2.24498819120887e-06
-2.34808958375051e-05
-1.24224450789272e-05
-5.02373248768545e-05
-2.07295295460733e-05
9.05335960888776e-06
-4.04158099333308e-06
8.3193894330143e-06
-2.88397504431991e-05
-3.57175121381864e-05
-1.22446447939785e-06
-1.4893411142279e-05
-2.84162758677655e-05
-1.32804121728705e-05
5.24922749199635e-06
-1.68470408363985e-05
-2.75516581740841e-05
-3.16199095260505e-05
-1.49924745582047e-05
-1.19429330319142e-05
-1.07376837554141e-05
-1.98104175947513e-05
-1.3306042699852e-05
-1.69527340627521e-05
-2.94056121568377e-05
-1.83380902601008e-05
-1.17454794212838e-05
-1.95154152270002e-05
-2.21006771034544e-05
-2.44977886956813e-05
-2.23526827413344e-05
-3.22189544368405e-05
-1.40615882685848e-05
1.61969420769192e-06
-1.98700539556963e-05
-9.39483397197056e-06
-3.22385676135381e-05
-1.5882177078599e-05
-6.62167784273884e-06
-8.38751375544326e-06
-3.29061055639237e-05
-1.60615884015346e-05
-8.56059658913166e-06
-3.13662201072266e-05
-3.72241188383309e-05
-1.67215245536349e-05
-1.78726247817363e-05
-2.65897318101901e-05
-1.44387752442718e-05
-2.28431673052241e-05
-5.79372899972821e-06
-8.37567038121721e-06
-7.13500890585786e-06
-2.21242305012953e-05
-1.73316889302009e-05
9.27694937787939e-06
-2.36759840610483e-05
-2.0493481527261e-05
-2.96887823526309e-05
2.79145182954052e-06
4.99612037568795e-06
-2.37534830905177e-05
-4.00346766292722e-05
-1.90646524298524e-05
-2.03447905190268e-05
-2.66568221504366e-05
-3.08749873798896e-05
-4.07131203708145e-05
-3.00621915177988e-05
-3.06207776501146e-05
-2.7744110712831e-05
-4.15350213203584e-06
-2.3932370404227e-05
-6.90763265517823e-06
-2.50946942232385e-05
-2.4845841238043e-06
-7.31488169849137e-06
-2.67879299122027e-05
-2.67900402638557e-05
-2.62860213292022e-05
-1.39918394204966e-05
-1.68281168921126e-05
-2.57137865264495e-05
-1.07622628424456e-06
-9.9910914350611e-06
-2.97232510185576e-05
-1.66585693496306e-05
2.60038617585793e-06
-1.17153982736003e-05
-1.66829253613826e-05
-2.01986491367954e-05
-1.70472829857879e-05
-2.21581629344796e-05
-1.72155315510827e-05
-2.23316327815304e-05
-1.03527879444793e-05
-2.38651670854416e-05
-1.3232367194372e-05
-2.658432504417e-05
-3.47662861289094e-06
-1.90995808663404e-05
-2.2226213264481e-05
-3.34449438502209e-05
-3.61598275671521e-06
-1.96044403188583e-05
-2.78371043878313e-05
-9.40859228953399e-06
-8.24103676385831e-06
-8.24020714646441e-06
-3.29174208216579e-05
-2.92057241947226e-05
-6.23007677802754e-06
-1.97504014372133e-05
-1.69501010106749e-05
-2.37173927756396e-05
-2.08263504556346e-05
-2.31336041643762e-05
-2.63732141964652e-05
-4.72573154444648e-06
1.26866124169799e-06
-2.16629341435205e-06
-3.02250956133676e-05
3.08147138487251e-06
-2.85857827296073e-05
-7.57429165311424e-06
-4.16445193287557e-06
-1.16762192484677e-05
-1.40398635077055e-05
-2.26368326198258e-05
-2.34659270509135e-05
-1.21314803670693e-05
-1.82751330527992e-05
-2.954406510907e-05
-2.57361509669762e-05
8.32629375733042e-06
-2.13083425852927e-05
-2.24143862565848e-05
-2.55363737038908e-05
-1.92241792006165e-06
-1.56400988054073e-05
-9.89687887969177e-06
-3.07747625842399e-05
3.32851878596961e-06
-2.05839008248848e-05
-6.86011791962408e-06
-9.50545374872215e-06
-2.56939517313837e-05
-4.19563828330288e-05
-8.35042128138482e-06
-8.44957063850553e-06
-3.36469984866152e-05
-1.35796104786582e-06
6.37079818783321e-07
-1.90829502344488e-05
-2.09173187153352e-05
-2.05785749829744e-05
-1.09338374520964e-05
-1.35642215527818e-05
1.04574862532368e-05
-2.28726824497052e-05
-6.11037581113425e-06
-2.53114757421152e-05
-3.11871399366216e-05
-2.08652510320088e-05
-1.04013710103252e-05
-2.3006240211754e-05
-1.29311491293221e-06
-4.20721925993437e-05
-4.39188243188836e-05
-1.89947890451954e-05
8.02620052757579e-06
5.35018362081716e-06
-2.30711847487544e-05
-1.72681996269977e-05
-1.26669648667603e-05
-9.29893684038251e-06
-2.62808713189133e-05
-1.92105445209139e-05
-8.86425942565991e-06
-8.40404923894397e-06
-3.46546411980041e-05
-3.33442533201251e-05
-1.49642464155663e-05
-1.24964819488271e-05
-1.99804491088678e-05
-2.77305308783395e-05
-2.50121216554721e-05
-1.98200114840912e-05
-2.11640064043531e-05
2.09129177568972e-06
-4.00173410477383e-05
-2.08198543320369e-05
-1.48323922471917e-05
-1.21898356773248e-05
4.24262224254782e-06
-2.05640312862655e-05
-2.23911003083998e-05
-7.40636825667579e-06
-1.22381160795805e-05
-1.24254050556222e-05
-4.75166985892924e-06
-2.69642017985872e-05
-6.18057322868073e-06
-1.56846357303194e-06
-2.24093095098977e-05
-1.32999258719686e-05
-9.28979438498982e-06
-4.32025706322307e-05
-2.3982846523579e-05
-1.68210207439782e-05
-2.96884219561191e-05
-1.4151556863218e-05
-2.973156692148e-05
-2.17581413908732e-05
-4.33642219725525e-06
-3.01250154599082e-05
-1.24650230573214e-05
-5.58250563488295e-06
-2.14763521890999e-05
-2.55782980317094e-05
-2.59289244559484e-05
-2.19320556821699e-05
-2.57388743444187e-05
-1.57714134214644e-05
-2.91261793407204e-05
-8.66857615926254e-07
-3.42934024486592e-05
-2.59531364339272e-05
-2.73646602090221e-05
-1.47145213174602e-05
-9.24523629714296e-06
-3.24663267040492e-05
-1.17465420529207e-05
-1.98802091387923e-06
-2.07004881258576e-05
-3.2140292943408e-06
-2.34902930124007e-05
-1.96039914665761e-05
-1.28772550301752e-05
-2.7798797253513e-05
-8.93500679315822e-06
-2.4475410084583e-05
-9.58607807418097e-06
-1.25848976036702e-05
-2.82586495129462e-05
-4.61309232757663e-05
-4.87204803093929e-06
5.28287037542046e-06
-1.66937284226653e-05
2.10451148780257e-05
-2.01499521301325e-05
-3.75604745388015e-05
-2.53143755747929e-05
-3.63187258437048e-05
-1.41647094022576e-06
-4.6026602030487e-05
-1.41808241595498e-05
1.19267044640552e-06
-1.55358880616322e-05
-2.3098347063334e-05
-1.6123599100388e-05
-3.9585974487313e-05
-6.90160301102365e-06
-3.07217059552137e-05
-3.45908817256127e-05
-3.05931944704428e-05
-1.53055001533178e-05
-1.54672255147034e-05
-9.22693005439619e-06
1.27107951280141e-05
-2.06585505978725e-05
-3.73561967818327e-05
-2.89821857688649e-05
-2.91754568191556e-05
-2.05652267263129e-05
-3.45141188073692e-05
-2.54804392497931e-05
-2.06213075252818e-05
-3.5783198873386e-05
-3.66409643803053e-05
-2.7756366165648e-05
-3.74726258938141e-05
-1.02398368947399e-05
-1.04017865097431e-05
-1.31002553931148e-05
-3.08218787596127e-05
-9.41372932617688e-06
-1.98181302970341e-05
-2.50561930276497e-05
-1.30927684914159e-06
-8.09580910550986e-06
-3.08763813940419e-05
-1.10223076055363e-05
-2.42554544569866e-05
-2.26690727041823e-07
-9.79668201737933e-06
-2.08574919950356e-05
-2.63677912269543e-05
-2.01944871529253e-05
-1.95608048181394e-05
-3.69933467640629e-06
-1.27318937657739e-05
-8.17064691629806e-06
-2.15487689060045e-05
-1.52531858854866e-05
-5.32216002559845e-06
-3.91865518376914e-05
-5.56687928500974e-06
-5.71257468181722e-06
-2.74778787826371e-05
-7.71320706160942e-06
-2.84271997210147e-05
-1.3549170486556e-05
-4.32371429626927e-07
2.78089153439838e-06
9.85945788143998e-06
-1.53977962803511e-05
-3.46157927537542e-05
-1.2862320885269e-05
-1.94708452888574e-06
-1.04634679093938e-05
-1.57470790142494e-05
-3.13243358419643e-05
-1.49360029666809e-05
-1.53881773543636e-05
-1.51237328515675e-05
-1.84247061861826e-05
-3.12730901147195e-05
-2.87906602492656e-05
-1.94226381840198e-05
-3.89910091322556e-06
-2.78597841645568e-05
-2.22469767036683e-05
-1.22971986254023e-07
-3.83179588173989e-05
-1.6806704320607e-05
1.5870944096547e-06
2.67767670984542e-06
-2.38767808189943e-05
-1.02226132996554e-05
-3.26335458801739e-06
-2.88451009756322e-05
-7.5181967058314e-06
1.61150307187651e-06
-2.64346420124477e-05
-1.31703159695797e-05
-2.63918855978552e-05
-2.87165865747604e-05
5.90721461221103e-08
-1.36988890732437e-05
-1.32051159258367e-05
-2.44135977247356e-05
-1.59626361985873e-05
-8.53203385462049e-06
-1.90683777374953e-05
-3.0460538971971e-05
-3.90150413276792e-05
1.31618366050106e-06
-2.04742219422492e-05
-3.74718492874225e-05
-5.85807266971716e-05
-4.00309068568857e-06
-2.92367638871577e-05
-1.85576662726825e-05
-1.8886804639043e-05
-3.10112702033823e-05
-1.07805131847909e-05
-2.52502444711862e-06
-1.30059881457059e-05
-1.88882190981371e-05
-2.79390115640217e-05
-7.58194247969127e-06
-8.01521118035187e-06
-1.79855942165238e-05
-4.39049519561716e-06
-2.14128891106785e-05
-6.86248524028916e-06
-2.31642940675581e-05
-6.65679973531159e-06
-2.00430526351936e-05
-1.75667372873219e-05
-4.87238847434412e-06
-3.20172782797797e-05
-1.16312764644546e-05
-1.01917127794537e-05
-8.79070568587266e-06
-2.18588061333264e-05
-2.97236794528259e-05
-1.17956473196367e-05
-3.41002242430394e-05
-2.81846316288656e-05
-2.14366444608787e-05
-1.15576473309119e-05
-3.70844714192049e-05
-3.10703010468138e-05
-2.17444034255373e-05
-1.07116105828909e-05
-1.19422817421052e-05
-2.55519771443088e-05
2.04185807272271e-05
-1.31748697584142e-05
-1.81942568404738e-05
-2.69520473579097e-05
-1.86100838204675e-05
-3.99615837621916e-05
3.00816188850224e-06
-2.72726737733946e-05
-1.18226769554666e-05
-1.23499457616339e-05
-1.77581408037565e-05
-4.23757508906325e-06
-1.92266021926518e-05
-2.68604810360133e-05
-2.13094489568762e-05
-3.44406567522916e-05
-2.94922290152181e-05
-1.86077398927699e-05
-1.32545017563132e-05
-1.74203327489781e-05
-1.4720359126713e-05
-2.19027769524958e-05
-2.3851428506323e-05
-1.14371795150687e-05
-6.13258058063337e-06
-3.03715042776908e-06
-1.90571966406773e-05
-1.80742197608999e-05
-1.91540089695206e-05
-8.70441396226517e-06
-1.88670996729112e-05
-2.15622104807721e-05
-1.64623321138033e-05
-1.36573813507911e-05
-2.96766429534041e-05
-2.67978566275354e-05
-2.04648556380236e-05
-2.91055822412064e-05
-2.11902966227136e-05
-2.75388545001939e-05
-3.77687988950524e-05
-4.9180678874461e-06
-1.63935386099866e-05
-3.4119277724894e-05
-3.34431208064386e-05
-1.66154633383664e-05
-3.77643989879082e-05
-7.33668236601486e-06
-1.61602597976176e-05
-1.82590755339538e-05
-1.35527107857201e-05
-2.19943585565495e-05
-3.38177699423005e-05
-3.80663720072854e-05
-1.07902865639537e-05
-3.04587244533876e-05
-7.43301038991041e-06
-1.39162759218933e-05
-1.55070754284294e-05
-8.68288578464082e-06
-1.51450205927901e-05
-3.33686018103136e-05
-2.61094116977602e-05
-1.76510566855462e-05
-4.47897289863137e-05
-1.48241843398069e-05
-1.90003513520136e-05
-1.28611920604757e-05
-2.75871762274125e-05
-1.75772140734902e-05
9.86157202472484e-07
-1.7250876004146e-05
-2.41213652520149e-05
-5.87721476432566e-06
-2.25418384215489e-05
1.32966549803132e-05
-2.9088773377197e-06
2.17158724445256e-06
-1.75832050913033e-05
-2.74324698958442e-05
-9.43224786590218e-06
-2.28992149164461e-06
-2.48516174075173e-05
-1.61750818446024e-05
-6.59261531790057e-06
-1.22998469073557e-05
-8.89551394241206e-06
-2.52787593247056e-05
-1.89590000249169e-05
-1.95453653349573e-05
-3.4496194763268e-05
-4.40576248850316e-06
-1.2557623099988e-05
-1.93178123695171e-05
-4.47189558263833e-05
-2.77639179610367e-05
-2.48021976712813e-05
-2.88191904362428e-05
-2.59672139025765e-05
3.41289735303218e-06
-4.82465395631241e-06
-1.99942885361136e-05
-3.68138451631447e-05
-3.81529594337005e-05
-2.9010236545763e-05
-2.69648653301003e-05
-2.91238102014925e-05
-9.4839898547032e-06
-2.74221131055947e-05
-1.477803493055e-05
-9.10786354724609e-06
-9.33092117434043e-06
-3.12833724783372e-05
-2.06676358279772e-05
-2.38293163385917e-05
-1.30298258775963e-05
-1.95802180560489e-05
-2.32348793697077e-05
-1.63170523005614e-05
-9.41151266428579e-06
-1.01034368014382e-05
-1.77444865750091e-05
-2.00993040627406e-05
-6.94664792582014e-06
-2.94619368371931e-05
-9.73999256497053e-06
-1.52794786790054e-05
-2.38098522684406e-05
-3.06645424286191e-05
-6.3229046018205e-07
-2.88091299265849e-05
-2.48333011318173e-05
-3.69755611696723e-05
-1.63524457481653e-05
-1.12822001124581e-05
-2.04186026947741e-05
-1.59551782210705e-05
-2.51596818563259e-05
-5.90792692093478e-06
-6.84621403319369e-06
-4.46326371466711e-05
-3.94404673535106e-05
-2.90050636702235e-05
-9.90699638677902e-06
-4.08953156259327e-05
-1.86749661195118e-05
-4.23862551678806e-05
-2.32330652282524e-05
-5.21891228657237e-07
-1.89794809030055e-05
-2.01244038963596e-05
-2.19804145569538e-05
-1.86483304049609e-05
-1.76813675909649e-05
-1.11051094357077e-05
-2.61423674865473e-05
-2.14374791145727e-05
-6.73370914111031e-06
-1.54801559203119e-05
-4.31503296120692e-05
-2.42010945406876e-05
-1.42203480704148e-05
-2.99573197961658e-05
-8.1159889912273e-06
5.52979531156769e-07
-1.77169846936988e-05
-4.36504621982796e-05
-3.35172791731903e-05
-7.82199636942821e-06
-9.84832778227029e-06
-1.99130019406412e-05
-1.23802516729272e-05
-4.48567412183506e-07
-1.60420945452504e-05
-1.46513535786444e-05
-2.6403905317593e-05
-1.02762255255379e-05
-1.44904747940092e-05
8.02136723721822e-06
-2.18523876475798e-05
-1.26891834163348e-05
4.89662484170457e-06
-4.1680309038108e-06
-2.93944664256914e-05
-2.42405414865777e-05
-2.27978216227789e-05
-5.18474378417694e-05
-3.32801255755667e-05
-2.68113535458299e-05
-1.19138208146395e-05
-2.25542226230854e-05
-3.02856802668651e-05
-1.68391441070722e-05
-1.67448000511104e-05
-3.37388153003751e-05
-7.03950636920838e-06
-2.12559876204861e-05
-4.02372482139597e-05
-1.98175780561904e-05
1.07370023985206e-05
-1.96763607472161e-05
-2.03253792238573e-05
-9.67017966460663e-06
-1.50845661037277e-05
3.74216613550718e-06
-2.65544905330383e-05
-2.44390294192677e-05
1.48912166398156e-06
-9.99996278010244e-06
-2.55114084412448e-05
-4.76000827961188e-06
-2.98145556875548e-05
-1.68570460666607e-05
-2.22718156406371e-05
-2.7128537287739e-05
-1.29076497670658e-05
-1.32769759710792e-05
-8.59645429329999e-06
-2.9166780084533e-06
-3.62988906963108e-05
-2.43771953878776e-05
-1.51391883846277e-06
-3.27909836377384e-05
-1.35952747445333e-05
-4.00793956879243e-05
-2.174563751019e-05
-1.96966957895161e-05
-2.27207517021462e-05
-3.28379732088784e-05
-2.0867335401209e-05
-3.729397992005e-05
-1.34710329370245e-05
-2.43335918998396e-05
3.43698769742195e-06
9.0637149583347e-06
-9.38897679459647e-06
-3.5879089804169e-05
-6.52009752925361e-06
-2.3428500945838e-05
-1.71289674607876e-05
-2.3177722653658e-05
-2.42049238168171e-05
-1.24720063430246e-05
-2.61908689375928e-05
-1.47991107853971e-05
-2.00708761150868e-05
-2.05872852865814e-05
-2.20579138495804e-05
-4.369270647898e-05
-3.59726112233869e-05
-5.73104096711889e-06
-1.26850287124243e-05
-2.11303132252257e-05
-2.08759226908486e-05
-3.73264959866561e-05
-2.68700124762839e-05
-1.070969962917e-05
-1.07748044204715e-05
-2.52932855573587e-05
-1.72280265588948e-05
-2.15660201181857e-05
-2.18968736907991e-05
-2.26902807848143e-05
-2.06647266287859e-05
7.0689264473597e-07
-4.571001047216e-05
-1.21424665736543e-05
-3.23451857504935e-05
-5.44255155335167e-06
-2.78316093782674e-05
-4.43218238513188e-05
-3.48486816699422e-05
-3.44526307007631e-05
-2.10079236732833e-05
-4.89196239272376e-05
-2.07801837758851e-05
-1.36403134617117e-05
-3.08050965277158e-06
-2.19076720595966e-05
-1.65997287939355e-05
-3.25651058458122e-05
-2.07572505838177e-05
-2.77015740033761e-05
-1.61614663382556e-05
-2.20365706497912e-05
-2.15809375371159e-05
-3.59454086785995e-05
-4.2741954521373e-05
-2.94274737307034e-05
-4.41331303865055e-05
-2.46098352599008e-05
-5.20657700762696e-06
-2.65046265373863e-05
-3.5641301549783e-05
-2.70715233559416e-05
-1.81399662012426e-05
-3.46972702619601e-05
-2.3900091089579e-05
-1.56318911586832e-05
-1.60838802311145e-05
-1.69419419212372e-05
-1.26782016205679e-05
-3.52272802916104e-05
-2.59502543939504e-05
-1.16266947565268e-05
-8.19040400437533e-06
-3.0025299041039e-05
-5.68916381046239e-06
-2.93198892363963e-05
-3.65927883807439e-05
-3.13241445413173e-05
-1.44838960460332e-05
-3.13011644000236e-06
-1.96252569605531e-05
-9.54471132532563e-06
-3.1060544948543e-06
-1.79108116473967e-05
-2.10224055801775e-05
-3.5765160027291e-06
-1.55102028138769e-05
-2.21741319192986e-05
-2.14104864076142e-05
5.84153201276453e-06
-4.4160092280744e-06
-2.17062926525607e-05
-1.75447679047496e-05
-1.07654603395139e-05
-3.52342926754996e-05
-3.95604878529879e-05
-1.45610301191578e-05
-5.47661315811753e-06
-2.5797281957572e-05
-2.59888557270943e-05
-1.05764380742846e-05
-2.99726085202994e-05
-1.83294518461465e-05
-1.15225961629771e-05
-1.44736392346954e-05
-2.7319780312002e-05
-1.3550443451438e-05
-3.67811351215027e-05
-2.11811325373901e-05
-2.78070349069027e-05
-1.29583345729561e-05
-3.25240856284416e-05
-3.25183257316209e-05
-2.15700810840551e-05
-2.70343814021183e-05
-1.67654646746445e-05
-3.08472657570919e-05
-2.49650161931794e-05
-2.58058938966448e-05
-5.74487176230151e-06
-3.1710597696699e-05
-1.282339086642e-05
-1.84432235847461e-05
-2.53120516797453e-05
-1.90230720699976e-05
-2.18363712723291e-05
-3.64416321147052e-06
-1.3574065123969e-05
-1.91037282950664e-05
-2.48518875731823e-05
-3.99940094816791e-05
-3.77213757780551e-05
-1.99594278192034e-05
-3.37285974311219e-05
-2.2627010433493e-05
-4.38967919953076e-05
-1.79456525411024e-05
-4.13130548337761e-05
-2.5363140888448e-05
-1.3525402989227e-05
1.19516411216935e-05
-8.99915891084074e-06
-6.15291203629988e-06
-1.83566974203372e-05
-2.20418440295071e-05
-8.08302292466954e-06
-2.04174138081342e-05
-4.35835143896077e-05
-9.72883356946879e-06
-1.28623184129603e-05
-1.30002248179942e-05
-2.12985257754325e-05
-1.71325660863631e-05
-6.15457562048889e-06
-2.74124671156093e-05
-6.28422805518306e-06
-1.17151647543321e-05
-9.50767253146714e-08
-2.89310860063302e-05
-4.41272210386255e-05
-2.29908384341146e-05
-2.35611286796015e-05
-3.71594260110784e-06
-1.01237938243885e-05
-2.28314696725949e-05
-3.4441965988467e-05
-3.46331860653067e-05
-1.61295341777638e-05
-4.03355794898013e-05
-2.572453340941e-06
-2.19839504959662e-05
-1.43094787526722e-05
-2.58848050590816e-05
-3.80774863149396e-06
-5.4562820417903e-07
1.9938354612911e-06
-1.98038791638644e-05
-3.42849351470444e-05
-2.34883761315332e-05
-2.16837158369884e-05
-9.35067450202097e-06
-5.35288081336662e-06
-1.14809630500297e-05
-2.91899496091863e-05
-1.58727601976648e-05
-3.13558181502937e-05
-2.78147440638033e-05
7.79507517822843e-06
-1.11483973973813e-05
-2.78947928768216e-05
-2.41323645868226e-05
-2.05213363459448e-05
-1.23505253787772e-05
-1.76392343118202e-05
-2.54618306152849e-05
-2.2285301227721e-05
-1.52125769151164e-05
-1.01486473602494e-05
-1.911522390773e-05
-2.04740023608651e-05
-1.48209496269842e-05
-3.6660851834322e-05
-2.69352058538679e-05
-2.69165268036587e-05
-1.31574329108681e-06
-1.96846142720479e-05
-4.47009746263998e-07
-7.77238556624804e-06
-3.74211159051321e-05
-5.87528414817263e-06
-6.75116562129065e-06
-2.21371182566225e-05
-3.21915480526451e-05
-1.34635161410757e-05
-2.81678649858772e-05
-1.66712686799246e-05
-1.20553614734204e-05
1.22538701003334e-06
-2.52346966215505e-05
-1.56835593712533e-05
-1.84289109586283e-06
-3.74338626603376e-05
-7.62002482707576e-06
-2.09518897081498e-05
-1.24011587160954e-05
-1.5112312488178e-05
-1.28866249934551e-05
-6.00244622173558e-06
1.6296337801959e-05
-2.26557532710221e-05
-6.83069727819169e-06
-2.74717851167526e-05
-2.50221997510982e-05
-5.06532502193312e-05
-1.81239983607543e-05
-3.48862909822104e-05
-3.54079409755462e-05
-1.90638995253394e-05
-2.74604126592791e-05
-9.66187296510393e-06
-1.40170843563182e-05
1.38335809734239e-06
-1.90394761624076e-05
-2.45018141687231e-05
-2.53901963166435e-05
-2.80971829191603e-05
-4.57353176587017e-06
3.86254918554682e-07
-2.25434332540633e-05
-1.56384797382512e-05
-6.01967452056706e-06
-5.96708086918078e-07
-6.74414771357688e-06
-3.07356843453552e-05
-3.64539291179314e-05
-1.83515573403973e-05
-1.49734709524611e-05
-1.05449296355627e-05
-2.91796582482199e-05
-1.32664948733269e-05
-2.89542919172171e-05
-3.64670438430332e-06
-1.202121744226e-05
-1.8060568521644e-05
-2.73677644628996e-05
-8.92606796576166e-06
-6.06710727845702e-06
-9.6625029209269e-06
-1.86421686437435e-05
-1.95627795854771e-05
-1.31679907560314e-05
-8.51586570257966e-06
-2.51501470816494e-05
-3.26457924899433e-05
-2.24651366076088e-05
-3.56694408783771e-05
-2.94742013589843e-05
-2.64465033096108e-05
-7.58440590010266e-06
-9.91971012703083e-06
-1.8890622612719e-05
1.44882716341944e-05
-3.11450465595376e-05
-1.99792179976297e-05
-2.80480662282786e-05
-2.78055867122063e-05
-3.68686706228096e-05
-1.4275846371032e-05
-3.26392865996059e-05
-1.65205128682605e-05
-2.0810077754808e-05
-2.40987119431409e-05
-1.93447856291254e-05
-1.95312899020594e-05
-1.35761421344741e-05
-2.48737662073996e-05
-2.49360825105415e-05
-3.52160366830073e-05
-3.0833936639975e-05
-2.53321469139418e-05
-2.02497117647293e-05
-4.01604906961141e-05
-3.62992989897191e-05
-3.7387964084664e-05
-1.98044390889306e-05
-3.17787022169973e-05
-5.46989540530836e-06
-3.23256127604855e-05
-3.01792158315621e-05
-1.97135855821551e-05
5.71824213748927e-06
-1.84251597703436e-05
-2.60728388253115e-05
-1.66581815106644e-05
-2.48350119649719e-05
-2.76591181188897e-06
-7.81066947113318e-06
-1.48734449095775e-05
-3.25557827171308e-05
-3.28874804112689e-05
-1.83437917977739e-05
-2.79975756387703e-05
-2.2297417368348e-05
-2.62284804346441e-06
-6.65849863426799e-06
-1.69476315525111e-05
-4.54406458652884e-06
-1.59635303994935e-05
-9.15229276079793e-06
-4.2758143359447e-05
-3.95277989877838e-05
-3.7887434853522e-05
6.47643922761544e-06
-1.1933493004515e-05
-3.75715530137138e-05
-3.0599743075459e-05
-2.79203037048446e-05
-9.43875570513587e-06
-1.7695079157653e-05
-2.22760101976784e-05
-2.00908252064319e-05
-1.76810652457824e-05
-1.86590785349992e-05
-1.24275395176499e-05
-1.04034804408437e-05
-6.72346436665311e-06
-2.25778313775024e-05
-5.91977368342785e-06
-2.48831225878656e-05
-2.61679047708673e-05
-1.45673147420263e-05
-2.86328122692358e-05
-2.65144230431752e-05
-3.83939602799956e-05
-1.2341528015586e-05
-1.09601588686549e-05
-1.16631961591296e-05
-2.66898543798585e-05
-3.23217920955865e-06
-1.88734105786736e-05
-2.04605446819706e-05
-4.35373633735313e-05
-7.44407391542668e-06
1.7875193121677e-06
-2.15161422604269e-05
-2.65266925745099e-05
-2.66908741204234e-05
-4.22821626066714e-05
-1.9529301520118e-05
-7.64850683790656e-06
-1.81733663581376e-05
-1.82374535546952e-05
-1.86258671100741e-05
-1.00989341677557e-05
-3.32483773633642e-05
-1.08858222156149e-05
-9.79855333925164e-06
-3.62866162135532e-05
-3.11230492579107e-05
-1.61650014853387e-05
-9.80999375366525e-06
-2.61627688046391e-05
-1.89974058344901e-05
-1.95287563173378e-05
-2.04521186064153e-05
-4.61449242327025e-05
-1.4804414913594e-05
-1.98263118038077e-05
-1.27730589534723e-05
-6.03498591544274e-06
-2.02291499601918e-05
-2.25534555665497e-05
-2.49162064151899e-05
-1.65460078075585e-05
-2.30368717183098e-05
-2.35218865280448e-05
-2.32715600074525e-05
-8.63248157364173e-06
-1.75337119585342e-05
-7.98807651888283e-06
-2.57730926202283e-05
-1.22669536352794e-05
9.07681123003146e-06
-2.56930193309556e-05
-2.17652187058103e-05
-1.29267947278871e-05
-1.88672495910079e-05
-2.1472565642009e-05
-3.19518506284569e-05
-2.01911056970229e-06
-4.68812185813362e-06
-3.30892002083994e-06
-7.36315172135956e-06
-2.16166264376497e-05
-1.15301514171423e-05
-2.16999530112303e-05
-2.74708974066154e-06
-2.87444970245433e-05
-2.24640880981445e-05
-9.87860421090958e-06
-1.96680134187131e-05
-1.16427225769166e-05
-3.02447175816733e-05
-4.77958035634238e-05
-2.52134133695659e-05
-6.60266634631775e-06
-2.00635882761917e-05
-8.28206020166733e-06
-1.23680223173115e-05
-1.24312477053103e-05
-9.77669259272863e-07
-2.83255747034283e-05
-5.23611954147884e-05
-2.27025365064146e-05
-1.72956368093276e-05
-1.56727413177628e-05
-2.01029349027316e-05
-3.35761607600449e-05
-2.88834038071136e-05
-1.23256645365944e-05
-2.22891866336038e-05
-1.27782280615642e-05
-3.34408322374644e-05
-1.88154449735e-05
-1.44299662172786e-05
-2.05082175646369e-05
-2.56175710404248e-05
-3.29670190773333e-05
5.02745358781557e-06
-2.22976007641104e-05
-1.41357368274585e-05
5.0435764997118e-07
-1.88822201557383e-05
-3.33632590168658e-05
-2.49350677228295e-05
-2.8263814686059e-05
-4.94699185368568e-06
-3.27408928186523e-05
-3.50366674567814e-05
-3.16925852042757e-05
-3.96325391249752e-05
-2.08724360798376e-05
-2.26633794464534e-05
-2.39208326536328e-05
-4.97069413615371e-07
-1.63459349284434e-05
-2.61137702197195e-05
-1.20343080782476e-05
-1.40946664848344e-05
4.40807395487126e-06
-4.75994162081131e-05
-9.84980499605231e-06
-5.35763337611312e-06
-3.14667056740491e-05
-2.36317459106832e-05
-2.37745045867407e-06
-1.05665684376876e-05
-2.15173946061157e-05
-5.15694033293396e-06
-2.41856345311297e-05
-3.05611970510847e-05
-3.58854614002264e-05
-7.41152514500826e-06
-2.65427088414154e-05
-1.10056458458531e-05
-8.36265035599161e-06
-1.36319079888286e-05
2.11543985837389e-06
-2.56377044972678e-06
-3.97369547413254e-05
-1.19117072770866e-05
-9.09698732013834e-06
-9.03349450649263e-06
1.66499186565351e-06
-1.90496453039287e-05
-1.17547361844623e-05
-2.90418170284494e-05
-2.42174256105991e-05
-1.93480099252309e-05
-3.60178742164866e-05
-1.65271051534692e-05
-1.44977811307559e-05
-2.84083399899601e-05
-3.80940824265813e-05
-7.93187690683153e-06
-2.75713197455712e-05
-2.88601322907217e-05
-2.78563034276187e-05
-1.28077152370364e-05
-1.92728264259938e-05
-2.67638496758651e-05
-1.08405958530661e-05
-2.23431144121116e-05
-2.37610002693268e-05
-2.45208645501049e-05
-3.47924849238972e-05
-2.62772248381815e-05
-2.98527290396473e-05
-1.80476033342868e-05
-3.53816789207301e-05
-1.62986123128727e-05
-2.94281572414497e-05
-2.1651909008652e-05
-2.20707513527285e-05
-1.14168526119079e-05
-9.70125102556049e-06
-2.23062350154346e-05
-7.14796813143217e-06
-1.9119801773821e-05
-2.53430286907258e-05
-2.21449507196044e-05
-3.45178572807964e-05
6.95353649777114e-06
-1.66401854201037e-05
-2.11719364338726e-05
-1.06549390961268e-05
-2.55514181888917e-05
-3.11283424784348e-05
-1.39801797128446e-05
7.00587413524371e-07
-2.39152994762578e-05
-1.50021864469362e-05
-2.27330315483027e-06
-3.14960944687048e-05
-3.75069357589928e-05
-3.87605575523247e-05
-3.2605290445374e-06
-1.12759534024451e-05
-3.60958240367306e-05
-3.27287205867177e-05
-2.48833403887553e-05
-2.08719714018818e-05
-2.49762078004644e-05
-3.75845470159175e-06
-1.92043783547757e-05
-2.87959707513581e-05
-1.77294893565032e-05
-2.843591511484e-05
-1.82672277456538e-05
-1.20150713928261e-05
-1.22727167036403e-05
-2.00757750456506e-06
-9.85255927983087e-06
-1.12287418511591e-05
-1.29772833535514e-05
-2.38215859068073e-05
-5.40245080682078e-06
-1.5153695536912e-05
1.1297011113698e-06
-1.80102868027326e-06
-1.38887216269591e-05
-1.14033220676749e-05
-2.74325245779024e-05
-2.56996650362433e-05
-2.81356482042091e-05
-3.63183690028028e-05
-4.31181268218362e-05
-1.440569336582e-05
-2.64372890440436e-05
-2.56731743699975e-05
-1.02072645348478e-05
-1.1152546027383e-05
-2.41269651534975e-05
-1.04437916702009e-05
-2.51846476715756e-05
-1.51447031384237e-05
-1.99532796721002e-05
-1.36795827348625e-05
-2.91193017666534e-05
-3.25461944838202e-05
-3.1636857660777e-05
-1.20042683237009e-05
-3.22100440975811e-05
-3.29534406048724e-05
-2.33545038243677e-05
-1.62953009749397e-05
-3.07943938082406e-05
-2.66415257056836e-05
-1.04447944300794e-05
-3.28260115499694e-05
-2.71081426558966e-05
-2.23176894080361e-05
-3.19035605708242e-05
-5.08376933238025e-06
-1.94867450374781e-05
-2.03998981241052e-05
-9.3637849103518e-06
-2.68579122154078e-05
-2.23800936232178e-05
-2.33385262593628e-05
-2.8599123043196e-05
-1.56878808598464e-05
-1.33049033738067e-05
-1.67345331844579e-05
-3.78180193220762e-05
-2.26678416059671e-05
-1.91673522199023e-05
-9.34382738921895e-06
-2.83969707239251e-05
-3.06904541842792e-05
-3.34549984576662e-05
-3.20987211026907e-05
-2.65827132992221e-05
-1.52491753647404e-05
-2.01735937190103e-05
-2.33898068144591e-05
-1.7918295496457e-05
-2.15709836943525e-05
-1.74214029473281e-05
-6.62257744983899e-06
-9.05807102233799e-06
-3.06758092404488e-05
-2.56364341364872e-05
-1.59406187784063e-05
-5.12152215631497e-05
-2.8573576228956e-05
-2.62978582374206e-05
-1.1092830627789e-05
-3.42204124971221e-05
-3.64058876004407e-06
8.90969192302985e-06
-8.59825328382986e-06
-1.30043367696278e-05
-9.20436915317275e-06
-2.31944153788951e-06
-2.61611043034708e-05
-2.8476707086626e-05
-1.47105317127369e-05
-6.80526684620949e-06
-4.20945654431271e-06
-9.81543149244491e-06
-3.22567825403743e-06
-1.05314239052041e-05
-2.33486417804084e-05
-2.20318041050929e-05
-2.54151284000064e-05
-1.63477852838048e-05
-1.71290434262913e-05
-1.18693568971108e-05
-2.23268591678191e-05
-1.01978532602825e-05
-1.81759277297041e-05
-2.14472019375322e-05
-1.0576139033432e-05
-2.15921345859089e-05
-1.13616454326282e-05
-1.19225857077043e-05
-2.44206349131297e-05
-9.91097481682073e-06
-2.31257251558036e-05
-3.36094005132018e-05
-2.25893282130464e-05
-1.45262846559864e-05
-2.01334723444388e-05
-1.33614291408475e-05
-1.85509505625962e-05
-1.50968355300707e-06
-1.17339963473635e-05
-2.78009164944606e-05
-2.45999568891343e-05
-3.3803788173827e-06
-2.19122361105278e-05
-3.28663841915608e-05
-2.83872938838766e-05
-2.73629729262036e-05
-5.1417722559872e-06
-1.36884133259271e-05
-5.83986757070591e-06
-2.94129874108433e-05
-2.15808369988165e-05
-2.6837671048056e-07
-2.74006068700647e-05
-1.34765047347102e-05
-3.7247417555718e-05
-2.10652270713261e-05
-4.73640005688316e-05
-2.22375219843188e-05
-1.09711604631357e-05
-8.33853483787388e-06
-2.43318928973578e-05
-1.61956340803761e-05
-2.6194188435599e-05
2.12587506614947e-06
-7.01393765576809e-06
-1.81629818108775e-05
-2.95762353800798e-05
-4.37202476237687e-05
-2.99978594929047e-05
-2.36183034182339e-05
-5.86668025557873e-06
-1.92752407513083e-05
-2.58051418696697e-05
-2.10867666184135e-05
-2.40810829625866e-05
-3.39400998903569e-05
-3.27992651865045e-05
-1.58965437620124e-06
-1.44313299222723e-05
-1.3602374168568e-05
1.15419220470202e-05
-1.98711527027529e-05
-2.83266776317272e-05
-1.61836680573114e-05
-8.86755032406053e-06
-1.09940034813684e-05
-2.160787736946e-05
-1.96600936749173e-05
-4.40254224639061e-06
-4.49919058880053e-06
-3.86593302424236e-05
-2.36254144137574e-05
-2.66636997246104e-05
-2.64426774690016e-05
-2.45505730959259e-05
-3.63562111929024e-05
-2.24222119400859e-06
-1.51453485556353e-06
-4.65844799958254e-05
-1.1536415332056e-05
-2.32365349106925e-05
-3.58390152093928e-05
-7.24591613115555e-06
-2.23523077567717e-05
-1.03551657774517e-05
-2.65163783746345e-05
-2.14135965820864e-05
-5.97328938581823e-06
-2.22919603916394e-05
-3.49076938757037e-05
-3.67698858879202e-06
-1.32309150486171e-05
-1.85012495840439e-05
-2.03969510461282e-05
-4.63892639642714e-06
-1.57323292531347e-05
-7.07876989322813e-06
-3.27807937569773e-05
-3.59033644812192e-05
-3.70854879840246e-05
-1.95139776602112e-05
-1.02438832893724e-05
-9.62495935054929e-06
-1.82323297874197e-05
-1.74971923030562e-05
-2.93408557383676e-05
-1.41597279838684e-05
-1.44863621548634e-05
-1.71608209428624e-05
-5.05920781986579e-05
-4.40770333530916e-05
-2.42787983521172e-05
-1.52053167418505e-05
-1.83462597108229e-05
-2.59121106245072e-05
-3.64304148183084e-05
-2.53382516491705e-05
-1.3893002744791e-05
-1.58233084978175e-06
-2.99742586632252e-05
2.36864799813849e-06
-1.35444335866558e-05
-2.4233294758811e-05
-2.70350875116343e-05
-2.22534924515703e-05
-9.63179242481052e-06
-2.28034629790287e-05
-2.51543348748816e-05
-1.49500422588384e-05
-2.50494856373829e-06
-3.90140817095267e-05
-9.0142236765286e-06
-2.99995627319839e-05
-2.89861357532301e-05
-3.22620777840229e-05
-1.1505522619855e-05
-1.12132700881315e-05
-3.08165743782671e-05
-1.07209870668304e-05
-4.47657679269978e-06
4.19226148181772e-06
-2.46537842450678e-05
4.10017884269342e-06
-1.94552453693665e-05
-8.17310912657391e-06
-9.88465904379986e-06
-3.6626547339722e-06
-1.21973924130996e-05
-2.02401931898438e-05
-3.60585144287644e-06
-2.41446810320499e-05
-2.05033122866678e-05
-2.83485809309809e-05
1.7261845431526e-05
-9.52169066443408e-07
-3.60264103693112e-06
-2.29702325924565e-05
-2.53625949868367e-05
-1.74601656393894e-05
-2.21988450780375e-05
-1.29540384343323e-05
-2.03687264441532e-05
8.64477447016297e-06
-2.58507868334479e-05
-3.08010057759741e-05
-2.75094394190224e-05
-9.44506336574784e-06
-1.1104350913386e-05
-2.50470209455001e-05
-3.35327833033189e-05
-3.64485035451139e-05
-4.05039463798174e-06
7.46807947441417e-06
-1.33929186882019e-05
-3.00306697871195e-05
-1.94636169220456e-05
-2.3297584098128e-05
-6.75887879482997e-06
-3.19126978522793e-05
-2.24117877015404e-05
-2.22841918871531e-05
-3.30941554466568e-05
5.41548033749346e-06
-1.23362997160831e-05
-1.93468114017642e-05
-2.90989130268862e-05
-2.06445772844229e-05
-2.95294623759733e-05
-8.49619328635098e-06
-1.16134644113668e-05
1.4564013001788e-06
-2.04623795267675e-05
-1.77133000780956e-05
-2.09492318773726e-05
-2.53564857746137e-05
-3.07538673436232e-06
-2.01335684264626e-05
-2.70370999232209e-05
-3.40702995328034e-05
-1.2174559290899e-05
-3.44806681463012e-05
2.25582625554978e-08
-1.90630353348321e-05
7.90338469618514e-08
-1.86035806105225e-05
-1.7351802926786e-05
-2.14812876031577e-05
-2.18959444517316e-05
-7.78954685573684e-06
-2.59749074603954e-05
-1.28881116977191e-05
-9.47900925398845e-07
-1.79292784314747e-05
-2.58205190109394e-05
-2.30155618739486e-05
-3.08725624167174e-05
-2.79412444047744e-05
2.51665036469898e-06
-1.261965348366e-06
-1.81022872220878e-05
-6.34219458866694e-06
-1.55824023186468e-05
-1.9220092181325e-05
-1.06264970926081e-05
-1.95440505043742e-05
-6.6719798107264e-06
-7.23830854065303e-06
-9.06634665998205e-06
-8.03639524439021e-06
-1.40313281653601e-05
-3.35590966803097e-05
-1.29304830859155e-05
-1.38047745920904e-05
-4.13099991382292e-05
1.70519189270701e-06
-1.59880725511787e-05
-1.99516889784549e-05
-7.1991409440047e-06
-8.75247104998974e-06
8.80258990954665e-06
-2.05775745457131e-05
-2.87194830471587e-05
-2.32727487841898e-05
-2.07098884619874e-05
-2.19765997180507e-05
-2.14234603219299e-05
-3.30867644015227e-05
-3.32317599040179e-05
-3.44466782785762e-05
-1.9438708212158e-05
-1.89596057153841e-05
-2.64951393059187e-05
-2.04482575244061e-05
-1.62040736542239e-05
-2.6322785872171e-05
-3.15220229939046e-05
-2.36734938743503e-05
-1.06200751829606e-05
-1.52522399145277e-05
-2.85381733270436e-05
-1.00505349399281e-05
-2.36291320892417e-05
-2.15070513646216e-05
-2.15165493240487e-05
-2.83888729831976e-05
-4.23460330540336e-05
-2.39927817930789e-05
-2.94134496589709e-05
-3.22985790516614e-05
-2.38561995185932e-05
-1.58868704328705e-05
-2.02090307542127e-05
-7.52943476448801e-06
-3.24567510227964e-05
-4.20879685655296e-07
-1.58251921634753e-05
-2.1025028246105e-05
-2.49744082746844e-05
-3.40761528481198e-07
-4.10686825636063e-05
-3.0524697254553e-05
-3.39132756633211e-05
-4.27597454357751e-05
-2.02371611237319e-06
-2.00694380162175e-05
-1.98632784716506e-05
-3.33769350337286e-05
-3.4549842481103e-05
-1.8052310019183e-05
-3.21884933911011e-05
-1.13504415914783e-05
-2.49534673628922e-05
-4.75534895329582e-05
-3.58608589953215e-05
-1.63763795658841e-05
-2.6352656878458e-05
-2.31739889283479e-06
-7.28618913596294e-06
-1.45918233222162e-05
-1.71787851161323e-05
-2.24371641954551e-05
-2.68823021528994e-05
-1.84377907433776e-05
-1.37142782928108e-05
-8.00848990485237e-06
-2.73569445460556e-05
-5.8621037101108e-06
-5.98319205064453e-06
-2.44098154552376e-06
-2.45290131148914e-05
-3.42618167143336e-05
-2.19110460050475e-05
-2.78923748314398e-05
-1.19432735549182e-05
-2.45339797954659e-05
-6.91743085891452e-06
-3.33186316306179e-05
-7.8501313049996e-06
-3.73855743604223e-05
-7.77043119713922e-06
-4.59219862514533e-06
-1.98706748672972e-05
-1.62043012972125e-05
-5.61423660583903e-06
2.56376631725062e-06
-1.31379211988548e-05
-1.98575280602126e-05
-2.96084226085491e-05
-1.56074528482241e-05
5.09859354760124e-06
-1.1075090316395e-05
-3.25231500450591e-05
-3.26613534051659e-05
-1.60828547958535e-05
-3.19198301421693e-05
-2.06410443789284e-05
-4.74588288885468e-06
-1.79019137101548e-05
4.45886117160273e-08
-1.35769316102725e-05
-2.83978094110342e-05
-2.54759842348209e-05
-3.59825542767653e-05
-2.00986849174185e-05
-1.72891231645002e-06
-2.51515222977954e-05
-7.39661540410141e-06
-3.81727217180121e-05
-3.69521587292802e-05
-3.20398174430601e-05
-2.94105656156781e-05
-1.50664858647396e-05
-1.51048751078763e-05
-1.54885486463941e-06
-3.41003946974024e-05
-2.06784061351668e-05
-2.0267472773319e-05
-1.096755672401e-05
-1.40312190170415e-05
-1.27098537356275e-05
-2.04194557457662e-05
-1.24843478338216e-05
-2.66869459100925e-05
-1.19498436232221e-05
-2.20444951057624e-05
-1.69609554468909e-05
9.99300770720025e-07
-4.18857641707016e-05
-2.16667027629669e-05
-3.32192252796498e-06
-1.58934282262062e-05
-2.45834488398569e-05
-1.55086377595541e-05
-1.53273178158365e-05
-6.26203094295506e-06
-2.06804698780192e-05
-1.40070424926642e-05
-2.66837270312808e-05
-2.28487580330954e-05
-2.72989466297279e-05
-1.80610222196853e-05
-1.95673107506236e-05
-4.24916138948731e-05
-3.05118046490696e-05
-1.99109622287736e-05
-1.76149422985955e-05
2.97457263637937e-06
-2.43003994687454e-05
1.23227550944963e-06
-2.15695338368457e-05
-1.32035049595961e-05
-2.29375140525613e-05
-1.69805059891704e-05
-2.18570778328023e-05
-2.63678915080514e-05
-1.57932739432959e-05
-3.89565367224481e-05
-6.28018867335952e-06
-1.45454520413649e-05
-1.65395908016026e-05
-3.37460147618535e-05
-1.93595544042403e-05
-4.15805680088416e-06
-1.41444117318558e-05
-1.11332080300847e-05
-3.01029695729373e-05
-2.87606302963665e-05
-8.74018398294958e-06
-1.55879544148452e-06
-1.09999782402193e-05
-2.22449412750514e-05
-2.92831225468307e-05
-2.44823878779655e-05
-2.85822146842846e-05
-1.87147289808406e-05
-1.51914153305819e-05
-8.42083149059826e-06
-1.29252224526361e-05
-3.88075570608968e-05
1.47172991388655e-06
-2.30489656014821e-05
-2.64520703038081e-05
-2.66222698872798e-05
-4.56197724990502e-05
-2.14081394618271e-05
-3.09064014603952e-05
-2.72076933895269e-06
-4.96550941149024e-06
-1.60094363676437e-05
-2.01096068055299e-05
-4.11320076802457e-05
-1.45549946504583e-05
-2.327904956224e-05
-1.32203537767344e-05
-5.38969637021382e-05
-1.75053054448508e-05
-1.37929163478601e-05
-1.40419899793464e-05
-3.00610372533759e-05
-2.18360094642068e-05
-2.71124440003986e-05
-3.19169607014082e-05
-1.59888867899051e-05
-3.15888918001295e-05
-1.78294879471572e-05
-1.29265881975203e-05
-1.77168835993338e-05
-3.55316130029338e-05
-1.63601641889596e-05
-2.53660492319608e-05
-2.20137340722891e-05
-6.87433339261267e-06
-6.15057449423553e-06
-2.54778169237367e-05
-3.58221142521436e-06
-1.25475531647174e-05
-2.22611553889534e-05
-1.66092846793727e-05
-9.30297669883579e-06
-1.15016619640712e-05
-2.25314967184483e-05
-6.402459674962e-06
-1.97164386800101e-05
-3.15896440744902e-05
-1.6181267778347e-05
-1.55469349383148e-05
-2.52766817752166e-05
-1.21519241462272e-05
-2.68177766921475e-05
-1.50500299933564e-05
-2.25410295238928e-05
-1.78579693158514e-05
-3.01364084188174e-05
-3.79141240909374e-05
-5.54711484303748e-06
-4.41059138270056e-05
-9.67219118301863e-06
-1.63817589843764e-05
-2.26686079203038e-05
-1.07047553358024e-05
-3.56509059359976e-06
-1.40911107442316e-05
1.30864790781236e-07
-3.86524139827076e-06
4.16834021032154e-06
1.31445550869739e-06
-2.7571269944786e-05
-3.47634527607954e-05
-3.01345047290456e-05
-3.44181091123198e-05
-2.03439843708399e-05
-3.48189541503513e-05
-2.61236526075721e-05
6.77037923115202e-06
-6.46767772899405e-06
-2.90004896381536e-05
-2.93502352591442e-05
-6.09613056977487e-06
-1.76556133441024e-05
-2.76770725526038e-05
-1.82872717337052e-05
-2.55747943286335e-05
-3.510391408758e-05
-1.7794595081175e-05
-1.44083509192106e-05
-1.72295168373681e-05
-1.76031418709911e-05
-2.47588907827035e-05
-2.60555723965856e-05
-2.54783226305592e-05
-5.73097946917515e-06
-1.69606527633137e-05
-2.86939783276965e-05
-2.58312402215373e-05
-1.59399013939273e-05
-5.56878066316769e-06
-2.72570759130096e-05
-1.97923762293226e-05
-1.26648508876897e-05
-7.65412318232774e-06
-3.60972207742951e-05
-2.20485923364943e-05
-2.45988460258919e-05
-3.30015677167606e-05
-8.41672012508829e-06
-2.31656280933996e-05
-4.06488573541398e-05
-2.2457783906543e-05
-2.21433322469648e-05
-2.16190389644195e-05
-1.06138082306316e-05
-1.79347649417219e-05
6.17829378374838e-06
-1.68447153157076e-06
-3.54604533977971e-05
-2.82361214763623e-05
-3.23147630921195e-05
-2.47853025893313e-05
-3.13271787916611e-05
-1.59106253408584e-05
-1.73681292552819e-05
-2.85608065307609e-05
-1.84845228282083e-05
-6.78131723693091e-06
-2.27390348148687e-05
-2.88543623140553e-05
-2.00697250378739e-05
-2.4573338029603e-05
-1.88188325525793e-05
-2.18774673127067e-05
-1.49119347775559e-05
-3.71337286419135e-06
-1.75793414858809e-05
-1.46899536151566e-05
-1.86177400844375e-05
-1.95092956486659e-05
-1.11083842288946e-05
-1.30942764928052e-05
-2.38512967275339e-05
-2.79646590131805e-05
-2.46202408707936e-06
-3.23185405023137e-05
-1.83546740788548e-05
-2.52244593446838e-05
-2.5137421917617e-05
-6.61393393720739e-06
-9.12703048568237e-06
-2.34492114607943e-05
-2.70748401779196e-05
-2.16806120760181e-05
-1.326716160313e-05
-2.84410448282274e-05
-2.11236380615542e-05
-1.69403955685007e-05
-4.11859745224984e-05
-9.40485296008047e-06
-2.62480227941466e-05
-4.66333620279181e-05
-1.88835906977775e-05
-1.58792485923332e-06
-1.85023239462546e-05
-3.85149848648521e-05
-1.36536749659725e-05
3.37650827903595e-06
-2.96367235307865e-05
-4.20804555034317e-05
-3.36441719758943e-06
-1.8541307533616e-05
-2.25906646569745e-05
-1.78053957103908e-05
-1.89714852802904e-05
-1.96047358744011e-05
-2.89955818179962e-05
-2.02558533851787e-05
-3.57711586762038e-05
-4.73404938730944e-05
-1.25664252193351e-05
-1.07846164451081e-05
-5.43856929492385e-05
-3.68450422403176e-05
-5.76088078247111e-06
-1.55742654805418e-05
-2.50639530771204e-05
-3.03654390625082e-05
-3.76996686798759e-05
-1.76313369404893e-05
-1.49530180316685e-05
-1.18435890559773e-05
-2.57826862174393e-05
5.01642916080759e-07
-3.12429961265442e-05
-1.60553701821594e-05
-1.58182974557805e-05
-2.19498684357922e-05
-1.49708965957879e-05
-1.33619925960551e-05
-2.38111467648319e-05
-2.58698187810117e-05
-1.2990040955124e-05
-1.59861767203073e-05
-2.37523279468554e-05
-3.00441602891737e-05
-2.33311571254286e-05
-3.1751375463954e-05
-1.77257458748881e-05
-3.27300526797613e-05
-2.09497622891239e-05
-1.17684195470086e-05
-2.30188995643241e-05
-5.55537824431289e-06
-2.3562114340142e-05
-1.60500823071074e-05
-1.07896713497708e-05
-1.64291128921611e-05
-5.5034835923752e-05
7.17232512350232e-06
-1.83258814929149e-05
-3.50052789590812e-05
-2.02412998794433e-05
-1.96921250898054e-05
-3.42728010619726e-05
-6.24090969193754e-06
-1.12334758612719e-05
-1.42240301039621e-05
-2.1853152637865e-06
-2.39527707407655e-05
-4.8272275355314e-06
-2.43429275024175e-05
-8.30620746919895e-06
-1.12640498622142e-06
-2.0572920203004e-05
-1.08808742498182e-05
1.78527597455859e-06
-2.28206110605351e-05
-4.01136844450687e-05
-2.00707471976456e-05
-1.26569219200654e-05
-1.29468449972649e-05
-1.59671179385248e-05
-7.10145308412498e-06
-2.46837664758129e-07
-2.7385123968186e-05
-3.39121324057507e-05
-3.82317131444172e-06
-5.2453730765267e-05
-2.44729769728721e-05
9.93687624502531e-06
-1.20473315021131e-05
-1.8056665461011e-05
-2.24547870557656e-05
-2.63206143537641e-05
-1.81853118047668e-05
-1.34637009661853e-05
-3.08784152319333e-05
-2.1471660789862e-05
-3.99190862499831e-05
-2.63742986766706e-05
-4.83785493567815e-05
-2.95830330417126e-05
-3.8221498483348e-06
-1.58965663166224e-05
-7.45210954627603e-06
-1.53219912273529e-05
-2.95978235975569e-05
-1.58013352711409e-05
-3.93842987283859e-06
-2.33095540598145e-05
-1.22260355034851e-05
-1.09612325879242e-05
-1.90439123258434e-05
-2.20647941576339e-05
-6.41709466857518e-06
-2.22266227145321e-05
-2.27757239743818e-05
-2.9280466150303e-05
-1.45894289392104e-05
-1.97223904266676e-05
-3.26506025326131e-05
-4.74822916978851e-06
-1.84329854824182e-05
-5.23258556118177e-06
-1.92405759169899e-05
-8.66902889326566e-06
-1.06609462991185e-05
-1.77629787129345e-05
-3.06341434559695e-05
-1.22057533953876e-05
-8.04041879754368e-06
-7.24766535779518e-06
-2.7065909998147e-05
-7.18148314986104e-06
-3.92225655658607e-06
-2.51660311798569e-05
-2.70072697999467e-05
-1.40672523768527e-05
-1.55463309776779e-05
-6.96183882977572e-06
-3.69456599682375e-05
-3.75668779757074e-05
-1.91473932582794e-05
-1.15826025481456e-05
-2.17996683905261e-05
-3.16552284088614e-05
-2.63499799366577e-05
-2.67656656979519e-05
-2.8577670397057e-05
-9.50039302903935e-06
-2.91965638734943e-05
-2.30662702247192e-05
-7.83051637936999e-06
-4.72789292885356e-06
-3.53959411638528e-05
-3.54596815552839e-05
-7.80019262018686e-06
-2.72697957071867e-05
-1.77366653714213e-05
-4.17169878924092e-06
-2.23848425965092e-05
-3.68942082428682e-06
-2.64512434211273e-05
-2.38211369000564e-05
-8.0408963334957e-06
-2.03197092258016e-05
-1.32518087298878e-05
-2.52840833135672e-05
-3.00839152691872e-05
-2.2872707496556e-05
-3.92904697668636e-05
-2.17702057582779e-05
-1.00219504371717e-05
-2.97452543835891e-05
4.67591687269255e-06
-4.21145639014364e-05
-2.50508326128676e-05
-2.15679750498089e-05
-1.3323314883685e-05
-1.84117620815216e-05
-2.72180273241728e-05
-8.15323667323048e-06
-3.02976114140887e-05
-3.64271875321836e-05
-1.3657194063719e-05
-3.10876464078809e-05
1.34126434357538e-05
-1.76206680011028e-05
-2.84674096538601e-06
-2.96669142048593e-05
-3.63542866435889e-05
-7.0411271133306e-06
-2.0597850503108e-05
-1.1810495538029e-05
-2.69119188688498e-05
-2.71589730489777e-05
-1.40540334365839e-05
-2.53438177375751e-05
-3.13863531125381e-05
-1.96252798710191e-05
-1.73090944962247e-06
-1.88821429171518e-06
2.30599129234173e-07
-1.32117574777212e-05
-1.53263769472134e-05
-1.53839002108558e-05
-2.54359405188903e-05
-1.81833200354514e-05
-2.4706728509761e-05
-9.5154098843291e-06
3.0724227140301e-06
-2.08493294894902e-05
-4.20436829721321e-05
-2.38420159433454e-05
-1.63839771577547e-05
-1.72405359473061e-05
-9.23263384755205e-06
-1.94640381230289e-05
-1.32591227494332e-05
-3.58850353994469e-05
-1.53937180951495e-05
-1.67844133932453e-05
-3.25834775543521e-05
-9.02461920004172e-06
-8.52927395534004e-06
-3.94425170833742e-05
-2.39140369544118e-05
2.05225943667018e-06
-8.78942999681125e-06
-2.09886237910988e-05
-1.72763344046257e-05
-2.80427821171093e-05
-2.45016747425561e-05
-1.28868839164955e-05
-2.397981006568e-05
-2.90849887767624e-05
-2.20489487603212e-05
-1.46057714034818e-05
-2.70456221508111e-05
-1.65304947727765e-05
-1.54995103866341e-05
-2.28782189637803e-05
1.8772575804019e-06
-1.61946607286737e-05
-2.19549021930588e-05
-2.04910366828296e-05
-9.64838322650735e-06
-9.67705925027705e-06
-2.22494014455401e-05
-1.70476074775737e-05
1.09646862171117e-06
-1.21500495614665e-05
-2.05037508750935e-05
-1.40582286886919e-05
-1.2013454345915e-05
-8.5258887684912e-06
-3.0452278550238e-05
-2.11999449619835e-05
-1.85721349815058e-05
-2.93137230582496e-05
-3.6105474100097e-05
1.2950685163755e-07
-1.02307890200756e-05
-6.14256028033096e-06
1.82890324568555e-06
-2.02663331890432e-05
-1.86840853897689e-05
-2.35613870735253e-05
-7.61510799462846e-06
-9.44709861202496e-06
-1.52456362134089e-05
-3.31708927448619e-05
-2.21159187875262e-05
-2.16359504987739e-05
8.20732989292856e-06
-2.73620866063506e-05
-4.24051781615435e-05
-1.00732319994843e-05
-4.32437233181023e-05
3.14019839710376e-06
-6.81272237871807e-06
-1.33184665843007e-05
-2.34241480787244e-05
-3.90922026339382e-05
-3.28319547129983e-06
-1.13876820747235e-05
-4.4948190016097e-05
-1.82141590366366e-05
-9.09558171210826e-07
-7.56583097458186e-06
-1.64192610284035e-05
-2.72767523140434e-05
-1.6935274144336e-05
-2.87998383910869e-05
-3.24448123252474e-06
-6.44768579370809e-06
3.10505468943376e-06
-2.19314141877463e-05
-4.25286574639755e-06
-4.26476483244383e-05
-3.07333998879362e-05
-2.38350457139923e-05
-1.23007652261086e-05
-2.88658297681132e-05
-3.04830058416108e-05
-3.24827092977047e-05
-1.0271015094226e-05
-5.9911265860404e-06
-1.58108406214687e-05
-7.71021060196017e-06
-9.56772511826058e-06
-3.57514808557188e-05
-2.82288467096978e-05
-2.03366522640987e-05
-2.44473829028448e-05
-8.90388567970207e-06
-1.7885929449945e-05
-1.27989994189886e-05
-1.88258379366318e-05
-1.08177231213397e-05
-2.9954979415215e-05
-2.73751629694169e-05
-2.2237719605596e-05
-1.88383787735859e-05
-3.77095479819415e-05
-1.55212988332543e-05
-1.66210761120028e-05
-2.0125311809148e-05
-2.41114540874086e-05
-1.17998869881185e-05
-2.94319192399662e-05
-1.95516732350981e-05
-1.63673996336255e-05
-3.23440671946951e-05
-2.73961991256544e-05
-2.38074444910812e-05
-2.85970341602309e-05
-2.45920996067611e-05
-2.20681129186556e-05
-9.71267349475608e-06
-2.55422576987998e-05
-2.4314163204222e-05
-2.16209852105218e-05
-1.77368142329854e-05
-1.69114081342201e-05
-1.23343607857976e-05
-1.64132567149305e-05
-2.35334565958867e-05
-1.20624787643373e-05
-1.34608893821118e-05
-3.87352036066847e-05
-2.66866081802818e-05
-1.93047183976868e-05
-3.8776584199873e-05
-2.62453569225543e-05
-2.07958412407654e-07
-2.03096822395092e-05
-2.94692157920904e-05
-7.61999576354718e-06
-2.3047181569614e-05
-1.93666551189759e-06
-2.73053493695527e-05
4.41430869349943e-06
6.2592035070941e-06
-3.90444936801828e-06
-9.90457501268673e-06
-1.48481265798657e-05
4.51624423978009e-06
-1.37218780305596e-05
-2.61193757427968e-05
-1.14878674931277e-05
-3.9987757191243e-06
-3.20050533708363e-05
-7.05402665786891e-06
-2.5103456058031e-05
-5.26674427610489e-06
-2.4631843375664e-05
-2.07813441613484e-05
-2.57811939426837e-05
-2.02827357027849e-05
-2.2280740546833e-05
-1.93491787880961e-05
-1.20410696061939e-05
-2.90792504422605e-06
-2.23057334486775e-05
-2.14766261502441e-05
-3.39146402658635e-05
-1.80375915358083e-05
-2.44066555015325e-05
-8.88368076104076e-06
-1.42610093513519e-05
-2.59790396545039e-05
-1.39173682765144e-05
2.41975748517917e-07
-7.88776943806086e-06
-2.35279068394084e-05
-3.5173292341514e-05
5.15105771478969e-06
-2.1531489154257e-05
-4.37791788700515e-05
-1.62009063432399e-05
-5.97210269942665e-06
-3.00210664003452e-05
-2.05392935241584e-05
-1.86310123745321e-05
-1.09232564951163e-05
-1.95926799473137e-05
-2.01579920174761e-05
-2.5387766090139e-05
-3.31703586702403e-05
-2.18678508727619e-05
-1.98369340141772e-05
-3.19487384822402e-05
-2.21689528058446e-05
-1.41900219492471e-05
-2.27751231884654e-05
-4.39197505592014e-05
-3.97554496723279e-05
-1.764978898456e-05
-9.25444506994937e-06
-3.35308155307649e-05
-3.73728567623019e-05
-1.58705659251744e-05
-4.08702186736055e-05
-1.96141749953613e-05
-3.38212206648385e-05
-1.78584089596366e-05
-1.70268138985978e-05
-3.35102989395574e-05
-1.08765048625191e-05
-2.29808943508903e-05
-2.52505843687195e-05
-2.97933382298421e-05
-3.42467386777692e-05
-2.80705907351642e-05
-3.90885536405394e-06
-2.58671479786179e-05
-1.87008954707204e-05
-2.74705112722923e-05
-1.97060156778322e-05
-9.74365325968294e-06
-1.31842888914887e-06
-3.0940689419124e-05
-1.20738394866244e-05
-6.50734069741863e-06
-1.39355641342707e-05
-5.11022096852686e-06
-2.58294077307643e-05
4.65558055473775e-06
-2.47639940767457e-05
-3.0449667985928e-05
-2.29730916629362e-05
-8.1125899259186e-06
-5.53797743644872e-05
-3.09139953217221e-05
-2.6883744985878e-05
-1.42710886162958e-05
2.98623597889132e-06
-9.44520044957743e-06
-3.23366514475437e-05
-3.93173154615695e-05
-1.36327839065483e-05
-2.84928100585504e-05
-3.15873407703692e-05
-2.4158946474225e-05
1.25528855211722e-06
-9.62181307511996e-06
-7.76282663814232e-06
-2.88158103807619e-05
-3.73398311940797e-05
-3.61467339375628e-05
-1.82481461711107e-05
-4.04486417251024e-05
-4.44480966521144e-05
-1.7739145347817e-06
-1.76550298721106e-06
-2.76431590610627e-05
-1.59492903051274e-05
-2.16580326454319e-05
-2.12958854486588e-05
-1.65676716982144e-05
-1.24746262407803e-05
-1.60727159808703e-05
-1.83082742859777e-05
-1.69587055562742e-05
-3.83236062970766e-05
-2.20577680179534e-05
-1.89948918133489e-05
-1.16554791345334e-05
-5.66594007030164e-06
-1.36696745396634e-05
-2.43904383243969e-05
-2.97426978170995e-05
-2.52496816445844e-05
-2.44099800260403e-05
-4.55891247206649e-06
-1.89311656714718e-05
-1.41952079791483e-05
-3.26259872974898e-05
-2.36445882337323e-05
-1.05978656706225e-05
-1.31682881471062e-05
-2.25310411227499e-05
-4.34432486793359e-06
-2.45134524463551e-05
-1.04428971687326e-05
-1.28689475365675e-05
-3.0153867519739e-05
-3.72836767127942e-06
-7.50352121400315e-06
-1.15678521969295e-05
-4.23270635981836e-06
-3.03086729202373e-05
-2.77641429864049e-05
-3.31541337728003e-05
-2.0717125915394e-05
-1.23206688521766e-05
-2.26973374601696e-05
-1.42701803043085e-05
-1.40132981222919e-05
-1.87467252161087e-05
-3.3559608336162e-05
-1.44629686203901e-06
-5.14501269001502e-07
-2.14933488099264e-05
-1.63645582995257e-05
-1.09211702673705e-05
-3.33037274127856e-05
-1.41077942866503e-06
-8.23929497845852e-06
-1.39817161777948e-05
-7.09348207679151e-06
-3.11260607496169e-05
-2.54596995207339e-05
-2.13664326203715e-05
-4.48544545303755e-06
-3.25838507069663e-06
-1.26385981959466e-05
-1.23878904730342e-05
-1.30582066685771e-05
-1.81988442999589e-05
-2.45825290646987e-06
-1.643698963069e-05
-2.29736488354161e-05
-1.49751909811784e-05
-2.59700700683238e-06
-2.13190820397204e-05
-2.46120754789199e-05
-3.41694687105778e-05
-1.42044792324734e-05
-9.50203969926658e-06
9.36680159391234e-07
-1.76165098732144e-05
-3.40047401190885e-05
-1.12282185798312e-05
-2.29122043687276e-05
-2.24167465320877e-05
-2.0325811856642e-05
-2.36458102241538e-05
-1.8240334992613e-05
-1.11874965637378e-05
-1.70866123892768e-05
-1.2325759432046e-05
-1.62240741917481e-05
-2.18872560202602e-05
-8.03324473657933e-06
-1.84727517886173e-05
-1.69486135316355e-05
-3.09929264394232e-05
-1.22734213932556e-05
-3.28253588410979e-05
-2.14493454010912e-06
-3.40944379146063e-05
-3.24790249994958e-05
-1.48367029432795e-05
-3.12721708631802e-05
-2.83227078534623e-05
-2.95541424050204e-05
-3.89247190638077e-05
-3.47275094207259e-05
-1.19576901715161e-05
-6.72693550650808e-06
-1.59139770284511e-05
-1.55575857633673e-05
-2.94074256916158e-05
-1.34747057454585e-05
-3.5449316623087e-05
-2.18710902199717e-05
-6.6051433880572e-06
-2.42561445531493e-05
-5.13907862187659e-07
-1.25005730969704e-05
-2.7198721691923e-05
-3.81223197831997e-05
-1.49395661529676e-05
-1.65439050425467e-05
-1.83865905360289e-05
-7.86199308179152e-06
-2.24309916972544e-05
-2.17544296438044e-05
-2.10642336785007e-05
-2.40407989048072e-05
-1.35355543254804e-05
-4.00954386775009e-05
-8.72036947220828e-06
-2.64353732793174e-05
-1.94373452705386e-05
-3.32642847638929e-06
-2.18190388250115e-05
-1.34570172122547e-05
-2.00986212243641e-05
-8.91716407925997e-06
-3.44542204231696e-05
-2.19365190114076e-05
-4.70468970309023e-05
-8.39368563824269e-06
-1.9854459445704e-05
-2.79023514411971e-05
8.88624559088118e-07
-1.60195932809894e-05
-9.57836218119684e-06
-1.34266212190761e-05
-2.02463281422181e-05
-1.15944072098206e-05
-1.19004979273604e-05
-1.87956145293777e-05
-4.10374146976014e-05
-2.029287579019e-05
-6.43545622625947e-06
-4.58528533700587e-05
-1.74392067082493e-05
2.22730766994702e-06
-9.58019416677195e-06
2.03092225773324e-06
-5.30109852520271e-06
-1.02887631502864e-05
-1.13770369553971e-05
-4.72012419249792e-05
-1.31908238010474e-05
-2.43103994357327e-06
-4.05524751605033e-05
-1.74315231566609e-05
-2.54622347022133e-05
-1.35063403528055e-05
-9.52599093991421e-06
-3.77347302676169e-05
-2.67634128903992e-05
-1.59769230723998e-05
-4.11286218079146e-05
-4.03525575629592e-05
-3.70773210248769e-05
-1.15178116372217e-05
-2.10819164930083e-05
-7.19274534423054e-06
-1.32506518575891e-05
-2.55956230173455e-05
-1.90221227018567e-05
-2.57667946391541e-05
-3.03016922603227e-05
7.48993234511404e-06
-1.46166250843199e-05
-1.84879929506197e-05
-1.74734689677779e-05
-2.83571763281959e-05
-1.32191001709102e-05
-1.77152903373528e-05
-2.91697702966763e-05
-4.80687194102897e-06
-1.79173617439096e-05
-1.7621745735723e-05
-1.36652587478011e-05
-9.08794629470117e-06
-2.54698437415411e-05
-1.16220989998324e-05
-2.46165709947567e-05
-1.60061173553795e-05
-2.39059025755174e-05
-1.03270389452529e-05
-9.5393331558609e-06
-2.24763297824108e-06
-3.202126134947e-05
-5.03226919415904e-06
-3.25237194945975e-05
-3.20178247887791e-05
-1.87820268583218e-05
-6.65121731564154e-06
-8.36789946901392e-06
-3.412273856126e-05
-2.20007678712906e-05
-1.19371712582305e-05
-9.8955783296154e-07
-1.34123986475491e-05
-1.94363401203269e-05
-2.58384410130441e-05
-6.44959713273594e-06
-2.71255412196398e-05
-1.74993816214588e-05
-3.18072969928674e-05
-3.80886218746966e-05
-1.94607986452438e-05
-1.62840408776677e-05
-1.35037505496593e-05
-2.64945427562159e-05
-2.34668247570836e-05
-1.20967433688039e-05
-2.66708741788736e-05
-1.74122013014805e-05
3.69037025027786e-07
-2.91006190889033e-05
-2.32531591865053e-05
-1.90249083566825e-05
-7.92212420565574e-06
-4.26285506360676e-05
-2.47926520011829e-05
-2.45686126718544e-05
-1.66193395985485e-05
-1.21009440704499e-05
-1.270856979974e-05
-9.02182833208927e-06
-5.89593199735077e-06
-1.75057503443707e-05
-3.0703663187621e-05
-2.5854156900801e-05
-1.35388567513658e-05
6.68587125915012e-07
-1.61973128436885e-05
-1.33468198105094e-05
-1.38268743435439e-05
-2.60972747167112e-05
-3.0321829585797e-05
-1.98701808029847e-05
-2.93923629854544e-05
-5.22006283805989e-06
-3.38923340503007e-05
-2.83730128893701e-05
-7.34778761753752e-06
-5.05876167472273e-06
-3.97157524969252e-05
-1.90817966717927e-05
-3.24704317118864e-05
1.34352131084382e-06
-2.47517148979288e-05
-3.10770756336704e-05
-4.00292449092733e-05
-8.05382422186196e-06
-2.09565351436652e-05
-3.18452210372017e-05
-2.0841247036002e-05
-1.28138116618986e-05
-1.079742013383e-05
-1.60372066615355e-05
-1.29509698190927e-05
-3.07758958179257e-05
-1.35890853736324e-05
-2.74217345397293e-05
-1.2577330869825e-05
-4.62219700686774e-05
-2.26096677109387e-05
-2.72372910075944e-06
-3.05378548405284e-05
-1.67897057898478e-05
9.66883544401532e-10
-3.43680046776487e-06
-3.0513996644156e-05
-2.3969225472381e-05
-1.37690532666651e-05
1.06983440027431e-05
7.41219730592708e-06
-1.58394535048836e-05
-2.32123893557146e-05
7.21978614338226e-06
-4.33161646990806e-05
-1.20398374777427e-05
-2.88810884011187e-06
-1.38171152452182e-05
-1.83663403571353e-05
-1.68913372480169e-05
-3.83765420856504e-07
-3.10728020445946e-05
-2.09133806957137e-05
-1.23663361579863e-05
-8.44350815799666e-06
-1.28095757773434e-05
-2.98639065286231e-05
-9.6576445423567e-06
-2.22190656175888e-05
-2.39407236767035e-05
-2.05802823014857e-05
-3.29823634653519e-05
-1.80873785657676e-05
-1.67257233584576e-05
-2.03321226274633e-05
-1.72344749265302e-05
-1.83344633117375e-05
-1.99738018252926e-05
-8.56548209061241e-06
-2.83742499543626e-05
-2.62204833265964e-05
-3.07625446946361e-05
-1.16161084024122e-05
-5.14229252640807e-05
-1.6825576773743e-05
-1.00848646905522e-05
-1.8129992000018e-05
9.37478789082005e-06
-2.65515894414964e-05
-2.43428674719868e-05
-2.99801232306412e-07
-2.59456690716944e-05
-1.49183668555088e-05
-2.45481949702337e-05
-3.11374586872129e-05
7.48866975745366e-06
-2.90837947937537e-06
-2.15877812024621e-05
-1.58894436158142e-05
-3.96946207121431e-05
-1.84144422920313e-05
-1.73203916793307e-05
3.97330779476281e-06
-2.62226087132317e-05
-2.03981002383211e-05
-3.30608699307284e-05
-3.44381801152019e-05
-7.49572366781934e-06
-2.202378957951e-05
-3.89897482859173e-05
-2.12956736449621e-05
-2.41824604306988e-05
-3.58623686424596e-05
-5.61057902495643e-06
-1.5579172265981e-05
-2.44324505255932e-05
-1.64186160555035e-05
-2.03506229267552e-05
-1.2023437300094e-05
-1.01654188565102e-05
-2.13633039109431e-05
-8.45725988777723e-06
-1.50384220162198e-05
-2.70659863076388e-05
-1.78323268385221e-05
-1.36247120890546e-05
-7.97450118702689e-06
-2.84965555498196e-06
-5.54305979916099e-06
-3.55047192016947e-05
-2.88946925770691e-05
-2.06547009312492e-05
1.04537720283371e-07
-1.69800466147195e-05
-1.73173804936181e-05
-1.01203202962968e-05
-2.16311563249094e-05
-1.63813279332927e-05
-2.97862305131124e-05
-2.09020262211749e-05
-2.93375623275406e-05
-2.67946296089879e-05
-2.22465081885441e-05
-1.51435027580421e-05
-1.45245053889818e-05
-1.36049159169539e-05
-2.01236955826032e-05
-1.95048713142332e-05
-2.77695508935527e-05
-3.02048378034697e-05
-1.93656277973404e-05
-1.17743408354559e-05
-3.50636855421847e-05
-3.78460877037464e-05
-1.68763637906794e-05
-1.99394296861698e-05
-3.30920536297257e-05
-2.54952913268002e-05
-1.78910176952517e-05
-2.63668404998668e-05
-2.47510211097088e-05
-2.72185883742271e-05
-2.17013995537824e-05
-9.2913502666022e-06
-1.97605341544171e-05
-3.89167502540152e-05
-1.22220511407197e-05
-1.63413565386048e-05
-3.08119531609835e-05
-2.35916812119886e-05
-1.49544050584485e-05
-2.01003012214985e-05
-2.01775346828999e-05
-3.14633577106861e-05
-4.16827553946773e-05
-1.24817503372553e-05
-2.80420612748543e-05
-6.19944677402606e-06
-3.90218382846871e-05
-9.04169986371511e-06
-1.92090341692824e-05
-9.60970199870899e-06
-2.12086442466507e-05
-2.93231922858613e-05
-2.33214948244671e-05
-3.57107232332522e-05
-2.1274242359219e-05
-2.82900572163264e-05
-1.46142562027609e-05
-2.41528170934035e-05
-2.01329799323276e-05
-9.14400833928137e-06
-1.29081304317832e-05
-2.34647027402153e-05
-2.09613285137801e-05
-1.72193100772503e-05
-2.95287115246568e-05
-1.69704416697259e-05
1.42904389404788e-06
-3.26182914784177e-05
-2.67222338359888e-05
-1.63035818371537e-05
-2.27883946388945e-05
-3.36051171992156e-05
-3.40489410601807e-05
-9.06803119202573e-06
-3.07090916091491e-05
-2.15131915755685e-05
-2.68307549947693e-05
2.08910489078576e-06
-3.88768007282552e-06
-1.70069467943924e-05
-2.22045288009492e-06
-2.89590559201735e-05
8.49618182503187e-06
-4.9094755408553e-06
1.02951119885326e-06
-1.73564756414293e-05
-2.72522208106382e-05
-1.87823212043249e-05
-2.77447605220371e-05
-4.61076361353453e-05
-1.35861685328818e-05
-6.52839550166321e-06
-9.78541626109275e-06
-3.12282894974317e-05
-2.26168669824655e-05
-3.25945165132551e-05
-2.62974044455875e-05
-2.40982471606056e-05
-1.55954151556444e-05
-2.67670582942881e-05
-3.7710626121836e-05
-1.63231047416362e-05
-4.03052822878504e-05
-1.43553006074848e-05
-1.4670690836381e-05
-2.20711419024598e-05
-1.20864529058383e-05
-1.67511804939039e-05
-9.44831289716667e-06
-2.2264606689102e-05
-2.66421117182571e-06
-1.99797951686951e-05
-9.15304154547123e-06
-1.12783122088377e-05
-3.20781068696693e-05
-1.17582527026973e-05
-3.09508305561078e-05
-1.26942583164314e-05
-1.72633841614213e-05
-3.07673764382092e-05
-7.46821258715512e-07
-8.43017326740925e-06
-6.69201867187211e-06
-1.68038959740607e-05
-1.98270822298728e-05
-3.99072564497654e-05
-3.09976617847709e-05
-1.91541004300054e-05
-2.25444976376514e-06
-2.9796734231287e-05
-2.47712252237746e-05
-2.24902814495504e-05
-1.43610813092297e-05
-2.18180754501244e-05
-1.83070787718465e-05
-2.47775742481051e-05
-1.22115602852333e-05
-1.74515118547289e-05
-1.35779697492727e-05
-2.33891005699937e-05
2.75377039783601e-07
-1.98906933414637e-05
-2.65822399313235e-05
-2.30129396478415e-05
-1.56409548502892e-05
-2.49015106710102e-05
-1.41793492848238e-05
1.7632198168064e-05
-2.53950357605152e-05
-8.6220992462329e-06
-2.42288025764735e-05
-3.59921531309686e-05
-2.50084619911798e-05
-1.12747985034426e-05
-1.23400836453285e-05
-7.2219037504188e-06
-8.84876543374797e-06
-2.42712256536816e-05
-2.9852057933467e-05
-2.40189259893792e-06
-2.24522602162522e-05
-2.4429729112273e-05
-1.00750176067979e-05
-3.79662725676462e-07
-1.28297846978361e-05
-1.9515590335396e-05
-1.75994228004794e-05
-1.75784256299536e-05
-3.31772418462725e-05
-2.90179562035923e-05
-9.24121827799695e-06
-4.79048152731762e-05
-3.45670944704324e-05
-3.05005477434957e-05
-2.06022536327314e-05
-2.83367373963749e-05
5.32905383170771e-07
-1.625924012903e-05
-3.60173602309574e-05
-2.10574245665928e-05
-1.03175761106988e-05
-2.90897152987711e-05
-9.9696486219363e-06
-1.44131615708302e-05
-3.21917405336555e-05
-4.33804928995586e-05
7.46694636462391e-06
-2.69517334012053e-05
-2.266810269532e-05
-2.38828874872903e-05
-4.45242173044324e-06
-1.52347920916563e-05
-4.75984621035131e-05
4.27762394125214e-07
-7.35559191861667e-06
-2.86150424545542e-05
-1.65323118670755e-05
-3.40904688936671e-05
-1.71384671385892e-05
-2.4672057597977e-05
-1.52396602126913e-06
-1.06439313324433e-05
-2.42196881733681e-05
-2.4895863832048e-05
-1.98788962579652e-05
-1.31343415819552e-05
-1.05705275555006e-05
-5.66263082971284e-06
-3.3474889094534e-05
-1.3356504342612e-05
-2.94456498206044e-05
-2.25111826279323e-05
-3.63819600811239e-05
-2.0179079353316e-05
-1.99172054816292e-05
-2.13787273835372e-05
1.86812798432697e-06
-3.15434577719976e-05
-4.07690190592452e-05
-2.13701365173991e-05
-8.00465270149696e-06
-2.64975686587906e-05
-1.15383037951429e-05
-2.60541568305025e-05
-2.97899328785458e-05
-9.0123819702503e-06
4.69803316248196e-06
8.20925840977411e-06
-1.6104775265465e-05
-1.33531687549275e-06
-1.83786148843882e-05
-2.07515993507529e-05
-2.07092084370298e-05
-1.97778250777187e-05
-1.07942480166571e-05
-2.48330127060043e-05
3.23510845982378e-06
-1.55816283332757e-05
-1.46921373891412e-05
-1.47270546443971e-05
-3.62046137969451e-05
-1.7494665173644e-05
-2.70231560861437e-05
-1.00674198168427e-05
-9.11041118504315e-06
-8.71255494756243e-06
-6.13054982052277e-06
-2.60646611243929e-05
-9.60903265935181e-06
-1.54831564522983e-05
-1.01174869090735e-05
-4.36871546256855e-06
-2.5763686417266e-05
-1.17913820292465e-05
-3.3946655869442e-06
-2.24357132495225e-05
-1.82753013619815e-05
-2.06623409133418e-05
-1.86479039405304e-05
-1.44350852902923e-05
-3.26083195283708e-05
-1.38448302912523e-05
-2.80376679553401e-05
-1.34569191056828e-05
-3.71088959501747e-05
-1.01288549418023e-05
-1.73394600320248e-05
-4.36168668125957e-05
-2.55916203637877e-05
-7.11126506783276e-06
-2.73513757535307e-05
-1.4056008208066e-05
-2.00721408871476e-05
-3.59534098218944e-05
-3.20075516015577e-05
7.4144146925959e-06
-2.23116677542305e-05
-2.06135487127315e-05
-2.64395379518274e-05
7.34239323938326e-06
-1.77436597722918e-05
-1.73903972335692e-05
-2.10625443927125e-05
-3.98827904819384e-05
-1.90339081661585e-05
-2.96772720034277e-05
-3.67271003382966e-05
-2.26041160200152e-05
-2.30900848375159e-05
-6.26962873015929e-06
-2.31012060423072e-05
-2.99862168513066e-05
-5.44186748977065e-06
-1.69491602420419e-05
-2.31359960921043e-05
-1.03526081967722e-05
-4.03604797155968e-06
-1.17909379199528e-05
-4.34011199697188e-05
-3.23098696351045e-05
-1.86271093835598e-05
-1.72377412367786e-05
-1.28875616151957e-05
-3.03078099044875e-05
-2.66355054278547e-06
-3.51195259798246e-06
-2.80317976235749e-06
-1.46038299081044e-05
-1.42611381325112e-05
-5.53154401166661e-06
-1.80401560330528e-05
-3.12907166605461e-05
-1.34663430399901e-05
-1.81241250470177e-05
-1.60903942768487e-05
-2.22525850046688e-05
-1.31085845094908e-05
-1.19930056196891e-05
-1.14900992300677e-05
-1.31539018056434e-05
-2.63180522650341e-05
-1.27519426990568e-05
-2.00150522419377e-05
-1.45252622580778e-05
3.06496504325867e-06
2.80708070124422e-06
-3.23183396409197e-05
-2.17027697636938e-05
-1.54366622375605e-05
-1.44060959094004e-05
-2.76244570432455e-05
-1.96882598692281e-05
-2.30210136174717e-05
-1.83363202347632e-05
-2.4337460978622e-05
-5.67935966775917e-06
-2.65048448977826e-05
-2.07845130358159e-05
-1.33910568162258e-05
-2.52004867708906e-05
-1.97565300739624e-05
-1.96533518200225e-05
-2.51589242161415e-05
-1.64150511339768e-05
-7.00305944768198e-06
-1.67099503147785e-05
-2.57692405841387e-05
-1.61684299904667e-05
-2.91236299821247e-05
-2.16828169976728e-05
-1.90889476114754e-05
-1.14224988971578e-05
-1.23165252784215e-05
-8.84171092048279e-06
9.29256971997481e-06
-2.21188047888798e-05
-2.82928405463444e-05
-5.67658931273179e-06
-1.42093132511324e-05
-3.66382201526732e-05
1.2351354175116e-06
-1.08944830033948e-05
-1.23010376017898e-05
-2.61105232956914e-05
-1.72487403618351e-05
-1.81912732294644e-06
-8.83801168493482e-06
-4.43201957415299e-05
-1.11425511977284e-05
-2.68760397542345e-05
-3.34565374488896e-05
-3.74747150042199e-05
-1.67986145936461e-05
-7.68088906545336e-06
-1.01555437920617e-05
-1.57120877208299e-05
-2.09415563299204e-05
-2.41526244221175e-05
-2.43705670558285e-05
-4.03673967192163e-05
-2.42104116280925e-05
-9.38626847961119e-06
-9.54160780792112e-06
-1.84807502766048e-05
-1.93173343424204e-05
-1.20464249621471e-05
-2.07464411891382e-05
-3.09796597147918e-05
-6.3624637402978e-06
-1.59801148857223e-05
-2.65538060768456e-05
6.85175355139532e-07
-1.58012687263105e-05
-1.50804558560462e-05
-1.33036458148788e-05
-3.66250976701399e-05
-1.58087042602217e-05
-5.28829485991041e-06
-1.20735761207954e-05
-3.18242042796505e-05
-3.94308843851178e-05
-1.11049464238991e-05
-2.53036097837719e-05
7.71396590707312e-06
-1.42854729299076e-05
-1.94315314265286e-05
-4.17804176887996e-05
-4.45303832630816e-07
-1.23706027453659e-05
-2.46444840890115e-05
-1.93147646554444e-05
-1.45665494370777e-05
-1.8821983092653e-05
-1.11528584211173e-05
-1.49777733882541e-05
-1.2683530424799e-05
-3.29999728468245e-05
-1.22897803531625e-05
-1.78665488828448e-05
-1.31642871583902e-05
-1.14673304592769e-05
1.00596712399272e-05
-3.40741681901262e-05
-1.83714934773777e-05
-1.3560184956192e-05
-4.49494708317594e-06
-4.90209417128065e-05
-2.46309937153605e-05
-1.78153514760596e-05
-5.98759904770366e-06
-2.98541041243567e-05
-2.84642368179379e-05
-3.16657544245529e-05
-1.272281195778e-05
-1.7619961674989e-05
6.16853552418473e-06
-7.02566981497033e-06
-3.06448267590338e-05
-1.74494799781323e-06
-2.52942936634355e-05
-3.18517748541247e-05
-2.76008342865979e-05
-2.45019715713615e-05
-1.6673018304338e-05
-1.06932594464058e-05
-1.93663311812867e-05
-2.42439984291322e-05
-2.04936393785674e-05
-9.70863580561578e-06
-1.67462976838986e-05
-1.01439708760522e-05
-1.8358514125651e-05
-3.24389859474558e-05
-2.10717409536576e-05
-4.02425420346597e-05
-4.89133738122482e-06
-9.42137911154347e-06
-3.40545735881895e-05
-1.14079605692204e-05
-1.05113217460739e-05
-1.69307342788308e-05
-1.99546303093653e-05
-2.38155532750531e-05
-5.37681606350549e-05
-3.49939317699936e-05
-2.78870959240074e-05
-1.8898845099875e-05
-1.69581953484877e-05
-7.13427714536347e-06
-3.21847409113798e-05
-4.29514313652216e-05
-3.34842681492528e-05
-3.73124470858194e-05
-6.65053724703582e-06
-4.6532696309937e-06
-1.80881617413818e-05
-3.04676705979099e-05
-3.58893114578548e-05
-2.46876162005278e-05
-1.76526519239228e-05
-2.27762764365906e-05
-3.50930638412472e-05
-2.42558180294418e-05
-2.64180859826747e-05
-1.15481538811405e-05
-1.69748396741799e-06
-1.05751696555726e-05
-1.70975917474481e-05
5.73667284966524e-06
-3.16940774755031e-05
-2.57290835232908e-05
1.66890217785267e-06
-1.25043383743134e-05
-1.4218100919113e-05
-3.28550594629772e-05
-1.91977059059486e-05
-1.74838960471808e-05
-1.0687462764542e-05
-2.67379830666517e-05
-1.50482505008997e-05
-2.36591302437387e-05
-3.09099136063543e-05
-1.24022258998729e-05
-7.57722339917888e-06
-1.43389632560663e-05
-6.74936944859175e-06
-1.38439702548461e-07
-2.28879579995714e-05
-1.86270642209338e-05
-1.0176127418984e-05
-4.32669184055388e-06
-2.68742197359837e-05
-2.15963059450832e-05
-1.14433523222589e-05
-4.79475104979376e-06
-1.49596113309892e-05
-2.82733348984079e-05
-8.06932454078874e-06
-1.4775124195875e-05
-1.70055381754689e-05
-2.06528613824568e-05
-2.09875641816306e-05
-3.00215208849341e-05
-4.27707589226416e-05
-3.65429667794398e-05
3.31854425944263e-07
-6.5320324328317e-06
-2.16060696567293e-05
-2.11458769556833e-05
-1.97524439552099e-05
-3.53626985386536e-05
-1.36105948862606e-05
-2.67812660351639e-05
-2.54690695827747e-05
-3.05879977646059e-05
-3.40813848693304e-05
-3.31623424280911e-05
-1.96951133472999e-05
-2.33408035228576e-05
-2.41027474475863e-05
-2.49366195642753e-05
-3.5041727601865e-05
-5.98216052840527e-06
-9.39795697572063e-06
-2.69918477511734e-05
-3.89453091866743e-05
-6.94218155917953e-06
-2.55883036873091e-05
-3.04277439232138e-05
-1.5766701632644e-05
-3.34458851895724e-06
-2.25272993943841e-05
-1.14182341026363e-05
-1.85599646571198e-05
-3.57542861256779e-05
-1.85193613473382e-05
-2.57734957399673e-05
-1.65700621394414e-05
-1.15648727434533e-05
-2.46210559114005e-05
-1.93485969066511e-05
7.60646684037581e-06
-2.2952614119551e-05
-3.36282369953725e-05
-2.3875951451914e-05
-2.09320709239815e-05
-4.72747417622391e-06
-1.22753075300837e-05
-1.48481238645869e-05
1.74092358509018e-05
-1.05436511501996e-05
-2.05484727528408e-06
-5.33472795382752e-06
-3.19676639105976e-05
-1.78833448167851e-05
-2.46506936498531e-05
-2.27935744167029e-05
-1.81039251319672e-05
-2.85209055114566e-05
-2.77317293414682e-05
-2.06817052191368e-05
-1.99548787115381e-05
-5.23454224960375e-05
-1.8327363849003e-05
-2.62866430490228e-05
-2.10899723023122e-05
-2.96350862695737e-05
-1.48460088261067e-05
-8.1967203482834e-06
-1.17574063591027e-05
-1.13630703779601e-06
-2.92040416197876e-05
-2.01186423126729e-05
-2.95631585675396e-05
-1.90255756816189e-05
-1.89999093317917e-05
-2.08959394372003e-05
-2.06606274682449e-05
-2.30920095026311e-05
-2.30166973894459e-05
-3.03904167034692e-05
-3.20438305209545e-05
-1.9763617235948e-05
-9.11310102164606e-06
-2.9848994034849e-05
-2.18052613526144e-05
-2.99571270107386e-05
-3.00186660662495e-05
-2.10072199757158e-05
-3.60484609947928e-05
-3.27215936665601e-05
-2.77807994969434e-05
-3.54384980769916e-05
-5.59420352783223e-05
-2.35239511046675e-05
-5.93221470854567e-06
-1.89270507465026e-05
-2.19749963359635e-05
-3.14115781264119e-05
-1.26268096651123e-05
-2.50386824520757e-06
-3.08837959855105e-05
-1.55034339326943e-05
-1.72717898816341e-05
-1.73671174365139e-05
5.80668133402252e-06
-2.29435829553375e-05
-1.67760489186941e-05
-7.88327688178555e-06
-2.99830851209184e-05
-8.01989732211675e-06
3.65952681559856e-06
-1.53074246854336e-05
-1.17063454019407e-05
-3.92871870436434e-06
1.26922856628117e-05
-2.07834899994685e-05
-1.97228750510268e-05
-9.13448645523382e-06
-1.88233400731249e-05
-2.37125184825117e-05
-3.19610851429639e-05
-2.9134534328744e-05
-1.48302786640561e-05
-3.02776776591486e-05
-1.42114046317518e-05
-1.07733445664046e-05
-1.1400026797214e-05
-2.47160813966802e-05
1.24823475160544e-05
-2.15565738032922e-05
-2.09830812628332e-05
-1.82255971190714e-05
-3.97737791429462e-05
-1.12607443549497e-05
-1.84894610010919e-05
-1.73580565854574e-05
-9.8436754183949e-06
-1.12720057489844e-05
-2.96289830129899e-05
-2.76877710740113e-05
-2.5752666318992e-05
-4.27186858062134e-06
-1.59833981386066e-05
-2.95980595907712e-06
-9.90898325389088e-06
-3.15452226221567e-05
-1.06642980879502e-05
-1.89318370625485e-05
3.31358203730071e-06
-1.96788914462575e-05
-8.00925978493048e-06
-1.46976928563713e-05
-2.87210928747136e-05
-4.4320060243522e-05
-1.7586226008987e-05
-2.36173429725857e-05
4.58040441176278e-06
7.93752834569782e-06
-2.9804600763943e-05
-2.50990590819923e-05
-2.45818049578533e-05
-1.24510291647171e-05
-3.60437728518804e-05
-3.11059734277366e-05
-3.92427441746206e-05
-1.31337332094832e-05
-4.74973541345651e-05
-1.584173498701e-05
-9.78109230421034e-07
-1.78467926337716e-05
-2.28811477268326e-05
-3.10494799032401e-05
-1.50250770582512e-05
-1.3410392110067e-05
-2.53892291703069e-05
-3.88867137073179e-05
-7.97204601463487e-06
-2.33738870505296e-05
-1.96481404178376e-05
-1.20648458165875e-05
-1.85577816547294e-05
-2.43908679110207e-05
-2.56353214874187e-06
-1.8582446666379e-05
-6.24938685537706e-06
-2.66315925436445e-05
-9.06332217177098e-06
-8.95381964245864e-06
-1.60320923417563e-05
-2.26241226208691e-05
-8.88202843681925e-06
-2.08593532145438e-05
-2.9197054333838e-05
-6.45963348128125e-07
-1.99811730724294e-05
-5.72804648135988e-06
-3.84163695927554e-05
-3.1831424836366e-05
-8.5136034144144e-06
-3.06594937890758e-05
-6.76843142374483e-06
-9.45526779439878e-06
-1.04562242776499e-05
-8.67792896727342e-06
-2.96397682169899e-05
-5.00384558327938e-05
-2.72124843858429e-05
-2.93104527595802e-05
-3.72881817913275e-05
-1.45346219044513e-05
-2.90614098467508e-05
-1.98634958210809e-05
-2.35939523470828e-05
-1.79838641594485e-05
-9.37366446390151e-06
-1.34417254618691e-05
-3.97165872617164e-05
-2.68744476799099e-05
-1.31643256442634e-05
-2.81944932459339e-05
-1.57419815815855e-05
-2.86330341147445e-05
-2.01146419637172e-05
-2.52473300948665e-05
-2.41440983842083e-05
-2.75216907126384e-05
-2.46117370895617e-05
-2.53815000381606e-06
-3.439782983509e-05
-4.43940121702943e-05
-2.17660984167996e-05
-1.24956676766126e-05
-5.73080823089553e-07
-1.86163478741048e-05
-4.39962662439918e-05
-2.72473169590696e-05
-1.80677511275508e-05
-1.59272752162161e-05
-2.04686223351221e-05
-8.02626649680943e-06
-3.63073612942497e-05
-3.87888674083437e-05
-3.04933018686028e-05
-2.72241855616284e-05
-2.79530745820086e-05
-2.28419400788786e-05
-1.67608219087588e-05
-7.36990747063401e-06
-2.6444435101503e-05
-1.15093162632941e-05
-2.70287795019819e-05
-1.29491590275441e-05
-3.32388062830288e-05
-3.51553871582713e-05
-1.56319220241477e-05
-2.05229048105836e-05
-3.59530216008086e-05
-3.74887899634344e-06
-7.50130055647467e-06
-9.62832353361541e-06
-2.33646563432013e-05
-1.71146024637873e-05
-4.41525745591975e-05
-1.79042546150377e-05
-2.09306978054498e-05
-2.19710607888396e-06
3.49631831776318e-07
-3.6216150390782e-05
-2.6510442754109e-05
-3.08999381374907e-05
-2.34497027023362e-06
-1.21032504350335e-05
-2.07103640388965e-05
-2.60914272498929e-05
-9.40317202211186e-06
-1.5032420328054e-05
-1.6928354225863e-05
-2.04774479194638e-05
-2.08836377030843e-05
-6.53863170781475e-06
-2.08240151265371e-05
-2.46174472673388e-06
-1.48605859545077e-05
-1.51054505386704e-05
-5.42321636192916e-05
4.90130589610057e-06
-1.61093814637239e-05
-1.55180872070174e-05
-2.93352723636476e-05
-3.36822356520742e-05
-2.46454870541492e-05
-3.03411958684368e-05
-8.37841312290831e-06
-1.53834163968063e-05
-2.76643051264451e-05
-8.2636338496235e-06
-2.49296311416995e-05
-2.86357006756679e-05
-2.69223711176647e-05
-9.22086246977113e-06
-1.43861971062062e-05
-1.96153436976016e-05
-6.50372895003763e-06
-8.5190590734703e-06
-1.06627995852705e-06
-2.82723110729911e-05
-2.29586179485966e-05
-1.42911258227224e-05
-2.89276503535928e-05
-1.96776946152122e-05
-2.01137959251801e-05
-2.10594927393131e-05
-5.66891497062681e-06
-2.21319843084663e-05
-2.9239227117469e-05
-1.87840343884047e-05
-2.43559279927291e-05
-1.69633306267101e-05
-3.67937158679013e-05
-1.67303106840321e-05
-3.32422715482645e-05
-3.30015788204231e-05
-2.66663203018326e-05
-1.28368342649651e-05
-1.67746904531197e-05
-2.18048434648379e-05
-6.15504889440111e-06
-1.370350616127e-05
-1.91314674244505e-05
-1.22207730681511e-05
-4.20961975649563e-06
-4.62644052776083e-05
-1.32787574698994e-05
-7.14463324790345e-06
-1.41586479599468e-05
-2.2204309917275e-05
-1.00902734736263e-05
-1.58806496574797e-05
-2.34943488916863e-05
-1.5900876362671e-05
-1.28442598172803e-05
-2.2758484809029e-05
-1.12733268822942e-05
-1.00375036679162e-05
-1.63843067082803e-05
-1.87435209729658e-05
-2.44181668722822e-05
-3.91591218329405e-05
-1.87493406092861e-05
-1.47948465822824e-05
-2.76413749345609e-05
-2.06336257373652e-05
-3.14339382648423e-06
-1.07923616568282e-05
1.05933416952608e-05
-1.56032335750236e-05
-1.59521629170612e-05
-1.73837383459422e-05
-7.27550354247698e-06
-1.25979608687442e-05
1.10064719577515e-06
-3.29371164381076e-05
-2.44837723764467e-05
-1.06129117715364e-05
-1.79285479823954e-05
-2.2569453282543e-05
4.78034717759442e-06
-2.06051664929574e-05
-1.22282457212876e-05
-2.12243925383323e-05
-2.92582372033102e-05
-1.29957449327291e-05
-4.18558854729175e-05
-1.23512021353474e-05
-1.87063053129318e-05
-1.96021786962657e-05
-3.07885562157132e-05
-2.70023968583238e-05
-4.36095186345688e-06
-1.41836649328905e-05
1.09889480957063e-05
-2.51980638031329e-05
-1.05066905154498e-05
-3.51670553232285e-05
-1.78612178930666e-06
-9.96068798786589e-06
-2.55721976655842e-05
-2.12391661795459e-05
-1.40214570976007e-05
-2.00497566026592e-06
-2.20719970810548e-05
-2.22586502014655e-05
-6.96748829719004e-06
-1.21298000627741e-05
-2.32481861232337e-05
-2.24517116779623e-05
-1.66787844490183e-05
-1.77387978631419e-05
-2.55641769345072e-05
-8.19565562331178e-06
-1.78122972525946e-05
-3.42682249821462e-05
-2.81681403432911e-05
-4.09663278396854e-05
-2.60945765781414e-06
-1.9819719668138e-05
-2.65372540857911e-05
-3.28422356875056e-05
-3.59676004216978e-05
-1.45869411212678e-05
-2.98395913324025e-05
-2.36415503572289e-05
-2.18141737581418e-05
-2.30427199500159e-05
-1.24416136587564e-05
-3.20067598653854e-05
-1.37954060531933e-05
-3.64648225520342e-05
-2.90763394829962e-05
-1.40143674590726e-05
-2.5670611402177e-05
-4.85849359457236e-06
-1.68756347368847e-05
-1.09115875152308e-05
-2.98913861410248e-05
-2.59879695130322e-05
-3.35706273048497e-05
-3.47702837714537e-05
-1.15390120567766e-05
-4.62302761162636e-05
7.35941085690021e-06
-1.05944687327588e-05
-3.22006442672776e-05
-1.01435625456598e-05
-1.82819043621253e-05
-2.4267121769906e-06
-1.67432659668214e-05
-5.03780407096253e-05
-6.79178248482025e-06
-1.80478287260303e-05
-6.09619454168103e-06
-2.01695742654338e-05
-2.3730746927085e-06
4.45201301490992e-06
-2.55051373010183e-05
-1.50490577315713e-05
-2.12399284122522e-05
-2.37832283939711e-05
-2.51930618703478e-05
-3.0864998257806e-05
-1.2913624753998e-05
-2.61855173735109e-05
-1.69624389384598e-05
-1.87194199968952e-05
1.60703807704181e-06
-1.12094563340096e-05
-3.51116634270047e-05
1.3908996601632e-05
-6.05653590949262e-06
-1.56107653708928e-05
-2.69381858918281e-05
-9.78505774613595e-06
-1.29886494727751e-05
-3.5323167610535e-05
-3.07389317925373e-05
-3.22876465277888e-05
-2.93571082099218e-05
-3.48035348322043e-05
-1.17220820996992e-06
-1.2209461981962e-05
-2.63983239528425e-05
-3.52069747786191e-06
-2.07885455165198e-05
-2.36945662728563e-05
-1.03578956084529e-05
-7.60052844628824e-06
-1.10389596233355e-05
-2.47975538952895e-05
-2.44427209268986e-05
-1.20486039229782e-05
-1.54710366655258e-05
-2.12430798919599e-05
-1.20210518314511e-05
-2.17136738083298e-05
-2.26979939718728e-05
-1.76722506303011e-05
-1.06145449986897e-05
-2.91033657924854e-05
-1.91429758896078e-05
-4.49082770612449e-05
-2.66239602759736e-05
-4.27893524514462e-05
-8.88902842423712e-06
-3.87091159351563e-06
-1.12893605350849e-05
-6.85818323078468e-06
-3.0409076501395e-05
-1.44339261617764e-05
-3.4475919581399e-05
-2.01996143201352e-05
-9.49312401202357e-06
-1.4217967092194e-05
-2.96007628521328e-05
-1.26999357625902e-05
-1.44075279988843e-05
-1.37627965080987e-05
-1.16124980873304e-05
-1.82241237432684e-06
-2.67717445061613e-05
-3.02482489706086e-05
-1.04058373570915e-05
-2.25484605944681e-05
-1.97370680907549e-05
-1.39474261694143e-05
-2.85410637811617e-05
-3.52164723013846e-05
-1.44356624411314e-05
8.70470966204764e-06
-2.04812532741421e-05
-1.96717763299736e-05
-9.53824930866383e-06
-2.27411555905473e-05
-1.81235102014601e-05
-1.92831794135541e-05
-2.29269049830365e-05
-5.10398253505408e-06
-2.16968399373987e-05
-1.95954019440206e-05
-1.032977069299e-05
-1.47415442673657e-05
-9.42865087002774e-06
-3.80078131000262e-06
-2.02216981587656e-05
-8.1752380453384e-06
-2.12426786740724e-05
-1.16788309295343e-05
4.55391650914899e-06
-2.55690510674529e-05
-3.22771150506092e-05
-3.32473012529398e-05
-3.02499259800562e-05
-1.79942957312528e-05
-3.54153549111479e-05
-1.90730472426367e-05
-1.97010978650535e-05
-2.35188690875047e-05
-4.50379140191868e-05
-1.44167034399745e-05
-4.39053150759823e-05
-5.88699808740197e-06
-2.92935717980013e-05
-2.80883781219155e-05
-2.1872676093706e-05
-2.72104739816886e-05
-1.21087965474304e-05
-3.52669350967727e-05
-2.28275920602882e-05
-2.6724396676109e-05
-2.11114243533478e-05
-2.14909582522232e-05
-1.79256415872747e-05
-8.29407253832503e-06
-3.09442236751143e-05
-3.35717203577205e-05
-2.05886397193517e-05
-1.31287380248392e-05
-1.39103906145262e-05
-1.11066168180005e-05
-2.65185049927439e-06
-1.32696861437175e-05
-3.47071309701836e-05
-2.6508231953817e-05
-1.15620810341413e-05
-3.07250288973554e-05
-1.63787793454678e-05
-2.62696002248396e-05
-2.39377264724178e-05
-2.49711815172074e-05
-1.43441795729587e-05
-2.12718753593647e-05
-2.9874448114233e-05
-1.00130004734373e-05
-2.62601972925646e-05
-2.0865660951312e-05
-1.38161710957054e-05
-2.45714382871065e-05
-9.65337473819723e-06
-3.00128879301722e-05
-2.43450391301315e-05
-2.12492722077581e-05
4.62663526631823e-06
-3.41300052630422e-05
-2.12891663858751e-05
-2.71022925292936e-05
-4.18113349934797e-05
-2.11291336235849e-05
-1.7016082820352e-05
-2.74486200814945e-05
-1.05487252293897e-05
-1.89071809007902e-05
-4.29642830455346e-05
-2.88481170344218e-05
-1.10470380852702e-05
1.1802964362319e-05
-2.23020255409202e-05
-2.66902980936796e-07
-1.66322021525609e-05
6.14536877758643e-06
-3.17917094152583e-05
-1.34995398042988e-05
-2.06510707565303e-05
-1.83271764245311e-06
-1.44502766459878e-05
2.56854800958835e-06
-1.99845743417248e-05
-8.59285164590224e-06
-1.16035471348923e-05
-2.77341429264757e-05
-4.64838651550807e-05
-3.22018712677185e-05
7.96540924330224e-07
-2.47550867627294e-05
-1.85568106874912e-05
-3.74088619252786e-05
-3.07432011049189e-05
-1.06044506381859e-05
-4.18955404545125e-05
3.44723336230947e-06
-6.51454121700611e-06
-3.35240811267835e-05
-2.94938402690836e-05
-1.66467733806908e-05
-3.61326369295804e-05
-2.00849931068312e-05
-1.02453317313461e-05
-3.20324326499941e-05
-4.27742917619446e-06
-1.34314138233715e-05
-9.09298828204931e-06
-3.55264978697841e-05
-2.72343106296834e-05
-3.07957285181692e-05
-9.29228182086383e-06
-2.17194588508753e-05
-1.78775710841191e-05
-2.12219042286637e-05
-4.02608873829164e-05
-2.15153553590861e-05
-1.20820169503762e-05
-2.20005487768353e-05
-1.94170849721927e-05
-1.94665137039145e-05
-2.27787936841802e-05
-2.25882778758541e-05
-2.6599045468555e-05
-2.22107417161543e-05
-3.06834440706589e-05
-1.83078931226621e-06
-2.60620694323242e-05
-9.75410550104454e-06
1.36712221861042e-06
-1.45663324149701e-05
-3.14880821577229e-05
-4.80336680347339e-05
-2.28422447637486e-05
-3.5069301074178e-05
1.90181819098099e-06
-7.05570216383248e-06
-9.61371164595067e-06
-1.02163213664841e-05
-2.59334102710949e-05
-9.77972434088399e-06
-3.44335912501827e-05
-2.27113605802284e-05
-4.36117492550002e-05
-2.89171678868578e-05
-2.45813512409969e-05
-2.00853134066076e-05
-1.45471953312409e-05
-2.38282961507768e-05
-1.691457108959e-05
8.53261424806757e-06
-7.43790077239211e-06
-4.38489958046499e-06
-2.02536631154315e-05
-1.19111919509626e-05
-1.09388160872763e-05
-1.59037703830534e-05
-5.87860926822204e-06
-2.67251663299586e-05
-3.17008428102295e-05
-3.08152934983615e-05
-1.8211376181483e-05
8.40557222193712e-09
-2.13880872822606e-05
-1.48954542706562e-05
-1.24686583783885e-05
-2.30676434338846e-05
-7.48159081975437e-06
-1.77050572077991e-05
-9.05868498035775e-06
-2.91774516586646e-05
-2.39179999547153e-05
-9.07845943015688e-06
-3.54209444741215e-05
-5.74906830202366e-06
-1.59689603913749e-05
-2.06988581721341e-05
-1.47154405938004e-05
-1.96341041534736e-05
-2.08386031018799e-05
-1.08831204645546e-05
-2.70534432216941e-05
-4.40526948719305e-06
-6.29353163879079e-06
-2.98979897512458e-05
-1.88481224390882e-05
-2.64249594167338e-05
-2.27210075042961e-05
-1.39903711203417e-05
-2.80378139372093e-05
-1.48469501093262e-05
-1.909815270947e-05
-1.81034985797761e-05
-1.79422147391343e-05
-1.61214245518764e-05
-8.67483429031727e-06
-2.31567741568711e-05
-9.03276798111583e-06
-2.32676302529946e-05
-1.1578225486827e-05
-1.46008542215383e-05
-8.57834668462449e-06
-3.56371416443157e-05
-1.72325977324804e-05
-2.31870876793032e-05
-1.29547156126773e-05
-1.92789714491054e-05
-3.97080004078787e-05
-2.47654886630269e-05
-1.38690266579648e-05
-2.65550664834027e-05
-2.24581520900484e-05
-9.99878996472383e-06
-1.89641927400769e-05
-2.39690061706132e-05
-1.83906027763101e-05
-1.88136837124273e-06
-1.40934903729842e-05
-3.51782483664514e-05
-1.05172132229128e-05
-1.69110622930356e-05
-1.54987731689005e-05
-3.98630687168022e-06
-2.19782756198006e-05
-2.50988651557891e-05
-1.06424468751866e-05
-8.04805622995694e-06
-3.52766508374297e-05
-2.43391806878163e-05
-2.13604678129574e-05
-1.60836390138839e-05
-1.88358679713949e-05
-3.16604513761778e-05
7.21325282439173e-06
-2.67822287898706e-05
-7.73696628715772e-06
-1.50713042487266e-05
-2.27898692048011e-05
-1.14574707162071e-05
-1.53480581540969e-05
-9.32055915855758e-06
-4.40961936298065e-05
4.75292550403365e-06
-1.58435243977821e-05
-2.88271890854444e-05
-6.02157324683113e-06
-2.14540263693491e-05
5.85426035497023e-06
1.94916210651481e-06
-1.04493157001146e-05
-2.3408381802787e-06
-2.27583957560418e-05
-8.98984083971286e-06
-2.59569928400702e-05
-5.5598806886662e-06
5.44674649685797e-06
-2.25328047018363e-05
-2.95714184108369e-05
-1.23408328312346e-05
-2.722233418552e-05
-3.89065728920355e-05
-3.49094183517156e-05
-1.48020930958072e-05
1.10997502167633e-06
-2.645830887455e-05
-4.65953645087737e-06
-2.76340119983026e-05
-7.24471150139664e-06
-3.92919480374908e-05
-1.249583086095e-05
-2.6222263701773e-05
-3.54405401056975e-05
-2.09949169281434e-05
-2.64670233330372e-05
-2.16257103153441e-05
-1.96249396837926e-05
-3.63083476663902e-06
-3.09181563193264e-05
-1.55784091197077e-05
-1.44672740319913e-05
-3.60221105317039e-05
-1.827021871139e-05
-1.61956113392767e-05
-1.88161212893136e-05
-2.11648211404002e-05
-2.13704519113593e-05
-1.13800068204774e-05
-9.00439156689387e-06
-1.91858052773156e-05
-3.20478295500366e-05
-1.02550256517086e-05
-1.13417026538789e-05
4.09685005387979e-07
-1.09173724586045e-05
-2.06530869000907e-05
-7.92677223056039e-06
-6.27884657167735e-06
-1.40284938868587e-05
-3.73031992742493e-05
-3.43209895774008e-05
-1.29710111688996e-05
-2.97594757385113e-06
-4.10113473262303e-05
-2.1462945164136e-05
-2.27840205707757e-05
-3.5103976991365e-05
-1.37959711927142e-05
-1.78090760968136e-05
-2.36871734425672e-05
-9.58593372950113e-06
-1.5776310386866e-05
-9.78560228796123e-06
-1.21730468476114e-05
-1.4418882196792e-05
-1.71852088937936e-05
-2.02400845840639e-05
-1.13804842090711e-05
-3.97829251425061e-05
-2.76211100574143e-05
-1.72205827508112e-05
-1.18868780616806e-05
-3.30289339909589e-05
-8.90004086059839e-07
-1.91205477149895e-05
-5.05125509834494e-06
-7.27208899385317e-06
-1.72415704220212e-05
-2.52142746254227e-05
-1.40685477375838e-05
-1.03196041229326e-05
-1.28318414866241e-05
-1.53457251087006e-05
-2.03529363460447e-05
-2.34079376418392e-05
-2.48039486761404e-05
-4.20083846936755e-05
-1.64083764036846e-06
-2.33260979796555e-05
-9.68291259667318e-06
-2.58657362054811e-05
-1.18816096965438e-05
-1.40586731789068e-05
-2.17430324110286e-05
-2.23142590678037e-05
5.54604886804647e-06
-2.20444934522436e-05
-1.33172298713463e-05
-1.76617342172992e-05
-3.86480658320473e-05
-2.97411454113798e-05
-4.08563823451163e-05
-3.19305074495004e-05
-2.08544619280066e-05
-2.56963288284554e-05
1.99114448533481e-06
-1.14544132977954e-05
-2.51952936351135e-05
-1.59318739133008e-05
-1.69157730016382e-05
-1.85147106332057e-05
-2.18259947578496e-05
-2.17799991573419e-05
-1.10786167972254e-05
-2.87279301815114e-05
-1.65167785453789e-05
-2.07163208260998e-05
-2.59642401921696e-05
-3.82561362102297e-05
-2.29199285699444e-05
-7.0736040721935e-06
-7.5763657564314e-06
-1.29890824993668e-05
-5.92153242727253e-06
-1.70195037571381e-05
-7.95269179850834e-06
-7.0560389142433e-06
-1.75663119312667e-05
-3.4661941697788e-05
-2.28044491808177e-05
-5.21211736422352e-06
-3.35119387368589e-05
-1.34808743739147e-05
-2.53246688368028e-05
-3.32294414250099e-06
-2.80364585220231e-05
-3.47935996236866e-06
-1.28479924748644e-05
-2.14498593556259e-05
-2.77603098986731e-05
-1.8627076439779e-05
-1.09132897326964e-05
-3.71038980587868e-05
-3.61540511024144e-05
-7.29239793360757e-06
-1.75309834054081e-05
-2.29331566027407e-05
-1.09841392558122e-05
-2.82807486553944e-05
-1.07389434427462e-05
-2.50377913222667e-05
-2.57003382080389e-05
4.9374891236766e-06
-1.56672982778513e-05
-1.7750653742249e-05
-2.99186429475094e-06
-2.73229201311921e-05
-2.73768196081117e-05
-6.42421639000101e-06
-1.97121482745266e-05
-2.2916738467798e-06
-1.9513646953771e-05
-2.64647732843286e-05
-2.01445699163913e-05
-1.79083365918206e-05
-1.05754021754267e-05
-1.63007507016881e-05
-2.75023267249707e-05
-1.51035048008441e-05
-3.22901591998926e-05
-1.8424783638448e-05
-4.31746243431095e-05
-3.51817989337123e-05
-1.17375661314682e-05
-2.04957619433212e-05
-3.07779005559314e-05
-4.01243808151694e-06
-2.6713223798968e-05
1.1734555888195e-05
-2.20514596226226e-05
-2.06559536013725e-05
-3.16361970259358e-05
-2.22320074154974e-05
-1.20613547563009e-05
-2.7600586884843e-05
-3.40064795763355e-05
-2.82172537606417e-05
5.58166664193422e-06
-1.3080997357254e-05
-2.78563838363379e-05
-2.9031730213035e-05
-3.35015597125672e-05
-1.32785812426697e-05
-1.71702057169475e-05
-2.88507579704834e-05
-1.67461083129154e-05
-3.07403353672145e-05
-1.14215753907141e-05
-5.39646520134112e-06
-7.98314706644222e-06
-1.36371525885222e-05
-1.9038837137848e-05
-2.09032812366673e-05
-3.67403410692339e-06
-3.99962401299317e-05
-2.83688986562656e-05
-1.92231744509321e-05
-2.7926814901854e-05
-1.89138711519784e-06
-9.50180014361125e-06
-1.33889306512301e-05
-3.36222758982531e-05
-3.19413687965922e-05
-3.29738788025586e-05
-3.19437071208146e-05
-3.24036656149162e-05
-1.18661830876309e-05
-7.04261603500532e-06
-3.63243368058998e-05
-8.21089850603109e-06
-2.10927969643892e-05
-4.7386450935339e-05
-1.44001938508817e-05
-1.93082009075597e-05
1.69288334549082e-05
-1.33453862471683e-05
-1.1898544132141e-05
2.77566641008607e-06
-3.10619972800532e-05
-1.04589826935441e-05
-1.63693930998878e-05
-9.87832313071823e-06
-1.61008838113173e-05
-3.35241398073132e-06
-3.48650582218683e-05
-6.45468751173466e-06
-2.68631424172159e-05
-1.0530723706172e-05
-7.5252261992728e-08
-1.84155404766045e-05
-2.01832974244594e-05
-4.82452039528364e-05
-2.03614373882879e-05
-2.22249446225233e-05
-2.04591554552136e-05
-7.7119618384731e-06
1.41346105178511e-05
-1.32042347859556e-05
-2.4159126941013e-05
-3.37806805171949e-05
-2.80380187600744e-05
-1.70874318654971e-05
-1.51206556025027e-05
-1.42593979410054e-05
-2.41217354256989e-05
-4.75053091686765e-05
-2.11815464098723e-05
-3.15568789714784e-05
1.16489758999524e-05
-1.7802013455568e-05
-4.83581796571991e-06
-1.48014504719014e-05
-3.02732398234065e-05
-9.52259867299628e-06
-1.54624125317684e-05
3.38899225691889e-06
-2.09547581033401e-05
-2.1243955606128e-05
-2.65247272394328e-05
-3.71597948375948e-05
-2.86545648261081e-05
-3.03639847388945e-05
-1.5315165228427e-05
-2.20425788261789e-05
-2.69039731402247e-05
-1.08746266482984e-05
-3.45349116738628e-05
-1.6929095900681e-05
-4.46668749358313e-05
-2.65223213968536e-05
-1.17318354965303e-05
-3.10589216007572e-05
-4.55179283778123e-05
-1.87596485632179e-05
-3.41345977086238e-05
-1.26158378168836e-05
-1.3127235695343e-05
-2.04417719924604e-05
-3.02051297120582e-05
-9.45709832024806e-06
-8.58389784869293e-06
-8.35740918497217e-06
-2.19783131510142e-06
-4.5013015713713e-05
-7.69498730540013e-06
-2.06056580963602e-05
-1.61125190233833e-05
-6.31452120110683e-06
-2.5370312164377e-05
-3.23599324511631e-05
-1.56622606050129e-05
-2.40427736964952e-06
-1.81368363671541e-05
-3.16824540316024e-05
-2.10941304703625e-06
-2.10177906723677e-05
-9.22663961455838e-06
-2.44837749756593e-05
-1.52553850416713e-05
-2.64397707765067e-06
-1.90250808961922e-05
2.23372899059629e-07
-2.00037023780621e-05
-3.17561578644763e-05
-2.12918056181457e-05
-2.36163768039541e-05
-2.42878559726175e-05
-2.12433444117514e-05
-2.3424030529685e-05
-2.0126236911133e-05
-4.66692347549241e-05
-3.26092152154996e-05
-2.86589049006492e-06
-6.2794579271235e-06
-2.35299703114819e-05
-4.12476978888298e-06
-1.52319451124901e-05
-2.82433357727755e-05
-8.31560513771185e-06
-2.48790691840695e-05
-2.2100539576814e-05
-2.51128995572182e-05
-7.97894360285933e-06
-2.78180948655676e-05
-3.90660984023535e-05
-3.11062848533699e-05
-3.72667601788457e-05
-8.46302638295895e-06
-2.39142169103528e-05
-3.73137598389801e-05
-1.09291984853783e-05
-1.68460071669775e-05
-3.89603478430623e-05
-1.85159681654211e-05
-2.02220549964489e-05
-2.79057528953042e-05
-4.02876472003352e-05
-3.08903988957909e-05
-2.8914979439616e-06
-2.97926591928193e-05
-2.528784769392e-05
-1.56466836451039e-05
-4.05333370657579e-06
-2.4501796914793e-05
-2.89169658188133e-05
-3.56267025410694e-05
-2.51092009579729e-05
-6.03433863770872e-06
-3.57418409435738e-05
-1.58070030250982e-05
-9.91080200609335e-06
-2.13923966308867e-05
-5.58980587977358e-06
-2.97416410865592e-05
-1.95560781125627e-05
-1.79928504522127e-05
-2.64888019952074e-05
-3.17940434083785e-05
-2.88209359647468e-05
-1.41017790824552e-05
-1.42446972430953e-05
-1.18712934989893e-05
-1.04042878297437e-05
-2.43611059011061e-05
-2.70283263442582e-05
-1.71650489544393e-05
-3.39743113898247e-05
-3.47211029255963e-05
-7.55642647415514e-06
-1.04175567171167e-05
-1.39744395990286e-05
-2.68114032331089e-05
-9.81458173529352e-06
-8.12431911651074e-06
-7.93092799646888e-06
-1.40909129192663e-05
-1.9754727504699e-05
-4.32290168157198e-06
-2.71324735263056e-05
-1.24834526390313e-05
5.39989356895327e-06
-2.82548958228679e-05
-2.3963600880095e-05
-2.00844039966264e-05
-2.99917648687187e-05
-1.00199190594855e-05
-2.94667014730195e-05
-1.38550775406017e-05
-2.3233763556103e-05
-3.10697001721706e-05
-1.39632908623659e-05
-1.9688631580459e-05
5.91785757022079e-07
-3.29544039491117e-05
-1.91364804776389e-05
-2.45765123127873e-05
-2.67511351405166e-05
-1.89509474573773e-05
6.68186326682582e-06
-1.63325310806483e-05
-5.9558187290465e-07
-1.88668481388497e-05
-1.88596818629221e-05
-6.96954835330681e-06
-4.54429361942582e-05
-2.30348599132102e-05
-8.05586835590406e-06
-3.64637016345037e-05
-1.47182931046305e-05
-1.87583541012879e-05
-9.00537888082686e-06
-9.60117246124596e-06
-3.41402488765943e-05
-2.0678963655371e-05
-3.13334507862084e-05
-2.16507341260252e-05
-1.53245022757201e-05
-2.64859866328441e-05
-3.81775842558092e-05
-3.2495546570475e-05
-2.3614422988408e-05
-1.41083004277945e-05
-1.02469752294311e-05
-2.00218682884341e-05
-5.56522472585804e-06
-2.5218132198827e-05
-2.68150461680014e-05
-8.76472633929746e-06
-2.59239273123998e-05
-1.10903437607704e-05
-1.71851244095215e-05
-4.88867476880215e-05
-2.22153243341512e-05
-1.46844642627894e-05
-1.90453283966805e-05
-2.01830046155681e-05
-3.80287127583047e-07
-6.53020146694672e-06
-1.53150552923745e-05
1.32342590978233e-06
-3.37899726403147e-05
-6.95044906928192e-06
-5.25709502075657e-05
-2.05409546901316e-05
-1.62046606598663e-05
1.12582647435764e-05
-2.82380153144077e-05
-2.87449305023339e-05
6.27148565043703e-06
-7.87070896857152e-06
-1.62722476094608e-05
-3.56151341250436e-05
-1.67845100133684e-05
-1.13152867891554e-05
-2.56860108735701e-05
-2.4456200902944e-05
-1.93200408062835e-05
-1.52158511035215e-05
-8.41889955080325e-06
-1.80384581826305e-05
-2.43475664027421e-05
6.21576045147155e-06
-1.68914454398021e-05
3.5580051068432e-07
-8.54944318910174e-06
-2.13369002961958e-05
-2.06344204634689e-05
-1.36811474327783e-05
4.56000119834172e-06
-3.8643596239406e-05
-3.66337000509197e-05
-2.29939082275734e-05
-1.86525151164038e-05
-8.87765390601824e-06
-2.62154191827442e-06
-1.6231183908997e-06
-1.31980589675893e-05
-1.85067736634093e-05
-2.13302479827474e-05
-2.61525851961645e-05
-2.63076842665159e-05
-1.94343759624866e-05
-4.05576084519113e-06
-1.6519017216817e-05
-3.24135913581874e-05
-8.89724227093772e-06
-3.00765069892558e-05
-1.01512289383233e-05
-1.42719572291304e-05
-4.02141821991069e-05
-1.2424383393437e-05
-2.45317299396666e-05
-2.91509276314764e-05
-4.92826760277576e-06
-1.17677150786103e-05
-4.42186391254976e-05
-3.26819071736376e-05
-1.6927338116367e-05
3.9663462162783e-06
-2.03107790754758e-05
-6.37427078895886e-06
-2.36831529821455e-05
-3.31189864759222e-05
-2.03725666565343e-05
-3.41229861990157e-05
-8.43224028230996e-06
-1.68797960328294e-05
-1.64633769674838e-05
