# Supplementary material for: Research on computational propagation and identification of mine microseismic signals based on deep learning
Source: PLoS One. 2025 Oct 22;20(10):e0334641. doi: 10.1371/journal.pone.0334641 (PMC12543183; doi:10.1371/journal.pone.0334641)
Supplement: S2 Data — (ZIP) [file pone.0334641.s002.zip › 000100500001915.xlsx_0.txt_24.txt.txt]

-3.6412879811567e-05
-1.0375194898108e-05
4.37335715914072e-06
-2.25416659222006e-05
-1.21349686211422e-05
-1.4532432735211e-05
-2.55488519356714e-05
-1.39965181520807e-05
-1.10395223395374e-05
-2.7315888881092e-05
-2.53181158270946e-05
-3.40613130308548e-05
-3.31344656655814e-05
-2.33458564003324e-05
-2.84746107223611e-05
-5.38874206836793e-06
-4.01787283541606e-05
-3.49220433269145e-05
-2.47780225775833e-05
-1.870665727866e-05
-1.91171799281274e-05
-3.33187657356242e-05
-1.20331371979966e-05
-1.01367761302877e-05
-1.55262462456045e-05
-1.09401798072918e-05
-1.25324941345659e-05
-1.02039318044502e-05
-3.77868883986103e-05
-1.43064147209039e-05
-2.10266919313103e-05
-1.39961059408194e-05
-1.55264722546727e-05
-2.49147932424538e-05
-3.46044117831646e-05
-2.69578558329097e-05
4.9313094178938e-06
-1.16083450350486e-05
-1.45981023651901e-05
-1.78622233060734e-05
-4.69143103730863e-06
-6.80285572703431e-06
-2.10767845674861e-05
-1.38385557690163e-05
-2.8037430434514e-05
-1.04573851493547e-05
-1.51072834431116e-05
-3.66408998441458e-05
-6.30038299262621e-06
-1.46124989233597e-05
-2.955225754403e-05
-8.48521663923999e-06
-8.88582578749399e-06
-1.13019668478352e-05
-7.5545404529127e-06
-5.76465062336646e-07
-1.97481507714142e-05
-1.06197105453155e-05
-3.0668527143379e-05
-2.53295355226834e-05
-1.64402725211987e-05
-3.1866348962987e-05
-1.27186624547184e-05
-2.72615050339386e-05
-1.29706662190471e-05
-2.9677927813044e-05
-1.55326563916813e-05
-8.05500568939787e-06
-1.94268833934521e-05
4.22725211445126e-06
4.54644906127615e-06
-2.32687506351739e-05
-1.83365702226419e-05
-2.27554404334934e-05
-1.73032402029767e-05
-3.20781327958847e-05
-1.02699894508862e-05
-8.78146796374827e-07
-5.57156915916939e-06
-1.88625093859074e-05
-2.3616909754435e-05
-2.29877261372747e-05
-1.91608800245579e-05
-2.5967813061402e-05
-1.61967890070222e-05
-1.64783419966606e-05
-1.49820165496133e-05
-1.0449864347406e-05
-1.74391194480677e-05
-1.18782765584693e-05
-2.73280065003624e-05
-2.15174711855787e-05
-1.51717924079986e-05
-5.7703103456131e-06
-1.21935673586514e-05
-1.28610256541663e-05
-1.016641426937e-05
-1.22781753186235e-05
-2.68002233231401e-05
-1.36821854049876e-05
1.29439956117478e-07
-3.24806899572314e-05
-2.88389910319262e-05
-1.92646037003269e-05
-2.00249844444824e-05
-2.05546401738755e-05
-1.41676892981306e-05
-1.57546001118716e-05
-2.35137816166917e-05
-2.31499120741023e-05
-1.60427123547241e-05
-2.98672664124155e-05
-1.17514339743021e-05
-3.40237217326126e-05
-2.91594173241558e-05
-7.33805406606684e-06
-1.88063742835819e-05
-1.81282749935036e-05
-2.46762506223756e-05
-1.85577244380286e-05
-1.69525684342587e-05
5.94556633514936e-06
-3.6169813392705e-05
-3.9593174184229e-05
-8.47930524485441e-06
-2.75702386987444e-05
-2.03169459953622e-05
-2.07095130254989e-05
-5.18129987599569e-06
-1.33274426645813e-05
-2.34868723887415e-05
-2.51118142833544e-05
-2.03243043017397e-05
-2.97757920757705e-06
-1.28924184454158e-06
-1.33891790099835e-05
-2.91259822066653e-06
-1.56663073798671e-05
-1.95735906122469e-05
-2.153325434405e-05
-3.23502847508891e-05
-2.14783269874743e-05
-2.20224075553365e-05
-1.91523580125362e-05
-2.83938884361457e-05
-4.3912099816936e-06
-1.66933281061322e-05
-1.83301633084025e-05
-3.09143344647417e-05
-6.09842042512517e-06
-9.92844868193123e-06
-8.87163026337021e-06
-2.86779561158503e-05
-2.02213420077276e-05
-2.4971500284956e-05
-1.92960391970983e-05
-2.4606959104721e-05
-2.64852950879482e-05
-1.90983099626339e-05
-1.79190750207134e-05
-2.40591482347468e-05
-1.57575077276171e-05
-1.07160407151241e-05
-1.97052539270933e-05
-2.6989764116624e-05
-1.98441605218295e-05
-7.39232295096013e-06
-1.71253331012758e-05
-7.98741256803764e-06
-3.51004367823534e-05
3.5794349473303e-07
-2.37268167389468e-05
-1.97086504130027e-05
-2.5835757252662e-05
-1.93450941103006e-05
-6.9503782884743e-06
-1.28422638596531e-05
-8.7893066302838e-06
-1.8563434460868e-05
-1.85034008421546e-05
-1.77588635812305e-05
-3.11850128772302e-05
-3.50049700760461e-05
5.09085614321061e-06
-3.63634972834458e-05
9.86775113901235e-06
-2.19644554207888e-05
-1.45215383853176e-05
-2.6861761431033e-05
-1.20473055789904e-05
-3.01225661103692e-05
-4.57217029470101e-05
6.35773895363132e-06
-9.172113731293e-06
-2.54972116085701e-05
-1.34751265866714e-05
-1.26571669082651e-05
-2.02242955464138e-05
-1.06169156553301e-05
-2.29648915117319e-05
-1.15258017013015e-05
-1.804152501713e-05
-3.92081600909317e-05
-3.23936936018437e-05
-2.80045786625938e-05
-2.48673377601222e-05
-1.15023552244737e-05
-2.41882059452554e-05
-3.19130128189261e-05
-2.9989761125889e-05
-7.90423294282609e-06
-1.69152974242306e-05
-6.85588736062706e-06
-2.5228945774519e-05
-2.68855661630961e-05
-3.72077825749514e-06
-1.67371288749389e-05
-1.26260302262095e-05
-1.79656276125994e-05
-2.1841104643457e-05
-1.91878274844222e-05
1.05106887352542e-06
-1.50390643082108e-05
8.95986897842132e-06
-8.02343063303112e-07
-2.61233994939319e-05
-1.60411718345096e-05
-1.44777772325857e-05
-7.74456459899217e-06
-1.550541710794e-05
-3.27978383556539e-05
-1.77924502223911e-05
-2.85569734100509e-05
-2.9033665316028e-05
-3.5025524906884e-05
-1.61439815058702e-05
-1.99581423382937e-05
-1.90502495448233e-05
-7.39700872570758e-06
-2.18150720189089e-05
-1.37823765284284e-05
-2.27974141278081e-05
-8.62771703112812e-06
-2.66864216129605e-05
-3.09094222947244e-05
-2.1170821981221e-05
-4.35213211554052e-07
-2.41228726037888e-05
-3.52020251127997e-05
-1.76336031501632e-05
-1.9971002279084e-05
-2.22672252158288e-05
-2.40462617391352e-05
-2.79406635030542e-05
-4.79067083125709e-05
-7.15010973290433e-06
-1.1625136399482e-05
-1.41289325698047e-05
-2.55180820137186e-06
-1.77215117174817e-05
-1.64645458788952e-05
-2.44191094753712e-05
-2.54406503778698e-05
-2.41888811306802e-05
-2.15171040146397e-05
-2.23556085400905e-05
-1.11590165665045e-05
-2.13019291301706e-05
-2.70968499437327e-05
-1.99025529758922e-05
-1.51768728333611e-05
-1.26101259303728e-05
-2.56198855700087e-05
-2.8205178662882e-05
-2.34922869093019e-05
-9.6746236288406e-06
1.53438979865621e-05
-1.68934786097282e-05
-2.31267418427554e-05
-3.43826665354806e-05
-1.96053472715075e-05
-1.71155582661098e-05
-1.27281986481746e-05
-2.01897575355034e-05
-1.2924015389968e-05
-1.8567436048107e-05
-4.09050922982477e-06
-3.12144249915999e-05
-1.1685036790008e-05
2.72819351162294e-06
-2.56503179268345e-05
-2.01136630711967e-05
-1.80306319807675e-05
-1.43502379541323e-05
-5.92195579135343e-06
-2.94365682294084e-05
-2.1187802816694e-05
-4.37847296748524e-05
-7.28529525790655e-06
-4.02139641856038e-06
-3.32961363115523e-05
-1.55592794454107e-05
-1.26943833785212e-05
-2.10238971307676e-06
-1.71714700781314e-05
1.30165126009126e-05
-3.62249735013657e-06
-2.00472753008372e-05
-1.10111863091197e-05
-1.30995990484246e-05
-2.18630804503353e-05
-9.55247503789741e-06
-2.69568500714597e-05
-2.97324303630404e-05
1.03519098706687e-05
-1.09487107599964e-05
-1.59946384028483e-05
-2.97265865796225e-05
-1.32168377628164e-05
-2.04315768268811e-05
-2.35949219189576e-05
-2.45905671900594e-05
-1.7116343092532e-05
-6.81498885657571e-06
-1.78679940137642e-05
-1.80718745846522e-05
-2.41101517645816e-05
-9.12240311167523e-06
-2.42950060643814e-05
-3.64269459609825e-05
-5.33782647020017e-07
-9.41500783040672e-06
-3.19865867244209e-05
-4.54966410409567e-05
-1.82234128998554e-05
-2.53468370746788e-05
-2.94087276917883e-05
-5.47065056517535e-05
-2.12559011476452e-05
-1.27380375483155e-05
-6.02318705060517e-06
-2.35422158488238e-05
-1.12702019606432e-05
-2.42125063755126e-05
-1.39990595474491e-05
-1.13551039185152e-05
-1.46540131679077e-05
-2.07982422502054e-05
-2.98995140934716e-05
-3.36523821591278e-05
-3.09906203109465e-05
6.22219513141693e-06
-3.22927059659255e-05
-1.86515665613172e-05
-1.63377916813e-05
-9.95743342495038e-06
-2.20086077908737e-05
-2.86934223101456e-05
-7.74694995498592e-06
-3.78746308461201e-05
-1.97277114931089e-05
-1.82765850582631e-05
-1.01653830172426e-05
1.12211081125126e-05
-1.26203450332633e-05
-7.55868819127192e-06
9.6085349538077e-06
-2.94684410830782e-05
-1.33386082523153e-06
-1.195288923127e-05
-1.97185450377826e-05
-1.62266562799081e-05
-2.38001952237822e-05
-1.79178045279916e-05
-1.94963430200634e-05
-2.81108548024017e-05
-9.25858958425954e-06
-5.464888575672e-06
-5.91825345064241e-06
1.04329027441064e-06
-1.17891472497808e-05
-1.15412336570923e-05
-2.27470867640124e-05
-1.16089655161101e-05
-2.33076429569349e-05
-1.99473095274335e-05
-2.95526759847642e-05
-1.30256910945539e-05
-1.35022961773007e-05
-1.89975135029363e-05
-3.23980884125245e-05
-1.01390198670015e-05
-8.35321217088316e-07
-3.58889233401552e-05
-1.72393484733342e-05
-1.63410851632809e-05
-2.40906381672544e-05
-2.18657208134298e-05
-1.62354103759452e-05
-2.00993349348472e-05
-1.37744381183059e-05
-2.626116045341e-05
-2.21120711413381e-05
-5.89535774472912e-06
-3.75144367567525e-05
-9.81314186094061e-06
-3.4417517711419e-05
-3.29067273583289e-05
-5.07693624769123e-07
-1.47614487303813e-05
-4.90438835427913e-06
-2.43347044715153e-05
7.60893993009107e-06
-3.80507691861038e-05
-1.07562186243469e-05
-2.18112386136025e-05
-1.52587029923452e-05
-2.73556506853891e-05
-5.29149256085771e-06
-2.15758053490188e-05
-2.48263124195393e-05
-3.35754631101705e-06
-1.8003811400581e-05
-2.30677382151678e-05
-4.70587855678201e-05
-2.27854006695434e-05
-1.36953337496364e-05
-1.1675818042868e-05
-2.81594102924446e-05
-1.48984366793543e-05
-2.34049616818968e-05
-1.28398513363979e-05
-8.63920886312077e-06
-2.3060482095332e-05
-3.55057792215858e-05
-1.46489628625152e-05
-2.5725570604064e-05
-1.79331404718267e-05
-4.31007533176253e-06
-2.64684310660827e-05
-1.41902404376919e-05
-1.3901964308618e-05
-3.98345598298857e-05
-3.37175990505171e-05
-2.08767710830623e-05
-3.46937684759371e-06
-7.00659942741362e-06
1.1638752805923e-05
-9.3852948070183e-06
-1.27530269878304e-05
-2.00064510852848e-05
-3.02704153997448e-05
-7.24099028907731e-06
-1.74238128844377e-05
-1.98406829825732e-05
-1.7058544909437e-05
-4.51018545307993e-05
-2.16075540888233e-05
-2.73653642903621e-05
-8.26440599364652e-06
-1.44788789151756e-05
-1.27028574811089e-05
-9.63143664830042e-06
-1.43065799035337e-05
-1.2668852352778e-05
-2.13778127982139e-05
-3.70299405347143e-05
-1.32025791595804e-05
-2.23948062242886e-05
-1.49806665933722e-05
-3.9882656584193e-05
-1.18423027343627e-05
-3.39172555990638e-05
-1.43723245641138e-05
-2.1946626376368e-05
5.45905765958523e-06
-3.48232660277347e-05
-5.81372230048256e-06
-2.11927862002008e-05
-4.25414459304896e-06
-1.77374708957888e-05
-1.78117024360434e-05
-1.92476206482806e-05
-1.66348773084996e-05
-4.9004050929909e-05
-9.7043673616712e-06
-1.51345355482447e-05
-1.37494956134498e-05
-1.15644738210597e-05
-3.32764575076335e-05
-1.26669834504104e-05
-2.36450218404816e-05
-3.86109322333431e-05
-5.0051347752687e-05
-2.2845593261845e-05
6.71133441523779e-07
-1.82835271228407e-05
-5.23084224981958e-06
-9.40185514556607e-06
-2.10260152072702e-05
-2.27200218226448e-05
-1.52646403655454e-05
-1.64193775632355e-05
-2.36385793379277e-05
-2.32970584837433e-05
-2.11321564805105e-05
-2.22335045452843e-05
-1.07067548758659e-05
-1.00752354750191e-05
-1.51220013626806e-05
-2.82928127504678e-05
-1.93695887438479e-05
-4.18465523592816e-05
1.52454433076394e-07
-1.24005801586282e-05
-1.91230137383059e-05
-2.2012047145657e-05
-1.51926058027761e-05
-1.56486395937614e-05
-1.06689924077669e-05
1.65676300955636e-06
-1.03667336710063e-05
-1.22001304642856e-07
-3.69799850237952e-06
-1.40433958185766e-05
2.61211019148639e-06
-3.82170211339952e-06
-1.79572060537698e-05
-2.16300595928557e-05
-1.10018350828865e-05
-3.0272299964191e-05
4.00582267848436e-06
-3.33390411736556e-05
-2.3768844107426e-05
-3.65883085959887e-06
-2.64487424334514e-05
4.37599625965087e-06
-1.86871138044222e-05
-1.41040472876345e-05
1.70944745963102e-06
-2.54431934281089e-05
-2.15297432657957e-05
-2.60935226510609e-05
6.89817029316374e-06
-1.79475787232885e-05
-3.4876691058696e-05
-3.83119373339811e-06
-1.16374955076976e-05
-2.49377446084852e-05
-1.33950491245652e-05
-1.66689257672883e-05
-1.1908592915128e-05
-2.46456562763708e-05
-2.67125167743055e-07
-2.14303051956712e-05
-2.62543854562599e-05
-1.7298020650515e-05
-3.70807988593687e-05
-3.63011693060713e-06
6.61990747281628e-07
-2.5693776368967e-05
-1.56033046476895e-05
7.67253258008699e-06
-6.43219412963101e-06
1.44989794868149e-06
-4.03940326900978e-06
-1.63376325420086e-06
-2.02705484868187e-05
-1.37818987461281e-05
-1.95490607852413e-05
-3.34282718528336e-05
-2.60673780893044e-05
-3.01078862786985e-05
-1.96501686154649e-05
-2.41160997878321e-05
-1.11961520442217e-05
-3.59467345136487e-05
-1.49749107129715e-05
-4.0332986724143e-05
-1.98227400125935e-05
-2.47839438577079e-05
-2.20678032257286e-05
-2.02877896956012e-05
-2.88396077861167e-06
-1.6769119316965e-05
-3.03172529748469e-05
-2.20273469411467e-05
-2.45521172955957e-05
-2.39276001934051e-05
-1.20352746670423e-05
-2.13141930881302e-05
1.35156145797916e-06
-2.16804096387915e-05
-1.68399325156717e-05
-1.8166693864793e-05
-9.00240544932108e-06
-4.13388397051536e-05
-3.10764964444773e-05
-1.75796104598507e-05
-9.62775997661712e-06
-6.17551246842433e-06
-1.86202217342853e-05
-2.4858905542412e-05
-2.10784179882838e-05
-1.9240501199419e-05
-1.6122446483079e-07
-2.8940352246148e-05
-2.57072986829349e-05
-3.5125186491957e-05
-1.77073913403787e-05
-2.95048007596251e-05
-9.95181796892667e-06
-1.08428109772373e-05
-3.31839371073169e-05
-1.40920839164528e-05
-1.51149514958186e-05
-1.94221236380106e-05
-1.45330188232403e-05
-3.11194406879427e-05
-6.38937640118863e-06
-2.61084157692941e-05
-2.11224627908657e-05
-2.01628293657931e-05
-1.410797899531e-05
-1.14364996286846e-05
-5.36191812629986e-06
-2.27772363677958e-05
-3.08036136063673e-05
2.74358286258205e-06
-2.19325854798915e-05
-3.86813604363654e-05
-1.60273708290842e-05
-1.22708813968432e-05
-2.88057317942342e-05
-2.56966068105622e-05
-9.60485962204693e-06
-1.74410419574044e-05
-2.57287891998932e-05
-1.68905365789294e-05
-2.31663136631513e-05
-2.56471662425478e-05
-2.26794622289953e-05
-4.51896605774229e-05
-2.94217853476364e-05
-1.99148992433516e-05
-1.88294939185087e-05
-2.83076498875288e-05
-4.01978270992548e-06
-1.2896313756693e-05
-5.89926309166184e-06
-2.16674350090422e-05
-1.28018719598553e-05
-3.94178394401606e-06
-1.65586772558677e-05
-1.77850848459908e-05
-4.88002637442225e-06
-3.123461746575e-05
-1.8850433142764e-06
-4.11953922003209e-05
-9.01589419672843e-06
-1.48356055376601e-05
-4.43485183208824e-05
-1.87412781397518e-05
-3.16201215951697e-05
-2.03650196976672e-05
-1.96444916289361e-05
-1.06790145485081e-05
-2.50097755250298e-05
-2.14887764781931e-05
-2.7197426575489e-05
-3.6983512863918e-05
2.73703488655344e-06
-1.4220022636538e-05
-1.87741114259947e-05
-1.64398156098e-05
-1.7475935972347e-05
-1.19996366149506e-05
-1.01650759728694e-05
-2.22631755414828e-05
-1.51436392789837e-06
-2.27184508905664e-05
-1.73957720800642e-05
-1.88975437284973e-05
-2.1403903769609e-05
-1.03727602656979e-05
-3.47855327985069e-05
-3.6790235207138e-05
-1.30944601528784e-05
-1.50274498539063e-05
-2.38429203547042e-05
5.1712162409452e-06
-1.51945584149285e-05
-1.71745088258176e-05
-2.04433361538583e-05
-1.30733694332587e-05
-1.33670482094023e-05
-2.09527401816574e-05
-2.88787680186125e-05
-2.10244955538362e-05
1.79942472044445e-06
-5.08086820388028e-06
-4.42536304941341e-07
-3.16567573262737e-05
-2.35848685528005e-05
-1.56789594299578e-05
-1.91711524353921e-05
-3.19705097821536e-05
-6.1613164081789e-06
-2.90074433143152e-05
-1.53966374579736e-05
-1.49798401556579e-05
-4.46521356933571e-06
-3.41776844939492e-05
7.75437321867763e-06
-2.79132584834835e-05
-1.73012333031663e-05
1.99368242613244e-06
-1.74161610788739e-05
-1.38834190449312e-05
-1.15273120587321e-05
-3.75573277157527e-05
-1.21729179827372e-05
-3.93306963825628e-05
-3.4642614790314e-05
-2.55010619786329e-05
-4.21507621201308e-05
-3.7881352157557e-05
-1.66340077338895e-05
-2.03371696325584e-05
-1.40456468436366e-05
-2.49353747888104e-05
-2.17783717551806e-05
-8.55900273387569e-06
-2.19526935685361e-05
-3.77624316810078e-05
-9.91331518722756e-06
-1.95734073923622e-05
-2.37188505030904e-05
-3.42753835346493e-05
-3.0680648915332e-05
-2.20589592608644e-05
-2.24759520500997e-05
-3.35137894493268e-05
-7.8023862043188e-06
-2.22800452597304e-05
-3.14153032937536e-05
-1.71651353535521e-05
-1.22487646411634e-05
-1.32004089271686e-05
-1.20109851457668e-05
-3.09761301746937e-05
-1.69832463312808e-05
-1.38881214952319e-05
-1.97450483298602e-05
-3.0118436492155e-05
-3.19122041421156e-05
-1.50286542694252e-05
-3.23464943254056e-06
-1.98527737952289e-05
-3.94644431188483e-05
-1.96153970318187e-05
-2.01910775096535e-05
-2.93022549166879e-05
-3.2398156505104e-06
-1.33356864764047e-05
-6.79444839964558e-06
-2.2487467881436e-05
-1.44936208970539e-05
-1.00554772268124e-05
-2.27288869961118e-05
-3.13103239037492e-05
-3.08988823102012e-05
-8.19521310596157e-06
-2.80180604093089e-05
-8.70644086064934e-06
-1.39669997157304e-05
-9.58619471695683e-06
-1.49440268016053e-06
-1.42503649346691e-05
-1.95499126771586e-05
-1.95472672682155e-05
-2.13138338820307e-05
-2.68455274809327e-05
-8.44449061645294e-06
-7.73642816144763e-06
-2.85846065930779e-05
2.96967849780194e-07
-8.1031119441342e-06
-3.03865957911573e-05
-1.33130982043897e-05
-5.4757451237455e-06
-1.97117257343905e-06
-2.07980697114561e-06
-1.84172356748569e-05
-3.69434611678107e-06
-2.35118283251645e-05
-1.18238154638257e-05
-2.55227259986611e-05
-2.19524158115796e-05
-2.78457222970439e-05
-2.74836936186325e-05
-9.5366412277912e-06
-2.7876376351819e-05
-7.98735295497347e-06
-2.28958008541501e-05
-2.97940965771462e-05
-3.86944551224323e-06
-2.35090209337564e-05
-1.20017776234571e-05
-2.95572871028581e-05
-1.85324442359465e-05
-2.98237595279455e-05
-1.47537644824367e-05
-2.98977122757467e-05
2.19075716335368e-07
-1.4993383315496e-05
-4.06699957075141e-05
-2.72979009856574e-05
-2.24122394568331e-05
-3.16981762066833e-05
-2.09008157080384e-05
1.10900449872922e-05
-2.2494944062717e-05
-2.333025146973e-05
-2.86459055598073e-05
-3.68193983130546e-05
-2.17358960915001e-05
-9.69833792138343e-06
-1.37492864691581e-05
2.09530228398917e-06
-5.77415304390511e-06
-3.12311199379816e-05
-2.36439704275017e-05
-5.17649073491524e-06
-1.18308133597895e-05
-2.9775954215147e-05
-4.32205596838345e-05
-5.76969626873071e-06
-1.9091445692705e-05
-1.4597919796314e-05
-1.82234068908976e-05
-1.71367325114034e-05
-3.29361572946546e-05
-3.84210204956112e-05
-1.50852986134265e-05
-1.84783172012708e-05
-1.99200187399113e-05
-2.54500592566849e-05
-1.30928827500933e-05
-1.97782024252802e-05
-3.61029905072268e-05
-1.95534500384826e-05
-2.70057403926968e-06
-7.84552402725026e-06
-2.05453734969438e-05
-2.0192752209865e-05
-2.26118435646807e-05
-3.38543630075771e-06
-2.86159900106673e-05
-1.92195430462114e-05
-1.29668065292403e-05
-1.74242923497492e-05
-2.68228948535619e-05
9.28146114626113e-06
-2.36521898785399e-05
-2.36254241648666e-05
-1.27031130481271e-05
-2.01884556086528e-05
-3.16290662267777e-05
-2.69332456484779e-05
-1.42890245967819e-05
-1.91929951424135e-05
-1.20970176221768e-05
-1.19617964439848e-05
-3.355502736674e-05
-1.79492373334465e-05
-3.41782564083415e-05
-9.19571275087112e-06
-2.0817100316685e-05
-2.26558137255318e-05
-1.62729111242656e-05
-1.90722508438565e-05
-2.19850605841012e-05
-1.95074402081476e-05
-1.32016458510246e-05
-3.18064623630938e-05
-3.65506621275789e-05
-2.8665785309684e-05
-1.61808081868916e-05
-1.88362398137352e-05
1.2630786560614e-05
-3.67314678271063e-05
-1.89533938345144e-05
-2.28157599948064e-05
-3.24442502355206e-05
-2.69783038013621e-05
-2.20049201166954e-05
-1.5486350841037e-05
-1.36218432594505e-05
-1.06463865385043e-05
-2.53502404245537e-05
-2.66152069875965e-05
-2.81545223465357e-05
-4.11392723569227e-05
-3.57021672307537e-05
-2.47670513933315e-05
1.17041414607708e-06
-3.07148914365486e-05
-9.12532047963434e-06
-3.05827253815816e-05
-2.94440690017794e-05
-1.3442270757994e-05
-3.75090212275142e-05
-2.52744961865209e-05
-2.92043095090504e-05
-4.18536338660692e-05
-2.77519019695042e-05
-1.04409513863344e-05
-2.14326950609704e-05
-9.89835841419852e-06
-2.46096321051971e-05
-1.59358660092662e-05
-1.30595274504336e-05
-2.69341210520899e-05
-1.99240565594015e-05
-2.31060876098044e-05
-3.23806333196579e-05
-3.13610706647548e-05
-1.53116514851971e-05
-3.54731961740892e-05
-1.67010700440857e-05
-3.30598888706796e-05
-2.6736111224322e-05
-3.52778358401962e-05
-3.77409841782556e-05
-3.0028852682714e-05
-9.98776543883046e-07
-8.68522357062384e-06
-9.36057318478717e-06
-1.80061184601667e-05
-7.78623878626508e-06
-3.64064563122215e-06
-9.98908652907821e-06
-1.45234501122922e-05
-3.12141904899671e-05
-1.37195333279138e-05
-4.29334220956297e-05
-1.24729330325628e-05
-3.48901761915604e-06
-1.51086246843835e-05
-3.24131546083807e-05
-7.58930706714178e-07
-1.46418162543393e-05
-2.06838146085126e-05
-1.68471147615748e-05
2.49066881337732e-07
-2.56215383206784e-05
-3.15139451100045e-06
-1.35024890023442e-05
-1.51322948761507e-05
-1.23166985228951e-05
-1.6507145995756e-05
-1.07881650435955e-05
-1.85040047425766e-05
-3.09907074669208e-05
-1.33492738213054e-05
-3.55253146888388e-05
-1.45070193270065e-05
-1.70736318516322e-05
-1.55264253986241e-05
-1.11401265135884e-05
-1.90374500904037e-06
-3.01178506180351e-05
-1.82894114404562e-05
2.35900643581336e-05
-4.9742303321837e-05
-2.62538289026961e-05
-1.84975217321114e-05
-1.8666820919482e-05
-1.49192084570507e-05
-2.53561413770303e-05
-1.88966931252672e-05
-3.64864159464443e-06
3.54143695383414e-06
-1.4134040586973e-05
-1.38795493373207e-05
-3.24993791585728e-05
-2.01773815977859e-05
-1.73646821149138e-05
-1.67989414780773e-05
-2.80488467232113e-05
-2.47693412165272e-07
-2.79987284849083e-05
-2.74877347350033e-05
-3.00348420081801e-05
-2.80580477673718e-05
-2.18971504805274e-05
-1.69390067259555e-05
-1.16663786671339e-05
-1.97016185720571e-05
-2.07407642205572e-05
-1.31963859771807e-05
-4.88397503978735e-05
-4.70049596950075e-06
-2.20770794133831e-05
-2.04140081648687e-05
-1.39490391080838e-05
-1.0641499314733e-06
-9.47900397082478e-06
-3.67687455185217e-06
-1.94123747841472e-05
-3.91651254028238e-05
-2.70507539227075e-05
-2.20573446707275e-05
-2.36971982798842e-05
-1.56294833336842e-05
-2.65171639309016e-05
-1.50449621518782e-05
-1.34064214405993e-05
-2.42773104599166e-05
-9.58458674416572e-06
-3.95189407656292e-06
-2.71297912682796e-05
-3.7610004735804e-05
-3.09544406360976e-05
-1.78194769618954e-05
-1.3229121977034e-05
-2.95726968821896e-05
-1.31890366974288e-05
-2.56272639096944e-06
-1.27201020592261e-05
-2.97003789935468e-05
-1.92490995947486e-05
-1.60395854254916e-05
-2.08427356936158e-05
-4.70436434771119e-05
-1.38748976696397e-05
-1.9361571094519e-07
-1.89605473509868e-05
-2.43130151904448e-05
-1.42659318277439e-05
-2.77129848589633e-05
-1.42899692930031e-05
-1.86553271928457e-05
-1.75763668166095e-06
-4.39105685920831e-05
-2.72932988808896e-05
-2.19830305217176e-05
-1.39278125591254e-05
-7.30892240895151e-06
-3.21960229349227e-05
-8.79195106137023e-06
-1.00548027678744e-05
-2.73742957169638e-05
-2.37609312173092e-05
-4.2325776596525e-05
-1.66863433100875e-05
-2.55473878280168e-05
-1.9848505729946e-05
-2.807444750605e-05
-2.1461178845427e-05
-2.1469981633908e-05
-2.32300509645345e-05
-3.51714448497333e-05
-2.34106527889112e-05
3.07874043581078e-06
-2.32141326833654e-05
-1.77493737486419e-05
-5.17855620640982e-07
-2.0697778094851e-06
-2.12799323209199e-05
-1.29818256504491e-05
-2.57915899099341e-05
-2.45995854074085e-05
-1.51823151502092e-05
-1.60180114100444e-05
-1.45575552109695e-05
-1.72335069174788e-05
-7.99566648526778e-06
8.50057383767838e-06
-1.10723424763151e-05
-2.37673914714046e-05
-1.34730369478068e-05
1.51797639451349e-05
-1.59568015963225e-05
-1.86618504952876e-05
-6.46300436647208e-06
1.39720953781158e-06
-1.01732493477208e-05
-4.08876325357672e-05
-2.65282135786742e-05
-2.31124402932552e-05
-1.8985966156968e-05
-2.19356012876693e-05
-3.72918488068088e-05
-1.7296920605216e-05
-1.25077460140656e-05
1.26713805910234e-05
-7.0068291714772e-06
-4.05982503995189e-05
-1.95846513904291e-05
-1.68455877348538e-05
-9.42444270158708e-06
-1.34430706900263e-05
-1.18485973297312e-05
-5.77227469231546e-06
-2.5150878951923e-05
-3.51360165048094e-06
-1.77533286447331e-05
-1.53552476318898e-05
-2.01677342094098e-05
-5.39221604166902e-06
-6.70892922851771e-06
-1.29127180875296e-05
-2.18091013823308e-05
-1.12188826554398e-05
-1.514434425489e-05
-1.62696157669219e-05
-4.69647039953394e-06
-2.69512596664425e-05
-3.46081858475447e-05
-2.97011344429369e-05
-8.07629648312032e-06
-1.66747908491168e-05
-3.24901969567359e-05
-2.31457625141049e-05
-6.98120739304177e-06
-1.74128866500933e-05
-6.74508923497597e-06
3.69484051298488e-06
-3.82257755188459e-06
-2.13339879731905e-05
-1.54359364679958e-05
-1.02654523488387e-05
-4.85349038805212e-06
-2.45138376692304e-05
-2.45893751606627e-05
-9.41910747400306e-06
-1.94300772552412e-05
-3.4877003259609e-05
-2.198523658658e-05
-6.81508226996589e-06
-1.83187356063704e-05
-2.60642870029218e-05
-1.54728902071036e-05
-2.23251991156574e-05
-1.16009936111896e-05
-2.17033268228735e-05
-2.02529363933554e-05
-2.21904412435403e-05
-2.34176941742805e-05
-3.75099808018705e-05
-2.15091715993011e-05
-2.18751380817516e-05
-1.21953250073309e-05
-1.71217476333072e-05
-2.41771161365858e-05
-3.6182167103011e-05
-2.50775546475096e-05
-2.77665642300932e-05
-3.35555000351918e-06
-1.70840017898864e-05
-1.6690600512045e-05
-1.97112379316069e-05
-1.17227746865553e-05
-1.50130719521421e-05
5.07358609990285e-07
-2.85251336268548e-05
-3.52066336594577e-06
-2.58187667598493e-05
-2.41783927187961e-05
-3.27892099492692e-05
-2.08923926570851e-05
-8.27736474436368e-06
-4.24371230564029e-05
-9.90492949303651e-06
-8.24594937300648e-06
-1.618380989759e-05
-3.1741696707559e-05
-1.79556198169068e-05
-1.166629068264e-05
-1.46294501685613e-05
-7.42703798821827e-06
-1.70756748597292e-05
-3.46213011231976e-05
-3.22501184390689e-05
-2.37884050101989e-05
-6.32141307709711e-06
-3.47061824115437e-05
-2.49491596502934e-06
-2.1594642891388e-05
-1.13729003866557e-05
-8.42479546260943e-06
-1.22706880284351e-05
-4.14870775109433e-05
-1.47454826946945e-05
-1.42950769741877e-05
7.98380471477042e-06
6.24634535054003e-06
-2.11772420551467e-06
-2.83054901231928e-05
-1.37288984995018e-05
-3.11834175874179e-05
-3.04257529976451e-05
-9.05898993086739e-06
-1.1329379818803e-05
-1.28463951938125e-05
-1.4060870779864e-05
-8.6959928792868e-06
-1.43691995932766e-05
-3.62580053885991e-06
-1.48087897246289e-05
-1.09931047059014e-05
-1.17617720311043e-05
-1.70954696776334e-05
1.75557100703608e-05
-1.85378032707118e-05
-4.87529611427596e-06
-1.94951796751306e-05
-2.5586480167395e-05
-1.29579341879104e-05
-1.77968502931058e-05
-1.32265013974031e-05
-3.04026477140607e-05
-1.67168191789792e-05
-4.26929246066048e-05
-3.5758911322957e-06
-5.58309256115132e-07
-3.30685530603419e-05
-2.91439286417487e-05
-2.53727250478252e-05
-9.55965639903211e-06
1.06260367191392e-05
-2.57783853332719e-05
-1.40488520061351e-05
-1.57455179366059e-05
-2.86673218421493e-05
-1.83494580021055e-05
-4.74707839677728e-05
-4.70823459081721e-05
-3.14803419764733e-05
-1.12161074870387e-05
-2.84834791549701e-05
-2.6030863733292e-05
-1.4026198204513e-05
-6.25250496967429e-07
-5.55508768095758e-06
-1.11230191179388e-05
-3.33580893692396e-07
-4.93601495651511e-06
3.93201723599827e-06
-2.08197235309902e-05
-1.22872305431167e-05
7.47811719224505e-06
-4.55521398591483e-06
-1.44289378782562e-05
-5.47020939953526e-06
-6.9544657614235e-06
-5.12257477561634e-06
-2.23567963581343e-05
2.551423317724e-06
-7.53132973773171e-06
-1.59414554105609e-05
-2.813766083345e-05
-1.81713249647749e-05
-3.08673795124546e-05
-1.54289859097995e-05
-1.02783766289366e-05
-1.62484977569508e-05
-8.49988616353757e-06
-7.14336226481571e-06
-6.13655734016808e-06
-2.46736077209413e-05
-1.69302001339926e-05
-2.04236666005923e-05
-3.59355154717334e-05
-9.04007776597392e-06
-2.05159983033471e-05
-9.44668309843997e-06
-3.53402488244201e-05
-1.63314548985329e-05
-8.0795511535683e-06
-7.11834457673127e-06
-1.3868216976227e-05
-1.92822623853962e-05
-2.93054190593922e-05
-1.71549969480725e-05
-2.92813430099027e-05
-1.81022616697822e-05
-1.53450875035704e-05
-6.27309905304285e-06
-2.73125247616339e-05
-2.61191832653636e-05
-1.06393755839724e-05
-3.62784550158255e-06
-2.44326068119096e-05
-1.44109758739573e-05
-1.05419811544053e-05
-2.4763580746242e-05
-4.21066163216086e-05
-2.64565606795397e-05
-2.71983971260785e-05
-5.41530849255028e-05
-1.32400215879532e-05
-7.69346885010899e-06
-2.51402558160312e-05
-2.38316445296652e-05
-1.77210067639086e-05
-8.87174970548206e-06
-2.89345059199701e-05
-1.93438712325883e-05
-2.34894670778931e-05
-1.94843030209481e-05
-4.47200868873529e-05
-2.00386119880019e-05
-1.43288186217969e-05
-2.81956322211169e-05
-1.45406349189731e-05
-2.26553915821297e-05
-2.42395856861607e-05
-2.25843637637256e-05
-1.90897900473385e-05
1.28708461265206e-06
-3.49873747225386e-06
-1.99142084246324e-05
-1.15283330294751e-05
-1.49722321793012e-05
-2.40498999658127e-05
-8.76423419043721e-06
-2.42588747036592e-05
-4.61954804595842e-06
5.81588195778783e-06
-1.99886428803811e-05
-4.95688915292972e-06
-1.59728783484292e-05
-3.20604640992647e-06
-3.01913654284105e-05
-2.50539369723799e-05
-7.88920883014779e-06
-3.36796125350526e-05
-1.22885449432137e-05
-2.64018196150603e-05
-4.79796335467745e-06
-2.68056074308579e-05
-2.2743238012872e-05
-1.51544525054969e-05
-2.66913206023218e-05
-1.57271451175778e-05
-1.69271146516121e-05
7.11267335293844e-06
-1.53737275950219e-05
-1.41920607559853e-06
6.66535648965889e-07
-1.28733891325619e-05
-1.44643759414368e-05
-1.44426561621501e-05
-3.29368757971301e-05
-1.5689109193796e-05
-7.77388526651626e-06
-9.53883594869936e-06
-3.1169213758318e-05
-2.09982562756456e-05
-1.98665785325218e-05
-3.94214844896172e-05
-1.15690945892933e-05
-2.4855435330988e-05
-1.78454841330292e-05
-2.11087832748451e-05
2.6865199384031e-06
-1.39877788227047e-05
-2.19320704685574e-05
-3.22513509938117e-05
-1.03013790700564e-05
-1.51483800909006e-05
-1.91429087219256e-05
-2.01540763649192e-05
-1.19566542007626e-05
-2.1090872248302e-05
-1.25165091959159e-05
-2.20718080040246e-05
-9.79151482028886e-06
-2.35794699822979e-05
-1.11731541889444e-05
-1.7745556939785e-05
-3.21129317738325e-05
-2.78417022857597e-05
-1.92268465345581e-05
-2.3735226332805e-05
-2.29856494561963e-05
-2.94949904653052e-05
-2.15747485375671e-05
-4.12155665130672e-05
-3.44744469120162e-05
-1.80656131661206e-05
-2.4436258636467e-05
-4.23455487326406e-05
-1.57537375264952e-05
-3.12253916950078e-06
-1.18143876861239e-05
-3.22744420603953e-05
-1.71993137619425e-05
-3.34575257464116e-05
-3.24769062305567e-05
-1.34189391371695e-05
-1.24131747324472e-05
-1.87930557140343e-05
-1.79475535833934e-05
-3.01295331121177e-05
-8.87567842714091e-06
-2.6477749048774e-05
-1.47535424029286e-05
2.45662555696169e-06
-7.87461066297292e-06
-2.91977170428359e-05
-3.09539306330981e-05
-1.47561617940093e-05
-2.11414815542269e-08
2.70018103581279e-07
-1.92112689172438e-05
-2.20967364554243e-05
-3.14810862105595e-05
-2.42932657790046e-05
-5.27796044877231e-06
8.94193437026917e-06
6.3286094463753e-06
-1.16750720929721e-06
-2.42119079880896e-05
-2.85957596154364e-05
-1.78832259860069e-05
-1.27400569209551e-05
-3.58367812494186e-06
-6.18841817272222e-06
-1.67193370714526e-05
-3.43113946957491e-05
-9.5373467663669e-06
-1.85363210831927e-05
-9.07342557803543e-06
-2.19475778804916e-05
-2.01593770683784e-05
-1.36846275592974e-05
-2.21635220748943e-05
2.10242032310225e-06
-3.43563032557836e-05
-1.7242461147934e-05
4.11389251794473e-08
-3.10022361481687e-05
-2.63671336214746e-05
-9.98667849674271e-07
-3.34333251600126e-05
-1.74026771111606e-05
-2.82129629448568e-05
-4.01297716560253e-05
7.56612319516837e-07
-1.17875003151804e-05
-4.6544077499702e-05
-1.76380475628693e-05
-8.13983706729738e-06
-1.49895677965905e-05
-8.41448075077208e-06
-2.49887508067218e-05
-2.10634026828312e-05
-1.98159426241744e-05
-3.11791211703465e-05
-2.97943189737051e-05
-1.15076509569612e-05
-8.90345244314469e-06
-2.31366200250516e-05
-2.40458767926704e-05
-1.66625697069884e-05
-1.58219509103451e-05
-3.9511264595564e-05
-1.35105739968002e-05
-2.41834682185243e-05
-2.09863988181222e-05
-2.64254225122455e-05
-3.79261280483523e-05
-1.12108173214254e-05
-1.17310440673581e-05
-1.61933142287467e-05
-1.72961758030713e-05
-1.14573582138088e-05
-1.28115151127939e-05
-3.10490144290619e-05
-1.15590934877627e-05
-2.13808546315664e-05
-2.31338369872759e-05
-2.66384475847658e-05
-2.08444119417608e-05
-3.00208361512578e-05
3.93677757876602e-06
-2.29211277287601e-05
-1.84461400353601e-05
-1.08826608897088e-05
-1.97768488560289e-05
-2.50671587047621e-05
-2.69467002350485e-05
-6.26320417471473e-06
-3.14981617530936e-05
-2.04003187871578e-05
-5.67201575916544e-06
-2.94357764369768e-05
-2.5493384179537e-05
-2.06013242927454e-05
-1.29320589866381e-05
-1.35490081167515e-05
-3.71531956733522e-05
3.87911512689805e-06
-8.63182720807927e-06
-9.81116362396439e-06
-1.70509504510375e-06
-1.20131169817571e-05
-2.74491329954902e-05
-1.01948913544056e-05
-1.4303329121036e-05
-1.92452579197194e-05
-1.59185120405854e-05
-3.28588602295146e-06
-1.78754953690848e-05
-5.64031589749137e-06
-2.47572387987429e-05
-2.12887600587538e-05
-8.95560994244819e-06
-3.72646401112957e-05
-6.60980522342382e-06
-1.667623874331e-05
-2.58939061000097e-05
-3.4817229568445e-05
-2.20486328565889e-05
-1.38689565525227e-05
-2.3345315753774e-05
-4.47272117295388e-06
-1.5536028099585e-05
-2.2742603280783e-05
-3.86258952908118e-05
7.34973419368217e-06
-7.4593915309278e-06
-1.12730649064937e-05
-2.29322369217373e-05
-1.24677879628462e-05
-2.75700395953325e-05
-2.18397214403587e-05
-3.28190179797937e-05
-6.47996714298281e-06
-1.87732668289788e-05
-1.10634907660786e-05
-4.31249848409716e-06
-5.40889942815334e-06
-2.51954229278653e-05
-7.72766194592681e-06
-2.53939504095609e-05
-2.61531150896258e-05
-1.91790061873336e-05
-1.11477563742103e-05
-2.05426739946267e-05
-1.55512830209893e-05
-3.82610377592136e-05
-1.49266074722955e-05
-2.16611483233446e-05
-3.3949402273278e-05
-1.51785034771253e-05
-2.39698071264169e-05
-2.83991523695903e-05
-5.35857029923154e-06
2.71538644189581e-06
-2.50721871563035e-05
-1.06594659744332e-05
-3.27454209511281e-06
-2.06812815260383e-05
-1.31841436716659e-05
-4.32143248342074e-05
-2.33243945960429e-05
-1.60482787650842e-05
-3.06110280660814e-05
-1.74826191701587e-05
1.8040937788472e-05
-1.98550436609869e-05
-2.9288644717516e-05
-2.51586385507508e-05
-5.03919301472044e-06
-8.40247223597841e-06
4.97664800946257e-07
-2.30284449982763e-05
-2.53031206239372e-05
-7.51456288810043e-06
-2.43223983312612e-06
-1.92633931103775e-05
-1.05227511431113e-05
-2.46603890411247e-05
-1.2756369781721e-05
-4.35604485440785e-06
-7.48247503656484e-07
-2.5518085297039e-05
-2.25871301690745e-05
-2.38536707754871e-05
-3.6431870494457e-05
4.56678909911209e-06
-1.99781332306222e-05
-3.22858652703236e-05
-3.50204601534267e-05
-2.57079473243787e-05
-1.55669348903358e-07
-3.13193977157562e-05
-2.73511546389119e-05
-2.81844224395918e-05
-3.86979574969531e-05
-1.49426017502541e-05
-1.78323258557544e-05
-3.20469352244669e-05
-2.72525545657166e-05
-2.16441648086744e-05
-1.4479043385113e-05
-1.97281185535248e-05
-1.2297908100634e-05
-2.33010066872571e-05
-3.90654307277103e-05
-3.20451817428792e-05
-4.18459937146947e-05
-1.53266599603288e-05
-3.91058020710091e-05
-7.14293911495856e-06
-1.1679482916949e-05
-2.14847672469524e-05
-1.69643161240231e-05
-8.03052888986757e-06
-1.41471633239788e-05
-3.37985032853338e-05
-2.80508103161579e-05
-2.27953588085677e-05
-1.85877516902037e-05
-2.49577873580205e-05
-3.36215528464496e-05
-2.31467324797952e-05
-1.65641318327698e-05
-2.27774877269231e-05
-7.79651113467014e-06
-2.00689976768906e-05
-2.16559287143942e-05
-1.51250041384355e-05
-6.10434125107149e-06
-2.81836331420215e-05
-6.26213113304059e-06
-2.2149528419259e-05
-1.76902736271697e-05
-1.87579479207771e-05
-2.04497628353692e-05
-1.80484775617747e-05
-2.85322939151259e-05
-8.4989688757921e-06
-1.05483978245354e-05
-3.74425664044482e-05
-1.92941196136347e-05
1.90769071295462e-06
-8.19952827861192e-06
-2.36173176547317e-05
-2.19157501781992e-05
-2.76850703612555e-05
-2.29150760190052e-05
-2.76126205489326e-05
-2.96523593748417e-05
-1.56603752970956e-05
-2.06057928988019e-05
-1.03642539615339e-05
-3.01341406887897e-05
7.11920162920998e-06
-2.26100061658642e-06
-2.12677240818253e-05
-6.995263150283e-06
-2.14187477900282e-05
-5.18518598480323e-06
-6.49757783519976e-06
-4.46613668263319e-06
-2.29738644209449e-05
-1.79238950057867e-05
-7.91521765943111e-06
-2.30381152274669e-05
-2.04981026841606e-05
2.77277222088968e-07
-7.90127855286489e-06
-3.80330319594969e-05
-2.22770668837038e-05
-2.69240638398308e-05
-3.00846690619274e-05
-1.09068066236406e-05
-5.58504317665211e-06
-1.55885010965852e-05
-1.96185399725224e-05
-1.62559751871327e-05
-1.70209545976085e-05
-5.30969812764159e-06
-2.40726634008073e-05
-2.36300601283549e-05
-1.19416553723692e-05
-9.96606551693037e-06
-1.97154566975875e-05
-1.89220924997766e-05
-1.48964991908431e-05
-3.78662763706685e-05
-2.98053003530266e-05
-3.2018849060541e-05
-1.52543744275658e-05
-2.29873805137155e-05
-2.76253735705236e-05
-1.49868939210299e-05
9.68133413791631e-07
-1.98693323389744e-05
-1.58257429999003e-05
-3.80544523125118e-05
-2.31096008601362e-05
-3.62662139365292e-05
-1.58787107982634e-05
-1.99545242774019e-05
-5.08385511371818e-06
-2.3052977155019e-05
-2.15617884982876e-05
-2.09982254415448e-05
-2.87443585517402e-05
-2.29381072639172e-05
-1.52370080528405e-05
-2.17419942574814e-05
-2.16733315314558e-05
-4.60706287408386e-05
-3.37173038010193e-05
-7.9280400533018e-06
-3.28716159211376e-06
-6.29959634508103e-06
-2.42396795573703e-05
-7.17392791672232e-06
-4.5755551476977e-05
-2.09094406674097e-05
-1.03799485997715e-05
-7.81340654827962e-06
-1.71599547616058e-05
-1.0620406379838e-05
-2.76961019605755e-06
4.88490315675812e-06
-2.17552748183317e-05
-2.99268279057318e-05
-2.07194285759734e-05
-1.72020161792189e-05
-2.89479953442462e-05
-1.86831477079532e-05
-1.25355373205901e-05
-2.33932186937583e-05
-2.18510334108349e-05
-3.4656031687508e-06
-1.54078150978674e-05
-2.24229673362529e-05
-3.26161393357487e-06
-1.47283711378656e-05
-2.91190959633847e-05
-1.50724365501004e-05
-1.07080532309928e-05
-9.61457668106216e-06
-1.01440327016753e-05
-4.20146996625467e-06
-1.8693051756799e-05
-1.19944399104733e-05
-3.35210062590095e-05
-1.90531276790175e-05
-3.55627320945823e-05
-3.5908309789358e-05
-3.1846418320149e-06
1.3075323569065e-06
-1.37813935555975e-05
-1.44561972182733e-05
-3.88275994567185e-05
2.22653359261265e-06
-3.00112747806e-05
-1.84126493464069e-05
-1.77033663617403e-05
-1.84355721387651e-05
-1.80905571701147e-05
-3.01886006614725e-05
-6.44063632652226e-06
3.22719709466372e-06
-1.959369793897e-05
1.18990881387424e-06
-3.73730302614794e-05
-1.58021828514067e-05
-3.15334696238691e-05
-1.48322495368076e-05
-4.96000774545706e-05
-8.67351860969818e-06
-1.40151868406173e-05
-1.56824908984994e-05
-1.70782679539106e-05
-9.73943462178945e-06
-3.23211303377783e-05
-2.79057166883506e-05
-2.55015922077293e-05
-3.1690597419807e-05
-2.96984332625609e-05
-2.56644656616807e-05
-4.39729754878197e-05
4.37837057608856e-06
-2.68528050782208e-05
-2.21122602685166e-05
-4.57948168118562e-06
-6.81081175749415e-06
-2.8492350619325e-05
-2.54971696415402e-05
-1.19995962192411e-05
-2.24345577708649e-05
-3.68284158585795e-05
-6.25143943729305e-06
-1.51931843416219e-05
-1.91366811926973e-06
-1.26528366453809e-05
-3.31299711269188e-05
-2.71850517862914e-05
-2.3412766600813e-05
-3.41327872578181e-05
-1.65950992831292e-05
-2.26178290749274e-05
5.25815077108547e-06
-1.94237097441162e-05
-2.32950218428258e-05
-1.61010502591183e-05
-2.06009915531035e-05
-2.50259235076411e-05
-1.99107653959038e-05
-2.56286860526402e-05
-1.75849757223655e-05
-2.82100819025707e-05
-1.70938386114443e-05
-8.58738524353436e-06
-2.05057916461373e-05
-7.82522489529624e-06
-1.28460815925403e-05
-2.01813690593547e-05
-1.6892751117661e-05
-2.93331926778469e-05
-1.53955449963676e-05
-1.6308079549037e-05
-5.8201604662433e-06
-7.50799700880035e-06
-2.8800984478436e-05
-3.39161654808491e-05
-1.40342936363398e-05
-2.1292767149898e-05
-1.92484618775144e-05
-6.17345365992383e-06
-2.40446477649232e-07
-2.56892451691721e-05
-2.02470801021173e-05
-3.80103855786533e-05
-1.63538828658564e-05
-6.4139072203734e-06
-2.07104548728535e-05
-2.64857685138486e-05
-1.22359847837007e-05
-4.50393561570439e-06
-3.38652994235866e-05
-7.23182419233106e-06
-1.80513013368256e-05
-2.80831441828418e-05
-2.6519582096237e-06
-1.2829080459446e-05
-1.40769536140054e-05
-1.11954457848902e-05
-1.56694739535688e-05
-3.17875551281753e-05
-3.8194446249896e-05
2.21634019937957e-07
-3.76133868289159e-05
-2.15982608491918e-05
-4.62860521101552e-05
-2.77540111419847e-05
-1.91248753101886e-05
-3.57682709955016e-05
-1.83695874627502e-05
-1.87039534779518e-05
-2.44859380656286e-05
-4.21692068098294e-06
-2.33755373829249e-05
-1.77811057958596e-06
-1.00040079953274e-05
-2.03252895170622e-05
-8.21130414995425e-06
-1.12067756346463e-05
-3.25150535608166e-05
-2.074010903975e-06
-3.52974543068711e-05
-2.49545573949153e-05
-6.42412197308075e-06
-2.14594619374961e-05
-1.35606771276227e-05
-2.30507271506739e-05
-2.18641726306202e-05
-3.34747604722879e-05
-1.56900866836797e-05
-2.76483673703862e-05
-2.27047750759047e-05
-1.59717616605095e-05
-1.13749502056357e-05
-3.43550221506056e-05
-8.4497498464416e-06
-2.17534084083962e-05
-3.34571979390889e-05
-1.2343640339066e-05
-2.09377388314842e-05
-2.9216050977545e-05
-2.29802221642164e-05
-1.54576524831731e-05
-1.95424677948559e-05
-8.77042636604868e-06
-2.62484647043871e-05
-3.57092626436384e-06
-1.91627425071081e-05
-2.06440713006703e-05
-4.18029482304221e-06
-7.12079381213348e-06
-1.46503797697836e-05
-7.38295838568644e-06
-9.59432001276612e-06
-1.55927497787928e-05
-3.12832112528626e-05
-1.63027766520618e-05
-2.42585993375908e-05
-3.57236358751907e-06
-1.72303299936421e-05
-4.6550127486859e-06
-1.04932926746207e-05
-1.92538055018692e-05
-2.35629068947067e-05
-2.85032313737703e-05
-1.87478598205807e-05
1.04806092926116e-05
-2.76602184571344e-06
-2.45502012658734e-05
-2.16418051094402e-05
-2.34029560772173e-05
-1.11690544491813e-06
6.46195883057184e-09
-7.91520858039798e-06
-3.15677330276154e-05
-3.87726850517766e-05
-9.97601534856234e-06
-2.33042802027104e-05
-1.80247170847972e-05
-1.21440229704511e-05
-5.22098967894609e-06
-3.21014305392979e-05
-9.61454434239473e-06
-3.38440634245927e-05
-1.61684641368729e-05
-3.94496957973543e-05
-3.70880153827225e-05
-2.74066515373352e-05
-3.10811251798837e-05
-1.59866058923689e-05
-2.11894294855242e-05
-2.66391722990684e-05
-2.55783275505951e-05
-1.33173264789958e-05
-3.16626752494566e-06
-1.37814440954003e-05
-9.21218957438706e-06
-1.47270008012062e-05
-1.93106348784389e-06
-1.27912169280311e-05
-2.5720685569181e-05
-1.78102379865947e-05
-4.07429749841884e-05
-4.47620346984324e-05
-1.03444486502315e-05
-3.2443166923904e-05
-3.55747750371748e-05
4.64627619306175e-06
-1.41452741372991e-05
-2.27758259115862e-07
3.39045515206385e-06
-2.34052855920736e-08
-1.59910021993664e-05
-2.01998563435501e-05
-3.17566862752268e-05
-2.66055536291483e-05
-1.40495317573877e-05
-8.89839186062892e-06
-1.13152466248668e-05
-1.87018168382102e-05
-1.06929184992631e-05
-2.35112370321064e-05
-2.69055731977816e-06
-1.33357722010271e-05
-3.15016425028807e-05
-2.55394587605607e-05
-3.65095930339762e-06
-2.09061751709386e-05
-3.05042384799274e-05
-2.32752362695955e-05
-1.70726769978166e-05
-2.99649708189554e-05
-1.44104582081822e-05
-1.02804884210505e-05
-2.84392606309971e-05
-2.44543301578875e-05
-1.37826516953586e-05
-5.79703477393577e-06
-6.42857645584343e-06
-3.75775297348389e-05
-2.42196696165892e-05
-1.00903644642852e-05
-2.19795238201386e-05
-2.01875791314728e-05
-2.13973718553359e-05
-3.80670588382499e-05
-9.04133106432244e-06
-2.62677582727216e-05
-1.03002957392205e-05
-1.38661272620555e-05
-2.30321521950219e-06
-4.18185305136896e-06
-7.38828751731619e-06
-2.32816877676154e-05
-1.37563506322608e-05
-1.30523217684451e-06
-1.00185740293354e-05
-7.18574200433922e-06
-9.63567377763549e-06
-6.39028654550486e-06
-2.84806813292779e-05
-4.09681361978538e-05
-2.41785461674639e-05
-1.76149578988554e-05
-1.27900293062078e-05
-7.46721097797099e-06
-2.45100863271714e-05
-2.46777073639573e-05
5.65670419633944e-06
-4.23465679559958e-05
-7.59266599755897e-06
-2.21278801663205e-05
-2.89747853867484e-05
-3.66293333647013e-05
-1.47964230724635e-05
-1.80979084633302e-05
-1.60394195857701e-05
-6.72490823724106e-06
-2.13161712864856e-05
-2.67501655137054e-05
-1.26557871313784e-05
5.77268834636193e-06
-1.16677699563253e-05
-1.8179011149884e-05
3.89194699159785e-06
-8.78205575317704e-06
-3.42920858770465e-05
-2.91780112243847e-05
-1.06190418510308e-05
-3.25310609674038e-05
-3.25841860248709e-06
-2.91813468333893e-05
-1.92789531391321e-05
-1.61209289372048e-05
-2.64305423155467e-05
-1.91374785217929e-05
-1.6261235563766e-05
-1.19690928230392e-05
-2.59696538516394e-05
9.45891120605822e-07
-2.71810905797411e-05
-6.16354881148407e-06
-6.57864806097237e-06
-1.24407056122308e-05
-1.44710620056466e-05
-4.00056921747533e-05
-1.1049597410859e-05
-2.6437782236154e-05
-2.06997580481044e-06
-9.06069877332825e-06
-3.08596889701577e-05
-1.40729401117209e-05
-3.20952686504796e-05
-1.90138543898585e-05
2.0029262796442e-06
-1.36630306828773e-05
-2.3000610154216e-05
-1.01429384576943e-05
-2.45887490893635e-05
-9.26284093776837e-06
-1.45028218585667e-05
-2.65802349887239e-05
-2.89080195323219e-06
2.09794210251863e-06
-1.64953170527694e-05
-5.61916135511892e-06
-1.91819892812529e-05
-7.35159093267726e-06
-3.27579559834908e-06
-2.69626601084016e-05
-1.29174266473163e-05
-2.89827398642563e-05
-8.14220271810594e-06
-2.17983326220469e-05
-3.79805920766889e-05
-2.81135623044075e-05
-2.32448677794922e-05
-2.79600237618918e-05
-2.83183141673658e-05
5.37178445762661e-07
-1.11166428164245e-05
-1.22945951434053e-05
-3.13400895670272e-05
-6.41722011170489e-07
-2.30843973151808e-05
-3.4173813833006e-05
-3.50212964617231e-05
-1.48895339982817e-05
-3.0765600106513e-05
-2.9929614250166e-05
-3.3235222748327e-06
-2.58609520420263e-05
-1.70088188222644e-05
-2.2586894441077e-05
-1.48323490377479e-05
-3.19664821566507e-05
-2.92223500328429e-05
-2.75009494980756e-05
-9.67429642992652e-06
-1.6307586344516e-05
-2.48846539463046e-05
-2.14624055338198e-05
-2.12594023598568e-05
-3.21817117219927e-05
-2.99844700830699e-06
-3.46288778416749e-05
-2.94763829242349e-05
-1.95069685575167e-05
-1.80553523359098e-05
-1.6079574761423e-05
-2.63343699406067e-05
-1.19592393630681e-05
-2.63289229659905e-05
-2.52262346383276e-05
-1.87726180712671e-05
-3.52050430671324e-05
-5.88816991494609e-06
-1.03211172696557e-05
-3.1147578379087e-05
-2.45719094710891e-05
-1.32540892283386e-05
-2.12469323672929e-05
-1.01821345952526e-05
-1.16364423412314e-05
-2.2994672143217e-06
-2.54491557355916e-05
-7.71276975005503e-06
-3.00259268305426e-05
-2.67071491532443e-05
-1.34059419878525e-05
-4.71738796825539e-05
-2.03357283298313e-05
-2.03691543635938e-06
-3.02736560428716e-05
-1.14752268458475e-05
-2.55185775310148e-05
-5.55279555376297e-06
-5.55462913346608e-05
-3.19353533560142e-05
-2.06269065605803e-05
-1.1961181259051e-05
-1.16443362346187e-05
-1.92760993052228e-06
-1.79344349351905e-05
-2.5236338734588e-05
-1.61508336482163e-05
-3.4390689919734e-05
-1.51676049432337e-05
-4.77406119161049e-07
-1.22065941278104e-06
-1.4128682135778e-05
-1.2259819969733e-05
-1.8101591490859e-05
-2.77267635961849e-05
-1.68243288160193e-06
-3.17298791904622e-05
-1.44545043043678e-05
-3.41766624782023e-05
-3.78195071680075e-05
-1.21100263022266e-05
-1.25160267455764e-05
-2.0664465393993e-05
-2.16699911026534e-05
-2.94406727463473e-05
-7.67635656941287e-06
-2.09221850471297e-05
-4.02522084558927e-05
-3.68318307206181e-05
-2.5020494816046e-05
3.93225414090348e-06
-2.17334519274015e-05
-2.99936613294593e-05
-1.36736299194888e-05
-2.85860264688096e-05
-9.47446007375674e-06
-1.72690724623538e-05
-9.60797784243335e-06
-3.52638529476679e-05
-1.58408329302638e-05
-2.80769241920355e-05
6.84669397943541e-06
-1.24949887005616e-05
-1.21870025322248e-05
7.29586708836544e-06
-2.21986979126775e-05
-2.15281903759433e-05
-3.64620556271778e-05
-1.55016758674809e-05
-2.42037510860778e-05
-1.15314176518256e-05
-2.80809924977394e-05
-1.78515183832447e-05
-9.5105217306703e-06
-3.51798280858486e-05
-2.77016506930674e-05
-1.59690740463065e-05
-3.2660186062132e-05
-2.40650162444188e-05
-2.25240810804296e-05
-1.6533641908881e-05
-3.90759670653702e-06
-4.4327245354816e-06
-1.33133475594165e-05
4.14357027324259e-07
-1.19872252707016e-05
-2.34349185638632e-05
-2.66328419127015e-05
-1.51238067034848e-05
-1.85933847658708e-05
-4.52432781511664e-06
-1.3845235379479e-05
-2.65928336004679e-05
-2.39580132586882e-05
-5.77847235035069e-06
-3.03870412404854e-05
-3.593196087599e-05
-8.23738870954341e-06
-1.72285555623087e-05
-2.10088192565829e-05
1.19402181661169e-05
-7.91736404044381e-06
-2.57211961110472e-05
-2.98019113407181e-05
-2.05750540385292e-05
-2.28677119640861e-05
-3.63165954057227e-05
-1.2304860175523e-05
-6.5271347899438e-06
-4.32698786493998e-06
-3.48214931537521e-05
-1.23016795705747e-05
-2.76897865007226e-05
-2.45162090047274e-05
-2.59583120838665e-05
-1.94654702245947e-05
-3.27838821942475e-05
-3.35722516469685e-05
-2.67133520268541e-05
-2.71771900923535e-05
-8.57051386669632e-06
-4.99585459799449e-06
-3.74089891261203e-05
-1.09089220345091e-05
-1.63427351660139e-05
-1.71893251658792e-05
3.72288224130678e-07
-2.79986050812902e-06
-3.29646354385488e-05
-4.04422016967918e-05
-2.67031735712551e-05
-1.0154698203163e-05
2.84426481097514e-06
-1.21310877626049e-05
-2.5307987853433e-05
-1.38449802902024e-05
-3.94754175175164e-06
-3.22477416303418e-05
-2.63398497770631e-05
-1.86741913918095e-05
-5.78231343029217e-06
-8.57528223069433e-06
-1.89310420723053e-05
-2.02406090174911e-05
4.79872691233829e-07
2.71890849678703e-06
-1.92310435476856e-05
-4.22190108234714e-08
-2.4371648981903e-05
-5.71951968448119e-06
-8.07036348664796e-06
1.61906077884095e-06
-1.75638258948611e-05
-3.06683649359746e-05
-2.05399832451886e-05
-2.04490454705256e-05
-6.30695417110287e-06
-2.40175081437061e-05
-1.69116420226148e-05
-2.84533723459084e-05
-1.83858060447032e-05
-3.6434645495411e-05
-2.300734766222e-05
-1.26803220075718e-05
-1.17452186094234e-05
-4.36993858704854e-06
-2.03057826340871e-05
-9.29743503563438e-06
-1.91285651659248e-05
-1.68383456101811e-05
8.83591524889715e-06
-1.86797274075132e-05
-1.2081650298264e-05
-2.88702342043121e-05
-2.1395801339892e-05
-2.25145399075402e-05
-8.26789684507252e-06
1.75475209885095e-06
-2.02177248787407e-05
-4.7902260631593e-05
-3.95073671389055e-06
-2.65526483324879e-05
-8.32340539654852e-06
5.54512074322492e-06
-1.42345061593075e-05
-1.65871580938716e-05
-4.06271267455856e-06
-1.11122194421809e-05
-2.8979006151105e-05
-3.5349028006382e-05
2.26851661195516e-06
-1.21597923993626e-05
-2.08467523252061e-05
-1.99403262313227e-05
-2.77904448848095e-05
-3.67443300953699e-06
-3.56665486604988e-06
-4.76772841787981e-05
-2.83804651271892e-05
-4.80453145360288e-06
-2.85520254163094e-05
-2.80296433226366e-05
-1.94372649821395e-05
-3.828084367448e-05
-2.15644421617783e-05
-2.37688571414756e-05
-2.49537280395414e-05
-3.92801050411949e-05
-3.37789397288179e-05
-2.48693939360299e-05
-3.70708786824642e-05
-1.96676819405697e-05
-1.66192692513543e-05
-7.81733253255471e-06
-3.21296421853528e-05
-1.81015861091745e-05
-8.28229112295567e-06
-2.49400332399597e-05
-1.11206345951908e-05
-1.35284756326493e-05
-2.65554103452123e-05
-2.30620297258545e-05
-3.14389541611549e-05
-3.00519277364556e-05
-1.7599245219795e-05
-1.87031965083448e-05
-2.35325211505003e-05
-2.24737394918521e-05
-1.96752090345059e-05
-1.22168159091742e-05
-2.19030619198039e-05
-4.17641548806396e-05
-1.68182012141735e-05
-3.68595701180784e-05
-2.65549283081371e-05
-4.85623804679805e-06
-2.39265332340823e-05
-2.0063057873864e-05
-1.00504797037677e-05
-1.8748941042498e-05
-6.38781802753467e-06
-7.73770776470217e-06
-2.6428171517482e-05
-3.94206653171886e-05
-3.57910770154202e-05
-3.2191532840167e-05
-8.39228507856289e-06
-2.46037258249786e-06
-7.40865546466282e-06
4.40896836461045e-06
1.23079486246381e-06
-1.53433475532663e-05
-2.44349372732811e-05
-7.98835368208816e-06
-1.63438775488157e-05
-2.87485794587275e-05
-2.34454371059131e-05
-3.87975707542339e-05
-5.78997745897252e-06
-1.74728014876127e-05
-2.54509591280369e-05
-1.26477452103936e-05
-2.57238025842478e-05
-1.045803855394e-05
-1.50074763534299e-05
-1.16292141145886e-05
-2.05762304089042e-05
-6.0716292340779e-05
-3.86688734891828e-05
-2.9294758806333e-05
-1.63999081269778e-05
-6.05502955872823e-06
6.78289215912408e-07
-1.60060342355301e-05
-2.35103209139724e-05
-2.32416864214151e-05
-1.68695922469823e-05
-2.88801887596492e-05
-1.73511732953105e-05
-2.16946341535396e-05
-2.46975840898849e-05
-2.43687474712814e-05
-2.69065568845969e-05
-2.51497697054263e-05
-1.60767930853709e-05
-3.36848031789e-05
-1.37624737387796e-05
-3.0366842614602e-05
-1.74022133385797e-05
-2.9590069222002e-05
-2.12758721638688e-05
-2.67489666334933e-05
-7.48173190438985e-06
1.5133266608089e-06
-1.64969630428038e-05
-2.71359740445091e-05
-2.25770283503993e-07
-1.3896676147804e-05
5.17916640936618e-08
-1.99206341800331e-05
9.48139765129119e-07
-1.30991518140319e-05
-4.49448512762195e-05
-3.93344349388525e-05
-3.75577176832568e-05
-2.31974767613635e-05
-2.85203908404062e-05
1.2781273883862e-05
-1.16117139942143e-05
-3.349823284141e-05
-7.00955381409645e-06
-6.70813430811772e-06
-2.39259278704056e-05
-3.09064111577925e-05
-6.2192305086562e-06
-3.26283881618272e-05
-2.73934543146671e-05
-2.38034249593931e-05
-2.01539843696522e-05
-1.16975394267248e-05
-2.65801488094982e-05
3.35218451768015e-06
-1.21084007180167e-05
-7.42012076977912e-06
5.39474909171957e-06
-7.08925503362498e-06
-3.07867284599576e-05
-2.17179552229018e-05
-9.12060104432646e-06
-1.18202409663044e-05
-3.67491175659891e-06
-1.31347073901108e-05
-1.0707957275831e-05
-2.34037116495912e-05
-4.30086301132208e-06
-1.31941615257078e-05
-7.57313033658901e-06
-2.27366545173439e-05
-3.7317084076835e-05
-9.4786990768652e-06
-6.46497959221983e-06
-3.7366672231318e-05
-3.21169085510445e-05
-1.5820819201156e-06
-9.66354852727565e-06
-2.64050465625663e-05
4.09983135073032e-06
-2.03184075437972e-05
-3.28941476227193e-06
-1.67370020083098e-05
-3.57514202319758e-05
-3.98713649239354e-05
-3.15210339936815e-05
-2.48911752655486e-05
-1.70445364049505e-05
-1.93471534842109e-05
-1.96501355872143e-05
-3.76101690913771e-05
-4.42820040626542e-06
-2.33645873200639e-05
-1.50358543124915e-05
-2.33445747480858e-05
-2.97055502235935e-05
-1.59799134828177e-05
-1.48614454055018e-05
-1.02028962986301e-05
-2.89651642599039e-05
-4.26293663263594e-05
-3.22177109502396e-05
-3.7039652506471e-05
-5.42579454203062e-06
-2.15584459875605e-05
-1.18565126716477e-05
-2.54745509813383e-06
-1.81525761110128e-05
-1.66350954857577e-05
-1.9440224924666e-05
-1.19215107645673e-05
-1.70347820125544e-05
-9.86891125589436e-06
-2.71946527543901e-05
1.06639703300655e-05
-1.30713755993361e-05
-1.88490888729731e-05
-4.08288090868016e-05
-9.08852690057592e-06
-1.88119373484994e-05
-4.21025787261853e-05
-2.36861654994238e-05
-1.63045980171205e-05
-1.96785611391942e-05
-2.42110377775805e-05
1.89418931026047e-08
-1.83622317447017e-05
-1.70005199632911e-05
-2.17681553111055e-05
-2.48834150514829e-05
-3.26248344760633e-05
-2.75781690574284e-05
-1.08363262988927e-05
6.37428801013713e-07
-3.81228171673627e-05
-1.3597462405661e-05
-2.87484036883268e-05
-1.49954709526641e-05
-7.90257193033382e-06
-1.03641679555901e-05
-1.37460885252015e-05
2.28596194234489e-06
-2.71517214282971e-05
-1.22201849180395e-05
-1.84165864621278e-05
-3.70906114393364e-05
-9.3375944129492e-06
8.39424332573754e-06
-1.38712350805586e-05
-1.31981406701786e-05
-1.49955411627935e-05
-2.56196155746615e-05
-3.82689503030912e-05
-3.55600932857779e-05
-2.49627858111666e-05
-1.8856659294404e-06
-1.14618094587677e-05
-3.01521500988216e-05
-4.20349876633267e-05
-1.36546889534194e-05
-1.59606343659944e-05
-2.13391917198036e-05
-3.47451480521937e-05
-2.70146954570684e-05
-2.11880913035047e-05
-2.35926981934772e-05
-1.77588935600473e-05
-1.55101643160573e-05
-2.2070543686505e-05
3.14046479847569e-06
2.6739115877358e-06
-2.11729986066266e-05
-1.81021487322198e-05
5.47928993572064e-06
-1.66500193553854e-05
-3.4526412147989e-05
-2.57786872294097e-05
-3.07621017294925e-05
-2.38300870768233e-05
-1.67351183548553e-05
-3.28270070312473e-05
-9.85604597225457e-06
3.95667144619625e-06
-3.77896927535835e-05
-2.42212716944054e-05
-3.43441932626121e-05
-3.90188224555573e-06
-2.28383333877717e-06
-1.18496732345086e-05
-2.19246820424403e-05
-2.79164686567616e-05
-1.44333704379673e-05
-2.52472936058928e-05
-1.62198831168597e-05
-3.03082191921304e-05
-1.48119582083548e-05
-1.59241579370495e-05
-1.97830893223435e-05
-3.03942421753276e-05
-2.49713159228454e-05
-1.08022860065415e-05
-1.49484024223593e-05
-2.83628645239727e-05
-4.44762161302166e-05
-2.34689391228706e-05
4.50458777588241e-06
-1.71981751367036e-05
-1.41305716629797e-05
-2.33506118729871e-05
3.6092264551864e-06
-1.33202159994163e-05
-1.368198882001e-05
-8.04702179841934e-06
-2.45998005400848e-05
-2.79775510365495e-06
-7.42220370116838e-06
-2.4913019456157e-05
-1.38937624485875e-05
-2.79792994210524e-05
-1.3862319936609e-05
-1.25744854842607e-05
-2.21527996661682e-05
-1.28101711635013e-05
-1.29341079252654e-05
-2.78615285677629e-06
-1.83627798318724e-05
-6.19929596875227e-06
-2.10634061587678e-05
-1.65486795263477e-05
-3.33206679830661e-06
-3.49804715098377e-05
-2.97202283357419e-05
-3.14235307423895e-05
-3.89592241995278e-06
-2.73928277948407e-05
-2.64422579866813e-05
-1.26790833470769e-05
-4.26101928508875e-05
-2.1619232210853e-05
-8.37099827899836e-06
-2.8070148800386e-05
-2.55126728647003e-06
-2.26978625762409e-05
-3.35477590791325e-05
-1.08577501286246e-05
-2.70587422892309e-05
-3.11246199667833e-05
-1.99328638079582e-06
-7.79721153447279e-06
-3.84430885807131e-05
-2.45531189029571e-05
-1.41453343250183e-05
-3.93917604897216e-05
-1.85127878892945e-05
-2.93689487884888e-05
-3.38129057622982e-05
-4.21871879788862e-05
-2.85453710844648e-05
-2.53632784531152e-05
-2.609164380709e-05
-1.62399461384327e-05
-3.03383257510496e-05
-1.43862196588674e-05
-1.88665435460823e-05
-4.5086245514262e-05
-2.72499255745139e-05
-2.24247248745659e-05
-2.60942527946765e-05
-2.26741445683459e-05
-1.98206134137974e-05
-3.25454817340975e-05
-1.69914586165387e-05
-2.37618029415376e-05
-1.84008319816353e-05
-1.93052321485863e-05
7.6042999831872e-06
-2.4339818346444e-05
-7.48022816588328e-06
-1.52476856689575e-05
-3.83357356325182e-05
-7.04893010639356e-06
-2.56862828738409e-05
-2.71490875347432e-05
-1.55346525628196e-05
-2.03325601488078e-05
-1.51028495103537e-05
-2.78710520997872e-05
-2.26987060765346e-05
-2.03898962292885e-05
-1.18559970304866e-05
-1.80976227651363e-05
-8.30317408456846e-06
-9.9815501949967e-06
-1.68742793256574e-05
-2.76866376307114e-05
-2.21445862298812e-05
-1.06089663937078e-05
-2.04714512839062e-05
-1.83472286459428e-05
-3.70416007655071e-05
-1.2545470988535e-05
-2.64234658982744e-05
-1.79406912979069e-05
-1.64914188955972e-05
-4.86454504850379e-06
-1.54379311805361e-05
-2.68356667260696e-05
-2.19499154164507e-05
4.6830786966006e-07
-2.46098551019417e-05
-3.07565886834493e-05
1.016520031058e-07
-2.055518893215e-05
-1.70234427154112e-05
-3.09966566765404e-05
-7.40086221563736e-06
-2.7564488319439e-05
-1.85702216944779e-05
-5.81257301608608e-05
-3.81399520538921e-05
-2.41389588720125e-05
-1.1660175035162e-05
-1.18507411513556e-05
-1.28175645930473e-05
-1.72618342732231e-05
-8.20603507153387e-06
-1.28254662015253e-05
-2.88964401182522e-05
-2.14908486362462e-05
-2.29205266394137e-05
-3.08859008017733e-05
-1.78223760112962e-05
-1.68393702312412e-05
-2.32176375303166e-05
-3.47959610355751e-05
-2.04828454052009e-05
-8.58368221374895e-06
-2.46769490792777e-05
-2.38736239847873e-05
5.92445652523881e-06
-4.9215435743285e-05
-4.25311401837761e-05
-2.1426536671049e-05
-3.12507469909192e-05
-1.99896689819022e-05
-2.45095372878927e-05
-1.40815269272098e-05
-4.29972307890801e-05
-3.33885135440414e-05
-4.30750614898255e-05
-1.85070308611128e-05
-6.58276701965083e-06
-2.06741507587555e-05
-2.43730188062713e-05
-1.29559275842787e-05
-1.86628785513322e-05
-1.60785219901979e-05
-6.23441570462575e-06
1.19391555798498e-06
-1.10645462921575e-05
-2.07323370983809e-05
1.53525373889778e-07
-1.60869717889226e-05
-3.14856785693312e-05
-2.27124652276549e-05
-1.15937688363162e-05
-3.18675257768029e-05
-2.57259665782624e-05
-2.04043171291829e-05
-8.66114099577173e-06
-2.87729136214316e-07
-2.45666710136831e-05
-2.00231737005173e-05
-1.95243143191675e-05
-2.05144959361674e-05
-2.15716596341136e-05
-2.16562112751682e-05
-3.08739790295016e-06
2.49396149186165e-06
-1.82775684234306e-05
-1.41459250688712e-05
-3.41771714787159e-05
-3.04900934604998e-05
-1.32286382046812e-05
-2.66003361076641e-05
-7.04686060616943e-06
-3.17071788526033e-05
-3.37737616885605e-05
-1.76882482539503e-05
-2.42274061783478e-05
3.88979749534456e-06
-2.55126272743046e-05
-5.66992523353882e-06
4.41648355797518e-07
-1.98931819077828e-05
-2.25373804438686e-05
-2.45863233969824e-05
-1.51758182167763e-05
-1.01829241778417e-05
-1.55488368357319e-05
-3.02165821731918e-05
-5.63097829731979e-06
-1.49525365856257e-05
-3.03291938252639e-05
-1.11332216837516e-05
-2.69659524179169e-05
-1.69880846986967e-05
-3.03649543519315e-05
-7.61788211933193e-06
-1.50823487187217e-05
-2.78653502977509e-05
-2.01812816389966e-05
-2.74458773025024e-05
-1.12300230552783e-05
-1.84482360393197e-05
-1.45504113206801e-05
-2.95873471542393e-05
-3.07797022362503e-05
-4.33762107336854e-05
-1.2813433235507e-05
-1.53319794399851e-05
-1.94013607957082e-05
1.29531397234126e-05
-4.18678412290106e-05
-1.63041046654861e-05
-3.49578992647366e-05
-2.54015653965306e-05
-2.22352076514434e-05
-2.24745789683045e-05
-1.30879160936122e-05
-2.0723405390996e-05
-2.70894941243047e-05
-3.30533112770038e-05
-1.42781062020753e-05
-1.79912783920263e-05
-2.12732507723122e-05
-3.29395802700271e-05
-1.30264997332856e-05
-2.4810023966493e-05
-1.97285027171052e-05
-2.26413154697905e-05
-3.49553032513354e-05
-2.91667755899149e-05
-5.57936666463467e-06
-2.43088869009431e-05
-6.04952095960595e-06
-1.78207310934274e-05
-2.09185931640716e-05
-2.86987204955082e-06
-1.38591893092418e-05
-1.35840964233082e-05
-1.35230954225728e-05
-1.79173499026182e-05
-3.0971288593566e-05
-2.14908994610731e-05
-9.41854601738243e-06
-3.1803393317048e-05
-1.2100326774789e-05
-1.83893802912902e-05
-1.42364368762296e-05
-1.03720010654949e-05
-2.41504338289331e-05
-8.83063785938311e-06
-1.61157854900782e-05
-3.23271728055451e-06
-8.61542329300796e-06
-2.86587541411048e-05
-1.24404740867929e-05
-1.59309192808552e-05
-2.04097638605243e-05
-2.82410164457591e-05
-1.71300052694202e-05
-2.50302242869358e-05
-7.39423542704703e-06
-6.95273243269445e-06
-1.81880368836496e-05
-2.42733039278726e-05
-1.64165226725728e-05
-2.3687495854382e-05
-2.65510973464491e-06
6.67720021089764e-06
-3.00043789963518e-05
-2.09588569027162e-05
-2.10750313513621e-05
-1.45569397392232e-05
-1.87452769359589e-05
-1.3616320897039e-05
-1.35084937841232e-05
-2.08112592951033e-05
-1.16704891945294e-05
-4.09151156876231e-06
-4.23094991644514e-05
-1.39371616962718e-05
-2.90514595570989e-05
-1.79557333907069e-05
-1.44192247515699e-05
-1.45057587609606e-05
-1.86938131012407e-05
-9.1765847330677e-06
-7.37958568942301e-06
-2.82957803171925e-05
-3.62180342216502e-05
-1.97331756590202e-05
-3.18221596753161e-05
-2.39645174572068e-05
-1.84131686231806e-05
-5.44151518100081e-06
-7.79746456317171e-06
-3.08552222504046e-05
-3.34476282861439e-05
-3.69193956993209e-06
-1.38049865188037e-05
-2.65278550730009e-05
-1.25804203941171e-05
-9.83516194939535e-06
-2.06491568378781e-05
-2.17090069246468e-05
-3.97779371928408e-05
-2.6486094169572e-05
-2.07206577763468e-05
-2.49458276387134e-05
-2.09017253453343e-05
-1.15333893654638e-05
-2.50186792632204e-05
-3.52291399715174e-05
-6.55890186412629e-06
-1.54801170833972e-05
-9.13670198907064e-06
1.09237692401086e-05
-1.38137147734386e-05
-1.94912810677424e-05
-2.89109207776491e-05
-1.88494016188396e-05
6.20153433560355e-06
-9.89496364515248e-06
-1.54578738962041e-05
-1.85328490520613e-05
-1.58572166014336e-05
-2.08458482145331e-05
-1.87654879710969e-05
-8.20040994280253e-06
-1.99496129488793e-05
-1.58135090379061e-05
-4.31194447580261e-06
-2.40670899819694e-05
-3.44191586598725e-05
-8.07136686829537e-06
-9.3796581551586e-06
-1.85107035270707e-05
-1.47137337260147e-05
2.24567373716319e-06
-7.02170243395023e-06
-3.29165845448916e-06
-3.08053506876874e-05
-3.11704608828134e-05
-4.41987774891284e-05
-1.45938971856579e-05
-3.15496412278439e-05
-2.72086044699672e-05
-3.62380980890948e-05
-1.64708199456432e-05
-3.37205697125768e-05
-1.4579665702514e-05
-2.46109060023004e-05
-2.31732760742657e-05
6.78857481518963e-06
-1.38470691509597e-05
-3.00204589798962e-05
-2.41982591200646e-05
-3.61925944406644e-05
-2.74654106057598e-05
-1.7587399500144e-05
-2.55696662392574e-05
-3.79806606646567e-05
-2.87357349968041e-05
-3.34347259579657e-05
-2.8279905062381e-05
-2.38315775983696e-05
-9.65933716769792e-06
-1.97976904298795e-05
-8.98859755579369e-07
-1.24487460712857e-05
-7.3840438064211e-06
-1.9317024960713e-05
-9.72948596405545e-06
-3.68407631761143e-05
-1.58851523694158e-05
-1.65170643455822e-05
-1.64937202209543e-05
-4.2548591783741e-05
-1.79256554807107e-05
-1.45269052288862e-05
-1.12031033612593e-05
-1.59312978287127e-05
-1.5325145617759e-05
-1.72498214048421e-05
-6.85365044542454e-06
-2.39310234869372e-07
-4.79208327891365e-06
-2.25226734865389e-05
-1.28408841364349e-05
-1.93961124124132e-05
-3.60474306724372e-05
-2.09259803448296e-05
-5.05015468485021e-06
-2.17037921674575e-05
-1.95951813517169e-05
-2.04117347525869e-05
-7.94379675063502e-06
-8.6042464080444e-06
-9.60890541055015e-06
-2.05114570122101e-05
-6.70441819334447e-06
-2.14043132280195e-05
-2.62425522062005e-05
-1.26240101321016e-05
-4.05076770899259e-05
-5.05295032416514e-05
-1.26184566531793e-05
-9.2232253985616e-06
-1.40681723380834e-05
-1.87217664948329e-05
-2.91626546833348e-05
-2.48619028033075e-05
-2.13627179457207e-05
-8.58352246184791e-06
-1.89328355488162e-05
-1.82608877438007e-05
-4.4466350115044e-05
-2.15408313525189e-05
-1.36742545420163e-05
-2.07473948874266e-05
-1.80458882789202e-05
-1.74738473105864e-05
-1.30987410219461e-05
-1.21101572702526e-05
-1.83736905677773e-05
-3.11763288060092e-05
-1.32370467846357e-05
-7.57113169800905e-06
-1.69331561947745e-05
-3.4368073047328e-06
-5.29325500549287e-06
-6.65615165733397e-06
-1.17936075662751e-05
-1.68318836205911e-05
-1.43534999765968e-05
-1.91581220830829e-05
-1.71371483592902e-05
-2.39383499281983e-05
-1.65113818844926e-05
-3.51389935466776e-05
-3.01558610634224e-05
-1.04323313041822e-05
-1.8010419517434e-05
-1.6515165757986e-05
-2.44287223619739e-05
-2.46095363842458e-05
-5.87829654000845e-06
-3.03543898995083e-06
-4.83506457645675e-05
-3.32825161741473e-05
-4.50774136842005e-05
-2.07973568746547e-05
-4.05174503447541e-06
-1.10161934646442e-05
-4.16174221446486e-05
-2.78101076958095e-05
-1.85520350102276e-05
-2.01907172582561e-05
-2.54391215603599e-05
-1.56024029577653e-05
1.28810463226474e-07
-7.46561360270472e-06
-2.01379558915785e-05
-4.92115182683614e-06
-2.64796535277128e-05
-1.24541209961426e-05
-1.18370607725411e-05
-1.24352194703869e-05
-1.76628204496606e-05
-2.05930905107014e-06
-2.72069295974844e-06
-8.22436290360976e-06
-3.04067738177787e-05
-3.16875058499765e-05
-3.02163359684577e-05
-3.68667025388331e-05
-3.28492361201587e-05
-3.65395702057201e-05
-6.53421040077646e-06
4.10196864909706e-06
-3.8937467137172e-06
-2.05833450027149e-05
-1.88039198065186e-05
-4.2814642165505e-05
-2.2812757556616e-05
-1.63138229454387e-05
1.7554390761775e-06
-2.24677352426145e-05
-1.07677417095068e-05
-1.68114167498181e-05
-1.43285594210074e-05
-9.47445329453281e-06
-2.34600173328522e-05
-2.3046702781623e-05
-5.20049768753912e-06
-2.68231059866065e-05
-4.52019048740441e-05
-1.31683638281741e-05
-2.89890694738211e-05
-1.11770893606822e-05
-1.84967595843743e-05
-3.48421014100967e-05
-1.47072729801092e-05
-6.38066957129091e-06
-3.05203966102236e-05
-2.3372682352363e-05
-1.67817338969754e-05
-1.67892642526515e-05
-6.59480229292262e-06
9.22919963206619e-06
-1.3620469387237e-05
-1.67276149899497e-05
-3.11915788520446e-05
-2.09103924281938e-05
-7.21306862747661e-06
-2.64034258813692e-05
-2.16766790021138e-05
-6.55216516607711e-06
-2.1750647791382e-05
-1.83979313461415e-05
-2.52335552401207e-05
-1.75959154015525e-05
-9.73641207390839e-06
-2.91332950441274e-05
-2.21081590449627e-05
-7.20526110024294e-06
-4.95493570327696e-06
-1.33972465467732e-05
-3.0465776761171e-05
-2.35033124633561e-05
-5.79410952883254e-06
-1.1578321890563e-05
-4.69321434587669e-05
-2.37743165487101e-05
-2.56951749690987e-05
-1.73315254390671e-05
-7.3853177528587e-06
-1.70183143040587e-05
-1.20649183981215e-05
-2.13075883005943e-05
-1.15527483303317e-05
-9.59363057619022e-06
-5.63523923993397e-06
-2.19270305375691e-05
-7.05154745655492e-06
-8.66276045743031e-06
-1.1532412202788e-05
-2.56214963542945e-05
-1.19296268195474e-05
-3.12407556556637e-05
-1.84234806344284e-05
-9.72075558871566e-06
-1.728660918864e-05
-1.84429033786442e-05
-2.16729008124062e-05
-1.90897419078089e-05
8.39257687449177e-06
-9.04425370835801e-06
-2.88025410027254e-05
-2.0729358609896e-05
-2.21616882508933e-05
-2.88607129542328e-05
-1.77598025950784e-05
-2.09875953508916e-05
-2.54210577286301e-05
-1.36437477961482e-05
-1.42961222979174e-05
-1.28521913445291e-05
-1.75979499967496e-05
-2.75645234501072e-05
-1.11554171171761e-05
-1.66258074135124e-06
-2.50611024980009e-05
-1.53849008672092e-05
-1.53984598943733e-05
-2.9394160372408e-05
-3.47912891872378e-05
-3.34649970480114e-05
-4.52138982973459e-06
1.13588628083024e-07
-1.09546657714284e-05
-6.72536439507747e-06
-3.02356968857192e-05
-3.86768215988025e-06
-1.71463885252672e-05
-6.05019164917316e-06
-2.90122704927448e-06
-2.97551275869427e-05
-3.88717135099189e-05
-1.74697725815324e-05
-1.39592531342482e-05
-2.40165307056542e-05
-3.73066329217873e-05
-2.33889907049888e-05
-4.72092453568142e-06
-3.30384732074618e-05
-2.45271440903221e-05
-1.72717375122586e-05
-2.97136057199361e-05
-3.3634002190166e-05
-1.42288105786447e-05
-2.59623266630562e-05
-2.47434663587456e-05
-2.28116468982167e-05
-1.37193241588068e-05
-3.40349051617698e-05
-2.17190939354067e-05
-2.51804986939981e-05
-6.48093304213759e-06
9.0313869300133e-06
-2.02330405323136e-05
-3.15006897720111e-05
-2.05087633131933e-05
-2.81005483242542e-05
-1.90999167475057e-05
-3.05577029198044e-05
-4.38496981484731e-05
-2.5943678571039e-05
-1.87747622812543e-05
-1.39505076286277e-05
-3.64921167636895e-05
-6.36738034282883e-06
5.07015446118871e-06
-1.88675682503444e-05
-1.3659557602613e-05
-2.55191877355942e-05
-1.93783674164768e-05
-1.31352708015329e-05
-1.47980123965677e-06
-1.4242328573537e-05
-3.96301603243296e-05
-2.55778628920451e-05
-1.91342328074938e-05
-2.31004601051758e-05
-2.19424630007992e-05
-1.74702293302359e-05
-2.11237432653982e-05
-1.45432459313309e-05
-2.35341387945855e-05
-1.13978647565574e-05
-1.38122249194196e-05
-1.26310327316738e-05
-4.90179191169517e-06
-3.58730029704468e-05
-2.07041890290094e-05
-2.07771250151558e-05
-3.39059325533316e-05
-3.21305191383275e-05
-1.03236180271689e-05
-2.27319577753686e-05
-3.06075612931998e-05
7.09294928144005e-06
-1.3855119536219e-05
-1.56445504475155e-05
-2.31319574571333e-05
-2.70798384975483e-05
-7.58241324205152e-07
-1.14745952341798e-05
5.94421382433486e-06
-1.64798311816892e-05
-1.91114067469542e-05
-2.96053518554142e-05
-1.59390346758412e-05
-6.72079470864806e-06
-1.55019808827005e-06
-2.05642138706876e-05
-1.72386341619148e-05
-2.23819217761306e-05
-1.65406925881484e-05
-7.57168561564867e-06
-2.45368495446766e-05
-1.71345560810903e-05
-4.14617606437865e-05
-1.0156779604595e-05
-1.89418689738004e-05
-3.43322455358838e-05
-4.63012217151859e-06
-3.42408956436807e-05
-1.09274737519842e-05
-1.68671067802676e-05
-2.47920164155676e-05
-7.72778304069301e-06
-1.94868489672549e-05
-2.56968696886843e-05
-1.91783200915682e-05
-1.24898903472301e-06
-2.09230197363105e-05
-2.59931257395091e-05
-1.10644685653515e-05
-2.22185629204404e-05
-4.03678117666256e-05
-2.38722093421008e-05
-3.01781744008368e-06
-1.15451908849881e-05
-1.44494235947552e-05
-1.48755563996385e-05
-1.40029283185303e-05
-1.26208920399975e-05
-2.17142453893652e-05
-2.26128768992597e-05
-1.52564358812845e-05
-3.8340479217659e-05
-2.21681516387544e-05
3.99990023020065e-06
-2.5840310994672e-05
-1.86641101086843e-06
-1.19340646209778e-05
-2.42701183910187e-05
3.99475294414136e-06
-1.62090421070981e-05
-2.2118370289717e-05
5.42637258793924e-06
5.96874097194733e-06
-2.92871970948802e-05
2.26447531797352e-06
-1.8127557487696e-05
-2.15516108994938e-05
-3.22365739776212e-05
-2.28951864050321e-05
-8.68070742218294e-06
-1.45897287743948e-05
-1.60159130095314e-05
-3.68968522118494e-05
-3.27548669623116e-05
-2.27251239753004e-05
-1.80121451065335e-05
-1.7126119548552e-05
-2.34514251114089e-05
-2.64961930411297e-05
-1.33840705381155e-05
-1.33534771661556e-05
-6.64362040675857e-06
-1.70513372998869e-06
-1.58982042233853e-05
-2.83257247658682e-05
-2.75698075630886e-05
-3.5132245899359e-05
-2.47436234184089e-05
-9.94765261681363e-06
-2.62488752603602e-05
-1.69648160883807e-05
-7.72894932682971e-06
-1.37089556775378e-05
-1.98138662367734e-05
-3.30656429318785e-05
-3.86663140842588e-05
-3.0663391521438e-05
-9.11294034079692e-06
-1.59109716902998e-05
-2.6745502654753e-05
-2.55637961340807e-05
-2.27766961851094e-07
2.44351691208786e-06
-2.99701096487385e-06
-2.75100757849327e-05
-5.50106175304528e-06
-2.75024576271841e-05
-4.10982456683933e-07
-3.16031458052405e-05
-2.02003461640259e-06
-2.58111927294795e-05
-8.84039200063083e-06
-1.69683295729678e-05
-3.22904859728324e-05
-3.15059961314723e-05
-2.55506128560166e-05
-2.77126916844831e-05
-3.35227949626615e-05
-5.80419091390273e-06
-2.05531593555626e-05
-2.76949059133248e-05
-2.96494229156759e-05
-2.94091646575743e-05
-1.53653398930893e-05
-1.26570714135681e-05
-2.41928211498053e-05
-3.59020811400608e-05
-3.08101303770926e-05
-3.18598955617005e-05
-1.30815772805058e-05
-1.72004057585173e-05
-8.2373466448004e-06
-1.28799172754195e-05
-1.03394205848553e-05
-1.3505843767482e-05
-2.68436674537998e-05
-4.80087544376878e-06
-1.571654778205e-05
-4.82330150504588e-06
-1.83646620658907e-05
-2.15934843887771e-05
-8.64860087873441e-06
-2.46455317873865e-05
-1.43910227459101e-05
-2.19260126529871e-05
-3.23677301823648e-05
-2.01857372209338e-05
-3.73966947458741e-06
-2.7297168818883e-05
-1.58732220283634e-05
-1.96970451689029e-05
-3.47472338952207e-06
-1.24145603032583e-05
-1.0554159944561e-05
-1.06713418323327e-05
-1.2082947504699e-05
-7.29011820106581e-06
-2.9563832274453e-05
-2.12050467144051e-05
-1.57037492871398e-05
-1.43970135794583e-05
-2.20170217681596e-05
-2.01960003865031e-06
-2.86818326416029e-05
-2.08805976681851e-05
-1.86217659696083e-05
-2.13844579833889e-05
-1.99301671001006e-05
-7.20777334856341e-06
-2.00523027899757e-05
-4.31421350169622e-05
-1.09376333005677e-05
2.49295817254503e-06
-3.00983485499474e-05
-3.23671287796592e-05
-8.62730903689956e-06
-4.2164598157857e-05
-8.29039603989786e-06
-3.33435171702728e-06
-6.8043511786949e-06
-1.50662125921217e-05
-1.55496511810132e-05
-2.68628042529001e-05
-2.76844669931979e-05
-1.43384935675853e-06
-2.8242684841334e-05
-1.20041318794005e-05
-2.55194807321899e-05
-3.35071964097393e-05
-1.96293197274508e-05
-3.31666314048345e-05
-2.36366380741536e-05
-2.12276873342147e-05
-8.76907250431093e-06
-1.06391342037395e-05
-8.702101410359e-06
-2.83129441724334e-05
-1.34807486521438e-05
-3.35969720005621e-05
-3.58360528087806e-06
-2.34215721377847e-05
-9.89152925683644e-06
-1.8613977959285e-05
-1.49048571646796e-05
-3.83976930340565e-05
-2.97802761068369e-05
-2.24585591330667e-05
-1.62745471742518e-06
-1.63986583877747e-05
-2.31679706631923e-05
-3.70352949541724e-05
-2.00162594473237e-05
-4.33543970417853e-05
-1.85890323929923e-05
-2.22424199587881e-05
-2.14532385502938e-05
-1.54226479618291e-05
-1.51805911447687e-05
-3.87501558953737e-05
-1.54055189122457e-05
-3.44390994850992e-05
-3.17733414946876e-05
-1.45140969621202e-05
-2.15068347656001e-05
-1.8844547959893e-05
-1.92394482308892e-05
-6.84713783656643e-06
-2.77139212615021e-05
-2.17929615891374e-05
-3.47953203409958e-05
-1.70220400535931e-05
7.03420760397486e-06
-2.615747820047e-06
-2.64719798763113e-05
-3.84268383989613e-06
-1.61734780351769e-05
-2.47792517052257e-05
-5.16801824466691e-06
-4.17623206099373e-05
-2.46388939779221e-05
-4.216837377103e-05
-1.92745185483776e-05
-1.27680391422657e-05
-1.15032456491994e-05
-2.20810082365998e-05
-3.83720694421027e-05
-1.08162605016565e-05
-2.86796724355244e-05
-1.79685924120503e-05
-1.39793898049061e-05
-4.57656162552729e-05
-1.05799471037271e-05
-1.5877062458489e-05
7.34642788677338e-06
-2.91182985497189e-05
-3.10149610197152e-05
-2.10561651147078e-05
-3.84610773185436e-05
-1.52649480850588e-05
-1.66926404393841e-05
-1.56260303140681e-05
-1.74009874535736e-05
-1.79491643137353e-05
-2.69725257193382e-05
-1.99846642262779e-05
-1.17039777088536e-05
-5.61297341419484e-05
-3.91442635176314e-06
-2.15440749063764e-05
-2.06952680496198e-05
-2.54398516666944e-05
-1.30837866139609e-05
-4.6310495928121e-05
-2.96176713251743e-05
-8.27575895139456e-06
-1.48653871334889e-05
-4.61532536143123e-05
-1.45903388162815e-05
-1.44992457726179e-05
-2.12798886664388e-05
-1.56846307919278e-05
-1.8678829394476e-05
-3.23178267962586e-05
-1.41410434401921e-05
-2.28604779170953e-05
-3.50339844759195e-06
-1.51519188509316e-05
-3.03448497496849e-05
-1.96774219123969e-05
7.70228546472673e-06
-3.88047955266586e-05
-3.84678283790419e-05
-3.48928228651752e-05
-1.33824868149663e-05
-3.64342848941526e-06
-3.31879497599466e-05
-2.35173452037541e-05
-2.55604409066563e-05
-1.58809214323028e-06
-1.99292273441496e-05
-1.75722596177145e-05
-3.06801923161049e-05
-3.14080720536078e-05
-2.83249099416585e-05
-8.57466265885874e-06
-2.56279515939237e-05
-2.19777368152864e-05
-3.88358569883824e-06
-2.33852473236351e-05
-1.42631519998095e-05
-3.32321906612962e-05
-3.44088494676212e-05
-8.22864985290547e-06
-1.74268041555705e-05
-4.30610512304111e-06
-7.97251729418191e-06
-2.23733357534971e-05
-3.67159328504216e-05
-2.06801625510185e-05
-3.89284752356177e-06
-8.72148194865595e-06
-4.07640967527576e-06
-8.15983819809891e-06
-2.17395489205274e-05
-2.45043845625473e-05
-3.86215188811169e-05
-1.84484156638324e-05
-1.39799328289481e-05
-1.50439554465527e-05
-2.4868234958722e-05
-4.78916095151557e-06
-2.94663026339346e-05
-8.78554166388328e-06
-9.13061149592351e-07
-2.37892041833621e-05
-2.05737320122518e-05
-2.52462304665625e-05
-3.22252843624592e-05
-2.44946074029844e-05
-1.88047033759859e-05
-1.91261566750247e-05
-1.70240023873169e-05
-2.12483208835525e-05
-2.98246820954048e-05
-7.02817517839793e-06
-2.39168239593234e-05
-2.14749572826821e-05
-2.13407417873083e-05
-2.52467059095509e-05
-3.19983188202141e-05
-3.18625309503296e-05
-1.45332884828566e-05
-5.90350397680178e-06
-2.31771065942206e-05
-8.3758581222918e-06
-2.24174033278301e-05
-2.06933404388495e-05
-2.88216201993526e-05
-2.70598160634824e-05
-4.0842594024559e-05
-3.52096721313465e-05
-3.32087883843741e-05
-1.40118492554727e-05
-7.9337251419514e-06
-3.08612421073807e-05
-2.79612627818256e-05
-1.30591605822065e-05
-1.025560870428e-05
-9.47127428521663e-06
-2.44076797038435e-05
-2.52447482777742e-05
-2.34782741530309e-05
-3.5399087900323e-07
-2.92832859623329e-05
-1.63470113557526e-05
-8.80714369130758e-06
-9.84350248860736e-06
-2.45259285706847e-05
-4.59435229010857e-05
-2.97746741765174e-06
-1.62091751872367e-05
-1.75690345795407e-05
-5.00513375987598e-06
-2.55972861970994e-05
-7.54358835918917e-06
-8.13732101222444e-06
-1.92203240916502e-05
-2.65111242641189e-05
-2.24104271389515e-05
-1.60679670947043e-05
2.87859224836811e-07
-2.87969419859873e-05
-1.15243165505382e-05
-4.06732949637517e-06
-2.21290750755137e-06
-1.63529407008068e-05
-1.17370922635911e-05
-2.4666126453246e-05
-1.94055985691509e-05
-2.83397838996428e-05
-2.97761916222987e-05
-2.80334951540482e-05
1.05047313553315e-06
-2.34892791276455e-05
-1.9549932445871e-05
-1.6229447549577e-05
-1.99557809863827e-05
-2.29095898392168e-05
-1.03896209701883e-05
-1.87354019831808e-07
4.8084951250027e-06
7.2024888713498e-07
-1.62577039994513e-05
-2.63842747917357e-05
-2.4317661769708e-05
-4.46575255466416e-05
-2.48919686901476e-05
-1.68995224612706e-05
-1.58916879221943e-05
-1.54748737660564e-05
-1.68747636329078e-05
-2.29519597791413e-05
-3.66812695374079e-05
-2.23835082121056e-05
-1.58510107848796e-05
-1.09139810124812e-05
-2.85336360529705e-05
-2.48121330518033e-05
-1.6046873791681e-05
-1.38785071352031e-05
-4.49800407690257e-05
-2.83484959241672e-06
-2.46095668041491e-05
-2.0736318633655e-05
-3.51212240847353e-05
-1.1076051229285e-05
-1.36501572166639e-05
-3.25072246965677e-05
-8.35277677447463e-06
-2.83986139701492e-05
-5.95167274719629e-06
-2.88359455783558e-06
-1.89779197041077e-05
-1.6642351601271e-05
-4.99917802818025e-06
-2.15422211891882e-05
-1.54781768049425e-05
-3.20492038737369e-05
-1.27018780698631e-05
-1.12747023048161e-05
-1.9191584404716e-06
-8.19068921346483e-06
-3.50057625764919e-05
-4.7220852220734e-05
-1.24080476855664e-05
-2.04165437965149e-05
-2.444909852555e-05
6.25928448731817e-06
-5.41979453110514e-06
-3.95184304957203e-05
-4.52305590826431e-05
-1.91744815130202e-05
-2.51282540307102e-05
-2.21330685954994e-05
-1.97291810446043e-05
-2.90166670347254e-05
-1.75545626681975e-05
-1.59088590516248e-05
-1.5970757084524e-05
-2.8085819041505e-05
-2.07972027193136e-05
-2.00861355006465e-05
-3.39302312964597e-05
-2.32411736643403e-05
-2.25079683710231e-05
-9.32984091088405e-06
-2.71606837620484e-05
-2.20430954885615e-05
-6.44275872819388e-06
-2.15911355826573e-05
-1.63124640522461e-05
-2.37584829534479e-05
-2.16913501539148e-05
-4.28162842533766e-06
-9.9926717422515e-06
-2.43371700214796e-05
-2.0639930021772e-05
-1.07258274979943e-05
-2.00546130271656e-05
-1.86591294075315e-05
-1.52139862676339e-05
-1.57467316835938e-05
-1.72277891468234e-05
2.13494239619929e-06
-1.34731811045799e-05
-1.83538197645913e-05
-1.84665987836226e-05
-1.19677478210247e-05
-2.93477628143609e-05
3.05355259104312e-06
-4.74159208726323e-06
-3.01784281980321e-05
-5.59145680343038e-06
-6.99177080922705e-06
-2.465622514622e-05
-2.65846927454027e-05
-5.12261692707351e-05
-1.70807735525298e-05
-1.24743624355007e-05
-1.93252584152245e-05
-2.32633483738349e-05
-2.47695056491092e-05
-1.14506913402692e-05
-1.54515723510205e-05
-1.16590987735934e-05
-3.07082231355864e-05
-1.20524182505234e-05
-3.02021948803433e-05
-1.96623316390374e-05
-1.00324827715027e-05
-3.77463257803909e-05
-1.86629484493096e-05
-3.28467944783661e-05
-1.69534967120532e-05
-1.80572431381384e-05
-3.63330157870339e-05
-8.99307378827334e-06
-8.00768858885007e-06
-1.96435445266386e-05
-3.57313648662874e-05
-1.89774000637163e-05
-1.29734967450378e-05
-2.52408355961401e-05
-7.68840406186366e-06
-1.24296340561606e-05
-1.24505025461227e-05
-2.06610858620382e-05
-2.29532862092956e-05
-1.22046260100256e-05
-2.96254347655778e-05
-4.36847136769951e-05
-2.70819065042738e-05
-1.66782708428886e-05
-1.06982444020883e-05
-1.81691003441841e-05
-2.54178145187774e-05
-1.76232873791088e-05
-6.77067206248532e-06
-3.44832679191757e-05
-2.36703561175784e-05
-2.46621383735107e-05
-4.25864207727275e-06
-3.08373884807591e-05
-8.43695449168946e-06
-3.28979481398229e-05
-3.28043138078425e-05
-3.29244043268128e-05
-9.6235224196068e-06
-1.51299114425314e-05
-2.6725973743573e-06
-2.16131218546333e-05
-2.95319467211026e-05
-7.92971742410576e-06
-1.5417306271707e-05
-2.00392549377027e-05
1.99137882072247e-06
-1.88940450795315e-05
-5.57213272148483e-06
-1.60986506384632e-05
-2.38568992706926e-05
-1.42970299985971e-05
-1.60958653962523e-05
-1.63502117227765e-05
-3.42777269948928e-06
-3.10003216289352e-05
-1.91463323724785e-05
-2.19885257368176e-06
-2.37390559555242e-05
-2.22024552806855e-05
-2.63646900681065e-05
4.10041854361761e-07
-3.1295382870408e-05
-3.56766062882647e-05
-2.28001702536926e-05
-8.36458878800798e-06
-2.18361438772595e-05
-2.00969903368738e-05
-2.14212215217688e-05
-1.20331929223139e-05
-3.3510422722928e-05
-2.06244893213591e-05
-2.24645588029662e-05
-4.3768388864703e-05
-5.05599401935611e-05
-2.40015169541206e-05
-3.18477901392848e-05
-2.48525038324474e-05
-5.42000439593774e-06
-8.06240554063313e-06
-1.53136516927807e-05
-2.05734985471392e-05
-8.43096065036978e-06
6.60260627465451e-07
-3.59720910811501e-05
-2.65990207059321e-05
-3.78226851235243e-05
-3.56530225995172e-06
-1.49517306524671e-05
-1.6496230566114e-05
-8.83764616319128e-06
-1.87776672681866e-05
-1.56977728349658e-05
-2.24700892227869e-05
-1.13048108417904e-05
-3.02185131061963e-05
-2.11751947639074e-05
-2.84345463942701e-06
-9.66786508593244e-06
-1.34804821317905e-07
-1.53657540179833e-05
-1.53159339213222e-05
-8.93594605363274e-06
-1.94860869086873e-06
-2.6734463538407e-05
3.19061276585022e-06
-1.6817259478478e-05
-3.10375062452761e-05
-2.57389798179065e-05
-4.4153873341752e-06
7.10923415088345e-07
1.20451893056633e-06
-1.77390476340772e-05
-1.29273445107004e-05
-1.43270090324465e-05
1.57152076532605e-05
-3.07331815702376e-05
-1.89686645512204e-05
-4.47395540361843e-05
-3.98453960136201e-05
-1.20413176307447e-05
-1.032485572441e-05
-1.96121973265875e-05
-2.00508231369372e-05
-2.13781887571109e-05
-1.18432804751874e-05
3.56676961427478e-06
-2.05912014906321e-05
-1.05854890962834e-05
-1.79649585129218e-05
-2.30440624223838e-05
-2.03247932343488e-05
-3.35263745689169e-05
-1.6375879085085e-05
-1.05896306219008e-05
-6.33898726072508e-06
-2.83382786299093e-05
-1.62878501323233e-05
-2.90057368196727e-05
-4.40713748808025e-05
6.60356523185095e-06
5.0919977180496e-06
-1.91619674911217e-05
-6.21421811294293e-06
-7.54563987001188e-06
-9.28920036290202e-06
-2.34825934446893e-05
-1.42199520734e-05
-1.536474228157e-05
-5.46029781303511e-06
1.25159489424189e-05
-4.82441217763737e-05
-1.49029566405315e-05
-2.69346685977868e-05
-3.45910419696877e-05
-1.24615490544011e-05
-7.1293058012069e-06
-8.37219493883224e-06
-1.23253519456463e-06
-2.33211021101415e-05
-3.40995938509539e-05
-2.01500356651262e-05
-2.00959111098461e-05
-2.27092691062987e-05
-2.43885574071375e-05
-1.47883778627423e-05
-2.59542218582147e-05
-9.42987470782254e-06
-1.94967413768894e-05
-3.44674048190276e-05
-2.60537560306487e-05
-5.93354604784661e-06
-5.48995166010207e-06
-8.22277777255442e-06
-3.19397833578831e-05
-2.16838576456858e-05
-1.85413087469667e-05
-2.869373291422e-05
-6.24524055785706e-06
-1.1224625480001e-05
-3.0929268637254e-05
-1.17294211598212e-05
-9.28460565885924e-07
-1.64576672487727e-05
-5.08063383072247e-06
-2.66407378485877e-05
-1.84012302195377e-05
-7.57817686497396e-06
-1.50239954797095e-05
-2.27287921705907e-05
-1.96505743924124e-05
-3.37589640585479e-05
-8.48911327574779e-06
-9.24307580246787e-06
-3.11546824962489e-05
-3.81690313722342e-06
-1.16584027976866e-06
-6.5880453104807e-06
-3.36422549592404e-06
-3.14290356753009e-05
-1.75824810057731e-05
-9.564099513738e-06
-1.7632072679344e-05
-1.29100754020642e-05
-9.60532677892901e-06
-1.83454049660485e-05
-5.46062535100701e-06
1.59237936833917e-06
-6.79547326261319e-06
-2.007561108504e-05
3.97258335072568e-06
-1.95920559439506e-05
-2.12427829718168e-05
-3.49312620314832e-05
-2.05031319988812e-05
-2.98866048658851e-05
-2.42751142728594e-05
-1.58161538891115e-05
-1.3517890417247e-05
-2.10073597939071e-05
-1.90108220536347e-05
-8.33583670937509e-06
-8.37517992808485e-06
-2.80429635901724e-05
-2.89129268928333e-06
-2.54059508804795e-05
-1.20583210366252e-05
-9.02276097664439e-06
-3.03710951547983e-05
-2.49685497749906e-05
-2.05539542355303e-05
-1.62201201468731e-05
-2.04002448909167e-05
-3.20038679600788e-05
-2.93931468688746e-05
-2.96908378622777e-05
-8.94133587693954e-06
-1.32128556775766e-05
-2.14873099214771e-05
-1.43191662317631e-05
-4.12271635595943e-05
-1.80265546988303e-05
-3.83387669353102e-05
-1.75369455871335e-05
-2.88887519986574e-05
-2.43711677909842e-05
1.05504764653646e-05
-2.23720619702517e-05
-3.24241791346498e-05
-2.83275482849914e-05
-1.98958975588949e-05
-1.51625090011435e-05
-2.89050514389738e-05
-5.89931310859118e-06
-1.84390865277479e-05
-1.3081056515379e-05
-1.38049526817794e-05
-1.57604620009571e-05
-2.09749752816466e-05
-1.68029520675672e-05
-2.29417608386248e-06
-3.2159665876935e-05
-9.23751376866693e-06
1.88541295707619e-06
-1.71810015469275e-05
-1.3911760974725e-05
-4.60058815284465e-06
-2.40875583860203e-05
1.28430201146008e-06
-1.73636353676106e-05
-1.01143146082945e-05
8.03345432783088e-06
-6.46777177437655e-06
-6.83403906488887e-06
-2.48513154246791e-05
4.80487804752688e-06
-1.22972968935224e-05
-1.74495985915405e-05
1.36178807736914e-05
-6.33754587026256e-06
-3.24605730679813e-05
-2.65020900975217e-05
-3.51616195456034e-05
9.35573143784184e-06
-3.08912247954568e-05
-3.54918056118348e-05
-2.11649237634557e-05
-2.25911516009076e-05
-2.62847624364773e-05
-3.81260550719691e-06
-1.70032081541557e-06
-2.03104874160335e-05
-2.59751167446136e-05
-1.70885582383303e-05
2.96739301768851e-06
-1.95176977744694e-05
-1.15397571577667e-05
-7.11719097476588e-06
-1.39899912851461e-05
-2.89221573591701e-05
-2.89676439816461e-05
-1.54194926654493e-05
-1.53449916161081e-05
-1.20372583234163e-05
-8.71290073453591e-06
-2.92164992160369e-05
-2.2759691695906e-05
-3.95888760331039e-07
-1.99362131930352e-05
-1.60239538508896e-05
9.52247378263428e-06
-2.73908825162183e-05
-3.25113174202066e-05
2.26480059447504e-06
-1.45124405750045e-05
9.34397620287379e-06
-2.21095153542594e-05
-2.40499790347084e-05
-2.60936644530585e-05
-4.94854148622525e-05
-1.67018227592308e-05
2.20082690953973e-07
-2.20440503313013e-05
-1.31753475448453e-05
-1.42857483549716e-05
-2.48527117720276e-05
-2.31536232215873e-05
-2.27908528957681e-05
-7.45701554660789e-06
-1.19470633178794e-05
-4.18111539883296e-05
-2.09409618823979e-05
-1.70927225244853e-05
-1.58083223878232e-05
-3.57268916185428e-05
-3.58284564346512e-06
-1.21443145289342e-05
-8.32982814866559e-06
-3.35881068836978e-05
-3.18177728006303e-05
-9.27137234095741e-06
-1.83033568541516e-05
-6.05605951396788e-06
-1.17920755787592e-05
-9.33818221732571e-06
-1.22812999708904e-05
-2.0172934192839e-05
-7.42073509225197e-06
-1.06851062170475e-05
-1.1703838467697e-05
-8.67192105813735e-06
-4.0501533119667e-06
-1.62750094548192e-05
-2.32170388138367e-05
-1.77785029968865e-05
-3.24877286289248e-05
-2.40892251124045e-05
-1.88015765678666e-05
-2.342040813952e-05
-1.90697123419992e-05
-1.48661133075203e-05
-1.07840137366276e-05
-2.38054871457975e-05
-1.87660370090445e-05
-4.40799854439089e-06
-1.54390164373996e-05
4.03334533174071e-06
-7.40390216930383e-06
-9.86093604012572e-06
-4.0106959985284e-05
-1.36380167737442e-05
-1.20785270084675e-05
-2.9725892304697e-05
-3.53335465085939e-05
-5.0481748361463e-06
-1.81017495605295e-05
-3.07921197305434e-05
-1.84747891951514e-05
-3.27940438255778e-06
-1.09104005116011e-05
-1.73609059867923e-05
-2.42396414430775e-05
-2.20588592624383e-05
-1.56745751614602e-05
-1.63486658308831e-05
-2.13872284715917e-05
-1.4862568889306e-05
-3.17141423068302e-05
-3.86712020272552e-05
-1.51567524066167e-05
-1.0726084522979e-05
-2.48971461321843e-05
-3.34366461154681e-05
-1.53404451560301e-05
-2.09977376631119e-05
-2.64456931119434e-05
-1.60943732814924e-05
-1.27950194013263e-05
-1.72317745922066e-05
-3.13684168452552e-05
-1.89898044166214e-05
-1.42298048660488e-05
-1.86960698434576e-05
-3.02287249265576e-05
-3.66068431178063e-05
-1.93552475391531e-05
-1.62746264551606e-05
-3.00534914433049e-05
-1.93837778531519e-05
-6.07620571079355e-06
-2.21419352764565e-05
-1.76475815249685e-05
-2.02689252806923e-05
-1.42133513189233e-05
-2.24663374853478e-05
1.75124444566084e-06
-8.95507835747039e-06
-1.06964979970532e-05
-2.21563126196859e-05
1.48439364737306e-06
-1.54173039204734e-05
-2.41824766647803e-05
-1.84405517103552e-05
-7.13204806456965e-06
-2.16624289948032e-05
-3.07617755058088e-05
-2.80388481457333e-05
-1.25472405613518e-05
-2.03118072740831e-05
-1.54740743404325e-05
1.08404070775182e-05
-5.41066567000942e-06
6.69510526362359e-07
-1.6654434954677e-05
1.62203109075369e-06
-2.24825693635513e-05
-1.05497521559459e-05
-1.65350158918881e-05
-1.86446600175656e-05
-2.64640236136506e-05
-1.28426694647231e-05
-1.40082300936818e-05
-2.19417360456371e-05
-1.99182203490194e-05
-2.64061467751092e-05
-2.02953961411198e-05
-3.12971536854193e-05
-3.43198884174097e-05
-3.24170619456235e-05
-1.35176597511597e-05
-1.65037729554239e-05
7.86386524931083e-08
-1.26411230936048e-05
-1.26241950100108e-05
-3.95810814754386e-05
-2.90696042822321e-05
-1.74448352832614e-05
-7.58567905396876e-06
-9.69935706904871e-06
4.32284833274372e-06
-3.21814594391535e-05
-2.95718763089269e-05
-3.16871154929486e-05
-3.43690864357245e-06
-8.15887547366809e-06
-1.82397009278918e-05
-1.53170290395478e-05
-2.74156581265318e-05
-1.40189212207153e-05
-2.48592324588427e-05
-2.42363432951489e-05
-1.49098913222279e-05
-2.42613020991374e-05
-1.44881920315214e-05
-1.08535384312432e-05
-1.74609128059261e-05
-2.1286903446448e-05
-1.67602937451103e-05
-3.99602487702977e-05
-2.56820763104485e-05
-2.10815960480799e-05
-2.18184455909927e-05
-2.62786894527805e-05
-2.48215454989765e-05
-1.27124887492152e-05
-3.92193297981457e-06
-8.84572849666254e-06
-1.05542054913578e-05
-3.63364599894145e-05
-3.31481866672563e-05
-2.50236542247344e-05
-2.34581854094528e-05
-4.33505166684861e-05
-2.2600088365844e-05
-3.40325039548982e-05
-1.25855801687577e-05
-3.47304064535342e-05
2.08222761297051e-06
-3.50081054706936e-05
-1.80626421232307e-05
-7.74792445453037e-06
-1.29187469675198e-05
-2.64987649355985e-05
-2.26772899745543e-05
-1.49998539059993e-05
-8.66153340000412e-06
-2.46423866632965e-05
-1.6537650792495e-05
-2.11196453012574e-05
-2.74655383872913e-05
-1.62394510196277e-05
-2.85075223988405e-05
-1.65994099765019e-05
-2.69856490680076e-05
-2.04345564328303e-05
-2.13531375459913e-05
-3.3501939579111e-05
-8.53463203454973e-06
-2.39646751193371e-05
-1.00984839659755e-05
-2.04170326627809e-05
-2.29711873379062e-05
-2.68495354537558e-05
-3.65885606420229e-05
-1.52967302957571e-05
-2.54380612243805e-05
-1.86838163673514e-05
-1.79279253788713e-05
2.47126512702904e-06
-1.78331788794025e-05
-2.00975889562296e-05
-4.9679044836665e-06
-1.15132637247899e-05
-2.63537677709036e-05
-1.79683427486849e-05
-3.45766865490927e-05
-1.57710366108506e-05
-3.57024929854881e-05
-5.04982755919428e-06
-1.17065921042846e-05
-4.73095392242684e-05
-3.12392144615598e-05
-1.95456448497155e-05
-1.26696992796049e-06
-1.06142576213526e-05
-1.67009927855148e-05
-6.38074528558147e-06
-2.03096807429927e-05
-1.24810685072967e-05
-2.34431490958738e-05
-1.39642447649133e-05
-4.15200251601489e-05
-2.18317710973282e-05
-1.92570861521727e-05
-2.13715194290789e-05
-9.0852712188843e-06
-1.34810688447434e-05
-3.10149392906117e-05
-2.10975227748509e-05
-2.33126008411717e-05
-2.36836488550282e-05
-1.57016365290974e-05
-2.26834430295328e-05
-1.11044220080182e-05
-4.25629081332983e-05
-2.72798869806683e-05
-1.36998076966669e-05
-3.24505281014386e-05
-2.98522807237591e-05
-1.67000506939374e-05
-2.142063187943e-05
2.26244041534985e-06
-2.6412087160918e-05
-1.4703907503501e-05
-2.13655452685505e-05
-2.8203008199819e-05
-1.22290073476594e-05
-2.34361673839802e-05
-1.49169703090699e-05
-5.2182356399501e-05
-1.90651958559142e-05
-2.03006826351875e-05
-1.62661931581436e-05
-1.35818419650898e-05
2.61275034755767e-06
-2.57829713689247e-05
-3.32565960389271e-05
-1.44919001147427e-05
-2.52881126125594e-05
-3.01235284584975e-05
-1.07582163883849e-05
-2.08558805605698e-05
-8.25408413057373e-06
-2.8994599340824e-05
-2.86921198162441e-05
-2.80897399016465e-05
-2.60457494725072e-06
-1.77236033150421e-05
-2.47724897232216e-05
-3.86830269835394e-05
-1.88293572871133e-05
-2.32782055894395e-05
-2.2758512663711e-05
-7.38619347200746e-06
-2.62677165276006e-06
-2.93132482020276e-05
-2.39589812746887e-05
-1.96958477871037e-05
-2.16573743090581e-05
-2.29694969294001e-05
-3.66082763903867e-05
-8.64145976336252e-07
1.87411161384207e-06
-5.58771685073291e-06
-2.06164295379195e-05
-5.24107011883934e-06
-2.48087255811232e-05
-2.14125932259962e-05
-2.3150320037783e-05
-1.62379312659197e-05
-1.26078516658376e-05
-2.72300708325339e-05
-1.42386020590831e-05
-1.05081816270145e-05
-1.96638887160723e-05
-3.05763961977665e-05
-2.70780545866004e-06
-1.94757035380971e-05
-1.97693645507994e-05
-2.25972733125269e-05
-4.30924776908009e-05
-1.93809022879186e-05
-1.72554498744096e-05
-2.07683767879733e-05
-4.98230167147207e-06
-2.54527206033004e-05
-1.89346969031048e-05
-2.38233642288192e-05
-2.07678288717236e-05
-2.65940399931722e-05
-9.61277233089319e-06
-2.77252015360041e-06
-8.91757956753726e-07
-3.17807320497124e-05
-6.4907184878493e-06
-2.01269144172328e-05
-9.06294492911233e-06
-2.15013665962413e-05
-1.32256627457568e-05
-3.92184663945064e-05
-2.35538465468998e-05
-2.9092857671085e-05
-8.35479604229781e-06
-2.32216179876387e-05
-4.92250923104467e-05
7.92566999078753e-06
-2.01666984955638e-05
-1.98003511382323e-05
-3.11686308136777e-05
-3.29891517892079e-05
-2.28027056550368e-05
-2.08617537077573e-05
-2.87295270905513e-05
-1.41223754868564e-05
-2.59810107711393e-05
-2.9008093324175e-05
-2.15980952470974e-05
-5.52022839788808e-06
-4.88908106265667e-07
-5.30453975105139e-06
9.97693165139085e-06
-3.81444411909497e-06
-4.29321528866779e-05
-1.12813840984026e-05
-7.92723117731484e-06
-2.4474284780882e-06
-4.89346495996937e-06
-2.12686347417672e-05
-2.10546953445363e-05
-2.56365609243704e-05
-1.43747593416159e-05
-1.72497223587956e-05
-3.05754605544989e-05
6.6116734431338e-07
-3.33120153259778e-05
-1.62134337140399e-05
-2.15055070967931e-05
-8.25779874100025e-06
-3.92733846182726e-06
-3.17848927970964e-05
-1.5315528311502e-05
-2.65969628394195e-05
-1.17369224434636e-05
-2.19792545467628e-05
-5.53050474906103e-05
-2.09763460036206e-05
-1.48245949344279e-05
-2.53533817057853e-05
2.09324112879742e-05
-1.56571292431391e-05
-1.02917872532724e-05
-3.73856308805052e-05
-2.77298958076764e-05
-8.74563097163823e-06
-3.5868813880776e-05
-2.23286116900694e-05
-2.27538026055957e-05
-5.62516057541097e-06
-1.11369715495628e-05
-1.41542450909898e-05
-8.32820539885295e-06
-1.45732971034895e-05
-5.98798378829959e-06
-1.78422246991274e-05
-1.49561389762786e-05
-3.21741765703686e-05
-4.03491965620149e-05
-2.31212927007274e-05
-3.19489865672048e-05
-2.84182979586079e-05
-4.05265735470317e-06
-1.4225091427947e-05
-1.12216740081237e-05
-2.47668898215624e-05
-1.10611725492637e-05
-2.6766704782816e-05
-3.6327988713414e-05
-1.40288813893165e-05
-3.08703934016992e-05
-2.41427048485371e-05
-2.5301036457522e-05
-2.42725050529226e-05
-2.47390715636313e-05
-2.71519211376507e-05
-1.56468529179092e-05
-6.83489315733259e-06
-8.27686077740797e-06
-2.60034587468427e-06
-1.35610984904253e-05
-3.82122780365737e-05
-9.95335584553113e-06
-1.90118622363001e-05
-1.34564035049612e-05
-1.79904159492881e-05
-2.1946820805912e-05
-3.86142082768974e-06
-1.74340941953382e-05
-1.09729178912099e-05
-2.21713798949726e-05
-1.6039552358865e-05
-1.05891042302013e-05
-6.53143935748227e-06
-3.70956592319055e-06
-2.68811758470469e-05
-2.16337301067063e-05
-1.45643375439617e-05
-1.63178644187155e-05
-2.42187753553481e-05
-5.17875649813771e-06
-1.148622351798e-05
-2.79836140537263e-06
-4.24595610580074e-05
-7.85291227163871e-06
-1.39844687119722e-05
-2.45920539747624e-05
-1.05535997864708e-05
-9.4049251933683e-06
-2.48403233339431e-05
-2.54915573812277e-05
-2.07351369805806e-05
-8.87058779564868e-06
-3.29462761632071e-05
-3.21334179874076e-05
-3.2061832597694e-05
-1.63610715804106e-05
-1.32380636071275e-05
-1.4697205580347e-05
-3.11702627391275e-05
-9.33078809801867e-06
-3.37858083993891e-05
-2.20286803399368e-05
-2.12917874937629e-05
-1.29183070179422e-05
-3.04315042069988e-05
-1.26510908455844e-05
-1.26530199635668e-06
-2.61036809777561e-05
-2.47369901433489e-05
1.13969150979027e-06
-2.39281029371416e-05
-9.30859259516712e-06
-8.42594508842443e-06
-2.35734518392762e-05
-2.38021595266651e-05
-3.25708200248687e-05
-2.26964905795444e-05
-2.31322972958516e-05
-8.59740118355478e-06
-1.86879050510209e-05
-1.64420244091313e-05
-2.52918717209899e-06
-3.29275890698922e-05
-1.75403957791555e-05
-4.29303978194869e-06
-1.74843135804234e-05
-2.28492587023325e-05
-2.33643798413858e-05
-1.85524698156541e-05
-1.01088187546652e-06
-1.93516624809603e-05
9.39593777392149e-06
-2.81240731768016e-05
-1.839286531565e-05
-1.55695209443408e-05
-2.39915981555943e-05
-2.51887346276918e-05
-1.99316961388476e-05
-2.6736417349026e-05
-3.24023654957221e-05
1.63368170561064e-06
-8.99667779424696e-06
-1.05054742693572e-05
-1.51494763887226e-05
-3.19599622792215e-05
-1.03232162192124e-05
-2.25963582716462e-05
-1.67240003005347e-05
-1.82285728972222e-05
-3.34422095591234e-05
-3.4717443659843e-05
-1.62449361826625e-06
-1.23104804554501e-05
-5.16009999012444e-06
-9.2135750127028e-06
-1.84768461405585e-05
-9.27524427408238e-06
-1.05869017649988e-05
-9.23683119399417e-06
-1.57424496975648e-05
-1.99849858304099e-05
1.06595436603715e-07
-1.56838620322303e-05
-1.24584915821672e-05
-1.66965240582382e-05
3.54741580352097e-06
-1.85721289055819e-05
-1.69630895509363e-05
-3.87402549059396e-06
-2.10463307495983e-05
-2.18469881294931e-05
-1.81502334732222e-05
-2.61600929220256e-05
-3.99220838109225e-05
-2.53858787136895e-05
-8.31581772034104e-06
-1.12347341099574e-05
-3.12667057354482e-05
-9.89936989421472e-06
-1.35633020914739e-05
-2.49815796660266e-05
-2.870753575902e-05
-3.80810415003943e-05
-3.76867376253213e-05
-3.47303410197298e-05
-2.19701177215653e-05
-3.13000303030831e-05
-9.87231644292195e-06
-1.48664100893591e-05
-1.93032484952087e-05
-3.88001921249401e-05
-1.78427650802544e-05
-1.7595485169371e-05
-1.12295296566465e-05
-9.305971586841e-06
-1.99760360954269e-05
-1.96093074333632e-05
-3.20271114471286e-05
-2.56330101720574e-05
-1.49209412526962e-05
-1.19047340846825e-05
-1.99398177276655e-05
-2.19998886625636e-05
1.7723897886157e-06
-2.76070190384618e-05
-1.21923685515266e-05
-2.51183529548667e-05
-3.7800732697883e-05
-1.30950712991755e-05
-2.46716860414814e-05
-3.43799075067947e-05
-2.58053926131712e-05
-3.45632077953179e-05
-1.49658282333487e-05
-2.2158132161555e-05
-9.06172448063205e-06
-2.08230107505666e-05
-1.89043672594244e-05
3.58972030054022e-06
-1.87654372308559e-05
-5.03797861774839e-06
-2.4662558187629e-05
-1.53796545208266e-05
-1.12074539824108e-05
-3.59449202788589e-05
-1.77750311672763e-05
-2.38764886664594e-05
-2.813163896733e-05
-3.76803564823353e-05
-3.50065501656866e-05
5.26319931731955e-06
-2.50448151179339e-05
-2.48853752979866e-05
-2.25810560144309e-05
-2.54719191814529e-05
-1.79340166456617e-06
-3.28446476983802e-05
-2.48846509981796e-05
-1.27574982556403e-05
-4.43603440192522e-06
-2.63091962545738e-05
-3.51681153757294e-05
-2.42072150674326e-06
-2.4911722751054e-05
-2.10613539334338e-05
-2.68497075235425e-05
-2.01621695601118e-05
-1.42919720918098e-06
-1.87837869767311e-05
-9.09468216950185e-06
3.58726127654773e-06
-2.50016582525856e-05
-8.00132974213227e-06
-2.64707457324822e-05
-2.2139240053722e-05
-3.21792733095443e-05
-2.48310881684597e-05
-8.21372640308358e-06
-8.33823807227885e-06
-1.14119104145142e-05
-3.73185447918513e-05
-1.83575351337855e-05
-1.00054479926886e-05
-1.56424445084166e-05
-3.37270132350569e-05
-3.42081402472946e-05
-1.60735203949578e-05
-3.17679765074251e-05
-3.17923997831093e-05
-3.85723537303342e-05
-4.89718099998224e-05
-4.64685168940727e-05
-1.15837855922252e-05
-2.68074591036595e-05
-2.94626535446283e-05
-2.32617836473919e-05
-3.52441087835748e-06
-2.3406363257329e-05
-1.94216656312231e-05
-1.38957329979424e-05
1.6426493686616e-05
-3.21225166498435e-05
-1.35556852847167e-05
-2.1057113580431e-05
-1.06376171615309e-05
-1.25731257682389e-05
-1.60697162258105e-05
-1.97738132407609e-05
-2.74282259632296e-05
-3.09634702673229e-05
-3.00193037407221e-05
-1.64158472319366e-05
-3.32836067215213e-05
-3.71228508571803e-05
-1.81638498965872e-05
-4.73230306465058e-06
-1.87555955143499e-05
-1.74780269263143e-05
-3.9926395724881e-06
-3.53401212925235e-05
-3.3859768993919e-05
-2.89974566406778e-05
-2.57219984787722e-05
-8.90907612686264e-06
-8.80950452572173e-06
-7.27565277398473e-06
-5.22383261959635e-06
-2.01184409426095e-05
-1.24085442425383e-05
-1.07833826698772e-05
-1.89272318716926e-05
4.68569882013342e-06
-2.45956155968154e-05
-4.26077294040964e-05
-3.31329430987202e-05
-8.97604234147377e-06
-1.75283484664118e-05
-3.90732643500511e-05
-4.44676178050499e-05
-1.2679247500096e-05
-2.4858822568787e-05
-2.13639048821873e-05
-2.04400609177001e-05
3.40676900657947e-06
-1.00470275499696e-05
-5.5387004224519e-06
-2.05849324317367e-05
-3.55430999055217e-05
-4.55697566496862e-06
-5.09499583369386e-06
2.31704163115041e-05
-2.71083780415325e-05
-2.48600798680624e-05
-1.1975077023706e-05
-3.03995759591891e-05
-1.96182531977473e-05
-1.59732109832833e-05
-2.33671259392459e-05
-5.91073958573678e-06
-8.79120540931691e-06
-2.30675940063018e-05
-4.04836175571131e-05
-3.28302158213746e-05
-1.58124483791975e-05
-2.85892075074573e-05
-1.70422669712505e-06
-1.59521212957901e-05
-1.67306649747715e-05
-1.58281465146011e-05
-1.78230940308356e-05
-6.3339457454236e-06
-3.1351037153317e-06
-2.39237458991333e-05
-1.42773977340342e-05
-3.05573358943393e-05
-3.2757949079557e-05
-3.7317544335603e-05
-2.93657809940379e-05
-2.05138954362816e-05
-3.03629284890135e-05
-1.61931559923117e-05
-1.3671226339848e-05
-1.89488011602643e-05
-3.0623980784586e-05
-2.85850339671905e-06
-1.79942360966186e-05
-1.83435050105527e-05
-2.21961220266987e-05
-2.30766556881776e-05
-2.5690798325084e-05
-2.6070705295539e-05
-1.58533219556898e-05
-3.98320407635805e-05
-6.83313847270133e-06
-2.24067496360056e-05
-2.28789317347607e-05
-4.1533957185302e-05
-9.33850770156709e-06
-7.96888618521038e-06
-2.00326341776426e-05
-1.43697230648052e-05
-3.32174106211738e-05
-1.91946964817179e-05
-1.05486249394436e-05
-1.28203725233549e-05
-1.99628262322894e-05
-3.61278813496869e-05
-3.26154597366436e-05
-2.8966202387005e-05
-3.09218136168431e-05
-2.02018873084942e-05
-1.34289965167392e-05
-5.10284107170348e-06
-1.19127779175381e-05
-2.1323587081455e-05
-1.09918491498253e-05
-2.13184356899778e-05
-4.45607670224897e-06
-3.13482160173536e-05
-1.78580375652293e-05
-1.41095042721878e-05
3.39484111077332e-06
-1.46890164420867e-05
-3.40960015255631e-05
-2.91065727521126e-05
-3.77515992078789e-05
-2.92990550565525e-05
-6.56376029405269e-06
-3.88432820915941e-05
-2.81442853945837e-05
-1.86895565334123e-06
-2.50031368124011e-05
-1.82825631338296e-05
-2.76979167130314e-05
-2.41944462764834e-05
-1.44089957939048e-05
-1.4449410273904e-05
-1.8649343308611e-05
-2.17477185602706e-05
-3.79474974567012e-05
-3.21504214336999e-06
-1.23210517623875e-05
-2.40817105983426e-05
-2.83238277903448e-05
-1.74567626947801e-05
-3.61455965022842e-05
-2.91752470006096e-05
-2.7512962802514e-05
-1.63577473347875e-05
-2.61820767425834e-05
-4.12141232770488e-05
-9.69232299326327e-06
-2.34471611348504e-05
-2.77350551292997e-05
-2.28308905545192e-05
-1.8151976979943e-05
-1.79196210833462e-05
-6.61068773801214e-06
-1.37660969890401e-05
-1.90299407141352e-05
-2.59293716643739e-05
-3.88869703294325e-05
-9.54659985963444e-07
-1.12270422030434e-05
-2.08674739305641e-05
-2.37539086578659e-05
-2.93354265558836e-05
-2.33488464297504e-05
-3.93327446138069e-05
-2.93962338496366e-05
-2.16621813395702e-05
-2.28576179482437e-05
-2.3205962498292e-06
-8.00885044794889e-06
-3.11555469207086e-05
-2.74272212708498e-05
-1.48584780415253e-05
-4.03833957726109e-05
-2.90098369207787e-05
-1.13287825147455e-05
-1.14692021611508e-05
-6.20640473185524e-06
-1.81093695517565e-05
-3.14561608476713e-05
-1.54698085998133e-05
-3.2648615882741e-05
-3.60304302823485e-05
-1.43885196433822e-06
-2.13652144979159e-05
-1.40157443512976e-05
-2.95115203508644e-05
-2.19980667210142e-05
-4.12224102574422e-05
-2.68680016472352e-05
-1.1122888764833e-05
-2.96968177269879e-05
-3.24159416759963e-05
-1.41929535027041e-05
-3.52844157586803e-05
-2.29421692168121e-05
-1.2767490224195e-05
-9.52288001879336e-06
-1.32599850215394e-05
-2.96049080539301e-05
-1.91058497519404e-05
-3.69882087324203e-06
-2.95904724668251e-05
-1.81037198868984e-05
-2.90885304594517e-05
-7.18652037203065e-06
-3.0323462520629e-05
-2.55055143005278e-05
-1.42417587633869e-05
-8.32888865682174e-06
-1.68698839640679e-05
-6.53599370021507e-06
-4.29548733831705e-05
-3.33906579341535e-05
-2.81735536788659e-05
-1.7773519649358e-05
-2.03678059669615e-05
-3.37382853087629e-05
-2.96151212377309e-05
-9.80998388226525e-06
-1.49468866304362e-05
-2.89768415395345e-05
-1.14508465246203e-05
-1.45738804224262e-05
-7.85486886904929e-06
-2.30330901938345e-05
-7.3760529851947e-06
-3.65663107269484e-06
-5.73333702157621e-06
-2.66217705811792e-05
-3.16517064116689e-05
-9.02260811074615e-06
4.17826104633808e-06
-7.71183506025099e-06
-3.3885722794781e-06
-1.6163454823694e-05
-1.40084164680092e-05
-1.52941022358838e-05
-3.69260541962123e-05
-2.33522788038794e-05
-8.62924219869382e-06
-1.67632298873868e-05
-1.49568849593988e-05
-2.46179272111197e-05
-1.8427768386649e-05
-2.32710101480719e-05
-3.05098087495387e-06
-1.58128554242084e-05
-2.04552510588698e-05
