# Supplementary material for: Research on computational propagation and identification of mine microseismic signals based on deep learning
Source: PLoS One. 2025 Oct 22;20(10):e0334641. doi: 10.1371/journal.pone.0334641 (PMC12543183; doi:10.1371/journal.pone.0334641)
Supplement: S2 Data — (ZIP) [file pone.0334641.s002.zip › 000100500001916.xlsx_0.txt_24.txt.txt]

-3.35307884587842e-05
-3.59214536753013e-05
-2.62554121589994e-05
-2.47185617776581e-05
-1.61094842487376e-05
-1.6539507429563e-05
-1.51092937817031e-05
-3.78117092566906e-05
-3.09505917352876e-05
-2.95327315826514e-05
6.2780335460145e-06
-2.86639342578058e-05
-1.55684219003162e-05
-4.3179305314083e-05
-4.36129334478153e-05
-1.72583493942851e-05
-6.69871519466303e-06
-2.72915073007568e-05
-1.38080300081212e-05
-2.86692077931326e-05
-7.35163186683874e-06
-4.22370031744279e-05
-1.13754128681963e-05
-9.08239098120884e-06
-4.56506587828883e-06
-7.56282550919614e-06
-2.05874069972305e-05
-2.27588698534566e-05
-3.3883880711335e-05
-1.48778990905227e-06
-9.12252623092437e-06
-1.79374032223883e-05
-2.93288082869642e-05
-1.38691133915493e-05
-3.35049193969787e-05
-1.73167028211493e-05
-6.96067781679512e-06
-3.57784517514582e-05
-4.55610764799481e-06
-1.90310610738218e-05
-3.34755107202744e-05
-2.96602212286127e-05
-4.17369502653341e-05
-3.56985972281264e-05
-2.35685643162773e-05
-3.3839418785033e-05
-3.15283690944366e-05
-2.23807573756405e-05
-2.22167456716213e-05
-1.88213069998209e-05
-1.27585138149602e-05
-2.11494783403975e-05
-2.14836317328235e-05
-2.55856666275948e-05
-1.78722087686061e-05
-2.76643293164512e-05
-1.63121395412371e-05
-3.20265860250005e-05
-2.78696986462642e-05
-1.51343904363817e-05
7.56842010681869e-06
-2.17712668031736e-05
-5.19775927596635e-06
-1.40949521194818e-05
-2.66941474950382e-05
-1.8727455201072e-05
-2.36312742672947e-05
-2.07002056488346e-06
-2.53053361726994e-05
-3.97966288382032e-05
-3.18059764700325e-05
-3.46428184415125e-05
-3.05877272733998e-05
-2.40196984511537e-05
-3.18524761909467e-05
-5.9397579041181e-06
-2.06210608731457e-05
-1.601329284719e-06
-2.69706346014757e-05
-3.19008142907594e-05
-2.34448885827797e-05
-1.71131348887191e-05
-4.04539691997766e-05
-1.91319969241945e-05
-3.8867274265498e-05
-2.94258792099721e-05
-4.16853656049579e-05
-3.71153271387441e-05
-3.26523108996982e-05
-2.04776958713316e-05
-3.61259498324723e-05
-1.75609821762387e-05
-9.26290105633755e-06
-4.13402258853184e-05
-5.27850149621564e-05
-3.74221846407873e-05
-1.36992032235977e-05
-2.20363666961064e-05
-2.14168619812751e-05
-2.32879308740516e-05
-3.30668575889533e-05
-3.60158870385834e-05
-2.84079601288151e-05
-1.24512225133724e-05
-3.49546286565476e-05
-2.55428738593211e-05
1.30951525118039e-05
-1.90800434139714e-05
-3.13624658361554e-05
-2.38969176757212e-05
-2.37992326685131e-05
-3.39943779250626e-05
-1.87501153042572e-05
-2.76828409537429e-05
-2.38063888110114e-05
-2.91002808203355e-05
-3.75748507141273e-05
-2.96165495064645e-05
-2.24010461729291e-05
-6.50670736689395e-06
-3.52264528096221e-05
-3.55115409915847e-05
-3.38911916498812e-05
-1.4820826738554e-05
-1.57280315801341e-05
4.7720029940951e-06
-1.55401776929917e-05
-1.51785898710703e-05
-6.25828710178667e-06
-7.59234019741352e-07
-4.28703643128243e-05
-1.79814265773591e-05
-5.65406031114373e-06
-1.88301009583141e-05
-4.11886562362539e-05
-1.44414654539515e-05
-2.62699547347479e-05
-1.29302720436668e-05
-6.14633380147674e-06
-2.81053544556795e-05
3.74217306628472e-07
-1.38036907342053e-05
-4.35364145966872e-05
-1.94316017833529e-05
-3.25673698793145e-05
-1.90520747221731e-05
-2.91346816180962e-05
-2.06887746089941e-05
-1.14937328266036e-05
-1.10464107090011e-05
-1.51635921732586e-05
-3.07820388141991e-05
-4.66513851241246e-06
-1.8685428893054e-05
-1.83975898858407e-05
-2.80370462323206e-05
-2.52510132321246e-05
-1.6936007903498e-05
-1.02664845533462e-05
-3.08657622429458e-05
-2.06507325334318e-05
-2.13752228113108e-05
-3.63520051308522e-05
-3.96779341117554e-05
-3.06865849483299e-05
-1.97067940780468e-05
-5.42308401639591e-06
-4.03655866763006e-05
-2.56056970614379e-05
-8.18640189958153e-06
-1.35998750396225e-05
-2.61773006703677e-05
-6.47943614141971e-06
-2.59768089612476e-05
-1.55358000506726e-05
-1.78427407631137e-05
-1.91668822186431e-05
-3.35692110040171e-05
-1.23058487019627e-05
-1.78160938103311e-05
-8.06948647023842e-06
-3.32669089225498e-05
-3.21082939063218e-05
-2.47334649298705e-05
-1.84781221230152e-05
-1.4233795791628e-05
-3.17642377898709e-05
-2.04177267287628e-05
-3.16261498744957e-05
-3.24790213854164e-05
-1.39376049790984e-05
1.29958347132178e-05
-3.51962337416362e-05
-2.57438578167555e-05
-6.55609521937338e-06
-1.14713883050949e-05
-1.9564967858809e-05
-1.53065610449523e-05
-1.7452733020739e-05
-1.21826274076776e-05
4.37388347205683e-06
-3.83681666921815e-05
-1.75425052914649e-05
-1.71340893656718e-05
-3.04909257231382e-05
-1.89049912671203e-05
-3.83957208148713e-05
-2.9804547804711e-05
-1.8189938584771e-05
-5.61638423129049e-06
-1.17238204808414e-05
-2.04321662113907e-05
2.18098457923076e-07
-2.09370532104231e-05
-7.96161155822823e-06
-2.11736774807334e-05
-2.36220244543165e-05
-1.15723306476107e-05
-6.40009389063852e-06
-1.18198637114038e-05
-1.78621790385156e-05
-7.86994704548995e-06
-2.77513014016708e-05
-3.77675301513445e-05
8.84053614684078e-06
-1.68406362859531e-05
-3.34286807174598e-05
-1.89829677411135e-05
-4.01936225855664e-05
-2.05233919284023e-05
-1.98245464893645e-05
-3.33770476046446e-05
-2.50357899756108e-05
-9.42964286465056e-06
-3.09599552571371e-05
-2.28096365905584e-05
8.33613950609602e-07
7.83610787625767e-06
-2.68549225588832e-05
-2.26874096209638e-05
-4.70916277669942e-05
-4.86888986449232e-06
-1.94871980430597e-05
2.54536271096514e-06
-3.61245683088786e-05
-7.2505019357657e-06
-3.3341207496476e-05
-2.34073009881962e-06
-3.06502391534996e-05
-1.72290684917538e-05
-2.07801249790218e-05
-1.10357793296018e-05
-1.01168117521567e-05
-2.52002032188524e-05
-2.94755911665686e-05
-3.71978761862907e-05
-2.76429841246488e-05
-2.66961486827539e-05
-3.68495691893049e-05
-1.28640064804629e-05
-3.79922762328775e-05
-2.96260317578718e-05
-3.79983871068277e-05
-2.93317139161787e-05
-3.54122434147592e-05
-2.05684630028108e-05
-1.9003151180227e-05
-1.30191361080417e-05
-2.161795749352e-05
-1.50684245181844e-05
-2.07291619374111e-05
-2.42087475789341e-05
-1.94372368752836e-05
-2.69725668258592e-05
-5.17170281780717e-05
-2.68539588313815e-05
-1.71427049673978e-05
-2.76324142380093e-05
-1.85868844300566e-05
-1.96378672945669e-05
-4.9854931869594e-06
-1.88624932506148e-05
-1.93047747417425e-05
-1.78531132900948e-05
-2.61178381918535e-05
-2.79678652180786e-05
-1.47672063629533e-05
-2.27203649750866e-05
-4.04819248944781e-06
-2.0625462401991e-05
-4.35064975146934e-06
-1.88289698983273e-05
-7.85147105821624e-06
-1.54695131101849e-05
-1.33488410578068e-06
-8.75099585195699e-06
-1.82248830094227e-05
-3.60849963909258e-05
-2.18537362236891e-05
-3.23826503486533e-05
3.52164716255693e-06
-3.24421540254184e-06
-4.02507426609777e-05
-3.27923271160493e-05
-1.06122223458706e-05
-1.62096405708445e-05
-1.73862004953404e-05
-2.42469592436573e-05
-1.08878799360758e-05
-3.92893319442768e-05
-2.3018491631711e-05
-1.08639768098784e-05
-1.92491238238709e-05
-1.8538563952305e-05
-1.58441259780952e-05
-8.88388495625383e-06
-4.86191330941879e-05
-3.17255758300481e-06
-1.82825706114517e-05
-2.1512185410682e-05
-2.23082262875584e-05
2.50334769720092e-06
-1.37651768911215e-05
-4.04409342159594e-05
-3.87742966186618e-05
-1.38473677269831e-05
-3.37001552723676e-05
-2.30040457302321e-05
-4.28207796346603e-05
-3.01432311948929e-05
-2.93562885360396e-05
-3.87035758252799e-05
-2.64199460921711e-05
-2.24727761960241e-05
-2.31725013659369e-05
-7.27903794601471e-06
-2.68720241205405e-05
3.75918345258575e-06
-4.35181286391263e-05
-1.78807147761565e-06
-2.04319939706941e-05
3.16589103390313e-06
-2.39316572786774e-05
-2.90551469459138e-05
-2.20012414387727e-05
-2.03989914816711e-05
-1.70598666236688e-05
-1.831920025089e-05
-5.29569660888452e-05
-3.49239863834295e-05
-1.21617817954255e-05
-2.13129915586891e-05
-1.66344149706723e-05
-1.75260741851385e-05
-2.41311904874495e-05
-3.80177826268194e-05
-2.12240950287633e-05
-7.91625976895652e-06
-4.36137842090577e-05
-2.15419630668588e-05
-3.10871597201972e-05
-1.49290598432785e-05
-1.25272920097639e-06
-2.09306089279168e-05
-2.11411814855618e-05
-1.95608655495233e-05
-2.73684335226811e-05
-1.55264156987441e-06
-2.18668396820219e-05
-1.27230481260945e-05
-1.96182347458968e-05
1.27464828490232e-05
-2.11272604050255e-05
2.622349937379e-06
-2.80699287975693e-05
-2.65798362318065e-05
-1.29062675604142e-05
-2.20230897182322e-05
-2.21361101514126e-05
1.04108368196404e-05
8.7388545702925e-06
-3.24609311910613e-05
-1.76522584224594e-05
-2.58098136691977e-05
-2.16414610647903e-05
-1.71642857762177e-05
-7.14014201192863e-06
-2.02922931274887e-05
-2.24103615949589e-05
-3.74207001358647e-05
-2.70149028562783e-05
-9.9448430252615e-06
-6.36545304226329e-06
-1.04384803172235e-05
-2.11824678909721e-05
-2.04936449146485e-05
-4.13786363494287e-05
-3.39890159796063e-05
-2.15538490560027e-05
-2.83282212562777e-05
-2.1710607093226e-05
-2.15180093291869e-05
-2.33444329349889e-05
-2.30925212103489e-05
-9.57035712676394e-06
-3.56350014633459e-05
-3.4972553692394e-06
-1.54732277072398e-05
-1.97556137566021e-05
-1.33077146450168e-05
-1.62891516900959e-05
4.96829773095627e-06
-2.03157448431734e-05
-1.05762070645571e-05
-3.35495277153664e-05
-2.85506433355502e-05
-1.73879685024291e-05
-7.11967110972645e-06
-9.49646991442717e-06
-3.11953421671982e-05
-2.56731704708748e-05
-8.06181936496654e-06
-1.92375825865274e-05
-1.15811447040823e-05
-5.99537077930009e-06
-4.19835258572704e-05
-2.17752238619433e-05
-2.16293611712943e-05
-1.14395067696004e-05
-2.00046859064975e-05
-2.39453962879408e-05
1.27781228572749e-06
-1.69887054718615e-05
-3.50952359737102e-05
-1.02673891844578e-05
-4.86272741183303e-05
-9.87158555349793e-06
-2.51077250495179e-05
-7.46824208755053e-06
-3.97715161903415e-05
-9.54017534572235e-06
-3.26568300718839e-05
-2.28692614166096e-05
-2.87497067013898e-05
-2.56974880785553e-05
-3.05275758283646e-05
-1.92075633178731e-05
-1.26774882058295e-05
-2.65847880846255e-05
-3.47298745316816e-05
-1.59833967946885e-05
-1.63463416469111e-05
-3.31010789181223e-05
-3.76944387525713e-05
-2.77069510211405e-05
-1.54625023902274e-05
-1.09680959547798e-05
-1.15458121134901e-05
-9.0403553396928e-06
-1.31006001593969e-06
-3.05737639851821e-06
-2.87807697564209e-05
-3.61140280592737e-05
-3.61189131865316e-05
-3.89352247494233e-05
-3.36303664478576e-05
-3.30718646831215e-05
-2.7852954593068e-05
-3.89550016009146e-05
-3.11737436112328e-05
-4.50776278818636e-05
-3.02893367137188e-05
-1.15429640752998e-05
3.68680593582721e-06
-4.57963680350754e-06
-3.54218001672454e-05
-3.95321522109464e-05
-4.63940179268207e-06
-4.74933982716976e-05
-2.55305789699115e-05
-2.87364302820213e-05
-4.82823898992147e-05
-4.07076237609909e-06
-1.81859331270793e-05
-4.48547949297097e-05
-2.51040092684803e-05
-2.28788253677349e-07
-3.74408272505509e-05
-2.95336846165845e-05
1.49643754043118e-05
-1.49755551090035e-05
-3.07094710469315e-05
-2.12326768169819e-05
-1.98093026625961e-05
-5.46145376699776e-06
-2.91638666822695e-05
-2.52890136019432e-05
-2.99799166873438e-06
-2.55119826022178e-05
-3.51705990367066e-05
-1.44327844361768e-05
-2.54741862663713e-05
-2.0314779749171e-05
-3.21813236888182e-05
-1.54560804184301e-05
-1.51378353873563e-05
-3.46329704313299e-05
-2.75185706432924e-05
-1.91129309247323e-05
-3.84057922375227e-05
-1.88295496065076e-05
-3.14805492202934e-05
-1.89127739382591e-05
-1.95048152115371e-05
-1.00250980470156e-05
-2.77490886102556e-06
-4.36616631190843e-05
-2.41592614959714e-05
-1.20595098327573e-05
-2.94752793330381e-05
-3.5543886515137e-05
-2.67267535122561e-05
-2.00867173314585e-05
2.19101697638986e-06
6.6582568144827e-07
-2.24218794454875e-05
-2.92361573637776e-05
-5.73642586425493e-06
-2.40460937091756e-05
-2.56721623095898e-05
-3.52078456397074e-05
-2.28504102307654e-05
-1.46763425537501e-05
-3.59198786994512e-05
-3.89971534967575e-05
-3.65885818295247e-05
-6.39376413244316e-06
-3.43853045453949e-05
-3.08533399585281e-05
-2.90500639162011e-05
-2.55275062255535e-05
-2.70052900619151e-05
3.8724121758403e-06
-3.22997508612116e-05
-2.87452816697993e-05
1.10416050313185e-05
-2.61803512303879e-05
-2.65795830628752e-06
-2.08669989864046e-05
-3.08583215486099e-06
-2.39327050841934e-05
-4.8617698038544e-06
-2.56640835338931e-05
-1.81471262800679e-06
-2.06035849726438e-05
-1.5757997728695e-05
-1.11971056068902e-05
-2.98327923646677e-05
-2.95715935969866e-05
-1.15659662159965e-05
-7.33416968617119e-06
-1.51876574811643e-05
-2.74837458565263e-05
-4.11632403138771e-05
-6.38608963198704e-06
-1.74170281059136e-05
-4.04302056197937e-05
-1.41368627463373e-05
-3.56936626197826e-05
-3.69067027686515e-05
-7.67546628214098e-06
-2.30107701964883e-05
-2.35363348870125e-05
-1.38951223201973e-05
-1.91527146174249e-05
-3.35452431237364e-05
-4.14629552916279e-05
-1.57808598585558e-05
-2.63738990116894e-06
-4.24766026311013e-05
1.54647280705575e-05
-1.29795048175685e-05
-1.48778680224302e-05
-2.12887613690037e-05
-2.66580570884719e-05
-3.07138999480149e-06
-8.22198641791959e-06
-3.20570362000652e-05
7.64415046142764e-07
-1.52352679500276e-05
-3.55432520385547e-05
-3.30430993701952e-05
-3.67475737289018e-05
-1.48016080958305e-05
-5.19792173153911e-06
-1.916845241521e-05
-2.19672808624099e-05
-2.14279434126246e-05
-1.83405759302372e-05
-1.50247727028272e-05
-1.56496004176045e-05
-2.70594252978955e-05
-2.5739338503044e-05
-2.70468771226161e-05
-4.51604110363833e-05
-4.30075008281459e-05
-3.36642358528864e-05
-5.88823315346117e-06
-2.86388434120404e-05
4.89952598938172e-06
-1.82354139306744e-05
-2.67823161856472e-05
-1.19815651510701e-05
-2.1603300386468e-05
-1.6081291812404e-05
-2.19077954352908e-05
-3.92037008259862e-05
-1.66035630370532e-05
-4.33209699896816e-05
5.01781110514811e-06
-4.69325643508095e-06
-2.46087931226087e-05
-3.51177202462069e-05
-2.1073712986143e-05
-2.14589365795444e-05
-1.89974273122973e-05
-1.26606260277747e-05
-2.93813789720662e-05
-8.73587918156381e-06
-3.11257404923766e-05
-1.12027537458421e-05
-2.3613246369017e-05
-1.72557113716691e-05
-1.35793594583762e-05
-3.11264968952486e-05
-2.78003984526296e-05
-4.22802683998988e-05
-2.01822873866743e-05
-2.02242611648304e-05
5.69919430486931e-06
-2.75256757790999e-05
-1.79194692462358e-05
-4.88427498704984e-05
-1.8452062847622e-05
-3.39832878563996e-05
-1.74160780206496e-05
-1.37197723321523e-05
-1.32503902009079e-05
-2.64042091149144e-05
-6.97474768716176e-07
3.63056259668841e-06
-2.9289923974357e-05
-1.7529988492383e-05
-3.44391706015816e-05
-5.78694343298696e-06
-3.93147133902189e-05
-6.83222286527427e-06
-6.13480515245386e-05
-3.62705521290293e-05
-3.82503152533869e-05
-3.61221221535473e-05
-1.16396934697781e-05
-2.87994171258719e-05
-1.23765102221054e-05
-1.82088754129246e-05
-1.00594681767666e-05
1.28547992618473e-06
-3.38049632830545e-05
-2.09711187461634e-05
-1.27198446171285e-05
-2.41818766211599e-05
-3.445633670734e-05
-3.01403375144148e-05
-3.22164183001017e-05
-3.24686754341879e-05
-2.06627969922373e-05
-3.49551526344227e-05
9.65493753259022e-06
-1.96281677402293e-05
-1.10161411652307e-05
-2.52466706652489e-05
-3.71733858850471e-05
-3.52301615693852e-05
-3.78703795648929e-05
-4.20460264092574e-05
-9.49774672190812e-06
-4.24158460009122e-05
-3.40574891653295e-05
-9.33390138091536e-06
-3.9109080319171e-06
2.32853156153226e-06
-2.11340889925121e-05
-7.57298844008057e-06
-1.82398139098899e-05
-3.04841186381406e-05
-4.00283505032398e-05
-2.68430333407864e-05
-1.5706639215458e-05
-2.57485177685485e-05
-1.82550695493158e-05
-7.66232914907465e-06
-7.14695180448055e-07
-1.78154845037095e-05
-2.77934481677417e-06
-1.32905656019139e-05
-5.99718882797348e-06
-1.09833351317602e-06
-2.51417122460127e-05
-2.13447894478912e-05
-1.82192832891947e-05
-3.7029512221671e-05
-3.08908956767601e-05
-1.75100183569928e-05
-4.82821951382181e-05
-1.69634449009193e-05
-1.09305924711961e-05
-4.28750210817759e-07
-4.65753274764826e-06
-1.83648312779398e-05
-7.9186939543533e-06
-2.23089719451127e-05
-2.14611950083822e-05
-4.14212612041231e-05
-2.35174012847803e-05
-1.81802834651439e-05
-3.6649530473287e-06
-2.44447904992687e-05
-8.05324053509762e-06
-3.9737665655246e-05
-1.1933773516832e-05
-3.44865062216708e-05
-2.40662854806303e-05
-2.36441926680885e-05
-2.16970774570168e-05
-2.6311744905818e-05
-4.08125704463836e-06
-3.69327638808925e-06
-1.4550055828056e-05
-2.65493777559889e-05
-3.3018945563269e-05
-2.09157936783563e-06
-1.5751175391175e-05
-3.55716521471534e-05
-5.23098639251154e-06
-2.25657330166018e-05
-2.40190367263918e-05
-3.50752634488205e-05
-1.3699311680683e-05
-7.69585123758896e-06
-1.75629446072042e-05
-1.56933636298774e-05
-1.36333474485485e-05
-2.56643495367175e-05
-9.80476931926935e-06
-2.78274995694301e-05
-3.03033395694787e-06
-2.93201048219458e-05
-8.25701672284298e-06
-1.43870616760114e-05
-1.74635814320597e-05
-2.29716979784288e-05
-7.48894309901755e-06
-3.0787905207355e-05
-1.51437428119478e-05
-4.1561116242305e-05
-8.59606249124918e-06
-3.61420500397586e-05
-2.30079852004317e-05
-2.83162747471958e-05
-2.00163925469143e-05
-2.71476907770649e-05
-1.38457584255101e-05
-2.76547334897781e-05
-2.48191272358136e-05
-5.91109346414238e-06
-1.40261273937416e-05
-2.12119247079466e-05
-3.60927761707762e-05
-2.43751619706492e-05
2.88500221547319e-06
-3.16618542721331e-05
-6.12366152053083e-06
-1.3545542205838e-05
-3.40904237582856e-05
-2.40489227325967e-05
-3.24121701632174e-05
-3.84683058582507e-05
-1.34753350847276e-05
-2.22505812311632e-05
-2.40417953209372e-05
-4.56143155720366e-06
-2.46380457653121e-05
-1.31162705315926e-06
-1.33299472849402e-05
-3.49800195817507e-05
-1.136582398061e-05
-4.29151676598626e-05
-1.08201418820748e-05
-2.35003484474649e-05
-1.45820197773966e-05
-2.17668956264607e-05
-7.9243139303787e-06
-2.67771825951081e-05
-1.40625082129923e-05
-3.38410023510116e-05
-5.93267688341489e-06
-3.06516281409836e-05
-3.61118839367084e-05
-4.2426114021691e-05
-1.87840968225093e-05
-2.27047364384545e-05
-3.25808252937078e-05
-1.9519832822041e-05
-1.44967286870931e-06
-3.28163410934276e-05
-1.26316945082604e-05
-1.5200600494702e-05
-2.46652290904686e-05
-2.32544333216819e-05
-1.72729004077342e-05
-1.53124841680427e-05
-1.43908272533758e-05
-4.93988064616271e-05
-3.69784746204061e-05
-2.27780334198422e-05
-1.94531887336486e-05
-2.28355495976091e-05
-7.52444216568593e-06
-2.91240576259945e-05
-4.84335482618116e-06
-2.91723260296665e-05
-2.00462449468612e-05
-3.29918691248281e-05
-2.09500710131908e-05
-2.00103875033829e-05
-1.32641468095005e-05
-2.17024111518358e-05
-1.77530537557229e-05
-1.46214331040059e-05
-5.53418167166726e-06
-4.7255543478191e-06
-3.77903794197175e-05
-7.88678874936758e-06
-2.600932104376e-05
-2.98143873915854e-05
-7.17405532038804e-06
-1.67160971392312e-05
-1.25269184382271e-05
-1.14166998045137e-05
-1.33998926766459e-05
-4.02989286073785e-05
-1.43948642988335e-05
-2.53788700214291e-05
-3.1765772203065e-05
-1.23747575118804e-05
-5.8441691123818e-06
-1.81130036865531e-05
-7.50121604074169e-06
-1.01851617198633e-05
-7.88587761500487e-06
-5.65601322918206e-06
3.05506202898187e-06
-3.68695985441585e-05
-2.23457579814151e-05
-4.34594636553761e-06
-2.89751381455304e-05
-2.79068310295711e-05
1.61121691443707e-06
-1.81415353438197e-05
-4.58776567424e-05
-2.3831008070276e-05
-1.53977993993228e-05
-1.29955328646512e-05
-5.74110846194729e-05
-1.59177094550453e-05
-2.32555784254745e-05
-3.79339383253081e-05
-1.62370650892792e-05
-4.04771893229761e-05
-3.83357297761494e-05
-1.10574553647286e-05
-4.9961752319154e-06
-1.56569121162539e-05
-2.38646115519949e-05
-2.38659852659473e-05
-3.93273782019377e-05
-3.39559430088333e-05
-2.94568621425947e-05
-2.38817789557769e-06
-3.15577795595483e-05
-1.51427785779174e-05
-2.52861529676571e-05
-1.14839222166672e-05
-2.5874863092176e-05
-2.50980366746988e-05
-4.17170236939542e-05
-2.38597603875158e-05
-4.55598261076698e-05
-2.53610576768733e-05
-4.09037529765005e-06
-2.92386024898062e-05
-1.99234734283637e-05
-1.10177238064151e-05
-2.4958586510517e-05
-3.10701734823591e-05
-1.95781854385014e-05
-7.45170779212319e-06
-3.27702693064003e-05
-3.21931933658455e-05
-2.33102274524438e-05
-3.39947186095781e-05
-2.64806629034742e-05
-4.42623847492635e-06
-3.47091469431618e-05
-3.22931084135213e-05
-2.031564730002e-05
-2.37974963679789e-05
-1.43964967532678e-05
-1.56478761792276e-05
-3.17406552511329e-05
-2.22093803802332e-05
-3.62692536638488e-05
-2.29769581988288e-05
-2.48880679541255e-05
-1.70808773321412e-05
-2.08994045162522e-05
-3.07459347712359e-05
-1.88450274952236e-05
-2.01485104456614e-05
-2.26781525146538e-05
-1.05961587978045e-05
-3.3413540746127e-05
-2.03851989454579e-05
-4.50730871424083e-05
1.07729237666701e-05
-4.65534882032922e-05
-7.44721120325585e-06
-3.69880559121855e-05
-2.27838870371594e-05
1.37616931987169e-05
1.51238041990755e-06
-9.90783774486147e-06
-3.18052984115533e-05
-2.51619700793217e-05
-3.47751393540438e-06
-3.34620729474337e-05
6.63798174742502e-06
-1.33304054659935e-05
-3.32577915388549e-05
-1.03909317524126e-05
-1.92984338003062e-05
4.45802241864451e-06
-2.0669017411657e-05
-1.94811665977515e-05
-4.00509664069939e-05
-1.65718406371326e-05
-8.24695619127062e-06
-1.5959031210248e-05
-2.87212009304606e-05
-2.88215987920306e-05
-2.68302105166593e-05
-2.27305811198596e-05
-8.36468019277232e-06
-2.33613753176006e-05
-2.21470793765131e-05
-1.78147920898918e-05
-3.34088595150645e-05
-4.73963138819448e-06
-1.92754380604601e-05
-1.00204313264591e-05
-5.03027827029943e-05
-2.56849252586786e-05
-3.83805586375837e-05
-1.78371378334621e-05
-2.72681156356023e-05
-1.18527668646589e-05
-5.25305001457505e-06
-3.47051949641835e-05
-4.24591880000814e-05
-2.91143001982012e-05
-2.62332368680125e-05
-3.24896228091964e-05
4.03613024763005e-06
-2.36843289817852e-05
-6.50123809147887e-06
-1.09390439758161e-05
-4.10669941334745e-05
-4.79830747173048e-05
-3.76712482291808e-05
-1.68833853569013e-05
-2.92926194798289e-05
-2.45695012816886e-05
-2.03211583331165e-05
-1.2257569609155e-05
-1.57224194918826e-05
-3.04241223565498e-05
-2.18932271254251e-06
-2.68050016706419e-05
-1.86504298839877e-05
-2.66534144716609e-05
-2.81664166718702e-05
2.08155803363878e-06
-2.58295372075516e-05
-1.87943481184951e-05
-1.30069535274424e-05
-1.40416857020484e-05
-1.41037374605435e-05
-4.63140370312448e-06
-3.67894528819124e-06
-2.49851318647095e-05
-9.1033700592307e-06
8.0162213190682e-06
-1.51791753018334e-05
-3.50278902207629e-05
-1.99682382219951e-05
-3.76151598047244e-05
-1.93272864252361e-05
-7.18913640534063e-06
-1.23455066472142e-05
-1.44948541013997e-05
-1.34930900320091e-05
-1.6168539592531e-05
-2.42483134613518e-06
-1.42301044720919e-05
-1.95047136995989e-06
3.57956653009919e-07
-2.31488427484374e-05
-3.01401581794258e-05
-3.14023647856717e-05
-1.18707647521832e-05
-5.99223608753432e-06
-2.15650831957666e-05
6.18640748616275e-06
-2.40889725298586e-05
-2.13896277542887e-05
-2.53263436513537e-05
-1.86741882295845e-05
-3.09765884431156e-05
-4.58024785577257e-05
-1.02377984132816e-05
-4.25595857057032e-05
-2.87322892051875e-05
-3.10793859694221e-05
-1.81309949693202e-05
-2.11475101371016e-05
-1.76217659751593e-05
-2.17827750941786e-05
-2.61905360885126e-05
-4.58528489057989e-05
-2.49118325735331e-05
-2.19926189943153e-05
-2.19563045237103e-05
-1.84071266909812e-05
-2.98730393998595e-05
-3.42739078585593e-05
-2.18749985918079e-05
-1.62801446651504e-05
-3.31963671352407e-05
-9.713315153035e-06
-1.29464666268177e-05
-4.70246097800389e-05
-2.96696707047553e-05
-2.75967484768703e-05
-4.2157678784919e-05
-4.09221509441208e-05
-2.11145598025041e-05
-2.02151866807025e-05
-3.03546802416695e-05
-1.83674140345639e-05
-2.93503105435505e-05
-1.30480090009366e-05
-9.85755238368051e-06
-1.86147464354248e-05
-2.23205804504207e-05
-2.52640634061874e-05
-3.14181625214313e-05
-2.5675296379887e-05
9.34080125507957e-06
-3.38347995086373e-05
-1.84149951019422e-05
-1.57867532242105e-05
-1.83523905737771e-06
-2.06970356090474e-05
-4.42744873073506e-06
-3.24033754029952e-06
-1.91267736721754e-05
-2.10175848530074e-05
-2.60062129977751e-05
-2.41237801456348e-05
-9.99469942220295e-06
-1.89081651347945e-05
-1.90739058185983e-05
-2.45322965494642e-05
-2.22264169636284e-05
-2.12851467934385e-05
-4.0621047280122e-05
-2.15124022775434e-05
-1.1745484459068e-05
-1.27185825413664e-05
-2.80662478447603e-05
1.64303882489593e-06
-3.43837174027204e-05
-1.74924614929329e-05
-2.91841162392164e-05
-2.69545123744309e-05
-5.25305142589899e-06
-1.33085027731975e-05
-2.83046581002174e-05
-1.16798770852783e-05
-2.87008348304814e-05
-4.92389503024045e-05
-1.46468808290443e-05
-3.60637824550671e-05
-3.0436175502398e-05
-8.58481675558729e-06
-2.36713807421056e-05
-2.88393578785061e-05
-3.10799851058059e-05
-3.61691924925706e-05
-2.55047974701274e-05
-2.64163802543165e-05
-2.81638125439419e-05
-1.08661159466652e-05
-1.14152795512252e-05
-3.27516271375434e-05
-1.51441882008626e-05
-3.65291343940468e-05
-1.97345602221189e-05
-2.2208082757558e-05
-2.11019963486642e-06
-1.81681237940363e-05
-2.14206441999447e-05
-3.51771371953335e-05
-2.64863832744033e-05
-1.17036357365744e-05
-2.29044315834583e-05
-4.47057933193595e-05
-3.55020685630341e-05
-3.44303824089212e-05
-3.27442283603645e-05
-3.05676712179568e-05
-2.59569024078215e-05
5.03407213212182e-06
-2.36057096900196e-05
-3.56394260972771e-05
-3.76178704068372e-06
-1.36108506779715e-05
-2.34693874152058e-05
-1.84638686384673e-05
-2.33674641496109e-05
-3.32726498460219e-05
-1.02611837878471e-05
9.94990782453165e-06
-3.97231891904246e-05
-2.73791565005883e-05
-3.12477427737765e-05
-2.72774849771026e-05
-7.12906648092311e-06
-2.68066778143751e-05
-3.62880688668917e-05
-4.34834844835954e-06
-3.87157959272923e-05
-1.06538404391028e-05
-4.40176104023801e-05
-2.08433188618949e-05
-1.28108873146331e-05
1.38983657104241e-05
-1.77589804931218e-05
-5.86267964943946e-06
-2.64262368897103e-05
-2.05360816411775e-05
-3.87597306362272e-05
-1.16844828691838e-05
-3.5846935727934e-06
-3.58749106045258e-05
4.84214399573962e-07
-6.77295140444472e-06
-3.58772394598539e-05
-1.94876986899237e-07
-2.34915142322518e-05
-2.63410666328201e-05
-3.42235280371422e-05
-3.53600098079276e-07
-2.29280834298531e-05
-1.27015536568285e-05
-1.59216902850111e-05
-1.79710630399228e-05
-8.28614833501452e-06
-2.11959008097398e-05
-1.08698963636242e-05
-2.86610813701847e-05
-2.09708451035675e-05
-1.44012583300813e-05
-1.53763539051743e-05
-1.36579926142223e-05
-2.75668092105588e-05
-2.20054603992794e-05
-6.92358860592856e-06
-2.96984408670882e-05
-2.50669497938367e-05
-3.42266032616186e-05
-1.98209170372824e-05
-2.54679469315997e-05
1.40277062360484e-06
-3.45980022111103e-05
-2.51491668633703e-05
-1.8429031701693e-05
-3.56594627698202e-05
-2.97534091767327e-05
-2.72286344453317e-05
-9.05851589223501e-06
-2.26835301578494e-05
-9.07101870897353e-06
-2.62614788215999e-05
-1.70065369497981e-05
-1.84116837857277e-05
-3.88406455650226e-05
-4.15772478096738e-05
-2.6132441761634e-05
-2.64219827109611e-05
-3.9603545557612e-05
-2.21198532026274e-05
-1.32002364859963e-05
-2.04184602020941e-06
-2.27162175635815e-05
-2.7019261701938e-05
-3.15985477027275e-05
-1.79943619139233e-05
-1.84822098786643e-05
-2.46755748763798e-05
-2.02707365532839e-05
-1.52543357422928e-05
-2.5189854310847e-05
-1.02118273719772e-05
-1.7112446317637e-05
-1.15599292732524e-05
-1.25953649740476e-05
-1.79499845765687e-05
-4.86944003821358e-05
-1.12029873982619e-06
-1.19814064043955e-05
-8.31197107966774e-06
-2.83040392341254e-05
-1.77516270063753e-05
-2.35576255028827e-05
-2.07448658527341e-05
-4.69286157210478e-06
-6.60827076566338e-06
5.16520313367895e-07
-1.18164039805407e-05
-3.34857926450532e-05
-1.52822273795373e-05
-1.93119239167408e-05
-2.22244185190123e-05
-5.16686486079236e-06
-1.3156877620676e-05
-1.34141149236086e-05
-2.56591072376046e-05
-2.63544775523543e-05
-4.59897359513084e-06
-2.16527809817195e-05
-2.74375576204792e-06
-5.4432388715707e-06
-1.99277168445265e-05
-1.29106177669588e-05
-2.13546451825623e-05
-2.45443678818184e-05
-2.95645801354014e-05
-2.66514435136545e-05
-1.70114886985905e-05
1.10540294205803e-05
-2.59993878012278e-05
-1.71959323315816e-06
-2.66078690457942e-05
-1.98803778096939e-05
-1.01694436235592e-05
-2.40460877717025e-06
-1.65319098507883e-05
-3.43038648368261e-05
-2.65690969940518e-05
-2.34123197618388e-05
-2.97133991947424e-06
-2.85777686369791e-05
-3.67289855492542e-05
-2.593121516529e-06
6.78776480358716e-06
-2.63148911882929e-05
-3.34544483604312e-05
-2.39662285484875e-05
-2.25313998507739e-05
-3.72914646869584e-05
-2.60452245022651e-05
-2.85456545661738e-05
-2.59359482036567e-05
-2.69703519655045e-05
-1.56510229292546e-05
-2.28994782774129e-05
-1.24050861741054e-05
-2.7404534505924e-05
-4.40717491490857e-05
-1.70475464690161e-05
-2.24079135959598e-05
-3.84537178045098e-05
-1.58029710602696e-05
-2.69243971101908e-05
-2.03797963167542e-05
-4.05153847971893e-05
-2.10276547164925e-05
-1.55913063368408e-05
-3.10790681569397e-05
-1.40540004031307e-05
-7.8792863916172e-06
-3.01423493541084e-05
-1.77602866819694e-05
1.51818957223391e-05
-4.49543808043524e-05
-2.33814034688855e-05
-3.40190807205831e-05
3.73620297754938e-06
-2.59455542831983e-06
-1.21179717449139e-05
-2.94892562397989e-05
-1.50595671937967e-05
-1.18167546976112e-05
-2.79007148397737e-05
-1.07753883624023e-05
-4.59807232221544e-05
-8.57521891386593e-06
-2.42012052126764e-05
-7.0109895139026e-06
-2.66198217617178e-05
-2.35512049343132e-05
-2.97336289211867e-05
-1.04596528785205e-05
-1.19811162328567e-05
-3.15144728673319e-06
-9.1312004991781e-06
8.06694411793538e-06
-2.23092698851504e-05
-9.55455143433716e-06
-4.06230750861435e-05
-1.95481988500734e-05
-2.43757176411886e-05
7.99713546087851e-06
-2.69268484841566e-05
-2.7011618902405e-05
1.63231692387969e-06
-2.52704168975375e-05
-1.90709853584378e-05
-2.70667304530351e-05
-3.65721668798037e-05
-1.53289735253153e-05
-1.91128478946181e-05
-2.01288784288136e-05
-2.08935891849752e-05
-1.32539423246868e-05
-3.68537989314735e-05
-2.58251538680325e-05
1.3159509785013e-06
-9.7740931012329e-06
-2.83444983759257e-05
-2.66899530147874e-05
-3.29145196079641e-05
-2.14050499955865e-05
-3.99361264375029e-05
-1.65311675661187e-05
-3.31247727327591e-05
-2.42480253899236e-05
-3.03982180345894e-05
-2.51002838684759e-05
-3.3539167249171e-05
-1.65304993762852e-05
-3.16807255077755e-05
-2.47469780893394e-05
-1.64159283150225e-05
-2.7837749805698e-07
-2.11222779273711e-05
-1.76237658287673e-05
-2.74767609799483e-05
-1.03581504158664e-05
-4.04061253901405e-05
-1.92391923059576e-05
-4.76536172027434e-05
-1.7481211282152e-05
-2.17614040599723e-05
-2.59555671263762e-05
-2.13692021611828e-05
-3.16002168691582e-05
-2.37209213742355e-05
6.04289790223673e-06
-2.04664095863419e-05
-2.54254198629593e-05
-3.34773525664446e-05
-3.2041709272816e-06
-2.934009951498e-05
-3.71540543995327e-05
-4.24737631449057e-05
6.43062897527053e-06
-2.13354395897068e-05
8.68603096621763e-06
-6.27363576426236e-06
-9.5313792553918e-07
-1.84681446574687e-05
-2.29460879165745e-05
-1.78256356479839e-05
-1.364113583672e-05
2.62541699082094e-05
-1.53229769406619e-05
-2.63533518579468e-05
-1.28927931822652e-05
-1.73178404916037e-05
-2.33391656880045e-05
-1.89549794115325e-05
-2.50706012221598e-05
-3.63237990395468e-05
-4.18791037490152e-05
-2.07398970479117e-05
-1.9977834648374e-05
-1.08499968388972e-06
-9.09757204945973e-06
-1.37727861621197e-05
-2.68629363822857e-05
-2.09553002962009e-05
-6.92361564478837e-06
-3.85037664377568e-05
-2.62888581132783e-05
-8.98485665158981e-06
-3.61489291876639e-05
-2.40537901660878e-05
-1.49505010860569e-05
-4.41153842978219e-05
-3.40636774840092e-06
-3.38856029311756e-05
-4.94462265080586e-05
-3.8376095820209e-05
-2.61002938056054e-05
-3.07939206081617e-05
-2.12673628613229e-06
-9.82860456559978e-06
-3.09668661770761e-05
-1.47338203148506e-05
-2.13302990530051e-05
6.41818341036633e-06
-8.86312757611961e-06
-3.30109529895088e-05
-1.46246737515475e-05
-8.45569382706628e-06
-2.10578248983336e-05
-1.23320407173304e-05
-1.29198835821339e-05
-3.81436377819411e-05
-2.84360724210581e-05
-9.12699472039615e-06
-1.85785199299901e-05
-3.44795072543646e-05
-9.3672205913699e-06
-1.18144834776206e-05
-3.30584843753941e-05
-1.00491654769941e-05
-7.37516375269976e-06
-2.81717471932183e-05
-2.36207361579055e-05
-4.70324977157575e-06
-5.56714466156896e-06
-2.42610405718537e-05
-8.93492101689669e-06
-1.59167988429232e-05
-3.07514390938206e-05
-2.92011819384099e-05
-2.22638999741456e-05
-1.088394973099e-05
-3.40094530155122e-05
-3.07229255418407e-05
-2.04837061605803e-06
-2.37176132235797e-05
-8.49648570391222e-06
-3.41981427850631e-05
-1.89892193452546e-06
-1.89968936768229e-05
-6.86309202439163e-06
-1.48448188241288e-05
-1.83828697974965e-05
-1.5229123698243e-05
1.9330655202453e-06
-2.45108152916066e-05
-2.26032726653096e-05
-6.5621091194128e-06
-3.58849818916002e-05
-1.70612404550404e-05
-2.28000374594156e-05
-2.22292080782051e-05
-2.11341648578823e-05
-3.49482285186814e-05
-3.02582899120003e-05
-2.38472554525616e-05
-2.15556544619729e-05
-3.33209688011595e-05
-1.1223721648019e-05
-8.26221155473027e-06
-1.42373321681289e-07
8.67065691592799e-06
-2.92754204822902e-05
-1.31845814783085e-05
-1.04000868235421e-06
-3.24825737626565e-06
-1.17600710282512e-05
-1.35428544731259e-05
-2.00542990427677e-05
-1.18029734480653e-05
-3.15207048839761e-05
-1.86358920367661e-05
-3.01235303351242e-05
-2.95286363008925e-06
-3.79598044700934e-07
-3.98504450622787e-05
-4.73088677388979e-06
-3.21008228584616e-05
-1.44123691269343e-05
-3.06617198419128e-05
-1.57556034004998e-05
-2.95433602351811e-05
-4.50428326642236e-05
-2.60690840509706e-05
-2.89409662095189e-05
-2.03146703933258e-05
-2.72914886140503e-06
-1.22809723874979e-05
-4.87414445099909e-06
-3.98135267491791e-05
-3.27547441799978e-05
-1.45631122742379e-05
-2.95619591642494e-05
-4.23693039168935e-05
6.7903637784611e-07
-8.51504548301969e-06
1.82303875640271e-06
-2.26832808846489e-05
-5.27575825958588e-07
-1.48525491817933e-05
-1.69795340591946e-05
-2.4638396570609e-05
-9.5131387672879e-06
-2.37078521228326e-05
-3.62798230225671e-05
-9.1739751196948e-06
-5.37651465084581e-06
-1.00128328867757e-05
-4.43595246710653e-05
-3.34960667307371e-05
-4.99547295176588e-05
-4.67655407056248e-05
-1.67152852108377e-05
-3.65489356659287e-05
-1.46955972726734e-05
4.77865038214334e-07
-2.24255630011558e-05
-2.83779769997971e-05
-2.58938578181469e-05
-2.23898581296866e-05
-5.33885722055972e-06
-3.00385163227116e-05
-2.38263053390072e-05
-2.33090471150625e-05
-1.25282412977267e-05
-1.5978739551641e-05
-1.49822459883431e-05
-2.18985955157294e-05
1.38313666567272e-05
-2.77468592805891e-05
-2.66631121076533e-06
-2.51566109551782e-05
-2.59940952508787e-05
-1.14213921019182e-05
-1.87193234857016e-05
-2.7722415919202e-05
-1.60182381390203e-05
-4.16794091626881e-05
-2.20770490636732e-05
-2.18548110627841e-05
-3.58080894189498e-05
-5.53095696442523e-06
-2.53961445963899e-05
-1.30326750874702e-05
-4.28004063472319e-05
2.31738406992355e-06
-1.06549827437376e-05
-2.69573176291182e-05
7.79657386362088e-06
-1.44996302493371e-05
1.73917373461662e-06
-3.11890119004866e-05
-2.5033223975699e-05
-2.43758615613475e-05
-1.55381302947431e-05
-1.05262447273442e-05
-3.41070534222709e-06
-3.55559017876611e-06
-1.22637289000218e-05
-2.17034454419823e-05
-2.63500348862649e-05
-2.06704537699008e-05
-3.62766649314743e-05
-2.62928086878104e-05
-1.48177968785978e-05
-2.66349957315722e-05
-1.04269179254579e-05
-1.52670436706702e-05
-2.90055521392681e-05
-1.7976084097616e-05
-4.49416164209998e-05
-2.87101835147688e-05
-2.11447179884432e-05
-4.01154808606645e-05
-4.78335921960362e-05
-4.86105552522656e-05
-2.7248099923421e-05
-2.10836246209822e-05
-3.8870710867006e-05
-1.88572085516855e-05
2.66472445877166e-06
-2.85073237712171e-05
-3.14834457655498e-05
-2.77617842003214e-05
-9.05214124658166e-06
-1.39572594946752e-05
5.44450148482956e-06
-7.16731136518985e-06
-8.22587197828032e-06
-2.8749547972186e-05
-2.43506820716888e-05
-2.71755721433449e-05
-1.2983326783748e-05
-1.28453169027094e-05
-2.47427384201685e-05
-2.0531510640048e-05
-3.89653898164774e-05
-3.08654030039484e-05
-2.75316597896995e-05
-2.34447113345684e-05
-2.13202055671403e-05
-2.13939418052276e-05
-1.37032240956237e-05
-3.05408784903809e-05
-2.22931825148439e-05
-2.71841528332206e-05
-1.38321115875071e-05
-1.5608672218065e-05
-3.05820732428032e-05
-3.8780219176978e-05
-2.97482745062381e-06
-1.45966102957645e-05
-1.32335254887372e-05
-2.18082590350267e-05
-1.62510366045585e-05
-2.43413562631843e-05
-1.34621585890603e-05
-2.12534543191428e-05
-2.95286920911181e-05
-9.09352557294918e-06
-1.31935469295655e-05
-1.58687711538754e-05
1.64763388939092e-06
-1.73007062010924e-05
-1.22284432616497e-05
-3.11110384602052e-05
-7.55033355946369e-06
-2.37744777533516e-05
-1.07667896228825e-05
-1.56061754722745e-05
-1.37085427642745e-05
9.42499402935929e-06
-2.09515533682234e-05
-2.3729532482164e-05
-2.34219064598271e-05
-1.55974751676642e-05
-1.78988540070317e-05
-3.10508391693288e-05
-8.82724407288821e-06
-2.75496902005415e-05
-2.63702109698718e-05
-1.91785634277762e-05
-1.0491693754852e-05
-1.07368463351397e-05
-4.84309391328827e-05
-1.94785359537132e-05
-2.59941564858228e-05
-2.56310194690304e-05
-1.46049565361026e-05
-3.5820365778588e-05
-3.58533032679631e-05
-3.18562686595973e-05
-2.25440228797987e-07
-1.33678385346117e-05
-1.66446113409951e-05
-7.19360619674827e-06
-4.00565807744047e-05
5.37927903020972e-06
-1.32775156888763e-06
-1.43376687420431e-05
-1.30732039989431e-05
-4.05824019430311e-06
-6.30777072396958e-07
-3.23294979403987e-05
-2.5750153607724e-05
-1.58080396929732e-05
-3.4758590542986e-05
-9.92765944905298e-06
-4.18604507923597e-05
-7.26372904329621e-07
-3.19372199963926e-06
-1.46965313662867e-05
-2.55193690980968e-05
-8.17826408919389e-06
-6.15205473630647e-06
-3.75554584376232e-06
-1.59341454790603e-05
-4.036075128443e-07
-3.09259422062658e-05
-2.75761510476444e-05
-2.19236510476367e-05
-2.12479534911547e-05
-1.71372750761482e-05
-1.04205587014371e-05
-3.41674250673221e-05
2.91049110114559e-07
-1.8367603174403e-05
-1.27039134623199e-05
-8.27518671572687e-06
-1.27714333632901e-05
-3.63453516760006e-05
-1.25177747617977e-05
-3.10679630698741e-05
-9.14564314607614e-06
-2.74122070147165e-05
-2.83813048502394e-05
-2.1246275226061e-06
-2.05427441826587e-05
-1.81347549657589e-05
-1.55703939686368e-06
-2.66448197867968e-06
7.64939892599934e-06
-1.42789594052023e-05
-2.83736638022652e-05
-3.66220776145597e-06
-1.71196131838076e-05
-3.22078540642358e-05
-3.50630212185547e-05
-3.68256884048336e-05
-9.09135099698007e-06
-8.04359428290985e-06
-3.14750440710297e-05
-3.00089216131845e-05
1.51667276164669e-06
-1.10494138196672e-05
-2.0868129347988e-05
-9.71606821161958e-06
-3.00769797488014e-05
-3.98651961583645e-05
-6.33734350186803e-06
-6.53280917635387e-06
-2.33317277145306e-05
-3.51146197822769e-05
-3.24433533304333e-05
-4.01344730561261e-05
5.7862624444521e-08
-1.67334005423933e-05
-3.20533702627053e-05
-3.78793908342342e-05
-2.60683972857594e-05
-2.98721003249901e-05
-3.78840231235295e-05
-1.69598668968554e-05
-3.84188283628809e-05
-3.4751096542831e-05
-2.1121766917755e-05
-1.6577870814487e-05
-8.03797825467499e-06
-9.31303431025715e-06
-3.99084466109706e-05
-4.19469825014131e-05
-1.94251822682733e-05
-1.9744120487873e-05
2.71911105612502e-06
-3.55229324842321e-05
-2.23095589793987e-05
-3.86311601774529e-05
-1.739874454588e-05
-6.51401650717708e-06
-5.65296748809526e-06
-3.73064231649964e-05
-3.31522354114386e-05
-3.94967131111162e-05
-2.4590710846842e-05
-2.0354555793089e-05
-1.26608372255446e-05
-4.55295088451346e-07
-1.11997562119022e-05
-2.73611868556009e-05
-2.61328842134881e-05
-2.42825396939347e-05
-1.96266381109837e-05
-1.60322829572796e-05
-9.08381794550847e-06
-8.14491191543231e-06
-5.73585170781109e-06
-1.2736581082511e-05
-8.74073017011326e-06
-2.78125146147189e-05
-8.08069519017049e-06
-1.81221958326028e-05
-4.88782375232785e-05
-2.09241379229756e-05
-1.46595809163094e-05
-1.35463291070249e-05
-1.9524677475732e-05
-2.94398131342236e-05
-2.32398843241199e-05
-7.59020005569393e-06
-2.40782831324598e-05
-1.66426084752153e-05
-2.47244900913376e-05
-6.89356215669834e-06
-8.01422779617277e-06
-1.85206691941342e-05
-3.23511263058948e-05
-1.55238504852336e-05
1.55323456615754e-05
-1.58506843556929e-05
-2.95398457748245e-05
-3.11288402544447e-05
-1.42848170593217e-05
-3.53417298470412e-05
-2.66515026840468e-05
-1.84249536009295e-05
-2.75132249765727e-05
-5.21343793994826e-06
-4.96601441369749e-06
-2.97929880703946e-05
-5.95390545589266e-06
-7.96240647446671e-06
-2.14602468564191e-05
-2.32666646312934e-05
-1.40039090840694e-05
-1.72361142983571e-05
-2.39059137843207e-05
-2.56547146255959e-05
-2.39444277899761e-05
-4.03741525726762e-05
5.42986722777802e-06
-2.71733812470549e-05
-2.15394237391058e-05
-1.58814197381705e-05
-3.35837204298881e-05
-2.51870938467386e-05
-1.14651750505692e-05
-1.54065043063705e-06
-4.15615053844044e-05
-1.09370759030463e-05
-1.75080614681424e-05
-2.18078422386345e-05
-3.47726459127938e-06
-3.13847372830118e-06
-3.05775341427912e-05
-1.36277377316586e-05
-2.00360462021144e-05
-2.11760039604574e-05
-1.7555744934185e-05
-2.54555274968527e-05
-1.88544394671538e-05
-3.16370996588928e-05
-1.11033275324736e-05
-2.95796467026042e-05
-3.07964473922722e-05
-1.45454076904416e-05
-1.34686648195951e-05
7.70736240955074e-06
-3.19177250940719e-05
-2.36706989976799e-05
-3.49017841746142e-05
-1.42506557966346e-07
-4.60759664684386e-05
-2.12213133603076e-05
-1.45332914464561e-06
-2.52780533782744e-05
-3.02009918891292e-05
-1.17954061811178e-05
-2.55443428895027e-05
-3.02555851523977e-05
-2.10719958558362e-05
-1.55604888956486e-05
-3.76655627724439e-06
-2.04706587474102e-05
-6.93436775964812e-06
-6.2284694594394e-06
-2.12997168413488e-05
-4.58801156697733e-05
-1.57442358394391e-05
-6.83513087860454e-06
-1.59622714397777e-05
-3.36310011148565e-05
-1.16504497701252e-05
-5.18771481522638e-06
-7.26302537339903e-06
-1.02238422178972e-07
-2.01009966101825e-05
-1.35086971505124e-05
-3.76343311383676e-06
-1.51222367070731e-05
-3.21977445943351e-05
-1.87172271960825e-05
-1.98405144704808e-05
-2.21738270201058e-05
-4.30410930502026e-06
-1.29329097624791e-05
-6.39128594541766e-06
-3.29806412080158e-05
-2.824010069125e-05
-1.79477443594691e-05
-2.77104897683792e-05
-1.5180188658559e-05
2.70200711616177e-07
-3.61266100784208e-05
-1.34270051423906e-05
1.08613617903655e-05
-5.50862461548813e-05
-2.56281707436566e-05
-7.56647657802875e-06
-1.90311348623816e-05
9.44258287123348e-08
-1.49191499317273e-05
-2.86481169499022e-05
-3.90308753233417e-06
-9.89471395395621e-06
-2.39756227411639e-05
-1.19766378396694e-05
-2.62481560339173e-05
-3.10177833658326e-05
-4.41397110761834e-06
-1.9003271504686e-05
3.76059009270794e-06
-3.69735847792689e-05
-1.37320991918379e-05
-3.57032715257648e-05
-8.26450198543519e-06
-1.54444924258801e-05
-4.19735473241222e-05
-1.83822219827356e-05
-2.78792755484757e-05
-2.9827246829163e-05
-2.24824550331146e-05
-2.4579706271439e-05
-2.70180806938083e-05
-1.8861177212032e-05
-2.34110772446517e-05
-2.31286010389259e-05
-4.31316140654246e-05
-4.77895533787474e-06
-2.41476998528267e-05
-9.17381264804986e-06
-3.07861771325988e-05
-3.96865912014908e-05
-1.22956481835251e-05
-2.49182622939947e-06
-1.62905858990964e-05
-3.50853176212141e-05
-2.74957956180487e-05
-1.71395413884768e-05
-1.39863626672934e-05
-1.24551034442696e-05
-1.4680902620539e-05
-2.22348732078575e-05
4.47206399662516e-07
-1.63835380778909e-05
-2.38076318540592e-05
-1.92275139928174e-05
-9.56769098258969e-06
-2.76276555539695e-05
-1.07908671871514e-05
-5.83988359385829e-06
-2.32589664460604e-05
-7.85983140887023e-06
-9.16404816369232e-06
-2.46238547869966e-05
-2.68026627991344e-05
-1.52242752181215e-05
-2.14244095868386e-05
-2.47428210266829e-05
-2.6579717947434e-05
-2.27599674278903e-05
-1.31680332146847e-05
-6.96233421552404e-06
-1.76993040789448e-05
-1.60140341152023e-05
-1.86551089806627e-05
-2.22307634617394e-05
-8.51415665288855e-06
7.55622552465439e-06
-5.10677882430889e-06
-1.02453058916172e-05
-2.65721761996402e-05
-3.11368651371225e-05
-2.85702707334417e-05
-1.8933083495793e-05
-2.60468999189372e-05
-3.61006505653902e-05
-3.78686018140208e-05
-1.07140951645804e-05
-8.55677223215885e-06
-1.68963407122049e-05
-1.76532369019513e-05
-4.27240857331432e-05
-2.72528469783513e-05
-2.4083589005828e-05
-2.71110855333082e-05
-1.97007374524573e-05
-2.97885236211009e-05
-2.25256616764051e-05
-1.22621570774232e-05
-8.93388328482283e-06
-3.09085049836802e-05
-1.90613197768664e-05
-3.67042819820372e-05
-1.06977103975453e-06
-2.54237490162979e-05
-4.4789825497564e-05
-1.09216988552925e-05
-2.25682750712088e-05
-1.17927594474773e-05
-3.34228154488893e-05
-2.6669712410016e-05
-2.35469370784913e-05
-2.38110682167219e-05
-2.84072124286857e-05
-1.03476232021711e-05
-3.45890650261814e-05
-1.63990783704805e-05
-2.91040388506699e-05
-1.66443125213085e-05
-1.35663540308346e-05
-1.68031458961737e-05
-2.48581338001585e-05
-1.66171263246896e-05
-1.691637232342e-05
5.33871587476474e-06
-2.71642413080064e-05
-3.08737520630946e-05
6.82214654433201e-06
-1.43798952013806e-05
-1.49638113335036e-05
-2.14325755538743e-05
-1.36025856095773e-05
2.04436091201386e-06
-1.47834766619945e-05
-2.01434712763414e-05
-2.21773616990403e-05
-2.70529159869913e-05
-1.6497863624172e-05
-1.37855896910972e-05
-3.33473537026769e-05
-1.24547118682898e-05
-4.36199251598436e-06
-1.23127080766185e-05
-1.34255984119303e-05
-1.07906828156324e-05
-2.14139528800095e-06
-5.09924116080328e-06
-2.88609091604568e-05
-2.74616474479308e-05
3.78515052412685e-06
-3.15860213606654e-05
-2.29960998275743e-05
-1.11996315214172e-05
-3.70220680861716e-05
-1.21981522381677e-05
-1.41137647243273e-05
-1.50921169727423e-05
-3.29617169997415e-05
-2.52430560059961e-05
-1.62847353212567e-05
-2.23637321516016e-05
-2.08128280162361e-05
-1.0640478964017e-05
-3.45188037460417e-05
-1.48266560452881e-05
-2.10184995406911e-05
-1.72920078502657e-05
-1.31517211634662e-05
-7.80088053805248e-06
-2.66203836271835e-05
-3.2837175149325e-05
-2.75498712874005e-05
-3.07080262551185e-05
-1.95699154715816e-05
-2.68315906323258e-05
-2.2188648748151e-05
-3.03245479671382e-05
-5.02816850107026e-06
8.96271765068342e-06
-5.86375711053151e-07
-3.43695421602632e-05
-2.09220021390109e-05
-3.22136579962289e-05
-2.5773687280714e-05
-3.21727373481813e-05
-2.90345631630038e-05
-1.58516815252336e-05
-1.02208446591812e-05
-9.46183137494579e-06
-8.7632644676492e-06
-9.73023495259079e-07
-2.69303858421059e-05
-2.90950351605262e-05
-2.71527697568366e-05
-3.23262407889449e-05
-2.14728957352465e-05
-1.3528548216744e-05
-4.66371992506463e-05
-4.52151135810451e-05
-2.86763786119276e-05
-1.50232745826504e-05
-1.14482531712222e-05
-1.30673028251106e-05
3.17089101826554e-07
-3.09716899581334e-05
-3.19419027412845e-05
-2.04559393418856e-05
7.79667727428617e-07
-3.62750701650866e-05
-1.98782962490963e-05
-1.00921088186676e-05
-7.48996666464538e-06
-9.01634022906164e-06
-1.00886724017207e-05
-1.97270747535776e-05
3.16226824438076e-06
9.40105585537747e-06
-2.08240288992842e-05
-1.63084377733111e-05
-1.1897824769415e-05
-6.26176146865553e-06
1.01810174357072e-05
-2.85913837077145e-05
-2.26717172746993e-05
-1.44861660167115e-05
-7.32398005142787e-06
-3.3621634746297e-05
8.28833579739664e-06
-2.19950735654063e-05
-3.73715470855913e-05
-8.38013593622057e-07
4.01394428127574e-06
-1.27762933776453e-05
-3.85441881719084e-05
-3.20356236794952e-05
-2.47680807035233e-05
-2.8883093643213e-05
-2.28699393731028e-05
-2.18632050555368e-05
-3.79106784297685e-05
-1.47054047560298e-05
-5.18243238206426e-06
-1.65132618861895e-05
-2.38815106204548e-05
-2.74143250845287e-05
-1.69054037302904e-05
-1.51675941986296e-05
-8.29359450090092e-06
-3.90945594603055e-05
-2.66828315313978e-05
-1.68002497943272e-05
-1.28913086270715e-05
-3.02316718997175e-05
-4.03823306428542e-05
3.42216492156654e-07
-3.73044611602169e-05
-1.77859823301315e-05
-3.29257753037948e-07
-1.03756453358095e-05
-2.29035254492684e-05
-2.67179776470075e-05
-2.26850257050389e-05
-5.04154201455619e-06
-2.88085450966519e-05
-1.38113560474867e-05
-2.25427011605256e-05
-4.33841923444305e-05
-5.535512197884e-06
-2.09906252969676e-05
-9.4790755303013e-06
-1.65677430433644e-05
-2.91850097691058e-06
-1.18332203343911e-05
-2.18193421738491e-05
-1.78877756312706e-07
-1.49036480869561e-05
2.52701144917153e-06
-2.72315417525928e-05
-3.22895778061015e-05
-1.15953306508787e-05
-7.89718260857764e-06
-4.68620723434596e-05
-2.93959584458704e-05
-3.57878234314476e-05
-5.4578629744367e-05
-7.64260568812131e-07
-1.86994590608972e-05
-2.19601676444828e-06
-2.66097858158265e-05
-1.47124755709481e-05
1.73244871517445e-08
-5.70665101982096e-06
-4.37283338272465e-05
-2.33194815574046e-05
-1.97237727289504e-05
-2.1958256097252e-05
-8.06345818264243e-07
-1.5783727234144e-05
-4.31134520771262e-05
-5.55494684470818e-06
-2.73609013056717e-05
-3.17273713185421e-05
-1.79023119719513e-05
-7.53807196733735e-06
3.10488074734512e-06
-3.99488704836662e-05
-3.09846085427429e-05
-1.03975168245364e-05
-2.3865419860132e-05
-2.83443223566741e-05
-3.60569458948205e-05
-2.00354387503999e-05
-2.09021740019078e-05
-1.46954036227996e-05
-2.52990315700735e-05
-2.06801010357665e-06
-2.88843424221811e-05
-4.46884129136072e-05
-3.12322640724697e-05
-2.57612512535967e-05
-2.96079060905825e-05
-2.96981931081807e-05
-3.30868706082239e-05
-2.12833508492939e-05
-5.87378780300327e-06
1.04813456441865e-05
-1.94696816820899e-05
-2.07283374197574e-05
-2.23766852325041e-05
-5.04857711139655e-05
-2.14601674764743e-06
-1.94774747983625e-05
-1.30403882889926e-05
-3.37759859066438e-05
-9.41051923528998e-06
-2.90288300480526e-05
-3.04768432958951e-05
-2.3730676629787e-05
-2.50265596294609e-05
-1.99727605574799e-05
-3.03685831790699e-05
-2.17610390571845e-05
-2.35976765473372e-05
-3.58540842115768e-05
-1.41103863986521e-05
-9.71710384746146e-06
-2.03410503927717e-05
-1.87241393539591e-05
4.11317254374325e-06
-3.67102599033965e-05
-9.94853459489178e-06
-2.6567400263287e-05
-3.70199666940223e-05
-2.89324256504764e-05
-4.56609743981516e-05
-2.42140865698882e-05
-4.42139454387101e-05
3.82346830995804e-06
-2.39668631176365e-06
-3.2795957438551e-05
-1.35239591067738e-05
-9.05941289790643e-06
-3.87242703375023e-06
-1.23305713002196e-05
-2.80664595383171e-05
-1.65714683777247e-05
-3.99861372976655e-05
1.24831185587054e-05
-1.55972105467878e-05
-3.21836698054938e-05
-1.0895851519636e-05
-7.84184263585103e-06
-2.14769067089365e-05
-2.75787720897345e-05
-2.65535412887579e-05
-1.7773713079107e-05
-1.94287206281621e-05
-6.36279393134345e-06
-8.9330996708408e-06
-1.39510155341865e-05
-1.9109150958826e-05
3.1841638573597e-06
-8.47483615138687e-06
-8.3070296338159e-06
-1.53459166893036e-05
-1.54574782637995e-05
-2.41624120557525e-05
-2.14297497959753e-06
-1.47907742430988e-05
-2.05473884722833e-05
-3.20969816499439e-05
-3.298647347112e-05
-1.90174588996894e-05
-3.85740897178017e-05
-1.86366252545202e-05
-2.36771915305742e-05
-1.34015471243108e-05
-8.19605228083519e-06
-4.14355646962573e-05
-8.15908160114913e-06
-3.20641841047013e-05
-4.23930933554868e-05
-6.07635964203002e-06
-4.70269993474824e-06
-1.07404868150452e-05
-6.42363120113031e-06
-2.93008924120522e-05
-1.99799504736734e-05
-2.69084235794273e-05
-2.9294602013293e-05
-3.06881869723199e-05
-1.00994178422976e-05
-2.61872167800881e-05
-6.84829996048362e-06
-2.25624512433877e-05
-1.66153305235407e-05
-1.96211720637877e-05
-3.86973030961351e-06
-2.22214257024613e-05
-8.54780130310155e-06
-5.34039652181403e-05
-1.66382724829627e-05
-4.0295719970868e-05
-1.0318603164361e-05
-4.77244986925651e-05
-4.03355127359238e-05
-8.82155951781136e-06
-5.09030754104012e-05
-2.95049575860261e-05
-2.14387703615769e-05
-3.09672159660916e-05
-2.704183405586e-05
-2.67105947051256e-05
-2.58321637370673e-05
-4.48618905512151e-06
-2.17756568711342e-05
-1.71842723380868e-05
-3.92907984978843e-05
-1.8353094589672e-05
-2.70836454961176e-05
-2.73933001796226e-05
-1.58678290127276e-06
-3.17684548923191e-05
-3.1468795867468e-05
-3.41559804289632e-05
-6.51677863181258e-06
-1.9696202004405e-05
-2.42463087062417e-05
-1.34733802366755e-05
-3.78431577528478e-06
-3.12492244427699e-05
-3.62614360456902e-05
-2.67140031700548e-05
-3.1518972402906e-05
-1.71466728983644e-05
-1.64117599133743e-05
-2.93259108935463e-05
-2.55204465914686e-05
-1.90959027619578e-05
-3.55377137538054e-05
-3.18756165742245e-05
-2.45364520279769e-05
-2.70011820914618e-05
-1.13752939460592e-05
-2.47168441368772e-05
-2.42606197094038e-05
-2.94227680847362e-05
1.49651151508497e-05
2.98152434402297e-06
-1.21478664523833e-05
-1.99129457043824e-05
7.96549326243277e-07
-2.15606317089492e-05
-1.95693116963226e-05
-2.61649128222187e-06
-2.03773427953516e-05
-2.83222197343556e-05
-4.52604756452207e-05
-1.53570537752367e-05
3.41209721835747e-06
-2.93440833959116e-05
-3.37010407944977e-05
-3.40824756128154e-05
-1.20811226804987e-05
-2.99218025885584e-05
-2.05175643352701e-05
-3.68635940793059e-05
-2.00266451606015e-05
-5.1672575585867e-06
-3.2317912847744e-05
-1.88074636203961e-05
-3.28201641647977e-05
-1.22796037440746e-05
-2.27100875195093e-05
-1.65029924960784e-05
-2.50530888568111e-05
-2.2177181897734e-05
-3.53574797516088e-05
-4.29066646897773e-05
-2.93983616845269e-05
-2.25717687336973e-05
-3.74629947736994e-05
-1.71043850620929e-05
-5.54040081171751e-06
7.57354217385508e-07
-3.20661211407412e-05
-3.75729627910593e-05
-3.16507035075029e-05
-9.95152721900694e-06
-2.43318558815675e-05
-5.1227676766834e-06
-2.00344650307432e-05
-3.58525485057548e-05
-2.35434643196353e-05
-2.71363975761357e-05
-1.6170294904125e-05
4.66539225437605e-07
-2.79414213697415e-05
-2.64173635425603e-05
-6.38387139303307e-06
-2.64998231854515e-05
-3.97798511223819e-05
-1.45998447757397e-05
-2.041639869384e-05
-9.10461293349145e-06
-3.82444765667763e-05
-4.09470910506646e-05
-3.21280817786394e-06
-3.02185681847095e-05
-1.74463424114267e-05
-1.14562246541543e-05
-2.07835083048432e-05
-3.01547080065719e-05
-1.54838236547191e-05
-2.39249189969019e-05
-2.67057456004066e-05
-3.03919289286937e-05
-1.56324877671569e-05
-2.14290753760791e-05
-1.09210567154916e-05
-1.37458362544788e-05
-2.7246094344955e-06
-3.20631555323813e-05
-1.9677241703675e-05
-2.04676334016846e-05
-3.60347433434288e-05
-1.86612495112272e-05
-2.63879209206151e-06
-2.27463573768249e-05
-1.28729707861335e-05
-4.30363354975433e-05
5.89105638956808e-07
-2.85002550407865e-05
-1.09785664831905e-05
-2.59420012850061e-05
-8.24675113990118e-06
-1.37853547799493e-05
-1.47637663504979e-05
-9.43830288048668e-06
-3.54404573610952e-05
-3.06142559163334e-05
-3.47201798091722e-05
-4.07363524370563e-05
-1.85089010993794e-05
-2.92499130822607e-05
-2.54890484180696e-05
1.75228492297069e-06
-7.60481531333824e-06
-7.2025301085693e-06
-4.51720438413336e-05
-5.3990964893969e-05
-4.37383642648347e-05
-1.8494092648152e-05
-3.00458318712687e-05
-3.46710939016983e-05
4.22142629791865e-06
-3.9588374489749e-05
-4.57116282067517e-05
-2.8403756163143e-05
-2.08832108580002e-05
-3.53991195125144e-05
-2.36310048008904e-05
-1.29172839211998e-05
-2.6480213635523e-05
-2.59806511250792e-05
-4.81448474307961e-05
-1.9129611678965e-05
-2.78531510747362e-05
-2.64184125091628e-05
-2.84350929505759e-05
-2.79398440005785e-05
-2.91066376406338e-05
-3.99346276758993e-05
-3.80653048570323e-05
-1.47477881216661e-05
-7.63008548762693e-06
-4.02261266090289e-05
-1.12188979034899e-05
-2.3642961227528e-05
-1.48440634990635e-05
-1.33584775305505e-05
-3.12443419613507e-05
-2.53351310234727e-05
-5.32319791459017e-06
-3.59469910105913e-05
-2.14308326658924e-05
2.20555136015335e-06
4.99645534697175e-06
-2.0933937376246e-05
-8.02244242701266e-07
-1.6212621309771e-05
-6.27501707516833e-06
-2.74391339100801e-05
-2.47453272698519e-05
-2.34472071772263e-05
-2.04711095179438e-05
-2.28968723626439e-05
-2.78929022821248e-05
-2.41345948810357e-05
-2.94685350718525e-05
-8.18374990700796e-06
-8.73793704559775e-06
7.98076572276415e-06
-2.18362355460903e-05
-2.34648124592171e-05
-2.34054835542261e-05
-1.82144565539883e-05
-9.7041056952097e-06
-1.2430131704018e-05
-2.18304282090317e-05
-2.93615302943784e-05
4.53715605156611e-06
2.41692947887976e-06
-1.38611929435964e-05
-1.99908286946353e-05
-1.21749197546064e-05
-2.80269917636567e-05
-3.28448696772488e-05
-2.28769339559021e-05
-3.407751498468e-05
-3.05180561821501e-05
-3.20323676177547e-05
-2.46886068165688e-05
-2.08649546307064e-05
-1.73863497342167e-05
-2.12659324738379e-05
-1.03464576661685e-05
-8.29155761218945e-06
-3.81969566873991e-05
-2.2595294010971e-05
-2.55221939890145e-06
-1.21728337293433e-05
-6.09371856315958e-06
4.17803461747605e-06
-2.91295356547664e-05
-4.81520633872685e-05
-3.81455027511307e-05
-4.30068808660763e-05
-2.06150385862184e-05
-3.71991532901025e-05
-1.65434907823354e-05
-3.5856157914494e-05
-2.5067181772121e-05
-3.67230127539686e-05
-1.64446392413158e-05
-1.69056006060674e-05
-1.15332551883938e-05
-3.02425877535174e-05
-2.83718311802635e-05
-1.97211308515599e-05
-2.32371952834294e-05
-8.15028053170463e-06
1.90452357554067e-06
-8.98025576948654e-06
-2.63815431629913e-05
-2.50022113228287e-05
-2.2511502340629e-05
-2.26052377855045e-05
-4.57812224846331e-05
-2.29928105533209e-05
-4.07192837476461e-07
2.70566829839327e-06
-1.84053753762452e-05
-1.46834523856345e-05
-2.55796217856584e-05
-3.51296550703945e-05
-2.51820749654142e-05
-3.59913065896184e-05
-2.91830667440746e-05
2.99239840455201e-06
-4.44054318942981e-06
-1.58917816916038e-05
-2.76441588776503e-05
-3.48919525798195e-05
-2.60693395044807e-05
-2.00137889023633e-05
-3.1319853872344e-05
-2.47632671538905e-05
-3.46542578701029e-05
-1.51732706515988e-05
-9.28054866472885e-06
-1.84473370096081e-05
-1.82603112951057e-05
-1.24554043181958e-06
-2.0892599379682e-05
-1.39439551186215e-05
-1.72540354139299e-05
-2.98763260809918e-05
-1.50221081597855e-05
-4.65635652760901e-06
-1.85284641244667e-05
-1.51397665687414e-05
-2.74890470919744e-05
-2.40820415393967e-05
-3.95418530381136e-05
-2.55657853889571e-05
-2.78121033975259e-05
-3.0286159706354e-05
3.76143666100096e-06
-4.48358817809865e-05
-3.23692232361613e-05
-2.80698737872012e-05
-1.61669072813291e-05
-3.28607384963858e-05
-4.19915888597652e-05
-2.77947270186491e-05
-1.97628857055076e-05
-1.66011357715401e-05
-1.90316986578155e-05
-2.6101709909971e-05
-3.18954939208165e-05
-2.57082497501427e-05
-3.77295215211525e-05
-2.57360381143239e-05
-1.74419077494193e-05
-7.68062729236129e-08
-3.37747851514257e-06
-6.72522283626801e-07
-3.97991427245838e-05
-1.67799747336575e-05
-3.49919760576886e-05
-3.03053703658835e-05
-1.72746513670471e-05
-5.1162226701248e-05
-9.13010940884704e-06
-2.77367658048412e-05
6.44005876461981e-06
-2.44932747993595e-05
-1.20265651962664e-05
-8.04617743084911e-06
-3.87008524946388e-05
-1.52977020332368e-05
-1.14658019706553e-05
-2.9748626555429e-05
-2.41564235408176e-05
-3.07535430212114e-05
-2.41286844146183e-05
-1.6592642255479e-06
-1.42549140440976e-05
-3.73294472403649e-05
-1.79364811567363e-05
-3.10255879918388e-05
-9.67068333863492e-06
-1.45834850781913e-05
-3.20434228319038e-05
-3.28180216879748e-05
-8.895947051462e-06
-2.61242117335628e-05
-2.73244906717593e-05
-2.15600587455616e-05
-1.49591085906177e-05
-3.1035123380256e-05
-5.05751209494262e-06
-7.25800048841093e-06
-7.76150962961473e-06
4.15996158408476e-07
-1.46622731243396e-05
-1.10201100516575e-05
-9.03593394385033e-06
-2.49285881087598e-05
-1.46195061098266e-05
-4.61045284591191e-05
-1.68074406403211e-05
-9.79718582836215e-06
1.79337064579344e-06
-2.78476702871934e-05
-2.4835376473528e-05
-3.31227898196826e-05
-1.6983082338644e-05
-1.59370403941748e-05
-2.44657996956524e-05
-1.75639812896997e-05
-4.67899287908652e-06
-1.88700418656963e-05
-2.18914803094877e-05
7.77597070589497e-06
-1.43795385101873e-05
-1.38971656345974e-05
-2.61556977844636e-05
-3.24763899980145e-05
-2.18079558628158e-05
-2.4486833094927e-05
-2.48794422139664e-05
-3.17480468589424e-05
-1.61428027471056e-05
-2.34578767457947e-05
-2.54709209437984e-05
-2.22503953127082e-05
-8.60827748548084e-06
-2.75663071864172e-05
-3.24213391489984e-05
-5.10380792744705e-06
-1.33103312176237e-05
-1.84941210062943e-05
-1.63788090497619e-05
-3.01284985121993e-05
-1.91640390633663e-05
3.52561412184144e-06
-2.22261149408708e-05
-3.86774442689329e-05
-2.59088313827187e-05
-2.65316572221993e-05
-2.32702867802149e-05
-8.84270098511163e-06
-2.25555880849257e-05
-5.23056248872585e-06
-1.79863189702938e-05
-1.91369296744057e-05
-9.29204625409289e-06
-3.88155459215785e-05
-3.05148967564678e-05
-2.44779269005504e-05
-1.73835392838435e-05
-1.73828348489766e-05
-2.84226980612362e-05
-1.66849230922952e-05
-2.3339930924749e-05
-5.52179167931663e-06
-2.97642482180929e-05
-3.51224456882055e-06
-2.13073571827627e-05
-2.99387408721831e-05
-2.18045531094423e-05
-3.19564894602391e-05
-1.9925790345621e-05
-1.88438321206073e-05
-2.71901857046849e-05
-9.73901338535966e-06
-1.06523133769646e-05
-1.39729907624733e-05
-1.75991599778833e-05
-3.05872445255901e-05
-2.90339422027066e-05
-3.77882847977432e-05
-3.39380830735378e-05
-2.64282068151724e-05
-3.81667309149745e-05
-4.00986863332052e-05
-4.1888001147148e-05
-2.01230976680293e-05
-2.26318841961345e-05
-3.57891418574525e-05
-3.17521882542687e-05
-2.52435482634519e-05
-2.34539090427048e-05
-3.60353827754491e-05
-2.55210340580412e-05
-5.85577577248115e-06
-2.47568096834788e-05
-2.61497859928575e-05
-1.06116402848645e-05
-2.79366388623894e-05
-2.76895149801741e-05
-3.96263457666842e-05
-1.47746385251208e-05
-1.41984208070646e-05
-1.12814445667575e-05
-1.25814056174306e-05
-1.60918048316883e-05
-1.73220178415741e-05
-3.49692538481198e-05
-2.8677875821037e-05
-9.80916423710482e-06
-3.60573342271893e-05
-2.59490886314472e-05
-3.11737370606671e-05
-1.4589636023784e-05
-2.47777060538076e-05
-1.49835809433226e-05
-3.68239882509502e-05
-6.34853159588064e-06
-2.67796112548679e-05
-2.59756352980864e-05
-2.66600230707931e-05
-1.49389924764613e-05
-1.46307868779905e-05
-1.57090952291438e-05
-1.52292894607806e-05
-2.57974718828881e-05
-2.34725308183607e-06
-1.85363347172664e-05
-2.00662587327833e-05
-1.98748766994395e-05
-9.22379985842154e-06
-1.54984464366949e-05
-9.71218425678439e-06
-1.05041759709703e-05
-1.7341699936199e-05
-8.56838769858798e-06
-1.78235997584926e-05
-3.81535545530507e-05
-2.54621919729732e-05
-4.18195853931686e-05
-1.08243318538134e-05
-2.82483829733803e-05
-3.93862323104337e-05
-1.48037282027305e-05
-2.85549382836682e-05
-1.64705293259838e-05
-8.02364056474912e-06
-2.65722333407659e-05
-1.63770932884745e-05
-2.48405705567665e-05
-3.60432966078942e-05
-2.71204716322115e-05
-2.43442550366039e-06
-1.58302015861877e-05
-1.62938242120655e-05
-5.57802238070356e-05
-3.00302993671897e-05
-6.58141808295238e-06
-4.16747353139242e-05
-3.25904628229557e-05
-2.14140894015247e-05
5.69978744526577e-06
2.92162848177741e-06
-2.04759725345723e-05
-8.47508494500336e-06
-1.14925512525299e-06
-3.92789880038733e-05
-3.61979053772791e-05
1.38821101175926e-06
-2.16705954519239e-05
-1.42657402177846e-05
-1.75193273325415e-05
-2.79526513004479e-05
-2.06925654857851e-05
-1.42012294185184e-05
-2.42480944315553e-05
-3.35084480126815e-05
-7.92783923887336e-06
-1.72891240552226e-05
-4.0649720000739e-05
-3.39974525686788e-05
-2.92378722362487e-05
-4.0831544142052e-05
-2.97580008777783e-05
-2.75269161632133e-05
-2.32930964682668e-05
-1.60666280733272e-05
-7.03206771326749e-06
-3.33952252187637e-05
-3.15007249610524e-05
-3.17607819098573e-05
-4.67848094197166e-05
-1.77425912725016e-05
-1.3400355554516e-05
-2.51426715295029e-05
-8.64902631150353e-06
-2.21580705300681e-05
-5.14090715755728e-05
-1.71202965203199e-05
-2.31426698335171e-05
-1.80304868077532e-05
-2.98941979894808e-05
-3.98488197869465e-06
-1.55913514270572e-05
-3.16991564533546e-05
-7.58171359296464e-06
-2.43895545643564e-05
-3.50665650941729e-05
-2.04227498490541e-06
-4.41581444518091e-05
-1.86587334962758e-05
-2.27642820760283e-05
-1.49062182387411e-05
-3.31740907841927e-05
-1.96828416732454e-05
-5.1728176291252e-05
-5.2312509793269e-05
-3.31091288567368e-05
-3.64050487044238e-05
-2.51999582918785e-05
-3.06500245872515e-05
-3.69032964547452e-05
-4.19190082550061e-06
-1.26738241524297e-05
-7.33796297339677e-06
-4.14128356911178e-06
-3.28011800432186e-05
-2.65906479748406e-05
-3.49464969669187e-06
-1.54755010104659e-05
-3.71649198174909e-06
-2.2068615230124e-05
-2.29584512290293e-05
-1.35860473053912e-05
-3.24832469250848e-05
-4.27858524917561e-05
-3.18685769923603e-05
-1.49994268861164e-05
-2.81818620843356e-05
-1.50549925452182e-05
-1.56951831585441e-06
-1.87868097474247e-05
9.58604901795191e-06
-2.55617729856572e-05
-2.51744483545427e-05
-3.99635712740923e-05
-8.9469114285197e-06
-2.9077857616002e-05
-5.20053986137247e-06
-2.51428065025762e-05
-2.45518334500882e-05
-9.82447591310848e-06
-2.57378942020776e-05
-1.97652120146501e-05
-3.95485665906734e-05
-1.23678994700893e-05
-4.75785941213302e-06
-2.54556120737824e-05
-1.61098338522676e-05
-1.9339979195349e-05
-5.1118259788871e-05
-1.4332745441346e-05
-1.05681085163418e-05
-3.45437665725777e-05
-1.73119315255856e-05
-2.10003855364524e-05
-2.14219229246747e-05
-1.41178606513828e-05
-1.7721128340244e-05
-3.37872831772612e-05
-6.69510128009297e-06
-3.13293993728235e-05
-3.5613107938188e-05
-9.95559243298546e-06
-1.94333193548375e-05
-1.50362514043865e-05
-1.53889773237886e-05
-1.66564320727499e-05
-2.58173212737451e-05
-5.62867950192057e-06
-1.77077454158433e-05
-1.28018271613422e-05
-2.30971105216671e-05
-8.26240536148269e-06
-1.57116117938237e-05
-4.63622535965814e-05
-1.57789180981428e-05
-2.43593533473688e-05
-3.8396921999595e-05
-3.26880222986661e-05
-2.02122162390798e-05
-8.75697928601744e-06
-2.73659348646705e-05
-2.14820503138232e-05
-2.11755252846857e-05
-1.80374550094721e-05
-1.65685175342186e-05
-8.43238803235931e-06
-1.90797686029468e-05
-1.22384743366821e-05
-3.20090836231313e-05
-1.59881987519654e-05
-2.18372241880013e-05
-1.83446450630132e-05
1.20932949073174e-06
-2.3138291672823e-05
-1.74424215042233e-05
-2.0317887827784e-05
-2.12122358806894e-05
-1.42767347915724e-05
-5.09872042083922e-06
-1.43830802769639e-05
-1.26500324800269e-07
-4.52273500272539e-05
-1.29501260488155e-05
-2.33571944638731e-05
-2.08747920458459e-05
-4.79587392497609e-05
-5.12145923492924e-05
-8.00281972494659e-06
-4.01885514841163e-06
-1.75511929623051e-05
-6.49008192354286e-06
3.15151278436762e-06
-3.9701723098448e-06
-1.02872770734789e-05
-2.68394929658942e-05
-3.23114011466184e-05
-3.76760738604332e-05
-7.18744578239534e-06
-2.29194998414929e-05
-8.65161858290105e-06
-1.61202109305682e-05
-3.45502054751618e-05
-3.17793284262695e-05
-2.18221453203653e-05
-1.52876428587966e-05
-1.80316223635681e-05
-2.22005151920011e-05
-3.86620874811155e-05
-1.55301218149521e-05
-3.6776464162569e-05
-3.41646428261669e-05
-1.08961869719092e-05
-3.26743749669977e-06
-2.66602823193079e-05
-1.78478382321879e-05
-4.04609985497672e-05
-2.55507280875856e-05
-3.77971966835872e-05
-3.22734009693505e-05
-1.79354152271221e-05
-1.86736190943711e-05
-2.15125176109167e-05
-4.52901269377262e-05
-1.16328782081815e-05
-1.02555879139408e-05
-3.40189385537419e-05
-1.28468597214537e-05
-1.87164269426166e-05
-1.9592490857877e-05
-5.03912054238158e-05
-4.57692133046335e-05
-1.59964124081663e-05
-1.14275955812101e-05
-1.0075728404734e-05
-1.42037800781021e-05
-2.47340590765162e-05
-2.38218554665554e-05
-2.44501641995044e-05
-3.91875387772358e-05
-3.31743268209429e-05
-2.94599163248816e-05
-2.70533489149373e-05
-3.36327107409563e-05
-1.6478998475103e-05
-5.72803557040726e-06
-2.12008478214778e-05
-3.22211689106731e-05
-2.25931135184023e-05
-8.3354793897735e-06
-3.65140014174361e-05
-2.85703614795894e-05
-2.62446925198854e-05
-3.09931912952467e-05
-1.93292878319195e-05
-2.43052047679495e-05
-3.28977668499906e-05
-2.51817868626706e-06
-4.21572429656112e-05
-2.84746851594448e-05
-1.86871568035922e-05
-2.0048220137231e-05
-3.88958604797903e-05
-4.04879558718073e-05
-3.36854428537634e-05
-4.76986459386444e-06
-3.16812527425907e-06
-2.36291445859917e-05
-7.36482918860112e-06
-1.35690688777138e-06
-3.22107025741094e-06
-3.4414672937406e-05
5.35081894399391e-06
-2.17062582267761e-05
8.48430658537985e-07
-2.6575764974519e-07
-2.24092551253722e-05
-1.67776481241733e-05
-6.8732717127281e-06
-3.78052833776166e-05
-3.01243475367563e-05
-3.50238402019912e-05
-3.6790494465568e-05
-3.07098674754882e-05
-1.80630907230758e-05
-1.62919598232374e-05
-1.48305444806837e-05
-3.58953929993863e-05
-1.95174092140931e-05
-3.09948846382251e-05
-1.4274099781297e-05
-2.03353163619318e-05
-2.43391726024775e-05
1.22912945499782e-06
-2.24940775441627e-05
-1.92431773973099e-05
-4.1656626801573e-05
-2.16716875801815e-05
-1.55924850851588e-05
-3.74575755349702e-05
-5.60775812900977e-07
-2.59493071668443e-05
-3.09857692463224e-05
-2.12111667265365e-05
-3.58324985686997e-05
-3.3537406568087e-05
-3.78663870115912e-05
-3.25964113596951e-05
-4.75750403666857e-05
-2.20035908922482e-05
-2.14406921545498e-05
-2.51181529018277e-05
-3.89108889323166e-05
-3.20406162943786e-05
-1.40491977770505e-05
-4.65613315503111e-05
-1.07518065987801e-05
-1.68310473602004e-05
-3.64850134779013e-05
-3.53180735393119e-05
-2.17632261210744e-05
-1.96616508270578e-05
-3.98244577399412e-05
-5.82001938302113e-05
-1.00468472063956e-05
-2.52577657561074e-05
-4.02684418540466e-05
-3.70489582040999e-05
-1.10492835134435e-05
-2.7491656066349e-05
-8.10368505573718e-06
-3.12916218180319e-05
-4.05016549452308e-06
-1.38476910889751e-05
-3.35158720784257e-05
-1.87839567993974e-05
-2.35284252239005e-05
-3.66735625939967e-05
-1.31639356947503e-05
-1.51909394544126e-05
-1.07615472694487e-05
-2.84062755898193e-05
-1.59140239317759e-05
-7.90677153996193e-06
-2.32621859802471e-05
-9.7670015497517e-06
-8.26213820862667e-06
-1.11285127853606e-05
-1.80603879873964e-05
1.20165585194735e-07
-2.39036049040688e-05
-1.11147854952797e-05
-2.01479196235652e-05
-2.88265051729335e-05
-2.51947214716847e-05
-1.88362188554599e-05
-1.9423665022166e-05
-2.63610680726203e-05
-3.87261545456603e-05
-2.47792441340188e-05
-4.82791828176367e-06
-2.0768217260427e-05
-8.50365614202288e-06
-3.43940056432471e-05
-2.75480883083314e-05
8.42852749449391e-06
-1.55321048189494e-05
-8.84919700323702e-06
-5.65331767970499e-05
-2.35596934730585e-05
-3.21681277592957e-05
-1.36568374080132e-05
-1.37881811201961e-05
-2.43753399966139e-05
-4.60706649995967e-05
-3.12807371105128e-05
-3.16359972631907e-05
-1.32159176963282e-05
-1.28238502188636e-05
-1.18656076230235e-05
-2.17816130295557e-05
-3.00143638909003e-05
-2.14362622310187e-05
-8.18997631244555e-06
-2.03741628994165e-05
-1.40184042802743e-05
-3.12191779080999e-05
-4.33901329846537e-05
-2.01154693101905e-05
-1.94431049438266e-05
-1.20675243371443e-05
-1.74296385720939e-05
-2.81601862707195e-05
-2.19917847122332e-05
-2.54855773363785e-05
-5.80669244684868e-06
-1.6532916926565e-05
-4.34407382923003e-05
-9.02809080356186e-06
-1.82802473746584e-05
-3.69750710774329e-05
-9.20616150152015e-06
-2.42744154856653e-05
-2.01712408999387e-05
-3.11008156845485e-05
-1.4410094130606e-05
-2.28739602782411e-05
-3.47230648472615e-05
-9.89005850410956e-07
-3.24063954160728e-05
-2.0177343025046e-05
-2.58854641641949e-05
-9.23781561671827e-06
-1.16921873141542e-05
-3.35699303358583e-05
-2.84129586195846e-05
-2.76783199621347e-05
-2.59496670005101e-05
-3.70246210243682e-05
-2.65410132218261e-05
-1.02502132157813e-05
-3.08725375058582e-05
-5.2397409876167e-06
-2.12211936314587e-05
-3.18101919643222e-05
-1.78974382308269e-05
-4.10164208707865e-05
-4.22273965288619e-06
-1.68101602696556e-05
-1.51961200769986e-05
-1.39224318127876e-05
-2.04084027330138e-05
8.93707194955756e-07
-1.53449986337111e-05
-2.94815717587937e-05
-3.04387658324705e-05
-1.1032552316827e-05
-8.22567081976534e-06
-1.88351056811896e-05
-1.89886959473877e-05
-3.54753005180811e-05
-1.97908403085176e-06
-8.67139502231618e-06
-1.55557654602043e-05
-2.17946247458477e-05
2.1616606640633e-06
8.53702484808323e-06
-2.44845738437034e-05
-1.51108123101832e-05
-2.73405345025723e-05
-1.41990747434745e-05
-3.89357609750978e-05
-1.6409012006021e-05
-1.6675900436845e-05
-2.37957668581457e-05
-3.49445437586371e-05
-3.83201094868293e-05
-6.4027800075796e-06
-3.47862591426667e-05
-1.71308067638687e-05
-2.65153879062219e-05
-3.05679422147881e-05
-2.64553674989092e-05
-4.64899079393002e-05
-2.66960946389972e-05
-2.37117647103815e-05
-3.59604277828613e-05
-4.0355701333901e-05
-2.78077608917942e-05
-2.79200152736591e-05
3.90347508050315e-07
-2.93538811138223e-06
-2.01609117403249e-05
-2.4703564128931e-05
-4.03150112016915e-05
-4.29289318686085e-06
-1.02858153435985e-05
-2.68309073662795e-05
-3.25813006602197e-05
-5.13469948637372e-05
-2.81395025256855e-05
-2.14211832841316e-05
-1.42227432238088e-05
-1.79216640754309e-05
-3.08889453206749e-05
-1.37448445435187e-05
-2.38008012641221e-05
-2.20489970786177e-05
-1.88856543163634e-05
-2.69607681185257e-05
-8.31241361199358e-06
-2.95561441755919e-05
-3.56728657409509e-05
-4.56555926524099e-05
-1.25574447349577e-05
-2.24133350251202e-05
-2.25758280830312e-05
-1.58044924755426e-05
-1.41184540961958e-05
-3.76831244943954e-05
-7.55633609415453e-06
-2.37878053270317e-05
-1.11587323238683e-05
-3.36819744348657e-05
-1.91305097486375e-05
-7.80880208591522e-06
-1.40336393669527e-05
-1.05728397165898e-05
-6.68796812407511e-06
-1.68840133210766e-05
-1.22422873043351e-05
-1.65598359094479e-05
-3.90295821963644e-06
-2.41479198817866e-06
-2.07053229945374e-05
-6.49399931687126e-08
-4.10785968779146e-06
-2.1449782015078e-05
-1.35862334898576e-05
6.55885613205684e-06
-3.60614323524243e-06
-9.99161031551015e-06
-1.62243040915584e-05
-3.69254487328374e-05
-3.22983388471302e-05
-1.46685632738249e-05
-2.2056034908835e-05
-2.35103924308033e-05
-2.32756778709411e-05
-3.47914878288664e-05
-1.94584834578193e-05
-4.97649730881909e-05
-2.50492640594056e-05
-1.33442359887858e-05
-6.22333784335068e-06
-3.12209083675676e-05
-2.3879810742877e-05
-7.54515304819458e-06
-4.05456519778136e-05
8.18841243552876e-06
-1.05874099980714e-05
-3.14921044515527e-05
-2.88841376323271e-05
-2.44709136509132e-05
-2.13578393776739e-05
-1.81205467780157e-05
-2.72931579107249e-05
-2.70789564793728e-05
-2.62018610369771e-05
-3.48699873964681e-05
-2.79425405300478e-05
-1.01642403415751e-05
-4.60157826498022e-06
-5.30622351074766e-05
-2.97547920300165e-05
-2.67448764065906e-05
-6.70111431743358e-06
-1.1196429807539e-05
-1.64999246767258e-05
-3.99322076562243e-05
-1.01765307396837e-05
6.24691832903346e-07
-2.99818946012973e-05
-4.38057009451246e-06
-4.00336044577123e-05
-1.50762655537811e-05
-4.51929867856283e-05
-3.19025979073659e-05
-5.26278376395035e-06
-9.86282452218755e-06
-2.62657129861521e-05
-5.49882226570787e-05
-1.79390922446296e-05
-1.44512130348382e-05
-2.2541672160223e-05
-2.92719306273202e-05
-3.78088226477204e-05
-1.45596048659857e-05
-1.53630754023337e-05
-1.83313637473261e-05
-3.40764248852544e-05
-7.09318695965445e-06
-3.13428815753684e-05
-1.82050214847087e-06
-1.78583796216821e-05
-3.04622467422661e-05
-7.93066352984054e-06
-3.15947080236471e-05
-1.99414732597779e-05
-4.37730747326431e-05
-2.2290958369996e-05
-1.87786076279927e-05
-1.16778219111501e-05
-3.28160673357788e-05
-2.63033244049637e-05
-5.30275795475829e-06
-2.00055137916143e-05
-2.57890785737412e-05
-1.28105865408247e-05
-3.70321747387562e-05
-1.63790164998973e-05
-2.05244794022128e-05
-1.75644892446192e-05
-9.35159741830492e-06
-1.59421051246201e-05
-1.73059559680751e-05
-2.10787399107428e-05
-3.73798556559767e-05
-1.87473978551606e-05
-2.18699808639127e-05
-2.06357156459004e-05
-2.81623361277081e-05
-9.55667415436275e-06
-2.18942185531999e-05
-2.30226483824588e-05
-4.67476449107354e-05
-1.45477267653069e-05
-2.82911021405557e-05
-2.98568309927689e-05
-5.98658598055924e-06
-1.33482888734194e-05
1.82488725445824e-06
4.23435202560827e-06
-4.49676504515288e-05
-2.28014833781314e-05
-2.10554069719906e-05
-2.97315756244285e-06
-1.76928739157082e-05
-4.42421323567993e-05
-6.29738653633028e-06
-2.68542623265839e-05
-2.15459934770537e-05
-2.02765264301757e-05
-2.2310510356281e-06
-3.33974814460186e-05
-3.79376966795768e-05
-1.57819362007465e-05
-2.29161744910741e-05
-3.57284235338691e-05
-2.16314288552752e-05
-1.57985320073178e-05
-2.05100654603344e-05
-9.37525305194269e-06
-3.01635159515463e-05
-1.27183623475333e-05
-2.92729276309734e-05
-2.31579477912904e-06
-4.01843449850013e-05
-2.42010871305663e-05
-2.67479974693808e-05
-2.20860648677699e-05
-2.02409500518303e-05
-1.41228882731327e-05
-2.28301925569572e-05
-1.3830286176558e-05
-2.9272279374155e-05
-1.58361855592291e-05
-1.46412604176877e-05
-3.59946205030193e-05
1.66204298319281e-08
-2.93568426825313e-05
-2.25942633394529e-06
-2.68086038752156e-05
-1.13714953441188e-05
-3.30068621591406e-05
-1.65564372505722e-05
-1.55078272283949e-05
-9.78654606680568e-06
-5.04949725538209e-06
-5.06693827874745e-06
-2.92739972483102e-05
-2.03116845646831e-05
-2.96376267339799e-05
-1.72936408956707e-05
-1.96308327077264e-06
-1.81711952381155e-05
8.52220785543255e-06
-1.70642997093401e-05
-3.02029026329193e-05
-2.61000534223112e-05
-1.06057849003155e-05
-2.48432353406373e-05
-2.33416620306898e-05
1.50081606409995e-05
-2.32540447254794e-05
-3.54095839579485e-06
5.59190449188804e-06
-1.02803888812076e-05
-3.33159475444709e-06
-4.89223492996934e-05
-3.10599163143735e-05
-2.28978691989163e-05
-3.60913117895195e-05
-3.15996127913528e-05
-3.76724845082682e-05
-2.24309757010392e-05
-2.00207393196503e-05
-5.04419802347676e-06
-2.31275825067036e-05
-1.40809672823782e-05
-5.07456126274955e-06
-4.0988147588e-05
-1.87933695061439e-05
1.1701566529937e-06
-2.74130554169812e-05
-2.4452133579129e-05
-2.59689198133911e-05
-3.31661899238859e-05
-3.09046083157448e-05
-3.38554519866729e-05
-3.19306816960871e-05
-2.81609552155886e-05
-3.09856300877145e-05
-1.89519010397515e-05
-7.24765507269687e-06
-1.64040704086351e-05
-4.68000591348314e-05
-3.20763873030003e-05
-3.6218646258573e-05
-3.94998469649417e-05
-1.30993170590037e-05
-2.25604801575675e-05
-1.83535219307911e-06
-1.10555826804875e-05
-3.76271377226673e-06
-1.26777699291471e-05
-3.93027140760203e-05
-5.44786064191487e-06
-1.31909386276718e-05
-8.61067969498008e-06
-2.40132830984641e-05
-5.42459165237839e-06
-1.94278873664704e-05
-2.94857930616674e-05
-2.82148269104598e-05
-3.77335808524264e-05
-1.3425718636499e-05
-5.82442309794641e-06
-6.58657742060668e-06
-2.5321816719538e-05
-3.37541331851378e-05
-3.03111980354928e-05
-1.24646739537953e-05
-1.97726886973132e-05
-6.93860127934306e-06
-1.81540358079643e-05
3.23474226708019e-06
-1.90075453500313e-05
1.73093794365426e-06
4.0262102482439e-06
-1.22186418368869e-05
-3.34029451499681e-05
-2.11493771771953e-05
-2.26722891448445e-05
-4.60966060787418e-05
-3.07878941838532e-05
-1.75482444981339e-05
-1.43354421105798e-05
-1.24785962951252e-05
-1.37018704221654e-05
-2.02524945116491e-05
-1.03523432657529e-05
-2.61099129987012e-05
-1.47165549931902e-05
-1.50365656549457e-05
-1.59383069827646e-05
-2.05959103643983e-05
1.06812008696605e-06
-1.25234662024216e-05
-2.49873033664221e-05
-2.27457562499196e-05
-1.66979668659489e-05
-2.44633364549603e-05
-2.21931242136765e-05
-1.16276086141368e-05
-3.29143485229811e-05
-3.24406989558848e-05
-1.52945639011313e-05
-6.78065728207039e-06
-1.79636205925424e-05
-2.19682945341458e-05
-1.60590691554704e-05
-2.74742528412032e-05
-2.03657825463468e-05
-2.28070677611827e-05
-4.01254112791373e-05
-2.18891600348607e-06
-3.1254356908952e-05
-3.21034176367082e-05
-1.9976071780849e-05
-7.88317083238577e-06
-3.87217370144635e-05
-2.81037685697268e-05
-1.97445546293012e-05
-1.3672562404393e-05
-4.60785662168402e-05
-1.37548620024674e-05
-1.92758505671022e-05
-1.8537536943763e-05
-4.25515998707829e-05
-2.79506871111017e-05
-3.14234339019499e-05
-1.16312911800328e-05
-4.56413917796481e-05
-8.90173014347635e-06
-1.7441375616155e-05
-8.58108451044496e-06
-2.87937145793039e-05
-9.82570244755675e-06
-1.3937299719948e-05
-1.76873593749117e-05
-4.14583899688769e-06
-2.59036902972649e-05
-2.34910216445289e-05
-4.76205542675116e-05
-4.09247981261254e-05
-3.61666991740897e-05
-3.40183463120115e-05
-1.67877877045082e-05
-2.8307640950955e-05
-3.38874013769363e-05
-4.88131210759732e-05
-3.44184730379566e-05
-3.32432697666881e-05
-1.75961828461717e-05
-4.69617228476706e-05
7.66735136961214e-06
-1.61463549288457e-05
1.73068972617873e-06
-2.41714118776437e-05
-3.04962937826079e-05
-2.53995389326004e-05
-4.93442835198712e-06
6.64491772695825e-06
-8.80189459008036e-06
-1.59040496685268e-05
-3.20276729277478e-05
-2.8120826963614e-05
-1.76446627258806e-05
-2.86929210332731e-05
-2.28807397127554e-05
-1.73110275329361e-05
-1.22736903116211e-05
-1.748825335882e-05
-3.14003872758044e-05
-3.46758887026095e-05
-8.50875582852033e-06
-3.77435485484284e-05
-9.17342760826367e-06
-3.60242893942382e-05
-1.41285307707184e-05
-2.37081384782849e-05
-2.93778826529339e-05
-4.45327829513693e-05
-1.45309863455801e-05
-7.32893308261525e-06
-2.11254731081802e-05
-1.33632874542743e-05
-2.62612638734047e-05
-3.15102648683212e-05
-3.92650533536553e-05
-3.23955486837376e-05
-4.94457958360131e-05
-1.29516904897551e-05
-1.56058472242238e-05
-1.23876508636723e-05
-1.00338548004972e-05
-7.10905722008947e-06
-2.36948177467842e-05
-2.48748239489857e-05
-5.45448713559331e-05
-2.55793869391133e-05
-3.81836966559251e-05
-9.57310344854184e-06
-3.19522131099878e-05
-1.76082698886501e-05
-2.35531261609871e-05
-1.77908916666221e-05
-3.9727616872459e-05
-6.59974366956115e-06
-1.92552563672866e-05
-2.85893547520428e-05
-3.97473972985871e-05
-3.222798246768e-05
-1.22802192947896e-05
-2.54914827277298e-05
-2.65323604627771e-05
-2.43642650275869e-05
-3.1390504577531e-05
-2.57520169144661e-05
-3.22076039066561e-05
-4.31783024897574e-05
-2.18687990081959e-05
-1.38575988992565e-05
-2.49405084180353e-05
-4.605396259655e-05
-1.13388155970774e-05
-1.04503847964311e-05
-1.59627016906258e-05
-3.4790913817024e-06
-3.31756079845243e-05
-4.10989282757051e-05
-1.50581003969484e-05
-1.68450343169081e-05
-1.94765081102677e-05
-2.2657211667017e-05
-1.50651362556364e-05
-1.67854569661348e-05
-3.05068041679215e-05
-2.30145230167993e-05
-8.3473552025879e-06
-1.22412959581049e-05
-2.53991420767942e-05
-1.84482931517979e-05
-6.48971978511477e-06
-3.34320602793937e-05
-2.38433156669162e-05
-1.61014568028262e-05
-3.01478770294972e-05
-4.23990788976837e-05
-6.98582108681136e-06
-1.21238397977243e-05
-2.70432703065104e-05
-7.3042295622747e-06
-1.96090003879656e-05
-2.16766184904744e-05
-1.82473239963595e-05
-4.49344450069646e-05
-1.7090134471397e-05
-1.58909830672979e-05
-1.84798325204271e-05
-2.9943062791227e-05
-8.81389646556372e-06
-3.92888788229283e-05
-2.29826603467884e-05
1.78537485927773e-06
-2.84883496013376e-05
-1.08846877579631e-05
-2.47715891008651e-05
-2.56615268172768e-05
-3.43381456216912e-05
-2.18271968886461e-05
-4.5109961583963e-05
-3.7601895865897e-05
5.74663073798409e-06
-4.13121216904509e-06
-3.75707567752246e-05
-2.12493915341891e-05
-9.10215565280398e-06
-1.06517642074111e-05
-8.95267821456829e-06
-1.49882368594169e-05
-2.6222980398732e-05
-1.59235779114172e-05
-9.7769611068181e-06
-7.39884321181731e-06
-1.8721368594245e-05
-3.19857872083835e-05
-2.5361449172291e-05
-3.54363114225767e-06
-2.954609257517e-05
-2.47380368800131e-05
-2.20526736125192e-05
-3.07502057160415e-05
-1.84849656954843e-05
-5.25021077892927e-05
-3.55073540517891e-05
-3.44411633756931e-05
-3.6699482042479e-05
-1.53587497808299e-05
-1.72405819622601e-05
-1.72039541172795e-05
-2.51277508816163e-05
-2.6018762373585e-05
-3.68294291303689e-05
-1.75351976924385e-05
-1.4935511730787e-05
-2.57470710426581e-05
-9.75125480991069e-06
-1.23212940868027e-05
-1.22201444724531e-05
-1.83529843397471e-05
-3.26154504391333e-05
-2.56557562372503e-05
-4.05488352653804e-06
-2.17119777524087e-05
-2.3225991468864e-05
-1.84869963989917e-05
-5.51706800434745e-05
-3.239298878973e-05
-2.51177584358584e-05
-9.37447515813819e-06
-2.85709075821353e-05
-2.74200604254006e-06
-1.64766875961325e-05
-1.80931678154484e-05
-3.27424562703774e-05
-2.27248218141421e-05
-1.78590531017227e-05
-4.20859542261636e-06
-3.43827819191508e-05
-2.01837850653395e-05
-2.2397284322092e-05
4.95614889354772e-06
-1.22552576153104e-05
-1.57601494125835e-05
-3.20875255873697e-05
-1.53947196524161e-05
-9.62535202687905e-06
-2.33839603447791e-05
-2.43513834032238e-05
-3.48858211661264e-05
-3.88001806506288e-05
-2.15807296003022e-05
-2.21197401433296e-05
-9.84019389523376e-06
-5.47783420597599e-05
-1.90906224899798e-05
-3.29358985517233e-05
-2.20354826853973e-05
-3.22195027553519e-05
-1.44299482550132e-05
-1.35685814419299e-06
-6.22354815130396e-06
-3.2802410105e-05
-1.75629088023919e-05
-2.5355154947903e-05
-2.06329128918103e-06
-2.85385197993566e-05
-2.14225606870738e-05
-2.00276706724153e-05
-3.51893120431252e-05
-1.54306187367555e-05
-2.1320285221019e-05
-3.25442135206703e-05
-3.90585638485781e-05
-1.36483523563249e-05
-1.8630675499283e-05
-3.14750627610124e-05
-2.66213608078751e-05
-1.2113949698203e-06
-3.39301441010421e-05
-1.2805643537887e-05
-3.79973898236741e-05
-1.48909151065254e-05
-4.39276485715425e-05
-1.94478661084166e-05
-1.55733109511893e-07
-2.61544454693195e-05
-3.39063933036281e-05
-2.48319171384245e-05
-1.34919279439056e-05
-2.20247961302683e-05
-1.13661552099835e-05
-1.0195982382852e-05
-4.09601591709829e-05
-1.03523018288237e-05
-2.90920200037689e-05
-4.96995873949148e-05
-8.86724340763913e-06
-1.6687539402327e-05
-5.32544666122746e-06
-5.7725169800708e-06
-4.02766485871031e-05
-1.32959713619009e-05
-2.08696327302035e-05
-2.04767674825963e-05
-2.24949507709662e-05
-3.29137166954615e-05
-2.427264661315e-05
-1.98341050576488e-06
-1.35317671644218e-05
-4.93285266939136e-05
-5.98026522937043e-06
-4.41326397291465e-05
-4.41653725374616e-06
-2.55058717238069e-05
-1.21076000613322e-05
-1.84629023238639e-05
4.86346310308318e-06
-3.48124304578302e-06
-3.15440567116911e-05
-3.175823990261e-05
-1.66517816037342e-05
-1.99148332052556e-05
-2.29419439312844e-05
1.00322609963038e-06
-1.50664562913027e-06
-1.45031084449649e-05
-1.26396335418743e-05
-2.98176581414226e-05
-1.59807947371429e-05
-1.82501845829695e-05
-2.67124662722855e-05
-4.56067376834254e-06
-3.66153551756766e-05
-2.00667987954074e-05
-7.30836588400317e-06
-3.04562652029878e-05
-2.97338957898675e-06
-1.87427510793431e-05
-2.38091888287001e-05
-1.31878249763852e-05
-2.41054161447935e-05
-1.63101440529345e-05
-1.02732605572525e-05
2.37278479288684e-06
-1.70726909782961e-05
-2.53785458864902e-05
-2.31456197395043e-05
-1.85942424448104e-05
-6.41761878838226e-06
-3.87122695026507e-05
-3.53045382340825e-05
-4.60882253882376e-06
-2.04897001102858e-05
-3.0421543765694e-05
-1.84610808789414e-05
-1.12141173179279e-05
-8.51603419595455e-06
-4.83904521187239e-06
-3.0134973088096e-05
-2.28514462113588e-05
-1.24374005162048e-05
-2.89733500869609e-05
-2.91838584961685e-05
1.8745055623929e-06
-2.14681269069541e-05
-1.96096273743405e-05
-1.31169396088274e-05
-2.07174292927861e-05
-1.05376233689623e-05
-4.26069678543796e-05
-2.73618144648022e-05
-1.78257113657696e-05
-1.61896602109722e-05
-2.29830643572164e-05
-2.53033051708775e-05
-1.74981808290122e-05
-1.1787985316177e-05
-1.71178352028119e-05
-9.40335341524871e-07
-1.51373770827023e-05
-7.26875494005021e-06
-3.7157255064105e-05
-9.39818105803446e-06
-2.25762065336346e-05
-1.75180521893146e-05
-1.81208755386694e-05
-1.487932358652e-05
-1.94368784312273e-05
-2.09520412963803e-05
-1.93808745005774e-05
-2.37699461408423e-05
-1.98542539105314e-05
-3.16483309966447e-05
-2.06228602539765e-05
-4.1595199467017e-05
-2.20878483264737e-05
-9.2498670421738e-06
-2.37642046819012e-05
-3.3564940531422e-05
-1.46403732714885e-05
-6.08335369281174e-06
-2.82258251586324e-05
-2.98191428948129e-05
-3.28264494841847e-05
-2.71821974620322e-05
-1.72296126231757e-05
-1.93488920888161e-05
-1.91709441304698e-05
-1.03120169494932e-05
-2.63489464057048e-05
-1.69366239271875e-05
-2.40965164815276e-05
-1.47898601513025e-05
-3.37913601925957e-05
-1.92390378681334e-05
-3.14696511223866e-05
-2.06080903292681e-05
-5.39328492128531e-06
-1.56042251432118e-05
-1.34586657953244e-05
-1.98282384291663e-05
-2.96088275472242e-05
-2.36750675936976e-05
4.24280474683461e-07
-1.74551832904714e-05
-2.33922953665285e-05
-4.13915666392197e-05
-1.60849260418162e-05
-8.00639604754781e-06
-1.83144905724894e-05
-2.37833879362159e-05
-4.4950587879358e-05
-4.31853916818385e-05
-3.28894062454027e-05
-8.57749753770736e-06
-2.20623185653791e-05
-3.92355909678246e-05
-2.53788352621632e-05
-1.83059820100374e-05
-3.56614905156599e-05
-2.67589929539356e-05
-1.21987665913934e-05
-1.50267656484356e-05
-1.494383989008e-05
-1.23771407874532e-05
-1.14295861791159e-05
-1.20265408092068e-05
-2.99604092186287e-05
-3.2860385269152e-05
-2.92944820578701e-05
-3.23684254735747e-06
-6.36477267842715e-06
-1.80702405741955e-05
-2.67842983544898e-05
-2.69649545730976e-05
-1.15099554340197e-05
-1.45259659595931e-05
-2.77509250012769e-05
-2.03699915053038e-05
-2.02667129264118e-05
-1.08716112591591e-05
-1.46375933625771e-05
-2.19861666287227e-05
-3.51825395866178e-05
-1.15566388136352e-05
-2.05713889517427e-05
-1.21182225810929e-05
-2.19150564305124e-05
-2.38349966730613e-05
-2.17018597604832e-05
-1.90688114201975e-05
-3.34803182004267e-05
-7.14984612803887e-06
-7.38912288270471e-06
-4.73395597307275e-05
-2.36583092435031e-05
-1.86356825550553e-05
-2.10427085620438e-05
-3.00237040419096e-06
-1.33826785083963e-05
-2.04229064672749e-05
-1.33985753758315e-05
-3.02577651170267e-05
-3.31990337518644e-05
-2.19231396595062e-05
-2.64954387492276e-05
-2.02357061205804e-05
-1.57215192544854e-05
-1.91426384718225e-05
-2.55304215894331e-05
-3.37354159419025e-05
-2.24479382821942e-05
-1.67079897596044e-05
-3.72240124779666e-05
-2.69595803820881e-05
-1.23268200012687e-05
-1.72394058565123e-05
-2.06570602341137e-05
-1.95637430292319e-05
-1.03240210329099e-05
-2.16831975186292e-05
-3.55995229901032e-05
-2.79662369402857e-05
-3.32087419395656e-05
-1.64869232292808e-05
-2.65137339565145e-05
-3.20517563949936e-05
-1.6927750514561e-05
-1.42588106727305e-05
-1.86920774636621e-05
-2.74817398744662e-05
-2.05515421440855e-05
-3.39750129091974e-05
-5.1444141823488e-05
-2.33392615183991e-05
-3.04462713298776e-05
-1.35773214192949e-05
-2.10065867408661e-05
-1.41089266654785e-05
-3.84098058295946e-05
-1.48587101471242e-05
-2.1404861160551e-05
-7.2836148566557e-06
-1.75814296989606e-05
-2.76558063555787e-05
-2.28960555052011e-05
-9.64078441672172e-06
-1.68577109394693e-05
-3.77331741470847e-05
-1.87387636606666e-05
7.06302458380633e-07
-2.1943117232998e-05
-1.29235796175419e-05
-1.85667707074625e-05
-1.65507900156114e-05
-5.10701711742268e-06
-1.67489289610605e-05
-9.18503106750985e-06
-3.56946420593282e-05
-4.3992863618917e-05
-2.14608259068452e-05
-7.1689519395667e-06
-1.49607020717492e-05
-2.08388457577433e-05
-8.58596019470404e-06
-3.18677624585695e-05
-2.06050940455966e-05
-4.39284792984236e-05
-1.41836607362809e-05
-1.13147895823642e-05
-1.85298180222732e-05
-2.95898352032265e-05
3.48834514975935e-06
-3.77569981813294e-05
-3.40156057407072e-05
-2.50002105448172e-05
-1.13184108908487e-05
-3.74024103217907e-05
-5.36272446418002e-07
-8.64431334339173e-06
-6.53247730983066e-06
1.16649974094447e-05
-1.3154165910244e-05
-4.23008409080503e-05
-9.00439358217977e-06
1.21596804223924e-05
-3.62008920786296e-05
-1.79608826173454e-05
-2.57892009289691e-05
-1.03257041128742e-05
-1.95133704489686e-05
-2.46219152994395e-05
-3.73695601057442e-05
-2.58852733033276e-05
-1.82626644940663e-05
-2.18503573152219e-05
-4.87093767421072e-06
-1.53283262645028e-05
-8.40264065057929e-06
-3.01968920250129e-05
-2.61063938208635e-05
-2.06436422571162e-05
-2.7173784901633e-05
-2.90968985367215e-05
-3.04795500878294e-05
-2.8752061281615e-05
8.16003364448115e-06
-2.6567106115613e-05
-2.58294293299057e-05
-3.58343555695058e-05
-3.71585825571975e-05
-2.84886913956676e-05
-2.61587654512431e-05
-2.04694454986618e-05
-3.31321863489617e-05
-1.28123300643027e-05
-3.01377850032131e-05
-2.2687158063195e-05
2.22757285142734e-06
-4.11488699726501e-05
-3.24598178777685e-05
1.58788003566936e-06
-2.24543655192647e-05
9.54888205997068e-07
-1.27843399589423e-05
-3.75505065516986e-05
-2.02926656061085e-05
-3.98599038514072e-05
-4.33916833397942e-05
-1.88255058796619e-05
-8.87964624006387e-06
-8.20100295876684e-06
-4.3200941222529e-05
8.08139238095556e-06
-2.74046656915666e-05
-1.54311258657371e-05
-1.92383044624037e-05
-3.39574334003233e-05
-3.18203903048127e-05
-1.79253983214566e-05
-7.38861232073217e-06
-1.78882900599882e-05
-1.42776367956884e-05
-1.54209503709836e-05
-1.59605339758894e-05
9.51529306687654e-06
-1.90669830832585e-05
-9.12500068055844e-06
2.85837751007229e-06
-3.64962207551455e-05
-1.7090445364998e-05
-1.27305919366853e-05
-2.27878500132885e-05
-3.30044796603572e-05
3.05302512653111e-06
-2.26085626349626e-05
-3.31895830938199e-05
-1.88913254941997e-05
-4.33321334249284e-06
-2.73309169077333e-05
-2.30532997768693e-05
-1.92433404607194e-05
-2.19757707704842e-05
-1.40307270270171e-05
-8.60037199825124e-06
-1.74143184519108e-05
-3.56600314147753e-05
-1.42272241546252e-05
-3.61113517300353e-05
-2.0286725266231e-06
-2.53274594924707e-05
-3.42171158490652e-05
5.52076408556973e-06
-6.95482567340555e-06
-9.41266977431204e-06
-2.8490374576076e-05
-1.58949991322618e-05
-3.20042650759581e-05
-3.20478223737262e-05
4.90167225994606e-06
-1.51120468008047e-05
-2.94957289781275e-05
-2.01024270854696e-05
-1.90406581266495e-05
-3.06546158662124e-05
-2.26173149026207e-05
-3.30309815580621e-05
7.33845902785273e-06
-1.70905718565296e-05
-1.94920518196793e-05
-4.9464626543141e-05
5.79667353345608e-06
-3.1169828844954e-05
-4.4061049964392e-05
-2.57667184363821e-05
-2.57711828244466e-05
-2.97828052444862e-05
-1.53674843106718e-05
-6.33015787764614e-06
-1.95214021675351e-05
-3.62106044148021e-05
-1.79750509990009e-05
-1.17346840431689e-05
-4.97328018162015e-05
-2.52830875734156e-05
-7.28984078276816e-06
-4.55757040734365e-06
-2.46126626679306e-05
-1.15614375274051e-05
-1.42516286112222e-05
-1.23873788145103e-05
-2.10666727009634e-05
1.29209817429849e-05
-2.7104125319336e-05
-3.51942649449977e-05
-1.49591784803758e-05
5.75309981198662e-06
-2.65828960011124e-05
-5.46925865824554e-05
-2.14906857947896e-05
-2.48612734898446e-05
9.01117319349293e-06
-1.46126013059016e-05
7.39582285802086e-07
-2.42964067044616e-06
-5.03843435020683e-06
-2.1738662429517e-05
-1.93528813252505e-05
-2.2424868204605e-05
-3.82772231584292e-05
-1.09496017017466e-05
-9.62316202000867e-06
-1.80764456700642e-05
-2.5140565920275e-05
-1.39102010925798e-05
-4.26481487375538e-05
-2.898460531857e-05
-1.86976023227489e-05
-1.80542965451066e-05
-2.58282655725978e-06
-1.27839930672093e-06
-8.84717298402096e-06
-1.58674030040987e-05
-1.80453351924975e-05
-3.33503235576431e-05
-1.76164041672273e-05
-6.72932184583413e-08
-3.02659304270531e-05
-3.08908993823515e-05
-1.94267450309437e-05
-5.1826659636783e-06
-4.18488658726878e-05
-2.79961355582352e-05
-1.84005881946225e-05
-3.02420628886203e-05
-1.17526762000834e-05
-1.72439650193094e-05
-1.4030994527517e-05
-2.4475386517351e-06
-2.17381342730098e-05
-2.48739628092163e-05
-1.19981938660729e-05
-2.05064339747277e-05
-1.67736699709554e-06
-3.26443912511565e-05
-2.17914476165358e-05
-2.30643654697751e-05
-2.21968136910141e-05
-3.10621155735136e-05
-2.65466001143332e-05
-9.77939667574217e-06
-1.30172372289515e-05
-3.87746535866988e-05
-2.84763814899393e-05
-2.77233049565033e-05
-2.73923394661911e-05
-2.52222124634739e-05
-2.78666410286384e-05
-1.88203049919116e-05
-1.3433010006819e-05
-8.27470876829407e-06
-1.75311631573882e-05
-3.44507998293256e-05
-2.12928396475869e-05
-4.2727489759573e-05
-5.52919173921502e-06
-2.56434946007463e-05
-2.88654389614225e-05
-1.19925774590856e-05
-2.88730067444149e-05
-1.16642166524951e-05
-1.57474376678893e-05
-3.09685938508805e-05
-2.33038136814416e-05
-4.24692085200609e-05
-9.41768603184867e-06
-4.01790421277219e-05
-2.29116876258493e-05
9.71367065480431e-06
9.00646789959435e-06
1.90115474997777e-06
-2.92777588915808e-05
-1.91117837469346e-05
-2.43445692298851e-06
4.98378140608974e-06
-2.58393604594966e-05
-1.98630605825424e-05
-1.2782216047487e-05
-1.35656690967346e-05
-1.91575360423196e-05
-1.82486990138815e-05
-1.3308834867547e-05
-2.72191041924888e-05
-4.11831235703503e-05
-1.24674997053582e-05
4.12248969133905e-06
-1.1186902096853e-05
-3.98115198806482e-06
-1.67830339101499e-05
-1.0189712356954e-05
-3.09306581735164e-05
-2.93823346494267e-07
-1.90062223188492e-05
-1.81478555633052e-05
-1.76305869020513e-05
-2.0855642116278e-05
-3.08153693576284e-05
-1.61861036674788e-05
-3.22372564563404e-05
-1.21200099790849e-05
-1.48944605554306e-05
-1.7222722622246e-06
-1.15895760780672e-05
-1.03821479672559e-05
-1.3760914090858e-05
-2.15034568865721e-05
-2.81922946102921e-05
-2.87699306019854e-05
-1.15591631340503e-05
-2.5743086249792e-05
-1.17339276363059e-05
-3.01768766179058e-05
-1.57220062924952e-05
-3.74138681802738e-05
-2.60796734232341e-05
-1.56294155694306e-05
-2.98628921995594e-05
-2.50787405237245e-05
-1.75727132757166e-05
-4.24040133953041e-06
2.19721978956069e-06
-3.29919160645922e-05
-2.15242076522076e-05
-1.00123791580712e-05
-2.0595593933062e-05
-5.19756104604514e-06
-2.20337042572238e-05
-1.59020666005044e-05
-1.18573071238098e-05
-2.39348130669206e-05
-9.8375319702867e-07
-3.4242125166463e-05
-3.3644946229423e-05
-2.85356695793282e-05
-3.52163774412647e-05
-3.66415557763484e-05
-5.06906885572956e-06
3.19086467717553e-06
-3.86352141299243e-07
-3.63639339551698e-05
-6.57664904155433e-06
-3.76209583030241e-05
-9.49647410235941e-06
-2.31669798571753e-05
-1.31467395795654e-05
-1.54196275423006e-05
-1.85633045922943e-05
-2.64330525653329e-05
-1.2542070730913e-05
-1.7850669320491e-05
-1.14868438684693e-05
-1.27379248432771e-05
-1.56530964919001e-05
-1.42686709856837e-05
-4.39378079243103e-06
-3.86869913363751e-05
-1.48663024676474e-05
-1.19672206533937e-05
-2.82320954877068e-05
-2.57349831517248e-05
-3.97155047782261e-06
-2.55365409808004e-05
-1.69542596436922e-05
-2.60450229410089e-05
-2.52477126971041e-05
-3.19282113384347e-05
-3.4521959832815e-05
-1.69819488393474e-05
-2.10985524637665e-05
-3.04586621903519e-05
-1.31789400969365e-05
-2.36791745748287e-05
-2.33282298836941e-05
-2.4583845375233e-05
-2.63084540484546e-05
-3.2583852624223e-05
9.30355612884444e-06
-2.98730581738153e-05
-2.61732923584654e-05
-3.69398751254073e-06
-7.87359879945474e-06
-3.49256626975581e-05
3.21307611256864e-06
-1.92320978557299e-05
-1.0482638094856e-05
-4.10475449336492e-05
-3.56553024274588e-05
-1.64765050087178e-05
-6.93040685826305e-06
-2.10094667430911e-05
-2.65839018306511e-05
-1.98133476871531e-05
-1.38170444155762e-05
-2.14458981823989e-05
-3.22742445049895e-05
-2.38135768227509e-05
-1.8771994294112e-05
-1.83491855225934e-05
-2.54398648282117e-05
-2.35241926267234e-05
-2.62978678667072e-05
-2.44036560710289e-05
-4.10019225320761e-05
-2.13005887626166e-05
-1.75685289965997e-05
-4.70817925158787e-05
-1.20531775102616e-05
-1.56876381460297e-05
-3.77466592527855e-05
-8.07850897245869e-06
-1.3577085378232e-05
-1.32165447601895e-05
-1.72866004304149e-05
-1.80803727601358e-05
-2.74111812901747e-05
-2.67736845082704e-05
-3.93146905339527e-05
-3.31125167419934e-05
-1.84028120002796e-05
-2.86186558237951e-05
-9.72210884587335e-06
-2.89769890720083e-05
1.20548948248406e-05
-8.30993205665755e-06
-8.29273221802479e-06
-4.76400583412234e-05
-3.01071560694883e-05
-2.74436311006395e-05
-1.48677604172469e-05
-2.13265103328292e-05
-1.69336547596805e-05
-2.40862408359492e-05
-4.09050405606041e-06
-2.3197997582821e-05
-3.38238550070619e-05
-2.35436171229698e-05
-1.25116541083222e-05
-2.68674723995208e-05
-3.24202232832241e-05
-1.52784523362533e-05
-3.04593077619856e-05
-1.23728885936697e-05
-1.35285011622621e-05
-6.350131618068e-06
-1.04483663223197e-05
-5.13335291651403e-06
-1.43412428709155e-05
5.23360901638072e-06
-2.56316953849555e-05
-2.14823058073705e-05
-2.9119990423157e-05
-4.05768906651833e-05
-4.29803991916673e-05
2.10537450145297e-06
-2.44135438685684e-05
-2.87669437655847e-05
-5.10212176253233e-05
-2.92014837275633e-05
-1.42582074312856e-05
-9.87830403267119e-06
-2.39801852638887e-05
-3.8607869241304e-05
-3.81652839666892e-05
-3.69488558165005e-05
-1.62587016253341e-05
-2.73369086318697e-07
-1.95190291058318e-05
-2.16957042131464e-05
-7.84814917222733e-06
-1.89000383151789e-05
-4.34185602416092e-05
-1.08928511809307e-05
-1.72643086240022e-05
-2.35263008287543e-05
-2.7801815607684e-05
2.24156322824367e-06
-2.10626634568245e-05
-1.18347496483733e-05
-2.4561241998179e-05
-1.06620011253546e-05
-2.54711939755897e-05
-2.31785247383408e-05
-1.30888606610696e-05
-2.39653732447776e-05
-2.17023423492828e-05
6.39655875356974e-07
-2.78784907873269e-05
-1.02289386007486e-05
-2.05371853897249e-05
-2.62784699342931e-05
-2.6768079593571e-05
-3.05085962246721e-05
-3.86741327936945e-05
-3.44993003982898e-05
-8.98363661100962e-06
-2.36672285174075e-05
-9.98233363950618e-06
-3.09722006649608e-06
-1.35901869122229e-05
-1.84871741309981e-05
-4.09843345640304e-05
-2.75073898446844e-05
-3.16745012829187e-05
-2.45675708344655e-05
6.37883667312926e-06
-2.27280110793778e-05
-3.10211285342467e-05
-1.99639260813706e-05
-2.39477475616105e-05
-1.69861222905025e-05
-2.33467197168807e-05
-4.4114424166072e-06
-2.51938469485073e-05
-9.11736131822298e-06
-9.60710536587736e-06
-7.52776238460063e-06
-1.33975829173918e-05
-9.47014938905528e-06
-3.20298221251227e-05
-2.10268957270576e-05
-7.67635868504336e-06
-1.67440998687127e-05
-1.67788677818508e-05
1.00687499921839e-05
-2.74689644155884e-05
-4.46621985991302e-05
-2.666618212492e-05
6.5275624270871e-06
-4.11978280142289e-05
-3.33032468690478e-05
-3.57616641982435e-05
-1.22425781391026e-05
-2.67609510811198e-05
-3.29421335584925e-05
-1.15957220930145e-05
5.91925830180219e-07
5.80051511791e-06
-2.58145421417569e-05
-1.83171099215271e-05
-2.41941050063945e-05
-6.41409008330836e-06
-3.51122271769694e-05
-1.13162057748123e-05
-2.50285863556506e-05
-1.81061634603581e-05
-4.92948455980163e-05
-4.26651573434206e-05
-3.12222307680508e-05
-1.13012796289753e-05
-1.42892169605926e-05
-1.8205754682795e-05
-3.0110107627521e-05
-1.26934232423941e-05
-3.26459864411599e-05
1.46279079438048e-06
-1.8750366800416e-05
-1.55517017963796e-05
-6.95980327508363e-06
-3.79081816795209e-05
-2.48357629939199e-05
-4.21979657552842e-05
-2.36064844544465e-05
-9.16571722523222e-06
-5.36384229263444e-06
-2.65644352181057e-05
-3.4198086721572e-05
-2.55299162139846e-05
-1.59211668804969e-05
-4.29220827733073e-06
-1.60332338520207e-05
-1.76550966088951e-05
2.24207270630765e-06
-5.19577546427068e-05
-2.67175057606105e-05
-2.65505351266676e-05
-2.33415874160738e-05
-9.13378297200611e-06
-1.70422513250804e-05
-1.03666860476539e-05
-2.66398153440249e-05
-1.25259539156369e-05
-1.97465820451978e-05
-1.05142594122677e-05
-1.95055558613667e-05
-6.93424971237157e-06
1.01502453513242e-05
-2.00363144966061e-05
-1.39264446872828e-05
-2.19920667828479e-05
-3.96517488627026e-05
-3.54520690497692e-05
-3.79132648558909e-05
7.94190930301079e-07
-1.63877080364151e-05
-1.68745970099306e-05
-2.42261496255022e-05
-2.30940514291947e-05
-1.68232010707935e-05
5.52915438632953e-06
-1.44108737750238e-05
-7.05226901260176e-06
-2.52967685668976e-05
-2.55850095166388e-05
-1.61203265245784e-05
-2.09209734495206e-05
-1.3648389660446e-05
-3.94096647000216e-05
-1.24992837227513e-05
-9.37003961285174e-06
-2.90217700902744e-05
-1.43546650581275e-05
-2.01448362081331e-05
-1.67674351313412e-05
-3.30532532400786e-05
-1.53505631637652e-05
-2.23409393354276e-05
-1.73672224627206e-05
2.19694249284181e-05
-4.51322722683176e-06
-2.5240940661956e-05
-2.72702591747231e-05
-4.12967399489984e-05
-9.06661460603987e-07
2.91556980793553e-06
-8.55639157470194e-06
-3.52527571162647e-06
1.9115804781837e-05
-1.72106596426455e-05
-1.32518407410899e-05
-2.64231401200898e-05
-1.05682267750943e-05
-9.52049372272148e-06
-2.61403338665598e-05
-2.32384711493686e-05
-1.96590816697637e-05
-2.1364720177875e-05
5.83892325948875e-06
-3.35461375475104e-05
-1.03847539846862e-05
4.37247651941371e-06
-2.57907149433398e-05
-1.68574965139461e-06
-1.01249019807712e-05
-3.18531486197218e-05
-2.58305960206581e-05
-2.51128489065857e-05
-2.69953146281902e-05
-3.36609422378071e-05
-1.73757644760262e-05
-2.84854937299073e-05
-1.88184758015317e-05
-5.58538302490489e-06
-2.5286191793175e-05
-1.66765395810089e-05
-4.29689870545698e-05
-3.49276430260362e-05
-1.30667386335188e-05
-3.24924859495412e-05
-4.26016244538676e-07
-1.76842639851242e-05
-2.49398676062855e-05
-2.66976176637331e-05
-6.19919181501399e-06
-5.28817066171855e-06
-1.68501448288023e-05
-3.27212567790865e-05
-1.3300897641497e-05
-2.26129302925568e-05
-2.56306054179159e-05
9.92164847628803e-06
-1.91661580815211e-05
-1.84512695648307e-05
-3.8942532596768e-05
-8.85461807767682e-06
-5.29275930179999e-08
-2.86018748693536e-06
-3.98576641944242e-05
-2.22272251512373e-05
-2.37908428074205e-05
-4.23946916868651e-06
-2.85741302697046e-05
-6.11999121679206e-06
-1.87217023057445e-05
-2.90821518152964e-05
-2.78616407489036e-05
-3.16362594614408e-05
-1.57469162107531e-05
-2.1997287855087e-05
-2.64198768325215e-05
-1.65563433245556e-05
-3.30238857243717e-05
-1.30917543488094e-05
-1.88196648065919e-05
-2.87084716110839e-05
-1.50457096309e-05
-2.57676663823942e-05
-1.62895452484015e-05
-9.20706781031089e-06
-1.94317803692962e-05
8.29514168147691e-06
-3.20743030063501e-05
-3.31984481812787e-05
-2.31443389280688e-06
-1.12920893979619e-05
-1.30183455230855e-05
-1.528872136727e-05
-2.63455249530535e-05
2.68300046066467e-06
-6.50307492994191e-06
-2.20018789412324e-05
-1.08854435337271e-05
-3.86978782134625e-05
-2.31159480242643e-05
-1.95220716828948e-05
-2.6241466151249e-05
-4.172992779938e-05
-1.45567221818e-05
-1.93980874978932e-05
-2.28907580820136e-05
-4.50108005660524e-05
-2.28163187259671e-05
-3.81218871840248e-05
-2.91183829204331e-05
-2.44997211345963e-05
-1.65709404977535e-05
-2.45911385746466e-05
-2.61203008795701e-05
-8.1925296743285e-06
-2.20656370931808e-05
-4.1409543939032e-05
-1.28959378946262e-05
-2.6210949063194e-05
-1.32581029736487e-05
-3.09981927366865e-05
-4.94692263955449e-05
-1.47516238152446e-05
-2.3150760784203e-05
-2.90090696993327e-05
-2.1408735064795e-05
-3.72296972566836e-05
-1.82158097583886e-05
-1.09586615535796e-05
-2.8332881509438e-05
-3.04396934357002e-05
-1.72863907571248e-05
-9.27880645383526e-06
-1.65665827986169e-05
-2.97372068597141e-05
-3.65028398317168e-05
-1.5828208817222e-05
-1.38180598389111e-05
-1.37440881995836e-05
-8.6099673861498e-06
-1.48252614253835e-05
-3.66286476686342e-05
-3.00331105862144e-05
-1.40344577551884e-05
-2.75414103289171e-05
-1.25749818981273e-05
-3.76855841406491e-05
-3.50880381528016e-05
-1.49678677266697e-05
-2.54823795187359e-05
-2.48586864833312e-05
-1.25766702456711e-05
-2.69135188800404e-05
-5.75667912957238e-06
-3.3908851241184e-05
-3.34662853905121e-05
-8.60843975699475e-06
-3.11133229076749e-06
-3.60856874983443e-05
-2.58222957599528e-05
-2.90299438107098e-05
-2.89240152026472e-05
-1.60749789669879e-05
-3.92726897515388e-05
-4.18654093057063e-05
-9.59041569745595e-06
-4.02697563397005e-05
-2.59398705653432e-05
-5.57133525949162e-06
-2.86451793238404e-05
-1.83671010682378e-05
1.82939931991353e-05
-1.59352189966737e-05
-2.14443261985889e-05
-5.45484777053657e-06
-1.13027909333063e-05
-1.43350334133776e-05
-1.99787667714806e-05
-9.56708364806432e-06
-1.87095934329911e-05
-2.22443481470032e-05
-2.51730943237176e-05
-7.38859657227978e-06
-2.74619705703686e-05
-1.71861282914402e-05
-2.528775775668e-05
-3.18094780388039e-05
-3.0858468664196e-05
-8.21711655744287e-06
-1.40653375540732e-05
-1.78238363100691e-05
-2.8243055253074e-05
-3.28121038063228e-05
4.40338009440084e-06
-1.94633743857964e-05
-3.54955634419239e-05
-1.91624909705845e-05
-2.03303156404958e-05
-2.13973762614032e-05
-4.04004862359409e-06
-1.1992426282949e-05
8.17123125455129e-06
-1.06796854113736e-05
-1.63813114260944e-05
-1.26519850641692e-05
-2.91880204587134e-05
1.69113055168102e-06
-2.28170118865074e-05
-1.7727145037316e-05
-1.9541388793231e-05
-3.39950427881289e-05
-1.99313579412718e-05
-8.02698053578686e-07
-2.06020946428556e-05
-2.22368869864423e-05
-3.82655680747257e-05
-2.80708757039513e-05
-2.78469030466305e-05
-2.85838829230755e-05
-7.14385016775445e-06
-1.37374273294605e-05
-6.36988269640366e-06
-2.75677443245299e-05
-1.84295992562547e-05
-3.55672064244149e-05
-1.33015308703882e-05
-1.41324591901026e-05
-2.18260035860639e-05
-1.78228668688944e-05
-4.59754569605599e-06
-2.32182279922832e-05
-1.40432765724494e-05
-2.04317980206372e-05
-1.09789887226594e-05
-8.21165786990719e-06
-2.35135359274924e-05
-2.11182983941072e-06
-2.47231320531955e-05
-3.93484288893703e-05
-2.46684948919893e-05
-2.79022746179369e-05
-3.01098070972931e-05
-2.703225192971e-05
-1.70617934847649e-05
-4.85273964907728e-05
-7.73854661283205e-06
-4.41492455436229e-05
-6.75734549111582e-06
-3.37424602907797e-05
-3.40825503658379e-05
-2.46583802250109e-05
-1.55052078063465e-05
-2.35978943137751e-05
-2.50414890287387e-05
-1.32720572621317e-05
-4.47829501547933e-05
-2.20845903186146e-05
-1.86970213257737e-06
-2.80200378686361e-05
-2.67464594288665e-05
-1.417031601769e-06
-2.94910488906615e-05
-2.46964174289905e-05
-2.5275461398905e-05
-2.41215011212097e-05
-2.04128999300464e-05
-1.76835652914449e-05
-2.62556658866879e-05
-3.38360297913179e-05
-3.67537073248793e-05
-1.69142754003216e-05
-2.17007019999487e-05
-2.66554183936466e-05
-3.59952024288321e-05
-2.66834618144403e-05
-4.08953604360027e-05
-4.343896825511e-05
-4.11931324183938e-05
-8.97479510831216e-06
-3.44816205708634e-05
-1.33422313598936e-05
-3.61933354151206e-05
-1.14024348102131e-05
-1.60821147967797e-05
-1.54083370465827e-05
-1.90983896751427e-05
-2.11936688456076e-05
-7.63596560661313e-06
-2.87876821750462e-05
-2.96263017489787e-05
-2.24280772622557e-05
