# Supplementary material for: Research on computational propagation and identification of mine microseismic signals based on deep learning
Source: PLoS One. 2025 Oct 22;20(10):e0334641. doi: 10.1371/journal.pone.0334641 (PMC12543183; doi:10.1371/journal.pone.0334641)
Supplement: S2 Data — (ZIP) [file pone.0334641.s002.zip › 000100500001917.xlsx_0.txt_24.txt.txt]

-2.95564531620292e-05
-1.66850441055031e-05
-1.5844811094534e-05
-4.52746081731613e-06
-1.88799782158984e-06
-3.33893581321985e-05
-2.27492684364086e-05
-4.26777434403429e-05
-3.05803556280626e-05
-3.17847934805488e-05
-2.07896190639749e-05
-1.12425072196085e-05
-1.14537603081969e-05
-1.71650307046013e-05
2.31805580303907e-06
-1.26159116087911e-05
-7.6454043132018e-06
-1.1015152332138e-05
-2.84329345047397e-05
-2.19988699641429e-05
3.19044513630394e-06
-3.38738805351199e-05
4.02022187148698e-07
-1.24424815049473e-05
-1.68507077651059e-05
-1.17537291991951e-05
-1.0876671249294e-05
-2.72247036007597e-05
-2.38602876946053e-05
-1.67105562593296e-05
-1.60777994581421e-05
-2.51803620510782e-05
-4.22238817790972e-05
-1.98467535912024e-05
-2.01577255370314e-05
-3.13195358772369e-05
-3.31654056752227e-05
-2.19280816162736e-05
-3.08758143632329e-05
-3.86212230932813e-06
-1.57556606509091e-05
-4.50585226617296e-05
-4.409246642692e-06
-1.25025271415013e-05
-3.37266804565951e-05
-3.21998326888614e-05
-1.72435127426879e-05
-1.95240632496937e-05
-2.03216603597459e-05
-2.73341829552726e-05
-5.46372777695581e-06
-3.49465346588877e-05
-5.60923516598664e-05
-3.63487847929021e-05
-2.15793725512538e-05
-1.90227224289158e-05
-1.11850418464778e-05
-1.29200515357151e-05
-3.25796031756949e-05
-2.69732881928981e-05
-3.61629116514842e-05
-1.90954585361977e-05
-2.34396140087428e-05
-4.35557583955318e-06
-3.75786467052092e-05
-3.64619736548936e-05
7.75813152575624e-07
-3.45668851386249e-05
-3.56563825190903e-05
-2.54066514665302e-05
-7.27450707753624e-06
-1.85976064377256e-05
-3.0591545823532e-05
-2.38852607095398e-05
-1.39403145428138e-05
-7.5212104312622e-06
-1.92258013889444e-05
-2.36906613605632e-05
-2.11942775334979e-05
-2.56567226665681e-05
-2.43045596990365e-05
-3.70602454584128e-05
-2.99628756237675e-05
-2.74778990358282e-05
-1.51783063843023e-05
-2.44872776155505e-05
-2.00709955302563e-05
-3.2913063909675e-05
-2.15622726784686e-05
-2.7343646271542e-05
-1.16919869603452e-05
-3.05700505329691e-05
-1.35824770746456e-05
-3.28282336930243e-05
-7.5602591926542e-06
-1.84025903209781e-05
-1.13860104117194e-05
-6.5190168397779e-06
-2.19301082240812e-05
-3.71818975996745e-05
-2.59815783934589e-05
-2.33099866449135e-05
-1.6592185091315e-05
-1.21162494528051e-05
-1.51379081106242e-05
-1.74684026357313e-05
-1.04560597034479e-05
-1.98738501760442e-05
-1.81942318035242e-05
-1.92507693868596e-05
-1.2022684923693e-05
-2.78762993954832e-05
-2.62855939332457e-05
-1.38771933501127e-05
-1.85678291524822e-05
-2.51780684979433e-05
-5.11451745590403e-05
-2.36802940433001e-05
-2.55148142371553e-05
-2.95639774638591e-05
-2.49139741604886e-05
-1.27970800037881e-05
-1.90135550843432e-05
-2.97678652766948e-05
-3.17770017093832e-05
-2.75305431202279e-05
4.12321394638374e-06
-8.03022257936868e-06
-2.08171139539422e-05
-1.16461855963051e-05
-1.70783976423052e-05
-2.37573076737546e-05
-1.01429914294901e-05
-1.62198520689763e-05
-2.99919597416614e-05
-1.97107984248535e-05
-3.14552684628284e-05
-2.24915797817445e-05
-1.76263933622841e-05
-1.6584697056804e-05
-5.35199259847567e-06
-1.75616902233963e-05
-1.57660030844128e-05
-5.08085324493894e-05
-2.80854864556943e-05
1.78952694065106e-06
1.13058775761857e-06
-1.77502073446135e-05
-4.05759425343232e-05
-3.43301002765122e-05
-3.23115364904566e-05
2.98743836975465e-06
-1.64981627137726e-05
-3.62609173720146e-05
-1.45256475392883e-05
-7.2219229215342e-06
-1.99135263800745e-05
-3.60073069955633e-05
-3.59782893113299e-05
-8.98248466000892e-06
1.17733946886555e-05
-5.16639063252311e-05
-3.65155175528919e-05
-4.69350644531576e-05
-3.39518760399057e-05
-3.61656534725216e-05
-3.20145602403929e-05
-2.27796214076852e-05
-1.58224309029068e-05
-3.03097472675113e-05
-5.07050276810583e-06
-1.67104030131573e-05
-3.05779412399797e-05
-2.37072660811253e-05
-2.05154963714821e-05
-2.41465998409232e-05
-2.80781295104356e-05
-2.98003135740436e-05
-2.83426958707101e-05
-4.29612029069828e-05
-9.200893575025e-06
-9.30950288184642e-06
-3.77778861012538e-05
-9.43079504968782e-06
-1.40574605651278e-05
-2.01045746317099e-05
-2.12108521812071e-05
-3.32422641125462e-05
-3.96479371145853e-05
-5.08830959695186e-05
-7.98889485487315e-06
-4.06979050569018e-05
-1.90096747416601e-05
-2.15264541252072e-05
-1.19781256513638e-05
-4.11129189871611e-05
-3.77865750487104e-05
-3.6851228926413e-05
-1.84120796064304e-05
-2.43922362932978e-05
-2.00072529903938e-05
-1.09277648765299e-06
-6.19069333913548e-06
-1.63446155698382e-05
-7.48701380880603e-06
-2.69319567346958e-05
-1.57942067065767e-06
-2.55199497162994e-05
9.59369765661736e-06
-3.09563206580397e-05
-5.00683766601745e-05
-1.61656514303634e-05
-5.05025696397556e-05
-2.66055645211291e-05
-6.74665341931192e-07
-5.31268287030685e-06
-3.73986907898263e-05
-1.34396239468756e-05
-2.48845429521407e-05
-1.38203550560738e-06
-2.90893468255262e-05
-1.57417186148205e-05
-2.4074295486584e-05
-9.74374550649219e-06
2.32542453952339e-06
-9.72300039489445e-06
-1.43773773507154e-05
-1.34067335915717e-05
-2.76500700459714e-05
-5.74982295587298e-06
-1.61005095111961e-05
-1.35122887883767e-05
-9.77200866542008e-06
-5.42539603633197e-06
-3.77362391991906e-05
-1.01418230545407e-05
-2.46433979826902e-05
-5.4979744591885e-06
-3.86174321377591e-05
-2.89220021424549e-05
-7.1003193579291e-06
-6.5975093014873e-06
-2.59448463449637e-05
-1.3885439471816e-05
-1.71494180396112e-06
-3.36097295829433e-05
-4.64306264227027e-06
-4.17153685480748e-05
-7.80682276133529e-06
-1.32240344967844e-05
-2.62437587315082e-05
-1.70170898732035e-05
-2.51462920403962e-05
-2.68861001345742e-05
-1.48900522914591e-05
-6.06879782615475e-05
-3.5306484624971e-05
-3.21106741244806e-05
-3.18242129224334e-05
-2.70618248245947e-05
-2.40194327006574e-05
-2.72746455823397e-05
-8.28393992359467e-06
-8.71283419232156e-06
-9.87861177163732e-06
-2.18766621106594e-05
-1.86440203192527e-05
-2.23850435465118e-05
-3.1938386109873e-05
-4.13321308291951e-05
-3.72600778644824e-05
-2.84082614129981e-05
-8.73980274515218e-06
-2.01354324885807e-05
-1.66173939096979e-05
-2.23680361290068e-05
-3.3958674272522e-05
-2.89152122560538e-05
-3.2610502358773e-05
-2.25037002517057e-05
-9.01670305770446e-06
-2.33780068051952e-05
-2.13015812275386e-05
-2.44305281789999e-05
-1.60261604622894e-05
-2.45756052781352e-05
-6.78044380356643e-06
-4.03291957101758e-05
-2.66700138586405e-05
-1.65218671280651e-05
-8.34357452860569e-06
1.80417593699661e-06
-4.84252650547573e-06
-3.18916380306031e-05
-1.40585744037365e-05
6.57385804869033e-06
-3.15278404197935e-05
-2.53879872713397e-05
-2.90556275786737e-05
-5.42200083638379e-05
-1.56640202609838e-06
-8.82071896551398e-07
2.3333406327474e-06
-2.78745468197942e-05
-4.12384658326764e-05
-4.93063051802769e-05
6.32353037984676e-06
-3.70925572248501e-05
-3.00133762393225e-05
-2.0180421093313e-05
-4.55067183840733e-05
-7.41188378886406e-06
-8.20316244544472e-06
-1.79427665117275e-05
-3.17758793927492e-05
-2.82469833850923e-05
-3.58468594581677e-05
-2.65520771540446e-05
-2.69040974238337e-05
-2.97857362844232e-05
-3.61326459270669e-05
-1.00219657342449e-05
-4.09102628442024e-05
-2.1271300789011e-05
-6.37605544702085e-05
-2.14641121106997e-05
-3.06810226397996e-05
-2.21966482228961e-05
-1.86662864809666e-05
-2.74768662426117e-05
-2.11876736479827e-05
-2.68176699804493e-05
-2.85843134123225e-05
-2.04072457426748e-05
-3.99476690495923e-05
-6.91551513584199e-06
-1.6348330137143e-05
-3.43924723823264e-05
-1.81356529675809e-05
-6.40302489736753e-06
-7.86122436143509e-06
-1.69450997164224e-05
-2.47860995340507e-05
-1.27106587911124e-05
-2.20788998432728e-06
-2.98474667757873e-05
-3.61633710450771e-05
-1.72754569098717e-05
-3.0248721307658e-06
-2.80400099643065e-05
-3.74526584920159e-05
-2.34213265076082e-05
-1.36045472837363e-06
-3.95667674986014e-05
-5.31727231661454e-05
-1.82961632219254e-05
-2.89276454306732e-05
1.62417529323468e-06
-2.90757220393864e-05
-4.19970665663811e-05
-3.23612036333294e-05
-4.14023388593021e-06
-1.0867656287386e-05
-2.48672590319282e-05
-2.89911988336224e-05
4.8358911568782e-06
-2.21636044560201e-05
-2.41401347075371e-05
-9.05331371409649e-06
-2.44994397732172e-05
-2.35383131073587e-05
-3.13904002816305e-05
-2.40768914168517e-05
-2.66583695647506e-06
-1.34353192153059e-05
-2.98962802534161e-05
-2.73439538642255e-05
-1.78051027794862e-05
-2.74703690531665e-05
-2.33665530304969e-05
-3.22341423491095e-05
-3.69286960222535e-06
-1.01666477456518e-05
-3.56009792995534e-05
-1.03710732450254e-05
-1.35251004539664e-05
-2.52635439818314e-05
-4.54166002732324e-05
-1.29649157784532e-05
-1.79390361634073e-05
-1.17680369741953e-05
-3.49895790322731e-05
-2.25764087853374e-05
-3.32128883927371e-08
-1.68051610823296e-05
-2.26781993034269e-05
-2.91663591710415e-05
-1.09768173263268e-05
-1.06093812456211e-05
-3.05951543868582e-05
-1.37645159823436e-06
-8.83812801626328e-06
-5.12352837107953e-05
-2.8187843197887e-05
-2.01160612215871e-05
-2.42967039987141e-05
-1.98411860937879e-05
-1.64678330261126e-05
-3.05081131912029e-05
-2.58634452181846e-05
-6.46104859458195e-06
-3.07387304958538e-05
-3.41050953869438e-06
-2.42499847898663e-05
-2.92817555894207e-05
-3.90939562863798e-05
-1.18620214316165e-06
-6.12418854323731e-06
-4.39787044856447e-05
-1.63029222427556e-05
-2.68452545446639e-05
-3.20698431123342e-05
-1.5641530743378e-05
-1.7622805849417e-05
-3.96717653993107e-05
-3.82268756161979e-05
-1.89666806775073e-05
-1.94612163036957e-05
-2.98093148506358e-05
-9.29536315117477e-06
-1.3916158147567e-05
-9.96845760370573e-06
-8.46632419963062e-06
-1.85997410844453e-05
1.21460022046364e-05
-3.54552094564889e-05
-8.05195327939378e-06
-2.19976773398618e-05
-4.55459583221093e-05
-2.43346222511968e-05
6.1802351448926e-06
5.21898630501623e-07
-2.44130667467787e-05
-5.31214744006785e-06
-1.92135626841927e-05
-1.48410850708233e-05
-1.70770762786397e-05
-2.33142963063068e-05
2.08837499818376e-06
-1.79032421605224e-05
2.04520075659748e-06
4.16591309805528e-06
-1.23959633823923e-05
-1.81114952138636e-05
-1.17259545338578e-05
-2.09540143550036e-05
-2.73773432017605e-05
-2.40042733173723e-05
-3.59080172774921e-05
-6.38076495000841e-06
-2.61414080672224e-05
-1.60540754563011e-05
-2.92430567571479e-05
-3.26064852999314e-05
-2.34256230375622e-05
-1.42216456998333e-05
5.21013295779151e-07
-9.42966355822048e-06
-9.16627730352131e-06
-1.9493826048882e-05
-1.58901620792997e-05
-8.42837229834573e-06
-1.45581203076172e-05
-2.87807029519064e-05
-3.08252319490395e-05
-3.84230020914887e-05
-1.35181120756353e-05
-2.97701484488504e-05
-2.21371517319932e-05
-2.803290746529e-05
-2.05851038762119e-05
-1.83732254963793e-05
-4.9193906257437e-05
-8.1864198533809e-06
-6.30460814595297e-06
-2.0487485652669e-06
-2.202197038543e-05
-2.87099280506284e-05
-2.40900961473495e-05
-9.92827765364136e-06
-2.3113575927377e-05
-4.00361497615111e-05
-2.41038318263299e-05
-2.90485057559008e-06
-2.14617524531302e-05
-1.34946519602799e-05
-4.32198574562372e-05
-1.04573094216967e-05
-8.7148257118222e-06
-2.99341263361609e-05
-3.98041437217266e-05
-1.72350437754363e-05
-4.26218970398588e-05
-3.72936141177525e-05
-2.9541186148272e-05
-1.95078232425109e-05
-3.90594408072966e-05
-2.90696623005792e-05
-1.98079988309513e-05
-9.16292239983516e-06
-2.63783294385003e-05
-8.06358498516649e-06
-2.39964927973076e-05
-1.14142313456786e-05
-4.04796685053409e-05
-2.46844086361156e-05
-2.1845091137618e-05
-1.15860007839253e-05
-2.86429212358188e-05
-2.72980779902621e-05
-3.8665161928196e-05
-1.85798784981579e-05
-2.11332695767595e-05
-6.33818847570719e-06
-1.87297835127886e-05
-2.52423322946481e-05
-5.91462386349538e-06
-2.0048764047142e-05
-2.83217913017032e-05
-1.80754518568218e-05
-4.52815541713045e-05
-1.77230390909379e-05
1.19270103260435e-05
-4.50953611252326e-05
-1.07586924687205e-05
2.80911714413551e-06
-2.41041819070436e-05
-2.88614271828588e-05
-2.5601108111072e-05
-3.15180220866629e-05
-2.11860726005898e-05
-8.52706816638615e-06
3.19904463107048e-06
-1.36326524232813e-05
2.81665550921241e-06
-1.24394820497885e-06
-2.39846741721986e-05
-2.56896037162373e-05
-2.14394711822236e-05
-1.74000041663655e-05
-1.5033529277837e-05
-2.77019262033292e-05
-1.99174390675428e-05
-2.33058237515096e-06
-4.10324478899467e-05
-2.39154397983139e-05
-1.63257088468679e-05
-2.40037811406856e-05
-1.89143152218769e-05
-2.57792929810483e-05
-3.76758944282839e-05
-2.64576828706225e-05
-1.46484416737085e-05
-1.68155876782797e-05
1.17891324220635e-06
-4.53789391480562e-05
-3.29666480653472e-05
-4.27714802510852e-06
-1.49098987807375e-05
-9.59776634649803e-06
-2.02329933090745e-05
-3.14723443329791e-05
-8.45815091815057e-06
-2.17564064147242e-05
-3.29692338053e-05
-1.68714257672168e-05
-2.37280058697654e-05
-3.10746960508002e-05
-2.60036019487442e-05
-3.46431358559693e-05
-2.17921795746774e-05
-1.46261019477415e-05
-3.06949277069832e-05
-2.65032402257816e-05
-2.43890659368763e-05
-7.2344002856357e-06
-1.45539368024098e-05
-2.49662518055722e-05
-3.90864899848691e-06
-4.93019930559858e-06
-2.57056842019912e-05
-3.51845265417131e-05
-9.77121102734036e-06
-1.09460157054475e-05
-4.46478105178158e-05
-1.47955387997421e-05
-1.20063224050186e-05
-3.71661642195433e-05
-2.66186292795375e-05
-2.62449239535602e-05
-2.45752864904667e-05
-3.50511642603615e-05
-2.26700393909903e-05
-1.93958628567022e-05
-2.53368191077603e-05
-1.40128773836631e-05
-2.92012582307838e-05
-3.38178037301442e-05
-8.48979808406371e-06
-9.4304393850148e-06
-1.64580011720467e-05
-8.32619160815598e-06
-1.17292347178245e-05
-1.33454983983943e-05
-8.27317290085042e-06
-8.95926633448723e-07
-3.49574890441158e-05
-3.8632955921869e-05
-3.29906467405575e-05
-9.10572745024896e-06
-2.93334922961518e-05
-1.34375406041703e-05
-3.76711189197245e-05
-6.37503672575105e-06
-1.61353743021103e-05
-3.42895728995152e-05
-1.59093918539109e-05
-2.05582285821052e-05
-2.03570765165042e-05
-2.64807724301798e-05
-1.47918183929729e-05
-2.68492012512023e-05
-1.46488441894871e-05
-2.81698891382791e-05
-2.28264151884476e-05
-9.8561686843321e-06
-2.44734988042997e-05
-4.40504981237105e-05
-4.65229489377221e-05
-1.59127183803246e-05
-6.47763860098215e-06
-1.49025563791154e-05
-2.88734400885856e-05
-1.42874188449038e-05
-5.01860659094185e-06
-1.24521147696586e-05
-2.35495649350292e-05
-1.65431349067018e-05
-9.23913519507791e-06
-4.15972988679247e-05
-4.81203087420861e-05
-3.06154034318811e-05
-2.18917322463504e-05
-2.0092233627572e-05
-1.31584606295655e-05
-1.23056132475063e-05
-2.80686038060285e-05
-2.29953782238092e-06
-6.02493533468372e-05
-1.3236563525345e-05
2.30521103364347e-06
-1.66133538408836e-05
-2.08544804779663e-05
-2.47647144587258e-05
-3.07554643555182e-05
-2.57237059389676e-05
-1.78333786684767e-05
-7.1291626405183e-06
-2.42426476749735e-05
-2.44065655522012e-05
-2.09719004080638e-06
-2.01852733342595e-05
-3.26503364186171e-05
-2.25656074097866e-05
-3.54985040697241e-05
-2.33125221440675e-05
-1.77612186687996e-05
-2.60741404422331e-05
-1.84105754133042e-05
-3.02173586337561e-05
-4.16574922868591e-06
-9.86595970447e-06
-1.61370646701698e-05
-4.07084821519093e-05
-3.99124324989477e-05
-2.44227399826357e-05
-4.65150449010623e-05
-1.55601117772177e-05
-4.97988550603195e-06
2.01491462171446e-07
-1.39096281557872e-05
-1.8626810372869e-05
-2.56182266942265e-05
-8.64346125287964e-06
-3.05267973947976e-05
-7.71363164014792e-06
-1.35060130221428e-05
-1.02512253331304e-05
-2.20417663697207e-05
-4.33878176831781e-05
-1.75014769660186e-05
-3.47623646931408e-05
-2.08771966524428e-05
-8.92802571018988e-06
-1.9529042548611e-05
-2.35432271066709e-05
-1.30280475385202e-05
-1.82880237882311e-05
-3.89978530177916e-06
-7.46784256905953e-06
1.05946399665641e-06
-6.86575664175368e-06
-1.52177276869761e-05
-2.48264190148497e-05
-2.0844393713763e-05
-3.05204950146397e-05
-1.43899405922867e-05
-1.68312295717335e-05
-1.58860491790115e-05
-5.42885147558965e-05
-1.62728017332525e-05
-6.83293416248599e-06
-3.47795110170337e-05
-3.21727398223593e-05
-1.99427603344703e-05
-4.00761597476197e-05
-1.86623869089904e-05
-3.29347602125586e-05
-3.08285100693928e-05
-3.88996588551241e-05
-1.66416431121638e-05
-2.79749285466828e-05
-3.89471583955517e-05
-3.81736433190033e-05
-1.91761272252599e-05
-3.28634059016445e-05
-1.78456852223302e-05
-2.52153824908553e-05
-7.18864734710503e-06
-2.16355049119671e-05
-2.85975142463452e-05
-2.05114166086432e-05
-1.85449618312989e-05
-1.15606739628881e-05
-2.28377981975778e-05
-1.21786885631123e-05
-1.53698780265185e-05
-2.06933820504154e-05
-2.98757009859314e-05
-3.04766946354396e-05
-2.75182214372863e-05
-4.04343529088526e-05
-3.13609351241808e-05
-3.21751931620293e-05
-2.0153344649154e-05
8.79898337709171e-06
-4.28144063337998e-06
-1.34892973572791e-05
-3.02345669878525e-05
-1.88341897297152e-05
-3.61374082078659e-05
-1.27374458137852e-05
-3.32731644838971e-05
-2.97600913187398e-05
-2.32418240648064e-05
-1.15104810384362e-05
-3.51792998818851e-05
-3.15252663314797e-05
-2.96784846186521e-05
-1.7900781951821e-05
2.03866393402766e-06
-3.0952663330159e-05
-1.03761947049257e-05
-1.3195016114098e-05
-2.38805742749758e-05
-2.4468057721875e-05
-3.70528354987986e-05
-3.27570174453373e-05
-2.80614438777433e-05
-2.17600113444399e-05
-1.35133025868003e-05
-3.43291113658931e-05
-2.34132142187812e-05
1.72155268113375e-06
-3.10151886609461e-05
-1.51002652783568e-05
-2.70751382129978e-05
-3.23935572915318e-05
-2.26847115650928e-05
-2.25445957314171e-05
-7.53051906918807e-06
-4.05859479553649e-05
-4.87281229106288e-05
-5.7016965549378e-06
-2.85494343889968e-05
-1.71272603651967e-05
-2.70041292221068e-05
-3.10691370015454e-06
-1.17283470385663e-05
-8.76354914678702e-06
-3.97739208978342e-05
-1.17435642844951e-05
-2.36379703572129e-05
-3.21690965322806e-05
-1.48103937930211e-05
-1.8943829657613e-05
-3.79705391739504e-05
-2.87026877387719e-05
-2.83662643931664e-05
-2.47121704896034e-05
-3.38926974305908e-05
-2.02522504259143e-06
-1.65359958676197e-05
-3.22099002747871e-05
-2.30328395633215e-05
-1.82069457551769e-05
6.79967116059411e-07
-1.14862631347416e-05
-1.08031154725663e-05
-2.23833982736981e-05
-2.70868550637785e-05
-3.84289621450304e-05
-1.84365413511422e-05
-2.51365703553044e-05
-4.37385212874454e-05
-2.03675686847642e-05
-3.30777224279332e-05
-2.6083923172327e-05
-5.08255594563118e-06
-1.19063091669533e-06
-1.12556072121631e-05
-3.9712999039499e-06
-1.9366240218131e-05
-2.64433154426731e-05
-4.37988354194727e-05
-1.82680139096228e-06
-1.21323447337224e-05
-7.81452376190226e-06
-6.21350275711604e-06
-2.50196420415686e-05
-1.54333920517625e-05
-1.01922559421251e-05
-3.28800259188e-05
-1.10327756014513e-05
-3.79987692552221e-05
-4.74044578764891e-05
-1.81629254777129e-05
-2.25804673931369e-05
-6.21518316259875e-06
-9.92038571604719e-06
-2.74156378874075e-05
-7.97045429945558e-07
-3.77790839303964e-06
-2.42246336723361e-05
-1.62625236030241e-05
-2.97799482640947e-05
-3.53446077833778e-05
6.27130749347315e-06
-1.19209939457769e-05
-1.97425107676492e-05
-2.23935690547685e-05
-2.91254150431692e-05
-2.50064590775711e-05
-1.83525904090508e-05
-1.15628634020601e-05
-2.72429484591273e-05
-4.71651033053322e-05
-2.65488590939617e-05
-2.47655484296612e-05
-1.96112084279179e-05
-2.14686806943767e-05
-3.41810801705861e-05
-2.98255040946016e-05
-1.77060118778846e-05
-2.56191003459271e-05
-2.43645823951112e-05
-3.21258262808086e-05
-1.05471811344923e-05
-3.07853786505615e-05
-3.97646456095174e-05
-1.48740530751054e-05
-1.0822588433696e-05
-2.20953143693911e-05
-1.21908733083945e-05
-1.85624472291e-05
-7.43952336422565e-06
-1.28073447520391e-05
-1.32569985137271e-05
-2.09276169807883e-05
-2.05021956130899e-05
-3.23738618437063e-05
-3.7252470516764e-05
6.09042614237816e-07
-3.21294760105654e-05
-2.24910124545517e-05
-2.48486530478872e-05
-7.62020510027698e-06
-2.77006037593388e-05
-3.71465318608881e-05
-4.62727578365112e-05
-1.07768054167471e-05
-2.19858157219957e-05
-1.9884144588558e-05
-4.80004065510338e-05
-1.3220398114487e-05
-3.51841881185598e-05
-2.38140065754154e-05
-1.15365255888644e-05
-2.46728769742506e-05
-2.89247374881007e-05
-2.42422312929506e-05
-2.87569912162812e-05
-2.65899484355281e-05
-2.12544798297446e-05
-2.70400903224314e-05
-3.00627341839814e-05
-3.63494918359253e-05
-1.72810724888787e-05
-1.00978817351804e-05
-1.40412374939779e-05
-3.79129587452823e-05
-2.36586213404926e-05
-2.53230627173453e-05
-2.99417431668248e-05
-2.13535505744933e-05
-1.87780545573921e-05
-2.46886120487908e-05
-2.50263027174761e-05
-2.25962998675151e-05
-1.3964560543482e-05
-1.61512488992634e-05
-4.27260269741954e-06
-1.53387646798794e-05
-2.59484317743141e-05
-1.48439990096558e-05
2.30703204228281e-06
-3.20915833517344e-05
-1.68932126313441e-05
-3.23480486477638e-05
-1.19875535620669e-05
-2.88004474615908e-05
-4.55325865593625e-07
-1.65183101099619e-05
-3.18544298314361e-05
-1.18653254958648e-05
-3.29494183194939e-06
-6.83861045384587e-06
-2.25984735191724e-05
-1.12468299890523e-05
-2.63953160324116e-05
-2.41824588361043e-05
-1.35492591988037e-05
-2.9610259584455e-05
-2.28830841485369e-05
-2.66278522781515e-05
-2.39019587682383e-05
-4.09735870888714e-05
-2.31410494923262e-05
-2.51752837788675e-05
-2.93429221357376e-05
-2.45005205800847e-05
-2.27159516680453e-05
-5.75701168392023e-05
-2.82293876263342e-05
-1.54025432749675e-05
-1.56193539077241e-05
-1.20269584421077e-05
-8.65236755432377e-06
-5.68020205985822e-06
-1.69302305166256e-05
-4.00632915986137e-05
-2.52193618046203e-05
-2.50262452262678e-05
-1.53777081328396e-05
-1.04848124357873e-05
-1.70729164702705e-05
-1.96222643684611e-05
-2.1861948674952e-05
-2.54312106372646e-05
-1.26901559111538e-05
-2.28286840284548e-05
-2.13890591414267e-05
-9.5004273932037e-06
-1.65320187023443e-05
-3.57634728349287e-05
-3.65973141361477e-05
-2.00746485718573e-05
-3.40207857426967e-05
-2.87403567179891e-05
-2.72376387771306e-05
-3.05893521869824e-05
-4.11270474630546e-05
-2.56008238724887e-05
-2.53087888545086e-05
-2.16205835016654e-05
-2.16628542842272e-05
-3.46048873170352e-05
-3.63261059166165e-06
-1.93861949109864e-05
-6.13937398083382e-06
-1.56354934020748e-05
-2.81493191648588e-05
-3.97831629941817e-05
-8.93969868353781e-06
-1.49633778239808e-05
-1.6549517613659e-05
-1.5871509702234e-05
-1.50923109958837e-05
-1.50103243533937e-05
-6.05263261149078e-06
1.16512475927985e-06
-1.63180108067601e-05
-2.91765285624255e-05
-1.61032484618073e-05
-1.80148441149271e-05
-2.5631981379221e-05
-5.40067982163453e-06
-1.42079478460636e-05
-2.11098097598554e-05
-1.08165463308908e-05
-8.46382791346775e-06
-1.35665101186831e-05
-9.08022033530888e-06
-2.60383938653796e-05
-3.91200588898665e-06
-2.31265873422819e-06
5.40508299911437e-06
-3.20499680042699e-05
-5.061044832689e-05
-1.88351154831792e-05
-5.68948364374938e-07
-2.30360272815624e-05
-4.8910202581306e-06
-1.95877147051258e-05
-1.8265496879547e-05
-7.29633817001208e-06
-1.22415358443136e-05
-2.39345409263301e-05
-4.89918856860695e-05
3.28058780000562e-08
-1.33966899407784e-05
-2.76182930400538e-05
-1.80198550242957e-05
-2.15097586030045e-05
-2.51372538967165e-06
-3.97895891241746e-05
-2.61936681765422e-05
6.89913298200996e-07
-1.30325187466059e-05
-1.60599788701042e-05
-1.49812966318847e-05
-3.72221930282193e-05
-1.48545312961598e-05
-2.78622090985693e-05
-1.52546214175882e-05
-2.70609375311149e-05
-3.20030937384147e-05
-1.9815155928231e-05
-8.07902418683498e-06
-3.28531678082626e-05
1.83173844942107e-06
-1.77083978569672e-05
-2.52299632454797e-05
-3.67400970791065e-05
-3.61386020142378e-05
-1.52570812000423e-05
-1.55468606078086e-06
-1.16849008569662e-05
-2.6527857077472e-05
-3.1926991491227e-05
-1.46020494909159e-05
-3.03085019268934e-05
-8.0343046677098e-06
-2.62539872203114e-05
-5.07037215864355e-05
-2.14290189227606e-05
-4.12804480756721e-05
-2.54355280094461e-05
-1.86552193814596e-05
-2.36351303899301e-05
-1.16413347008659e-05
-3.6272549177485e-05
-7.49427699050883e-06
-3.10706307720169e-05
-1.05367987198298e-05
4.47826189641454e-06
-1.58089218635445e-05
-9.27289400238451e-06
-2.4660729691765e-05
-1.14682932433264e-05
-3.1248450598593e-05
-1.41373633036451e-05
-1.24932145380001e-05
-2.55026265286717e-05
-2.49974952534609e-05
-3.82627426967364e-05
-1.4278039284801e-05
-2.62865000852293e-05
-2.09316730048238e-05
-3.90207735165347e-05
-4.16318427535797e-05
-2.69456654698921e-05
-3.03165947079606e-05
-1.0881802258033e-05
5.28278550242905e-07
-9.28519578864041e-06
-3.1788986499738e-05
-2.12184180006073e-05
-1.46694167027828e-05
-5.70577246216775e-05
-2.51710596705225e-05
-2.6700703260353e-05
-2.0692831668428e-05
-4.48158396996752e-05
-1.93321886002702e-05
9.64392333907898e-07
-1.51441941833108e-05
-1.60765451842277e-05
-1.98774704355554e-05
-1.84857141746267e-05
-3.27124401758832e-05
-9.40427132264387e-08
-1.82104356825255e-05
-2.88615145571234e-05
-1.33040113628721e-05
-3.03919098104914e-05
-1.68164291421452e-05
-2.31986866799372e-05
-3.82974836422551e-05
-6.61226034621894e-06
-2.04043288189088e-05
-2.06598925743332e-05
-1.86657633972018e-05
-5.16994118090307e-06
-2.59105822560089e-05
-2.95243278118012e-05
-4.04814081707371e-05
-1.94875730263017e-05
-1.4523622768199e-05
9.26819604225596e-06
-3.79625266659902e-05
-1.80983159201432e-05
-2.05247379627178e-05
-9.42653532282158e-06
-2.57596252064474e-05
-2.50552066268788e-05
-2.87618857229296e-05
-3.157150171986e-05
-6.80476089696828e-06
-1.07896976892685e-05
-9.75228359354078e-06
-3.34379578640754e-05
-9.504519304349e-06
-1.87519172511654e-05
-4.21020630128622e-05
-2.74847144265959e-05
-3.32086162258102e-05
-2.60154332498515e-05
-3.72500842647993e-05
-3.24205060470058e-05
-1.7756961437607e-05
-1.89468599519381e-05
-2.16313651029149e-05
2.15795121581317e-06
-8.34826084537101e-06
-7.80581464548593e-06
-3.32592858868471e-05
-1.94662421693775e-05
-3.81605126585614e-05
-2.00194295451326e-05
-3.28789400717707e-05
-1.05935937017465e-05
2.32293416409213e-06
-1.42887442223464e-05
-2.87530079128278e-05
-2.73084395259529e-05
-1.74983366449306e-05
-1.77787724176202e-05
-1.52512739015966e-05
-2.91404287094491e-05
-3.45750685662367e-05
-4.48240866252071e-05
-1.62779873022322e-05
-2.82803377642999e-05
-2.24118161651316e-05
-3.13358420617393e-05
-1.34650262129222e-05
-1.35022829836136e-05
-2.02654131307428e-05
-5.35189769085585e-06
-1.18548420769202e-05
-2.43744895277086e-05
-8.34945693596029e-06
-1.81090371912966e-05
-4.56530889006711e-06
-2.29180020547513e-05
-3.80158777832682e-05
-2.69698675840339e-05
-8.16510657067773e-07
-8.29871545330813e-06
-2.10514772213273e-05
-1.34088245983039e-06
-4.85246790154104e-06
-2.30542945621981e-06
-2.33305381486988e-05
-2.98499165204537e-05
-3.90141561298464e-05
-2.97318046861586e-05
-5.12572734381309e-06
-9.28031003149515e-06
-2.83103998100357e-05
-1.34643519749187e-05
-3.83799285813624e-05
-1.03643368482705e-05
-4.56399037789538e-05
-2.06717502569841e-05
-2.27662082834432e-05
-2.87478522247813e-05
-1.37402257943667e-05
-4.31964639485404e-05
-2.85704385232734e-05
-6.85404963662848e-06
-1.53003220626843e-05
-2.14901963519885e-05
-9.88819830142676e-06
-6.15496849765096e-06
-2.89231401426468e-05
-4.15666374423486e-05
-1.68027287507044e-05
-6.36556763463523e-06
-1.76386630322239e-05
-3.61981266599924e-05
-1.88840222022603e-05
-3.54827321306033e-05
-3.40845901676933e-05
-1.32842681351888e-05
-3.75192515861276e-05
-1.707326890831e-05
-2.70812866415814e-05
-1.48002192878933e-05
-7.49027310912134e-06
-2.62727613507232e-05
-1.83468513594159e-05
-5.12503899751052e-06
-1.02221593544432e-05
-1.78636670198759e-05
-5.56856137288048e-06
-4.69659822010072e-06
-1.77839767985068e-05
-1.14706209089038e-06
-1.53554429593243e-05
-2.81228539020775e-05
1.00995017229742e-05
-3.36805176164505e-05
-5.21678246992229e-05
-2.35200275191172e-05
-2.37643033282992e-05
-3.01339667548607e-05
-1.99397927699501e-05
-2.74363202497634e-05
-2.53966146080719e-05
-1.37045459013213e-05
-4.03953531133519e-06
-6.21217557005907e-06
-4.55179983242761e-06
-2.00699989184107e-05
-1.2947290481428e-05
-7.04135695415782e-06
-2.13460294547032e-06
-1.75005384497248e-05
-3.45248226791398e-05
1.12932781207215e-06
-3.22097756744013e-05
-2.2666806531959e-05
1.44997204316138e-05
-2.14387340646549e-05
-1.71387534187024e-05
-1.1062491534597e-05
-3.6522810019278e-05
-2.46229571444566e-05
-1.9336197614912e-05
-1.33645265441738e-05
-3.70353972621242e-05
-4.47069914725865e-05
-3.31470665383817e-05
-3.08444377781465e-05
-2.83018079316335e-05
-2.1864863265047e-05
-1.90013763943479e-05
-3.13956086457038e-05
-3.20378075384907e-05
-2.54629787861122e-05
-8.40287427563274e-06
-2.04467961618862e-05
-2.22278888694675e-05
-1.09630232567305e-05
-3.3522094486176e-05
-2.13135451675073e-05
-9.72607722549465e-06
-1.13742796562656e-05
-1.8365163146217e-05
-3.38916943943841e-05
-2.10793829345259e-05
-2.25129061369946e-05
-3.37304795679222e-05
-1.17479991118619e-05
-8.41778158638068e-06
-2.89833438573735e-05
-3.71083855772645e-05
-2.42391535711463e-05
-1.11948448716697e-05
-3.42827869138767e-05
-2.0237782415716e-05
-5.51960816432871e-06
-1.91321976236604e-05
-2.14418480283094e-05
-4.77374300155823e-06
-2.74120948303235e-05
-3.14223841031476e-05
-2.37388716401926e-05
-3.11593928598452e-05
-2.85803826988006e-05
-3.16258366112183e-05
-2.94911965352833e-05
-4.16952678727147e-06
-3.1716204695954e-05
-3.65002617352208e-05
-1.04630744504979e-05
-2.10001265747558e-05
-9.08123483230414e-06
-1.78373293854403e-05
-1.52653781065089e-05
-1.74826555220086e-05
2.7330540695939e-06
-8.62630708899942e-06
-1.12312524259785e-05
-3.38836388063138e-05
-6.01627826832124e-05
-1.19314230599009e-05
-2.15956971721092e-05
-4.01651915507124e-05
-1.16118489366446e-05
-1.36805203361768e-06
-2.71747502038278e-05
-2.72854738091177e-05
-2.83746030591614e-05
-1.69604393717673e-06
-1.7999992956749e-05
-2.52243464544787e-05
-3.34445699973627e-05
-3.37328982741553e-05
-2.79485367124215e-05
-1.27955343105286e-05
-2.30149106864353e-05
-4.38085970291959e-05
-5.31947747064387e-05
-3.63651492024735e-05
-1.51675847823257e-05
-2.63503153286637e-05
-4.67370355086168e-05
-1.39517708399188e-05
9.69539612099731e-06
-2.29328465424557e-05
-2.32868875860696e-05
-9.4048738850803e-06
-3.13274128953519e-05
-1.43355999520159e-05
-1.72676681685548e-05
-4.0375490840814e-05
-6.35011979394135e-06
-5.62352776429862e-06
-2.86018971597606e-05
-2.33305545621195e-05
-2.94536017952438e-05
-1.84154154128124e-05
-3.1542642998333e-05
-3.06494617805808e-05
-1.69876232058926e-05
-1.03556453800469e-05
-1.33568579548915e-05
-1.55818815076517e-05
-3.194488007708e-05
-3.7712950097411e-05
-2.42911463208983e-05
-2.15270621350623e-05
-3.52756205584839e-05
-1.21823200573379e-05
-1.51256527778846e-05
-3.38909195469573e-05
7.39882368737542e-06
-2.3580265198436e-05
4.91023076265532e-06
-2.82169598377226e-05
-9.60827345849549e-06
-3.07391400727761e-05
-1.35099579737771e-05
-9.40787201368111e-06
-4.01480511992047e-05
-1.83601122447445e-05
-5.87951487542341e-05
-4.32252617883609e-05
-7.11991511538975e-06
-3.72222706712157e-05
-1.23074328597124e-05
-4.02463475169749e-05
-1.46657409049526e-05
-9.75630728873727e-06
3.81836219423772e-06
-1.64713386389716e-05
-3.94181459637605e-05
-2.9903152435055e-05
-2.20145320198729e-05
-3.8008787217195e-05
-1.79362592279608e-05
-1.89660043392329e-05
-7.04446575910903e-06
-2.73482870243453e-05
-1.23625080149167e-05
-1.06156640696474e-05
-2.33830286533248e-05
-3.16073810855714e-05
-1.76164050110718e-05
-1.48346048551882e-05
-1.59704850423366e-05
-1.54733253542362e-05
-2.25710548191395e-05
-2.51296513831541e-05
6.19472610742436e-06
-3.42949398664971e-05
-2.41690680179393e-05
-5.15736253173824e-06
-5.60101277270426e-05
-1.81971101001647e-05
-1.39711177421252e-05
-1.84762420788802e-05
-2.3741769143531e-05
-7.14908766531658e-06
-2.79538937815127e-05
-5.00536737808858e-05
-2.72263650384688e-05
-1.16294554514669e-05
-3.72516652393429e-05
-2.91900511470206e-05
-1.2992277376338e-05
-3.65925942606983e-05
1.47399088735368e-05
-2.01506493584304e-05
-1.91907695120261e-05
-2.67880686528578e-05
-7.16670381713752e-06
-9.1078049392095e-06
-5.37480411150167e-06
-3.96513131134566e-06
-3.24444845065951e-05
-2.23239998391444e-05
-1.66555142898356e-05
-2.55808924168553e-05
-1.96993125577657e-05
-1.29488693829585e-05
-2.36019683470797e-05
-1.08175886618742e-05
-1.81674349247228e-06
-2.29202910629923e-05
-1.55443761864849e-06
-1.63735561321261e-05
-2.12477306627964e-05
-1.44355959383531e-05
-1.77200238044706e-05
-2.07605987938304e-05
-3.66834858476961e-05
-2.66602400615732e-05
-1.75806451767073e-05
-1.98197787885435e-05
-1.97159894178218e-05
-3.27283108436678e-05
-1.97966067725652e-05
-3.26088293654209e-05
-1.73797572410245e-05
-3.43456184143384e-05
-1.44216307153042e-05
-8.17468287933817e-06
-1.50173448670042e-05
-2.79795564152961e-05
-3.73236248912768e-05
-2.99030931622112e-05
-2.2062423384118e-05
-4.1185115840889e-06
-7.88878971690176e-06
-4.13334726178633e-05
-5.11304732207558e-06
-3.10880607127514e-05
-3.60252490241829e-05
5.49663177887689e-06
-1.74520081061339e-05
-6.47381482359761e-06
-1.60991318435333e-05
-2.03652619439289e-05
-8.72608862397751e-06
-7.98232643117709e-06
-2.59885305841124e-05
-2.20010130762447e-05
-2.86362162044738e-05
-2.53121535154701e-05
-2.80193283467118e-05
-1.48817038130925e-05
-3.26225551181904e-05
-1.88106276461864e-05
-1.50376849132458e-05
1.60394438608352e-06
-2.57431924602013e-05
-7.45855265661428e-06
-1.83745715624513e-05
-3.61173429392518e-05
-2.38662812719543e-05
-2.65286565935975e-05
-8.64817584517652e-06
-2.87592635840613e-05
-2.04183062249307e-05
-1.37623284660522e-05
-3.13345834178833e-05
-2.36144982569376e-05
-6.80026106388351e-06
-1.71731199543485e-05
-1.55920553895649e-05
-1.07565263721117e-05
-2.97102870315982e-05
-2.45928546865807e-05
-2.04785965553817e-05
-2.42018552459672e-05
-2.56919323847123e-05
-1.20053498631342e-05
-3.12752644974168e-05
-1.73885451183376e-05
-1.79565927451617e-05
-2.36744330870435e-05
-1.79087117626837e-05
-2.35585621128527e-05
-1.27965342231513e-05
-3.79918860627808e-05
-1.95158564832323e-05
-2.31594093326931e-05
-1.76265736562014e-05
-3.71876571456535e-05
-4.60521444260758e-05
-1.7752434111626e-05
-1.96541928203754e-05
-7.00022852175324e-05
-2.29217943532349e-05
-3.63798333686443e-05
-3.23309019301407e-05
-1.31441450756665e-05
-3.25642780640328e-05
-1.38721364484739e-05
-8.70061535011058e-06
-2.6179723262289e-05
1.47245018342961e-06
-1.03901432225409e-05
-7.74970369860799e-06
-1.22316586444085e-05
-3.61345874414196e-05
-4.38886347715656e-05
-3.42572561968728e-05
-2.7535547764625e-05
-4.99552681096513e-07
-3.57549609067122e-05
-3.18605757036923e-05
-1.51425278608665e-05
-1.29489151521392e-05
-3.32203184634761e-05
-6.03044657398679e-06
-1.84921605180106e-05
-1.24546670694526e-05
-2.90437940812222e-05
-3.86200976108731e-05
-6.10099058013293e-06
-3.65419294507536e-05
-2.59891385783387e-05
-2.38320391527293e-05
-6.90369989776044e-06
-2.28770187543338e-05
-1.04119671826769e-05
-6.13786818784589e-06
-2.68225375509135e-05
-3.63980376359293e-05
-3.10190695885041e-05
-2.47308768677381e-05
-4.80839740678584e-05
-1.91789664554311e-05
-1.36281368338316e-05
-2.58453500200514e-05
-6.07974027290811e-06
-1.85023855278038e-05
-4.00036025326947e-05
-3.1981033939736e-05
7.44083035281811e-07
-2.60902350974905e-05
-6.90991625162775e-06
-2.35071331072695e-05
-3.96122604875903e-05
-3.37319854474349e-05
7.29566751185256e-06
-2.40242441576243e-05
-3.25634404488517e-05
-3.03856390103041e-05
-2.71849877062928e-05
-1.20934600560237e-05
-3.54397716504583e-05
-3.35602413014246e-06
-2.85667037629353e-05
-1.04318716690983e-05
-9.30522971239165e-06
-1.84034050224906e-05
-1.18474644064145e-05
-2.62091606956057e-05
-8.21318002777376e-06
-2.17087250604911e-05
-2.61487668348447e-05
-5.15580965070405e-05
-1.38915887284861e-05
-4.34462370189971e-05
-1.31417305110982e-05
-1.8192914316391e-05
-8.46807883052111e-07
-9.33211697622254e-06
-2.13865728291724e-05
-1.79620598241503e-05
-2.00505307478103e-05
-3.51205210396451e-06
-2.79224383384445e-05
-1.50666095336456e-05
-2.81130492972695e-05
-1.47857480704551e-05
-3.23576597277438e-05
-1.14438939877898e-05
-2.67502778044893e-05
-3.63323177411287e-05
-2.33028140013566e-05
-2.39442274837402e-05
-1.60578054818486e-05
-6.09773074609393e-06
-8.07267624803437e-06
-2.92983630808403e-05
-1.85872704545939e-06
-3.75463074521616e-05
-2.42665534939378e-05
-3.18010849515473e-05
-1.84592672086613e-05
-2.96255198353717e-05
-2.33963119017241e-05
-1.61402904781843e-05
-2.96667824857898e-05
-1.1353835874052e-05
-1.36214353745216e-05
-1.2406837678771e-06
-4.68357134522043e-05
-4.24375915498858e-07
-4.22287751065992e-05
-1.74566016088172e-05
-2.59013199571405e-05
-4.63866945773214e-05
-2.45026588381287e-05
-3.28933405719389e-06
-2.30749552888955e-06
-1.3846675526626e-05
-2.31735079851722e-05
-1.46423699997965e-05
-1.70507302504206e-05
-2.66857851617816e-05
-2.68506003388573e-05
-6.81415223140003e-06
-1.17082658610767e-05
-3.42385135465255e-05
-6.35240093898919e-06
-1.86853696106524e-05
-1.20425038894388e-05
-2.53581105576391e-05
-2.87150530292033e-05
-9.40779844579539e-06
-1.82354455854123e-05
-1.13809853068181e-05
-2.56089194442901e-05
-9.7966627391714e-06
-3.05129313304933e-05
-2.00835480512495e-05
-1.31602939379852e-05
9.42184894237004e-06
-1.77044284607531e-05
-3.03743310071917e-05
-1.84104763309398e-05
-2.10964417940719e-05
-2.93518402262859e-05
-3.87271581449558e-05
-2.66972558155567e-05
-1.94475700748683e-05
-5.75282002182182e-06
-1.29253706949846e-05
-1.41558397116227e-05
-1.89543527236825e-05
-1.24397926882464e-05
2.92331175977312e-06
-3.54399022831526e-05
-3.38893724476696e-05
-2.692398390681e-05
-1.35202268987734e-05
-4.26327735478917e-05
-3.14201080451115e-05
-8.11558985600531e-06
-4.47526741745453e-05
-2.90783519127987e-05
-2.7183621312655e-05
-2.52707095050106e-06
-3.12403419910429e-05
-3.40625996526103e-05
7.72011755412529e-06
-3.85492427814643e-05
-2.44426789314412e-05
-2.59123428680348e-05
-3.50279477827441e-05
-3.91216095851046e-05
-2.14531710722464e-05
7.72954943957224e-06
-2.24809925497887e-05
-3.63825387134814e-05
-1.20666164025873e-05
-2.31789691028042e-05
8.61948078629805e-06
-2.48391156404704e-05
-2.8135813120923e-05
-7.07544592332506e-06
-2.66856162846983e-05
-1.399768262806e-05
-2.84412405739465e-05
-4.17009552325191e-06
-3.42606050689716e-05
-4.40285153041891e-06
-5.54672625060784e-06
-1.0495756501341e-05
-2.1251967411198e-05
-1.63293743758736e-05
-4.12208499041294e-06
-2.42261805075265e-05
-3.1130111874103e-05
-2.53235673476139e-05
-2.52212277296246e-05
-3.22698476509307e-05
-8.31205540688392e-06
-1.55220462617246e-05
-2.73525086323855e-05
-3.54788894354152e-06
-1.60771755741966e-05
-9.48803741913885e-06
-2.88291930649047e-05
-3.50137669437374e-05
-2.66086192983426e-05
-3.33100446078797e-05
-1.89381765805178e-05
-1.02733033814617e-05
-2.81663315471427e-05
-8.89005271958477e-06
-2.9129101340397e-05
-2.45009126417569e-06
-1.3089795206296e-05
-4.47066666062571e-05
-8.44381441406945e-06
-3.43178300224803e-05
-1.73190559249707e-05
-3.64064905672108e-05
-2.85140922242878e-05
-4.09976048206096e-05
-1.37509002296364e-05
-1.04736149234177e-05
-2.15116651329571e-05
-1.41866761282497e-05
-2.11057395794438e-05
-1.54535239834879e-05
-1.14932544786628e-05
-1.26397472030217e-05
-3.22845360029381e-05
-1.57681926296116e-05
-2.67050049060224e-05
-1.32059925075702e-05
-1.1897678863339e-05
-2.6385294331641e-05
-1.70532169230533e-05
-2.39011726029497e-05
-2.7466244733956e-06
-1.35017887209045e-05
-1.63158626922648e-05
-2.55428045910785e-06
-1.42299658812654e-05
-1.47005829008344e-05
-3.63943587280015e-05
-2.05164511576776e-05
-2.10510956783425e-05
-1.48673154779261e-05
-3.36507268964717e-06
-4.1345432337462e-05
-1.81669645222605e-05
-1.06941280435134e-05
-2.09775178526087e-05
-2.36444924299028e-05
-1.91326109242769e-05
-2.02469596255274e-06
-2.55948218075922e-05
-2.34572497213168e-05
-3.84072900391083e-06
-1.70061485653836e-05
-3.72231298330988e-05
-8.89439219493832e-06
-1.41070504502187e-05
-3.56310079651383e-05
-3.25220985492919e-05
-1.39375203033705e-05
-1.79501668163449e-05
-3.26452928869556e-06
-2.18285544558153e-05
-1.69717887117651e-05
-7.03581552943271e-06
-1.74362921536312e-05
-1.98555030479223e-05
-1.46384809093865e-05
-2.99079714881383e-05
-1.05333423322336e-05
3.2879826347315e-06
-4.02713527872661e-06
-1.75893807401418e-05
-5.7448069246567e-06
-4.11477840238969e-05
-2.03894449491556e-05
-1.18182208969462e-05
-1.84387790367764e-05
-3.67451833923673e-06
-7.38826920289324e-06
-3.64568208787521e-05
-2.73571713228662e-05
-1.61513524752552e-05
-2.89418905520358e-05
-3.67938511015809e-05
-1.56359716926096e-05
6.40992311321874e-06
-2.831288391323e-05
-3.76942712341833e-05
-1.96168384901283e-05
-2.88661820781637e-05
-4.11173126488869e-05
-3.16745287081044e-05
-1.62508831731155e-05
-1.74660810823041e-05
-1.30394476912916e-05
-4.10527539982323e-05
-2.94639207541127e-05
-1.69187782948671e-05
-3.48701596456576e-05
-3.96139774590941e-06
-2.8330214791854e-05
-2.22450172548759e-05
-1.86312009218422e-05
-2.97168075110984e-05
-3.77697723100476e-05
-1.95268321538003e-05
-6.30469113835401e-06
-4.48482781250481e-05
-1.590470505541e-05
-2.13784532331582e-05
2.88594009670327e-06
-2.07657950258875e-05
-3.67362401226301e-05
-1.67180576210062e-05
5.49786639340009e-07
-1.46944589609911e-05
-1.87830277224851e-05
-2.72388900450214e-05
-2.8530270792989e-05
-4.63373932912073e-05
-3.19344586487481e-05
-1.85123683501787e-05
-2.55287431833373e-05
-9.83650484785237e-06
-1.78410777369968e-05
-1.46302545913987e-05
-9.89873430367841e-06
-3.81393922163652e-05
-3.33168246173169e-05
-1.09400606554703e-06
-2.70186038375925e-05
-1.99292891402299e-05
-2.35837506280731e-05
-4.73323726203383e-06
-3.14469044540997e-05
-1.62380797337069e-05
-1.93907358077319e-05
-1.91838211620953e-06
-1.39729754330704e-05
-2.89546726931789e-05
-4.0603108184916e-05
-1.83999986771808e-06
-2.75327138921591e-05
-4.52728528070667e-05
-5.1533964602759e-05
-1.09143876281838e-05
-3.19964719646658e-05
-1.24499995516893e-05
-8.15235695949996e-06
-2.13814746298107e-05
-8.93540628818589e-06
-3.18643825892994e-05
-1.6610789042817e-05
-7.1431301264403e-06
1.67554855298933e-06
-9.25772028544551e-06
-2.85792841914996e-05
-2.40125029650595e-05
-7.05535383488862e-06
-2.68781953252962e-05
-2.74453140458798e-05
-3.75206944594739e-05
-1.44899143377267e-05
-9.78718864819252e-06
-2.34437374216573e-05
-1.04308106961336e-05
-1.8398882090618e-05
-2.11506146552893e-05
-1.21265943561345e-05
-2.60827334124978e-05
-6.13284238402975e-06
-2.15923755951321e-05
2.87359835652125e-06
-1.09437909879338e-05
-2.52641687955864e-06
-6.39887101847051e-06
-1.53011652161039e-05
-2.95953365044917e-05
-1.50383781494745e-05
-1.92872271775729e-05
-3.21700254221712e-05
-4.31260326463812e-05
-4.48902107876202e-06
-6.33910248120413e-06
-2.69603231899406e-05
-3.80331176258912e-05
-2.87022850450523e-05
-2.98733832025307e-05
-6.71988567173722e-07
-3.3672082771771e-05
-2.4190779203327e-05
-2.07552507078905e-05
-2.27366104716756e-05
-2.30418788309675e-05
6.33808668432151e-06
-1.7400739793864e-05
-4.67931013580448e-05
-2.15691120665639e-05
-2.07134094640462e-05
-4.89416873540617e-05
1.24461325292027e-05
-3.49805523331029e-05
-2.20414516450395e-05
-3.08792727771321e-05
-2.99244733825182e-05
-2.04367402195773e-05
-1.18262589224175e-05
-2.74252760614656e-05
-2.21968574787829e-05
-3.22054642745471e-05
-1.42028830584654e-05
-1.85966336039161e-05
-2.00331428377737e-05
-1.20240835651253e-05
-2.30463140463055e-05
-2.759207784797e-05
-1.99800142347321e-05
-1.82769541843935e-05
-2.87150456727811e-05
-1.82532464297164e-05
-3.11543409629775e-05
-3.26387682799171e-05
-2.72991186988692e-05
-2.91050771803678e-05
-4.00274240717707e-06
-2.10611777181069e-05
-3.8134085187458e-05
-3.61058166173012e-05
-2.69243293445238e-05
-2.57979284409387e-05
-4.30465013791837e-05
-2.71013233866779e-05
-8.4744258984398e-06
-2.20787800569396e-05
-2.21013823733143e-05
-2.47145277275002e-05
-4.96721228042293e-07
-5.65607654916809e-06
-1.02528083232144e-05
-1.50841991238123e-05
-4.59585843249419e-05
-2.79468099934119e-05
-3.88727088134248e-05
-2.85467641137975e-05
-3.00807988266027e-05
-2.72771933365975e-05
-3.78486517849148e-05
-1.94041570244348e-05
2.69958566368815e-06
-2.56254444397286e-05
-3.92842620526656e-05
-1.33587319495346e-05
-2.19248364871699e-05
-2.92821165378606e-05
-1.18317337158469e-05
-2.16722536228581e-05
-3.24705806280657e-05
-4.17867011613236e-06
-2.51137777187223e-05
-1.77059721917007e-05
-2.52386715199022e-05
-1.58169101726717e-05
-1.54711764726945e-05
-4.64369255555154e-05
-1.8814789999738e-05
-2.543447909285e-05
-2.28205675084047e-05
-2.42069268331319e-05
-1.4088632562872e-05
-3.26203600666279e-05
-1.9697326721208e-05
-7.04388363980324e-06
-1.23643114341228e-05
-1.92807970057914e-05
-2.61271524664397e-05
-2.48898101962175e-05
-1.04346599747599e-05
-2.82393668534951e-05
-3.07088330060188e-05
-3.77162528429255e-05
-3.81010326935077e-05
-4.66429432975214e-05
-2.90670291504966e-05
-3.44667343150857e-05
-2.90948072423152e-05
-1.25961612183333e-05
-2.3920750882495e-05
-3.39849572114313e-05
-4.97561834557681e-06
-2.60914388380036e-05
-3.54184612448237e-06
-2.0546916065841e-05
-3.0649145811152e-05
-9.66624211550383e-06
-2.75392737229733e-05
-2.58190291671203e-05
-7.38819307014752e-06
-1.64958728693626e-05
-1.93410974349636e-05
-2.0452984250854e-05
-1.07271665593841e-05
-2.58305976026588e-05
-1.22241316845638e-05
-4.94178455968331e-06
-1.82109667823295e-05
-6.29931126755728e-06
-2.12024572508326e-05
-2.24634507099761e-05
-2.84720870238063e-05
-4.44005622961109e-05
-1.18140559067925e-05
-3.80079339748357e-05
-3.20899841728539e-06
-2.21721627816568e-05
-3.62033694379457e-05
-2.39967623319825e-05
-1.98857570922078e-05
-1.12433146091202e-05
-1.04365007199332e-06
-3.67959294025745e-05
-7.69856041091177e-06
-7.65305275604785e-06
-1.11196239377829e-07
-1.71919574919666e-05
-3.57810662117433e-05
-9.47704771101982e-07
-2.75488994240353e-05
-1.94842686701567e-05
-2.85961028004742e-05
-1.03157305510217e-06
-5.4607168297019e-06
-2.46320655544699e-05
-4.28153204322197e-05
-9.45799130826027e-06
-2.13538646383035e-05
-1.73709328092689e-05
-1.6891501238967e-05
-2.46074472390385e-05
-1.47131627794871e-05
3.57309719599968e-06
-1.44791684283091e-05
-1.96363001223053e-05
-8.41936860040272e-06
-3.97059654214729e-05
-1.86869038772729e-05
-6.64936540000653e-06
-2.88762532420428e-05
-3.23181459728499e-05
-4.03822507275728e-05
-3.45739593712303e-05
-1.86252970895949e-05
-3.56083504744304e-05
-1.7067866311386e-05
-2.19705213412749e-05
-1.2563190883695e-05
-2.80650111214598e-05
-1.25985337705734e-05
-7.61634083746615e-06
-1.61072450974879e-05
-1.90605763138353e-05
-1.24197300885258e-05
-1.56427083624793e-05
-1.76967049377239e-05
-2.40862020061092e-05
-2.37363714914875e-05
-1.40405399702671e-05
-2.36506922644992e-05
-1.12536545399261e-05
-2.80196259437698e-05
-2.32996931436465e-05
-2.27742218196248e-05
-1.60558372034802e-05
-9.32958312949446e-06
-2.12468395185748e-06
-7.34051764522657e-06
-1.54424344680017e-05
-7.81475339330741e-06
-1.27725051168111e-05
-2.36198912386817e-05
-1.34698204394389e-05
-2.52391159858183e-05
-4.00070505786727e-05
-1.08687445718753e-05
-2.29215167410203e-05
-1.04407078485969e-05
-1.1188801346588e-05
-3.66185627962818e-05
-1.08608950786815e-05
-2.18977627823551e-05
-2.63010411814593e-05
-3.30028407744615e-05
-8.03840767928142e-06
-2.47064083182531e-05
-1.90626223611493e-05
-2.01835727039733e-05
-2.62660079714503e-05
-3.0003413976879e-05
-4.38156019574756e-05
-1.39142844481212e-05
-2.06509261559176e-05
-2.24984593782589e-05
-2.39269133159916e-05
-3.02654325272062e-05
-1.3625412609744e-05
-1.30784242912384e-05
-2.14941163878134e-05
1.70971305395964e-05
-1.83117287745532e-05
-6.32051683650531e-06
-1.72745616749129e-05
-2.98804366995368e-06
-2.37639353958846e-05
-1.42999306558751e-05
-3.50872996398814e-05
-4.9025207520653e-06
-4.1537333559328e-06
-3.34862820448321e-05
-3.8411451676253e-08
-3.00887802166604e-05
-2.13701080575213e-05
-1.79445810133124e-06
-3.39951353811931e-05
-2.38442975404771e-05
-2.57417943031609e-05
-1.7323792179598e-05
-1.21236573021921e-05
-1.83038173267256e-05
-1.56824914201585e-05
-2.0046134886862e-05
-1.70906069605574e-05
-1.86343008224788e-06
-2.69740692345614e-05
-8.12156568755934e-06
-2.99788737902613e-05
-2.32088449404776e-05
2.48987870692289e-06
-2.09612398074062e-05
-1.25766500572811e-05
-2.16617559836113e-05
-2.79802146359296e-05
-1.35660872568738e-05
-1.48945506487662e-05
-8.31591044593355e-06
-2.23740354563826e-05
-2.45810170307519e-05
-9.89179535835935e-06
-2.57635639939195e-05
-1.23623327362215e-05
-2.23975561812924e-05
-1.19920821331231e-05
-4.29157431229256e-05
-2.6401130431936e-05
-2.03371527694014e-05
-6.08205276739766e-06
-1.63944095621562e-05
5.81624750556289e-06
-3.8846174690122e-05
-1.26862646617244e-05
-2.87948935090202e-05
-2.05903425756638e-05
-2.59079440987823e-05
-1.40193028761357e-05
-3.52890356010086e-05
-1.25015026270878e-05
-3.41431707147925e-06
-3.14443704969084e-05
-2.56562115541431e-07
-4.44031085619677e-05
-4.12859367840226e-05
-1.25430927204108e-05
-3.08345381622327e-07
-1.73905354307386e-05
-6.30850432805224e-08
-3.16687081746312e-05
-4.9646073242418e-05
-3.70795006966479e-05
-2.50120141126571e-05
-2.43525178439475e-05
-5.62644914227972e-06
-3.0404268510686e-05
-2.79475471804473e-05
-1.18769778284258e-05
-8.78903204541919e-06
-4.26650644746955e-05
-3.74629112384762e-05
-2.1810256801778e-05
-3.12343056111717e-05
-3.23574259291158e-05
-2.27817159573505e-05
-2.89030957149136e-05
-1.28828183020892e-05
-3.34141264900073e-05
-2.82930014446787e-05
-1.96190167615868e-05
-2.37987056099463e-05
-5.58377728625991e-06
-4.12950531026401e-05
-2.15389230428744e-05
-1.2763169631149e-05
-3.32574737580102e-05
-1.95604874942163e-05
-3.72857007203564e-05
-1.72608580303135e-05
-2.70405667359075e-05
-8.90912131921211e-06
-1.40361010488286e-05
-3.42236579818481e-05
-1.49359199779267e-05
-9.17700604394854e-06
-1.76214004303909e-05
-2.10518990969501e-05
-5.98134470027854e-06
-2.12458238246527e-05
-3.37590709852487e-05
-2.2486895174661e-05
-2.96906134685758e-05
-2.32645564743508e-05
-1.85345322096839e-05
-2.92036253120939e-05
-2.68587119623805e-05
-3.45202200082528e-07
-2.60405526041604e-05
-2.57303507591932e-05
-2.860301454345e-05
-4.00336269917069e-06
-2.85567411286756e-05
-2.24581317845738e-05
-1.86569904156932e-05
-2.23270047353083e-05
-1.4592851422901e-05
-1.27256770181673e-05
-1.46413390143683e-05
-2.53769367251227e-05
-2.83001628358238e-05
-1.38586669540002e-05
-2.45798586245874e-05
5.6798135694445e-06
-2.78193706517185e-05
-1.21665720171406e-05
-3.181665641984e-05
-3.64345406420885e-05
-5.9746962833312e-06
-2.1646157794293e-05
-3.02094122453627e-05
-6.99215861654504e-06
-2.6519368613789e-05
-1.91685314663664e-05
4.85265653199415e-06
-2.26774839527296e-05
-2.36406864840076e-05
-2.68517043927433e-05
-1.12403055880045e-05
-1.65066924830657e-05
-1.88698269403048e-05
-1.71433347161688e-05
-1.45207522727883e-05
-1.72710529411601e-05
-3.6075883169696e-05
-2.2088279346821e-05
-2.7012443982734e-05
-1.95906797146423e-05
-1.64674406449289e-05
1.81657343094018e-06
-1.49428883042478e-05
-1.567591350545e-05
-3.64308997370224e-05
-2.85475574050476e-06
-2.24759981716754e-05
-2.23175509480032e-05
-3.84230607171039e-05
-2.64261803377944e-05
-3.7622939596504e-05
-3.98896962118283e-05
-3.45211216527657e-05
-1.83514360373682e-05
-3.49821712689241e-05
2.33411274489536e-06
5.55827583426881e-06
-1.28672512431352e-05
-5.84390139272406e-06
-3.2855223793585e-05
-2.23408422014402e-05
-3.48468531558426e-05
-1.6651468608046e-05
-1.55826868903498e-05
-2.62753988044839e-05
-1.60093166481387e-05
2.41129689018122e-06
-2.17121434684922e-05
-1.52809235809083e-05
-3.70050866294795e-05
-9.20882732845653e-06
-2.31271613826593e-05
-1.46136639816981e-05
-3.04668218794722e-06
-4.16123759998936e-05
-2.81581874986186e-05
-1.40188790096024e-05
-1.77385062708603e-05
-3.48856636293141e-05
3.41290997202674e-06
-1.65266512723425e-05
-1.88286026056306e-05
-7.10794092399022e-06
-2.26688837150723e-06
-2.31345907466327e-05
-4.42966638095552e-05
-3.30016063392861e-05
-2.49007308119533e-05
-3.77476399760521e-05
1.35788856346341e-05
-4.35615694174121e-05
-7.13435137533131e-07
-4.25326530872295e-06
-1.90214566166861e-05
-1.64689635281514e-06
-7.2903292225989e-06
-1.98212615442873e-05
-2.04641449204678e-05
-9.87715210445069e-06
-2.53578058714556e-05
-5.0511505132092e-06
-1.55453686397697e-05
7.57883826751016e-07
-2.32576183188646e-05
-2.70394175292396e-05
-5.02675113641331e-06
-1.31665849543036e-05
-2.23082615170236e-05
-1.74865930827414e-05
-2.68060227463121e-05
-3.07221152333828e-05
-8.24978587024627e-06
-1.01183498382738e-05
-5.41930800810849e-06
-1.85822129408347e-05
-1.84402733584743e-06
-3.49249657623097e-05
-1.84787811544969e-05
-1.08858246477568e-05
-4.0366162335997e-05
-2.81574636842709e-05
-1.06256766894866e-05
-2.57609105440049e-06
4.6265884775185e-06
-1.88654087147314e-05
-4.98082144737178e-05
-4.30386343097465e-05
-1.66561877685242e-05
-1.88272861358252e-05
-1.93191501424213e-05
-1.18000659645196e-05
-2.33753130467061e-05
-3.6015397699402e-05
-1.23349265550272e-05
-3.52499474230059e-05
-3.64715701247618e-05
-1.19242664485173e-05
-3.01604004727003e-05
-3.84892548771689e-05
-3.98120482217369e-05
-2.60686600440161e-05
-3.60406316133188e-05
-3.45901284265753e-05
1.62073677259119e-06
-3.14915756837987e-05
-8.45081495706708e-06
-3.868616181227e-05
-2.8932337637023e-05
-2.50080521597114e-05
-4.18889390386263e-05
-1.84880862276347e-05
-8.45758216102787e-06
-3.0625306796673e-05
-3.37492269201397e-05
-1.2308865263638e-05
-2.44399126205276e-05
-2.8121300595731e-05
-2.10064450087166e-05
-2.72999297647851e-06
-4.17862354430962e-05
-3.81323034924514e-05
-2.67873659320869e-05
-3.0428030633429e-05
-3.55619072004342e-07
-3.3439413875521e-05
-3.48169670389736e-05
-2.83571428525098e-05
-2.54928583232501e-05
-1.81652002685927e-05
-3.61239000930239e-05
-2.46765327906728e-05
5.29558149914068e-06
-1.37915547810413e-05
-4.6819524710626e-06
-1.64616042682396e-05
-2.10680404104535e-05
-4.58695350636204e-05
-3.38696662359896e-05
-4.84910068163563e-05
-1.90641765681443e-05
-2.41742674284279e-05
-1.37689033072582e-05
-4.40752986709001e-05
-4.4814581673885e-05
-3.18508789667028e-05
-1.50170507362514e-05
-3.38153300910325e-06
-1.41330284002047e-05
-8.62149641784267e-06
-8.83702227639556e-07
-1.01838067879517e-05
-1.70274734445782e-06
-1.30902853755101e-05
-1.9696443366401e-05
-9.10212443881906e-06
-4.14398445091739e-05
-3.76155643738608e-05
-6.95891786404439e-06
-3.92415835274868e-05
-1.25704148178721e-05
-1.30566958522354e-05
-2.01827347456142e-05
-8.91419273757305e-06
-1.49418478460746e-05
-2.66070789639142e-05
-5.11007105026171e-06
-2.03214076111366e-05
-1.52761395708045e-05
-1.87619205519577e-05
-2.11195242664714e-05
-2.12612003474372e-05
-1.65878696616549e-05
-1.59928550179551e-05
-2.29157191883764e-05
-1.60109936346207e-05
-1.49853039593811e-05
2.6508403416046e-06
-8.72918401609113e-06
-9.07911947654688e-06
-3.17340310264571e-05
-1.73768348187214e-05
-1.1216986432654e-05
-1.54654950070777e-05
-7.20820249985366e-06
-1.76030731669223e-05
-2.62079898889086e-05
-1.30023506562384e-05
-1.75625928716106e-05
-2.99702148558075e-05
-3.09125200160774e-05
-2.88196559336037e-05
-9.6221142230692e-07
-2.17454684886515e-05
-2.07161738399832e-05
-2.05973434070755e-05
-2.44189861058338e-05
-3.10895054864255e-05
-3.6154865031856e-05
-5.30603076894565e-05
-5.8167856706695e-06
-1.68105812307526e-05
-1.0952203779171e-05
6.35192148388845e-06
-2.24416484750118e-05
-2.54156171160041e-05
-1.6292864297462e-05
-4.24858525636034e-05
-2.13576692080432e-05
-1.65398273934666e-05
-1.30613685926526e-05
-1.31337097741596e-05
-2.33204087618104e-05
-8.75092497919855e-06
-1.76047351170247e-05
-3.0157934083316e-05
-8.80721929396453e-06
-8.92714800575538e-06
-7.80443618951935e-06
-3.92676391936831e-05
-1.04151013210257e-05
-1.36509519890756e-05
-2.55436366741834e-05
-3.29952630193457e-05
-2.73091667433239e-05
-1.95279235603145e-05
-1.08435279278174e-05
-4.49682229338291e-05
-2.4073833711352e-06
-2.26602322698742e-05
-1.4099240318101e-05
-2.43051180813014e-05
-1.38004878209068e-05
-1.98387499491174e-05
6.57568658831059e-06
-1.36575242242891e-05
-2.90436818859236e-05
-4.49117935070801e-05
-1.57926074132612e-05
-1.87484533823898e-05
-6.60062983147842e-07
-4.38855935764239e-05
-3.77824993282228e-05
-2.38464974290904e-05
-2.40234254205543e-05
-2.71923274588786e-05
-3.53008451908098e-05
-2.65555707683413e-05
7.42829554938757e-07
-2.82168923962057e-05
-6.49009342720858e-06
-6.17007319192351e-06
-2.74095565360598e-05
-1.79149747881895e-05
-4.44513682083277e-05
6.59652153568115e-06
-1.70626548640444e-05
-3.71276329644435e-05
-6.35309241584946e-06
-4.86847757874454e-06
-2.66856995704464e-05
-6.686535796906e-06
-5.24357577429246e-05
-1.92257762566749e-05
-4.54558759059236e-05
-8.9651326730576e-06
-2.69747502863368e-05
-1.35678364048792e-05
-3.70907678944991e-05
-3.17154283417343e-05
-2.3281872395084e-05
-2.09209026623959e-05
1.07243400285046e-05
-4.92930841105513e-06
-4.10396348906085e-05
-9.79885402802165e-06
-2.61686454329034e-05
-3.43041120167463e-05
-3.84344536932138e-05
-5.29537079294962e-05
-1.32294852866354e-05
-8.62421296499207e-06
-2.9026913209741e-05
-1.37380459389808e-05
-2.44285091407513e-05
-2.3155470846148e-05
-1.09062546043134e-05
-3.96157340721788e-05
-2.13967800713291e-05
-3.00771888512736e-06
-1.80956644216571e-05
-3.68333687669561e-07
-8.08847351418805e-06
-2.22466120787942e-05
-2.97198707370829e-05
-3.92944755313957e-05
5.71593869044802e-06
-5.67640892612506e-06
-1.10677663233846e-05
-1.66580957170613e-05
-2.98236636833336e-05
1.03467429298271e-05
-5.7008001254876e-06
-7.7543983614192e-06
-3.05039990837455e-05
-1.67983498068242e-05
-1.46061088160724e-05
-1.96881061832386e-06
-2.2511204195369e-05
-1.70578861196988e-05
-2.46612902206636e-05
-3.27345085315778e-05
-1.50174421157539e-05
1.21595346458675e-05
-2.14047034686991e-05
-3.16892786976691e-05
-1.13846243062163e-05
-3.47490847237703e-05
-2.45967544016435e-05
-2.32395994786284e-05
-2.74996536401863e-05
-3.38424572844542e-05
-2.75277518635202e-05
3.16936654702787e-06
-3.88572725451717e-05
-5.86570846327542e-06
-2.04981722034123e-05
1.18881316073968e-06
-9.65188319854243e-06
-4.4836371311771e-05
-1.83026448356908e-05
-3.5460500929805e-05
-1.7227160463006e-05
-3.37363412695963e-05
-1.29361069021481e-05
-3.36173306884091e-05
-4.68035212430054e-05
-5.67936170030821e-05
-1.32107768908496e-05
-3.36985279423626e-06
-2.34925118615843e-05
-1.50915223370786e-05
-3.53185352770362e-05
-4.19007042498517e-05
-1.17029212193382e-05
-3.22110649732858e-05
-2.8644187442493e-05
-3.38272879887274e-05
-2.74686910104087e-05
-2.17732869920034e-05
-2.14644886417575e-05
-6.13038862108351e-06
-3.45938636773983e-05
-9.96988563740338e-06
-3.13735606364954e-05
-1.99071067221128e-05
-2.82493603393477e-05
-2.17568393238945e-05
-3.73571507010478e-05
-2.27173117399073e-05
-3.61472830855515e-05
-3.51577081189873e-06
-1.9522252850248e-05
4.21236459624426e-06
-1.49878167910973e-05
-1.19978102171392e-05
-2.66271460291581e-05
-3.32127318141938e-05
-8.49177504224333e-07
-1.93780614040631e-05
-1.29079967819043e-05
-3.08331072057547e-05
-1.65701311296581e-05
-2.70747222849485e-05
-2.16966656900253e-05
-5.90889264484128e-07
-2.94124714378956e-05
-2.34828614013483e-05
-1.30979040701348e-05
-1.68950754377772e-05
2.47951019693551e-07
-1.83042703669226e-05
-2.693367847848e-05
-1.73873435434391e-05
-1.80719362152155e-05
-2.79772002473984e-05
-1.64079617159142e-05
-2.19363308496682e-05
-3.93843173788347e-05
-1.47822350407879e-05
-4.64483746988001e-05
-1.60568260881727e-05
-8.60791247517331e-06
-1.38697899581436e-05
-1.80528762635506e-05
-3.31618502375586e-05
-1.26028840579501e-05
-1.19406937353891e-05
-1.87893926225505e-05
-2.85250463850366e-05
-1.44107199105328e-05
-2.93204177781328e-05
-3.17774204520857e-05
-1.96928074820428e-06
-4.23869746336156e-05
-2.20247538396681e-05
-1.67828188724139e-05
-1.89434414699947e-05
-1.74127278438346e-05
-3.13634211553856e-06
-1.46684387046815e-05
-2.93205617520178e-05
-2.55766431262877e-05
-2.1076773000674e-06
-1.58219656227269e-05
-4.14800966419949e-05
-1.21454875340116e-05
-1.95943298442765e-05
-1.90306439892589e-05
-1.60860948691177e-05
-2.920531868878e-05
-1.78827521682126e-05
-2.31365388278369e-05
-8.31910310213896e-06
-2.36275214691783e-05
-2.56531819748836e-05
-2.85564270970232e-05
-2.26710142235299e-05
-3.6041219015386e-05
-4.95629557110389e-05
-2.88808978038032e-05
-1.42002509558941e-05
-8.27359826904438e-06
5.26533456483632e-06
-2.38016998540681e-05
-3.50165873797336e-05
-5.12791946315689e-05
-9.80435048824391e-06
-1.91801265061941e-05
-1.6709684407962e-05
-1.50501408937851e-05
-2.08062756798065e-05
-1.91803470673083e-05
-6.34639357526146e-06
2.31003955043489e-06
-1.14664640609659e-05
-3.37601609241473e-05
-1.89449492253249e-05
-2.10641842457426e-05
-2.0381024779853e-05
-2.58021456223754e-05
-1.94761366172237e-05
-7.17688305030656e-06
-4.31242690663591e-05
-2.82075111494811e-06
-7.316389946304e-06
-1.58148710736635e-06
-2.07130482060366e-06
-2.48233808448684e-05
-2.59527779118673e-05
-2.44106620409474e-05
-9.75186400123863e-06
-1.84124495175478e-05
-2.90861945887405e-05
-2.91158294998647e-05
-1.80456266939109e-05
-2.29995618623951e-05
-1.0117179291477e-05
-1.52506716325979e-05
-1.48204711289782e-05
-9.14604884411587e-06
-2.96332069502864e-05
-2.91806714597931e-05
-2.44178641433215e-05
-3.39960021536274e-05
-1.60163709159833e-05
-2.26509108113374e-05
-2.84531928907923e-05
-1.10621098830851e-05
-2.04415341078518e-05
-2.92611632816697e-05
-2.37511975671911e-05
-2.39379651919342e-05
-2.44788576124697e-05
-1.03434797405586e-05
-1.99920912441568e-05
-2.43038530457787e-05
-2.77916068710085e-05
-2.13576446323027e-05
-1.86680599831201e-05
-1.85072061711366e-05
-2.11270023662279e-05
-2.54126069024562e-05
-6.78225933117061e-06
-2.34088935887221e-05
-3.7961429079818e-05
-2.25461914561132e-05
-2.28653710625852e-05
-3.39533677030225e-05
-1.77806100389176e-05
-1.13511013188905e-05
-3.8061340744805e-05
-3.38460994583062e-05
-2.34373337375677e-05
-1.17232521489909e-05
-4.27847525808138e-05
-4.60578448764171e-05
-2.04537645294759e-05
-1.34555805461195e-05
-3.10257045084409e-05
-3.15778963350732e-05
-4.17398365561036e-05
-2.81434503414034e-05
-2.22953691676414e-05
-7.20104374927826e-06
-2.11851027326595e-05
-3.94317845034795e-05
-7.56471268731799e-06
-1.57593427154193e-05
-2.37313591424084e-05
-1.21774667285524e-06
-6.33870596160118e-06
-3.70262841570594e-05
-1.33448743218278e-05
-1.15300968556451e-05
-3.98078074882685e-05
-3.00157819924446e-05
-1.62375272533572e-05
-2.05376440404166e-05
-2.3934110732458e-05
-2.62814033416384e-05
-1.37395578162285e-05
-3.87784781454799e-07
-1.35465948244688e-05
-1.87195794438766e-05
-1.25450828092097e-05
-3.13716186947272e-05
-1.56083479220567e-05
-3.64052579941472e-05
-6.72752640844885e-06
-2.02913149340337e-05
-1.9217019108717e-05
-5.0813638074496e-07
-1.62715993318767e-05
-2.80509146463672e-05
-2.80356654855414e-05
-1.56120861575547e-05
2.04629105052593e-06
-1.47758852127244e-05
-2.78164624771505e-05
-2.7680461020505e-05
-1.1765349713819e-05
-3.22486322869011e-05
-2.74546793622794e-05
-3.67295138344303e-05
-2.64028176927485e-05
-2.58827442772968e-05
-3.6187253911749e-05
-3.13671725427083e-05
5.27643851927442e-07
-2.62824463106964e-05
-1.49840909920424e-05
-1.54089938556129e-05
-3.86845478170841e-05
-1.88333626321772e-05
-1.99011761055913e-05
-8.53296430402601e-06
4.14703628055769e-06
-1.84225531047595e-05
-1.03044078734431e-05
-1.35377566957798e-05
1.92059015501967e-05
-1.37355620824763e-05
-2.61819575166078e-05
-1.52861442224196e-05
-3.9305903357484e-05
-1.5477480415394e-05
-1.23554849077624e-05
-3.54027994075575e-05
-2.67120532147752e-05
-3.81463612277014e-05
-2.44959551015275e-05
-1.46707667977694e-05
-3.66587008975967e-05
-2.42409837426973e-05
-3.61454112704984e-05
-1.47574075463231e-05
-7.17111757454651e-06
-1.17368190987208e-05
-1.96592618787272e-05
-1.82767140251739e-05
-2.76057237855868e-05
3.06453719832612e-06
-1.29003351139378e-05
-3.17651597229298e-05
-3.23264333848462e-05
-1.80602669645194e-05
-9.06058841360538e-06
-2.39131064467009e-05
-2.57312612051883e-05
-1.63493670637747e-05
-2.98897960339494e-05
-2.02401192150758e-06
-1.03764868079595e-05
-3.0912036476916e-05
-2.205260488206e-05
-3.48259422118445e-05
-3.81919066811395e-05
-7.62940997320294e-06
-1.4636117250439e-05
-1.82703818717866e-05
-1.46524563451827e-05
-3.31978112476098e-05
-2.20303664177097e-05
-3.01623683758532e-05
-7.55229717125262e-06
-2.80945819459735e-05
-2.91970323405902e-05
-8.40919668042694e-06
-5.52905418316245e-06
-7.02483099628877e-06
-5.74899158095368e-06
-2.48709645531984e-05
-2.60942565454484e-05
-2.78828821440174e-05
-1.41044550786797e-05
-3.72209536191785e-05
-1.87554116035607e-05
-2.40050349353936e-05
-1.22889874534437e-06
-3.36211838673003e-05
-3.0544092380561e-05
-1.68600304060373e-05
-2.81885413961916e-05
-2.74131552298148e-05
-2.21355321631864e-05
-2.19842797006139e-05
-2.74400704301687e-05
-4.66473891788231e-06
-1.09275191839582e-05
-2.0805345168399e-05
-5.10041195578223e-06
-3.00278448796599e-05
-1.79056925572797e-05
-3.02109763981662e-06
-2.99440565695321e-05
-2.94801512862535e-05
-8.59090938155418e-06
-2.36580187867546e-05
-2.7387664181866e-05
-2.62954484491057e-05
-8.09745040644158e-06
-4.83467381566629e-06
-2.71977443924834e-05
-1.39025766172674e-05
-2.70594371668221e-05
-2.7682194448102e-05
-2.75633466422515e-05
-4.84833558508538e-06
-1.19833187060738e-06
-4.68906644773934e-05
-1.80608165720669e-05
-4.01340055904478e-05
-1.40911061578122e-05
-3.05920758168055e-05
-3.2113356349233e-05
-4.04499549412164e-05
-5.37450242863729e-06
-2.27814966789192e-05
-3.09088051998142e-05
-2.83256569720916e-05
-4.21434008896143e-05
-3.24368817265376e-05
-1.22784128005737e-05
-8.31468308062296e-06
-2.62981806222307e-05
-2.337121190823e-05
-3.6280326290354e-06
-2.77097472657053e-05
-3.09031419658e-05
-5.97338821598934e-06
-4.06991287245692e-05
-7.9042867153498e-06
-3.56652485589466e-06
-2.33222101998337e-05
-3.41497950499024e-05
-4.46875611379283e-05
-2.01512426744212e-05
-2.39582374234185e-05
-6.68871282024001e-06
-1.55624952936162e-05
-2.63619706366265e-05
-3.07070368831039e-05
-3.41619824839513e-06
-4.94006226511032e-06
-3.06667281815805e-05
-2.61029625680224e-05
-3.6421356295125e-05
-6.12172367364001e-08
-6.01198444989554e-06
-3.76660056337165e-05
-9.29407662012041e-06
-1.03128181080137e-05
-1.15886588874613e-05
-5.40573381416276e-06
-6.92474638741261e-06
-4.05032371770766e-05
-3.79967174397686e-05
-1.6194777287725e-05
-2.97383922683776e-05
-1.86703497983575e-05
-1.9453406978164e-05
-1.76808319409251e-05
3.00195984775162e-06
-3.89798367201049e-05
-2.77075407555892e-05
-3.46743784892062e-05
-2.87811793319174e-05
-2.82083385425061e-05
-1.27665324927977e-05
-2.29177899279328e-05
-2.10996804438463e-05
-8.15288210087896e-06
-2.69023425856233e-05
-2.11867048222378e-05
-2.9691635021116e-05
-9.58251015801208e-06
-1.52381320601727e-05
-2.45450258464375e-05
4.27778564284036e-06
-4.24624834596763e-05
-7.04135467553616e-07
-3.78019101905834e-05
-2.86882957758023e-05
-8.75805364574584e-06
-1.19672055163683e-05
-4.02267775421123e-05
-3.00630545939056e-05
-6.15154946286604e-06
-3.27510000914149e-05
-3.95050815019318e-05
-1.86505076032195e-05
-4.90214428174884e-05
-9.79284045644141e-08
-1.78102751097954e-05
-5.337779536478e-06
-2.34966508897471e-05
-1.51111709669715e-05
-1.79046883615232e-05
2.60348611360877e-06
-2.95269354542208e-05
-2.31782678598535e-05
-2.23319740533372e-05
-3.51022981671176e-05
-3.29685800487822e-05
-8.41051383700848e-06
-3.26448309923856e-05
-2.04523163020159e-05
-3.3863864639922e-05
-6.34130044399031e-06
-2.51548218471759e-05
-2.88897993027168e-05
-2.21982993361719e-05
-2.37504315762626e-05
-3.43851545162829e-05
-1.13254407000055e-05
-1.51417451760752e-05
-1.73502390074718e-05
-1.2583809849241e-05
-3.91778826025734e-06
-1.14873090841786e-05
-3.07668421741865e-07
-1.10399955518098e-05
-3.79163375484414e-05
-4.67804009058513e-06
-1.98030338420531e-05
-3.04926913048999e-05
-1.75535458715737e-05
-8.40282410979285e-06
-2.18907012762946e-05
-3.19552222781253e-05
-2.16880315093873e-05
-2.37585335577469e-05
-2.12570030129625e-05
1.32561753579739e-05
-2.45793818315964e-05
-2.74660243189605e-05
-2.08404301580173e-05
-2.00463163634304e-05
-3.38619855160539e-05
-6.23624411407294e-06
-3.26584985987468e-05
-1.48040695360084e-05
-2.49830167907994e-05
-2.87417108607196e-05
-1.65851315121091e-05
-3.42144368694485e-05
-1.93049476788807e-05
-2.05396267719417e-05
-3.41924769084063e-05
-1.99379995327345e-05
-2.39168775336249e-05
-2.82722678751801e-05
-2.57867679902271e-05
-2.39510032331227e-05
-2.82926148611762e-05
-5.43689728235434e-06
-4.41340103385601e-05
6.05571577323877e-06
-8.26089581302377e-06
-3.83820447927146e-07
-4.13815528184169e-05
-1.86055000260272e-05
-3.19723092093276e-05
-2.1352541857599e-05
-4.43592032906511e-05
-7.7576646856204e-06
-2.81111988108186e-05
-2.15272396878966e-05
-1.79345574268179e-05
-2.6599812269349e-05
-2.10385852875342e-05
-7.19084729690493e-06
-7.46863554002942e-06
2.38995229918956e-06
-3.39649692260308e-05
-3.89342303550706e-05
-2.78885755545687e-05
-2.98170777771941e-05
-1.44214435456496e-05
-2.85764205835375e-05
-1.21206651101152e-05
-1.46834611181365e-05
-2.83489778537139e-05
-3.71110914257309e-05
-2.65206467834044e-05
-7.64568197628806e-06
-8.80165706211808e-06
-1.02654393825649e-05
-2.82221398781118e-05
-2.44490131472467e-05
-4.27628134519089e-05
-1.9120483328113e-05
-3.10004593330034e-05
-3.78701972665987e-05
-6.40588564840154e-06
-3.56582520748928e-05
-1.29827860150961e-05
6.14486577677047e-08
-1.56656239219724e-05
-1.77285632387972e-05
-2.03987755964109e-05
-2.30238412794238e-05
-7.69703427510908e-06
2.45293285023208e-06
-2.43102239341647e-05
-8.29272935631291e-06
-8.3080279110317e-08
-3.37109958572741e-05
-1.50571664466115e-05
-2.37256958099397e-05
-1.81765975256695e-05
-7.94018349052179e-06
-1.35093551501271e-05
-2.30881749395567e-05
-2.03450129051652e-05
-1.5135962757e-05
-2.4527726320717e-05
-1.88787952893894e-05
-1.86529160569241e-05
-2.90794294880768e-05
-2.36689341272523e-05
-7.26223662468602e-06
-2.07482822319717e-05
-3.56946858990542e-05
-1.61860474816996e-05
-1.1208492401921e-05
-9.92055148926313e-06
-2.33556706338422e-05
-2.75450455717755e-05
-3.35044492443486e-05
-2.88842397560438e-05
-4.1908035809128e-05
-2.09546160556761e-05
-1.9834842561918e-05
-3.11510132320943e-06
-1.76516872790819e-05
1.55365656307698e-05
-5.67450410025256e-06
-8.63520962906412e-06
-2.35344125934229e-05
-9.4168296453921e-06
-5.02254882014904e-05
-1.68997765873289e-05
-1.74760043882314e-05
-4.81258816849783e-05
-7.19123063574126e-07
-1.90901701760019e-05
-9.77546731745488e-06
-2.91105944444653e-05
-1.83795685743981e-05
-1.07264221827402e-05
-1.17790057790687e-05
-4.68366205188168e-06
-5.0427177727204e-06
-2.89826052248632e-05
-2.29354942871093e-05
-1.13341395006746e-05
-2.08248980895463e-05
-3.01156421853159e-05
-3.96682878714683e-05
-2.56578789110396e-05
-4.03743572923418e-05
-4.00697839353935e-05
-2.27546080526673e-06
-2.59034026314573e-05
-9.3519830381362e-06
-3.51391726500277e-05
5.34588594917902e-06
-5.51837841059507e-06
-4.39091141679662e-05
-3.1344194025667e-05
-2.90567329772998e-05
-1.51390180229274e-05
-4.96966946103478e-05
-2.3712121190085e-05
-2.55036692218301e-06
-3.67259897852605e-05
5.17062763006483e-06
-2.00808404495674e-05
-1.70064334812061e-05
-2.70287701337511e-05
-4.22955197487407e-05
-3.26021099778972e-05
-1.12657059623169e-05
-3.15680059503301e-06
-2.7862377742356e-05
-1.58437199595431e-05
-2.44319230290266e-05
-3.88671121940864e-05
-2.84081021647369e-05
-1.50856735162104e-05
-3.25950820394886e-05
-1.2988396429232e-05
-2.89642131607115e-05
-2.18370991420407e-05
-4.85794903604708e-05
-2.34777604198553e-05
-2.63766170286226e-05
-1.73813421120951e-05
-7.3695259307791e-06
-3.4644653576557e-05
-2.49661948031737e-05
-1.76558908485526e-05
-2.32526152475738e-05
-2.1900394703235e-06
-1.10850008635498e-05
-2.46603687755017e-05
-2.09579706557578e-05
-2.70922123810213e-05
-4.02796894418909e-05
-6.57221166547057e-06
1.41059474135383e-06
-4.69907804169371e-05
-2.20049063983516e-05
-8.73718786565441e-06
-2.81345033563458e-05
-2.91244413713226e-05
-3.17553584380025e-05
-4.589318520301e-05
-3.40461459436153e-05
1.22604286985878e-06
-4.97981193167586e-06
-3.500593862887e-05
-3.62506275038072e-05
-1.86227728102237e-05
-3.21324775242715e-05
-8.78035536324526e-06
-2.03758565009674e-05
-2.87293940232446e-05
-2.47230905561248e-05
-6.92044301128427e-06
-1.24105923205956e-05
-2.71401489898945e-05
-2.2735718825659e-05
-1.76878348188936e-05
-3.77948619903179e-05
-1.86257901615308e-05
2.28864851295921e-06
-1.57870653896187e-05
-1.50773744383142e-05
-8.75085655897105e-06
-1.86599143029948e-05
-1.8854640525324e-05
-2.85632962119327e-05
-9.82899208077253e-06
1.59368269500489e-07
-2.32914709417959e-05
-2.21186917877162e-05
-4.35846216051963e-06
7.0686746766443e-06
-2.45107933708086e-05
-1.60908300992662e-05
-2.30846885105568e-05
-1.36998780278243e-05
-2.27527890744162e-05
-1.5684370611169e-05
-1.2927283511166e-05
-6.85453515333483e-06
-3.61374418272336e-05
-1.88349850404891e-05
-2.03908988683451e-05
-2.4275269260786e-05
-2.37852810640817e-05
-1.01706558167472e-05
-9.37036156048735e-06
-4.46554390890442e-06
-3.93468511660898e-05
-1.51754064432717e-05
-7.2720380252861e-06
-4.78671144549805e-06
-5.42395250199244e-06
-1.01386933172681e-05
-1.49690330748091e-05
-5.81227770729883e-06
-3.64526241988822e-05
-1.06358423588575e-05
-4.336400523484e-06
-1.92711416397703e-05
-1.76002766910075e-06
-5.78241573070098e-07
-2.53080806947802e-05
-2.12944146748359e-05
-1.94383331168035e-05
-1.61068771328129e-05
-3.73792499966031e-05
-1.77603604484027e-05
-2.99269708132772e-05
-2.31766367375835e-05
-8.42232751194997e-06
-9.14914114590639e-06
-4.80414760053516e-06
-7.678833056617e-06
-2.13130010735417e-05
-3.69579947734373e-05
-2.89797296773907e-05
-1.81872674812555e-05
-2.94428576619854e-05
-1.2923461800483e-05
-1.76273885325307e-05
-2.17306676899962e-05
-2.52748623186443e-06
-4.75047247876158e-05
-1.44403450382467e-05
-2.905229445607e-05
-9.24612996549011e-06
-3.29086334472465e-05
-3.42581451578219e-05
-1.27729667488607e-05
-2.53689190909238e-05
-3.32351665323698e-05
-2.37594166129234e-05
-1.90860578374894e-05
-1.9179571029618e-05
-1.8548599692981e-05
-3.69203569781934e-05
-6.320067996455e-06
-3.10802661978229e-05
-2.2238657577672e-05
-2.97090972953806e-05
-1.97371369869197e-05
-1.55338578962625e-05
-2.67868306855604e-05
-1.42351452651909e-05
-3.665079423615e-05
-2.46384514818761e-05
-1.74695430035308e-05
-2.25255742254164e-05
-3.81532489201462e-06
-1.61567655128985e-05
1.69478723041929e-06
-2.07721416534489e-05
-3.19066027064353e-05
-1.7979811091736e-05
-7.45622386582876e-06
-3.28516925548654e-05
-4.86311552464392e-05
-1.87353508207413e-05
-2.25501993362985e-05
-1.38444558310359e-05
-2.88304195562211e-05
-3.12419956140836e-05
-2.34858160149686e-05
-3.48055037967863e-05
-1.21036556814637e-05
-2.07830292189442e-05
-1.02792213789337e-05
-2.07435528088803e-05
-3.03620451400169e-05
-2.17704811398702e-05
-2.55213979626966e-05
-1.7268949389415e-05
-2.47984419740012e-05
-1.49843959875905e-05
-1.56477180524748e-05
-1.63055519856523e-05
-1.75683622765893e-05
-2.67192530649295e-05
-2.22790032250719e-06
4.5713221472184e-06
-1.32646734467689e-05
-3.02403605440456e-05
-2.86285274103626e-05
-3.14508205808373e-05
-3.45710163219057e-05
-1.56435367155031e-05
-2.46773785789842e-05
-2.41900255042591e-05
-2.80303643740121e-05
-2.09502941444078e-05
-3.04534721075508e-05
-2.71220597309093e-05
-2.41931148578646e-05
-2.30287778375312e-05
-2.63697473914059e-05
-8.0367185110308e-06
-5.60448724531607e-06
-1.36214450552626e-05
-1.63161344188887e-05
-1.22247116317565e-05
-3.47051847381619e-05
-3.2743524951125e-05
-8.77983804026401e-06
-2.8876798672173e-05
-1.92481057871031e-05
-2.21634530713686e-05
-3.61793471466175e-05
-3.24717221108313e-05
-2.86290218475783e-05
-2.7271033027975e-05
-5.56750888148867e-05
-1.21115803210165e-05
-1.60812388074662e-05
-1.81782957719502e-05
-2.5869880722953e-05
-2.22465239763638e-05
-2.31310434250308e-05
-1.61075433585145e-05
-2.26328083011122e-05
-2.77138617532074e-05
-1.65600251069541e-05
-2.54352806423847e-05
-1.66025686077616e-05
-2.39889877589683e-05
-2.51365710691278e-05
-2.73038235491141e-05
-3.09573302623894e-05
-2.03468690059007e-05
-1.38341782843085e-06
-1.41120574258886e-06
-2.19847001134002e-05
-3.56500957131395e-05
-3.11949396852079e-05
-1.07620717707177e-05
-5.33029216615689e-06
-1.35696754830317e-05
-2.18365020666472e-05
-1.51008231743349e-05
-4.64128897054444e-05
7.65491837025882e-06
-1.80876116480739e-05
-3.39391432175968e-06
-2.19527770286935e-05
-1.21987469058402e-05
-4.9484771840257e-05
-6.73416456975522e-06
9.20928959775938e-07
1.1441621793647e-05
-1.8930370166841e-05
-1.89735170466219e-05
-2.39482081807259e-05
-2.56072902548875e-05
-2.94815544673704e-05
-2.67106162929236e-05
-1.80244266225143e-05
-2.55971463021973e-05
-1.98147769450812e-05
-3.07876195676245e-05
-3.86599173105519e-05
-2.06104741682734e-05
-1.39885212820208e-05
7.71514815566245e-07
-1.94301558929688e-05
-2.22350265868778e-05
2.35418087024523e-06
-2.72616284390242e-05
-1.947007425918e-05
-1.29272654970876e-05
-1.17561389332694e-05
-2.50447781581789e-05
-3.57590256732633e-05
-5.03449729548362e-06
-5.12957309261864e-06
-9.70059692253546e-06
-1.65975928968546e-05
-1.70664257748384e-05
3.87641660209163e-07
-7.05644023484127e-06
-8.60188397932005e-06
-2.75452014057022e-05
-2.97926671949973e-05
-8.21928902087942e-06
-3.22919354506877e-05
-2.88543648632979e-07
-5.77423418898101e-06
-2.47283298401006e-05
-3.51338468989349e-05
-1.67358464072582e-05
-1.69638830145074e-05
-2.74979512193912e-05
-1.72392101528115e-05
-3.87228503664902e-05
-1.57137105021755e-05
-1.4353325203509e-05
-4.93192050527156e-05
-7.07226484995148e-07
-1.4037932133898e-05
-2.84441004715433e-05
-1.38362122045566e-05
-1.43600228026224e-05
-1.66072536748748e-05
-4.58354062175719e-05
-2.34446654280021e-05
-2.6154052121243e-06
-2.24092922638556e-05
-1.0785105655473e-05
-3.04455731678232e-05
-3.11271092191182e-05
-1.64379259374542e-05
8.78296878200057e-07
-5.85268150882585e-06
-1.91616562697373e-05
-2.04668099660993e-05
-1.66523714970002e-05
-1.37785306252495e-05
-4.10603425420292e-05
-3.53409055648874e-05
-2.35940580811818e-06
-2.07937868190641e-05
-1.41962017781493e-05
-6.85271387127898e-06
-3.42646479572816e-05
-5.43077357141259e-06
-4.5356787645702e-06
-3.13307595158977e-05
-4.3824095243561e-05
-8.41747092905481e-06
-2.82630309914004e-05
-1.01528159414058e-05
-2.59597880342794e-05
-3.5368463331107e-05
-1.80043731399768e-05
-3.91561777464985e-05
-2.47537454549519e-05
-3.2457319911791e-05
-1.26870145924908e-05
-5.18723299680282e-05
-1.11084743898955e-05
1.6701350823379e-06
3.96960448072277e-06
8.25188774318142e-06
-3.58371210504604e-05
-3.52009959103462e-05
-1.73450788703277e-05
-1.10731333376858e-05
-1.44647954956337e-05
-1.71081993259894e-05
-1.28351441870025e-05
-4.22806422919158e-05
-1.23405606277655e-05
-1.75194825341224e-05
-2.77403209676147e-05
-1.19794530274778e-05
-2.86009147894468e-05
-2.83982460998025e-05
-3.93962312388296e-05
-1.41241697312448e-05
-8.19049447273577e-07
-3.43779186047824e-05
-2.41909066052671e-05
-1.50469644805766e-06
-1.60499665024437e-05
-5.23455841160995e-05
-3.1787961055456e-05
-5.09361279183532e-06
-3.02111218626546e-05
-3.28254123282107e-05
-1.11624028520073e-05
-2.9046282368588e-05
-1.40893514161274e-05
-4.43600093698954e-05
-1.39480072495122e-05
-7.5672661480152e-06
-2.99018240934548e-06
-3.61328985556755e-05
-1.62666757852473e-06
-7.73664987538244e-06
-2.49063495166103e-05
-3.37368924213991e-05
-2.46406105319295e-05
-1.9272844640783e-05
-1.69656869836954e-05
-3.58661434535587e-05
-3.58935048612091e-05
-1.22174639320878e-05
-1.90339793956059e-05
1.00702161434221e-06
-1.11673165300143e-05
-1.16212139217014e-05
-1.20175925916373e-05
-2.36034449679934e-05
-6.62356806957058e-06
-4.20213142810043e-05
-1.90469349511706e-05
-6.43551140687807e-06
-2.05613475498647e-05
-2.02298893175418e-05
-1.29507675081326e-05
-3.08860768990877e-05
-1.39175942703464e-05
-2.83637239136408e-05
-2.25810734262957e-06
-1.54374556278771e-05
-4.72080798238853e-05
-4.99811740726192e-05
-4.67231376914044e-06
-2.68871791969299e-05
6.15766128214507e-07
-7.82855990426247e-06
-3.41710395581588e-05
-2.07064656973312e-05
-8.90900986511021e-06
-2.27628145533369e-05
-1.5786224542621e-05
-3.48077420464323e-05
-3.07918158804835e-05
-2.14450161545881e-05
-3.26837034176739e-05
-4.39253128175766e-06
-2.3360282848962e-05
-2.20043584303506e-05
-2.3005311253807e-05
-9.32249370281385e-06
-5.34868948967815e-06
-1.94349983936805e-05
-1.56248456921548e-05
-3.0349455728538e-05
-9.03040761760295e-06
-3.08796964373584e-05
-2.38568415492606e-05
-9.80443842291324e-06
-2.12872696741377e-05
-1.94469900307066e-06
-3.30025678932271e-05
-9.29789310908962e-06
-2.44720747743804e-05
-1.1964864617937e-05
-3.31301681743555e-05
-1.62641817827637e-05
-2.8236726634021e-05
-4.03927293740056e-05
-2.23513263354122e-05
1.59262002710026e-06
-1.72977493204136e-05
-1.20898977029255e-05
-1.76364217774213e-05
-1.87275862225597e-06
-1.6701979384146e-05
-3.77506824045341e-05
-3.41975760382166e-05
-9.98811021555573e-06
-3.46464168944801e-05
-2.90244987770194e-05
-1.06855407641579e-05
-2.01438016254573e-05
-3.7216366671558e-05
-1.74850867636107e-05
-1.63244291361913e-05
-1.25843693718915e-05
-3.25745401830499e-05
-2.40691354192507e-05
-1.34831703133869e-05
-2.90345731785647e-05
-3.5541036899514e-05
-1.30184264723586e-05
-1.54254041416331e-05
-1.57198659205541e-05
-5.84829930811937e-05
-1.57119400990584e-05
-4.0112522160226e-05
-1.95806906633939e-05
-3.28273746756224e-05
-2.70093629409372e-05
-5.05061672959867e-05
1.24704873535947e-07
-3.9794594220652e-05
-3.97365104812129e-05
-1.69907686186079e-05
-2.57570130240349e-05
-4.53566309404088e-06
-3.89933751788891e-05
-1.47617353003655e-05
-2.5104234638819e-05
-3.19002632179331e-06
-1.53805913172004e-05
-2.0684854434152e-05
-2.27572297381992e-05
-3.18254001298039e-05
-2.0218963158959e-05
-9.68219801770563e-06
-1.55521355101958e-05
-1.96991897034635e-05
-2.49142955322561e-05
-9.70047766999123e-06
-2.65778067683012e-05
-6.32354306314873e-06
-2.3317831282998e-05
-6.43691530779817e-06
-2.65572055513234e-05
-2.17349578438567e-05
-2.86047289963166e-06
-1.23334080324257e-05
-1.52347305873014e-05
-1.04408607303923e-05
-2.46919965673275e-05
-2.7083909189572e-05
-3.80684409863597e-05
-2.71437256950367e-05
-2.13404113876609e-05
-1.11904625701713e-05
2.82357745664537e-06
-1.53043840511931e-05
-5.29296595039802e-05
-1.87297656518448e-05
-1.31377194155747e-05
-2.33010096009453e-05
-2.82894407857561e-05
-3.41836178855146e-05
2.3726634771815e-06
-3.56358771980274e-05
-2.52360480073611e-05
-3.51751607438951e-05
-2.42068952857924e-05
-8.65068173399211e-06
-3.77540882253731e-05
-3.66627958815698e-05
-2.78142401690152e-05
-1.86014154471583e-05
-8.63346509797103e-06
-1.95500587041766e-05
-1.85785632572941e-05
-2.98284248821313e-05
-4.79094726185986e-05
-1.93400086402293e-05
-4.04069364390868e-05
-2.97895636938784e-05
-1.58548454690591e-05
-3.88407297017138e-06
1.00828697019523e-05
-1.88235362876437e-05
-2.12779829437539e-05
-2.5151607543822e-05
-1.93479458264559e-05
-3.78047658050477e-05
-2.21229659638492e-05
-1.47938698190614e-05
-5.82996389823847e-06
-1.69733659476461e-05
-2.39209427091645e-05
-1.56728610398597e-05
-5.50047558560872e-06
-1.41602563806382e-05
-4.46418386927679e-05
-4.40263757157232e-05
2.49345259699224e-06
7.6835557209559e-06
-4.55161237431592e-05
-3.67091417691423e-05
-2.13092073941082e-05
-1.35544829168698e-05
-4.28855782674859e-05
-1.45898954333208e-05
-3.46481070634818e-05
-1.36634501778974e-05
4.07705447111786e-07
-1.54609196590093e-05
-1.13414819680941e-05
-1.20173483123198e-05
-2.25499111041597e-05
-1.8528183820374e-05
-3.91694617162117e-05
-2.05805022869758e-05
-1.35659210474811e-05
-2.91501154119355e-06
-2.58912090166684e-05
-2.58392848860932e-05
-3.74705796498392e-05
-2.01624766775166e-05
-1.00042907041231e-05
8.98841552437464e-07
-2.60017401297087e-05
-1.94452404422331e-05
-1.87579644231865e-05
-3.17898842949393e-05
-2.10435010447998e-05
-2.79380671305496e-05
4.44354424419676e-06
-3.75260738152042e-06
-9.89763689625609e-06
-2.41904623889591e-05
-4.29217088021623e-06
-2.74309017758468e-05
-2.75298719387731e-05
-2.81256674789468e-05
-2.68451286553504e-05
-3.19041748551558e-05
-1.31356538934894e-05
-1.03368047907384e-05
-5.38436252126367e-06
-7.16157244098567e-06
-1.67745071724082e-05
-3.23608251088004e-05
-1.45572825929326e-05
-8.32504537077805e-06
-3.45481784501783e-05
-2.50482427040683e-05
-1.78581421656532e-05
-3.19241914012125e-05
-6.84838174065776e-06
-1.10235489941158e-05
-1.31690517786e-05
-2.31754855226731e-05
-3.04410830485349e-06
-1.55584190566789e-07
-9.64582868004305e-06
-4.53162012573141e-06
-3.47135471067431e-05
-1.45530423992496e-05
-2.45073607778868e-05
-7.90897246969531e-06
-9.29527709301812e-06
-1.67289911933796e-05
-1.82345908812374e-05
-2.67348500512771e-05
-2.73949601665273e-05
-3.13756349016513e-05
-3.66685362690436e-05
-2.97118532352643e-05
-1.28136866659991e-05
-1.72127320750662e-05
5.92286288433686e-06
-9.72303090704978e-06
-1.33572862287245e-05
-2.61565380592144e-05
-1.83284809339616e-05
-2.04711260386417e-05
-3.93630241171304e-05
-3.15556767955933e-05
-1.05035857427062e-05
-1.0346547158943e-05
-1.15051235209387e-05
-3.00718387946502e-05
-2.97082649572416e-05
1.50286191908342e-06
-5.95083025233116e-06
-1.34162991624111e-05
-2.87929099117921e-05
-1.09058675743898e-05
-2.61366014478161e-05
-1.82291055357141e-05
-2.66864032043754e-05
-2.31196022806531e-05
-2.5272284096805e-05
-6.0115739914366e-06
-2.42968225312396e-05
-1.35919561305583e-05
-1.50935862640091e-05
-2.65160789987483e-05
-3.22599529576706e-05
2.48546081932964e-08
-3.700026161217e-05
-3.11375751445234e-05
-1.71865123150587e-05
-2.15166251342766e-05
-1.69485255208445e-05
-1.54314046261618e-05
-3.56724070387058e-05
-1.57236977986113e-05
-2.92208442334135e-05
-1.09615850800382e-05
-2.57654472168798e-05
-1.44037420101846e-05
-1.47013373387914e-05
-1.80303363603549e-05
-3.22839939441761e-05
-2.53008886568147e-05
-4.16394961710018e-05
-1.98461657440788e-05
-1.52242691931758e-05
-4.6760181525952e-05
-1.06475139120068e-05
-6.20931745701598e-06
-3.12748208810264e-05
-3.34594133026795e-05
-2.01695291879186e-05
-2.11482745322156e-05
-3.33248701401709e-05
-3.08181312660381e-05
-5.56079415716947e-05
-1.23197644450233e-05
-1.87324268518947e-05
-1.2227363608992e-05
-2.116307798088e-05
-1.78487995145947e-05
-4.69874273556133e-05
-3.27096710216861e-05
-3.98378819529803e-05
-5.17735540365958e-05
-4.79461832819402e-05
-2.44902679491691e-05
-5.51635055815015e-07
-2.01659852256717e-05
-4.65199658141326e-05
-2.84533747701936e-06
-3.03174612861695e-05
-2.86458594755266e-05
-3.76833422047717e-05
-1.59097525419077e-05
-2.20597591605939e-05
-3.19744467700334e-05
-2.91813510906792e-05
-3.24309344494673e-05
-3.05196797813898e-05
-2.81789272884404e-05
-2.21432393104367e-05
-2.57278756236337e-05
-1.76774193393778e-05
-1.66664251687589e-06
-6.41706004866359e-06
-1.44201679519724e-05
-1.55964189385221e-05
-1.63823941033967e-05
-1.3448900305632e-05
-3.05504681510299e-05
-4.17766240297894e-05
-2.51179919115933e-05
-2.48369354805984e-05
-1.89614128273153e-05
-1.23992376988181e-05
-2.62602931377945e-05
-1.98087082581452e-05
-3.7092388756558e-05
-2.64395414940947e-05
-2.3044276054952e-05
-3.08962210633629e-05
-1.22929818392285e-05
-5.3593710343963e-06
-3.57703250904789e-05
7.38440190837044e-06
-2.02348665175361e-05
-2.16070078042708e-05
-9.53928704427412e-06
-1.50644049436208e-05
-3.78235501476603e-05
-1.34075785768783e-05
-7.58445478129596e-06
-1.38562106068005e-05
-3.25429662964775e-05
-3.05050552330433e-05
-2.0564146797963e-05
-2.62895169396757e-05
-3.52715115886915e-06
-3.09928444303729e-05
-4.96474340853993e-05
-3.08665330690347e-05
-1.1298321332619e-05
-1.98355901697442e-05
-1.93616663190625e-05
-2.48979603138128e-05
-2.56570308466436e-05
-9.75741381770836e-06
-3.92128800523534e-05
-2.86780130197263e-05
-1.61060433042149e-05
-2.58895873622551e-05
-2.01277953361689e-05
-5.27938985757944e-06
-1.54482397645471e-05
-3.23240583568587e-05
-2.36731268188306e-05
-3.76170078392915e-05
-4.64084606764344e-06
-3.53292510812393e-05
-2.77434665351054e-05
-1.70622035599711e-05
-1.58261494400877e-05
4.80038343589514e-06
-2.11198596797392e-05
-2.29192247415849e-05
-2.39135294811926e-05
-1.59527522884578e-05
-2.54287070243328e-05
-1.29650003106964e-05
-3.09285032809403e-05
-3.69333504169099e-05
-2.60457631372274e-05
-1.98986360600234e-05
-2.46157694513947e-05
-1.80039714019082e-05
-2.40388093888891e-05
-4.22971855675902e-05
-1.93665379091002e-05
-2.539246566403e-05
-1.21985678843732e-05
-3.37126250415959e-05
1.95821029127542e-05
-2.36631517320309e-05
-3.15998414977083e-05
-1.44764391266943e-05
-1.26864810277353e-05
-2.27462539270598e-06
-3.31560003617626e-05
-3.66610750837862e-06
-3.62094280157449e-05
-2.77502120120031e-05
-2.90174485270877e-05
1.25341811415488e-06
-9.93170634665558e-06
-1.45343009272849e-05
-1.69093104049291e-05
-1.86918876375512e-05
-2.12897840821514e-05
-2.58546075088851e-05
-2.35632684640541e-05
-2.70192505417211e-05
-5.83077041541721e-06
-1.27716701950452e-05
-2.30072746205715e-05
-2.38545012811759e-05
-2.09630992921185e-05
-2.71609536035655e-05
-1.6244801244175e-05
-1.19736504353339e-05
-1.60165248260995e-05
-1.75815784304225e-05
-3.87439675937663e-05
-1.84921162306753e-06
7.15222896633465e-06
-2.04068444361453e-05
-1.91101420086617e-05
-1.9620108792766e-05
-3.9024946737119e-05
-2.85661258508832e-05
-1.42704190746345e-05
-1.08525213198254e-05
-2.28525318486305e-05
-4.05750814244645e-05
-3.8518183253517e-06
-3.58640123615104e-05
-2.43692857425337e-05
-1.21564067251407e-05
1.01454762999097e-06
-2.86144006123583e-05
-3.88683154507439e-05
-2.19654543998228e-05
-4.46031605621239e-05
-2.51470704429989e-05
-3.06518644302549e-05
-1.03581833391163e-05
-2.29999776256773e-05
-6.99156442973148e-06
-2.15039222581419e-05
-3.39530196790129e-05
-1.39035348303822e-05
-1.75340827198264e-05
-3.52470860915846e-05
-3.89759031045669e-05
1.34247609974225e-05
-4.14898840751366e-05
-2.20136277531323e-05
-2.16433855630993e-05
-1.00400115321885e-05
-3.50257619562776e-05
-5.37085915533918e-06
-1.4506776202193e-05
-1.04449064460384e-05
-4.64098474674249e-05
-5.66244151448079e-05
-1.07398308853872e-05
-2.15598889580089e-05
-3.02822420862273e-05
-5.42618913375362e-05
-1.58992882313334e-05
-1.80611091875668e-05
-4.29920263104581e-06
-3.72280890009492e-05
-3.4760667036488e-05
-2.49621953107883e-05
-3.40603264287461e-05
-1.42050828005981e-05
-1.7866912493964e-05
-2.5006701151001e-05
8.45354516826864e-06
-9.94884284768999e-06
-2.99998756922919e-05
-8.47937261836128e-06
-9.23862388868982e-06
2.10301305001972e-06
-1.58427034515509e-05
1.22433099990418e-06
-1.3024366392256e-05
-2.0945525132413e-05
-1.24832070474903e-05
-3.39459150619963e-05
-3.62895540451124e-05
-1.99782640911726e-05
-3.89620888726455e-05
-8.55392419097196e-06
-1.49742212421933e-05
-1.37842001542315e-05
-2.01484127005079e-05
-2.63479724828374e-05
-1.68328959177302e-05
-2.21767235810493e-05
-5.55820165247341e-06
-2.76308727506408e-05
-2.90884347302865e-05
-2.38316486718706e-06
-2.44871575066425e-05
-2.47072462006056e-05
-3.15316378970972e-05
-4.59759456156666e-05
-2.40267461273533e-05
-4.05314698261337e-05
-1.75998228409031e-05
-8.86873684556033e-06
-2.78557873403344e-05
-4.56547644537817e-06
-1.91520062592455e-05
-2.32178922482421e-05
-1.36577473714394e-05
-2.79130843161186e-05
-2.49099773698088e-05
-3.55843079709466e-05
-1.39208513142035e-05
-3.11844550525858e-05
-1.99887157869615e-05
-2.39586575868241e-05
-1.11375892092254e-05
-3.1576479037212e-05
-3.60376978385618e-05
-2.72090579243646e-05
-2.81486282376892e-06
-3.27185357350991e-05
-2.63614405687043e-05
-2.64960414197334e-05
-1.34918763158795e-05
-2.76491045551515e-05
-1.10659167049013e-05
-1.31347716099614e-05
-2.27358788320437e-05
-1.70275817654572e-05
-2.89578144564236e-05
-1.73660529687778e-05
-3.99915263905331e-05
-3.07539446228435e-05
-4.3301572888941e-06
-9.13308775951663e-06
-2.36292663770765e-05
-2.71599470455515e-05
-5.52664302170499e-06
-2.88786618810126e-05
-1.3032364186879e-05
-1.92076708156293e-05
6.55010949340531e-07
-2.41171163137228e-05
-1.13683021647918e-05
-8.30533129930662e-06
-1.61997548219633e-05
-9.41535471443797e-06
-2.71474949246645e-05
-9.89101517104447e-06
-1.00755748503993e-05
-1.03978297821016e-05
-1.99177490969185e-05
-1.28781616952747e-05
-1.1410987652012e-05
-3.9829236451813e-06
-3.5866194567777e-05
-2.166009523564e-05
-1.65004926474263e-05
-3.2638132629208e-05
-4.41537617276674e-05
-7.4477994483009e-06
-2.61976234509588e-05
-1.90157420581348e-05
-4.8924493869833e-05
-1.59991787605792e-05
-1.69626923964449e-05
-4.3435401701615e-05
-2.69927510992891e-06
-3.70957794085711e-05
-1.37732307642249e-05
1.62568193544942e-06
-3.44807763239053e-05
-4.4537254246059e-05
-2.40591299606507e-05
-1.89626948769117e-05
-3.85573412899526e-05
-3.075092354219e-05
4.27497202931161e-07
-5.31520552738165e-05
-2.30621899531712e-05
-1.21626435727801e-05
-2.59885925937853e-05
-1.55283977719755e-05
4.99045324085436e-06
-1.51525725875539e-05
-9.46216032988223e-06
-1.31442041920173e-05
-1.05508852851522e-05
-1.7231584555659e-05
-1.05488333189944e-05
-2.6984171785772e-07
-3.20911284179868e-05
-1.49931776805843e-05
-2.70529126928452e-05
-1.59282846624781e-05
-1.44559236672515e-05
-1.12789140492597e-05
-2.62278145049749e-05
-2.5573186896065e-05
-2.68259248105246e-06
-1.9028835987558e-05
-3.55189789309391e-05
-1.1315629910687e-05
-3.67241906688827e-05
-2.75003239552796e-05
-9.89912741850698e-06
-8.9835830183824e-06
-2.27853321961192e-05
-7.30706690009139e-06
-3.53559060731048e-05
-2.60149734769902e-05
-1.64494085035022e-05
-1.74053892946881e-05
9.72162920662968e-06
-2.77656993898183e-05
-1.83912483225623e-05
-2.60612525135593e-05
-9.70023685224445e-06
-3.56192467516151e-05
-2.11711646595904e-05
-2.40218523268494e-05
-1.83913894643866e-05
-3.3840190596364e-06
-3.4255165337938e-05
-2.86088643522933e-05
-3.34311057915954e-05
-1.33074026026674e-05
-1.5549107501999e-05
-2.35980589556142e-05
-7.4651974891275e-06
-9.17276921350192e-06
-3.48760669659211e-05
1.8248349339468e-07
-5.48152799314557e-06
3.41393232658825e-06
-3.59074599623876e-05
-2.06457261035352e-05
-7.36283917366946e-06
-3.01433672333776e-05
-2.46549010326731e-05
-2.88443847434803e-05
-7.58180354122411e-06
-3.97857946332317e-05
7.14900020578139e-06
-4.4830304491233e-05
-2.02246957265087e-05
-2.77942832991408e-05
-9.73440348512267e-06
-2.89923730115157e-05
-2.24584138042328e-05
-2.01673160676954e-05
-7.99465165695886e-06
-2.86227435666561e-05
-2.7777689272349e-05
-1.38677522064521e-05
-3.06108931664097e-05
-6.85267298557447e-06
-1.65841946715408e-05
-7.6122396479417e-06
-8.60490923086927e-06
-2.03892585789067e-05
-1.30400937816706e-05
-9.43260463791138e-06
-2.3091226548728e-05
-1.36660840129206e-05
-1.66094574838437e-05
-1.89286737485952e-05
-2.32137373868579e-05
-2.46587802747563e-05
-2.20525611403871e-05
-8.12010989725829e-06
-3.11530331981286e-05
-2.66915743212532e-05
-2.30993704272406e-05
-1.94852613853695e-05
-1.33804581724926e-05
1.07377772647903e-05
-2.65909418602392e-05
-1.43471445127708e-05
-4.55493858621422e-06
-2.84860811891865e-05
-2.33261268463885e-05
-2.51395362070186e-05
-4.6014977009244e-06
-1.1031893120895e-05
-6.68592843590907e-06
-1.06229364529936e-05
5.25121668210722e-06
-1.81626775461452e-05
-2.27468408761219e-05
-2.81393502193598e-05
-8.95729730685575e-06
-2.19362620913726e-05
-4.38613277645593e-05
-2.45287759373006e-06
-2.77949861522323e-05
-7.11953532893596e-06
-3.63077348298752e-05
-8.38133877706659e-06
-3.77673373726355e-05
-8.51323060113836e-06
4.33181877551328e-06
-3.48688539216697e-05
-3.41852062126824e-05
-3.52685860967895e-05
-9.87512532448571e-06
-1.78825801679055e-05
-1.64697085062309e-05
-3.08585742649041e-05
-8.61882701627487e-06
-3.73714954151227e-05
-4.07965351498099e-05
-2.9565299773487e-05
-1.55203162157903e-05
-1.58384703731313e-05
-1.80458541081464e-05
-2.19752697030391e-05
-2.81475034357209e-05
-2.56588848959742e-05
-2.98929739943952e-05
-2.24341690497061e-05
1.74503730711402e-05
-2.68330932539293e-05
-1.40361313962907e-05
-1.46577404565718e-05
-2.51324030827741e-05
-1.78717091624676e-05
-1.73552936195968e-05
-5.38208896800514e-06
-1.02058744397312e-05
-3.8693663181149e-05
-2.50504761415003e-05
-2.46637511387918e-05
4.23067672557532e-08
-1.00928435199733e-05
-1.05378155044706e-05
-3.5019907205577e-05
-3.21932439944243e-05
-2.77497284071802e-05
-2.79498596009408e-05
-1.02722571449086e-05
-3.10734820143008e-05
2.37342131265883e-06
-2.94065663873697e-05
-1.62036340231252e-05
6.69243817825695e-06
1.12549047156983e-05
-2.91021312677932e-05
-2.13143097080221e-05
-5.08117439698026e-05
-1.06705520962246e-05
-2.01574871210761e-05
-2.41814115152246e-05
-2.9278454402891e-05
-3.97966049889466e-05
-4.42350043136599e-05
-4.01440123330709e-05
-2.45289890184956e-05
-3.69030621575551e-05
-3.65888383164381e-05
-2.29916590922285e-05
5.28183553137227e-08
-3.04312325226723e-06
-3.02839255066638e-05
-2.61570715657269e-05
-1.39701875710062e-05
-2.96148243754734e-05
-1.27091031681085e-05
-1.67933768573317e-06
-3.51017958581433e-05
-2.91625036212521e-05
1.96253123352184e-06
-2.55546168163699e-05
-3.16751860282744e-05
-1.33858602894739e-05
-1.9214285874849e-05
-2.29630222573991e-05
-2.6248496045514e-05
-2.25085159848623e-05
-2.02783238101587e-05
-6.46596498494399e-06
-2.17487384925491e-05
-2.14783196929632e-05
-2.27769701600472e-05
-2.66613098763688e-05
-1.55301739046354e-05
-1.47178130049133e-05
-1.95032717984567e-05
-1.58674024376501e-05
-1.98354534115689e-05
-2.73008080615909e-05
-3.26101974642216e-05
-1.3648394156711e-05
-6.55073822405703e-06
-2.72602943800473e-05
-2.89201953926014e-05
-2.04249906992191e-05
-3.49468718772939e-05
-1.58076228594501e-05
-3.47833140238519e-05
-8.07491362689703e-07
-1.48596616126078e-05
1.04648588178953e-05
-2.54437278556924e-06
-5.58297102917427e-06
-4.13915907580917e-05
-4.08913106259841e-05
-2.37137206600884e-05
-2.8951704120514e-05
-4.81381069721897e-06
4.16521123340089e-06
-1.16885131464029e-06
-4.50191434090513e-05
-3.78985636018471e-05
-1.40418628355281e-05
-2.63210156423979e-05
-3.37826935785848e-06
-1.53452155932317e-05
-1.73673109948684e-05
-3.80682777320296e-06
-1.32851316126022e-05
-1.59456070740841e-05
-1.37048907034654e-05
-1.49492663365969e-05
-2.80721357606974e-05
-2.87025538557406e-05
-3.01024911686265e-05
-2.95525025392022e-05
-2.518803417043e-05
-1.19816246712488e-05
-4.52488108200713e-05
-2.91680570907242e-05
-8.81201188801774e-06
-9.53668639253607e-06
-2.87916177120889e-05
-1.01774183239432e-05
-1.12280403107823e-05
3.16178508727222e-06
-3.34061268699371e-05
-1.6742689425795e-05
-1.71866306576743e-06
-1.95539553943887e-05
-1.39597666428243e-05
-1.97550874948509e-05
-3.19096895944844e-05
-4.67587763234813e-05
-9.70650877384163e-06
-3.03824280782725e-05
2.38556395451213e-06
-2.29501181996102e-05
-2.86587491198491e-05
-2.99044770357668e-05
-3.01142272951053e-05
-4.41159476145348e-05
-3.09821606687581e-05
-1.14502189243193e-05
-3.67831516255241e-05
-1.52703802335033e-05
2.11991819158429e-06
-2.10494659163338e-05
-1.61253779770797e-05
-1.09133489152593e-05
-3.0924769629071e-05
-2.18722699324406e-05
-2.35267279664742e-05
-2.24183111796268e-05
-3.51856633543913e-05
-3.67321513016825e-05
-4.8951456892383e-05
-1.34459096608728e-05
-3.78527903234933e-05
-4.77766872139214e-06
-1.48906482726103e-05
-2.99680934351414e-05
-3.75485949365358e-06
-1.44425007093403e-05
-1.72819979882544e-05
-2.16737977219326e-05
-5.92511135265837e-06
-6.25927416437271e-07
-1.81276145151547e-05
-3.30418819139108e-05
-2.77924771468413e-05
-1.55505708802043e-05
-2.2414925594786e-05
-1.73518412548234e-05
-2.25501402849786e-05
-1.02870635434111e-05
-1.38832117325536e-05
-2.07728041279323e-05
-2.64620155114254e-05
-9.27858105838034e-07
-1.28063688920933e-05
-1.80871659167719e-05
-1.1132625810324e-06
-1.80209504743561e-05
-5.20942598625644e-05
-1.68674426392333e-05
-7.93623099516971e-06
-8.76506017461138e-06
-4.82720587595178e-05
-2.15217367787852e-05
-1.89078984291954e-05
8.13542542924658e-07
-2.28112556895487e-05
-2.90951281952603e-06
-1.92298758853161e-05
-3.70730872845003e-05
-6.97673789664658e-06
-3.24483983451459e-05
-3.96678819446225e-05
-3.34587033495082e-05
-2.51436529495163e-05
-3.32141374166555e-05
-2.54179458587038e-05
-4.65816588931254e-06
-1.08181681445762e-05
2.15548360861706e-06
-7.8917806339709e-06
-3.26856053944496e-05
-1.86447071268854e-05
-2.41469365744298e-05
-2.12504341382828e-05
-1.18670701735366e-05
-1.51757021482272e-05
-3.46265724282038e-05
-1.9301385517634e-05
-1.84572736418207e-05
-2.67829350273718e-05
-1.5293160899256e-05
5.99925503196547e-07
-1.93775525022546e-05
-1.9971341351651e-05
-1.62810279655292e-05
-1.01639824042707e-05
-2.77109075982058e-05
-1.15717277283967e-05
-5.32354644413802e-06
-2.99659281201077e-06
-6.50324917647855e-06
1.27481833408271e-06
-2.45861478367675e-05
-3.36928304540398e-05
-1.82188685755235e-05
-8.47539377780091e-06
-2.18290497682721e-05
-3.226131704519e-05
-1.37896449973674e-05
-2.22011490150609e-05
-1.30445740139185e-05
-2.5853131123598e-06
-3.94934033745041e-05
-2.03788697976377e-05
-1.29613605157914e-05
6.26094657786943e-07
-5.66186418852772e-06
-2.16335080152809e-05
-2.5369046028424e-05
-1.39848730272704e-05
-1.91048609040473e-05
-4.07191794445342e-05
-2.45602104767908e-05
-1.11810440654639e-05
-2.60476457800464e-05
6.33199427229113e-06
-2.41939304685371e-05
-2.53518661324311e-05
-2.76184457470574e-05
-2.64656025553082e-06
-2.14233103415962e-05
-3.0693491435521e-05
-6.62001275118556e-05
-8.52902811688257e-06
-3.09816924770922e-05
-1.46915127170094e-05
-3.17880768244385e-05
-2.86990491445803e-05
-6.37568862029233e-06
-5.48613400337982e-06
-3.83695966419418e-05
-2.4855356785864e-05
-2.58540167162185e-05
-9.82269143792473e-06
-2.85727900139949e-05
-1.64382973095803e-05
-2.47393632364535e-07
-4.24762538542308e-06
-3.88717438459321e-05
-1.4112400334668e-05
-1.4670880111951e-05
-2.97790091573013e-05
-1.4536216658513e-05
-1.68759357606962e-05
-1.40943437882564e-05
-1.31972312754894e-05
-1.57805278014877e-05
-1.77940934392605e-05
-1.85719009397115e-05
-4.38853251593885e-06
-3.10959961946621e-05
-2.38334397343775e-05
-1.91034221282849e-05
-3.47574299828087e-05
-5.80233901247013e-05
-3.12292235534133e-05
-1.79480748183173e-05
-7.35666882192241e-06
-2.5224077690314e-05
-2.56146404987037e-05
-1.55387413488239e-05
-2.41043296078316e-05
-2.14308988200838e-05
-1.6830034152441e-05
-4.26789163907091e-05
-4.57895540685485e-05
-1.27143994229995e-05
-1.93586026983823e-05
-1.87356594131442e-05
-4.85194235353028e-05
-1.03199656724072e-05
-1.84412860260714e-05
-6.00963333471529e-06
-3.51476349402658e-05
-2.23156317447822e-05
-3.40609605092429e-05
-6.37387960023275e-06
-1.49542067151394e-05
-3.41335370946334e-05
-1.75460333859819e-05
-1.51392328672101e-05
-1.16849886196254e-05
-1.48976000131409e-05
-3.59851625996992e-05
-2.23447806870869e-05
-8.72656244176447e-06
-1.38951890430619e-05
-3.63164973334585e-05
-1.89610924637804e-05
-5.49719220828901e-06
-1.13557897203415e-05
-1.38073865240492e-06
-4.11568023621569e-05
-2.8631125701996e-05
-2.4252767987024e-05
-3.67494493780847e-05
-3.13703010159899e-05
-1.70384034208924e-05
-2.90440748791032e-05
-1.40746307172544e-05
-1.86577693571715e-05
-2.22979924294273e-06
-9.24836919181047e-06
-7.77527803301698e-06
-3.99785812423628e-06
-3.59609449771226e-05
-2.89807197961e-05
-2.71550027680757e-06
-2.86748534112592e-05
-4.63517437750843e-05
-1.13411011344524e-06
-1.9627387717639e-05
-2.28798912627952e-05
-1.65661807201308e-05
-1.4714754367866e-05
-3.25059093637037e-05
-1.00977994175186e-05
-2.37256086373467e-05
-1.95781029726438e-05
-1.06060129099622e-05
-1.76321605138472e-05
-9.36897660998215e-06
-2.44400853926334e-05
-1.92185003475375e-05
-1.67276627093625e-05
-3.09023273590577e-05
-3.0597554654396e-05
-4.39703141403772e-05
-3.61865484208612e-05
-3.83284751804043e-06
-3.83462018040705e-05
-2.08835265127049e-05
-9.18189883038995e-06
-2.73878964228917e-05
-1.50467129238999e-05
-1.96834219248386e-05
-3.37560692911335e-06
-2.4415098011953e-05
-2.69212626444517e-05
7.28322974032759e-08
-2.4165599764992e-05
-2.09461261982293e-05
2.19341744480078e-05
-1.22785625064466e-05
-9.78836329285037e-06
-3.30002052101643e-05
-1.54731464712451e-05
-2.79770640671294e-05
-3.36973990947132e-05
-2.68990287885433e-05
-2.71884530923917e-05
-2.98391617354238e-05
-3.78059075996603e-05
-1.30101679294983e-05
-4.06885587965668e-05
-1.77804283607732e-05
-3.26904626605365e-05
-7.70235013944138e-06
-3.53930493667979e-05
-1.56502522939919e-05
-8.07132437293077e-07
-7.14890399989311e-06
-7.0072237797372e-06
-1.75417973279763e-05
-2.61285460649793e-05
-3.11561802722406e-05
-2.22084282889464e-05
-3.21928882389842e-05
-4.70918661873321e-05
5.19929133719547e-08
-3.09993507249967e-05
-9.81186210920533e-06
-1.1134237818711e-05
-2.93734520355059e-06
-1.40341620295657e-05
-2.34659428524111e-05
-2.62536431544522e-05
-3.04709184166009e-05
-1.78499765158327e-05
-1.22850810929956e-05
-4.04443810361642e-06
-1.89990484659967e-05
-1.09726211646236e-05
-1.82692376524358e-05
-1.36318731433344e-05
-2.45122407577296e-05
-2.50919939172183e-05
-3.17257170840299e-05
-2.43186953767754e-05
-9.40573474762713e-06
-1.77451432943953e-05
-1.28340670495692e-05
-3.77727735519931e-05
-4.31243832876002e-05
-2.46443423347695e-06
8.10767693143861e-06
-1.95818764311811e-06
-2.84691399503743e-05
1.61538565152181e-06
-5.28007516012063e-05
-2.68917374332951e-05
-1.3107750027486e-05
-3.8863365785827e-05
-1.86141677855073e-05
-2.69473606942694e-05
-3.93215667481791e-05
-3.02205336234327e-05
-3.41651180041166e-05
-2.47155016431038e-05
-2.72533607082484e-05
-3.15802566035158e-05
-1.3786545432868e-05
-4.26200301547381e-05
-3.53882916263467e-05
-3.06362053936272e-05
-2.80062823544651e-05
-8.29669822102057e-06
-4.16290345271264e-05
-2.4432714156872e-05
-3.02354069908013e-05
-3.06238987242718e-05
-6.09581222292105e-06
9.73846553034076e-07
-1.47799089547031e-05
-3.11263307944869e-05
-4.13666842407311e-05
-1.41210891006733e-05
-8.40506835186309e-06
-8.01675407797467e-06
-2.22312671893611e-05
-5.37222929569791e-05
-1.08638958495347e-05
-2.21252630347931e-05
-2.85444757415207e-06
-3.24188663976224e-05
-2.49835086720662e-05
-2.26000938722157e-05
1.61323398652758e-05
-2.65744670943758e-05
-2.61035539499079e-05
-1.77068662801215e-05
-3.24833469508599e-05
-1.30356798771922e-05
-1.16903971362533e-05
-7.99321425921156e-06
-2.70435714141163e-05
-3.53816349407784e-05
-1.03893834874554e-05
-1.1788552386741e-05
-2.73239108236194e-05
-1.46705871568214e-05
-5.43606469411551e-06
-3.01685706793522e-05
-1.65693977872538e-05
2.32565739106482e-06
-1.98343419677004e-05
-2.85255136188634e-05
-2.88532271021079e-05
-1.54138910512579e-05
-2.51689668362701e-06
-3.40432887132502e-05
-1.29603938643542e-05
-1.80430787054924e-05
-1.49977590260552e-05
-2.58921317467612e-05
-3.62809578592294e-05
-1.74638916147412e-05
-5.63573716404139e-06
-1.52675196386932e-05
-3.01064395266743e-06
-1.44677788454514e-05
-1.19989642826536e-05
-7.3441021786876e-06
-2.57517237025332e-05
-1.44663778438731e-05
-1.63398030946183e-05
-4.53742818304161e-06
-1.79646937695483e-05
-3.06190115476083e-05
6.08553499494049e-07
-2.4582689213429e-05
-6.28906107972574e-07
-8.77728971230565e-06
-3.19160902414349e-05
-1.25926914991017e-05
-4.22455158926313e-05
-1.42772511463358e-05
-2.11372782224672e-05
-9.42115942295959e-06
-2.2656328532678e-05
-3.33091016536141e-05
-2.0999455577149e-05
-2.33551969873171e-05
-6.8046364950759e-05
-2.59342960908256e-05
-2.73174777453898e-05
-1.8027929605906e-05
-2.06468242776715e-05
-3.33763088481328e-05
-1.63199223639301e-05
-7.38897422231158e-06
-9.10389807466635e-06
-3.94954464683732e-05
-1.30191594369819e-05
-2.62062769314763e-05
-1.59633232358881e-05
-2.02721654596608e-05
-3.95906866381506e-05
-7.16014349582382e-06
-1.33823237685506e-05
-2.31805448034474e-05
-1.42853466595602e-05
-8.10473486690178e-06
-2.65962450910286e-05
-2.99152504817925e-05
-3.05084220862373e-05
-9.34713369264717e-06
-9.25333253271036e-06
-5.31265935825607e-06
-1.35508587401748e-05
-2.90809536680335e-05
-3.1197260945282e-05
-2.13176415479052e-06
1.09666014293156e-06
-3.02873833416452e-05
-2.77723611112932e-05
-1.52045708057664e-05
-2.43224801919048e-05
-3.85197675674453e-05
-2.46846219901263e-05
-2.29160298449642e-05
-2.45637744823559e-05
-1.31552015559513e-05
-5.27789760555516e-05
-2.3552587645e-05
-2.8742861941867e-05
-2.60562851429489e-05
-5.11076866267305e-05
-1.58093257771551e-05
-2.05226349009453e-05
-2.01990220311665e-06
-1.48783119498682e-05
-2.28914647512188e-05
-4.66850134598821e-05
-3.74624065325129e-05
-3.87051071489936e-05
-5.09907830992457e-06
-1.88623584414331e-05
-3.49636482315965e-05
-1.83083118099292e-05
-3.04040928419372e-05
-3.30898625636941e-05
-2.05029492520432e-05
-1.96848350436083e-05
-2.44880997103484e-05
-2.49727699126526e-05
-9.98975618822473e-06
-1.14952423241399e-05
-3.02978829619015e-05
-2.95719612693879e-05
-6.94158772504367e-06
-3.5512024476738e-05
-3.00488511023869e-05
-1.26253449600174e-05
-2.48665682783435e-05
-2.65175569444234e-05
-2.76498415050362e-05
-2.01364360448556e-05
-1.50775264908955e-05
-1.26013856772134e-05
-1.24717873738505e-05
-2.0868896677457e-05
-2.08209940693284e-05
-2.05112347982587e-05
-9.67579168925945e-06
-3.31485287110547e-05
-7.61581676803398e-06
-7.73825471783379e-06
2.15390552208149e-06
-1.44654748321745e-05
-3.63614357860233e-05
-8.90687621739409e-06
-1.83969301841756e-05
-1.44405786459216e-05
-3.4871557201469e-05
-1.47642464381147e-05
-7.22645908203642e-06
-3.91024447891767e-05
-5.25357089979848e-06
-6.64478949106275e-06
-1.2245168264535e-05
-1.44951872339507e-05
-1.36868596551467e-05
-2.1397305364198e-05
