# Supplementary material for: Research on computational propagation and identification of mine microseismic signals based on deep learning
Source: PLoS One. 2025 Oct 22;20(10):e0334641. doi: 10.1371/journal.pone.0334641 (PMC12543183; doi:10.1371/journal.pone.0334641)
Supplement: S2 Data — (ZIP) [file pone.0334641.s002.zip › 000100500001918.xlsx_0.txt_24.txt.txt]

-1.1206850970818e-05
-1.14177977321332e-05
-1.72888161621287e-05
-3.86906802831005e-05
-2.24393820623596e-05
-2.90039874199678e-05
-1.81636603958602e-05
-1.97243911806632e-05
-4.29189088872062e-05
-1.02158639443277e-06
-1.81128046423194e-05
-2.34769475357454e-05
-4.377055674682e-05
-1.58463485081392e-05
-2.59800622329952e-05
-1.96521484718294e-05
3.5376501381212e-07
-1.65501802802648e-05
-1.68483647214231e-05
-2.88682563777207e-05
-2.05327261287439e-05
-2.29908219468815e-05
-3.28752161042673e-05
-2.2087847817175e-05
-1.58174948312763e-05
-2.44702877110806e-05
-2.01567336942979e-05
-3.58324561351177e-05
-2.84792484545387e-05
-1.31765127545371e-05
-4.83597406876354e-06
-1.66618058234916e-05
-5.21217157752542e-06
-1.9592149734954e-05
-1.92690306370056e-05
-3.66135467158275e-06
-4.23208363156401e-05
-2.74523390561164e-05
-4.54033125037568e-06
-3.38275369646633e-05
-1.75825634347661e-05
-2.69805914365678e-06
-1.13224942535727e-05
-2.77294352522387e-05
-4.01126114687361e-05
-1.41633807823755e-05
-2.51059043109442e-05
-1.3966343300143e-05
-4.32417733888681e-05
3.25050831609797e-06
-1.73136815311129e-05
-3.76720803191416e-06
-2.66995154008329e-05
-4.50879400258884e-05
-2.81548595694845e-05
-5.28948697464804e-06
-3.87468068548617e-05
-4.7666835626179e-05
-6.80144650960797e-06
-3.56626106152027e-05
-3.38337175349025e-05
-2.8804447671534e-05
-1.72835022512091e-05
-1.77700623820135e-05
-3.37900157898791e-05
-3.17231260512128e-05
-2.51124793732255e-05
-1.18878598297477e-05
-9.82445995276209e-06
-2.03558873228299e-05
-6.16213817787815e-06
-3.47179898926027e-05
-3.02475817724693e-05
-3.33178366546709e-05
-5.62127105129103e-06
-2.23197992925917e-05
-1.97715546289243e-05
-3.16232651405005e-05
1.79468926662456e-06
-6.79599836336711e-06
-6.96342188392747e-06
-2.71266196656644e-05
-2.93688413730382e-05
-1.86434127748222e-05
-2.10029002474514e-05
-6.33483870288356e-06
-2.63606277807116e-05
-2.04156608420804e-05
-1.16536082329654e-05
-2.90376114872901e-05
-2.91290224049919e-05
-8.89961356009084e-06
-3.23623108742389e-05
-4.02367577925316e-05
-1.19017300076668e-05
-1.67682190615091e-05
-4.55044915261424e-05
-1.10815344221981e-05
-3.8382925463338e-06
-3.03744028858678e-05
-4.0253048895384e-05
-2.03919501439985e-05
-2.9125928543495e-05
-4.53336020105113e-05
-5.19739498150097e-05
-2.54111596597468e-05
-1.19417503720888e-05
-2.11551195310909e-05
-3.03910348557345e-05
-3.87430890238671e-05
-1.42268256240102e-05
-1.53226988462591e-05
-1.6345316760516e-05
-8.06691399193306e-06
-2.33088276804492e-05
-2.79720242400294e-05
-2.01215336901799e-05
-3.90917900574805e-05
-1.52005702564057e-05
1.80939112768736e-06
-2.3878542989386e-05
-7.0047297786797e-06
-7.17786096591666e-06
-2.56485944359443e-05
-2.76086497002605e-05
-2.33370368035198e-05
-2.09361744235274e-05
-2.63708781085007e-05
-2.03167293148049e-05
-1.83882447368088e-05
-2.48979130129356e-05
-1.71638001200836e-05
5.33772609571734e-07
2.71817164016285e-06
-2.89300382466546e-05
-8.49929924448837e-06
-1.27541318957322e-05
-9.92642261914202e-06
-2.86320185814563e-05
-2.70971171426232e-05
-2.15926876375977e-05
-3.01615204519227e-05
-2.9295602772835e-05
-2.14392855932447e-05
-6.2535692649678e-06
-3.59418349370923e-05
-3.233833713756e-05
-2.00860033333948e-05
-4.02449296932318e-05
-1.00210702843426e-05
-2.89586456859232e-05
-1.65372097059629e-05
-2.71252168285976e-05
-3.02935635078889e-05
-1.2965982346241e-05
-4.04041095249807e-05
-1.98824444590122e-05
-1.9735490588874e-05
-2.44071927050377e-05
-2.54309461486872e-05
4.77359183502034e-06
-3.21698452126583e-05
-1.2032027436234e-06
-5.22492722399379e-06
-2.99682134883094e-05
-2.42806370491493e-05
-4.01662758021001e-05
-2.16918484688336e-05
-3.26083236502514e-05
-3.86405889216757e-05
-1.0139365162959e-05
-3.79897698998312e-05
-1.30515484274928e-05
-2.76277876464055e-05
-1.03522053811642e-05
-2.71956493314242e-05
-4.3908017574705e-05
-2.07241497045133e-05
-4.85549018883724e-05
-5.50562255469942e-06
-4.32845999548399e-05
-2.20280822697406e-05
-6.95469397807225e-06
-1.7209569979986e-05
-4.15567969292505e-06
-2.34152863449193e-05
-2.81088571151841e-05
-2.21875184155876e-05
-6.82088351117134e-06
-3.32397685163787e-05
-2.76198346484182e-05
-5.67686277236619e-06
-1.07159498206192e-05
-2.46963897119394e-05
-3.30520357713425e-05
-2.52558922428203e-05
-1.90165279826425e-05
1.60604155864694e-06
-2.57540559472713e-05
-3.84313068020192e-05
-1.52702606440123e-05
-1.84092360598363e-05
-9.01710958751644e-06
-2.08442350989933e-05
-6.47076265379223e-06
-1.97922576220848e-05
-9.10918598246343e-06
-1.18833828925781e-05
-1.02183806229969e-05
-4.50749606212469e-05
-4.37297865415467e-06
-9.88491484512036e-06
-1.72428445163622e-05
-3.89309201845532e-06
-4.51533319152002e-05
-2.08896412909921e-05
-1.15035620068269e-05
-2.60279823400169e-05
-1.66293193810035e-05
-2.60969076460251e-05
-3.66615758460001e-05
-3.11785809158512e-05
-2.74595335179881e-05
-2.17141162590806e-05
-3.13632919296508e-05
2.67458088733504e-06
-1.59662871918408e-05
-2.11304062045903e-05
1.84383635964889e-06
-4.53081761865245e-05
-4.12276817106659e-05
-2.1697318249384e-05
-2.54653200946716e-05
-3.67236627055374e-05
-1.90658619438295e-05
-4.98528153183282e-06
-9.5264760981295e-06
-2.76790848812919e-05
-3.2670364671893e-05
-3.81846137557993e-05
-6.08034154515928e-06
-2.22329894740455e-05
-2.81859211292298e-05
-1.39177786828881e-05
-2.00530749409789e-05
-2.47214218077313e-05
-1.40193803627465e-05
-2.93602729712587e-05
-3.31151551875333e-05
-3.1634203578911e-06
-2.61075320200573e-05
-4.44525909120888e-05
-3.68642626851567e-05
-3.36007432556684e-05
-1.40933260381e-05
1.12937068213682e-06
-2.68296058640545e-05
-4.73132492832361e-05
-4.80742020146802e-05
-4.25207700354294e-05
-2.03284728971911e-05
-3.01152991445401e-05
-2.41803782133112e-05
-2.50101323656578e-05
-2.02130574533651e-05
-1.9722495191724e-05
-2.78280042882431e-05
-7.22680206830439e-05
-1.29079839680978e-05
-4.6674173661782e-05
-1.30858914116003e-07
-1.75609197403871e-05
-3.22322621015725e-05
-3.54447641346022e-05
-1.14147112243997e-05
-6.51355282230919e-06
-3.46804752898492e-05
-3.69111910223419e-06
-2.46685456778616e-05
-1.76329849919152e-05
-8.17662893434881e-06
-7.88395599816901e-06
-1.45415139246359e-06
-2.19773187030619e-05
-2.20320164703232e-05
-1.24327016074442e-05
-2.98405112190329e-05
-3.31039431188463e-05
-1.58746553980103e-05
-2.91981475044123e-06
1.60032894701715e-07
-2.4944485192517e-05
-1.42173301138451e-05
-3.73099023849682e-06
-1.24095825311204e-05
4.51425396765555e-06
-8.51295206207689e-06
-3.60156644766997e-05
-2.97519458359963e-05
-3.49943873289361e-05
-3.08383864034007e-05
-2.46151069014984e-05
-3.82792115681756e-05
-1.18119623249184e-06
-2.1673672540517e-05
-3.72999391837895e-05
-2.191471204644e-05
-2.22351554047004e-05
-3.36528930155579e-05
-8.0618033621761e-07
-1.44097500071747e-05
-5.31065656647115e-05
-3.82558187194737e-06
-7.29507143677337e-06
-2.16281285272305e-05
-2.1387239079681e-05
-3.45230879046502e-06
-3.19195281576759e-05
1.82876796651255e-05
-1.25396233564653e-05
-3.46171034497502e-05
-5.13382165770504e-06
-1.98282955346204e-05
-2.16623756670291e-05
-3.44609206034361e-05
-1.83810199652618e-05
7.5912292588283e-06
-2.80548578372476e-05
-1.94759021600316e-05
-3.95659504066632e-05
-2.18077598736663e-05
-3.2584355690722e-05
-1.84228256607094e-05
-5.41992001592425e-06
-3.7571991905411e-06
-2.90745684988502e-05
-1.77847715409036e-05
-2.79507211016174e-05
-2.44769731270271e-05
-3.48976346702642e-05
-1.32737374287043e-05
-2.41079716092157e-05
-7.82377802387487e-06
-1.80972057611189e-05
-3.56046850180444e-05
-9.46204192093292e-06
-1.848130598519e-05
-2.23815522077315e-05
-1.58522802340351e-05
-1.33138686350318e-05
-3.71362321744273e-05
-4.08359426207723e-07
-5.30885203770357e-06
-2.64455700430723e-05
-2.98793678046306e-05
-4.4962441596533e-05
-3.02862056832552e-05
-2.09058803172611e-05
-2.07984062522266e-05
-1.41051723378397e-05
-3.67215645216458e-06
3.25965344653077e-06
-2.35810121782427e-05
-1.32401743292227e-06
-1.65859442094086e-05
-2.49754301913953e-05
-2.64854788024878e-05
-1.06227179342363e-05
-1.5933938659856e-05
-2.70739337664074e-05
-1.62690246906966e-05
-2.5812741728617e-05
-1.51214615277235e-05
-1.22698643143624e-05
-2.72736785173746e-05
-1.07319903748638e-05
-2.22969028727778e-05
-2.0920234387279e-05
3.02434370999499e-06
-2.91151941253191e-06
-2.2196588221578e-05
-4.27326448953558e-05
-1.65043713737068e-05
-1.53564712206652e-05
-3.29664008498014e-05
-1.6354036950754e-05
-2.18814995314257e-05
-2.82464875168268e-05
-2.99071991600541e-05
-3.41134650925137e-05
-4.31843637670779e-07
-2.39733886002171e-05
-1.21970285429584e-05
-1.74898813385957e-05
-2.96335024170254e-05
-2.69437477467394e-05
-3.6380163855594e-06
4.25932499415285e-06
-1.13168867077861e-05
-2.37863724604161e-05
-1.7614553017057e-05
-2.84401315601038e-05
-2.77328779577235e-05
-2.06492949339758e-05
-1.51491764670964e-05
-1.25969511371991e-05
-3.85599427906379e-05
-1.90286369085294e-05
-1.18225962081058e-05
-3.82830192138823e-05
-1.9374802119777e-05
-9.34452975567681e-07
-8.57405736885046e-06
-3.46117877442389e-05
-2.03884587945529e-05
-1.12909494482232e-05
-2.78834630702877e-05
-1.00883013955673e-05
-1.17717760459037e-05
-9.43882429785292e-06
-1.94350622683627e-05
-1.05852377731195e-05
-2.69571643833943e-06
-3.62236589377708e-05
-3.18077605713507e-05
-2.81649131190698e-05
-1.30089297052277e-05
-1.63530783750457e-05
-2.07918719996877e-05
-2.23100579543627e-05
-2.30208077635812e-05
-4.43728691386408e-05
-1.85221043318435e-05
-1.84790169770959e-05
-2.69311966024949e-05
-2.11662680119867e-05
-2.56965752978186e-05
-2.72508936631246e-05
-2.26844786268953e-05
7.64848435600145e-07
-2.63438326453161e-05
-2.45470576520005e-05
1.07294949960652e-05
5.78875112967971e-06
-8.33527733587756e-06
2.18710092199124e-06
6.44576207469873e-07
-3.69804370307122e-05
-8.7456583165324e-06
-4.24947076785403e-06
-2.36999102525973e-05
-2.66700739843223e-05
-2.34639150676713e-05
-1.63992057869368e-05
-3.81792511979884e-05
-2.23440514033964e-05
-2.757945080229e-05
-2.91404528891085e-05
-1.33960203785844e-05
-1.63425902968676e-05
-3.0297504055877e-05
-4.56122861677684e-05
-4.23549318412232e-05
-3.36214507811835e-05
-2.62957829606526e-05
-1.36221475778534e-05
-8.714335265144e-06
-1.30879995169216e-05
-5.120916185648e-05
-1.09462127247683e-05
-1.7734610566845e-05
-1.9184626072429e-05
-2.99587368284045e-05
-1.61143391759369e-05
-7.24382139050776e-06
-4.15145978774836e-06
-4.89652201825534e-06
-4.23159207386991e-05
-1.66416636036288e-05
-1.17741751444165e-05
-1.74204374776928e-05
1.24369228969629e-06
-8.26406620145312e-06
-1.81956374574588e-05
-3.12370051392431e-05
7.63880748468392e-07
-2.46769670060259e-05
-2.47290647077383e-05
-2.78572139361491e-05
-7.87106112699984e-06
-6.15209273537124e-06
-1.32835076043911e-05
-2.64823077202667e-05
-3.05406421436438e-05
-1.36265643231506e-05
-1.54389763376971e-05
-1.52343027784553e-05
-4.4230440889233e-05
-4.07354815174296e-05
-2.75191838541805e-05
-2.1336462260599e-06
-1.40802505206841e-07
-3.30109426528841e-05
-2.1402837519164e-05
7.56780503622582e-06
-1.12567305224405e-05
-2.23225307427005e-05
-6.58524310681672e-06
-1.16887846546571e-05
1.13175294795226e-05
-3.16732838951085e-05
-5.57201977714577e-06
-2.56082097336595e-05
-2.98022776718401e-05
-3.00026652092715e-05
-1.19296453648249e-05
-1.54230975781125e-05
-2.91313753919263e-05
-2.65420721793501e-05
-2.94602029183328e-05
-1.0423485656511e-05
-3.92193387226637e-05
-2.69585420575847e-05
-1.50117403844901e-05
-2.33623021106842e-05
-6.35498261747336e-06
-3.42388061333247e-05
-2.66387333752511e-05
-1.80074886033003e-05
-2.98855753221349e-05
-3.45551163089664e-05
-3.17040894427457e-05
-1.77412436828561e-05
-1.40095406573244e-05
-2.4990531401575e-05
-2.33717406023358e-05
-3.44133033018056e-05
-1.42009360549665e-05
-1.15799959640784e-05
-1.12490034782612e-05
-2.06295159085775e-05
-3.21441601464578e-05
-2.44748368151054e-05
-2.61844970470195e-05
-1.40388238564303e-05
-3.50098479530961e-05
-3.757739035799e-05
-4.88546195510776e-05
-1.86549301017397e-05
-7.42533345618407e-06
-5.97804517884342e-06
-1.39713694468151e-05
-1.2349873257837e-05
-2.0207463317766e-05
-4.87754293449123e-05
-3.08788491180485e-05
-3.11023446152814e-05
-2.95909264718988e-05
-4.21474540598559e-05
-1.68660740775063e-05
-1.6609584860961e-05
-3.16336499840641e-05
-2.30788149997253e-05
-1.72977029247378e-05
-1.93986074514146e-05
-1.6596140494531e-05
-3.93232001331693e-05
-4.31952964539109e-05
-1.4983047056684e-05
-2.94863066181026e-05
2.39800422335099e-06
-4.33694814596196e-05
-3.55012712428222e-05
-6.51925035500185e-06
-3.23073896459253e-05
-2.12616311383774e-05
-1.70165785789559e-05
-8.87874148633817e-06
-2.03430350800047e-05
-1.33873157527717e-05
-1.75796920049687e-05
-4.01392600238133e-05
-3.45491203273308e-05
-1.99908618025323e-05
-2.81044269847095e-05
4.25359989954953e-07
-2.97008143007395e-05
-6.70700171066375e-06
-4.74969324127723e-05
-1.66996807489846e-05
-3.83870032031901e-05
-4.59013052246713e-05
-3.71723517463602e-05
-3.89783695130354e-05
-6.92431607133406e-06
-4.10593903080808e-05
-4.33797088106921e-05
-1.46315101534577e-05
-1.21300261733662e-05
-2.43073140892715e-05
5.35669723270443e-06
-1.84755869986129e-05
-6.14603552826839e-06
-1.61087669286732e-05
-2.93370134309981e-05
-2.58604630652993e-05
-4.2470167568138e-06
-3.45865291662454e-05
-3.85229320783227e-06
-3.30384257863703e-05
-2.17115328806609e-05
-4.94667402902222e-05
-2.39434423158071e-05
-3.61815345621781e-05
-2.10991570026609e-05
-2.43644804194705e-05
-1.49428866418812e-05
-2.52167923445763e-05
-1.8481897401931e-05
-2.03813720546514e-05
-3.49752683181274e-05
-3.19849660943116e-05
-2.91472341870784e-05
-1.12285306683473e-05
-2.91239133094189e-05
-3.60486348056743e-05
-1.94522573158958e-05
-1.54525004601501e-05
-4.34470363995387e-05
-1.12005567289099e-05
-1.37056486481529e-05
-1.50477952122984e-05
-5.2830528570359e-06
-3.24037127689007e-05
-2.83842327867027e-05
-2.57078259463137e-05
-1.07837360002222e-05
-3.28057781906783e-05
-3.99839263255806e-05
-1.33234723157938e-05
-1.84729886107531e-05
-1.02505069389601e-05
-1.61927991775668e-05
-7.90401588496407e-06
-1.20142939901882e-05
-3.97048816405732e-05
-1.92038782710391e-05
-1.89217669940772e-05
-4.64064363588588e-05
-2.25211932602549e-05
-1.70797359417418e-05
-4.38013653580288e-05
-2.51233860280892e-05
-4.09388488361595e-05
-6.64615458287784e-06
-3.3764720003313e-05
-1.70013489885733e-05
-6.95089912304986e-06
-4.46848549421353e-05
-2.49538103266446e-05
-8.55177725839128e-06
-1.91962386249157e-05
-3.15025845100706e-05
-2.81713660635508e-05
-1.32112186354014e-05
9.1804022768725e-06
-1.36038537771174e-05
-7.90691010629361e-06
-1.97829208459173e-05
-2.69090386349658e-05
-2.17108166746865e-05
-1.71849557360224e-05
-2.29321615591534e-05
-2.52691316576218e-05
-2.29044987655684e-05
-2.0463482095108e-05
-1.17393018167268e-05
-1.9747088197243e-05
-3.00045969641771e-05
-4.51967472251959e-05
-3.27410309588183e-05
-2.02774698068396e-05
-3.39071043096777e-05
-2.93704332092838e-05
-1.70789362947984e-05
1.34640777980439e-06
-2.40567389203876e-05
-1.30566830135483e-05
-2.12527822424084e-07
-6.57499900884327e-06
-2.69711872441821e-05
-1.31420041409028e-05
-2.22123367214289e-05
-2.17414474052344e-05
-3.08299068890782e-05
-4.87826212672714e-06
-2.83546420952475e-05
-2.37690553504291e-05
-1.83747575129959e-05
-2.73745268564753e-05
3.60924773294814e-06
-4.23192063907722e-05
-2.22394824578145e-05
-3.12563741896321e-05
-2.77511301656081e-05
-3.00366754140303e-05
-3.19123061834815e-05
-2.82543881502032e-05
-2.3852805904101e-05
-1.55315052011138e-05
-7.56079093367195e-06
-3.45804993515984e-05
-1.68874611358179e-05
-3.09032856214394e-05
-2.02672661108014e-05
-4.17226032581017e-06
-3.05593349917635e-05
-2.23819807502316e-05
-1.5591008739977e-05
-2.87376297879924e-05
-2.35471878570685e-05
-3.15798600423074e-05
-1.95834443118033e-05
-1.21837643847572e-05
-1.43130198127571e-05
-4.278597135482e-05
-1.53834267941089e-05
-1.98940606151631e-05
-2.00618850290399e-05
-3.3348035790013e-06
-2.590763492491e-05
-6.0909215182477e-06
-1.67112978711808e-05
-2.36631938588577e-05
-2.98021974615839e-05
-2.30800078425519e-05
4.28135699296103e-06
-3.3847037345399e-05
-1.75250187308351e-05
-4.63669636073201e-05
-8.48992250080926e-06
-9.36926194393979e-06
-5.453706862567e-05
-3.79277945940254e-05
-2.8074324395928e-05
-1.73271823057948e-05
-1.28875867531883e-05
-3.23039760108203e-05
-2.67426356821538e-05
-3.34978498574991e-05
-4.05567037997283e-05
-6.33412709642069e-06
-6.65357555715823e-06
-1.79480764537674e-05
-2.23279681481626e-05
-1.71899185945376e-05
-1.52981568563091e-05
-3.74742613218421e-05
-1.99946486382178e-06
-1.86357877107726e-05
-1.63229972192944e-05
-8.70117364331592e-06
-3.05831859782914e-05
-2.59251365711157e-05
-1.72247708834855e-05
-2.52950471676548e-05
-4.84281117307275e-05
-1.14786999853686e-05
-9.75688958407611e-06
-2.43464655917681e-05
-2.06684779699492e-05
-3.15086320695632e-05
-5.41408871579207e-06
2.61427453705126e-06
-8.54701468296974e-06
-4.66688072127574e-05
-9.36122854881325e-06
-1.5881021805357e-05
-2.88841384987144e-05
-2.21023857710801e-05
-5.33518736237573e-05
-3.27706448994133e-05
-3.41739730666859e-05
-6.5001868894783e-06
-3.52534430415094e-05
-3.03271820007281e-05
-1.63509382459026e-05
-1.80073031240836e-05
-2.38620016006517e-05
-3.66446993972555e-05
-3.6319927710582e-05
-2.4989177249859e-05
-3.11096571223325e-05
-4.01267937160435e-06
-2.95685110221092e-05
-1.04756848903904e-05
-9.33133522994036e-06
-4.63567750552597e-05
-5.49030512932799e-05
-4.61424625887565e-05
-5.38026565626601e-06
-2.57831659265733e-05
-3.68399880580006e-05
-2.4656768165916e-05
-1.05626269949276e-05
-2.28738514769601e-05
-2.13855120948092e-05
-1.4072162081331e-05
-1.75713690904397e-05
-4.49018636459982e-05
2.88006432821197e-06
-2.15997041226479e-05
-2.55918543622098e-06
-3.16123188787398e-05
-2.18440081106897e-05
-2.87900176472203e-05
-2.88612383433179e-05
-1.70341759463133e-05
-5.19662471914559e-05
-1.90464840514126e-05
-1.57014538750898e-06
-1.48176071030014e-05
-2.40606442019904e-05
-4.96354834826417e-06
-1.29947648143167e-05
-2.07947829534836e-05
-6.30696502765957e-07
-2.82678592448483e-05
-2.4275197673008e-05
-3.91785839583925e-05
-2.07682567159877e-05
-8.75387327195647e-06
-6.61017721504606e-06
-3.56936603845281e-05
-3.04393981470924e-05
-1.25655087804526e-05
-8.98961102140294e-06
-1.47595887697546e-05
-1.70004164904751e-05
-1.96760973472166e-05
-3.2778695201074e-05
-9.0106740553056e-06
-2.42520815473904e-06
-2.77493858368962e-05
-3.05837361775686e-05
-4.09666534759372e-05
-1.44058434504459e-05
-4.74371979890768e-05
8.25753609730219e-06
-1.49145687986661e-05
-2.47666572014462e-05
-1.45765836721963e-05
-1.7426548849804e-05
-1.62660103537041e-05
-6.65758775719681e-06
-4.12817515163893e-05
-9.42275817092353e-06
-7.59585551953159e-06
-3.66595065376326e-06
-1.98705510181938e-05
-1.74130356512788e-05
-2.88969899562168e-05
-3.50816857471886e-05
-2.29233085848775e-05
-3.32576394665066e-05
-3.26578656028633e-05
-2.74052533029966e-05
-1.95190917462375e-05
-2.11929557378728e-05
-1.98110320804814e-05
-3.37310657946866e-05
5.39105825823149e-06
-5.73942378160343e-06
-1.81745987642306e-05
3.0452176129368e-06
-5.57753129434852e-07
-3.38169345529614e-06
-3.67319116227027e-05
-3.42675476150755e-05
1.72075057870142e-06
-1.17716573194513e-05
-2.55947482474463e-05
-6.09163418046598e-05
-7.73403493005735e-06
6.63610576873869e-06
-3.47551331065807e-05
-3.01068049376645e-05
-2.44644194900048e-05
8.39219968959752e-06
-3.29747887692486e-05
-2.82171359389742e-05
-3.21010167669172e-05
-3.0886956432337e-05
-2.89928452257388e-05
-3.82465714156539e-05
-4.89943905498187e-05
-2.86138229321557e-05
-1.07634279454707e-05
-3.61173332565356e-05
-2.0741723191863e-05
-3.63070532815034e-05
-2.9156384439157e-05
-1.23270746675991e-05
-3.35365006433789e-05
-3.56441356484443e-05
-4.58280322677931e-05
-1.75609676640613e-05
-1.41394928031489e-05
-3.39721874432167e-05
-4.91749929278014e-05
-3.81812483267185e-05
-1.62964602709906e-05
-1.13260195295409e-05
-2.52478345244038e-05
-2.90869028108653e-05
-2.06939187219612e-05
-1.10229091074073e-05
-3.45738104441512e-05
-8.79283201165315e-06
-3.94726312953582e-05
-1.41492957094131e-05
-2.86068719079055e-06
-2.4255478200985e-05
-3.67619373456411e-05
-3.31343529087305e-05
-2.31944838203676e-05
-1.22367773668494e-05
-2.16351079754411e-05
-2.73554788627853e-05
-3.17553721928795e-05
-1.13253257453562e-05
-3.08934268814526e-05
-3.00076764073696e-05
-2.73437001848612e-05
-1.62998645175262e-05
-2.87394212569815e-05
2.00198404479469e-07
-2.85134848773395e-05
-1.62586157082802e-05
-3.75147353624369e-06
-3.03501126452258e-06
-4.60643644116035e-06
-1.83366204064265e-05
-1.21227026407272e-05
-2.81423396308286e-05
-2.70883225882092e-05
4.11581563900756e-06
-6.13761506172005e-06
-1.37335689643514e-05
-2.29742619761157e-05
-2.09849240501045e-05
-3.04862753623159e-05
-1.5572634496135e-05
2.38272615834048e-07
-2.30250389913209e-05
-2.22898044829676e-05
-4.31481644437526e-05
-3.8641367147433e-05
-2.22032637137189e-05
-1.78142474885247e-05
-2.1303721696548e-05
-1.64230583779429e-05
-2.8205301612308e-05
-3.14741989281994e-05
-3.70306679625961e-05
-4.49957121366507e-05
-2.1084805542275e-05
-2.84380801042634e-05
-1.68811642653281e-05
-3.17710183670579e-05
-4.19822826037596e-05
-2.49297879708172e-05
-3.4200635760441e-06
-2.89878444089978e-05
-2.44029198128115e-05
-7.84228485691457e-06
-4.68371284238807e-05
-9.64705904039872e-06
-6.25749038144278e-06
-4.45569475841619e-05
-4.79607402504723e-05
-3.33776760351308e-05
-1.54337589854192e-05
-6.66259451147399e-06
-6.731565003622e-06
-2.24002384420639e-05
-3.07224644900798e-05
-2.74630064098867e-05
-1.72102421779042e-05
-2.04956026650623e-05
-2.85788327406494e-05
-3.12641709440954e-05
-1.29446570922239e-05
-6.91321857518042e-06
-1.50049749718238e-05
-1.30496684732231e-05
-1.38447461566854e-05
-1.41271928717548e-05
-4.71806770409739e-05
-5.86579267155758e-06
-2.32857426381817e-05
-2.38575556037542e-05
-1.9637410508431e-05
-1.13976190949573e-05
-4.12978054686709e-05
-4.0810689553379e-05
-3.37665991189688e-05
-2.03084264034839e-05
-3.97345226070477e-05
-8.74773118900329e-06
-1.26125701529844e-05
-1.74270555480793e-06
5.04713635979051e-06
-2.6506761328186e-05
-2.59898739903741e-05
-1.44837521973193e-05
1.04440894305854e-06
-1.71822966899597e-05
-1.74625395977263e-05
1.85969888398877e-06
1.08199619379564e-05
-1.69581280862385e-05
-2.70231477183897e-05
-3.67665512634208e-05
-3.33477701929561e-05
-6.11618477856963e-06
-7.77106280994144e-06
-1.60406530999476e-05
-1.64652527507536e-05
1.66243765833936e-05
-1.930749721585e-05
-2.37569348226843e-05
-4.95133537485997e-05
-2.8095997721892e-05
-1.24168011831963e-05
-4.11624759861641e-05
-2.84696717686806e-05
-5.31225980785541e-05
-8.70046587831563e-06
-2.57596609690704e-05
-2.21825405375991e-05
-1.32855747435923e-05
-1.9094428122229e-05
-2.27177968947963e-05
1.03658284563792e-06
-3.94857599398393e-05
-1.26496570563367e-05
-1.69586898892559e-05
-2.31807467661378e-05
-1.77042782749109e-05
-1.21890240663517e-05
-2.65386734177547e-05
-1.91370711628054e-05
-3.39827050848116e-05
-2.85549755991184e-05
-3.94034544097815e-05
-3.16363582484597e-05
-2.10957983726428e-05
-2.57361445047225e-05
-2.21696174155528e-05
-1.70863151152174e-05
-5.73925415132966e-06
-1.8826711508669e-05
-1.31237577880796e-05
-6.3027100262044e-06
-3.49700920095726e-05
-4.76545640262705e-05
-3.36816850733291e-05
-2.61263045901637e-05
-2.83816143785049e-05
-1.99933400339184e-05
-2.36748930173982e-05
-2.48295416368967e-05
-2.11676864033327e-06
-5.60298649817883e-06
-2.6610322204042e-05
-1.76446642255568e-05
-2.00243151093711e-05
-2.77152729564057e-06
-1.937486371241e-05
-3.25760966509923e-05
-1.79798942685098e-05
-2.46104130283474e-05
-7.31745793730222e-06
-1.89245654438808e-05
-1.79399622718309e-06
-2.03750743055035e-05
-1.99101036871626e-05
-2.85144366287723e-05
-1.35674226357357e-05
-1.71668728597979e-05
-1.19771818010892e-05
-1.96625930013011e-05
-2.12465502745264e-05
-9.58014118156857e-06
-1.81639951039339e-05
-5.77337575865644e-06
-1.45981657684271e-05
3.29074107436425e-07
-1.6511012160986e-05
-2.33318183809656e-05
9.59032547031527e-06
-3.03743916305975e-05
-1.37437165504752e-05
-1.64883203502823e-05
-4.68613276539705e-05
-3.35720546384627e-05
-3.44173304942798e-05
-3.28199426044688e-06
-6.06701703754231e-06
-2.9907627652652e-05
-3.18108063464092e-06
-5.93734281808828e-05
-8.84555442207048e-06
-3.44241965277349e-05
-5.34928915759593e-05
-2.10531311081076e-05
-3.4648028514663e-05
-4.99355837460463e-06
-1.28182536871209e-05
-1.42424080496183e-05
-3.38791863088351e-05
-1.5551857237035e-05
-1.25186941827045e-05
-2.49975174842196e-05
-8.39838175500723e-06
-3.80206064217824e-05
-3.64827129280526e-05
-2.29132926628071e-05
-1.7815809977353e-05
-1.67461593384818e-05
-1.25746996970142e-05
-2.0314678242404e-05
-2.46040493427482e-05
-4.04908807470412e-05
-3.44649394940248e-05
-2.87831431673844e-05
-1.43328573267547e-05
-3.88462632766141e-05
-3.46385709514883e-05
-3.78729002827142e-05
-1.00808244082834e-05
-3.1131183564069e-05
-8.30360563165271e-06
-2.6728295987077e-05
-3.49998703383338e-05
-1.44281414476977e-05
-1.76236935351572e-05
-2.40489481440257e-05
-7.58788599857709e-06
-1.35146237176818e-05
-1.39687684328229e-05
-1.07213146744928e-05
6.6921424612163e-07
-1.15150023951503e-05
-1.0829201212535e-05
-2.32760400332523e-05
-2.54720747163442e-05
-2.04024364801849e-05
-2.34841362430017e-05
-3.54651073875308e-05
-2.36556129587823e-05
-2.54586434913555e-05
-3.03689523559608e-05
-1.46459296198387e-05
-3.02741432299707e-05
-1.65360612990455e-05
-2.65477409769155e-05
-3.16503071110814e-05
-6.16223713813705e-06
-1.99460091459849e-05
-1.0688775854357e-05
-2.17188707897662e-05
-2.62270316600411e-05
-3.87246814612942e-05
-2.6359007660834e-05
9.47509353393866e-06
-3.02144362725529e-06
-2.20327602123412e-05
-2.03333608278263e-05
-3.1420915283875e-05
-2.56967664293392e-06
-3.65510654051042e-05
-2.34986861118439e-06
9.01305733019619e-06
-3.43989841968476e-05
-2.19328286622084e-05
-2.39756614299763e-05
-1.43028741580277e-05
-1.02610593731594e-05
-2.353320403991e-05
-5.03107910534126e-06
-1.82224364700091e-05
-2.17165610038572e-05
-1.18153242284645e-05
-2.90946794438544e-05
-1.99232331518138e-05
-2.45216833346213e-05
-2.91770628617878e-05
4.8740586784125e-07
-1.85782368066322e-05
-2.53777205730753e-05
-2.25175607282556e-05
-4.40337957885966e-05
-9.11692036032859e-06
-3.02750619062897e-05
-5.7103189981681e-05
-2.06860826126652e-05
-2.97643369948579e-05
-3.80611143895875e-05
-1.499553540396e-05
-2.60147280517363e-05
-1.87518295263065e-05
-3.61944373896378e-05
-6.39267174811085e-06
-3.28393576943405e-05
-1.57353870697161e-05
-1.63969899101288e-05
-2.37237039991552e-05
-1.66899439597396e-05
-2.63485996274775e-05
-3.49444007585687e-05
-3.25887628373476e-05
-1.15807894252477e-05
-1.26522466952795e-05
-2.74404997139884e-05
-1.69518798935875e-05
-4.06719138403941e-05
-2.68320273616782e-05
-2.12294657373342e-05
-1.35867187347013e-05
-3.4424979399669e-05
-1.00303657518151e-05
-2.85207487485961e-05
-3.02225059855218e-05
-8.38134905930869e-06
-2.75142780131919e-05
-1.87724197335251e-05
-2.84010106189944e-05
-3.60656449033747e-05
-1.27390488809554e-05
-3.01741568144696e-05
-3.31378148086051e-05
-1.15671600872344e-06
-1.79801011979475e-05
-2.20619751796e-05
-2.58999914393919e-05
-2.56070896602423e-05
-5.3071297352131e-06
-3.07942300769485e-05
-3.00986892453285e-05
-2.62272647129204e-05
-1.0359619521973e-05
-3.10844771504117e-05
-2.62580998379335e-05
-2.53413276132602e-05
-2.96082328524838e-05
-1.3778636333074e-05
-1.93530739708277e-05
-1.80941411308741e-05
-8.09176174437228e-06
-1.85904162428599e-06
-2.84393052061242e-05
-2.07185648633912e-05
-1.67705682643413e-05
-1.67420583221584e-05
-1.66176166999154e-05
-3.22935604928284e-05
-3.12299061127777e-05
-3.4561976211448e-05
-1.66342587346153e-05
-1.02103559395574e-05
-3.69579355395798e-05
-2.37241143458562e-05
-1.68395622587063e-05
-1.27431052509472e-05
-2.09553059210609e-05
-2.1539136183394e-05
-2.97449597848485e-05
-3.76233286887446e-05
-2.83190832063484e-05
3.98540208738478e-06
-5.45356859325329e-07
-3.83278934166705e-05
-2.39014701579139e-05
-4.71034633733512e-05
2.56976835544029e-06
-7.35661110144738e-06
-1.62832626423173e-05
-2.8991526185178e-05
-2.89832650405547e-05
-2.43905897428336e-05
-4.50700095536461e-05
-6.69629522011438e-06
-3.93403843458659e-05
-3.63215302723154e-05
-3.89751136307778e-05
-3.02095735027473e-05
-2.44860641713052e-05
-2.64618464854392e-06
-5.29950429897011e-05
-4.41356266103458e-05
-1.74758995111931e-05
-4.11650406936957e-07
-3.13160043946347e-05
-4.05879647097764e-05
-2.21000173358499e-05
-4.04773476093754e-05
-1.99995491772134e-05
-1.63435766063954e-06
-9.62664976739867e-06
-4.85839105941722e-05
-2.41907414757854e-05
-1.13122613813541e-05
-2.37871752631145e-05
-1.40559109613725e-06
-3.46733849357462e-05
-3.72740759192241e-05
-3.09820488876079e-05
-2.12476266942615e-05
-2.94643437437133e-06
-1.89384495460702e-05
-1.27499794982129e-05
-2.72025817724084e-05
-7.47444779068274e-06
-3.65276704172173e-05
-1.58147114743436e-05
-9.14529389896691e-06
-2.43722806956179e-05
-2.45061843873748e-05
-1.80326575230471e-05
-4.00760177150739e-05
2.82764741252432e-06
-2.02704085397038e-05
-8.46556696053105e-06
1.08846727668455e-06
5.31485922637693e-06
-2.14358930790008e-05
-1.75962071335931e-05
-3.02070724515692e-05
-3.64205442130767e-05
-6.22167177914347e-06
-2.73993865209162e-05
-1.67095046572271e-05
7.33369415550261e-06
-1.41263760682737e-05
-3.50451026711277e-05
-3.94820231909468e-06
-5.49290233459633e-06
-2.42495454326136e-05
-1.25892154768471e-05
7.06484447903803e-06
-4.03177964260059e-05
1.66584394230007e-05
-3.09896551968574e-05
-2.21916262054815e-05
-1.23554138930025e-05
-6.74455174285269e-06
-2.79086655491273e-05
-3.31248206525742e-05
-1.8606736191971e-05
-3.64642626835854e-05
-3.03306694235311e-05
-9.35616580327814e-06
-2.32017314652487e-05
-1.61915864763372e-05
-3.04575365188728e-06
-2.6260093246039e-05
-5.96381603622153e-06
-2.27694682847679e-05
-2.66762371754474e-05
-4.21368334214791e-05
-1.83461888364685e-05
-1.56369148917142e-05
-4.61061479750664e-06
-2.82239480801821e-06
-4.39255120340751e-05
-9.93081205254124e-06
-1.02502779137886e-05
-2.87586585596882e-05
-1.2764398404631e-05
-2.50278128950528e-05
-1.95855086930803e-05
-8.26435878530198e-06
-2.83013172695742e-05
-2.71037185758446e-05
-4.72607419270434e-05
-2.26640891533693e-05
-8.88552883476623e-06
-1.30157704656493e-05
-1.7711186154378e-05
-3.19232622033148e-05
-3.02589841754947e-05
-1.68493618358076e-05
-2.52227962495271e-05
-1.64923614825434e-05
-2.34182461799439e-05
-1.49009133317713e-05
-3.77426234009413e-05
-8.34927259790265e-07
-1.32880997719263e-05
-1.77305467064039e-05
2.27165026830533e-06
-1.32696228686949e-05
-1.27084825135951e-05
-1.14192723258698e-05
-1.74743925899e-05
-5.88116619513295e-06
-2.01602760495656e-05
-3.07204112639878e-05
-1.90936573347411e-05
-1.36930482445374e-05
-1.56256326886768e-05
5.50500733712099e-06
-1.6283406851158e-05
-2.37517879188544e-05
-1.85646670317377e-05
-1.05977399024056e-05
-5.9659984213373e-06
-1.59656109564881e-05
-2.65790804593184e-05
-1.14993237420597e-05
-1.11529257569765e-05
-5.44631148438736e-06
-1.47227666999993e-05
-2.82738327472843e-05
-5.62249558257065e-06
-2.89359570330127e-05
-1.38966322207214e-05
-7.8410764017798e-06
-7.14927587628039e-06
-2.23131151599664e-05
-8.09127764571313e-06
-4.2089112693002e-05
-3.49958406816345e-05
-3.18414519232822e-05
-5.33553620589774e-05
-3.18269905070866e-05
-1.27641233200498e-05
-3.26072262681904e-05
-1.81581088412732e-05
-4.90099722183254e-05
-5.22200356519039e-05
-8.35013618428471e-06
-3.3288061144344e-05
-3.29509825547757e-05
-3.08627529802277e-05
-2.16956971801174e-05
-7.48244319416959e-06
-2.87384265340145e-05
-3.77890750749157e-05
-2.102182808042e-05
-1.97775681263104e-05
-1.28532014648748e-05
-2.31998474082926e-05
-2.66693930358178e-05
-2.98518174820784e-05
-3.10598416418623e-05
-5.74380772812259e-05
-1.52579624265422e-05
-2.51238671664193e-05
-1.84326895630427e-05
-6.82218178479801e-06
-1.97748043290136e-05
-4.42844579513823e-06
-1.51944442682155e-05
-3.38802861948014e-05
-3.46277287163352e-05
-3.31493489224e-05
-6.81327611884462e-06
-1.23396330634147e-06
-3.06642403262917e-05
-3.0351895322967e-05
-2.02107763683786e-05
-3.37639926378114e-05
-6.07126453755017e-06
-2.61267939111949e-05
-1.98832299589932e-05
-2.19092769285254e-05
-1.43002069362e-05
-3.17325040925224e-05
-1.66295754860192e-05
-3.91626871238514e-06
-8.21092765704918e-06
-1.91828676716611e-05
-4.49240833810931e-05
-1.92441919893953e-05
-4.5544585800914e-05
-8.66011786537954e-07
-2.72128307065212e-05
-1.00525492984103e-05
-1.41930429336009e-05
-2.74173531972862e-05
-7.55295842684181e-06
-1.98069172461857e-05
-1.43957604229134e-05
-3.46762501744249e-05
-1.35917079475103e-05
-1.7361503130202e-05
-1.19852058101365e-05
-1.77635362048308e-05
-1.42574351863034e-05
-4.96118731647166e-06
-2.53692092392015e-05
-3.19410867168969e-05
-7.03867436907355e-06
-1.8234719494858e-05
-3.74922805206084e-05
-3.60867796114047e-05
-1.27891276796144e-05
-1.06188752846078e-05
-2.89011811359674e-07
2.05130795492071e-06
-1.51918832464259e-05
-3.76670424747072e-05
-2.68459522956769e-05
-2.03770867677126e-05
-2.19348655882967e-05
-3.23169022842866e-06
-2.09797517145297e-05
8.26196834001034e-06
-1.80167417893555e-05
-1.42370086905483e-05
-2.49555177155026e-05
5.17146659334117e-06
-9.37013933550645e-06
-1.61578840962933e-05
-9.52454926871196e-06
-1.72086812031038e-05
-2.68093549423025e-05
-6.81333932831053e-06
-2.97599939729357e-05
-2.48604631150436e-05
3.08683914890205e-06
-3.16540844368612e-05
-2.29839666283235e-05
-3.15673648914154e-05
-3.01639348019862e-05
-1.96077831849397e-05
-5.14306442610102e-06
-2.85298372908291e-05
-2.58909271960027e-05
-3.06885166125174e-05
-3.96214270418848e-05
-2.46003105722095e-05
-3.19002569572462e-05
-3.24415179391092e-05
-2.46539728334502e-05
-1.09411552057626e-05
-1.84049290498784e-05
-1.99994056888197e-05
-3.23052009308868e-06
-1.55149770883956e-05
-1.9007815053217e-05
-2.80200056081321e-05
-3.40361004631479e-05
-8.86195460847232e-06
-3.36948544633507e-05
-8.22447446801882e-06
-1.50120145308616e-05
-2.34918530367357e-05
-2.51196074428148e-05
-1.80657399692095e-05
-9.83987104894426e-06
-1.06845679392001e-05
-3.19697824712862e-05
-1.70294888679351e-05
-1.88589936745757e-05
-2.35305415416536e-05
-1.30771090223804e-05
-6.25367720631835e-06
-1.31861302267968e-05
-2.37555421461537e-05
-2.72830941153164e-05
-2.60958061400607e-06
-7.44286678924469e-07
-2.27569044185802e-05
-1.88933119199067e-06
6.64397822766005e-06
-2.35338069442031e-05
-2.88328317786895e-05
-5.06214285553574e-06
-1.47226978692442e-05
-3.43973661344525e-05
-3.03689695379169e-05
-2.42597303227845e-05
-3.867140674474e-05
-6.50750735837057e-06
-2.89142189430919e-05
-3.72856348014939e-05
-2.62567253311193e-05
-3.28210680697588e-05
-2.10635095714015e-05
-3.8969783542777e-05
-2.64409906262599e-06
-5.82163850515995e-06
-2.85477423494211e-05
-2.52703130344167e-05
-2.04255686542545e-05
2.76974558396902e-07
-2.14375663361595e-05
-3.23531112667113e-05
-3.80004097367791e-05
-2.0479732135016e-05
-3.0774161764791e-05
2.32832640410023e-06
-3.42412579716737e-05
-2.80353612597719e-05
-3.25466978498946e-05
-2.96223552902448e-05
-1.70504872016291e-05
-3.1662771722546e-05
-8.56337953862974e-06
-7.52312307126657e-06
-2.35820662061596e-05
-1.8609951474083e-05
-6.31947695898026e-06
-3.26119045195908e-05
-1.09396406754118e-05
-4.32142185734029e-05
-1.38328770496552e-05
-2.01176738350893e-05
-1.4208610611548e-06
-2.01100094752198e-05
-3.27859320631238e-05
-3.03902667101035e-05
-1.83608241443853e-05
-3.38246079661591e-05
-7.43999634905112e-06
-2.32008776226651e-05
-2.2659205324804e-05
-8.78146474539477e-06
-2.38342969961592e-05
-1.14372817941827e-05
-5.79305322365438e-06
-1.86620963005192e-06
-2.18462971225086e-05
-3.76200795334284e-05
-1.9936547079696e-05
-3.18801347329519e-05
-3.1711940311088e-05
-1.48984783297992e-05
-1.84081652896535e-05
-3.53812504651398e-05
-2.98462350702309e-05
-2.08767253481656e-05
-3.65935036406092e-05
-3.91085994502876e-05
-9.98876657976649e-06
-2.73227206550785e-05
-3.37386342461836e-05
-4.45912641521154e-06
-4.32591229757423e-06
-3.41608413928121e-05
-3.28055980408731e-05
-1.85101825222069e-05
-1.47175692655486e-05
-3.54458859857472e-05
-3.12416956056637e-05
-1.26094580699822e-05
-1.0274702547742e-05
-1.98672361439314e-05
-1.39162010530522e-06
-2.24757438569375e-05
-2.37665773083147e-05
-2.43950381973037e-05
8.87425844215343e-06
-2.48424623693638e-05
-2.98664025903493e-05
-1.03477206947331e-05
-8.71001031201175e-06
-5.26556558969521e-06
-4.87458948806826e-05
-1.07266578036532e-05
-1.53914281171556e-05
-2.17978182006145e-05
-1.44028818480612e-05
6.34905199637412e-06
-3.28514471251506e-05
-4.29296188733331e-05
-1.63264725767143e-05
-1.79982893962703e-05
-2.39099434723631e-05
-3.04473857491457e-05
-5.05254205436248e-06
-2.0468404697583e-05
-2.76725461840125e-05
-2.57158832000509e-05
-1.84804668844432e-05
-3.33687483218595e-05
-3.49209205202878e-05
-2.71540643972766e-05
-1.96286597403759e-05
-1.75032495140533e-05
-3.05336901549112e-05
-1.4992684065129e-05
-3.54289135552034e-05
-5.98400541272871e-05
-1.35078793091104e-05
-6.68717744452999e-06
-1.98140511088926e-05
-1.9110883092029e-05
-3.26835855345506e-05
-2.89596076508741e-05
-2.11103661837157e-05
-3.03360928117218e-05
-3.78717939568636e-05
-2.76408467128104e-05
-8.41296381636083e-06
-1.90017921267998e-05
-8.62058021079173e-06
-9.04448705442357e-06
-1.76213503980585e-05
-1.58590664303151e-05
-2.14410593856775e-05
9.79105215876324e-07
-7.01742423449654e-06
-2.39709461624834e-05
-3.48770383156675e-06
-2.42999041345979e-05
-4.59888680502807e-05
-2.01761408774572e-05
-1.93919007500362e-05
-1.6471259204637e-05
-1.72016070785031e-05
-1.66365553087364e-05
-1.31187093481456e-05
-2.0947481572842e-05
-4.12303312576531e-05
-2.06793662439316e-05
-2.72513410215059e-05
-3.16122090277448e-05
-1.46136339876574e-05
-1.84371630703102e-05
-2.02402032153199e-05
-3.09601208825953e-05
-3.4390842770577e-05
1.3105563492831e-05
-1.52184966481514e-05
-7.53782707006942e-06
-2.27240326039195e-05
-2.80194877846013e-05
-6.8376569831169e-06
-5.88376379420506e-06
-5.09577763505096e-06
-3.15242758722543e-05
-3.71199500744194e-05
-2.94755343177468e-05
-2.05974879131811e-05
-1.6233700771484e-05
-2.79779964533663e-05
-1.46665714266525e-05
-3.22441940809987e-05
-1.87091040239591e-05
-2.62646655112202e-05
-3.1779654057615e-07
-9.96467696583782e-06
-1.82407657890348e-05
-1.48835016471367e-05
-2.43720012257489e-05
-2.6540904784872e-06
-2.23799433164322e-05
-2.61781625205571e-05
-2.42380403499088e-05
-3.64603165246482e-05
-2.60688451980617e-05
-2.39322284147472e-05
-3.50746727688261e-05
-4.01690142932562e-05
-3.48479959515304e-05
-1.56122843521008e-05
-7.88171818717958e-06
-2.57262138751916e-05
-2.01033054379957e-05
-2.4121476489455e-05
-3.84362721038244e-05
-9.10493998411309e-06
-2.26595088819311e-05
-1.70263517771733e-05
-3.92563147493367e-05
-9.63180170301463e-06
-1.91366717561966e-05
-2.17658848278415e-05
-2.52570648602375e-05
-1.79331436418214e-05
-7.56340470481358e-06
5.69477200800122e-06
-3.89780848541685e-06
-1.72250295703661e-05
5.47597751801312e-06
-5.27229036966159e-06
-2.12358062115898e-05
2.41298886944457e-07
1.09320128904121e-05
2.98281769890081e-06
-4.32209915681162e-05
-1.82904746098007e-05
-2.28359311171334e-05
-4.97626240744863e-06
-1.77984614841859e-05
-1.44739054003331e-06
-2.01281980030302e-05
-4.07192216474953e-07
-6.93174664650542e-06
-2.76662087741103e-06
-2.11611643244409e-05
-7.77374164700442e-06
-1.01779404397952e-05
-3.04122211021425e-06
-2.32782057105097e-05
-2.37843488771892e-05
-3.63685450584916e-06
-2.11138391458045e-05
-1.15880634271098e-05
-5.21534116623041e-06
-2.33849898204573e-05
-7.3819380729858e-06
-1.65838863171637e-05
2.15480730247165e-07
-1.3159115191927e-05
-2.2656973540309e-05
-2.70121736513339e-05
-3.50252708955389e-05
-1.23093199719101e-05
-1.2121227125668e-05
-2.83880092413096e-05
1.23402694548357e-06
-2.24402741387361e-05
-1.37118967577084e-05
-1.34317278222722e-05
-8.45889889137425e-06
-2.64696745403627e-05
-2.82133494663706e-05
-3.03102449436423e-05
-2.25262838588615e-05
-2.43240136657885e-05
-2.87227547944694e-05
-3.7890652076048e-05
-4.59861654650691e-05
-1.26619046223646e-05
-2.45175801851022e-05
-3.36864787906558e-05
-2.57647885757259e-05
-1.23388649227662e-05
-2.78220158659907e-05
-3.60499945460418e-05
-6.99291727889506e-06
-1.3319828364157e-05
-3.00693011822933e-05
-5.3967176848062e-05
-5.21358626387226e-06
-4.06375774801587e-05
-2.71918628979326e-05
-3.45484721334605e-05
-1.77940426916377e-05
-2.96967966044448e-05
-3.23307115149405e-05
-7.60083379907273e-06
-2.67830825475296e-05
-2.22432476389629e-05
-2.60838307685682e-05
-2.33156173076536e-05
-3.32002598905921e-05
-7.38478979035953e-06
-1.08490369701884e-05
-2.74130177933014e-05
-1.67845979793301e-05
-3.8823358238161e-05
-1.12719778377248e-05
-2.31175479068347e-05
-2.57540705639615e-05
-1.31819148122675e-05
1.44109652997239e-05
6.40101178382645e-07
-1.36786705639523e-05
-6.58871110898905e-06
-1.39118460345138e-05
-1.69189625630431e-05
-2.20599791243965e-05
-2.03200694373285e-05
-1.7809038888854e-05
-1.12367041362356e-05
-4.98114945060669e-05
-3.02186821496271e-05
1.27971180443907e-07
-1.66494531592156e-05
-1.64324231482058e-05
-1.93429811784261e-05
-2.50545342784884e-05
-1.86641419714363e-05
-3.73160029613767e-05
-1.39314709160016e-05
-5.47177327685493e-06
-2.28942433693212e-05
-1.68957806046879e-05
-1.84564417961357e-05
-5.97680710756255e-06
-6.87269933666897e-06
-1.00474830389982e-05
-2.25365223093895e-05
-2.36864318573945e-05
-4.77413535114371e-05
-2.17241850818865e-05
-6.94716882202584e-06
-9.74576508560017e-06
-2.07622735260888e-05
-3.10116564997626e-05
-3.03204569655735e-05
-4.11081316124865e-05
-2.06992446100745e-05
-2.19002999726676e-05
-2.28708646016973e-05
-3.21430269602234e-05
-1.58276465187328e-05
-1.54547894645281e-05
-3.17425753827898e-05
-4.06335560319364e-05
-3.21384007140597e-05
-2.46027476632401e-05
-2.86049333649708e-05
-2.40134197422734e-05
-5.18934956676822e-05
-3.08271077949657e-05
-1.6061908871179e-05
-1.93040487765964e-05
-2.62125615536344e-05
1.19706506441973e-06
1.55174192560461e-05
-3.50993552124874e-05
-1.26304833832351e-05
-3.79428343370239e-05
-2.36195452312602e-05
-4.50914457421683e-05
-1.12936937546389e-05
-5.764200795192e-06
-3.72776401137346e-05
-4.01672885969076e-05
-4.7639584002622e-05
5.13344745254869e-06
-3.17786762798965e-05
-1.83947969519403e-05
-1.85027467479675e-05
-1.67742761234732e-05
-2.48891540509093e-05
-1.73788687615616e-05
-3.23838968540329e-05
-3.6597357892699e-05
-2.92314181260434e-05
-3.20631461703127e-05
-1.92004261887174e-05
-2.94031419573141e-05
-1.59302024396822e-05
-2.63976173024735e-05
-9.98283773144381e-06
-3.56239015075537e-05
-2.6654407448178e-05
-2.75410007559267e-05
-1.45840985468572e-05
-3.06595770564792e-05
-2.78808448510502e-06
-2.27570839059641e-05
-1.05285963964908e-05
-3.08143846066641e-05
-4.83484358721552e-06
-3.04327855314745e-05
-3.72408049135295e-05
-1.61708909981834e-05
-8.63283787739352e-06
-2.35099485597184e-05
-1.46026112027801e-05
-2.91972113576909e-05
-3.19128791991926e-06
-2.9323878926477e-05
-1.13021216779111e-05
-3.29258005404452e-07
-3.70391295358793e-05
-2.00790674389402e-06
-1.24191446089584e-05
-1.00830510711491e-05
-3.13992428764696e-05
-3.86597630563133e-08
-1.11653130743418e-05
-1.2988336090387e-05
-1.12749572017416e-05
-1.67074508056715e-05
-2.05422104284725e-05
-7.43679156484564e-06
-4.49202380477074e-05
-1.71278536973056e-05
-3.22705586015355e-05
-3.26502218975816e-05
-2.71342898544232e-05
-3.09578479411368e-05
-2.87173045687083e-05
-3.33907320058962e-05
-1.86211129802181e-05
-1.89029521431144e-05
-1.48742857804898e-05
-2.54665807889953e-05
-6.60255958009328e-06
1.04720222914821e-06
-2.75397166815031e-05
-2.79241469019726e-05
1.40195965593236e-05
-3.26071734251938e-05
-1.6926491761129e-05
2.01249835986101e-06
-2.31916032442152e-05
3.86608152590365e-06
-2.78135300524704e-05
-3.35041153121884e-05
-6.64211356494097e-06
-3.21709021526316e-05
-1.50090334510918e-05
-3.2491249551268e-05
-1.76110035448132e-05
-1.49963319594857e-05
-2.1847602774885e-05
-2.80580282625273e-05
-3.45062369620409e-05
-2.55316065738113e-05
-1.8212177982623e-05
-2.90640801236584e-05
-1.0364418213874e-05
-2.24770583156479e-05
-2.2591989723349e-05
-2.20324660663409e-05
-2.66141119617543e-05
-1.30083565940941e-05
-1.71697221538938e-05
-1.2420705904008e-05
-3.43292024378859e-05
-7.79221775916531e-06
-4.99781859463805e-05
4.4800831176234e-07
-1.63106966411849e-05
-4.11977066661991e-06
-4.5674916886295e-05
-1.15816845505905e-05
-9.31635131791113e-06
-3.29670451058758e-06
-1.24877813736129e-05
-3.34819751699318e-05
-3.61774534182495e-05
5.3032838111931e-06
-2.77053824587635e-05
2.76437872912153e-07
9.07594689160946e-06
-1.03546776593725e-05
-2.25594829373203e-05
-4.19391117469133e-05
-1.03639998929556e-05
-2.44776575742518e-05
6.71484535950517e-07
-6.96355953318316e-06
-3.01575613442218e-05
-2.54608944342671e-05
-6.34251398481706e-06
-2.86380243419041e-05
-3.25818882651309e-05
-5.5345727389146e-06
-1.75023458976367e-05
-2.17219946714125e-05
-1.61584439476683e-05
-1.69021186894806e-05
-1.38507834973726e-05
-2.03402175317943e-05
-3.89000934401972e-07
-3.38257393945823e-05
-2.79399316184829e-05
-2.65481476531732e-05
-3.24108694691013e-05
-1.5157430160649e-05
-1.23353071025013e-05
-2.38642848079953e-05
-2.87806129369364e-05
-1.59179997493482e-05
-2.18639907501437e-06
-2.57377790517923e-05
-1.11356421224102e-05
-1.34613371103867e-05
-1.38734568345405e-05
3.16602685933984e-06
-2.06906212844276e-05
-1.41596797166067e-05
-1.52672781161301e-05
-1.2907758873817e-05
-8.38331362403255e-06
-1.2729716394625e-05
-1.78473801679296e-05
-4.43826038283208e-06
-8.81793731204783e-06
-4.25052640729818e-05
-2.64674597732712e-05
-2.37522506391462e-06
-2.4840534374144e-05
-2.96124325957196e-05
-2.02338827643296e-05
-2.27779691158503e-05
-1.41756643641814e-05
-2.54133739399322e-05
1.50987043185161e-05
-2.97191361247876e-05
-2.94755391534411e-05
-2.02302669853167e-05
-3.24508929736188e-05
-1.05766579476012e-05
-1.73674324630352e-05
-2.96386642191358e-05
-2.94911233729641e-05
-9.08059847933257e-06
-1.4181196880455e-05
-3.04264593569399e-06
-3.6907757362817e-05
-6.68944240924395e-06
-3.09907655131489e-05
-4.7549394740242e-05
-1.07111077469778e-05
-1.5713607455779e-05
-9.48387733795295e-06
5.75348125900421e-06
-2.11618091827118e-05
-1.49003969767528e-05
-2.8868245386781e-05
-1.07635852268658e-05
-2.26041079434078e-05
-1.77956805280584e-05
-2.8149470706676e-05
-2.10335336521636e-05
-2.84296185444313e-05
-1.0647349547929e-05
-3.5160820626903e-05
-1.66215330733739e-05
-1.96372090979718e-05
-8.9304953358667e-06
-1.55008794884315e-05
-2.61688976812836e-05
-2.24220569547232e-05
-1.49426788207598e-05
-3.41966896513057e-05
-8.82250405480951e-06
-1.52194748164054e-05
-1.04937334129646e-05
-2.09727713274914e-05
-3.64411760767307e-05
-1.51585362587515e-05
-3.96838848155306e-05
-3.60906945010187e-05
-2.93186147958442e-05
-2.75778737064394e-05
-1.9745002667508e-05
-2.25783481518586e-05
-2.95971730388804e-05
-2.39736133170848e-05
-1.77340320845038e-05
-2.56192303537613e-05
-4.4607820749123e-05
-2.11741092717643e-06
-2.42426629233554e-05
-2.8279172400122e-05
-2.87577070121146e-05
-9.68211475683454e-06
-3.61498235386787e-05
-2.80957457483565e-05
-2.00739612266785e-05
-2.84107599984077e-05
-7.48898264040838e-06
-1.78232770237505e-05
-3.56018568865804e-05
-2.60336869548352e-05
-2.19379745152214e-05
-1.2131027557276e-05
-2.12045738147477e-05
-5.31885423425377e-05
-2.34494454548151e-05
-1.66270009978439e-05
-1.3751702270162e-05
-2.33231567112299e-05
-2.10885063542624e-05
-1.28898676326187e-05
-3.15135276415203e-05
-2.1056421313985e-05
-2.45081997968999e-05
-2.57218334784935e-05
-2.11814197571634e-05
-1.43652639638948e-05
-1.07450949005629e-05
-3.22332142935087e-05
-5.15183567415402e-05
-2.69352369561986e-05
-5.03619885923806e-06
-1.17675442584589e-05
-7.01378805638906e-06
-1.24289869421083e-05
-1.97895895440599e-05
-9.59929716514344e-06
-4.59853179588766e-05
-3.05615538814098e-05
-2.4457045622851e-05
-4.6270621440915e-06
-1.66142491734736e-05
5.95177920550782e-06
-1.24750766454013e-05
-1.47037960830988e-05
-2.62571829454895e-05
-1.63068458985215e-05
-1.06027730184676e-05
-2.14428859382021e-06
-6.73226453065879e-06
-1.88328271666477e-06
-1.46527373794526e-05
-4.11724588317291e-05
-2.55009656190384e-05
-1.62797024274069e-05
-2.75338868930481e-05
-4.44113945123971e-05
-2.20244224386944e-05
-1.09327770241399e-05
-2.70029959548802e-05
-4.1449619810486e-05
-1.00830344094163e-05
-2.30596881597325e-05
-1.20966772626492e-05
-2.03783200651375e-05
-2.11730423482543e-05
-1.56696169935534e-05
-1.53633515403751e-05
-3.4904987208641e-05
-1.09796500257458e-05
-1.08395981567132e-05
-2.26270547129845e-05
-2.28744077779979e-05
-2.91794106640527e-05
-2.93364640902608e-05
-2.35547150306407e-05
-2.9610504999586e-05
-1.5562801619716e-05
-4.13104395770537e-05
-3.21129104401631e-05
-3.59037716018495e-06
-8.80825758504925e-06
-1.32140316750384e-05
-1.15706244507197e-05
-1.97866780163175e-05
-4.40118091729061e-05
-2.16302284638245e-05
-2.98212019972222e-05
-2.12151524434878e-05
-1.36088939370238e-05
-1.21524078362961e-05
-1.73086533463578e-05
-4.19835095854642e-05
-1.20642432790581e-05
-1.49283260934072e-05
-3.03393922726789e-05
-2.2467042752677e-05
-3.88433640030996e-05
-4.57885028320096e-05
-2.55994551493261e-05
-2.61652414436006e-05
-2.04065405806849e-05
-2.32452060397777e-05
-2.72921678232542e-05
-2.49222161747915e-05
-2.37615223877399e-05
-4.73103562163909e-05
-1.33344139912436e-05
-1.72496362489988e-05
-1.98855280979009e-05
-1.4111404630815e-05
-1.9750949082285e-05
-1.55214941443548e-05
-2.17067438537253e-05
-1.7895590507285e-05
-1.39010128848272e-05
-3.19277919530333e-05
-2.05665590478095e-05
-2.10037825898467e-05
-7.02549720204377e-06
-1.39241125940003e-05
-3.47294192894532e-05
6.80732231459036e-06
-2.86526644769625e-05
-1.93193165228962e-05
-1.75388477430555e-05
-1.01364195729916e-05
-1.16397663158451e-05
-2.18473357384781e-05
-1.64035839219056e-05
-7.1435905450761e-06
-1.38456996645482e-05
-2.53109407106901e-05
-2.55607071411238e-05
-1.86185808388489e-06
2.75582058829389e-06
-2.7387502533603e-05
-1.95201830848513e-05
-1.37115367768319e-05
-1.86372557488059e-05
-2.76036512560551e-05
-3.97204341532037e-05
-3.09501976557175e-05
-7.30851426124331e-06
-4.11569427695693e-05
-1.41244070098146e-05
-4.68368612545969e-05
-2.05812331302895e-05
1.03214808523791e-05
-2.72142668389535e-05
2.01818237026913e-05
-3.71141980148776e-05
-3.1252953611667e-05
-1.32452385506782e-05
-1.54046601946394e-05
-1.34704139843583e-05
-1.37790774498217e-05
-4.20632583232607e-05
-1.18721734267288e-05
-8.83101550914853e-06
-3.74226300518825e-05
-9.85780718375951e-06
-2.47868826955364e-05
-1.14280192409985e-05
-2.14625511558822e-05
1.89522426689102e-06
-3.00963349706166e-05
-5.49103236354684e-06
-2.15260064406504e-05
-2.07018046767852e-05
-2.50337427095443e-05
-3.7773012149801e-05
-3.21190113080721e-05
-2.84793094554942e-05
-1.90958364059474e-05
-3.93480210134864e-05
-4.13390960793337e-05
-8.03012295402099e-06
-3.36465277544713e-05
-1.70420838316378e-05
-1.39580641937056e-05
-3.57457478256762e-05
-5.66947743875607e-06
-1.69746022458948e-06
-3.9305422157927e-05
6.91556456885676e-06
-1.69592006215456e-05
-2.31388159522855e-05
2.43932421236623e-06
-2.33180885892392e-05
-1.56816319995156e-05
-4.19830886648455e-06
-1.85451806654063e-05
-2.69774278506562e-05
-1.46573578393636e-05
-3.28920924721199e-05
-4.7794994518881e-05
-2.1662891866797e-05
-4.58861631049097e-05
-1.57028270541133e-05
-2.74728585551817e-05
-1.65719112517983e-05
-6.39153744968387e-06
-2.18493453567787e-05
-2.36990807512872e-05
-1.8238387976215e-05
-2.28218558752892e-05
-3.25328884681501e-05
-2.76442548518805e-06
-1.10511600428194e-05
-4.21836466995085e-06
-2.01614346764618e-05
-2.1629963996256e-05
-2.12449449864061e-05
-2.45766419902889e-05
-1.87311234870624e-05
-1.29558836766451e-05
-2.55665957254428e-05
-1.73200568297231e-05
-9.22583978543875e-06
-2.12628827977274e-05
-2.64897890358822e-05
-1.61756358875418e-05
-4.87026021700549e-05
-1.99962480417015e-05
-3.59742268405041e-05
1.26850386353992e-06
-3.89931346765262e-05
-2.07612946029287e-05
-1.92102881744053e-05
8.99360755171013e-06
-1.80141247811071e-05
-3.15223554141251e-05
-2.08238891725989e-05
3.81296118505171e-06
-2.15011192162009e-05
-2.02824680926246e-05
-1.41271346916869e-05
-1.87481255088829e-05
-9.84737028992214e-06
-2.64592726298518e-05
1.35406585688421e-06
-2.04519421127238e-05
-1.61288611102142e-05
-2.3805466511017e-05
-2.15691227148893e-05
-2.52428806469852e-05
-4.68279058227583e-05
-2.75225722136665e-05
-1.42008257609984e-05
-2.29118398754281e-05
-1.12768464220146e-05
-1.87944279747605e-05
-2.70598083886214e-05
-1.25227619146126e-05
-3.986985278708e-05
-4.27826863995013e-05
-1.7940919957595e-05
-8.69745007994903e-06
-2.9251318883686e-05
-2.44965000049603e-05
-3.24377065079455e-05
-1.92699285674478e-05
-2.7799732809987e-05
-2.72457050420718e-05
-2.98339012990468e-05
-3.37518148907106e-05
-2.76625418189637e-05
-3.38529811774467e-05
-2.31951116022446e-05
2.12212028812396e-06
1.81131120110961e-06
-3.67209584231039e-06
-2.86386867674614e-05
-1.85464488627528e-05
-3.18418783989774e-05
-5.09659834792373e-06
-1.10852032192781e-05
-6.46534872273049e-06
-3.07165431681434e-05
-6.84567420732398e-09
-1.06309331712384e-05
-1.65761289668078e-05
-1.71015364949473e-05
-3.22743998505785e-05
-2.05862917215618e-05
4.67908171892786e-06
-3.15152369478194e-05
-9.42630317386471e-06
-4.09185998640868e-05
-1.64168761066388e-05
-3.63895953590091e-05
-1.95304462241531e-05
-1.76716597499877e-05
-2.76602817409794e-05
-3.8011915340041e-05
-9.98240129270854e-06
-1.99978471643237e-05
-2.49171255634923e-05
-1.18769869886992e-05
-1.14827591666765e-05
-2.6225134018962e-05
-3.44773329649844e-05
-5.18857601585861e-05
-2.59031233336768e-05
-1.29548223645523e-05
-4.47864796261058e-05
-1.50950414330913e-05
-1.81493225196045e-05
-8.74879949576025e-06
-2.28316363270138e-05
-2.28194230710964e-05
-1.6147030147319e-05
-2.07922428269687e-05
3.49057013651869e-06
-2.92182695636138e-05
-2.97104329909506e-05
-2.41415372083466e-05
-2.43385789547998e-05
-2.67897144826378e-05
-2.80102875962641e-05
-1.33362208912448e-05
-2.24012168848159e-05
-1.52135856148066e-05
-2.74938476862309e-05
-3.89325079823833e-05
-4.03183867474741e-05
-2.26779521634956e-05
-2.82901399844641e-05
-5.67455500426056e-06
-9.82990296998303e-06
-3.76653834919249e-05
-1.23950765165217e-05
-2.06282166152591e-05
-2.4976910165234e-05
-1.4682136759483e-05
-1.83066766844596e-05
-1.41275811175885e-05
-8.34663009749392e-06
-1.09331379128883e-05
-1.39888431411146e-05
-1.91711080550278e-05
-2.47126832557803e-05
-1.09683116311281e-05
-3.14805362006634e-05
-3.13183377173059e-05
-1.59036548630263e-05
-2.42052441044862e-05
-1.30028745152203e-05
-1.1154158805136e-05
-2.76051676011158e-05
-1.16789910587652e-05
-1.64920433899099e-05
-3.48474229325442e-05
-2.42978319127128e-05
-1.32849780076307e-05
-7.41877379110144e-06
-9.10300087182821e-06
-3.3155933472771e-05
-5.48027436500312e-06
-3.70735397519322e-05
-1.89507019216439e-05
-2.56382005514682e-05
-3.10714826487653e-05
-3.88495747175598e-06
-2.86870882840862e-05
-1.186975607368e-05
-2.94886069895205e-05
-1.32042074982173e-05
-1.64833527423085e-05
-3.94818463616632e-05
-1.18020775167116e-05
-1.76537912163266e-05
-2.13413874093619e-05
-2.46979300825852e-05
-2.17660168134573e-05
-1.85633291087471e-05
-6.10718804048995e-06
-1.52617635406857e-05
-1.36739373554937e-05
-1.47298395239388e-05
-2.40675260946131e-05
-1.51328154448053e-05
-2.72345166307621e-05
3.331273762605e-06
-2.82773403956018e-05
-1.07084395199783e-05
-1.58169706995005e-05
-3.28034484503988e-06
-4.03826086259523e-05
-4.91429030038134e-06
-2.83706823247772e-05
-4.9726888062246e-05
-2.7129079238584e-05
-2.38092877278652e-05
-2.55489207129499e-05
-4.70482211041179e-05
-3.52335414416234e-05
-4.98722711752246e-05
-2.02220198269007e-05
-3.45072503686482e-05
-5.11736037370429e-05
-3.59464227063195e-05
-2.12399036235612e-05
-2.74199810519242e-05
-2.6091509271826e-05
-6.95743148402766e-06
-2.63425855162263e-05
-6.80616575360376e-06
-1.79764562389167e-05
-2.42469333039047e-05
-2.35988765891844e-05
-1.89404376761563e-05
-8.71237945485538e-06
-3.16258733055032e-05
-2.16174299371995e-05
5.11043904726777e-06
-2.78116252774018e-05
-4.67394099667886e-05
-2.38357320749186e-05
-2.95538875140946e-05
-1.31221492696503e-05
-4.40772863953807e-05
-3.57396231549079e-05
-3.11154126465782e-05
-3.91496380868534e-05
-2.69020457140273e-05
-1.1938114831917e-05
-1.23911761688139e-05
-2.19061668029942e-05
-3.18251732014693e-05
-3.10936011323042e-05
-3.56252952245747e-05
-1.52463045748637e-05
1.22448039242625e-06
-1.06902547613577e-05
-2.14869418967937e-05
-1.53093839589531e-05
-4.3646089974005e-05
-1.97671119431276e-05
-2.98229161664274e-05
-5.26470518963485e-06
-2.8005164395829e-05
-2.0899645802309e-05
-2.64113730731291e-05
-3.39842182495517e-05
-3.15133319489404e-05
-4.01123777120828e-05
1.10884107897665e-06
-3.5943527500488e-05
-1.61820228095922e-05
-2.89790018575729e-05
-2.95307927835273e-05
-3.93747631871554e-05
-2.93222130860502e-05
-1.10309302120645e-05
-2.31493527109716e-05
3.88981504694858e-06
-1.62603688514424e-05
-2.24872436592758e-05
-8.78898098194384e-06
-2.82612102375544e-05
-2.8481087174455e-05
-1.22757964285109e-05
-3.80313243884478e-05
-7.38402928748557e-06
-2.53805607481663e-05
-2.29917205001242e-05
-4.76329506854157e-05
5.60353531052107e-06
-1.67794220416899e-05
-1.17640794729626e-05
-2.4586853218929e-05
-2.79737205195384e-05
-1.30923927012759e-05
-9.47232225331336e-06
-1.60618078027812e-05
-1.77384732138243e-05
-1.22850298660661e-05
-2.07026712114888e-05
-6.10389441442779e-06
-2.50559090737859e-05
-4.30290391835055e-05
-7.68980371248872e-06
-1.87801580295056e-05
-2.4787839692992e-05
-3.08635427161478e-05
-9.88984604945141e-06
-3.19646631158924e-05
-4.57194327337403e-06
-2.54327016381767e-05
-2.31924072339628e-05
-3.89053832343507e-05
-1.95206324117618e-05
-1.54088614563018e-05
-1.0849258694926e-05
-3.30771289443514e-05
-2.08264782691903e-05
-2.30029063435671e-05
-3.50409042985848e-05
-9.22666269182643e-07
-1.90246235336336e-05
-1.56092951840861e-05
-1.23850796996941e-05
-1.86724321697077e-05
-2.05691842888137e-05
-1.82249064391928e-05
-1.62624090202243e-05
-2.68093503448631e-06
-2.69591535490551e-05
-9.84385684207761e-06
-2.87893179980747e-05
-5.17755893814509e-05
-3.52834640428158e-05
-5.40506931077493e-07
-6.7854924163765e-06
-1.5787234028372e-05
-1.48320991161295e-05
1.58520644531579e-06
-1.93780990900491e-05
-1.08435378480071e-05
-3.31094984390675e-05
5.09209261590006e-06
-2.74318103327217e-05
-2.48795127441508e-05
-8.00597530517437e-06
-2.6814637572517e-05
-2.67512394921771e-05
-2.20377693535103e-05
1.1772160136998e-06
-1.59969529226268e-05
-2.4675505610344e-05
-3.68260920188669e-05
-3.54062100627394e-05
-6.80154311552835e-06
-2.93058471973428e-05
-1.88634238275995e-05
-1.2562194248584e-05
-2.0546471516441e-05
-2.34121463269868e-05
-3.82577081961016e-05
-1.36820220536441e-05
-3.30790167126808e-05
-1.77930501622459e-05
-1.39042860806244e-05
-1.43145051176522e-05
-6.95558713001617e-06
-4.35395955739275e-05
1.76179541248742e-06
-2.90670416258527e-05
-2.79311397317475e-05
-6.14834641481327e-06
-2.49632197261377e-05
-1.84762773750703e-05
-3.61884312239629e-05
-3.40637151227202e-05
-1.09625118225849e-05
5.92446648052772e-06
-5.78935137002578e-05
-1.03352199342923e-05
-2.87538831736472e-05
-1.48316684788165e-05
-2.12925184743067e-05
-3.54735661168451e-05
-1.84013880237181e-05
-2.18491520536851e-05
-3.22891366991687e-05
-3.59018523345653e-05
-1.93089243869431e-05
-1.25863482187539e-05
-1.99389462632031e-05
-4.59430182395622e-05
-3.80056652700874e-05
-2.4916575840091e-05
-2.18323799029476e-05
-2.68018046719996e-05
-4.52163617101735e-06
-2.4393216171036e-05
-9.46751787454004e-06
-3.03115103773903e-05
-2.26685406908258e-05
-1.80011549788029e-05
-3.70180085445311e-06
-1.53779683327352e-05
-1.09100543339357e-05
-2.27291020902473e-05
-5.70388863505324e-05
-1.12133159989668e-05
-2.85805661562695e-05
8.87628951584443e-07
-1.38422900908536e-05
-1.15917146355513e-05
-2.44375333362513e-05
-1.55252349564676e-05
-1.45111440326021e-05
2.92174875053996e-06
-3.2078538545179e-05
-4.32099290556888e-05
-2.14735326187107e-05
-2.85738831198017e-05
-3.11569170305269e-05
-2.70264016322929e-05
-3.30583282551032e-05
-1.52261514279565e-05
-4.11292720755204e-05
-1.06511250115664e-05
-2.51604027171417e-05
-1.50825477385579e-05
-1.3663103961682e-05
-2.35349334200018e-05
-2.91503729583411e-05
-3.73026518257287e-05
-2.84628439061179e-05
-2.95041252719874e-05
-1.30653046375659e-05
-1.01557999442406e-05
1.84078506034816e-06
-3.28950719428331e-05
-9.14419150067954e-06
-7.80786722886053e-06
-1.23146819505074e-05
-1.26699991272434e-05
-1.74581753868035e-05
-2.3962304253921e-05
-2.26153818708114e-05
-3.68892924541258e-05
-3.59926148026833e-05
-2.78815838967878e-05
-4.05563405059173e-06
-1.29924305089479e-05
-1.4984865283113e-05
-1.4852389454959e-05
1.50595857292351e-05
-2.74054503204176e-05
-2.70602672453329e-05
-4.14929122764187e-05
-1.58635353435081e-05
-5.2758733152504e-05
-1.38029892685341e-05
-3.73716099510577e-05
-1.90801860365397e-05
-2.73901141714571e-05
-4.42126954123331e-05
-1.80121819026827e-05
-3.23611308161603e-05
-1.99813300108077e-05
-4.73640020362837e-05
-2.23049538525967e-05
-3.08953791693945e-05
-1.66908632020355e-05
-2.69353044194685e-05
-1.03482517601479e-05
-1.63760295351906e-05
-2.26062595446256e-05
-2.3883089849153e-05
-2.02444708943759e-05
-1.42058735745638e-05
5.17388018181813e-06
-3.08995706885864e-05
-3.1858924024479e-05
-8.76547008498389e-06
-5.26877300238884e-05
-3.19634304374885e-06
-2.03414541953662e-05
-2.15298536870789e-05
-1.68069392504163e-05
-2.26159838320088e-05
-8.42727016964203e-06
-1.8328225341778e-05
-9.20343048956903e-06
-8.98163648981339e-06
-2.38367476328923e-05
-1.75706136077788e-05
-2.65689612602718e-05
-3.01359946977543e-05
-4.494358154671e-05
-1.73555234585895e-05
-3.46715915403407e-05
-1.20771535794206e-05
-5.89239242892294e-06
-2.31434157175771e-05
-2.77927317376475e-05
-2.88180261548027e-05
-1.87109540344147e-05
-2.59425497573292e-05
-5.64966821384301e-06
-2.53927871280078e-05
-9.68922971253748e-06
-2.99758414156676e-05
7.77708038528643e-06
9.91810336652546e-06
-2.92126342268767e-05
-1.71981860330619e-05
-1.10630606328708e-05
1.05795059366734e-05
-9.27214278442673e-07
-5.34205224713761e-06
-1.45176877286165e-05
-1.47549457078801e-05
-1.550853973978e-05
-2.91615421738212e-05
-3.4143887072711e-05
4.4017930941755e-07
-2.49207543780079e-05
-2.46531196870498e-05
-4.92703499715353e-05
-1.10798710707508e-05
-3.44352410631547e-05
-1.46040081157355e-05
-1.61346352287865e-05
-3.41093087999658e-05
-1.04374829507987e-05
-2.64629757119479e-05
-1.9999042597074e-05
-2.0774620010493e-05
-2.11603839431582e-05
4.15262090442639e-07
-1.83849173263801e-05
-1.76237080447998e-05
-2.08697351868371e-05
-1.51489365814366e-05
-5.35821003101911e-06
-1.89582787204653e-05
-1.93756210155023e-05
-5.49741562828663e-05
-1.45417655188076e-05
-2.28805994480171e-05
-3.82441479836068e-06
1.55596213823214e-06
-2.48703667730465e-05
-2.92038097971047e-05
-9.24563515168946e-06
-4.18831599066526e-05
-1.74140224070601e-07
-2.8483532880607e-05
-4.95695238926051e-06
-8.11522028268255e-06
-1.27726735431595e-05
-3.93028843993239e-05
-1.72322259744588e-05
-2.54883975889394e-05
-3.50367195704057e-05
-1.52393904263996e-05
1.51000855729171e-06
-1.59283734573405e-05
-8.29314212893921e-06
-1.19561184927397e-05
-1.24005021535626e-05
-1.60413818872711e-05
-7.0119432858312e-06
-2.48639159676826e-05
-2.74530588183752e-05
-2.28421480437328e-05
-1.21550701730107e-05
-6.81692592100474e-06
1.06270171078679e-05
-1.09037193923577e-05
-3.35824461878245e-05
-4.96414145721489e-05
-3.5678953319223e-05
-1.76788335545383e-05
-1.73510377513898e-05
-3.13992575848169e-05
-3.69736708408737e-05
-1.83103718792919e-05
-1.79420000954505e-05
-5.17675166776168e-06
-3.35188513500086e-06
-3.65866327090127e-05
-8.2165119468083e-06
-1.71546029165008e-05
-3.29875959307504e-05
-2.77286901379852e-05
-3.06762883070119e-05
-2.1252995338013e-05
-3.2439774725696e-05
-1.54172729531252e-05
-1.59002563499299e-05
-2.90677238030874e-05
-2.33154887936693e-05
-2.51348516386827e-05
-1.11444614481999e-05
-4.16567679313733e-05
-3.06975130506018e-05
1.63220236514659e-06
-1.49856990999012e-05
-2.84477849346037e-05
-2.70276977650069e-05
-2.38493861873378e-05
-6.40618251355264e-06
-1.26077641184424e-05
-1.93780386957587e-05
5.93038969587139e-06
-3.58946577325328e-05
-2.21221209020167e-05
-8.98538812150965e-06
-3.61480216077946e-05
-2.67599451594183e-05
-2.63566014921351e-05
-1.75079917179527e-05
-2.03631229524588e-05
-1.99717496796956e-05
-1.1523780063174e-07
-4.59374327664241e-05
-1.96519667593509e-05
1.83277920905306e-06
-3.95109966198945e-05
-2.89554825949935e-05
-2.50331693771104e-05
-8.56827492376958e-06
-8.93621745607072e-06
-2.03696132750245e-05
-3.73141419762847e-05
-4.56973531043439e-05
-1.82030155622905e-05
-1.41016030583313e-05
-2.54058159441416e-05
-1.53163682258943e-05
-3.51108982182046e-05
-2.655069289416e-05
-3.48569605689376e-05
1.51148438655305e-05
-2.62097798320681e-05
-6.55075798412313e-06
-1.60339092490644e-05
-2.48351227285996e-05
-3.58237425628964e-05
-1.21929696663543e-05
-1.27438688290214e-05
-4.30273888748705e-05
-3.53818638152303e-05
-1.60297224583691e-05
-1.70907302528262e-05
-2.72898074160281e-05
-1.76388423092239e-05
-4.93658482819012e-05
-1.28016236662131e-05
-1.53608574575159e-05
-3.5853385643611e-05
-2.95803582183404e-05
-3.97671883929527e-06
-1.72533492526591e-05
-2.25888019082181e-05
-1.71790493869471e-05
-1.94654704131606e-05
-3.30432524921997e-05
-2.90223473644703e-05
-2.39541767687579e-06
-2.02546503971421e-05
-1.02293177782212e-05
-6.97105553151391e-06
-2.60772630880615e-05
7.67737751855945e-06
-2.19703290047454e-05
-3.00345632489603e-05
-3.04183631022479e-05
-3.90663737155863e-06
3.1879092649254e-06
-1.92394471183225e-05
-6.5142096492761e-06
-6.11106591454242e-06
-1.38479585543266e-05
-2.2797316412664e-05
-4.70831751060874e-05
1.01978468761347e-05
-2.22640230178481e-05
-1.53769674956164e-06
-1.7577780286025e-05
-2.25727589589378e-05
-1.87190676543469e-05
-1.15651731851914e-05
-1.09860986948516e-05
-3.68523711880481e-05
-1.07654726454252e-05
-1.81286272732457e-06
-1.41639242934556e-05
-1.86843369066125e-05
-2.88518313576912e-05
-1.96002561978374e-05
-2.20364489083197e-05
-2.20261989384709e-05
-4.70661375529919e-05
-3.99927939017328e-05
-3.1027488141003e-05
-2.00819083239482e-05
-1.81866010069794e-05
2.04506900949836e-05
-2.54551670460249e-05
-2.87365640673622e-05
-1.55650095769359e-05
-1.003554986117e-05
-4.08952527806242e-05
-9.38130048195114e-06
-1.7177664529235e-05
-3.70555110693377e-05
5.1869580113138e-06
-1.34784176922258e-05
-2.43007940288639e-05
-1.80071101812151e-05
-1.25914132635962e-05
-3.05786125103913e-05
-4.19178972365594e-05
-2.43806634657561e-05
5.38877901762026e-07
-9.95374028531e-06
-1.52902650662839e-05
-9.17769008584131e-06
-3.50711930072548e-05
-1.86758589805987e-05
1.2424036710514e-06
-3.44810734654061e-05
-2.99265942722206e-05
-1.89493324110625e-05
3.05382851996665e-06
-2.54524031564041e-05
-1.79038118861259e-05
9.587823741783e-06
-1.04629000539906e-05
-2.13352711856514e-05
-3.89836736111463e-05
-2.49748482014918e-05
-2.06678676679407e-05
-4.67167766116213e-05
-3.41694548728441e-05
-1.98069606497337e-05
-2.21077799776524e-05
-2.83205020216027e-05
-2.26338569530681e-05
-2.85774220378501e-05
-1.58098155681765e-05
-2.00665835717785e-05
-2.27703441990331e-05
-3.82120395276914e-06
-4.5140018022018e-05
-2.24840907020601e-05
-3.03380813892037e-06
-3.27750667054039e-05
-1.54360812862226e-05
-1.08056082458546e-05
-3.29371660208484e-05
-2.90667589961493e-05
-3.14088214421648e-05
-1.06751476067113e-05
-7.42403389514611e-06
-3.64003076473448e-05
-9.2383943790876e-06
-2.77356488686299e-05
-1.67933964379372e-05
-2.36762547302043e-05
-3.47734212117062e-05
-4.29138919771053e-05
-1.45161830051919e-05
1.32456912441604e-06
-6.70981516814885e-06
-1.25462203735648e-05
-1.98356387960347e-05
-4.09819707476726e-05
-3.61678101963816e-05
-2.54263601517634e-05
-1.28787021128157e-05
-1.92174383928332e-05
-5.03715926922084e-05
-2.62625377670712e-05
-3.4841710711843e-05
-1.76990534369418e-05
4.64327817393888e-06
-2.15436559422288e-05
-2.25477425190833e-05
-1.42912914134756e-05
-1.49560568676444e-05
-2.16717502645662e-05
-3.66815723324177e-05
-2.74347487733177e-05
-1.74380393284829e-05
-3.0173201276936e-05
-1.98534766193748e-05
-2.78206332339536e-05
5.15435198140779e-06
-3.56069191460472e-06
-4.33858718494662e-05
-1.76809311732969e-05
-2.75048680760163e-05
-9.33534012958178e-06
-1.41194985111578e-05
-3.09716177407667e-05
-2.45083162060169e-05
-2.04913114998706e-05
-1.73046842402695e-05
-3.94768095523913e-05
-3.9237702185922e-06
-1.47616347003772e-05
-3.17174973212154e-05
-1.38673065808844e-05
-2.33818358493525e-05
-3.20442588256204e-05
-1.86895628253187e-05
-3.26825708742098e-05
-2.67253395160212e-05
-2.43336254846155e-05
-6.39487723617869e-06
-1.59983606681315e-05
-1.41706841109083e-06
-1.49521799267184e-05
-4.55368157295891e-05
-1.94792947586173e-05
3.57320679028948e-07
1.43734255297924e-06
-5.40917511927807e-06
-1.80242346378726e-05
-1.08602162364682e-05
-7.03962114561309e-06
-2.05316302014406e-05
-1.90417090812928e-05
-2.0186807456308e-05
-3.57895243898318e-05
-3.36249780020881e-05
-8.57478038391393e-06
-2.37185382851672e-05
-1.18106857055437e-05
-2.48913119598094e-06
-7.01048976440891e-06
1.63506381002083e-06
-2.93787423591725e-05
-1.10748210332326e-05
-2.57930868552099e-06
-3.28938830880584e-05
-1.21448259995888e-05
1.76025454849767e-06
-2.94503067933814e-05
-1.76435172659405e-05
-3.92085724548869e-05
-4.38452910921597e-05
-3.68412872210371e-05
-1.57328819819771e-05
-8.66518013847322e-06
-1.54505683326622e-05
-3.22516074306632e-05
-1.4475111160177e-05
-9.79084137320829e-06
-3.85264789697688e-05
-2.019353130765e-05
-2.34479821707293e-05
-2.21946834384074e-06
-2.63883984691701e-07
-1.56680986275095e-05
-2.1451235269933e-05
2.53589360130346e-06
-2.22027652457667e-05
-2.48979651886206e-05
-3.61494250235552e-05
-2.51157518716127e-05
-2.21724364270255e-05
-5.57950776339024e-05
-2.69022934466818e-05
-1.51890076482252e-05
-2.03088952635307e-05
-2.43882862505382e-05
-3.36400103806118e-05
-2.7087665293002e-05
-2.79901463198423e-05
-2.99534844020994e-05
-4.37686295698e-05
-3.21282210242645e-05
-3.64969522734238e-06
-1.76916211176886e-06
-2.94640102716378e-05
-4.373265755655e-05
-3.63132527390203e-06
-2.52963580002602e-05
-3.09107594728801e-05
1.92965411911956e-06
2.66824703259938e-07
-4.16654790436277e-05
-1.67804964405381e-05
-8.26577743959629e-08
-4.03162307482332e-06
-1.0509450906721e-05
-1.77116640002853e-05
-1.41604024645218e-05
-2.3772708543875e-06
-3.92505204856154e-06
-3.06144493857075e-05
-1.73462577714248e-05
-1.0341614797659e-05
-4.39786574956159e-05
-2.37901473033922e-05
-3.91597712369546e-06
-1.87264335551589e-05
-3.05458575473496e-05
-2.62114798220505e-05
-1.67902028394795e-05
-2.15446615809725e-05
-2.08411557534293e-05
-1.82767624087473e-05
-3.06104740476061e-05
-1.92310972043723e-05
-1.17043031835798e-05
-2.69689104256012e-05
-2.53364772171191e-05
-9.10836063261448e-06
-2.76849326306581e-06
-2.05540577869105e-05
-3.50171928870637e-05
-1.07041156517322e-05
-2.56403655601601e-05
-1.29855442778748e-05
-1.60508840372211e-05
-2.59769901601115e-05
-2.49211658656554e-05
-2.30110114816266e-05
-1.76388656949355e-05
-2.24666798542212e-05
-1.11943128479924e-05
-2.78377210564015e-05
-2.19792044454677e-05
1.27803914641981e-05
-1.36213864787381e-05
-2.81846381238864e-05
-3.73503896767693e-05
-3.9416599629313e-05
-7.67973903263563e-06
-2.23617677699217e-05
-2.03107297842985e-05
-1.03913693336916e-05
-2.0457887726975e-05
-8.87929805593333e-06
-3.26669183338642e-05
-2.45359861987776e-05
-3.11129375688653e-05
-3.32613215323138e-05
-3.13326772864397e-05
-3.00917947562425e-05
-1.81639747777475e-05
-2.03639976236668e-05
-9.64896958307529e-06
-1.01166258499425e-05
-4.21791188759911e-05
-2.18964141044856e-05
-2.55108087215482e-05
-2.5445822542152e-05
-9.10206335661237e-06
-9.77638544051151e-06
-1.98888166479131e-05
-3.45823471876058e-05
-2.17250429245096e-05
-1.36542612429995e-05
8.98071711836334e-06
-4.2678157026753e-05
-1.70920720788944e-05
-1.04689168352047e-05
-1.66204357546327e-05
-3.02152771516792e-05
-2.95691044027419e-05
-4.03000282977245e-05
-1.5291317805755e-05
-1.79587468116636e-05
-1.40027528624304e-05
-2.16073752186972e-05
-1.52944676062758e-05
-1.52293784502067e-05
-1.00541453411462e-05
-2.02526608511315e-05
-3.00232615177273e-05
-1.94555436064319e-06
3.12555593632818e-06
-2.39433023211397e-06
-1.55885502224952e-05
-7.82704218862835e-06
-2.792766395988e-05
-3.33582941542953e-05
-3.0316701780698e-05
-5.68020946146192e-06
-2.94220484293885e-05
-7.74562012490103e-06
-1.01477809959134e-05
-1.24395495884602e-05
-1.74729181230498e-05
-3.47897602422066e-05
-2.88844135296488e-05
-4.45277549613944e-06
-1.45104972993987e-05
-2.47025857827869e-05
-1.55288812945602e-05
-2.86105396879842e-05
-5.7968055226075e-06
-1.65050534803998e-05
-8.55525278791144e-06
-1.00939347073806e-05
-7.40484314943415e-06
-1.81096752976256e-05
2.38546526284101e-06
-8.44236562447803e-07
-3.09155615673676e-05
-4.73023733518912e-06
1.62906039312428e-05
-2.55624078809869e-05
-2.21161416093398e-05
-2.21107016350975e-05
-2.59880022106206e-05
-6.51146276157129e-06
-1.77752528822193e-05
-2.30269386150824e-05
7.095808401512e-07
-2.670217069812e-05
-1.18631581731967e-05
-1.33899074072167e-05
-1.49075180975418e-05
-2.75696702171112e-05
-1.44309632486195e-05
-3.8681028166562e-06
-3.40656709921385e-05
-3.05786178048639e-05
-3.46054552947689e-05
-2.00299511163445e-05
-1.55333661802021e-05
-2.35274552502675e-05
-2.16986643040563e-05
-1.02646186808726e-05
-1.79085127943124e-05
-1.12781887636822e-05
-2.75840312347756e-05
-8.12459397855789e-06
-4.08451228070148e-05
-1.57686407673128e-05
-2.72014807695045e-05
-3.53702726828747e-05
-1.18884526954249e-05
-2.63992141694776e-05
-5.79234183257648e-06
-3.53237683039929e-05
-2.45889528596324e-05
-5.04608011202659e-05
-2.6066717184402e-05
-1.87362292576842e-05
-9.29880091372882e-06
-1.50681078616077e-05
-2.33101489734853e-05
-2.32020449750975e-05
-3.95587465532813e-05
-1.30699978457733e-05
-3.10615418236818e-05
-3.40746418775557e-05
-2.75983975414676e-05
-7.51000970090892e-06
-1.00314735670553e-05
-2.92915031255603e-05
-4.01053742937665e-05
-1.22674865401531e-06
3.88484959505749e-06
-2.0773274731061e-05
-4.26848871722992e-05
-3.60203956588913e-05
-1.96179210436806e-05
-2.18293100331487e-05
-2.40354982506553e-05
-2.52407475966973e-05
-1.76707897268673e-05
-1.703171116551e-05
-1.69598719228515e-05
-1.75363685310295e-05
-2.03658752192759e-05
-1.18553643533294e-05
-1.92716864325474e-05
-6.01071912294272e-06
-2.63178274684066e-05
-4.63686597104999e-06
-2.66328661338126e-05
-1.98908727823699e-05
-3.19664736503477e-05
-1.9600206515801e-05
-1.49819619824438e-05
-2.68267106072926e-06
-2.09137756308566e-05
-1.73635426468861e-05
-1.82933966874189e-05
-3.01600095523399e-06
-9.08804612395367e-06
-1.80214418135902e-05
-1.96116354821591e-06
-3.06143171400242e-05
-5.62162276714975e-06
-5.57207968761358e-06
-3.35743728863987e-05
-2.037760617651e-05
-1.43040756704412e-05
-2.05372603075408e-05
-3.0376699934301e-05
-1.96850959463426e-05
-1.58208155065824e-05
-2.86599137665374e-05
-2.35965344047517e-05
-3.27085595723133e-05
-2.26906738627259e-05
-3.54235925095397e-05
-2.22976973357388e-06
-2.25588483654933e-05
-3.54413200258564e-05
-3.6181177959979e-05
-1.87530976708756e-05
-1.88909407560759e-05
-2.40911149981305e-05
-2.65719406481343e-05
7.4678779274675e-06
-2.40268293461929e-05
-2.29232470083388e-05
-3.3761022979568e-05
-2.83426148996385e-05
-2.49517210614446e-05
-2.82735159070511e-05
-1.56048719704591e-05
-1.15121445202633e-05
-1.94513046130597e-05
-1.38849741511974e-05
-4.3630368956113e-05
-6.03784746473289e-06
-1.2337247291111e-05
-3.35053556366785e-05
-2.55800820244711e-05
-1.10434171048323e-05
-2.44575461936619e-05
-2.27998605176715e-05
-3.45201274090429e-05
-2.6620166177882e-05
-1.97811675107573e-05
-3.15089205502709e-05
-1.20094167108028e-05
-2.29266569659078e-07
-2.90824495672221e-05
-1.63489167533492e-05
-3.38496259991496e-05
-4.6019899533347e-05
-2.44886448743986e-05
-2.47397074897857e-05
-4.09913098951253e-05
9.44428512263365e-07
-3.66330278078112e-06
-2.54764186675768e-05
-2.1846155378454e-05
-2.3751842985918e-05
-3.14074564742351e-05
-3.97928269432469e-05
-1.79908400675048e-06
-2.15141472567399e-05
-1.83828806197604e-05
-7.71940007072359e-06
-1.24770276726019e-05
-2.77657594654369e-05
-1.42039697785379e-05
3.86099026428106e-06
-3.00452187841798e-05
-2.6982136308962e-05
-1.80134518582321e-05
-2.42392305351567e-05
-3.04458772621472e-05
-1.55289074000308e-05
-2.84399985539308e-05
-3.10483654170349e-05
-1.91425620220973e-05
-5.68945386972328e-05
-3.83620182569605e-05
-1.07455871510037e-05
-3.3271578087638e-05
-2.49238192296304e-05
-3.09822801010053e-05
-3.29965233836367e-05
-2.45784791789365e-05
-2.2857205837224e-05
-2.59749341616665e-05
-2.81994540154409e-05
-1.70880727177097e-05
-1.85096954788511e-05
-1.23173130854833e-05
-1.76069816110822e-05
-1.4484707459135e-05
-2.01418904236718e-05
-3.21991334197624e-05
-2.11617283555442e-05
-2.86659447668576e-05
-4.04342451079638e-05
-1.22152000036482e-06
-3.05800771904597e-05
-1.8431527248197e-05
-4.06033757602507e-05
-5.0421469857056e-05
-1.11416883398146e-05
-2.80654269449566e-05
-1.98870013084515e-05
-3.86639881665694e-05
-4.42700003225442e-06
-2.75859083817227e-05
-4.60570958608584e-05
-3.64444259811613e-05
-1.55416491329534e-05
-3.16085333396588e-06
-1.9659171737982e-05
-1.57430485094095e-05
-2.62396515895268e-05
-3.79319630165589e-05
-3.22484117359098e-05
-1.5472680726575e-05
-1.71761416970434e-05
-3.19502321551774e-05
-1.27792947412231e-05
-2.66390373673931e-05
-1.75580785052419e-05
4.89618449312235e-06
-1.71426965904456e-05
-3.14572367174029e-05
-2.17597540275869e-06
-4.03036748888694e-05
-1.86446899840351e-05
-2.02591687294022e-05
-2.56263325253708e-05
-1.44597019558479e-05
-2.18203042098285e-05
-2.48690427910878e-05
-1.05424173582489e-05
-1.44900688396508e-05
-9.53354261883828e-07
-2.29341867625765e-05
-9.57325832173697e-06
-4.14536736720314e-06
1.72039786163966e-06
-1.92049764312324e-05
-2.29854896133204e-05
-1.96055909301665e-05
-4.78284701387852e-05
-1.6504068977259e-05
-3.69606224352261e-06
-5.47065290370126e-06
-1.877029939005e-05
-3.78046344920277e-05
-2.09523539681296e-05
-1.2311576423541e-05
2.53608327530722e-06
-2.80770893018943e-05
-3.17013720513232e-05
-9.52855135992915e-06
-3.46258520227432e-05
-2.03391646483824e-05
1.12828636948839e-05
-1.67461919548024e-05
-2.12584535174788e-05
-2.09850224858468e-05
-1.1137660871089e-05
-3.28705748229515e-05
-2.3036616219386e-05
-2.21547170613182e-05
-1.99946807090627e-05
-6.01050081335327e-06
-4.06833582655665e-05
-1.07966912560685e-05
-1.41983934324311e-05
-1.24194255902258e-06
-1.42326379543105e-05
-2.41797221527673e-05
-6.14430445797303e-06
-2.78001673633467e-05
-1.86774030511802e-06
-1.53592809546647e-05
-2.60649446762135e-05
-3.25369994678598e-05
-3.44269746679203e-05
-1.93902060570967e-05
-2.16713665379923e-05
-2.33779327997747e-05
-4.68881956792468e-05
-2.9518754816774e-05
-2.01709857485738e-05
-5.30180890698472e-06
-1.91798756207899e-05
-4.57836235990811e-05
-8.57313245176965e-06
-3.73420341157943e-05
-2.10572720518417e-05
-2.65690138512565e-05
-8.08517529874034e-06
-2.71485357528885e-05
-1.33440414039853e-05
-2.6183117979659e-05
-4.42507444755541e-07
-1.62663941595519e-05
-1.07532203021949e-05
1.52137869997919e-05
-3.20947608319387e-05
-4.21897501685034e-05
-1.50557804827524e-05
-1.15599909726656e-05
-2.26634638161391e-05
-2.46040306815075e-05
-3.12341925065072e-05
-2.89770416824776e-05
-3.34024108831162e-05
-9.55580792946231e-06
1.05177561855665e-05
-3.74755683794219e-05
-1.37124094622688e-05
5.39882394848154e-07
-1.08209468252966e-05
-1.33489554436515e-05
-3.83880058214308e-05
-2.08449933618189e-05
-2.51706981453502e-05
-1.5421672481975e-05
-3.84229672492235e-05
-3.19914101279694e-05
-2.54091380657833e-05
-3.20145778334574e-05
-3.47899072532028e-05
-2.63748953582588e-05
-6.8927260775025e-06
-3.5926212372044e-05
-5.02594855953481e-05
-1.02096484683521e-06
-3.0411616665214e-05
-9.80322057970236e-06
-3.20316690989602e-05
9.18207154219732e-07
-2.36368017310911e-05
-2.85484380541859e-06
-2.29233876156942e-05
-4.42672794717655e-05
-1.86442785664434e-05
-5.79806136903116e-06
-2.38341883754682e-05
-2.24270585018636e-05
-2.76242750221138e-05
-4.89868098116547e-06
-1.62599196054372e-05
-3.55606695898809e-05
-1.08991814759127e-05
-3.32774374770555e-05
-1.89261027530042e-05
-1.36539462600546e-05
-1.8411123540367e-05
-2.42911883074872e-05
-3.33396416903763e-05
-1.69787503763049e-05
-2.04911720567402e-05
-2.33635206085508e-05
-1.18438973808946e-06
-2.74791110460063e-05
-1.61927267482502e-05
-2.34515229009886e-05
-2.72632728825387e-05
-1.12932166589428e-05
-8.2370585113211e-06
-2.99613506915983e-05
-3.37834009786541e-05
-8.15785619553551e-06
-2.81066589043959e-05
-3.40667721082871e-05
-2.2805306220769e-05
-1.61898012117153e-05
-2.94452834488078e-05
-8.84673409477901e-06
-2.40923331541303e-05
-2.04625840929815e-05
-1.3747633139536e-05
-3.04399048380056e-05
-2.01462137997113e-05
-2.11399918316147e-05
-4.93581028788136e-05
-2.01438796495504e-05
-2.81593617228751e-05
-3.18105592390809e-05
-3.13915299540506e-05
-2.39773195869425e-05
-1.35431749474095e-05
-2.29777998790614e-05
-1.74799968457633e-05
-2.71580182680315e-05
-3.15468484908731e-05
-1.85842598824703e-05
-3.85298735300747e-05
-3.47872340898741e-05
-2.41493228033801e-05
-2.61588342190222e-05
-2.66925202732988e-05
-4.12740615835656e-05
-3.45908468907702e-05
-8.62191984287902e-06
-2.56033065866968e-05
-1.96009634448567e-05
-1.04394256272289e-05
-3.33067474186085e-05
6.53222968401584e-07
3.8556131625555e-06
-9.66622809529487e-06
-9.68945428717686e-06
-2.62515088007713e-05
-4.67631960577408e-06
-2.64576143810434e-05
-5.50205171635055e-06
-2.09301472063135e-05
-2.08075157245168e-05
-1.96429150563402e-05
-4.42995896760281e-05
-2.94633201118969e-05
-3.6116368537953e-05
-1.86004385439493e-05
-1.98663631580627e-05
-3.22732052288257e-05
-3.29834682165384e-05
-3.17459128219224e-05
-3.5399962194953e-05
-2.18969335761632e-05
-7.98754056712989e-06
-3.41094595616611e-05
-2.87416862502826e-05
-3.54771911425691e-05
-4.02616847516726e-06
-2.27775071371188e-05
-3.75234858375114e-05
-3.05022540021262e-05
-1.40246151088984e-05
-3.16511863306649e-05
-2.55098861702217e-05
-1.60653423398116e-05
-1.34983229117583e-05
-4.43507945334469e-05
-1.19331800884033e-05
-3.38747579021094e-05
-4.03226970920449e-06
1.03680247585925e-05
-2.9983771002853e-05
-2.51305557937748e-05
-2.04567747562098e-05
-1.95166744096228e-05
-4.21985721043663e-06
-3.44739896937333e-05
-2.80318665948756e-05
-9.8292077800956e-06
-2.82666231641904e-05
-4.16936856321375e-05
-1.80655894763141e-05
-3.28328614002219e-05
-3.60328301808018e-05
-2.41094688136151e-05
-2.50247887535483e-05
-2.11961820152715e-05
-3.75664294041973e-05
-1.36633234561248e-05
-2.22470091246158e-05
-3.12113343261015e-05
-1.78348908158748e-05
-7.39169222848516e-06
-1.20874075141416e-05
-3.45355955998983e-05
-2.15182011887162e-05
-1.79007927176528e-05
-3.58937498896577e-05
-6.84549509300122e-06
-5.8572751664374e-06
-8.23402669014978e-06
-3.63310252990574e-05
-5.22699857773527e-05
-2.94395944603044e-05
-5.62753320448491e-06
-1.25705214759696e-05
-4.31174839232989e-06
-3.91288700123744e-05
-4.23522173313009e-05
-3.76086484852774e-05
-3.01628598147236e-05
1.09034887420356e-05
-1.48422595874009e-05
-2.03477999447323e-05
-1.6638192255348e-05
-1.05379557256591e-05
-1.33785439937666e-05
-1.7292664617958e-05
-3.01822989152162e-05
-1.75089769985403e-05
2.27515656947918e-06
-2.5938034013575e-05
-3.36095208931141e-05
-3.07049213251657e-05
-2.89289158151141e-05
-4.34607298680948e-06
-2.5923149277072e-06
-1.71258890201986e-05
-6.17881999406071e-06
-1.1896028447648e-05
-7.31226131835493e-07
-1.0478946992469e-05
-1.99348272860114e-05
-5.80759162007655e-06
-3.41485833672341e-05
-3.31018779906683e-05
-2.05333592569693e-05
-2.33653826594335e-05
-2.32326974407979e-05
-2.10817816082833e-05
-2.83474783132663e-06
-2.31983957613116e-05
-1.96904561602581e-05
-2.49765505034082e-05
-2.12277368162044e-05
-4.01245992435335e-05
-3.48618744784082e-05
-3.60654814661236e-05
-2.75027000942015e-05
-3.25847413892833e-05
-1.99320417725182e-05
-2.97696881018627e-05
-3.84298247172652e-05
-1.65946378157265e-05
-8.40802519358932e-07
-2.65340493478942e-05
-2.59629464465474e-05
-1.95246730079189e-05
-2.83594368161337e-05
-3.16821156206355e-06
-3.37933590811457e-05
-1.94523190965395e-05
-3.46960272525949e-05
-2.86026194832624e-05
-9.61606323198291e-06
4.94262845057551e-06
-1.46058366614087e-05
-2.50092994297559e-05
-1.82538345911573e-05
-1.23754663095658e-05
5.90145632562999e-06
-1.42609706587996e-05
-1.34777439873514e-05
-2.98128029207789e-05
7.81815515665046e-06
-3.77609748667777e-05
-2.42322504579691e-05
-1.90702611995121e-05
-2.81640440970729e-05
-2.22870840021216e-05
-2.84568112741699e-05
-2.69259086670823e-05
8.18203543072865e-06
-1.81587141973919e-05
1.43070364479662e-05
-1.30933711872322e-05
-1.67857897924313e-05
-1.06131041688652e-05
-7.05777560468079e-06
-1.49637900803876e-05
-1.59093202637253e-05
-2.64797186108825e-05
-3.39303206442867e-05
-1.40739971383441e-05
-7.87585544098974e-07
-7.47737340579838e-06
-2.28980838745567e-05
-2.00673180275233e-05
-1.78414924816655e-05
-1.892197071708e-05
-1.18770911148408e-05
-5.43471120204888e-06
-1.73767834982725e-05
-2.55500322591983e-05
-4.05182747488093e-05
-1.81814058601746e-05
-5.70523833955271e-06
-4.51613507368532e-05
-1.66438367953145e-05
-2.16797116849762e-05
-3.01966378408791e-05
-4.05391992680712e-05
-1.82586767695485e-05
-3.82043067349931e-05
-1.51512024097971e-05
-2.85312995092408e-05
-3.22288900841779e-05
-1.33375691747169e-05
7.33950741799007e-06
-1.45654753730049e-05
-4.58152999504131e-05
-3.18147167754337e-06
-3.23501042448949e-05
-2.46567914797603e-05
-3.76399690633905e-05
-7.638798265228e-06
-1.30733331273828e-05
5.06374005049725e-06
-6.64822152748174e-06
-3.29423498087805e-05
-2.04110125305365e-05
-4.50193818673478e-05
-3.60640065082486e-05
-1.21334938054654e-05
-6.36469260479459e-06
-2.7846745016289e-05
8.06814241200444e-07
-1.96832394403807e-05
-2.31658302189046e-05
-1.08555783687396e-05
-1.66645379300833e-05
-2.85097315740201e-05
-2.37339682291883e-05
-2.60009689626948e-05
-2.65518248486243e-05
-3.06350224973247e-05
-2.04335422285244e-05
-1.73170927176034e-05
-5.44088481918292e-06
-1.3625191081404e-05
-6.88481559250098e-06
-2.82465813328488e-05
-2.72199932411342e-05
-4.28952349672731e-05
-1.66573696172874e-05
-7.7780954387034e-06
-2.90509611071279e-05
2.06667379202559e-06
-2.18529628029248e-05
-4.11443158994035e-06
-3.55080066879368e-05
-2.74737396386305e-05
-2.28623876673039e-05
-1.59191191696628e-05
-2.06138166851435e-05
-2.475127911411e-05
-2.22784626922491e-05
-7.0227716877309e-06
-2.41762765405531e-05
-3.38512673693559e-05
-2.773297767155e-05
-4.34192547245545e-05
-2.31258883179054e-05
-3.24576210740659e-05
-8.10351954695591e-06
-2.63791216826949e-05
-2.62651927166006e-05
-1.77208423622417e-05
-2.77609431539014e-05
-8.19393206756808e-06
-4.29142360572692e-05
-2.64769571004416e-05
-2.48192606922239e-05
-2.84259338284456e-05
-1.86077880096293e-05
-1.82282790277512e-05
-1.07288875623772e-05
-7.33031958338666e-06
-6.39452973792178e-06
-7.04012213440414e-06
-3.7098212222701e-05
-1.47010808076019e-05
-1.60089114469342e-05
-2.43724351536292e-05
-3.13844992785335e-05
-1.54887629903273e-05
-1.75597257694853e-05
-2.2354308567874e-05
-1.85133821019477e-05
-1.60727266820561e-06
5.76535018268007e-06
-2.09767618932752e-05
-2.88868018538714e-05
-3.92338263255013e-05
-3.10873018371672e-05
-1.89755310329842e-05
-2.77990257032963e-05
-4.33098378781626e-05
-2.02660843383125e-05
-6.52713596787345e-06
-2.1461024381378e-05
-5.43858343715254e-06
-1.85476403792248e-05
-1.80197990149327e-05
-3.42083976848977e-05
-9.11264450959712e-06
-1.87426255096877e-05
-2.52832893194921e-05
-1.21086817010108e-05
1.99575391486948e-06
-2.94833840743956e-05
-3.60446664466323e-05
-7.35247935071309e-06
-1.6295645749125e-05
-1.70055976701545e-05
-1.08335463077286e-05
-2.66056164549594e-05
-2.74282325634623e-05
6.42849575943179e-06
-2.97107008558115e-05
-2.28770175354292e-05
-2.5378553744751e-05
-2.29114083516873e-05
-1.30485144727513e-05
-3.46449573402652e-05
-2.63514916600185e-05
-1.30132044537082e-05
-1.77356723673784e-05
-3.37138822166667e-05
-4.42346722972768e-06
-1.07545845572835e-05
-2.59841704113019e-05
-4.63491137334111e-05
-2.76945734944901e-05
-7.18764376675464e-06
-6.22451145174083e-06
8.15380975109977e-06
-1.83465015198245e-06
-2.16673270237777e-05
-6.27440372499774e-06
-3.87662880819183e-06
-1.84298410781661e-06
-1.79983828759236e-05
-1.38421031655122e-05
-8.508768802184e-06
1.92347512764171e-07
-2.80887461722071e-05
-1.58617568429584e-05
-2.53252781973271e-05
-2.50864501183597e-05
-1.47433575429842e-05
-1.3829402966756e-05
-5.89113699752805e-06
-9.6246780866969e-06
-1.71248638121344e-05
-1.34357924743946e-05
5.01226631804031e-06
-2.64517815529994e-05
-1.72376045428243e-05
-2.339806082314e-05
-2.29346747997309e-05
-4.01295691621295e-05
-4.57909115466428e-05
-1.40146441758093e-05
-4.58003976386419e-06
4.66392979213398e-07
-4.69532655596887e-05
-3.30377181854663e-05
-1.09687061622564e-05
-2.32432613710941e-05
4.76344066074655e-06
-2.94270090865799e-05
-1.45796197475056e-05
-1.50033210228648e-05
-2.67676503383798e-05
-3.50387672375065e-05
-2.22911590178997e-05
-1.09182081452988e-05
-3.67215668252685e-05
-4.29941317994651e-05
-2.42609825450182e-06
-1.40391812496097e-05
-2.04473885876062e-05
-1.22892043414915e-05
-2.8643030739348e-05
-2.93128904540698e-05
-2.64351822393731e-05
-4.04468410172569e-05
-1.69151603290085e-05
-2.26656092393298e-05
-3.4320068044899e-05
-1.75218599409097e-05
-3.64123703099326e-05
-3.20966314417933e-05
-3.60124504463439e-06
-2.60821304984715e-05
-8.84750216543819e-06
-2.59665131350462e-05
-1.96757057429002e-05
-1.28542991023853e-05
-1.7792011463195e-05
-3.21547672237905e-05
-1.50344428786071e-05
3.0667308026962e-06
-1.47454951566481e-05
-1.96370722734933e-05
-3.33175104848665e-05
2.9779457774142e-07
-1.52165998056544e-05
-1.91969454410894e-05
-2.75907860668045e-05
-2.92955891300831e-05
-2.59282243197084e-05
-1.11517557178791e-05
-2.85559569040461e-05
-1.86384210606509e-05
-1.65377987062655e-05
-2.50396979737933e-05
-3.49219493263826e-05
-1.57786855599875e-05
-5.89509436603107e-06
-3.66312377234228e-05
-2.93955892190168e-06
1.08218854602084e-05
-2.31777996105761e-05
-2.98132884257667e-05
-9.8225928518682e-06
2.9638508370767e-06
-1.89418292031264e-05
-2.34804591756471e-05
-3.14005005003753e-05
-2.08330871364755e-05
-2.51975154359288e-05
-1.65513888326054e-05
-1.005861266019e-05
-1.83115513881614e-05
1.43044045548611e-06
-1.78050492500399e-05
-1.85438191605553e-05
-1.53258442825698e-05
-3.1812119323698e-05
-2.81488790903473e-05
-1.92519979806193e-05
-4.51785565840434e-05
-2.61778312583813e-05
-4.98841273276251e-06
-3.73244033215635e-05
-3.01715260252406e-05
-3.00286691201366e-05
-5.76000093312904e-06
-3.16893780692845e-05
-9.54871759623748e-06
-3.07875048152986e-05
-2.01068701359096e-05
-2.1302277703889e-05
-2.66834554432805e-05
-2.29719852786854e-05
-3.48276971119759e-05
-6.98425705677979e-06
-1.49696995726241e-05
1.3558015769142e-05
-4.13529181894058e-05
-2.12582121417795e-05
-2.52465753832851e-05
-6.25056626004783e-06
-1.53105867170529e-05
-2.05577032723454e-05
-2.89525433574557e-05
-1.85875891749941e-05
-1.04551344962911e-05
-3.43957415049837e-05
-2.41530061837752e-05
-2.98829050572399e-05
-3.5191169425168e-05
-1.78749518624667e-05
-2.90232099277144e-05
-3.38879889088145e-05
-3.30614686509403e-05
-2.79290582697982e-05
-9.8491750190847e-06
-5.54056544374376e-05
-2.16849390482777e-05
-2.55918649126364e-05
-1.55115106820215e-05
-1.46281639154948e-05
-2.61528314546478e-05
1.10253636405238e-06
-2.30965104522539e-05
-2.28413988241984e-05
-1.20754251629965e-05
-3.16441286606889e-05
-3.16880236138796e-05
-3.51043779549363e-05
-2.29142473700703e-05
-3.05696614959623e-05
-2.06183070622963e-05
-2.28818327334677e-05
-2.41076299341923e-05
-2.44313989327989e-05
-4.72560431114763e-06
-7.40525031023151e-06
-1.56660834386129e-05
-2.06621535359792e-05
-2.5403968691692e-05
-1.80473839061168e-05
-1.94851969277365e-05
-4.05587146671364e-06
-3.62382936731473e-05
-3.3813528168081e-05
-2.58465321195106e-05
-2.78898455103591e-05
-9.30121185388969e-06
-1.87969586936003e-05
-3.79856140668559e-05
-1.27184537203861e-05
-1.82730278633234e-05
-2.76518910457285e-06
-7.65361011023118e-06
-2.37416233975734e-05
-6.19915291548229e-06
-2.71409638046311e-05
-1.94390010279409e-05
-2.70615670299623e-05
-2.37409373542945e-05
-3.50865047357411e-05
-2.104431757106e-05
-2.61130517799963e-05
-1.62799233393259e-05
-2.31283821273521e-05
-1.90812359782132e-05
-1.07426726534738e-05
-2.89185788082345e-05
-1.22647752064682e-05
-2.83682105616631e-05
-3.97188139320515e-05
-1.07295047331988e-05
-5.33036932649603e-05
-9.85543204577647e-06
-1.32662016328647e-05
-2.99169079846711e-05
-1.76806266881645e-05
-1.4659236569297e-06
-1.99257776140173e-05
-3.77228188632361e-05
-3.3195118565163e-05
-1.96706187219474e-05
-3.63119858899463e-05
-2.96707651521388e-05
-1.7007732325193e-05
-2.52216471995854e-05
-1.72754576915618e-05
-1.82470333389725e-05
-7.66145337013221e-06
-7.99814400519407e-06
-1.94182707942329e-05
-1.64512110433943e-05
-3.46898281825813e-05
-1.62384267064705e-05
1.09988290423129e-06
-1.79742330013561e-05
-1.4156978021136e-06
-9.12498877600156e-06
-1.07360893076957e-05
-1.3425991907582e-05
-1.37694715938734e-05
-3.41444640233915e-05
-1.66267636508641e-05
-1.2397450300725e-05
-4.81152843581776e-05
-2.92922257670831e-05
-5.69853862608799e-06
1.69700883831884e-06
-3.19243184006411e-05
-1.42267404208223e-05
-3.53853472394486e-05
-3.86196431551148e-05
-7.76678237129666e-06
-2.07486903599728e-05
-1.11022947396781e-06
-3.49655350850139e-05
-1.35828986469953e-05
-1.79027932552345e-05
-2.33290022573785e-05
-2.75819970148664e-05
-1.4807690110328e-05
-3.36294770479802e-05
-2.34138306503567e-05
-7.67211825612141e-06
-2.71255980709195e-05
-2.89136613376735e-05
-1.46941262414672e-05
-2.25737586183126e-05
-2.59002808210432e-05
-5.13190987207173e-06
-1.44469786180836e-05
-2.36600577928668e-05
-2.71729818978414e-05
-2.10704801606683e-05
-1.71812336238146e-05
1.07843821368187e-05
-3.06761130589728e-05
3.90118246987812e-07
-1.46352574843783e-05
-3.72132630197121e-05
-8.71028800085351e-06
-3.09304130463851e-05
-3.06946402151333e-05
-1.02623335821279e-05
-2.84390329928496e-05
-2.56822361538239e-05
-2.46085031526716e-05
-1.45492593969585e-05
-2.47133860220205e-05
-2.76142881028625e-05
-3.16520719845181e-05
-1.26732732462013e-05
-1.81492612856899e-05
-1.16122633776657e-05
-1.6878283501121e-05
-1.71809725074675e-05
-3.31874768307142e-06
-2.44135503023885e-05
-3.79343473589307e-05
-3.92272823208973e-05
-6.59271164106231e-06
-6.5348751941837e-06
-3.09644096333287e-05
-4.31961649921043e-05
-2.40823453372927e-05
-2.3979431713034e-05
-1.33356729190505e-05
-1.04873663494259e-05
-5.62179000771288e-06
-4.11993344102891e-05
-2.93588157144142e-05
-5.17117448568505e-05
-3.52126747479321e-05
-1.46857780021464e-05
-1.72932204832904e-05
-3.14337523492364e-05
-2.22928093493233e-05
-9.49871001518517e-06
-4.46810113077666e-05
-1.3892807541775e-05
-3.57938264889916e-05
-2.18835236402224e-05
-4.02666811630724e-05
-1.9075751092522e-05
-3.02548299625232e-05
-1.96296935820899e-06
-1.30056708255827e-05
7.38194688369892e-06
-3.47107861886397e-05
-1.54308006964233e-05
-6.67823952456639e-06
-2.01314366774478e-05
-8.9796990229027e-06
-1.12046290628423e-06
-2.66786684369465e-05
-7.70926357238239e-06
-3.65660772655833e-05
1.02472094815669e-06
-3.33807226508648e-05
-5.0661263439574e-05
-1.23704568630028e-05
-3.28301751846038e-05
-1.56049384400182e-05
-1.63002493776354e-05
-7.19657636226266e-06
-1.26390798519324e-05
-1.76599647973456e-05
-3.26172842128235e-05
-9.60082540629273e-06
-1.47610777049034e-05
-1.21498478531625e-05
-4.03683517661119e-05
-1.71610457333061e-05
-1.84507055830277e-05
-4.18704465563944e-05
-1.63271802753131e-05
-2.70705356904039e-05
-7.72969174471031e-06
-1.63896687492964e-05
-3.38830538853717e-05
-5.50397462802768e-05
-2.04713122406238e-05
-6.17153245612524e-06
-1.65941934823731e-05
-3.31866639633237e-05
-1.01680767727566e-05
-1.77295998486354e-05
-1.15150916217919e-05
-2.20273618012787e-05
-2.84080971959728e-05
-1.46732427748707e-05
-9.60200934485046e-06
-6.26356767528237e-06
-1.95618069744661e-05
-2.9483731691747e-05
-2.82705427987891e-05
-6.47700819765659e-06
-2.11834004898788e-05
2.19958653262962e-06
-7.19066656754101e-06
4.70643384645548e-07
-2.34958050702847e-05
-2.24979518643576e-05
-2.51750834278551e-05
-4.07336560408784e-05
-1.34362175022632e-05
1.35292052055432e-05
-3.16843507053529e-05
-2.71457569247335e-05
-1.29334437850744e-05
-3.18022437003657e-05
-2.70172867549967e-05
-1.15859461768613e-05
-2.08873803408431e-05
-2.12101734466451e-05
-2.50128191804057e-05
-4.17140621364356e-05
-3.74816776976389e-05
7.59397773132501e-07
-1.65543400576734e-07
-2.49647378264539e-05
-1.93038659023655e-05
-6.45077020101321e-06
-2.28804355318415e-05
-3.31193645363299e-05
-7.51224268234558e-06
-1.64141573169282e-05
3.38184544122442e-06
-2.51427851302527e-05
8.48777028275955e-06
-1.43004144957886e-05
-3.48231226918244e-05
-1.61281107417708e-05
-1.48080603380815e-05
-2.29912048672998e-05
-1.50206595609e-05
-7.46972661076933e-06
-3.46776626334018e-05
-2.108502645194e-05
-2.81990538147166e-05
1.21427843189443e-06
1.53078896082674e-05
-1.26676714970828e-06
-3.47837479081209e-06
-1.99317537869453e-05
-2.17164573421645e-05
-1.55242240629611e-06
-4.71227237458606e-06
-2.08864134966729e-05
-1.32957296305185e-05
-6.06881066890785e-06
-1.23521800046182e-05
-1.56696839635474e-05
-2.62628335829035e-05
-1.76073442804205e-05
-2.11362021813637e-05
-3.22654221460435e-05
-2.55486873033315e-05
-2.7220034276008e-05
-3.16399164384075e-05
-6.47265794995407e-05
-1.68074053264467e-05
-3.95673525138792e-05
-2.78496652760887e-05
-5.0593014276772e-05
-8.08170470114167e-06
-2.0441881604728e-05
-1.65507666887342e-05
-3.98019060599232e-05
-1.70544424285393e-05
-2.1480101238732e-05
-3.07122190690833e-05
-3.32746479422021e-05
-2.57491348114875e-05
-1.63243617154078e-05
-2.4054836703444e-05
-3.21713060560197e-06
-1.81881761786391e-05
-1.5260162403525e-05
-3.29077610762128e-05
-2.98842266368126e-05
-1.92809774243262e-05
-1.42054726553235e-05
-2.04596084557971e-05
-2.31358329048777e-05
-3.85602619972919e-05
-1.48252984492291e-05
-4.0256535145818e-05
-1.72109840267979e-05
-1.01026102249561e-06
-3.13293715221113e-05
-2.7928195350913e-05
-1.21515837117428e-05
-2.76622160864508e-05
-2.47441163970215e-05
9.87912384161261e-06
-1.31242212137641e-05
-1.11316966391118e-05
-3.9802950439813e-07
-2.27350883539324e-05
-1.85803335432053e-05
-2.56647769621051e-05
-2.45606292606436e-05
-3.39089834380334e-05
-2.38769722449702e-06
2.12247434525321e-06
-2.0468780668149e-05
-3.9944846264475e-05
-2.59493300890111e-05
-5.05303834433217e-06
-2.53044679084465e-05
-2.16684957126735e-05
-8.137078754784e-06
-2.25621056777728e-05
-3.51032132338181e-05
-1.80111013895529e-05
-2.6836887106132e-05
-2.03076618036096e-05
-3.52881303822097e-05
-1.99615216693485e-05
-2.78621495732623e-05
-2.83019860584068e-05
-2.33256854152175e-05
-2.22349365710232e-05
-2.01661087236437e-05
1.1231598272739e-06
-4.21498219945259e-05
-2.56710024969931e-05
-2.369698638485e-05
-1.302701751222e-05
-5.88624117649342e-06
-1.48281458332242e-05
-1.93485939916973e-05
-2.68187232233435e-05
-3.57862787145003e-05
-5.10307002950894e-06
-1.3407379295699e-05
-2.85331354290689e-05
-2.73140062631884e-05
-3.46824154829268e-05
-2.98370829163709e-05
-8.175280798498e-06
-3.19079883767389e-05
-2.16086380539999e-05
-3.10356480983889e-05
-3.23795211654804e-05
-2.51908769117128e-05
-2.8180739244878e-05
-1.05878352436931e-05
-1.88017015232684e-05
-2.76153853046784e-05
-1.66606672962531e-05
-2.95190557546718e-05
-2.11769385088277e-05
-2.38129331162547e-05
-3.93576666807082e-05
1.26854520181082e-05
-3.93554317167919e-05
-2.05871866826985e-05
-1.06918148062948e-05
-1.04650899082393e-05
-1.8318515272999e-05
-2.88083971270246e-05
-2.66809014947888e-05
-1.52093428373736e-05
4.54700563369917e-06
-3.58861506882922e-05
-1.10430587488082e-05
-7.32942297146055e-06
-1.49036648600052e-05
-1.67331050749798e-05
-4.26119812587049e-05
-1.28865018147539e-05
-1.52771198339604e-05
-1.30979675945679e-05
-8.31343511705383e-06
-1.99431919673605e-05
-2.67939049169105e-05
-4.45006166253751e-06
-2.74713602273054e-06
2.59917311851963e-06
-2.04388363508424e-05
-1.99835598910394e-05
3.35484836457438e-06
-2.33480378892498e-05
-3.66967618218986e-05
-1.02676259611232e-05
-1.78858861405537e-06
-1.97140860189592e-05
-2.60676063203754e-05
-2.54310140472159e-05
-1.33961084865577e-05
-1.54213774221193e-05
-2.05628994105339e-05
-1.99105486253936e-05
-2.28308931383845e-05
-2.62468983795932e-05
-4.94342938117849e-05
-3.0744573102727e-05
-2.45939626618672e-05
-1.31799498498357e-06
-5.40637942481267e-06
-1.18923575606103e-05
-2.36685271920943e-05
-9.26503426320731e-06
-4.13280981864443e-05
-2.54504770987045e-05
-3.7365464741707e-05
-1.49569582566874e-05
-3.73028264002456e-05
-3.27516798961269e-05
-3.00196802039726e-05
-3.3595800419152e-05
-1.19149405423115e-05
-2.34163338724957e-05
-1.45634802407192e-05
-2.11498192383526e-05
-2.36771469505482e-06
-2.17137720273371e-05
-5.06618348289516e-05
1.40856860907332e-05
-2.08625353963222e-05
-2.79560736233925e-05
-3.08520591691938e-05
-1.74722302507498e-05
-1.34047308142567e-05
-2.84606336656679e-05
-2.52414278952792e-05
-1.24685292980056e-05
-1.69058839515634e-05
-2.72310098085431e-05
-1.81546632348966e-05
-3.12081687524028e-05
-3.14462061691808e-05
-1.49368116954865e-05
-2.59004568572253e-05
-1.76487287798032e-05
-5.27530323790859e-05
-3.09337400224922e-05
-1.21367529489041e-05
-1.86519329678683e-05
-1.83994685698602e-05
-2.78627823943907e-05
-2.42998711103391e-05
-3.02056183979169e-05
-2.62661323125158e-05
-2.01790110298607e-05
-2.55028274195654e-05
-1.58942582811029e-05
-1.89193141908159e-05
-4.90077777934668e-05
-3.52873895245839e-05
-2.91418257584489e-05
-1.36422696456584e-05
-2.12764352371102e-05
-2.21696242954378e-05
-3.03098037611814e-05
-1.11390750622985e-05
-2.57445391649075e-05
-2.13120287758027e-05
-4.5046600645921e-06
-2.22639080874726e-05
-1.53587308860564e-05
-2.43083869791723e-05
-1.61661159700282e-05
-1.23024929740953e-05
-4.39329241585447e-06
-1.43446840842684e-06
-2.36412855468825e-05
-3.81564995107835e-06
-1.83658538439382e-05
-2.71235062090137e-05
-2.304844204325e-05
-2.15563910414482e-05
5.78700004117893e-07
-3.79203400785963e-05
-1.18993869360254e-05
-1.7204434471999e-06
-1.29882063512708e-05
-2.56191326615781e-05
-8.99237665821037e-06
-2.78601548488485e-05
-3.61336448458293e-05
-8.02874804011209e-06
-2.05685531173996e-05
-1.99665188885123e-05
-1.37660489152151e-05
-2.3160152114137e-05
-9.5450023274994e-06
2.0209070512357e-05
-1.81304087681461e-05
-1.34316256343362e-05
-1.48411421818606e-05
-8.57767904440191e-06
-1.1895630082509e-05
-1.84139699111915e-05
-7.78888010761556e-06
-2.82466606762127e-05
-2.88554065198474e-05
-3.23308896721132e-05
-2.36722009160275e-05
-1.84305477447666e-05
-3.49059708389738e-05
-2.33338568160435e-05
-1.18888833489488e-05
-2.8948257923694e-05
4.91459149188626e-08
-2.39688963031905e-05
2.39579753354174e-06
-1.52150381891929e-05
-2.96330294745156e-05
-2.67539113989364e-05
-4.81364629050361e-05
-1.93517093820073e-05
-2.85404655496556e-05
-1.9856961527628e-05
-1.84467074007649e-05
-1.42209760870655e-05
-2.16281181354034e-06
-2.89071094992456e-05
-1.17666468466899e-05
-1.4466019335633e-05
-2.4065955741904e-05
-5.10527623116212e-05
-2.73150595271423e-05
-1.79720690321343e-05
-6.53424499717948e-06
-2.83124412135531e-05
-1.18823925283767e-05
-3.49218353380773e-05
-1.14191928231803e-05
-1.25800838193946e-05
-1.74276736200034e-05
-3.43919675441348e-05
-3.17787280094253e-05
-1.49307899820011e-05
-1.94408629483918e-05
-2.03949014516187e-05
-2.75524044380955e-05
-1.18159820938723e-05
-2.25062188585441e-05
-2.12590555763023e-05
-3.41867390037365e-05
-2.09782082253366e-05
-1.98309071284907e-05
-2.13687217746054e-05
4.07033694600514e-06
1.95666957211008e-07
-2.92481987393145e-05
-2.42305271533046e-05
-3.1396667111648e-05
-1.07749314510728e-05
-3.37369169541448e-05
-1.82199092700573e-05
-2.10240196696304e-05
-2.37671376523921e-05
-3.35937385033374e-05
-3.2717762731006e-05
-1.9376333562801e-05
-2.0432978063854e-05
-1.21483328535231e-05
-3.06934017386669e-05
-8.59046059521147e-06
-2.28903664816018e-05
-3.01435633934866e-05
-2.79705871875987e-05
1.21578456704813e-05
-3.72407546540613e-05
-2.96883004780731e-05
-2.68163935583106e-05
-9.74888602310117e-06
-1.17194555845757e-05
-1.76313890476578e-05
-2.92329518816536e-05
-1.55214895579324e-05
-2.73476295789213e-05
-2.5230117108093e-05
-2.84992999433269e-05
-9.76913553732366e-06
-4.76369904232417e-06
-2.55259207073557e-05
-2.54521154098907e-05
-4.39586605514272e-05
-1.77302594103091e-05
-1.89581911792962e-05
-9.83891494400959e-06
-3.42818411897355e-05
-1.10043283567946e-05
-2.68301586332559e-05
-2.59068907669892e-06
-2.50031583363311e-05
-3.21685995555212e-05
-2.2092029069794e-05
-1.16371926230798e-05
-3.01250900986702e-05
-3.91851333577703e-05
-2.14574109237985e-05
-6.85545776831533e-06
-1.56215505172015e-05
-2.63091162452632e-05
-2.44845784828114e-05
-2.91696225838965e-06
-1.06727535205631e-05
-3.36682991159712e-05
-2.17147521732799e-05
-4.01394831342121e-05
4.9599606534233e-07
-3.0148520103792e-05
-3.79510372680743e-05
-9.59847733986663e-06
-8.39552664030135e-06
-1.95247857656645e-05
-6.00975793264145e-06
-1.9190700766044e-05
-1.14145914578128e-05
-4.47592672680232e-06
-2.42074212835004e-05
-1.39374480345768e-05
-1.65319275028154e-05
-2.65204523637988e-05
-2.83847917661716e-05
-1.31000734471986e-05
-3.91964801824825e-05
-2.32355517893526e-05
-1.43947105270614e-05
-3.04084305048381e-05
-1.43942280925206e-05
-1.16857460104519e-05
-1.39976913088075e-05
-1.88891644832369e-05
-1.92387111248803e-05
-2.98112639602589e-05
-2.04015134460474e-05
-9.84838382135055e-06
-1.02086298722703e-05
-3.37037593222503e-05
-2.47784012482578e-05
-1.17433058521065e-05
-2.88367744175938e-05
-1.32476278088544e-05
-1.16617996969972e-05
-1.8103973602618e-05
-1.78300688631771e-05
-1.92890817055446e-05
-3.01975408856653e-05
-4.3082336019957e-05
-1.38769255885499e-06
-3.27873389494895e-05
-1.89200471681345e-05
-1.31913359376616e-05
-1.67554697743747e-05
4.94910708209554e-06
-2.12152651930182e-05
-1.23952074925221e-05
-9.49043544363926e-06
-3.90755312923191e-05
9.3282343011916e-06
-1.53981230995539e-05
-1.74773204420336e-05
-4.15339884693785e-05
-2.38388712118708e-05
-3.90379190093527e-05
-4.74921634770671e-05
-3.13199023691708e-07
-1.64730813376238e-05
-2.20402249489514e-05
-1.91997757613105e-05
-1.22894502463834e-05
-1.60820585317398e-05
-2.15767535442892e-05
-2.34295395840945e-05
-2.27523669367944e-05
-1.9146273082039e-05
-4.12196349463308e-05
-2.30792332430274e-05
-1.13168310360803e-05
-1.10942677298836e-05
-2.73885810795724e-05
-4.53470770720052e-06
-3.16540869341432e-05
-3.47392360793758e-05
-4.04985929958893e-05
-2.99751417628994e-05
-9.86662387713511e-06
-1.6138990770952e-06
-1.79040554378489e-05
-6.42159637955147e-06
-8.75644809954953e-06
-1.88952336893405e-05
-2.90933907344499e-05
-2.77775571876337e-05
-5.8789070409666e-05
7.2334429037125e-06
-8.06918841490061e-06
-2.44551269417681e-05
-1.72026195426584e-05
-2.24436461221609e-05
-1.66172480689826e-05
1.09439106092075e-06
-2.18365063023823e-05
-1.19336106280407e-05
-3.03241385850134e-05
-6.74465810957039e-06
-3.16378551887799e-05
-2.09223010910378e-05
-3.21510072911125e-05
-4.28919616161301e-05
-2.18293495281249e-05
-1.69991564996236e-05
-3.15072378737179e-05
-2.6340570715229e-05
-2.17124710590035e-05
-3.5678143184897e-05
-1.063741623209e-06
-9.29218974578253e-06
-2.05694049605282e-05
-1.00267808625339e-05
-3.30067621037603e-05
-1.88766654907713e-05
-1.8813953569615e-05
-3.32925628288592e-05
-2.62448928784913e-05
4.91888309568558e-07
-1.40187573039804e-05
-1.006784584502e-05
-4.40964403258353e-05
6.88768853454496e-07
-2.37970199378697e-05
-2.88419549362675e-05
-1.62737966340226e-05
-2.86405099997556e-05
-2.23005220344144e-05
-1.0656981741352e-05
-3.26286109398353e-05
-3.93262214303164e-05
-1.87529229529461e-05
-2.97704735070477e-05
3.61169004437656e-06
-1.02427126698249e-05
-4.96833751997353e-06
-2.44564081771837e-05
-2.17235199474518e-05
-2.01018695445087e-05
-2.47645485949719e-05
-2.09161837443121e-05
-1.96805296658715e-05
-5.5831597445418e-06
-2.1995475174108e-05
-3.79945851640216e-05
-2.36285824881561e-05
-3.29366696577941e-05
-2.48429676975328e-05
-3.17077304246044e-05
-3.77126808750162e-05
-3.57995153422014e-05
-2.61431741456094e-05
-8.94200392830152e-06
-4.0498920305264e-05
-8.71920863101683e-06
-2.48461867060775e-05
-1.60446173254286e-05
-2.71247967221822e-05
-2.87164355688935e-05
-2.41352552450777e-05
-2.55290575832104e-05
-1.59524699930662e-05
-1.69416132374442e-05
-2.25897310795326e-05
-3.24153980321277e-05
-9.38077700861445e-06
-9.96358381510332e-06
-1.59292356990819e-05
-2.0337463482537e-05
