# Supplementary material for: Research on computational propagation and identification of mine microseismic signals based on deep learning
Source: PLoS One. 2025 Oct 22;20(10):e0334641. doi: 10.1371/journal.pone.0334641 (PMC12543183; doi:10.1371/journal.pone.0334641)
Supplement: S2 Data — (ZIP) [file pone.0334641.s002.zip › 000100500001919.xlsx_0.txt_24.txt.txt]

-1.97724752515635e-05
7.56111711443987e-07
-2.01576390050797e-05
-3.04379319289176e-05
-1.27869478483051e-05
-2.01427919682625e-05
-8.2190905702484e-06
-3.9514844524661e-05
-1.71152210195605e-05
-1.57650127379175e-05
-3.33790076860744e-05
-1.70783048135035e-05
-2.06484630096107e-05
-1.22482359917113e-05
-7.58693433425919e-06
-1.85775153362604e-05
-1.00041761871549e-05
-9.55651130332102e-06
-1.09348842703133e-05
-2.40205746553593e-05
-1.84115531978674e-05
-6.9954772307361e-06
-3.45408200899734e-05
-2.68781062069525e-05
-2.12521636074726e-05
-2.37670883290257e-05
-2.24452223460769e-05
-2.95264983571986e-05
-1.63251577373889e-05
-3.58578596043261e-05
-2.3291597544766e-05
-1.72531815427297e-05
-1.43476416171365e-05
-1.91067896519566e-05
-8.50191247945385e-06
-1.51199407972347e-05
-2.71542924590086e-05
-2.58106933680856e-05
-6.02122731090414e-06
-2.14991436619773e-05
-1.89802875263896e-05
-1.39642564742539e-05
-3.2162193825336e-05
-3.58431707854438e-05
-1.35537324582373e-05
-1.87852368282908e-05
-2.48546623314716e-05
-2.458146182026e-05
-9.949658233594e-06
1.24190163990709e-05
-4.81355451254568e-05
-6.40814588466469e-06
-1.51260670290401e-05
-2.13465939608469e-05
-1.46580188716077e-05
-1.35944983629233e-05
-1.18747767544079e-05
-3.90721779896483e-05
-2.3820921942603e-05
-3.04943983868996e-05
-2.3542544331838e-05
-5.10099204337848e-06
2.87988469249827e-07
-2.91584893965997e-05
-3.54870429717926e-05
-7.31253298958884e-06
-2.32564304223786e-06
-1.63869688386794e-05
-3.33830835362253e-05
-5.92430412613727e-06
-2.47298814083595e-05
-1.26811956474749e-05
-1.9123856107749e-05
-1.66476273664192e-05
-7.03267305165198e-06
-9.35187937667762e-06
-3.19485028787743e-05
-7.04374811779057e-06
-9.55579836010954e-06
-1.204799810576e-05
-1.26671239800829e-05
-1.91436909388338e-05
-2.82865284123789e-05
-1.73953512659704e-05
-2.54784003888375e-05
1.81199282891851e-06
-4.70951552983824e-06
-3.86151428246572e-05
-2.09028055185547e-05
-1.47945495770276e-05
-4.33317629313831e-05
-1.88605881641807e-05
-1.57410262450884e-05
-3.9661722906563e-05
-6.62360866489134e-07
-1.16617311581267e-05
-3.17462111446532e-05
3.10670313287051e-06
2.25750008791372e-06
-8.5079471870714e-06
-2.71211167627947e-05
-1.50407173457491e-05
-1.66842898107389e-05
-1.85462659392249e-05
-1.56339002616739e-05
-4.08650133804626e-05
-3.00505926126716e-05
-3.56235344749006e-05
-1.10878672799571e-05
-9.54089721410252e-06
-1.16838042434893e-05
-1.03040015803039e-05
-4.06920718725301e-05
-1.44809826883702e-05
-1.17271805643954e-05
2.20119219073523e-06
-1.04018373911216e-05
4.8445568761773e-06
-2.22268934783924e-05
-2.31136763409894e-05
1.98379136112564e-07
-2.626786297228e-05
-2.61141802880141e-05
-3.47196649944994e-05
-3.06285423400657e-05
-3.20489486378242e-05
-1.09213698145871e-05
-1.28370699549421e-05
-1.17712820244007e-05
-3.22703077741503e-05
-2.77212065180649e-05
-1.76530841566834e-05
-1.38145108156332e-05
-1.08964932167478e-05
-7.20325168589637e-06
-3.06664761618102e-05
-8.75638989828939e-06
-7.03340089452928e-06
1.59366817840216e-06
-2.37553462695913e-05
-2.42845071708209e-05
-2.50320506628465e-05
-2.63885804530854e-05
-2.82593415358674e-05
-1.59889986852571e-05
-1.92974000456335e-05
-1.92224083309953e-05
-7.75673477339062e-06
-3.06219909012572e-05
-3.18769436074533e-05
-2.47703565458069e-05
-2.71057874083635e-05
-8.02741826249236e-06
-4.1901228119866e-05
-9.56702893876338e-06
-1.66980621830989e-05
-2.78364241820741e-05
-2.74253376110465e-05
-7.39944679016746e-06
-2.30593621741211e-05
-2.12034483006983e-05
9.03741561009015e-06
-1.70574761563206e-05
-2.3847892048967e-05
-2.82655042735582e-05
-9.43268638648222e-06
-1.22751062087186e-05
-3.28866669751525e-05
-2.21614099173831e-05
-1.99829223338928e-05
-1.85906519484966e-05
-1.25126164972093e-05
-2.05280198984351e-07
-2.31784472871219e-05
-9.086051860049e-06
-2.22710118730215e-05
-2.80210274787687e-05
-1.53915781000106e-05
-6.96499169661222e-06
-4.03773847466924e-05
-1.56511495132401e-05
-1.64545950337634e-05
-3.09066246883458e-05
-7.56826443674445e-06
-2.35249963910258e-05
-1.51481852845764e-05
-1.00196217169538e-05
-1.04513927796671e-05
-2.21971860749262e-05
-1.10074768670042e-05
-2.55492173135734e-05
2.73426471837625e-06
-6.83760289422123e-06
-8.13639016106975e-06
-1.83326685439548e-05
-2.18003914709186e-05
-2.83625487411318e-05
-9.91761792778111e-06
-1.95497740948546e-05
2.16455422718733e-06
-3.76266586167219e-06
-1.2340550982602e-05
-1.98697224063222e-05
-3.13319685994474e-05
-1.06748193876001e-05
-4.68482151889101e-06
-1.41299381910939e-05
-1.32358759343354e-05
-1.37435024833004e-05
-9.38340541433755e-06
-5.47354720320328e-06
-1.00391911572022e-05
-9.92040666727937e-06
-2.50600177487741e-05
-1.1743404579635e-05
-7.21469016086569e-06
-1.3049474966629e-05
-2.12782766581505e-05
-2.37840371077237e-05
-3.04369235086396e-05
-2.13367016709455e-05
-2.43187741653051e-05
-7.30502404183363e-06
-2.07754613041796e-05
-1.48133535639745e-05
-1.66995469284667e-05
-2.21811104600822e-05
-2.08552891806219e-05
-3.70464483051188e-05
1.03546444359804e-05
-1.78043391895827e-05
-1.74615600463847e-05
-3.19335367824914e-05
-3.40887575696173e-05
-2.48073274272268e-05
-1.79555300160945e-05
-3.64982868946163e-05
-1.00939722744597e-05
-1.10419359442503e-05
-9.903895871084e-06
-1.3722846244465e-05
-2.50448044166271e-05
-2.52125851659107e-05
-1.67661456405468e-05
1.35689958908432e-06
-2.71082295830687e-05
-8.36045936541545e-06
-3.58524379421544e-05
-2.37678323285843e-05
-3.41315117572258e-05
-2.82007949442985e-05
-1.80945510331118e-05
-3.89487099876662e-05
-2.52515152920186e-05
-1.53561433649053e-06
-2.42184395753008e-05
-1.47494944228254e-05
-3.32465324679109e-05
-2.52429140363805e-05
-2.61279315789828e-05
-5.47125891052054e-05
-1.95852610891257e-05
-7.33523956822387e-06
-1.75330036516086e-05
-3.23207792670555e-05
-1.07821229760466e-05
-2.75420747815054e-05
-4.39026066322196e-05
-2.32893329505644e-05
-2.34960572049398e-05
-8.19750255102622e-07
-3.59520510887986e-05
5.85083469176984e-06
-8.25815286230094e-06
-2.96947202713902e-05
-1.36020504534827e-05
-2.16984539044773e-05
-2.06770068084163e-05
-1.31760729720483e-05
-3.50337976825041e-05
-1.70799557331669e-05
-1.82922998238735e-05
-3.48024082900896e-05
3.0957648870818e-06
-9.55770037874861e-06
-1.76141077614576e-05
-1.60311499919169e-05
-1.98569860808911e-05
-1.97504270730441e-05
-6.98514340647582e-06
-1.3971622875793e-05
-2.06951611481207e-05
-3.58141092544562e-05
-2.94840305890859e-05
-1.09980282799244e-06
-2.27704991205553e-05
-4.08693174949194e-05
-1.19586548576034e-05
-1.80293028484175e-05
-3.18245290968982e-05
-2.75027331930358e-05
-3.24261289504586e-05
-1.62649636992566e-05
-1.99641119682252e-05
-2.60454784230487e-05
-1.56025220191099e-05
-1.35092361239276e-05
-3.67288663388137e-05
-1.02196248098659e-05
-1.68753584700913e-05
-1.69572916182489e-05
-2.91300200728087e-06
-2.09790344130803e-05
-1.29975876389405e-05
-3.4912513321026e-05
-1.99088403551086e-05
-2.70170672740669e-05
-2.19330184028052e-05
-2.30758923607476e-05
-3.12087189190685e-05
-2.12876271583795e-05
-3.63886647883994e-05
-4.66003547965672e-05
-2.5693644291681e-05
-2.19662146813756e-05
-2.2844593454554e-05
-4.0289309558066e-05
-2.28672791610859e-05
-2.81769099971555e-05
-2.6163095628093e-05
-2.55953948710081e-05
-1.89188093352898e-05
-2.47307265358274e-05
-1.58177744333926e-05
-2.12233380299854e-05
-2.82606057238476e-05
-3.51029848960549e-05
-3.47230539467613e-05
-3.08464523509292e-05
-2.95931463725642e-05
-2.74313923225782e-05
-3.82760017910784e-05
-2.19653971930189e-05
-2.06357694389879e-05
-2.38616827900188e-05
-2.06135009100924e-05
-1.45146551593671e-05
-1.06656736974651e-05
-1.79231924761957e-05
-1.59036787697811e-05
1.14075950862255e-06
-2.25808080986789e-05
-1.1550042531181e-05
-1.68529079229038e-05
-1.63544614833609e-05
-4.27115848912602e-05
-2.35023079766504e-05
1.03343178029975e-05
-1.30341258807933e-05
-6.97626124984623e-06
-5.61517922593148e-06
-3.1033365115343e-05
-2.19351916971427e-05
-1.25199090139864e-05
-2.36933168069513e-05
-1.96224827568765e-05
-1.23200528747205e-05
-2.97734936146335e-05
-9.64497595049129e-06
-2.34635834012554e-05
-2.29214058462805e-05
-1.67510096223713e-05
-6.9455681683983e-06
1.83501906561418e-05
-2.71176766376882e-05
-3.23545006179873e-05
-3.01270058984431e-06
-1.44148705334082e-05
-1.89768090202139e-05
-2.31310265876786e-05
-1.18262847332872e-05
-1.89702989423918e-05
-4.4543090677245e-05
-1.56151220450965e-05
-1.67322138665812e-06
-2.06590821951704e-05
-2.70883032396812e-05
-1.30105867477166e-05
-3.93838165138303e-05
-6.49743306980633e-06
-1.02066350399249e-05
-1.76140498957347e-05
-1.27817735294604e-05
-4.1259029101525e-06
-1.07891847947245e-05
-3.41849494836489e-06
-1.75571143951138e-05
-2.0045303398159e-05
1.18923820336204e-06
-3.15441246113221e-05
-4.32793727337417e-06
-3.2427745761622e-05
-2.01855063910248e-05
-2.48075505497741e-05
3.29047932633668e-06
-3.07855927853551e-05
-3.51115994194461e-07
-2.8223778089944e-05
-2.88539396677563e-05
-2.32696035356718e-05
-3.36895510481566e-05
-2.06021466927363e-05
-4.69990366923339e-05
-1.25320589775326e-05
-2.67928718079635e-05
-1.88405100933255e-05
-3.87586400756613e-05
-5.41774342545301e-05
-2.52469366233798e-05
-4.28805599544157e-05
-1.91987263165225e-05
-1.63676968596652e-05
-3.29778402125325e-05
-5.71421381539648e-06
5.8517485651552e-07
-3.22806225803397e-05
-2.26942327401685e-05
-2.12413160634475e-05
1.89160503561783e-06
-2.41972944892642e-05
-3.6791104124788e-05
-2.33497216533948e-05
7.22545881975579e-06
-4.51364559644088e-06
-1.61460037043419e-05
-2.33061243900687e-05
-3.65414358160395e-05
-2.8354617622605e-05
-2.28969835427784e-05
-2.3930240599868e-05
1.94943596818597e-06
-1.08223220929433e-05
-1.48209916002288e-05
-2.19666247394682e-05
-2.2805991660857e-05
-2.60459706774831e-05
-2.21421340378611e-05
-7.68657313452036e-06
-1.71141476366698e-05
-2.35331935207404e-05
-1.63909135467071e-05
-3.18512857177091e-05
-2.42615735632154e-05
-1.93097845532569e-05
-5.74416448301222e-06
-1.29275774571235e-05
-9.09949224292714e-06
-3.12733787041248e-05
-1.77530542165934e-05
-9.35241715511603e-06
-1.53986294175377e-05
-5.34744232023057e-06
-3.45398249828748e-05
-3.15294583888826e-05
-1.18409198581821e-05
-1.5387039996417e-05
-1.10591366889349e-05
-6.73513766432106e-06
-2.92008233521334e-05
-7.57916657691827e-06
-1.77925399178059e-05
-1.63688821771396e-05
-2.8440154826189e-05
-4.84000371489342e-05
-3.71882246115433e-05
-3.39780374954988e-05
-1.70234192633482e-05
-3.0500487082544e-05
-1.72568045968287e-05
-1.98656688453347e-05
-6.19705403174407e-05
-1.49807977324905e-05
-2.35411802861128e-05
-4.5410526914234e-05
-1.54791521302613e-05
-7.5782473182513e-06
-2.92773565674107e-05
-1.93351009586584e-05
-2.05351996994763e-05
-1.89414508530909e-05
-1.96038891093054e-05
-1.56765733298416e-05
-3.56463769671913e-05
-2.48651277974958e-05
-2.82696822453649e-05
-3.59965029554033e-05
-6.34359716604875e-06
-2.5429703117937e-05
-1.04831276525434e-05
-2.63603609069031e-05
-2.00423607407084e-05
-4.01670536859773e-05
-2.39270546029612e-05
-1.62772793306861e-05
-1.52944630194818e-05
-1.27240957490878e-05
-1.28315194493063e-05
-2.84470410210922e-05
-1.85994591022676e-05
-1.132533920683e-05
-1.93907438463033e-05
-3.12573086548469e-05
-2.95726095268986e-05
-2.78785274760208e-05
-2.64958989022714e-05
-9.19420205310631e-06
-2.10788704164708e-05
-2.45569607723255e-05
-3.37195379577445e-05
-2.24236518013674e-05
-1.89385565166804e-05
-2.58493260961457e-05
-3.06688791920198e-05
-8.67171792442291e-06
-1.99797283566775e-05
-9.87884353874653e-06
-1.43241833068857e-05
-3.29632812235764e-05
-1.50391426116126e-05
5.78834928304785e-06
-2.27099851688448e-05
-3.70130776320953e-05
-3.14738219136327e-05
-3.77242154964345e-06
-1.98351947773834e-06
-3.20415157580385e-05
-1.45056874715497e-05
-6.96300032639829e-06
2.29927591770138e-06
-1.73591896470662e-05
-2.55583978531917e-05
-2.3344222058373e-05
-2.77988039234155e-05
-2.01914874651965e-05
-4.3212512513992e-05
-3.07803633755701e-05
-2.02551170749e-05
-1.32570316047183e-05
-2.55212052863869e-05
-4.26251082422952e-06
-2.11034248458173e-05
-2.95710818715612e-05
-4.36907543830614e-07
-7.27835712790963e-06
-1.61667113674777e-05
-3.29937690376348e-05
5.44126931801228e-07
-2.35224294868864e-05
-2.4938381629986e-05
-3.8459176501241e-05
-2.85823266037517e-05
-3.14333210989567e-05
-4.82934044784872e-06
-1.74598643510609e-05
-8.46656551536898e-06
-1.41572148285351e-05
-3.20870149569603e-05
-1.11075926746268e-05
-3.03230691543762e-05
-3.02378230696965e-05
3.26350750969247e-07
-1.90290931379133e-05
-2.51210935165649e-05
-5.15769121175259e-06
-2.75167662483324e-05
-3.04028895328501e-05
-1.31713544544209e-05
-2.39055044487618e-05
-8.56446949631794e-06
-1.09854414096379e-05
-3.4013603518792e-05
-3.23626677424232e-05
-4.02237453421426e-05
-7.16334732221409e-06
-3.75629811872366e-05
-2.45294034746778e-05
9.10145305110649e-07
-3.41753476284488e-05
-4.15807423774377e-05
-2.39535730142649e-05
-1.69109997722016e-05
2.93632142857301e-06
-1.34441705251892e-05
-1.05875143904681e-05
-6.05476566962414e-06
-3.71565782191265e-06
-1.91014980917443e-05
-2.5936435090777e-05
-1.73738160453361e-05
-4.67849577846534e-07
-3.1137952556053e-05
-3.89136562710364e-05
-1.79101584316001e-05
-1.68179205800432e-05
-5.97580545056648e-06
-7.74582295240673e-06
-1.81543874763015e-05
-2.10322745624462e-05
-1.61874817050944e-06
-1.22809608871449e-05
-2.75499078124334e-05
-1.6384768394829e-05
-1.56092673957285e-05
-1.82247714808601e-05
-1.93647078395139e-05
-2.69779910025027e-05
-1.53247582789265e-05
-1.51393393664934e-05
-1.93167079521906e-05
-1.15008692524016e-05
-1.07373824212014e-07
-1.31070917543622e-05
-2.96442518498108e-05
-3.00614687208257e-05
3.45428217649888e-06
-2.6751512113165e-05
-1.38295497056865e-05
-1.74162321896365e-05
-3.65547941315005e-05
-3.99066141938107e-05
-2.08182805599994e-05
-2.25760142035106e-05
-3.38263123857164e-05
-2.1688391394068e-05
-9.47648319029357e-06
-3.30014608910722e-05
-1.59653902517394e-05
-1.75785982919879e-05
-5.77024536044521e-06
-2.65308919134119e-05
-1.08561265217384e-05
-2.72752123903802e-05
-3.23230107830898e-05
-7.61950135761411e-06
-3.73706200253929e-05
-3.2332795485417e-05
-1.41618842617851e-05
-4.03873158114219e-05
-2.60673604713286e-05
-3.32835705945307e-05
1.1430711616548e-06
-4.8065850318869e-05
-1.21161362014044e-05
-4.19072917153976e-05
-3.3518445429128e-05
-1.20205441906278e-05
-4.95910340614313e-06
-2.25067624189639e-05
-6.19948850001351e-06
-3.19160028251358e-05
-2.87379143167497e-05
-2.47982908051374e-05
-2.73757880960816e-05
-1.51856016704035e-05
-1.66390456167206e-05
-2.65348291763414e-05
-2.75233289073064e-05
-2.82918873878932e-05
-1.9954090939847e-05
-4.37288520126347e-06
-1.02286065880164e-05
-4.50025936033557e-05
-2.54267994204947e-05
-4.64031985511336e-05
-1.48304140050215e-06
1.57354542165797e-06
-1.52423802725771e-05
-2.3174105052331e-05
-2.9460126702863e-05
-9.14936384444838e-06
-9.24185945643203e-06
-1.26226302237606e-05
-2.2388813894079e-05
1.43266737651131e-06
-1.29850414471772e-05
-2.2124288128944e-05
-4.81659288068919e-05
-2.2596708532718e-05
-3.50872713808836e-05
-1.75153894629567e-05
-1.09868897513345e-05
-1.51592248431603e-05
-2.44470301320287e-05
-1.34642318671849e-05
-1.5220245602736e-05
-6.80802329796233e-06
-2.90800203591928e-05
-4.0565874788888e-05
-1.12763869277117e-05
-8.74387037231011e-06
2.79279028683519e-06
-1.84778325137346e-05
-3.46811369828701e-05
-2.80173081911957e-05
-1.46328082079574e-05
-3.08224443286346e-05
-9.74871250035093e-06
-4.46732907088294e-06
-6.30934270466959e-06
-3.47657384546809e-05
-3.91320500022671e-05
-5.78139023180722e-06
6.88676975779489e-06
-2.28570959799157e-06
-2.41660966407044e-05
-1.87852464292863e-05
-2.30093898459263e-05
-1.64289641634383e-05
-1.26303090428889e-05
-1.78056909929466e-05
-1.89066555948132e-05
-2.17739163752082e-05
-3.58348912373399e-05
-1.72375210925871e-05
-1.4267473753933e-05
-9.96453393908469e-07
-3.23143770117661e-05
-2.24912939570519e-05
-1.29742533605678e-05
-9.25792157459225e-06
-3.32596470591711e-05
-8.08479084268662e-06
-1.58538162025963e-05
6.80826082593281e-07
-3.16328742062119e-05
-8.43110402305027e-06
-1.82886128727417e-05
-3.29791182711414e-05
-1.14394586929562e-05
-3.35105202980006e-05
-1.68860518236118e-05
-4.21109287424323e-05
-7.98553857016354e-06
-6.18907757644377e-06
-2.14228316299032e-05
-2.26860433319976e-05
-3.53320401853176e-05
-1.29949764079694e-06
-3.05780849029967e-05
-4.48044795456304e-05
-9.9523119362063e-06
-3.32176646703113e-05
-1.71727380399408e-05
-1.21606034331684e-05
-6.94775230029171e-06
-2.76860295290683e-05
-1.71242757892401e-05
-2.58588179386695e-06
-2.6521446085946e-05
-3.4135149087614e-05
-1.74098482902063e-05
-8.75423552942225e-06
-2.21003659928231e-05
-2.07084946476525e-05
-3.6433476543143e-05
-2.43808435409503e-05
-3.04146320395721e-05
-2.6896456160383e-05
-3.55177697626588e-06
-4.73593487841438e-05
-1.90324516435343e-05
-2.59068280766612e-05
-1.20837515568021e-05
-4.21686355552569e-06
-3.01585976376537e-05
-1.88637597073257e-05
-6.66169470316962e-06
-1.79957734482391e-05
-2.33308387107547e-05
-9.52701967367443e-07
-2.09030797904705e-05
-8.07664968658439e-06
-2.70851723433366e-05
-5.01333673495086e-06
1.11065528110441e-05
-1.86473771982429e-05
-2.51043540610951e-05
-7.74674973047658e-06
-1.13017406487729e-05
-2.54701534363565e-05
-2.29390959435766e-05
-3.65005746660662e-05
-3.43015148055549e-05
-3.36961357127019e-05
-1.9725792167513e-05
1.50787385624642e-05
-2.92548066339118e-05
-2.58870310479408e-05
-2.29033144164407e-05
-1.82194948730843e-06
-4.4121878360953e-06
-2.86851869419769e-05
-2.89371126595881e-05
-2.75255221539797e-05
-1.0510240722612e-05
-3.18495326630034e-05
-1.57730875291252e-05
2.1454267247173e-06
-1.47545524268495e-05
-1.24317093191189e-05
-3.00152849326366e-05
-1.14027075668716e-05
-6.80453221653878e-06
-1.17965832361919e-06
-2.62635821899179e-05
-1.31047976791756e-05
-1.46775327964869e-05
-2.38142809997063e-05
-1.20890300679382e-05
-1.65334696325537e-05
-3.00040865818538e-05
-7.98714032244281e-06
-4.22018422857656e-05
-8.19525840026997e-06
-3.5330378708151e-05
-1.62829014420674e-05
-2.58655255708513e-05
-1.68388531548871e-05
-3.88674719638376e-05
-4.47973672389189e-05
-3.11584977931724e-05
-2.92722182901309e-05
-8.6185228198355e-06
-2.29342421065469e-05
-1.04122932533644e-05
8.40949295309827e-06
-1.64585728563824e-05
-2.78905699220592e-05
-1.72048757507258e-05
-1.91775670778532e-05
-2.06886279424751e-05
7.68992252779261e-06
-2.11781911378612e-05
-2.79446262320739e-05
-2.88790955381878e-06
-2.64626607076099e-05
-1.76146179958558e-05
-1.5254660005055e-05
-1.24204832257804e-05
-3.90894591221006e-05
-2.5200763666577e-05
-4.2139626799249e-06
-3.74746572478514e-05
-4.67123797113751e-06
-1.52040436188387e-05
-1.55191167641303e-05
-1.10485646123705e-05
-3.16557551001235e-05
-2.95524389056481e-05
1.03389544675824e-05
-2.1213462917321e-05
-2.40224226840395e-05
-1.56997552339918e-05
-3.13703008566079e-05
-3.33623110543484e-05
-6.79695022327473e-06
-9.7476799833927e-06
-7.36833129004678e-06
-3.0988400115824e-05
-2.6877117721887e-05
-3.37747794968451e-05
-3.45291913835759e-05
-3.01737369964946e-05
-3.15006085817015e-05
-2.64965069195206e-05
-1.57543689489274e-05
-9.52616356901749e-06
-3.1533688117209e-05
-2.31136641330161e-05
-2.30903263771338e-05
-1.58531364859299e-05
-3.20541238951428e-05
-2.30533799449411e-05
-1.14893980098053e-05
-3.47512274727757e-05
-9.47854875032995e-06
-5.45932532939227e-06
-1.08565916408776e-05
-1.22865998596304e-05
-2.90698240558011e-06
-2.9947887545378e-05
-3.37425636199136e-05
-2.46712933540232e-05
-3.50668633943124e-05
-2.75887291042359e-05
-2.67965332874665e-05
-1.29385939385815e-05
-9.86910266659063e-06
-7.96129863880201e-06
-1.40089245569137e-05
-4.02467494323081e-05
-2.44037477881688e-05
-4.288223735041e-05
-1.64196938565946e-05
-6.55551182800623e-06
-1.91880006751351e-05
-2.97212715597107e-05
-1.37267041046315e-05
-2.67327113441345e-05
-3.15064534710515e-05
-3.09099019126314e-05
-1.95651372863272e-05
-2.59053332393628e-05
-1.08529558178795e-05
-1.31632895401348e-05
-8.77175056159463e-06
-1.24300293606344e-05
-1.80628900571918e-05
-9.23386848982255e-06
-2.27678000857691e-05
-6.72308575062309e-06
-1.54225912190152e-06
-2.50683930201212e-05
-1.44827629752886e-05
-8.9284649695777e-06
-3.06852904803282e-05
-2.03696931018836e-05
-3.23029247314587e-05
-3.67664897489871e-05
-4.1843950605674e-05
-2.80464033664385e-05
-2.0627962192017e-05
-4.47870209859076e-05
-1.43871781025232e-05
-1.48090229014387e-05
-1.1800859177604e-05
-1.24399590343035e-05
-1.84833355387682e-05
-1.47451213868628e-05
-1.88526015123979e-05
-1.23381955820428e-05
-8.2879166493205e-06
-8.77764610499785e-06
-1.95442563628893e-05
-1.42262806972909e-05
-9.11875900903208e-06
-1.74590221122401e-05
-2.73234492810781e-05
-2.60113247378454e-05
-7.06342103360533e-06
-2.16848013278989e-05
-2.52842994344194e-05
-2.38990378303344e-05
-1.47365291068999e-05
-2.9447945840915e-05
-6.60092584264135e-06
-4.08469304452983e-05
-1.20550010907428e-05
-5.77837551183312e-05
-2.10720132078946e-06
1.03469849904747e-06
-6.99852320062676e-06
2.01124768126401e-06
-2.10575781307186e-05
-1.26365829251792e-05
4.15244747184494e-06
-2.1633078116941e-05
-3.19847838647952e-05
-3.85273146560254e-05
-1.96378204083781e-06
-1.3097104666478e-05
-4.01177292353845e-05
-4.03351809706097e-05
-4.17327420241716e-05
-1.90180793699895e-05
-1.25915023893205e-05
-3.72615770710277e-05
-8.68341039338024e-06
-2.40827705279975e-05
-2.79516374967887e-05
-1.20148471370227e-05
-1.12537552202459e-05
-9.02305706774469e-06
-7.46292924803848e-06
-1.92195601258299e-05
6.90001867561775e-07
4.6993562478201e-06
-3.51767113152227e-05
9.08038890808877e-07
2.26005412802907e-06
-3.35068579078029e-05
1.0480765392534e-05
-2.12285159966339e-05
-1.42646606908864e-05
-3.56988685377817e-05
-2.76886122577798e-05
-2.31704998783939e-05
-1.17073282981003e-05
-9.94482615997309e-06
-2.39963634742798e-05
-1.18878652175081e-05
-4.26600302269826e-05
-3.52671406148221e-05
-2.26162261765426e-05
-1.64182143515084e-05
-8.63736800373423e-06
-2.71215507762531e-05
-2.25373078451702e-06
1.04997786989361e-05
-3.62228411570136e-05
-2.73549455122555e-05
-1.46073359333562e-05
3.71237537967727e-08
-1.0465642564966e-05
-3.11508615529481e-05
-1.79319581850872e-05
-1.96660199730328e-05
-4.43507741331206e-05
-3.16587559448356e-05
-5.38039497113292e-06
-2.62950339301624e-05
-3.89900687358532e-05
-1.22052182700782e-05
-1.10203210558555e-05
-1.84083915511961e-05
-1.65132787108932e-05
-2.86664385388593e-05
-7.93260395930098e-06
-8.7275795759364e-06
-2.62699302158674e-06
-1.57087184305125e-05
-5.12778489899185e-05
-2.63122217809555e-05
-3.55542221254663e-05
-2.09621372766353e-05
-8.56344229443574e-06
-5.02142395733703e-05
-3.0651371350065e-05
-1.78434563940205e-05
-2.39438755428335e-05
-2.09559711210026e-05
-3.91014811587661e-06
-1.7213509451498e-06
-2.74281559079373e-05
-2.73724995525928e-05
-9.17043533457619e-06
-2.68272258379656e-05
-2.87798447078683e-05
-1.53171686799877e-05
-3.44085733561537e-05
-3.71558685907269e-05
-1.32422441150071e-05
-3.11858516667707e-05
-1.65995940301315e-05
-1.88955130281793e-05
-4.566945424128e-06
-1.97443604378647e-05
-4.0318103780577e-05
-1.67361099273745e-05
-2.09000087513683e-05
4.25236327159984e-06
-3.5094898196263e-05
-3.73533017313802e-05
-4.39952329960664e-05
-1.69979612518776e-05
-3.82788979258077e-05
-3.18782337212319e-05
7.16557563802462e-07
-2.64636921161647e-05
-1.07993423053263e-05
-3.46216434298353e-05
-2.82173178544364e-05
-5.08291105355442e-06
-1.45037888483787e-05
-1.82846461759365e-05
-2.09102835872794e-05
-1.3136004607009e-05
-2.74307917308192e-05
-2.61203764473489e-05
-2.61805170077734e-05
-7.79073661992335e-06
-1.48553922658905e-05
-1.7923985395599e-05
-2.20266463123579e-05
-5.77718282776966e-06
3.11317837715285e-06
-2.32986720371599e-05
-1.00240497225785e-05
-2.75535005548205e-05
-4.81306093450649e-06
-4.27255838190266e-05
-1.21307873339903e-05
-1.8539658831485e-05
-1.1601290157859e-05
-1.59127275195566e-05
-9.50941911997951e-06
2.57595801251432e-06
-2.11903821266284e-05
-3.25816603042856e-05
-1.90225223130211e-05
-3.30518329615217e-05
-3.01801285721912e-05
-3.41182788780374e-06
-1.82281056554947e-05
-9.65331746040576e-06
1.75294621358029e-06
-3.31923744145778e-05
-2.2875451290079e-05
-3.69914376618695e-05
-3.20080822223383e-05
-2.63360798203866e-05
-3.07664036370931e-05
-1.97733572949424e-05
-4.72001719478265e-06
-1.71497532137731e-05
1.54274175328457e-05
-1.17445133469844e-05
-2.79424011533353e-05
-9.64124791409512e-06
-1.78699969668315e-05
-3.75664513366219e-05
-4.26453904533458e-05
-5.14616261089191e-06
-2.11914553582988e-05
-2.24189065946008e-05
-3.50007921369709e-05
-3.15322017323763e-05
-1.74491979622868e-05
-1.86214660742645e-05
-5.20738511912748e-07
-2.79812366985816e-05
3.330935689313e-06
-2.70769814711102e-05
-1.00830169643034e-05
-2.06031842023763e-05
-2.13394300950591e-05
-2.16965183206895e-05
-1.82762953854878e-05
-1.37356786062624e-05
-4.83173419533567e-05
-2.88748533859906e-05
-2.71510068971726e-05
-3.38980229734393e-05
-1.638644243073e-05
-1.10813240542369e-07
-2.96924529001504e-05
-1.85922500431551e-05
-2.87786872075176e-05
-1.79692420039953e-05
-1.87936664108336e-05
-4.55864426896511e-05
-1.68331973726594e-05
-2.02651775740159e-05
-2.52784417508831e-05
-8.39349704283152e-06
-1.38760071284343e-05
-2.42248293059634e-05
-4.13847348596885e-05
-2.69023306025469e-05
-2.51883645603538e-05
-1.3550844821099e-05
-1.10332896321979e-05
-2.06473336136424e-05
-1.05391561596038e-05
-3.85481680426223e-05
-6.91264330110471e-06
-1.08741262334526e-05
-4.66606702518455e-06
-1.57875824650715e-05
-7.14523948726518e-06
-2.88190896368267e-05
-1.63372022476707e-05
-9.62956062018102e-06
-2.7319380228871e-05
-9.79741223668649e-06
-1.55927028739924e-05
-2.45252609579316e-05
4.50673504874244e-07
-3.07417816173099e-05
-2.83042933827651e-05
-2.70433912100834e-05
-5.53570257034673e-06
-3.02127631950992e-05
-2.96292901433686e-05
-3.11466224763653e-05
-2.85460565871264e-05
-1.94898519587929e-06
-2.0243494194482e-05
-2.02434697792041e-05
-1.64362582994247e-05
-6.30383155487578e-06
-2.14225652158016e-05
-3.07093465790471e-05
-3.04765151642914e-05
-4.46244338535298e-05
-1.50626022737025e-05
5.33170900791865e-06
-2.49394249069562e-05
-3.74636752280673e-05
-3.49299087786997e-05
-3.00004695195456e-05
-2.81959230834681e-05
-2.7264917126013e-05
-1.44269305059273e-06
-2.94757886924835e-05
-3.00412908793965e-05
-1.07636184671634e-05
-2.08469419221336e-05
-3.21373790150247e-05
-1.67004739980806e-05
-8.54056154162493e-06
-1.83958489556704e-05
-3.42753424490763e-05
-7.05137109562195e-06
-2.52312564448719e-05
-2.49379113762795e-05
-2.38651348037646e-05
-2.11269903878391e-05
-3.1445565531008e-05
-2.34700973449369e-05
-1.99915724555936e-05
-4.20329135285834e-05
-2.39795877190415e-05
-1.53431673573122e-05
-1.83444898372717e-05
-1.81244459930977e-05
-2.48849762696943e-05
-3.20773655753579e-05
-1.66530148593863e-05
-3.50485547560392e-05
-3.3876347013009e-05
-5.90161196121408e-06
-7.25128658903448e-06
-1.84060331769944e-05
5.6811392659065e-07
-2.36728638894862e-05
6.94242249649893e-06
-3.89052462941639e-05
-4.01690682201744e-05
1.11980355819481e-06
-2.26566925884156e-05
-4.08405653119564e-05
-1.36359863046281e-05
-2.0298283366753e-05
-1.45489411071283e-05
-1.80390560718541e-05
-1.23975866657736e-05
-2.95924509040027e-05
-2.81430162805381e-05
-2.12669123254166e-05
-4.55709554125058e-06
1.02809552069004e-06
-1.35107816594195e-05
-1.52047891143182e-05
-4.28608026834682e-05
-2.59338214768148e-05
-4.80796842625961e-06
-2.88638127898571e-05
-3.35592845430244e-05
-1.11040272718243e-05
-6.90160215009635e-06
-1.52108997327073e-05
-2.20127515271374e-05
-2.607282511871e-05
-4.13495413674139e-05
-1.10194830754344e-05
-2.17577480407792e-05
-3.88176767956912e-05
-3.29440360551745e-05
-5.18043697371636e-06
-1.39416619027637e-05
-1.62772275936548e-05
5.9155312265939e-06
-1.89616958134701e-05
-1.40369875227451e-05
-2.26240017816833e-05
-1.21676110817523e-05
-1.18680158835704e-05
-1.0560694586599e-05
-2.83767244353638e-05
-2.99106237964474e-05
-5.33406122533114e-05
4.00960604967615e-06
-2.06011170449983e-05
-1.52320891134397e-05
-1.62075324687646e-05
-2.49858194502929e-05
-3.02240968342245e-05
-2.10083109734333e-05
-1.90503548588236e-05
-4.43495559724497e-06
-2.31209128728423e-05
-2.01983974390779e-05
-1.78319397498636e-06
-2.84821153441223e-05
-1.42610088302887e-05
-4.32534545754046e-06
-1.75673293457038e-05
-5.56019256145299e-06
-2.81253227313022e-05
-2.89651120857154e-05
-1.35978078930867e-05
-2.69191595261573e-05
-4.14445486942895e-05
-2.98783127178578e-05
-2.46988359798605e-05
-2.40473753300021e-05
-2.12353328570141e-05
2.11874796290814e-06
-2.26062813875819e-05
-6.67266978816115e-06
-1.89088910233497e-05
6.76079935555311e-07
-2.96606909592325e-05
-1.88886032018001e-05
-2.55698406962746e-05
-1.52082629873832e-05
-1.43663174661323e-05
-1.90263063573836e-05
-3.10530674353374e-05
1.60393968694243e-06
-2.32024064552366e-05
-2.82972389440309e-05
-1.54682172753071e-05
-6.20465720160848e-06
-1.37800338908684e-05
-1.5727342999358e-05
6.12985484555567e-06
-1.69899060102297e-05
-6.49954281855632e-06
-1.33984170360253e-05
-2.25447492499972e-05
-2.89943952076066e-05
-2.68285368357547e-05
-2.87683548785147e-05
-1.95008495370735e-05
-5.43589128144195e-06
-2.28975218398136e-05
-1.45326147642808e-05
-1.97540840494297e-05
-8.61292378591043e-07
-1.32039878941763e-05
-3.05032001299904e-05
-2.55929310849875e-05
-1.83210134793427e-05
-2.32924843427882e-05
-1.99100868881349e-05
-2.48752517854349e-05
-4.94872662285724e-06
-2.88031524904927e-05
-2.13836387648943e-05
-4.64499608536375e-06
-4.03642557403891e-05
-1.4654395412321e-05
-2.62439646372397e-05
-3.21880636773104e-05
-1.09381453888391e-05
-4.78191563890253e-06
6.54202360068925e-07
-1.99455327366479e-05
-1.94292207207515e-05
-1.95592430072991e-05
-7.09038522646381e-06
-2.66144822689701e-05
-1.66996011100713e-05
-1.96230736497178e-05
-1.58344362181822e-05
-1.87259818895575e-05
-3.65818745270654e-05
2.05819176403594e-06
-1.58159478108544e-05
-3.22949793866259e-05
-1.70282213857035e-05
-2.41847271694002e-05
-1.76446276251601e-05
-3.01913597774622e-05
-1.29889570392881e-05
-2.02965976315346e-05
-3.7721321787247e-05
-2.11487361842641e-05
-2.84797704663297e-05
-2.7125260256026e-05
-2.27286535148067e-05
-1.85033022063709e-05
-9.13425702480008e-06
-1.30724167620613e-05
-2.12941964631509e-05
-1.43001223971419e-05
-2.08230032355936e-05
-2.90049254524339e-05
-4.40105166310332e-05
-2.50011956369857e-05
-1.72980400485455e-05
-3.00895141426752e-05
-3.79278822014517e-05
-1.33900447115671e-05
-1.8418512903941e-05
-4.00041255049269e-05
-2.00101313462598e-05
-1.94712354914457e-05
-2.28345233076279e-05
-2.33335934958392e-05
-2.33777083118325e-05
-1.24682778864588e-05
-2.10797520900168e-05
2.22251913802894e-05
-2.16250343215287e-05
-1.51672841307334e-05
-1.1309652940675e-06
-2.40575052833506e-05
-2.48858755060145e-05
-2.40889319848003e-05
-9.74118472139264e-06
-1.44907250889219e-05
-1.38545302076284e-05
-1.94149537848655e-05
-1.2225281918592e-05
-1.2553300572257e-05
-5.1412212152073e-07
8.8429446522592e-06
7.34041681306015e-07
-2.99548885810769e-05
-1.45922966691556e-05
-2.77631154323897e-05
-1.9584890505013e-05
-7.01904716431193e-06
-3.61745221252305e-05
-2.86706796630316e-05
-7.23668446710637e-06
-2.62501434709919e-05
-5.78559569184316e-06
-3.45063724121328e-05
-8.30478143714854e-06
-2.98066295233885e-05
-2.01253785162339e-05
-8.39722356220727e-07
-4.2647563736409e-06
-7.25566494624312e-06
-2.75158849073564e-07
-2.47740614604105e-05
-2.42256462124192e-05
-1.63263517526746e-05
-1.49859643555802e-05
-1.81873982290239e-05
-2.8829712111645e-06
-2.06836767784859e-05
-3.76595310899306e-05
-3.11196170542272e-05
-2.54220259592372e-05
-3.80615179376553e-05
-3.30528427361893e-05
-1.67362588227946e-05
-9.86137939634114e-06
-1.79221265116439e-05
-2.80264479661712e-05
3.55756492548157e-06
-3.67095964180109e-05
-1.419289635299e-06
3.8799086326786e-06
-3.70703460159956e-05
-9.130430035689e-06
-1.53745398048701e-05
1.28784910282453e-05
-3.33639825015544e-06
-2.00875478348165e-05
-1.41580808201486e-05
-5.09711124845423e-05
-1.1665444080292e-05
-2.62305939619949e-05
-2.99063788108163e-05
-1.45435668413315e-05
-2.87213630131472e-05
-2.54642747590369e-05
-2.32220527101965e-05
-2.83762655944284e-05
-2.52147402584087e-05
-6.1173249328917e-06
-2.98992027703105e-05
-1.68098714426514e-05
-2.95208463194774e-05
-1.75485817786849e-05
-2.0822970204583e-05
-1.3450320383593e-05
-4.12150795415563e-06
-3.39469659112528e-05
1.02256487438507e-05
-1.5198463008333e-05
-1.72668773407721e-05
-1.38343657766232e-05
-3.12615577610621e-05
-1.78420785488142e-05
-6.44422267815346e-06
3.2023031483665e-06
-7.63533597056549e-06
9.20234779941179e-06
-2.7483057368722e-05
-3.08726244760193e-05
-4.44035256363693e-05
-1.82451312913133e-05
-1.13534001107795e-05
-2.56302269008515e-05
-5.46845260302124e-05
-4.40599336516698e-06
3.66893408936442e-06
-2.47576354964959e-05
-2.63045176675669e-05
-2.72909226111759e-05
-1.1166119351363e-06
-2.99329688224347e-05
-2.40972307361164e-05
-2.61871991721991e-05
-1.49224261035595e-05
-1.52307037908586e-06
-5.81890031381396e-06
-2.17149859863835e-05
-1.63924531605129e-05
-6.5181821048316e-06
-1.64432178656706e-05
-3.18932252223826e-05
-1.41193207630434e-05
-1.38649169324173e-05
-1.06899651700214e-05
-1.58321118182929e-05
-7.23469621557349e-06
-3.75602849208538e-05
-1.8235867521705e-05
-1.00045242793933e-05
-1.38242973443621e-05
-2.94669539608396e-05
-2.36559918372833e-05
-4.75791345427641e-06
-1.93884427184586e-05
1.53627724405133e-06
-2.36180864721454e-05
-1.71933178094082e-05
-1.73608326967714e-05
-1.94670592774418e-05
-3.13960881379091e-05
-2.37717881236323e-05
-2.66741802916198e-05
-2.31189868268477e-05
-1.97145115611452e-05
-2.03200875275587e-05
-1.93883640205656e-05
-3.14418490061138e-05
-1.99494950093373e-05
-1.92963720905486e-05
-1.62223319362596e-05
-1.11903248028755e-05
-2.52758152944539e-05
-1.75572274854213e-05
-3.91223420175361e-05
-2.96537213404038e-05
-2.42367639720171e-05
-3.49761941364569e-05
-1.83520277785258e-05
-3.46830016662136e-05
1.02245097167028e-05
7.37717307182304e-06
-1.73624594393502e-05
-4.9955017690337e-06
-3.33534881941846e-05
-2.1082564328593e-05
-1.75451885991066e-06
-3.22400181864374e-05
-5.71256166180204e-06
-2.14460868983391e-05
-2.00241271076023e-05
-2.62432124181285e-05
-1.14062228087467e-05
-1.87525045108413e-05
-5.12018860597003e-06
-1.93425923446945e-05
-1.73752592628835e-05
-2.28400100622807e-05
-2.51010090689007e-05
3.50203817988389e-06
4.51554164186295e-06
-2.74333713353474e-05
-4.15285942908857e-06
-1.85904415388339e-05
-1.1017455241458e-05
-6.984220452509e-06
6.05036699293607e-07
-2.49504608871955e-05
-9.88200530382983e-06
-4.12254136565091e-05
-2.07476941184443e-05
-5.83125804963692e-06
1.3487440633704e-06
-2.33063851590977e-05
-3.44950732504764e-05
-4.04693395731914e-05
-3.34224774716229e-05
-2.80172661333655e-05
-2.67954290675608e-05
-9.39968428588003e-06
-2.70059093377673e-05
-2.6167980314603e-05
-1.49121730125421e-05
-3.51006588851812e-05
-1.18201567034991e-05
-1.72929373924078e-05
-2.09494858966433e-05
-1.8520206263998e-05
-1.68660854252596e-05
-2.59852367895408e-05
-3.09702043244419e-05
-2.20200923739877e-05
-2.41794250396643e-05
-9.12065325571671e-06
-1.68214125401588e-05
8.210425290147e-06
-3.98491369858955e-05
-3.77091653876188e-05
-1.08494712964865e-05
-2.65922130196282e-05
-1.76835195630147e-05
-4.26546286251472e-05
-2.22478579639555e-05
-3.47500475812593e-05
-2.67304944617774e-05
-1.66424153101788e-05
-2.9669227355533e-05
1.6686352614793e-05
-9.18938073971241e-06
-1.13755499580664e-05
-2.77454649803058e-05
-2.94410386685353e-05
-3.16667451954241e-05
-2.07697166798858e-05
-2.55566716320607e-05
-2.27544518599727e-05
6.43131464268504e-06
-2.44939087179107e-05
-1.17985016188909e-05
-2.31230273059691e-05
-1.72558806468446e-05
-2.63543217265384e-05
-1.90168993296658e-05
-8.73294519484416e-06
-1.24363148776737e-05
-2.42912275181174e-05
-2.09987715696597e-05
-4.38457625921521e-05
-6.64189111954629e-06
-1.80966664171074e-05
-2.35762190960184e-06
-1.80419856906693e-05
-1.1153821442083e-05
-7.76799003825723e-06
-9.82435072081836e-06
-3.24381283769385e-05
-1.45975928030694e-05
-1.86951529321266e-05
-2.10656030115611e-05
-1.50021727519399e-05
-7.26334836825552e-06
-2.50500410089476e-05
-1.85637720230241e-05
-2.32767849561811e-05
-1.14419461774463e-05
-2.81871843084306e-05
-1.12953594878953e-05
-5.92874643991405e-06
-1.44220699849774e-05
-1.97482809227902e-05
-2.95529678909364e-05
-2.60678741716236e-05
-3.01828055305718e-05
-2.57794426736066e-05
-1.64993586597484e-05
-6.28640453883379e-06
-2.54992767743674e-05
-3.91910523337373e-05
-2.65800675069423e-05
-1.54996626351099e-05
-1.11695348652991e-05
-2.53234908942123e-05
-3.28630122338445e-05
-1.92938148690348e-05
-6.25924520526759e-06
-2.8115647995712e-05
-2.11776155110268e-05
-2.17703812210775e-05
-2.59787757382186e-05
-2.1905490809127e-05
-1.8346786940494e-05
-2.77132772846779e-05
-2.72146694871276e-05
-8.05821134685089e-06
-2.89395151647518e-05
-9.98511490255508e-06
-2.93627528875077e-05
-2.77725836575484e-05
2.57846516581282e-06
-1.77251255486173e-05
-1.92966884839595e-05
-2.105530294161e-05
-1.37361514236996e-05
-1.84498507254561e-05
2.0650497717728e-06
-2.89005501230867e-05
-9.12867208197019e-06
-5.3285870301554e-06
-2.49947807958035e-05
-2.31299313342112e-05
-2.07944624789871e-05
-2.64463925918651e-05
-2.42611620363391e-05
-2.67355635944624e-05
-2.46661545429422e-05
-3.47125583799871e-05
-3.17156610541586e-05
-3.39458392934692e-05
-1.60400533694958e-06
-9.33196927799638e-06
-1.40507987815612e-05
-4.18324468195099e-05
-1.43289127004919e-05
-4.30322978119743e-06
-1.90149029326875e-05
-3.73841782550693e-05
-1.3852687968281e-05
-1.03452835480466e-05
-3.0244217924587e-05
-1.9267680405851e-05
-1.63524687717905e-05
-1.98644800735183e-05
-2.24198826266576e-05
-1.46670325452324e-05
-2.84544757422183e-05
-2.54158070258337e-05
-1.26970487583222e-05
-1.44633176746237e-05
3.56495449083854e-07
-2.19592961309105e-07
-2.95662166865044e-05
-1.66963992702552e-05
-7.40104606640447e-06
-2.49808622218196e-05
-2.25052359110313e-06
-1.75462242115782e-05
-3.32396507579542e-05
-2.76410897504348e-05
-3.01447137223126e-05
-2.28966686722441e-05
-3.5273334511962e-05
-1.82033791361151e-05
4.93000324537512e-06
-2.44864918216318e-05
-1.60004321923493e-05
-3.14963311658142e-05
-1.21953806856157e-05
-1.60504958431886e-05
-2.47085614904886e-05
-2.98709282141171e-05
3.54539120281621e-07
-1.80303923076002e-05
-1.50593670096294e-05
-2.4208661346316e-05
-2.06107043467862e-05
-3.89794857628628e-06
-2.03294892367685e-05
-1.56717944028022e-05
-3.64962774353101e-05
-1.30522703454131e-05
-1.36146733789115e-05
-3.26699341703784e-06
-2.55270317632437e-05
-4.49957012150683e-05
-4.23473965780279e-05
-2.00672611394086e-05
-2.42332960544687e-05
-1.04965578354788e-05
-4.08783152995841e-05
-1.82757354357289e-05
-2.06060306440868e-05
-1.48324348777846e-05
6.85703178453539e-07
-1.09357622921451e-05
-7.97023339567287e-06
-2.86411566850415e-05
-1.90959398956037e-05
-3.82335707577591e-05
-2.92151066364961e-05
-2.68580372195369e-05
-2.87182636746184e-05
-1.19354474896206e-05
-5.31884261707484e-06
-1.46872512077515e-05
-9.87909186998132e-06
-1.68052897401963e-05
-2.37661015087233e-05
-4.97504292668197e-06
-3.21336688705399e-05
-2.50243134059202e-05
-2.9796393704271e-05
-1.77006242038102e-05
-2.45567391086231e-05
-3.41672256136054e-05
-3.35445585068966e-06
-3.27520328713183e-05
-2.18030422508855e-06
-4.05705692085985e-05
-1.25185180964516e-05
-1.75016521933704e-05
3.02564759776397e-06
-2.79813459464604e-05
-4.9826390723046e-06
-1.95214757605213e-05
-1.24782007582608e-05
-1.92818554366574e-06
-6.193535825333e-06
-2.69626836588098e-05
-2.65716754115669e-05
-2.36640147318906e-05
-1.11327138266052e-05
-3.29493127529148e-05
-2.54194721412213e-05
-2.12350578531526e-05
-3.96297971127027e-05
-1.75651808831657e-05
-3.82009175039369e-06
-1.92233696254218e-05
-1.65868456208051e-05
-1.26219266104212e-05
-1.99198248466516e-05
-1.84588134082497e-05
-1.02208621759287e-05
-2.70395779752657e-05
-3.71356123109559e-05
-1.89965777910399e-05
-2.07359807733172e-05
-4.27245140813278e-06
-1.08440915761486e-05
-2.49973961046004e-05
-6.49398067537081e-06
7.91553718686218e-06
-2.04718857252035e-05
-2.5085480958903e-05
-3.3262382697231e-05
-1.33439092306645e-06
-7.75122454402313e-06
-3.41674756935144e-05
-3.44830973479706e-05
-2.48452981934327e-05
-5.62983394441774e-05
-2.14223227191317e-05
-6.25549846461342e-06
-2.12778179795926e-05
-7.18839669923739e-06
-2.22255095541936e-05
-1.130054837614e-05
-4.58129245907732e-05
-3.31245837917322e-05
-1.94864491248592e-05
-3.71459429197307e-05
-7.88361317579921e-06
-2.72377166135907e-05
-2.47844252918056e-05
8.51923594927386e-06
-8.57369334213665e-06
-3.0462627328746e-05
-3.0401747467715e-05
-2.10551991083245e-05
-3.70765158905519e-05
-9.28522855292528e-06
-3.82273920347145e-05
-1.23881932787121e-05
-1.71831928360525e-05
-3.73451079373107e-05
-3.64654400204824e-05
-1.77386998857823e-05
-2.24204282451072e-05
-1.12313907646399e-05
-3.30837760723149e-05
-6.60181864225112e-06
2.07993588042857e-06
-2.0273451765788e-05
-3.89035015770989e-05
-1.3849353945084e-05
-6.88791906858535e-06
-3.37374172600143e-06
-1.66575866917584e-05
-1.24190921035785e-05
-8.47788008812169e-06
-3.16112387988093e-06
-3.80321107874822e-05
-1.87845060951001e-05
-2.35583849282976e-05
-1.85443904700946e-05
-2.30654392085495e-05
-2.25309412420453e-05
1.68510364709142e-06
-2.40889950697796e-05
-1.7540844414315e-05
-2.46191255090965e-05
-2.24218670187191e-05
-4.87705209242154e-06
-1.80330356458331e-05
-3.42720237216034e-05
6.19495472254719e-06
-1.11389784930375e-05
4.97021250101236e-06
-5.24599457752829e-06
-3.20712075384216e-05
1.72813024244058e-06
-2.50990200224002e-05
-2.92873794806439e-05
-2.35494037440855e-05
-1.45567856999469e-05
-1.42018293985117e-05
-2.11618217885081e-05
-2.44409361264043e-05
6.88219321181419e-06
-1.70780684155093e-05
-4.47289389808032e-05
-1.66030365967247e-05
-1.28862587213429e-05
-2.21917518868344e-05
-1.3981297715292e-05
-3.43894705185086e-05
4.10145937021209e-06
-2.87145527363785e-05
-2.70402382319798e-05
-4.09448600195243e-05
-2.72842696477172e-05
-9.67788444465663e-06
-1.7663095826067e-05
-2.87410841745189e-05
-2.75993029464174e-05
-1.4985712548706e-05
-1.35020219386042e-05
-1.15792870277402e-05
-3.11719722812245e-05
-9.79383233995368e-06
-3.37042074608854e-05
-1.12304831828171e-05
-9.16014802978833e-06
-2.67346248496537e-05
-4.04427738275219e-05
-1.31939761092715e-05
-2.91133033126704e-06
-2.27646843614168e-05
-2.51332007722977e-05
-2.42422157094127e-05
-2.42736653892559e-05
-1.74795213584476e-05
-1.79180797664539e-05
-4.64556298188426e-06
-2.30835349455554e-05
-9.80835851304318e-06
-2.67848755132041e-05
-4.98776370798188e-06
-3.38497375149147e-05
-2.23047806572676e-05
-1.54191644799984e-05
-1.48350644931862e-05
1.80667298050297e-05
-1.55414672113062e-05
-1.91254590508542e-05
-7.44889810789397e-06
-1.61317962180347e-05
-6.70963353023333e-06
-2.30098791023895e-05
-2.32565705239224e-05
-1.28447677744331e-05
-3.81719270174385e-05
-2.22434364784803e-05
-2.82888981707896e-05
-1.11684776345306e-05
-2.26788719717111e-05
1.46082133671501e-05
-2.30888885129378e-05
-2.08559503846363e-05
-2.69081693370785e-05
-7.43839901237981e-06
-2.35699703591408e-05
-1.90966996409189e-05
-1.2433032866578e-06
-1.87097073907042e-05
-1.13590720776563e-05
-4.84781201920067e-06
-1.2013348614928e-05
-3.45480989016242e-05
-1.89777062243569e-05
-3.75436578947733e-05
-1.9931834048654e-05
-1.64705141385717e-05
-2.04539778899619e-05
-2.31486900870338e-05
-1.34512001335529e-05
-2.06447459302372e-05
5.02885496737732e-07
-3.09720463136205e-05
-1.24412277492923e-05
-2.84361220281442e-06
-2.42678730579248e-05
-3.3512681024741e-05
-3.72866658253035e-05
-1.63384755473859e-05
-4.97649700696745e-06
-1.92619917163561e-05
-4.41194595129625e-05
-1.05612461339582e-05
-2.44662091499809e-05
-1.39073474493611e-05
-2.58456886326889e-05
-2.13686383823464e-05
-1.81344785633184e-05
-5.47097364231288e-05
-3.04131500250138e-05
-3.88882822135965e-06
-3.28261772008867e-05
-2.20225928112814e-05
-2.61013503409011e-05
-2.95165961959992e-05
-1.78519353040601e-05
-2.20018965370247e-05
-3.01761345517633e-05
-3.10738656077666e-05
-1.74795212399582e-05
-1.98040300017724e-05
-1.85875637272456e-05
-2.06081359731444e-05
-1.25693872124187e-05
1.2679402429798e-06
-2.01711517936802e-05
-3.54764312781717e-06
6.65486532635121e-07
-1.25096801618935e-05
-2.08449969212913e-05
-3.43659916392967e-05
-2.02741963927863e-05
-2.85538851225269e-05
-2.55618304864876e-05
-3.74085521015456e-05
-3.54911329131579e-05
1.00428300779236e-06
-2.57988603400655e-05
-3.00385377215417e-05
-1.71907934822061e-05
-5.49548794860935e-06
-2.23332829132529e-05
2.06320439963606e-06
-2.01292318872325e-05
-3.59453690775531e-05
-2.16069844994204e-05
-3.01171399285508e-06
-7.68632994393539e-06
-1.69987990490833e-05
-1.51479399407778e-05
-6.19645850120597e-06
-2.7420358496517e-05
-3.65074146686855e-06
-1.60465881351012e-05
-2.52037165633592e-05
-2.76444744408159e-05
-3.20633148360729e-05
-5.18397970826461e-06
-3.74915773479129e-05
-5.19181316170441e-06
-2.89944390249404e-05
-3.74699130270528e-06
-2.01288628584125e-05
-1.37721773904867e-05
-5.22856610911455e-05
-1.37389148409619e-05
-5.12917494402728e-05
-3.58439206116639e-05
-4.25887236436581e-06
-1.75666813925152e-05
-2.88248416109366e-05
-1.27063702646257e-05
-3.18082628671122e-05
-1.38241491178198e-05
-4.97532296536877e-05
-1.12649198746209e-05
-4.82326022432933e-05
-2.28313188851687e-05
-4.81813762069363e-05
-2.2227888650838e-05
-2.06479931799975e-05
-7.40738809886858e-06
6.7212724663755e-07
-4.41395191493186e-05
-2.93292135431912e-05
-1.53170721480562e-05
-1.64182248713393e-05
-1.79207683362615e-05
-3.19344145443063e-05
-3.08281842129398e-05
-1.45385749438191e-05
-2.76863643108023e-05
-1.01855867279025e-05
-1.02831872071882e-05
-8.63996853063792e-06
-3.14664220458022e-06
-2.45208244456767e-05
-1.17756991428405e-05
-3.4479676594038e-05
-1.63156485938842e-05
-2.17827559952621e-05
-1.55812168836945e-05
-3.60571550774985e-05
-1.22961281508734e-05
-1.23986385998869e-05
-2.84786904341156e-05
-3.323325614052e-05
-4.16155351036659e-05
-3.09471018125951e-05
-3.02423905080534e-05
-1.60324223519196e-05
-2.26812989759755e-06
-8.08138517398347e-07
-2.20413559033803e-05
-1.97698434916012e-05
-4.35564863793529e-05
-1.91875169173765e-05
6.8635825348024e-06
6.84425107740032e-06
-2.84625191024606e-05
-1.28756295715674e-05
-1.04579326035779e-05
-2.72225862011802e-05
-1.28229831460829e-05
-1.57481573474343e-05
-3.28648195209312e-05
-1.44264345501478e-05
-1.15689437384262e-05
-1.37500237647074e-05
-7.0742884910767e-06
-2.00076553723266e-05
-2.21284528855706e-06
-1.2072475440097e-05
-2.42968854067796e-05
-2.50833632553193e-05
-2.55107518486273e-05
-2.86255356604519e-05
-1.86071432187641e-05
-1.43474878477115e-05
-3.13321164787285e-06
-3.74175872731118e-05
-2.53918627828565e-05
-4.48342447641101e-05
-4.46232148257032e-05
-9.64612786200339e-06
-3.4629412239741e-05
-2.83196252277728e-05
-1.82856519307454e-05
-1.06952163322966e-05
-1.87675975880178e-05
-3.38614241196976e-05
-1.53181751830152e-05
-1.85197613742459e-05
-3.07643715212063e-05
-8.98279871516645e-06
-2.3929068062775e-05
-1.80443871183126e-05
-3.08737489410882e-05
-3.18528419941692e-05
-5.05500860445183e-05
-5.85774925971007e-06
-3.27691668513152e-05
-3.21595456189115e-05
-4.08270932123376e-05
-1.8325138282419e-05
-1.86708340291381e-05
-3.78848360991792e-05
-2.68237944232244e-05
1.94549346580712e-06
-9.91841469734905e-06
-2.59235973979261e-05
-1.87961526418538e-05
-2.07335009306017e-05
-1.8522167024223e-05
-1.40835423744352e-05
-2.11116224134297e-05
-6.45244799301404e-06
-2.604396111269e-05
-3.97749699284001e-05
-1.66764323587418e-05
-3.03030294244162e-05
-4.33218849738712e-05
-2.81638129192619e-05
-2.09777810369028e-05
-1.15416019256288e-05
-2.16881700496598e-05
-3.48234198528547e-05
-2.29186689622586e-05
-3.85316593533399e-05
-3.72913443829843e-05
-2.90708766507881e-05
-3.01938718916333e-06
-1.5391301971539e-05
-6.10859793058997e-06
-1.23561714743799e-05
-1.35155740261396e-05
-1.59243591734465e-05
-1.38136720428059e-05
-3.60038285619298e-06
-1.26889180796359e-05
-1.90853696526853e-05
-2.64503787321958e-05
-2.89996273943334e-05
-3.85132037082276e-05
-3.95778788591083e-05
-8.63235778164734e-06
-2.38430322019152e-05
-2.8951300556616e-05
-1.30039414520773e-05
-4.64203414857609e-05
-9.66506413556451e-06
-2.897277624689e-05
-4.4683074622207e-07
-1.47859846797514e-05
-2.01228235636258e-05
-1.18703707454225e-05
1.38285324404109e-07
-4.86963945127507e-06
-9.71600699253411e-06
-1.71992690176324e-05
-1.11571085059899e-06
-1.93619746104316e-05
-5.76366414509014e-06
-2.23214220453634e-05
-7.64866754727924e-06
-1.52728012221822e-05
-2.37404846246978e-05
-3.93899063959024e-05
-3.43816170550201e-05
-1.32402280168572e-05
-3.44740116020268e-05
-3.73913633648987e-05
-3.39830667169845e-05
-4.45520998018777e-05
-2.62610776078442e-05
-4.00276654542624e-05
-8.47371479396305e-06
-2.88523064926044e-05
-2.66254936657229e-05
-3.19119522054658e-05
-1.34201029622389e-05
-2.21851079376412e-05
-2.63374868410049e-05
-3.52707650266225e-05
-1.49782898690123e-05
-3.38623866930105e-05
2.73602551271905e-06
-1.71339640672488e-05
-1.23648044489594e-05
-3.05345850842656e-05
-2.07098193880885e-05
-2.53906991080948e-05
-1.85600849986671e-05
-2.57100121415942e-05
-4.74502875795029e-06
-7.75900892674878e-06
-1.3563193650965e-05
-7.29533685860899e-06
-1.17227854636387e-05
-2.66460788238159e-05
-1.10555258703458e-05
-3.23721070939435e-06
-3.4017278374993e-06
-3.82622635293539e-05
-5.74135228292372e-06
-4.86911590814803e-05
-1.39064265636177e-05
-3.64987086428915e-05
-3.37632043092507e-05
-1.06135547658169e-05
-1.19290571110714e-05
-1.78090866666891e-05
-8.46252333808149e-06
-1.26164941632751e-05
-2.75585804309794e-05
-3.59479283335766e-05
-2.71086557193303e-06
-1.57689860413089e-05
-1.22470693967025e-07
-2.22070218560475e-05
-2.15635425427634e-05
-4.76793169943003e-06
-1.9895231675599e-05
-1.73701097543856e-05
-2.21420596387015e-05
-1.21614238564934e-05
-1.50409014445542e-05
-3.94595330959331e-08
-3.46760408098778e-05
-1.91400972313012e-05
-2.08878170809294e-05
-1.65200123298474e-05
4.47378723633822e-06
-1.43699373238349e-05
-1.34408867305253e-05
-1.40135290208003e-05
-2.89798348642716e-05
-2.25587972473194e-05
-1.01389367984474e-05
-3.57758265267698e-05
-1.12560867001181e-05
-3.19039207897922e-05
-1.15346312230665e-05
-2.10080667692914e-05
-1.45353871945811e-05
-2.87246149431187e-05
-1.84435124090897e-05
-2.53735125527889e-05
-4.04751320525438e-05
-1.94448915856092e-05
-5.51686098656612e-06
-3.95283714929541e-05
-4.81742149025315e-06
-1.81780131448381e-05
-1.16880197052104e-05
-2.64437394564366e-05
-1.52150030836811e-05
-2.32981954393132e-05
-2.05421038664589e-06
-7.1600730326559e-06
-7.56541960766113e-06
-3.18774069869897e-05
-2.4779065406766e-05
-1.76660348949518e-06
-2.69319461196605e-05
-2.41539088399155e-05
-2.1350576378247e-05
-2.83668927107649e-05
-4.19595784302467e-06
-3.9845191338196e-05
-2.97366670127361e-05
-1.59900760465509e-05
-3.87805882006684e-05
-2.4814922518045e-05
-5.28171917322947e-06
5.94927039860056e-07
-2.46751008213314e-05
-1.26040339545846e-05
-4.59172154037097e-06
1.06148516127516e-05
-1.63067285459714e-05
-2.09470967050857e-05
-3.57233997938884e-05
-3.58146004930862e-05
-7.50191934264392e-06
-1.81326065858811e-05
-3.18191530116881e-05
-1.15183917590222e-05
-5.43470083083457e-05
-2.14423492254187e-05
-8.54390455427981e-06
2.44766151134741e-06
-1.7465705877107e-05
-5.18808734826756e-06
-4.27959458027009e-05
-7.2213831346569e-06
-2.08394588164785e-05
-3.26160724468761e-05
-1.05448703073234e-05
1.26564853510218e-05
-3.25247099512335e-05
-2.00506177899656e-05
-7.62552410394718e-06
-2.29049282861129e-05
-2.29878477227759e-05
-1.93651234525227e-05
-1.807137810202e-05
-2.56866795984778e-05
-1.772661783263e-05
-1.20336707515787e-05
-2.02712069274233e-05
-4.27615808192237e-05
-4.29413325764032e-05
-2.3173700414016e-05
-1.22444111448212e-05
-1.95398058634129e-05
-1.52890855918101e-05
-2.30406685307546e-05
-1.13148631284726e-06
-3.23443370922105e-05
6.86291349572948e-06
-1.94578752630036e-05
-2.47736797080914e-05
-2.06164253144662e-05
-1.6060871219917e-05
-1.04422022669592e-05
-2.59047684796359e-05
-3.10933518329072e-05
-3.33328827652159e-05
-3.08270402218696e-05
-9.96324847926132e-06
-2.81545972830764e-05
-4.5629090618772e-05
-1.62078596761538e-05
-7.88982834044126e-06
-5.72435332761631e-06
-2.03615012227353e-05
-1.97168622789006e-05
-1.01065165037693e-05
5.06038436746084e-07
-1.49287075156863e-05
-2.79642541630607e-05
-1.57066089901205e-05
-1.70175918796083e-05
-4.79367234186963e-05
-2.58710746355539e-05
-1.55389858789043e-05
-2.51617899754662e-05
-3.38981891485165e-05
-2.3445785970201e-05
-2.68533993001591e-05
-7.48186780477511e-06
-3.59967781359322e-05
-2.39195958338907e-05
-3.15495448513226e-05
-4.02405389986562e-05
-2.80603212225779e-05
-2.11577690232136e-05
-3.06434236984834e-05
-2.94422866064617e-05
-3.9015944646737e-05
-3.03824436306091e-05
-1.63012294301348e-05
-3.31705930271203e-05
-3.56927773469269e-05
-2.83625106321424e-05
-4.60808213451495e-05
-1.43059660047581e-05
-2.55652355802948e-05
-3.07633580192123e-05
-2.36092773181073e-05
-2.87263867288686e-05
-4.63407366407802e-05
-2.35775995560758e-05
-2.56035932237471e-05
-3.20743837896421e-05
-2.40770262839065e-05
-1.72636241376386e-05
-1.70332081442842e-06
1.09926712314116e-05
-1.19166111288377e-05
-4.67670413831868e-05
-2.90373019848776e-05
-1.72764917775562e-05
1.07555930423922e-05
-3.06939480638739e-05
-2.81397441962248e-05
-2.20273874986342e-05
-2.53931230531554e-05
-1.40758967855831e-05
-4.35627421184152e-06
-3.1788120434113e-05
-2.36711701142977e-05
-1.45008932212966e-05
-3.87588346631247e-05
-2.33994550103518e-05
-2.09202324226182e-05
-2.74251718976623e-05
-1.75925983682501e-05
-3.21255822941402e-05
-3.15054717078629e-05
-2.98043417304907e-05
-1.32125551205151e-05
-1.68666368229838e-05
-4.05936225184246e-06
-2.98274314695621e-05
1.97435558294777e-06
-8.19992299218832e-06
-1.49317151752242e-05
-1.2645468250413e-05
-1.64282082198897e-05
-1.8796490076193e-05
-4.29644015921385e-05
3.62230933645947e-06
-1.66533421805168e-05
-3.73953590522576e-06
-3.32867301478802e-05
-2.19037049892754e-05
-2.14005570081163e-05
-2.91844510902681e-05
-1.97176155078222e-05
-1.80530827062862e-05
-1.29805734729467e-05
-1.73381592270673e-05
-4.29587002908416e-05
-8.6983989681373e-06
-1.63014073593585e-05
-1.73027878685209e-05
-2.73255363597821e-05
-3.1708467178964e-05
-3.5044980305264e-05
-2.64930360678199e-05
-9.22531680010611e-06
-1.45486268819369e-05
5.99500249894273e-06
-2.63506512143615e-05
-2.50304631059797e-05
-1.91582702917991e-05
-2.03561942768327e-05
-4.37799291121782e-05
-3.01711896706089e-06
-2.43988242050049e-05
-3.41099695187508e-05
-1.08789298326683e-05
-1.8936803884816e-05
-9.47495767723144e-06
-1.54925470315425e-05
-1.27387481527553e-05
-3.07076963563103e-06
-1.51294436208121e-05
-1.01029622868923e-05
-1.90681533187672e-05
8.63925767482549e-07
-8.87682341418538e-07
-5.82871711763904e-06
-5.52433167357854e-06
-3.11715202827605e-05
-3.25521437779567e-05
-2.0397822107507e-05
-1.65351993473393e-05
-9.67619730956794e-06
-1.47495372020791e-05
-2.70544577107205e-05
-2.13519114051444e-05
-2.77568222173626e-05
-2.30194821759008e-05
-2.2498215484371e-05
3.18544325464633e-06
-2.26381590438442e-06
-8.79995884873965e-06
-6.60978683510231e-06
4.30092831581651e-06
-2.56292212101273e-05
-8.53397834054512e-06
-1.42904605457575e-05
-9.22788609977784e-06
-5.80241285277492e-06
-4.5157593187077e-05
-2.98475685424357e-05
-2.02436248593804e-05
-3.85676580839946e-05
-1.40455372065519e-05
-2.12107932245579e-05
-2.36408605752753e-05
-1.02983004395119e-05
-1.71292947504836e-05
-8.62399396475356e-06
-1.25386410307697e-05
-7.64331562603526e-06
-5.93599939695463e-06
-1.89048865241886e-05
-1.54104526591792e-05
-1.76457835828506e-05
-1.64601555797176e-05
-2.89720584365768e-05
-1.34768596911089e-05
-1.48094844853584e-05
-3.27355282341231e-05
-2.09552712770081e-05
-2.36719893215863e-05
-2.46780200598747e-05
-2.51400335751393e-05
-1.75244700609265e-05
-1.31757028869581e-05
-8.40467047243271e-06
-2.66003117495433e-05
-1.79883404266353e-05
-1.33243448106552e-05
-8.83158710700509e-06
-8.02975812627085e-06
-3.51449112847487e-05
-1.27422728137858e-05
-3.08016443540693e-05
-2.03914240164288e-05
-1.25056588695603e-05
-2.81182576353794e-05
-1.91572423209478e-05
-3.58742124113956e-06
-2.88735379155592e-06
-1.7634372309171e-05
-3.22200400918429e-05
-2.25493174566451e-05
5.30327897867411e-06
-3.22617909757791e-05
-3.07645582827924e-05
-2.52228932858351e-05
-3.48531492639992e-05
-4.53407867804383e-05
-2.55240115787885e-05
-2.2929954116427e-05
-3.80087667522749e-05
-2.5372277371168e-05
-2.8274415451389e-05
-1.83847859587338e-05
-2.51886166668921e-05
-5.27497555635588e-06
-2.07223198756255e-05
-2.43594108905389e-05
-9.88706632599198e-06
-1.55507836248305e-05
-1.91287563951505e-05
-1.14271721666631e-05
-1.63631290793442e-05
-2.48032012954651e-05
-2.48606042022325e-05
-2.95227052832599e-05
-2.54927509818901e-05
5.90972540015356e-06
-1.6935591574009e-05
-1.12947377536468e-05
-2.11352655231524e-05
-1.41468616345734e-05
-8.99457435628601e-06
-2.45285558902121e-05
-2.262027293552e-05
-1.01116750534417e-05
-1.41773962675134e-05
-1.064251682316e-05
-1.21740577855748e-05
-2.6822131190485e-05
-2.57668627867719e-05
-9.45500423482368e-06
-2.63253452653684e-06
-2.01696693699683e-05
-1.07531932279426e-05
-5.87191940098396e-06
-2.39979422174315e-05
-6.09498034949099e-06
-2.38924072571539e-05
-2.29067168119291e-05
-3.86632430214225e-06
-3.79255570124456e-05
-4.62484194561126e-05
-3.0942594437653e-05
-2.93861075994851e-05
-1.32043776526098e-05
-1.33921493003845e-05
-3.79329937452236e-05
-3.41272669438995e-05
-4.95405050167212e-06
-4.79097079841214e-05
-2.76611489721667e-06
-2.8615381690191e-05
-8.54045657039855e-06
8.84254812881617e-06
-1.05188744709492e-05
-2.77042980915195e-05
-1.23679112731818e-05
-1.6747603285422e-05
-1.67025679390277e-05
-9.28704409468921e-06
-1.19570432748545e-05
-2.11238745268582e-05
-4.88149395045572e-05
-3.7016220302498e-07
-2.2701408044691e-05
-3.29204236568286e-05
-2.53858213772356e-05
-5.64361807857346e-07
-4.03263506450154e-05
-4.08788494247398e-05
-4.21719864482803e-05
-4.1942978456158e-05
-1.7910747619879e-05
-2.92943377763117e-05
-2.45336944659589e-05
-1.61459088391401e-05
-2.4208610217808e-05
-1.11700061096489e-05
-2.13089984327749e-05
-2.22442361099079e-05
-1.86043683557607e-05
-2.21087884048994e-05
-3.41677781982288e-05
-3.28972300047665e-05
-1.57514888237449e-05
-6.08438402331521e-06
-2.39253494591576e-05
-1.10210661604384e-05
1.45866094026259e-05
-2.51700880931069e-05
-1.37665115864607e-05
-2.33345809885971e-05
-3.78447110962788e-05
-3.38394601311405e-05
-1.01680179313564e-05
-3.53763424222198e-05
-2.31105170752083e-05
-3.75925531009748e-05
1.55682855631678e-05
-3.82487548478934e-05
-1.32093667888536e-05
-2.63530154966557e-05
-1.62606241916255e-05
-2.85713999385921e-05
6.58379244971073e-06
-2.3322166809309e-06
-2.61946810492294e-05
-2.3055912428925e-05
-8.69291428744804e-06
-3.24942054318207e-05
-9.12653737959587e-06
-2.52014485401912e-05
-2.76802726742571e-05
-1.62457333739234e-05
-2.24233946065403e-05
-2.93487995880627e-05
-2.52994684592435e-05
-1.63140090997587e-05
-4.62932452195637e-05
-2.32205697674806e-05
-2.69563303247159e-05
-1.44065485453496e-05
-1.60012524973414e-05
-2.26974577330597e-05
-2.81399370660614e-05
2.65710842546996e-06
-1.30182914528454e-05
-2.6175078933533e-05
-2.35290931649136e-05
-5.24928384099112e-06
-2.10902727533884e-05
-9.13483574252968e-06
-3.07706155534649e-05
-2.97500260243861e-05
-3.79837054147654e-06
-1.07951142004568e-05
-3.4938957708687e-05
4.7458781252007e-06
-2.00172664754829e-05
-1.13367633629686e-05
-2.60877219864299e-05
-2.45233227558697e-05
-2.22744061579446e-05
-2.70563508044616e-05
-1.94907114322206e-05
-1.64611285085986e-05
-3.00545182664486e-05
-7.26736402291086e-06
-3.1312841605998e-05
-3.1405351440516e-05
-2.60120077914099e-05
-1.42437329954528e-05
-2.35575013659919e-05
-2.03517445394767e-05
-3.00948384942574e-05
-1.59235708205947e-06
-1.29135566265709e-05
-4.48508623170086e-05
-6.57567327038979e-06
7.58499586613199e-06
-1.11391051287115e-05
-1.34694643823941e-05
-1.58239731173009e-06
-4.18471820311168e-05
-3.48113227455747e-05
4.8249266927828e-06
-1.73035754716972e-05
-1.23047436697971e-05
-3.63598837808498e-05
-3.05717448648876e-05
-3.76707302217409e-05
-2.04231742435001e-05
-5.11474675590864e-06
-1.13758177892412e-05
-2.52500953322705e-05
-3.30124640208453e-05
-1.76275752708757e-05
-1.32535766548361e-05
-6.60670452015325e-06
-4.13373829359093e-06
-7.61604896966681e-06
-2.58350088717367e-05
-1.39393004539625e-05
-2.89638733147226e-05
-2.5243307318023e-05
-2.08138342493863e-05
-1.7869068279104e-05
-1.35435167689421e-05
-1.61488829010653e-05
-3.57697834308252e-05
-1.69119473719476e-05
-2.16304287242796e-05
-5.77703022686717e-06
-2.29809596142398e-05
-3.19409144843544e-05
-1.61667196046355e-05
-2.0840755458104e-05
-4.5878935182608e-05
-2.08958753921164e-05
-1.93799891194516e-05
-3.55626368222978e-05
-2.35314797852168e-05
-5.531521598929e-06
-1.83693239653372e-05
-2.77732007471909e-05
-2.53507480370124e-05
-2.51512542871181e-05
-2.00539070356779e-05
-1.60325177237205e-05
-3.27023737643173e-05
-2.9001166338047e-05
-3.08648868322651e-05
-2.46903940208668e-05
-1.93366230697239e-05
6.51499274266239e-06
2.64119518267237e-06
-2.17510422112577e-05
-1.50448094324537e-05
-1.28495616501139e-05
-2.39241685732397e-05
-2.59212765534909e-05
-1.80050241907548e-05
-3.57486367440734e-05
-2.12823979075182e-05
-9.45296276418592e-06
-3.7568442121585e-06
-4.20714123792465e-05
-2.12409347245515e-05
-3.52852786452114e-05
-4.4434365676145e-05
-4.36210882834775e-05
-1.72190747538619e-05
-9.42822042781467e-06
-3.30832601261041e-06
-2.62149104802439e-05
-1.36333781766843e-05
-3.20357578055927e-05
-3.41686423609969e-05
-1.97636907165756e-05
-2.50966410462445e-05
-1.86339356066915e-05
-3.28230930908472e-05
-1.24537613807637e-05
-2.27691378696826e-05
-2.56059218827202e-05
-9.41467002371656e-06
-1.02974967256658e-05
-1.26656227567358e-05
-1.71249320605062e-05
-2.68470617277505e-05
-1.6929019622819e-05
-2.63829752359889e-05
-2.78374099675545e-05
-1.50488815287467e-05
-1.29678157395934e-05
-2.43136627491886e-05
-3.14680395529497e-05
-5.44162736293631e-06
-1.88966251981694e-05
-1.74940218736691e-05
3.0965592232988e-06
-9.66767019876997e-06
-1.4776726716096e-05
-2.66246178751271e-05
-2.41315264581014e-05
-1.05209564215574e-05
-4.52978523213303e-05
-6.43188830605272e-06
-1.56140519582099e-05
-4.89469934518265e-06
-1.80353125608778e-05
-2.38666494454972e-05
-3.16251506292417e-05
-3.22243187602248e-05
-3.86340337364597e-05
-3.42158774714306e-05
-2.07717087698411e-05
-1.18961455425828e-05
-1.54403548959232e-05
-3.10765348316432e-05
-7.19199374658035e-06
-7.05437122296877e-06
3.3682465887398e-06
-2.00801282337684e-05
5.40263701089626e-06
-9.82894863740863e-06
-3.08759879052751e-05
-1.96499102530058e-05
-3.11394528040567e-05
-2.86479847206139e-05
-7.71771224986419e-06
-2.16212665833422e-05
-2.74682344516074e-05
-2.39052203039509e-05
-2.02479621034002e-06
-2.09317855158347e-05
-1.73309461388734e-05
8.75065379614412e-06
-2.88495433379812e-05
-1.02924004230564e-06
-3.90664383169471e-05
-3.02465716198506e-05
-2.63843064891514e-05
-3.22850172918703e-05
-3.43271172058596e-05
-1.71612501571458e-05
3.52489650370466e-06
-2.34901417111442e-05
-3.02105366182817e-06
-9.98083453370818e-06
-2.99272902779157e-05
-2.53243126090337e-05
-1.95410048624004e-05
-2.90403739157597e-05
-4.45935016255881e-06
-2.04015639491902e-05
-2.37080206055727e-05
-1.40915339860573e-05
-2.50268409874559e-05
-2.94605385868683e-05
-1.85591808586897e-05
-2.98178678066252e-05
-2.0817266365614e-05
-7.87593765313687e-06
-1.82761027873285e-05
-9.22150193214752e-06
-2.55899725577872e-05
-2.98059589782134e-05
-5.78131743370627e-05
-5.07967783523287e-06
-4.81398808879135e-06
-4.716741556123e-07
-1.44791759607992e-05
-1.3265419008155e-05
2.11066568114348e-06
-2.6975751678229e-05
-1.76783282125543e-05
-2.81324964339221e-05
-2.42826204766962e-05
-1.79122064588936e-05
-3.35713485383881e-05
-2.62217711457245e-05
-1.99178581322415e-05
-2.36121031998695e-05
-2.22236500028871e-05
-1.72040677602107e-05
-1.26830628957367e-05
-2.48909676780129e-05
-1.77745552956391e-05
-2.87322803849188e-05
-2.88790331790853e-05
-7.03634554991381e-06
-1.89184288705872e-05
-8.5628858015481e-06
-6.94584406366645e-06
-2.87097633393543e-05
-7.7874353338233e-06
-3.03909396184256e-05
-3.13679587588014e-05
7.13170283897154e-06
-1.25063437717694e-05
-4.09499971791498e-05
3.71158397484488e-06
-2.12106131869809e-05
-3.61406732177626e-05
-2.3363185091928e-05
-1.27169554466352e-05
-7.0977136041047e-06
-3.2063440509321e-05
-9.37060297165238e-06
-3.04893732963291e-05
-1.74560178181054e-05
-3.43512095089462e-05
-2.50751337649899e-05
-3.39858940859758e-05
-1.25488391079454e-05
-5.80848488335551e-05
-3.20723186781261e-05
-2.41751767804173e-05
-3.00079840736003e-05
-2.67402265218378e-05
-1.84323986120973e-05
-9.8628645102194e-06
-2.13461398039138e-05
-3.01599976580012e-05
1.23085673812784e-06
-2.43829893677943e-05
1.97646161057387e-06
-8.9142592637266e-06
-1.22348476656744e-05
-1.11921773525665e-06
-5.40494680301996e-06
-3.17485210133215e-05
-1.12779038983859e-05
-2.56086730765938e-05
-2.32229792361115e-05
-8.69146291754245e-07
-7.39269741493223e-06
-2.64912994412676e-05
8.14119713867118e-06
-1.44038072321446e-05
-3.16927887582414e-05
-2.94731686406415e-05
-8.82824304309028e-06
-2.08068159089291e-05
-7.32802254497608e-06
-1.62033291069764e-05
-4.81264594096219e-05
-2.96986630059865e-05
-2.50547796725428e-05
7.8042238026204e-06
-3.00616527056902e-05
-2.34983895732988e-05
-2.55801633254396e-05
-1.25564284077453e-05
-1.82400190707497e-05
-2.86859227843597e-05
-1.94282338818176e-05
-2.87691392349921e-05
-3.87707068903534e-05
-2.14260872648402e-05
1.85133068410749e-06
-2.64108929684334e-05
1.74685907068075e-06
-3.24312372571341e-06
-2.97612208150419e-05
-3.33927157993939e-05
-3.70595012726365e-05
-4.65682477147714e-05
-1.17895513079259e-05
-7.52439378517043e-06
-8.7996995130693e-06
-6.86713493839688e-06
-1.42878852916834e-05
-3.76471767371389e-05
-2.63547542274713e-05
-4.15073052885504e-05
-1.09857589993668e-05
-7.30164529150117e-06
-8.2073828082001e-06
-3.99380537461143e-05
-2.88868919078315e-05
1.69264562219081e-06
-2.07181895271255e-05
-8.96183247333061e-06
-2.64253190400997e-05
-2.01995760007266e-05
-2.56887959894826e-05
-1.26204621488658e-05
-2.85275738294093e-05
-1.40189461079484e-05
-1.60661834640048e-05
-3.17715519815219e-05
-9.40600503834637e-06
-2.12808466610411e-05
-3.46546844675222e-05
-1.49337204799104e-05
-2.16547623727847e-05
-1.95856195446264e-05
-3.71940105816294e-05
-1.78842660383203e-05
-2.25931493629669e-05
-1.06947392529845e-05
-3.10584931440115e-05
-1.93847865508557e-05
-3.80929135586057e-05
-3.31053525417005e-05
-1.47650795728099e-05
-2.99128372198722e-06
-1.01990216474882e-05
-1.41710333633008e-05
-2.3446075313997e-05
-1.86725633054119e-05
-3.50041737805334e-05
4.77084377392448e-06
-1.80940524648409e-05
-1.17497251464525e-05
-3.03591368769664e-05
-2.83035481036625e-05
-2.86016257183706e-05
-8.064500087908e-06
-6.73032792779345e-06
-3.39403267878116e-05
-2.14738236220185e-05
-1.74222766184073e-05
-2.02695142242675e-05
-2.21164546843973e-05
-6.69194556666728e-06
-2.16757711434875e-05
-2.75926070463968e-05
-4.03614358406127e-05
-2.61621114312556e-05
-2.33895072910462e-05
-1.9140206335553e-05
-2.17339017109942e-05
-2.25585578458953e-05
-4.30092217065287e-05
-2.57204374472001e-05
-9.1865528432292e-06
-2.57709533291926e-05
-2.28443538171929e-05
-1.62589387342112e-05
-7.7227605671232e-06
-2.19407298869391e-05
-3.13587036976276e-05
-8.5568038489255e-06
-1.12823928589299e-05
-1.5561400646997e-05
-1.56998323926781e-05
-2.69532526357754e-05
-1.14403848039019e-05
-7.18497368524868e-06
-9.56559456776437e-06
-1.4885323719195e-05
-4.35288066803409e-05
-2.55617030087051e-05
-3.72707859805711e-05
-4.90694881684763e-05
-2.28236208656659e-05
-3.15161318960493e-05
-1.93279949374129e-05
-3.83243599147601e-05
-3.36185169547485e-05
-1.74453274880614e-05
-2.16649565258571e-05
-1.60628030014292e-05
-2.2052629948679e-05
-1.9596789181803e-05
-2.51461500281632e-05
-2.76362506953535e-05
-3.11161261469511e-05
-1.72146223639466e-05
-2.69028227153738e-05
-3.39658686908115e-05
-2.30784858321367e-05
-4.20024082668393e-05
-4.27108280713637e-05
-2.92877817017349e-05
-2.12445146077225e-05
-3.83442574244053e-05
-2.13991874066149e-05
4.66705521223371e-06
-3.89345091691932e-05
-3.22922627664381e-05
-2.40582696885379e-05
-3.97023373866278e-05
-1.59287297668553e-05
-2.49686864444275e-05
-2.13296434917183e-05
-8.46858534521497e-06
-2.24990098403425e-05
-2.82001931595886e-05
-1.32639732283936e-05
-2.59186890320422e-05
-2.49343932409522e-05
-1.30978352025691e-06
1.07038277970733e-05
-1.45797829230771e-05
-1.66282949865486e-05
3.66315416879374e-06
-5.1524670660933e-05
4.7238455000912e-06
-4.67652837001841e-05
-2.6932810686974e-05
-2.00083331246406e-05
-3.96078872917615e-05
-2.70839385038719e-05
-1.93154621355813e-05
-1.08240266595781e-05
-1.72235014337396e-05
-1.15009410207844e-05
3.73274942481778e-06
-2.48804238396244e-05
-1.44169062785628e-05
-1.56872760458633e-05
-1.23081975266562e-05
-1.45232280379169e-05
-9.77836633330292e-06
-2.1792645679421e-05
2.94744894960895e-06
5.29843565482874e-06
5.57130839616097e-07
-3.83171459197081e-05
-9.41433773755715e-06
-2.96717018762276e-05
-1.14725255342485e-05
-1.4781077009189e-05
-1.49290390639233e-05
-2.37029330825684e-05
-1.81508068919029e-05
-2.57906844211393e-05
-1.91166970081891e-05
-3.09157479437772e-05
-2.05101453453614e-05
-3.02341952315768e-05
-5.70229210700528e-06
-2.96674105799614e-05
-2.00039359131214e-05
1.12910078235216e-06
-1.91688577370712e-05
-2.5934946471624e-05
-2.57717946524049e-05
-3.47393247644288e-06
-1.04607527746029e-05
-2.52405480666751e-05
-4.24527727424893e-05
4.43416072123094e-06
-3.06561226410129e-05
-1.38036769226425e-05
-2.51357949972484e-05
-1.31985384777308e-05
-5.69382533201544e-06
-1.26241618770518e-05
-8.71059390960196e-06
-4.63703903634942e-06
-2.04733025473328e-05
-5.26080261846263e-06
-8.88896708316774e-06
-4.56625133617434e-06
-1.4240419920641e-05
-3.05744928805448e-05
-1.81709982296033e-05
-1.97795461469496e-05
-2.20095818984765e-05
2.77057263329103e-07
-2.25382651072138e-05
4.93134216369828e-06
-2.58944851188075e-05
-2.58906024466922e-05
-2.44501725804699e-05
-7.85489715673957e-06
-3.2557779284334e-05
-4.05453610186749e-05
-2.65287589210447e-05
-3.00534223026491e-05
-1.41366797359167e-05
-1.6932982350408e-05
-1.66913391176713e-05
-1.21049139929509e-05
-2.04287789372672e-05
-1.57822542026014e-05
-2.08475643611295e-05
-3.61146086520541e-06
-1.19176219825366e-05
-1.65307746953687e-05
-3.24849778180595e-05
-2.82400229627008e-05
-3.38103479982943e-05
1.08886037498079e-05
-6.79136263888475e-06
-2.49336384126164e-05
-3.52913075799241e-06
-4.51170876626264e-06
-6.14198834208726e-06
-2.17164573560164e-05
-2.53120545735937e-05
-2.29722732975032e-05
-4.53346766881408e-05
-2.25356865100545e-05
-2.29418514139631e-05
-2.97698529696169e-05
-2.10618121890916e-05
-2.20153577783842e-05
-1.76672494424524e-05
-1.91103907707038e-05
-3.53245889655204e-05
-4.6712195987732e-05
-2.42657191482376e-05
-2.31354442860814e-05
-2.26790213282066e-05
-3.10956896052705e-05
-3.55655732064475e-05
-1.95929285319962e-05
-3.8398787085551e-05
-1.37234713832795e-05
-1.71515882609584e-05
-2.22050084809649e-05
-3.21956537838093e-05
-1.00158104375835e-05
-1.3320414654543e-05
-1.94549519481419e-05
-1.61194238004508e-05
-2.03649801778793e-05
-7.13902551441962e-06
-1.17820825990974e-05
-1.15621297708623e-05
-1.9243303582207e-05
-2.16498424666523e-05
-3.00817278159938e-05
-2.94939887512778e-05
-2.03155004073144e-05
-8.51081182294889e-06
-2.84033332192166e-05
-2.55683923391527e-05
-2.53599910191458e-05
-2.41017983607077e-05
-1.84200517710381e-05
-3.63645671693623e-05
-1.90614751989505e-05
-2.21191512995302e-05
-3.03478433545893e-05
-2.48507109511074e-05
-3.2350406481965e-05
-2.51592558887727e-05
-9.86387013241034e-06
1.03952673231402e-05
-2.18706835415088e-05
-2.34003174992211e-05
-1.39633883801784e-05
-1.53137029608457e-05
-1.35686808270592e-05
-2.06867205651595e-05
-2.26039444215191e-05
-2.24545699738159e-05
-2.57984026515359e-05
-1.60155455498972e-05
-4.28382218659315e-06
-7.25385688285017e-06
-1.42864893739499e-05
-3.13808303052315e-05
-1.62160454425028e-05
-1.9227689107156e-06
-1.79334700560214e-05
-1.78437801917235e-05
-1.52140790904132e-05
-1.97953719928247e-05
-1.09094010985005e-06
-1.07901723288701e-05
-2.46675604509327e-05
-1.29309435589699e-07
6.09316560089312e-06
-1.91163168437188e-05
-1.31099112664692e-05
-2.84977029115582e-05
-1.82955326837399e-05
-2.0633839496946e-05
-3.22488465222057e-05
-1.83921190982e-05
-2.34886204512569e-05
-2.51611466412042e-06
-2.26945372547142e-05
-2.24993578897476e-05
-4.17315625614712e-06
-4.08514731373647e-05
-2.17619218381329e-05
-2.43255599837932e-05
-2.9654727566256e-05
-1.58792149639724e-05
-1.16201192929692e-05
-2.50719432799858e-05
-2.15333915586698e-05
-1.82375680421072e-05
-1.72669917797654e-05
-4.86208069847977e-06
-7.38208157515794e-06
-4.54935123240798e-05
-1.61968310643719e-05
-2.09295632142468e-05
-1.86197491658762e-05
-4.98025279551745e-06
-1.28507881224444e-05
-2.17108969168241e-05
-9.74714399730623e-06
-4.76361954444025e-05
-1.91818037746284e-05
-1.77203961458454e-05
-4.34748483968393e-05
-1.76773684308424e-05
1.09531069463542e-06
-1.38786886537546e-05
-3.30280089497376e-05
-2.5803065481308e-05
-1.33326464012415e-05
-2.41318067108279e-05
-1.02040215494945e-05
-1.94886418756809e-05
-1.1124646320876e-05
-3.98099715483921e-05
-4.75164573693236e-05
-4.23424389331501e-06
-2.55568134075248e-05
-2.33390576599348e-05
2.9791478230376e-06
-2.19693879917662e-05
-1.18545949547063e-05
-5.24000566338488e-05
-3.03448671113075e-05
-3.2150787746533e-05
1.32938796943835e-06
-1.12380323037765e-05
-2.54246041039943e-05
4.50514812062616e-06
-1.22630145613059e-05
1.69841845637361e-05
-2.78959385472093e-05
-1.64750912869592e-05
-3.58301367240173e-05
-3.44541118584042e-05
-2.67051072555405e-05
-3.11275142597301e-05
-2.51045471048203e-05
-1.32985042456662e-05
-1.4700997693191e-05
-3.60169838239919e-05
-1.53660883233488e-05
-6.85619038790179e-06
-1.00258353936605e-05
-1.57201797990764e-05
-1.72527853257716e-05
-1.41474829235294e-05
-2.3130347075202e-05
-7.37966240071243e-06
-2.14044420384354e-05
-1.54401940284004e-05
-2.22976939687869e-05
-4.12410077611937e-05
-2.90930217783856e-05
-1.95746434668454e-05
-2.65717367734391e-06
-3.63397002354533e-05
-1.41785429423332e-05
-1.6104151984082e-05
-1.93487762958037e-05
-1.92419082966899e-05
-3.50003684967328e-05
-2.03927518879683e-05
-2.87197270639096e-05
-2.09241757182729e-05
-1.83660320910694e-05
-4.13163949925396e-06
-2.01966461184969e-05
-2.75454800046511e-05
-1.49780134123143e-05
-3.60818534429316e-05
5.67387799511399e-06
-3.62158665032375e-05
-8.91700154703088e-06
-2.42456141590637e-05
-9.74799595139021e-06
-3.13958288480809e-05
-2.61807968489031e-05
-1.8277630175958e-05
-2.89237923946112e-05
-2.91076147690229e-05
-4.08960416900414e-06
-2.29753401274377e-05
-2.70564566421871e-05
-3.91751003613001e-05
-6.12217062636079e-06
-8.65044066136952e-06
-2.7551338571799e-05
-1.62751699731407e-05
-2.13843945712449e-05
-4.85726877968666e-06
-2.60775391381322e-05
-1.66127313705137e-05
-2.29708679115863e-05
-3.18418795721563e-05
-1.23723418055767e-05
-1.91056452265152e-05
-2.99646213979685e-07
-3.65485407399367e-05
-2.9037364202714e-05
-8.66933535477909e-06
-1.82075637480681e-05
-2.57487654857576e-05
-9.44887950204499e-06
-8.9599781639227e-07
-7.11239214427636e-06
-2.67647835782826e-05
-1.4721524776263e-05
-7.3383673307233e-06
-1.99249875446035e-05
-2.46340421550179e-05
-1.73076150147634e-05
-3.58607037767714e-05
-2.43810153761397e-05
-1.76989493434015e-05
-3.61962665273985e-05
-2.64491694512919e-05
-3.31312249966571e-05
8.32191897712731e-06
-2.19448654067701e-05
-3.28439888989712e-05
-2.66814747700696e-05
-1.99997417043957e-05
-2.01438143124528e-05
-3.63321013770936e-05
-2.62083950250539e-05
-1.07524155582541e-05
-1.07066913369507e-05
-1.93181919193478e-05
-9.53435622920481e-06
-1.54657462400646e-05
-2.66090476467817e-05
-1.83399436240102e-05
-2.80131214350412e-06
-3.71383059146331e-05
-3.31241560139947e-05
-6.44969282903416e-06
-2.51640138153417e-05
-3.10378805705047e-05
-5.31279564804707e-06
-2.39227179856075e-05
-1.38927788940726e-05
-1.28410177183949e-05
-3.13279577419072e-05
-1.20098874369327e-05
-2.69134515978321e-05
3.6153499688222e-06
-9.56829287963228e-06
-1.45784323923202e-05
-6.75112339906448e-06
-2.66462227580798e-05
-2.34988553003098e-05
-2.78390204913596e-05
-1.60779701653871e-05
-7.86105684637905e-06
-8.49839099485881e-07
-6.81563686654837e-06
-1.67501534208558e-06
-8.72755650546615e-06
-2.57370208286839e-05
-2.96161426712351e-05
-4.31020886176987e-05
-3.69940424885412e-05
-1.66864552179548e-05
-4.75424993498691e-05
-9.95211641569179e-06
-1.79236760445436e-05
-3.35197029956739e-05
-2.62307854356354e-05
-5.54240359502703e-05
-4.1212546107575e-05
-2.53972037076953e-05
-1.24447929029405e-05
-2.00945430481254e-05
-5.07563711738157e-07
-2.28198471574213e-05
-1.04371844872847e-05
-2.32973400534948e-05
-1.19256322980464e-05
-1.4788507547287e-05
-2.57153232589292e-05
6.78680873428507e-06
-3.33824078939263e-05
-1.24484675729658e-05
-1.37765841765117e-05
-1.99494666117657e-05
-3.21245741905868e-05
-3.78873841957952e-05
-2.17824740381948e-05
-2.0065881000646e-05
-2.40733017708363e-05
-3.26174121980537e-05
-2.44509855828068e-05
-2.60749881433468e-05
-9.5332107888773e-07
-1.71012358132034e-05
-7.94077991038462e-07
-1.99387802041563e-05
-7.81779037884944e-06
-3.36984188605603e-05
-3.76551042152662e-06
-2.77292285370108e-05
-2.28888421949877e-05
-2.32612597855465e-05
-1.84409825373048e-05
-1.23117919538722e-05
-4.55978450745071e-06
-3.84389289984133e-05
-2.23811204333257e-05
-4.29959030572173e-05
-2.86398184920098e-05
-2.46239081049685e-05
-3.33910338214718e-05
-2.14334678537119e-05
-2.99577634894274e-05
-1.02127802795176e-05
-7.28838993668368e-06
-2.27834233100525e-05
1.07302275127617e-06
-1.11404618614004e-05
-2.92806156180647e-05
5.86858495654895e-06
-3.10385297196102e-05
-3.88351017095739e-05
-2.97614047333794e-05
-3.00933582532006e-05
-6.82376832854864e-06
-1.60268788733304e-05
-1.39504044168766e-05
-3.48471176222194e-05
-8.16694204530892e-06
-7.00903501493465e-06
-2.65059628618734e-05
-3.5389766927556e-05
-2.3684234221295e-05
-2.90390721320538e-05
-8.7805849503428e-06
-2.9431430432388e-05
-1.57485721663414e-05
-1.08871637418477e-05
-2.91625051354317e-05
-1.48668151114293e-05
-1.92148910008515e-05
-2.13438138284218e-05
-1.58613185164076e-05
-3.08671110832925e-05
-3.0564505074607e-05
-1.47538610433391e-05
-3.64398994283764e-07
-2.07084376770659e-05
-4.06696850618937e-05
-3.38475899701798e-05
-1.42469679872414e-05
-2.38822799464419e-05
-1.84940345617704e-05
-1.63583890859618e-05
-3.39287769093308e-05
-1.76072305428771e-05
-1.96269093699885e-05
-8.53142260226363e-06
-3.23434664998927e-05
-2.92257288512598e-05
-1.96145352951276e-05
-3.66897619010375e-05
-2.41664280514881e-05
-1.60004694586699e-06
-1.24498623660307e-05
-6.52201336139325e-06
-1.39030071293714e-06
-2.14534125390417e-05
-8.42509616620618e-06
-1.792781795015e-05
-1.79459066109908e-05
-8.72386205709365e-06
-1.7576635565403e-05
-1.88787807743655e-06
-5.41872474747526e-07
-2.83095881487e-05
-3.47023090766048e-05
-2.05079454277496e-06
-3.70463013819378e-05
-3.47575826356224e-05
-9.66814368809922e-06
-2.78491797071546e-06
-1.5293434378607e-05
-1.87416598378264e-05
-1.03770157935383e-05
-3.01213187235769e-05
-1.94173548298215e-05
-1.12040932236392e-05
-2.04953878971702e-05
-2.65036985419447e-05
-1.23002376073736e-05
-1.93522205804132e-05
-3.42085616329345e-06
-3.88923822690727e-06
-3.36454602145924e-05
-2.09096117397375e-05
-1.5099825959035e-05
-6.839147939618e-06
-3.27016035917428e-05
1.01535591831466e-06
-2.03436837337987e-05
-1.72002251167808e-05
-2.30196852401128e-05
-2.66018844856807e-05
-2.90848252501182e-05
-3.17439735192451e-05
3.79547521539675e-06
-2.63654439018239e-05
-2.99821995951051e-05
-1.96009225180806e-05
-7.47023839057686e-06
-2.21915062809695e-05
-1.28382719589551e-05
-2.57754772810124e-05
-3.42186261844754e-05
-1.61143723186554e-05
-1.50813404112191e-05
-1.8541006008229e-05
-6.52432306359394e-06
4.73976611534748e-06
-2.1255635169482e-05
-3.83528539431425e-05
-3.42186874209966e-05
-3.30276200140025e-05
-3.12817391820399e-05
-1.86473510953261e-05
-3.08159974993433e-05
-3.64143624089521e-05
-3.79493095657284e-05
-1.34560516393167e-05
-2.08274778354759e-05
-2.48899179543401e-05
-2.48742433105096e-05
-2.21202894493304e-05
-3.13448674567564e-05
-1.06971033024791e-05
-1.76902950208241e-05
-1.04213540068334e-05
-1.21600202106397e-05
-2.88831520259221e-05
-1.32081643845894e-05
-2.12533294541467e-05
-2.61985698201043e-05
-2.78363007462429e-05
-3.85892471548611e-06
-1.71807179066501e-05
-2.62070420571084e-05
-2.79256076230512e-05
-1.37459215378049e-05
-1.58129616397338e-05
-1.73129026660457e-05
-2.61752085235731e-05
-1.85380919309167e-05
-4.87033823975871e-06
-2.03241660847548e-05
-1.89666061558331e-05
-8.78524875950163e-06
-3.59859018949976e-06
-3.12341544390695e-05
8.25317984221087e-09
-4.19061183692444e-05
-2.88283342662485e-05
-3.54061097168507e-05
-3.86240816426405e-05
-2.58054558137192e-05
-2.2826026959416e-05
-2.16414584976392e-05
-8.05972677159258e-06
-1.03130928658075e-05
-3.14889874875989e-05
-3.23752228155278e-05
-3.54949393033375e-05
-1.12164111194561e-05
-4.5675316086068e-05
-1.8860386902856e-05
-2.54574978853606e-06
-1.44149937059633e-05
6.26838853483804e-06
-1.8905108685141e-05
-3.23355941757123e-05
-6.56980141570476e-06
2.41491514186543e-07
-3.41665407332023e-05
-2.76638489713601e-06
-1.87414450443793e-05
-1.25024933230188e-05
-1.27108844368002e-05
-2.38960524033728e-05
-2.11837640087589e-05
-1.34342956864932e-05
-3.88239020342367e-05
-1.77613189205878e-05
-9.473061897944e-06
-1.21557645393122e-05
-1.26396082237021e-05
-1.79869297653362e-05
-1.490660265319e-05
-1.21166512960532e-05
2.87183057190153e-06
-2.28418646768137e-05
-2.91275763746581e-05
-1.08943487819831e-05
-1.61703430313566e-05
-8.13103157913788e-06
-2.21268610696882e-05
-3.9788432931474e-05
-2.90484314449208e-05
-2.15642384603728e-05
-1.77221950655813e-05
-2.90467547342015e-05
-1.23575554917204e-05
-1.11219643821237e-05
4.00063366625236e-06
-1.8182164240016e-05
-3.07838201666251e-05
1.75344038421377e-06
-3.48148001545066e-05
-1.55133062622108e-05
-3.49472968590652e-05
-3.85702956605889e-06
-2.63973196104902e-05
-2.77338156956915e-05
1.00961541033937e-05
-8.85815342831444e-06
-3.20030991589642e-05
-1.36043393829438e-05
-1.65987518142504e-05
-2.80663562194574e-05
3.93973287053117e-06
-1.80109258564692e-05
-7.63359365412534e-06
-3.02654556100152e-05
-4.19126901333438e-06
-1.57484915236218e-05
-1.62950449299062e-05
-1.0079732866718e-05
-3.15418575847076e-05
-2.53144641764921e-06
-2.06589640079622e-05
-2.4543857062683e-05
-2.13084218553574e-05
-2.34741314854017e-05
-4.38262083091017e-06
-3.4014569438855e-05
-1.686565544103e-05
-3.79180573750007e-06
-1.99975758145763e-05
-3.09510542369818e-05
-1.91841974503277e-05
-1.17539594991512e-05
-1.78597118973099e-05
-3.1840802635761e-05
-2.63639423966502e-05
-2.75037201879924e-05
-2.85197766185673e-05
-6.51586375739524e-06
-2.80504911626731e-05
-4.89115246816011e-05
-1.42863802016349e-05
-2.54209532427004e-05
-3.62225768564781e-05
-1.1573453117712e-05
-4.54364201358753e-05
-2.34840348251692e-05
-3.06326929522316e-05
-1.6420753688256e-05
-5.3693954903628e-07
-1.39690635915006e-05
-1.93303987655626e-05
-2.56617205451851e-05
-2.55329434160088e-05
-2.74222134885537e-05
-2.02689610912577e-05
-1.50288728244257e-05
-1.3440525533063e-05
-2.33886747146388e-05
-1.3732536979265e-05
-1.61313602356909e-05
-2.51405437925349e-05
-2.26701581736625e-05
-2.09973349505049e-05
-3.02708845219728e-05
-1.62499820037274e-05
-1.75451629922622e-05
-1.3282708696543e-05
-6.40959196377232e-06
-2.40211511521104e-05
-2.45284845077161e-05
-3.22540304431736e-05
-2.80120300501102e-05
-4.04453940429744e-05
-2.87270504955926e-05
2.08843173603885e-06
-2.70501936787222e-05
-1.28479087441628e-05
-8.99290014003261e-06
-2.49664794163076e-05
-2.99793331472653e-05
-2.77984900556477e-05
-1.81562261766628e-05
-2.45348574866282e-05
-3.71211374997145e-05
-2.64539436266134e-05
-1.08976179271153e-05
-2.30116491248946e-05
-2.82932934162957e-05
1.29713409092259e-06
-1.33674336220156e-05
-3.82554249118312e-05
-7.07664075059733e-06
5.25391780606952e-06
-1.21599347469441e-05
7.8985236013729e-07
-3.22285560468447e-05
-8.49352193170065e-06
-2.51026633734194e-05
-1.33898722344969e-05
-1.80309147288221e-05
-2.27722086643269e-05
-1.54387816067259e-05
-3.95198436389924e-05
-2.14469691166828e-05
-4.91556049761142e-05
-1.18637526253666e-05
-1.02104056649269e-05
-2.2895953855373e-05
-1.78026306826051e-05
-1.52941935667355e-06
-1.52557503989143e-05
-1.75248197804959e-05
-2.25257466668633e-05
-1.97029023088711e-05
-3.46426348164749e-05
-9.15667548459916e-06
-3.13004299527837e-06
-2.43400639827756e-05
-4.70843899902488e-06
-1.44941445601767e-05
-2.46776661930882e-05
-6.05075166540107e-06
-2.06533786478749e-05
-2.13340524148403e-05
-1.05903154050136e-05
-3.70947312137301e-05
-1.65763705294659e-05
-1.86116849915728e-05
1.0520410085169e-06
-3.64808546611854e-05
-2.29013709291543e-05
-6.8915595948276e-06
-2.75379857194692e-05
-2.01490476876977e-05
-2.61969425607941e-06
-2.80090205475537e-05
-3.19630677585483e-05
-2.82318896238283e-05
-3.18111409935438e-05
-2.26739869299162e-05
-1.04988360181956e-06
-2.51414872834494e-05
-2.87296440292837e-05
-8.54920856715374e-06
-2.68751045596295e-05
-2.64055824094728e-05
-2.6118703939056e-05
-4.67580245346248e-06
-3.26221291816975e-06
1.13572909084565e-06
-1.93931565016948e-05
-1.39021944011835e-05
-2.28277019245881e-05
-3.93108736205168e-05
-2.46266221049884e-05
-4.57547959292166e-06
-1.95126444249924e-05
-3.44744801883002e-05
-3.70019313954966e-05
-1.67044902891482e-05
-9.20156117797749e-06
-2.9030597507169e-05
-3.86127612658897e-05
-1.40257563515337e-05
-1.26349356092269e-05
-3.85808758878581e-05
3.36865406674606e-06
-1.96719816324146e-05
-3.52000713218959e-05
-2.65712629752352e-05
-1.6256994525163e-05
-1.16020555024531e-05
-5.15496942434889e-05
-7.44405857744624e-06
-2.23197834754146e-05
-3.91929550738116e-05
-2.25749255228902e-05
-3.06585829243057e-05
-3.1939952048361e-05
-1.6608222437245e-05
-3.27200943147696e-05
-2.01609307344603e-05
-1.80621800565065e-05
-5.53241138924905e-06
-1.00460841048119e-05
-4.46059869739e-05
-1.70148780281616e-05
-9.58422856036202e-06
-1.58217931125543e-05
-1.5090752725757e-05
-6.49931536876225e-07
-2.17204290765857e-05
-1.68919214566552e-05
-2.12904135266828e-05
-8.35957111769535e-06
-7.08145407984933e-06
-1.05080975202166e-05
-1.20907736157243e-05
-2.67517070013911e-05
-2.74448558432689e-05
-1.27006562921926e-05
-2.13576723295155e-05
-3.3882140361902e-05
-4.15721695943354e-05
-1.78907119337509e-05
-1.41065605741836e-05
3.00412228851035e-06
-4.23316278295976e-05
-1.82924751076092e-05
-1.96666999030052e-05
-1.2034250822786e-05
-2.68523985260231e-05
-2.66723676716289e-05
-2.77596550298848e-05
-3.69795552435312e-05
-1.43672527858054e-05
-3.46432786322869e-05
-2.14849876047499e-05
-1.89681551038173e-05
-2.05655219182951e-05
1.05291252852352e-05
-7.46644751501186e-06
-1.34476250845478e-05
-2.96097313135085e-05
-2.84632408055814e-05
-2.94942795310817e-05
-2.03873066594978e-05
-1.7559783795508e-05
-1.14384678574435e-05
-1.68160256915627e-05
-2.73896175827587e-05
-2.08165178865523e-05
-3.78756514538563e-05
-3.49744753955745e-05
-1.83771915849585e-05
-1.67873913036311e-05
-1.78682912113438e-05
-2.37258453732184e-05
-1.07663634334244e-05
-1.85034781501146e-05
-2.27617212779472e-05
-6.09472506700173e-06
-1.22787408891032e-05
-3.23306857662428e-05
-1.94000682895607e-05
-1.74661626213555e-05
-6.15060066950443e-06
-4.79572512934731e-05
-1.67405377139314e-05
-2.37729004322305e-05
-7.87216779112264e-06
-2.03557152054729e-05
-3.51334694663145e-05
-8.41232146921213e-06
-1.469672856683e-05
-3.98112517232742e-05
-2.3303690917815e-05
-2.04715563379444e-05
-4.10085783643499e-06
-3.46766292430707e-05
-2.49418710576452e-05
-1.24978510036739e-05
-1.53050176862481e-05
-1.46855388232817e-05
-3.37928106201331e-05
-1.57305610009818e-05
-1.43799554179012e-05
-3.73833650211433e-05
-2.83383467516454e-05
-1.68155466701679e-05
-3.38277043632516e-05
-3.29059872855008e-05
-2.49983123550122e-05
-1.71624351441739e-05
-4.00767306070288e-05
-4.57216104206297e-06
-2.77748832713822e-05
-2.18600892206894e-05
-1.9385089886241e-05
-8.03826040659887e-07
-8.83775810365097e-06
-2.85405105371124e-05
-1.92620899361709e-05
-2.77050831166136e-06
-2.28873034135586e-05
-2.5987880103009e-05
-7.68418066990035e-06
-2.66381324680997e-05
-3.5396019063884e-07
-1.51099681517337e-05
-2.59924360557549e-05
-3.13202557979206e-05
-6.36064506928243e-06
-8.80803086379213e-06
-1.25287318320564e-05
3.14321051980488e-06
-2.47172885381218e-05
5.43464705014528e-06
-6.41667005034453e-06
-2.68006818108801e-05
-1.65055950064742e-05
-3.17261739927015e-05
-5.46439966689355e-06
-1.86512024135821e-05
-2.68456235790555e-05
-1.65008233628052e-05
-1.29746849073654e-05
-2.69496250135605e-05
-1.91253729482089e-05
-3.26020021629153e-05
-2.8922753285774e-06
-5.64908005778622e-06
-2.37771127591994e-05
-2.75704796504178e-05
-1.52269724209487e-05
-1.32418986709869e-05
-1.57110100511337e-05
-1.26365298395634e-05
-3.21603652006448e-05
-1.87425415376448e-05
-1.7319217651407e-05
-1.66715123968272e-05
-4.33916781902178e-05
-2.21427713292385e-05
-1.87798674790083e-05
-2.00894934426618e-05
-2.08854749734143e-05
-1.66554740979691e-05
-2.50349425459646e-05
-4.1949724123913e-05
-3.03998974580579e-05
-2.86148330807434e-05
-3.0984380026201e-05
-3.26032428078187e-05
-1.73910752181512e-05
-1.51077282855121e-05
-1.187782931711e-05
-5.04460199208834e-07
-1.10604467751278e-05
-1.08858608635581e-06
-3.19623972739809e-05
1.16359114057739e-06
-1.92810923121372e-06
-2.11890472174448e-05
-1.82928120488137e-05
-2.13000034618989e-05
-1.68959194149244e-05
-2.36294802955657e-05
-4.11799310468132e-05
-2.65777150927257e-05
-8.8675816715778e-06
-2.99886248525827e-05
-1.77528596027985e-05
-7.14128301793419e-06
-2.46470978234816e-05
-3.31807913699515e-05
-2.6448837820114e-05
-2.35535697034973e-05
-3.54190677421305e-06
-2.64101975206734e-05
-2.70413167488596e-05
-6.45434204349273e-06
-2.23154296598083e-05
-9.93747277408709e-06
-3.15681019939383e-05
-3.48840503816002e-05
-1.75004479517293e-05
-1.61280660551113e-05
-1.26367330235558e-05
-8.74336902781463e-06
-2.4371354825698e-05
6.9936215408872e-06
-1.24606761170689e-05
-3.12020102601394e-05
-2.0372861579102e-05
-2.50343144889896e-05
-2.90807908732137e-05
-7.55857170146603e-06
-1.77684055199251e-05
-3.03607775237659e-05
1.57123406171498e-06
-4.12536108991774e-06
-2.33667883035902e-05
-2.90922667198816e-05
-1.75225339067992e-05
-5.19759822464122e-06
-2.535672689281e-05
-1.78331174125047e-05
-1.55599766402367e-05
-4.56907449098399e-05
-2.73121672426739e-05
-1.28268609279931e-05
-2.69421466941339e-05
-1.10070406923665e-05
-5.08993316026612e-05
-2.90036119395425e-05
-1.00840091922285e-05
-2.8025956918618e-05
-1.13195511587328e-05
-2.31583469041357e-05
-1.58363132755851e-05
-3.69188302100487e-05
-2.24710097771579e-05
-1.61348980443028e-06
-1.90057947680546e-05
-1.7227477867409e-05
-1.3437612032988e-05
-1.71137672862556e-05
-2.69490957884561e-05
-1.26246354371093e-05
-2.5175281107261e-05
-1.91945040250973e-05
-2.40121811125446e-05
-2.02622828685404e-05
8.50079088931863e-07
-2.9529228633971e-05
-9.62553988959102e-06
-2.28001181144947e-05
-2.90959791138894e-05
-2.61567903518646e-05
-1.91005068077915e-05
-6.37672474381117e-06
-1.92219594175063e-05
-9.1850860057645e-06
-2.75507287385649e-05
-1.54650821456105e-05
-2.19134149927206e-05
-5.02424757469206e-06
7.52503964976212e-06
-1.59772267352321e-05
-2.47426628267282e-05
-1.86659644104481e-05
-1.2358268777153e-05
-5.53818251475918e-05
-3.47793749584924e-05
-2.86170389345804e-05
-2.60025038755683e-05
-3.44056227602874e-05
-9.24642859629038e-06
-3.11066956206015e-05
-2.87915656032354e-05
-2.74231787102902e-05
-2.19912856724044e-05
-3.81002023062261e-05
9.40618751293021e-06
1.0089205086983e-05
-1.33895241528182e-05
-1.38564893677586e-06
-1.54747116365335e-05
-2.59334438628611e-05
-2.0970575001379e-05
-1.86655195544356e-05
-1.75905534583251e-05
-2.46372576141885e-05
-1.20845573211312e-05
1.21198269933689e-08
-2.16908779636127e-05
-1.75119363122756e-05
-2.10425878444678e-05
-3.50268797048417e-06
-2.36622075516624e-06
-1.61895686796128e-05
-2.4643113975118e-05
-3.17424032174892e-05
-2.31135934089451e-05
-3.08915813010617e-05
-2.1637761182158e-05
-2.38438690157535e-05
-6.1981340557089e-06
-3.08161024680603e-05
-2.16506608946097e-05
-1.09869956434085e-05
-1.16744454651097e-05
-2.83013141029722e-05
-3.54453024699027e-05
-6.7846873033842e-06
-1.69613974306913e-05
-1.65343188156008e-05
-1.36440512852934e-05
-1.40379441543205e-05
-2.61549471427533e-05
-4.11359935589901e-06
-1.30202861500932e-05
-7.29730506285556e-06
-3.71342002024437e-07
-7.9486971587288e-06
-3.821802365397e-05
-3.67279719164946e-05
-1.7090204004614e-05
-8.36913852258921e-07
-1.5325531814016e-05
-3.09464931581979e-05
-1.95637338835124e-05
-4.04317476382373e-05
-2.92060695910059e-05
-3.68596684757716e-05
-2.12761512273974e-05
-8.50832612114814e-06
-7.30407357281915e-06
-1.43990439162151e-05
-1.15123149873726e-05
-3.96136119741099e-05
-4.49414723654268e-05
-2.0456203849243e-05
-1.55709624648187e-05
-1.33081308506324e-05
-1.52620750153559e-05
4.12000717672846e-06
-3.30830831113724e-05
-1.39049932184423e-05
-5.52601000445197e-06
-4.10832941214031e-05
-1.96006060681598e-05
-1.03217291021009e-05
-3.29494428833765e-05
-1.16030200810408e-05
-2.63726387706067e-05
-2.37016069227983e-05
-2.04210555109484e-05
-1.28056614403952e-05
-2.65891025000908e-05
-1.49138230550953e-05
-2.51353635039707e-05
-4.91898417667678e-06
3.64029773685018e-06
-1.85720309080755e-05
-2.2831311570361e-05
-1.75216399462124e-05
-3.27955816455648e-05
-9.92971143628387e-06
-2.8317945748719e-05
-2.3156773656776e-05
-2.53150899892472e-05
-3.94546126328799e-05
-1.56803593869118e-05
-3.71844065595339e-05
-3.65087347284568e-05
-1.34436327320038e-05
-1.28676660069659e-05
-1.66326806259432e-05
-5.9224998321299e-06
-1.37677714720638e-05
-2.69851297256731e-05
-1.89771393333995e-05
-4.43050911192334e-06
-2.98483176489737e-05
-3.19896275007496e-06
-3.3325089183373e-05
1.56113371707612e-06
-3.19269885798888e-05
-1.36769503010922e-05
-3.2638232422505e-05
-2.27541085956563e-05
-1.95153942389343e-05
-2.47667702941678e-05
-2.43569474701807e-05
-4.25798610515816e-05
-3.89035992814892e-05
-9.40541446806298e-06
-1.75956444273783e-05
-1.26251129536273e-05
1.10433873258347e-05
-2.643116109808e-05
-1.18814123187238e-05
-2.29833019914121e-05
-2.2485138524568e-05
-4.105122166692e-05
-3.15424602795464e-05
-3.00950148609889e-05
-3.97743777549978e-05
-3.57989543045508e-05
-2.00552538995747e-05
-2.21736328154642e-05
-2.16134177475809e-05
2.10517941785952e-06
8.05296208252818e-06
-2.35858704806877e-05
-1.31655420510201e-05
-1.83449787276303e-05
-1.70786250415289e-05
-2.4041662852573e-05
-1.93675944844539e-05
1.96518898746152e-07
-2.09359554720976e-05
-2.60057295630154e-05
-2.07949962134124e-05
-1.57003126331515e-05
-1.05382437460065e-05
-2.30772066693455e-05
-1.09612146335888e-05
-1.39348567280246e-05
-1.22668733450671e-05
-1.29317405855143e-05
-2.81864437583859e-05
-8.42781585992378e-06
-4.17950642674619e-05
-1.7585150292298e-06
-2.72154224081332e-05
-2.15229887081339e-05
-9.24539420885198e-06
-2.43451434208526e-05
-2.90968968033438e-05
-1.68533500325408e-05
-6.61600885940933e-06
-2.90703077841981e-05
-2.1311010094864e-05
-2.55347673361771e-05
-2.45562214995596e-05
-1.81800867115224e-05
-1.9153339615143e-05
-2.33910060622408e-05
-1.00385531822609e-05
-3.07960885318814e-05
-2.220297244088e-05
-1.12483897271301e-05
-1.86918828202881e-05
-2.45683453921581e-05
-1.47765964987263e-05
-2.28532438455327e-05
-3.10814259326571e-05
-1.83583220284268e-05
-5.18148458195916e-06
-3.77639963060685e-05
-1.71623191015762e-05
-2.59347491250494e-05
-2.70075740000456e-05
-5.47901248871146e-06
-1.32164319285107e-05
-1.6964011555019e-05
-1.11861140048146e-05
-3.1640406541922e-05
7.49618682154694e-07
-1.88249190649311e-05
-2.47204145485473e-05
-1.15798502446462e-05
-3.21987644144654e-05
-1.19587323255729e-05
-1.95249911699954e-05
-2.40869225280873e-05
-8.97427058036306e-06
-1.17020840613942e-05
-3.98536009076354e-05
-1.05825345124315e-05
-2.16971843829257e-05
-1.32214731160807e-05
-1.70226110319226e-05
-1.23659342062252e-05
-2.1773869594807e-05
-1.31883408117158e-05
-1.16760925185313e-05
-3.42065813559385e-05
3.80970534115586e-06
-3.91832679131744e-05
-1.66324667363311e-05
-4.64943711964878e-07
-3.62573835716089e-05
-3.96895618876535e-05
-3.17930235197671e-05
-7.20577470392176e-06
-2.1210576509448e-05
-3.92522467918913e-05
-2.67530990583966e-05
-1.28362923758357e-05
-8.79485707395745e-06
-1.58056568839642e-05
-8.82452787521599e-06
-2.8023306703052e-05
-3.11328719045337e-05
-4.45783712135604e-06
-1.18835170986661e-05
-1.54776675508242e-05
-1.61519658233602e-05
-2.43659690564408e-05
1.49381404035647e-06
-3.44720131178636e-05
-2.22204740134055e-05
-2.7981468376562e-05
-6.88984855835251e-06
-1.12529598634729e-05
-8.6061104558646e-06
-3.12193917605788e-06
1.99416947013858e-05
5.23445644249997e-06
-6.1811559346101e-06
-2.40189260744275e-05
-2.40726603507585e-05
-2.96251403929897e-05
-2.79691671427193e-05
-2.20561680276808e-05
-4.8569863231449e-05
-1.59318525752457e-05
-3.85033824222397e-05
-2.37428699838649e-05
-1.66879078896905e-05
-1.28882341123832e-05
-4.0888082000447e-05
-2.82600176286511e-05
-2.54870701265075e-05
-2.75388848732858e-05
-8.1284502768184e-06
-6.72196244563577e-06
-1.04245114696551e-05
-1.63116683683367e-05
-1.12409088964796e-05
-3.02630067381573e-05
-1.94732858653342e-05
-6.35113211341931e-06
-1.69159509514345e-05
-3.14669752560655e-05
-4.18063540890612e-05
-3.72044389924388e-05
-3.26740867782363e-05
-2.5875687033402e-05
-3.00676353935276e-05
-1.02602522692714e-05
-2.34979450460293e-05
-2.00086622090396e-05
-3.06312206409823e-05
-1.45553392363259e-05
-2.57505479123184e-05
-2.64588650563331e-05
-3.82604195041572e-05
-1.22195564376656e-05
-3.37525204785325e-05
-9.4264359809808e-06
-6.74061238675377e-06
-2.46130191025061e-05
-1.41363388723915e-05
-6.66857077339909e-06
-5.9404622557235e-06
-3.00095957070505e-05
-3.76953838569245e-05
-2.78463654855413e-05
4.61361061478825e-06
-1.76797771991832e-05
-1.54320488722286e-05
-3.59188743227148e-05
-1.73622557825236e-05
-3.55215767901041e-05
-2.42197945408286e-05
-9.99971847504155e-06
-8.21818068851739e-06
-2.11923022746569e-05
-1.93977944612764e-05
-2.46941858041872e-05
-4.21522508816837e-05
-4.08429146712858e-05
-6.32468118909471e-06
4.4559354563854e-06
-2.31206203666156e-05
-2.9533927221755e-05
-2.23612870312242e-05
-2.20373311830161e-05
-1.69468203016816e-05
-2.18786527849311e-05
-1.10323782941811e-05
-3.16288289478996e-05
-1.68907945886196e-05
-1.94323212628563e-05
-1.07399562913794e-06
-8.59112339040193e-06
2.21705311933581e-06
-3.70983736588955e-05
-2.37671685453645e-05
-1.42490190419393e-05
-8.93837623900595e-06
-3.98810608889719e-05
-1.03387185438063e-05
-2.23169943375885e-05
-2.41898174940288e-05
-1.86074973911591e-05
-4.48445894439016e-06
-1.93380227773307e-05
-1.06770893971849e-05
-5.88183833559404e-06
-2.09784074790895e-05
-3.02269557010675e-05
-3.00607825244531e-05
-1.04487788528394e-05
7.78961993999632e-07
-2.71954786662149e-05
-1.19190985213121e-05
-1.29394463470884e-05
-3.10419650785165e-05
-1.90283654441539e-05
-3.98455741283791e-05
-8.84881762733939e-06
-1.77165740731733e-05
-2.12556430045166e-05
-2.58172673547372e-05
-2.85350465660894e-05
-1.53071272471448e-05
-2.36352387997754e-05
-7.60807599357883e-06
-1.50324502374037e-05
-2.84547817559892e-05
-3.58419952525267e-05
-2.08164467682538e-05
-7.08580452126449e-06
-3.97006882621469e-05
-3.15166685939108e-05
-3.75668974962134e-05
-1.3219890050514e-05
7.41789985113177e-06
-7.60214838562603e-06
-2.76570933058971e-05
-3.54589921362497e-05
-3.40842693052168e-05
-3.46525983509182e-05
-8.88523572686379e-06
-1.72492286622683e-05
-4.31781856358375e-05
-7.16392619962804e-06
-1.41158422924049e-05
-4.06211959307488e-05
-2.08596280910153e-05
-7.11329950576945e-06
-1.92819210811294e-05
-1.1687216445861e-05
-2.28857159329057e-05
3.87523562110145e-06
-2.41725359882587e-05
-3.86294417223987e-05
-1.6119329527415e-05
-1.65625628071562e-05
-3.00920086772275e-05
-2.83401390845764e-05
-2.68925939904902e-05
-2.2070878612436e-05
-1.76590106202713e-05
-2.04188231066003e-05
-1.46407161169288e-05
-3.16763267844733e-05
-2.41305003538893e-05
-1.85425831796171e-05
-1.91878459982334e-05
-2.75510999745556e-05
-2.5838072969217e-05
-3.1927641675937e-05
1.90473230381298e-06
-1.65509497389699e-05
-1.69613277229848e-05
-1.32790262962125e-05
-2.29615456428866e-05
-7.58570946318692e-06
-2.06079979338977e-05
-1.80277924208913e-05
-5.42098432556763e-06
-3.02103204359907e-05
-1.75716277579976e-05
-2.31259102323561e-05
-2.37670407153401e-05
-2.02243907020404e-05
5.66756599837926e-06
-9.13985538112448e-06
-2.27191443037754e-05
-1.77102000839633e-05
-1.95379042556278e-05
-2.67183560937248e-05
-4.95918571695225e-05
-4.51739567307317e-07
-1.87819324255051e-05
-8.84543886744643e-06
-1.61079018053375e-05
-8.23660692325126e-06
-9.8058013276691e-06
-2.78423472904407e-05
-1.1911556332651e-05
-1.40311236367541e-05
-2.20557372074095e-05
-2.9713262633476e-05
-2.61043454652389e-05
-3.71453982077407e-05
-2.61109648864791e-05
-4.1306232194652e-05
-1.29754197108825e-05
-4.08754594302807e-05
-1.33111776938574e-06
-2.46215457230746e-05
-3.36837893175747e-05
-4.20094818730472e-06
-1.1616159606316e-05
-2.45832742991457e-05
-7.25196625406352e-06
-1.06626198553622e-05
-4.00712114812815e-05
-1.9860026143208e-05
-4.75025822964406e-06
-1.08971903545743e-05
-2.317097827867e-05
-2.18664367342372e-05
-2.3363408950732e-05
8.31114873337053e-06
-1.83952194507289e-05
-4.3012677570542e-05
-3.64688090512102e-05
-2.2318106196188e-05
-1.90783271750795e-05
-3.92394354390185e-06
-1.2518909648636e-05
-1.02057920400091e-06
-2.5443591553972e-05
-3.09490705677183e-05
-1.87149867009656e-05
-1.54645310401084e-05
-3.06398089158078e-06
-2.02579267234391e-05
-3.22308936613293e-05
-1.18842805965123e-05
-1.42433418726749e-05
-1.16386210476437e-05
-1.04630172074633e-05
-2.91666966739225e-06
-8.84528730438327e-06
-2.84469888309609e-05
-4.63650594399353e-06
-2.56398273925682e-05
-9.42933298567503e-06
-2.90068618756324e-05
-4.39204449736847e-06
-2.65221421003724e-05
-1.40308471800788e-05
-2.72247826389739e-05
-2.0921690899752e-05
-2.20844297840506e-05
-1.52856581235566e-05
-3.66885125698557e-05
-3.75328272036875e-05
-2.01532725159618e-05
-5.95301541405032e-06
-3.53302372728839e-05
-3.61230253346749e-05
-3.43663749526305e-05
8.64110602589999e-06
-1.89721323583328e-05
-2.75753406167009e-05
-1.50085833483411e-06
-3.70121045580791e-05
-2.53159247526973e-05
-1.08150366854251e-05
-1.81789559608891e-05
-1.25353525727113e-05
-3.73674114216465e-05
-1.66053552633463e-05
-2.30699720741204e-05
-1.91016466592122e-05
-3.16183164288849e-05
-3.6509449273529e-05
-4.51322259371866e-05
-8.50932541779779e-06
-2.80469288561366e-05
-3.75147329196311e-05
-2.45089880224368e-05
-3.91648362252651e-05
-1.64231052620614e-05
-1.05352392775698e-05
-1.14062983497492e-05
-1.83387330719674e-05
-1.32599893461796e-05
-1.12714323858965e-05
-2.19778599005668e-05
-1.60888094022345e-05
-2.24376802341554e-05
8.09205458175713e-06
-1.37342440869129e-05
-3.860263644516e-05
-7.098644033276e-06
-1.98036945116307e-05
-3.91450699337443e-05
-1.7444334289365e-05
-2.3140750823643e-05
-2.02173238501488e-05
-1.0798557042764e-05
-1.34484840898203e-05
-8.74490915143401e-08
-1.64647263854072e-05
-1.36597139442823e-05
-1.59205229697439e-05
-2.4178519476056e-05
-1.94520230485598e-05
-2.83913956838383e-05
4.84626898163764e-06
-1.4769819746174e-05
-1.54138849984164e-05
-1.21396146890611e-05
-2.14362144776967e-05
-3.69980988043277e-06
-1.79348745483342e-05
-2.00346170754501e-05
-1.98382645012216e-05
-3.07417012968048e-05
-1.11732792867696e-05
-2.18025326702548e-05
-2.59320832840511e-05
-4.07260429388832e-06
-1.48093887609287e-05
-1.85329200042493e-05
-1.85096264785718e-05
-1.63107090624978e-05
-1.23273145614876e-05
-2.06825682748171e-05
-6.34980540307452e-07
-4.49742048276371e-05
-2.89683725097384e-05
-1.80578905634671e-05
-1.6283194877471e-05
-8.25268033104003e-06
-3.31268507950973e-05
-1.18341295064174e-05
-2.1811194315501e-05
-2.87994850135587e-05
-2.13007761328653e-05
-5.57308559174179e-06
-5.8873124547105e-05
-3.96904003054545e-05
-4.27336875516897e-05
-2.08718523425677e-05
-1.90880044159438e-05
-2.44699095521859e-05
-1.22601547345861e-05
-2.10948005091126e-05
-2.18363524584229e-05
-4.52645703223311e-05
-4.665472672915e-05
-3.16262397119071e-05
-2.05647813439755e-05
-2.83798191024179e-05
-2.05305536952663e-05
-3.09826445354542e-05
-5.50279276657204e-05
-1.51108668400801e-05
-2.757484073323e-05
-2.37944570801901e-05
-3.20684492911379e-05
-2.00321181173972e-05
-1.24368004276736e-05
-1.58551689027885e-05
-7.71373707781734e-06
-1.98207951550904e-05
-1.77199140183869e-05
-2.97768875109675e-05
-1.77569724090939e-05
-3.48434858682799e-05
-2.24961898415908e-05
-2.99184031027683e-05
-2.35125904394021e-05
-3.14383422721974e-06
-1.96630467243192e-05
-3.19101328172009e-05
-1.81463891836038e-05
-2.12456796348705e-05
-1.67944012058559e-05
-1.05440785153471e-05
-1.61191897973894e-05
-1.09590894871336e-05
-1.60626231625725e-05
-3.25366023814266e-05
-2.11427464456363e-05
-1.67538146824535e-05
-1.30421836647826e-05
-1.2731832227541e-05
3.37800008246328e-06
9.44129603712432e-06
6.60783036890835e-06
-1.16793901233544e-05
-2.33795524095888e-05
-3.53683395281781e-05
-1.30150851706962e-05
-1.03929350474627e-05
-2.7104324884077e-05
-1.70154761929457e-05
-1.08889770579035e-06
-4.13013205138648e-05
-8.69145061208328e-06
4.37098715929929e-07
-1.64338664627912e-05
-2.56522281904462e-05
-5.39433090699193e-06
-5.42648885087756e-06
-1.35321895761766e-05
-7.00346887479344e-06
-2.8888388237626e-05
-8.22101051071024e-06
-3.11658778252632e-05
-3.13829340669772e-06
-8.77741028923488e-06
-6.95624673238565e-06
-4.79075107526202e-06
9.08559120866497e-06
-2.51292862945231e-05
-2.12915625636258e-05
-1.07651290105932e-05
-1.30535213439212e-05
-1.99865838391101e-05
-4.00077857880571e-05
-4.32245776192634e-05
-2.41537024368155e-05
-1.12668064188346e-05
-2.49753747262741e-05
-1.79939017452933e-05
-1.7254105263014e-05
-3.28264821118031e-05
-5.20935478809645e-05
-1.80903638322776e-05
-2.41395433597101e-05
-2.82605144806893e-05
-6.58396873565631e-06
-3.25519467985933e-05
-2.4183083372156e-05
-3.08368320269721e-05
-3.60184921209967e-05
-4.23294860072692e-06
-2.33298812730005e-05
-1.32046679701043e-05
-1.5281108863953e-05
-4.28591776696604e-05
-2.7192336209621e-05
-2.50348870553746e-05
-2.46677247950604e-05
-1.836220405965e-05
3.13517640823447e-07
2.83833647111723e-06
-2.81096578401376e-05
-7.74512975153172e-06
3.07483959015844e-06
-1.38028292578226e-05
-1.66943876821102e-05
-1.35031088015538e-05
-4.35729701180926e-05
-3.42024910962046e-05
-1.27060585668057e-05
-1.10117182554088e-05
-2.35137271717714e-05
-5.32851878186445e-06
-8.09704608991847e-06
1.72798219474992e-06
-2.87515961487901e-05
-3.16636079643238e-05
-2.31333870914165e-05
-3.1463202081741e-05
-2.42938100155979e-05
-1.68868629608107e-05
-2.10655000743015e-05
-2.13158114289135e-05
-1.89646500875815e-05
-2.73512196585771e-05
-1.23918739849976e-05
-5.62079358497937e-05
-3.06330969456012e-05
-1.9526813603043e-05
-2.14426245556598e-05
-3.6953865904088e-05
-1.14141422155008e-05
-2.49677745399314e-05
-1.68518548233369e-05
-2.5092739470936e-05
-2.79192362850956e-05
-1.8238573397711e-06
-1.70120918981018e-05
-1.63516729648251e-05
-3.1344882894107e-05
-3.01581583194932e-05
-9.72675668477224e-06
-1.55036783700099e-05
-2.05070746268952e-05
-1.73363427819772e-05
-2.30558415725142e-05
-2.08729527289825e-05
-1.36523273037008e-05
-2.91494805267389e-05
-1.36227717783505e-05
-2.96925143775885e-05
-1.39409376259454e-05
-2.93244560017156e-05
-1.555733721132e-05
-2.85251687909337e-05
-4.30040108734074e-05
-1.24234545475693e-05
-8.10295603465752e-06
-3.47870372704725e-05
-1.53884504959811e-05
-3.77405795553724e-05
-6.95003692856453e-06
-2.26719393754908e-05
-6.95127013031325e-06
-2.10132757017602e-05
-2.61554033773909e-05
-3.13583634521385e-05
-2.00587424318502e-05
-2.72505772650128e-05
-2.57930458786729e-05
-1.90855704672993e-05
-2.71575617298036e-05
-3.22315823830726e-06
-2.55572255802519e-05
-2.02253175007401e-05
-4.00148351634543e-05
-2.99099535471244e-05
-1.30296479537239e-05
-1.69225560065625e-05
-1.39889013352604e-05
-1.39615678273078e-05
-2.47680481385277e-05
-2.647775249183e-05
-4.23062228909301e-05
-1.08299185024628e-05
-9.73326219224047e-06
-2.48507468680826e-05
-2.74735210277594e-05
-5.96580343274483e-07
-2.59615905794398e-06
-1.60031224683567e-05
-1.56440982773919e-05
-2.39755679495684e-05
-2.92308906356578e-05
-1.6299039291775e-05
-1.32249956192617e-05
-2.82611086407171e-05
-3.92338255275494e-05
-6.01055240194918e-06
-2.0750135852904e-05
-2.17658171001188e-05
-2.64335845690355e-05
