# Supplementary material for: Research on computational propagation and identification of mine microseismic signals based on deep learning
Source: PLoS One. 2025 Oct 22;20(10):e0334641. doi: 10.1371/journal.pone.0334641 (PMC12543183; doi:10.1371/journal.pone.0334641)
Supplement: S2 Data — (ZIP) [file pone.0334641.s002.zip › 000100500001920.xlsx_0.txt_24.txt.txt]

-2.0586065733943e-05
-2.90424023484229e-05
-8.81236295296842e-06
-3.42118385831204e-05
-7.66616227996054e-06
-5.82251617409277e-06
-3.17563385965074e-06
-2.56437162669415e-05
-7.15932496872846e-06
-1.61089633053069e-05
-3.16645214346654e-05
-1.38004174814677e-06
-2.21165190681089e-05
-1.72389400787209e-05
-3.30087314978103e-05
-2.43843935383486e-05
-1.78274292395045e-05
-3.12306920635368e-05
-4.05173470765019e-05
-2.58616560284176e-05
-4.22486673734166e-05
-2.2973344122477e-05
-3.26580355255918e-05
-1.49989627863055e-05
-2.67285020760737e-05
-1.67763039310095e-05
-1.76143913839187e-05
-2.23517108655993e-05
-2.59394875254502e-05
-1.92267287826818e-05
-2.3906445384296e-05
-3.26164401688337e-05
-1.55387757247867e-05
-2.18264999359071e-05
-2.99623742004583e-06
-2.03909086360023e-05
-6.87114630676872e-06
-2.1767147134873e-05
-1.25745068579995e-05
-2.60710714695942e-05
-1.83281071348886e-05
-2.60643915145872e-05
-2.67725112492416e-05
-1.51808574089496e-05
-2.79851806299252e-05
5.08674160152618e-06
-2.72138187422733e-05
-2.20420854835736e-05
-9.00764452006836e-06
-1.83520032855979e-05
-2.88117399694666e-05
-2.55320104619855e-05
1.86502635449061e-07
-7.19131179810248e-06
-2.91286774691999e-05
-1.57340787832442e-05
-2.34060298940804e-05
-1.57833035372389e-05
5.4838170965594e-06
-1.97337796727269e-05
-1.4142356762355e-05
-3.92096091205394e-05
-1.56009344886742e-05
-3.23001264716961e-05
-2.34387792801728e-05
2.80416330712679e-06
-2.29171163161034e-05
-9.86865156452591e-06
-2.47479085206326e-05
-1.6022723676105e-05
-1.44607044982181e-05
-1.51787793276433e-05
-1.74840543750223e-05
-2.10861225076886e-05
-2.47515726311575e-05
-1.82106540893701e-05
-2.18117136069166e-05
-1.02707010052449e-05
-2.25090041317152e-06
-2.20450663800269e-05
-1.75418017629704e-05
-2.8124352092353e-05
-9.98257266207278e-06
-1.12096949315633e-05
4.97763143167636e-07
-4.14977229454197e-05
-3.76592580992563e-05
-2.41047676015618e-05
-1.35370623767436e-05
-2.44244919341964e-05
-1.47141753566327e-05
-1.00553119077375e-05
-2.06675392849927e-05
-1.73661457232992e-05
-3.11358403790788e-05
-3.71073956619823e-05
-2.38258162559156e-05
-3.33995085263707e-05
-2.55079975900633e-05
-2.34221532162733e-05
-1.1132966949304e-05
-2.64850419390859e-05
-1.67330683313981e-05
-1.85794789795826e-05
-1.39728866088119e-05
-1.72099630596139e-05
-1.82370545221623e-05
-6.33415393554501e-06
-1.2852481002376e-05
-3.6805787241086e-05
-2.2113436670026e-05
-1.46730716495202e-05
-8.98522978854109e-06
-1.06927925731923e-05
-2.84755272292001e-05
-2.32782321855886e-05
-3.40740167452634e-05
-2.69234941546415e-05
-6.30279381149968e-06
-3.65772319905872e-06
-1.23832997963928e-05
-1.40666155500417e-05
-2.54335929508189e-05
-1.58993272546717e-06
-3.79045130301146e-05
-1.51840383705519e-05
-5.59730025216806e-05
-8.4698298728092e-06
-1.89689162157909e-05
-3.25026729217685e-05
-3.65193117926586e-05
-1.17448128769252e-05
-2.46795134272413e-05
-2.88753626534614e-06
-1.80484730819459e-05
-1.15413490847781e-05
-1.8965785865625e-05
-1.15323779207496e-05
-1.58846436734305e-05
-1.21398291851158e-05
-1.64256223039386e-05
-1.32038674237372e-05
-1.33444834275462e-05
-2.84723505589199e-05
-1.16383530076173e-05
-2.56322894148339e-05
-2.48639803801035e-05
-7.07616927445038e-06
-3.70191951271526e-05
-1.56738640171216e-05
-4.37409579052817e-05
-4.56355158255358e-05
-2.90646491977861e-05
-3.17978444706931e-05
-3.34223412490713e-05
-1.31785509067905e-05
-3.41899696466965e-05
-7.97917287371202e-06
-2.65049064523956e-05
-1.80321313517747e-05
-2.29217631606876e-05
-9.47289496239964e-06
-2.16874177231252e-05
-2.71122571183912e-05
-3.27654105486359e-05
-4.43551710693307e-05
-1.51451986488713e-05
-2.38050118115566e-05
-1.41631496029146e-05
-1.57276117939482e-07
-2.18928162691218e-05
-2.30067460769772e-05
-1.55176537094607e-05
-2.65813937002264e-05
-4.06374237367773e-05
-6.48150465877443e-06
-2.00888478541163e-05
-9.54213326762574e-07
-1.54487906234747e-05
-2.12523857685788e-05
-2.76414213803235e-05
-3.04338451148528e-05
-4.11832054436936e-05
-2.98499402322892e-05
-2.4315156067808e-05
-1.43655163184066e-05
-1.6195796008721e-05
-1.80326375336702e-05
-9.59316686086504e-06
-1.21654103216318e-05
-2.75613593305356e-05
-2.2432219746529e-05
-7.07748560554243e-06
-5.73694665399755e-06
-1.29493520123538e-05
-2.17496867095705e-05
-1.15204689771244e-05
-1.87191130276567e-05
-1.90821900354392e-05
-3.5303711419129e-05
-1.61723010758569e-05
-1.69243501216641e-05
-2.07850272570407e-05
-2.9838270711833e-05
-4.25690335468045e-05
-8.22655707772811e-06
-1.06232611643045e-05
-1.42701292216362e-05
-1.09968629723257e-05
-4.83097362545983e-05
-2.22610996712291e-05
-4.55155507364508e-06
-1.95739274260051e-05
-9.50286325545318e-06
-2.03727785521948e-05
-1.4716223733926e-05
-4.502841368636e-05
-2.55500995160892e-05
-3.88727360734702e-05
-1.79889510901662e-05
-4.39712129302239e-06
-2.19784623389564e-05
-2.14107809716455e-05
-3.44567820841777e-05
-4.06253030165928e-05
-1.41137622381123e-05
-2.07623447057117e-05
-2.70456735467052e-05
-1.38963918883933e-05
-2.33421317032693e-05
-3.13648712926003e-05
-1.44244206417209e-05
-3.72167716591586e-06
-1.83119197059984e-06
-2.00287422033135e-05
-1.12592260196942e-05
-2.81456819836364e-05
-2.6118165346693e-05
-1.38338901070313e-05
-1.23244347913983e-05
-4.60599411715131e-06
-1.64297499499376e-05
-3.66664765347194e-05
-3.07744330458304e-05
-3.42269877058432e-05
-3.13874094717397e-05
-2.22331767457614e-06
-6.83552660967133e-06
-3.9719480248242e-05
-2.28730590201389e-05
-1.38659650431785e-05
-3.07549619637496e-05
-1.51833955939168e-05
-2.18080767867109e-05
-8.79345927230144e-06
-2.8031526504736e-05
-7.01814581232708e-06
4.48876527679552e-06
-3.62493864788906e-05
-4.06627330647655e-05
-1.81298161052427e-06
-1.08432210016856e-06
-2.53913376768636e-05
-1.62372165772823e-05
-1.6898386078498e-05
-2.75396008529875e-05
-2.83535997616723e-05
-2.26766282371896e-05
2.6395310008375e-06
2.13136910427561e-07
-9.87757484844506e-06
-3.65419737127887e-05
-3.64343143523584e-05
-1.67327451828534e-05
-1.47529718745168e-06
-3.62825350378878e-05
-2.97282607819995e-05
-1.57160060897333e-05
-1.88918792217503e-05
-5.10720975555701e-06
-3.72865458008533e-05
7.16554114391437e-07
-2.22385475497232e-05
-1.89839276546145e-05
-7.33212773684559e-06
-1.12535513341869e-05
-2.72457200016309e-05
-3.17320268325149e-05
-3.11349690209029e-05
-1.96033249143783e-05
-8.27591049227711e-06
-2.93804298973735e-05
-1.72940515786501e-05
-2.22208214484082e-05
-6.74979781823791e-06
-2.1041942422569e-05
-3.79760411580526e-05
-2.0626880241794e-05
-5.69055405270005e-06
-7.85197723930657e-06
-3.23611526287251e-05
-2.44740594677335e-05
-2.61180464924532e-05
-1.50659922395866e-05
-1.41616309588593e-05
-2.94348418131455e-05
-2.74264999606394e-05
-1.7735657171572e-05
-4.18335782134604e-05
-4.07693627019308e-05
-2.56712401192525e-05
-9.76716616854252e-06
-1.2835054151358e-05
-2.5516354019232e-05
-2.67931998703418e-05
-1.05197945659681e-05
-5.71482994213658e-06
-5.16426514758379e-06
-5.5545579427675e-06
-1.99747047569224e-05
-3.34982708546191e-05
-1.3728201703149e-05
-4.51192259682054e-05
-1.32825903204103e-05
-1.61214322638406e-05
-1.02219159941144e-05
-3.03654132439541e-05
-3.12731480299906e-05
-3.31307130676662e-05
-1.13461587758024e-05
-2.36352095706822e-05
-2.7172812710618e-05
-3.29657399851987e-05
-1.44743528284234e-05
-2.56195555022042e-05
-2.75475403044828e-05
-1.78682671270889e-05
-1.44046432683628e-05
-2.72702123317428e-05
-2.54273402039286e-05
-8.94155881834591e-06
-2.79364872880835e-05
-1.71746077598853e-05
-1.78297471081344e-05
-4.00814909368427e-05
-2.49392725289221e-05
-9.91188936418779e-06
-1.53351287132715e-05
-1.68797696527354e-05
-8.50283271724971e-06
-7.66549309186369e-06
-2.44912844695761e-05
-3.54830012920456e-05
-3.5881574101813e-06
-2.80721589386167e-05
9.24724287808008e-06
-4.05556640234801e-06
-2.16095690155849e-05
-5.1060773383683e-06
-7.30842915499895e-06
-2.9476097969843e-05
-1.60129777053392e-05
1.11274157973544e-06
-2.75405204004595e-05
-1.1331343647329e-05
-3.07410030989146e-05
-1.68207438180542e-05
-1.13810073534986e-05
-9.07542128342451e-06
-2.91359319257775e-05
-1.78417083304245e-05
-1.8829842175779e-05
-1.68348002955479e-05
-1.24401923515227e-05
-1.07549810775807e-05
-1.108721435769e-05
-1.0304965693409e-05
-3.47841917654868e-05
-4.104062541169e-06
-1.20637688428117e-05
-4.13743010436396e-05
-1.42086051101928e-05
-7.31677357522542e-06
-5.95365866397226e-06
-2.68441371846213e-05
-7.65545440287407e-06
-1.09068372455333e-05
-1.7481070638264e-05
-5.82337564283103e-06
-1.19807364817147e-05
-8.89471888311641e-06
-2.99717275901101e-05
-2.18712929684328e-05
-6.29229039495613e-06
-1.60783803420359e-05
-4.50521536106084e-05
-2.18452293437978e-05
-1.73106365990616e-05
-1.10398659942101e-05
2.68323217144666e-06
7.8288042008301e-06
-1.81315928510742e-05
-3.60024015830849e-05
-2.88418621892732e-05
4.5567478817144e-07
-1.51226444308531e-05
-3.00206057851206e-05
1.1058628761373e-06
-2.65767492511399e-05
-2.21369133733579e-05
-1.70863128213462e-05
-1.02794430446878e-05
-2.06093328942312e-05
-2.39548596848243e-05
-3.02901719339978e-05
-5.90644190855647e-06
-3.83066821513957e-05
-1.40683170629082e-05
-1.15525165035268e-05
2.88767241549526e-06
-3.8363151825449e-05
-1.3549090010076e-05
-1.63659898441976e-05
-1.57597536468955e-05
-9.50297306649783e-06
-2.27766841699381e-05
-1.84155449092049e-05
-8.93656717339775e-06
-9.18934639085383e-06
-3.61740194515733e-05
-2.6538500057029e-05
-1.39710421410865e-05
-9.60560770473667e-06
-1.6826398082493e-05
-3.64778916970222e-05
-2.50649551923107e-05
6.34995588594355e-06
-1.68011083317262e-05
-3.33556933946139e-05
-4.87120652163317e-06
-1.03178751052828e-05
-1.47827234986104e-05
-2.70230690726294e-05
-2.93874875638088e-05
-2.00938017228579e-05
-2.32187660566065e-05
-9.3556932853805e-06
-3.09057436210849e-05
-7.79474521700803e-08
-3.8798916854831e-05
-3.01971766846434e-06
-9.83488784167261e-06
2.18056228996237e-06
-3.15452481452947e-05
-3.14443543864032e-05
-1.55159309951804e-05
-2.85568577255798e-06
-2.40656361044666e-05
-2.99824715283393e-05
-8.13597095062802e-06
-2.71190236238033e-06
-1.34385524755084e-05
-2.71516822051468e-05
-1.97276856487234e-05
-2.49193319343994e-05
-3.73182425358211e-06
-3.93962732073133e-06
-1.98569826120801e-05
-3.30400010791876e-05
-2.33446569405346e-05
-1.76921752558885e-05
-2.25254052571698e-05
-1.40789447420388e-05
-3.14902497396478e-05
-2.93495196450045e-05
-3.13510571860451e-05
-1.02067955660292e-05
-3.62442903385961e-05
-3.46164718171231e-05
-2.81826059635693e-05
-3.51211368862033e-06
-2.37982183461216e-05
-1.89695771002058e-05
-2.32865392187995e-05
-2.58610117527615e-05
-3.46260437345375e-05
-2.24070754104558e-05
-1.82559780259966e-05
-4.63760606087952e-05
-3.33997486060315e-06
-2.3635340085961e-05
-1.60071651189817e-05
-2.17622345315136e-05
-1.93183024931483e-05
-9.43018769648874e-06
-2.93537645485529e-05
-1.09884356826754e-05
-3.49419818852916e-05
-2.56004387048012e-06
-7.74479859665339e-06
-2.01128913969242e-05
-1.189273964491e-05
-1.32671284325966e-05
-2.66932942429123e-05
9.2972918623305e-06
-2.01637672162524e-05
-1.16737992661821e-07
-5.05707108755562e-06
-3.48753088615128e-05
-2.2350849130678e-05
-2.48681758621949e-05
-1.8241606140092e-05
-2.52090852419871e-05
-2.83638247961055e-05
-2.55930787433117e-05
-1.37858463964209e-05
-2.48941125396204e-05
-1.11210102886385e-05
-2.27025865232137e-05
2.96700204358555e-06
-2.18582277849275e-05
-3.23224486695603e-05
-2.95241219591292e-05
-2.41221122373125e-05
-2.0862807640195e-06
1.02598687121057e-05
-3.41490786179946e-05
-2.22660171259059e-05
-1.46791236970477e-05
-5.70676390667808e-06
-1.72184951852022e-05
-2.60771207910048e-05
-2.45486832197098e-05
4.7165592132726e-06
-2.54507728739602e-05
-7.46742612684633e-06
-1.38016417731134e-05
2.80972533683305e-06
-1.98865170232462e-05
-3.35777079123768e-05
-1.8243752283439e-05
-2.94438022348507e-05
-2.85565836458292e-05
-1.33997934822461e-05
-1.535785097434e-05
-2.19583134559164e-05
-1.76843746788539e-05
-2.45794265331361e-05
6.21132639844413e-06
-2.43881354081468e-05
-3.56944580948949e-05
-3.38377321191228e-05
-2.09683967681225e-05
-1.14073604223805e-05
-5.13203765171053e-06
-1.49422614071972e-05
-4.30177342455929e-05
-2.48436556554778e-05
-8.48626806841949e-06
-1.37255083797645e-05
-1.39781359685964e-06
-2.92166569743402e-05
-1.90485613427746e-05
-2.43158025973639e-05
-1.2943512495791e-05
-5.11932473334054e-05
-3.08423462424932e-05
-2.0965923400682e-05
-1.48023379507889e-05
-3.03690320802346e-05
-1.58054622349708e-05
-4.93308247659051e-06
-1.90806097636077e-05
-2.21522868379782e-05
-1.43681396403783e-05
-2.38027609816968e-05
-2.65807163166622e-05
-2.02488634676314e-05
-2.16576301407614e-05
-8.93934527838343e-06
-1.99003663277828e-05
-1.15173596625159e-06
-1.95016020757223e-05
-1.15146580456052e-05
-3.49178165386142e-05
-1.27143203484229e-05
-2.81151952166931e-05
-2.81237581765251e-05
-1.88970964686028e-05
-1.36860519338805e-05
-2.47849779765282e-05
-2.47750438427256e-05
-1.36367764041082e-05
-3.03306377796884e-05
3.80388880609991e-06
-2.05231502745306e-05
-3.15672400402901e-05
-3.45889317914459e-05
6.63083676001253e-06
-1.4884471701205e-05
-2.01109661369018e-05
-1.37298401247413e-05
-1.6047556669908e-05
-8.76285146906684e-06
-2.90810960193922e-05
-1.26466771048379e-05
-6.97227262673622e-06
-7.10438966215015e-06
-2.54179494372883e-05
-5.0972179892081e-06
-3.44371469042049e-05
-8.11488737337762e-06
-4.35572350872875e-05
-1.22122635580315e-05
-3.63314323099238e-05
-2.01713062366047e-05
-2.45103634966591e-05
-2.32758869782821e-05
-1.3698836471229e-05
-2.07396212339764e-05
-1.83403721547944e-05
-1.13123301779214e-05
-1.11680903685494e-05
-4.05800686424394e-05
-1.88275428280731e-05
-2.13758438374476e-05
-1.55282197113689e-05
-3.25966043688447e-05
-2.42136455506316e-05
-1.04710937579779e-05
-1.78500050855553e-05
-4.66798706428833e-06
-1.32808347523655e-05
-3.54473611507587e-05
-2.34386738376356e-05
-3.86426532422051e-05
-2.46062306338462e-05
-2.23257066519581e-05
-2.60682022430166e-05
-2.62043347269868e-05
-1.90934510628531e-05
-2.12271349082745e-05
-9.60942775794683e-06
-2.57762042013433e-05
-1.32259826863674e-05
-2.56171679956715e-05
-2.54030358626036e-05
-2.1479440947841e-05
-6.01770019120291e-07
-2.074817179029e-05
-1.74589904513733e-05
-1.46418886575691e-05
-2.68807162832852e-06
-1.09999255613059e-05
-1.28399549246294e-05
-2.01716881586105e-05
-2.5620901647835e-05
-1.17652701657131e-05
-2.53407768173339e-05
-1.93034192497098e-05
-3.03564145098936e-05
-3.30984248704344e-05
-8.58875119199705e-06
-1.49092803538917e-05
-1.2198783660944e-05
-2.39214693847344e-05
-2.24213382930445e-05
-1.76632424966308e-05
-1.33557273577597e-05
-8.32394184403587e-06
-3.5106589564987e-05
-4.095273805758e-05
-3.66929240802134e-05
-8.38824045247512e-06
-1.22771034698705e-05
-7.95522389539233e-06
-3.14727601848894e-05
-1.90959812037047e-05
-7.00291031611034e-06
-3.26303198006791e-05
-1.37758226420178e-05
-1.63043417941062e-05
-1.53961679346986e-05
-2.64910112392556e-05
-3.77573377457236e-05
-2.09684640347656e-05
-1.9568981474695e-05
-1.83969658756602e-05
-2.18744634829922e-05
-7.59282014293031e-06
-1.48353527082929e-05
-1.49103254338817e-05
-3.14976444639768e-05
-1.93157680401198e-05
-1.86703664344084e-06
-3.40682027120268e-05
-4.83023079064234e-05
-8.53960723118484e-06
-2.4634314420289e-05
-1.40957497230071e-05
-1.05868175745399e-06
-2.79710946692759e-05
-1.41961754292597e-05
-1.86802472598752e-05
-2.65882011165488e-05
-5.6234659075106e-05
-1.12683268372826e-05
-1.74163433599293e-05
-3.25566336171272e-05
-1.5681482095231e-05
-4.1101856591371e-06
-2.93180750440416e-05
-2.23019077143473e-05
-3.61233976397919e-05
-7.18656282634261e-06
-2.40710117589705e-05
-1.25755473796606e-05
-2.94466294557618e-05
-2.96252676079492e-05
-1.12515773281057e-05
-2.01323418030442e-05
-1.91346805554756e-05
-1.12511095322308e-05
-1.03143028431962e-05
-1.53680871981117e-05
-1.16855069610717e-05
-1.76057132265153e-05
-2.60767539800526e-05
-2.03746540173243e-05
-3.2765835104004e-05
-3.54153303032705e-05
-1.05429117592987e-05
-2.87344760746188e-05
-1.65034769057172e-05
-3.7950499387905e-05
-1.32556928227025e-05
-2.46930294283051e-05
-1.52020856496776e-05
-3.12674278696653e-05
-3.78801200658295e-05
-4.06588840989485e-06
-3.2436031221642e-05
-2.28698789464811e-05
-2.03096485953256e-05
-2.13934206308354e-05
-2.11049730308454e-05
1.20725433365341e-05
-4.13169351121543e-05
-1.42700387300006e-05
-3.8114316948237e-05
-1.55844949381488e-05
-3.62782281675761e-06
-7.02181808168873e-06
-1.8970572913426e-05
-1.56828741940975e-05
-1.52848791347568e-05
-9.53568672942157e-06
8.26204234747029e-06
-2.47895559351715e-05
-9.90065127498936e-06
-4.51455902725905e-06
2.96788977504363e-06
4.56138868386289e-06
-1.24179417891432e-05
-4.27424783579761e-06
-2.81944765813926e-05
3.21614664294337e-06
2.23146281338505e-05
-2.40187458665741e-05
-2.14286644188116e-05
-7.31317083067777e-06
-1.11838610392599e-05
-1.83587339141421e-05
-1.19551792987016e-05
-1.68233770258227e-05
-1.18569165898075e-05
-6.26531593976543e-06
-1.85827149182189e-05
-1.63056177226033e-05
-3.40685005484992e-05
-3.60482475978021e-05
-6.78694034543973e-06
-1.29414593623308e-05
-2.61879450251335e-05
-2.05676170606021e-05
-6.03553850158499e-06
-1.44664659681777e-05
-2.8298256995193e-05
-1.39836254712149e-05
-2.47911127408687e-05
-5.45828021896467e-06
-2.89324982809649e-05
-1.47435295730351e-05
-3.19688424043354e-05
-1.11183323682257e-05
-1.38602591059743e-05
-7.66047629124395e-06
-2.58021596032773e-05
-3.2827942556218e-05
-3.84497496050515e-05
-1.30580729630479e-05
-8.15586859799141e-06
-2.08759023023645e-05
-1.61238712584874e-05
-5.00547274542465e-06
-2.37643482916989e-05
-5.65402923096057e-06
-4.56646610053252e-05
-2.11439518287754e-05
-2.12865827114535e-05
-1.38748898189815e-05
-3.43815225622504e-05
-1.7849822362014e-05
-1.84922663266486e-05
-1.88303674984615e-05
-1.16966166171932e-05
-2.25195458944054e-05
-3.16909572309264e-05
-1.28275488033959e-05
-8.58249453935737e-06
-2.10805147745771e-05
-6.29281720271516e-06
-2.79392295131254e-05
-3.44708534770884e-05
8.61564382356737e-06
-3.54205865712563e-05
-2.83956412794907e-05
-1.60409407530242e-06
-1.86651393290946e-05
-1.45769618648638e-05
-1.77067087489781e-05
-4.01408358365224e-05
-1.07908283794587e-05
-1.19167311950283e-05
-9.43887316806657e-07
-2.19523430688511e-05
-1.9365336169641e-05
-2.56373645222549e-05
-3.60551647845291e-05
-2.30243487659204e-05
5.94220066844509e-06
-4.56588738749931e-06
-3.63532783659671e-05
-2.75529288352274e-05
1.46583774183389e-07
-2.01571788620745e-05
-2.89200257766317e-05
-1.62293104187943e-05
-2.23223761182264e-05
-1.64035286544571e-06
-1.1575894698697e-05
-1.89198141459006e-05
-3.99992928399814e-07
-1.88976565623792e-05
-7.75040289533182e-06
-8.37756963275197e-06
-2.41880529044798e-05
-1.55925011230118e-05
-2.73396176284892e-05
-1.91611830781342e-05
-2.33759077840148e-05
1.00716377595734e-05
-2.82687002939939e-07
-1.69624982559502e-05
2.97010044373682e-06
-1.40669541398997e-05
-7.81005023707501e-06
-2.21137136307161e-06
5.34397425573503e-06
-1.18843982752695e-05
-3.80728913044549e-05
-2.08458301227252e-05
-3.77427604507395e-06
-3.70142151857616e-05
-3.14118806776611e-05
-3.43899170911658e-05
-1.02806815558895e-05
-4.15215436131478e-05
-5.84574338112277e-06
-2.32156397141948e-05
-5.09709913772408e-06
-4.25405382439753e-05
-9.44408995602749e-06
-4.71031356322704e-05
-4.10185703794654e-05
-1.65003839072674e-05
-1.61284204501485e-05
-9.73756777033879e-06
-1.0830258436494e-05
-2.34809069803494e-05
-2.53195406712728e-06
-3.71330544938006e-05
3.4308302302964e-06
-1.38387209688572e-06
-3.46672716157579e-05
-1.18154663167238e-05
-1.93021196917222e-05
-2.92694540227709e-05
4.57079463855908e-07
-2.1563177488667e-05
-6.36008877001682e-06
-2.57059021500893e-05
-1.78200554513707e-05
-1.45326343216761e-05
-3.68775971907512e-05
-7.00806375638099e-06
-1.62084353312256e-05
-2.04157854366569e-05
3.93549551047611e-06
-2.49831547128993e-05
-1.50670996532199e-05
-2.71140020743232e-05
-2.62358007692486e-05
-1.14435386048765e-05
-2.73601532836341e-05
-9.68818787871621e-06
1.54253215158085e-06
-1.80826174220058e-05
-2.65051508000342e-05
-2.80463591484284e-06
-1.34206082882382e-05
-3.43993310904895e-05
-2.14022351662207e-05
-3.35195819901194e-05
-1.55026438952056e-06
-1.43559582502434e-05
-9.78400018426821e-06
-1.42077859076171e-05
-2.975974439904e-05
-1.16535746440136e-05
-1.68118041837314e-05
-3.47851801976509e-05
-2.93668772635845e-05
-2.61677914308908e-05
-3.71858087114337e-05
-1.90965238414285e-05
-1.31038747155564e-05
-1.95828337919883e-05
-2.37379145652974e-05
-2.81650571513421e-05
-4.09561654187145e-06
-6.69145431658938e-06
-2.18844289161294e-05
5.73679936813946e-06
-2.19083656108507e-05
6.05901866841307e-07
-7.22645828001568e-06
-2.30123393765705e-05
-3.38180083218029e-05
-1.46314760069428e-05
-1.59276799744024e-05
-1.60946380813799e-05
6.08612381198862e-06
-3.92470733691749e-05
-7.09124815862383e-06
-3.34915142969746e-05
-2.86396772299254e-05
-2.73015893202633e-05
-2.94278790755703e-05
-1.75372433646622e-05
-2.41385209982331e-05
-2.23686592566075e-05
-1.68690643187138e-05
-2.16963576334782e-05
-7.49366029437436e-06
3.22211819283726e-06
-3.69281578851359e-05
-2.5869374795257e-05
-1.9220122303906e-05
-7.80672921334728e-06
-3.00104148067217e-05
-2.44003900997435e-05
-3.11669501536222e-05
-2.65759639473042e-05
-1.43872955827e-05
-2.11574600241548e-05
-2.07112506042095e-05
-1.37512178941419e-05
-1.93958676768639e-05
-1.55794878983056e-05
-1.70471562884705e-05
-2.62956247606096e-05
-2.27154624437673e-05
-7.77821364522507e-06
-2.70570519823561e-05
-3.23740215116431e-05
-1.55378277691386e-05
-1.52352625997609e-05
-2.27664631968077e-05
-3.60734055796083e-05
-2.87664386469301e-05
-1.49432562313466e-05
-2.63240917196873e-05
-2.14385289533214e-05
-1.57378044683656e-05
-2.12474751326838e-05
-2.28050730732149e-05
-1.0941869801274e-05
-2.52152269958871e-05
-1.35210470733031e-05
-2.80412996939912e-06
-5.01703804219456e-06
-2.20242633189888e-05
-7.37515149133674e-06
-2.34880833354757e-05
-1.27292188826227e-05
-2.19797576021301e-05
-1.9620835715429e-05
-1.23162637122464e-06
-3.26009037373412e-05
-1.75811219096437e-05
-3.8078305534309e-05
-2.05305884092866e-05
-2.22148633670312e-05
-2.06518266277902e-05
-2.86025642176926e-05
-2.24516006588482e-05
-1.06355049448737e-05
-2.93016334414269e-05
-4.21621017023658e-06
-8.72069055455559e-06
-2.23698013816904e-05
-2.64419375240078e-05
-2.70467192300956e-05
-3.15356763756016e-05
-2.58536187112078e-05
-6.34969674718763e-06
-3.39301912307439e-05
-3.94272052007002e-05
-1.54608130417261e-05
-7.05736929796761e-06
-2.89191811521166e-05
-2.86194813101569e-05
-1.58919153956499e-05
-2.2802855791237e-05
-2.20627241830324e-05
-1.63733532812603e-05
-3.52381853567167e-06
-9.70595925397068e-06
-1.12880149948259e-05
-8.09690866713486e-06
-2.34103995256747e-05
-3.35180381147051e-05
-3.78587326965942e-05
-3.37337604223745e-05
-1.44800668642648e-05
-2.52685759308769e-05
2.76803215208422e-06
-4.18087195335698e-05
-1.24790627059071e-05
-3.00968592574243e-05
-1.80256264241425e-05
-6.1104816230741e-06
-1.87476191913158e-05
-1.58559168556377e-05
-1.31565689454714e-05
-1.12836391482452e-05
-1.395132894746e-05
-1.39318724506686e-05
-1.06916246555935e-05
-1.33937201464192e-05
-3.16342811700431e-05
-2.9035915058004e-05
-2.77345608051904e-05
-2.35723091005198e-05
-1.7879018537907e-05
-1.15516029133007e-05
-3.17632904160893e-05
-2.65982973379589e-05
-3.85389078459967e-06
-1.71738678595895e-05
-2.01951905298836e-05
-2.17977766355744e-05
-1.43101203186858e-05
-3.36771624220943e-06
-5.6849597419593e-06
-2.1559258339282e-05
-2.70916914366526e-05
-2.58510019902633e-05
-3.20125795429087e-05
-1.61083004654862e-06
-1.77451561637766e-05
-2.2327070653231e-05
-9.37157213495593e-06
-1.08064154672677e-05
-9.10378093790317e-06
-1.95273576463042e-05
-5.26022071511956e-06
9.78100180363896e-06
-2.37496590728311e-05
-2.24038698432242e-06
-3.4600944045761e-05
-1.49168483802431e-05
-8.592108765737e-06
-2.73783423525171e-05
-1.54472490722018e-05
-1.28409248005351e-05
-1.78155026158345e-05
-2.33321236130412e-05
-9.99835015733642e-06
-7.60491854753189e-06
-1.67612304595486e-05
-1.68793650823375e-05
-2.88307153603228e-05
-1.19375701420042e-05
-4.19167138874341e-05
-1.36350746373801e-05
-1.26468115114772e-05
-3.33650702018805e-05
-1.4304939304999e-05
-3.27073080906059e-05
-4.16579375124707e-05
-9.71654787012294e-06
-3.38544651555369e-05
-3.02224125491613e-05
-7.40027264049526e-06
-9.42933935504902e-06
-1.51985644666138e-05
-1.89159097877887e-05
-1.73625538849128e-05
-1.38792863596614e-05
4.42791739433506e-07
-2.57553109939319e-05
-6.08639423337367e-06
-2.8970708708084e-05
-4.42278233748063e-05
-1.67833494919019e-05
-8.58649459092622e-06
-1.95866924852338e-05
-3.05974106040921e-05
-3.49817312423824e-05
-2.0445802488158e-06
-2.62923207415583e-05
-4.72866355633213e-05
-1.73280920980846e-05
-2.34793963902323e-05
-1.91687628549331e-05
-2.51504349861496e-05
-3.96467312080449e-05
-2.69161285904699e-05
-4.17335927162348e-05
-1.90483781374827e-05
-1.88616773695714e-05
-2.16756083738513e-05
-3.27430734850602e-05
-2.77874689024163e-05
-3.60675192328855e-05
-2.1730271831578e-05
-2.87355061697897e-05
-1.40084038825962e-05
-1.20691887477433e-05
-1.09256720696252e-05
-2.93505253241372e-05
-1.11387079726606e-05
-2.50496358713088e-05
-4.05910062147455e-05
-2.57926289210886e-05
-2.10110487204492e-05
-1.36492396206693e-06
-1.16374874211513e-05
-1.45486299682495e-05
-4.38189539511481e-05
1.08310501316623e-05
-4.99254967214982e-06
-2.70506483706673e-05
-2.13517888252053e-05
-2.29557835325776e-05
-1.82850249367159e-05
-1.4245863930984e-05
-1.45922624325882e-05
-2.81475891419909e-05
-3.52347369602806e-05
-2.91914376088707e-05
-3.48919858865236e-05
-2.93155693029534e-05
-4.13647349668294e-05
-1.99010904687036e-05
-3.14164654847527e-05
-2.10163977344671e-05
-1.95748699204659e-05
-8.8572057264332e-06
-8.90227047440403e-06
-1.60851213179018e-05
-4.020525153422e-06
-1.3806907561664e-06
-2.13823681683517e-05
-2.00821266492289e-05
-1.54301493520881e-05
-3.72166688957963e-05
-2.53298466994555e-05
-3.17170405431323e-05
-3.80102419913868e-05
-2.22655810320322e-05
6.17277534983835e-06
-1.20979524357937e-05
-1.81627013357988e-05
-1.88556484950607e-05
4.1884125340013e-06
-6.38593789384989e-06
-2.00419202883471e-05
-2.41778916130166e-05
-1.36587059611618e-05
-3.4521233111114e-05
-1.71938562158993e-05
-2.09038596801066e-05
-1.77392693338588e-05
-3.02295031525054e-05
1.62358212284953e-06
-1.78760433159693e-05
-2.83707452069411e-05
-4.29458638512741e-06
-1.62231744915063e-05
-1.0506668705779e-05
-3.35450951308528e-05
-2.71027294048199e-05
-3.35913276858013e-05
-2.32207941312696e-05
-2.56775212045292e-05
-6.75049940402238e-06
-1.38106602832931e-05
-3.86153325008522e-05
-3.26216344492961e-05
-1.24422556519548e-05
-3.03302009940572e-05
-1.62237717902398e-05
-2.25413857972626e-06
-2.43843598414404e-05
-4.99611809462236e-06
-1.6255575600317e-05
-1.76563294521004e-05
1.09943237102549e-05
-3.63115840287672e-06
-1.22276429989957e-07
-2.94751001613113e-05
-4.39747389980195e-05
-1.19597280426693e-05
-2.77232464570409e-05
-2.07042692591095e-05
-1.18911120152898e-05
-5.51499561923493e-06
-1.93091731564992e-06
-9.21649722684294e-06
-2.76722327786841e-05
-2.53446398461905e-05
-2.1800137828615e-05
-1.70462064467846e-05
-3.20270326646641e-05
-2.03697780585036e-05
-1.18088422272219e-05
-4.64701933393192e-05
-1.38598984906929e-05
-2.96536851728104e-05
4.34710793795032e-06
-7.28854460835268e-06
-1.94417023059996e-05
-4.16771125164963e-06
-1.10324561553698e-05
-3.25196969185735e-05
-2.48886270781966e-05
-6.74595249962282e-06
-1.89382866479883e-05
-2.13261052108066e-05
-1.05881437670616e-05
-2.72194883576493e-05
-4.2775875706344e-05
-2.9376993100743e-05
-3.05887570804214e-05
-2.65458014488582e-05
-4.40840860389511e-05
-3.90768087028379e-06
3.65640448555285e-06
-2.38112209788572e-05
-6.06036693933216e-06
-3.05260890856132e-05
-3.9180127290568e-05
-4.00815114972281e-05
-1.92262643830011e-05
-1.11722601324239e-05
-8.85834926163937e-06
-3.43005402077779e-05
-2.39919990123889e-05
-1.06754551653245e-05
-2.90070882255949e-05
-2.40305234986378e-05
-8.22472584548745e-06
-2.04714790724914e-05
-2.60417715875707e-05
-3.90716295056014e-05
-1.82668402266905e-05
-3.10881133018559e-05
-8.76413142975052e-06
-1.96405509272605e-05
-1.97947088546211e-05
-3.890400173423e-05
-1.3961972896802e-05
-3.47302805433243e-05
-2.01135707715598e-05
-1.13134965489378e-05
-3.09634187022805e-05
-1.44681525166855e-05
-3.44765261227887e-05
-2.64543648242673e-05
-2.52462592234322e-05
-2.13730737132647e-05
-1.37088567431971e-05
-3.39966310509548e-05
-1.09868332702595e-05
-7.53048965975825e-06
6.80689871544848e-06
-2.04745785028239e-05
-2.41948216200146e-05
-1.49469311347613e-05
-2.12160294970122e-05
-4.16109198841075e-05
-2.2935189108175e-05
-1.71659010804433e-05
-2.32843724105495e-05
-1.91543245761933e-05
-4.76698659225756e-05
-1.20683651647817e-05
-4.55635183877749e-05
-2.84192966280431e-05
-8.63713524658994e-06
-2.68988115885924e-05
1.44152331927538e-05
-1.78352991955707e-06
-2.00094698707519e-05
-1.2991134935434e-05
-1.99872431447995e-05
-4.42234241708381e-06
-5.58957744428289e-06
-1.53966871901136e-05
-4.43557190281113e-07
-4.11631023363274e-05
-3.3467599262668e-05
-1.48797718983852e-05
-1.5176819137085e-05
-1.5704189814027e-05
-5.25607082705603e-06
-2.91019753789599e-05
-2.53130406489757e-05
-2.88018536225534e-05
-1.6353184563011e-05
-2.33131070633629e-05
-1.76086564915284e-05
-9.43845742551168e-06
-3.23906191952792e-05
-3.45732501682663e-05
-1.53991227691087e-05
-2.85083218371543e-05
-5.33165182425506e-06
-1.78379395317532e-05
-9.20663050506327e-06
-2.35410802765057e-05
-1.71617114379596e-05
-2.72710739705389e-05
-1.57547386851465e-05
-2.51215441434207e-05
-4.09588237817514e-06
-2.01016667266189e-05
-2.1863557178589e-05
-3.21405822274514e-05
-2.27073470657076e-05
-1.93820650466381e-05
-1.96473017574376e-05
-4.90083600118513e-06
-3.85228444632259e-05
-2.38973268483493e-05
-3.76419540589069e-06
-1.02052528261615e-05
-8.91909527807495e-06
-1.39445297040448e-05
-9.16054791835985e-06
-9.77360197192069e-06
-4.32495648114662e-05
1.8343402665847e-07
-1.89804025972539e-05
-6.67191316448784e-06
-7.6607312660045e-06
-4.34809124851393e-05
-1.42597910307711e-05
-1.89307971930041e-05
-1.86028051285978e-05
-1.75632689377985e-05
-3.09635341698877e-05
-2.14107948023616e-05
-3.45484984254493e-05
-1.09171407920613e-05
-6.27109887691726e-06
-2.46493765336959e-05
-1.74336988295114e-05
-3.78251440878966e-05
-1.5101341268725e-05
-1.97575117376013e-05
-1.00644279028677e-05
-2.41820112050345e-05
-1.65183877054317e-05
-1.15680847508707e-05
-1.41060771957036e-05
-1.86658656105591e-05
-2.77099959177236e-05
-2.08292408194133e-07
-2.56759728006785e-05
-2.3573850099655e-05
-1.69108558370202e-05
-2.14211811955911e-05
-2.30000791889932e-05
-6.13692917575342e-06
-1.88333659066309e-05
2.49383731360642e-06
-1.08053839228888e-05
-7.91560194144256e-06
-2.13253117108526e-05
-3.01783131896048e-05
-9.56548270240839e-06
-5.86922279052853e-06
-1.38426105166216e-06
-9.66881395918155e-06
-2.53962291248784e-05
-1.73745732476471e-05
-2.08254377173295e-05
-2.61590855457232e-05
1.00765969435327e-06
-1.06799855139369e-05
-1.20565840029604e-05
-3.33632487900641e-05
-2.04639376465734e-05
-2.5718195289806e-05
-2.14645612097915e-05
-3.47876110853734e-05
-4.3239716753874e-06
-2.24061203699356e-05
-3.77653414645643e-06
-2.13152278007704e-05
-2.96967332124119e-05
-2.01007346779162e-05
-2.36859372464766e-05
-1.85857489248613e-05
-2.01974909224167e-05
-2.43765974652653e-05
-3.93384162030789e-05
-3.78052910749416e-05
-2.33656176039048e-05
-1.22507961628817e-05
-3.25151846986868e-05
-2.1475096309749e-05
-9.21161169582022e-06
-1.89824344139381e-05
-1.47334175392614e-05
-6.93851659067775e-06
-1.85993943165805e-05
-9.32695924715183e-06
-1.81520671329541e-05
-5.09491728801422e-06
-1.58297569182528e-05
-2.42878932465312e-05
-2.11625833558005e-05
-2.64443767956459e-05
-1.68575529402448e-05
-2.29963606030408e-05
-4.31328522731999e-06
-8.71729885911567e-06
-2.74745035911168e-05
-1.39589890239729e-05
-1.80897790913424e-05
-9.91188398905501e-06
-4.71249255756846e-05
-1.75570230441121e-05
-6.18126996190354e-06
-2.57391330415673e-05
-2.96008336671122e-05
-4.48015446603637e-06
-9.92662782713997e-06
-1.5532817498488e-05
-1.74185980118568e-05
-1.89646399788826e-05
-2.4795895178877e-05
-2.27586050988866e-05
-9.99382290617197e-06
-1.16130977296939e-05
-9.08077189400106e-06
-2.39346231946684e-05
-8.68923416923705e-06
-1.83964496493053e-05
-1.4113159089981e-05
-2.53410291498842e-06
-4.77217818201934e-05
-4.73951025224745e-07
-2.842451679635e-05
-3.4813630141633e-05
-6.55372213095556e-06
-3.61519671047215e-05
-3.59212591309367e-05
-5.17085567636863e-06
-1.87551291779018e-05
4.02022627413021e-06
-9.87756480551354e-06
-2.21768192412891e-05
-1.95119342029632e-05
-1.37704335343497e-05
-2.12558677927975e-05
-3.50008813269221e-05
-3.70577150855626e-05
-2.53455247726405e-05
-1.18776525865672e-05
-2.12642741966845e-05
-2.51833636527281e-07
-5.46126406897028e-06
-2.09624031493824e-05
-1.84515940906159e-05
-3.70769684734292e-06
8.8484398565741e-07
-9.89567492381493e-06
-2.76563516688844e-05
-3.07784678359706e-05
-2.81977535354465e-05
-1.06005278224053e-05
-6.45403555047978e-06
-1.28303677952617e-05
-1.32658135673766e-05
-1.46898797158578e-05
-7.04901971847903e-06
-1.77564206523856e-05
-1.67381380772298e-05
-1.5919415236408e-05
-4.18833439110738e-05
3.34745916086795e-06
-4.10542364092779e-05
-1.9497911681501e-05
-1.20973669135408e-05
8.27796871422996e-06
-1.55269711503596e-05
-1.74852299232573e-06
-7.67008534637544e-06
-2.63484097005751e-05
-2.97012945602418e-05
-3.04934227695922e-05
-3.42967982160833e-05
-1.66263830369693e-05
-2.0038045517955e-05
-1.85875715792239e-05
-2.79676148568006e-05
-1.22946732722414e-05
-9.11997141512884e-06
-4.15066867066497e-05
-2.64975537785918e-05
-4.25205925075471e-05
-1.01177134213865e-05
-5.45034252076679e-06
-8.11629390302694e-06
-2.95916820338259e-05
-2.85963646605771e-05
-2.09747570465401e-05
-5.48066603382169e-06
-3.54526529831896e-05
-3.54312304544855e-05
-3.47409028354856e-05
-1.40845640062087e-05
-6.83307522640419e-06
-1.05602286502882e-05
-1.66679398015884e-05
-4.2097324951453e-05
-1.61974143235954e-05
-1.75867295280233e-05
-3.17801537405822e-05
3.40502033921126e-06
-3.41564012266964e-05
-1.18009760201704e-05
-2.09787614134839e-05
-2.09358039106443e-05
-2.86302930531808e-05
-8.22384728817168e-06
-1.41925335579979e-05
-1.26559544500285e-05
-1.27952584377819e-05
-1.09634939052161e-05
-6.48731901947193e-06
-2.46161673850801e-05
-1.4005261080861e-05
-2.79517589897684e-05
-2.74037719143925e-05
-1.08650980818829e-05
-4.51801960979472e-05
-2.93730011699413e-05
-3.34614307604454e-05
4.1730209559974e-06
-3.72764585163236e-05
-1.21439404350741e-05
-1.86696207737417e-05
-7.94888420866078e-06
-2.05790532720923e-05
-2.66258417988885e-05
-2.04049216198762e-06
-3.32769883404845e-05
-5.59543011455913e-06
1.32409911078027e-05
-1.35619133356111e-05
-7.02313086761162e-06
-7.80567880875369e-06
-1.48356863504394e-05
-3.43380902502226e-05
3.0669954302502e-06
-4.05856196288884e-05
-2.93545839330205e-05
-1.5621389920847e-05
-1.63598754006198e-05
-3.52440921314363e-05
2.92172188475942e-06
-4.11161077178249e-05
-3.345818373097e-05
-1.20012327594835e-05
4.85611550814464e-06
-1.08934468792019e-05
-2.33182322119345e-05
-7.44980074835514e-06
-2.00226302381456e-05
-2.07774540502779e-05
-1.53441506648243e-05
9.16783311758194e-06
-3.60119414280302e-05
-1.71441503914909e-05
-3.71868309402627e-05
-2.73460263480818e-05
-3.91925286157713e-05
-2.49809062575394e-05
-1.33529893293389e-05
-1.06423815612708e-05
-6.12495407171358e-06
-2.309361910944e-05
-2.35490646185078e-05
-4.96951330447147e-06
-6.59393451517901e-06
-7.99589732633179e-06
-2.53076518507128e-05
-2.07499858190973e-05
-3.64139725181024e-06
-1.6298481576245e-06
-3.82255183288182e-05
-2.85379477578079e-05
-1.20889666990351e-05
-2.41764852851544e-05
-1.98917118055363e-05
-3.52272645651916e-05
-2.17760637836758e-06
2.26934713039983e-06
-1.39121393509166e-05
-3.53897425376105e-05
-3.83443840517131e-05
-1.15145880629295e-05
-3.33743543571394e-05
-1.81628767242846e-05
-3.82227790613718e-05
3.01833459399489e-06
-2.6211775199935e-05
-1.14705265159537e-05
-2.51364824133923e-05
-1.14607143995384e-05
-3.87929916756918e-05
-3.41183109241143e-05
-5.10382968005607e-06
-2.00427808249638e-05
1.24329714239108e-06
-4.7501378717031e-06
-2.88635815719461e-05
-1.59792929042539e-05
-2.85950004218617e-05
-3.32308711706233e-05
-1.70311131186233e-05
-3.16037236065863e-05
-2.75997927569314e-05
-2.35639324698461e-06
-1.77237690215453e-05
-1.86978158324955e-05
-7.80052465866656e-06
-2.98527585017225e-05
-2.07051990177569e-05
-2.20786583139976e-05
-1.57763962834419e-05
-3.87025226977892e-05
-2.14264647067423e-05
-2.28942847418713e-05
-2.15152780243216e-05
-2.29025265408967e-05
-2.1159282852022e-05
-3.10908189154019e-05
-2.19780905290708e-05
-6.15703443857981e-06
-3.19459694283465e-05
-1.37358138704302e-05
-2.76293244109849e-05
-3.62258093226012e-05
-3.09561877670097e-05
-1.84296427340579e-05
-3.39911740001599e-05
6.48589396571952e-06
-4.27928237916564e-05
-3.13285511039295e-05
-2.58215899039682e-05
-2.7256161605269e-05
-4.98533688566482e-06
-7.41270721032869e-06
-2.87538826987854e-05
-2.1229607646624e-06
-4.08334947988929e-05
-4.0719207007505e-05
-3.39932974485966e-05
-1.11720425182696e-05
-2.76517341198152e-05
-3.82735873124215e-06
-2.07166728936324e-05
-2.23395519200943e-05
-2.51987841479639e-05
-1.2331040530901e-05
-2.47641092092935e-05
-3.13786778839115e-05
-2.15059707387155e-05
-4.17969633363761e-05
-2.60112951622974e-05
-1.29863856745165e-05
-1.0764308116578e-05
-2.72959126232941e-05
-1.55991044942756e-05
-2.82901634965221e-05
-1.59624239825005e-05
-2.14183349299551e-05
-2.19445157750027e-05
-2.19343661677655e-05
-5.78734645140353e-06
-1.85798730783279e-05
-1.41637891727201e-05
-2.51692655441803e-05
-2.15617915581345e-05
-1.72195752023471e-05
-3.05267248637913e-06
-1.04688187423663e-05
-2.77725278682225e-05
-1.03223038150189e-05
-1.50083443282746e-05
-1.21736276759251e-05
-2.03843865043635e-05
-4.28592618116594e-06
-2.21254475611279e-06
-1.63373499549684e-05
-1.65316627623521e-05
-2.89260234353616e-05
-2.28392629907483e-05
-5.09017860235342e-05
-1.90418218879178e-05
-1.1355328548103e-05
-2.43126429438021e-05
-2.44765628143706e-05
3.2741599663138e-06
-2.97088360153476e-05
-4.12651899067328e-05
-2.10798391933598e-05
-2.70006488568119e-05
-4.07432450314867e-05
-2.55140592419015e-05
-3.6657178622599e-05
-6.13228181399718e-06
-1.84531627433518e-05
-2.6666109614788e-05
-4.80925702517447e-05
-2.45367629078892e-05
-1.95368939867939e-06
4.64652154018066e-06
-2.04555288235891e-05
-9.10254999933095e-06
-1.52740418032479e-05
-5.61693428127615e-06
-2.50902787060278e-05
-1.50072871930948e-05
-3.87800059816013e-06
-1.32025460263909e-05
-1.67487507334242e-05
-8.87082503974416e-06
-2.06244820188072e-05
-3.1840194616001e-05
-2.13854502608784e-05
-2.65739939096338e-05
7.70103892973735e-06
-2.05319022632552e-05
-1.76113710067051e-07
-1.85679161749438e-05
-1.37092976928725e-05
-1.44900845403392e-05
-2.36103413064203e-05
-1.25771315077191e-05
-2.26733614678496e-05
-1.09469801414521e-05
-2.55652754286227e-05
-1.01566596835152e-05
-1.21036239155123e-05
-1.86515032392369e-05
-2.33335058631202e-05
-1.11261469267676e-05
-2.58104968944754e-05
-3.48752924869654e-05
-1.80706151181899e-05
-2.0513509072252e-05
-2.47944689596008e-05
-2.34739593694044e-05
-1.33709431415424e-06
1.02374747410041e-05
-3.22044646425273e-05
-3.09562565758653e-05
-1.92526100844143e-05
-3.9294944602312e-05
-3.23623584247995e-05
-8.6323402531922e-06
-3.65578303646975e-05
-1.72548887991743e-05
-2.47209013654384e-05
-2.17618182598968e-06
-2.9007400918879e-06
-1.45169552412178e-05
-2.93274249135408e-05
-2.44375007406866e-05
-1.88197721890561e-05
-2.37459467281438e-06
-2.31737350904052e-05
-1.61506676410131e-05
-1.70324858008374e-05
-2.09003493527173e-05
-1.26905143407203e-06
-6.71176771619901e-06
-2.10534060306951e-05
-3.55548008427743e-06
-1.16360195177446e-05
-3.1922175730139e-05
-2.78707524227004e-05
-1.99648564896383e-05
-2.29059834497106e-05
-9.52636929298188e-06
5.98987421660036e-06
-2.32616056205146e-05
-2.65417636465006e-05
-1.5539693491014e-05
-1.68844484931075e-05
-1.42317395119568e-05
-2.09012511490201e-05
-9.60778548413725e-06
-1.21192421585712e-05
7.38070709061804e-07
-3.52274469264905e-05
-1.45665752942697e-05
-1.04828689549287e-05
-1.61352917060659e-05
-6.55728155873194e-06
-3.79942575361525e-05
-2.89350446902871e-05
-2.23991389315812e-05
-1.18966970470968e-06
-4.1306092303044e-05
-2.59196655988197e-05
-1.25533271960561e-05
-1.88898841058471e-05
-3.16323579590044e-05
-2.35067662119543e-05
-2.71276011371993e-06
-2.80796208930079e-05
-4.00568908957779e-05
-2.19571702474446e-05
-3.45018477505095e-05
-3.71973104806501e-05
-4.23632277523797e-05
-2.15641275940929e-05
-1.36027391568949e-05
-1.363417635214e-05
-7.82890561209065e-06
-2.10869947298254e-05
-1.68474283258152e-05
-2.80865768400087e-05
-3.2567671508003e-05
-3.28466530839551e-05
-2.89509198194678e-05
-9.77591477666643e-06
2.38529974874355e-06
-3.30649057821338e-05
-2.78126578611972e-05
-1.86818584584765e-05
-1.66197424049817e-05
-1.85800150728662e-05
-1.49117878179862e-05
-3.88820806527595e-05
-2.22414119347395e-05
1.26942484925436e-06
-2.51772364677225e-05
-1.84956614802621e-05
-2.89176465982563e-05
-1.2909085563156e-05
-1.04921614514246e-05
-3.76115720197528e-05
-3.38679824410383e-06
-2.70783724758299e-05
-3.01618465107531e-05
-2.84072171352548e-05
-1.78662490350578e-05
-2.40827326409315e-05
-3.21037187821729e-05
-1.52600360948945e-05
2.78804347920341e-06
-4.68353721146395e-05
-4.00153621309848e-05
-2.19496616824136e-05
-2.23779818434269e-05
-3.74503491904664e-05
-3.27163184706333e-05
-2.57882546499802e-06
-3.30998080297184e-05
-3.50835594227424e-05
-1.96703986571572e-05
-2.44179187750965e-05
-1.48200935284872e-05
-1.25379861696557e-05
-2.36316185035194e-05
-2.77206378137431e-05
-1.81015486166998e-05
-1.59960796390747e-05
-4.75734141108983e-05
-2.90759782060669e-05
-1.66486159243526e-05
-1.58408444715917e-05
-1.60180068489991e-05
-2.93122210988923e-05
-1.06813800951061e-05
-1.64239015005473e-05
-2.97258012282607e-05
-2.2041185418232e-05
-1.97454761518472e-05
-1.15397525807699e-05
-2.77037530350558e-05
-1.88491564661642e-05
-1.75448001132035e-05
-2.21174885017831e-05
6.05095149377775e-06
-3.82141253867345e-05
-1.31435299595262e-05
6.06493512214748e-06
-1.58824368749015e-05
-3.61448973621378e-05
-1.44975494329369e-05
-2.50706634460916e-05
-1.03987322018667e-05
-2.08381684417519e-05
-2.67134394421279e-05
-3.0882495872915e-05
-1.32187292063869e-05
-1.02231085819308e-05
-1.76059539613805e-05
-2.79355773143222e-05
-1.70592578271193e-05
-3.54956850222448e-05
-1.62949454138668e-05
-2.18884658076698e-05
-1.74701782268053e-05
-2.73572384088746e-05
-2.48686075119635e-05
-3.94329954214084e-05
-1.57918029322252e-05
-2.1940449009523e-05
-6.83560771931341e-06
-1.15005004585101e-05
-3.79482552718987e-05
-2.66984576263296e-05
-2.39026216078214e-05
-1.30782191476754e-05
-2.36828456164547e-05
-2.52147900190658e-05
-1.9290769332536e-05
-5.15884360649372e-05
-2.60751321303742e-05
-1.6803090980317e-05
-4.2732685740848e-06
-2.91062938034216e-05
-1.38877073938379e-05
-2.19419445477521e-05
-1.89661466660242e-05
-2.19424043359626e-05
-1.58196047669196e-05
-2.75785073020623e-05
-1.03692551837295e-05
-2.07144220916698e-05
-2.98740230519222e-05
-4.03764635744291e-05
-5.93676186111174e-06
-8.79826146978272e-06
-3.13146783346595e-05
-2.47580707964711e-05
-3.47433429298618e-05
-2.51392538500654e-05
-1.88803054992467e-05
-1.39072710813829e-05
-2.25661796405484e-05
-6.97287577845065e-06
-1.24776912270128e-05
-3.14475224430785e-05
-1.33826030128723e-05
-4.40699560475358e-06
-2.74062889802917e-05
-1.25953999922696e-05
-2.53441767334901e-05
-2.95506417539395e-05
-2.14182577655227e-05
-1.19111186528353e-05
-2.50605453895174e-05
-1.8581504376162e-05
-3.06248943749958e-05
-1.61612065240828e-05
-2.90953863002045e-05
-3.79753272457752e-05
-1.87700140584642e-05
-1.55596246904696e-05
-2.45648143623414e-05
-9.41203113960019e-06
-2.90378421998773e-05
-2.52938950076701e-05
-2.66971402513203e-05
-2.36483684281222e-05
-1.50770865734931e-05
-2.8859129008265e-05
-1.77749009344758e-05
-3.63880033361649e-05
-2.14041817753955e-05
-7.18893758928491e-06
-2.7150115318644e-05
-2.81644455554681e-05
-1.57081970411538e-05
-1.05171266979706e-05
-1.02490618471582e-05
-1.00990985699939e-05
-2.00460227196238e-05
-2.27845641531139e-05
-7.69631222196197e-06
-3.21660663272946e-05
-1.58209518933876e-05
-1.75778988140402e-05
-3.10693133603818e-06
-1.62643334584165e-05
-1.99441293350725e-05
-1.94513477300379e-05
-1.157797624157e-05
-1.76849737049129e-05
-1.96670216636662e-05
-4.52846539647484e-05
-1.71190278843896e-05
-3.10951281563399e-05
-3.23723378148026e-05
-2.85539654742033e-05
-3.06917216019211e-05
-4.78092632449908e-06
-3.12647379354685e-05
-2.49334058418885e-05
-2.26475973697436e-05
-2.61114709392795e-05
-3.99862041832287e-05
-2.93269636914552e-05
-1.40183641604128e-05
-4.35917322662384e-05
-4.77280332859933e-05
-1.94520204927327e-05
-3.0423372952241e-06
-2.32147755412846e-05
-2.41186466428306e-05
-1.2787012118769e-06
-7.19012042090479e-06
-2.45475117207071e-05
-3.34539141118957e-05
-4.25010554772909e-06
-1.08884199030205e-05
-1.80583743808365e-05
-2.8523569616073e-05
-2.23875455118821e-05
-1.80523066909238e-05
1.81002821717451e-06
-3.73352707562813e-06
-7.95018038288012e-06
-8.21581582692513e-06
-2.68639107490886e-05
6.3639148906272e-06
1.1656001109152e-06
-3.12034991207844e-05
-1.38370724438487e-05
-1.54367966392498e-05
-2.64632810815208e-05
-2.61413411630665e-05
-1.786570397265e-05
-2.83083891059e-05
-2.27660874579261e-05
-4.09045151880763e-05
-2.60947883884313e-05
-1.17516633291615e-05
-1.85395256176129e-05
-1.77343838745043e-05
-2.22566156657238e-05
-2.59455700249138e-05
-2.45321346456474e-05
-1.83254991508506e-05
-2.44347068469388e-05
-1.93570774326515e-05
-6.8553588804215e-06
-8.34764201632994e-06
-1.73464400286409e-05
-2.12168224659849e-05
-4.61513632680274e-05
-1.05172039891441e-05
-5.59193923026937e-06
-2.50171420279803e-05
-2.94773508537822e-05
-1.40949672764044e-05
-1.40194146959649e-05
-1.75487895823608e-05
-1.96447422528741e-05
-2.82524989154547e-05
-9.46891416334446e-06
-5.12050798890547e-06
-1.43204368354118e-05
-2.51411371462723e-05
-2.7047564601837e-05
-2.16731511227266e-05
-1.97929374933266e-05
-6.52795899584625e-06
-2.36267643265891e-06
-1.4857096545896e-06
-9.95511520929296e-06
-3.10088678001904e-05
-7.77594324567155e-06
-1.76223187933178e-06
-2.73245218280705e-05
-1.68464943532461e-05
-3.00138909925567e-05
-3.8199168456019e-05
-2.29511347095129e-05
-2.22672085820292e-05
-9.45727154513525e-06
-2.28330847969337e-05
-3.03115694029845e-05
-6.38846083040857e-06
6.24166794791757e-06
-3.02516854205429e-08
-1.79671210143737e-05
-3.17821428299271e-05
-2.1951561114207e-05
-2.68507292652091e-05
-2.50216452970638e-05
-2.36370132194996e-05
-8.20915496711893e-06
1.98767794038492e-06
-1.5194930041664e-05
-2.91899999456792e-05
-9.97674223903784e-06
-1.08601791448837e-05
-1.68269421864611e-05
-6.15865335863258e-06
-1.73617604160996e-05
-4.11370322314765e-05
3.55526801769575e-07
-3.6557716852931e-05
-1.91096010296376e-05
-5.56696086141496e-06
-2.54658189850541e-05
-3.24285329013436e-05
-2.69597272194439e-05
-3.68599782571721e-05
-2.02699868727261e-05
-2.04252068958339e-05
-1.75373358156787e-05
-6.04826586955267e-06
-4.73650317466219e-05
-3.92842049906827e-05
-6.43316488297352e-06
-2.78477825622073e-05
-1.34695908486537e-06
-2.26056184054122e-05
-2.34566708623628e-05
-1.4356389083007e-05
-2.46270774461805e-05
-2.57198583947457e-05
-2.30982684493945e-05
-1.17279793652339e-05
-3.58241134597786e-05
-2.97121181479554e-05
-1.82802360093501e-05
-1.72489186353749e-05
5.84474719512864e-06
-2.09696578283864e-05
-1.98664578061853e-05
-1.30190891322636e-05
-2.4982566025314e-05
-2.40552216092861e-05
-1.51202529867927e-05
-2.46404759054558e-05
-1.29343681269022e-05
2.28253313883407e-07
-1.66964206062012e-05
-1.99177071739976e-05
-2.90492886819421e-05
-5.29512806876349e-05
-3.07573926136395e-05
-8.89512707248906e-06
-1.95206538704725e-05
-3.26685841781769e-05
-8.94786985234277e-06
-5.86713304912017e-06
-3.48462143243063e-05
-2.29649293451473e-05
-5.23940861060457e-06
-1.88782195719393e-05
-1.46993629512272e-05
-5.97306612849181e-06
-1.41014981172239e-05
-1.33540519435097e-05
-9.3958663901539e-06
-1.66076397172141e-05
-1.17920774780036e-05
-2.17069492759192e-05
-1.69068926020127e-06
-2.05555929910704e-05
-2.96890338142417e-05
-2.42153176370477e-05
-1.90574997717477e-05
-1.81728344738947e-05
-8.19923532745571e-06
-2.65960307953449e-05
-3.20369693937535e-05
3.66721017267537e-06
-1.80775331642605e-05
1.43688471213675e-06
-2.79144421436495e-05
-3.74138531236917e-05
-4.48160572063325e-06
-2.00543435768579e-06
-2.51772243941647e-05
-1.63640650817935e-05
-3.70198788052549e-05
-1.12048076107957e-05
-1.02184559798287e-05
-1.2423358179049e-05
-4.50243520651819e-06
3.42087996309393e-06
-2.5508761787453e-05
-2.64034684425953e-05
-3.33070350129086e-05
-3.68685402414576e-05
4.13538325393091e-06
-1.82536494889279e-05
-1.66652436383421e-05
-2.35125228206607e-05
-3.71411873218978e-06
-1.15921053364915e-05
-1.87935498693285e-05
-4.24757380376398e-05
-3.21288940220228e-05
-2.8056109927448e-05
-2.70117192904284e-05
-3.16149331306653e-05
-3.27812043971201e-05
-2.4395920924529e-05
-3.16082604936759e-05
-1.07061221844539e-05
-2.1375167836326e-05
-2.81451465962974e-05
-2.53197364045792e-05
-1.09953373640763e-05
-3.03705296485234e-05
-1.35319768116617e-05
-1.0355236931155e-05
-2.63177575853543e-05
-1.99044266820442e-05
-1.47912231675004e-05
-2.43671092261844e-05
-3.03786746512209e-05
2.60119364567145e-06
-3.19834741889983e-05
-2.17618547521426e-05
-3.24470803406053e-05
-3.11740904710149e-05
-2.91941452895222e-05
-1.031838692361e-05
-1.36962092477645e-05
-3.95201618442246e-05
-1.50623582283331e-05
-1.65122278316171e-05
-1.71926770575044e-05
-5.74004027146009e-06
-9.18355933415145e-06
-1.23030303092262e-05
-2.19786308640929e-05
-3.27184315063546e-05
-8.26214798752158e-06
-2.23835996990886e-05
-1.37264742231289e-05
-2.52648469432262e-05
1.08830131694013e-06
-1.37948870747327e-05
-1.83771274992969e-05
-2.25422840513767e-05
-2.09508362750226e-05
-2.31717129638457e-05
-3.15468647105844e-05
-5.35874927473134e-06
-2.45101333573084e-05
-4.97894700823235e-05
-1.5853645104013e-05
-2.54088366871846e-05
4.70292515571318e-06
-1.56505776975172e-05
-4.89601977073784e-06
-2.61740806684353e-05
-3.09638997295841e-05
-1.95013666109396e-05
-1.77584047891508e-05
-8.50658403453779e-06
-1.1327973979755e-05
-2.53014225153484e-06
-1.11893381489837e-05
-3.50723427320207e-05
-2.46615452140414e-05
-1.86931444581716e-05
4.35036281087331e-06
-3.68206535433026e-05
-3.22680844759349e-05
-8.78384827027196e-06
-1.40624761229743e-05
-4.47440495776962e-05
-1.24715927673194e-05
-2.17587330724669e-05
-2.5748066542502e-05
-3.03482951540241e-05
-1.03253387045185e-06
-2.50256540835929e-05
-2.76049732562735e-05
-1.05883901691849e-05
-1.5172848063714e-05
-1.25645672669792e-05
-1.56562477979927e-05
-2.16095220571749e-05
-1.56431911933636e-05
1.23155011017822e-05
-1.74694928532818e-05
-3.15452809560178e-05
-4.74663923125952e-05
-2.3557151034807e-05
9.11160298810175e-06
-1.57895676688028e-05
-1.63253659768392e-05
-8.84245837125108e-06
-3.14597270303978e-05
-3.50843509191413e-05
-5.04211138042508e-05
-2.81185327211736e-05
-3.17753601227555e-05
-1.12452446656251e-05
2.05578311729411e-05
-1.4005305091994e-05
-2.99999221841796e-05
-4.11546761568856e-05
-1.23623863468175e-06
-4.11171867670524e-05
-6.41642536950896e-06
-1.85494515403352e-05
-1.01095784010536e-05
-1.47448708964852e-05
-2.59818882185038e-05
-4.17621168811249e-05
-1.77880220636615e-05
-2.64052606124596e-05
-1.382679976153e-05
-2.85907988382494e-05
1.65905802924295e-06
-2.84713388654703e-05
-1.52702820427861e-05
5.77394910359605e-06
-1.18640578564211e-05
-2.63236792004851e-05
-2.60792925185923e-05
-1.11487139217279e-05
-3.58204366191506e-05
-1.76440283465133e-05
-1.40793172519177e-05
-1.56259436225671e-05
-2.26067325050979e-05
-1.09993982972565e-06
-3.22115398061869e-05
-3.8900396736957e-05
-1.97984894927227e-05
-3.88150735057612e-06
-4.57396045599432e-05
-1.53662119444412e-05
-2.19655683241345e-05
-2.37564126439459e-05
-1.68999402815749e-05
-3.35887259939272e-05
-3.63297388395151e-05
-1.94334121281826e-05
-2.04105689388815e-06
-2.56114715623598e-05
-4.09101227384869e-05
-2.19883504747224e-05
-2.06744205068472e-05
-2.05634707372526e-05
-1.74672716326924e-05
-2.66885997174584e-05
-3.20886383817203e-05
-1.93892634607232e-05
-2.01407480188759e-05
-6.51732101487652e-06
-2.03344235018736e-05
-1.27145974581725e-05
-1.66824336388577e-05
-1.23011364070823e-05
-2.37866347649621e-05
-2.88348256067486e-05
-2.06885812835392e-05
-1.78145923370961e-05
-3.26234977029922e-05
-2.30649326641079e-05
-1.9770570078318e-05
-2.94425178246727e-05
-5.76489179938436e-06
-3.79582659704531e-05
2.56837247894384e-06
-2.80643466485575e-05
-3.56537361864263e-05
-3.08027540540423e-05
-2.33514143676834e-05
1.16729546418917e-05
-1.94927905445478e-05
-1.85430020291802e-05
-2.88599812036412e-05
-3.2844479655045e-05
-3.21380113825715e-05
-1.46933904494064e-05
-3.87771009768001e-05
-3.44849272423104e-05
2.47827914135311e-06
-3.53637101421397e-05
-2.58828087792665e-05
-9.25328410431526e-06
-1.5161993582719e-05
-1.58923330908061e-05
-3.606556730463e-05
-1.93508498929002e-05
-1.0127786691011e-05
-8.19485466991851e-06
-4.16945245307441e-05
-2.83404974167248e-05
-2.19917205485049e-05
-3.69380794016668e-05
-2.62963129934675e-05
-3.22839091054833e-05
-2.95794191579418e-05
-5.8167385436687e-06
-2.53985730896204e-05
-1.36261528209347e-05
-3.45991493155345e-05
-4.19246847067885e-05
-7.96707929179389e-06
-1.7972039736252e-05
-2.59388129775009e-05
-2.84032964662132e-05
-1.88009321684913e-05
-3.51047911941402e-05
-8.5844556789988e-06
-1.03086303334622e-05
-3.59490993013084e-05
-1.97065983560996e-05
-3.30286676535504e-05
1.30395363474714e-05
-3.17206698896925e-05
-1.07947586830767e-05
-1.54596814230006e-05
-2.63516616153577e-05
-2.54197483294995e-05
-2.86342501203118e-05
-3.20235639632207e-05
-1.11114466397168e-05
-2.48765403519707e-05
-2.37944260121229e-05
-4.59355973566417e-06
-8.70968842829243e-06
-1.50692583962237e-05
-8.12258515790993e-06
-1.57573886683968e-05
-1.45858221618382e-05
-2.85732986391115e-05
-3.72761762716451e-05
-3.30196024744878e-05
-2.70109607233507e-05
-2.47277555281482e-05
-2.61519194593617e-05
-1.9125186583882e-05
-1.14161702543391e-05
-2.16931139774094e-05
-2.93921089877324e-05
-1.00926298117982e-05
-1.32434373310084e-05
-3.53647464539392e-05
7.65502534092861e-06
-2.31840751659203e-05
-2.30605090598057e-05
-5.57105597148346e-06
-1.76892333633816e-05
-2.17836558119824e-05
-1.37548908015845e-05
-3.42331907409524e-05
-3.155321855125e-05
-1.9740748563796e-05
-2.55588335610362e-05
-2.78168266427503e-05
-1.08358190900208e-05
-4.4664049032734e-05
-2.83601361411047e-05
-1.3931888843902e-05
-2.39333421554898e-05
-1.02100483560558e-05
-5.59366094868173e-06
-1.94647322426928e-05
-1.57285280959583e-05
-3.08320591670155e-06
-2.5406810218241e-05
-3.39385669553188e-05
-1.28076516799161e-05
-3.84814712663156e-06
-2.30117763402572e-05
-2.60237834767802e-06
-1.58173457211478e-05
-1.79397894051681e-05
-9.68552933734249e-08
-1.97013615237423e-05
-2.03584574680085e-05
-6.54391237408553e-06
-1.68355283881963e-05
-1.08182704964311e-05
-1.2099797396958e-05
-3.05654844388158e-05
-8.10346633262674e-07
-1.02322379297296e-05
8.1880280862339e-06
-1.77230152291034e-05
-2.033842712725e-05
-1.41634013407284e-05
-4.30414701183101e-06
-1.13532678095759e-05
-1.79510117391015e-05
-3.47386869617205e-05
-3.91419027776877e-05
-1.70188171211631e-05
-1.59095241203708e-05
-2.72856687335737e-05
-1.96087009651582e-05
-3.09912265682263e-05
1.78424427620167e-06
-4.26001689569477e-05
-2.01827310602674e-05
-2.87699595529443e-05
-2.01841129752263e-05
-1.87596751761564e-05
-2.91971902819077e-05
-1.02547929217522e-05
-4.98814917873817e-06
-1.95061479383956e-05
-3.36621959928311e-05
-3.46734386957546e-05
-2.5427913352122e-05
-1.90786516071171e-05
-9.21849235146999e-06
-2.14447470017959e-05
3.41355109368756e-06
-4.70697051808498e-05
-1.99594617523499e-05
-2.37067612435179e-05
-2.32800680201324e-05
-6.8998500656618e-08
-3.56367921870474e-06
-2.5923705932962e-05
-2.10889782369593e-05
-1.41964207004475e-05
-3.72818827635595e-06
-2.10384603430039e-05
-1.84778435370416e-05
-2.83964738627948e-05
-6.79163689871118e-06
-1.21928214018532e-05
-1.5019084335601e-05
-1.84993870510059e-06
-2.79521049496326e-05
-6.0814314935771e-06
-2.27842210514628e-05
-2.25992508061658e-05
-2.62973013704745e-05
-1.26352621486498e-05
-5.20154115899737e-06
-3.01383756879233e-05
-3.42471594998784e-05
-1.24956894854527e-05
-1.99150108501595e-05
-2.00710698929684e-05
-2.4000751112786e-05
-1.906822576257e-05
-3.67283751157745e-05
-7.92507533406856e-06
-1.94154636381213e-05
-2.89672964458386e-05
-2.66039500970437e-05
-1.90734213248218e-05
7.59483341635388e-07
-2.34811109071864e-05
-2.50727225992843e-05
-1.4167476924176e-05
-9.13096498744075e-06
-3.23634626991875e-05
-1.02778551760319e-05
-1.11738575524536e-05
-9.1761307614069e-06
5.45782533994323e-06
-3.84333961089538e-05
-3.75135893569269e-05
-9.32610327224585e-07
-1.13906537831075e-05
-3.48735341324678e-05
-1.63523332522873e-05
-3.29965855888984e-05
-5.10352653070743e-06
-1.06708182895844e-05
-1.54854300251432e-05
-3.03082626323506e-05
-3.0913260167507e-05
-1.53434070729296e-05
-1.36179277310825e-06
-1.43457547894083e-05
-2.59353738014951e-06
-1.94702414033917e-05
-1.82283353255198e-05
-2.36161810148136e-06
-3.11716865223369e-05
-6.91048587328229e-06
-1.02525305631812e-05
-3.25460583326185e-06
-8.74564789716417e-06
-2.73142537465634e-05
-2.60505913419584e-05
-9.34529108332616e-06
-3.28155235592932e-05
-1.71751370612998e-05
-3.0787327177132e-05
-3.09329546164127e-05
-3.01888454086523e-05
-1.66932247957325e-05
-1.99752112536668e-05
-3.59857090098421e-05
-2.49647690143082e-05
-4.04042276263589e-05
-4.06410758988685e-05
-6.33876198074698e-06
-2.34980437901512e-05
-3.17850282502818e-06
-1.47951080007315e-05
-2.38299703127206e-05
-4.41516577372804e-05
-3.35734931988147e-05
-3.46313440278518e-05
-2.10225377867607e-05
-9.9641726499229e-06
-1.48682779103057e-05
-1.9738979605534e-05
-6.28614683053964e-06
-7.15185343949219e-06
-2.63496391948497e-05
-4.18180243569091e-05
-1.11035184038662e-05
-3.36209124563745e-05
-1.52885161020418e-05
-2.3503178634433e-05
-2.59365175984005e-05
-1.99865854716538e-05
-3.97828151461294e-05
-2.41354312723743e-05
-3.8431898462121e-05
-3.73884863080983e-05
-1.35814005266011e-05
-1.30352920280276e-05
-2.85419137780124e-05
-2.40182961253118e-06
-4.88544833190901e-06
-2.72784475261591e-06
-1.91258700378084e-05
-1.21884871335457e-05
2.31065741270038e-07
-1.74105992051892e-05
-2.7273679775168e-05
-1.02077744972532e-05
-1.2814549720113e-05
-9.05284323292149e-06
-2.54639886068581e-05
-3.03234828030019e-05
-2.49963103052628e-05
-6.4778020450992e-06
-2.83769666574662e-05
-1.32547232166368e-05
-3.19398220027584e-05
-3.34482242634016e-05
-7.94987281772818e-07
-2.65773217486727e-05
-4.09674781771347e-06
-1.33035834581694e-05
-5.86616561178233e-06
-4.93272211089247e-06
-1.81352088077667e-05
-6.84637167341373e-06
-2.1019990346343e-05
-1.92009985793843e-05
-1.69646225334355e-05
-3.48501245245018e-06
-4.22149309375431e-05
-1.70230267718575e-05
-7.37006190704124e-06
-3.4866069437701e-06
-2.65562015915127e-05
-2.39331837615357e-05
-2.62577757680974e-05
-2.91173594320396e-05
-2.80888526112459e-05
-3.36518625904281e-05
-2.47827049863272e-05
-9.10813037211912e-06
-5.99444528645644e-06
-2.45937517115452e-05
1.00920220812554e-06
-5.57884248592072e-06
-2.06846941819268e-05
-1.34835811822885e-05
-2.51542526685485e-05
-3.50184442415728e-05
-3.5574164531201e-05
-1.08381828524688e-05
-1.20659672508242e-05
-1.18164029638065e-05
-2.0206908181081e-05
-1.49370899812845e-05
-2.02990534784688e-05
-1.69157765344473e-05
-2.07450778603299e-05
-2.18926473615003e-05
3.39408228478002e-06
-3.07183684837693e-05
-1.20819997259315e-05
-1.04737887428968e-05
-1.83053238908796e-05
-2.45905706924881e-05
-1.86543978366053e-05
-2.62730336539536e-05
-1.6241701122987e-05
-3.614655254817e-05
-3.09637956877418e-05
-3.55263545277654e-05
-1.43726777922081e-05
-3.39571306771604e-05
-5.38696250322794e-06
-6.66409594856728e-06
-2.58806330491692e-05
1.00781722892845e-05
-1.38255720421723e-05
-9.23172331366053e-06
-2.20108927086393e-05
-2.40734029662748e-05
-1.93906870261751e-06
-3.98348817707705e-05
-1.48220251964629e-05
-2.04462996448924e-06
-1.83466017833961e-05
-3.20043316755179e-05
-1.71522926248963e-05
-3.27814184877458e-05
-4.19030257558246e-06
-1.06646159107836e-05
-1.74872883644992e-05
-2.52688370453664e-05
-2.25520833410755e-05
-2.04284757431064e-05
-1.69849368683317e-05
-1.38135357043088e-05
-1.58337351621775e-05
-1.65073382086054e-05
-1.00341379834749e-05
-2.42465813604637e-05
-1.06519700166889e-05
-2.49852534235324e-05
-1.06271286806792e-05
-1.0023535658041e-06
-2.608164412871e-05
-2.25649262657994e-05
-2.78205057901819e-05
-1.41506493781627e-05
-1.47079174773473e-05
-3.16187021491257e-05
-1.99034442583324e-05
-3.71353266481639e-05
-2.11975291282739e-05
-1.48750103087895e-05
-3.18249420522853e-05
-3.77196704874804e-05
-2.0096649595325e-05
-2.20917422569626e-05
-3.59725048935706e-05
-1.67070884863462e-05
-1.86069180601921e-05
-2.34049071921619e-05
-3.71796598648826e-05
-1.10491110410247e-05
-2.49192321488827e-05
-3.3014579428014e-05
-4.33142495842907e-05
-1.12367432735738e-05
-4.15255487023877e-05
-3.22924439692822e-05
-3.54561101133716e-05
-3.14221149397765e-06
-2.87765936943613e-05
-4.19160657068723e-05
-3.06552601251417e-05
-2.53569689771352e-05
-3.60086345378099e-05
-3.98509146361988e-05
6.14371538864769e-06
-1.38941669667625e-05
-1.02006339912575e-05
-7.45658128856426e-06
-9.08125577918339e-06
-1.45284091049408e-05
-3.19523797694077e-05
-1.03156377504941e-05
-6.37808081325339e-06
-2.24535521309273e-05
-4.94678963825774e-06
-2.07090704108725e-05
-2.45687905969072e-05
-7.54324512493402e-06
-1.48156331559617e-06
-1.29052789326228e-05
-1.72705993749769e-05
-1.70765319924541e-05
-2.44332337084923e-05
-4.69686969161839e-06
-1.54268150116812e-05
-1.94336832913208e-05
-2.59259232951129e-05
-1.95479996985946e-05
-1.23744302728428e-05
-2.74395692948792e-05
-2.88354955698552e-06
3.29534116617254e-06
-1.9559175291576e-05
-6.68216740770738e-06
-1.13625766190086e-05
-3.12167390147907e-05
3.11511956717468e-06
-9.58301981599346e-06
1.23971368918871e-06
-1.18035099766874e-05
-1.4846760143723e-05
3.33689982411467e-06
-1.42753052468403e-05
-1.99998833681251e-05
-2.03938606057019e-05
-2.18798642706861e-05
-1.56583038337048e-05
-1.60694813000639e-05
-3.2027547345147e-05
-8.5810479790101e-07
-1.53207779962917e-05
-2.00482142108313e-05
-2.80037028368232e-05
-5.98366211488989e-06
-1.92978935854469e-05
-2.23656436121942e-05
-7.62892402133955e-06
-1.50752969660728e-05
-2.57103858615373e-05
-1.59947386954631e-05
-3.00205694347104e-05
-7.26099030544193e-06
-4.15059425795624e-06
-2.24404813434521e-05
-1.65527510014254e-05
-4.82345555403211e-06
-2.75694263327047e-05
-1.24832779652499e-05
-1.05720085001243e-09
-8.24370400776651e-07
-7.40350440961896e-06
-1.66490337231787e-07
-4.91770998842527e-06
-9.20313187368061e-06
-2.89361283935976e-05
-6.79534363642238e-06
-2.42913740304128e-05
-3.08842549317946e-05
-9.93743941379696e-07
-3.6505097195132e-05
-3.91123518046704e-05
-2.50513754410839e-05
-1.7005883289776e-06
-8.22462565455165e-06
-1.66725016530623e-05
-9.27413692639789e-06
-2.03861598795037e-05
-8.30872089135615e-06
-1.76429790221845e-05
-2.58236062529229e-05
-2.20156350093994e-05
-1.75495433710088e-05
-2.31256111249965e-05
-2.09957169040149e-05
-1.36867327826069e-05
-1.62385535548196e-05
-2.15781630879095e-05
-1.11082402106641e-06
-2.48310838665197e-05
-1.5306750148839e-06
-1.10437885188591e-05
-1.40806247484052e-05
-7.71430040278902e-06
-1.97475051575208e-05
-1.12012224731759e-05
-1.0788992432457e-05
-2.32434715444326e-05
-1.85880356210826e-05
-3.32511684018598e-05
-1.26989021278145e-05
-1.2830143521577e-05
-1.80206763679787e-05
-1.78446557745574e-05
-4.05036037166756e-05
-2.3988117969898e-05
-2.48827874824081e-05
-7.81887717010554e-06
-2.18063206819377e-06
-2.38097616726959e-05
-1.70502135865675e-05
-1.20224875485739e-05
-2.70223715032515e-05
-3.27231179175726e-05
-7.27918825299001e-06
2.39675946193184e-06
-1.43045241092179e-05
-2.77441734298642e-05
-2.55297140970286e-05
-1.74532629084896e-05
-2.15429438935453e-05
-1.91848931906197e-05
-1.38043380098235e-05
-1.10706805580601e-05
-2.99409412994606e-05
-1.62097250051978e-05
-2.52666130999029e-05
-1.60034074317719e-05
6.03371682246826e-06
-1.18635959914557e-05
-2.53689430721936e-05
-2.20468946883167e-05
-1.85099106920514e-05
-2.78506571760113e-05
-8.76655621074215e-07
-2.04095807368018e-05
5.85922145381155e-07
-3.90817395480923e-05
-2.877867616953e-07
-4.33625629829898e-05
-8.78880145895616e-06
-1.9426638216543e-05
-3.86951811059511e-05
-6.08441723308485e-06
-2.36899092511398e-05
-3.44025837572239e-06
-1.43253419456102e-05
-8.73823615341091e-06
-3.80226225651688e-05
-2.4258087182355e-05
-2.42960253600163e-05
-1.92803430385485e-05
-2.18713012936718e-05
-1.30489393447849e-05
-1.43024780883536e-05
-2.08381638041405e-06
-1.68460514940003e-05
-2.00128858601124e-05
-2.87570989912799e-05
-2.01737151832667e-05
-1.23760412586774e-06
-1.03359636766752e-05
-4.8466726103552e-06
-1.33868636210769e-05
-1.20529504101417e-05
-1.22979806967337e-05
-2.06448336311625e-05
-1.1545902936841e-05
-3.32300691671063e-05
-2.34416146260433e-05
-1.66603481676534e-05
-1.20386154966115e-05
-3.40338555637892e-05
-1.63401556160482e-05
-3.2472542065591e-05
-1.78958430665194e-05
-1.81414262177174e-05
-3.46010487262107e-06
-1.2970754852301e-05
-1.26104313252501e-05
-3.00533673986122e-05
-2.82949739829996e-06
-1.01732965177764e-05
-2.52567168108019e-05
-2.69148345562271e-05
-2.22047517932136e-05
-1.93413738859087e-05
-1.14257034962273e-05
-1.66247271001651e-05
-8.9456387511308e-06
-2.48666891420334e-05
-2.4530435458804e-05
-2.3342972582987e-05
-1.60776409068934e-05
-1.45777982492637e-05
-3.26182754627017e-05
-1.56996439630526e-05
-2.82846908751633e-05
-1.5435245975178e-05
-3.20524799885567e-05
-2.01057808865346e-05
-2.48545027118882e-05
-3.29086098853385e-05
-2.80575936149961e-05
-2.56659358765022e-05
-1.24641664320192e-05
-1.25701656297796e-05
-1.15917579294007e-05
-1.98363119610402e-05
-3.05014294401989e-06
-2.12550070444515e-05
-9.78556088260212e-06
-2.78513677898216e-06
-3.56056737777231e-05
-4.72254068890219e-05
-6.57603598444552e-06
-2.7508683325588e-05
-1.81051374047907e-05
-1.21386086662486e-05
-9.64388795620071e-06
-2.85514058359362e-05
-3.85232916136768e-05
-1.90311561909065e-05
-5.04083064484294e-05
-2.65804835580126e-05
8.74909621347139e-06
-2.53122581016927e-05
-1.23912746583669e-05
-1.12377673527872e-05
-3.47309298982689e-05
-1.04350357048303e-05
-4.11365656818725e-05
-1.23093043942005e-05
-3.39775852360667e-05
-2.26714264948842e-05
-2.59172889843536e-05
6.77591379473066e-06
-2.81336951230857e-05
-2.19404873082055e-05
-1.33913147072309e-05
-2.76206545888591e-05
-1.80707621822993e-05
-1.35401000421338e-05
-1.78541129359527e-05
-3.49315228887182e-06
-1.86379964531243e-05
-1.20611031668935e-05
-2.27880087230512e-05
-3.79947879217699e-05
-2.87174393146699e-05
-3.31263828913819e-05
-5.29371944819636e-05
-1.9623374963623e-05
-1.75035878523569e-05
-1.14380854064423e-05
-3.14872773050494e-05
-1.31700292879472e-05
-2.67386763012519e-05
-2.07767630716306e-06
-8.48422633679561e-06
-8.61974697177035e-06
-1.10155009405654e-06
-1.8036088765128e-05
-4.15198878289447e-05
-1.15260183187812e-05
-3.00909657151337e-05
-3.31959293480857e-05
-9.55842620900717e-06
-3.31322769833457e-05
-1.04222634506597e-06
1.7496808269949e-06
-2.77019506631157e-05
-1.29866890085139e-05
-1.74018351057191e-05
-3.29499829735806e-06
-1.16447493910585e-05
-3.15969824862057e-05
-1.9614376234942e-05
-1.62259207561188e-05
-2.06798791026145e-06
-1.5250551032503e-05
-2.53219293462416e-05
-3.19913366839805e-05
-2.67583502323484e-05
-1.04140994662744e-05
-2.17589164067735e-05
-3.00787073387545e-05
-1.73002557782222e-05
-4.97189030182514e-06
-3.20621432101395e-05
-3.07128173242124e-05
-1.72491100384477e-05
-1.54934728321714e-05
-3.20979442240665e-05
-2.7889195840858e-05
-1.29278456699139e-05
-2.09790517899841e-05
-2.48741600521404e-05
-1.85118605280627e-05
-1.64800150621677e-05
-5.59385512569744e-06
-6.2975179026561e-06
-3.01305378879366e-05
-1.45228557064641e-05
-2.57297048636688e-05
-1.11769572167354e-05
-7.24250562479134e-06
-5.62613016754417e-05
-3.68764154643431e-05
-4.08032207407664e-05
-1.33740078840795e-05
-5.26756700217239e-06
-2.44640180126133e-05
-1.73243612469036e-05
-3.41065413038811e-05
-4.43058693796862e-05
-2.66548861857063e-05
-2.00320811018891e-05
-1.64605332501132e-05
-8.90959150421727e-06
-1.2248778506037e-05
-1.06857431306069e-05
-2.19617209227578e-05
-2.16892764444915e-05
-3.60109955939357e-05
-2.86633761191733e-05
-3.85737868516143e-05
-1.31689402604738e-05
-3.29604437471341e-05
-1.80974646479016e-05
-3.36520720604307e-05
-3.83456489951986e-05
-2.14889337157551e-05
-2.29377120360048e-05
-2.48339267357018e-05
-9.41114310099791e-06
-2.55158829031204e-06
-1.95897569540109e-05
-2.38030313117398e-05
-2.24795392637577e-05
-2.02818815703477e-05
-1.62624020883805e-05
-2.60166469026326e-05
-1.66052729410338e-05
-2.87445664262769e-05
-3.02190203328732e-05
-5.18711727715463e-06
-2.01217491581708e-06
-1.07632473105457e-05
-3.28618979269529e-05
-2.71222668302919e-05
-3.23630064875142e-05
-2.13227468882202e-06
-4.06658132932713e-05
-8.54995888849127e-06
-3.88345220991426e-06
-1.30440035232176e-05
3.38929861105522e-06
-2.11221444373411e-05
-3.06989636307703e-05
-5.05464214313846e-06
-7.4892580515818e-06
-2.87855243886889e-05
-3.26840555257105e-05
-3.66846645212342e-05
-1.19638535597068e-05
-2.72596695298838e-05
-1.12463402176001e-05
-1.19436347717694e-05
-3.51255166458944e-05
-1.75514384371524e-05
-3.42104111794411e-05
-5.67850239519774e-06
-2.28165969857162e-05
-1.48343773777969e-05
3.40628343639283e-06
-1.7731866682339e-05
-2.39644464604765e-05
-4.4271937482881e-05
-2.08641135594884e-05
-6.55135480219441e-06
-4.22385022930891e-05
-1.2472687904433e-05
-1.48868104265112e-05
-3.79277139648157e-05
-2.91174356987693e-05
-2.43770154905653e-05
2.5667839184323e-06
-9.26657726960946e-06
-2.16526464362775e-05
-2.22821583076644e-05
1.10906202627974e-05
-1.45563625872633e-05
-4.09570656736305e-05
-3.43063109486612e-05
-2.76173877022017e-05
-3.33642310630073e-05
-1.74804423039682e-05
-2.05709784491812e-05
-1.79235791770687e-05
-5.4710452781073e-06
-3.00174358388473e-05
-3.99095589259277e-05
-2.30382011690101e-05
-1.39582699166959e-05
-2.17917627735186e-05
-2.25844712703061e-05
5.68162057724042e-06
5.1181131190175e-06
-3.84655305306961e-05
-1.89761212127006e-05
-1.22291336903495e-05
-2.31964641346498e-05
-2.18927203588027e-05
-2.144034787346e-05
-1.86160601012925e-05
-2.3003445431411e-05
-1.37880457664308e-05
-2.82209945299446e-05
-1.38694285106063e-05
-1.99866583971788e-05
-1.07228706709256e-05
-2.95553537795924e-05
-2.03338295174955e-05
-1.20751914602349e-05
-2.30327813784155e-05
-2.82496937517077e-05
-2.97531465807822e-05
-3.83837620668118e-05
-3.81534952402191e-05
-4.16740739158194e-05
6.53271844773207e-06
-3.17787514489684e-05
-2.22457823697544e-05
-2.87138758005992e-05
-1.37886338841296e-05
-1.00951300587572e-05
-2.83518019677701e-05
-2.68860225550759e-05
-6.32049941903606e-06
1.42092127247561e-05
-2.25032656284208e-05
-2.76893098816429e-05
-9.43682589708162e-06
-2.06202383696184e-05
-9.76957362319193e-06
-3.16271596171926e-05
-2.85618430698067e-05
-4.378567830569e-05
-1.81224115337477e-06
7.40802057280224e-07
-2.95278834764694e-05
-1.33757574521366e-05
-1.85009885554013e-05
-2.92299958706554e-05
-1.6725701456454e-05
-3.92973956057101e-05
-3.35664067392307e-05
-1.14352701506424e-05
-1.94708723256067e-05
-3.63967831676003e-05
-8.820751817555e-06
-1.88512609760327e-05
-3.49862846235887e-06
-3.02726596428151e-05
-2.04210685709164e-05
-1.67004477092093e-05
-3.79045513774329e-05
-3.54787076177441e-05
-1.34619764031517e-05
-1.41775280756205e-05
-3.11584691668629e-05
-3.51976967871786e-05
-2.84763648473e-05
-6.68522511225128e-06
-2.40647788132468e-05
-2.23436528365691e-05
-2.64938067116179e-05
-1.46440160411055e-06
-1.50311510072819e-05
-2.87002435269823e-05
-1.32899493536877e-05
-2.13775753287337e-05
-2.01776615653784e-05
-2.36103066566041e-05
-1.54073562653123e-05
-2.45270631920731e-05
-3.12584871124504e-05
-6.78150911766027e-06
-2.39851768733107e-05
-2.54364986077984e-05
-1.29594025877708e-05
-1.58326308821756e-05
-2.14989891884947e-06
-3.89904427310907e-05
-4.16827553056182e-06
-2.14822582470401e-06
-1.28768698932131e-05
-2.9864893982815e-05
-2.82634348707671e-05
-7.13095646094934e-06
-2.9132146393867e-05
-5.46630997286714e-05
-8.27213672059863e-06
-2.25051767894546e-05
-3.69306277643649e-05
-1.01033205805245e-05
-7.01631651626841e-06
-1.49316454723702e-05
-2.96859853664077e-05
-1.74314024073843e-05
9.38725775402756e-07
-7.74479506810184e-06
-1.58671332048954e-05
-4.02333841355877e-05
-1.85518517684085e-05
-1.52182072987122e-05
-2.55250435038989e-05
-3.22414111212226e-05
-2.13572608121564e-05
-2.35411347297478e-05
3.11818806075989e-06
-2.20254605930218e-05
2.76154328802323e-06
-3.49358147301012e-05
-1.95542009323766e-05
-2.63020914254465e-05
-3.13304357969114e-05
-1.33738830282021e-05
-9.46552500528574e-06
-9.35698080882547e-06
-9.07639157574061e-06
-1.87536249534105e-05
-1.59067696060805e-05
-2.01820158332326e-05
-1.62036129342524e-05
-2.63221138679742e-05
-3.10511175324805e-05
-1.0753964264509e-05
-2.22272502246877e-05
-7.87686405802861e-06
-2.6024661398211e-05
-3.38279547542626e-05
-2.03740014322698e-05
-2.45849823343975e-05
-2.40696554913495e-06
-3.23562688077671e-05
-3.89520811499467e-06
2.04240304566101e-06
-5.49781116370744e-06
-2.91061293407632e-05
1.08087014894294e-05
-1.01032760385854e-05
-1.10000347740791e-05
-2.43506178110173e-05
-2.02062878767013e-05
-2.17701152903258e-05
-2.12279253933194e-05
-2.1950605038554e-05
-7.50428524742906e-06
-2.57653347035716e-06
-2.48523773533461e-05
-2.56018178150402e-05
-2.92776922112124e-05
-4.01308792022708e-05
-2.94124605749614e-05
-2.90985557521838e-05
-2.64455018571436e-06
-1.6473859896503e-05
-1.86606341895298e-05
-3.62850677513987e-05
-2.84988626761673e-05
-1.48971883449599e-05
-1.41499795879712e-05
-2.1498508802214e-05
-1.7651517082089e-05
-2.11600946402825e-05
-1.10099730037577e-05
2.57210553535866e-06
-2.89389899433772e-05
-1.64226942655591e-05
1.21406559509387e-05
-6.83429808669585e-06
-3.71047989110226e-05
-1.46263580697421e-05
-6.44655329440967e-06
-3.16498536564914e-05
-1.89521494584421e-05
-1.58700210658825e-05
-1.53752584030388e-05
-1.38738623523264e-06
-1.044217693457e-05
-2.32275068763227e-05
-2.98339408517683e-05
-8.98899520973698e-06
-1.93074845686066e-05
-4.45681831105779e-06
-1.08971578310557e-05
-2.0909711335854e-05
-3.78260544416042e-05
-2.11997737588391e-05
-5.32852167543904e-06
-2.61971178667459e-05
-6.43605886320013e-06
-3.22027951566919e-05
3.52699837843783e-06
-2.59843258949645e-05
-1.7805600054602e-05
-1.19207334178354e-05
-1.13464511257409e-05
-1.55040095989264e-05
-2.84037485159659e-05
-2.405888985345e-05
-1.74844764864336e-05
-3.69279775231257e-05
-1.00528964378424e-05
-2.60123852842193e-05
-8.39441081913743e-06
-1.05376106093072e-05
-2.2163212108479e-05
-2.355892345983e-05
-1.988653760285e-05
-1.94647726116983e-05
-3.62908795512221e-05
2.39848896099194e-06
-1.35328936186893e-05
-1.73007060602267e-05
-3.26751161609621e-05
-1.28970689537483e-05
-2.15296024702681e-05
-2.08560338190526e-05
-2.6789877308061e-05
-2.56353078990899e-06
-2.36933201278696e-05
-2.43438089559427e-05
4.7961541283493e-06
-3.02590388555798e-05
-2.93777088158476e-05
-2.36194219700058e-05
-2.32523553518026e-05
-1.54192281225086e-05
1.04333277063641e-06
-2.32560568735748e-05
-2.64151526607502e-05
-2.43949214576968e-05
-2.29019259178878e-05
-2.37917186861448e-05
-2.37038497533111e-05
-2.83316658099299e-05
-2.50846577976273e-05
-1.85437286578457e-05
-3.029779563626e-05
-3.8828088030139e-06
-4.0892356580904e-05
-1.58846655166654e-05
-2.39284845520198e-05
-3.2869072050479e-05
-2.62160264185079e-05
-2.33427506371516e-05
-1.04555854969807e-05
-4.04262597148048e-06
-1.90570185551629e-05
-3.09008422201943e-05
-2.04803007527897e-05
-1.34239007163227e-05
-3.77511868313404e-05
-4.14648155267117e-05
-5.55395368342572e-06
-1.10594741640561e-05
-3.11282116800272e-05
-2.22034607947133e-05
-2.18715669131391e-05
-1.8820356697745e-05
-2.19409660695901e-05
-1.64187494008163e-05
-2.05437485518033e-05
-3.54541309019887e-05
-2.22764511475082e-05
-4.28462649290696e-05
-3.21197693860243e-05
-1.40452814121209e-05
-2.78588300035204e-05
-1.786046349638e-05
-7.87398230546905e-06
-1.79538588275352e-05
-2.75769385360105e-05
-8.32673136121066e-06
-2.54794805474523e-05
-2.40079968758387e-05
-6.58895630748992e-06
-2.94434244164823e-05
-3.82652080289937e-05
-2.99439641340568e-05
-3.03920108469062e-05
-2.61397515549204e-05
-9.07134923424426e-06
-1.20786262496015e-05
-1.65926640389109e-05
4.85248245169254e-06
-1.26785348129081e-05
-4.11299154320162e-06
-3.52038533827178e-05
-2.91857614857136e-05
-1.27284365802512e-05
-1.4947390177429e-05
-2.64927802881532e-06
-1.54932026276901e-05
-3.04292475985614e-05
-3.86463463518265e-05
-2.97345092029039e-05
1.83195392835816e-06
-1.49819335941739e-05
-2.49299209699105e-05
-1.23081958007421e-05
-9.73409600855899e-06
-1.01431511326381e-05
-2.40854809324707e-05
-2.75439630599572e-05
-1.92705809784749e-06
-7.4691810896279e-06
-3.37833959295633e-05
-3.5495177407425e-05
-1.06949901160491e-05
-1.62955720293411e-05
1.394884106331e-05
-3.93274519777103e-05
-2.91124104447298e-05
-1.73290504842422e-05
-1.16590501808717e-05
-1.83551987082556e-05
-8.26222247712429e-06
-2.98055104864333e-05
3.11502582554543e-06
-2.78045356512961e-05
-1.06732082660366e-05
-4.19080976346121e-05
-2.98946338500893e-05
-1.46328043114097e-05
-2.68943302016107e-05
-1.03656183511111e-05
-1.63077588294215e-05
-1.9011632784951e-05
-1.57130166244784e-05
-1.52730325302028e-05
-2.30272932503246e-05
-1.54783360854294e-05
-1.68213303424255e-05
-2.47938616366308e-05
-1.38086885306636e-05
-1.79000745427984e-05
-1.39694863477938e-05
-2.66482265001691e-05
-2.9935522673276e-05
-4.64961225114228e-06
-2.06683632775181e-05
-3.03689744976939e-05
-2.12477831885059e-05
-2.89401659902364e-05
-8.01530280849358e-06
-1.6565195599237e-05
-1.35254385359059e-05
-3.30993971700648e-05
-2.96093454730355e-05
-1.82009608528979e-05
-2.83835553377111e-05
-3.10763730850763e-05
-3.52639606136255e-05
-1.57034572225452e-05
-2.64964954475773e-05
-1.08101546023412e-05
-5.57890552186022e-05
-2.15822846580354e-05
-2.43837031533181e-05
-2.51144925224942e-05
-3.03923760293885e-05
-9.02603026336499e-06
-1.0123585842541e-05
-2.52414955839651e-05
-1.16146979939875e-05
-1.65018111196102e-05
-3.73249201188871e-05
-3.83188619740856e-05
-2.43907835412924e-05
-1.92711899739177e-05
-3.13586866747413e-05
-5.16356716325083e-06
-2.60125033677289e-05
-2.80940511201712e-05
-9.60317407145917e-06
-2.87675563067957e-05
-7.12223597388185e-06
-2.43095506556399e-05
-1.12881838285287e-05
-1.80617421191585e-05
-2.47510803250931e-05
-8.76274682376148e-06
-1.84029937862157e-05
-3.1689969801434e-05
-9.61456299979261e-06
-3.75298238847952e-05
-2.5874518487715e-05
-5.03188922543017e-06
-1.72291175416753e-07
-3.09610267071607e-05
-6.99107589211209e-06
-2.69981991097186e-05
-3.50076825765782e-05
-5.24064309410892e-06
-2.06666621756846e-05
-1.63808611777065e-05
-8.09140880049028e-06
-7.84603666994276e-06
-3.35901052700433e-05
-1.28672504026827e-05
-6.14405223794499e-06
-1.1329786982586e-05
3.77601887586418e-06
-2.29286009080485e-05
-4.29420214686475e-06
-1.15303858734239e-05
-1.76598950652872e-05
-2.1030142431549e-05
-1.87987291306626e-05
-2.39313050061847e-06
-1.03749794485604e-05
-1.78737269379832e-05
-2.25340970966121e-05
-2.5723638490032e-05
-1.48587547231072e-05
-3.32955390394589e-06
-2.72778531799454e-05
-2.64863129406022e-05
-5.19188862548221e-06
-5.88790606235323e-06
-2.81566342083033e-05
-1.43220048361683e-05
-3.6828803551667e-05
-2.29014559266246e-05
-1.69144098049281e-05
-2.46159501933456e-05
-2.07840949394924e-05
-2.85326783411941e-05
-3.16962800606289e-05
-1.10757018739976e-05
4.68053214754526e-06
-1.39879976152097e-05
-2.01292157638826e-05
-2.92635887841909e-05
-1.51190824374733e-05
-1.97161611272237e-05
-3.95542609482633e-05
-9.69080554577751e-06
-2.40942839827432e-05
-2.05148304028128e-05
-8.73209866017103e-06
-3.03813405212871e-05
-2.34288968779159e-05
-1.07565937774403e-05
-1.00063870039375e-06
-6.08780574711738e-06
-1.46836225700018e-05
-2.34610929924324e-05
-1.28880451741153e-05
-1.64253729519093e-05
-1.36173560310483e-05
-1.73508101673117e-05
-3.15781200108628e-05
-2.06964009134758e-05
-2.62114876761817e-05
-3.24569126356496e-05
-4.0370602710481e-05
3.58885086850904e-06
-1.9346804171238e-05
-2.36507258535474e-05
2.37202468523873e-06
-3.20221257466757e-05
-2.98818026631436e-06
-5.00928099663344e-05
-2.40564733975033e-05
-1.64490687878026e-05
-9.73658020005431e-06
-1.28522157324074e-05
-2.34422056743029e-05
-2.71494238538855e-05
-7.52667584467086e-06
-1.20490432798702e-05
-1.00015445709765e-05
-1.08260128793357e-05
-8.76532539468843e-06
-3.38652178914365e-05
-1.29283049994606e-05
-2.94710906172344e-05
-3.18993614067421e-05
-1.33972988910959e-05
-9.20905801767812e-06
1.46090950008376e-06
-2.19086606130706e-05
-5.99493335774049e-05
-2.77475028517991e-05
-1.25678100672339e-05
-1.54745586222969e-05
-3.23129689759308e-05
-3.6243401026674e-05
3.6633063037166e-06
-2.38712428166891e-05
-1.95825080751379e-05
-3.00194847507155e-05
-1.11702392706964e-05
-3.67217252157767e-05
-1.9601195889571e-05
-4.25366505597388e-05
-1.34435534410858e-05
-1.95553382109164e-05
-8.4547438929234e-06
-1.68706552752061e-05
-2.74986583003868e-05
-1.24223149956113e-05
-2.57624274075258e-05
-2.44074250230325e-05
-1.93107596918253e-05
-2.98097079859726e-05
-2.30085263949388e-05
-2.53853295018465e-05
-3.44546314822491e-05
-1.02176228755897e-05
-3.00694417334057e-05
-1.50275478899022e-05
-3.32387015401798e-05
-4.08011297942246e-05
-2.03118838970354e-05
-1.81214188212125e-05
-9.78159642068972e-06
-4.16950145123458e-05
-1.60051285718867e-05
-3.6904773570171e-05
-2.52349030222386e-05
-1.83003675798537e-05
-4.10190698758703e-05
-3.25898224220005e-05
-2.22783016400427e-05
-4.2474558595399e-05
-2.41379816831891e-05
-2.79900131802349e-05
-1.03213224722715e-05
-4.04370999667632e-05
-2.30311869370008e-05
-2.31183126608785e-05
-3.1154963691132e-05
-1.56383296126351e-05
-2.09699037015821e-05
-2.32058059589888e-05
-3.04585488726594e-05
-2.55066552837514e-05
-2.7368507450892e-05
5.23811028767312e-07
1.65729715405029e-06
-1.70989158491095e-05
-1.34632545101729e-05
-3.42875624434456e-05
-3.94291424674428e-08
-2.86200029123464e-05
-3.29614619062368e-05
-1.40271327868883e-05
-5.50951518904421e-06
-1.90457642121386e-05
-2.29743522804002e-05
-2.89705217691935e-05
-4.41858482684216e-06
-3.83069096813608e-05
-2.77423544942434e-05
-4.70837721388575e-05
-1.75292904081544e-05
-3.87998889036433e-05
-2.77972643929832e-05
-1.72627295031997e-05
-2.20909170305733e-05
-2.26554272397915e-05
9.31457965409398e-07
-2.3509885623993e-05
-1.59871797769741e-05
1.98628540297636e-06
-3.03399716316992e-05
-9.63172771858746e-06
-1.7561023523293e-05
-6.51073082511885e-06
-2.81987455140964e-05
2.84876462169806e-06
-1.87192884962183e-05
-2.38658291273738e-05
-2.56720606282311e-05
-6.68903487921057e-06
-1.70674744198062e-05
-2.51510278257864e-05
-2.43260397928816e-05
-2.15713198933769e-05
-1.21797837172053e-05
-1.32225148197699e-05
-4.2147999414419e-06
-4.15656141717619e-05
-3.07603764747522e-05
-2.57200159923062e-05
-1.420114508517e-05
-1.69148129708394e-05
-2.23459395933405e-05
-2.74425574809686e-05
1.56356289233186e-06
-1.56533795934223e-05
-2.23169546478965e-05
-2.39571591219718e-05
-1.60173646178632e-05
-2.7145415838169e-05
-2.57604646737393e-05
-6.56718524061882e-06
2.22222710110056e-06
7.68432378430909e-06
-1.63137318804245e-05
-1.95358370000922e-05
-1.57065059339392e-05
-4.89480614678395e-05
-4.0585096575296e-05
-1.26730490002296e-05
-1.57289089880018e-05
-8.85570147606521e-06
-1.21319231475404e-05
-2.57785067646138e-05
-4.86757382406084e-05
-1.11971144849026e-05
2.36028727572462e-06
-1.23204022447138e-05
-2.43278150326121e-05
-5.11097070002885e-05
-2.18117651422545e-05
-6.44458146847442e-06
-4.59385650124584e-05
-8.70376626165471e-06
-2.87371523988035e-05
-1.07440488384776e-05
-3.58885050877521e-05
-1.78124079512009e-05
-2.05540874797809e-05
-1.8294514121604e-05
1.01974973544922e-06
-2.25062451534957e-05
1.17413983844092e-07
-1.27805507954543e-05
-2.2300934949059e-05
-2.72935936912611e-05
-2.6719139427887e-05
-2.38647589698324e-05
-3.1475507496913e-05
-3.11377164142836e-05
-3.0487941545392e-05
-1.17808091630519e-05
-7.72068783747982e-06
-2.12308880992695e-06
-1.43121794203935e-05
-2.35319004960283e-06
-5.85263587697358e-06
-9.11504495612987e-06
-3.75546962248082e-05
-1.76684444483415e-05
-1.41461674778072e-05
-1.09310478738743e-05
-2.866345706239e-05
-2.75947043240794e-05
-1.50770978305437e-05
-1.83152786210665e-05
-1.00837592862512e-05
-3.76406573755704e-05
-6.2923669692625e-06
-1.90437013131672e-05
-2.36993337578628e-05
-1.04515861147774e-05
-7.3188080646388e-06
-2.02355639934021e-05
-1.62839721311057e-05
-8.00677680743351e-06
-2.637421657528e-05
-2.00609028500092e-05
-3.2780819630252e-05
-2.04379055816658e-05
-1.95544675856406e-05
-2.69419606322303e-05
-3.04716230133119e-05
-1.5981915382291e-05
-1.36833267849395e-05
-1.9841780269458e-05
-1.80241497018282e-05
-1.27824872053201e-05
-4.36108468833948e-06
-8.6072297593202e-06
-4.28749597373098e-06
-2.08743673420736e-05
-1.5768825116923e-05
-2.49647289183544e-05
-1.1004080846526e-05
-4.06036751578707e-05
-2.19805561298765e-05
-1.00197373234965e-05
-4.52848914876172e-05
-3.20154684515294e-05
-3.39154432350543e-05
-1.93371541764435e-05
-2.0115837619464e-05
-1.22752824802754e-05
-4.29930892098095e-05
-1.40848609111562e-05
-6.03054738001554e-06
-2.53997046181976e-05
-1.95277775971031e-05
-2.0685028457971e-05
-4.77261503840552e-06
-3.13145204650422e-05
-1.77803376080792e-05
-9.91525593519831e-07
-7.38486695185859e-06
-2.34125747341155e-05
-2.08207954966783e-05
-2.84281195008154e-05
-2.71690280134859e-05
5.44421310287293e-06
-3.09492812320565e-05
-3.04468127599201e-05
-1.99136314886249e-05
-3.70081224798279e-05
-5.55296827206907e-06
-8.21608915066072e-06
-1.2894333986548e-05
-1.13234883579176e-05
-1.47153787167686e-05
-3.42564161987833e-05
4.54315039724455e-06
-1.28659611785123e-05
-1.04357061615428e-05
-2.16162203758753e-05
-1.19010098645333e-05
-3.35855946629015e-05
-2.85649270979451e-05
-2.96583108392293e-05
-1.01069515616386e-05
-1.39320474945193e-05
-1.19203489993129e-05
-1.97550936112747e-05
-2.34808260758066e-05
-1.95580612461286e-05
-2.32322702242409e-05
-1.42142649325198e-05
-1.93110548027976e-05
-1.54707899660247e-05
-1.87750847441432e-05
-2.21202620883088e-05
-6.0902577152142e-06
-1.11017202684538e-05
-7.61548397268645e-06
-6.2740300801304e-06
-1.18415273054641e-05
-3.59385652916757e-05
-1.99010210268061e-05
3.67619259709713e-06
-1.16284137585881e-05
-3.82156475198575e-05
-3.24361791666835e-05
-2.12872811692829e-05
-1.22791719626821e-06
-6.80518170879383e-06
-1.6514096742688e-05
-8.65841927103748e-06
-1.83437291028963e-05
-3.66892178628648e-06
-2.78198375414191e-05
8.56057944196908e-06
-1.8309387445638e-05
-3.00280024081037e-05
-3.90151484632118e-05
-2.48266887043768e-05
-7.05947590645458e-06
-2.80857143133816e-05
-1.11497487543629e-05
-2.46489147375986e-05
-2.65584838526064e-05
-1.37639875133254e-05
-2.98364514193999e-05
-5.56571982797892e-05
-5.88446336766045e-06
-3.33716096108694e-05
-6.10591946666529e-06
-2.02431182745796e-05
-1.34962951122164e-05
-2.51332167160603e-05
-2.00310807203558e-06
-5.74118904700596e-06
-1.92990040533228e-05
-9.74634916042752e-06
-6.21612683878014e-06
-4.86498917067199e-05
-4.18241009504054e-05
-1.0810684938404e-05
-3.78035601572158e-06
7.97639609119513e-06
-2.57108693986421e-05
-5.0094313327072e-06
-1.7926154658998e-05
-1.47447437060186e-05
-1.9180576917855e-05
-8.16461439617023e-06
-1.74821880675744e-05
-3.93571551616022e-05
-1.470812901838e-05
-1.36287728283407e-05
-1.61288712320409e-05
-5.6451961552213e-06
-1.03725745325149e-05
-2.85942532807509e-05
-1.88594897167994e-05
-1.22574913077224e-05
-2.4193890194437e-05
-9.53596327651897e-06
-1.56391315336507e-05
-1.47818176188601e-05
-2.32067789032945e-05
-1.98264304450472e-05
-5.50983176083785e-06
-3.24769867667616e-05
-1.01066898136773e-05
-1.07642698593525e-05
-2.43333415374244e-05
-8.01033229787087e-06
-1.92024489829349e-05
-2.10901599309032e-05
5.70646756014639e-07
-1.82342691230702e-05
-1.53865621002995e-05
-3.72771631389031e-05
-3.76396393577094e-05
-1.22264661679311e-05
-3.00836070274967e-05
-1.51209793837443e-05
-1.86320542018595e-05
-4.9915953174193e-06
-2.3153911489891e-05
-1.50307446685428e-05
-7.05993743256748e-07
-3.08147426709069e-05
-7.10343512934523e-06
-3.37534316965612e-05
-2.29664985192579e-05
-2.7795485850509e-05
-1.36206357061306e-05
-4.21328369675533e-05
-3.48472337052921e-05
-1.09736747275893e-05
-7.62681737456935e-06
-2.17381254963305e-05
-3.05841608177608e-05
-2.30524656135485e-05
-1.49558473756858e-05
-8.75760759484928e-06
-1.9165747722576e-05
-9.74184553820441e-06
-9.94129841456157e-06
-4.47713606070012e-05
-2.47992399812755e-05
-2.74031547195606e-05
-2.71016616583554e-05
-5.51912139104562e-06
-2.72001715105706e-05
-1.15945318973162e-05
-2.53650239657941e-05
-2.78199277746593e-05
-1.04216859566582e-05
-2.2480100465392e-05
-3.64080898993878e-05
-4.35232698000029e-06
-9.71362434477548e-06
-3.96841213504084e-05
-3.57139348753647e-05
-2.84893184969514e-05
-1.60418675223811e-05
-2.54386814567049e-05
-3.71339735376733e-05
-4.02565986679805e-05
-2.89411350349478e-05
-2.30259008014033e-05
-2.99431376188375e-05
-1.32460649032095e-05
-9.23074439028309e-06
-3.45916195242345e-05
-1.58119722232131e-05
-2.54806433078472e-05
-3.33977855186015e-05
-4.06244842500758e-05
-4.20550452642694e-06
-1.86692654096138e-05
-2.43470058707217e-05
-2.25339474263807e-05
-1.54852258457803e-05
-2.6446981905945e-05
-2.69586520201118e-05
2.45530425196847e-06
-3.16942291684098e-05
-3.72900048186702e-05
-8.42664754716863e-06
-3.37526595690663e-05
-2.25575691744538e-05
-3.65524879641302e-05
-1.91155217687671e-05
-2.98592946984384e-05
-1.00093946807715e-05
-1.47749861072004e-05
-1.79417628797671e-05
-2.74502197365726e-05
-3.29476848584322e-05
8.15843416858842e-06
-3.71068964693169e-05
-2.96744382802467e-05
-2.99129550573467e-05
-2.39083297803568e-05
-2.7619597910352e-05
-2.79174464108951e-05
-3.51644163242926e-05
-1.53772534291266e-05
-3.97753071716108e-05
-1.48614491376017e-05
-1.1224313567549e-05
-4.25795172153507e-05
-3.82208589152735e-05
-1.53681599075489e-05
-2.72903965772198e-05
-2.53293906405756e-05
-3.99552870320585e-05
-2.99159037229921e-05
-1.37268621888829e-05
-2.74597317784253e-05
-3.54726073896443e-05
-1.99953876505705e-05
-3.22527110579336e-05
-3.79921392927326e-05
-2.41321331508628e-05
-1.80442129583466e-05
-9.86245077535184e-06
-6.36366897126646e-06
-4.70742452242033e-06
2.51799545235542e-06
-1.93586494038747e-05
-2.63771752841476e-05
-3.3389622132007e-05
-1.34413201970279e-05
-1.87124924451329e-05
-1.24795680667474e-05
-3.54203088330481e-05
-1.51420236743785e-05
-1.02891360247489e-05
-1.99710918595511e-05
-2.38667327789837e-05
-1.81665157614134e-05
-2.16832448863926e-05
-8.06099246871773e-06
-5.44939595388248e-06
-1.22621996610592e-05
-1.11379770650262e-05
-3.74805698502002e-05
1.66946351441517e-06
-1.03543000175357e-05
-3.27041232718821e-05
-1.60231157765783e-05
-4.8781268612278e-06
-1.91850128006554e-05
-2.77382691249526e-05
-2.46789547166848e-05
-3.03151141358226e-05
-2.35015494704258e-05
-2.31802590225274e-06
-2.5248184889069e-05
-4.65911695343175e-05
-3.47157309094229e-05
1.00487886101041e-05
-1.40807060197212e-05
-1.21915824627785e-05
-1.74658650941375e-05
2.77073509210739e-06
-3.64622792734642e-05
-3.70818536237043e-05
-1.70154312117013e-05
-9.81482787959914e-06
-2.23777100519308e-05
-1.64393946950666e-05
-1.39627150533836e-05
-1.45688277510597e-05
-1.348233638257e-05
1.09450661594299e-05
9.10036265007683e-07
-1.57723582730892e-05
-9.86468253002208e-06
-1.24390255580194e-05
2.32802179257433e-06
-2.56794718613895e-05
-1.54066089510958e-05
-2.94678002514893e-05
-1.41631882984877e-05
-3.0939434269975e-05
-1.66617025286602e-05
8.1566949075757e-06
2.20135878143417e-06
-2.19615686696239e-05
-2.88481627956295e-05
-1.99892265755069e-05
-2.05306930105938e-05
-1.67884304921681e-05
-4.19687685415595e-05
-1.86357095532261e-05
-2.13115345338176e-05
-2.5357063872656e-05
3.89406156928503e-07
-1.07109566766633e-05
-2.0374293265101e-05
-1.83340050003431e-05
-1.90115876659867e-05
-2.71892830507425e-05
-1.8594290501445e-05
-1.74159954037312e-05
-2.14379189413878e-05
-1.66808768055819e-05
-3.74103959858384e-05
-2.68026858746606e-05
-2.14743907655289e-05
-2.72794167436632e-05
-2.02763868672552e-05
-3.30574928946164e-05
-3.4674321717853e-06
-3.68139313382785e-05
-1.63426625996299e-05
-2.11602283892211e-05
-2.53232858141421e-05
-3.5655370561697e-05
-3.38457383394097e-05
-4.15875500197121e-05
-1.34263287628075e-05
-2.05057323721543e-05
-1.29155926762135e-05
-1.94358625765411e-05
-2.76836370582281e-05
-4.31537932853652e-05
-3.54482896095632e-05
6.18640473797492e-07
-2.80405010357865e-05
-2.80623031310342e-05
-2.44516706805744e-05
-1.55473980121897e-05
-1.46141486078188e-05
-6.03333949167026e-06
-6.98646392546585e-06
-1.29115710121629e-05
-7.65773537037613e-06
-4.1119229668429e-05
-3.94685060843753e-05
-1.49690697733183e-05
6.77900173196085e-06
-2.1991594170059e-05
-9.03620428705901e-06
-6.5475404212295e-06
-1.85839956451073e-05
-1.64438577830123e-05
-2.14246402180763e-05
-6.58984173294582e-06
-1.71125792834355e-05
-3.58765756004147e-05
-1.36171891950786e-05
5.92206360472907e-06
-2.08793794745509e-05
-5.66649537305173e-06
-3.44733558997934e-05
-2.18893808303619e-05
-3.72956944660486e-05
-1.41606494534956e-05
-2.91272961675329e-05
-2.22532556354122e-05
-1.6083548994634e-05
-7.00410477312704e-06
-1.12300469347178e-05
8.57040787722151e-06
-2.48484809703785e-05
-1.26456336478972e-05
-1.95425477220527e-05
-1.91737363722292e-05
-2.22210041964255e-05
-1.6653315311218e-05
-5.30300085679768e-06
-1.21448291522607e-05
-3.49335245033255e-05
-1.48324659567404e-05
-2.01010867986557e-06
-3.24340299904819e-05
-7.70211399553333e-06
-3.93599925363088e-05
-2.12832118163137e-05
-2.30198409349126e-05
-4.01984881350363e-05
-1.94647760172619e-05
-4.56595072988063e-05
-3.74138749787957e-05
-2.43711594724703e-05
-2.03680336949015e-05
-8.22653393349796e-06
-8.61336031874239e-06
-3.02832605991828e-05
-2.57437524401742e-05
-9.27716470530373e-06
-1.42616849476942e-05
-1.377024117481e-05
-4.69933150128004e-05
-1.23975557725512e-05
-3.13379976615578e-05
-3.67226316865034e-05
-2.87158007316871e-05
-1.14457834413977e-05
-1.75173822281677e-05
-2.15376868760482e-05
-4.07444990683959e-06
-1.33388482999242e-05
-2.48482085963636e-05
-2.19474307374217e-05
-1.31774767009208e-05
-3.63518093923544e-05
-3.77490302416955e-05
-1.47728916699593e-05
-3.13707377318454e-05
-1.54295824844547e-05
-3.55466534838922e-05
-1.73038475363719e-05
-1.46863789514024e-05
-1.10968583107956e-05
-2.93789260753084e-05
-1.49776401936922e-05
-2.47376404211144e-05
-2.19976805020284e-05
-2.5789849190813e-05
-2.78483878895392e-05
-1.2626493095067e-05
2.82460936308167e-06
-1.7493175289319e-05
-1.70665175733712e-05
-3.62492912970971e-05
-1.59327348859972e-05
-1.04100330533073e-05
-3.38678842382375e-05
-1.88770298857129e-05
-1.55594416636872e-05
-2.52168874546321e-05
-1.54985986204146e-05
-1.50319196469516e-05
1.23487886421828e-05
-2.01286685817511e-05
-4.19609018575852e-05
-1.84368173761196e-05
-1.04437287627868e-05
-1.40488605140204e-05
-1.57675163026565e-05
-3.53746230730562e-05
-5.0582585368118e-05
-2.66410941906105e-05
-2.62448235231094e-05
-2.22746539299816e-05
-1.34331155965679e-05
-1.45952274288957e-05
-3.37875202943216e-05
-1.4120746580967e-05
-1.52954482083483e-05
-9.91347566119364e-06
-4.69407573994406e-06
-4.81470005995183e-05
-2.55645751265301e-05
-3.38503463346304e-05
-3.63164927634642e-05
-4.03348572366927e-05
-1.88933392868936e-05
-9.41967169476367e-06
-2.34380868538998e-05
-3.71461633404168e-05
-2.15175327452068e-05
-3.32080272248896e-05
-6.37793632334004e-06
-1.29094817592037e-05
-1.42898231395549e-05
-1.7463500536028e-05
-1.32888338610466e-05
2.18148343218216e-06
-4.74047878305109e-05
-1.87749410919121e-05
7.14455505587842e-06
-2.56422183456668e-05
-2.24978989270627e-06
-3.74709487907561e-05
-6.44350366169493e-06
-1.65438601351933e-05
-2.45673031784193e-05
-2.5354190540398e-05
-1.07244103917271e-05
-2.7683362227459e-05
-5.6570732372775e-06
-9.41370128896015e-06
-2.45930973896466e-05
-5.23380079233456e-05
-1.45031399593252e-05
-1.52856455184064e-05
-8.47364858257392e-06
-3.67947063224307e-05
-1.37489539100837e-05
-8.9314977391033e-06
-1.33056875164478e-05
-1.63685991672461e-05
-3.098602797378e-05
-1.56116898741268e-05
-1.45974472564515e-05
-1.57086838330723e-05
-2.23409905366772e-05
-2.2052332242936e-05
-5.5023571881244e-06
-3.21912361036476e-05
-2.31199443899498e-05
-1.6423780424635e-05
-1.54670094520468e-05
-2.32582659216105e-05
-2.47993691266889e-05
-1.22634793412975e-05
-6.104700978599e-06
-1.43979705230533e-05
-5.44082074347963e-06
-2.93488103440571e-05
-3.25989281860374e-05
-9.29653792992318e-06
-1.9974359080319e-05
-2.25995193649593e-05
-1.21209142918752e-05
-1.65186727526905e-05
-4.41359128708888e-05
-1.43765250285493e-05
-1.83171875668916e-05
2.21501927414515e-06
-3.38831764181265e-05
-1.82262281469234e-05
-3.20112357168208e-05
-2.10689784469437e-05
-2.03661101903773e-05
-1.9880489339826e-05
-1.05953072005305e-05
-3.11565286588725e-05
-1.11401660772535e-05
-1.46349086826433e-05
-1.94503930666854e-05
-1.92777900899072e-05
-1.8961261388774e-05
-1.47574153591322e-05
-3.15506138817892e-05
-2.77965923014472e-05
-1.46712664154615e-05
-1.29412647363907e-05
-2.19918630807324e-05
-9.17494193605136e-06
-2.58999662791246e-05
-2.74111815714333e-05
-9.14114496906341e-06
-8.46413434424194e-06
-2.71850590631881e-05
-1.20891338192398e-05
-1.71728324376363e-05
-1.78799536032682e-05
-1.46035520319203e-05
-2.52369639859099e-05
9.14712570887403e-06
-5.27497878480939e-06
-1.54297108324216e-05
-2.59451061880234e-05
-2.74021434411946e-05
-2.20612600490456e-05
-7.23802209020761e-06
-2.38099819030062e-05
-2.70766841232314e-05
-1.99446585778046e-05
-3.21669972598776e-05
-1.03618301221605e-05
-3.51328815762924e-05
-3.49841256685626e-05
-1.06623967932134e-05
-1.65970597702186e-05
-1.85294628984188e-05
-2.27856710224055e-05
-2.44932952440482e-05
-2.80991176636597e-05
6.09461979016133e-06
-1.72863309672697e-05
-2.70756696218439e-05
-2.77329822620945e-05
-9.69042413967203e-06
-3.1375883081803e-05
-2.63678069511865e-05
-2.26414210458205e-05
-1.68129494961226e-05
-5.72489037975327e-06
-1.31849074051359e-05
-8.0401411719113e-06
-1.45059474355787e-05
-3.28813657439342e-05
-2.94292316326072e-05
-2.64107998061221e-05
-1.1822491443757e-05
-7.68082212394683e-06
-2.0325201643745e-05
-1.38277737080277e-07
-1.50384017651935e-05
-5.7955251523705e-06
-2.56677988832234e-05
-1.5516485059537e-05
-1.86994884974548e-05
-2.46362133857844e-05
2.27630677854494e-07
-1.79264087192818e-05
-1.51417445545485e-05
-1.66598997554051e-05
-1.3473352182479e-05
-1.28825300883801e-05
-1.50685544108431e-05
-5.90593254762298e-06
-3.89374010730597e-06
-2.76742501522787e-05
-2.15218406971517e-05
4.116700802647e-06
-1.99765284109199e-05
-1.84006467594785e-05
-2.24779829920566e-05
2.40161694611839e-06
-1.68614591250274e-05
-2.48373324236971e-05
-7.32859182163839e-06
-3.13409669663641e-05
-4.28592131122403e-05
-4.4069872727139e-06
-2.83453240677412e-05
-2.23078025215847e-05
-1.22327273731353e-05
-8.56464720160741e-06
-2.68420836907097e-05
-2.21696462810889e-05
-2.32153385467257e-05
-2.58459792215076e-05
-1.22294639228371e-05
-2.03733297926647e-05
-1.46275321969924e-05
-4.69256247893131e-05
-3.35298277133096e-05
-8.81263606691668e-06
-7.72134472987887e-06
-1.22462594424346e-05
-1.77064660811135e-05
-2.14305221559874e-05
-2.7657544990397e-05
-5.11437207945175e-06
-1.49093404692916e-05
-2.5735748188258e-05
-1.73622610629084e-05
-3.31566124749691e-06
-2.17341604813206e-05
-4.01863875284664e-06
-2.01891653652875e-05
-4.3450903421676e-06
-1.99247972093316e-05
-1.58866291919464e-05
-1.4315288655119e-05
-7.6090777048055e-06
-2.98937742243164e-05
-3.02370369765815e-05
-3.10586052148857e-06
2.21751834624135e-06
-3.01808427622409e-06
9.65471011241166e-06
-3.12150710557661e-05
-2.72660396899298e-05
-3.98248141507241e-06
-1.74644135106267e-05
-2.01731546427812e-05
-2.12010397998184e-05
-2.09777988308357e-05
-1.67655796873529e-05
-3.86507099981688e-05
-2.76276662033834e-05
-2.58215422859893e-06
-2.34701891351636e-05
1.22231737046956e-05
-3.34468816854771e-05
-1.89829598979301e-05
-3.02401150762141e-05
-3.67591023008208e-05
-2.65586523872875e-05
-2.40748693187867e-05
-2.8585457230497e-05
-2.5276877074882e-05
-3.95756293957668e-05
8.90318692518762e-07
-2.37920537524639e-05
-1.90268413853976e-05
-1.23590724420644e-05
-1.05298748726461e-05
-2.8089905912096e-05
-2.14334056902011e-05
-9.69376893872838e-06
-4.16610303062543e-05
-2.07015137323973e-05
-9.77738306594457e-06
-1.72076380796523e-05
1.22896673101553e-06
-3.15290375928259e-05
-2.61585403449005e-05
-7.63781145582799e-06
-2.50038956866809e-05
-1.33722612321978e-05
-1.92340736029694e-05
-2.14377211128901e-05
-3.54084723051682e-05
-1.52383529037249e-05
-3.13641876837751e-06
-2.88477324885731e-05
-2.07847930903189e-05
-2.26957248449317e-05
-1.44232703747612e-05
-1.90670083816179e-05
-2.79560596920045e-05
-1.17816734851094e-05
-3.54517608349033e-05
-3.20326789766515e-05
-3.75291375702268e-05
-1.85538094300327e-05
-4.11139010081867e-06
-9.01825446075702e-06
-4.49487027697538e-05
-1.57313120009293e-05
-1.39324651554389e-05
-6.67911305531655e-06
-5.8722529140178e-06
-3.0649473683513e-05
-4.13425352201701e-05
-1.76643972900411e-05
-2.6460958720615e-05
-2.59252748202313e-05
-2.56011438402984e-05
-3.03737566750573e-05
-1.28523934721055e-05
-2.41769245759746e-05
-2.84388337970547e-05
-2.05616862696124e-05
5.15467626870642e-06
-1.71636416731517e-05
-2.90002565533895e-05
-2.91620860838599e-05
-1.81739473381053e-05
-1.14486663552252e-05
-2.52874662045123e-05
-1.49196957177279e-05
-9.63892317767369e-06
-1.72964484130357e-05
-8.0964670306446e-06
1.00657690525113e-05
-1.5876135886845e-05
-2.94133743155407e-05
-3.40704374633157e-06
-4.22800770046523e-05
-6.67656752719461e-06
-3.33150376340059e-05
-8.6206183789677e-06
-7.55611466615831e-06
-1.30678946597511e-05
1.33463132971217e-05
-3.42565062642886e-05
-2.32107198270584e-06
-1.713661086292e-05
-9.81885934423027e-06
-1.37532660993297e-05
-6.4114956757926e-06
-1.51404019887534e-05
-3.1111957914553e-05
-2.30579987362431e-05
-1.0265667079601e-05
-4.18848778246046e-05
-3.38560552001922e-05
-3.13780362694244e-05
-3.30784119862836e-05
-8.34693748902194e-06
-1.95130532680019e-05
-2.42524360514675e-05
-2.392717183236e-05
-9.0991958672627e-06
-1.1150504021298e-05
-3.4123585349127e-05
-2.38682239224659e-05
-1.20916008905074e-05
-2.1541834719284e-05
-1.20008364271209e-05
-2.08883528994045e-05
-4.26666193692623e-05
-4.84267931238697e-06
-1.28467673811067e-05
-3.73469055824263e-05
-3.07906021799416e-05
-2.75424267715566e-05
3.02902604260843e-06
-5.38504912498539e-05
-3.48440634573217e-05
-1.45077647417183e-05
-1.00304942346373e-05
-1.86828310125878e-05
-2.6996305758289e-05
-3.0566162207759e-05
-3.08019891698804e-05
-2.51414797385075e-05
-3.1764912160137e-05
-2.49875317453572e-05
-3.26626908186695e-05
-2.21094589477128e-05
-2.39811840953576e-06
-1.70548588340057e-05
-4.38344981465576e-05
-6.36410505931374e-06
-2.13403889268244e-05
-2.73602743484615e-05
-2.51641625228662e-05
-1.83376052465854e-05
-2.74556531645622e-05
-2.78838523748318e-05
-7.80023960030682e-06
-3.23689213445765e-06
-2.99717665841048e-05
-7.21391384007974e-06
-1.06775323774104e-05
-1.19535406823123e-05
-1.27703730127351e-05
-3.02368707572816e-05
-1.6734265222182e-05
-1.23274183318742e-05
-3.03476777619024e-05
-1.40367230537258e-05
-1.88062034580486e-05
-3.60303060724692e-05
-1.68081750989239e-05
4.31099089233933e-06
-6.92239861051134e-06
-6.7454493449843e-06
-3.43764489176836e-05
-6.12458769668182e-06
-1.81659351652566e-05
-1.4186911137358e-06
-8.98652742976965e-06
-3.48035994254764e-05
-2.47300178975342e-05
-2.60213120040231e-05
-3.18659733318618e-05
-8.67012386393709e-06
-2.99338782353932e-05
-8.7875780788796e-06
-1.20820984330086e-05
-1.29291250063921e-05
-1.81627336209991e-05
-3.41524481462152e-05
-2.20168568366198e-05
-1.66144862627315e-06
-1.46771230300527e-05
-9.77960687261211e-06
-2.15020748781242e-05
-8.55624963987438e-06
-6.0370372924573e-06
-1.37585285796732e-05
-5.51886184800125e-06
-2.68627426721052e-06
-2.26627491057075e-06
-4.32351893381725e-05
-2.70322447712896e-05
-2.6251525557914e-05
3.36471331207853e-07
-1.91543071093015e-05
-2.66001074207511e-06
-1.62224851007416e-05
-1.60405979431966e-05
4.00084429669168e-06
-2.80955565647297e-05
-5.52288557482965e-06
-1.1576677775357e-05
-1.84392885303213e-05
-2.50696601500073e-05
-2.25339774729101e-05
-1.64800876217504e-05
-1.78884171463671e-05
-2.74224933042541e-05
-4.26704780855365e-05
-4.3655189468295e-05
-3.0394040456986e-05
-3.3219954140058e-05
-3.36475567602736e-05
-1.43649806682279e-05
5.60252603103299e-06
-2.94946905713154e-05
-3.19162732062995e-05
1.19541966207564e-05
-1.97065980345319e-05
1.23543647661115e-05
-1.38775997292898e-05
-2.50451259769689e-05
-2.91312439433954e-05
-3.57510384794111e-05
-2.11884055591419e-05
-3.07258019430424e-05
-2.77539122888117e-05
-1.8679771437833e-05
-2.75457464922988e-05
-7.99575889918278e-06
-3.18324834447338e-05
-1.35438676015414e-05
-2.7492748321982e-05
1.4735396179925e-06
-3.24241896887472e-05
-2.28501244643878e-05
-1.70784877493823e-05
-2.9803494418601e-05
-3.11049270281419e-05
-1.63477573677142e-05
-2.56711275731273e-05
-6.62059137586066e-06
-3.89012853840062e-05
-3.09193676816948e-05
-1.9921336979152e-05
-1.55630491956501e-05
1.2535760728211e-05
-7.17359210283707e-06
-2.6657950743326e-05
-3.73102765254874e-05
-2.11486177849944e-05
-2.96912178593337e-05
-6.4142615429047e-06
-1.51591004830467e-05
-1.59126433372094e-05
-3.95359570175636e-05
-2.94742111282689e-05
-3.56712893097908e-05
-1.99372024981397e-05
-2.36736166058486e-05
-2.22908278514998e-05
-2.93007110002257e-05
-2.42548936924267e-05
-4.39919576257939e-05
-2.12882810826211e-05
-2.7824720722258e-05
-2.64514031476588e-05
-1.70945801281913e-05
1.03233495480886e-05
-2.19978826020988e-05
-3.02141528093297e-05
-1.17807480485627e-05
-2.46704436933331e-05
-1.86615753974664e-05
-2.15016376766494e-05
-1.69825484141166e-05
-1.93511666129085e-05
-2.33004324256963e-05
-4.83926574959088e-06
-1.5757215792209e-05
-2.31720248833359e-05
-2.19089669888507e-05
-1.0404794243766e-05
-1.69039999663992e-05
-1.30356359909696e-05
-9.77421488031721e-06
-1.90412263682172e-06
-7.08936444971028e-06
-2.46865177080202e-05
-2.89042847753582e-05
-3.60930334352937e-05
-3.1944753576067e-05
-1.57808104463975e-05
-2.5131745577765e-05
-1.04692250564948e-05
-4.61928119202803e-06
-1.44326615978301e-05
1.18751852268679e-06
-8.8231375992677e-06
-1.20328018863276e-05
-3.39655554911867e-05
-1.72858598296374e-05
-1.5901445283152e-05
-1.21123117660141e-05
-1.12016536593251e-05
-8.40986841810305e-06
-3.3883166211042e-05
-6.52596893959453e-05
-1.36604566164639e-05
-1.75887200358676e-06
-6.46937777465865e-06
-1.20086914146407e-05
-3.52975793453169e-05
-8.94385847920686e-06
-1.80803548672847e-05
-1.39833313915001e-05
-6.64888732928374e-06
-2.57573382044396e-05
-2.83454918170488e-05
-2.17952918074112e-05
5.69494165483629e-06
-5.05162532402381e-05
-5.28377031125841e-06
-1.69279098294899e-05
-3.36878482724248e-05
-1.40947359274708e-05
-7.89607294191262e-06
-1.71550449518694e-05
-3.73183603840211e-05
-2.63575092851784e-05
-2.36815416816683e-05
6.65170902443112e-06
-8.1697869928451e-06
-2.20123726019237e-05
-2.39376379931439e-05
-3.52762472886229e-06
-1.62732401948077e-05
-6.80727765798084e-06
-4.89373335947574e-05
-4.13687406179006e-05
-1.80738453887405e-05
-1.52962199652555e-05
-2.12969071651698e-05
-3.10229263407364e-05
-2.47553139042549e-05
-1.8747873361779e-05
-3.95779783028632e-05
-3.04383990535185e-05
-2.87201362047036e-05
-3.50207947753785e-05
-6.57968754237952e-06
-2.39830775436087e-05
-3.27703777968287e-05
-5.71411749650463e-07
-2.54679482896919e-05
-1.70508219190423e-05
-3.66843616085745e-05
-1.70659582062432e-05
-4.40460515310769e-05
-7.63694070895903e-07
-1.17246330213771e-05
-1.9408530014987e-05
-1.36164953127909e-05
-3.19609650227501e-05
-2.62806005312003e-05
-3.9919257215792e-05
-8.66535706815467e-06
-1.81979517539099e-05
-9.58006711624733e-06
-4.45317078380334e-06
-2.84970406622856e-05
-2.32162631582388e-05
-1.62248563230372e-06
-2.94895615982593e-05
-2.13209878710748e-05
-2.60908253296484e-05
2.32415512713822e-06
-2.69430766767718e-05
-1.00283240237782e-05
-3.58356043667058e-06
-3.38108726848944e-05
1.73479661665106e-06
-2.30371091614956e-05
-3.72614360658684e-05
-1.78728148994138e-06
-2.07161427412522e-05
-2.18212061150622e-05
-3.92268361487399e-05
-2.76873222397502e-05
-1.7659161495457e-05
